# Supplementary material for: Dynamic analysis of slant cracked rotor system considering nonlinear oil film force
Source: PLoS One. 2024 Jan 25;19(1):e0294293. doi: 10.1371/journal.pone.0294293 (PMC10810477; doi:10.1371/journal.pone.0294293)
Supplement: S1 File — These data were measured by two eddy current sensors, model WT0150. (ZIP) [file pone.0294293.s001.zip › 2021.3.18 Test data for plain bearings/importfile.m]

function Untitled = importfile(filename, startRow, endRow)
%IMPORTFILE ½«ÎÄ±¾ÎÄ¼þÖÐµÄÊýÖµÊý¾Ý×÷Îª¾ØÕóµ¼Èë¡£
%   UNTITLED = IMPORTFILE(FILENAME) ¶ÁÈ¡ÎÄ±¾ÎÄ¼þ FILENAME ÖÐÄ¬ÈÏÑ¡¶¨·¶Î§µÄÊý¾Ý¡£
%
%   UNTITLED = IMPORTFILE(FILENAME, STARTROW, ENDROW) ¶ÁÈ¡ÎÄ±¾ÎÄ¼þ FILENAME µÄ
%   STARTROW ÐÐµ½ ENDROW ÐÐÖÐµÄÊý¾Ý¡£
%
% Example:
%   Untitled = importfile('300.csv', 1, 30725);
%
%    ÁíÇë²ÎÔÄ TEXTSCAN¡£

% ÓÉ MATLAB ×Ô¶¯Éú³ÉÓÚ 2021/03/20 13:06:54

%% ³õÊ¼»¯±äÁ¿¡£
delimiter = ',';
if nargin<=2
    startRow = 1;
    endRow = inf;
end

%% Ã¿¸öÎÄ±¾ÐÐµÄ¸ñÊ½:
%   ÁÐ1: Ë«¾«¶ÈÖµ (%f)
%	ÁÐ2: Ë«¾«¶ÈÖµ (%f)
%   ÁÐ3: Ë«¾«¶ÈÖµ (%f)
%	ÁÐ4: Ë«¾«¶ÈÖµ (%f)
%   ÁÐ5: Ë«¾«¶ÈÖµ (%f)
%	ÁÐ6: Ë«¾«¶ÈÖµ (%f)
%   ÁÐ7: Ë«¾«¶ÈÖµ (%f)
% ÓÐ¹ØÏêÏ¸ÐÅÏ¢£¬Çë²ÎÔÄ TEXTSCAN ÎÄµµ¡£
formatSpec = '%f%f%f%f%f%f%f%[^\n\r]';

%% ´ò¿ªÎÄ±¾ÎÄ¼þ¡£
fileID = fopen(filename,'r');

%% ¸ù¾Ý¸ñÊ½¶ÁÈ¡Êý¾ÝÁÐ¡£
% ¸Ãµ÷ÓÃ»ùÓÚÉú³É´Ë´úÂëËùÓÃµÄÎÄ¼þµÄ½á¹¹¡£Èç¹ûÆäËûÎÄ¼þ³öÏÖ´íÎó£¬Çë³¢ÊÔÍ¨¹ýµ¼Èë¹¤¾ßÖØÐÂÉú³É´úÂë¡£
dataArray = textscan(fileID, formatSpec, endRow(1)-startRow(1)+1, 'Delimiter', delimiter, 'TextType', 'string', 'EmptyValue', NaN, 'HeaderLines', startRow(1)-1, 'ReturnOnError', false, 'EndOfLine', '\r\n');
for block=2:length(startRow)
    frewind(fileID);
    dataArrayBlock = textscan(fileID, formatSpec, endRow(block)-startRow(block)+1, 'Delimiter', delimiter, 'TextType', 'string', 'EmptyValue', NaN, 'HeaderLines', startRow(block)-1, 'ReturnOnError', false, 'EndOfLine', '\r\n');
    for col=1:length(dataArray)
        dataArray{col} = [dataArray{col};dataArrayBlock{col}];
    end
end

%% ¹Ø±ÕÎÄ±¾ÎÄ¼þ¡£
fclose(fileID);

%% ¶ÔÎÞ·¨µ¼ÈëµÄÊý¾Ý½øÐÐµÄºó´¦Àí¡£
% ÔÚµ¼Èë¹ý³ÌÖÐÎ´Ó¦ÓÃÎÞ·¨µ¼ÈëµÄÊý¾ÝµÄ¹æÔò£¬Òò´Ë²»°üÀ¨ºó´¦Àí´úÂë¡£ÒªÉú³ÉÊÊÓÃÓÚÎÞ·¨µ¼ÈëµÄÊý¾ÝµÄ´úÂë£¬ÇëÔÚÎÄ¼þÖÐÑ¡ÔñÎÞ·¨µ¼ÈëµÄÔª°û£¬È»ºóÖØÐÂÉú³É½Å±¾¡£

%% ´´½¨Êä³ö±äÁ¿
Untitled = [dataArray{1:end-1}];
