# Supplementary material for: Dynamic analysis of slant cracked rotor system considering nonlinear oil film force
Source: PLoS One. 2024 Jan 25;19(1):e0294293. doi: 10.1371/journal.pone.0294293 (PMC10810477; doi:10.1371/journal.pone.0294293)
Supplement: S1 File — These data were measured by two eddy current sensors, model WT0150. (ZIP) [file pone.0294293.s001.zip › 2021.3.18 Test data for plain bearings/filting.m]

function [outputArg1] = filting(inputArg1)
%FILTER ´Ë´¦ÏÔÊ¾ÓÐ¹Ø´Ëº¯ÊýµÄÕªÒª
%   ´Ë´¦ÏÔÊ¾ÏêÏ¸ËµÃ÷
outputArg1 = inputArg1;
len=length(inputArg1);
ptr=1;
s=100;
d=50;
for i=1:len
    tem=zeros(1,s);
    if(i<=s)
        tem(s-i+1:s)=inputArg1(1:i);
    else
        if(i+s-1>len)
            break;
        end
        tem=inputArg1(i:i+s-1);
    end
    outputArg1(ptr)=sum(tem)/s;
    ptr=ptr+1;
end
outputArg1(s-d:end)=outputArg1(1:end-s+d+1);
end
