# Supplementary material for: Dynamic analysis of slant cracked rotor system considering nonlinear oil film force
Source: PLoS One. 2024 Jan 25;19(1):e0294293. doi: 10.1371/journal.pone.0294293 (PMC10810477; doi:10.1371/journal.pone.0294293)
Supplement: S1 File — These data were measured by two eddy current sensors, model WT0150. (ZIP) [file pone.0294293.s001.zip › 2021.3.18 Test data for plain bearings/main3.m]

clear;
    vraOut=zeros(15,4);
for ra=3:20
    v=ra*100;
    vstr=num2str(v);
    path="2021.3.18 ½ø¿ÚÓÍÑ¹0.2Mpa ¼üÏàÎ»ÖÃ4.0g\"+vstr+".csv";
    disp(path);

    try
        %% ÉèÖÃµ¼ÈëÑ¡Ïî²¢µ¼ÈëÊý¾Ý
%         opts = delimitedTextImportOptions("NumVariables", 7);
%         opts.DataLines = [1, Inf];
%         opts.Delimiter = ",";
%         opts.VariableNames = ["VarName1", "VarName2", "VarName3", "VarName4", "VarName5", "VarName6", "VarName7"];
%         opts.VariableTypes = ["double", "double", "double", "double", "double", "double", "double"];
%         opts.ExtraColumnsRule = "ignore";
%         opts.EmptyLineRule = "read";
%         data = readtable(path, opts);
%         data = table2array(data);
%         clear opts
%         disp("Cal finish");
          data=importfile(path);
    catch
        disp("file is Not Found");
%         break;
    end
        %% ¼ÆËã
        %¶ÁÊý¾Ý
        data=data(200:(200+10000),:);
        com1=filting(data(:,1));
        com2=filting(data(:,2));
        com3=filting(data(:,3));
        com4=filting(data(:,4));
        comsign=data(:,7);
        %È¡·åÖµ
        com1top=getTop(com1);
        com2top=getTop(com2);
        com3top=getTop(com3);
        com4top=getTop(com4);
        
        comsign(comsign>2000)=2000;
        comsign(comsign<800)=100;
        comsigntop=getTop(-comsign,0);
        
        %»ñÈ¡·åÖµÊýÁ¿
        len1=sum(com1top);
        len2=sum(com2top);
        len3=sum(com3top);
        len4=sum(com4top);
        lensign=sum(comsigntop);
        
        %·åÖµÎ»ÖÃµÄÖ¡Êý
        com1topid=zeros(len1,1);
        com2topid=zeros(len2,1);
        com3topid=zeros(len3,1);
        com4topid=zeros(len4,1);
        comsigntopid=zeros(lensign,1);
        
        %»ñÈ¡·åÖµÎ»ÖÃ
        j=1;
        for i=1:length(com1top)
            if( com1top(i)==1)
                com1topid(j)=i;
                j=j+1;
            end
        end
        
        j=1;
        for i=1:length(com2top)
            if( com2top(i)==1)
                com2topid(j)=i;
                j=j+1;
            end
        end
        
        j=1;
        for i=1:length(com3top)
            if( com3top(i)==1)
                com3topid(j)=i;
                j=j+1;
            end
        end
        
        j=1;
        for i=1:length(com4top)
            if( com4top(i)==1)
                com4topid(j)=i;
                j=j+1;
            end
        end
        
        j=1;
        for i=1:length(comsigntop)
            if( comsigntop(i)==1)
                comsigntopid(j)=i;
                j=j+1;
            end
        end
        
        %»ñÈ¡ÏàÎ»²î£¬ÓÉÓÚÂö³åºÍ·åÖµÊýÁ¿²»Ò»¶¨ÏàÍ¬£¬È¡×îÐ¡µÄÊýÁ¿
        len=lensign;
        if(len1~=lensign)
            len=min(len1,lensign);
        end
        delta1=comsigntopid(1:len)-com1topid(1:len);
        
        len=lensign;
        if(len2~=lensign)
            len=min(len2,lensign);
        end
        delta2=comsigntopid(1:len)-com2topid(1:len);
        
        len=lensign;
        if(len3~=lensign)
            len=min(len3,lensign);
        end
        delta3=comsigntopid(1:len)-com3topid(1:len);
        
        len=lensign;
        if(len4~=lensign)
            len=min(len4,lensign);
        end
        delta4=comsigntopid(1:len)-com4topid(1:len);
        
        %È¡·åÖµµÄÖÜÆÚ
        t1=diff(com1topid);
        t2=diff(com2topid);
        t3=diff(com3topid);
        t4=diff(com4topid);
        t=diff(comsigntopid);
        
        %¼ÆËãÆ½¾ùÖÜÆÚ£¬ÅÅ³ýµÚÒ»¸öÎÞÐ§Êý¾Ý
        T=sum(t(2:end))/(length(t)-1);
        
        %½«ÏàÎ»×ª»¯Îª¶ÈÊý²¢ÇóÆ½¾ùÖµ£¬Ö®ºó»»Ëãµ½Õý³£·¶Î§
        delta1=delta1/T*360;
        del1=sum(delta1(2:end))/(length(delta1)-1);
        del1=360-mod(del1,360);
        delta2=delta2/T*360;
        del2=sum(delta2(2:end))/(length(delta2)-1);
        del2=360-mod(del2,360);
        delta3=delta3/T*360;
        del3=sum(delta3(2:end))/(length(delta3)-1);
        del3=360-mod(del3,360);
        delta4=delta4/T*360;
        del4=sum(delta4(2:end))/(length(delta4)-1);
        del4=360-mod(del4,360);
        
        if(del1<50||del2<50||del3<50||del4<50)
            disp("error");
        end
        %±£´æ
        vraOut(ra,1)=del1;
        vraOut(ra,2)=del2;
        vraOut(ra,3)=del3;
        vraOut(ra,4)=del4;
end
