# Supplementary material for: Dynamic analysis of slant cracked rotor system considering nonlinear oil film force
Source: PLoS One. 2024 Jan 25;19(1):e0294293. doi: 10.1371/journal.pone.0294293 (PMC10810477; doi:10.1371/journal.pone.0294293)
Supplement: S1 File — These data were measured by two eddy current sensors, model WT0150. (ZIP) [file pone.0294293.s001.zip › 2021.3.18 Test data for plain bearings/getTop.m]

function [outputArg1] = getTop(inputArg1,isfilting)
%GETTOP ´Ë´¦ÏÔÊ¾ÓÐ¹Ø´Ëº¯ÊýµÄÕªÒª
%   ´Ë´¦ÏÔÊ¾ÏêÏ¸ËµÃ÷
if(nargin<2)
    isfilting=1;
end

if(isfilting==1)
    diffIn=diff(filting(inputArg1));
else
    diffIn=diff(inputArg1);
end
signdiffIn=sign(diffIn);
outputArg1=zeros(size(inputArg1));
len=length(signdiffIn);
for i=2:len
    if(signdiffIn(i-1)~=signdiffIn(i) && signdiffIn(i)==-1)
        if(i>200&&i<len-200)
            outputArg1(i)=1;
        end
    end
end
end
