# Supplementary material for: Dynamic analysis of slant cracked rotor system considering nonlinear oil film force
Source: PLoS One. 2024 Jan 25;19(1):e0294293. doi: 10.1371/journal.pone.0294293 (PMC10810477; doi:10.1371/journal.pone.0294293)
Supplement: S1 File — These data were measured by two eddy current sensors, model WT0150. (ZIP) [file pone.0294293.s001.zip › 2021.3.18 Test data for plain bearings/2021.3.18 (P=0.2Mpa, Z=4.0g)/500.csv]

1024	30720	7	0	3
8	8	8	8	10	10	1
3	3	3	3	1	1	4
2	1	4	3	0	0	0
0	0	0	0	-0.000014	-0.000005	20759.42969
-191.640891	-405.635696	61.67913	-431.589443	-0.945005	-0.389732	22203.74157
-153.492755	-418.606062	94.486527	-427.011667	-0.182042	-0.389732	22202.97861
-139.759425	-426.235689	108.219857	-396.493157	0.580921	-1.915658	22217.4749
-107.71499	-433.102354	132.634664	-408.700561	-0.182042	0.373231	22220.52675
-74.907593	-451.41346	147.893919	-428.537592	-0.182042	0.373231	22193.06009
-71.855742	-459.80605	164.679099	-423.959816	-0.182042	1.136193	22194.58602
-51.255748	-485.746783	192.145758	-422.43389	-0.945005	0.373231	22209.84527
-16.159462	-468.19864	221.901305	-374.367238	0.580921	1.136193	22189.24528
16.647936	-471.250491	235.634634	-380.47094	-0.182042	1.136193	22202.97861
39.536818	-473.539379	260.812404	-362.922797	-0.182042	-1.152695	22208.31935
75.396066	-481.931969	302.012392	-392.678343	-0.182042	0.373231	22209.84527
78.447917	-474.302342	299.723504	-369.789461	-0.182042	-0.389732	22196.11194
106.677539	-478.117156	296.671653	-373.604275	-0.182042	-0.389732	22208.31935
136.433085	-467.435677	314.219796	-361.396871	0.580921	1.136193	22206.03046
165.425669	-484.220857	310.404982	-346.900579	0.580921	-0.389732	22180.85269
189.077514	-456.754199	325.664237	-341.55984	-0.182042	-0.389732	22217.4749
206.625657	-448.361609	335.582752	-356.056132	0.580921	0.373231	22231.97119
212.729359	-434.62828	336.345715	-329.352436	0.580921	-0.389732	22211.3712
238.670092	-419.369025	383.649405	-310.278368	-0.945005	-1.152695	22212.13416
247.062682	-411.739397	390.516069	-285.86356	0.580921	-0.389732	22228.15638
275.292304	-412.50236	408.064212	-255.345051	0.580921	-1.152695	22184.6675
281.396005	-381.983851	401.197548	-243.90061	0.580921	-0.389732	22177.03787
302.758962	-368.250521	413.404951	-224.063579	-0.182042	0.373231	22215.94897
324.884881	-359.094969	432.47902	-202.700622	-0.182042	-0.389732	22196.87491
326.410807	-345.361639	403.486436	-212.619137	-0.182042	-0.389732	22180.85269
352.35154	-317.894981	415.69384	-169.130261	-0.182042	-2.67862	22228.15638
379.055236	-319.420906	415.69384	-151.582119	-0.182042	0.373231	22202.21564
372.951534	-289.66536	387.464218	-206.515436	-0.182042	0.373231	22201.45268
386.684863	-278.220919	425.612355	-126.404348	0.580921	0.373231	22213.66009
413.388559	-256.094999	443.923461	-89.782137	-0.182042	1.136193	22206.03046
410.336708	-227.865378	440.87161	-88.256211	-0.182042	-1.152695	22215.94897
421.781149	-180.561688	431.716057	-78.337696	0.580921	1.136193	22230.44527
432.462627	-171.406135	429.427169	-55.448814	0.580921	-0.389732	22228.91934
428.647814	-152.332067	418.745691	-10.434012	-0.182042	0.373231	22217.4749
424.070037	-124.102446	395.856809	-7.382161	0.580921	1.136193	22226.63045
435.514478	-95.872824	416.456802	20.84746	-0.182042	-0.389732	22228.15638
453.825584	-85.191346	386.701256	42.210417	0.580921	0.373231	22238.07489
452.299658	-43.228396	351.60497	80.358554	0.580921	-0.389732	22242.65267
433.22559	-31.783955	333.293864	74.254852	0.580921	-1.152695	22244.94156
438.566329	-3.554333	337.871641	119.269653	1.343883	0.373231	22061.8305
418.729298	12.467884	334.81979	134.528908	-0.945005	0.373231	22229.6823
416.44041	42.986394	330.242013	161.232604	-0.182042	1.136193	22228.15638
401.944118	62.823425	334.81979	195.565927	-0.945005	-0.389732	22211.3712
394.31449	91.816009	318.797572	195.565927	-0.182042	-0.389732	22224.34156
390.499677	114.704891	288.279063	216.165921	0.580921	1.136193	22232.73415
391.26264	141.408587	285.227212	222.269623	-0.182042	-0.389732	22212.89712
359.218205	152.090065	257.760553	239.817766	0.580921	1.136193	22202.21564
362.270056	158.95673	205.116124	223.032585	-0.182042	-1.152695	22209.08231
348.536726	203.971531	166.967987	202.432591	-0.182042	-0.389732	22202.21564
340.907099	219.993749	185.279093	286.358492	-0.182042	-0.389732	22208.31935
324.121919	228.386339	183.753168	281.017753	-0.945005	-1.152695	22219.00082
342.433024	263.482625	158.575397	321.454778	0.580921	0.373231	22224.34156
308.862664	278.741879	121.190223	328.321443	0.580921	-0.389732	22220.52675
304.284888	300.104836	94.486527	321.454778	0.580921	0.373231	22220.52675
289.025633	317.652979	78.46431	345.869586	-0.182042	1.136193	22220.52675
283.684894	337.49001	44.89395	356.551064	-0.182042	0.373231	22213.66009
260.796012	372.586296	39.55321	347.395511	1.343883	0.373231	22249.51933
265.373788	376.40111	-6.987517	334.425145	1.343883	-1.915658	22251.80822
229.514539	377.164072	-66.49861	326.032555	0.580921	0.373231	22229.6823
217.307136	387.082588	-39.031952	377.151058	-0.182042	1.136193	22226.63045
192.129365	397.001104	-56.580094	399.276978	0.580921	-0.389732	22231.20823
159.321968	422.178874	-83.28379	404.617717	0.580921	0.373231	22212.13416
152.455303	425.993688	-126.009704	386.306611	0.580921	-0.389732	22191.53417
114.307166	419.127023	-128.298592	396.988089	-0.182042	0.373231	22227.39341
102.862725	433.623315	-129.824517	401.565866	-0.182042	-0.389732	22213.66009
91.418284	435.14924	-158.817101	378.676984	-0.182042	-0.389732	22184.6675
69.292365	441.252942	-166.446729	389.358462	-0.182042	-0.389732	22217.4749
34.959041	425.993688	-187.809685	399.276978	-0.945005	-0.389732	22190.7712
10.544234	444.304793	-225.957822	374.86217	0.580921	1.136193	22197.63787
12.070159	442.015905	-242.743002	339.002921	-0.945005	1.136193	22194.58602
-7.766872	424.467762	-219.85412	392.410313	-0.182042	-0.389732	22167.88232
-17.685387	440.48998	-235.876338	402.328828	-0.182042	0.373231	22210.60823
-29.129829	435.14924	-248.083741	387.832536	-0.182042	-1.152695	4163.487655
-68.803891	416.838135	-279.365214	391.64735	-0.182042	-1.915658	20.599994
-77.959444	416.075172	-289.283729	385.543648	1.343883	1.136193	11.444441
-97.796475	420.652948	-291.572617	396.988089	0.580921	-1.152695	12.207404
-108.477953	412.260358	-328.194829	356.551064	0.580921	0.373231	10.681478
-115.344618	413.023321	-332.772605	345.106623	0.580921	-0.389732	9.155553
-132.892761	388.608514	-356.42445	310.010337	1.343883	1.136193	10.681478
-154.255717	381.741849	-415.935544	240.580728	-0.182042	0.373231	8.39259
-173.329786	397.764066	-355.661487	289.410343	1.343883	0.373231	67.140721
-203.085333	373.349259	-335.824456	303.906635	0.580921	-0.389732	22099.21567
-227.50014	365.719631	-353.372599	271.8622	0.580921	-0.389732	22193.06009
-233.603842	348.171488	-363.291115	284.069604	-0.182042	1.136193	22189.24528
-258.01865	360.378892	-371.683705	234.477026	0.580921	1.899156	22203.74157
-267.937165	342.067787	-364.81704	215.402958	-0.182042	1.136193	22213.66009
-277.092718	321.467793	-389.99481	208.536293	0.580921	-0.389732	22196.87491
-306.085302	299.341873	-395.33555	198.617778	-0.945005	-0.389732	22200.68972
-313.714929	291.712246	-402.965177	166.573343	-1.707968	-0.389732	22208.31935
-330.50011	240.593743	-506.728109	136.817796	-0.182042	0.373231	22192.29713
-337.366774	233.727078	-443.402202	39.158566	-0.945005	-1.915658	22189.24528
-347.28529	231.43819	-389.231848	119.269653	0.580921	0.373231	22222.05268
-360.255656	207.786345	-384.654071	58.995597	0.580921	-0.389732	22211.3712
-390.011203	191.764127	-399.913326	65.099299	0.580921	0.373231	22222.05268
-396.877868	158.95673	-413.646655	50.603007	0.580921	0.373231	22231.20823
-397.64083	149.038214	-383.128146	34.580789	0.580921	-0.389732	22219.00082
-422.055638	130.727108	-361.765189	15.506721	-0.945005	0.373231	22220.52675
-433.500079	106.312301	-372.446668	-7.382161	-0.182042	-0.389732	22248.75637
-432.737116	99.445636	-383.891109	-52.396963	0.580921	0.373231	22241.12674
-435.788967	70.453052	-393.046661	-85.20436	0.580921	-1.152695	22231.97119
-460.966738	49.853058	-383.128146	-104.278429	0.580921	1.136193	22238.83786
-448.759334	36.119729	-320.565201	-73.759919	1.343883	-0.389732	22226.63045
-460.966738	22.3864	-312.935574	-110.382131	1.343883	1.136193	22219.00082
-458.677849	1.786406	-305.305947	-113.433982	-0.182042	-1.152695	22222.81564
-464.018589	-32.546917	-265.631884	-135.559901	-0.182042	-0.389732	22226.63045
-451.811185	-61.539501	-298.439282	-168.367299	0.580921	-0.389732	22218.23786
-451.811185	-66.88024	-262.580033	-172.182112	0.580921	-1.152695	22223.5786
-441.129706	-96.635787	-248.083741	-201.174696	-0.945005	-1.152695	22226.63045
-443.418595	-117.235781	-231.298561	-208.041361	-1.707968	0.373231	22195.34898
-441.892669	-143.176514	-253.424481	-260.68579	-0.945005	0.373231	22208.31935
-409.085271	-163.013545	-277.839288	-322.485772	-0.182042	0.373231	22216.71194
-406.796383	-186.66539	-214.513381	-293.493188	-0.945005	-0.389732	22189.24528
-389.24824	-194.295017	-174.839319	-275.945045	-0.182042	-0.389732	22222.81564
-381.618613	-216.420937	-156.528213	-302.64874	0.580921	0.373231	22232.73415
-348.811215	-245.413521	-126.009704	-318.670958	0.580921	-0.389732	22214.42305
-352.626029	-255.332036	-110.750449	-317.907995	0.580921	0.373231	22224.34156
-334.314923	-274.406105	-91.67638	-340.033915	-0.182042	0.373231	22228.91934
-319.818631	-286.613509	-68.024536	-342.322803	0.580921	-0.389732	22213.66009
-296.166786	-295.006099	-58.10602	-363.685759	0.580921	-0.389732	22241.88971
-258.01865	-311.791279	-61.157871	-360.633908	1.343883	0.373231	22247.23045
-249.626059	-362.909782	-51.239355	-461.34499	1.343883	1.136193	22225.10453
-253.440873	-341.546826	-55.054169	-421.670927	-0.182042	-0.389732	22120.57863
-219.10755	-369.013484	12.849515	-401.070933	0.580921	-1.152695	22231.20823
-193.92978	-394.954217	22.76803	-403.359822	-0.182042	-0.389732	22201.45268
-168.752009	-410.213472	58.627279	-417.856114	-0.182042	-1.152695	22209.84527
-159.596457	-403.346807	78.46431	-412.515375	-0.182042	-0.389732	22225.10453
-125.263133	-431.576429	125.768	-398.782045	0.580921	1.136193	22223.5786
-109.240916	-437.680131	141.027254	-391.152418	-0.945005	0.373231	22196.11194
-87.114997	-459.043087	141.027254	-408.700561	-0.945005	-2.67862	22199.16379
-57.35945	-461.331975	139.501329	-417.856114	-0.182042	-0.389732	22209.84527
-16.922425	-480.406044	150.182807	-447.61166	-0.182042	0.373231	22162.54158
-1.66317	-491.087522	154.760584	-435.404257	-0.182042	0.373231	22075.56383
13.596085	-479.643081	244.790187	-383.522791	-0.182042	-0.389732	22214.42305
38.010892	-468.961603	257.760553	-347.663542	-0.182042	-0.389732	22202.21564
75.396066	-470.487528	291.330914	-361.396871	0.580921	-0.389732	22202.97861
85.314582	-464.383826	302.012392	-359.107983	-0.182042	-0.389732	22217.4749
98.284949	-468.19864	308.116094	-392.678343	-0.182042	-0.389732	22193.06009
119.647905	-459.80605	344.738305	-347.663542	0.580921	-1.152695	22189.24528
160.847893	-464.383826	337.871641	-316.38207	1.343883	1.136193	22228.91934
186.025663	-450.650497	338.634603	-326.300585	0.580921	0.373231	22206.79342
194.418253	-446.072721	295.145727	-351.478356	-0.182042	0.373231	22199.16379
232.56639	-433.102354	350.079044	-362.159834	0.580921	-1.915658	22211.3712
221.884912	-412.50236	356.182746	-297.308001	0.580921	0.373231	22215.94897
258.507123	-413.265323	366.101262	-286.626523	0.580921	1.136193	22200.68972
266.136751	-407.924584	391.279032	-265.263566	0.580921	0.373231	22196.11194
289.025633	-380.457925	407.30125	-246.189498	-0.182042	-1.152695	22205.2675
312.677478	-372.828298	403.486436	-233.982094	-0.182042	0.373231	22205.2675
310.388589	-364.435708	392.804958	-217.196914	-0.182042	0.373231	22193.82305
336.329322	-341.546826	429.427169	-171.41915	-0.182042	-1.152695	22219.00082
360.74413	-327.050534	430.190132	-147.767305	-2.47093	-2.67862	22193.82305
371.425608	-306.45054	394.330883	-170.656187	-0.182042	0.373231	22210.60823
388.210789	-290.428322	385.17533	-171.41915	-0.182042	-0.389732	22215.18601
378.292273	-279.746844	419.508653	-101.989541	-0.945005	1.136193	22200.68972
406.521894	-239.309819	434.004945	-98.174727	0.580921	-0.389732	22222.05268
422.544112	-224.050564	435.530871	-74.522882	-0.182042	-0.389732	22233.49712
423.307074	-189.717241	440.108647	-60.02659	0.580921	-0.389732	22215.94897
444.670031	-172.169098	430.190132	-37.900671	0.580921	-0.389732	22225.10453
411.862633	-143.939477	433.241983	13.217833	0.580921	0.373231	22232.73415
440.855217	-108.843191	401.197548	21.610423	1.343883	0.373231	22227.39341
440.855217	-84.428383	388.227181	33.817827	0.580921	0.373231	22244.94156
425.595963	-73.746905	359.234597	42.210417	-0.182042	1.136193	22248.75637
437.803366	-44.754321	321.849423	23.136348	0.580921	-0.389732	22224.34156
427.884851	-14.235812	313.456833	75.780777	-0.182042	1.136193	22144.23048
426.358925	-1.265445	338.634603	83.410404	0.580921	-0.389732	22235.02304
411.099671	19.334549	334.056827	128.425206	-0.182042	0.373231	22213.66009
420.255224	40.697505	350.079044	171.151119	-0.182042	0.373231	22221.28971
392.788565	61.297499	319.560535	192.514076	-0.182042	-1.152695	22228.91934
391.26264	94.104897	337.108678	192.514076	0.580921	1.136193	22222.81564
388.973751	102.497487	313.456833	213.877032	-1.707968	-1.152695	22220.52675
374.477459	133.778959	289.042025	224.558511	-0.945005	-0.389732	22209.08231
360.74413	162.008581	250.893889	226.084436	-0.182042	0.373231	22209.84527
361.507093	171.927096	199.775385	234.477026	-0.182042	0.373231	22199.16379
356.929316	182.608575	178.412429	203.195554	-0.182042	-0.389732	22128.20826
334.040434	219.230786	167.73095	261.943685	-0.182042	-0.389732	22219.00082
334.803397	239.067817	175.360578	288.647381	-0.182042	0.373231	22219.00082
324.884881	262.719662	159.33836	317.639965	-0.182042	0.373231	22227.39341
307.336738	274.927066	117.37541	318.402927	0.580921	-1.152695	22231.97119
320.307105	297.052985	90.671714	343.580698	0.580921	-1.152695	22214.42305
288.26267	322.993718	39.55321	350.447362	-0.182042	-1.152695	22224.34156
284.447856	348.171488	39.55321	361.128841	0.580921	-1.152695	22251.80822
265.373788	362.66778	32.686546	351.973288	1.343883	1.136193	22236.54897
258.507123	368.771482	-12.328256	355.025139	1.343883	1.136193	22236.54897
224.936763	378.689998	-25.298622	345.869586	-0.182042	-1.152695	22228.91934
175.344185	379.452961	-83.28379	378.676984	1.343883	0.373231	22217.4749
187.551589	404.630731	-87.861567	364.943654	0.580921	-1.152695	22215.94897
151.69234	417.601098	-90.913418	390.884387	0.580921	1.136193	22206.79342
150.166415	420.652948	-118.380076	404.617717	0.580921	0.373231	22211.3712
128.040495	432.860352	-129.824517	399.276978	1.343883	-0.389732	22223.5786
118.12198	442.015905	-138.98007	378.676984	0.580921	-0.389732	22198.40083
75.396066	426.75665	-150.424511	397.751052	-0.182042	0.373231	22205.2675
60.899774	434.386278	-151.187474	387.832536	-0.945005	0.373231	22198.40083
47.166445	437.438129	-193.150424	384.780686	-0.182042	1.899156	22205.2675
27.329414	436.675166	-189.335611	364.180692	-0.945005	-1.152695	22186.19343
15.12201	434.386278	-203.831903	385.543648	-0.182042	0.373231	22190.00824
8.255346	424.467762	-239.691151	406.143642	-0.945005	-1.152695	22205.2675
-19.211313	431.334427	-229.009673	404.617717	-0.182042	-0.389732	22206.79342
-33.707605	433.623315	-248.846704	392.410313	-0.945005	-1.152695	1741.080966
-47.440934	435.14924	-273.261512	387.832536	0.580921	0.373231	19.074068
-74.14463	414.549247	-314.4615	420.639934	0.580921	-0.389732	12.970367
-97.033512	407.682582	-305.305947	389.358462	-0.182042	-0.389732	9.918516
-105.426102	413.023321	-345.742972	366.46958	0.580921	0.373231	10.681478
-136.707574	410.734433	-330.483717	351.973288	-0.182042	-0.389732	9.155553
-156.544606	407.682582	-359.476301	302.38071	0.580921	-0.389732	9.918516
-161.122382	386.319625	-362.528152	285.59553	0.580921	0.373231	9.155553
-193.166817	378.689998	-360.239264	277.20294	0.580921	-1.152695	16077.15079
-220.633475	385.556663	-379.313332	244.395542	-0.182042	-0.389732	22145.7564
-226.737177	371.060371	-366.342966	282.543679	-0.182042	-1.152695	22196.11194
-245.048283	351.986302	-360.239264	273.388126	-1.707968	-1.915658	22208.31935
-251.151985	335.201122	-356.42445	236.002952	1.343883	0.373231	22197.63787
-280.907532	344.356675	-390.757773	214.639995	0.580921	1.136193	22209.84527
-290.063085	316.890016	-393.046661	215.402958	-0.945005	1.136193	22209.84527
-301.507526	293.238171	-396.861475	190.225188	-0.182042	-0.389732	22191.53417
-313.714929	289.423358	-407.542953	172.677045	-0.182042	0.373231	22200.68972
-330.50011	253.564109	-418.224432	132.24002	-0.945005	-0.389732	22154.14899
-341.944551	239.067817	-389.99481	117.743728	-0.945005	0.373231	22209.84527
-360.255656	234.490041	-389.231848	84.173367	-0.945005	0.373231	22221.28971
-380.092687	202.445606	-415.935544	50.603007	-0.182042	-0.389732	22230.44527
-386.196389	187.949314	-409.831842	55.180783	0.580921	-0.389732	22222.81564
-411.37416	172.690059	-384.654071	37.63264	0.580921	-0.389732	22217.4749
-401.455644	144.460438	-364.054077	42.973379	-0.182042	1.136193	22227.39341
-414.426011	124.623407	-359.476301	20.84746	1.343883	1.136193	22249.51933
-420.529713	113.941928	-358.713338	-8.145124	-0.182042	0.373231	22239.60082
-441.129706	88.001195	-390.757773	-31.034006	-0.182042	-1.915658	22235.786
-442.655632	65.875276	-377.787407	-53.922888	-0.182042	-1.152695	22236.54897
-464.018589	46.038245	-322.85409	-69.182143	1.343883	1.899156	22224.34156
-456.388961	17.808623	-329.720754	-102.752503	-0.945005	0.373231	22224.34156
-454.100073	7.890108	-325.905941	-137.085827	-0.182042	-0.389732	22225.10453
-437.314893	-19.576551	-301.491133	-108.093243	0.580921	-0.389732	22215.18601
-445.707483	-42.465433	-275.5504	-140.90064	0.580921	0.373231	22224.34156
-441.129706	-57.724688	-280.128176	-197.359883	-0.945005	-1.152695	22226.63045
-436.55193	-73.746905	-248.083741	-185.152479	-1.707968	-1.152695	22206.03046
-438.840818	-98.161713	-254.187443	-205.752473	-0.945005	-1.152695	22201.45268
-435.026005	-121.813557	-242.743002	-221.011728	-0.945005	1.136193	22215.94897
-428.922303	-139.3617	-256.476332	-251.530237	-0.182042	-0.389732	22200.68972
-421.292675	-168.354284	-209.172642	-259.159864	-0.182042	-0.389732	22200.68972
-408.322309	-183.613539	-222.905971	-278.996896	-0.182042	-1.152695	22228.15638
-380.85565	-198.872794	-174.839319	-280.522821	0.580921	0.373231	22217.4749
-375.514911	-215.657974	-166.446729	-298.833927	-0.182042	0.373231	22219.76379
-358.729731	-233.206117	-138.217107	-303.411703	0.580921	-0.389732	22231.20823
-358.729731	-266.776477	-136.691182	-332.404287	-0.182042	-0.389732	22219.76379
-332.026035	-283.561658	-89.387492	-342.322803	-0.945005	-0.389732	22219.00082
-303.796414	-292.717211	-77.943051	-344.611691	0.580921	0.373231	22251.04526
-290.063085	-331.62831	-42.846765	-354.530207	0.580921	-0.389732	22239.60082
-279.381606	-314.84313	-75.654163	-411.752412	0.580921	-0.389732	22220.52675
-247.337171	-355.280155	-43.609728	-415.567225	0.580921	-0.389732	22161.77862
-233.603842	-376.643112	-18.431958	-393.441306	0.580921	-0.389732	22231.97119
-207.663109	-361.383857	-17.668995	-422.43389	-0.182042	-0.389732	22180.85269
-202.32237	-399.531994	38.790248	-428.537592	0.580921	0.373231	22218.23786
-171.040898	-411.739397	62.442092	-426.248704	-0.182042	-1.152695	22228.15638
-141.285351	-417.843099	102.116155	-410.989449	-0.182042	0.373231	22210.60823
-122.211282	-427.761615	116.612447	-406.411673	0.580921	-1.152695	22210.60823
-110.003879	-452.939385	141.790217	-416.330188	-0.945005	0.373231	22203.74157
-75.670555	-456.754199	158.575397	-407.174635	-0.182042	-0.389732	22194.58602
-58.885375	-466.672715	168.493913	-411.752412	-0.945005	-0.389732	22170.17121
-25.315015	-465.909752	192.145758	-417.093151	-0.945005	-0.389732	22093.11197
5.203495	-480.406044	234.871671	-370.552424	-0.945005	-0.389732	22197.63787
25.040526	-489.561597	253.945739	-394.204269	0.580921	0.373231	22202.21564
27.329414	-472.013454	285.990174	-378.945014	-0.945005	-1.152695	22206.79342
68.529402	-473.539379	276.071659	-385.811679	0.580921	-0.389732	22199.16379
86.840508	-476.59123	314.219796	-349.189467	-0.182042	0.373231	22202.97861
120.410868	-477.354193	304.30128	-361.396871	-0.182042	-0.389732	22202.97861
149.403452	-454.465311	343.975342	-322.485772	0.580921	1.136193	22222.81564
177.633073	-468.961603	334.056827	-331.641324	-0.182042	-0.389732	22215.94897
198.233067	-440.731981	330.242013	-343.848728	0.580921	1.136193	22208.31935
207.38862	-456.754199	337.871641	-336.219101	1.343883	0.373231	22208.31935
212.729359	-446.072721	370.679038	-291.204299	-0.182042	-0.389732	22208.31935
242.484906	-430.050503	388.227181	-299.596889	0.580921	1.136193	22196.11194
268.425639	-415.554211	381.360517	-280.522821	-0.182042	-0.389732	22187.71935
273.766378	-407.924584	396.619771	-269.07838	-0.182042	-0.389732	22204.50453
298.944148	-378.932	408.064212	-243.90061	0.580921	-0.389732	22215.18601
311.151552	-370.53941	414.167914	-215.670988	-0.182042	-0.389732	22202.97861
334.040434	-370.53941	411.116063	-195.070995	-0.182042	0.373231	22209.84527
328.699695	-342.309788	405.012361	-185.152479	-1.707968	-0.389732	22206.03046
358.455242	-307.976465	394.330883	-148.530268	-1.707968	-1.152695	22212.89712
379.818198	-295.769061	424.08643	-140.137677	-0.182042	-0.389732	22202.21564
397.366341	-281.272769	444.686424	-107.33028	-0.945005	-1.152695	22209.84527
411.099671	-263.724627	432.47902	-114.196944	0.580921	-0.389732	22225.86749
416.44041	-232.443154	440.87161	-109.619168	0.580921	1.136193	22212.89712
417.966335	-209.554272	407.30125	-108.093243	-0.182042	0.373231	22224.34156
421.018186	-183.613539	410.353101	-74.522882	-0.182042	-1.152695	22229.6823
449.247808	-162.250583	434.767908	-21.11549	1.343883	0.373231	22213.66009
443.144106	-142.413551	416.456802	-5.093273	0.580921	0.373231	22222.05268
443.907068	-100.450601	388.227181	13.217833	0.580921	1.899156	22252.57118
441.61818	-92.058011	379.071628	53.654858	1.343883	1.136193	22235.786
443.144106	-79.087644	332.530901	37.63264	0.580921	-0.389732	22229.6823
441.61818	-47.043209	352.367933	95.617808	-0.182042	-1.915658	22173.22306
430.173739	-8.13211	331.004976	85.699293	-0.182042	0.373231	22223.5786
421.018186	-10.420998	332.530901	117.743728	-0.182042	-0.389732	22211.3712
426.358925	24.675288	342.449417	152.840014	-0.182042	-0.389732	22226.63045
408.810782	40.697505	326.427199	186.410374	0.580921	0.373231	22228.15638
402.707081	78.08268	330.242013	181.832598	0.580921	0.373231	22218.23786
395.077453	104.023413	323.375349	213.11407	-0.182042	0.373231	22228.15638
382.107087	115.467854	306.590168	216.165921	-0.945005	-0.389732	22207.55638
366.847832	139.119699	299.723504	229.89925	-0.945005	-1.152695	22197.63787
365.321906	180.319686	228.005006	238.29184	-0.945005	0.373231	22207.55638
364.558944	195.578941	211.982789	234.477026	-0.945005	-0.389732	22173.22306
342.433024	207.023382	198.24946	271.8622	-0.182042	-0.389732	22208.31935
351.588577	229.912264	170.019838	303.906635	-0.182042	-0.389732	22228.15638
333.277472	239.83078	150.182807	293.98812	-0.182042	-0.389732	22231.20823
306.573776	274.164103	120.42726	276.439977	0.580921	-0.389732	22215.18601
320.307105	290.18632	109.745782	317.639965	0.580921	-0.389732	22223.5786
301.233037	306.971501	106.693931	329.847368	-0.182042	0.373231	22230.44527
295.129335	325.282606	88.382826	360.365878	0.580921	-0.389732	22235.02304
290.551558	343.593712	54.049502	367.995505	-0.182042	-0.389732	22242.65267
263.847862	356.564079	38.790248	347.395511	-0.182042	0.373231	22243.41563
247.062682	369.534445	2.930999	367.995505	0.580921	-0.389732	22214.42305
205.099732	375.638147	-6.224554	381.728835	0.580921	0.373231	22226.63045
207.38862	388.608514	-82.520828	386.306611	-0.945005	-1.152695	22219.00082
173.81826	403.867768	-97.780082	377.151058	-0.945005	-1.152695	22190.00824
152.455303	410.734433	-111.513412	380.202909	1.343883	1.136193	22218.23786
144.062713	422.941837	-123.720815	384.017723	-0.945005	-1.152695	22226.63045
118.12198	434.386278	-128.298592	392.410313	-0.182042	-0.389732	22198.40083
99.047911	416.838135	-120.668964	398.514015	-0.945005	-0.389732	22200.68972
88.366433	435.14924	-173.313393	399.276978	-0.182042	1.136193	22206.03046
80.736806	424.467762	-193.150424	383.25476	-0.945005	-0.389732	22203.74157
29.618302	433.623315	-203.06894	375.625133	-0.182042	-1.152695	22187.71935
25.803489	435.14924	-194.67635	380.202909	-1.707968	-1.915658	22196.11194
7.492383	446.593682	-231.298561	382.491797	-0.945005	-0.389732	22202.21564
-18.44835	438.964054	-262.580033	397.751052	1.343883	-0.389732	22180.08972
-48.203897	422.178874	-258.76522	378.676984	0.580921	-1.152695	22206.79342
-58.885375	429.045539	-262.580033	382.491797	-0.182042	0.373231	131.992553
-62.700189	425.230725	-287.757804	388.595499	-0.945005	-0.389732	14.496292
-81.011295	419.889986	-283.180027	392.410313	-0.182042	-1.152695	12.207404
-92.455736	423.704799	-299.202245	397.751052	-0.182042	-1.152695	9.918516
-122.211282	417.601098	-346.505934	350.447362	0.580921	0.373231	11.444441
-124.500171	380.215923	-332.009642	344.34366	0.580921	0.373231	9.155553
-150.440904	395.475178	-337.350382	336.714033	0.580921	-1.152695	9.918516
-180.959413	392.423327	-344.980009	331.373294	-0.182042	0.373231	9.155553
-196.981631	361.904818	-367.868891	300.854784	-0.182042	-1.152695	21219.51964
-219.10755	366.482594	-375.498518	277.965902	-0.182042	-0.389732	22185.43046
-232.077917	357.327041	-378.550369	264.232573	-0.182042	-0.389732	22185.43046
-238.944581	349.697414	-394.572587	224.558511	1.343883	0.373231	22204.50453
-270.226053	336.727047	-372.446668	239.054803	-0.182042	-1.152695	22216.71194
-274.040867	319.941867	-397.624438	219.217772	0.580921	-0.389732	22192.29713
-302.270488	313.075203	-405.254065	206.247405	-0.182042	0.373231	22199.92676
-302.270488	316.127054	-421.276283	177.254821	-0.945005	-0.389732	22207.55638
-327.448259	289.423358	-415.935544	161.232604	-0.945005	-1.152695	22174.74899
-339.655662	258.141886	-395.33555	146.736312	-0.182042	-0.389732	22210.60823
-345.759364	232.964115	-394.572587	104.773361	0.580921	-1.152695	22228.91934
-379.329725	226.097451	-377.024444	78.069665	-0.182042	-1.915658	22223.5786
-374.751948	191.764127	-421.276283	58.995597	-0.945005	-0.389732	22217.4749
-393.063054	191.001165	-421.276283	4.825243	-0.182042	-0.389732	22226.63045
-390.011203	165.823394	-375.498518	39.921528	1.343883	0.373231	22228.15638
-406.796383	142.17155	-341.165195	27.714125	0.580921	0.373231	22237.31193
-417.477862	125.386369	-365.580003	11.691907	0.580921	0.373231	22246.46748
-427.396377	97.919711	-365.580003	-21.11549	0.580921	1.136193	22241.88971
-436.55193	68.164164	-380.839258	-29.508081	-0.182042	-1.152695	22224.34156
-454.863036	61.297499	-354.898525	-53.159925	0.580921	-0.389732	22231.97119
-459.440812	36.882692	-333.535568	-82.915472	-0.182042	-1.152695	22228.91934
-471.648216	27.727139	-330.483717	-95.122876	-0.945005	-0.389732	22208.31935
-460.203775	-3.554333	-307.594835	-105.041392	-0.945005	-0.389732	22222.81564
-442.655632	-14.235812	-303.017058	-165.315448	0.580921	-0.389732	22231.97119
-437.314893	-40.939507	-299.965208	-166.841373	0.580921	-0.389732	22211.3712
-447.233408	-59.250613	-277.076325	-167.604336	-1.707968	-2.67862	22209.08231
-437.314893	-74.509868	-238.928189	-179.048777	-2.47093	-0.389732	22208.31935
-428.922303	-85.954309	-258.002257	-208.041361	-1.707968	-1.915658	22196.87491
-416.714899	-132.495036	-241.217077	-245.426535	-0.182042	-0.389732	22212.13416
-425.870452	-154.620955	-225.957822	-247.715423	-0.945005	-1.152695	22215.18601
-407.559346	-167.591322	-208.409679	-254.582088	0.580921	-0.389732	22215.94897
-398.403793	-188.191316	-188.572648	-264.500604	-0.182042	0.373231	22219.76379
-402.218607	-208.791309	-171.024505	-297.308001	-0.182042	-0.389732	22230.44527
-382.381576	-243.887595	-183.994872	-347.663542	0.580921	1.136193	22221.28971
-352.626029	-252.280185	-134.402294	-318.670958	0.580921	0.373231	22219.76379
-332.788998	-253.806111	-93.965269	-314.856144	0.580921	0.373231	22245.70452
-321.344557	-268.302403	-65.735647	-334.693175	0.580921	0.373231	22247.23045
-299.9816	-295.006099	-70.313424	-355.293169	1.343883	0.373231	22235.02304
-269.463091	-328.576459	-36.743063	-381.996865	1.343883	0.373231	22229.6823
-272.514942	-332.391273	-42.846765	-377.419089	0.580921	0.373231	22202.97861
-251.151985	-356.043118	-7.750479	-385.811679	0.580921	0.373231	22219.00082
-244.28532	-383.509776	5.219887	-395.730194	-0.945005	-1.152695	22186.19343
-216.055699	-372.065335	31.923583	-404.122784	0.580921	0.373231	22222.81564
-185.53719	-390.376441	44.89395	-430.82648	-0.182042	-1.152695	22213.66009
-172.566823	-416.317174	14.37544	-456.767213	-0.182042	0.373231	22201.45268
-137.470537	-426.235689	80.753198	-410.989449	-0.182042	-0.389732	22215.94897
-118.396469	-436.154205	117.37541	-406.411673	-0.945005	-0.389732	22191.53417
-96.270549	-448.361609	142.55318	-414.804263	-0.945005	0.373231	22206.79342
-87.877959	-469.724565	159.33836	-447.61166	-0.182042	-0.389732	22184.6675
-35.996493	-489.561597	146.367994	-401.833896	-0.945005	-0.389732	22089.29716
-23.789089	-484.98382	212.745752	-391.915381	-0.182042	-0.389732	22208.31935
18.936824	-466.672715	233.345746	-358.34502	-0.182042	0.373231	22209.84527
40.299781	-482.694932	233.345746	-378.182051	-0.945005	-0.389732	22188.48232
59.373849	-472.013454	282.175361	-377.419089	-0.182042	-0.389732	22203.74157
83.788657	-488.035671	276.834622	-379.707977	-0.182042	0.373231	22209.08231
84.551619	-473.539379	273.019808	-381.233902	0.580921	0.373231	22193.06009
119.647905	-461.331975	324.138311	-346.900579	0.580921	-0.389732	22226.63045
150.929377	-465.146789	337.871641	-327.826511	1.343883	0.373231	22233.49712
166.951595	-459.80605	356.182746	-339.270952	0.580921	1.136193	22212.13416
197.470104	-442.257907	343.21238	-337.745026	-0.182042	-1.152695	22206.79342
201.284918	-446.835683	369.916075	-331.641324	-0.182042	0.373231	22217.4749
232.56639	-431.576429	367.627187	-304.174666	-0.182042	0.373231	22197.63787
251.640459	-414.028286	401.197548	-298.070964	0.580921	0.373231	22175.51195
260.796012	-414.791248	388.990144	-269.841343	-0.945005	-1.152695	22210.60823
287.499707	-381.983851	389.753107	-269.841343	-0.182042	0.373231	22212.89712
283.684894	-386.561627	368.39015	-285.100597	-0.182042	1.136193	22186.19343
317.255254	-376.643112	431.716057	-232.456169	-0.182042	-0.389732	22212.89712
325.647844	-360.620894	437.819759	-189.730255	-0.945005	0.373231	22208.31935
353.114503	-330.865347	422.560504	-176.759889	-0.182042	0.373231	22200.68972
347.773764	-324.761645	414.167914	-146.241379	-0.945005	0.373231	22213.66009
386.684863	-301.872763	421.797542	-140.90064	-0.182042	-0.389732	22220.52675
401.181155	-272.117217	431.716057	-114.959907	-0.945005	-0.389732	22212.13416
393.551528	-256.094999	452.316051	-115.72287	0.580921	-1.152695	22222.05268
403.470043	-228.628341	430.953094	-111.908056	0.580921	-0.389732	22231.97119
423.307074	-210.317235	403.486436	-126.404348	-0.945005	-1.152695	22211.3712
426.358925	-190.480204	405.012361	-87.493249	0.580921	-0.389732	22222.81564
443.144106	-158.435769	414.930877	-36.374745	-0.182042	-0.389732	22231.20823
444.670031	-121.050595	438.582722	6.351168	1.343883	1.136193	22237.31193
446.195957	-99.687638	410.353101	22.373386	0.580921	0.373231	22239.60082
427.121888	-92.820973	403.486436	26.951162	1.343883	1.136193	22241.88971
444.670031	-53.909874	378.308666	59.75856	0.580921	-0.389732	22188.48232
417.203373	-41.70247	324.138311	94.091883	1.343883	0.373231	22224.34156
424.070037	-2.028408	332.530901	107.062249	-0.182042	-0.389732	22219.76379
427.884851	5.60122	351.60497	147.499274	0.580921	0.373231	22223.5786
408.810782	36.882692	341.686454	161.232604	0.580921	0.373231	22220.52675
424.070037	55.95676	308.879057	126.136318	-0.945005	-1.152695	22225.10453
389.736714	81.134531	304.30128	184.121486	-0.945005	-0.389732	22225.86749
384.395975	94.86786	310.404982	202.432591	-1.707968	-0.389732	22196.87491
373.714497	125.386369	279.886473	227.610362	0.580921	0.373231	22209.84527
384.395975	116.230816	264.627218	239.054803	-0.182042	0.373231	22212.13416
369.899683	145.2234	232.582783	255.07702	0.580921	1.136193	22152.62307
359.218205	178.793761	228.005006	257.365908	-0.182042	-0.389732	22219.76379
350.825614	214.65301	183.753168	290.173306	-0.945005	-0.389732	22232.73415
348.536726	232.964115	186.042056	297.039971	0.580921	1.136193	22217.4749
317.255254	249.749295	157.812435	295.514045	-0.182042	-0.389732	22225.10453
324.884881	260.430774	132.634664	313.825151	0.580921	-0.389732	22231.20823
296.65526	295.52706	111.271708	297.802934	0.580921	0.373231	22214.42305
306.573776	321.467793	59.390242	316.877002	0.580921	-1.152695	22244.94156
290.551558	337.49001	68.545794	364.180692	1.343883	1.136193	22254.09711
276.818229	358.852967	53.28654	355.788102	1.343883	-0.389732	22227.39341
267.662676	366.482594	26.582844	366.46958	-0.182042	-0.389732	22224.34156
236.381204	371.823333	20.479142	380.202909	0.580921	0.373231	22237.31193
216.544173	369.534445	-33.691212	367.995505	0.580921	-0.389732	22206.03046
183.736775	396.238141	-48.950467	381.728835	-0.945005	-0.389732	22199.92676
173.81826	402.341843	-74.8912	392.410313	0.580921	0.373231	22226.63045
138.721974	417.601098	-99.306008	387.832536	-0.182042	0.373231	22218.23786
143.29975	428.282576	-158.054138	352.736251	-0.182042	0.373231	22179.32676
99.047911	415.312209	-146.609697	397.751052	-0.182042	-1.152695	22205.2675
84.551619	432.09739	-136.691182	387.069574	-0.182042	-1.152695	22202.97861
58.610886	435.912203	-162.631915	398.514015	-2.47093	-0.389732	22196.87491
60.136812	439.727017	-190.098573	386.306611	-0.945005	-0.389732	22204.50453
34.959041	435.14924	-182.468946	393.936238	-0.945005	-0.389732	22202.97861
36.484967	439.727017	-203.06894	369.521431	-0.182042	-0.389732	22195.34898
20.462749	435.912203	-228.24671	402.328828	-0.182042	-0.389732	22190.7712
-0.137245	437.438129	-228.24671	396.988089	1.343883	0.373231	22213.66009
-17.685387	432.09739	-239.691151	393.936238	-0.182042	-1.152695	22184.6675
-49.729822	419.127023	-256.476332	355.025139	0.580921	0.373231	41.199988
-48.96686	416.075172	-289.283729	342.817735	1.343883	-0.389732	12.970367
-75.670555	428.282576	-319.802239	367.995505	1.343883	-0.389732	12.207404
-101.611289	411.497396	-315.987425	388.595499	1.343883	0.373231	10.681478
-111.529804	419.127023	-328.194829	361.891803	0.580921	-0.389732	10.681478
-133.655723	403.104806	-332.772605	340.528847	1.343883	0.373231	9.155553
-147.389053	393.949253	-337.350382	339.765884	-0.945005	-1.152695	9.918516
-190.114966	402.341843	-355.661487	320.691816	0.580921	-0.389732	9.918516
-202.32237	383.267774	-368.631854	307.721449	0.580921	1.136193	21903.13425
-216.818662	373.349259	-363.291115	285.59553	-0.182042	-0.389732	22182.37861
-219.10755	363.430743	-399.913326	255.839983	-0.945005	-1.152695	22188.48232
-252.67791	345.119638	-398.387401	252.025169	-0.945005	-1.915658	22201.45268
-270.989016	331.386308	-381.60222	230.662213	-1.707968	-0.389732	22195.34898
-283.19642	335.201122	-417.461469	179.543709	-0.945005	0.373231	22209.84527
-291.58901	297.052985	-402.202214	200.906666	-0.182042	0.373231	22196.87491
-304.559377	287.897432	-396.861475	184.121486	-0.945005	0.373231	22183.14158
-317.529743	284.845581	-380.076295	174.20297	-0.182042	-0.389732	22222.05268
-342.707513	230.675227	-380.839258	136.054833	-0.182042	0.373231	22222.05268
-350.337141	237.541892	-386.179997	90.277069	0.580921	0.373231	22220.52675
-364.833433	213.890047	-394.572587	81.884479	-0.182042	-1.152695	22225.86749
-379.329725	201.682643	-412.883693	62.047448	1.343883	2.662119	22228.15638
-409.848234	177.267835	-395.33555	40.684491	-0.945005	-0.389732	22215.18601
-400.692681	168.875245	-376.261481	8.640056	0.580921	-0.389732	22249.51933
-402.218607	140.645624	-395.33555	12.45487	0.580921	0.373231	22247.99341
-409.085271	119.282667	-373.972593	0.247466	0.580921	-0.389732	22229.6823
-417.477862	90.290083	-364.81704	-7.382161	0.580921	-0.389732	22235.786
-457.914887	83.423419	-365.580003	-26.45623	0.580921	0.373231	22238.07489
-449.522297	49.853058	-338.113344	-56.974739	-0.945005	0.373231	22214.42305
-444.94452	49.853058	-335.824456	-85.20436	0.580921	0.373231	22222.05268
-453.33711	11.704921	-309.883723	-83.678435	0.580921	-1.152695	22231.20823
-445.707483	2.549369	-311.409649	-102.752503	-0.182042	0.373231	22214.42305
-464.018589	-25.680253	-317.51335	-139.374715	-0.945005	0.373231	22222.81564
-457.914887	-34.835805	-294.624468	-157.68582	-0.182042	-0.389732	22215.18601
-461.7297	-67.643203	-267.15781	-185.152479	-0.182042	1.136193	22195.34898
-454.863036	-90.532085	-320.565201	-218.722839	-0.182042	1.136193	22207.55638
-445.707483	-117.235781	-234.350412	-209.567287	-0.182042	-0.389732	22219.76379
-423.581563	-132.495036	-223.668934	-223.300616	-0.182042	0.373231	22204.50453
-425.107489	-152.332067	-220.617083	-239.322833	-0.182042	0.373231	22219.76379
-380.85565	-195.820943	-192.387462	-262.211715	-0.182042	-0.389732	22228.91934
-386.959352	-199.635757	-190.098573	-270.604305	0.580921	-0.389732	22220.52675
-370.937135	-203.45057	-157.291176	-294.25615	0.580921	-0.389732	22220.52675
-373.988986	-222.524639	-165.683766	-311.804293	0.580921	-0.389732	22229.6823
-365.596395	-244.650558	-139.743033	-320.196883	1.343883	-0.389732	22225.86749
-340.418625	-272.880179	-116.091188	-371.315387	0.580921	-0.389732	22239.60082
-311.426041	-286.613509	-86.335641	-369.026499	-0.182042	-0.389732	22243.41563
-312.951967	-293.480173	-68.024536	-356.819095	1.343883	1.136193	22231.97119
-287.011234	-314.84313	-35.980101	-366.73761	1.343883	-0.389732	22203.74157
-274.040867	-335.443124	-32.165287	-375.1302	2.106846	0.373231	22229.6823
-258.781612	-357.569043	-4.698628	-377.419089	0.580921	0.373231	22196.87491
-222.922364	-379.694963	15.138403	-401.070933	-0.945005	-1.152695	22209.08231
-204.611258	-396.480143	31.923583	-401.833896	-0.182042	0.373231	22224.34156
-171.040898	-404.872733	44.130987	-417.856114	0.580921	-0.389732	22199.92676
-152.729792	-407.924584	80.753198	-423.959816	0.580921	1.136193	22198.40083
-138.996463	-435.391242	111.271708	-401.070933	-0.182042	0.373231	22200.68972
-131.366835	-436.917168	86.093937	-436.930182	-0.945005	-0.389732	22209.84527
-81.774257	-449.124572	103.64208	-459.819064	-0.182042	-0.389732	22177.80084
-67.277965	-454.465311	166.967987	-427.774629	-0.182042	-0.389732	22157.96381
-28.366866	-454.465311	194.434646	-389.626492	-0.182042	0.373231	22219.76379
-14.633537	-504.820851	218.086491	-383.522791	-0.182042	0.373231	22199.92676
1.388681	-468.19864	240.975373	-354.530207	0.580921	1.136193	22202.97861
31.144228	-472.013454	269.204994	-365.974648	0.580921	-1.152695	22215.18601
47.929408	-464.383826	263.864255	-375.1302	-0.182042	-0.389732	22194.58602
89.129396	-473.539379	286.753137	-365.211685	0.580921	0.373231	22194.58602
109.72939	-458.280124	292.856839	-390.389455	0.580921	-1.152695	22222.81564
131.855309	-468.19864	287.5161	-390.389455	1.343883	0.373231	22217.4749
160.08493	-458.280124	281.412398	-395.730194	-0.182042	0.373231	22206.03046
169.240483	-461.331975	334.81979	-333.16725	0.580921	0.373231	22223.5786
201.284918	-452.939385	347.790156	-318.670958	0.580921	0.373231	22222.81564
214.255285	-431.576429	364.575336	-307.98948	0.580921	-0.389732	22198.40083
218.833061	-436.154205	347.027193	-317.145032	0.580921	0.373231	22190.7712
240.196018	-420.131988	372.967926	-298.833927	-0.182042	-0.389732	22210.60823
273.003415	-407.161621	396.619771	-277.47097	-0.182042	-0.389732	22199.92676
279.87008	-403.346807	376.019777	-270.604305	-0.182042	-1.152695	22184.6675
301.995999	-378.932	405.012361	-246.189498	-0.182042	-0.389732	22215.18601
310.388589	-378.169037	435.530871	-208.041361	-0.945005	0.373231	22195.34898
343.195987	-369.776447	395.856809	-222.537653	-0.945005	1.136193	22207.55638
342.433024	-332.391273	382.123479	-212.619137	-0.182042	-0.389732	22219.76379
371.425608	-316.369055	426.375318	-153.871007	-0.945005	-0.389732	22202.97861
392.025602	-286.613509	440.87161	-121.063609	-0.182042	1.136193	22222.05268
372.951534	-249.991297	452.316051	-98.93769	-0.182042	-0.389732	22230.44527
411.862633	-235.495005	432.47902	-111.145093	-0.182042	0.373231	22216.71194
423.307074	-211.080198	415.69384	-101.989541	-0.182042	-1.152695	22222.05268
422.544112	-201.924645	424.08643	-81.389547	1.343883	1.136193	22231.97119
430.173739	-181.324651	414.167914	-41.715484	0.580921	-1.152695	22219.76379
424.833	-148.517253	418.745691	-21.878453	0.580921	-0.389732	22241.88971
435.514478	-107.317265	359.99756	-24.167341	-0.182042	-0.389732	22244.17859
440.855217	-95.109862	350.842007	-21.878453	-0.182042	-1.152695	22229.6823
440.092255	-77.561719	400.434585	51.36597	0.580921	-0.389732	22210.60823
440.855217	-57.724688	381.360517	81.121516	-0.182042	0.373231	22231.20823
430.173739	-47.806172	330.242013	87.988181	0.580921	-0.389732	22222.05268
413.388559	5.60122	353.130895	118.50669	-0.945005	-1.152695	22215.94897
428.647814	12.467884	359.99756	137.580759	-0.182042	-1.152695	22227.39341
404.233006	34.593804	325.664237	152.077051	-0.182042	-0.389732	22228.15638
407.284857	58.245648	336.345715	173.440007	1.343883	1.899156	22220.52675
397.366341	84.949344	326.427199	184.884448	-0.945005	-1.152695	22205.2675
398.129304	90.290083	295.145727	155.891864	-0.182042	0.373231	22214.42305
365.321906	139.882661	255.471665	176.491858	-0.945005	-1.152695	22193.06009
377.52931	161.245618	256.99759	196.32889	-1.707968	0.373231	22186.95639
363.033018	184.897463	259.286479	252.788132	0.580921	0.373231	22227.39341
356.166354	187.949314	244.027224	272.625163	-0.182042	-1.152695	22215.18601
334.803397	220.756711	202.064273	292.462194	0.580921	0.373231	22225.86749
346.247838	225.334488	181.464279	300.854784	-0.182042	-0.389732	22231.20823
324.121919	255.852997	149.419844	300.091822	-0.945005	-0.389732	22212.13416
320.307105	273.40114	137.975403	310.010337	0.580921	0.373231	22222.05268
310.388589	300.867799	81.516161	310.010337	1.343883	-0.389732	22252.57118
308.862664	317.652979	47.182838	310.010337	0.580921	-0.389732	22236.54897
269.188602	333.675196	-0.883815	308.484412	0.580921	-0.389732	22235.02304
273.766378	358.852967	-58.10602	281.780716	-1.707968	-1.152695	22206.03046
256.981198	368.771482	9.797664	371.047356	-0.182042	-0.389732	22226.63045
227.225651	367.245557	4.456924	381.728835	0.580921	1.136193	22213.66009
209.677508	387.845551	-37.506026	371.047356	-0.182042	-1.152695	22211.3712
174.581222	408.445545	-71.839349	389.358462	0.580921	-0.389732	22222.81564
177.633073	416.075172	-84.046753	396.225127	0.580921	-0.389732	22218.23786
144.062713	419.889986	-119.143039	380.202909	-0.182042	-0.389732	22188.48232
131.855309	423.704799	-126.772666	390.121425	-0.182042	0.373231	22202.97861
112.781241	429.045539	-138.217107	400.03994	-1.707968	-0.389732	22196.11194
77.684955	440.48998	-161.105989	392.410313	-0.945005	-0.389732	22182.37861
42.588669	427.519613	-199.254126	348.921437	1.343883	1.136193	22209.84527
50.981259	432.09739	-181.705983	402.328828	-0.182042	0.373231	22199.16379
35.722004	438.201091	-186.28376	390.121425	0.580921	0.373231	22215.18601
18.936824	434.386278	-206.120791	405.380679	-0.182042	-1.152695	22204.50453
-0.900207	444.304793	-223.668934	389.358462	-0.945005	-1.152695	22186.19343
-6.240946	432.09739	-212.224493	397.751052	-0.182042	0.373231	22190.00824
-40.57427	424.467762	-222.143008	388.595499	-0.945005	-1.152695	22196.87491
-42.100195	434.386278	-257.239294	384.780686	0.580921	-0.389732	24.414808
-75.670555	422.178874	-290.046692	389.358462	-0.182042	0.373231	12.207404
-91.692773	413.786284	-325.142978	358.07699	0.580921	-1.152695	12.207404
-117.633506	385.556663	-365.580003	316.877002	0.580921	-0.389732	9.918516
-127.552022	403.867768	-367.868891	344.34366	-0.182042	0.373231	11.444441
-142.811276	391.660364	-341.165195	340.528847	-0.182042	0.373231	9.918516
-168.752009	374.112222	-338.113344	329.847368	0.580921	-0.389732	9.155553
-193.166817	374.875184	-345.742972	319.928853	0.580921	-0.389732	7051.301614
-192.403854	375.638147	-344.217046	281.017753	-0.945005	-1.152695	22137.36381
-216.818662	364.193706	-370.157779	272.625163	-0.182042	0.373231	22172.4601
-238.944581	361.141855	-357.187413	266.521461	0.580921	0.373231	22207.55638
-261.833463	342.830749	-370.157779	252.788132	-0.182042	-1.152695	22203.74157
-258.781612	319.941867	-401.439252	217.691846	0.580921	0.373231	22203.74157
-282.433457	326.045569	-437.2985	172.677045	-0.945005	-0.389732	22195.34898
-292.351973	307.734463	-434.246649	150.551125	-0.182042	-1.152695	22190.00824
-317.529743	282.556693	-404.491102	205.484442	-0.182042	-0.389732	22222.05268
-325.922333	281.030768	-393.046661	174.965933	0.580921	0.373231	22218.23786
-334.314923	244.408556	-386.179997	123.084467	-0.945005	-0.389732	22225.86749
-371.700097	231.43819	-386.179997	101.72151	-0.182042	-1.152695	22228.15638
-358.729731	210.838196	-398.387401	65.862262	-0.182042	0.373231	22215.94897
-384.670464	192.52709	-420.51332	64.336336	0.580921	0.373231	22224.34156
-385.433427	177.267835	-407.542953	46.02523	2.106846	-0.389732	22251.80822
-407.559346	164.297469	-377.024444	35.343752	0.580921	-1.152695	22231.20823
-415.951936	107.838226	-403.72814	-50.871037	0.580921	0.373231	22234.26008
-419.76675	98.682674	-459.42442	-120.300646	-0.182042	-1.152695	22177.80084
-428.15934	102.497487	-381.60222	-23.404379	-0.945005	-0.389732	22222.05268
-443.418595	63.586388	-351.083711	-20.352528	-0.945005	-0.389732	22219.00082
-459.440812	62.823425	-326.668903	-48.582149	-0.182042	-1.152695	22225.10453
-463.255626	35.356766	-330.483717	-86.730286	-0.182042	-0.389732	22211.3712
-464.018589	15.519735	-312.172611	-98.174727	-0.182042	-0.389732	22222.81564
-450.285259	-14.235812	-311.409649	-110.382131	0.580921	0.373231	22229.6823
-459.440812	-25.680253	-290.809655	-124.878423	-0.945005	-0.389732	22202.97861
-450.285259	-50.858023	-280.128176	-166.078411	-0.945005	-1.152695	22199.92676
-460.966738	-79.850607	-264.868922	-216.433951	-0.182042	-0.389732	22210.60823
-422.818601	-92.058011	-314.4615	-237.796908	-0.182042	-0.389732	22211.3712
-449.522297	-117.235781	-230.535598	-233.982094	-0.182042	0.373231	22206.79342
-425.870452	-129.443185	-234.350412	-246.189498	-0.182042	0.373231	22228.91934
-400.692681	-164.539471	-198.491164	-223.300616	0.580921	-0.389732	22226.63045
-399.166756	-185.139465	-206.883754	-259.922827	0.580921	-0.389732	22219.00082
-373.226023	-188.954278	-173.313393	-265.263566	0.580921	-0.389732	22225.10453
-356.440843	-216.420937	-140.505996	-308.752442	-0.182042	0.373231	22230.44527
-358.729731	-230.154266	-133.639331	-295.782076	1.343883	-0.389732	22224.34156
-335.840849	-246.176484	-116.091188	-315.619107	1.343883	1.136193	22248.75637
-328.211221	-272.880179	-113.039337	-332.404287	0.580921	-0.389732	22246.46748
-316.76678	-283.561658	-99.306008	-382.759828	-0.182042	-1.152695	22214.42305
-296.166786	-311.791279	-121.431927	-389.626492	0.580921	1.136193	22215.18601
-291.58901	-325.524608	-40.557877	-403.359822	0.580921	1.136193	22232.73415
-263.359389	-336.969049	-23.009734	-383.522791	-0.182042	-0.389732	22189.24528
-238.181618	-359.094969	14.37544	-375.1302	-0.182042	0.373231	22218.23786
-229.789028	-377.406074	18.190254	-400.307971	-0.182042	-1.152695	22228.91934
-209.189034	-373.591261	53.28654	-416.330188	0.580921	0.373231	22187.71935
-172.566823	-407.924584	54.812465	-406.411673	-0.182042	-0.389732	22209.84527
-158.070531	-417.843099	91.434676	-425.485741	-0.182042	0.373231	22206.79342
-137.470537	-439.206056	108.982819	-404.885747	-0.945005	-0.389732	22194.58602
-94.744624	-439.206056	120.42726	-433.878331	-0.945005	-1.152695	22161.77862
-79.485369	-447.598646	99.064304	-451.426474	0.580921	0.373231	22124.39345
-47.440934	-467.435677	167.73095	-438.456108	-0.182042	-0.389732	22200.68972
-33.707605	-463.620864	205.879087	-378.945014	-0.182042	0.373231	22207.55638
-15.396499	-477.354193	237.923522	-381.996865	-0.945005	-1.152695	22215.18601
28.092377	-485.746783	251.656851	-356.056132	0.580921	-0.389732	22213.66009
37.24793	-480.406044	282.175361	-370.552424	-0.182042	-0.389732	22198.40083
45.64052	-469.724565	260.812404	-379.707977	-0.182042	-0.389732	22204.50453
86.840508	-468.19864	294.382765	-372.078349	-0.182042	-1.915658	22222.81564
109.72939	-461.331975	295.90869	-375.893163	1.343883	1.899156	22212.89712
119.647905	-478.880118	282.175361	-362.159834	1.343883	1.136193	22200.68972
173.81826	-456.754199	273.782771	-414.0413	0.580921	1.136193	22121.34159
182.973812	-449.124572	311.930907	-330.115399	-0.182042	1.136193	22211.3712
207.38862	-461.331975	295.90869	-354.530207	0.580921	1.136193	22211.3712
221.884912	-430.813466	384.412367	-311.041331	-0.945005	-1.915658	22202.97861
243.247869	-425.472727	392.041995	-298.833927	0.580921	0.373231	22203.74157
256.981198	-420.131988	394.330883	-286.626523	-0.182042	-0.389732	22211.3712
266.136751	-389.613478	384.412367	-271.367268	-0.182042	0.373231	22197.63787
279.87008	-400.294956	399.671622	-241.611721	-0.182042	-0.389732	22196.11194
303.521925	-375.117186	424.08643	-224.063579	-0.182042	0.373231	22204.50453
321.83303	-370.53941	397.382734	-218.722839	-0.182042	0.373231	22214.42305
326.410807	-347.650528	382.123479	-181.337665	-0.945005	-0.389732	22201.45268
347.773764	-314.84313	426.375318	-169.130261	-0.182042	-0.389732	22210.60823
371.425608	-317.894981	431.716057	-134.033976	0.580921	-0.389732	22230.44527
375.240422	-289.66536	440.87161	-118.774721	-0.945005	-1.915658	22213.66009
398.129304	-260.672776	439.345685	-105.041392	-0.182042	-0.389732	22223.5786
410.336708	-246.176484	440.87161	-113.433982	0.580921	0.373231	22230.44527
409.573745	-217.1839	406.538287	-106.567317	0.580921	-1.152695	22222.05268
420.255224	-186.66539	428.664206	-72.996957	0.580921	1.136193	22227.39341
425.595963	-166.065396	426.375318	-36.374745	1.343883	-1.152695	22251.04526
440.855217	-146.228365	408.827175	-6.619198	-0.182042	-1.915658	22237.31193
437.040404	-129.443185	373.730889	-19.589565	1.343883	0.373231	22229.6823
443.144106	-96.635787	363.049411	-2.041422	0.580921	0.373231	22228.15638
437.803366	-66.88024	346.264231	27.714125	0.580921	0.373231	22227.39341
427.884851	-60.013576	332.530901	36.106715	-0.182042	0.373231	22213.66009
435.514478	-36.361731	348.553119	108.588175	-0.945005	-0.389732	22223.5786
425.595963	3.312331	353.130895	117.743728	0.580921	1.136193	22231.97119
414.914484	25.438251	335.582752	139.106684	-0.945005	-1.152695	22212.89712
422.544112	39.17158	325.664237	142.921498	0.580921	-0.389732	22228.91934
393.551528	61.297499	313.456833	182.59556	-1.707968	-1.915658	22209.84527
382.870049	91.053046	305.827206	179.543709	0.580921	1.899156	22199.16379
379.055236	100.208599	285.990174	190.98815	-0.182042	1.136193	22205.2675
367.610795	128.43822	267.679069	200.906666	-0.182042	0.373231	22200.68972
374.477459	164.297469	245.553149	229.89925	-0.945005	-1.152695	22205.2675
366.084869	175.74191	221.138342	259.654797	0.580921	-0.389732	22224.34156
356.166354	203.971531	214.271677	271.8622	0.580921	-1.152695	22231.97119
343.95895	226.860413	187.567981	293.98812	0.580921	-0.389732	22214.42305
336.329322	248.986333	160.101323	313.825151	-0.945005	-1.152695	22220.52675
343.95895	272.638178	128.819851	313.825151	-0.945005	-1.152695	22230.44527
321.070068	287.13447	130.345776	322.217741	-0.182042	0.373231	22240.36378
303.521925	303.91965	91.434676	324.506629	0.580921	-0.389732	22239.60082
300.470074	308.497426	50.997651	306.958486	1.343883	1.136193	22240.36378
264.610825	353.512228	5.98285	291.699232	-0.182042	0.373231	22148.04529
274.529341	341.304824	22.005067	358.839952	-0.182042	-1.152695	22225.10453
234.092316	355.801116	9.034701	348.158474	-0.182042	0.373231	22203.74157
225.699726	380.215923	-0.883815	367.995505	-0.182042	-1.152695	22210.60823
209.677508	395.475178	-33.691212	387.832536	0.580921	-0.389732	22217.4749
185.262701	406.919619	-62.683796	393.173276	-0.945005	-0.389732	22225.10453
151.69234	406.919619	-98.543045	397.751052	-0.945005	-1.152695	22199.92676
143.29975	409.208507	-106.172672	387.832536	-0.945005	1.136193	22195.34898
128.040495	427.519613	-135.928219	387.832536	-1.707968	-0.389732	22205.2675
114.307166	438.201091	-132.113405	389.358462	-0.182042	0.373231	22185.43046
99.047911	438.201091	-155.76525	387.069574	-0.182042	0.373231	22193.06009
60.899774	445.067756	-174.839319	412.247344	-0.182042	-0.389732	22205.2675
50.218296	443.541831	-158.817101	400.03994	0.580921	0.373231	22205.2675
24.277563	441.252942	-197.728201	382.491797	0.580921	0.373231	22182.37861
10.544234	432.860352	-218.328195	390.121425	-0.945005	-0.389732	22210.60823
-2.426133	436.675166	-227.483748	402.328828	-0.182042	1.136193	22209.08231
-7.766872	427.519613	-268.683735	413.010307	0.580921	-0.389732	22191.53417
-40.57427	434.386278	-254.950406	388.595499	1.343883	0.373231	3518.784143
-62.700189	438.201091	-274.024474	384.780686	1.343883	-0.389732	18.311106
-66.515003	422.941837	-295.387431	385.543648	0.580921	-0.389732	11.444441
-97.796475	427.519613	-309.883723	361.891803	1.343883	0.373231	12.207404
-124.500171	416.838135	-352.609636	365.706617	-0.182042	-0.389732	9.918516
-115.344618	390.134439	-344.217046	337.476996	-1.707968	0.373231	10.681478
-173.329786	393.18629	-356.42445	327.55848	-0.182042	-0.389732	9.155553
-171.040898	393.949253	-339.63927	322.980704	-0.182042	-0.389732	8.39259
-182.485339	383.267774	-338.113344	317.639965	-0.945005	-0.389732	17032.38014
-198.507556	369.534445	-348.03186	293.225157	-0.182042	-0.389732	22155.67492
-222.159401	365.719631	-358.713338	292.462194	-0.945005	0.373231	22212.89712
-238.181618	359.61593	-382.365183	275.677014	-0.945005	-0.389732	22192.29713
-258.01865	345.119638	-379.313332	235.239989	-0.945005	0.373231	22196.87491
-282.433457	332.912234	-386.179997	216.165921	-0.182042	0.373231	22205.2675
-284.722345	322.230755	-417.461469	203.195554	-0.182042	0.373231	22201.45268
-297.692712	296.290022	-399.913326	210.062219	-0.182042	-0.389732	22209.84527
-324.396408	281.79373	-419.750357	191.751113	0.580921	-0.389732	22226.63045
-332.026035	271.875215	-409.831842	123.084467	0.580921	0.373231	22228.15638
-346.522327	237.541892	-383.891109	128.425206	0.580921	1.136193	22215.94897
-358.729731	221.519674	-371.683705	96.380771	-0.182042	-1.152695	22225.10453
-363.307507	207.786345	-403.72814	58.995597	-0.182042	0.373231	22230.44527
-377.803799	194.053016	-396.098512	61.284485	-0.182042	-0.389732	22235.02304
-394.588979	171.164134	-406.017028	52.128932	1.343883	1.136193	22244.17859
-391.537129	145.2234	-388.468885	23.899311	1.343883	-0.389732	22241.88971
-422.055638	133.015997	-396.861475	-28.745118	-0.182042	0.373231	22124.39345
-430.448228	112.416003	-388.468885	-12.7229	1.343883	1.136193	22235.02304
-435.788967	70.453052	-399.150363	-10.434012	0.580921	0.373231	22228.91934
-438.077855	66.638239	-333.535568	-21.878453	-0.182042	-0.389732	22207.55638
-451.048222	49.853058	-348.794823	-45.530298	-0.182042	-0.389732	22219.76379
-442.655632	30.016027	-306.831872	-86.730286	-0.182042	-1.152695	22229.6823
-456.388961	0.26048	-286.994841	-96.648801	-0.182042	-0.389732	22213.66009
-444.181557	-24.91729	-326.668903	-97.411764	-0.182042	-0.389732	22200.68972
-447.233408	-37.124694	-304.542984	-130.219162	-0.945005	0.373231	22209.08231
-446.470446	-64.591352	-298.439282	-184.389516	-0.945005	1.136193	22202.97861
-457.151924	-77.561719	-270.209661	-203.463585	-0.182042	-0.389732	22209.08231
-435.788967	-91.295048	-261.054108	-190.493218	-0.182042	0.373231	22216.71194
-430.448228	-106.554303	-245.03189	-216.433951	-0.945005	-0.389732	22222.81564
-417.477862	-130.206148	-216.802269	-233.982094	-0.945005	-1.152695	22215.94897
-408.322309	-155.383918	-210.698567	-283.574672	0.580921	1.136193	22229.6823
-402.98157	-182.850576	-205.357828	-256.108013	-0.182042	1.899156	22228.15638
-398.403793	-213.369086	-189.335611	-276.708007	0.580921	1.136193	22218.23786
-363.307507	-220.998713	-148.135623	-288.915411	0.580921	-1.915658	22236.54897
-366.359358	-229.391303	-136.691182	-320.196883	-0.182042	-1.152695	22250.2823
-333.551961	-263.724627	-117.617113	-338.507989	-0.182042	-0.389732	22229.6823
-328.211221	-274.406105	-104.646747	-349.95243	0.580921	0.373231	22226.63045
-318.292706	-278.983881	-76.417126	-356.056132	0.580921	0.373231	22228.91934
-281.670494	-311.791279	-50.476393	-359.870946	0.580921	-1.915658	22210.60823
-306.085302	-348.41349	-54.291206	-381.233902	-0.182042	0.373231	22182.37861
-253.440873	-343.835714	-16.143069	-366.73761	-0.182042	-1.152695	22225.10453
-241.996432	-364.435708	15.138403	-392.678343	-0.945005	-1.915658	22209.08231
-215.292736	-381.220888	13.612477	-391.152418	0.580921	-1.152695	22202.21564
-205.374221	-387.32459	58.627279	-412.515375	-0.945005	0.373231	22222.05268
-182.485339	-407.924584	76.938384	-412.515375	-0.945005	-0.389732	22191.53417
-154.255717	-428.524578	97.538378	-414.804263	-0.182042	-0.389732	22202.21564
-143.574239	-426.998652	89.908751	-398.019083	-1.707968	-1.152695	22175.51195
-97.796475	-445.309758	119.664298	-421.670927	-0.182042	0.373231	22124.39345
-73.381667	-453.702348	133.397627	-419.382039	-0.182042	-0.389732	22201.45268
-61.937226	-455.991236	171.545764	-408.700561	0.580921	1.136193	22206.03046
-32.944642	-491.087522	195.197609	-387.337604	-0.182042	0.373231	22202.97861
7.492383	-459.80605	215.03464	-422.43389	-0.182042	-0.389732	22202.97861
25.040526	-476.59123	251.656851	-373.604275	-0.182042	0.373231	22214.42305
57.084961	-476.59123	284.464249	-356.819095	0.580921	-0.389732	22209.84527
76.921992	-466.672715	284.464249	-368.263536	0.580921	0.373231	22219.00082
103.625688	-467.435677	305.064243	-365.211685	-0.182042	1.136193	22224.34156
122.699756	-475.828267	312.69387	-382.759828	1.343883	0.373231	22207.55638
137.959011	-464.383826	289.804988	-368.263536	-0.182042	1.136193	22085.48235
163.136781	-461.331975	337.108678	-348.426505	0.580921	-0.389732	22215.94897
184.499738	-457.517162	344.738305	-352.241318	-0.182042	1.136193	22203.74157
201.284918	-452.176423	356.945709	-310.278368	-0.182042	-0.389732	22186.19343
224.936763	-442.257907	375.256815	-311.804293	-0.182042	0.373231	22208.31935
229.514539	-420.131988	374.493852	-318.670958	-0.945005	-0.389732	22221.28971
254.69231	-412.50236	403.486436	-285.100597	0.580921	0.373231	22191.53417
275.292304	-401.820882	399.671622	-259.159864	-0.182042	0.373231	22203.74157
294.366372	-387.32459	405.775324	-241.611721	-0.182042	-1.152695	22211.3712
317.255254	-367.487559	399.671622	-229.404318	-0.945005	-0.389732	22195.34898
312.677478	-359.094969	385.938293	-208.041361	-0.182042	-0.389732	22211.3712
340.907099	-333.917198	433.241983	-163.02656	-0.182042	-1.152695	22220.52675
364.558944	-317.132018	434.004945	-145.478417	0.580921	0.373231	22217.4749
388.973751	-310.265353	436.293834	-140.90064	0.580921	0.373231	22221.28971
388.973751	-285.850546	444.686424	-143.952491	0.580921	-0.389732	22222.81564
397.366341	-256.857962	447.738275	-121.063609	-0.182042	-1.152695	22213.66009
419.492261	-239.309819	439.345685	-102.752503	-0.182042	0.373231	22214.42305
425.595963	-210.317235	437.819759	-69.182143	0.580921	0.373231	22248.75637
443.144106	-179.035763	431.716057	-56.974739	1.343883	0.373231	22247.99341
442.381143	-161.48762	406.538287	-43.24141	-0.182042	-1.152695	22233.49712
441.61818	-143.939477	398.908659	-27.219192	-0.182042	-0.389732	22239.60082
430.936702	-130.206148	386.701256	1.773392	0.580921	0.373231	22235.02304
444.670031	-95.872824	381.360517	36.106715	-0.945005	-0.389732	22215.94897
440.855217	-57.724688	368.39015	44.499305	-0.945005	-0.389732	22216.71194
429.410776	-49.332097	357.708672	85.699293	-0.945005	-1.152695	22229.6823
437.803366	-16.5247	333.293864	92.565957	0.580921	1.136193	22216.71194
433.22559	4.838257	340.923491	131.477057	0.580921	-0.389732	22225.10453
420.255224	25.438251	348.553119	153.602976	1.343883	1.136193	22232.73415
408.04782	34.593804	327.953125	162.758529	-1.707968	-0.389732	22193.06009
402.707081	78.08268	303.538317	161.232604	-0.945005	-0.389732	22205.2675
395.077453	84.949344	268.442031	207.773331	0.580921	-0.389732	22211.3712
392.788565	123.860444	294.382765	185.647411	-0.945005	-0.389732	22169.40825
374.477459	137.593773	286.753137	236.002952	0.580921	0.373231	22218.23786
377.52931	168.112283	231.056857	252.788132	0.580921	-0.389732	22232.73415
359.218205	176.504873	217.323528	243.632579	0.580921	0.373231	22214.42305
359.218205	203.971531	192.908721	258.891834	1.343883	0.373231	22224.34156
330.225621	228.386339	172.308727	275.677014	-0.182042	0.373231	22229.6823
341.670062	241.356705	175.360578	315.351076	1.343883	1.136193	22219.76379
328.699695	270.349289	147.130956	320.691816	0.580921	-1.152695	22240.36378
310.388589	283.319656	126.530962	326.795518	-0.182042	0.373231	22248.75637
304.284888	303.156687	89.145788	315.351076	2.106846	-0.389732	22236.54897
295.892297	345.119638	46.419875	300.091822	0.580921	0.373231	22144.99344
277.581192	342.067787	37.264322	356.551064	0.580921	0.373231	22232.73415
253.929347	362.66778	26.582844	366.46958	-0.945005	0.373231	22197.63787
247.062682	377.164072	26.582844	363.417729	-0.945005	-0.389732	22200.68972
220.358986	374.112222	-23.009734	357.314027	-0.945005	-1.152695	22222.81564
200.521955	390.897402	-35.217138	361.891803	0.580921	0.373231	22224.34156
176.107148	397.764066	-115.328225	390.121425	0.580921	-1.152695	22190.7712
150.166415	405.393694	-103.883784	400.03994	-1.707968	-0.389732	22199.92676
131.855309	421.415911	-121.431927	380.965872	-0.945005	-0.389732	22210.60823
124.225682	429.808501	-147.37266	387.069574	-0.945005	-0.389732	22177.03787
86.840508	445.830719	-121.431927	364.943654	-0.945005	-0.389732	22205.2675
90.655321	441.252942	-145.846735	389.358462	-0.945005	0.373231	22213.66009
57.847924	435.14924	-157.291176	396.225127	-0.945005	-0.389732	22186.95639
48.692371	443.541831	-175.602281	400.802903	-0.945005	0.373231	22184.6675
35.722004	441.252942	-187.046722	377.914021	0.580921	-0.389732	22211.3712
11.307197	427.519613	-236.6393	379.439946	0.580921	1.136193	22189.24528
-2.426133	444.304793	-223.668934	374.099207	0.580921	-0.389732	22196.11194
-8.529835	438.201091	-235.113375	403.091791	0.580921	-1.152695	9418.012024
-23.789089	430.571464	-253.424481	403.854754	0.580921	0.373231	221.259194
-55.070562	426.75665	-256.476332	380.202909	-0.182042	-1.152695	16.78518
-85.589071	420.652948	-267.15781	387.832536	1.343883	1.899156	11.444441
-95.507587	403.867768	-312.172611	390.884387	1.343883	1.136193	12.207404
-121.44832	410.734433	-327.431866	365.706617	-1.707968	-1.915658	9.918516
-148.152015	400.815917	-327.431866	351.210325	-0.182042	1.136193	9.155553
-161.122382	385.556663	-332.009642	315.351076	-0.182042	-1.152695	9.918516
-164.937196	391.660364	-349.557785	344.34366	0.580921	0.373231	8.39259
-191.640891	384.7937	-358.713338	259.654797	-0.182042	0.373231	21405.68255
-204.611258	377.164072	-351.846674	303.906635	-0.945005	-1.152695	22199.16379
-232.840879	353.512228	-361.765189	281.780716	-0.945005	-0.389732	22186.19343
-258.01865	346.645563	-380.076295	257.365908	-0.945005	-0.389732	22202.97861
-248.863097	335.964085	-393.809624	231.425175	-0.945005	-0.389732	22206.03046
-280.907532	325.282606	-362.528152	215.402958	-0.182042	0.373231	22177.03787
-282.433457	323.756681	-396.098512	210.825182	-0.945005	-0.389732	22218.23786
-307.611227	304.682612	-392.283699	217.691846	1.343883	-1.152695	22230.44527
-312.951967	273.40114	-408.305916	173.440007	-0.182042	0.373231	22212.89712
-327.448259	261.193736	-388.468885	127.662243	-1.707968	-0.389732	22222.05268
-369.411209	238.304854	-399.913326	100.958547	0.580921	0.373231	22229.6823
-347.28529	223.0456	-394.572587	70.440038	1.343883	-1.152695	22209.08231
-368.648246	212.364121	-389.99481	80.358554	1.343883	0.373231	22245.70452
-373.226023	180.319686	-402.202214	56.706709	0.580921	1.136193	22249.51933
-377.803799	173.453022	-424.328134	55.180783	0.580921	0.373231	22227.39341
-409.848234	157.430804	-367.105928	-2.804385	1.343883	1.136193	22197.63787
-411.37416	119.282667	-368.631854	2.536354	-0.182042	1.136193	22237.31193
-422.055638	95.630823	-393.046661	-8.908087	-0.945005	-0.389732	22213.66009
-424.344526	77.319717	-353.372599	-19.589565	-0.945005	-1.152695	22217.4749
-444.181557	62.060462	-353.372599	-44.767335	0.580921	0.373231	22228.91934
-470.12229	43.749356	-322.85409	-83.678435	0.580921	0.373231	22224.34156
-447.996371	9.416033	-304.542984	-98.174727	0.580921	-1.152695	22218.23786
-461.7297	-2.791371	-298.439282	-119.537684	-1.707968	-1.915658	22206.03046
-456.388961	-18.813588	-306.831872	-120.300646	-0.945005	0.373231	22206.03046
-460.966738	-50.09506	-297.676319	-156.159895	-1.707968	-1.152695	22199.92676
-422.818601	-73.746905	-280.891139	-152.345081	-0.945005	-0.389732	22217.4749
-436.55193	-61.539501	-262.580033	-202.700622	-0.182042	-0.389732	22217.4749
-435.788967	-101.976526	-237.402263	-208.041361	-0.182042	-0.389732	22214.42305
-440.366744	-122.57652	-242.743002	-210.330249	-0.182042	-1.915658	22225.10453
-426.633414	-146.991328	-222.905971	-241.611721	-0.182042	-1.152695	22231.20823
-399.166756	-174.457986	-197.728201	-253.056163	0.580921	0.373231	22213.66009
-376.277874	-184.376502	-178.654132	-288.915411	1.343883	-0.389732	22224.34156
-375.514911	-193.532055	-183.231909	-293.493188	0.580921	-0.389732	22244.94156
-361.018619	-215.657974	-135.928219	-280.522821	1.343883	0.373231	22235.02304
-356.440843	-241.598707	-127.535629	-304.174666	0.580921	0.373231	22238.83786
-345.759364	-263.724627	-107.698598	-329.352436	-0.182042	0.373231	22231.97119
-309.137153	-287.376471	-78.706014	-321.722809	-0.182042	1.136193	22219.00082
-306.085302	-298.05795	-84.809716	-380.47094	-0.945005	-1.152695	22219.00082
-287.011234	-315.606093	-59.631945	-371.315387	-0.945005	-1.152695	22188.48232
-276.329755	-341.546826	-25.298622	-391.915381	0.580921	-0.389732	22209.08231
-240.470507	-351.465341	-6.987517	-381.996865	-0.182042	0.373231	22221.28971
-220.633475	-369.013484	-63.446759	-423.196853	-0.182042	-1.152695	22191.53417
-199.270519	-374.354223	38.790248	-403.359822	-0.945005	-1.152695	22206.03046
-193.166817	-397.243105	53.28654	-420.145002	-0.182042	0.373231	22197.63787
-163.41127	-414.791248	79.227273	-436.930182	-0.182042	1.136193	22212.89712
-146.62609	-437.680131	83.042086	-412.515375	-0.945005	1.136193	22183.14158
-121.44832	-427.761615	124.242074	-404.885747	-0.182042	0.373231	22139.6527
-99.3224	-452.176423	131.108739	-404.122784	0.580921	-0.389732	22212.13416
-53.544636	-454.465311	154.760584	-417.856114	-0.182042	-0.389732	22212.13416
-39.811307	-455.228273	186.042056	-399.545008	0.580921	0.373231	22197.63787
-21.500201	-484.220857	221.901305	-383.522791	0.580921	0.373231	22206.79342
-10.05576	-469.724565	229.530932	-388.86353	-0.182042	-0.389732	22199.92676
21.988675	-485.746783	239.449447	-389.626492	-0.182042	-0.389732	22193.82305
54.796073	-462.094938	235.634634	-378.945014	0.580921	0.373231	22229.6823
73.107178	-467.435677	292.093876	-372.841312	0.580921	-0.389732	22231.97119
98.284949	-453.702348	290.567951	-368.263536	-0.182042	0.373231	22199.92676
122.699756	-462.857901	293.619802	-378.945014	0.580921	-0.389732	22163.30454
150.929377	-463.620864	326.427199	-336.982064	-0.182042	-0.389732	22223.5786
166.951595	-468.961603	336.345715	-355.293169	-0.182042	0.373231	22187.71935
173.81826	-459.043087	358.471634	-332.404287	0.580921	1.136193	22199.92676
202.810844	-436.154205	355.419783	-304.937629	0.580921	1.899156	22212.89712
230.277502	-430.050503	364.575336	-320.196883	-0.945005	-0.389732	22196.11194
238.670092	-426.998652	363.812374	-308.752442	0.580921	-0.389732	22203.74157
263.847862	-412.50236	375.256815	-282.811709	-1.707968	-1.152695	22210.60823
278.344154	-407.924584	394.330883	-297.308001	-1.707968	-1.152695	22196.87491
298.181186	-394.191255	408.827175	-242.374684	-0.945005	-0.389732	22201.45268
298.181186	-368.250521	407.30125	-238.559871	-0.182042	-0.389732	22219.76379
311.914515	-368.250521	433.241983	-179.81174	-0.945005	-1.152695	22212.89712
360.74413	-337.732012	412.641989	-150.056193	0.580921	1.136193	22217.4749
373.714497	-316.369055	434.767908	-138.611752	-0.182042	0.373231	22228.91934
381.344124	-302.635726	435.530871	-140.90064	1.343883	0.373231	22229.6823
398.892267	-272.117217	425.612355	-114.959907	-0.182042	-0.389732	22218.23786
417.203373	-243.124633	417.982728	-134.796938	-0.182042	-1.915658	22225.86749
411.862633	-220.235751	422.560504	-124.878423	0.580921	-1.152695	22244.94156
426.358925	-204.976496	402.723473	-120.300646	1.343883	-0.389732	22239.60082
427.884851	-180.561688	434.767908	-63.078441	1.343883	0.373231	22241.88971
437.040404	-153.09503	423.323467	-40.189559	0.580921	0.373231	22240.36378
445.432994	-131.732073	407.30125	-15.774751	-0.182042	0.373231	22222.81564
417.203373	-119.524669	381.360517	7.114131	-0.182042	-0.389732	22224.34156
421.018186	-89.00616	379.071628	22.373386	-0.182042	-1.152695	22221.28971
431.699665	-58.48765	387.464218	58.995597	-0.182042	0.373231	22212.89712
427.884851	-39.413582	349.316082	87.988181	-0.182042	0.373231	22223.5786
434.751516	-17.287663	376.78274	100.195585	0.580921	-1.152695	22229.6823
411.862633	10.941959	372.204964	140.63261	-0.182042	-1.152695	22215.18601
418.729298	19.334549	343.975342	140.63261	-0.945005	-0.389732	22202.97861
401.181155	48.327133	288.279063	145.210386	-0.182042	0.373231	22215.94897
418.729298	78.08268	310.404982	182.59556	-0.182042	-1.152695	22199.92676
398.129304	97.156748	314.982758	181.832598	-0.182042	-0.389732	22193.82305
382.107087	122.334518	302.012392	222.269623	0.580921	1.136193	22228.91934
382.870049	155.904879	258.523516	236.765915	1.343883	-0.389732	22224.34156
369.13672	173.453022	247.079075	242.106654	-0.182042	0.373231	22220.52675
364.558944	190.238202	217.323528	254.314058	0.580921	0.373231	22228.91934
343.195987	210.075233	210.456863	275.677014	-0.182042	-0.389732	22225.86749
341.670062	236.778929	185.279093	269.573312	-0.182042	-1.152695	22217.4749
347.773764	249.749295	156.286509	255.839983	1.343883	0.373231	22248.75637
322.595993	271.112252	126.530962	268.81035	1.343883	0.373231	22247.99341
326.410807	290.18632	125.005037	328.321443	0.580921	0.373231	22231.97119
307.336738	324.519644	66.256906	335.95107	0.580921	1.136193	22170.93417
286.736745	331.386308	73.886534	332.899219	-0.182042	0.373231	22235.02304
262.321937	341.304824	28.108769	334.425145	-0.182042	-0.389732	22185.43046
265.373788	355.038153	48.708763	369.521431	0.580921	1.136193	22212.89712
232.56639	371.823333	10.560626	369.521431	-1.707968	-0.389732	22228.91934
214.255285	385.556663	-26.824548	376.388095	-0.182042	-0.389732	22207.55638
202.047881	391.660364	-45.898616	378.676984	0.580921	0.373231	22200.68972
162.373818	403.867768	-76.417126	389.358462	-0.182042	0.373231	22205.2675
153.981228	403.104806	-112.276374	386.306611	-0.945005	-1.152695	22192.29713
130.329384	419.127023	-152.713399	375.625133	-0.945005	-0.389732	22180.85269
127.277533	428.282576	-145.846735	404.617717	-0.182042	0.373231	22215.94897
73.870141	425.993688	-161.868952	411.484381	-0.945005	0.373231	22200.68972
67.003476	441.252942	-147.37266	380.965872	-0.182042	1.136193	22199.92676
50.981259	442.015905	-183.231909	408.43253	-0.182042	-1.915658	22199.92676
34.196079	435.14924	-173.313393	392.410313	-0.945005	-1.152695	22202.21564
21.988675	447.356644	-187.809685	380.202909	-0.182042	1.136193	22194.58602
0.625718	427.519613	-232.824487	381.728835	-0.182042	-1.152695	22195.34898
-11.581686	444.304793	-235.113375	388.595499	1.343883	0.373231	22216.71194
-40.57427	446.593682	-235.113375	364.943654	0.580921	-1.915658	22213.66009
-52.018711	429.808501	-325.142978	319.16589	0.580921	-1.152695	57.985168
-59.648338	428.282576	-278.602251	381.728835	-0.182042	0.373231	15.259255
-68.803891	425.230725	-269.446698	397.751052	-0.182042	-0.389732	11.444441
-96.270549	417.601098	-309.883723	397.751052	-0.182042	-1.152695	11.444441
-119.922394	405.393694	-328.957792	346.632549	-0.182042	-1.152695	9.918516
-147.389053	390.897402	-335.824456	329.847368	-0.182042	1.136193	8.39259
-151.203866	390.897402	-326.668903	339.002921	-0.945005	-1.915658	9.918516
-173.329786	383.267774	-367.868891	303.906635	0.580921	-0.389732	8.39259
-193.166817	372.586296	-330.483717	306.195524	0.580921	-1.152695	21772.66762
-222.922364	365.719631	-367.868891	279.491828	-0.945005	-0.389732	22183.14158
-230.551991	351.223339	-398.387401	224.558511	-0.182042	-0.389732	22204.50453
-248.100134	351.223339	-411.357767	230.662213	-0.182042	0.373231	22190.7712
-261.833463	340.541861	-372.446668	240.580728	-0.945005	-0.389732	22195.34898
-274.80383	320.70483	-380.839258	215.402958	-0.182042	-0.389732	22223.5786
-284.722345	308.497426	-380.076295	190.98815	-0.182042	0.373231	22212.89712
-304.559377	306.971501	-386.94296	192.514076	0.580921	-0.389732	22222.05268
-318.292706	279.504842	-412.12073	175.728896	-0.182042	1.899156	22231.20823
-348.048253	252.801146	-387.705922	129.188169	-0.182042	-0.389732	22212.89712
-348.048253	240.593743	-372.446668	122.321504	-0.182042	-0.389732	22220.52675
-370.174172	209.31227	-428.142947	83.410404	0.580921	-1.152695	22247.99341
-386.196389	210.075233	-441.113314	45.262268	0.580921	-0.389732	22233.49712
-381.618613	178.030798	-453.320718	-10.434012	-0.182042	-0.389732	22230.44527
-390.011203	153.615991	-381.60222	36.106715	1.343883	1.136193	22212.89712
-415.188973	137.593773	-365.580003	33.817827	-0.182042	1.136193	22228.91934
-418.240824	117.756742	-374.735556	6.351168	0.580921	-0.389732	22214.42305
-422.055638	97.156748	-346.505934	1.010429	-0.945005	-0.389732	22225.10453
-438.077855	71.978978	-357.950376	-13.485863	-0.945005	-0.389732	22226.63045
-441.129706	62.823425	-327.431866	-47.056224	-0.182042	-0.389732	22216.71194
-450.285259	33.067878	-313.698537	-85.20436	0.580921	-0.389732	22225.86749
-464.781551	17.808623	-312.935574	-103.515466	-1.707968	-1.152695	22206.79342
-467.070439	-18.050625	-343.454084	-111.908056	-0.182042	0.373231	22196.11194
-469.359328	-44.754321	-325.142978	-180.574703	-0.182042	0.373231	22206.79342
-451.048222	-48.569135	-326.668903	-206.515436	-0.182042	-1.152695	22219.76379
-456.388961	-50.858023	-256.476332	-165.315448	0.580921	0.373231	22206.03046
-457.914887	-79.850607	-263.342996	-192.019144	-0.182042	-0.389732	22223.5786
-439.603781	-106.554303	-235.876338	-208.041361	0.580921	0.373231	22231.20823
-428.15934	-137.072812	-222.143008	-220.248765	-0.945005	-0.389732	22209.84527
-428.15934	-153.857992	-217.565232	-240.848759	-0.182042	0.373231	22223.5786
-410.611197	-173.695024	-201.543014	-253.819125	-0.182042	0.373231	22230.44527
-390.774166	-179.035763	-186.28376	-285.86356	1.343883	1.136193	22235.02304
-380.092687	-207.265384	-158.054138	-316.38207	1.343883	0.373231	22246.46748
-365.596395	-227.865378	-215.276344	-341.55984	0.580921	1.136193	22244.17859
-355.67788	-242.36167	-171.787468	-380.47094	-0.182042	0.373231	22215.18601
-335.077886	-272.117217	-96.254157	-336.219101	-0.182042	0.373231	22225.86749
-328.974184	-295.006099	-61.920834	-345.374654	0.580921	-1.152695	22228.15638
-318.292706	-308.739428	-71.076386	-360.633908	-0.182042	-0.389732	22190.00824
-297.692712	-325.524608	-27.58751	-365.974648	-0.182042	-0.389732	22213.66009
-269.463091	-332.391273	-35.217138	-381.233902	-0.945005	0.373231	22228.91934
-251.914948	-356.80608	-7.750479	-388.86353	-0.182042	-0.389732	22191.53417
-232.840879	-371.302372	16.664328	-385.811679	0.580921	-0.389732	22208.31935
-216.818662	-390.376441	33.449508	-405.64871	-0.945005	1.136193	22203.74157
-201.559407	-394.954217	30.397658	-444.559809	-0.182042	1.136193	22204.50453
-161.122382	-426.998652	33.449508	-449.900549	-0.182042	-0.389732	22166.3564
-134.418686	-426.235689	98.301341	-398.019083	-0.945005	0.373231	22154.91195
-105.426102	-430.813466	128.056888	-393.441306	-0.182042	-0.389732	22216.71194
-84.826108	-460.569013	130.345776	-405.64871	-0.182042	-0.389732	22200.68972
-61.174263	-449.124572	130.345776	-403.359822	-0.945005	-0.389732	22209.08231
-47.440934	-459.043087	165.442062	-396.493157	-0.182042	-0.389732	22214.42305
-3.189095	-475.065305	215.03464	-376.656126	-0.182042	0.373231	22186.19343
15.884973	-475.065305	251.656851	-389.626492	0.580921	0.373231	22200.68972
39.536818	-481.931969	253.182777	-391.152418	0.580921	0.373231	22225.86749
50.981259	-472.013454	245.553149	-420.907965	0.580921	0.373231	22206.03046
81.499768	-481.169007	209.693901	-434.641294	1.343883	0.373231	22200.68972
102.099762	-471.250491	247.842038	-415.567225	0.580921	-0.389732	22182.37861
124.988644	-472.013454	318.797572	-348.426505	0.580921	1.136193	22210.60823
132.618272	-468.19864	340.160529	-353.004281	-0.945005	0.373231	22201.45268
158.559005	-472.776416	356.182746	-325.537623	-0.945005	-1.152695	22212.89712
173.055297	-455.991236	347.027193	-304.174666	-1.707968	-0.389732	22197.63787
208.914545	-439.969019	376.78274	-327.826511	0.580921	-0.389732	22207.55638
229.514539	-417.080137	382.886442	-318.670958	-0.182042	0.373231	22208.31935
242.484906	-415.554211	393.56792	-291.204299	-0.945005	-0.389732	22201.45268
256.981198	-400.294956	392.041995	-274.419119	-0.945005	-1.152695	22199.92676
267.662676	-410.213472	353.893858	-256.870976	-0.945005	0.373231	22209.84527
282.158968	-391.902366	388.990144	-296.545039	-0.182042	-0.389732	22213.66009
314.966366	-369.776447	421.797542	-203.463585	-0.945005	-2.67862	22206.03046
337.092285	-352.228304	405.775324	-170.656187	0.580921	0.373231	22227.39341
359.218205	-323.998683	435.530871	-153.871007	-0.182042	-1.915658	22230.44527
372.951534	-306.45054	437.056796	-147.767305	-0.182042	-1.152695	22216.71194
390.499677	-296.532024	448.501237	-142.426566	0.580921	0.373231	22225.86749
392.788565	-272.880179	437.819759	-109.619168	-0.182042	-0.389732	22230.44527
408.04782	-234.732043	442.397535	-104.278429	1.343883	0.373231	22234.26008
416.44041	-227.102415	423.323467	-95.885839	0.580921	-0.389732	22246.46748
433.22559	-203.45057	343.21238	-138.611752	1.343883	0.373231	22244.17859
424.070037	-164.539471	369.916075	-137.848789	-0.945005	-0.389732	22224.34156
430.936702	-140.124663	421.034579	-34.085857	0.580921	-0.389732	22231.20823
446.958919	-136.309849	411.879026	-5.093273	0.580921	-0.389732	22232.73415
447.721882	-109.606154	396.619771	11.691907	-0.945005	1.136193	22206.03046
444.670031	-78.324681	388.990144	35.343752	0.580921	-0.389732	22223.5786
417.966335	-78.324681	388.227181	71.965963	-0.945005	-0.389732	22231.97119
426.358925	-35.598768	335.582752	91.802995	-0.945005	-1.915658	22209.84527
423.307074	-5.843221	364.575336	133.765945	-0.182042	0.373231	22222.81564
423.307074	6.364182	365.338299	151.314088	-0.182042	0.373231	22209.84527
403.470043	33.830841	303.538317	125.373355	-0.945005	-1.152695	22198.40083
392.025602	62.060462	289.042025	137.580759	0.580921	0.373231	22202.97861
409.573745	64.34935	298.197578	153.602976	-0.182042	-1.152695	22186.19343
386.684863	107.075264	314.982758	208.536293	-0.182042	0.373231	22216.71194
383.633012	133.015997	299.723504	221.50666	0.580921	1.136193	22222.81564
371.425608	152.090065	265.390181	236.765915	-0.182042	0.373231	22231.20823
366.847832	177.267835	236.397597	239.054803	0.580921	0.373231	22227.39341
368.373757	197.104867	224.190193	250.499244	-0.182042	-2.67862	22216.71194
346.247838	210.075233	199.775385	277.20294	0.580921	-1.152695	22226.63045
353.114503	248.22337	174.597615	293.225157	2.106846	1.136193	22251.80822
327.17377	267.297438	138.738366	287.121455	-0.182042	-1.152695	22233.49712
328.699695	272.638178	83.805049	263.46961	1.343883	-0.389732	22231.97119
294.366372	291.712246	-0.883815	241.343691	-0.182042	-1.152695	22212.13416
302.758962	314.601128	83.805049	323.743667	0.580921	0.373231	22222.05268
279.107117	334.438159	66.256906	340.528847	0.580921	1.136193	22206.03046
275.292304	344.356675	36.501359	368.758468	0.580921	0.373231	22222.05268
234.855278	355.038153	31.923583	388.595499	0.580921	-0.389732	22212.89712
236.381204	381.741849	31.16062	390.884387	-0.182042	0.373231	22221.28971
217.307136	386.319625	-16.143069	384.017723	0.580921	1.136193	22214.42305
183.736775	393.949253	-57.343057	389.358462	-0.182042	0.373231	22190.00824
173.055297	401.57888	-97.780082	388.595499	-0.182042	0.373231	22203.74157
154.744191	406.919619	-126.009704	386.306611	-0.945005	-0.389732	22175.51195
128.803458	423.704799	-149.661548	351.210325	-0.182042	-1.152695	22194.58602
113.544203	419.889986	-164.15784	387.832536	-0.945005	-0.389732	22205.2675
99.810874	438.201091	-130.58748	401.565866	-0.182042	-0.389732	22214.42305
73.107178	442.015905	-151.950437	394.699201	0.580921	0.373231	22199.92676
53.270147	450.408495	-165.683766	396.225127	-0.182042	0.373231	22207.55638
20.462749	447.356644	-191.624499	404.617717	-0.182042	0.373231	22210.60823
37.24793	446.593682	-209.935605	378.676984	-0.182042	-1.152695	22193.06009
12.070159	448.119607	-231.298561	397.751052	-0.182042	-0.389732	22212.89712
-7.766872	435.912203	-246.557816	383.25476	1.343883	1.136193	22223.5786
-11.581686	422.941837	-258.76522	364.180692	0.580921	0.373231	22199.16379
-54.307599	428.282576	-287.757804	328.321443	-0.182042	-0.389732	36.622211
-86.352034	409.97147	-315.224462	358.839952	0.580921	0.373231	15.259255
-88.640922	412.260358	-296.150394	400.802903	-0.945005	-1.152695	11.444441
-115.344618	408.445545	-306.831872	388.595499	-0.182042	-0.389732	10.681478
-131.366835	403.867768	-315.987425	364.180692	0.580921	-1.152695	10.681478
-150.440904	406.919619	-335.824456	335.188108	0.580921	1.136193	9.155553
-169.514972	385.556663	-345.742972	317.639965	0.580921	1.136193	10.681478
-190.877929	377.927035	-348.794823	310.7733	-1.707968	-1.152695	14693.89935
-206.137183	372.586296	-354.135562	306.958486	-0.945005	0.373231	22158.72677
-217.581625	366.482594	-380.076295	265.758499	-0.182042	-0.389732	22184.6675
-242.759395	351.223339	-366.342966	249.736281	-0.945005	-1.152695	22200.68972
-250.389022	346.645563	-367.868891	247.447393	-0.945005	-1.152695	22206.03046
-272.514942	342.067787	-373.20963	228.373324	-0.182042	-0.389732	22206.03046
-275.566793	339.015936	-395.33555	223.795548	-0.182042	0.373231	22223.5786
-298.455675	306.208538	-380.839258	202.432591	-0.182042	-2.67862	22224.34156
-306.848265	288.660395	-388.468885	181.069635	0.580921	-0.389732	22212.13416
-337.366774	262.719662	-386.94296	141.395572	1.343883	1.136193	22222.81564
-339.655662	257.378923	-381.60222	142.158535	1.343883	-0.389732	22235.786
-356.440843	230.675227	-376.261481	100.195585	1.343883	-0.389732	22232.73415
-363.307507	220.756711	-391.520736	78.832628	1.343883	0.373231	22238.07489
-380.85565	194.815978	-457.898494	20.84746	1.343883	0.373231	22239.60082
-391.537129	180.319686	-464.002196	-27.982155	2.106846	1.136193	22214.42305
-412.137122	165.823394	-410.594804	-14.248826	-0.182042	1.136193	22224.34156
-406.796383	130.727108	-409.831842	-22.641416	0.580921	0.373231	22224.34156
-422.818601	113.941928	-364.054077	23.899311	-0.182042	-1.152695	22215.94897
-449.522297	87.238232	-352.609636	9.403019	-0.182042	-0.389732	22217.4749
-451.048222	81.897493	-364.054077	-15.774751	0.580921	-0.389732	22228.15638
-464.781551	59.008611	-335.824456	-61.552516	0.580921	0.373231	22225.86749
-460.966738	28.490102	-307.594835	-89.019174	-0.182042	-1.152695	22197.63787
-453.33711	4.838257	-320.565201	-91.308062	-0.945005	-1.152695	22206.03046
-454.100073	-22.628402	-324.380015	-103.515466	-0.945005	0.373231	22207.55638
-460.203775	-34.072843	-314.4615	-147.004342	-0.182042	-1.152695	22201.45268
-438.077855	-38.650619	-279.365214	-161.500634	-0.945005	-1.152695	22214.42305
-431.211191	-62.302464	-283.94299	-153.871007	0.580921	0.373231	22232.73415
-441.892669	-92.058011	-251.135592	-208.804324	1.343883	0.373231	22217.4749
-429.685265	-118.761707	-235.113375	-196.59692	-0.945005	-1.915658	22222.81564
-419.76675	-127.917259	-218.328195	-226.352467	-0.182042	-1.152695	22231.20823
-403.744532	-168.354284	-215.276344	-228.641355	-0.182042	-0.389732	22211.3712
-382.381576	-179.035763	-209.172642	-272.130231	1.343883	0.373231	22242.65267
-378.566762	-193.532055	-192.387462	-285.86356	-0.182042	-1.915658	22249.51933
-364.833433	-220.235751	-178.654132	-330.115399	0.580921	-0.389732	22225.10453
-358.729731	-243.124633	-185.520797	-328.589473	-0.182042	-1.152695	22217.4749
-331.263072	-235.495005	-151.187474	-324.77466	1.343883	0.373231	22235.786
-338.129737	-269.828328	-105.40971	-322.485772	-0.182042	0.373231	22213.66009
-318.292706	-285.087583	-74.8912	-355.293169	0.580921	-0.389732	22195.34898
-300.744563	-312.554242	-58.10602	-343.848728	0.580921	-0.389732	22225.86749
-289.300122	-340.783863	-24.53566	-368.263536	-1.707968	-1.915658	22218.23786
-261.833463	-340.783863	-35.980101	-390.389455	-0.182042	-1.915658	22191.53417
-235.129767	-344.598677	-0.120852	-368.263536	-0.182042	-0.389732	22222.05268
-227.50014	-378.169037	-3.172703	-395.730194	-1.707968	-0.389732	22199.92676
-205.374221	-395.71718	31.923583	-415.567225	-0.945005	-1.152695	22193.06009
-192.403854	-396.480143	48.708763	-429.300555	-0.945005	-0.389732	22190.7712
-149.677941	-426.998652	87.619863	-422.43389	-0.182042	0.373231	22180.85269
-127.552022	-436.917168	106.693931	-418.619076	-0.182042	-0.389732	22197.63787
-111.529804	-425.472727	131.108739	-404.885747	0.580921	0.373231	22199.92676
-82.53722	-449.887534	147.130956	-412.515375	0.580921	0.373231	22218.23786
-53.544636	-460.569013	170.019838	-410.989449	0.580921	1.136193	22203.74157
-59.648338	-481.169007	192.908721	-404.122784	0.580921	-0.389732	22209.08231
-16.922425	-475.828267	224.190193	-381.233902	-0.945005	-1.152695	22210.60823
14.359048	-478.880118	244.027224	-370.552424	0.580921	0.373231	22212.89712
50.218296	-469.724565	269.204994	-372.841312	0.580921	0.373231	22216.71194
63.951625	-473.539379	231.056857	-401.070933	-0.182042	0.373231	22200.68972
98.284949	-469.724565	236.397597	-419.382039	-0.182042	-1.152695	22111.42308
88.366433	-454.465311	245.553149	-394.204269	-0.182042	0.373231	22204.50453
136.433085	-466.672715	251.656851	-360.633908	-0.945005	-1.152695	22202.21564
151.69234	-472.013454	321.08646	-339.270952	-0.182042	0.373231	22202.21564
181.447887	-466.672715	342.449417	-310.278368	0.580921	0.373231	22207.55638
193.655291	-438.443093	372.967926	-298.833927	0.580921	1.136193	22220.52675
224.936763	-432.339391	369.153113	-307.226517	-0.182042	-1.152695	22208.31935
226.462688	-432.339391	381.360517	-306.463554	-0.945005	-0.389732	22197.63787
237.907129	-414.791248	377.545703	-301.885778	-0.945005	-0.389732	22209.08231
256.981198	-402.583845	379.834591	-278.233933	-0.945005	-1.915658	22199.92676
287.499707	-395.71718	384.412367	-285.86356	-0.945005	-0.389732	22207.55638
294.366372	-373.591261	427.901243	-252.2932	-1.707968	-1.152695	22217.4749
333.277472	-357.569043	412.641989	-221.77469	0.580921	0.373231	22230.44527
337.855248	-345.361639	400.434585	-186.678404	0.580921	-1.152695	22217.4749
363.795981	-321.709795	444.686424	-155.396932	0.580921	-0.389732	22227.39341
374.477459	-307.976465	445.449386	-143.189528	-0.182042	0.373231	22228.91934
388.973751	-292.717211	457.65679	-123.352497	-0.182042	0.373231	22215.94897
393.551528	-250.75426	449.2642	-106.567317	0.580921	0.373231	22244.17859
408.810782	-247.702409	424.849393	-101.989541	0.580921	-0.389732	22252.57118
430.936702	-227.102415	424.08643	-119.537684	0.580921	0.373231	22225.86749
439.329292	-190.480204	413.404951	-105.804354	0.580921	1.136193	22232.73415
437.803366	-175.983912	411.116063	-53.922888	-0.945005	-0.389732	22239.60082
439.329292	-155.383918	395.856809	-24.167341	0.580921	0.373231	22214.42305
441.61818	-132.495036	381.360517	-31.796969	-0.182042	0.373231	22217.4749
438.566329	-100.450601	392.041995	10.165982	0.580921	-0.389732	22230.44527
444.670031	-72.22098	405.012361	45.262268	0.580921	0.373231	22215.18601
436.277441	-60.013576	380.597554	87.225218	-0.182042	-1.152695	22218.23786
433.22559	-20.339513	351.60497	102.484473	-0.182042	-0.389732	22228.15638
410.336708	-1.265445	356.182746	116.980765	-0.182042	-0.389732	22196.87491
421.781149	11.704921	341.686454	141.395572	-0.182042	0.373231	22204.50453
417.966335	46.038245	333.293864	149.0252	-0.182042	-1.152695	22212.89712
408.04782	64.34935	348.553119	168.099268	-0.945005	-0.389732	22190.7712
401.181155	82.660456	328.716088	191.751113	-0.182042	-0.389732	22217.4749
383.633012	100.971562	312.69387	237.528877	-0.182042	0.373231	22229.6823
394.31449	140.645624	280.649435	219.217772	-0.182042	-0.389732	22228.91934
376.003385	162.771543	275.308696	235.239989	-0.182042	-0.389732	22216.71194
381.344124	179.556724	244.027224	234.477026	-0.945005	-2.67862	22225.10453
356.166354	201.682643	217.323528	261.180722	-0.182042	-0.389732	22227.39341
350.062652	219.993749	208.167975	292.462194	1.343883	-0.389732	22238.07489
356.929316	238.304854	184.51613	282.543679	-0.182042	0.373231	22244.17859
324.121919	263.482625	118.901335	288.647381	0.580921	-0.389732	22238.83786
314.966366	286.371507	84.568012	279.491828	-0.182042	0.373231	22189.24528
311.151552	283.319656	62.442092	326.032555	0.580921	-1.915658	22227.39341
292.077484	305.445575	76.938384	314.588114	-0.182042	-0.389732	22192.29713
279.107117	335.964085	60.916167	318.402927	1.343883	-0.389732	22205.2675
271.47749	357.327041	47.182838	358.839952	-0.182042	-0.389732	22222.05268
247.062682	370.297408	12.849515	379.439946	-0.945005	-1.152695	22227.39341
215.018247	382.504812	-0.120852	381.728835	-0.945005	-1.152695	22196.11194
207.38862	387.082588	-31.402324	376.388095	-0.945005	1.136193	22196.87491
169.240483	384.7937	-87.098604	377.151058	-0.945005	0.373231	22211.3712
160.847893	408.445545	-103.120821	385.543648	-0.945005	0.373231	22161.01566
147.114564	417.601098	-137.454145	377.151058	-0.945005	0.373231	22199.16379
126.51457	423.704799	-120.668964	388.595499	0.580921	1.136193	22214.42305
105.151613	435.14924	-145.846735	387.832536	0.580921	-0.389732	22193.82305
95.99606	438.964054	-142.031921	380.965872	-0.182042	-1.915658	22193.82305
83.025694	437.438129	-169.49858	382.491797	-0.945005	-1.152695	22213.66009
54.03311	435.912203	-165.683766	401.565866	-0.945005	0.373231	22213.66009
21.988675	443.541831	-191.624499	395.462164	0.580921	0.373231	22195.34898
21.988675	442.015905	-200.780052	403.091791	1.343883	1.136193	22234.26008
1.388681	444.304793	-232.824487	400.802903	1.343883	0.373231	22225.86749
0.625718	451.934421	-232.061524	400.03994	0.580921	-0.389732	22198.40083
-23.026127	430.571464	-254.187443	384.780686	0.580921	1.136193	6805.627613
-45.915009	431.334427	-283.180027	383.25476	-0.182042	0.373231	19.074068
-67.277965	421.415911	-293.098543	372.573282	-0.945005	-1.152695	15.259255
-83.300183	407.682582	-296.150394	375.625133	0.580921	-0.389732	10.681478
-109.240916	393.18629	-334.298531	377.151058	-0.182042	1.136193	9.155553
-132.129798	394.712215	-351.846674	358.839952	-0.945005	-0.389732	10.681478
-151.966829	393.18629	-349.557785	342.054772	-0.182042	-1.152695	9.155553
-180.19645	393.949253	-323.617052	326.032555	-0.945005	-1.152695	9.918516
-187.063115	381.741849	-342.691121	306.958486	-0.945005	-0.389732	14460.43275
-201.559407	371.823333	-367.105928	287.884418	-0.945005	0.373231	22159.48973
-228.263103	361.141855	-353.372599	261.943685	-0.945005	1.136193	22200.68972
-242.759395	357.327041	-365.580003	275.677014	-0.182042	0.373231	22176.27491
-261.833463	350.460377	-370.920742	249.736281	-0.182042	-0.389732	22213.66009
-264.122351	326.808532	-370.157779	224.558511	0.580921	0.373231	22226.63045
-294.640861	317.652979	-378.550369	178.017784	-0.182042	0.373231	22214.42305
-293.877898	308.497426	-404.491102	150.551125	-0.182042	-0.389732	22218.23786
-302.270488	285.608544	-383.891109	178.780747	-0.182042	-0.389732	22226.63045
-335.077886	262.719662	-390.757773	164.284455	0.580921	0.373231	22215.18601
-327.448259	253.564109	-378.550369	121.558541	0.580921	0.373231	22240.36378
-344.996402	228.386339	-393.809624	123.084467	0.580921	-0.389732	22243.41563
-383.907501	211.601159	-434.246649	31.528938	0.580921	0.373231	22231.20823
-387.722315	190.238202	-431.957761	39.158566	0.580921	0.373231	22218.23786
-399.929719	177.267835	-391.520736	33.817827	-0.182042	0.373231	22234.26008
-419.76675	159.719692	-409.831842	10.928944	-0.945005	1.136193	22217.4749
-413.663048	111.65304	-382.365183	23.899311	0.580921	-0.389732	22218.23786
-417.477862	99.445636	-386.179997	-7.382161	-0.182042	-0.389732	22226.63045
-433.500079	88.764158	-370.920742	-18.06364	-1.707968	-1.152695	22224.34156
-430.448228	72.74194	-341.165195	-15.011789	-0.182042	-1.152695	22212.89712
-455.625998	40.697505	-341.165195	-55.448814	-0.945005	-1.152695	22204.50453
-469.359328	14.756772	-314.4615	-108.093243	-0.945005	0.373231	22212.89712
-466.307477	20.097512	-310.646686	-108.093243	-0.182042	-0.389732	22195.34898
-453.33711	-15.761737	-314.4615	-130.982125	-0.182042	0.373231	22215.18601
-457.914887	-27.969141	-267.15781	-143.952491	-0.182042	0.373231	22222.05268
-450.285259	-49.332097	-262.580033	-163.789522	1.343883	0.373231	22215.94897
-451.048222	-80.61357	-277.839288	-166.078411	0.580921	-0.389732	22225.10453
-456.388961	-99.687638	-261.817071	-214.145063	-0.182042	-1.152695	22229.6823
-447.233408	-114.18393	-245.794853	-228.641355	-0.945005	-1.152695	22212.13416
-426.633414	-138.598738	-216.039306	-216.433951	1.343883	1.136193	22224.34156
-412.137122	-148.517253	-192.387462	-225.589504	0.580921	-1.152695	22248.75637
-395.351942	-173.695024	-195.439313	-262.974678	-0.182042	-0.389732	22234.26008
-402.98157	-188.954278	-174.076356	-257.633939	0.580921	-0.389732	22231.97119
-373.226023	-228.628341	-177.89117	-300.359852	-0.182042	0.373231	22227.39341
-363.307507	-237.020931	-145.083772	-311.804293	1.343883	0.373231	22224.34156
-351.863066	-261.435738	-114.565262	-319.433921	0.580921	-0.389732	22213.66009
-328.211221	-273.643142	-94.728231	-348.426505	0.580921	-0.389732	22204.50453
-318.292706	-284.32462	-78.706014	-361.396871	0.580921	0.373231	22217.4749
-299.218637	-308.739428	-77.180088	-384.285753	-0.945005	-1.152695	22217.4749
-271.751979	-331.62831	-55.817132	-401.833896	-0.945005	-1.152695	22199.16379
-257.255687	-350.702379	-8.513442	-365.974648	-1.707968	0.373231	22215.18601
-258.781612	-358.332006	-3.172703	-384.285753	-0.945005	0.373231	22196.11194
-215.292736	-371.302372	17.427291	-410.989449	-0.945005	-0.389732	22205.2675
-189.352003	-385.035702	26.582844	-417.856114	0.580921	1.136193	22198.40083
-182.485339	-410.213472	57.101353	-423.196853	-0.945005	0.373231	22165.59343
-150.440904	-416.317174	98.301341	-401.070933	0.580921	-0.389732	22204.50453
-132.129798	-432.339391	108.219857	-414.804263	-0.182042	-0.389732	22193.82305
-88.640922	-439.969019	116.612447	-398.782045	0.580921	-0.389732	22193.06009
-62.700189	-455.228273	111.271708	-449.137586	-0.182042	-0.389732	22202.21564
-35.23353	-457.517162	168.493913	-414.804263	-0.182042	-1.915658	22209.84527
-24.552052	-466.672715	206.64205	-379.707977	-0.182042	-1.152695	22198.40083
10.544234	-459.80605	238.686485	-375.893163	1.343883	-0.389732	22225.10453
32.670153	-480.406044	224.190193	-346.137616	-0.182042	-0.389732	22225.86749
40.299781	-467.435677	248.605	-370.552424	0.580921	0.373231	22192.29713
63.951625	-480.406044	261.575367	-401.833896	-0.182042	0.373231	22157.20084
92.944209	-483.457895	302.012392	-360.633908	-0.945005	-0.389732	22206.79342
101.3368	-462.857901	292.856839	-367.500573	-0.945005	0.373231	22181.61565
128.040495	-468.19864	313.456833	-352.241318	-0.945005	-0.389732	22201.45268
157.033079	-459.80605	337.871641	-330.115399	0.580921	-0.389732	22208.31935
189.840477	-463.620864	320.323498	-336.982064	-0.182042	0.373231	22208.31935
195.944179	-449.887534	352.367933	-316.38207	0.580921	-0.389732	22206.79342
210.440471	-443.02087	392.804958	-307.98948	-0.945005	-1.152695	22206.03046
239.433055	-432.339391	395.093846	-291.967262	-0.182042	-0.389732	22206.03046
264.610825	-396.480143	395.093846	-270.604305	-0.945005	0.373231	22199.92676
274.529341	-418.606062	383.649405	-291.204299	-0.945005	-0.389732	22215.18601
287.499707	-394.191255	412.641989	-256.108013	-0.182042	-0.389732	22216.71194
318.78118	-367.487559	432.47902	-220.248765	-0.182042	0.373231	22218.23786
328.699695	-353.754229	443.923461	-214.145063	0.580921	-0.389732	22227.39341
361.507093	-341.546826	430.190132	-182.100628	-0.182042	-1.152695	22229.6823
347.773764	-334.680161	433.241983	-157.68582	0.580921	-1.152695	22216.71194
374.477459	-294.243136	412.641989	-124.878423	0.580921	-0.389732	22227.39341
395.840416	-275.93203	446.975312	-107.33028	0.580921	1.136193	22253.33415
407.284857	-252.280185	443.923461	-101.989541	0.580921	-0.389732	22235.786
419.492261	-237.020931	441.634573	-115.72287	1.343883	1.899156	22238.07489
404.233006	-214.895011	417.982728	-93.596951	0.580921	-0.389732	22239.60082
437.803366	-188.191316	418.745691	-85.967323	1.343883	0.373231	22221.28971
430.936702	-165.302433	420.271616	-40.952522	-0.182042	-0.389732	22224.34156
430.173739	-136.309849	398.145697	-31.796969	-0.182042	0.373231	22225.86749
437.803366	-119.524669	416.456802	-1.278459	-0.945005	-1.152695	22212.89712
436.277441	-95.872824	411.879026	10.928944	-0.182042	-1.152695	22222.05268
413.388559	-77.561719	385.938293	26.188199	-0.945005	-1.152695	22226.63045
423.307074	-59.250613	385.938293	71.965963	-0.182042	0.373231	22215.94897
427.121888	-31.783955	343.21238	108.588175	-0.182042	0.373231	22201.45268
425.595963	1.786406	365.338299	120.032616	-0.182042	1.136193	22214.42305
423.307074	17.808623	313.456833	156.654827	-0.945005	-0.389732	22209.84527
405.758932	50.616021	284.464249	178.780747	-0.945005	-2.67862	22192.29713
416.44041	64.34935	346.264231	194.040001	-0.945005	-1.152695	22224.34156
392.788565	103.26045	318.797572	212.351107	0.580921	0.373231	22225.10453
397.366341	115.467854	302.775355	219.980734	-0.945005	-1.915658	22207.55638
364.558944	124.623407	279.886473	229.89925	-0.945005	-1.152695	22218.23786
372.188571	164.297469	226.479081	220.743697	0.580921	0.373231	22223.5786
363.795981	194.815978	208.167975	249.736281	0.580921	-1.152695	22226.63045
357.692279	219.993749	221.901305	278.728865	0.580921	0.373231	22247.99341
355.403391	222.282637	202.064273	285.59553	-0.182042	-0.389732	22246.46748
325.647844	250.512258	163.916136	303.143673	0.580921	0.373231	22225.10453
324.884881	261.956699	99.064304	292.462194	1.343883	-0.389732	22211.3712
318.78118	266.534476	115.849484	311.536263	0.580921	-0.389732	22235.02304
300.470074	289.423358	76.175422	310.010337	-0.945005	1.136193	22181.61565
284.447856	318.415942	75.412459	344.34366	-0.182042	-0.389732	22214.42305
277.581192	345.8826	50.997651	343.580698	0.580921	-0.389732	22230.44527
254.69231	364.193706	27.345807	347.395511	0.580921	0.373231	22205.2675
256.218235	377.164072	18.190254	356.551064	1.343883	0.373231	22199.92676
217.307136	377.164072	3.693962	379.439946	-0.182042	-1.915658	22204.50453
205.862694	382.504812	-25.298622	376.388095	-0.182042	1.136193	22198.40083
193.655291	391.660364	-71.076386	385.543648	-0.182042	-0.389732	22178.5638
155.507154	416.075172	-94.728231	401.565866	-1.707968	-1.152695	22203.74157
144.825676	437.438129	-120.668964	398.514015	0.580921	0.373231	22209.84527
128.803458	423.704799	-117.617113	393.173276	0.580921	-0.389732	22194.58602
106.677539	442.015905	-135.928219	402.328828	-0.182042	-0.389732	22206.03046
71.581253	432.860352	-139.743033	393.936238	-0.182042	0.373231	22208.31935
53.270147	435.912203	-177.89117	385.543648	-0.182042	-1.152695	22192.29713
44.114594	435.912203	-178.654132	377.151058	-0.182042	-0.389732	22195.34898
38.773855	457.27516	-205.357828	388.595499	1.343883	0.373231	22233.49712
15.884973	447.356644	-209.172642	410.721419	1.343883	0.373231	22222.05268
-18.44835	424.467762	-229.009673	394.699201	0.580921	0.373231	22212.89712
-23.026127	442.015905	-249.609667	400.03994	0.580921	-1.152695	22214.42305
-41.337232	423.704799	-249.609667	377.914021	-0.182042	-0.389732	171.666616
-55.833524	423.704799	-274.024474	367.995505	-0.182042	0.373231	14.496292
-86.352034	419.127023	-296.150394	371.810319	-0.182042	-0.389732	13.733329
-98.559438	422.178874	-283.94299	383.25476	-0.182042	0.373231	10.681478
-114.581655	413.023321	-324.380015	358.07699	-0.945005	-2.67862	8.39259
-147.389053	396.238141	-356.42445	297.802934	0.580921	1.136193	10.681478
-163.41127	381.741849	-344.217046	339.765884	-0.182042	-0.389732	9.918516
-166.463121	384.7937	-343.454084	343.580698	-0.945005	-0.389732	4515.97644
-191.640891	381.741849	-344.217046	310.010337	-0.182042	-0.389732	19943.08298
-203.085333	375.638147	-339.63927	293.98812	-0.945005	-1.152695	22167.11936
-245.811246	371.060371	-353.372599	265.758499	-0.945005	-1.152695	22183.14158
-258.781612	347.408526	-362.528152	262.706648	0.580921	1.899156	22222.05268
-248.100134	346.645563	-355.661487	255.07702	-0.945005	0.373231	22207.55638
-275.566793	335.201122	-378.550369	210.062219	-0.945005	-0.389732	22215.94897
-277.092718	313.075203	-421.276283	210.062219	0.580921	1.136193	22225.86749
-306.848265	306.971501	-421.276283	207.010368	0.580921	0.373231	22214.42305
-303.796414	282.556693	-362.528152	154.365939	-0.945005	-0.389732	22216.71194
-324.396408	269.586327	-389.231848	139.869647	1.343883	0.373231	22250.2823
-346.522327	243.645594	-396.098512	126.136318	-0.182042	-1.152695	22235.786
-363.307507	228.386339	-406.779991	92.565957	1.343883	-0.389732	22228.91934
-370.937135	210.838196	-431.194798	57.469671	0.580921	-0.389732	22169.40825
-380.092687	166.586357	-419.750357	57.469671	-0.182042	-1.915658	22228.15638
-393.826017	177.267835	-441.876277	36.106715	-0.182042	-1.152695	22212.13416
-404.507495	143.697475	-378.550369	37.63264	-0.182042	-1.152695	22224.34156
-413.663048	123.860444	-380.839258	13.217833	-0.945005	0.373231	22226.63045
-420.529713	97.156748	-369.394817	6.351168	-0.182042	-1.915658	22215.18601
-447.996371	82.660456	-377.024444	-20.352528	-0.945005	-1.152695	22226.63045
-464.018589	68.164164	-340.402233	-50.108074	-0.945005	0.373231	22209.84527
-464.018589	33.830841	-352.609636	-84.441398	-0.182042	0.373231	22199.16379
-451.811185	21.623437	-325.905941	-110.382131	-0.945005	-0.389732	22204.50453
-458.677849	10.178996	-319.039276	-105.804354	-0.945005	-1.915658	22216.71194
-452.574147	-14.998774	-324.380015	-111.908056	-0.182042	-0.389732	22204.50453
-422.818601	-31.783955	-293.861506	-143.952491	0.580921	-0.389732	22224.34156
-441.892669	-54.672837	-274.787437	-157.68582	0.580921	-0.389732	22231.20823
-440.366744	-77.561719	-252.661518	-183.626553	0.580921	-0.389732	22215.18601
-432.737116	-104.265415	-234.350412	-205.752473	-0.182042	1.136193	22224.34156
-444.94452	-132.495036	-254.187443	-242.374684	1.343883	-0.389732	22228.91934
-431.974154	-143.939477	-221.380046	-253.056163	1.343883	0.373231	22233.49712
-408.322309	-156.909843	-225.194859	-257.633939	0.580921	-1.152695	22241.12674
-383.907501	-170.643173	-193.150424	-273.656156	0.580921	-0.389732	22241.12674
-387.722315	-217.946862	-186.28376	-286.626523	-0.182042	-0.389732	22216.71194
-366.359358	-216.420937	-166.446729	-314.093181	-0.182042	-0.389732	22225.86749
-348.811215	-237.020931	-132.113405	-313.330219	0.580921	-0.389732	22222.81564
-346.522327	-256.857962	-106.172672	-337.745026	0.580921	0.373231	22200.68972
-332.788998	-272.117217	-83.28379	-336.982064	-0.182042	-0.389732	22213.66009
-315.240855	-295.006099	-55.817132	-343.848728	0.580921	-0.389732	22227.39341
-323.633445	-325.524608	-42.846765	-405.64871	0.580921	0.373231	22183.90454
-284.722345	-338.494975	-53.528244	-377.419089	-0.945005	0.373231	22204.50453
-261.070501	-363.672745	11.323589	-388.100567	-0.182042	-0.389732	22204.50453
-235.89273	-364.435708	-25.298622	-419.382039	-0.182042	0.373231	22204.50453
-217.581625	-384.272739	29.634695	-395.730194	-0.182042	-1.152695	22177.80084
-193.166817	-389.613478	55.575428	-413.278337	-0.945005	0.373231	22186.95639
-155.01868	-420.131988	63.205055	-426.248704	-0.182042	0.373231	22213.66009
-158.833494	-400.294956	108.219857	-414.0413	0.580921	-1.152695	22183.14158
-118.396469	-433.102354	111.271708	-408.700561	-0.182042	0.373231	22205.2675
-106.952028	-437.680131	137.975403	-398.019083	-0.182042	1.136193	22206.03046
-80.248332	-449.124572	120.42726	-409.463524	0.580921	0.373231	22185.43046
-31.418717	-467.435677	144.842068	-430.82648	-0.182042	-0.389732	22195.34898
-16.159462	-468.961603	175.360578	-400.307971	0.580921	-0.389732	22227.39341
3.677569	-468.19864	220.375379	-404.122784	-0.182042	-1.152695	22210.60823
30.381265	-472.776416	250.130926	-381.996865	1.343883	1.136193	22214.42305
50.981259	-469.724565	276.071659	-381.233902	-0.182042	-0.389732	22110.66012
58.610886	-465.146789	291.330914	-367.500573	-0.182042	-0.389732	22198.40083
87.60347	-497.191224	282.938323	-388.100567	0.580921	0.373231	22194.58602
110.492352	-469.724565	324.901274	-346.900579	-0.182042	-0.389732	22214.42305
139.484936	-470.487528	322.612386	-343.848728	-0.945005	-1.152695	22193.82305
155.507154	-476.59123	348.553119	-351.478356	0.580921	0.373231	22206.03046
186.788626	-462.094938	350.079044	-327.063548	-0.182042	-0.389732	22219.00082
203.573806	-444.546795	360.760523	-304.937629	-0.945005	-1.915658	22198.40083
231.040465	-439.969019	331.004976	-338.507989	-0.945005	0.373231	22200.68972
235.618241	-428.524578	353.893858	-306.463554	-1.707968	0.373231	22210.60823
258.507123	-416.317174	387.464218	-275.182082	-0.945005	0.373231	22213.66009
276.818229	-401.820882	408.827175	-255.345051	0.580921	1.136193	22212.13416
308.862664	-385.798664	415.69384	-223.300616	-0.182042	-0.389732	22227.39341
298.944148	-370.53941	430.953094	-214.145063	-0.182042	-1.152695	22225.86749
337.092285	-352.991267	424.849393	-199.648771	0.580921	-0.389732	22219.76379
339.381173	-343.835714	431.716057	-166.841373	-0.182042	-1.152695	22226.63045
373.714497	-314.080167	434.004945	-155.396932	0.580921	-0.389732	22228.91934
391.26264	-282.798695	408.064212	-156.922858	2.106846	0.373231	22241.88971
379.055236	-272.880179	415.69384	-159.974709	1.343883	0.373231	22249.51933
400.418192	-256.094999	385.938293	-152.345081	-0.182042	-0.389732	22242.65267
414.151522	-224.813527	427.901243	-98.174727	-0.182042	-1.152695	22222.05268
412.625596	-204.976496	442.397535	-85.20436	-0.182042	-0.389732	22230.44527
425.595963	-190.480204	424.849393	-87.493249	0.580921	0.373231	22230.44527
422.544112	-175.983912	430.190132	-72.233994	-0.945005	-1.152695	22207.55638
435.514478	-130.206148	421.797542	-12.7229	0.580921	-1.152695	22223.5786
436.277441	-114.18393	401.197548	14.743758	-0.945005	-0.389732	22229.6823
455.351509	-95.872824	401.197548	24.662274	0.580921	-0.389732	22210.60823
431.699665	-72.22098	384.412367	56.706709	-0.182042	-0.389732	22215.94897
424.070037	-50.858023	346.264231	84.93633	-0.945005	1.136193	22214.42305
411.862633	-18.813588	249.367963	75.017814	-0.945005	0.373231	22196.87491
420.255224	-3.554333	337.108678	129.188169	0.580921	-0.389732	22208.31935
395.840416	33.067878	321.08646	173.440007	-0.945005	-0.389732	22202.97861
405.758932	52.904909	322.612386	169.625194	-0.182042	-1.152695	22215.94897
396.603379	52.141947	298.197578	188.699262	-0.945005	-1.915658	22219.00082
391.26264	104.023413	301.249429	215.402958	0.580921	-0.389732	22231.20823
394.31449	126.149332	293.619802	222.269623	-0.945005	-1.152695	22215.18601
370.662646	155.141916	279.886473	239.054803	-0.945005	-0.389732	22218.23786
372.951534	162.008581	261.575367	229.89925	1.343883	0.373231	22229.6823
366.084869	195.578941	205.879087	216.165921	0.580921	-0.389732	22244.94156
367.610795	217.70486	175.360578	230.662213	1.343883	-0.389732	22235.786
351.588577	228.386339	157.049472	255.07702	1.343883	-0.389732	22234.26008
331.751546	254.327072	165.442062	290.173306	0.580921	-0.389732	22217.4749
320.307105	272.638178	134.923552	307.721449	-0.182042	-0.389732	22219.00082
320.307105	290.18632	118.138372	313.062188	-0.182042	0.373231	22201.45268
289.025633	300.104836	91.434676	326.795518	-0.182042	-0.389732	22221.28971
299.707111	326.808532	69.308757	348.921437	-0.182042	-0.389732	22215.18601
265.373788	346.645563	61.67913	342.817735	-0.182042	-1.152695	22215.94897
255.455272	366.482594	28.108769	367.232543	-0.945005	-1.152695	22206.79342
237.907129	366.482594	23.530993	371.810319	-0.945005	-0.389732	22189.24528
218.833061	374.112222	-42.846765	357.314027	-1.707968	-1.915658	22202.97861
177.633073	381.741849	-100.831933	356.551064	-0.945005	1.136193	22178.5638
174.581222	406.156656	-95.491194	380.965872	-0.182042	0.373231	22184.6675
159.321968	420.652948	-108.461561	408.43253	0.580921	1.136193	22211.3712
124.988644	420.652948	-110.750449	398.514015	-0.182042	0.373231	22212.13416
112.018278	434.386278	-129.061554	393.936238	-0.182042	-0.389732	22194.58602
102.099762	420.652948	-128.298592	399.276978	-0.182042	0.373231	22206.79342
88.366433	433.623315	-148.135623	398.514015	-0.182042	0.373231	22209.84527
63.188663	443.541831	-155.76525	387.832536	-0.182042	0.373231	22178.5638
36.484967	445.067756	-167.209691	379.439946	1.343883	0.373231	22216.71194
13.596085	446.593682	-227.483748	360.365878	1.343883	0.373231	22224.34156
11.307197	454.986272	-320.565201	355.025139	-0.945005	0.373231	22193.06009
-8.529835	432.860352	-244.268928	349.6844	-0.182042	-1.152695	22209.08231
-25.315015	438.964054	-232.061524	397.751052	-0.182042	-0.389732	22228.15638
-53.544636	429.045539	-266.394847	377.914021	1.343883	-0.389732	180.059206
-71.855742	422.941837	-263.342996	376.388095	0.580921	-0.389732	14.496292
-88.640922	402.341843	-269.446698	388.595499	-0.182042	0.373231	12.207404
-100.085363	411.497396	-298.439282	388.595499	-0.945005	-0.389732	11.444441
-126.789059	409.97147	-333.535568	348.158474	-0.182042	-1.152695	8.39259
-135.944612	398.527029	-336.587419	357.314027	-0.945005	-0.389732	9.918516
-158.070531	394.712215	-325.142978	319.928853	-0.945005	0.373231	8.39259
-193.92978	374.112222	-392.283699	277.965902	-0.945005	0.373231	11.444441
-187.826078	376.40111	-422.802208	257.365908	-0.945005	0.373231	21862.69723
-219.10755	364.193706	-364.054077	290.936269	-0.182042	-0.389732	22179.32676
-236.655693	363.430743	-351.846674	284.832567	-0.182042	-0.389732	22202.97861
-237.418656	369.534445	-375.498518	255.839983	-0.182042	-0.389732	22219.00082
-261.070501	334.438159	-375.498518	226.084436	-0.945005	-0.389732	22222.81564
-271.751979	338.252973	-379.313332	210.825182	-0.182042	-1.152695	22211.3712
-287.011234	319.178904	-411.357767	203.958517	-0.182042	-0.389732	22222.05268
-291.58901	289.423358	-390.757773	187.936299	0.580921	-0.389732	22227.39341
-319.818631	286.371507	-396.098512	163.521492	-0.182042	-1.152695	22233.49712
-325.15937	271.112252	-422.802208	132.24002	1.343883	0.373231	22239.60082
-359.492694	223.0456	-435.772575	-4.33031	1.343883	-0.389732	22240.36378
-357.203805	221.519674	-411.357767	81.884479	0.580921	1.136193	22172.4601
-370.174172	199.393755	-399.913326	71.965963	-0.182042	0.373231	22226.63045
-389.24824	187.186351	-421.276283	57.469671	-0.182042	1.136193	22225.86749
-408.322309	149.038214	-399.913326	59.75856	-0.182042	-0.389732	22210.60823
-414.426011	148.275251	-364.054077	28.477087	-0.182042	-0.389732	22219.76379
-416.714899	115.467854	-380.076295	21.610423	-0.182042	-0.389732	22230.44527
-430.448228	97.156748	-369.394817	-4.33031	0.580921	-0.389732	22214.42305
-441.129706	81.134531	-357.187413	-31.796969	-0.182042	0.373231	22201.45268
-444.181557	52.904909	-348.794823	-66.130292	-1.707968	0.373231	22210.60823
-457.151924	37.645655	-356.42445	-103.515466	-0.182042	0.373231	22195.34898
-468.596365	16.282698	-396.098512	-176.759889	-0.182042	-1.152695	22151.8601
-448.759334	1.023443	-293.861506	-110.382131	-0.182042	-0.389732	22222.05268
-449.522297	-17.287663	-303.780021	-109.619168	0.580921	-0.389732	22225.86749
-432.737116	-34.835805	-274.787437	-133.271013	-0.945005	-1.152695	22219.00082
-441.129706	-45.517284	-283.180027	-175.233963	-0.182042	0.373231	22231.20823
-450.285259	-92.058011	-246.557816	-184.389516	-0.182042	1.899156	22226.63045
-434.263042	-99.687638	-219.85412	-190.493218	0.580921	0.373231	22217.4749
-419.003787	-114.946893	-252.661518	-224.826541	-0.182042	-0.389732	22247.99341
-401.455644	-140.887626	-229.772636	-256.870976	1.343883	0.373231	22247.99341
-393.063054	-171.406135	-266.394847	-314.093181	-0.182042	-1.152695	22224.34156
-406.796383	-179.035763	-259.528182	-333.16725	0.580921	1.136193	22224.34156
-381.618613	-210.317235	-183.994872	-278.233933	1.343883	1.136193	22235.02304
-373.988986	-233.96908	-161.105989	-300.359852	-0.182042	-0.389732	22212.13416
-365.596395	-264.487589	-127.535629	-305.700591	0.580921	0.373231	22210.60823
-338.129737	-269.065366	-116.854151	-329.352436	-0.182042	0.373231	22225.86749
-314.477892	-280.509807	-80.994902	-337.745026	-0.182042	-0.389732	22212.89712
-299.9816	-293.480173	-62.683796	-359.870946	-0.182042	-0.389732	22188.48232
-290.826047	-319.420906	-41.32084	-363.685759	-0.945005	-1.152695	22209.84527
-270.989016	-333.917198	-35.980101	-372.078349	-0.945005	0.373231	22190.7712
-274.80383	-376.643112	-26.061585	-411.752412	-1.707968	0.373231	22176.27491
-221.396438	-365.198671	-44.372691	-450.663511	0.580921	-0.389732	22198.40083
-220.633475	-395.71718	18.953216	-398.019083	-0.945005	-0.389732	22183.90454
-187.063115	-389.613478	52.523577	-412.515375	0.580921	-1.152695	22208.31935
-166.463121	-429.28754	79.227273	-417.093151	0.580921	-0.389732	22208.31935
-145.100165	-414.028286	117.37541	-394.967232	-0.182042	-0.389732	22194.58602
-104.663139	-432.339391	129.582813	-404.122784	0.580921	-0.389732	22199.16379
-81.774257	-449.124572	147.893919	-408.700561	-0.182042	-1.152695	22197.63787
-60.411301	-443.783832	165.442062	-418.619076	1.343883	-0.389732	22210.60823
-39.048344	-462.094938	162.390211	-408.700561	1.343883	1.136193	22215.94897
-17.685387	-472.776416	182.990205	-410.226486	1.343883	-0.389732	22217.4749
-3.189095	-454.465311	220.375379	-432.352406	1.343883	-0.389732	22188.48232
20.462749	-467.435677	220.375379	-431.589443	-0.945005	-0.389732	22136.60085
54.03311	-482.694932	252.419814	-400.307971	-0.182042	-0.389732	22221.28971
82.262731	-460.569013	279.886473	-371.315387	-0.182042	-0.389732	22204.50453
106.677539	-481.169007	305.827206	-368.263536	-0.945005	-0.389732	22202.21564
120.410868	-463.620864	297.434615	-349.189467	-0.182042	0.373231	22212.13416
137.959011	-471.250491	315.745721	-341.55984	0.580921	0.373231	22217.4749
165.425669	-464.383826	346.264231	-332.404287	0.580921	0.373231	22212.89712
184.499738	-461.331975	347.790156	-326.300585	-0.945005	0.373231	22207.55638
201.284918	-439.969019	350.079044	-317.145032	-0.182042	-1.152695	22211.3712
205.862694	-437.680131	337.108678	-341.55984	-0.182042	0.373231	22193.82305
253.166384	-399.531994	298.197578	-359.870946	0.580921	0.373231	22121.34159
260.033049	-416.317174	389.753107	-291.967262	-0.182042	-0.389732	22224.34156
281.396005	-398.769031	408.064212	-243.90061	-0.182042	-1.915658	22214.42305
288.26267	-380.457925	415.69384	-230.16728	1.343883	0.373231	22225.10453
324.121919	-368.250521	426.375318	-227.878392	0.580921	-0.389732	22231.97119
335.56636	-339.257937	439.345685	-192.019144	-0.182042	1.136193	22214.42305
347.773764	-338.494975	433.241983	-165.315448	1.343883	0.373231	22222.81564
376.003385	-298.820912	427.138281	-140.90064	1.343883	-0.389732	22252.57118
389.736714	-276.694993	440.108647	-136.322864	0.580921	-0.389732	22232.73415
403.470043	-271.354254	377.545703	-157.68582	0.580921	-0.389732	22231.20823
406.521894	-237.783893	402.723473	-147.004342	0.580921	-1.152695	22235.02304
406.521894	-229.391303	424.08643	-123.352497	-0.182042	0.373231	22221.28971
411.862633	-202.687608	437.056796	-105.041392	-0.182042	-1.152695	22221.28971
425.595963	-192.006129	437.056796	-56.974739	-0.945005	0.373231	22225.10453
434.751516	-159.961694	435.530871	-24.167341	-0.182042	0.373231	22217.4749
443.144106	-128.680222	426.375318	1.010429	-0.182042	-0.389732	22219.76379
417.203373	-109.606154	404.249399	1.773392	-0.182042	-0.389732	22227.39341
428.647814	-92.820973	396.619771	28.477087	-1.707968	-0.389732	22211.3712
430.173739	-68.406166	387.464218	71.203001	-0.945005	-1.152695	22199.16379
440.855217	-51.620986	345.501268	80.358554	-1.707968	-0.389732	22210.60823
436.277441	-27.206178	331.767939	87.988181	0.580921	0.373231	22215.94897
434.751516	-3.554333	340.160529	136.054833	-0.945005	-1.152695	22196.87491
411.862633	39.17158	356.182746	147.499274	-0.182042	-0.389732	22224.34156
415.677447	49.853058	352.367933	176.491858	-0.182042	-1.915658	22227.39341
411.862633	78.08268	331.004976	190.225188	-0.182042	-1.152695	22216.71194
393.551528	95.630823	314.982758	197.091852	-0.182042	-1.152695	22225.10453
389.736714	119.282667	292.093876	226.084436	-0.182042	-0.389732	22231.97119
386.684863	155.141916	277.597584	224.558511	-0.182042	-0.389732	22212.89712
369.899683	177.267835	256.234628	239.817766	0.580921	0.373231	22246.46748
358.455242	192.52709	217.323528	254.314058	0.580921	-1.152695	22244.17859
368.373757	229.912264	132.634664	257.365908	0.580921	0.373231	22207.55638
325.647844	226.097451	108.982819	280.254791	1.343883	0.373231	22182.37861
313.44044	235.253003	130.345776	270.336275	-0.182042	1.136193	22231.97119
323.358956	276.452991	96.775416	307.721449	-0.182042	-0.389732	22184.6675
305.04785	295.52706	105.168006	319.928853	-0.182042	-0.389732	22217.4749
304.284888	317.652979	73.123571	335.188108	0.580921	0.373231	22230.44527
282.921931	335.964085	63.205055	352.736251	-0.182042	0.373231	22204.50453
264.610825	358.852967	51.760614	360.365878	0.580921	0.373231	22206.03046
253.166384	354.27519	32.686546	366.46958	-0.945005	0.373231	22206.03046
224.936763	367.245557	8.271738	371.810319	-0.182042	0.373231	22199.16379
212.729359	379.452961	-33.691212	372.573282	-0.182042	0.373231	22164.06751
180.684924	390.134439	-101.594896	344.34366	0.580921	0.373231	22031.31199
179.921961	396.238141	-61.157871	414.536232	-0.182042	-1.915658	22199.92676
155.507154	421.415911	-101.594896	409.958456	0.580921	-0.389732	22201.45268
144.825676	433.623315	-126.009704	390.884387	-0.182042	-0.389732	22215.18601
113.544203	425.993688	-127.535629	397.751052	-0.182042	-0.389732	22210.60823
103.625688	432.09739	-142.031921	401.565866	0.580921	-0.389732	22202.21564
70.81829	450.408495	-158.817101	409.195493	0.580921	0.373231	22199.92676
64.714588	444.304793	-159.580064	399.276978	-0.182042	-1.152695	22224.34156
50.218296	451.171458	-194.67635	386.306611	1.343883	-0.389732	22211.3712
25.040526	442.778868	-249.609667	367.995505	1.343883	-0.389732	22202.21564
10.544234	435.912203	-274.024474	347.395511	1.343883	1.136193	22209.08231
-28.366866	435.14924	-237.402263	401.565866	-0.182042	-0.389732	22212.89712
-45.915009	425.230725	-299.202245	347.395511	-0.182042	-1.152695	10827.96716
-49.729822	421.415911	-261.054108	380.202909	0.580921	-0.389732	45.777764
-68.803891	426.75665	-276.313363	393.173276	-0.182042	-0.389732	13.733329
-79.485369	422.178874	-292.33558	406.906605	0.580921	0.373231	11.444441
-89.403885	397.764066	-325.142978	371.047356	-0.945005	-0.389732	10.681478
-133.655723	389.371476	-322.091127	348.921437	-0.945005	0.373231	8.39259
-148.152015	390.134439	-325.142978	348.158474	-0.945005	-1.152695	10.681478
-173.329786	388.608514	-356.42445	318.402927	0.580921	0.373231	9.155553
-170.277935	385.556663	-373.20963	299.328859	-0.945005	-0.389732	11.444441
-209.951997	374.112222	-337.350382	279.491828	-0.945005	-0.389732	21842.8602
-215.292736	367.245557	-349.557785	268.047387	-0.182042	-0.389732	22205.2675
-222.922364	355.801116	-353.372599	268.81035	-0.182042	0.373231	22202.21564
-242.759395	353.512228	-363.291115	264.232573	0.580921	0.373231	22219.00082
-269.463091	332.149271	-361.002226	241.343691	0.580921	0.373231	22227.39341
-273.277904	319.178904	-401.439252	203.958517	1.343883	0.373231	22211.3712
-287.011234	308.497426	-386.179997	205.484442	-0.182042	0.373231	22220.52675
-307.611227	299.341873	-402.965177	194.040001	-0.182042	-0.389732	22248.75637
-320.581594	278.741879	-409.831842	168.099268	0.580921	-1.152695	22231.20823
-332.788998	242.882631	-413.646655	103.247436	-0.182042	-0.389732	22227.39341
-341.181588	242.119668	-427.379985	69.677075	-0.182042	0.373231	22177.03787
-354.914917	202.445606	-422.039245	87.225218	1.343883	0.373231	22220.52675
-385.433427	194.815978	-476.2096	54.41782	0.580921	0.373231	22215.18601
-385.433427	177.267835	-415.935544	56.706709	0.580921	-0.389732	22228.15638
-398.403793	154.378953	-370.157779	47.551156	-0.182042	0.373231	22221.28971
-419.76675	139.882661	-355.661487	19.321535	-0.182042	-1.152695	22218.23786
-422.818601	100.971562	-379.313332	4.825243	-0.945005	-1.152695	22228.15638
-431.211191	97.919711	-390.757773	-15.774751	-0.182042	0.373231	22207.55638
-448.759334	71.978978	-367.105928	-31.034006	-0.945005	-0.389732	22199.16379
-457.914887	56.719723	-329.720754	-59.263627	-0.945005	0.373231	22205.2675
-449.522297	26.964176	-331.24668	-103.515466	-1.707968	-0.389732	22111.42308
-447.233408	13.230847	-286.994841	-99.700652	-0.182042	-0.389732	22208.31935
-451.811185	10.941959	-306.068909	-101.226578	-0.945005	-0.389732	22226.63045
-457.151924	-14.998774	-297.676319	-143.952491	-0.182042	-0.389732	22232.73415
-444.181557	-34.835805	-277.839288	-149.29323	0.580921	-1.152695	22215.94897
-431.974154	-65.354315	-251.898555	-172.182112	-0.182042	-1.152695	22225.86749
-443.418595	-66.88024	-248.083741	-187.441367	-0.182042	0.373231	22230.44527
-424.344526	-103.502452	-232.061524	-196.59692	-0.182042	0.373231	22237.31193
-433.500079	-126.391334	-240.454114	-233.219131	-0.182042	-0.389732	22244.17859
-411.37416	-146.991328	-233.587449	-258.396902	-0.182042	-0.389732	22239.60082
-397.64083	-170.643173	-209.172642	-291.967262	-0.182042	0.373231	22209.84527
-400.692681	-200.398719	-186.28376	-282.048747	-0.945005	-0.389732	22226.63045
-367.122321	-209.554272	-193.913387	-298.070964	0.580921	0.373231	22217.4749
-355.67788	-233.96908	-142.794884	-325.537623	0.580921	-0.389732	22196.87491
-351.100103	-250.75426	-126.009704	-320.196883	-0.945005	-1.152695	22218.23786
-344.996402	-272.117217	-91.67638	-337.745026	-0.182042	0.373231	22230.44527
-328.974184	-285.087583	-77.180088	-336.219101	-0.182042	0.373231	22187.71935
-299.9816	-306.45054	-59.631945	-380.47094	-0.945005	-1.152695	22198.40083
-292.351973	-326.287571	-46.661579	-369.026499	-0.182042	-1.152695	22206.79342
-261.833463	-336.969049	-17.668995	-380.47094	-1.707968	-0.389732	22190.00824
-250.389022	-363.672745	-13.854181	-396.493157	-0.945005	-1.915658	22190.7712
-225.974215	-367.487559	27.345807	-402.596859	-0.945005	-0.389732	22202.97861
-196.218668	-386.561627	20.479142	-407.937598	0.580921	-0.389732	22191.53417
-174.855711	-410.976435	49.471726	-462.870915	0.580921	0.373231	22187.71935
-157.307568	-412.50236	59.390242	-444.559809	-0.182042	0.373231	22214.42305
-130.603873	-423.183839	106.693931	-392.678343	-0.182042	-1.152695	22210.60823
-104.663139	-432.339391	110.508745	-398.019083	-0.182042	-0.389732	22196.87491
-77.196481	-446.835683	133.397627	-402.596859	0.580921	-1.152695	22210.60823
-62.700189	-454.465311	173.071689	-417.856114	1.343883	0.373231	22228.91934
-35.996493	-456.754199	176.12354	-391.915381	1.343883	-0.389732	22206.79342
-10.818723	-492.613448	177.649466	-411.752412	1.343883	0.373231	22193.06009
14.359048	-469.724565	237.160559	-375.893163	0.580921	0.373231	22160.25269
28.85534	-478.117156	240.975373	-380.47094	-0.182042	-1.152695	22191.53417
52.507184	-474.302342	239.449447	-394.967232	-0.945005	-1.152695	22186.19343
63.951625	-471.250491	267.679069	-382.759828	0.580921	-0.389732	22215.18601
103.625688	-471.250491	318.034609	-389.626492	-0.182042	-1.152695	22202.21564
126.51457	-467.435677	329.47905	-340.033915	-0.182042	-1.152695	22210.60823
151.69234	-478.117156	325.664237	-330.115399	-0.182042	-1.152695	22225.86749
166.951595	-456.754199	324.138311	-333.930213	-0.945005	-0.389732	22192.29713
190.60344	-453.702348	344.738305	-314.856144	-0.945005	-0.389732	22205.2675
210.440471	-431.576429	352.367933	-328.589473	-0.182042	-0.389732	22210.60823
235.618241	-431.576429	376.019777	-320.959846	-0.182042	-0.389732	14940.33631
237.144167	-417.080137	392.041995	-297.308001	0.580921	0.373231	22188.48232
266.136751	-413.265323	376.78274	-269.841343	0.580921	-0.389732	22227.39341
269.188602	-377.406074	384.412367	-277.47097	0.580921	1.899156	22215.18601
314.203403	-370.53941	384.412367	-261.448753	-0.182042	-1.152695	22219.00082
319.544142	-356.80608	434.767908	-196.59692	-0.182042	-0.389732	22228.91934
336.329322	-350.702379	421.034579	-174.471001	-0.182042	-0.389732	22216.71194
361.507093	-312.554242	424.08643	-156.922858	1.343883	1.136193	22241.12674
390.499677	-299.583875	443.923461	-129.456199	0.580921	0.373231	22248.75637
382.107087	-288.902397	418.745691	-140.90064	-0.182042	-0.389732	22231.97119
393.551528	-275.93203	418.745691	-134.033976	-0.182042	-0.389732	22223.5786
397.366341	-243.887595	424.08643	-114.196944	0.580921	-0.389732	22235.02304
424.070037	-224.050564	434.767908	-93.596951	-0.182042	-1.152695	22222.81564
436.277441	-201.924645	434.004945	-74.522882	-0.182042	-0.389732	22215.94897
427.884851	-192.769092	413.404951	-64.604366	-0.182042	-0.389732	22228.15638
436.277441	-154.620955	435.530871	-18.06364	-0.182042	-0.389732	22230.44527
450.01077	-120.287632	404.249399	4.06228	-0.945005	-0.389732	22212.89712
433.988553	-108.843191	385.17533	30.765976	-0.945005	0.373231	22212.89712
430.173739	-90.532085	400.434585	40.684491	-0.945005	-1.152695	22209.08231
417.966335	-37.887656	382.886442	69.677075	-0.945005	-1.152695	22198.40083
427.121888	-31.020992	324.138311	78.069665	-0.182042	0.373231	22215.18601
424.833	-12.709886	348.553119	121.558541	-0.182042	-0.389732	22212.89712
430.173739	20.860474	342.449417	152.840014	-0.182042	0.373231	22213.66009
414.151522	35.356766	347.027193	170.388156	-0.182042	-0.389732	22224.34156
408.810782	49.090096	300.486466	155.891864	-0.182042	-1.915658	22231.20823
397.366341	94.104897	312.69387	163.521492	0.580921	0.373231	22212.13416
390.499677	114.704891	293.619802	213.11407	-0.182042	-0.389732	22222.05268
391.26264	140.645624	282.175361	232.951101	-0.182042	-0.389732	22233.49712
370.662646	160.482655	269.204994	235.239989	0.580921	-0.389732	22232.73415
371.425608	185.660426	258.523516	241.343691	-0.182042	-1.915658	22237.31193
348.536726	179.556724	224.190193	254.314058	0.580921	-0.389732	22225.86749
343.195987	226.860413	187.567981	281.017753	0.580921	0.373231	22191.53417
336.329322	236.015966	179.175391	293.225157	0.580921	-0.389732	22220.52675
324.121919	233.727078	131.108739	283.306642	-0.945005	-1.915658	22186.19343
318.018217	266.534476	132.634664	300.854784	-0.182042	-0.389732	22212.13416
290.551558	281.79373	84.568012	333.662182	-0.182042	-0.389732	22219.00082
303.521925	317.652979	62.442092	315.351076	-0.182042	-0.389732	22216.71194
282.158968	333.675196	72.360608	360.365878	-0.945005	-0.389732	22209.08231
276.055266	351.223339	58.627279	368.758468	-1.707968	-1.152695	22193.06009
238.670092	363.430743	32.686546	350.447362	-0.945005	1.136193	22210.60823
235.618241	374.875184	-45.135653	367.995505	-0.182042	-0.389732	22177.80084
216.544173	383.267774	-48.187504	371.810319	-0.945005	0.373231	22008.42311
184.499738	394.712215	-62.683796	391.64735	-0.945005	-0.389732	22208.31935
176.107148	418.36406	-84.046753	406.143642	-0.182042	-0.389732	22211.3712
134.144197	418.36406	-138.98007	400.03994	-0.182042	-1.152695	22193.06009
126.51457	425.230725	-149.661548	378.676984	0.580921	0.373231	22212.89712
108.966427	437.438129	-139.743033	382.491797	-0.182042	0.373231	22214.42305
89.129396	438.201091	-136.691182	406.906605	0.580921	1.136193	22195.34898
72.344216	445.067756	-160.343027	398.514015	1.343883	1.136193	22231.97119
44.877557	452.697383	-180.943021	409.195493	-0.945005	-0.389732	22228.91934
38.010892	432.860352	-191.624499	376.388095	-0.182042	0.373231	22192.29713
21.225712	452.697383	-219.091157	367.232543	0.580921	-0.389732	22205.2675
13.596085	442.015905	-233.587449	398.514015	-0.945005	-1.152695	22224.34156
-3.189095	435.14924	-239.691151	363.417729	-0.182042	-1.152695	22183.90454
-34.470568	435.912203	-262.580033	375.625133	-0.182042	-0.389732	12211.2186
-61.174263	425.993688	-271.735586	364.943654	0.580921	1.899156	22.125919
-66.515003	417.601098	-286.994841	383.25476	-0.945005	-0.389732	12.970367
-89.403885	419.889986	-315.987425	380.965872	-0.182042	-0.389732	9.918516
-125.263133	406.156656	-319.039276	367.995505	-0.945005	0.373231	11.444441
-135.944612	403.867768	-325.142978	360.365878	-0.182042	0.373231	9.155553
-155.01868	381.741849	-327.431866	328.321443	-1.707968	-0.389732	11.444441
-148.914978	393.949253	-359.476301	321.454778	-0.945005	-0.389732	9.155553
-187.063115	387.082588	-332.009642	309.247375	-0.945005	0.373231	11498.61141
-204.611258	380.215923	-341.165195	293.225157	-0.182042	-1.152695	22157.96381
-216.818662	368.00852	-361.002226	272.625163	-0.182042	-0.389732	22214.42305
-251.914948	350.460377	-370.920742	269.573312	0.580921	0.373231	22207.55638
-251.151985	357.327041	-401.439252	230.662213	-0.182042	-0.389732	22212.13416
-264.885314	343.593712	-393.809624	222.269623	-0.182042	0.373231	22225.10453
-273.277904	335.964085	-377.787407	218.454809	1.343883	0.373231	22241.12674
-297.692712	314.601128	-385.417034	218.454809	0.580921	-0.389732	22236.54897
-307.611227	289.423358	-409.068879	181.832598	0.580921	0.373231	22241.12674
-309.137153	278.741879	-400.676289	142.158535	0.580921	0.373231	22233.49712
-351.863066	242.119668	-384.654071	116.980765	0.580921	0.373231	22186.95639
-354.151954	237.541892	-399.150363	107.062249	-0.182042	0.373231	22228.15638
-368.648246	193.290053	-413.646655	65.862262	-0.945005	-1.152695	22217.4749
-379.329725	199.393755	-413.646655	49.077081	0.580921	0.373231	22215.18601
-396.114905	178.793761	-408.305916	38.395603	-0.182042	0.373231	22228.15638
-412.900085	156.667842	-393.046661	-1.278459	0.580921	0.373231	22228.91934
-413.663048	123.860444	-345.742972	17.032646	-0.182042	-0.389732	22215.94897
-419.003787	100.208599	-373.20963	-2.804385	-0.945005	-0.389732	22203.74157
-430.448228	97.919711	-367.105928	-16.537714	-0.182042	1.136193	22213.66009
-460.966738	59.008611	-359.476301	-27.219192	-0.945005	0.373231	22193.06009
-448.759334	38.408617	-337.350382	-66.130292	-0.182042	0.373231	22108.37123
-465.544514	34.593804	-325.142978	-73.759919	-0.182042	-0.389732	22225.10453
-453.33711	18.571586	-309.12076	-97.411764	-0.182042	-1.152695	22212.89712
-443.418595	-0.502482	-314.4615	-101.989541	0.580921	-1.152695	22224.34156
-443.418595	-39.413582	-331.24668	-142.426566	-0.182042	-0.389732	22231.97119
-458.677849	-57.724688	-304.542984	-171.41915	0.580921	0.373231	22212.89712
-444.94452	-63.828389	-262.580033	-189.730255	1.343883	1.136193	22224.34156
-438.077855	-85.954309	-228.24671	-188.967293	1.343883	0.373231	22254.09711
-428.15934	-111.132079	-229.772636	-212.619137	1.343883	-0.389732	22235.786
-435.026005	-142.413551	-233.587449	-244.663572	1.343883	-0.389732	22232.73415
-408.322309	-157.672806	-228.24671	-273.656156	-0.945005	-1.152695	22226.63045
-392.300091	-182.850576	-232.061524	-272.893194	-0.182042	0.373231	22225.10453
-395.351942	-198.872794	-167.972654	-293.493188	-0.182042	-0.389732	22205.2675
-384.670464	-216.420937	-160.343027	-283.574672	-0.945005	-1.152695	22210.60823
-371.700097	-235.495005	-148.135623	-306.463554	0.580921	1.136193	22221.28971
-366.359358	-259.14685	-119.906002	-326.300585	-0.945005	0.373231	22215.18601
-342.707513	-279.746844	-116.091188	-367.500573	-0.182042	-0.389732	22193.82305
-328.974184	-295.769061	-73.365275	-342.322803	-0.182042	-1.152695	22202.21564
-303.033451	-313.317204	-52.765281	-358.34502	-0.945005	-0.389732	22194.58602
-305.322339	-330.102385	-55.817132	-384.285753	-0.945005	0.373231	22197.63787
-296.166786	-334.680161	-8.513442	-381.996865	-1.707968	-0.389732	22203.74157
-252.67791	-358.332006	5.98285	-372.078349	0.580921	0.373231	22196.11194
-222.159401	-369.013484	15.138403	-398.019083	-0.945005	0.373231	22199.16379
-216.055699	-382.746813	34.212471	-397.25612	-0.182042	1.136193	22193.82305
-183.248301	-409.450509	47.9458	-434.641294	-0.182042	-0.389732	22197.63787
-151.203866	-421.657913	73.123571	-418.619076	-0.182042	-1.152695	22196.87491
-132.892761	-424.709764	114.323559	-429.300555	-0.182042	0.373231	22199.92676
-100.085363	-429.28754	106.693931	-417.093151	0.580921	-0.389732	22203.74157
-73.381667	-437.680131	151.708733	-394.204269	1.343883	-0.389732	22228.15638
-42.863158	-459.80605	184.51613	-414.0413	0.580921	-0.389732	22226.63045
-23.026127	-450.650497	212.745752	-391.915381	0.580921	1.136193	22188.48232
-24.552052	-492.613448	222.664267	-385.811679	0.580921	0.373231	22182.37861
18.936824	-469.724565	228.005006	-388.86353	0.580921	-0.389732	22208.31935
39.536818	-485.746783	261.575367	-383.522791	-0.182042	-0.389732	22162.54158
71.581253	-467.435677	291.330914	-392.678343	-1.707968	-0.389732	22200.68972
82.262731	-487.272708	290.567951	-367.500573	-0.182042	-1.152695	22210.60823
121.173831	-484.220857	273.019808	-407.937598	0.580921	0.373231	22193.06009
134.90716	-470.487528	318.034609	-340.796877	-0.182042	-0.389732	22219.00082
150.929377	-475.828267	342.449417	-346.137616	-0.182042	0.373231	22210.60823
172.292334	-455.991236	340.160529	-322.485772	-0.182042	1.136193	22202.97861
199.758993	-453.702348	340.923491	-311.804293	-0.182042	-0.389732	22200.68972
191.366402	-457.517162	354.656821	-311.804293	-0.945005	0.373231	22122.86752
233.329353	-432.339391	382.886442	-296.545039	-0.945005	-0.389732	22216.71194
247.825645	-415.554211	378.308666	-292.730225	-0.182042	0.373231	22222.05268
272.240453	-406.398658	385.938293	-271.367268	-0.182042	-0.389732	22228.91934
292.840446	-376.643112	380.597554	-261.448753	-0.182042	-0.389732	22227.39341
314.203403	-375.117186	411.879026	-222.537653	0.580921	0.373231	22219.00082
329.462658	-372.828298	421.797542	-232.456169	-0.182042	-1.152695	22225.10453
348.536726	-337.732012	443.160498	-182.863591	1.343883	-0.389732	22251.80822
371.425608	-310.265353	436.293834	-149.29323	1.343883	-0.389732	22236.54897
378.292273	-291.191285	439.345685	-135.559901	0.580921	0.373231	22241.12674
400.418192	-281.272769	434.004945	-124.11546	0.580921	0.373231	22238.07489
397.366341	-263.724627	437.819759	-117.248795	-0.182042	0.373231	22223.5786
419.492261	-240.072782	434.767908	-111.145093	-0.182042	0.373231	22222.81564
416.44041	-215.657974	433.241983	-79.100659	-0.182042	-0.389732	22229.6823
428.647814	-201.161682	443.923461	-82.152509	-0.182042	0.373231	22215.94897
433.22559	-173.695024	430.953094	-31.034006	-0.182042	0.373231	22225.10453
437.803366	-159.198732	384.412367	-44.767335	0.580921	-0.389732	22229.6823
424.070037	-127.154297	371.442001	3.299317	-0.945005	0.373231	22196.11194
436.277441	-107.317265	395.093846	27.714125	-0.945005	0.373231	22203.74157
443.907068	-73.746905	384.412367	49.077081	-0.182042	0.373231	22215.18601
437.803366	-50.09506	379.071628	58.232634	-0.182042	-0.389732	22202.21564
425.595963	-14.998774	316.508684	103.247436	-0.182042	-1.152695	22206.03046
420.255224	-7.369147	345.501268	125.373355	0.580921	0.373231	22228.91934
424.833	23.149363	359.99756	151.314088	-0.182042	0.373231	22214.42305
411.862633	33.067878	327.953125	160.469641	-0.182042	0.373231	22223.5786
397.366341	70.453052	314.982758	175.728896	-0.182042	-1.152695	22228.15638
411.099671	100.208599	295.145727	185.647411	0.580921	-0.389732	22219.00082
387.447826	114.704891	278.360547	185.647411	2.106846	0.373231	22226.63045
388.973751	148.275251	283.701286	231.425175	2.106846	0.373231	22250.2823
377.52931	160.482655	278.360547	252.025169	0.580921	0.373231	22239.60082
352.35154	194.815978	245.553149	245.158505	0.580921	0.373231	22221.28971
371.425608	188.712276	239.449447	249.736281	-0.182042	0.373231	22206.79342
359.981167	213.127084	198.24946	281.780716	-0.945005	1.136193	22225.86749
329.462658	242.882631	154.760584	289.410343	-0.182042	1.136193	22180.08972
320.307105	253.564109	142.55318	309.247375	-0.182042	-0.389732	22219.76379
318.018217	274.164103	114.323559	322.217741	-0.182042	-1.152695	22228.15638
306.573776	301.630762	99.827267	287.884418	0.580921	1.136193	22186.95639
283.684894	315.364091	63.968018	334.425145	-0.182042	-1.152695	22208.31935
271.47749	330.623346	39.55321	359.602915	-2.47093	-1.915658	22205.2675
260.033049	348.934451	39.55321	352.736251	-0.945005	-1.152695	22195.34898
227.988614	367.245557	15.901366	370.284394	-0.182042	0.373231	22184.6675
209.677508	366.482594	-9.276405	373.336244	-0.182042	0.373231	22066.40828
202.810844	386.319625	-77.943051	392.410313	-0.182042	0.373231	22200.68972
174.581222	390.897402	-68.024536	391.64735	-0.182042	-0.389732	22206.03046
166.188632	416.838135	-90.150455	397.751052	-0.945005	1.136193	22210.60823
147.114564	416.075172	-115.328225	391.64735	0.580921	-0.389732	22194.58602
130.329384	435.912203	-140.505996	377.914021	0.580921	1.136193	22202.21564
108.966427	432.09739	-145.846735	368.758468	-0.182042	-1.152695	22202.21564
97.521986	437.438129	-141.268958	364.943654	-0.182042	0.373231	22214.42305
78.447917	448.88257	-167.209691	391.64735	1.343883	-0.389732	22225.10453
59.373849	448.119607	-172.55043	397.751052	0.580921	1.136193	22222.05268
34.959041	441.252942	-209.935605	400.802903	1.343883	0.373231	22207.55638
19.699787	436.675166	-225.957822	391.64735	0.580921	-0.389732	22216.71194
-21.500201	427.519613	-242.743002	395.462164	-0.945005	0.373231	22201.45268
-35.996493	429.045539	-235.876338	393.936238	-0.182042	-0.389732	22192.29713
-34.470568	423.704799	-251.898555	380.202909	-0.182042	-0.389732	1760.917997
-55.833524	415.312209	-278.602251	384.017723	-1.707968	-0.389732	19.074068
-92.455736	416.838135	-311.409649	346.632549	-0.182042	-0.389732	12.207404
-106.952028	412.260358	-316.750388	395.462164	-1.707968	-0.389732	9.155553
-119.922394	390.897402	-334.298531	343.580698	-0.945005	0.373231	10.681478
-136.707574	405.393694	-342.691121	343.580698	-0.182042	-0.389732	8.39259
-138.996463	397.764066	-334.298531	310.010337	-0.945005	-0.389732	9.918516
-167.226084	384.030737	-351.846674	327.55848	-0.945005	-1.152695	8.39259
-195.455705	381.741849	-341.928158	314.588114	-1.707968	0.373231	18913.08329
-201.559407	384.030737	-351.083711	281.017753	0.580921	-0.389732	22180.08972
-231.314954	370.297408	-361.765189	268.047387	-0.182042	-0.389732	22214.42305
-237.418656	352.749265	-359.476301	263.46961	-0.182042	-1.915658	22217.4749
-272.514942	342.067787	-372.446668	219.217772	-0.945005	-0.389732	22209.84527
-257.255687	342.067787	-377.787407	203.958517	0.580921	-0.389732	22230.44527
-292.351973	331.386308	-408.305916	203.958517	0.580921	0.373231	22250.2823
-299.218637	307.734463	-394.572587	191.751113	-0.182042	1.899156	22230.44527
-312.951967	287.897432	-411.357767	174.20297	0.580921	-0.389732	22231.20823
-341.944551	261.956699	-402.965177	141.395572	0.580921	-1.152695	22201.45268
-346.522327	242.119668	-396.098512	107.062249	0.580921	-0.389732	22215.18601
-361.018619	231.43819	-406.017028	80.358554	-0.945005	-1.915658	22211.3712
-378.566762	200.156718	-402.202214	71.965963	1.343883	0.373231	22229.6823
-392.300091	182.608575	-418.987394	50.603007	-0.945005	-1.152695	22212.13416
-399.166756	163.534506	-420.51332	30.765976	-0.182042	-0.389732	22222.81564
-412.900085	146.749326	-370.920742	40.684491	0.580921	-0.389732	22231.97119
-428.922303	115.467854	-364.81704	0.247466	-0.945005	-0.389732	22191.53417
-428.922303	103.26045	-372.446668	-55.448814	-0.945005	0.373231	22206.03046
-433.500079	71.978978	-377.787407	-27.219192	-1.707968	-1.152695	22208.31935
-451.811185	50.616021	-356.42445	-36.374745	-0.182042	0.373231	22110.66012
-457.151924	37.645655	-327.431866	-69.182143	1.343883	-0.389732	22216.71194
-468.596365	7.127145	-348.03186	-92.833988	-0.182042	1.136193	22232.73415
-456.388961	2.549369	-315.224462	-90.5451	-0.182042	-1.152695	22216.71194
-455.625998	-12.709886	-297.676319	-113.433982	0.580921	-1.152695	22221.28971
-439.603781	-34.072843	-277.076325	-140.137677	1.343883	0.373231	22230.44527
-450.285259	-48.569135	-281.654102	-168.367299	0.580921	-0.389732	22220.52675
-426.633414	-72.983942	-273.261512	-211.856175	0.580921	-0.389732	22239.60082
-429.685265	-93.583936	-245.03189	-211.856175	1.343883	0.373231	22247.23045
-415.188973	-116.472818	-250.37263	-245.426535	0.580921	0.373231	22238.07489
-417.477862	-141.650589	-212.987456	-229.404318	1.343883	-0.389732	22220.52675
-414.426011	-159.198732	-195.439313	-240.848759	1.343883	0.373231	22235.02304
-386.959352	-187.428353	-196.965238	-278.996896	0.580921	1.899156	22216.71194
-377.803799	-204.213533	-183.231909	-269.07838	-0.945005	-0.389732	22200.68972
-372.46306	-227.865378	-156.528213	-301.122815	-0.945005	0.373231	22223.5786
-349.574178	-240.835744	-142.031921	-300.359852	0.580921	-0.389732	22227.39341
-338.8927	-259.909813	-119.906002	-332.404287	-0.182042	-0.389732	22174.74899
-335.840849	-272.880179	-101.594896	-331.641324	-1.707968	-1.152695	22196.11194
-317.529743	-301.109801	-73.365275	-378.182051	-0.945005	-1.152695	22208.31935
-325.15937	-333.154236	-74.8912	-399.545008	-1.707968	0.373231	22179.32676
-276.329755	-339.257937	-34.454175	-394.204269	-0.945005	-0.389732	22204.50453
-256.492724	-360.620894	-19.957883	-377.419089	0.580921	-0.389732	22214.42305
-235.89273	-365.961633	-1.646777	-385.048716	-0.182042	0.373231	22193.82305
-232.840879	-369.776447	18.953216	-387.337604	-0.182042	-1.152695	22194.58602
-194.692742	-394.191255	40.316173	-426.248704	1.343883	0.373231	22215.18601
-170.277935	-406.398658	48.708763	-423.196853	0.580921	-0.389732	22188.48232
-158.833494	-424.709764	102.879118	-417.093151	0.580921	0.373231	22189.24528
-122.211282	-421.657913	115.086521	-398.782045	1.343883	-0.389732	22215.18601
-80.248332	-446.072721	138.738366	-418.619076	1.343883	1.136193	22210.60823
-55.070562	-451.41346	89.908751	-438.456108	0.580921	-0.389732	22214.42305
-52.018711	-475.828267	150.182807	-427.011667	1.343883	1.899156	22216.71194
-23.789089	-459.80605	221.138342	-369.026499	0.580921	-0.389732	22183.90454
-3.189095	-475.828267	226.479081	-386.574641	0.580921	-0.389732	22206.03046
16.647936	-484.220857	244.790187	-382.759828	-1.707968	-1.152695	22184.6675
47.166445	-471.250491	282.938323	-371.315387	-0.945005	-1.152695	22199.92676
65.477551	-475.828267	289.042025	-381.996865	-0.945005	-0.389732	22201.45268
86.077545	-468.19864	278.360547	-384.285753	1.343883	1.136193	22199.16379
107.440501	-467.435677	310.404982	-362.922797	-0.182042	-1.152695	22225.10453
126.51457	-479.643081	319.560535	-348.426505	-0.182042	-0.389732	22198.40083
160.847893	-462.857901	305.827206	-383.522791	-0.945005	0.373231	22208.31935
160.847893	-459.80605	292.093876	-389.626492	-0.945005	-0.389732	22210.60823
207.38862	-449.887534	353.130895	-314.856144	-0.182042	-0.389732	22135.07492
231.040465	-438.443093	397.382734	-304.937629	-0.182042	-0.389732	22222.81564
246.29972	-446.835683	398.908659	-287.389486	-0.182042	-1.152695	22228.15638
257.744161	-411.739397	395.093846	-275.945045	0.580921	0.373231	22219.00082
271.47749	-400.294956	397.382734	-264.500604	0.580921	-0.389732	22225.86749
293.603409	-385.035702	401.96051	-246.189498	0.580921	0.373231	22231.20823
316.492291	-373.591261	417.982728	-225.589504	-0.182042	0.373231	22215.18601
330.225621	-360.620894	426.375318	-214.145063	0.580921	0.373231	22248.75637
359.981167	-327.813496	403.486436	-180.574703	2.106846	0.373231	22252.57118
362.270056	-323.998683	353.893858	-215.670988	-0.182042	-0.389732	22225.86749
385.158938	-291.954248	424.08643	-143.189528	0.580921	0.373231	22232.73415
392.788565	-281.272769	446.975312	-119.537684	-0.945005	-1.915658	22235.02304
396.603379	-253.806111	436.293834	-111.908056	0.580921	0.373231	22210.60823
394.31449	-235.495005	425.612355	-98.174727	-0.182042	0.373231	22222.05268
414.151522	-222.524639	409.590138	-97.411764	0.580921	-0.389732	22229.6823
420.255224	-196.583906	430.953094	-64.604366	-0.182042	-0.389732	22214.42305
427.121888	-171.406135	409.590138	-40.189559	0.580921	-1.152695	22222.05268
430.936702	-141.650589	407.30125	-5.093273	-0.182042	0.373231	22214.42305
437.803366	-118.761707	369.916075	-8.908087	-1.707968	-1.915658	22197.63787
424.833	-116.472818	332.530901	7.877094	-0.182042	-1.152695	22202.21564
439.329292	-69.169129	330.242013	0.247466	-0.945005	1.136193	22221.28971
435.514478	-50.09506	369.916075	90.277069	-0.182042	0.373231	22207.55638
430.936702	-21.865439	339.397566	113.165951	-0.945005	1.136193	22220.52675
422.544112	-5.080259	363.049411	149.788163	-0.182042	0.373231	22230.44527
417.203373	30.016027	354.656821	165.047417	-0.182042	-1.152695	22224.34156
412.625596	38.408617	321.08646	171.151119	-0.182042	0.373231	22217.4749
411.862633	75.030829	336.345715	186.410374	0.580921	-0.389732	22228.15638
399.65523	104.023413	325.664237	194.040001	0.580921	-0.389732	22246.46748
389.736714	136.067848	303.538317	219.217772	1.343883	-0.389732	22238.83786
383.633012	135.304885	258.523516	229.89925	0.580921	1.136193	22244.17859
359.981167	162.771543	216.560565	190.98815	-0.182042	-0.389732	22226.63045
366.084869	196.341904	230.293895	235.239989	0.580921	-0.389732	22204.50453
359.981167	207.786345	221.138342	280.254791	0.580921	-0.389732	22225.10453
343.195987	229.912264	171.545764	298.565896	-0.182042	0.373231	22202.97861
328.699695	242.119668	149.419844	301.617747	0.580921	-0.389732	22209.08231
341.670062	258.904848	127.293925	305.432561	-0.945005	-0.389732	22222.81564
320.307105	284.845581	118.138372	309.247375	0.580921	1.136193	22199.92676
298.944148	303.91965	85.330975	332.136257	-0.945005	1.899156	22202.21564
284.447856	320.70483	69.308757	351.973288	-1.707968	-1.152695	22199.92676
274.529341	348.171488	45.656912	331.373294	-0.945005	-0.389732	22209.84527
273.003415	364.956669	9.797664	346.632549	-0.945005	0.373231	22156.43788
229.514539	370.297408	23.530993	345.106623	-0.182042	0.373231	22095.40086
230.277502	377.927035	13.612477	390.884387	-0.945005	-0.389732	22219.00082
210.440471	373.349259	-42.846765	375.625133	-0.182042	0.373231	22202.21564
180.684924	400.052955	-91.67638	385.543648	-0.182042	0.373231	22208.31935
150.166415	409.208507	-90.913418	398.514015	-0.182042	0.373231	22215.18601
124.225682	433.623315	-137.454145	399.276978	-0.182042	-1.152695	22193.06009
129.566421	437.438129	-132.876368	394.699201	-0.182042	-0.389732	22195.34898
112.018278	438.201091	-149.661548	404.617717	0.580921	0.373231	22224.34156
75.396066	448.119607	-152.713399	387.832536	1.343883	0.373231	22210.60823
76.921992	458.038123	-238.928189	339.765884	2.106846	0.373231	22196.11194
21.225712	451.934421	-256.476332	306.195524	0.580921	0.373231	22134.31196
31.90719	439.727017	-218.328195	379.439946	-0.182042	1.136193	22218.23786
12.070159	433.623315	-211.46153	387.069574	-0.945005	-0.389732	22194.58602
-4.715021	441.252942	-234.350412	394.699201	-0.945005	0.373231	22203.74157
-16.922425	427.519613	-264.105959	408.43253	0.580921	-0.389732	22212.89712
-39.811307	422.941837	-258.002257	374.099207	-0.945005	-0.389732	39.674062
-58.885375	417.601098	-280.891139	364.943654	-0.945005	-0.389732	15.259255
-85.589071	406.156656	-279.365214	387.069574	-1.707968	-1.152695	11.444441
-111.529804	413.023321	-311.409649	372.573282	-0.945005	-0.389732	9.155553
-116.870543	409.208507	-349.557785	313.825151	-0.182042	-1.152695	11.444441
-124.500171	393.18629	-396.861475	337.476996	0.580921	-0.389732	9.155553
-148.914978	393.949253	-362.528152	335.188108	-1.707968	-1.152695	11.444441
-174.855711	393.18629	-339.63927	333.662182	-0.182042	0.373231	9.155553
-181.722376	376.40111	-341.165195	313.062188	-0.945005	0.373231	20464.94949
-212.240885	368.771482	-369.394817	296.277008	-0.182042	-1.152695	22185.43046
-232.840879	356.564079	-353.372599	275.677014	0.580921	1.136193	22214.42305
-270.226053	353.512228	-356.42445	271.8622	0.580921	-0.389732	22223.5786
-248.100134	350.460377	-367.105928	248.210356	0.580921	-1.152695	22219.76379
-271.751979	331.386308	-405.254065	193.277039	1.343883	-0.389732	22244.17859
-277.855681	319.941867	-406.779991	196.32889	1.343883	1.136193	22244.94156
-300.744563	294.001134	-436.535537	185.647411	-0.182042	-1.152695	22217.4749
-319.818631	290.18632	-428.142947	152.840014	0.580921	0.373231	22208.31935
-337.366774	261.193736	-396.098512	131.477057	1.343883	0.373231	22231.20823
-344.996402	241.356705	-392.283699	114.691877	-0.182042	0.373231	22204.50453
-361.018619	211.601159	-385.417034	93.32892	-0.945005	-1.152695	22219.76379
-403.744532	200.91968	-402.202214	75.780777	-0.182042	-0.389732	22228.15638
-389.24824	178.793761	-435.772575	62.047448	0.580921	-0.389732	22212.89712
-398.403793	165.823394	-391.520736	47.551156	-0.945005	0.373231	22222.81564
-410.611197	135.304885	-373.20963	33.817827	-1.707968	-1.152695	22206.03046
-428.15934	113.178966	-377.787407	-10.434012	-0.945005	-1.152695	22202.21564
-444.94452	74.267866	-386.179997	-69.945106	-0.182042	-1.915658	22196.11194
-448.759334	73.504903	-376.261481	-29.508081	-0.182042	1.136193	22138.88974
-432.737116	57.482686	-361.765189	-54.685851	-0.945005	-0.389732	22215.94897
-448.759334	36.882692	-335.061493	-66.130292	0.580921	-1.152695	22219.76379
-450.285259	27.727139	-321.328164	-85.20436	1.343883	1.136193	22232.73415
-455.625998	-3.554333	-303.017058	-94.359913	-0.182042	-0.389732	22223.5786
-467.070439	-1.265445	-341.165195	-137.085827	-0.182042	0.373231	22217.4749
-444.94452	-40.176545	-283.180027	-147.004342	-0.945005	-0.389732	22225.86749
-438.077855	-43.991358	-268.683735	-166.078411	0.580921	-1.152695	22248.75637
-435.788967	-68.406166	-256.476332	-183.626553	2.106846	-0.389732	22236.54897
-430.448228	-118.761707	-268.683735	-242.374684	0.580921	-0.389732	22233.49712
-433.500079	-95.872824	-348.03186	-280.522821	0.580921	-0.389732	22136.60085
-421.292675	-155.383918	-272.498549	-282.048747	-0.182042	-0.389732	22219.76379
-413.663048	-173.695024	-233.587449	-294.25615	-0.182042	0.373231	22209.08231
-406.796383	-188.954278	-196.965238	-256.870976	-0.182042	1.136193	22217.4749
-383.144538	-204.976496	-180.943021	-281.285784	0.580921	-1.152695	22211.3712
-368.648246	-220.235751	-158.054138	-303.411703	-0.945005	-0.389732	22219.00082
-350.337141	-248.465372	-134.402294	-299.596889	0.580921	0.373231	22199.16379
-348.811215	-273.643142	-94.728231	-325.537623	-0.945005	-1.152695	22186.19343
-338.8927	-280.509807	-81.757865	-329.352436	-0.182042	-0.389732	22201.45268
-303.796414	-294.243136	-70.313424	-382.759828	-0.945005	-0.389732	22179.32676
-299.9816	-322.472757	-66.49861	-401.070933	-0.182042	0.373231	22190.7712
-276.329755	-330.102385	-45.135653	-390.389455	-0.182042	-1.152695	22198.40083
-268.700128	-355.280155	-10.039368	-362.159834	-0.182042	0.373231	22211.3712
-222.922364	-372.828298	11.323589	-389.626492	0.580921	1.136193	22190.7712
-209.189034	-373.591261	40.316173	-394.967232	0.580921	1.136193	22209.08231
-192.403854	-394.191255	47.182838	-409.463524	-0.945005	-0.389732	22206.79342
-148.152015	-410.976435	54.049502	-416.330188	-0.182042	-1.152695	22189.24528
-134.418686	-418.606062	99.064304	-409.463524	0.580921	0.373231	22209.08231
-116.870543	-420.89495	118.901335	-401.070933	1.343883	0.373231	22225.10453
-103.900177	-429.28754	109.745782	-407.937598	0.580921	0.373231	22214.42305
-77.959444	-443.783832	116.612447	-460.582027	-0.945005	-0.389732	22195.34898
-36.759456	-478.880118	176.886503	-453.715362	0.580921	-0.389732	22207.55638
-15.396499	-472.013454	208.167975	-410.989449	0.580921	0.373231	22209.08231
5.966457	-481.169007	223.42723	-390.389455	-0.182042	-1.152695	22186.19343
28.85534	-483.457895	249.367963	-359.107983	-0.182042	0.373231	22215.18601
35.722004	-463.620864	285.227212	-369.026499	-0.182042	-0.389732	22214.42305
64.714588	-478.880118	302.775355	-371.315387	1.343883	1.136193	22190.00824
94.470135	-467.435677	311.930907	-376.656126	-0.182042	0.373231	22224.34156
117.359017	-478.880118	314.982758	-359.870946	-0.945005	0.373231	22213.66009
141.010862	-479.643081	340.923491	-355.293169	-0.945005	0.373231	22200.68972
[truncated: 28,725 more rows]
