# Supplementary material for: Dynamic analysis of slant cracked rotor system considering nonlinear oil film force
Source: PLoS One. 2024 Jan 25;19(1):e0294293. doi: 10.1371/journal.pone.0294293 (PMC10810477; doi:10.1371/journal.pone.0294293)
Supplement: S1 File — These data were measured by two eddy current sensors, model WT0150. (ZIP) [file pone.0294293.s001.zip › 2021.3.18 Test data for plain bearings/2021.3.18 (P=0.2Mpa, Z=4.0g)/1500.csv]

1024	30720	7	0	3
8	8	8	8	10	10	1
3	3	3	3	1	1	4
2	1	4	3	0	0	0
0	0	0	0	-0.000021	-0.000038	20726.00195
462.062851	319.041213	416.224089	475.056215	0.537591	-0.642593	22231.20823
410.944347	389.996748	327.720411	536.856197	0.537591	-2.168518	22225.10453
342.277701	453.322655	216.327852	603.996918	-0.225371	-0.642593	22226.63045
269.796241	506.730046	108.750106	650.537645	-0.988334	0.883333	22221.28971
188.159228	537.248556	21.772354	675.715415	-0.225371	0.883333	22217.4749
127.885172	546.404109	-79.70169	678.767266	-0.225371	1.646296	22227.39341
50.062973	568.530028	-164.390554	656.641347	0.537591	1.646296	22231.20823
-23.18145	538.774481	-236.872014	668.84875	-0.988334	0.883333	10395.36729
-111.685128	541.063369	-417.694183	586.448775	-1.751297	-0.642593	20.599994
-194.848066	491.470792	-439.820102	596.36729	-0.225371	0.12037	12.207404
-255.885085	482.315239	-503.146009	529.989532	-0.225371	0.12037	17359.69115
-313.10729	440.352288	-574.101544	469.715476	-0.988334	1.646296	22177.80084
-373.381346	402.204151	-622.931159	356.796991	-0.225371	2.409258	22213.66009
-438.996142	325.144915	-613.775606	273.634053	0.537591	1.646296	22181.61565
-482.485018	252.663455	-658.790408	144.69335	0.537591	-0.642593	22210.60823
-506.899825	165.685703	-649.634855	76.026704	-0.225371	0.883333	22203.74157
-565.647956	93.967206	-648.108929	-58.254738	-0.225371	0.12037	22178.5638
-561.07018	23.011671	-567.234879	-161.254707	1.300554	-0.642593	22217.4749
-550.388701	-60.91423	-533.664519	-232.973205	2.063517	-0.642593	22235.786
-539.707223	-156.284572	-490.938605	-392.432417	0.537591	0.883333	22213.66009
-519.107229	-239.44751	-461.946021	-439.736106	0.537591	1.646296	22228.91934
-466.4628	-317.26971	-352.079387	-526.713858	0.537591	3.172221	22241.12674
-430.603552	-375.254878	-285.701629	-581.647175	-0.988334	0.12037	22220.52675
-333.707284	-450.025226	-200.249803	-656.417524	-0.225371	0.12037	22215.94897
-270.381377	-519.454835	-92.672057	-683.121219	-0.225371	-0.642593	22228.15638
-187.218438	-554.551121	4.987174	-700.669362	0.537591	0.883333	22225.86749
-97.188836	-608.721475	48.47605	-770.861934	-0.225371	-0.642593	22216.71194
3.522246	-611.773326	201.83156	-698.380474	0.537591	0.12037	22226.63045
75.240743	-588.884444	309.409306	-639.632343	-0.988334	0.883333	22209.08231
151.537017	-591.173332	331.535225	-636.580492	-0.225371	2.409258	22204.50453
236.988843	-559.128897	455.135188	-574.780511	-0.225371	0.12037	22207.55638
311.759191	-513.351133	522.275909	-492.380535	-0.988334	0.12037	22220.52675
385.003614	-459.943741	552.031456	-412.269448	-0.225371	-0.642593	22209.84527
435.359155	-388.988207	587.127742	-322.239845	0.537591	-0.642593	22200.68972
497.922099	-310.403045	659.609202	-230.684316	-0.225371	0.12037	22216.71194
526.151721	-221.899367	655.794388	-113.951018	0.537591	0.883333	22199.16379
553.618379	-125.766063	655.031425	-8.66216	0.537591	1.646296	22202.97861
527.677646	-29.632758	584.075891	90.522996	0.537591	0.12037	22193.06009
536.833199	59.633882	636.72032	210.308146	0.537591	0.12037	22224.34156
529.203571	143.559783	567.290711	290.419233	0.537591	2.409258	22223.5786
500.97395	222.144945	457.424077	338.485885	0.537591	0.883333	22215.94897
468.929515	301.49307	434.535194	495.656209	0.537591	-1.405555	22231.20823
412.470273	373.211567	330.772262	540.671011	-0.225371	-2.168518	22223.5786
345.329552	432.722661	246.846361	604.759881	-0.988334	0.12037	22226.63045
275.899943	475.448574	127.824174	624.596912	-0.225371	0.883333	22225.10453
207.233297	534.196705	29.401981	667.322825	-1.751297	0.12037	22215.18601
128.648135	559.374475	-54.52392	671.900601	-0.225371	0.12037	22225.10453
61.507414	552.50781	-149.131299	686.396893	-0.225371	0.883333	22231.97119
-15.551823	547.930034	-223.901648	660.45616	0.537591	1.646296	22199.92676
-107.107351	521.989301	-400.14604	645.959868	-0.225371	-0.642593	26.703696
-181.877699	512.833748	-413.879369	613.915433	-0.988334	-0.642593	13.733329
-241.388793	487.655978	-477.205276	545.248787	-0.988334	0.12037	15311.89917
-304.7147	451.033766	-535.953407	481.92288	-0.225371	0.883333	22173.22306
-364.988756	390.75971	-625.220047	372.056246	-0.225371	2.409258	22215.18601
-420.685036	332.774542	-618.353383	275.922941	1.300554	2.409258	22193.82305
-480.196129	239.693088	-651.16078	169.108158	-1.751297	-0.642593	22202.21564
-509.951676	162.633852	-638.953376	63.8193	-0.988334	-0.642593	22198.40083
-548.862776	107.700535	-641.242265	-22.395489	-0.225371	1.646296	22177.80084
-558.781291	23.011671	-615.301532	-145.995453	1.300554	0.12037	22219.00082
-556.492403	-62.440155	-567.997842	-268.06949	1.300554	0.12037	22233.49712
-538.181297	-149.417907	-521.457115	-364.965758	-0.225371	0.883333	22212.89712
-516.055378	-224.951218	-453.553431	-444.313883	-0.225371	0.883333	22226.63045
-468.751688	-296.669716	-347.501611	-489.328684	0.537591	2.409258	22237.31193
-445.099844	-374.491915	-235.346089	-564.099032	1.300554	1.646296	22221.28971
-330.655433	-446.973375	-179.649809	-645.736045	0.537591	0.12037	22216.71194
-281.062855	-481.306698	-96.48687	-699.9064	-0.988334	-2.168518	22225.10453
-193.32214	-541.580754	8.801987	-686.17307	1.300554	-0.642593	22224.34156
-105.581426	-571.336301	76.705671	-701.432325	-0.225371	0.12037	22215.94897
-3.344419	-594.225183	187.335268	-667.861965	0.537591	0.883333	22228.15638
66.08519	-603.380736	307.88338	-655.654561	-0.988334	1.646296	22209.08231
159.929607	-582.780742	362.816697	-662.521225	0.537591	1.646296	22204.50453
228.596253	-543.10668	458.187039	-563.33607	-0.225371	1.646296	22209.84527
312.522154	-501.143729	518.461095	-491.617572	-0.225371	-1.405555	22219.76379
381.188801	-447.736338	591.705518	-409.98056	-0.225371	-0.642593	22209.08231
430.781378	-379.832654	622.98699	-308.506516	0.537591	0.12037	22202.97861
500.210987	-298.958604	655.794388	-223.054689	0.537591	1.646296	22219.76379
533.018385	-206.640113	677.157345	-127.684347	0.537591	0.883333	22198.40083
552.092454	-132.632727	658.846239	-19.343638	0.537591	1.646296	22204.50453
529.966534	-40.314236	601.624034	117.226692	1.300554	0.883333	22200.68972
535.307273	57.344994	645.875873	218.700736	1.300554	0.883333	22222.81564
513.944317	139.74497	534.483313	253.797022	-0.225371	-0.642593	22220.52675
501.736913	227.485685	469.63148	320.937742	-0.225371	-1.405555	22217.4749
458.248037	299.204182	420.038902	439.959929	-0.225371	-2.168518	22231.20823
415.522124	362.530089	320.090784	542.196936	0.537591	0.883333	22222.81564
364.40362	453.322655	249.135249	607.048769	0.537591	0.12037	22227.39341
281.240682	491.470792	133.927876	640.619129	-0.225371	2.409258	22225.86749
203.418483	544.11522	27.113093	683.345042	-0.225371	-0.642593	22216.71194
137.040725	554.796699	-49.946144	674.952452	0.537591	2.409258	22229.6823
57.6926	548.692997	-159.049815	683.345042	-0.225371	0.883333	22229.6823
-12.499972	542.589295	-230.005349	668.085788	-0.988334	-0.642593	22194.58602
-92.611059	528.093003	-390.990487	642.145055	-1.751297	-1.405555	33.57036
-178.062886	512.070785	-491.701568	562.033967	-0.225371	1.646296	12.970367
-236.811016	489.181903	-461.183059	546.774713	-0.988334	-0.642593	12604.14441
-304.7147	452.559692	-545.10896	472.004364	-0.225371	1.646296	22156.43788
-361.936905	407.54489	-613.775606	377.396985	-1.751297	0.12037	22211.3712
-416.10726	322.093064	-605.383016	292.708121	0.537591	1.646296	22189.24528
-464.936875	260.293082	-646.583004	179.026673	-0.225371	0.883333	22212.89712
-509.188713	176.367181	-638.953376	88.99707	-0.225371	0.12037	22206.79342
-540.470186	103.885721	-629.797824	-37.654744	-0.225371	-0.642593	22180.85269
-564.12203	26.063522	-532.138593	-110.136204	2.063517	0.883333	22225.86749
-548.099813	-39.551273	-571.049693	-277.225043	0.537591	0.883333	22228.15638
-541.996111	-137.210504	-535.953407	-377.173162	1.300554	2.409258	22215.94897
-519.107229	-243.262324	-476.442313	-446.602771	0.537591	2.409258	22226.63045
-461.885024	-299.721567	-368.101605	-522.899045	-0.225371	0.12037	22211.3712
-442.810955	-363.047474	-242.975716	-591.565691	0.537591	0.12037	22223.5786
-326.840619	-438.580785	-196.434989	-648.024933	-0.988334	-0.642593	22213.66009
-304.7147	-504.958543	-136.160933	-695.328623	0.537591	0.883333	22228.15638
-210.870283	-549.973344	-21.716522	-735.765648	1.300554	-1.405555	22227.39341
-101.766612	-580.491854	74.416783	-731.187872	0.537591	0.12037	22218.23786
-26.996264	-614.825177	204.883411	-680.069368	-0.988334	0.12037	22223.5786
62.270377	-594.225183	300.253753	-661.758263	-0.225371	0.883333	22209.08231
134.751837	-588.121481	335.350039	-638.869381	-0.988334	-0.642593	22200.68972
223.255514	-562.943711	412.409275	-586.224952	-0.988334	0.883333	22211.3712
300.31475	-516.402984	523.038872	-502.299051	-0.225371	-1.405555	22219.76379
379.662875	-453.84004	584.075891	-411.506485	-0.988334	-1.405555	22206.03046
430.781378	-394.328946	617.646251	-299.350963	-0.225371	-0.642593	22205.2675
497.922099	-314.217859	663.424015	-212.373211	1.300554	-0.642593	22222.81564
533.781348	-236.395659	680.972158	-114.71398	-0.225371	0.883333	22202.97861
544.462826	-141.78828	677.920307	-23.921415	-0.988334	0.883333	22202.21564
536.833199	-47.943863	612.305512	79.078555	0.537591	1.646296	22201.45268
528.440609	48.952404	641.298096	214.122959	0.537591	0.883333	22223.5786
507.840615	142.033858	571.105524	249.982208	1.300554	0.12037	22215.18601
503.262838	215.278281	521.512946	359.085879	1.300554	-2.168518	22222.05268
457.485074	299.967145	437.587045	475.819178	0.537591	-0.642593	22231.20823
410.944347	363.293052	344.505591	528.463607	1.300554	0.883333	22224.34156
371.270285	424.330071	241.505622	577.293222	-0.225371	0.12037	22225.86749
288.107347	478.500425	163.683423	650.537645	-0.225371	1.646296	22225.86749
218.677738	510.54486	46.950124	662.745049	-0.225371	-0.642593	22219.00082
140.855538	540.300407	-52.997994	690.97467	-0.225371	-0.642593	22225.86749
66.08519	562.426326	-133.109082	683.345042	0.537591	1.646296	22228.91934
-8.685158	547.167071	-226.190536	674.18949	-0.988334	-1.405555	22192.29713
-83.455506	524.278189	-324.612729	649.011719	-0.225371	-0.642593	64.851833
-156.699929	494.522642	-533.664519	584.922849	-0.225371	0.883333	16.022217
-232.23324	486.130052	-467.286761	536.856197	0.537591	2.409258	2349.162267
-304.7147	463.24117	-556.553401	423.174749	-0.988334	0.12037	22117.52678
-356.596166	405.256002	-605.383016	388.841426	0.537591	1.646296	22211.3712
-414.581334	347.270834	-616.064494	305.678488	0.537591	0.12037	22190.00824
-474.092428	270.211598	-651.16078	183.60445	-0.988334	-0.642593	22213.66009
-505.3739	187.048659	-641.242265	71.448927	-0.225371	1.646296	22209.84527
-543.522037	120.670901	-655.738557	-10.188085	-0.225371	-0.642593	22177.80084
-564.884993	42.848702	-587.07191	-118.528794	0.537591	-0.642593	22216.71194
-565.647956	-49.469789	-603.857091	-232.210242	1.300554	0.12037	22225.10453
-560.307217	-133.39569	-551.975624	-349.706503	0.537591	3.172221	22196.11194
-508.425751	-201.299374	-435.242326	-430.580553	1.300554	2.409258	22227.39341
-453.492434	-288.277126	-401.671965	-487.802759	0.537591	-0.642593	22212.89712
-437.470216	-361.521548	-280.36089	-572.491622	-0.225371	-2.168518	22219.00082
-352.01839	-430.188195	-206.353505	-638.106418	-0.225371	0.12037	22217.4749
-295.559147	-489.699288	-116.323902	-660.9953	0.537591	0.12037	22228.15638
-193.32214	-536.240015	-44.605404	-712.876766	-0.225371	1.646296	22223.5786
-113.211053	-577.440003	51.5279	-728.136021	-0.225371	-0.642593	22215.18601
-38.440705	-601.091848	199.542671	-676.254555	-0.225371	0.883333	22219.76379
56.166675	-604.143699	292.624125	-662.521225	-0.988334	0.883333	22209.08231
134.751837	-591.936295	333.06115	-622.0842	0.537591	0.12037	22202.97861
230.885141	-550.736307	388.75743	-636.580492	-0.988334	-0.642593	22209.08231
301.077713	-509.536319	529.905537	-498.484237	-0.988334	0.12037	22219.76379
377.373987	-472.151145	518.461095	-461.099063	0.537591	-0.642593	22209.84527
435.359155	-382.884505	613.068475	-319.187994	-0.988334	-0.642593	22205.2675
482.662845	-315.743784	661.135127	-238.313944	-0.225371	1.646296	22224.34156
529.966534	-232.580846	690.127711	-148.284341	0.537591	0.883333	22199.92676
543.699863	-150.943833	675.631419	-37.654744	-0.225371	0.12037	22202.97861
559.722081	-57.862379	600.098108	98.152623	-0.225371	0.883333	22215.94897
539.122087	32.167224	647.401798	206.493332	1.300554	1.646296	22224.34156
506.314689	126.774603	598.572183	264.4785	1.300554	-1.405555	22206.79342
504.788764	209.937542	497.098139	294.997009	-0.225371	-2.931481	22222.05268
462.825813	270.211598	439.875934	442.248818	1.300554	0.883333	22227.39341
423.914714	364.818977	365.105585	514.730278	-0.988334	1.646296	22222.81564
372.79621	435.774512	250.661175	611.626545	0.537591	2.409258	22229.6823
301.840676	478.500425	187.335268	642.145055	-0.225371	1.646296	22221.28971
231.648104	536.485593	70.601969	681.056154	0.537591	0.883333	22219.76379
137.803687	547.930034	-11.035044	702.419111	-0.225371	-1.405555	22226.63045
70.662967	554.796699	-107.931312	700.130223	-0.225371	-0.642593	22228.91934
5.048171	549.45596	-211.694244	685.633931	-0.988334	-1.405555	22195.34898
-63.618475	534.959668	-340.634946	653.589496	-0.988334	0.12037	96.133305
-152.122153	504.441158	-434.479363	549.063601	-0.225371	0.12037	13.733329
-212.396209	504.441158	-512.301562	541.433973	-2.51426	0.12037	5169.072542
-294.796184	451.033766	-535.953407	477.345103	-0.225371	2.409258	22115.23789
-364.988756	419.752294	-607.671904	368.241432	0.537591	0.12037	22202.21564
-413.055409	341.930095	-624.457084	330.856258	0.537591	0.12037	22192.29713
-467.988726	271.737523	-652.686706	182.078524	0.537591	0.12037	22216.71194
-497.744272	200.781989	-648.108929	105.019288	0.537591	0.883333	22213.66009
-532.840558	104.648684	-663.368184	-13.239936	-0.225371	-0.642593	22179.32676
-561.833142	38.270926	-596.227463	-120.817682	1.300554	0.883333	22221.28971
-562.596105	-41.077199	-553.50155	-220.765801	0.537591	0.883333	22223.5786
-568.699807	-118.136435	-545.10896	-396.24723	-0.225371	3.172221	22190.7712
-516.055378	-222.66233	-477.205276	-415.321299	0.537591	0.883333	22225.86749
-474.85539	-298.958604	-374.205307	-515.269417	-0.225371	0.883333	22197.63787
-435.181328	-364.573399	-299.434958	-590.802728	-0.225371	-0.642593	22219.76379
-369.566533	-431.71412	-207.87943	-644.973082	0.537591	-1.405555	22215.94897
-294.033222	-485.121512	-143.027597	-671.676778	-0.225371	1.646296	22228.91934
-201.71473	-543.10668	-60.627622	-738.054536	0.537591	1.646296	22224.34156
-123.129569	-569.047413	46.187161	-718.217505	0.537591	0.12037	22215.94897
-42.255518	-607.19555	193.43897	-680.832331	-0.988334	-1.405555	22215.18601
40.144457	-600.328885	284.994498	-659.469374	-0.225371	2.409258	22207.55638
132.462948	-588.121481	323.142635	-656.417524	-0.988334	0.883333	22202.21564
216.388849	-571.336301	393.335207	-606.061983	-0.225371	-0.642593	22213.66009
285.055496	-514.877058	403.253722	-645.736045	0.537591	-0.642593	22152.62307
368.218434	-453.077077	555.84627	-490.091647	0.537591	0.12037	22208.31935
439.936931	-396.617834	583.312928	-351.995392	0.537591	0.12037	22199.16379
477.322105	-329.477113	664.949941	-227.632465	-0.225371	1.646296	22223.5786
529.203571	-238.684548	677.157345	-135.313974	-0.988334	1.646296	22201.45268
552.855416	-154.758647	685.549935	-28.499191	-0.225371	0.12037	22207.55638
552.855416	-57.099416	610.016624	98.915586	0.537591	0.12037	22206.79342
534.544311	36.745	657.320314	211.834071	1.300554	1.646296	22214.42305
515.470242	123.722752	581.787003	255.322947	0.537591	-0.642593	22209.08231
509.36654	203.83384	494.809251	317.885891	-0.225371	-2.168518	22222.05268
463.588776	278.604188	422.327791	447.589557	0.537591	0.12037	22225.10453
423.914714	352.611573	345.268554	500.233986	-0.225371	1.646296	22223.5786
374.322136	417.463406	258.290802	567.374706	-0.225371	1.646296	22228.15638
294.974011	478.500425	190.387119	633.752465	1.300554	1.646296	22222.81564
229.359216	512.070785	60.683453	657.404309	-0.225371	-0.642593	22218.23786
143.907389	542.589295	-31.635038	675.715415	-0.225371	-0.642593	22228.15638
76.766669	552.50781	-127.00538	670.374676	-0.988334	-0.642593	22225.86749
4.285208	544.11522	-214.746095	681.056154	-1.751297	-1.405555	22195.34898
-52.174034	523.515226	-328.427542	631.463576	-0.988334	0.12037	146.488845
-161.277705	510.54486	-453.553431	580.345073	-0.988334	0.883333	16.022217
-207.818432	476.211537	-491.701568	532.278421	1.300554	2.409258	12.207404
-295.559147	463.24117	-583.257097	414.782159	-0.988334	1.646296	22040.46754
-346.67765	406.781928	-622.168196	338.485885	0.537591	0.883333	22199.92676
-403.136893	358.715275	-658.790408	275.922941	0.537591	0.12037	22189.24528
-451.966508	278.604188	-658.027445	210.308146	0.537591	0.883333	22218.23786
-505.3739	193.915324	-642.76819	121.804468	0.537591	-1.405555	22212.89712
-548.099813	129.826454	-629.034861	20.330424	0.537591	0.12037	22183.90454
-558.018329	58.107957	-580.205246	-96.402875	0.537591	0.12037	22222.05268
-552.677589	-31.921646	-564.183028	-208.558397	2.063517	3.172221	22228.15638
-551.914627	-108.980882	-575.627469	-378.699087	1.300554	3.172221	22185.43046
-533.603521	-195.958634	-464.997872	-406.928709	0.537591	0.12037	22230.44527
-493.929459	-273.017871	-362.760866	-480.173131	1.300554	-1.405555	22206.03046
-422.973924	-352.365996	-295.620145	-556.469405	1.300554	0.12037	22215.94897
-380.248011	-410.351164	-209.405356	-622.0842	0.537591	0.12037	22218.23786
-296.32211	-479.780773	-129.294268	-658.706412	0.537591	1.646296	22229.6823
-232.996203	-527.847425	-42.316516	-704.484176	-0.988334	0.12037	22220.52675
-129.23327	-577.440003	50.001975	-707.536027	0.537591	1.646296	22219.76379
-55.988848	-613.299252	164.446386	-678.543443	-1.751297	0.12037	22214.42305
34.803718	-598.80296	280.416722	-673.965666	-1.751297	1.646296	22207.55638
117.203694	-590.410369	333.824113	-632.002716	-0.225371	1.646296	22206.79342
211.811073	-563.706674	385.705579	-574.780511	0.537591	-0.642593	22213.66009
288.107347	-528.610388	420.801865	-589.276803	-0.988334	-1.405555	22080.90457
346.855477	-485.121512	447.505561	-523.662007	-0.988334	-0.642593	22208.31935
423.914714	-422.558567	561.187009	-342.076876	1.300554	1.646296	22199.16379
468.929515	-333.291927	594.757369	-310.032441	-0.225371	2.409258	22224.34156
516.996168	-257.758616	671.053643	-168.121372	-0.225371	0.883333	22202.21564
545.988752	-153.995684	674.105494	-65.121402	2.063517	1.646296	22211.3712
546.751714	-70.832746	619.172177	66.108188	-0.225371	-2.168518	22206.03046
540.648013	15.382044	644.349947	194.285928	1.300554	-0.642593	22221.28971
516.996168	104.648684	596.283295	266.004425	-0.225371	-1.405555	22209.08231
506.314689	190.863473	517.698133	365.189581	0.537591	0.883333	22225.10453
473.507292	272.500486	452.083337	442.248818	0.537591	2.409258	22225.86749
420.0999	351.085648	357.475958	523.88583	-0.225371	2.409258	22223.5786
381.951763	428.144884	246.083398	536.093234	1.300554	0.883333	22228.15638
310.233266	469.344872	207.935262	642.908017	-0.225371	-0.642593	22215.94897
238.514769	521.989301	78.231596	671.900601	-0.225371	0.883333	22219.76379
171.374048	536.485593	-0.353566	697.841334	-0.225371	0.12037	22227.39341
79.818519	553.270773	-136.160933	680.293192	-0.225371	-1.405555	22225.10453
13.440761	546.404109	-186.516473	695.552446	-0.225371	-0.642593	22198.40083
-41.492556	548.692997	-316.983101	668.84875	-0.988334	0.12037	232.703635
-144.492525	515.885599	-405.486779	629.174688	-1.751297	0.883333	15.259255
-213.159172	498.337456	-478.731202	584.159887	-0.225371	1.646296	10.681478
-292.507296	487.655978	-564.945991	472.767327	0.537591	0.12037	21990.112
-323.025806	428.144884	-632.086712	330.093295	-0.988334	0.883333	22193.82305
-409.240595	348.033797	-659.55337	296.522935	0.537591	-1.405555	22186.95639
-455.018359	277.841225	-625.98301	197.337779	-0.988334	0.12037	22200.68972
-507.662788	209.937542	-649.634855	115.700766	0.537591	0.883333	22209.84527
-529.788707	135.930156	-633.612637	26.434126	-0.225371	-0.642593	22183.14158
-566.410919	63.448696	-577.153395	-77.328806	1.300554	0.883333	22227.39341
-561.833142	-23.529056	-591.649687	-204.743583	1.300554	-0.642593	22225.10453
-543.522037	-116.61051	-555.790438	-345.128727	-0.225371	1.646296	22180.85269
-532.077596	-188.329007	-463.471947	-405.402783	1.300554	0.12037	22231.97119
-487.062794	-284.462312	-397.857152	-477.12128	-0.988334	0.12037	22237.31193
-428.314663	-342.44748	-300.197921	-535.106448	0.537591	-0.642593	22213.66009
-384.062825	-421.032642	-227.716461	-620.558275	-0.225371	0.883333	22219.76379
-309.292476	-478.254847	-132.346119	-660.9953	0.537591	0.12037	22228.91934
-229.181389	-529.37335	-66.731324	-718.217505	1.300554	0.883333	22221.28971
-148.307339	-553.025195	43.13531	-718.980468	-0.225371	1.646296	22219.00082
-58.277736	-589.647407	159.868609	-686.936033	-1.751297	0.883333	22214.42305
27.174091	-611.010363	265.92043	-670.150853	-0.988334	0.883333	22204.50453
101.181476	-595.751109	332.298188	-622.847163	-0.225371	0.883333	22205.2675
206.470334	-580.491854	388.75743	-596.143467	0.537591	-0.642593	22216.71194
284.292533	-517.165947	449.794449	-563.33607	-0.225371	-1.405555	22182.37861
339.988813	-456.89189	465.053704	-535.106448	0.537591	0.12037	22210.60823
411.70731	-415.691903	602.386997	-385.565752	0.537591	2.409258	22195.34898
465.114702	-342.44748	607.727736	-272.647267	-0.988334	0.883333	22219.00082
509.36654	-256.995653	633.668469	-185.669515	0.537591	2.409258	22201.45268
537.596162	-177.647529	670.29068	-52.151036	0.537591	0.883333	22206.03046
542.936901	-75.410522	645.875873	63.056337	1.300554	0.883333	22214.42305
542.173938	16.907969	650.453649	190.471114	0.537591	-1.405555	22221.28971
526.914683	106.174609	582.549965	229.382214	-0.225371	-0.642593	22210.60823
507.077652	180.944958	527.616648	329.330333	0.537591	0.883333	22227.39341
478.085068	261.819008	448.268524	418.596973	1.300554	0.883333	22225.10453
430.018416	332.011579	392.572244	488.789545	0.537591	1.646296	22225.10453
360.588807	396.100449	227.00933	548.300638	-0.225371	0.883333	22228.15638
319.388819	466.293021	210.22415	628.411725	-0.225371	-0.642593	22215.18601
243.092545	511.307823	101.120478	665.796899	0.537591	0.883333	22220.52675
175.951824	544.878183	-43.079479	652.826533	0.537591	0.883333	22231.20823
81.344445	546.404109	-106.405386	676.478378	-0.988334	-2.168518	22219.76379
34.803718	553.270773	-178.886846	679.530229	-0.988334	-1.405555	22199.16379
-49.122183	540.300407	-302.486809	642.145055	-0.988334	0.12037	958.281198
-134.57401	521.989301	-403.197891	610.10062	-0.225371	3.935184	15.259255
-213.922134	497.574493	-456.605282	568.137669	-0.225371	2.409258	12.207404
-274.19619	448.744878	-510.012674	475.819178	-0.988334	-1.405555	21931.36387
-321.49988	409.833779	-616.827457	334.671072	-0.988334	0.12037	22191.53417
-403.899856	372.448605	-636.664488	314.834041	0.537591	0.883333	22189.24528
-454.255396	293.863443	-645.820041	207.256295	0.537591	-0.642593	22202.97861
-503.847974	219.093094	-657.264482	130.197058	0.537591	0.883333	22216.71194
-534.366484	132.115342	-622.168196	30.24894	-0.225371	0.12037	22189.24528
-554.966478	74.893137	-560.368215	-59.017701	-0.225371	0.12037	22228.91934
-563.359068	-15.899429	-584.783022	-167.358409	1.300554	3.172221	22229.6823
-543.522037	-79.225336	-531.37563	-303.165776	1.300554	1.646296	22183.90454
-529.025745	-177.647529	-466.523798	-375.647236	0.537591	-2.168518	22230.44527
-484.010943	-260.810467	-407.775667	-464.913877	0.537591	0.12037	22235.02304
-450.440583	-348.551182	-312.405325	-533.580523	0.537591	0.12037	22212.13416
-390.166526	-408.825238	-244.501641	-632.002716	-0.225371	-0.642593	22217.4749
-312.344327	-463.758555	-129.294268	-660.232337	-0.225371	1.646296	22229.6823
-236.811016	-518.691872	-61.390585	-707.536027	-0.225371	-0.642593	22220.52675
-160.514743	-573.625189	44.661236	-717.454542	-0.225371	0.12037	22217.4749
-59.040699	-608.721475	150.713056	-715.165654	0.537591	3.172221	22213.66009
17.255575	-586.595556	252.950063	-642.684194	-0.988334	-0.642593	22206.03046
117.966656	-593.46222	288.809312	-644.21012	-0.225371	-0.642593	22204.50453
194.26293	-562.943711	416.224089	-596.90643	-0.225371	0.12037	22217.4749
282.003645	-537.765941	464.290741	-542.736076	-1.751297	-1.405555	22185.43046
339.988813	-493.514102	498.624064	-502.299051	-0.225371	0.883333	22210.60823
413.233235	-419.506716	591.705518	-357.336131	0.537591	1.646296	22196.87491
480.373956	-332.528964	648.927723	-265.780602	-0.988334	-0.642593	22220.52675
513.944317	-280.647498	603.912922	-239.076906	1.300554	0.883333	22195.34898
532.255422	-163.151237	670.29068	-61.306589	-0.988334	0.883333	22206.79342
548.27764	-80.751261	668.764755	64.582263	-0.225371	0.12037	22217.4749
540.648013	7.752416	646.638835	183.60445	-0.225371	0.12037	22215.94897
515.470242	98.544982	587.127742	244.641469	2.063517	-0.642593	22214.42305
510.892466	177.893107	539.824052	333.145146	1.300554	0.12037	22228.91934
475.033217	257.241231	481.075921	434.61919	0.537591	1.646296	22224.34156
433.833229	331.248617	398.675946	482.685843	-0.225371	2.409258	22224.34156
372.79621	414.411555	292.624125	559.745079	-0.225371	1.646296	22228.91934
323.966595	454.085617	186.572305	621.545061	1.300554	-0.642593	22214.42305
250.722173	508.255972	96.542702	655.115421	-0.225371	0.883333	22221.28971
188.922191	540.300407	-57.575771	656.641347	-0.225371	-1.405555	22228.15638
88.21111	559.374475	-110.983162	677.241341	-0.225371	0.12037	22221.28971
40.90742	550.981885	-203.301654	689.448744	-0.988334	-0.642593	22198.40083
-34.625891	538.774481	-283.412741	661.982086	-0.988334	0.12037	650.044252
-139.914749	521.226338	-377.257158	642.908017	-1.751297	2.409258	16.022217
-221.551762	489.181903	-456.605282	580.345073	-0.225371	3.935184	11.444441
-271.14434	474.685611	-548.160811	497.945097	-0.988334	-0.642593	21812.34169
-310.818402	435.774512	-581.731171	385.789575	0.537591	-1.405555	22182.37861
-393.98134	363.293052	-663.368184	322.463668	1.300554	-1.405555	22192.29713
-443.573918	283.944927	-616.064494	227.093326	0.537591	2.409258	22201.45268
-506.136862	231.300498	-712.960762	102.7304	0.537591	-0.642593	22209.08231
-534.366484	142.033858	-632.849675	37.878567	-0.225371	0.883333	22192.29713
-553.440552	71.078323	-593.938575	-60.543626	1.300554	0.883333	22228.91934
-558.018329	-6.743876	-581.731171	-179.565813	1.300554	2.409258	22229.6823
-550.388701	-113.558659	-525.271929	-299.350963	1.300554	2.409258	22193.06009
-526.736856	-179.936417	-470.338612	-382.513901	-0.225371	-0.642593	22231.97119
-493.166496	-271.491945	-412.353444	-464.150914	0.537591	-1.405555	22234.26008
-451.966508	-337.106741	-333.768282	-536.632374	-0.988334	0.12037	22213.66009
-385.58875	-405.773387	-228.479424	-595.380505	-0.225371	2.409258	22219.00082
-326.077657	-461.469667	-171.257219	-646.499008	-0.225371	2.409258	22231.97119
-239.099905	-514.114096	-64.442436	-682.358257	-0.225371	0.883333	22215.18601
-176.53696	-542.343717	-9.509118	-750.26194	1.300554	0.883333	22222.05268
-77.351804	-588.121481	156.816758	-687.698996	-0.988334	0.883333	22209.84527
1.233358	-613.299252	262.105616	-632.002716	-0.988334	0.12037	22199.92676
104.233327	-598.80296	333.06115	-646.499008	-0.225371	-1.405555	22205.2675
175.951824	-585.832593	396.387058	-584.699026	-1.751297	-2.168518	22215.94897
277.425868	-524.032611	483.36481	-544.262001	-0.225371	0.883333	22186.19343
348.381403	-472.914108	481.075921	-509.165715	1.300554	0.883333	22212.89712
416.285086	-424.084493	584.075891	-347.417615	0.537591	0.883333	22194.58602
466.640627	-356.180809	661.135127	-281.039857	-0.225371	0.12037	22216.71194
502.499876	-273.780834	628.32773	-213.899136	0.537591	0.12037	22195.34898
528.440609	-185.277156	670.29068	-113.951018	-0.988334	-1.405555	22205.2675
551.329491	-81.514224	677.157345	43.982269	1.300554	0.12037	22235.02304
542.936901	0.122789	643.586984	170.634083	1.300554	0.12037	22219.76379
518.522093	86.337578	615.357363	245.404431	-0.225371	-1.405555	22224.34156
504.025801	177.893107	561.187009	333.145146	1.300554	0.12037	22230.44527
476.559143	253.426418	479.549996	436.145116	-0.225371	1.646296	22224.34156
442.988782	321.330101	404.779648	510.152501	-0.225371	0.883333	22223.5786
381.188801	393.048598	281.942647	543.722862	1.300554	0.883333	22230.44527
332.359185	468.581909	198.016746	622.308023	-0.225371	0.12037	22214.42305
249.95921	505.967084	92.727888	644.433943	-0.988334	-0.642593	22221.28971
201.129595	541.826332	-52.235032	665.796899	0.537591	-1.405555	22229.6823
99.655551	566.24114	-75.123914	681.819117	-0.225371	0.12037	22219.00082
45.485196	542.589295	-178.123883	706.233925	-0.225371	0.883333	22199.92676
-33.099966	533.433742	-288.75348	673.426527	-0.225371	1.646296	2932.065798
-126.944382	538.774481	-403.960853	665.033937	-0.225371	1.646296	16.78518
-202.477693	504.441158	-458.89417	583.396924	-0.988334	0.883333	13.733329
-261.225824	497.574493	-526.797854	504.811762	0.537591	0.883333	21106.60115
-306.240625	451.033766	-607.671904	423.937712	0.537591	-0.642593	22176.27491
-379.485048	371.685642	-616.064494	331.619221	0.537591	0.883333	22193.06009
-432.129477	305.307884	-644.294116	259.900723	-0.225371	1.646296	22197.63787
-477.907241	222.144945	-670.234849	111.885953	-0.225371	0.12037	22205.2675
-525.973894	151.952374	-653.449668	43.982269	0.537591	0.12037	22192.29713
-552.677589	81.759802	-595.4645	-40.706595	-0.225371	-0.642593	22228.91934
-553.440552	3.937603	-553.50155	-164.306558	2.063517	1.646296	22231.20823
-542.759074	-78.462373	-542.057109	-265.780602	-0.225371	-1.405555	22194.58602
-540.470186	-173.832715	-477.205276	-363.439833	0.537591	-0.642593	22233.49712
-496.218347	-253.18084	-400.14604	-455.758324	-0.225371	-0.642593	22235.786
-464.936875	-324.899337	-377.257158	-538.158299	-0.225371	-0.642593	22213.66009
-393.98134	-391.277095	-251.368306	-598.432356	-0.225371	0.12037	22222.81564
-329.89247	-470.62522	-138.449821	-641.158269	-0.225371	0.883333	22228.91934
-239.862867	-517.165947	-104.879461	-720.506393	0.537591	1.646296	22215.18601
-168.907333	-558.365934	43.898273	-698.380474	-0.225371	-0.642593	22220.52675
-99.477724	-602.617773	121.720472	-738.817499	-0.988334	0.12037	22209.84527
3.522246	-615.58814	260.57969	-659.469374	-0.988334	0.883333	22196.11194
71.425929	-599.565922	305.594492	-645.736045	-0.988334	-1.405555	22205.2675
183.581452	-570.573338	397.912983	-594.617542	-0.988334	-0.642593	22219.00082
253.774023	-537.002978	458.950002	-536.632374	-0.225371	1.646296	22209.84527
348.381403	-494.277065	486.416661	-510.691641	0.537591	3.172221	22214.42305
413.233235	-436.291897	569.579599	-358.862056	0.537591	0.883333	22199.92676
464.351739	-365.336362	642.061059	-263.491714	-0.225371	-0.642593	22216.71194
491.055435	-284.462312	636.72032	-209.32136	2.063517	0.883333	22196.87491
533.781348	-195.195672	612.305512	-96.402875	-0.225371	-0.642593	22198.40083
553.618379	-96.773479	668.764755	31.774865	1.300554	-0.642593	22228.15638
553.618379	-3.692025	624.512916	169.871121	0.537591	-1.405555	22226.63045
519.285056	71.078323	613.068475	252.271096	1.300554	0.12037	22219.00082
503.262838	178.656069	562.712934	321.700705	0.537591	-1.405555	22228.91934
478.848031	249.611604	473.446294	426.2266	0.537591	0.883333	22226.63045
449.855447	322.856027	411.646312	490.31547	0.537591	0.883333	22224.34156
391.107316	392.285636	303.305604	552.878414	-0.225371	0.12037	22229.6823
339.22585	463.24117	225.483405	615.441359	-0.225371	-1.405555	22212.13416
257.588837	509.781897	93.490851	658.930235	0.537591	-0.642593	22223.5786
195.788855	544.878183	-45.368367	638.330241	-0.225371	-0.642593	22230.44527
103.470364	541.826332	-122.427604	674.18949	0.537591	-1.405555	22215.18601
37.855569	563.952252	-152.18315	683.345042	-0.225371	2.409258	22205.2675
-36.151817	542.589295	-258.997933	681.819117	0.537591	3.172221	5187.383648
-112.44809	525.804115	-352.079387	621.545061	0.537591	1.646296	19.837031
-192.559178	504.441158	-446.686767	605.522843	0.537591	2.409258	12.207404
-254.359159	468.581909	-514.59045	518.545091	-0.225371	-0.642593	21370.58626
-306.240625	433.485624	-584.783022	404.863643	1.300554	0.883333	22175.51195
-381.010974	388.470822	-609.19783	364.426618	0.537591	0.883333	22196.87491
-444.336881	306.070846	-638.190414	253.797022	0.537591	1.646296	22200.68972
-480.959092	239.693088	-717.538538	132.485946	0.537591	1.646296	22199.92676
-506.899825	161.870889	-645.057078	24.145238	1.300554	0.883333	22186.19343
-554.203515	87.863504	-593.938575	-33.83993	0.537591	0.12037	22235.02304
-561.833142	0.122789	-573.338581	-162.780633	-0.225371	1.646296	22232.73415
-538.181297	-70.069783	-533.664519	-272.647267	0.537591	-0.642593	22199.92676
-538.94426	-153.995684	-490.175643	-361.913907	-0.225371	-0.642593	22236.54897
-493.929459	-246.314175	-425.32381	-448.128696	-0.988334	0.12037	22235.02304
-455.781322	-323.373412	-345.212723	-519.084231	0.537591	1.646296	22214.42305
-403.899856	-401.958573	-252.894232	-592.328654	-0.225371	-0.642593	22221.28971
-326.077657	-444.684487	-172.783144	-624.373089	-0.988334	0.883333	22229.6823
-268.855451	-509.536319	-89.620206	-706.010101	0.537591	0.883333	22211.3712
-159.75178	-542.343717	-5.694305	-712.113803	-0.225371	0.12037	22223.5786
-82.692544	-597.277034	126.298249	-702.195288	-0.988334	-0.642593	22209.08231
3.522246	-590.410369	230.061181	-677.78048	-1.751297	-0.642593	22191.53417
59.218526	-601.091848	309.409306	-673.202704	-0.225371	0.12037	22207.55638
189.685154	-580.491854	371.97225	-604.536057	-0.988334	-0.642593	22219.00082
256.062912	-537.765941	467.342592	-548.076815	-0.225371	1.646296	22203.74157
348.381403	-487.4104	527.616648	-497.721274	-0.225371	2.409258	22214.42305
404.077683	-423.32153	593.231444	-376.410199	0.537591	0.883333	22202.97861
450.61841	-360.758586	636.72032	-297.825037	0.537591	0.12037	22212.13416
504.788764	-296.669716	650.453649	-223.054689	-0.225371	-0.642593	22194.58602
534.544311	-196.721597	619.935139	-94.876949	-0.988334	-1.405555	22196.87491
552.092454	-107.454957	655.031425	-36.128818	1.300554	-2.168518	22220.52675
558.196155	-15.899429	641.298096	149.271127	1.300554	-0.642593	22232.73415
535.307273	68.026473	592.468481	194.285928	1.300554	0.883333	22222.05268
510.892466	154.241262	590.179593	314.071078	1.300554	1.646296	22231.20823
478.085068	228.248647	485.653698	398.759942	0.537591	1.646296	22228.15638
459.773962	306.833809	404.016685	479.633992	-0.225371	-0.642593	22224.34156
407.892496	386.944897	301.779678	520.833979	-0.988334	0.12037	22228.15638
349.907328	456.374506	217.090814	595.604328	-0.225371	0.12037	22215.94897
270.559204	492.996717	110.276031	667.322825	0.537591	-1.405555	22224.34156
210.285147	525.804115	-2.642454	624.596912	1.300554	-0.642593	22228.91934
114.151843	563.189289	-70.546137	694.789484	-0.988334	-2.168518	22212.13416
39.381494	541.063369	-153.709076	690.211707	-0.988334	-0.642593	22201.45268
-30.811077	547.167071	-287.227555	639.856166	-0.225371	1.646296	9205.908383
-105.581426	520.463376	-343.686797	679.530229	-0.225371	1.646296	19.837031
-165.855482	502.915233	-419.983071	607.811731	-0.225371	0.12037	13.733329
-248.255457	484.604127	-481.783053	545.248787	0.537591	0.883333	5104.983673
-301.662849	452.559692	-555.027475	441.485855	0.537591	0.12037	22105.31938
-362.699868	390.75971	-593.938575	372.056246	0.537591	0.883333	22198.40083
-435.944291	312.937511	-631.323749	260.663686	-0.225371	0.883333	22190.00824
-489.351682	244.270865	-670.234849	148.508164	2.063517	0.883333	22194.58602
-506.136862	145.085709	-646.583004	65.345226	-0.225371	0.883333	22183.90454
-553.440552	98.544982	-625.98301	-60.543626	1.300554	0.883333	22235.02304
-564.884993	24.537597	-622.931159	-151.336192	0.537591	1.646296	22225.86749
-545.810925	-78.462373	-591.649687	-281.039857	0.537591	-0.642593	22207.55638
-531.314633	-153.232721	-466.523798	-352.758354	-0.225371	-1.405555	22236.54897
-496.218347	-241.736399	-423.034922	-444.313883	-0.225371	-0.642593	22233.49712
-460.359098	-330.240076	-381.071971	-504.587939	-0.225371	1.646296	22213.66009
-403.899856	-369.151176	-266.627561	-577.832362	-0.225371	0.883333	22225.10453
-329.89247	-442.395598	-165.91648	-635.054567	-0.225371	0.12037	22228.91934
-276.485079	-498.854841	-104.116498	-717.454542	-1.751297	-0.642593	22215.18601
-168.907333	-546.921493	-20.190597	-735.002685	-0.988334	-0.642593	22222.81564
-94.899947	-599.565922	115.61677	-711.350841	-0.225371	-1.405555	22208.31935
-1.818493	-611.773326	200.305634	-704.484176	-0.988334	-0.642593	22193.06009
61.507414	-602.617773	304.831529	-660.232337	-0.225371	-0.642593	22210.60823
179.003675	-582.780742	381.127803	-601.484206	-0.225371	0.883333	22219.76379
250.722173	-541.580754	449.794449	-539.684225	-0.225371	0.12037	22200.68972
333.885111	-498.854841	494.046288	-508.402753	-0.225371	2.409258	22216.71194
397.211018	-446.210412	590.942555	-381.750938	-0.225371	0.883333	22206.03046
454.433223	-372.965989	643.586984	-287.143559	-0.225371	-0.642593	22207.55638
500.97395	-293.617865	652.742537	-207.795434	0.537591	0.12037	22194.58602
533.018385	-218.847517	647.401798	-113.951018	0.537591	0.883333	22198.40083
542.173938	-111.269771	642.824022	8.12302	0.537591	0.12037	22212.89712
558.196155	-25.817944	645.11291	148.508164	-0.225371	-1.405555	22235.02304
539.88505	69.552398	593.231444	175.21186	0.537591	0.883333	22224.34156
509.36654	148.13756	560.424046	307.204413	0.537591	1.646296	22225.10453
485.714695	239.693088	512.357394	409.44142	1.300554	0.12037	22228.15638
464.351739	306.070846	437.587045	476.582141	-0.225371	0.12037	22227.39341
412.470273	370.159716	323.142635	533.804346	0.537591	0.12037	22228.15638
347.61844	452.559692	256.764877	615.441359	0.537591	-0.642593	22216.71194
277.425868	496.048568	130.876025	658.930235	-0.225371	0.12037	22225.10453
210.285147	531.144854	-42.316516	635.27839	0.537591	0.883333	22228.15638
122.544433	554.033736	-54.52392	690.211707	0.537591	0.883333	22217.4749
51.588898	554.796699	-143.79056	703.182074	-0.988334	0.12037	22206.79342
-40.729593	548.692997	-264.338673	596.36729	0.537591	3.172221	22221.28971
-99.477724	535.72263	-336.05717	684.108005	0.537591	0.883333	25.17777
-165.855482	515.885599	-411.590481	620.782098	0.537591	-1.405555	13.733329
-245.203606	488.418941	-478.731202	533.041383	0.537591	-1.405555	18767.3574
-296.32211	447.218953	-548.923773	443.01178	0.537591	-0.642593	22161.01566
-372.618384	399.1523	-617.59042	388.078463	0.537591	1.646296	22204.50453
-427.551701	324.381952	-621.405233	278.974792	-0.225371	0.883333	22202.21564
-492.403533	241.981977	-680.153364	138.589648	0.537591	0.883333	22192.29713
-526.736856	177.893107	-653.449668	43.982269	-0.988334	0.12037	22190.00824
-547.33685	94.730168	-615.301532	-78.091769	1.300554	2.409258	22234.26008
-574.040546	10.041305	-627.508935	-180.328776	1.300554	1.646296	22219.00082
-551.914627	-42.603124	-582.494134	-307.743553	1.300554	-0.642593	22209.84527
-547.33685	-150.943833	-475.679351	-355.810205	0.537591	-1.405555	22239.60082
-508.425751	-235.632697	-425.32381	-427.528702	1.300554	0.883333	22231.20823
-458.833173	-298.195641	-381.834934	-522.899045	-0.225371	0.883333	22217.4749
-418.396148	-388.988207	-271.205337	-578.595324	-0.988334	0.883333	22225.86749
-340.573949	-461.469667	-199.48684	-636.580492	0.537591	0.12037	22226.63045
-277.248041	-507.247431	-100.301684	-690.750847	-0.988334	-0.642593	22218.23786
-172.722146	-559.128897	-4.168379	-724.321207	-0.225371	0.883333	22225.86749
-102.529575	-587.358518	104.172329	-712.876766	-1.751297	-1.405555	22204.50453
-10.974046	-596.514071	191.150081	-686.936033	-0.988334	-0.642593	22197.63787
79.055557	-593.46222	220.905628	-666.336039	-0.988334	-0.642593	22208.31935
162.981458	-594.225183	395.624095	-587.750877	-0.225371	1.646296	22219.76379
243.092545	-545.395568	449.794449	-547.313852	0.537591	1.646296	22207.55638
304.129564	-498.091878	536.009238	-490.85461	0.537591	0.883333	22221.28971
391.870279	-438.580785	603.149959	-390.143528	-0.225371	-0.642593	22210.60823
452.144335	-372.965989	630.616618	-291.721335	-0.225371	-1.405555	22206.03046
494.107286	-306.588231	638.246245	-235.262093	-0.225371	-0.642593	22199.92676
524.625795	-215.795666	668.001792	-131.499161	-0.988334	0.12037	22196.11194
558.196155	-116.61051	642.061059	-21.632526	1.300554	0.12037	22210.60823
550.566528	-20.477205	630.616618	112.648915	1.300554	0.12037	22228.91934
529.966534	42.085739	606.964773	180.552599	-0.225371	0.883333	22227.39341
512.418391	145.848672	577.972189	276.685904	1.300554	3.172221	22219.76379
476.559143	213.752355	484.127772	383.500687	1.300554	1.646296	22230.44527
460.536925	299.967145	449.031486	489.552507	0.537591	0.883333	22228.91934
428.49249	372.448605	317.801896	561.271005	-0.988334	-1.405555	22219.00082
341.514738	440.352288	252.1871	584.922849	0.537591	-0.642593	22219.76379
297.262899	502.915233	144.609354	646.722831	-0.225371	0.883333	22228.15638
218.677738	534.959668	-17.901709	671.137639	0.537591	0.12037	22225.10453
127.885172	550.218922	-42.316516	680.293192	-0.988334	0.12037	22216.71194
55.403712	550.218922	-149.894262	691.737633	-0.988334	0.883333	22207.55638
-0.292568	534.959668	-278.834965	651.300607	-0.988334	0.883333	22217.4749
-88.796245	541.826332	-376.494195	628.411725	-0.225371	0.12037	32.044435
-165.092519	517.411525	-419.220108	620.019135	-0.988334	-0.642593	12.207404
-232.996203	489.181903	-465.760835	562.79693	0.537591	0.12037	13261.81829
-319.973955	457.137468	-553.50155	468.189551	-0.225371	0.12037	22148.80825
-371.855421	394.574524	-600.042277	393.419202	0.537591	2.409258	22203.74157
-416.10726	330.485654	-610.723755	301.100711	0.537591	0.883333	22202.97861
-473.329465	254.18938	-654.975594	148.508164	0.537591	0.883333	22191.53417
-513.76649	175.604218	-616.064494	88.234108	-0.225371	0.12037	22182.37861
-545.810925	119.907939	-617.59042	-26.210303	1.300554	2.409258	22231.97119
-558.018329	32.167224	-638.190414	-166.595446	1.300554	0.12037	22207.55638
-554.203515	-66.254969	-569.523767	-274.936155	1.300554	-0.642593	22214.42305
-529.025745	-121.188286	-504.671935	-367.254646	0.537591	0.12037	22240.36378
-529.025745	-215.795666	-428.375661	-422.950926	-0.225371	-0.642593	22219.00082
-464.173912	-312.691933	-385.649748	-529.002746	-0.225371	0.883333	22217.4749
-428.314663	-380.595617	-271.205337	-575.543473	-0.225371	2.409258	22228.91934
-360.41098	-433.240046	-184.227585	-626.661977	-0.225371	0.12037	22219.76379
-274.19619	-501.906692	-102.590572	-701.432325	-0.225371	-1.405555	22216.71194
-200.951768	-533.951127	-7.22023	-708.29899	-0.988334	-0.642593	22227.39341
-115.499941	-586.595556	75.942708	-717.454542	-0.988334	0.12037	22202.97861
-20.129599	-612.536289	177.416752	-668.624927	-0.225371	0.12037	22199.16379
51.588898	-603.380736	260.57969	-741.106387	-0.988334	0.12037	22208.31935
146.196278	-587.358518	362.816697	-603.010132	0.537591	2.409258	22219.00082
226.307365	-549.210382	446.742598	-559.521256	-0.225371	0.883333	22209.08231
301.077713	-500.380766	513.883319	-505.350902	-0.225371	1.646296	22219.76379
373.559173	-456.89189	599.335146	-383.276864	-0.988334	0.12037	22218.23786
445.27767	-391.277095	633.668469	-287.906522	0.537591	-0.642593	22208.31935
492.58136	-298.958604	639.772171	-218.476913	-0.988334	-1.405555	22205.2675
523.09987	-218.847517	665.712904	-123.869533	1.300554	0.12037	22199.92676
551.329491	-131.869765	677.157345	-14.002899	1.300554	0.12037	22212.13416
555.144305	-44.892013	631.379581	127.145207	2.063517	0.883333	22226.63045
533.018385	39.796851	590.179593	169.108158	-0.225371	2.409258	22216.71194
522.336907	129.063491	564.23886	263.715537	-0.225371	1.646296	22215.18601
471.218403	212.989393	523.038872	391.130314	-0.225371	0.12037	22229.6823
459.773962	291.574554	436.06112	489.552507	0.537591	-0.642593	22230.44527
420.862863	368.633791	362.053734	528.463607	-0.988334	-1.405555	22215.18601
351.433254	439.589325	275.838945	603.233955	0.537591	-0.642593	22219.76379
280.477719	481.552276	143.083429	662.745049	0.537591	0.12037	22229.6823
221.729589	524.278189	38.557534	650.537645	0.537591	0.12037	22219.00082
135.514799	544.878183	-41.553553	683.345042	-0.988334	0.883333	22213.66009
56.929637	558.611512	-133.872045	694.026521	-0.225371	2.409258	22209.84527
10.38891	557.84855	-246.79053	657.404309	-0.225371	0.12037	22212.89712
-92.611059	512.070785	-355.894201	652.06357	-0.225371	-0.642593	37.385174
-158.988817	513.596711	-422.271959	640.619129	-0.225371	-0.642593	14.496292
-239.862867	489.944866	-480.257127	534.567309	-0.225371	-0.642593	9943.69335
-308.529514	458.663394	-518.405264	466.663625	2.063517	0.12037	22145.7564
-361.936905	412.88563	-587.834873	391.130314	0.537591	1.646296	22206.79342
-422.210961	332.774542	-617.59042	308.730339	0.537591	1.646296	22202.97861
-484.773906	272.500486	-672.523737	191.234077	1.300554	0.883333	22195.34898
-502.322049	190.10051	-623.694122	106.545213	0.537591	0.12037	22198.40083
-533.603521	103.122758	-627.508935	-23.921415	0.537591	1.646296	22230.44527
-542.759074	37.507963	-637.427451	-175.750999	0.537591	-0.642593	22206.03046
-561.07018	-47.180901	-625.98301	-338.262062	0.537591	-1.405555	22202.21564
-533.603521	-145.603094	-509.249711	-336.736137	0.537591	0.883333	22240.36378
-528.262782	-220.373442	-461.183059	-394.721305	0.537591	1.646296	22218.23786
-476.381316	-308.114157	-361.23494	-496.958312	-0.225371	0.12037	22221.28971
-416.870222	-359.995623	-259.760896	-554.180517	-0.225371	0.883333	22227.39341
-364.225793	-436.291897	-214.746095	-622.847163	-0.225371	0.12037	22212.89712
-296.32211	-485.121512	-111.746125	-669.38789	-0.225371	0.12037	22219.76379
-210.107321	-544.632605	-26.294299	-699.9064	1.300554	0.883333	22232.73415
-113.211053	-585.832593	69.076043	-705.247139	-0.225371	-0.642593	22196.11194
-41.492556	-601.091848	192.676007	-679.306406	-0.988334	-0.642593	22200.68972
59.981488	-598.80296	192.676007	-702.195288	-0.225371	0.12037	22208.31935
132.462948	-581.254817	335.350039	-630.47679	-0.988334	1.646296	22214.42305
224.781439	-553.025195	449.794449	-560.284219	-0.225371	2.409258	22211.3712
307.181415	-504.19558	460.475927	-582.410138	-0.225371	1.646296	22215.18601
366.692509	-451.551151	587.890705	-392.432417	0.537591	0.883333	22212.89712
445.27767	-388.988207	633.668469	-299.350963	-0.988334	-0.642593	22213.66009
491.055435	-326.425262	660.372165	-220.002838	-0.225371	-1.405555	22208.31935
532.255422	-229.528995	676.394382	-145.995453	-0.225371	-2.168518	22198.40083
542.173938	-124.240137	633.668469	-36.128818	0.537591	-0.642593	22211.3712
555.907267	-38.025348	649.690686	112.648915	1.300554	1.646296	22226.63045
534.544311	52.004255	596.283295	183.60445	0.537591	2.409258	22211.3712
513.944317	118.382013	603.149959	290.419233	-0.225371	0.883333	22217.4749
474.270254	219.093094	520.749984	335.434034	-0.225371	0.883333	22233.49712
462.825813	278.604188	429.194455	455.219184	-0.225371	-1.405555	22229.6823
420.0999	348.79676	355.950033	513.204352	-0.988334	-1.405555	22209.84527
366.692509	435.774512	263.631541	597.893216	0.537591	0.883333	22222.81564
289.633272	487.655978	158.342684	648.248757	-0.225371	-1.405555	22228.91934
222.492551	534.959668	53.053826	650.537645	-0.988334	-1.405555	22213.66009
149.248129	543.352258	-42.316516	681.819117	-0.225371	1.646296	22214.42305
66.848153	547.167071	-119.375753	693.263558	-0.988334	1.646296	22209.84527
3.522246	545.641146	-251.368306	665.796899	-0.225371	0.12037	22205.2675
-93.374022	538.011518	-360.471977	659.693198	-0.225371	-2.168518	90.029603
-159.75178	519.700413	-426.086773	605.522843	-0.225371	0.12037	13.733329
-237.573979	489.181903	-527.560817	506.337687	-0.988334	0.883333	6026.642659
-297.085073	462.478208	-584.783022	459.033998	-0.225371	0.883333	22126.68233
-345.151725	415.937481	-590.123761	410.204383	-0.225371	-0.642593	22206.79342
-415.344297	337.352319	-636.664488	294.234047	0.537591	0.883333	22205.2675
-480.959092	283.181964	-664.894109	189.708152	1.300554	1.646296	22198.40083
-514.529453	194.678287	-669.471886	77.552629	0.537591	-0.642593	22199.16379
-525.973894	130.589417	-619.116345	13.463759	0.537591	0.12037	22228.91934
-551.151664	50.47833	-629.034861	-138.365825	1.300554	0.12037	22202.97861
-561.07018	-23.529056	-608.434867	-266.543565	0.537591	-0.642593	22193.82305
-551.151664	-118.136435	-487.886754	-315.37318	-0.225371	1.646296	22241.12674
-528.262782	-211.217889	-452.790469	-414.558336	0.537591	1.646296	22218.23786
-484.773906	-277.595647	-391.75345	-480.173131	-0.988334	1.646296	22222.81564
-417.633185	-358.469697	-268.916449	-557.232368	0.537591	0.12037	22228.91934
-361.936905	-424.084493	-204.827579	-616.743461	-0.988334	0.12037	22213.66009
-299.373961	-478.254847	-135.39797	-670.150853	-0.225371	-0.642593	22221.28971
-202.477693	-533.188164	-39.264665	-720.506393	-0.225371	-0.642593	22229.6823
-125.418457	-572.099264	77.468634	-705.247139	-0.988334	0.883333	22193.82305
-47.596258	-607.19555	183.520454	-680.832331	-0.988334	0.12037	22202.21564
39.381494	-608.721475	239.216734	-691.513809	-0.225371	1.646296	22209.84527
115.677768	-601.85481	324.66856	-676.254555	1.300554	2.409258	22209.08231
228.596253	-559.128897	461.23889	-557.99533	-0.225371	0.12037	22212.13416
306.418452	-516.402984	482.601847	-568.676809	-0.225371	0.883333	22213.66009
360.588807	-475.202996	539.824052	-474.832392	0.537591	-0.642593	22205.2675
439.173969	-397.380797	629.090692	-293.247261	0.537591	-1.405555	22214.42305
482.662845	-319.558598	666.475866	-243.654683	0.537591	-1.405555	22214.42305
530.729497	-246.314175	658.846239	-161.254707	0.537591	0.883333	22200.68972
542.173938	-145.603094	659.609202	-44.521409	-0.225371	0.883333	22217.4749
559.722081	-54.810528	665.712904	88.234108	0.537591	2.409258	22222.05268
542.936901	19.196857	610.016624	163.767419	-0.225371	1.646296	22202.21564
511.655429	130.589417	588.653667	262.952574	0.537591	0.883333	22220.52675
484.18877	208.411616	542.11294	367.478469	0.537591	0.12037	22235.02304
462.062851	290.048629	453.609263	446.063631	-0.225371	0.12037	22229.6823
430.018416	363.293052	361.290772	525.411756	-0.225371	-0.642593	22212.89712
371.270285	433.485624	270.498206	597.130253	-0.988334	0.883333	22223.5786
304.892527	473.922649	188.09823	651.300607	0.537591	0.12037	22231.20823
233.936992	522.752264	27.113093	661.982086	-0.988334	0.883333	22212.13416
150.011091	541.063369	-46.894293	682.58208	0.537591	0.12037	22213.66009
71.425929	551.744848	-107.931312	700.893185	-0.988334	1.646296	22209.08231
5.811134	544.11522	-235.346089	689.448744	-0.225371	0.12037	22198.40083
-72.774028	547.930034	-349.027536	658.930235	-0.988334	-0.642593	131.992553
-153.648078	512.833748	-432.953437	587.211738	-0.988334	-0.642593	17.548143
-228.418426	497.574493	-580.968208	503.285837	-0.988334	0.12037	10.681478
-307.003588	457.137468	-571.049693	464.374737	0.537591	1.646296	22051.14902
-344.388762	416.700443	-565.708954	389.604389	-0.225371	0.12037	22204.50453
-409.240595	352.611573	-627.508935	335.434034	-0.225371	0.883333	22198.40083
-471.803539	259.530119	-631.323749	178.263711	2.063517	0.883333	22193.82305
-516.055378	200.781989	-635.138563	98.915586	0.537591	-1.405555	22219.00082
-547.33685	121.433864	-643.531153	18.041536	1.300554	0.12037	22225.10453
-560.307217	34.456112	-613.775606	-133.025086	0.537591	0.12037	22204.50453
-567.936844	-54.047565	-593.175612	-262.728751	0.537591	-0.642593	22188.48232
-564.884993	-122.714212	-520.694152	-303.928739	0.537591	1.646296	22236.54897
-519.870192	-207.403075	-438.294177	-413.795373	1.300554	3.172221	22220.52675
-482.485018	-295.14379	-421.508996	-538.921262	-0.225371	1.646296	22223.5786
-432.89244	-353.128958	-294.094219	-554.180517	0.537591	1.646296	22230.44527
-371.092458	-424.084493	-199.48684	-621.321238	-0.225371	-0.642593	22212.89712
-297.085073	-476.728922	-130.820194	-677.78048	0.537591	0.12037	22222.05268
-209.344358	-537.002978	-35.449852	-727.373058	0.537591	0.12037	22230.44527
-131.522159	-581.254817	68.313081	-716.69158	-1.751297	-0.642593	22192.29713
-58.277736	-598.039997	154.52787	-680.069368	-0.225371	0.883333	22206.03046
35.566681	-594.225183	261.342653	-707.536027	-0.225371	1.646296	22209.84527
145.433315	-594.225183	308.646343	-654.128635	-0.225371	1.646296	22202.97861
204.944408	-545.395568	448.268524	-558.758293	-0.225371	0.12037	22213.66009
301.077713	-518.691872	506.253692	-571.72866	-0.225371	0.12037	22205.2675
355.248067	-453.84004	571.105524	-478.647206	1.300554	-0.642593	22195.34898
430.018416	-410.351164	626.038841	-329.106509	0.537591	1.646296	22219.00082
484.18877	-337.106741	642.824022	-244.417646	-0.225371	0.12037	22216.71194
514.707279	-240.973436	656.557351	-177.276925	1.300554	0.883333	22198.40083
553.618379	-140.262355	664.949941	-32.314005	1.300554	0.12037	22221.28971
561.248006	-58.625342	674.868457	124.093356	1.300554	1.646296	22226.63045
551.329491	28.35241	606.964773	163.004456	1.300554	3.172221	22199.92676
514.707279	106.937572	599.335146	275.159978	0.537591	0.12037	22222.81564
496.396174	196.967175	514.646282	368.241432	1.300554	-1.405555	22237.31193
454.433223	273.263449	427.66853	461.322886	-0.225371	-1.405555	22226.63045
430.781378	335.826393	362.053734	491.078433	0.537591	0.12037	22215.18601
381.951763	422.804145	288.809312	599.419141	-0.225371	0.883333	22225.86749
315.574005	475.448574	188.09823	623.070986	-0.225371	0.12037	22229.6823
247.670322	529.618928	56.105677	655.115421	1.300554	0.883333	22215.18601
162.981458	552.50781	-13.323932	697.841334	-0.988334	0.12037	22208.31935
83.633333	552.50781	-96.48687	699.36726	-0.988334	0.883333	22209.84527
23.359277	552.50781	-221.612759	678.004303	-0.988334	0.883333	22200.68972
-59.803661	521.989301	-326.138654	671.137639	0.537591	-0.642593	209.814753
-133.811047	518.93745	-400.14604	620.782098	-0.988334	-0.642593	15.259255
-214.685097	507.493009	-535.190444	512.441389	0.537591	0.883333	14.496292
-309.292476	481.552276	-567.997842	462.085849	0.537591	2.409258	22000.03052
-352.01839	425.093033	-592.412649	417.83401	-0.225371	0.883333	22206.79342
-395.507266	356.426387	-623.694122	323.989593	0.537591	0.12037	22197.63787
-461.885024	284.70789	-648.871892	211.834071	-0.225371	0.12037	22197.63787
-502.322049	218.330132	-638.190414	134.011872	1.300554	0.12037	22212.13416
-530.55167	135.930156	-632.086712	2.782281	-0.225371	0.12037	22219.00082
-564.12203	52.767218	-590.886724	-96.402875	0.537591	-0.642593	22207.55638
-548.099813	-31.921646	-605.383016	-222.291726	1.300554	-0.642593	22192.29713
-550.388701	-105.929031	-508.486748	-307.743553	0.537591	0.883333	22235.786
-532.840558	-188.329007	-445.923804	-412.269448	0.537591	2.409258	22220.52675
-489.351682	-275.306759	-435.242326	-504.587939	0.537591	2.409258	22227.39341
-441.28503	-353.128958	-301.723847	-554.94348	-0.988334	0.12037	22228.91934
-377.959123	-414.92894	-217.034983	-623.610126	0.537591	0.883333	22218.23786
-317.685066	-475.202996	-157.523889	-654.891598	0.537591	0.883333	22226.63045
-244.440644	-533.188164	-48.420218	-711.350841	0.537591	0.12037	22230.44527
-129.996233	-584.306668	66.787155	-725.08417	-0.988334	-1.405555	22193.82305
-55.988848	-613.299252	158.342684	-682.358257	-0.988334	0.12037	22210.60823
21.070389	-617.114065	218.61674	-665.573076	0.537591	3.172221	22215.18601
130.937023	-595.751109	323.905598	-644.21012	0.537591	3.935184	22207.55638
201.129595	-558.365934	423.090753	-563.33607	0.537591	0.12037	22218.23786
274.374017	-514.114096	417.750014	-589.276803	-0.988334	-2.168518	22200.68972
350.670291	-481.306698	549.742568	-451.180547	-0.988334	-1.405555	22188.48232
411.70731	-394.328946	590.942555	-355.810205	0.537591	-0.642593	22215.94897
476.559143	-340.921554	641.298096	-247.469497	0.537591	0.12037	22219.76379
511.655429	-252.417877	677.920307	-165.832484	-0.988334	0.12037	22192.29713
547.514677	-153.232721	684.024009	-45.284371	1.300554	0.883333	22225.10453
542.936901	-47.943863	670.29068	91.285959	-0.225371	-0.642593	22224.34156
544.462826	38.270926	600.098108	170.634083	0.537591	0.883333	22196.87491
520.810981	100.83387	581.787003	287.367382	0.537591	0.883333	22226.63045
497.159137	193.152361	552.794419	356.034028	0.537591	-2.168518	22237.31193
455.196186	270.211598	463.527778	452.930296	1.300554	-0.642593	22228.15638
421.625826	347.270834	350.609293	512.441389	-0.988334	-1.405555	22215.18601
389.581391	418.226369	290.335237	585.685812	-0.988334	0.12037	22227.39341
317.099931	467.818947	165.972311	642.908017	-0.988334	1.646296	22229.6823
249.196247	527.33004	50.001975	665.033937	-0.225371	0.12037	22215.18601
164.507383	541.063369	-18.664671	690.211707	-0.225371	1.646296	22209.08231
98.892588	544.11522	-100.301684	691.737633	-0.988334	-1.405555	22210.60823
17.255575	557.085587	-221.612759	703.182074	0.537591	0.12037	22201.45268
-52.174034	532.670779	-316.220139	671.900601	0.537591	0.12037	851.466414
-134.57401	519.700413	-397.857152	635.27839	1.300554	0.12037	15.259255
-191.796215	502.15227	-490.938605	552.115452	0.537591	0.883333	12.207404
-280.299892	473.922649	-563.420065	466.663625	-0.988334	0.883333	21923.73425
-361.173942	438.0634	-588.597836	394.182165	-0.225371	1.646296	22204.50453
-383.299862	356.426387	-610.723755	316.359966	0.537591	2.409258	22186.95639
-467.225763	287.759741	-637.427451	247.69332	0.537591	-1.405555	22199.16379
-490.114645	211.463467	-639.716339	136.30076	0.537591	1.646296	22214.42305
-525.973894	146.611634	-610.723755	31.011902	1.300554	0.883333	22219.00082
-576.329434	60.396845	-603.857091	-75.802881	-0.225371	-1.405555	22206.03046
-558.781291	-6.743876	-590.886724	-214.662099	0.537591	1.646296	22193.82305
-546.573888	-96.010516	-491.701568	-293.247261	0.537591	0.883333	22231.97119
-530.55167	-190.617895	-455.079357	-369.543534	0.537591	0.883333	22222.81564
-510.714639	-260.810467	-436.005288	-481.699057	-0.225371	0.883333	22224.34156
-439.759104	-347.788219	-321.560878	-543.499038	1.300554	1.646296	22228.15638
-381.010974	-411.877089	-221.612759	-609.113834	0.537591	0.12037	22215.94897
-309.292476	-469.862257	-221.612759	-678.543443	-0.988334	-2.168518	22226.63045
-229.181389	-527.084462	-65.968361	-706.010101	-0.225371	0.883333	22228.91934
-158.988817	-566.758525	27.876056	-695.328623	-0.988334	0.12037	22193.06009
-64.381438	-580.491854	159.868609	-718.980468	-0.988334	0.883333	22209.08231
7.337059	-599.565922	233.875995	-666.336039	-0.988334	2.409258	22209.08231
117.203694	-584.306668	320.853747	-674.728629	-0.225371	1.646296	22202.97861
201.892557	-572.099264	412.409275	-573.254585	0.537591	-1.405555	22218.23786
275.899943	-525.558537	435.298157	-570.965697	0.537591	-1.405555	22204.50453
355.248067	-471.388182	536.772201	-477.12128	-0.225371	-0.642593	22183.90454
404.077683	-428.662269	590.179593	-337.4991	-0.225371	0.12037	22210.60823
475.79618	-337.869704	594.757369	-315.37318	0.537591	-0.642593	22207.55638
511.655429	-255.469728	686.312898	-169.647297	0.537591	0.883333	22193.06009
544.462826	-170.780864	684.024009	-46.047334	0.537591	0.12037	22225.10453
539.122087	-94.48459	671.053643	77.552629	-0.225371	0.12037	22226.63045
554.381342	1.648714	639.772171	178.263711	0.537591	0.12037	22205.2675
529.966534	101.596833	603.912922	252.271096	-0.225371	-1.405555	22222.81564
505.551727	187.048659	554.320344	347.641438	0.537591	0.883333	22237.31193
468.929515	261.819008	484.127772	416.308085	0.537591	-0.642593	22227.39341
428.49249	335.06343	353.661144	494.130284	-0.988334	-0.642593	22215.18601
388.055465	414.411555	291.0982	586.448775	0.537591	0.12037	22226.63045
328.544372	473.159686	213.276001	642.908017	0.537591	1.646296	22232.73415
242.329582	504.441158	43.898273	638.330241	0.537591	2.409258	22219.00082
172.899973	530.381891	-5.694305	681.819117	-0.988334	0.883333	22206.79342
101.181476	562.426326	-94.960945	687.922819	-0.225371	0.12037	22212.89712
11.151873	563.189289	-213.220169	680.293192	-0.988334	-2.931481	22199.92676
-49.122183	554.796699	-282.649778	680.293192	-0.988334	-2.168518	577.562792
-132.285121	525.804115	-404.723816	659.693198	-0.988334	0.883333	16.022217
-186.455476	512.070785	-500.857121	534.567309	-0.225371	0.12037	11.444441
-270.381377	452.559692	-540.531183	473.53029	0.537591	0.883333	21816.1565
-338.28506	435.774512	-567.234879	438.434004	0.537591	1.646296	22204.50453
-385.58875	372.448605	-629.797824	361.374767	-0.225371	0.883333	22185.43046
-449.67762	286.996778	-666.420035	208.019257	-0.225371	-0.642593	22194.58602
-489.351682	229.01161	-657.264482	143.930387	1.300554	-1.405555	22219.76379
-516.055378	144.322746	-630.560786	56.189673	0.537591	-1.405555	22222.05268
-560.307217	75.6561	-615.301532	-86.484359	1.300554	0.12037	22209.08231
-567.173881	-34.210534	-583.257097	-185.669515	-0.225371	0.883333	22190.00824
-554.966478	-97.536441	-511.538599	-269.595416	0.537591	0.883333	22235.02304
-534.366484	-185.277156	-468.049723	-370.306497	-0.225371	0.883333	22218.23786
-487.062794	-276.832685	-442.10899	-495.432386	0.537591	0.12037	22225.10453
-450.440583	-338.632666	-324.612729	-567.913846	0.537591	0.883333	22229.6823
-379.485048	-415.691903	-232.294238	-601.484206	-0.225371	-0.642593	22215.18601
-303.951737	-463.758555	-180.412772	-679.306406	-0.225371	-1.405555	22223.5786
-243.677681	-520.98076	-60.627622	-722.795282	0.537591	-1.405555	22228.91934
-165.855482	-569.810376	52.290863	-684.647145	-1.751297	0.12037	22193.82305
-73.536991	-611.010363	178.179715	-684.647145	0.537591	0.883333	22209.84527
21.833351	-590.410369	237.690808	-720.506393	-0.988334	2.409258	22209.84527
102.707402	-601.85481	297.964865	-677.017517	-0.988334	0.883333	22202.97861
196.551818	-572.862226	419.27594	-601.484206	-0.225371	-1.405555	22219.00082
278.951794	-516.402984	451.320375	-531.291635	-0.225371	-1.405555	22205.2675
342.277701	-476.728922	551.268493	-476.358318	-0.988334	-0.642593	22199.16379
412.470273	-408.825238	596.283295	-351.995392	-0.225371	0.12037	22213.66009
474.270254	-351.603033	606.964773	-281.039857	-0.988334	0.883333	22209.84527
507.840615	-268.440094	665.712904	-198.639881	-0.225371	-0.642593	22194.58602
536.070236	-171.543827	678.68327	-46.810297	0.537591	1.646296	22225.10453
554.381342	-78.462373	676.394382	60.004486	0.537591	2.409258	22226.63045
569.640597	13.093155	632.142543	153.08594	0.537591	-2.168518	22203.74157
514.707279	86.337578	612.305512	263.715537	1.300554	-1.405555	22225.86749
501.736913	171.789405	567.290711	345.35255	-0.988334	0.883333	22235.786
475.033217	259.530119	487.942586	437.671041	0.537591	0.12037	22228.91934
430.781378	329.722691	374.261138	494.893246	-0.225371	-0.642593	22214.42305
391.107316	402.967114	310.935231	561.271005	-0.225371	0.12037	22224.34156
326.255483	454.84858	217.853777	592.552477	-0.225371	0.883333	22234.26008
243.855508	524.278189	43.13531	654.352458	-0.225371	0.883333	22215.18601
191.211079	534.196705	-46.13133	671.137639	-0.988334	-0.642593	22205.2675
102.707402	546.404109	-89.620206	681.819117	-0.225371	0.883333	22211.3712
33.277792	547.167071	-174.30907	674.18949	-0.225371	-1.405555	22199.16379
-46.833295	550.218922	-265.864598	685.633931	-0.225371	-0.642593	2558.214057
-128.470308	529.618928	-364.286791	636.041353	-0.225371	1.646296	16.78518
-203.240656	509.018934	-490.175643	531.515458	0.537591	1.646296	12.970367
-271.907302	480.789313	-547.397848	475.056215	0.537591	1.646296	21169.1641
-330.655433	434.248586	-572.575618	450.641408	0.537591	0.883333	22198.40083
-410.003558	375.500455	-625.220047	338.485885	0.537591	1.646296	22191.53417
-433.655402	304.544921	-686.257066	217.937773	0.537591	0.883333	22185.43046
-482.485018	234.352349	-651.923743	149.271127	0.537591	0.12037	22224.34156
-519.870192	148.900523	-626.745973	58.478561	-0.225371	0.12037	22225.86749
-557.255366	68.789435	-622.931159	-62.069552	2.063517	0.883333	22211.3712
-548.099813	2.411677	-574.864507	-171.936186	0.537591	2.409258	22194.58602
-553.440552	-96.773479	-542.057109	-271.121341	0.537591	3.172221	22238.07489
-535.892409	-182.988268	-483.308978	-384.802789	0.537591	0.883333	22217.4749
-487.062794	-256.995653	-425.32381	-469.491653	-0.225371	0.883333	22224.34156
-452.729471	-334.05489	-361.997903	-518.321268	0.537591	-1.405555	22229.6823
-390.166526	-400.432648	-225.427573	-593.091616	0.537591	0.12037	22216.71194
-332.181358	-482.832624	-203.301654	-692.276772	-0.225371	0.12037	22225.10453
-258.936936	-513.351133	-79.70169	-717.454542	0.537591	-2.931481	22230.44527
-165.092519	-563.706674	37.794571	-693.039735	-0.988334	-0.642593	22191.53417
-72.774028	-601.091848	149.950094	-676.254555	-0.225371	1.646296	22209.84527
10.38891	-606.432587	228.535255	-683.121219	-0.988334	1.646296	22212.89712
89.737035	-581.254817	287.283386	-626.661977	-0.225371	0.12037	22202.21564
181.292563	-578.202966	405.54261	-582.410138	0.537591	-0.642593	22219.76379
266.74439	-546.921493	450.557412	-547.313852	-0.225371	-1.405555	22205.2675
337.699925	-489.699288	548.979605	-471.780541	-0.225371	-0.642593	22202.21564
402.551757	-417.217828	599.335146	-365.728721	0.537591	0.883333	22213.66009
461.299888	-346.262294	603.912922	-303.928739	-0.225371	1.646296	22208.31935
503.262838	-277.595647	619.935139	-237.550981	-0.225371	0.12037	22195.34898
538.359124	-177.647529	686.312898	-62.832514	0.537591	3.172221	22229.6823
557.433193	-93.721628	663.424015	30.24894	1.300554	0.883333	22210.60823
564.299857	-0.640174	617.646251	160.715568	1.300554	-0.642593	22214.42305
516.233205	85.574615	608.490698	259.137761	0.537591	-2.168518	22225.10453
502.499876	167.974591	573.394413	347.641438	1.300554	0.12037	22235.02304
484.18877	235.878275	490.231474	424.700675	0.537591	1.646296	22230.44527
436.122118	323.618989	402.490759	477.345103	1.300554	1.646296	22215.94897
404.077683	398.389338	301.779678	579.58211	0.537591	3.172221	22228.15638
328.544372	470.870798	199.542671	616.204322	0.537591	0.12037	22231.20823
260.640688	515.885599	55.342714	594.078402	-0.225371	0.12037	22213.66009
195.025893	538.774481	-1.116528	665.033937	-0.225371	-0.642593	22203.74157
102.707402	550.218922	-101.064647	678.004303	0.537591	1.646296	22200.68972
36.329643	540.300407	-194.146101	685.633931	-0.988334	-0.642593	22199.16379
-32.337003	531.907817	-272.731263	670.374676	-0.225371	-1.405555	12099.06308
-120.84068	537.248556	-354.368276	661.982086	-0.988334	1.646296	22.125919
-197.136954	507.493009	-441.346028	585.685812	-0.988334	2.409258	12.207404
-268.855451	496.811531	-544.345997	497.945097	0.537591	1.646296	20706.04572
-319.973955	442.641176	-557.316364	446.063631	1.300554	0.12037	22198.40083
-390.166526	372.448605	-596.227463	349.930326	0.537591	0.12037	22193.82305
-436.707253	312.174548	-666.420035	227.856289	-0.225371	0.12037	22183.14158
-478.670204	248.085678	-699.227433	102.7304	0.537591	0.12037	22231.20823
-522.15908	155.004225	-629.797824	53.137822	0.537591	0.12037	22231.97119
-555.72944	78.707951	-631.323749	-96.402875	0.537591	1.646296	22211.3712
-562.596105	-4.454987	-584.783022	-161.254707	0.537591	1.646296	22196.87491
-555.72944	-63.203118	-535.190444	-280.276894	-0.225371	0.883333	22238.07489
-537.418335	-161.625311	-466.523798	-363.439833	0.537591	2.409258	22215.94897
-513.003527	-253.18084	-440.583065	-478.647206	1.300554	0.12037	22223.5786
-455.781322	-328.714151	-336.820133	-532.054597	-0.225371	-2.168518	22229.6823
-401.610968	-384.41043	-252.894232	-603.010132	-0.225371	0.883333	22214.42305
-343.6258	-432.477083	-193.383138	-654.891598	-0.988334	0.12037	22221.28971
-247.492495	-512.58817	-104.879461	-704.484176	-0.225371	0.883333	22231.97119
-171.196221	-565.995562	49.239012	-683.121219	-0.225371	0.883333	22193.06009
-86.507357	-585.832593	55.342714	-771.624897	-0.988334	1.646296	22209.84527
2.759283	-604.906661	239.216734	-658.706412	0.537591	1.646296	22215.94897
91.262961	-613.299252	333.06115	-648.787896	-0.225371	-0.642593	22204.50453
183.581452	-579.728891	414.698163	-548.839778	-0.225371	0.883333	22218.23786
265.218465	-510.299282	465.816667	-545.787927	-0.225371	0.12037	22206.03046
331.596223	-483.595586	532.194425	-464.913877	-0.988334	-0.642593	22207.55638
401.025832	-439.343748	619.172177	-355.810205	-0.225371	1.646296	22213.66009
456.722111	-362.284511	610.016624	-303.165776	-0.225371	0.12037	22208.31935
499.448025	-270.728983	645.11291	-220.765801	0.537591	0.12037	22192.29713
544.462826	-191.380858	672.579568	-93.351024	1.300554	1.646296	22227.39341
560.485044	-102.114218	624.512916	-5.610309	0.537591	0.12037	22211.3712
557.433193	-2.929062	615.357363	98.915586	0.537591	0.883333	22218.23786
527.677646	72.604249	610.779587	257.611835	0.537591	0.12037	22225.86749
499.448025	153.478299	593.994406	346.878475	-0.988334	-0.642593	22231.97119
489.529509	240.456051	477.261108	408.678457	-0.225371	0.883333	22228.91934
455.959149	317.515287	380.36484	490.31547	-0.225371	1.646296	22214.42305
401.788794	391.522673	318.564858	571.952483	0.537591	1.646296	22226.63045
343.040664	455.611543	218.61674	633.752465	-0.988334	0.883333	22232.73415
274.374017	486.130052	64.498267	584.922849	-0.225371	-0.642593	22211.3712
189.685154	530.381891	6.513099	665.033937	-0.988334	-2.168518	22202.21564
116.440731	550.981885	-63.679473	684.870968	-0.988334	0.12037	22209.08231
46.248159	554.033736	-171.257219	695.552446	-0.225371	0.12037	22199.92676
-19.366636	541.063369	-243.738679	668.085788	-0.225371	0.883333	7937.101352
-114.736978	535.72263	-364.286791	681.056154	0.537591	0.883333	19.074068
-192.559178	509.781897	-439.820102	582.633961	-0.225371	1.646296	14.496292
-254.359159	474.685611	-524.508966	517.782129	-0.225371	1.646296	20030.06073
-314.633216	443.404139	-559.605252	459.796961	-0.225371	0.12037	22194.58602
-376.433197	391.522673	-597.753389	383.500687	-0.225371	0.12037	22193.82305
-445.099844	309.88566	-615.301532	227.093326	0.537591	0.12037	22182.37861
-484.010943	232.826424	-693.123731	112.648915	-0.225371	0.12037	22220.52675
-517.581304	164.159777	-631.323749	73.737816	-0.225371	-0.642593	22228.91934
-557.255366	89.389429	-624.457084	-77.328806	1.300554	1.646296	22213.66009
-578.618322	-1.403137	-609.960792	-165.069521	1.300554	0.883333	22199.92676
-566.410919	-81.514224	-529.849705	-265.01764	-0.225371	-0.642593	22236.54897
-525.210931	-163.151237	-471.864537	-335.210211	-0.225371	1.646296	22215.94897
-509.188713	-241.736399	-413.879369	-436.684255	-0.225371	-0.642593	22223.5786
-440.522067	-322.610449	-333.768282	-530.528672	-0.225371	-1.405555	22230.44527
-410.76652	-391.277095	-257.472008	-590.039765	0.537591	-0.642593	22214.42305
-343.6258	-452.314114	-197.197952	-646.499008	-0.225371	0.12037	22222.05268
-251.307308	-512.58817	-91.146131	-711.350841	-0.225371	-0.642593	22231.20823
-175.773997	-556.077046	10.327913	-703.721213	-0.988334	0.12037	22193.82305
-94.899947	-591.936295	62.209379	-735.002685	0.537591	1.646296	22210.60823
1.99632	-590.410369	230.824144	-664.810114	0.537591	0.12037	22214.42305
85.159259	-591.936295	307.120417	-639.632343	-0.988334	-0.642593	22206.03046
172.899973	-581.254817	404.779648	-568.676809	-0.225371	-0.642593	22218.23786
249.196247	-546.921493	469.63148	-540.447188	0.537591	0.12037	22205.2675
329.307334	-488.936325	541.349978	-471.780541	-0.225371	0.883333	22206.79342
393.396204	-438.580785	597.046257	-370.306497	0.537591	1.646296	22214.42305
459.011	-366.862288	626.038841	-282.565782	1.300554	1.646296	22207.55638
498.685062	-283.699349	641.298096	-234.49913	-0.988334	0.12037	22191.53417
521.573944	-188.329007	666.475866	-118.528794	1.300554	0.12037	22219.00082
558.959118	-108.980882	637.483282	-13.239936	0.537591	-0.642593	22215.94897
555.144305	-14.373503	583.312928	114.937803	0.537591	0.883333	22219.00082
530.729497	73.367212	605.438847	243.878506	1.300554	-0.642593	22225.10453
508.603578	164.92274	598.572183	317.122929	1.300554	0.12037	22230.44527
492.58136	239.693088	482.601847	401.04883	1.300554	0.883333	22230.44527
462.825813	298.441219	410.120387	464.374737	-0.225371	0.883333	22212.13416
403.31472	395.337487	309.409306	564.322855	-0.225371	-0.642593	22222.81564
353.722142	445.693027	227.772293	604.759881	-0.225371	0.883333	22231.20823
280.477719	493.75968	79.757522	653.589496	-0.225371	0.883333	22212.13416
198.077744	523.515226	4.224211	663.508011	-0.225371	0.12037	22202.97861
133.988874	538.011518	-78.938728	676.478378	-0.988334	-2.931481	22165.59343
49.30001	554.796699	-203.301654	636.804315	-0.225371	-0.642593	22198.40083
-15.551823	551.744848	-251.368306	694.789484	-0.225371	1.646296	22210.60823
-104.0555	528.855966	-339.871984	668.085788	-0.225371	1.646296	27.466659
-181.114737	505.204121	-429.901586	598.656179	-0.225371	2.409258	12.207404
-247.492495	489.181903	-503.908972	518.545091	0.537591	-0.642593	19038.97214
-311.581365	452.559692	-535.190444	469.715476	-0.225371	0.12037	22192.29713
-360.41098	397.626375	-613.012643	384.26365	-0.225371	0.12037	22194.58602
-435.181328	307.596772	-649.634855	270.582202	-0.988334	-0.642593	22179.32676
-480.959092	259.530119	-662.605221	153.848903	1.300554	0.12037	22219.00082
-500.033161	184.759771	-699.990395	-5.610309	-0.225371	0.883333	22118.28974
-558.781291	103.122758	-629.034861	-42.995483	1.300554	1.646296	22212.89712
-566.410919	11.56723	-634.3756	-199.402844	0.537591	0.883333	22202.21564
-558.018329	-78.462373	-555.027475	-236.788018	-0.225371	-1.405555	22236.54897
-530.55167	-147.129019	-464.23491	-351.232429	1.300554	0.12037	22215.94897
-525.973894	-256.995653	-474.153425	-422.187963	-0.225371	-1.405555	22222.05268
-448.151694	-311.166008	-387.938636	-498.484237	0.537591	1.646296	22231.20823
-400.085042	-376.780803	-261.286822	-590.039765	0.537591	0.12037	22213.66009
-352.781352	-465.284481	-162.101666	-648.024933	-0.225371	-0.642593	22220.52675
-271.14434	-501.906692	-98.012796	-712.113803	0.537591	1.646296	22231.97119
-183.403625	-546.921493	-11.798007	-711.350841	-0.988334	0.883333	22191.53417
-126.944382	-597.277034	64.498267	-750.26194	-0.225371	0.883333	22209.84527
-6.39627	-609.484438	159.868609	-677.78048	-0.225371	-0.642593	22214.42305
76.766669	-594.225183	307.120417	-644.973082	-0.225371	-1.405555	22206.03046
161.455532	-579.728891	389.520393	-586.224952	-0.225371	0.12037	22219.76379
252.248098	-533.951127	480.312959	-562.573107	-0.225371	1.646296	22212.13416
322.44067	-494.277065	541.349978	-467.202765	-0.988334	0.883333	22205.2675
389.581391	-443.921524	600.861071	-368.780572	-0.225371	0.12037	22210.60823
440.699894	-379.832654	628.32773	-280.276894	-0.225371	0.883333	22206.03046
504.025801	-304.299343	654.268463	-217.71395	0.537591	1.646296	22202.97861
521.573944	-218.084554	645.11291	-112.425092	0.537591	1.646296	22216.71194
563.536895	-120.425323	632.142543	-6.373272	-0.225371	-1.405555	22190.7712
554.381342	-30.395721	561.949971	95.863735	0.537591	-2.168518	22222.81564
537.596162	60.396845	541.349978	201.152593	0.537591	0.883333	22225.86749
520.810981	143.559783	589.41663	335.434034	0.537591	1.646296	22231.97119
486.477658	229.774573	511.594431	393.419202	0.537591	0.883333	22228.91934
468.166553	314.463437	430.720381	479.633992	0.537591	0.883333	22214.42305
410.181385	374.737493	341.453741	558.982116	-0.988334	0.12037	22225.10453
368.981397	448.744878	250.661175	604.759881	-0.988334	-0.642593	22228.91934
288.870309	500.626344	99.594553	610.10062	0.537591	1.646296	22213.66009
198.077744	538.011518	6.513099	672.663564	-1.751297	0.883333	22202.21564
142.381464	556.322624	-69.020212	663.508011	-0.225371	-2.168518	22161.01566
50.825935	561.663363	-206.353505	649.774682	-0.988334	-0.642593	22199.16379
-8.685158	547.930034	-262.812747	674.952452	-0.988334	3.172221	22211.3712
-92.611059	538.011518	-345.212723	681.819117	0.537591	2.409258	29.755547
-163.566594	519.700413	-430.664549	597.130253	0.537591	0.883333	12.970367
-245.203606	489.944866	-495.516382	527.700644	1.300554	0.12037	8237.70867
-312.344327	448.744878	-543.583034	476.582141	1.300554	3.172221	22164.06751
-365.751719	402.967114	-592.412649	385.026612	-0.988334	-0.642593	22194.58602
-427.551701	334.300468	-648.108929	288.893307	-0.225371	-0.642593	22179.32676
-477.144278	266.396784	-683.968178	159.189642	-0.225371	-1.405555	22212.13416
-503.847974	157.293113	-688.545954	34.826716	0.537591	0.12037	22049.6231
-560.307217	97.019057	-731.271868	-72.75103	0.537591	2.409258	22205.2675
-561.833142	23.011671	-629.797824	-165.069521	0.537591	2.409258	22203.74157
-538.181297	-63.203118	-564.183028	-265.01764	0.537591	1.646296	22240.36378
-548.099813	-161.625311	-498.568233	-342.076876	0.537591	-1.405555	22213.66009
-519.870192	-221.899367	-445.923804	-431.343516	-0.225371	-0.642593	22220.52675
-464.173912	-310.403045	-368.101605	-490.091647	-0.225371	0.12037	22228.91934
-410.76652	-372.203027	-268.153486	-578.595324	-0.988334	0.883333	22212.13416
-359.648017	-437.817822	-203.301654	-643.447157	1.300554	0.883333	22222.81564
-287.166557	-504.19558	-104.116498	-697.617511	-0.988334	0.883333	22225.10453
-193.32214	-549.210382	-5.694305	-689.987884	-0.988334	1.646296	22192.29713
-106.344388	-582.780742	45.424199	-751.024903	-0.225371	1.646296	22206.79342
-11.737009	-594.225183	144.609354	-735.002685	-0.225371	0.883333	22215.94897
59.981488	-596.514071	307.88338	-643.447157	-0.225371	-0.642593	22207.55638
150.774054	-577.440003	357.475958	-634.291604	-0.225371	-0.642593	22218.23786
246.907359	-541.580754	474.209257	-547.313852	-0.225371	0.12037	22212.13416
307.944378	-498.854841	519.987021	-483.224982	-0.225371	0.883333	22215.18601
385.766577	-445.447449	592.468481	-377.936125	0.537591	0.12037	22213.66009
437.648043	-376.780803	635.957357	-324.528733	1.300554	1.646296	22209.84527
491.055435	-294.380827	667.238829	-221.528764	-0.225371	1.646296	22200.68972
536.070236	-212.743815	685.549935	-97.165837	1.300554	0.883333	22215.94897
555.907267	-118.136435	632.142543	-54.439924	1.300554	0.12037	22190.7712
555.144305	-22.00313	540.587015	18.041536	1.300554	-0.642593	22212.13416
549.040603	53.530181	560.424046	178.263711	1.300554	1.646296	22225.86749
513.181354	144.322746	601.624034	326.278482	0.537591	1.646296	22227.39341
484.951733	209.937542	525.32776	396.471053	-0.225371	1.646296	22230.44527
456.722111	290.811592	428.431493	476.582141	0.537591	2.409258	22214.42305
412.470273	358.715275	360.527809	552.115452	-0.988334	0.883333	22223.5786
378.13695	447.981916	256.001914	585.685812	-0.225371	-0.642593	22231.20823
285.818458	480.02635	130.113062	639.093204	0.537591	-0.642593	22212.13416
209.522185	521.226338	19.483466	655.878384	-2.51426	-0.642593	22199.16379
130.17406	540.300407	-49.946144	678.767266	-0.988334	0.883333	22169.40825
55.403712	545.641146	-188.805362	649.774682	-0.225371	0.12037	22199.16379
-6.39627	554.033736	-278.072002	620.019135	-0.988334	-0.642593	22209.08231
-78.87773	541.826332	-315.457176	690.211707	0.537591	0.883333	34.333323
-146.781413	525.041152	-437.531214	562.79693	-0.225371	1.646296	13.733329
-220.788799	492.233754	-458.131208	542.959899	0.537591	-0.642593	10923.3375
-309.292476	460.952282	-547.397848	492.604358	-0.225371	0.883333	22170.93417
-361.936905	399.1523	-599.279314	414.019196	-0.225371	0.883333	22200.68972
-427.551701	339.641207	-618.353383	289.65627	-0.225371	0.883333	22182.37861
-458.07021	270.211598	-645.057078	141.641499	-0.225371	0.883333	22219.76379
-509.188713	187.811622	-698.46447	62.293375	1.300554	0.12037	22103.79345
-539.707223	92.44128	-680.916327	-49.099185	0.537591	2.409258	22192.29713
-562.596105	43.611665	-632.849675	-145.23249	0.537591	1.646296	22208.31935
-548.099813	-54.810528	-556.553401	-226.869503	0.537591	0.12037	22238.83786
-557.255366	-127.291988	-509.249711	-349.706503	-0.225371	0.883333	22215.18601
-511.477602	-222.66233	-425.32381	-432.869442	-0.225371	-2.168518	22220.52675
-470.277614	-303.53638	-357.420126	-496.195349	-0.225371	0.883333	22229.6823
-420.685036	-373.728952	-251.368306	-554.94348	-0.225371	2.409258	22213.66009
-341.336911	-427.136344	-230.005349	-652.60271	0.537591	0.883333	22221.28971
-289.455445	-491.988176	-111.746125	-683.884182	-0.988334	-0.642593	22222.81564
-200.951768	-544.632605	-1.879491	-686.936033	-0.988334	-0.642593	22193.06009
-94.899947	-585.832593	62.972342	-735.002685	-0.225371	1.646296	22206.79342
-29.285152	-598.80296	133.927876	-725.847133	-0.225371	0.12037	22215.94897
60.744451	-601.85481	239.216734	-671.676778	-0.988334	-0.642593	22210.60823
148.485166	-591.173332	355.18707	-600.721244	0.537591	0.883333	22219.76379
233.936992	-544.632605	433.772232	-570.202734	-0.225371	0.12037	22206.03046
304.129564	-495.80299	516.172207	-471.017578	0.537591	0.883333	22222.81564
373.559173	-449.262263	577.209226	-384.802789	0.537591	2.409258	22215.94897
435.359155	-383.647468	601.624034	-337.4991	-0.225371	0.883333	22211.3712
488.766546	-322.610449	666.475866	-242.128757	0.537591	0.12037	22206.03046
534.544311	-224.188256	680.972158	-126.921384	-0.225371	0.12037	22216.71194
555.144305	-134.921615	651.216612	-46.047334	0.537591	0.12037	22206.03046
546.751714	-58.625342	584.075891	24.908201	0.537591	-2.168518	22200.68972
539.122087	44.374628	599.335146	221.752587	1.300554	0.12037	22223.5786
512.418391	122.196827	595.520332	306.44145	-0.225371	2.409258	22226.63045
481.899882	217.567169	504.727766	375.108097	-0.988334	1.646296	22229.6823
456.722111	288.522703	442.927785	481.92288	-0.988334	0.12037	22213.66009
423.914714	371.685642	362.053734	531.515458	-0.225371	0.12037	22222.81564
380.425838	428.144884	287.283386	600.945067	-0.225371	0.883333	22232.73415
298.788825	483.078201	159.105646	629.174688	0.537591	-1.405555	22212.89712
208.759222	519.700413	30.164944	673.426527	-0.988334	0.883333	22200.68972
139.329613	540.300407	-45.368367	671.900601	0.537591	1.646296	22196.87491
72.951855	560.137438	-156.760927	668.84875	0.537591	0.12037	22198.40083
16.492612	545.641146	-288.75348	676.478378	-1.751297	1.646296	22208.31935
-74.299953	536.485593	-349.027536	639.093204	-0.225371	2.409258	45.777764
-136.099935	520.463376	-484.834904	586.448775	0.537591	1.646296	12.970367
-230.707314	490.707829	-489.41268	513.204352	-0.225371	-0.642593	7169.560839
-297.848035	464.767096	-536.71637	475.056215	-0.225371	-1.405555	22158.72677
-356.596166	409.070816	-567.997842	402.574755	0.537591	0.12037	22204.50453
-426.025775	334.300468	-636.664488	302.626637	0.537591	-0.642593	22183.90454
-454.255396	278.604188	-656.501519	161.47853	1.300554	-0.642593	22222.05268
-514.529453	200.781989	-659.55337	47.03412	0.537591	2.409258	22114.47493
-551.151664	123.722752	-662.605221	-42.995483	1.300554	0.883333	22186.19343
-566.410919	25.300559	-573.338581	-152.099154	0.537591	0.12037	22204.50453
-562.596105	-36.499422	-526.034891	-236.788018	0.537591	0.12037	22240.36378
-553.440552	-121.188286	-506.960823	-336.736137	-0.225371	-0.642593	22210.60823
-513.003527	-234.106771	-452.790469	-412.269448	0.537591	0.883333	22221.28971
-473.329465	-285.225275	-360.471977	-497.721274	0.537591	0.883333	22230.44527
-431.366514	-350.84007	-271.9683	-579.358287	0.537591	2.409258	22215.94897
-343.6258	-431.71412	-238.39794	-655.654561	-0.988334	0.12037	22218.23786
-297.085073	-502.669655	-120.901678	-693.802698	-0.225371	-1.405555	22216.71194
-213.922134	-534.71409	-19.427634	-702.95825	-0.225371	0.883333	22199.92676
-117.788829	-578.202966	41.609385	-730.424909	-1.751297	-1.405555	22203.74157
-45.307369	-597.277034	177.416752	-717.454542	-0.988334	-2.931481	22212.13416
45.485196	-585.06963	250.661175	-682.358257	-0.225371	-1.405555	22215.18601
140.092576	-585.06963	342.979666	-644.21012	1.300554	1.646296	22219.00082
205.707371	-553.788158	454.372226	-561.810144	-0.225371	0.883333	22197.63787
305.65549	-504.19558	490.231474	-531.291635	-0.988334	1.646296	22219.76379
366.692509	-461.469667	581.787003	-389.380566	0.537591	0.883333	22214.42305
437.648043	-389.75117	622.98699	-310.795404	-0.225371	0.12037	22212.13416
484.951733	-317.26971	661.135127	-225.343577	-0.225371	-0.642593	22211.3712
526.914683	-213.506777	679.446233	-153.62508	0.537591	-0.642593	22218.23786
546.751714	-134.158653	651.979574	-28.499191	0.537591	-1.405555	22205.2675
561.248006	-40.314236	579.498114	59.241524	-0.225371	-0.642593	22195.34898
538.359124	35.219075	616.120326	165.293344	1.300554	0.883333	22223.5786
516.233205	127.537566	613.831438	301.863674	-0.225371	2.409258	22226.63045
476.559143	214.515318	502.438878	361.374767	-0.225371	0.883333	22229.6823
459.011	283.181964	469.63148	477.345103	-0.225371	0.883333	22212.13416
421.625826	353.374536	368.920399	553.641377	-0.225371	0.883333	22222.05268
381.951763	434.248586	291.0982	581.108036	-0.225371	0.12037	22230.44527
307.181415	476.211537	180.468603	608.574694	-0.988334	-1.405555	22212.89712
215.625887	517.411525	34.74272	671.900601	-1.751297	-0.642593	22199.16379
143.907389	547.930034	-35.449852	694.789484	-0.225371	0.883333	22198.40083
75.240743	544.11522	-149.894262	668.84875	-0.988334	1.646296	22197.63787
21.070389	555.559661	-223.138685	636.804315	-0.225371	2.409258	22206.79342
-65.907363	544.878183	-342.923834	629.937651	0.537591	1.646296	117.496261
-139.151786	511.307823	-446.686767	623.070986	1.300554	0.883333	15.259255
-224.603613	505.967084	-518.405264	487.263619	0.537591	0.12037	3135.776849
-289.455445	459.426357	-532.138593	487.263619	0.537591	0.883333	22141.94159
-346.67765	419.752294	-579.442283	416.308085	-0.225371	-0.642593	22202.21564
-429.077626	348.033797	-666.420035	342.300699	0.537591	-0.642593	22183.90454
-451.966508	270.974561	-640.479302	195.048891	1.300554	0.12037	22223.5786
-510.714639	180.944958	-659.55337	47.03412	2.063517	2.409258	22103.79345
-546.573888	129.063491	-662.605221	-29.262154	1.300554	2.409258	22185.43046
-571.751658	32.167224	-587.07191	-117.002869	0.537591	-0.642593	22209.84527
-558.018329	-35.73646	-567.997842	-243.654683	0.537591	-2.168518	22238.07489
-559.544254	-125.766063	-513.827488	-314.610217	-0.225371	0.883333	22213.66009
-527.499819	-202.062336	-500.857121	-408.454634	-0.225371	0.12037	22219.00082
-475.618353	-289.040088	-378.02012	-477.12128	-0.225371	0.883333	22229.6823
-427.551701	-365.336362	-307.827549	-560.284219	-0.225371	1.646296	22214.42305
-368.80357	-410.351164	-208.642393	-646.499008	0.537591	2.409258	22219.76379
-307.003588	-485.121512	-146.842411	-662.521225	-0.988334	0.12037	22213.66009
-214.685097	-543.10668	-30.872075	-699.9064	-0.988334	0.12037	22198.40083
-130.759196	-587.358518	31.690869	-732.713797	0.537591	0.12037	22207.55638
-33.862928	-594.988146	169.787125	-693.039735	-0.988334	-2.168518	22212.13416
35.566681	-614.825177	250.661175	-696.854549	-0.988334	-0.642593	22214.42305
132.462948	-579.728891	360.527809	-638.106418	-0.225371	0.883333	22216.71194
204.944408	-551.49927	432.246306	-590.039765	0.537591	3.172221	22204.50453
299.551788	-516.402984	485.653698	-535.106448	-0.225371	2.409258	22219.00082
362.114732	-459.943741	569.579599	-419.899075	-0.988334	0.12037	22211.3712
426.966565	-391.277095	623.749953	-307.743553	0.537591	0.12037	22208.31935
488.766546	-322.610449	654.268463	-228.395428	1.300554	0.12037	22215.18601
517.75913	-246.314175	671.816606	-148.284341	1.300554	-1.405555	22215.94897
545.225789	-158.57346	666.475866	-30.025117	0.537591	-0.642593	22215.94897
559.722081	-62.440155	607.727736	61.530412	0.537591	1.646296	22196.11194
536.833199	19.196857	619.935139	177.500748	0.537591	3.172221	22227.39341
517.75913	109.22646	614.5944	277.448866	0.537591	2.409258	22225.86749
478.848031	187.811622	484.890735	352.219215	0.537591	0.12037	22228.15638
456.722111	277.841225	461.23889	458.271035	-0.225371	0.12037	22212.89712
422.388788	346.507871	371.209287	538.382122	-0.225371	0.12037	22222.05268
381.188801	420.515257	291.861163	594.078402	0.537591	0.883333	22231.97119
316.336968	470.870798	176.653789	649.774682	-0.225371	0.12037	22215.94897
232.411067	521.226338	38.557534	672.663564	-0.988334	-1.405555	22199.16379
153.825905	548.692997	-17.901709	685.633931	-0.225371	0.883333	22213.66009
93.551849	567.004102	-101.82761	684.870968	-0.225371	3.172221	22202.97861
21.833351	550.218922	-211.694244	652.06357	-0.225371	0.883333	22209.84527
-49.885146	554.796699	-354.368276	658.167272	-0.988334	-0.642593	187.688833
-152.885115	518.174487	-468.049723	519.308054	1.300554	0.12037	13.733329
-200.188805	507.493009	-510.012674	544.485824	-0.225371	-0.642593	196.844386
-274.19619	466.293021	-536.71637	484.974731	-0.225371	-0.642593	22115.23789
-347.440613	424.330071	-564.183028	422.411786	0.537591	0.12037	22202.21564
-397.796154	364.056014	-625.98301	322.463668	-0.225371	0.12037	22184.6675
-452.729471	290.811592	-641.242265	193.522965	1.300554	0.883333	22225.86749
-489.351682	213.752355	-649.634855	94.33781	1.300554	1.646296	22227.39341
-550.388701	129.826454	-683.968178	0.493393	0.537591	0.883333	22188.48232
-560.307217	63.448696	-616.064494	-117.002869	0.537591	0.12037	22211.3712
-558.018329	-41.077199	-597.753389	-203.980621	-0.225371	-1.405555	22239.60082
-554.203515	-112.795696	-522.98304	-301.639851	1.300554	0.883333	22212.89712
-547.33685	-205.87715	-475.679351	-422.950926	0.537591	1.646296	22219.00082
-484.010943	-288.277126	-381.071971	-474.832392	0.537591	1.646296	22230.44527
-430.603552	-352.365996	-286.464592	-551.128666	0.537591	-0.642593	22215.18601
-375.670234	-428.662269	-209.405356	-611.402722	0.537591	0.883333	22221.28971
-308.529514	-493.514102	-132.346119	-651.076784	-0.225371	1.646296	22214.42305
-226.129538	-535.477052	-39.264665	-712.113803	-0.988334	0.12037	22196.11194
-126.18142	-564.469636	39.320497	-712.876766	-0.988334	-1.405555	22206.03046
-51.411071	-602.617773	163.683423	-685.410108	-0.988334	-2.168518	22213.66009
40.90742	-586.595556	275.075982	-673.202704	-0.988334	-0.642593	22213.66009
113.38888	-597.277034	360.527809	-632.765679	-0.988334	0.12037	22217.4749
204.181446	-556.077046	378.838915	-654.128635	-0.225371	3.172221	22199.16379
269.033278	-507.247431	487.942586	-546.550889	-0.225371	0.883333	22215.18601
361.351769	-461.469667	561.949971	-419.136112	-0.225371	0.883333	22211.3712
416.285086	-404.247462	626.801804	-286.380596	-0.225371	-0.642593	22207.55638
481.136919	-324.899337	655.031425	-240.602832	2.063517	1.646296	22234.26008
520.048019	-239.44751	682.498084	-141.417676	0.537591	-0.642593	22218.23786
545.988752	-145.603094	648.927723	-45.284371	0.537591	-0.642593	22222.81564
563.536895	-70.832746	649.690686	40.930418	1.300554	2.409258	22196.11194
541.410975	27.589447	632.905506	195.811854	1.300554	3.935184	22225.10453
527.677646	107.700535	606.964773	289.65627	-0.225371	2.409258	22225.10453
491.055435	196.967175	545.164791	346.115513	-0.225371	-0.642593	22227.39341
461.299888	270.211598	465.816667	446.826594	-0.225371	-0.642593	22212.89712
435.359155	351.085648	383.416691	519.308054	0.537591	-0.642593	22220.52675
383.477689	428.907847	250.661175	565.848781	0.537591	0.883333	22231.20823
320.151782	484.604127	178.942678	624.596912	-0.225371	0.12037	22219.00082
232.411067	509.018934	69.076043	674.952452	-1.751297	-1.405555	22198.40083
161.455532	550.218922	-18.664671	690.211707	-0.988334	0.12037	22213.66009
98.892588	554.796699	-132.346119	673.426527	-0.988334	3.172221	22204.50453
16.492612	552.50781	-221.612759	693.263558	-0.988334	0.883333	22207.55638
-42.255518	535.72263	-310.8794	651.300607	-0.225371	0.12037	299.844356
-151.35919	538.011518	-436.768251	573.478408	0.537591	-1.405555	16.78518
-193.32214	496.048568	-512.301562	542.959899	0.537591	-0.642593	10.681478
-271.14434	473.159686	-523.746003	497.182135	0.537591	2.409258	21980.19349
-345.151725	431.959698	-600.80524	392.65624	-0.988334	1.646296	22199.92676
-383.299862	361.767126	-625.98301	338.485885	-0.225371	-0.642593	22185.43046
-440.522067	291.574554	-635.138563	225.5674	0.537591	0.12037	22226.63045
-493.166496	219.856057	-651.16078	133.248909	0.537591	0.883333	22228.91934
-531.314633	126.011641	-611.486718	5.834132	0.537591	0.883333	22191.53417
-559.544254	58.87092	-600.042277	-115.476943	-0.225371	-1.405555	22211.3712
-553.440552	-22.766093	-556.553401	-168.121372	-0.225371	0.12037	22236.54897
-548.099813	-108.21792	-512.301562	-280.276894	-0.225371	0.883333	22212.13416
-554.966478	-191.380858	-455.079357	-406.928709	-0.225371	1.646296	22222.05268
-488.58872	-280.647498	-389.464561	-508.402753	-0.988334	3.172221	22230.44527
-448.151694	-343.210443	-325.375692	-546.550889	0.537591	0.883333	22213.66009
-381.010974	-407.299313	-235.346089	-635.81753	-0.988334	0.12037	22219.00082
-312.344327	-494.277065	-143.027597	-651.076784	-0.988334	0.12037	22210.60823
-233.759165	-537.765941	-63.679473	-706.773064	-0.988334	-0.642593	22195.34898
-145.255488	-552.262233	64.498267	-722.032319	-0.988334	-0.642593	22206.79342
-82.692544	-601.091848	106.461218	-674.728629	0.537591	-0.642593	22217.4749
28.700016	-617.877028	252.1871	-692.276772	-0.225371	0.883333	22214.42305
124.070358	-583.543705	360.527809	-634.291604	0.537591	0.883333	22218.23786
223.255514	-583.543705	391.809281	-626.661977	0.537591	0.883333	22193.06009
266.74439	-517.928909	465.816667	-538.158299	1.300554	0.883333	22222.05268
360.588807	-479.780773	568.053673	-425.239814	0.537591	0.12037	22209.84527
418.573975	-417.217828	606.20181	-329.869472	0.537591	0.12037	22205.2675
474.270254	-332.528964	651.979574	-241.365795	0.537591	-1.405555	22222.81564
526.151721	-253.943802	672.579568	-152.099154	0.537591	-0.642593	22218.23786
544.462826	-172.30679	664.949941	-44.521409	0.537591	-0.642593	22219.76379
571.166522	-69.30682	642.824022	35.589679	0.537591	0.12037	22196.87491
539.88505	12.330193	639.772171	177.500748	0.537591	2.409258	22225.10453
523.862832	93.967206	603.912922	285.078494	-0.225371	0.883333	22223.5786
497.159137	168.737554	541.349978	343.826625	-0.988334	-0.642593	22227.39341
462.062851	258.767157	463.527778	426.989563	-0.225371	-1.405555	22212.13416
433.070267	336.589356	371.97225	500.996948	-0.988334	-1.405555	22221.28971
388.818428	399.915263	263.631541	547.537675	-0.225371	0.12037	22231.20823
314.04808	458.663394	161.394535	607.811731	0.537591	0.883333	22216.71194
246.144396	512.070785	95.779739	656.641347	-0.988334	1.646296	22199.92676
172.137011	526.567077	-20.95356	701.656148	-0.225371	0.883333	22214.42305
84.396296	537.248556	-136.923896	671.900601	-0.225371	0.12037	22202.21564
30.988904	568.530028	-197.960914	664.270974	-0.225371	1.646296	22209.08231
-48.35922	549.45596	-300.197921	661.219123	-0.225371	-0.642593	502.792444
-127.707345	529.618928	-424.560847	610.10062	-0.225371	-1.405555	15.259255
-184.92955	521.226338	-471.864537	542.196936	0.537591	0.12037	13.733329
-278.773967	478.500425	-542.820072	517.782129	0.537591	0.883333	21879.48241
-330.655433	422.041182	-571.812656	398.759942	1.300554	1.646296	22195.34898
-374.907272	371.685642	-618.353383	349.167364	-0.225371	-0.642593	22183.90454
-442.810955	303.018995	-624.457084	258.374798	-0.225371	0.12037	22226.63045
-499.270198	229.01161	-642.005227	142.404462	0.537591	1.646296	22229.6823
-510.714639	142.033858	-648.108929	40.930418	0.537591	0.12037	22193.82305
-563.359068	62.685733	-606.145979	-85.721396	-0.225371	-1.405555	22212.89712
-560.307217	-15.136466	-572.575618	-163.543596	0.537591	-0.642593	22237.31193
-554.203515	-102.877181	-532.901556	-293.247261	0.537591	0.883333	22212.89712
-531.314633	-196.721597	-486.360829	-390.906491	-0.225371	0.12037	22220.52675
-499.270198	-270.728983	-384.886785	-495.432386	-0.225371	1.646296	22229.6823
-443.573918	-336.343778	-313.93125	-537.395337	-0.225371	1.646296	22214.42305
-397.796154	-422.558567	-236.872014	-676.254555	0.537591	-1.405555	22219.76379
-328.366545	-477.491884	-162.101666	-683.121219	-0.988334	-0.642593	22209.08231
-242.914718	-519.454835	-60.627622	-705.247139	-0.988334	0.12037	22200.68972
-157.462892	-587.358518	36.268646	-683.121219	-0.988334	-2.168518	22206.03046
-75.825879	-585.06963	132.401951	-699.9064	-0.225371	-1.405555	22216.71194
34.040755	-583.543705	236.164883	-638.869381	-0.225371	0.883333	22215.18601
124.070358	-588.121481	344.505591	-638.869381	0.537591	1.646296	22217.4749
218.677738	-557.602972	391.809281	-575.543473	0.537591	0.883333	22193.82305
268.270315	-524.795574	472.683331	-536.632374	0.537591	2.409258	22221.28971
346.092515	-472.914108	571.105524	-439.736106	-0.225371	0.12037	22211.3712
417.811012	-407.299313	572.63145	-370.306497	-0.225371	0.12037	22199.92676
471.981366	-336.343778	663.424015	-258.150975	1.300554	0.12037	22228.91934
526.914683	-250.891951	671.053643	-162.780633	0.537591	1.646296	22220.52675
545.225789	-169.254939	661.135127	-58.254738	0.537591	0.883333	22221.28971
576.507261	-91.432739	649.690686	36.352642	0.537591	-0.642593	22196.87491
535.307273	0.122789	644.349947	177.500748	1.300554	0.883333	22222.81564
528.440609	89.389429	621.461065	248.456282	-0.225371	1.646296	22225.10453
500.210987	184.759771	537.535164	329.330333	-0.988334	-1.405555	22225.86749
467.40359	260.293082	478.787033	448.352519	-0.988334	-2.168518	22211.3712
439.173969	328.196766	390.283356	520.071017	-0.988334	-0.642593	22220.52675
394.92213	405.256002	236.927846	478.871029	-0.988334	0.12037	22230.44527
330.070297	469.344872	198.016746	596.36729	-0.225371	-0.642593	22217.4749
252.248098	502.15227	96.542702	668.84875	-1.751297	0.883333	22199.16379
182.818489	545.641146	16.431615	700.130223	-0.988334	0.883333	22215.94897
94.314811	556.322624	-112.509088	683.345042	-0.225371	1.646296	22206.79342
36.329643	540.300407	-191.09425	677.241341	-0.988334	-0.642593	22208.31935
-28.522189	569.292991	-271.9683	680.293192	-0.225371	-0.642593	856.807154
-126.18142	525.041152	-396.331226	616.204322	-0.988334	-1.405555	14.496292
-176.53696	505.967084	-452.790469	565.085818	0.537591	-0.642593	12.207404
-268.855451	472.396723	-494.753419	526.174719	-0.988334	1.646296	21733.75652
-339.810986	445.693027	-564.945991	423.937712	-0.225371	3.172221	22192.29713
-387.114676	375.500455	-653.449668	331.619221	-0.225371	-0.642593	22180.85269
-438.233179	306.833809	-616.827457	239.30073	2.063517	0.12037	22230.44527
-493.929459	232.063461	-651.16078	150.034089	1.300554	0.883333	22231.20823
-518.344266	145.848672	-662.605221	37.878567	1.300554	0.883333	22200.68972
-555.72944	65.737584	-620.642271	-57.491775	-0.225371	-1.405555	22210.60823
-560.307217	-9.032764	-579.442283	-171.173223	0.537591	2.409258	22238.07489
-556.492403	-90.669777	-503.908972	-269.595416	-0.988334	0.12037	22209.08231
-534.366484	-177.647529	-471.101574	-385.565752	0.537591	0.12037	22221.28971
-500.796123	-269.96602	-422.271959	-464.150914	1.300554	2.409258	22229.6823
-451.966508	-340.921554	-328.427542	-554.94348	-0.225371	0.883333	22213.66009
-408.477632	-406.53635	-276.546076	-648.787896	-0.225371	-0.642593	22219.00082
-327.603582	-468.336332	-177.360921	-675.491592	0.537591	0.12037	22211.3712
-244.440644	-533.951127	-114.797976	-722.032319	-0.225371	-1.405555	22197.63787
-165.855482	-547.684456	-4.931342	-706.010101	-0.988334	-0.642593	22205.2675
-69.722177	-598.80296	146.13528	-714.402692	-0.988334	-0.642593	22219.76379
17.255575	-608.721475	252.950063	-636.580492	-0.988334	2.409258	22217.4749
120.255545	-598.80296	342.216703	-640.395306	-0.225371	2.409258	22220.52675
207.233297	-578.202966	415.461126	-566.387921	-0.988334	0.12037	22197.63787
261.403651	-532.425201	500.912953	-540.447188	0.537591	0.883333	22221.28971
337.699925	-482.069661	577.209226	-438.973144	0.537591	0.12037	22211.3712
404.077683	-434.765971	565.001822	-384.802789	-0.225371	0.883333	22195.34898
472.744329	-344.736368	651.216612	-289.432447	0.537591	-1.405555	22228.15638
518.522093	-268.440094	679.446233	-165.069521	0.537591	-1.405555	22221.28971
539.88505	-180.69938	677.157345	-79.617694	1.300554	3.935184	22224.34156
565.06282	-92.195702	668.001792	19.567461	-0.225371	0.883333	22201.45268
537.596162	-3.692025	657.320314	167.582232	0.537591	1.646296	22222.81564
529.966534	80.233876	622.224028	269.056276	-0.988334	0.12037	22223.5786
495.633211	151.952374	550.50553	339.248848	0.537591	0.883333	22231.97119
468.929515	249.611604	478.02407	426.2266	0.537591	-2.168518	22210.60823
438.411006	323.618989	413.935201	497.945097	0.537591	-0.642593	22224.34156
391.870279	415.174518	269.735243	520.071017	0.537591	0.12037	22229.6823
336.173999	464.004133	191.913044	599.419141	-0.225371	-0.642593	22220.52675
262.929576	505.204121	89.676037	664.270974	-0.988334	0.12037	22200.68972
191.211079	534.196705	-8.746156	649.774682	-0.988334	1.646296	22214.42305
100.418513	567.004102	-93.43502	683.345042	-0.225371	0.12037	22203.74157
40.90742	551.744848	-187.279436	709.285776	-0.225371	0.12037	22208.31935
-31.57404	547.167071	-277.309039	673.426527	0.537591	0.12037	3859.828486
-126.944382	538.011518	-398.620114	647.485794	-0.225371	0.883333	19.074068
-170.433258	496.811531	-468.049723	584.922849	-0.988334	-0.642593	11.444441
-274.19619	476.211537	-494.753419	527.700644	0.537591	0.883333	21517.83807
-331.418396	432.722661	-573.338581	449.878445	0.537591	1.646296	22190.7712
-379.485048	381.604157	-638.190414	342.300699	0.537591	1.646296	22177.03787
-435.181328	305.307884	-625.220047	253.034059	0.537591	0.12037	22226.63045
-490.114645	229.01161	-656.501519	156.137791	0.537591	0.12037	22231.20823
-507.662788	155.767187	-643.531153	41.693381	-0.225371	-0.642593	22202.97861
-539.707223	79.470914	-588.597836	-79.617694	1.300554	-0.642593	22217.4749
-558.781291	7.752416	-574.101544	-160.491745	1.300554	1.646296	22238.07489
-551.151664	-79.988298	-529.086742	-240.602832	0.537591	2.409258	22212.89712
-542.759074	-179.936417	-497.80527	-374.884274	-0.225371	0.12037	22220.52675
-498.507235	-253.18084	-440.583065	-435.921293	-0.988334	-0.642593	22228.15638
-445.099844	-328.714151	-339.871984	-530.528672	0.537591	0.12037	22214.42305
-408.477632	-388.988207	-294.857182	-647.261971	0.537591	1.646296	22222.05268
-328.366545	-462.995592	-180.412772	-652.60271	-0.225371	-0.642593	22208.31935
-236.048054	-501.906692	-91.146131	-719.743431	-1.751297	-0.642593	22198.40083
-168.14437	-562.180748	-4.168379	-722.032319	0.537591	-0.642593	22204.50453
-70.48514	-588.884444	144.609354	-711.350841	-0.225371	0.12037	22218.23786
11.914836	-602.617773	236.927846	-664.047151	-0.225371	1.646296	22213.66009
99.655551	-572.862226	339.927815	-643.447157	-0.225371	0.883333	22219.00082
201.129595	-582.017779	371.97225	-594.617542	0.537591	0.883333	22202.97861
264.455502	-525.558537	482.601847	-543.499038	-0.225371	0.12037	22221.28971
333.122148	-485.884474	566.527748	-451.180547	-0.225371	0.12037	22214.42305
389.581391	-419.506716	571.105524	-376.410199	-0.988334	-1.405555	22191.53417
481.899882	-356.943772	587.127742	-306.98059	0.537591	-0.642593	22225.86749
513.181354	-272.254908	668.001792	-183.380627	1.300554	-0.642593	22223.5786
549.040603	-179.173454	647.401798	-99.454726	0.537591	1.646296	22223.5786
562.010969	-96.773479	658.083276	4.308207	0.537591	3.172221	22206.79342
546.751714	-10.558689	665.712904	146.219276	-0.225371	0.883333	22223.5786
544.462826	78.707951	642.061059	252.271096	-0.225371	0.12037	22224.34156
498.685062	183.996809	548.216642	314.071078	-0.225371	-1.405555	22228.15638
465.114702	241.981977	474.972219	403.337718	-0.225371	-0.642593	22214.42305
436.122118	320.567138	396.387058	503.285837	-0.225371	0.883333	22222.05268
384.240651	386.181934	289.572274	535.330271	-0.225371	-0.642593	22222.81564
339.22585	457.137468	226.246367	596.36729	-0.988334	-0.642593	22214.42305
269.033278	505.204121	122.483435	654.352458	-0.225371	-1.405555	22198.40083
203.418483	515.885599	-11.798007	674.18949	-0.988334	1.646296	22216.71194
108.811103	557.085587	-75.886877	674.18949	-1.751297	-0.642593	22205.2675
40.90742	566.24114	-168.205368	690.97467	-0.225371	-1.405555	22209.84527
-27.759226	544.11522	-268.153486	681.056154	-0.225371	-0.642593	6862.849818
-97.188836	524.278189	-384.886785	660.45616	-0.225371	0.12037	18.311106
-165.855482	515.885599	-463.471947	598.656179	0.537591	1.646296	13.733329
-264.277675	486.893015	-484.834904	540.671011	0.537591	0.883333	20255.8977
-324.551731	444.930065	-557.316364	454.456221	-0.225371	0.883333	22184.6675
-379.485048	379.315269	-604.620053	340.011811	-0.225371	1.646296	22172.4601
-425.262812	319.041213	-651.16078	248.456282	1.300554	0.883333	22225.10453
-486.299831	242.744939	-664.131147	150.797052	-0.225371	0.12037	22231.97119
-519.870192	172.552367	-682.442252	-14.765862	0.537591	0.883333	22205.2675
-536.655372	77.944988	-636.664488	-48.336222	0.537591	-0.642593	22218.23786
-574.040546	5.463528	-561.131177	-137.602862	-0.225371	-1.405555	22234.26008
-552.677589	-105.929031	-519.168227	-243.654683	0.537591	1.646296	22209.84527
-544.284999	-161.625311	-459.657133	-376.410199	0.537591	0.883333	22218.23786
-500.796123	-245.551212	-431.427512	-435.15833	-0.225371	-0.642593	22228.91934
-455.018359	-318.795635	-329.190505	-511.454604	0.537591	-0.642593	22213.66009
-392.455415	-377.543766	-292.568294	-641.921232	0.537591	1.646296	22221.28971
-335.233209	-468.336332	-162.864629	-654.891598	-0.225371	-0.642593	22210.60823
-249.01842	-511.062245	-88.09428	-726.610095	-0.988334	0.12037	22198.40083
-183.403625	-562.180748	-52.997994	-782.306375	-0.225371	0.12037	22203.74157
-68.959214	-587.358518	103.409367	-705.247139	-0.988334	0.883333	22216.71194
10.38891	-604.143699	229.298218	-654.891598	-0.225371	2.409258	22215.18601
83.633333	-592.699258	333.06115	-658.706412	1.300554	0.883333	22219.76379
168.322197	-574.388152	382.653728	-603.773095	1.300554	0.883333	22203.74157
258.3518	-539.291866	479.549996	-531.291635	-0.225371	0.12037	22221.28971
332.359185	-488.936325	561.187009	-458.047212	0.537591	0.883333	22215.18601
390.344353	-434.003008	584.075891	-377.936125	-0.225371	0.883333	22196.11194
473.507292	-363.047474	594.757369	-308.506516	0.537591	-0.642593	22228.91934
516.996168	-279.884535	629.853655	-207.032472	0.537591	0.12037	22220.52675
544.462826	-205.87715	674.868457	-126.158421	0.537591	1.646296	22225.86749
540.648013	-115.084584	612.305512	-34.602893	0.537591	1.646296	22208.31935
549.040603	-16.662391	643.586984	138.589648	1.300554	0.883333	22223.5786
542.173938	77.944988	631.379581	245.404431	0.537591	-0.642593	22224.34156
493.344323	145.848672	580.261077	310.256264	-0.988334	-2.931481	22226.63045
463.588776	241.981977	480.312959	437.671041	-0.225371	-1.405555	22212.13416
446.803596	317.515287	399.438909	514.730278	-0.225371	0.883333	22224.34156
388.818428	383.893046	289.572274	526.174719	-0.225371	0.883333	22228.15638
348.381403	451.033766	209.461187	610.10062	0.537591	0.883333	22218.23786
260.640688	489.181903	100.357516	658.930235	-0.225371	1.646296	22200.68972
212.574036	541.063369	-44.605404	646.722831	-0.225371	2.409258	22218.23786
111.862954	536.485593	-94.197982	665.033937	-1.751297	0.12037	22205.2675
50.825935	563.952252	-159.812778	697.841334	-0.988334	-0.642593	22210.60823
-14.025897	554.033736	-240.686828	699.36726	0.537591	0.12037	12151.70751
-87.27032	541.063369	-320.034952	670.374676	0.537591	0.12037	21.362957
-166.618445	513.596711	-452.027506	613.152471	0.537591	1.646296	12.970367
-256.648048	489.181903	-483.308978	551.352489	-0.225371	2.409258	16904.2024
-326.077657	454.085617	-558.842289	452.167333	-0.225371	1.646296	22176.27491
-368.80357	398.389338	-619.879308	368.241432	0.537591	0.12037	22179.32676
-415.344297	318.27825	-664.894109	246.930357	0.537591	0.12037	22218.23786
-474.85539	253.426418	-655.738557	146.982238	0.537591	2.409258	22229.6823
-522.15908	166.448666	-677.864476	24.145238	0.537591	-0.642593	22201.45268
-554.966478	100.83387	-635.138563	-44.521409	0.537591	-0.642593	22223.5786
-574.803509	6.226491	-577.153395	-120.817682	1.300554	0.883333	22235.786
-564.12203	-80.751261	-519.168227	-262.728751	-0.988334	1.646296	22212.13416
-546.573888	-161.625311	-480.257127	-358.099093	-0.225371	3.172221	22221.28971
-519.107229	-239.44751	-409.301593	-464.150914	0.537591	0.12037	22231.97119
-478.670204	-323.373412	-360.471977	-525.950896	-0.225371	-0.642593	22212.89712
-410.76652	-402.721536	-307.827549	-618.269387	-0.988334	-0.642593	22218.23786
-347.440613	-451.551151	-188.042399	-672.439741	-0.988334	-0.642593	22207.55638
-281.062855	-520.98076	-146.842411	-729.661946	-0.988334	2.409258	22199.92676
-204.003619	-560.654823	-55.286883	-735.002685	-0.225371	0.12037	22201.45268
-91.085134	-596.514071	74.416783	-711.350841	-0.225371	1.646296	22218.23786
-5.633307	-598.039997	221.668591	-664.810114	-0.225371	1.646296	22214.42305
82.87037	-591.173332	319.327821	-635.81753	-0.225371	1.646296	22222.05268
161.455532	-570.573338	391.809281	-588.51384	-0.225371	0.12037	22205.2675
255.299949	-537.002978	472.683331	-530.528672	0.537591	-0.642593	22219.00082
323.966595	-491.225214	531.431462	-474.069429	-0.225371	-0.642593	22214.42305
382.714726	-446.210412	593.994406	-394.721305	-0.988334	-1.405555	22195.34898
456.722111	-367.62525	603.912922	-290.19541	0.537591	0.883333	22226.63045
519.285056	-296.669716	645.875873	-241.365795	1.300554	0.883333	22216.71194
544.462826	-185.277156	606.20181	-183.380627	0.537591	1.646296	22216.71194
542.173938	-119.662361	589.41663	-5.610309	-0.225371	0.883333	22209.08231
557.433193	-34.973497	622.98699	147.745201	0.537591	0.883333	22223.5786
542.936901	46.663516	625.275879	243.115543	-0.225371	0.12037	22225.10453
488.766546	151.952374	610.779587	317.122929	-0.225371	0.12037	22229.6823
487.240621	232.826424	526.090723	412.493271	-0.225371	0.12037	22214.42305
456.722111	316.752325	429.957418	481.92288	-0.225371	0.883333	22222.81564
387.292502	383.893046	297.201902	526.174719	-0.225371	0.883333	22228.91934
352.196217	446.45599	235.40192	587.9747	-0.225371	0.883333	22209.84527
278.188831	493.75968	130.876025	654.352458	-0.225371	1.646296	22202.21564
203.418483	540.300407	-7.983193	637.567278	-0.988334	0.883333	22217.4749
121.78147	554.796699	-98.012796	653.589496	-0.225371	-1.405555	22204.50453
56.929637	558.611512	-171.257219	687.922819	-0.225371	-0.642593	22209.84527
-8.685158	557.085587	-230.005349	690.97467	-0.988334	0.12037	7651.753288
-84.218469	541.063369	-327.66458	686.396893	-0.225371	-0.642593	18.311106
-150.596227	524.278189	-432.190475	611.626545	-0.225371	0.883333	13.733329
-243.677681	496.048568	-478.731202	559.745079	0.537591	0.883333	18087.5576
-308.529514	454.085617	-551.212662	481.159917	0.537591	0.12037	22176.27491
-367.277644	399.915263	-619.879308	369.004395	-0.225371	0.12037	22184.6675
-412.292446	334.300468	-657.264482	263.715537	1.300554	1.646296	22215.18601
-460.359098	245.79679	-638.953376	176.737785	2.063517	0.883333	22228.91934
-503.847974	174.078293	-680.153364	9.648946	2.063517	-1.405555	22197.63787
-535.129446	101.596833	-613.775606	-20.106601	0.537591	0.12037	22222.05268
-567.173881	13.856118	-632.849675	-133.025086	-0.988334	0.883333	22232.73415
-563.359068	-41.840162	-573.338581	-239.839869	0.537591	1.646296	22212.89712
-548.099813	-153.232721	-524.508966	-327.580584	-0.225371	0.883333	22219.76379
-518.344266	-230.291958	-436.768251	-416.847224	-0.225371	0.12037	22229.6823
-485.536869	-322.610449	-348.264574	-501.536088	-0.225371	-0.642593	22213.66009
-426.025775	-376.01784	-283.412741	-596.143467	0.537591	0.883333	22221.28971
-352.01839	-449.262263	-183.464622	-652.60271	-0.988334	0.12037	22209.08231
-290.981371	-501.906692	-146.079448	-706.010101	-0.988334	0.12037	22195.34898
-190.270289	-543.869642	-95.723908	-783.069338	-0.225371	0.883333	22199.92676
-95.66291	-575.151115	44.661236	-757.128605	-0.988334	0.883333	22217.4749
-14.025897	-606.432587	214.801926	-664.047151	0.537591	0.883333	22215.18601
73.714818	-586.595556	256.764877	-660.9953	0.537591	0.883333	22218.23786
161.455532	-581.254817	386.468542	-612.165685	-0.225371	-1.405555	22209.08231
246.907359	-548.447419	449.031486	-550.365703	0.537591	0.883333	22223.5786
320.151782	-503.432617	526.853686	-486.276833	-0.225371	-0.642593	22215.94897
381.951763	-436.291897	592.468481	-380.225013	0.537591	-0.642593	22198.40083
456.722111	-377.543766	614.5944	-293.247261	-0.225371	0.883333	22229.6823
500.210987	-294.380827	634.431431	-233.736167	1.300554	2.409258	22215.94897
545.988752	-246.314175	606.20181	-191.773217	1.300554	2.409258	22209.84527
549.803565	-125.766063	584.075891	-94.113986	1.300554	0.12037	22208.31935
564.299857	-19.714242	626.038841	105.019288	0.537591	0.12037	22223.5786
536.833199	52.767218	636.72032	230.145177	-0.225371	-0.642593	22224.34156
504.788764	145.085709	623.749953	337.722923	1.300554	-0.642593	22229.6823
488.766546	219.856057	526.853686	394.182165	0.537591	0.12037	22212.13416
458.248037	295.389368	449.031486	468.952513	-0.225371	1.646296	22224.34156
394.159167	364.056014	324.66856	532.278421	0.537591	0.883333	22230.44527
362.877695	439.589325	240.742659	605.522843	-0.988334	0.883333	22203.74157
283.52957	487.655978	133.927876	665.796899	-0.988334	1.646296	22202.21564
202.65552	520.463376	-12.560969	664.270974	-0.988334	0.12037	22218.23786
118.729619	550.218922	-106.405386	626.122837	-0.225371	0.12037	22207.55638
56.929637	553.270773	-172.783144	671.137639	0.537591	0.12037	22212.13416
-4.107382	555.559661	-223.901648	701.656148	-0.225371	0.883333	22228.91934
-81.166618	538.774481	-383.36086	646.722831	-0.225371	0.883333	27.466659
-158.988817	515.122636	-419.220108	634.515427	0.537591	1.646296	12.207404
-236.811016	486.893015	-477.968239	571.18952	1.300554	2.409258	11758.7817
-303.188774	451.033766	-535.190444	496.419172	-0.225371	0.883333	22154.14899
-362.699868	407.54489	-588.597836	391.893277	0.537591	0.883333	22197.63787
-406.188744	337.352319	-612.249681	305.678488	0.537591	0.883333	22219.00082
-464.936875	266.396784	-651.923743	198.863705	0.537591	-1.405555	22224.34156
-504.610937	177.130144	-719.827427	62.293375	-0.225371	-1.405555	22187.71935
-536.655372	99.307945	-622.931159	-26.973266	0.537591	1.646296	22224.34156
-577.092397	37.507963	-564.945991	-149.047304	0.537591	4.698146	22235.02304
-548.099813	-65.492006	-532.138593	-235.262093	-0.225371	0.883333	22211.3712
-554.966478	-132.632727	-459.657133	-319.187994	-0.225371	0.12037	22222.81564
-529.025745	-234.869734	-435.242326	-418.37315	1.300554	0.12037	22230.44527
-477.144278	-292.854902	-341.397909	-506.113864	0.537591	0.883333	22213.66009
-435.944291	-368.388213	-284.938666	-572.491622	-0.225371	0.12037	22219.00082
-352.781352	-439.343748	-197.197952	-644.21012	-0.988334	-2.931481	22206.79342
-289.455445	-496.565953	-122.427604	-690.750847	-1.751297	-0.642593	22199.16379
-195.611029	-569.810376	-89.620206	-734.239723	-0.225371	2.409258	22199.92676
-119.314755	-588.121481	75.942708	-744.921201	-0.225371	0.883333	22217.4749
-15.551823	-601.85481	166.735274	-672.439741	-0.225371	1.646296	22214.42305
76.766669	-590.410369	253.713026	-703.721213	-0.225371	0.883333	22210.60823
160.69257	-581.254817	349.083368	-622.847163	-0.225371	-0.642593	22207.55638
232.411067	-540.817792	462.001853	-548.076815	0.537591	0.12037	22223.5786
316.336968	-497.328916	536.772201	-489.328684	-0.988334	-1.405555	22215.18601
368.981397	-446.210412	561.949971	-391.669454	0.537591	-0.642593	22199.16379
455.959149	-366.099325	643.586984	-293.247261	0.537591	2.409258	22233.49712
488.003584	-306.588231	660.372165	-243.654683	0.537591	2.409258	22214.42305
521.573944	-214.26974	629.090692	-161.254707	2.063517	3.172221	22206.79342
552.092454	-128.054951	607.727736	-65.121402	-0.225371	-1.405555	22202.21564
559.722081	-62.440155	610.779587	90.522996	1.300554	-2.168518	22223.5786
542.936901	44.374628	635.957357	197.337779	-0.225371	-0.642593	22223.5786
509.36654	130.589417	583.312928	314.834041	-0.225371	-0.642593	22228.91934
486.477658	226.722722	531.431462	369.004395	-0.225371	0.883333	22212.13416
461.299888	303.781958	446.742598	477.345103	-0.225371	1.646296	22222.81564
413.233235	381.604157	330.772262	549.063601	-0.225371	0.883333	22228.15638
361.351769	434.248586	251.424138	583.396924	-0.988334	0.12037	22202.97861
285.055496	486.130052	153.764907	661.982086	-0.988334	-0.642593	22199.92676
209.522185	532.670779	17.95754	672.663564	-0.225371	0.12037	22215.94897
119.492582	542.589295	-100.301684	663.508011	-0.225371	-1.405555	22208.31935
69.137041	573.107804	-162.101666	616.204322	-0.225371	-0.642593	22211.3712
2.759283	557.085587	-236.872014	711.574664	-0.225371	0.883333	22229.6823
-76.588842	544.878183	-343.686797	673.426527	0.537591	1.646296	42.725913
-154.411041	518.174487	-432.953437	620.019135	0.537591	1.646296	14.496292
-227.655464	495.285605	-466.523798	568.900632	-0.225371	0.12037	8186.590167
-279.53693	452.559692	-537.479332	494.893246	-0.225371	0.12037	22150.33418
-362.699868	413.648592	-581.731171	397.234016	-0.225371	-0.642593	22184.6675
-413.818371	352.611573	-656.501519	310.256264	1.300554	-0.642593	22219.76379
-469.514651	273.263449	-646.583004	182.841487	-0.225371	-0.642593	22225.10453
-499.270198	198.493101	-670.234849	55.42671	0.537591	-1.405555	22177.80084
-535.129446	121.433864	-669.471886	-22.395489	1.300554	0.12037	22225.10453
-568.699807	39.796851	-588.597836	-92.588061	-0.225371	3.172221	22232.73415
-550.388701	-72.358671	-588.597836	-248.232459	-0.225371	0.883333	22208.31935
-558.781291	-149.417907	-489.41268	-326.817621	-0.225371	-0.642593	22220.52675
-522.922043	-221.136405	-440.583065	-417.610187	0.537591	-0.642593	22230.44527
-462.647986	-316.506747	-366.575679	-478.647206	-0.225371	-0.642593	22212.13416
-419.922073	-375.254878	-327.66458	-566.387921	-0.225371	0.12037	22219.76379
-364.988756	-440.10671	-211.694244	-628.187902	-1.751297	-0.642593	22208.31935
-287.166557	-491.225214	-123.953529	-681.595294	-0.225371	2.409258	22202.21564
-210.107321	-540.054829	-43.842442	-722.795282	0.537591	1.646296	22200.68972
-133.811047	-582.780742	53.816789	-729.661946	-0.988334	0.12037	22218.23786
-42.255518	-609.484438	162.92046	-756.365642	-0.225371	2.409258	22219.00082
66.08519	-602.617773	252.1871	-701.432325	-0.988334	0.12037	22206.79342
139.329613	-596.514071	333.06115	-655.654561	-0.988334	-1.405555	22202.21564
230.122179	-544.632605	416.987051	-572.491622	-0.988334	-2.168518	22222.05268
301.840676	-501.143729	505.490729	-496.958312	-0.225371	-0.642593	22213.66009
388.055465	-465.284481	567.290711	-413.795373	-0.225371	0.883333	22202.21564
454.433223	-382.121542	632.905506	-313.084292	-0.225371	-1.405555	22230.44527
478.848031	-310.403045	651.216612	-232.210242	0.537591	0.883333	22215.18601
512.418391	-221.899367	656.557351	-162.780633	2.063517	2.409258	22201.45268
554.381342	-150.943833	642.824022	-49.099185	0.537591	-2.168518	22203.74157
556.67023	-34.973497	629.853655	98.152623	-0.225371	-2.168518	22221.28971
543.699863	39.796851	640.535133	220.226661	-0.988334	-2.168518	22221.28971
512.418391	126.011641	532.194425	280.500717	-0.225371	0.883333	22228.15638
489.529509	209.174579	539.824052	387.315501	0.537591	2.409258	22213.66009
457.485074	288.522703	442.164822	477.345103	-0.225371	1.646296	22222.05268
415.522124	351.848611	348.320405	539.145085	0.537591	0.883333	22230.44527
364.40362	425.093033	243.031547	588.737663	-0.988334	0.12037	22204.50453
293.448086	476.211537	165.209348	645.196906	-0.225371	0.12037	22202.97861
225.544402	530.381891	7.276062	664.270974	-1.751297	-0.642593	22215.94897
134.751837	559.374475	-56.812808	684.108005	-0.225371	0.12037	22207.55638
66.848153	552.50781	-196.434989	670.374676	-0.988334	-1.405555	22209.84527
24.12224	539.537444	-211.694244	697.841334	-0.988334	0.12037	22228.91934
-68.959214	531.144854	-344.44976	654.352458	-0.988334	1.646296	54.933317
-153.648078	531.907817	-462.708984	611.626545	0.537591	0.12037	14.496292
-226.892501	502.15227	-464.997872	569.663595	-0.225371	1.646296	4107.028413
-269.618414	452.559692	-522.98304	520.071017	-0.225371	0.883333	22129.73418
-349.729501	412.88563	-604.620053	376.634022	-0.225371	-1.405555	22186.19343
-416.10726	351.848611	-642.76819	330.856258	0.537591	-0.642593	22219.76379
-463.410949	276.3153	-644.294116	188.182226	2.063517	1.646296	22228.15638
-513.003527	190.10051	-642.76819	77.552629	0.537591	0.12037	22177.03787
-537.418335	125.248678	-628.271898	-1.032533	-0.225371	1.646296	22224.34156
-561.07018	27.589447	-624.457084	-97.9288	-0.225371	2.409258	22231.97119
-560.307217	-36.499422	-593.175612	-232.210242	-0.225371	0.883333	22209.84527
-545.810925	-131.869765	-503.908972	-319.187994	-0.988334	-0.642593	22222.05268
-520.633154	-213.506777	-445.160841	-410.743522	0.537591	-1.405555	22230.44527
-471.803539	-285.988237	-381.071971	-500.010162	-0.225371	-1.405555	22211.3712
-435.944291	-356.943772	-304.012735	-557.99533	0.537591	1.646296	22222.81564
-387.877638	-431.71412	-230.768312	-625.136051	-0.225371	0.883333	22209.08231
-295.559147	-489.699288	-132.346119	-669.38789	-0.225371	0.883333	22199.16379
-233.759165	-549.210382	-10.272081	-737.291574	0.537591	2.409258	22200.68972
-123.892531	-565.232599	45.424199	-740.343425	-0.225371	0.883333	22216.71194
-52.936997	-601.091848	191.913044	-706.010101	0.537591	0.12037	22215.94897
72.951855	-594.225183	248.372287	-735.765648	-0.225371	0.12037	22206.79342
119.492582	-580.491854	352.898182	-661.758263	-0.225371	-1.405555	22212.89712
233.936992	-575.914077	403.253722	-588.51384	-0.225371	-0.642593	22221.28971
294.974011	-516.402984	500.14999	-489.328684	-0.225371	0.12037	22215.94897
373.559173	-462.995592	574.157375	-400.825007	0.537591	0.12037	22203.74157
442.225819	-393.565983	625.275879	-311.558366	1.300554	0.883333	22237.31193
494.107286	-318.032672	677.920307	-229.921354	0.537591	0.883333	22214.42305
498.685062	-232.580846	687.838823	-169.647297	1.300554	0.883333	22211.3712
556.67023	-137.210504	639.772171	-42.23252	-0.225371	-1.405555	22209.84527
558.959118	-58.625342	642.061059	117.226692	-0.225371	-2.168518	22222.81564
541.410975	21.485746	630.616618	218.700736	-0.988334	-1.405555	22222.05268
516.233205	110.752386	606.964773	269.819239	-0.225371	0.883333	22231.20823
489.529509	203.070877	548.979605	373.582171	-0.225371	1.646296	22214.42305
459.773962	281.656039	467.342592	472.767327	-0.225371	2.409258	22224.34156
420.862863	359.478238	354.424107	510.915464	0.537591	0.12037	22229.6823
369.744359	418.989332	247.609324	584.922849	-1.751297	-2.168518	22195.34898
294.974011	483.078201	169.787125	649.011719	-0.225371	-1.405555	22201.45268
233.17403	512.070785	29.401981	674.18949	-0.225371	-0.642593	22215.94897
160.69257	534.196705	-67.494286	694.789484	-0.225371	0.12037	22208.31935
75.240743	550.981885	-119.375753	678.004303	-0.225371	0.12037	22212.13416
28.700016	557.84855	-194.146101	680.293192	0.537591	0.883333	22231.97119
-53.69996	554.033736	-344.44976	612.389508	-0.225371	2.409258	164.799951
-142.203637	511.307823	-446.686767	632.989502	-0.225371	0.883333	14.496292
-224.603613	498.337456	-438.294177	594.841365	-0.225371	0.12037	698.873867
-274.19619	474.685611	-532.138593	504.811762	0.537591	0.12037	22111.42308
-334.470247	428.144884	-563.420065	410.967345	0.537591	-0.642593	22191.53417
-408.477632	354.137499	-609.19783	348.404401	0.537591	-1.405555	22222.05268
-460.359098	281.656039	-645.057078	199.626667	-0.225371	-0.642593	22224.34156
-517.581304	203.83384	-672.523737	90.522996	0.537591	1.646296	22180.85269
-540.470186	118.382013	-635.901525	-4.847346	-0.225371	0.12037	22222.81564
-561.833142	52.767218	-586.308948	-91.062136	0.537591	0.883333	22232.73415
-576.329434	-33.447571	-590.123761	-240.602832	-0.225371	2.409258	22213.66009
-537.418335	-118.899398	-526.034891	-335.973174	-0.225371	0.12037	22222.81564
-521.396117	-211.217889	-444.397878	-400.825007	-0.225371	-0.642593	22230.44527
-488.58872	-286.7512	-403.197891	-539.684225	0.537591	1.646296	22215.18601
-433.655402	-353.891921	-291.042368	-555.706442	-0.225371	0.883333	22222.05268
-387.877638	-430.951157	-215.509057	-631.239753	-0.988334	0.12037	22209.08231
-309.292476	-488.936325	-136.923896	-677.017517	-0.225371	0.883333	22197.63787
-225.366575	-532.425201	-33.160963	-706.773064	-0.988334	3.172221	22202.21564
-112.44809	-568.28445	39.320497	-750.26194	-0.988334	0.883333	22218.23786
-55.988848	-590.410369	176.653789	-669.38789	-0.225371	0.12037	22215.18601
61.507414	-601.85481	237.690808	-713.639729	0.537591	-2.168518	22205.2675
118.729619	-606.432587	259.816728	-731.950835	-0.225371	-0.642593	22212.13416
222.492551	-546.921493	447.505561	-593.091616	-0.225371	0.12037	22219.00082
286.581421	-512.58817	511.594431	-495.432386	-0.225371	0.883333	22207.55638
363.640658	-456.89189	569.579599	-428.291665	0.537591	0.883333	22207.55638
428.49249	-385.173393	629.853655	-309.269478	1.300554	2.409258	22235.02304
491.055435	-326.425262	670.29068	-234.49913	0.537591	0.12037	22215.94897
500.97395	-242.499361	679.446233	-161.254707	0.537591	-0.642593	22202.21564
545.225789	-150.943833	651.979574	-52.151036	1.300554	0.12037	22212.89712
556.67023	-64.729044	634.431431	101.204474	0.537591	-0.642593	22222.81564
545.988752	23.011671	655.794388	210.308146	0.537591	-0.642593	22224.34156
522.336907	117.61905	594.757369	278.974792	0.537591	0.12037	22227.39341
491.055435	198.493101	543.638866	372.819209	0.537591	0.883333	22214.42305
468.166553	274.789374	477.261108	449.878445	-0.225371	0.12037	22223.5786
426.966565	350.322685	357.475958	507.10065	-0.225371	0.883333	22229.6823
372.033248	422.041182	272.024131	567.374706	-1.751297	0.883333	22192.29713
306.418452	460.189319	206.409336	658.167272	-1.751297	-0.642593	22202.21564
229.359216	512.833748	65.26123	694.789484	-0.988334	-1.405555	22216.71194
166.033309	556.322624	-32.398001	671.137639	-0.988334	0.12037	22205.2675
72.951855	563.952252	-117.849827	676.478378	0.537591	0.12037	22212.13416
38.618532	574.63373	-231.531275	713.100589	0.537591	0.883333	22231.20823
-43.781444	533.433742	-327.66458	665.033937	-0.225371	2.409258	260.933256
-139.151786	527.33004	-409.301593	642.145055	-0.225371	0.883333	16.022217
-210.107321	513.596711	-461.183059	600.182104	0.537591	0.883333	11.444441
-271.14434	470.107835	-564.183028	455.219184	0.537591	0.883333	21980.19349
-326.077657	432.722661	-579.442283	430.041414	0.537591	-0.642593	22193.82305
-392.455415	370.922679	-609.19783	346.878475	1.300554	-0.642593	22222.81564
-451.966508	285.470853	-629.797824	240.063692	0.537591	0.883333	22225.10453
-503.085012	235.115312	-677.101513	121.804468	0.537591	1.646296	22181.61565
-540.470186	130.589417	-629.034861	27.960051	0.537591	2.409258	22225.10453
-566.410919	55.056106	-595.4645	-80.380657	0.537591	0.883333	22230.44527
-578.618322	-44.12905	-593.175612	-206.269509	0.537591	0.12037	22212.13416
-544.284999	-112.032733	-523.746003	-302.402814	0.537591	0.12037	22224.34156
-527.499819	-199.010485	-464.997872	-393.958342	0.537591	0.12037	22231.20823
-497.744272	-289.803051	-410.827518	-482.46202	0.537591	-1.405555	22214.42305
-437.470216	-356.180809	-343.686797	-581.647175	-0.988334	-0.642593	22222.05268
-387.114676	-427.136344	-216.27202	-644.973082	-0.225371	1.646296	22209.84527
-324.551731	-463.758555	-145.316486	-668.624927	-0.988334	1.646296	22196.87491
-231.470277	-527.847425	-91.146131	-702.195288	-0.225371	2.409258	22201.45268
-125.418457	-583.543705	30.164944	-718.980468	-0.988334	0.12037	22217.4749
-39.96663	-605.669624	145.372317	-689.987884	0.537591	-0.642593	22211.3712
31.751867	-592.699258	231.587106	-674.728629	-0.988334	-2.168518	22196.87491
112.625917	-591.936295	274.31302	-682.358257	0.537591	0.12037	22212.89712
206.470334	-579.728891	420.038902	-595.380505	-0.988334	-0.642593	22212.89712
285.055496	-521.743723	501.675915	-516.795343	0.537591	1.646296	22182.37861
353.722142	-484.358549	557.372195	-439.736106	-0.225371	-0.642593	22208.31935
425.440639	-403.484499	629.090692	-317.662068	2.063517	1.646296	22235.02304
494.107286	-322.610449	665.712904	-243.654683	1.300554	0.883333	22221.28971
500.97395	-243.262324	650.453649	-192.53618	0.537591	-0.642593	22211.3712
552.092454	-165.440125	680.972158	-71.225104	0.537591	-0.642593	22209.84527
555.144305	-68.543857	652.742537	85.945219	1.300554	0.12037	22225.86749
544.462826	15.382044	665.712904	195.811854	-0.225371	-1.405555	22224.34156
512.418391	100.070907	613.831438	281.26368	0.537591	1.646296	22230.44527
495.633211	194.678287	542.875903	353.74514	-0.225371	1.646296	22215.94897
468.929515	273.263449	464.290741	444.537706	-0.988334	-0.642593	22223.5786
435.359155	344.981946	346.79448	490.31547	-0.225371	-0.642593	22229.6823
377.373987	401.441189	288.046349	556.693228	0.537591	0.12037	22195.34898
309.470303	462.478208	200.305634	642.908017	-0.225371	0.883333	22204.50453
231.648104	523.515226	73.65382	687.159856	0.537591	-0.642593	22219.76379
184.344414	542.589295	-17.138746	679.530229	-0.225371	-0.642593	22203.74157
72.951855	567.004102	-134.635007	675.715415	-0.988334	1.646296	22212.13416
35.566681	565.478177	-197.197952	710.048738	1.300554	3.172221	22232.73415
-42.255518	544.878183	-332.242356	652.826533	0.537591	1.646296	437.177648
-124.655494	522.752264	-404.723816	629.937651	0.537591	0.12037	15.259255
-196.373991	499.100419	-436.005288	588.737663	-0.225371	0.883333	13.733329
-271.907302	477.737462	-528.32378	494.893246	-0.225371	-0.642593	21881.77129
-323.788768	434.248586	-589.360799	433.856227	0.537591	-0.642593	22210.60823
-387.877638	363.293052	-609.960792	351.456252	2.063517	1.646296	22226.63045
-460.359098	293.863443	-618.353383	214.122959	1.300554	0.12037	22222.81564
-496.98131	198.493101	-668.708923	111.885953	-0.225371	0.883333	22183.90454
-529.025745	140.507933	-636.664488	16.51561	-0.225371	0.883333	22224.34156
-558.781291	58.107957	-587.07191	-58.254738	-0.225371	1.646296	22229.6823
-566.410919	-15.136466	-574.101544	-195.58803	-0.225371	0.12037	22215.18601
-563.359068	-116.61051	-521.457115	-281.80282	-0.225371	0.883333	22226.63045
-533.603521	-192.143821	-459.657133	-371.832423	-0.225371	0.12037	22228.91934
-490.877608	-273.780834	-411.590481	-476.358318	-0.225371	0.883333	22212.89712
-429.840589	-343.973405	-338.346058	-561.810144	-0.225371	0.12037	22224.34156
-376.433197	-408.062275	-240.686828	-610.639759	-0.988334	0.12037	22209.08231
-319.973955	-487.4104	-129.294268	-664.047151	-0.225371	1.646296	22199.16379
-216.973985	-537.765941	-99.538721	-715.165654	0.537591	1.646296	22204.50453
-167.381407	-554.551121	28.639018	-699.143437	-0.225371	0.12037	22221.28971
-64.381438	-583.543705	146.898243	-673.202704	-0.225371	-1.405555	22212.13416
22.596314	-596.514071	256.764877	-678.543443	0.537591	-1.405555	22202.21564
102.707402	-585.832593	303.305604	-661.758263	1.300554	0.883333	22214.42305
203.418483	-564.469636	412.409275	-574.017548	0.537591	1.646296	22213.66009
265.981427	-517.928909	511.594431	-508.402753	0.537591	0.883333	22180.85269
342.277701	-462.23263	521.512946	-490.85461	0.537591	0.12037	22200.68972
424.677677	-404.247462	625.275879	-331.395398	1.300554	0.883333	22231.97119
481.136919	-342.44748	655.794388	-253.573198	1.300554	1.646296	22223.5786
523.09987	-254.706765	647.401798	-176.513962	1.300554	0.12037	22215.94897
558.196155	-161.625311	657.320314	-55.96585	0.537591	-2.168518	22211.3712
549.040603	-79.988298	647.401798	63.056337	0.537591	0.883333	22222.05268
536.070236	-3.692025	651.216612	174.448897	-0.225371	0.883333	22225.10453
508.603578	97.782019	611.542549	260.663686	-0.225371	1.646296	22229.6823
500.97395	184.759771	546.690717	357.559954	-0.225371	1.646296	22216.71194
461.299888	262.58197	445.979635	413.256234	-0.225371	0.12037	22225.86749
423.914714	329.722691	313.987082	446.063631	-0.988334	0.12037	22228.91934
387.292502	407.54489	267.446355	535.330271	0.537591	0.12037	22196.11194
326.255483	462.478208	188.09823	623.070986	-0.225371	0.12037	22204.50453
233.17403	498.337456	64.498267	649.011719	-0.988334	0.12037	22219.00082
190.448116	537.248556	-4.168379	684.870968	-0.225371	-0.642593	22202.21564
75.240743	553.270773	-135.39797	683.345042	-0.988334	0.883333	22210.60823
48.537047	554.033736	-155.997964	681.056154	-0.225371	3.172221	22232.73415
-23.18145	559.374475	-320.034952	675.715415	-0.225371	0.12037	733.970153
-111.685128	534.196705	-407.012704	668.085788	-0.225371	0.12037	16.78518
-197.899917	502.15227	-436.005288	588.737663	0.537591	1.646296	11.444441
-275.722116	478.500425	-539.768221	515.49324	-0.225371	0.12037	21745.20096
-325.314694	441.878214	-577.153395	396.471053	1.300554	0.12037	22199.16379
-390.166526	377.789344	-603.857091	363.663656	0.537591	0.883333	22228.91934
-449.67762	297.678256	-604.620053	242.352581	1.300554	1.646296	22219.00082
-501.559086	235.115312	-662.605221	127.90817	-0.988334	0.883333	22186.95639
-515.292415	153.478299	-652.686706	37.115604	-0.225371	0.12037	22227.39341
-560.307217	69.552398	-585.545985	-52.151036	0.537591	1.646296	22225.86749
-570.988695	-28.106832	-609.19783	-173.462111	0.537591	1.646296	22216.71194
-562.596105	-102.114218	-520.694152	-268.06949	-0.225371	-0.642593	22225.10453
-538.94426	-184.514193	-442.10899	-371.832423	0.537591	0.12037	22228.15638
-489.351682	-258.521579	-426.086773	-467.202765	-0.988334	-0.642593	22199.92676
-450.440583	-353.128958	-326.901617	-548.839778	-0.225371	0.12037	22224.34156
-413.055409	-411.114126	-299.434958	-628.187902	-1.751297	-0.642593	22208.31935
-316.159141	-466.047443	-159.049815	-667.099002	-0.988334	0.12037	22199.16379
-238.336942	-520.217798	-67.494286	-729.661946	-0.225371	1.646296	22206.03046
-169.670296	-561.417785	28.639018	-700.669362	-0.225371	-1.405555	22219.00082
-71.248102	-594.225183	158.342684	-683.884182	-0.225371	-2.168518	22206.79342
27.937053	-590.410369	240.742659	-687.698996	0.537591	0.12037	22204.50453
106.522215	-603.380736	285.757461	-696.091586	-0.225371	-0.642593	22215.18601
198.840706	-562.180748	413.172238	-582.410138	0.537591	2.409258	22210.60823
263.692539	-533.188164	485.653698	-522.136082	-0.225371	1.646296	22135.83789
345.329552	-488.173363	520.749984	-483.987945	0.537591	0.883333	22198.40083
423.151751	-411.877089	598.572183	-359.625019	0.537591	0.12037	22225.86749
479.610994	-344.736368	670.29068	-260.439863	1.300554	0.12037	22222.05268
532.255422	-261.57343	651.216612	-174.225074	0.537591	0.12037	22219.76379
556.67023	-164.677162	668.001792	-91.062136	0.537591	-1.405555	22209.08231
537.596162	-99.062367	679.446233	55.42671	0.537591	0.12037	22224.34156
543.699863	4.700565	640.535133	162.241493	-0.988334	0.883333	22226.63045
516.233205	74.893137	629.090692	235.485916	-0.988334	0.12037	22225.86749
503.262838	174.841256	559.661083	346.878475	0.537591	1.646296	22219.76379
464.351739	244.270865	442.927785	418.596973	-0.225371	0.883333	22152.62307
416.285086	333.537505	330.772262	454.456221	0.537591	-0.642593	22227.39341
391.107316	396.100449	287.283386	548.300638	-0.225371	-0.642593	22196.87491
322.44067	445.693027	213.276001	641.382092	-0.988334	-0.642593	22205.2675
232.411067	514.359674	95.779739	644.433943	-0.988334	1.646296	22216.71194
201.892557	544.11522	8.039024	681.819117	-0.988334	0.883333	22201.45268
89.737035	554.796699	-101.064647	716.915403	0.537591	1.646296	22216.71194
44.722234	560.137438	-175.834995	703.945036	1.300554	0.883333	22232.73415
-29.285152	541.063369	-291.042368	700.893185	1.300554	1.646296	1267.281106
-110.159202	535.72263	-373.442344	678.767266	-0.225371	0.12037	16.78518
-188.744364	518.174487	-455.84232	617.730247	0.537591	0.12037	13.733329
-276.485079	486.130052	-527.560817	524.648793	-0.225371	0.12037	21545.30473
-316.922104	433.485624	-569.523767	430.041414	1.300554	-0.642593	22197.63787
-387.877638	394.574524	-593.938575	372.056246	0.537591	0.12037	22230.44527
-435.944291	308.359735	-635.901525	266.004425	1.300554	0.883333	22211.3712
-500.796123	235.115312	-681.67929	127.90817	2.063517	2.409258	22193.06009
-529.025745	140.507933	-633.612637	63.8193	-0.225371	0.12037	22229.6823
-561.07018	75.6561	-599.279314	-51.388073	0.537591	1.646296	22223.5786
-572.514621	1.648714	-606.145979	-181.091738	-0.988334	-1.405555	22213.66009
-558.781291	-89.906814	-527.560817	-287.906522	0.537591	-1.405555	22225.86749
-543.522037	-179.936417	-472.6275	-382.513901	-0.225371	-1.405555	22224.34156
-518.344266	-266.914169	-439.057139	-457.284249	-0.988334	0.883333	22203.74157
-465.699837	-325.6623	-368.101605	-561.810144	-0.225371	0.883333	22224.34156
-406.951707	-398.906722	-267.390524	-593.854579	-0.988334	-0.642593	22208.31935
-324.551731	-467.573369	-161.338703	-652.60271	-0.225371	0.883333	22199.92676
-241.388793	-525.558537	-98.012796	-733.47676	0.537591	0.883333	22208.31935
-171.196221	-559.89186	22.535316	-699.143437	-0.225371	-0.642593	22219.76379
-74.299953	-591.936295	136.979727	-692.276772	0.537591	0.883333	22213.66009
15.72965	-602.617773	255.238951	-659.469374	0.537591	-0.642593	22204.50453
104.99629	-583.543705	297.201902	-670.913816	-0.988334	0.12037	22215.94897
194.26293	-577.440003	404.779648	-577.832362	-0.988334	1.646296	22208.31935
259.114763	-524.795574	497.861102	-532.054597	-0.225371	0.12037	22138.12677
336.936962	-467.573369	545.164791	-459.573137	-0.225371	0.883333	22202.21564
402.551757	-418.743754	566.527748	-351.995392	2.063517	0.12037	22219.76379
475.79618	-353.128958	664.186978	-257.388012	1.300554	-0.642593	22224.34156
525.388758	-271.491945	635.957357	-211.610248	0.537591	0.12037	22211.3712
554.381342	-191.380858	662.661053	-85.721396	-0.225371	-0.642593	22204.50453
538.359124	-93.721628	684.024009	47.797083	-0.225371	-0.642593	22222.81564
547.514677	-2.929062	644.349947	163.767419	-0.225371	1.646296	22227.39341
526.151721	82.522765	619.172177	242.352581	-0.988334	0.883333	22223.5786
496.396174	161.870889	572.63145	333.145146	0.537591	1.646296	22219.00082
465.877664	253.426418	476.498145	395.708091	-0.988334	0.12037	22151.09714
425.440639	312.937511	349.846331	458.271035	-0.225371	-0.642593	22225.86749
395.685093	393.811561	297.964865	541.433973	-0.988334	-1.405555	22196.87491
333.122148	456.374506	210.22415	610.10062	0.537591	0.12037	22207.55638
249.196247	485.36709	40.846422	630.700614	-0.225371	-0.642593	22215.18601
189.685154	544.878183	-14.849858	694.789484	0.537591	3.172221	22207.55638
111.099992	556.322624	-82.753541	687.922819	-0.225371	1.646296	22215.94897
50.062973	566.24114	-172.020181	702.419111	-0.225371	1.646296	22234.26008
-20.129599	550.981885	-283.412741	681.819117	-0.225371	0.12037	5751.976073
-101.003649	535.72263	-353.605313	678.767266	-0.225371	0.883333	19.837031
-175.773997	515.122636	-430.664549	627.648763	-0.225371	-0.642593	11.444441
-253.596197	474.685611	-497.80527	529.22657	-0.225371	0.883333	20432.90506
-313.10729	463.24117	-584.020059	444.537706	1.300554	-0.642593	22184.6675
-368.040607	392.285636	-624.457084	352.219215	0.537591	0.12037	22224.34156
-422.210961	315.226399	-636.664488	253.034059	1.300554	1.646296	22208.31935
-496.218347	245.033827	-710.671874	84.419294	-0.225371	2.409258	22194.58602
-522.15908	169.500517	-633.612637	60.767449	-0.225371	0.12037	22232.73415
-557.255366	84.811653	-587.07191	-44.521409	-0.988334	-1.405555	22215.18601
-577.092397	-18.188317	-555.027475	-150.573229	-0.988334	0.12037	22216.71194
-561.833142	-82.277187	-526.797854	-245.180608	0.537591	0.883333	22228.15638
-556.492403	-167.729013	-478.731202	-345.128727	-0.225371	0.883333	22224.34156
-511.477602	-249.366026	-414.642332	-439.736106	-0.225371	0.12037	22205.2675
-473.329465	-324.136374	-364.286791	-565.624958	-0.225371	1.646296	22225.10453
-414.581334	-407.299313	-254.420157	-598.432356	-0.225371	1.646296	22206.79342
-333.707284	-457.654853	-202.538691	-634.291604	-0.225371	0.883333	22203.74157
-242.151756	-507.247431	-137.686858	-724.321207	-0.988334	-1.405555	22209.08231
-179.588811	-549.973344	14.905689	-698.380474	-0.988334	-2.931481	22217.4749
-71.248102	-593.46222	115.61677	-693.039735	-0.225371	-0.642593	22212.13416
8.862985	-588.121481	239.979697	-647.261971	-0.225371	0.883333	22208.31935
95.077774	-592.699258	314.750045	-672.439741	-0.225371	0.883333	22219.00082
186.633303	-571.336301	394.098169	-574.780511	-0.988334	1.646296	22207.55638
265.981427	-535.477052	481.075921	-516.795343	0.537591	0.12037	22162.54158
336.173999	-493.514102	524.564797	-474.069429	-0.225371	0.883333	22196.11194
387.292502	-421.795605	559.661083	-373.358348	0.537591	1.646296	22215.18601
467.40359	-359.23266	639.772171	-281.80282	0.537591	0.12037	22225.10453
523.862832	-273.017871	645.11291	-233.736167	1.300554	-0.642593	22219.00082
543.699863	-183.751231	662.661053	-124.632496	1.300554	0.883333	22206.79342
539.88505	-112.795696	684.024009	26.434126	-0.225371	1.646296	22225.86749
545.988752	-15.136466	629.090692	163.004456	-0.988334	1.646296	22228.15638
530.729497	73.367212	624.512916	251.508133	-0.225371	0.12037	22214.42305
501.736913	161.870889	581.787003	326.278482	1.300554	0.12037	22220.52675
478.848031	234.352349	508.54258	367.478469	0.537591	0.12037	22157.96381
433.833229	314.463437	381.890766	452.930296	-0.225371	-0.642593	22221.28971
397.211018	384.656008	313.987082	554.40434	-0.988334	-1.405555	22198.40083
346.092515	448.744878	219.379703	606.285806	-0.988334	-0.642593	22209.08231
265.218465	498.337456	62.972342	616.204322	-0.988334	0.883333	22207.55638
199.603669	528.093003	-3.405417	668.085788	0.537591	3.172221	22206.03046
114.914805	547.930034	-76.649839	669.611713	0.537591	1.646296	22220.52675
43.959271	568.530028	-175.072032	702.419111	2.063517	1.646296	22233.49712
-12.499972	545.641146	-254.420157	680.293192	-0.225371	-0.642593	10229.04141
-99.477724	541.063369	-355.131238	672.663564	0.537591	1.646296	20.599994
-175.773997	508.255972	-427.612698	616.204322	0.537591	0.12037	10.681478
-255.122122	483.078201	-494.753419	548.300638	-0.988334	-1.405555	19626.45344
-298.610998	449.507841	-577.153395	469.715476	0.537591	0.12037	22193.82305
-368.040607	395.337487	-603.094128	377.396985	1.300554	0.883333	22222.05268
-420.685036	308.359735	-669.471886	233.95999	1.300554	0.883333	22205.2675
-488.58872	259.530119	-699.227433	111.885953	0.537591	1.646296	22200.68972
-529.788707	168.737554	-653.449668	50.848934	1.300554	1.646296	22235.02304
-558.018329	90.915355	-589.360799	-14.765862	-0.988334	-2.168518	22212.89712
-579.381285	1.648714	-551.212662	-124.632496	-1.751297	-2.168518	22216.71194
-572.514621	-67.017932	-529.086742	-281.80282	-0.225371	0.883333	22228.15638
-547.33685	-157.047535	-466.523798	-364.202795	-0.225371	0.883333	22217.4749
-507.662788	-242.499361	-438.294177	-448.891659	0.537591	0.883333	22211.3712
-477.907241	-321.084523	-355.894201	-523.662007	0.537591	0.883333	22224.34156
-416.10726	-394.328946	-265.101635	-603.773095	-0.225371	2.409258	22202.21564
-340.573949	-454.603002	-188.042399	-666.336039	-0.225371	0.883333	22205.2675
-265.8036	-518.691872	-110.2202	-723.558244	-0.225371	-0.642593	22210.60823
-176.53696	-559.128897	17.95754	-699.9064	0.537591	-0.642593	22216.71194
-86.507357	-583.543705	109.513068	-694.56566	0.537591	0.12037	22216.71194
17.255575	-604.143699	227.00933	-669.38789	-0.225371	0.12037	22209.84527
83.633333	-588.884444	309.409306	-663.284188	0.537591	2.409258	22219.00082
177.47775	-580.491854	400.201871	-579.358287	-0.225371	0.883333	22210.60823
256.062912	-535.477052	467.342592	-538.921262	0.537591	0.883333	22161.01566
333.885111	-489.699288	507.779617	-497.721274	1.300554	2.409258	22199.92676
404.077683	-426.373381	547.453679	-383.276864	0.537591	0.883333	22212.13416
461.299888	-376.01784	609.253661	-326.054658	0.537591	0.12037	22221.28971
497.159137	-298.958604	595.520332	-307.743553	0.537591	-1.405555	22215.94897
534.544311	-213.506777	639.009208	-133.025086	0.537591	0.12037	22204.50453
545.225789	-113.558659	642.061059	9.648946	-0.225371	2.409258	22228.15638
539.88505	-25.817944	633.668469	155.374829	-0.225371	1.646296	22228.15638
520.810981	48.952404	624.512916	235.485916	-0.225371	0.12037	22211.3712
491.055435	151.189411	590.179593	327.041444	0.537591	-0.642593	22221.28971
494.870248	233.589386	535.246276	420.122898	-0.225371	0.12037	22141.94159
439.936931	316.752325	393.335207	459.033998	0.537591	-0.642593	22217.4749
403.31472	380.841195	335.350039	545.248787	-0.225371	-0.642593	22199.92676
350.670291	440.352288	233.113032	606.285806	-0.225371	0.12037	22209.84527
259.114763	489.181903	83.572335	606.285806	-0.988334	-0.642593	22202.97861
208.759222	531.144854	-48.420218	646.722831	-0.988334	0.12037	22206.03046
130.937023	562.426326	-56.049845	697.078372	-0.225371	2.409258	22219.76379
56.929637	560.900401	-133.872045	713.100589	0.537591	1.646296	22227.39341
-6.39627	558.611512	-253.657194	690.211707	0.537591	0.12037	18548.3871
-78.87773	533.433742	-327.66458	688.685782	0.537591	-1.405555	22.125919
-163.566594	521.989301	-408.53863	626.8858	0.537591	1.646296	13.733329
-248.255457	493.75968	-487.123792	549.826563	-0.225371	-1.405555	15411.08432
-297.848035	460.189319	-558.079326	472.004364	1.300554	0.883333	22186.95639
-371.092458	414.411555	-593.175612	389.604389	0.537591	2.409258	22219.76379
-418.396148	338.115281	-667.182998	265.241463	0.537591	1.646296	22188.48232
-474.85539	250.374567	-716.012613	121.804468	-0.225371	1.646296	22202.21564
-527.499819	161.107926	-636.664488	50.848934	0.537591	-0.642593	22232.73415
-563.359068	80.233876	-635.138563	-23.158452	-0.225371	-0.642593	22212.13416
-584.722024	26.826485	-599.279314	-129.210272	-0.225371	-1.405555	22218.23786
-569.46277	-82.277187	-563.420065	-242.89172	-0.225371	0.12037	22228.15638
-548.862776	-149.417907	-492.464531	-351.232429	-0.225371	2.409258	22213.66009
-516.055378	-235.632697	-429.901586	-458.047212	-0.225371	0.883333	22213.66009
-471.803539	-318.032672	-374.205307	-525.187933	-1.751297	0.883333	22222.81564
-413.818371	-382.121542	-254.420157	-595.380505	-0.988334	0.12037	22198.40083
-348.203576	-446.973375	-188.042399	-657.180486	-0.225371	-0.642593	22204.50453
-292.507296	-504.958543	-121.664641	-736.528611	-0.988334	-1.405555	22212.89712
-186.455476	-546.921493	-65.968361	-736.528611	-0.225371	-0.642593	22215.18601
-95.66291	-585.06963	100.357516	-712.876766	-0.225371	-0.642593	22217.4749
3.522246	-591.173332	216.327852	-677.017517	0.537591	0.12037	22210.60823
76.766669	-593.46222	286.520423	-651.076784	-0.225371	0.883333	22218.23786
171.374048	-581.254817	373.498175	-578.595324	-0.225371	0.883333	22212.89712
254.536986	-535.477052	477.261108	-545.024964	0.537591	-0.642593	22170.93417
326.255483	-498.091878	539.824052	-480.936094	0.537591	-0.642593	22206.03046
391.870279	-440.869673	569.579599	-376.410199	0.537591	0.12037	22214.42305
466.640627	-366.862288	638.246245	-294.010224	-0.225371	0.12037	22217.4749
494.107286	-295.906753	570.342562	-292.484298	0.537591	-2.168518	22206.79342
529.203571	-206.640113	655.794388	-133.025086	0.537591	0.12037	22205.2675
530.729497	-130.343839	654.268463	-2.558458	-0.225371	2.409258	22227.39341
533.018385	-39.551273	591.705518	133.248909	-0.225371	0.883333	22226.63045
522.336907	52.004255	617.646251	242.352581	-0.988334	-1.405555	22210.60823
497.159137	142.033858	597.80922	319.411817	-0.225371	-0.642593	22222.05268
484.18877	228.248647	519.224058	394.182165	-1.751297	-0.642593	22228.91934
447.566559	285.470853	402.490759	469.715476	-0.225371	-0.642593	22215.94897
401.025832	370.159716	336.113001	538.382122	-0.988334	-0.642593	22199.92676
353.722142	439.589325	232.350069	590.263589	-0.988334	-0.642593	22208.31935
267.507353	489.181903	78.994559	626.8858	-1.751297	0.883333	22194.58602
225.544402	542.589295	-20.95356	633.752465	-0.988334	1.646296	22209.84527
133.225911	554.796699	-83.516504	662.745049	0.537591	3.172221	22223.5786
57.6926	556.322624	-133.109082	694.026521	1.300554	0.883333	22225.86749
-0.292568	554.033736	-236.872014	677.241341	-0.225371	-0.642593	22200.68972
-79.640693	547.930034	-326.138654	690.97467	-0.225371	-0.642593	32.807398
-152.885115	523.515226	-404.723816	637.567278	-0.225371	0.883333	12.207404
-242.914718	501.389307	-468.812686	540.671011	-0.225371	-0.642593	16898.86166
-302.425812	468.581909	-542.057109	465.900662	2.063517	-0.642593	22191.53417
-368.040607	412.122667	-582.494134	397.234016	0.537591	0.12037	22215.18601
-401.610968	327.433803	-637.427451	279.737755	0.537591	1.646296	22187.71935
-457.307247	245.79679	-713.723725	93.574847	-1.751297	0.12037	22196.11194
-502.322049	171.789405	-667.94596	41.693381	0.537591	-0.642593	22235.02304
-551.151664	102.359796	-619.116345	19.567461	0.537591	0.12037	22211.3712
-593.114614	14.619081	-575.627469	-135.313974	1.300554	0.12037	22219.76379
-564.12203	-58.625342	-542.057109	-232.210242	-0.225371	0.12037	22228.15638
-541.996111	-145.603094	-475.679351	-337.4991	1.300554	0.883333	22211.3712
-509.951676	-244.025287	-465.760835	-435.921293	-0.225371	1.646296	22221.28971
-466.4628	-314.217859	-365.049754	-522.899045	-0.988334	-0.642593	22217.4749
-417.633185	-376.780803	-279.597927	-583.936064	-0.225371	0.12037	22197.63787
-359.648017	-450.788189	-193.383138	-635.81753	-0.988334	0.883333	22204.50453
-283.351743	-505.721506	-149.131299	-734.239723	-0.988334	-1.405555	22215.94897
-188.744364	-549.973344	-34.686889	-712.876766	-0.225371	-1.405555	22206.03046
-108.633277	-585.06963	96.542702	-702.195288	0.537591	2.409258	22222.05268
-30.048115	-614.062214	186.572305	-711.350841	-0.225371	1.646296	22206.03046
72.951855	-597.277034	262.868579	-667.099002	0.537591	1.646296	22215.18601
165.270346	-587.358518	390.283356	-593.854579	0.537591	1.646296	22215.18601
246.907359	-552.262233	463.527778	-554.94348	0.537591	0.12037	22200.68972
311.759191	-494.277065	539.061089	-493.906461	-0.988334	-0.642593	22203.74157
402.551757	-437.817822	587.890705	-387.85464	1.300554	0.12037	22219.00082
457.485074	-385.936356	633.668469	-304.691702	-0.225371	-0.642593	22219.76379
475.033217	-305.825269	593.994406	-298.588	-0.225371	-0.642593	22197.63787
529.966534	-211.980852	600.861071	-156.676931	0.537591	1.646296	22202.21564
542.173938	-127.291988	664.949941	-26.973266	0.537591	2.409258	22230.44527
533.781348	-29.632758	613.831438	116.463729	-1.751297	1.646296	22228.15638
518.522093	46.663516	627.564767	222.515549	-0.225371	-0.642593	22213.66009
500.97395	141.270895	619.172177	311.78219	0.537591	0.12037	22225.86749
484.951733	220.61902	519.224058	374.345134	-0.225371	-0.642593	22229.6823
430.781378	296.152331	421.564828	467.426588	-0.225371	-0.642593	22213.66009
404.077683	373.211567	346.031517	536.093234	-0.988334	-2.168518	22200.68972
352.196217	445.693027	249.135249	597.893216	-0.988334	1.646296	22214.42305
280.477719	480.789313	125.535286	629.937651	-1.751297	0.883333	22192.29713
227.070328	522.752264	1.17236	655.115421	-0.988334	0.883333	22209.84527
139.329613	556.322624	-62.153547	630.700614	-0.988334	0.12037	22222.05268
68.374078	566.24114	-130.057231	714.626515	-0.225371	0.883333	22220.52675
6.574097	548.692997	-259.760896	668.84875	-0.988334	-1.405555	22203.74157
-73.536991	544.11522	-325.375692	679.530229	-0.988334	-2.168518	38.9111
-152.122153	520.463376	-400.14604	639.856166	-0.225371	0.883333	14.496292
-223.077687	503.678195	-481.02009	542.196936	0.537591	0.883333	14736.62526
-300.136924	468.581909	-531.37563	472.004364	-0.225371	-0.642593	22190.00824
-357.359129	403.730077	-603.094128	404.100681	1.300554	0.883333	22215.94897
-425.262812	348.79676	-635.138563	290.419233	0.537591	1.646296	22187.71935
-453.492434	272.500486	-693.886693	146.219276	0.537591	-0.642593	22195.34898
-509.188713	201.544951	-653.449668	79.841518	0.537591	-2.168518	22231.97119
-543.522037	96.256094	-609.19783	24.908201	-1.751297	0.12037	22210.60823
-593.877577	29.878336	-573.338581	-133.025086	-0.225371	0.883333	22222.05268
-554.203515	-66.254969	-524.508966	-202.454695	-0.225371	0.883333	22229.6823
-541.233148	-141.78828	-487.886754	-304.691702	0.537591	2.409258	22215.18601
-509.951676	-207.403075	-452.790469	-410.743522	-0.988334	0.12037	22221.28971
-492.403533	-315.743784	-379.546046	-520.610156	-1.751297	0.12037	22212.89712
-421.447999	-378.306729	-260.523859	-580.884213	-0.225371	-0.642593	22194.58602
[truncated: 28,725 more rows]
