# Supplementary material for: Dynamic analysis of slant cracked rotor system considering nonlinear oil film force
Source: PLoS One. 2024 Jan 25;19(1):e0294293. doi: 10.1371/journal.pone.0294293 (PMC10810477; doi:10.1371/journal.pone.0294293)
Supplement: S1 File — These data were measured by two eddy current sensors, model WT0150. (ZIP) [file pone.0294293.s001.zip › 2021.3.18 Test data for plain bearings/2021.3.18 (P=0.2Mpa, Z=8.1g Clockwise162°+4.0g)/500.csv]

1024	30720	7	0	3
8	8	8	8	10	10	1
3	3	3	3	1	1	4
2	1	4	3	0	0	0
0	0	0	0	-0.000035	0.000012	20764.31641
323.28117	-357.539191	446.895836	-249.12606	-2.375468	-0.77536	22205.2675
331.673761	-347.620676	430.110656	-218.60755	2.202309	0.750565	22211.3712
349.221904	-350.672527	483.518048	-218.60755	1.439346	-0.012397	22193.06009
395.76263	-283.531806	467.49583	-201.82237	2.202309	-0.012397	22222.81564
405.681146	-266.746626	472.836569	-146.12609	-0.086579	-1.538323	22232.73415
414.073736	-262.931812	465.969905	-136.970537	2.202309	0.750565	22220.52675
418.651513	-229.361451	469.784718	-115.607581	-0.086579	-0.77536	22209.08231
423.992252	-190.450352	480.466197	-112.55573	-0.086579	-0.012397	22220.52675
430.858916	-189.687389	449.184725	-79.748332	-2.375468	-0.77536	22221.28971
444.592246	-159.16888	454.525464	-37.785382	-0.849542	0.750565	22216.71194
443.829283	-139.331848	438.503246	-15.659462	2.202309	0.750565	22231.97119
436.199656	-117.205929	433.92547	-14.133537	-2.375468	-1.538323	22226.63045
439.251506	-77.531867	424.006954	28.592376	2.202309	0.750565	22217.4749
432.384842	-64.5615	405.695849	54.53311	-2.375468	-0.012397	22212.13416
440.014469	-53.880022	404.169923	92.681246	-1.612505	-0.012397	22209.84527
424.755214	-18.020773	379.755115	111.755315	-0.849542	0.750565	22200.68972
417.125587	-14.20596	420.955103	130.06642	-0.086579	1.513528	22214.42305
411.784848	10.971811	380.518078	142.273824	-0.849542	0.750565	22222.81564
416.362624	36.912544	363.732898	156.770116	-0.849542	0.750565	22215.94897
407.207072	84.216233	349.236606	179.658998	0.676383	-0.012397	22226.63045
407.970034	101.764376	321.006985	213.229359	-0.849542	-0.012397	22231.97119
372.110786	133.045849	308.036618	223.910837	-0.086579	1.513528	22215.94897
398.051519	148.305103	259.969966	180.421961	-0.086579	-0.012397	22128.97122
378.97745	186.45324	243.184786	231.540464	-0.086579	-0.77536	22231.20823
369.821897	204.764346	252.340338	281.133042	1.439346	-0.77536	22239.60082
363.718196	224.601377	237.081084	305.54785	0.676383	0.750565	22238.07489
338.540425	229.942116	221.821829	301.733036	-0.086579	0.750565	22240.36378
347.695978	254.356924	219.532941	331.488583	0.676383	-0.012397	22225.10453
333.199686	270.379141	194.35517	323.095993	-1.612505	-0.77536	22226.63045
302.681177	287.927284	141.710742	339.11821	-1.612505	-1.538323	22228.91934
298.1034	310.053204	119.584822	384.895975	-0.849542	-0.77536	22215.94897
288.184885	323.02357	96.69594	397.103378	-0.849542	-0.77536	22221.28971
273.688593	355.830968	57.784841	381.081161	0.676383	0.750565	22161.01566
246.984897	352.016154	40.99966	389.473751	-0.086579	-0.012397	22222.81564
229.436754	366.512446	11.244114	409.310782	-1.612505	-0.77536	22200.68972
217.992313	375.667999	14.295965	417.703372	-2.375468	-0.77536	22212.13416
188.999729	401.608732	-40.637353	419.99226	-1.612505	-0.012397	22207.55638
182.133064	406.949471	-41.400315	420.755223	-2.375468	-1.538323	22207.55638
153.903443	406.186508	-121.511403	425.333	-2.375468	-1.538323	22224.34156
140.170114	438.993906	-145.92621	448.984844	-0.849542	-0.77536	22230.44527
122.621971	433.653167	-113.881775	438.303366	-2.375468	-0.77536	22218.23786
98.207163	439.756869	-131.429918	427.621888	-0.086579	-0.012397	22228.15638
74.555318	445.097608	-163.474353	394.81449	2.202309	1.513528	22230.44527
73.792355	441.282794	-183.311384	418.466335	0.676383	-0.012397	22180.85269
51.666436	456.542049	-184.074347	445.932994	0.676383	-0.77536	22238.07489
30.303479	448.149459	-226.80026	443.644105	2.202309	-0.77536	22249.51933
4.362746	451.964273	-222.222484	459.666323	1.439346	-0.77536	22222.05268
-4.792806	448.912422	-230.615074	436.777441	2.202309	-0.77536	22216.71194
-13.948359	438.230943	-255.792844	436.777441	0.676383	-0.012397	21297.34184
-44.466869	426.02354	-289.363205	446.695956	-0.849542	-0.012397	165.562914
-70.407602	426.02354	-291.652093	424.570037	-1.612505	-1.538323	14.496292
-82.615006	419.919838	-305.385422	439.066329	-0.086579	-0.012397	12.970367
-98.637223	420.6828	-319.881714	426.858925	0.676383	0.750565	9.155553
-123.052031	410.764285	-336.666894	427.621888	-0.849542	1.513528	11.444441
-148.229801	399.319844	-338.19282	372.688571	-1.612505	-0.012397	9.155553
-165.777944	395.50503	-375.577994	371.162645	-1.612505	0.750565	10.681478
-178.74831	381.008738	-377.866882	360.481167	0.676383	0.750565	9.155553
-206.977932	362.697632	-354.215037	355.903391	-0.086579	0.750565	21385.08255
-223.000149	384.823552	-377.10392	325.384881	-1.612505	-0.77536	22166.3564
-243.600143	381.771701	-408.385392	331.488583	2.202309	1.513528	22202.21564
-241.311255	362.697632	-381.681696	300.970074	-0.086579	-0.012397	21935.17869
-278.696429	352.016154	-402.28169	263.584899	-2.375468	-0.77536	22193.06009
-285.563094	335.230974	-414.489094	249.088607	-0.849542	-1.538323	22187.71935
-300.822348	321.497645	-435.089088	195.681216	1.439346	1.513528	22109.13419
-307.689013	314.63098	-471.711299	193.392328	0.676383	-0.012397	22198.40083
-341.259373	284.875433	-433.563162	213.229359	1.439346	0.750565	22228.91934
-329.814932	261.223588	-420.592796	159.059004	2.202309	1.513528	22222.81564
-363.385293	238.334706	-451.111305	149.903452	0.676383	-0.012397	22210.60823
-360.333442	227.653228	-437.377976	104.88865	-2.375468	-0.77536	22209.84527
-386.274175	187.216203	-431.274274	83.525694	0.676383	-0.012397	22222.05268
-375.592697	188.742128	-458.740932	60.636811	-0.849542	-0.012397	22228.91934
-411.451945	161.27547	-426.696497	62.9257	1.439346	-0.012397	22218.23786
-413.740833	139.14955	-417.540945	51.481259	0.676383	-0.012397	22225.86749
-434.340827	119.312519	-432.037237	-8.029835	0.676383	-0.012397	22186.95639
-423.659349	104.053265	-416.015019	-1.16317	0.676383	0.750565	22216.71194
-457.992672	70.482904	-410.67428	-19.474276	-2.375468	-0.012397	22204.50453
-456.466747	58.2755	-427.45946	-95.007587	-0.849542	-0.012397	22214.42305
-476.303778	44.542171	-364.896516	-86.614997	-2.375468	-0.012397	22197.63787
-473.251927	7.91996	-370.237255	-104.16314	-3.901393	-1.538323	22210.60823
-452.651933	-8.86522	-347.348373	-120.185357	-0.086579	-0.012397	22226.63045
-454.177858	1.816258	-319.118752	-131.629798	-0.849542	-0.012397	22215.18601
-451.88897	-36.331879	-323.696528	-172.829786	-0.849542	-0.77536	22223.5786
-444.259343	-66.087426	-325.985416	-192.666817	-0.849542	0.750565	22230.44527
-460.28156	-81.34668	-290.88913	-236.155693	-0.086579	-0.012397	22215.18601
-429.763051	-104.235563	-285.548391	-230.051991	-0.086579	-0.012397	22212.89712
-398.481579	-129.413333	-333.615044	-268.200128	2.965271	-0.012397	22251.80822
-414.503796	-133.991109	-272.578025	-305.585302	2.202309	-0.012397	22238.07489
-415.266759	-159.16888	-245.111366	-297.955675	1.439346	-0.012397	22240.36378
-391.614914	-187.398501	-216.118782	-280.407532	2.965271	1.513528	22241.88971
-383.222324	-202.657756	-176.44472	-325.422333	-0.086579	-0.77536	22229.6823
-367.200106	-237.754042	-177.970645	-329.237147	-2.375468	-0.77536	22217.4749
-361.859367	-249.961445	-154.3188	-368.148247	-1.612505	-0.77536	22227.39341
-347.363075	-262.168849	-119.985477	-358.229731	-2.375468	-1.538323	22225.10453
-325.237156	-290.39847	-94.807707	-381.118613	-1.612505	-0.012397	22219.00082
-320.659379	-315.576241	-91.755856	-396.377868	-1.612505	-0.012397	22217.4749
-306.92605	-333.124384	-66.578086	-416.214899	-3.13843	-0.012397	22207.55638
-280.985317	-360.591042	-74.970676	-443.681558	-0.849542	-0.012397	22196.11194
-269.540876	-372.035483	-39.87439	-423.844527	-1.612505	-0.77536	22207.55638
-239.785329	-365.931781	-23.852172	-432.237117	-1.612505	0.750565	22216.71194
-208.503857	-409.420657	6.666337	-454.363036	-1.612505	-0.77536	22206.79342
-194.007565	-414.761397	38.710772	-472.674142	0.676383	1.513528	22229.6823
-177.222385	-436.124353	31.844107	-457.414887	-1.612505	-0.012397	22231.97119
-137.548323	-433.835465	93.644089	-478.777844	-0.849542	-1.538323	22215.18601
-103.977962	-429.257689	109.666307	-466.57044	0.676383	0.750565	22224.34156
-84.903894	-447.568794	122.636673	-497.088949	1.439346	0.750565	22135.83789
-65.066863	-436.887316	118.821859	-450.548222	2.202309	-0.012397	22213.66009
-55.148347	-458.250273	166.888512	-450.548222	1.439346	1.513528	22245.70452
-39.12613	-489.531745	224.87368	-507.007465	2.965271	0.750565	22240.36378
7.414597	-493.346558	203.510723	-438.340819	1.439346	-0.012397	22199.16379
28.014591	-478.850266	262.258854	-424.607489	0.676383	0.750565	22228.15638
47.08866	-498.687298	275.992183	-418.503787	-0.086579	-0.012397	22231.97119
55.48125	-467.405825	276.755146	-409.348235	-0.849542	-0.012397	22192.29713
99.733089	-488.005819	317.192171	-410.111197	0.676383	-0.012397	22214.42305
115.755306	-488.768782	327.873649	-409.348235	0.676383	1.513528	22231.20823
144.74789	-484.191006	330.9255	-389.511203	0.676383	0.750565	22106.08234
164.584921	-457.48731	366.021786	-370.437135	-1.612505	-0.012397	22195.34898
202.733058	-466.642863	371.362525	-365.859359	-3.13843	-0.012397	22196.87491
232.488605	-452.909533	366.784749	-378.066762	-0.849542	0.750565	22190.7712
229.436754	-438.413241	392.725482	-394.851943	-2.375468	-0.012397	22177.03787
260.718226	-416.287322	410.273625	-321.60752	-1.612505	-0.012397	22205.2675
264.53304	-401.028067	419.429178	-294.903824	0.676383	0.750565	22214.42305
289.71081	-400.265105	413.325476	-278.118644	-0.086579	-0.012397	22209.84527
298.1034	-368.983632	424.769917	-257.51865	2.202309	0.750565	22213.66009
332.436723	-369.746595	434.688433	-259.044575	-0.849542	-0.012397	22215.18601
340.066351	-346.857713	456.051389	-201.059407	2.202309	0.750565	22196.11194
369.821897	-326.257719	450.71065	-217.081625	-0.086579	-0.012397	22190.7712
353.79968	-318.628092	430.873619	-178.933488	3.728234	0.750565	22221.28971
394.999668	-281.242918	437.740283	-192.666817	2.202309	0.750565	22206.79342
385.844115	-270.561439	470.547681	-184.274227	2.202309	0.750565	22221.28971
413.310773	-246.146632	464.443979	-126.289059	2.202309	0.750565	22228.91934
424.755214	-224.020712	473.599532	-104.926102	0.676383	-0.77536	22210.60823
429.332991	-215.628122	471.310644	-88.140922	-3.13843	-0.012397	22222.05268
450.695948	-185.872575	485.806936	-74.407593	1.439346	-0.012397	22230.44527
448.407059	-139.331848	474.362495	-40.837233	-2.375468	-1.538323	22214.42305
446.881134	-136.279998	446.132874	-20.237239	0.676383	-0.012397	22224.34156
444.592246	-114.154078	438.503246	8.755345	0.676383	-0.012397	22231.20823
441.540395	-89.739271	427.058805	13.333122	-0.086579	-0.012397	22195.34898
430.858916	-70.665202	403.40696	56.821998	-4.664356	-2.301285	22197.63787
449.932985	-32.517065	363.732898	58.347923	-2.375468	-2.301285	22209.08231
429.332991	-12.680034	404.932886	98.784948	-0.849542	-0.012397	22206.03046
426.28114	12.497736	390.436594	141.510862	-2.375468	-0.77536	22212.89712
420.940401	46.831059	394.251407	167.451595	0.676383	-0.012397	22232.73415
413.310773	62.853277	344.65883	190.340477	1.439346	0.750565	22226.63045
407.970034	84.216233	330.162538	210.940471	-0.086579	-0.012397	22221.28971
391.947817	104.053265	315.666246	207.125657	-0.086579	-0.77536	22229.6823
383.555227	136.0977	311.088469	221.621949	-1.612505	-1.538323	22153.38603
382.029301	152.119917	268.362556	243.747868	1.439346	-0.012397	22228.91934
378.97745	173.482874	243.947748	249.088607	0.676383	1.513528	22252.57118
345.40709	211.63101	252.340338	260.533048	2.202309	0.750565	22243.41563
346.933015	241.386557	188.251469	252.903421	-0.086579	-0.77536	22224.34156
342.355239	234.519893	221.058866	310.888589	2.202309	0.750565	22238.83786
322.518208	252.068036	208.0885	331.488583	0.676383	0.750565	22231.97119
340.066351	265.038402	174.518139	337.592285	-0.849542	-1.538323	22214.42305
316.414506	300.134688	132.555189	354.377465	0.676383	-0.77536	22225.86749
296.577475	323.02357	81.436685	342.170061	-1.612505	-0.77536	22229.6823
283.607108	335.230974	80.673723	382.607086	0.676383	-0.012397	22175.51195
274.451555	345.912452	82.962611	389.473751	-1.612505	-0.012397	22226.63045
260.718226	364.986521	53.970027	403.20708	-3.901393	-0.77536	22209.08231
214.177499	384.823552	32.60707	408.547819	-1.612505	-0.77536	22199.92676
216.466387	375.667999	-20.037359	403.20708	-1.612505	0.750565	22204.50453
185.947878	397.793918	-93.281781	387.184863	-1.612505	-0.77536	22221.28971
176.029362	408.475397	-62.763272	449.747807	0.676383	0.750565	22213.66009
155.429368	437.467981	-90.992893	446.695956	-0.086579	-0.012397	22225.86749
131.777523	424.497614	-118.459552	448.984844	-0.849542	-0.77536	22231.20823
108.125679	448.149459	-123.800291	439.066329	1.439346	0.750565	22218.23786
98.970126	440.519832	-183.311384	426.858925	0.676383	0.750565	22216.71194
84.473834	462.645751	-158.133614	441.355217	-0.849542	0.750565	22195.34898
74.555318	440.519832	-203.148416	439.066329	2.202309	-0.012397	22234.26008
37.170144	454.253161	-161.948428	464.244099	1.439346	-0.012397	22236.54897
32.592368	462.645751	-227.563223	463.481136	2.965271	0.750565	22223.5786
5.888672	462.645751	-261.133584	393.288565	2.202309	0.750565	22224.34156
-2.503918	435.942055	-232.903962	441.355217	-0.086579	-0.77536	22224.34156
-29.207614	431.364279	-237.481739	448.984844	1.439346	1.513528	22224.34156
-63.540937	429.07539	-277.155801	422.281149	-0.849542	-0.012397	45.777764
-82.615006	436.705018	-287.074317	419.229298	-0.849542	0.750565	12.970367
-105.503888	414.579098	-316.066901	403.20708	-0.849542	0.750565	12.207404
-100.926111	410.764285	-332.089118	431.436702	-1.612505	-0.012397	9.918516
-126.866844	400.082806	-347.348373	397.103378	-3.901393	-1.538323	9.918516
-142.889062	390.164291	-362.607628	379.555235	-2.375468	-0.77536	8.39259
-151.281652	377.956887	-367.185404	359.718204	-0.849542	0.750565	9.918516
-194.770528	381.771701	-384.733547	361.24413	-2.375468	-0.77536	8.39259
-197.822379	375.667999	-388.548361	300.970074	0.676383	-0.012397	21974.85275
-223.000149	370.32726	-384.733547	341.407099	0.676383	0.750565	22204.50453
-245.889031	362.697632	-396.177988	320.807105	1.439346	0.750565	22188.48232
-245.889031	345.912452	-396.940951	288.76267	-2.375468	-1.538323	22206.03046
-286.326056	345.912452	-396.940951	268.162676	-0.849542	-0.77536	22206.03046
-280.985317	335.230974	-423.644646	240.696017	0.676383	-0.012397	22148.04529
-295.481609	313.868017	-441.192789	217.044172	1.439346	-0.012397	22212.13416
-292.429758	290.216172	-450.348342	219.333061	2.202309	-0.77536	22239.60082
-354.992703	281.823582	-451.874268	184.999738	1.439346	-0.012397	22196.87491
-361.096405	274.193955	-457.97797	119.384942	2.202309	1.513528	22192.29713
-364.148255	233.75693	-440.429827	80.473843	0.676383	0.750565	22221.28971
-371.01492	216.208787	-437.377976	91.918284	2.202309	1.513528	22208.31935
-395.429728	198.660644	-449.58538	78.947917	-0.086579	-0.012397	22220.52675
-389.326026	175.771762	-448.059454	81.236805	-0.086579	-0.012397	22230.44527
-416.792684	149.068066	-422.118721	45.377557	2.202309	1.513528	22218.23786
-425.185274	129.231035	-452.63723	20.199786	-1.612505	-0.77536	22173.98602
-433.577865	113.208817	-400.755764	24.777563	-0.086579	-0.012397	22229.6823
-448.837119	88.031047	-412.963168	-13.370574	-3.13843	-0.77536	22197.63787
-460.28156	78.875494	-408.385392	-34.733531	-1.612505	-0.012397	22204.50453
-457.992672	45.305134	-405.333541	-70.592779	-1.612505	-0.012397	22211.3712
-465.6223	27.756991	-397.703913	-127.052022	-0.086579	-0.012397	22212.13416
-454.177858	15.549587	-375.577994	-138.496463	-0.086579	0.750565	22217.4749
-451.126008	14.023662	-351.926149	-98.822401	-0.849542	-0.012397	22229.6823
-447.311194	-21.072624	-324.459491	-128.577947	-1.612505	-0.012397	22220.52675
-445.022306	-50.065208	-316.829863	-185.03719	-0.086579	-0.012397	22213.66009
-451.88897	-82.872606	-304.62246	-203.348296	0.676383	1.513528	22221.28971
-448.837119	-79.057792	-303.859497	-205.637184	-0.086579	-0.77536	22220.52675
-421.370461	-98.894823	-258.081733	-227.763103	2.965271	-0.012397	22239.60082
-432.814902	-121.020743	-286.311354	-258.281613	0.676383	-0.77536	22243.41563
-412.977871	-146.961476	-269.526174	-280.407532	-0.849542	-0.77536	22239.60082
-389.326026	-210.287383	-249.689142	-301.770489	0.676383	-0.77536	22226.63045
-398.481579	-197.317017	-198.570639	-299.4816	-0.086579	-0.012397	22232.73415
-377.881585	-230.124414	-178.733608	-319.318632	-0.086579	-0.77536	22230.44527
-364.148255	-253.013296	-173.392869	-326.185296	-0.849542	-0.012397	22212.89712
-350.414926	-271.324402	-113.118813	-364.333433	-0.086579	-0.012397	22225.10453
-329.05197	-286.583657	-107.015111	-357.466768	-1.612505	-0.012397	22231.20823
-339.733448	-291.924396	-128.378067	-359.755657	-0.849542	-0.77536	22209.08231
-317.607529	-317.102166	-78.022527	-391.037129	-1.612505	-0.012397	22202.21564
-298.53346	-327.020682	-64.289197	-420.029713	-0.849542	-0.012397	22211.3712
-280.222354	-345.331787	-53.607719	-433.000079	-0.849542	-0.77536	22199.92676
-245.889031	-371.272521	-44.452166	-433.000079	-2.375468	-0.012397	22209.84527
-219.185335	-391.872514	-43.689203	-472.674142	-0.086579	0.750565	22222.81564
-203.163118	-388.057701	-8.592918	-474.96303	-0.849542	-0.77536	22219.00082
-187.140901	-402.553993	31.081145	-465.044514	0.676383	-0.012397	22222.81564
-158.911279	-426.205838	64.651505	-464.281552	-0.086579	1.513528	22230.44527
-114.659441	-436.124353	95.932977	-464.281552	1.439346	-0.012397	22222.81564
-92.533521	-433.072502	115.770009	-442.155632	-0.086579	-0.77536	22154.91195
-71.170565	-449.857682	134.844077	-473.437104	2.965271	0.750565	22233.49712
-64.3039	-459.776198	145.525555	-467.333403	2.202309	-0.012397	22247.23045
-46.755757	-471.983602	179.858878	-449.78526	-0.086579	-0.77536	22222.05268
-13.948359	-475.035453	182.147767	-437.577856	0.676383	-0.012397	22198.40083
-3.266881	-465.116937	243.947748	-471.911179	-1.612505	-1.538323	22228.15638
26.488666	-469.694714	272.940332	-408.585272	-2.375468	-0.012397	22214.42305
58.533101	-486.479894	259.969966	-457.414887	-1.612505	-1.538323	22206.79342
83.710871	-471.220639	298.118103	-404.770458	1.439346	-0.77536	22226.63045
97.4442	-457.48731	329.399575	-410.111197	-0.849542	0.750565	22216.71194
141.696039	-445.279906	322.53291	-416.214899	-2.375468	-0.77536	22111.42308
167.636772	-477.324341	317.955134	-406.296384	-0.086579	-0.77536	22212.13416
170.688623	-478.850266	355.340308	-362.807508	-3.901393	-1.538323	22180.85269
194.340468	-459.776198	369.8366	-351.363067	2.202309	1.513528	22189.24528
224.858977	-449.09472	381.281041	-355.940843	-0.086579	-0.77536	9900.967437
230.199717	-436.887316	385.858817	-341.444551	-0.849542	-0.012397	22091.58605
230.962679	-416.287322	391.199557	-368.911209	-1.612505	-0.012397	22201.45268
274.451555	-405.605844	401.118072	-310.926041	0.676383	1.513528	22215.18601
293.525624	-401.028067	436.214358	-292.614936	1.439346	0.750565	22202.97861
304.207102	-376.61326	433.92547	-268.963091	-1.612505	-0.77536	22209.08231
333.199686	-359.065117	434.688433	-237.681619	-0.086579	0.750565	22212.13416
346.933015	-328.546607	454.525464	-241.496432	-3.13843	-1.538323	22185.43046
359.903382	-320.91698	467.49583	-182.748302	3.728234	1.513528	22217.4749
378.214488	-310.998464	465.969905	-162.148308	1.439346	0.750565	22219.00082
373.636711	-280.479955	493.436563	-180.459413	2.965271	0.750565	22196.87491
399.577444	-295.73921	459.866203	-164.437196	0.676383	0.750565	22207.55638
407.970034	-255.302185	443.081023	-162.911271	0.676383	-0.77536	22211.3712
404.155221	-211.050346	449.184725	-161.385345	-0.849542	-0.77536	22222.81564
432.384842	-201.894793	468.258793	-98.822401	-0.086579	-0.012397	22217.4749
436.199656	-176.717023	488.858787	-59.148338	-0.086579	-0.012397	22228.15638
443.06632	-142.383699	448.421762	-24.815015	0.676383	-0.012397	22228.15638
456.036687	-119.494817	420.955103	-1.16317	-0.086579	-0.012397	22219.00082
436.199656	-110.339264	424.006954	8.755345	-1.612505	0.750565	22206.03046
429.332991	-77.531867	424.006954	26.303488	-0.849542	0.750565	22210.60823
443.06632	-66.850388	417.14029	78.184954	-1.612505	-0.012397	22197.63787
433.147805	-25.650401	390.436594	95.733097	-3.901393	-0.012397	22212.89712
417.88855	-13.442997	397.303258	69.792364	-1.612505	-0.77536	22222.81564
431.621879	23.942177	351.525494	81.999768	-0.086579	0.750565	22217.4749
421.703364	40.727357	368.310674	159.059004	-2.375468	-0.77536	22225.10453
407.207072	65.905128	351.525494	199.49603	-0.086579	0.750565	22233.49712
416.362624	100.238451	346.184755	191.103439	-0.086579	-0.012397	22215.18601
390.421891	111.682892	326.347724	213.229359	0.676383	0.750565	22170.17121
392.71078	142.201401	308.799581	242.221943	2.202309	0.750565	22254.09711
375.162637	158.223619	304.984767	251.377496	1.439346	-0.012397	22236.54897
385.081152	181.875464	259.969966	270.451564	-0.086579	-0.012397	22238.83786
365.244121	203.23842	244.710711	260.533048	-0.086579	0.750565	22241.12674
338.540425	202.475458	221.058866	294.103409	0.676383	-0.012397	22224.34156
345.40709	242.912483	207.325537	318.518216	0.676383	0.750565	22224.34156
327.858947	269.616178	166.888512	266.63675	0.676383	-0.012397	22229.6823
313.362655	284.875433	163.073698	340.644136	1.439346	0.750565	22219.00082
306.49599	312.342092	101.273717	356.666353	-3.13843	-0.77536	22219.76379
284.370071	303.949502	102.036679	367.347832	-0.086579	0.750565	22183.90454
245.458971	336.756899	108.903344	413.888559	-0.086579	-0.77536	22219.00082
264.53304	361.171707	72.281133	384.895975	-0.849542	0.750565	22199.16379
244.696009	373.379111	41.762623	385.658937	-3.13843	-0.012397	22212.89712
234.01453	368.801334	23.451517	400.918192	0.676383	0.750565	22211.3712
205.784909	383.297626	-33.770688	412.362633	-0.086579	-0.77536	22209.08231
178.31825	418.393912	-83.363266	397.866341	0.676383	0.750565	22226.63045
171.451586	422.971689	-69.629937	422.281149	1.439346	0.750565	22231.97119
153.903443	432.890204	-132.955844	423.807074	1.439346	2.276491	22223.5786
128.725673	435.942055	-115.407701	448.984844	-0.849542	0.750565	22228.91934
113.466418	442.045757	-116.170663	452.036695	-0.849542	-0.012397	22225.10453
76.844206	441.282794	-122.274365	448.984844	-0.086579	0.750565	22188.48232
90.577536	451.964273	-164.237316	447.458919	1.439346	-0.012397	22242.65267
53.955324	438.230943	-181.785459	447.458919	0.676383	-0.012397	22244.17859
34.881256	439.756869	-203.911378	450.51077	2.965271	0.750565	22196.11194
15.044225	428.312428	-214.592857	434.488552	0.676383	0.750565	22226.63045
-10.133546	442.045757	-239.770627	442.11818	2.202309	0.750565	22236.54897
-37.600204	442.045757	-272.578025	428.384851	-0.849542	-0.012397	22190.00824
-55.91131	422.208726	-251.215068	447.458919	1.439346	0.750565	1287.8811
-62.015012	416.867987	-277.918764	444.407068	-1.612505	-0.77536	16.78518
-87.955745	419.919838	-295.466907	432.199664	-0.849542	-0.012397	12.207404
-89.48167	408.475397	-309.963199	446.695956	0.676383	0.750565	11.444441
-122.289068	390.927254	-329.037267	404.733006	-2.375468	-0.012397	9.155553
-149.755726	384.823552	-336.666894	401.681155	0.676383	1.513528	10.681478
-153.57054	399.319844	-373.289106	365.821906	-3.901393	-0.77536	9.155553
-165.777944	398.556881	-374.052069	363.533018	-0.849542	0.750565	9.918516
-201.637193	379.482813	-389.311323	338.355248	-1.612505	-0.012397	2071.443831
-226.814963	371.853185	-400.755764	308.599701	-2.375468	-0.77536	22077.85272
-227.577926	359.645781	-427.45946	339.881173	0.676383	-1.538323	22187.71935
-249.703845	364.986521	-423.644646	299.444148	-0.086579	-0.012397	22200.68972
-246.651994	346.675415	-403.807615	295.629334	-0.849542	0.750565	22199.92676
-277.170503	335.230974	-411.437243	283.421931	-0.849542	0.750565	22171.69713
-275.644578	335.993937	-408.385392	248.325645	4.491197	1.513528	22229.6823
-300.059386	303.186539	-424.407609	217.044172	0.676383	-0.012397	22228.91934
-300.822348	284.11247	-422.881684	222.384912	4.491197	0.750565	22219.00082
-323.71123	258.9347	-437.377976	169.740483	2.965271	-0.012397	22205.2675
-351.940852	245.201371	-448.822417	133.118271	0.676383	0.750565	22205.2675
-364.911218	228.416191	-431.274274	128.540495	0.676383	-0.012397	22221.28971
-380.933436	202.475458	-452.63723	69.029402	-0.086579	-0.012397	22228.91934
-400.007504	194.082868	-466.37056	83.525694	2.202309	2.276491	22217.4749
-404.585281	178.06065	-463.318709	51.481259	-1.612505	0.750565	22227.39341
-400.007504	162.038433	-395.415025	45.377557	-0.086579	-0.012397	22177.03787
-409.92602	119.312519	-441.192789	50.718296	-1.612505	-0.77536	22211.3712
-424.422312	90.319935	-399.229839	13.333122	-2.375468	-0.012397	22203.74157
-447.311194	68.194016	-415.252056	-5.740947	-0.086579	0.750565	22215.94897
-450.363045	70.482904	-393.126137	-48.46686	-1.612505	-0.77536	22199.16379
-456.466747	46.068097	-354.978	-66.015003	-2.375468	-0.77536	22212.89712
-455.703784	30.045879	-367.948367	-133.918686	2.202309	1.513528	22232.73415
-451.126008	14.023662	-361.844665	-123.237208	-0.086579	0.750565	22214.42305
-454.177858	-15.731885	-383.970584	-179.696451	-0.086579	-0.77536	22224.34156
-441.970455	-32.517065	-342.007634	-154.51868	-1.612505	-0.77536	22229.6823
-441.207492	-53.880022	-298.518758	-178.933488	1.439346	0.750565	22217.4749
-442.733417	-66.850388	-300.044683	-184.274227	-0.086579	0.750565	22216.71194
-447.311194	-97.368898	-284.785428	-220.133476	1.439346	-0.77536	22253.33415
-452.651933	-124.835556	-259.607658	-266.674203	1.439346	0.750565	22235.786
-426.7112	-131.702221	-274.10395	-265.148277	0.676383	-0.012397	22231.20823
-412.214908	-176.717023	-235.19285	-279.644569	0.676383	0.750565	22241.88971
-402.296392	-173.665172	-229.089149	-301.007526	-2.375468	-1.538323	22223.5786
-379.40751	-221.731824	-217.644708	-321.60752	-0.086579	0.750565	22219.00082
-361.859367	-232.413302	-174.918794	-321.60752	1.439346	-0.012397	22229.6823
-359.570479	-257.591073	-181.785459	-320.844557	-0.849542	1.513528	22226.63045
-350.414926	-266.746626	-139.822508	-358.229731	0.676383	0.750565	22220.52675
-348.126038	-278.954029	-99.385483	-363.57047	-1.612505	-0.77536	22222.81564
-321.422342	-309.472539	-113.881775	-381.881576	-2.375468	0.750565	22206.03046
-323.71123	-354.48734	-52.844756	-393.326017	-1.612505	0.750565	22198.40083
-297.007535	-343.042899	-94.044744	-423.844527	-0.086579	-0.012397	22211.3712
-262.674211	-352.198452	-40.637353	-424.607489	-1.612505	0.750565	22220.52675
-237.496441	-368.22067	-25.378098	-455.125999	-0.849542	-0.012397	22209.84527
-216.133485	-393.39844	-33.770688	-469.622291	-0.086579	-0.012397	22228.15638
-212.318671	-402.553993	5.903374	-482.592657	-1.612505	-1.538323	22231.20823
-178.74831	-396.450291	18.873741	-493.274136	1.439346	-0.012397	22215.94897
-135.259434	-426.205838	53.970027	-483.35562	0.676383	0.750565	22225.86749
-120.00018	-436.124353	116.532971	-456.651924	1.439346	-0.012397	22183.90454
-94.059447	-444.516943	132.555189	-435.288968	3.728234	0.750565	22228.91934
-59.726123	-448.331757	139.421853	-459.703775	2.965271	1.513528	22247.23045
-27.681689	-452.909533	159.258885	-466.57044	1.439346	-0.012397	22235.786
-28.444651	-471.220639	196.644059	-445.207483	-0.086579	-0.77536	22202.97861
-5.555769	-474.27249	235.555158	-423.844527	-0.086579	-0.77536	22228.91934
17.333113	-488.768782	268.362556	-428.422303	0.676383	1.513528	22227.39341
32.592368	-465.8799	263.021817	-430.711191	-0.849542	-0.012397	22178.5638
51.666436	-488.768782	279.806997	-436.05193	-0.086579	-0.012397	22218.23786
87.525685	-486.479894	274.466258	-415.451936	1.439346	0.750565	22231.20823
111.940492	-499.45026	301.932916	-400.192682	-0.086579	0.750565	22106.08234
117.281231	-484.191006	303.458842	-378.829725	0.676383	1.513528	22200.68972
143.221965	-465.8799	330.9255	-399.429719	-0.086579	-0.012397	22202.21564
172.977511	-465.8799	338.555128	-405.533421	-2.375468	-1.538323	22190.7712
195.103431	-466.642863	370.599563	-366.622321	-2.375468	-0.77536	22177.03787
224.858977	-446.805831	393.488445	-346.022327	-0.849542	-0.012397	22202.97861
250.036748	-428.494726	392.725482	-361.281582	-0.086579	0.750565	22212.89712
253.851561	-417.050285	409.510662	-320.844557	-0.849542	-0.012397	22190.00824
288.184885	-401.79103	386.62178	-330.763073	1.439346	0.750565	22212.89712
280.555257	-391.872514	388.147706	-322.370483	-1.612505	-0.77536	22211.3712
314.88858	-374.324371	417.903252	-303.296414	0.676383	-0.012397	22198.40083
338.540425	-366.694744	474.362495	-227.763103	1.439346	-0.012397	22209.84527
367.533009	-332.361421	468.258793	-184.274227	2.202309	-0.012397	22231.20823
366.770046	-318.628092	458.340277	-173.592749	2.202309	0.750565	22208.31935
375.925599	-301.842911	478.940271	-179.696451	2.202309	-0.77536	22204.50453
398.051519	-269.035514	473.599532	-161.385345	2.202309	0.750565	22222.05268
400.340407	-246.909594	480.466197	-145.363128	0.676383	-0.012397	22199.92676
404.918183	-253.776259	471.310644	-142.311277	0.676383	1.513528	22224.34156
415.599662	-211.050346	477.414346	-110.266842	1.439346	0.750565	22232.73415
423.992252	-196.554054	481.229159	-78.985369	-1.612505	-0.012397	22214.42305
443.829283	-169.850358	453.762501	-53.044636	-0.849542	0.750565	22224.34156
441.540395	-145.43555	455.288426	-8.792798	0.676383	-0.77536	22231.97119
437.725581	-115.680004	433.92547	-4.215021	-3.13843	-0.77536	22193.06009
430.095954	-89.739271	414.851401	-3.452058	-3.901393	-0.77536	22201.45268
433.147805	-99.657786	407.221774	17.147935	-3.901393	-1.538323	22209.84527
440.014469	-69.139277	387.384743	76.659029	-0.849542	-0.012397	22206.79342
443.06632	-18.020773	391.962519	93.444209	-0.849542	-1.538323	22214.42305
430.858916	2.579221	421.718066	122.436793	-0.849542	0.750565	22232.73415
433.910767	36.912544	375.940302	155.244191	0.676383	0.750565	22222.81564
415.599662	33.860693	346.947718	152.955303	2.202309	0.750565	22221.28971
399.577444	59.801426	321.769947	104.125687	-0.849542	-0.012397	22228.15638
398.051519	101.001414	327.110687	200.258992	1.439346	2.276491	22196.87491
402.629295	133.808811	346.947718	246.799719	-0.086579	-0.012397	22238.83786
394.236705	159.749544	335.503277	265.110825	-1.612505	-0.77536	22247.99341
363.718196	168.905097	304.984767	270.451564	2.202309	-0.77536	22247.99341
371.347823	198.660644	277.518109	284.947856	2.202309	-0.77536	22228.91934
364.481158	217.734712	229.451456	293.340446	-1.612505	-1.538323	22235.786
341.592276	239.097669	224.87368	326.147844	-0.086579	-0.77536	22231.20823
335.488574	256.645812	201.221835	302.495999	-0.849542	0.750565	22214.42305
330.147835	279.534694	184.436655	339.11821	-0.849542	0.750565	22226.63045
306.49599	290.216172	146.288518	349.036726	-0.086579	-0.77536	22232.73415
301.918214	292.505061	63.12558	340.644136	-1.612505	-0.77536	22143.46751
301.918214	316.919868	118.821859	391.762639	-3.13843	-0.77536	22213.66009
269.110816	339.045788	99.747791	394.051527	-3.901393	-1.538323	22209.84527
256.14045	367.275409	66.940393	381.081161	-1.612505	-0.012397	22198.40083
248.510822	393.216142	78.384834	386.4219	-0.086579	0.750565	22211.3712
228.673791	369.564297	9.718188	429.910776	-0.849542	-0.012397	22219.00082
195.866393	401.608732	-28.429949	414.651521	-0.086579	-0.012397	22215.18601
185.184915	413.816136	-47.504017	409.310782	-0.086579	-0.012397	22224.34156
155.429368	422.971689	-110.829924	423.044111	1.439346	-0.012397	22229.6823
159.244182	442.80872	-163.474353	390.999676	0.676383	-0.012397	22215.94897
118.807157	461.882788	-286.311354	321.570067	1.439346	-0.012397	22125.15641
115.755306	448.149459	-137.53362	432.962627	1.439346	0.750565	22223.5786
84.473834	449.675384	-139.822508	447.458919	0.676383	-1.538323	22241.12674
74.555318	448.149459	-147.452136	458.90336	1.439346	0.750565	22231.97119
33.35533	448.912422	-203.911378	439.829292	1.439346	-0.012397	22212.89712
13.518299	446.623533	-187.889161	428.384851	0.676383	0.750565	22228.91934
4.362746	442.80872	-212.303968	455.851509	-0.849542	-0.012397	22221.28971
-18.526136	437.467981	-259.607658	435.251515	-0.086579	-0.012397	22202.21564
-36.074279	438.230943	-264.948397	448.984844	0.676383	-0.012397	22219.76379
-51.333533	436.705018	-281.733577	428.384851	1.439346	0.750565	3103.732414
-81.852043	432.127241	-295.466907	429.147813	1.439346	-0.012397	18.311106
-74.222415	440.519832	-299.28172	414.651521	0.676383	1.513528	12.970367
-102.452037	422.208726	-321.40764	423.807074	-0.086579	-0.012397	10.681478
-135.259434	419.156875	-340.481708	416.177447	-3.13843	-0.77536	11.444441
-151.281652	397.793918	-325.222453	400.155229	-3.13843	-0.77536	9.155553
-166.540907	407.712434	-356.503926	378.792273	-0.086579	-0.012397	9.918516
-186.377938	387.875403	-385.49651	372.688571	-1.612505	-0.77536	9.155553
-195.533491	392.453179	-371.76318	335.303397	-0.086579	-0.77536	21256.90481
-224.526075	387.875403	-387.785398	332.251546	1.439346	-0.012397	22168.64528
-229.103851	378.71985	-420.592796	294.866372	-1.612505	-0.012397	22193.82305
-248.940882	377.956887	-407.622429	268.925639	-0.086579	-0.77536	22200.68972
-251.992733	361.171707	-397.703913	270.451564	2.965271	2.276491	22180.85269
-268.777913	345.912452	-403.807615	276.555266	2.202309	-0.012397	22229.6823
-290.14087	329.127272	-409.911317	257.481198	1.439346	-0.77536	22239.60082
-310.740864	312.342092	-417.540945	221.621949	2.202309	0.750565	22209.08231
-322.948268	287.927284	-445.770566	191.866402	1.439346	-0.012397	22212.13416
-341.259373	247.490259	-441.192789	170.503446	0.676383	0.750565	22219.76379
-350.414926	234.519893	-435.85205	145.325675	-0.086579	-0.77536	22211.3712
-361.859367	215.445824	-410.67428	126.251607	0.676383	-0.012397	22220.52675
-371.777883	211.63101	-445.770566	88.10347	-1.612505	-0.77536	22228.91934
-400.770467	179.586576	-445.770566	62.162737	0.676383	0.750565	22219.00082
-397.718616	151.356954	-459.503895	59.873849	-0.849542	0.750565	22167.11936
-443.49638	147.542141	-431.274274	20.962749	-2.375468	-0.012397	22216.71194
-429.763051	120.838445	-425.170572	30.118302	-0.849542	-0.77536	22201.45268
-416.792684	101.001414	-422.118721	5.703494	-3.13843	-0.77536	22200.68972
-452.651933	59.801426	-428.985386	-19.474276	0.676383	-0.012397	22219.00082
-457.992672	52.171798	-400.755764	-36.259456	-0.849542	-0.012397	22214.42305
-460.28156	42.253283	-359.555777	-72.118705	0.676383	0.750565	22218.23786
-465.6223	30.045879	-350.400224	-101.111289	0.676383	0.750565	22228.91934
-456.466747	5.631072	-332.852081	-127.814985	-0.086579	-1.538323	22229.6823
-448.074157	1.053295	-364.133553	-188.089041	-0.849542	0.750565	22215.94897
-460.28156	-64.5615	-364.896516	-228.526066	-0.086579	0.750565	22104.55641
-470.200076	-49.302246	-361.844665	-201.82237	-0.849542	-0.77536	22227.39341
-445.785268	-74.480016	-292.415056	-215.555699	1.439346	-0.012397	22240.36378
-441.970455	-99.657786	-293.940981	-220.133476	1.439346	0.750565	22239.60082
-439.681566	-121.783706	-261.896546	-239.207544	3.728234	1.513528	22242.65267
-440.444529	-138.568886	-248.92618	-255.992724	-0.086579	-0.012397	22225.86749
-410.688982	-159.931842	-256.555807	-290.326048	1.439346	-0.77536	22229.6823
-394.666765	-197.317017	-218.40767	-295.666787	-2.375468	-2.301285	22228.91934
-377.881585	-214.865159	-185.600273	-313.21493	-0.086579	-0.012397	22215.18601
-363.385293	-235.465153	-175.681757	-330.763073	0.676383	0.750565	22227.39341
-368.726032	-258.354035	-166.526204	-349.837141	-0.849542	-0.012397	22234.26008
-345.074187	-262.168849	-130.666955	-374.251949	-1.612505	-0.012397	22209.84527
-328.289007	-279.716992	-107.778073	-387.222315	-0.086579	0.750565	22202.97861
-330.577895	-303.368837	-85.652154	-373.488986	-1.612505	-0.77536	22215.18601
-313.792715	-336.939197	-63.526235	-427.65934	-1.612505	-0.77536	22194.58602
-284.037168	-321.679943	-42.926241	-416.214899	-2.375468	-0.012397	22209.08231
-261.148286	-338.465123	-21.563284	-429.185266	0.676383	0.750565	22226.63045
-234.44459	-372.798446	-20.037359	-439.866744	-0.086579	-0.012397	22225.86749
-221.474224	-385.00585	-4.778104	-432.237117	0.676383	0.750565	22222.05268
-195.533491	-400.265105	19.636704	-494.800061	-0.849542	-0.77536	22230.44527
-159.674242	-426.205838	5.903374	-509.296353	0.676383	-0.77536	22222.05268
-145.17795	-435.36139	89.066313	-449.022297	-0.086579	0.750565	22167.88232
-113.133515	-420.102136	73.044095	-481.066732	2.202309	-0.012397	22241.12674
-85.666857	-441.465092	129.503338	-454.363036	2.202309	-0.012397	22250.2823
-56.674273	-459.776198	149.340369	-448.259334	0.676383	-0.77536	22225.10453
-46.755757	-471.220639	173.755177	-472.674142	2.202309	-0.012397	22225.10453
-16.237247	-495.635447	205.799611	-438.340819	0.676383	-0.012397	22236.54897
-7.081695	-478.087304	221.821829	-449.78526	-0.086579	-0.012397	22213.66009
28.014591	-497.161372	269.125519	-419.26675	-1.612505	0.750565	22196.11194
50.903473	-475.035453	290.488475	-418.503787	-0.849542	-0.77536	22227.39341
79.133095	-481.902117	302.695879	-436.814893	0.676383	-0.012397	22215.94897
92.103461	-484.953968	297.35514	-443.681558	0.676383	0.750565	22120.57863
95.155312	-477.324341	308.799581	-396.377868	-1.612505	-0.77536	22199.92676
131.777523	-487.242857	295.829214	-411.637123	-0.849542	-0.77536	22185.43046
143.221965	-484.953968	350.762531	-383.407501	-3.901393	-0.012397	22193.06009
176.029362	-458.250273	392.725482	-349.074178	-0.849542	-0.012397	22199.92676
206.547872	-465.8799	380.518078	-346.78529	0.676383	-0.012397	22192.29713
219.518238	-446.805831	389.673631	-339.155663	-0.849542	-0.77536	22209.84527
254.614524	-413.998434	403.40696	-309.400116	-0.086579	0.750565	22204.50453
258.429338	-409.420657	404.169923	-312.451967	0.676383	1.513528	22202.21564
291.999698	-401.79103	400.355109	-316.266781	-0.849542	0.750565	22192.29713
301.155251	-415.524359	354.577345	-362.807508	1.439346	-0.77536	22051.14902
333.962649	-358.302154	435.451395	-265.91124	3.728234	-0.012397	22206.79342
337.777462	-358.302154	450.71065	-236.918656	1.439346	0.750565	22226.63045
362.19227	-330.835495	440.792134	-194.955705	1.439346	-0.012397	22225.10453
372.873748	-316.339203	465.969905	-172.829786	0.676383	-0.77536	22208.31935
376.688562	-298.791061	469.784718	-185.03719	-0.086579	-0.012397	22213.66009
396.525593	-288.872545	478.177309	-152.229792	-0.849542	-0.77536	22217.4749
411.784848	-271.324402	492.673601	-140.785351	0.676383	-0.012397	22227.39341
408.732997	-239.279967	481.992122	-111.029804	0.676383	-0.012397	22219.76379
421.703364	-206.472569	474.362495	-93.481661	-0.849542	-0.77536	22228.91934
437.725581	-185.109613	487.332861	-85.852034	2.202309	-0.012397	22233.49712
436.199656	-164.509619	454.525464	-52.281674	-1.612505	-0.012397	22217.4749
443.06632	-147.724439	452.236575	-41.600195	-3.13843	-1.538323	22205.2675
439.251506	-125.598519	427.058805	-32.444642	-0.849542	-0.77536	22214.42305
441.540395	-79.820755	437.740283	30.881265	-3.13843	-0.77536	22196.11194
427.044103	-51.591134	433.92547	61.399774	-0.086579	-0.012397	22215.18601
441.540395	-57.694836	391.199557	88.10347	0.676383	-0.77536	22228.15638
423.992252	-29.465214	405.695849	111.755315	-1.612505	-1.538323	22214.42305
433.147805	13.260699	392.725482	129.303458	-0.086579	-0.77536	22225.10453
421.703364	36.912544	366.784749	136.170122	-0.086579	-0.012397	22232.73415
416.362624	55.986612	325.584761	142.273824	-0.849542	-0.77536	22212.13416
416.362624	72.771792	356.866233	153.718265	-0.086579	-0.012397	22204.50453
401.10337	116.260668	356.103271	222.384912	-0.086579	-0.77536	22251.80822
377.451525	127.705109	297.35514	214.755284	-0.086579	-0.77536	22238.83786
391.184854	162.038433	286.673662	237.644166	0.676383	-0.012397	22240.36378
368.295972	175.771762	285.910699	278.844154	2.965271	1.513528	22243.41563
349.221904	210.868048	244.710711	285.710819	1.439346	1.513528	22229.6823
364.481158	217.734712	223.347754	305.54785	-1.612505	-0.77536	22219.76379
350.747829	230.705079	214.192202	316.992291	0.676383	0.750565	22229.6823
333.962649	255.119886	214.955164	327.673769	1.439346	1.513528	22225.86749
326.333021	279.534694	179.095916	353.614502	-0.849542	-0.012397	22219.76379
312.599692	285.638396	147.814443	365.821906	0.676383	0.750565	22180.85269
301.918214	307.001353	99.747791	368.110794	-3.13843	-0.77536	22209.84527
276.740444	313.868017	93.644089	365.058943	-3.901393	-0.012397	22196.11194
269.110816	341.334676	60.836691	348.273763	-1.612505	-0.012397	22211.3712
256.14045	369.564297	73.807058	414.651521	0.676383	0.750565	22220.52675
230.962679	368.801334	21.925592	427.621888	1.439346	0.750565	22209.84527
222.570089	403.134657	-8.592918	401.681155	-0.086579	-0.77536	22228.15638
176.029362	392.453179	-23.08921	438.303366	-0.086579	-0.77536	22235.786
174.503437	413.053173	-53.607719	429.147813	-0.849542	-0.77536	22217.4749
169.162698	429.838353	-129.903993	406.258931	2.202309	0.750565	22225.86749
132.540486	423.734651	-155.081763	394.81449	-0.849542	-0.012397	22087.00827
120.333082	445.097608	-126.852142	453.562621	0.676383	-1.538323	22196.11194
112.703455	452.727235	-174.155832	424.570037	2.965271	-0.012397	22244.94156
71.503467	437.467981	-172.629906	410.073745	1.439346	-0.012397	22238.83786
49.377548	445.097608	-185.600273	436.014478	0.676383	0.750565	22202.21564
28.777554	451.964273	-172.629906	455.088546	1.439346	0.750565	22228.91934
13.518299	442.045757	-220.696558	449.747807	-0.086579	-0.012397	22232.73415
17.333113	432.890204	-221.459521	467.29595	-0.086579	-0.012397	22192.29713
-4.792806	442.045757	-220.696558	441.355217	0.676383	0.750565	22215.18601
-28.444651	429.07539	-251.215068	439.829292	-0.849542	-0.012397	22230.44527
-55.91131	432.890204	-284.022466	442.881143	-0.849542	0.750565	91.555528
-56.674273	413.816136	-287.837279	442.11818	1.439346	1.513528	13.733329
-98.637223	406.186508	-311.489124	431.436702	-2.375468	-0.012397	13.733329
-113.133515	404.660583	-337.429857	381.081161	-3.13843	-0.012397	9.918516
-124.577956	411.527248	-399.992802	365.821906	-2.375468	-0.77536	11.444441
-146.703875	392.453179	-350.400224	410.836708	-0.086579	0.750565	9.155553
-161.200167	384.823552	-344.296522	366.584869	-0.086579	-0.012397	10.681478
-180.274236	400.845769	-362.607628	378.792273	-0.849542	0.750565	9.918516
-198.585342	390.164291	-383.970584	359.718204	-0.086579	0.750565	21955.01572
-217.65941	381.008738	-412.200205	332.251546	0.676383	-0.012397	22195.34898
-232.918665	352.779117	-416.777982	304.021924	-1.612505	-0.012397	22192.29713
-275.644578	348.20134	-420.592796	294.866372	-0.849542	-0.77536	22194.58602
-255.807547	361.171707	-396.940951	267.399713	2.202309	-0.77536	22215.18601
-284.037168	356.59393	-443.481678	237.644166	0.676383	-0.012397	22213.66009
-286.326056	307.764315	-465.607597	176.607147	1.439346	-0.77536	22221.28971
-309.214938	303.186539	-421.355758	218.570098	2.965271	-0.012397	22226.63045
-315.31864	288.690247	-412.963168	204.073806	2.202309	0.750565	22208.31935
-342.022336	251.305073	-430.511311	178.133073	-1.612505	-0.77536	22221.28971
-356.518628	226.127302	-453.400193	149.140489	0.676383	0.750565	22230.44527
-371.777883	221.549526	-453.400193	114.807166	0.676383	0.750565	22216.71194
-373.303808	204.001383	-441.955752	82.762731	0.676383	0.750565	22225.86749
-395.429728	184.164352	-477.815001	55.296072	-0.086579	-0.012397	22211.3712
-410.688982	146.779178	-417.540945	62.9257	-2.375468	-0.77536	22194.58602
-426.7112	138.386588	-409.911317	27.829414	-0.849542	0.750565	22203.74157
-426.7112	116.260668	-431.274274	7.22942	-1.612505	-0.012397	22212.13416
-439.681566	99.475488	-419.829833	-30.918717	-0.086579	-0.012397	22205.2675
-446.548231	84.216233	-389.311323	-7.266872	-0.086579	-0.012397	22215.18601
-451.126008	68.194016	-367.185404	-43.889084	-0.086579	0.750565	22232.73415
-455.703784	34.623656	-356.503926	-56.85945	0.676383	0.750565	22216.71194
-469.437113	28.519954	-346.58541	-103.400177	0.676383	-0.012397	22222.05268
-459.518598	2.579221	-390.074286	-132.392761	-0.086579	-0.012397	22230.44527
-463.333411	-34.805954	-379.392808	-170.540898	2.202309	-0.012397	22058.77865
-457.992672	-37.857804	-316.829863	-177.407563	1.439346	-0.012397	22228.15638
-461.044523	-54.642985	-289.363205	-170.540898	0.676383	-0.77536	22252.57118
-483.170442	-71.428165	-316.066901	-231.577917	0.676383	-0.77536	22235.786
-439.681566	-90.502233	-316.066901	-281.933457	0.676383	-0.012397	22223.5786
-441.207492	-127.124445	-259.607658	-232.34088	2.965271	1.513528	22242.65267
-421.370461	-144.672588	-227.563223	-259.044575	-0.086579	-0.012397	22228.15638
-423.659349	-164.509619	-243.585441	-284.985308	-0.849542	-0.77536	22218.23786
-406.874169	-186.635538	-227.563223	-294.903824	-2.375468	-0.012397	22226.63045
-392.377877	-240.805893	-184.074347	-331.526035	0.676383	1.513528	22229.6823
-373.303808	-235.465153	-175.681757	-329.237147	-0.849542	-0.012397	22219.76379
-354.992703	-246.146632	-141.348434	-345.259365	-2.375468	-0.012397	22224.34156
-339.733448	-264.457737	-127.615105	-360.518619	-1.612505	-0.012397	22210.60823
-328.289007	-279.716992	-140.585471	-412.400085	-0.086579	0.750565	22202.21564
-309.977901	-308.709576	-86.415117	-401.718607	-0.086579	0.750565	22208.31935
-299.296423	-316.339203	-66.578086	-423.081564	-0.849542	-1.538323	22220.52675
-268.777913	-343.042899	-47.504017	-423.081564	-0.086579	0.750565	22213.66009
-251.992733	-372.035483	-33.770688	-418.503787	-2.375468	-0.77536	22226.63045
-239.785329	-381.953999	-2.489216	-426.133415	2.202309	-0.012397	22236.54897
-210.792745	-387.294738	10.481151	-472.674142	0.676383	0.750565	22215.94897
-176.459422	-397.213254	20.399666	-481.066732	-0.849542	-0.77536	22219.00082
-148.992764	-420.865098	62.362617	-479.540806	2.202309	1.513528	22190.7712
-137.548323	-442.228055	103.562605	-458.17785	1.439346	-0.77536	22225.86749
-95.585372	-410.18362	118.058897	-445.207483	2.965271	-0.012397	22241.12674
-94.059447	-465.116937	74.570021	-508.53339	2.202309	0.750565	22223.5786
-51.333533	-451.383608	101.273717	-508.53339	0.676383	-0.012397	22213.66009
-30.733539	-460.539161	176.044065	-478.014881	0.676383	-0.012397	22225.86749
-19.289098	-488.005819	219.532941	-418.503787	-0.849542	-0.77536	22223.5786
9.703486	-480.376192	260.732929	-431.474154	0.676383	0.750565	22193.82305
31.829405	-466.642863	274.466258	-406.296384	1.439346	0.750565	22218.23786
75.318281	-486.479894	282.095885	-415.451936	-0.086579	-0.77536	22228.91934
75.318281	-478.087304	294.303289	-415.451936	1.439346	-0.012397	22151.09714
85.999759	-491.820633	307.273655	-436.814893	-1.612505	0.750565	22190.00824
115.755306	-468.931751	314.14032	-397.140831	0.676383	1.513528	22192.29713
140.933076	-483.428043	304.221805	-410.87416	-1.612505	-0.77536	22187.71935
156.955294	-462.065086	332.451426	-407.059346	-0.849542	-0.77536	22186.19343
192.05158	-458.250273	311.851432	-378.829725	-0.086579	-0.012397	22208.31935
205.784909	-435.36139	378.992153	-355.17788	-1.612505	-0.77536	22221.28971
224.858977	-434.598428	386.62178	-322.370483	-0.849542	-0.77536	22200.68972
250.036748	-418.57621	419.429178	-317.029743	0.676383	0.750565	22213.66009
271.399704	-413.998434	427.058805	-297.955675	-1.612505	-0.012397	22206.79342
286.658959	-401.028067	361.44401	-314.740855	-0.849542	-0.012397	22037.41569
312.599692	-381.191036	433.92547	-289.563085	1.439346	-0.77536	22231.20823
328.62191	-359.065117	446.132874	-242.259395	1.439346	-0.012397	22232.73415
345.40709	-333.124384	446.132874	-214.029774	1.439346	-0.012397	22199.92676
356.851531	-358.302154	403.40696	-235.392731	0.676383	-0.77536	22196.87491
386.607078	-313.287353	446.132874	-225.474215	0.676383	0.750565	22227.39341
385.844115	-284.294769	455.288426	-169.014972	1.439346	-0.012397	22205.2675
388.895966	-262.931812	474.362495	-137.7335	-2.375468	-0.77536	22220.52675
402.629295	-257.591073	475.88842	-115.607581	0.676383	-0.012397	22232.73415
412.547811	-214.865159	454.525464	-122.474245	-0.849542	-0.012397	22215.18601
403.392258	-210.287383	471.310644	-76.696481	1.439346	-0.012397	22224.34156
436.962618	-181.294799	470.547681	-56.096487	-0.849542	0.750565	22235.786
437.725581	-156.117029	447.658799	-24.815015	-1.612505	-0.012397	22193.82305
435.436693	-127.887407	432.399544	-24.052052	-2.375468	-0.77536	22205.2675
420.177438	-115.680004	429.347693	-19.474276	-0.849542	-0.012397	22209.08231
421.703364	-81.34668	416.377327	-36.259456	-3.13843	-0.77536	22208.31935
443.829283	-52.354096	407.984737	37.747929	0.676383	-0.012397	22218.23786
429.332991	-24.887438	383.569929	101.836799	1.439346	0.750565	22233.49712
431.621879	-11.917071	400.355109	129.303458	-0.086579	1.513528	22224.34156
435.436693	20.890326	404.169923	154.481228	-0.086579	-0.012397	22220.52675
409.49596	31.571805	367.547712	152.955303	-0.086579	-0.77536	22230.44527
416.362624	62.853277	349.999569	167.451595	2.202309	0.750565	22222.81564
420.177438	81.927345	363.732898	219.333061	2.965271	-0.012397	22238.07489
398.051519	118.549557	340.844016	223.147874	3.728234	1.513528	22248.75637
382.029301	136.0977	324.821798	222.384912	2.965271	1.513528	22247.23045
386.607078	132.282886	280.56996	245.273794	1.439346	-0.77536	22228.91934
368.295972	158.986582	250.05145	250.614533	-0.086579	-0.012397	22235.02304
353.79968	200.186569	258.44404	284.184893	-0.849542	0.750565	22228.91934
345.40709	225.36434	234.029233	312.414515	0.676383	0.750565	22215.94897
341.592276	252.068036	247.762562	336.066359	0.676383	-0.012397	22226.63045
349.984866	271.142104	201.984798	334.540434	-0.849542	-0.77536	22232.73415
316.414506	278.771731	133.318151	323.095993	0.676383	0.750565	22179.32676
301.918214	292.505061	130.266301	346.747838	-2.375468	-0.012397	22203.74157
285.133034	307.764315	113.48112	375.740422	-3.13843	-0.012397	22209.84527
282.081183	327.601346	71.51817	379.555235	-0.849542	-0.012397	22196.11194
256.903412	354.305042	56.258915	365.058943	0.676383	-0.012397	22214.42305
242.40712	378.71985	-1.726253	331.488583	-3.13843	-1.538323	22219.76379
238.592307	392.453179	8.192263	387.184863	1.439346	0.750565	22216.71194
211.125648	387.875403	-1.726253	424.570037	1.439346	2.276491	22226.63045
195.103431	408.475397	-38.348464	440.592254	-0.086579	0.750565	22231.97119
169.92566	420.6828	-94.044744	429.147813	1.439346	0.750565	22215.94897
144.74789	434.41613	-147.452136	433.72559	-1.612505	-0.012397	22080.90457
138.644188	441.282794	-107.778073	447.458919	2.202309	1.513528	22231.20823
129.488635	446.623533	-124.563254	458.90336	2.965271	0.750565	22244.94156
96.681238	450.438347	-146.689173	419.99226	2.965271	0.750565	22224.34156
69.977542	413.816136	-161.185465	411.59967	-0.849542	-2.301285	22195.34898
44.036809	425.260577	-226.80026	416.177447	2.202309	-0.012397	22231.20823
24.199778	432.890204	-193.2299	450.51077	0.676383	0.750565	22217.4749
18.859038	453.490198	-213.066931	445.932994	-0.849542	-0.012397	22209.84527
2.073858	436.705018	-232.903962	464.244099	0.676383	-0.012397	22221.28971
-29.970577	445.097608	-256.555807	453.562621	0.676383	0.750565	22220.52675
-10.133546	433.653167	-268.763211	462.718174	-1.612505	-0.012397	22217.4749
-58.963161	435.179092	-281.733577	413.888559	0.676383	0.750565	33.57036
-78.800192	425.260577	-305.385422	429.910776	-3.13843	-0.012397	12.970367
-101.689074	422.971689	-309.963199	419.229298	-2.375468	-0.012397	12.207404
-123.814993	416.105024	-315.303938	396.340416	-0.849542	0.750565	9.918516
-142.889062	399.319844	-359.555777	397.103378	-0.849542	-0.012397	12.207404
-151.281652	398.556881	-392.363174	336.066359	-0.086579	0.750565	9.155553
-167.303869	391.690216	-349.637261	366.584869	0.676383	-0.012397	11.444441
-177.985348	383.297626	-357.266888	352.85154	-0.849542	-0.012397	2071.443831
-205.452006	381.008738	-386.259472	354.377465	-0.849542	-0.012397	22122.10456
-224.526075	381.771701	-380.918733	334.540434	-1.612505	-0.77536	22196.11194
-219.185335	367.275409	-400.755764	307.836738	0.676383	-0.012397	22183.90454
-252.755696	355.068005	-415.252056	281.896005	2.202309	-0.012397	22206.79342
-274.881615	333.705048	-413.726131	264.347862	1.439346	-0.77536	22222.81564
-288.614945	332.179123	-445.770566	226.199725	0.676383	-0.012397	22184.6675
-305.400125	289.45321	-438.140938	213.992322	1.439346	-0.012397	22210.60823
-326.763081	273.430992	-445.770566	169.740483	0.676383	-0.012397	22213.66009
-331.340858	269.616178	-455.689081	186.525663	1.439346	0.750565	22212.13416
-350.414926	255.882849	-430.511311	162.110855	-0.849542	0.750565	22219.00082
-354.22974	233.75693	-419.06687	146.851601	0.676383	0.750565	22231.20823
-400.007504	201.712495	-448.822417	104.88865	-0.849542	0.750565	22218.23786
-399.244541	199.423607	-464.081672	92.681246	-1.612505	0.750565	22201.45268
-396.955653	177.297687	-440.429827	73.607178	-2.375468	-0.012397	22208.31935
-418.31861	152.119917	-424.407609	40.79978	-3.13843	-1.538323	22196.11194
-423.659349	112.445855	-423.644646	20.962749	-3.13843	-1.538323	22198.40083
-426.7112	116.260668	-419.06687	4.940532	0.676383	-0.012397	22220.52675
-457.229709	75.823643	-407.622429	-40.07427	-0.849542	-0.012397	22212.89712
-459.518598	71.245867	-390.074286	-95.007587	-0.849542	-0.77536	22219.76379
-441.970455	54.460687	-367.185404	-50.755748	-0.849542	-0.77536	22230.44527
-459.518598	37.675506	-367.185404	-79.748332	2.202309	-0.012397	22229.6823
-456.466747	20.890326	-335.140969	-96.533512	1.439346	0.750565	22219.00082
-446.548231	4.868109	-371.76318	-108.740916	-1.612505	-0.77536	22137.36381
-454.177858	-33.280028	-338.19282	-162.911271	0.676383	-0.012397	22245.70452
-451.88897	-33.280028	-325.222453	-157.570531	1.439346	1.513528	22241.12674
-456.466747	-50.065208	-285.548391	-146.889053	0.676383	-0.77536	22242.65267
-442.733417	-67.613351	-301.570609	-249.889023	1.439346	-0.012397	22231.97119
-438.918604	-108.813339	-283.259503	-229.289029	0.676383	0.750565	22228.15638
-418.31861	-128.65037	-271.815062	-236.155693	0.676383	0.750565	22228.15638
-425.948237	-153.82814	-242.059515	-299.4816	-0.086579	-0.77536	22229.6823
-411.451945	-176.717023	-222.985447	-288.800122	0.676383	-0.012397	22215.94897
-401.53343	-211.050346	-194.755825	-297.955675	-2.375468	-1.538323	22223.5786
-379.40751	-220.968861	-198.570639	-307.111228	-0.849542	-0.012397	22234.26008
-358.807516	-236.228116	-184.83731	-341.444551	1.439346	0.750565	22215.94897
-358.044554	-259.116998	-155.844726	-346.78529	-0.849542	0.750565	22202.97861
-341.259373	-276.665141	-117.696589	-376.540837	-2.375468	-0.77536	22217.4749
-322.185305	-290.39847	-123.800291	-400.955644	-0.849542	-0.012397	22198.40083
-309.214938	-309.472539	-81.83734	-398.666756	0.676383	0.750565	22215.18601
-287.089019	-327.020682	-99.385483	-442.918595	-0.849542	-0.012397	22228.91934
-273.35569	-342.279937	-64.289197	-443.681558	-0.849542	0.750565	22216.71194
-254.281621	-368.983632	-20.037359	-435.288968	-0.849542	-0.012397	22215.18601
-225.289037	-386.531775	0.562635	-432.237117	-0.849542	-0.77536	22225.10453
-199.348304	-392.635477	10.481151	-468.859328	0.676383	1.513528	22211.3712
-171.881646	-394.161403	55.495952	-448.259334	-0.849542	-0.012397	17548.90591
-158.148317	-410.18362	95.170015	-473.437104	3.728234	-0.012397	22224.34156
-123.814993	-445.279906	95.932977	-456.651924	2.202309	-0.77536	22231.97119
-107.792776	-426.9688	119.584822	-482.592657	2.965271	-0.012397	22198.40083
-75.748341	-459.776198	117.295934	-462.755626	2.202309	0.750565	22228.15638
-58.963161	-478.850266	134.844077	-473.437104	1.439346	-0.012397	22228.15638
-52.096496	-488.768782	168.414437	-444.44452	0.676383	-0.012397	22207.55638
-9.370583	-477.324341	208.0885	-426.133415	2.202309	-0.012397	22207.55638
18.096076	-491.820633	247.762562	-413.163048	1.439346	-0.012397	22225.10453
53.955324	-476.561378	244.710711	-433.000079	-1.612505	-0.012397	22215.94897
40.221995	-480.376192	270.651444	-455.888961	-0.086579	0.750565	22173.98602
63.87384	-477.324341	279.806997	-413.926011	-2.375468	-0.012397	22199.16379
87.525685	-490.294707	309.562544	-432.237117	-0.086579	0.750565	22185.43046
122.621971	-485.716931	326.347724	-400.955644	-3.901393	-2.301285	22183.14158
150.851592	-473.509527	351.525494	-384.933427	-0.849542	-0.012397	22199.92676
185.947878	-468.931751	368.310674	-360.518619	-2.375468	-0.77536	22187.71935
204.258983	-452.146571	336.266239	-369.674172	-0.849542	-0.012397	22212.13416
206.547872	-446.805831	369.8366	-368.911209	-0.849542	-0.77536	22206.03046
242.40712	-428.494726	410.273625	-336.866775	-0.086579	-0.012397	22206.03046
261.481189	-412.472508	421.718066	-309.400116	1.439346	0.750565	22212.13416
279.029332	-407.131769	406.458811	-307.874191	-0.086579	0.750565	22115.23789
285.895996	-385.768813	451.473613	-273.540867	1.439346	0.750565	22221.28971
327.858947	-381.191036	449.184725	-278.118644	0.676383	-0.77536	22228.91934
335.488574	-358.302154	453.762501	-238.444581	0.676383	0.750565	22219.00082
346.933015	-326.257719	430.110656	-205.637184	0.676383	-0.012397	22193.82305
370.58486	-306.420688	448.421762	-213.266811	0.676383	-0.77536	22207.55638
380.503376	-327.020682	465.206942	-173.592749	1.439346	0.750565	22222.81564
387.37004	-293.450321	448.421762	-200.296445	-0.849542	-0.012397	22215.94897
388.895966	-271.324402	456.051389	-152.229792	-0.086579	-0.77536	22222.05268
408.732997	-246.909594	474.362495	-132.392761	2.202309	0.750565	22231.97119
430.095954	-232.413302	458.340277	-98.059438	-3.13843	-0.012397	22219.00082
429.332991	-174.428134	461.392128	-96.533512	-0.849542	-0.012397	22219.76379
449.932985	-194.265166	482.755085	-64.489077	-3.13843	-0.77536	22206.79342
443.06632	-144.672588	430.110656	-29.392792	-1.612505	-0.012397	22209.08231
433.147805	-124.835556	452.999538	-17.185388	-2.375468	-1.538323	22201.45268
433.910767	-104.998525	441.555097	6.466457	-1.612505	0.750565	22217.4749
449.932985	-71.428165	405.695849	14.859047	-0.086579	0.750565	22227.39341
448.407059	-63.035575	393.488445	49.19237	0.676383	-0.012397	22218.23786
431.621879	-22.59855	352.288457	66.740513	-0.849542	-0.77536	22228.15638
436.962618	1.053295	403.40696	126.251607	0.676383	0.750565	22230.44527
427.807065	25.468103	398.829184	163.636781	-0.086579	0.750565	22218.23786
398.814481	50.645873	376.703265	177.37011	0.676383	0.750565	22222.05268
413.310773	79.638457	385.095855	197.970104	2.965271	0.750565	22254.09711
417.88855	94.134749	360.681047	213.992322	1.439346	-0.012397	22232.73415
397.288556	120.075482	346.184755	217.807135	2.202309	0.750565	22236.54897
385.844115	143.727327	304.984767	246.036756	2.202309	0.750565	22242.65267
379.740413	158.223619	267.599593	253.666384	-0.086579	0.750565	22219.76379
353.036717	185.690277	263.784779	262.821937	-0.849542	-0.012397	22223.5786
356.851531	194.84583	279.806997	286.473782	0.676383	-0.77536	22232.73415
350.747829	231.468042	217.244053	294.103409	0.676383	-0.012397	22215.94897
326.333021	247.490259	224.87368	348.273763	-0.849542	0.750565	22225.10453
341.592276	265.038402	197.407021	325.384881	1.439346	0.750565	22218.23786
308.784878	274.193955	174.518139	339.881173	-0.086579	0.750565	22193.06009
309.547841	289.45321	147.051481	377.266347	-2.375468	-0.012397	22202.97861
285.133034	313.105054	96.69594	355.140428	-1.612505	-0.77536	22215.18601
276.740444	341.334676	80.673723	382.607086	-1.612505	-0.012397	22205.2675
279.029332	362.697632	55.495952	368.110794	-0.849542	-0.012397	22215.94897
239.355269	379.482813	37.184847	389.473751	0.676383	-0.77536	22234.26008
233.251567	379.482813	2.851523	403.970043	1.439346	0.750565	22219.76379
209.599723	382.534664	-63.526235	353.614502	-1.612505	-0.77536	22223.5786
189.762691	409.238359	-58.948458	435.251515	-0.086579	-0.77536	22229.6823
173.740474	428.312428	-80.311415	419.99226	-1.612505	-0.77536	22103.03049
148.562704	431.364279	-89.466968	446.695956	0.676383	-0.012397	22231.20823
130.251598	450.438347	-114.644738	458.90336	1.439346	-0.77536	22249.51933
116.518269	433.653167	-119.222514	455.851509	0.676383	-0.77536	22231.20823
91.340498	458.830937	-167.289167	432.199664	2.202309	0.750565	22207.55638
65.399765	460.356863	-173.392869	432.962627	1.439346	0.750565	22235.02304
37.933107	456.542049	-190.178049	448.984844	0.676383	-0.77536	22225.86749
21.147927	451.20131	-213.066931	433.72559	-0.086579	-0.012397	22183.14158
15.044225	444.334645	-232.141	456.614472	2.202309	-0.012397	22224.34156
-3.266881	437.467981	-219.933596	455.851509	0.676383	-0.012397	22228.91934
-14.711322	436.705018	-251.215068	440.592254	0.676383	-0.012397	22199.92676
-57.437235	407.712434	-289.363205	443.644105	-3.901393	-1.538323	10515.15244
-82.615006	424.497614	-265.71136	432.199664	-1.612505	0.750565	22.125919
-81.852043	429.838353	-311.489124	424.570037	-0.849542	-0.012397	12.207404
-104.740925	420.6828	-320.644677	396.340416	-0.849542	-0.77536	12.207404
-123.052031	416.105024	-349.637261	392.525602	-1.612505	-0.77536	9.155553
-144.414987	416.867987	-342.770596	374.977459	0.676383	-0.77536	10.681478
-161.200167	401.608732	-368.711329	379.555235	-0.086579	-1.538323	9.155553
-171.881646	394.742067	-387.022435	312.414515	-0.849542	-0.77536	9.918516
-184.08905	402.371695	-427.45946	294.866372	0.676383	-0.77536	14825.8919
-207.740894	381.771701	-414.489094	346.747838	2.202309	0.750565	22163.30454
-235.207553	381.008738	-386.259472	339.881173	-0.086579	-0.77536	22204.50453
-234.44459	377.956887	-383.207621	324.621918	2.202309	0.750565	22204.50453
-248.940882	360.408744	-405.333541	302.495999	-0.849542	-0.77536	22212.89712
-282.511243	352.016154	-386.259472	248.325645	1.439346	0.750565	22209.84527
-284.800131	329.127272	-448.822417	225.436763	1.439346	-0.012397	22198.40083
-299.296423	312.342092	-428.985386	219.333061	2.202309	-0.012397	22199.92676
-326.763081	293.268023	-407.622429	209.414545	1.439346	-0.012397	22226.63045
-342.785299	263.512477	-429.748348	194.918253	0.676383	0.750565	22215.18601
-355.755665	243.675445	-442.718715	146.088638	-0.849542	0.750565	22220.52675
-374.066771	233.75693	-457.215007	106.414576	-0.849542	-0.77536	22229.6823
-385.511212	199.423607	-449.58538	78.947917	1.439346	-0.012397	22211.3712
-390.851951	178.06065	-459.503895	61.399774	0.676383	-0.012397	22199.16379
-382.459361	148.305103	-484.681665	75.133103	-1.612505	-0.77536	22207.55638
-418.31861	149.831029	-428.222423	58.347923	-0.849542	-0.012397	22202.97861
-416.029722	113.97178	-451.111305	2.651643	-1.612505	0.750565	22208.31935
-428.237125	113.208817	-401.518727	-7.266872	1.439346	1.513528	22222.05268
-444.259343	83.453271	-431.274274	-26.340941	-1.612505	-0.77536	22230.44527
-448.074157	83.453271	-405.333541	-61.437226	-0.849542	-0.012397	22219.76379
-438.155641	31.571805	-400.755764	-76.696481	0.676383	-0.012397	22227.39341
-451.88897	26.994028	-414.489094	-149.177941	-0.086579	0.750565	22229.6823
-448.074157	5.631072	-361.844665	-149.177941	0.676383	-0.012397	22152.62307
-448.837119	1.053295	-359.555777	-118.659432	-0.086579	-0.77536	22249.51933
-459.518598	-34.042991	-317.592826	-136.207575	2.202309	-0.012397	22255.62304
-440.444529	-41.672618	-313.01505	-162.911271	0.676383	-0.012397	22235.02304
-434.340827	-57.694836	-274.10395	-211.740886	1.439346	-0.77536	22234.26008
-440.444529	-106.524451	-290.126168	-227.763103	-0.086579	-0.77536	22241.12674
-429.763051	-106.524451	-264.948397	-225.474215	-0.086579	-0.77536	22213.66009
-434.340827	-147.724439	-280.207652	-269.726054	-1.612505	-0.012397	22223.5786
-413.740833	-166.798507	-219.170633	-263.622352	-0.849542	-0.77536	22231.20823
-403.059355	-203.420718	-235.19285	-277.355681	-0.086579	-0.77536	22213.66009
-398.481579	-211.813309	-249.689142	-361.281582	-0.849542	-0.012397	22202.97861
-370.251957	-230.887377	-210.01508	-319.318632	0.676383	-0.012397	22228.15638
-361.859367	-243.857743	-171.866943	-336.103812	-1.612505	-0.012397	22192.29713
-363.385293	-259.116998	-126.852142	-365.096396	-0.849542	0.750565	22208.31935
-314.555678	-275.139216	-98.622521	-382.644539	-3.901393	-1.538323	22212.13416
-326.000119	-313.287353	-110.829924	-381.881576	-0.849542	-1.538323	22206.79342
-298.53346	-312.52439	-81.83734	-410.87416	0.676383	-0.012397	22221.28971
-288.614945	-323.968831	-62.000309	-406.296384	-0.849542	-0.012397	22231.97119
-269.540876	-351.435489	-36.822539	-459.703775	-2.375468	-0.77536	22222.05268
-255.044584	-352.961415	-16.985508	-467.333403	-0.086579	-0.012397	22220.52675
-242.83718	-373.561409	-44.452166	-509.296353	-0.849542	-0.012397	22212.89712
-190.192751	-391.109552	15.82189	-487.933396	-1.612505	-0.77536	22200.68972
-165.777944	-395.687328	62.362617	-445.207483	3.728234	-0.012397	22237.31193
-145.17795	-432.309539	85.251499	-452.074148	-0.086579	-0.77536	22239.60082
-148.229801	-448.331757	76.858909	-452.074148	1.439346	-0.77536	22213.66009
-100.926111	-466.642863	121.87371	-462.755626	1.439346	-0.77536	22220.52675
-78.037229	-467.405825	134.081114	-478.014881	1.439346	-0.012397	22231.97119
-61.252049	-486.479894	164.599624	-463.518589	0.676383	1.513528	22208.31935
-29.970577	-481.902117	215.718127	-446.733409	0.676383	-0.012397	22199.92676
1.310895	-481.139155	234.792195	-433.000079	-1.612505	-0.012397	22226.63045
37.170144	-493.346558	238.607009	-425.370452	2.202309	1.513528	22227.39341
44.036809	-478.087304	271.414407	-433.000079	2.202309	-0.77536	22155.67492
56.244213	-482.66508	273.703295	-418.503787	-1.612505	-0.012397	22196.11194
76.081244	-484.191006	316.429208	-407.822309	-1.612505	0.750565	22204.50453
98.970126	-492.583596	353.05142	-432.237117	-3.13843	-0.012397	22180.08972
134.066412	-453.672496	330.9255	-396.377868	-2.375468	-0.012397	22199.16379
157.718257	-471.220639	351.525494	-375.777874	-2.375468	-1.538323	22209.08231
188.236766	-454.435459	358.392159	-365.859359	0.676383	1.513528	22202.97861
213.414536	-462.065086	346.184755	-365.096396	0.676383	1.513528	22205.2675
214.177499	-425.442875	349.236606	-384.170464	-1.612505	-2.301285	22213.66009
245.458971	-421.628061	359.155122	-344.496402	2.965271	1.513528	22196.11194
253.088599	-407.894732	330.162538	-423.081564	-0.849542	-0.77536	22122.86752
288.947847	-393.39844	417.14029	-301.770489	1.439346	0.750565	22247.23045
300.392288	-379.665111	427.058805	-280.407532	2.965271	0.750565	22226.63045
314.125618	-367.457707	428.584731	-245.311246	0.676383	-0.012397	22216.71194
346.933015	-366.694744	448.421762	-232.34088	0.676383	-0.77536	22218.23786
343.881164	-339.991048	431.636582	-207.163109	1.439346	0.750565	22209.08231
367.533009	-314.050315	451.473613	-179.696451	-1.612505	-1.538323	22209.84527
382.029301	-295.73921	465.969905	-175.118674	-0.849542	-0.012397	22227.39341
401.10337	-282.00588	488.095824	-137.7335	-0.086579	0.750565	22224.34156
402.629295	-269.035514	489.62175	-124.000171	0.676383	1.513528	22220.52675
430.095954	-239.279967	400.355109	-144.600165	-2.375468	-0.012397	22206.79342
419.414475	-224.783675	443.843985	-95.77055	-3.13843	-1.538323	22218.23786
431.621879	-188.924426	481.229159	-87.37796	-1.612505	-0.012397	22197.63787
436.962618	-174.428134	482.755085	-39.311307	-0.086579	0.750565	22214.42305
421.703364	-148.487401	424.769917	-35.496493	-0.849542	-0.012397	22214.42305
426.28114	-137.04296	437.740283	6.466457	-1.612505	0.750565	22205.2675
449.170022	-106.524451	424.769917	11.807196	-0.849542	-1.538323	22225.10453
445.355208	-54.642985	424.006954	32.40719	-0.849542	-0.77536	22231.20823
431.621879	-43.961506	417.14029	71.31829	1.439346	0.750565	22217.4749
447.644097	-10.391146	349.999569	69.792364	-0.849542	0.750565	22225.86749
400.340407	9.445885	343.895867	101.073836	0.676383	-0.012397	22231.20823
414.073736	22.416252	348.473643	107.940501	-1.612505	-0.012397	22211.3712
425.518177	54.460687	371.362525	181.184924	0.676383	-0.77536	22246.46748
407.207072	80.40142	374.414376	189.577514	-0.086579	-0.012397	22244.94156
398.814481	88.031047	343.895867	191.866402	-0.086579	-0.012397	22224.34156
398.814481	133.045849	334.740314	223.910837	1.439346	-0.012397	22237.31193
364.481158	141.438439	308.799581	249.85157	-0.086579	0.750565	22235.02304
383.555227	168.905097	281.332922	239.170092	0.676383	0.750565	22214.42305
359.903382	193.319905	283.621811	271.214527	0.676383	-0.012397	22222.81564
359.140419	202.475458	253.866264	300.207111	-0.849542	-0.012397	22231.20823
346.170053	221.549526	233.26627	317.755254	0.676383	-0.012397	22218.23786
335.488574	268.090253	184.436655	335.303397	1.439346	0.750565	22199.16379
320.992282	267.32729	170.703326	338.355248	-3.13843	-0.012397	22208.31935
323.28117	275.71988	141.710742	344.45895	-1.612505	-0.77536	22200.68972
270.636742	296.319874	76.858909	390.999676	-3.13843	-0.77536	22201.45268
274.451555	332.942086	116.532971	365.058943	-1.612505	-0.012397	22219.76379
283.607108	333.705048	73.807058	389.473751	-2.375468	-0.77536	22219.00082
254.614524	368.038372	51.681139	387.947826	-1.612505	-0.77536	22222.81564
251.562673	374.142073	20.399666	423.044111	0.676383	0.750565	22232.73415
211.888611	374.142073	-8.592918	387.947826	-1.612505	-0.012397	22228.91934
218.755275	408.475397	-52.081794	394.81449	-1.612505	-0.77536	22217.4749
170.688623	409.238359	-120.74844	361.24413	-0.849542	-0.012397	22153.38603
178.31825	432.890204	-115.407701	407.784857	2.965271	-0.012397	22245.70452
142.459002	440.519832	-116.933626	417.703372	-0.849542	-0.77536	22235.02304
130.251598	439.756869	-113.881775	460.429286	2.202309	-0.012397	22238.07489
111.940492	450.438347	-135.244732	459.666323	0.676383	-0.012397	22226.63045
79.896057	437.467981	-129.14103	436.777441	-0.086579	-0.77536	22222.05268
51.666436	448.149459	-167.289167	421.518186	1.439346	1.513528	22223.5786
43.273846	444.334645	-190.941012	453.562621	2.202309	-0.012397	22202.21564
28.777554	442.045757	-190.941012	454.325584	0.676383	-0.012397	22213.66009
8.940523	451.964273	-225.274335	431.436702	-0.849542	-0.012397	22222.81564
6.651635	427.549465	-260.370621	410.073745	-3.13843	-0.77536	22157.20084
-40.652055	430.601316	-260.370621	452.036695	-2.375468	-0.77536	22186.95639
-65.066863	419.156875	-273.340987	443.644105	-5.427319	-2.301285	545.518357
-68.881676	419.156875	-293.940981	429.910776	-0.086579	0.750565	16.78518
-68.881676	410.764285	-327.511342	419.99226	0.676383	-0.012397	10.681478
-107.792776	416.105024	-310.726161	429.147813	-0.086579	0.750565	10.681478
-112.370552	410.001322	-349.637261	391.762639	1.439346	-0.012397	9.918516
-128.39277	396.267993	-365.659478	405.495968	-0.086579	-0.012397	10.681478
-161.200167	397.793918	-383.970584	363.533018	0.676383	0.750565	8.39259
-193.244602	381.008738	-402.28169	323.095993	2.202309	1.513528	9.155553
-226.052	368.038372	-442.718715	297.15526	1.439346	0.750565	21127.20115
-217.65941	390.927254	-404.570578	298.681185	2.202309	-0.012397	22199.16379
-223.763112	373.379111	-428.222423	291.814521	2.202309	-0.77536	22215.94897
-250.466808	358.119856	-431.274274	296.392297	0.676383	-0.77536	22209.84527
-254.281621	340.571713	-417.540945	304.784887	1.439346	-1.538323	22202.21564
-277.170503	328.364309	-431.274274	243.747868	-0.086579	-0.77536	22220.52675
-287.089019	320.734682	-418.303907	247.562682	-0.849542	-0.77536	22205.2675
-303.111237	304.712464	-433.563162	207.88862	-0.086579	-0.012397	22215.18601
-321.422342	279.534694	-432.800199	225.436763	-0.849542	0.750565	22226.63045
-340.496411	263.512477	-423.644646	173.555296	1.439346	-0.012397	22226.63045
-345.83715	245.964334	-422.881684	129.303458	0.676383	0.750565	22221.28971
-377.881585	208.57916	-423.644646	138.459011	0.676383	-0.012397	22222.05268
-384.748249	196.371756	-451.874268	75.896066	-3.901393	-0.012397	22206.03046
-403.822318	187.979166	-464.081672	42.325706	-3.901393	-1.538323	22196.11194
-391.614914	158.986582	-409.148354	72.081252	-1.612505	0.750565	22204.50453
-419.081573	123.127333	-412.200205	33.170153	-1.612505	-0.012397	22219.76379
-400.007504	96.423637	-425.933535	15.62201	0.676383	1.513528	22209.84527
-429.000088	98.712525	-400.755764	-11.081686	0.676383	-0.77536	22229.6823
-449.600082	98.712525	-400.755764	-26.340941	-0.086579	-0.012397	22231.97119
-451.126008	63.61624	-394.652062	-66.015003	0.676383	0.750565	22216.71194
-441.207492	45.305134	-391.600212	-96.533512	0.676383	-0.012397	22225.86749
-440.444529	23.179214	-375.577994	-130.866836	-0.086579	0.750565	22214.42305
-435.866753	22.416252	-329.80023	-94.244624	3.728234	1.513528	22239.60082
-447.311194	-14.968922	-367.185404	-175.118674	2.202309	-0.77536	22245.70452
-441.970455	-30.99114	-329.80023	-158.333494	1.439346	-0.012397	22248.75637
-438.918604	-52.354096	-315.303938	-180.459413	-0.849542	-0.77536	22223.5786
-443.49638	-90.502233	-274.866913	-205.637184	0.676383	-0.77536	22232.73415
-429.000088	-115.680004	-272.578025	-208.689035	-0.849542	0.750565	22231.20823
-432.051939	-124.835556	-271.052099	-238.444581	2.202309	1.513528	22214.42305
-426.7112	-144.672588	-237.481739	-255.229762	0.676383	-0.012397	22222.81564
-409.92602	-172.139246	-238.244701	-260.570501	-2.375468	-0.77536	22230.44527
-405.348243	-196.554054	-264.185434	-302.533451	-0.086579	-0.77536	22169.40825
-398.481579	-227.072563	-198.570639	-330.00011	-2.375468	-0.012397	22203.74157
-384.748249	-228.598489	-184.074347	-355.17788	-3.13843	-0.012397	22207.55638
-372.540846	-259.116998	-183.311384	-377.3038	-3.13843	-1.538323	22204.50453
-334.392709	-275.139216	-136.007695	-344.496402	-0.849542	-0.012397	22209.08231
-340.496411	-316.339203	-120.74844	-382.644539	-1.612505	-0.77536	22218.23786
-306.92605	-293.450321	-85.652154	-393.326017	-0.849542	0.750565	22227.39341
-298.53346	-305.657725	-83.363266	-428.422303	0.676383	0.750565	22220.52675
-277.933466	-335.413272	-59.711421	-429.948228	-0.086579	-0.012397	22229.6823
-261.911249	-350.672527	-39.87439	-436.814893	0.676383	0.750565	22227.39341
-260.385323	-372.798446	-10.118843	-444.44452	2.202309	1.513528	22199.92676
-213.844596	-423.916949	-1.726253	-461.992663	3.728234	0.750565	22206.03046
-197.059416	-402.553993	47.103362	-476.488955	4.491197	1.513528	22251.04526
-151.281652	-405.605844	44.051511	-517.688943	1.439346	-0.012397	22224.34156
-148.229801	-422.391024	85.251499	-453.600073	0.676383	-0.77536	22215.18601
-119.237217	-431.546577	122.636673	-449.78526	2.202309	-0.012397	22236.54897
-92.533521	-451.383608	134.844077	-448.259334	0.676383	-0.012397	22219.76379
-77.274266	-446.042869	167.651475	-462.755626	-0.086579	-0.77536	22205.2675
-39.12613	-466.642863	169.940363	-458.17785	-0.849542	0.750565	22219.76379
-22.340949	-479.613229	213.429239	-434.526005	-0.086579	-0.012397	22214.42305
11.992374	-477.324341	228.688494	-413.926011	-0.849542	-0.77536	22218.23786
33.35533	-500.213223	245.473674	-399.429719	-1.612505	-0.77536	22192.29713
53.192362	-486.479894	288.96255	-439.103781	-0.086579	0.750565	22176.27491
73.792355	-480.376192	266.83663	-460.466738	-3.13843	-0.77536	22193.82305
101.259014	-489.531745	318.718097	-433.763042	-0.849542	0.750565	22200.68972
116.518269	-490.294707	321.006985	-409.348235	-0.849542	-0.77536	22196.87491
124.910859	-489.531745	339.31809	-379.592688	-0.849542	-0.012397	22206.79342
167.636772	-476.561378	347.710681	-375.014911	-0.849542	-0.012397	22220.52675
199.681207	-453.672496	362.969935	-352.888992	-0.849542	-0.77536	22193.06009
219.518238	-457.48731	370.599563	-360.518619	0.676383	-0.012397	22201.45268
221.044164	-433.072502	406.458811	-363.57047	0.676383	1.513528	22212.13416
230.199717	-423.916949	371.362525	-384.933427	-0.086579	0.750565	22117.52678
266.058965	-409.420657	400.355109	-307.111228	0.676383	-0.77536	22222.81564
300.392288	-381.953999	409.510662	-280.407532	0.676383	-0.012397	22235.786
297.340437	-378.139185	425.53288	-288.800122	2.202309	0.750565	22224.34156
318.703394	-368.983632	458.340277	-243.785321	-0.849542	-0.77536	22213.66009
341.592276	-344.568825	462.155091	-223.948289	1.439346	0.750565	22223.5786
338.540425	-325.494756	457.577315	-199.533482	-0.086579	-0.012397	22218.23786
382.029301	-318.628092	455.288426	-198.770519	-1.612505	-0.77536	22214.42305
398.051519	-284.294769	472.073607	-167.489047	-2.375468	-0.012397	22228.15638
393.473742	-263.694775	469.021756	-137.7335	-0.086579	-0.77536	22231.97119
400.340407	-247.672557	459.866203	-159.85942	-1.612505	-0.012397	22196.87491
401.10337	-238.517004	475.125458	-95.77055	0.676383	0.750565	22211.3712
403.392258	-205.709607	452.999538	-110.266842	-1.612505	0.750565	22211.3712
416.362624	-197.317017	430.110656	-91.955736	-3.13843	-1.538323	22196.11194
424.755214	-165.272582	437.740283	-72.881668	-0.849542	-0.77536	22212.89712
434.67373	-125.598519	443.843985	-12.607611	0.676383	-0.012397	22224.34156
440.014469	-104.998525	440.029172	-4.977984	-0.849542	0.750565	22215.18601
432.384842	-108.050376	447.658799	4.940532	1.439346	-0.012397	22225.10453
436.962618	-56.931873	416.377327	44.614594	-0.849542	-0.012397	22231.97119
446.118171	-44.724469	379.755115	65.977551	-0.086579	-0.77536	22214.42305
420.940401	-6.576332	389.673631	100.310874	1.439346	0.750565	22223.5786
439.251506	23.179214	391.962519	120.147905	0.676383	-0.012397	22233.49712
414.073736	28.519954	397.303258	136.170122	1.439346	-0.77536	22238.83786
420.177438	65.142165	349.999569	155.244191	2.965271	-0.77536	22237.31193
417.125587	75.060681	286.673662	114.044203	2.965271	0.750565	22241.88971
397.288556	96.423637	332.451426	212.466396	0.676383	-0.012397	22231.20823
395.76263	129.993998	332.451426	236.881204	-0.086579	-0.012397	22223.5786
379.740413	140.675476	289.725513	243.747868	-0.849542	-0.012397	22229.6823
353.79968	170.431023	281.332922	247.562682	-0.849542	-0.77536	22218.23786
361.429307	197.134718	246.999599	266.63675	-0.086579	0.750565	22220.52675
346.170053	213.156936	227.925531	299.444148	-0.849542	-0.012397	22230.44527
352.273754	236.808781	212.666276	336.829322	-0.849542	-1.538323	22214.42305
323.28117	242.14952	193.592208	339.881173	-4.664356	-1.538323	22195.34898
298.866363	262.749514	158.495922	339.881173	-2.375468	0.750565	22212.89712
314.88858	287.164321	114.244083	314.703403	-3.13843	-0.012397	22212.13416
291.999698	311.579129	99.747791	354.377465	-0.086579	-0.77536	22206.03046
280.555257	322.260607	92.881126	376.503384	0.676383	1.513528	22225.10453
274.451555	358.119856	73.807058	389.473751	-0.849542	-0.012397	22231.20823
260.718226	366.512446	40.99966	406.258931	-0.849542	-0.012397	22218.23786
227.147866	363.460595	-2.489216	406.258931	0.676383	0.750565	22229.6823
232.488605	387.875403	-18.511433	417.703372	0.676383	0.750565	22231.20823
197.392319	406.186508	-69.629937	417.703372	-0.086579	0.750565	22149.57122
171.451586	424.497614	-86.415117	432.962627	1.439346	-0.77536	22238.07489
176.792325	410.764285	-135.244732	426.858925	0.676383	-0.012397	22250.2823
121.859008	429.838353	-126.852142	426.858925	0.676383	-0.012397	22211.3712
116.518269	430.601316	-124.563254	427.621888	-0.086579	-0.77536	22219.76379
99.733089	444.334645	-140.585471	451.273733	-0.086579	0.750565	22238.83786
65.399765	436.705018	-137.53362	445.932994	-0.086579	-0.012397	22208.31935
58.533101	446.623533	-155.844726	439.066329	-0.086579	0.750565	22199.92676
21.147927	450.438347	-201.62249	453.562621	-0.086579	-0.012397	22229.6823
17.333113	451.20131	-226.80026	446.695956	-0.086579	0.750565	22214.42305
6.651635	447.386496	-231.378037	437.540403	-0.849542	1.513528	22135.83789
-34.548353	434.41613	-226.80026	436.014478	-2.375468	-0.012397	22194.58602
-38.363167	439.756869	-241.296552	452.799658	-2.375468	-0.012397	22176.27491
-51.333533	432.127241	-279.444689	403.20708	-1.612505	-0.77536	26.703696
-52.859459	427.549465	-315.303938	390.999676	2.202309	0.750565	13.733329
-81.08908	425.260577	-321.40764	413.888559	-2.375468	-0.77536	9.155553
-107.029813	413.816136	-323.696528	428.384851	1.439346	0.750565	10.681478
-126.103882	403.134657	-332.852081	394.051527	1.439346	0.750565	9.918516
-134.496472	399.319844	-364.896516	394.81449	-0.086579	0.750565	10.681478
-152.044615	400.082806	-363.37059	376.503384	0.676383	-0.012397	8.39259
-177.222385	390.164291	-372.526143	352.088577	0.676383	-0.012397	7260.353404
-183.326087	393.979105	-367.185404	358.192279	0.676383	-0.012397	22151.8601
-220.711261	390.164291	-377.866882	354.377465	2.965271	-0.012397	22188.48232
-240.548292	384.060589	-415.252056	327.673769	2.965271	0.750565	22209.08231
-264.9631	369.564297	-445.770566	237.644166	1.439346	-0.012397	22195.34898
-277.933466	355.830968	-422.881684	257.481198	-0.086579	-0.77536	22207.55638
-286.326056	327.601346	-420.592796	255.955272	-0.086579	0.750565	22216.71194
-309.214938	304.712464	-405.333541	226.199725	-0.086579	-0.012397	22225.10453
-303.111237	300.897651	-434.326125	227.725651	-0.849542	-0.77536	22215.18601
-351.940852	278.008769	-439.666864	210.940471	-0.086579	-0.012397	22225.86749
-359.570479	260.460626	-452.63723	175.844185	0.676383	0.750565	22233.49712
-348.889001	242.912483	-428.985386	124.725681	-1.612505	-0.012397	22206.79342
-374.066771	213.156936	-436.615013	95.733097	-3.13843	-0.77536	22202.97861
-380.170473	187.216203	-465.607597	79.71088	0.676383	0.750565	22217.4749
-422.133423	175.771762	-497.652032	46.903482	-0.849542	0.750565	22195.34898
-401.53343	152.88288	-438.903901	20.962749	-1.612505	-0.012397	22213.66009
-424.422312	142.201401	-408.385392	14.859047	0.676383	-0.77536	22226.63045
-427.474163	123.127333	-404.570578	16.384973	-0.086579	-0.012397	22215.94897
-439.681566	94.134749	-416.015019	-8.792798	0.676383	1.513528	22223.5786
-451.126008	85.742159	-412.200205	-37.785382	0.676383	1.513528	22231.20823
-461.044523	55.223649	-367.948367	-71.355742	-0.086579	-0.77536	22216.71194
-451.88897	51.408836	-364.896516	-79.748332	0.676383	-0.012397	22206.03046
-435.10379	33.09773	-344.296522	-86.614997	-0.086579	-0.012397	22251.04526
-441.970455	10.208848	-354.215037	-100.348326	0.676383	-0.77536	22238.07489
-442.733417	-34.805954	-385.49651	-152.229792	1.439346	-0.012397	22234.26008
-473.251927	-23.361512	-349.637261	-177.407563	1.439346	-1.538323	22240.36378
-455.703784	-71.428165	-308.437273	-194.192743	-0.086579	-0.012397	22231.97119
-451.126008	-92.791122	-304.62246	-191.140892	0.676383	-0.012397	22218.23786
-451.126008	-107.287414	-287.074317	-217.081625	0.676383	1.513528	22227.39341
-422.133423	-118.731855	-260.370621	-256.755687	-1.612505	-0.012397	22225.10453
-404.585281	-136.279998	-219.933596	-249.12606	-0.849542	-0.012397	22219.76379
-432.051939	-194.265166	-216.118782	-288.037159	-1.612505	-0.012397	22218.23786
-403.059355	-209.52442	-203.148416	-305.585302	-2.375468	-0.012397	22206.79342
-399.244541	-217.91701	-181.785459	-321.60752	-2.375468	-0.77536	22197.63787
-384.748249	-243.094781	-187.889161	-367.385284	-2.375468	-0.012397	22206.03046
-371.777883	-259.879961	-144.400285	-378.829725	-0.849542	0.750565	22217.4749
-350.414926	-270.561439	-179.496571	-407.059346	-1.612505	-0.012397	22208.31935
-316.844566	-285.820694	-97.859558	-384.170464	0.676383	-0.012397	22227.39341
-305.400125	-314.813278	-84.126229	-393.326017	0.676383	-0.77536	22233.49712
-287.851982	-334.650309	-49.792905	-406.296384	-0.086579	-0.012397	22216.71194
-277.933466	-346.857713	-49.029943	-428.422303	-2.375468	-0.012397	22224.34156
-248.177919	-359.065117	-42.163278	-438.340819	-1.612505	-0.012397	22207.55638
-231.392739	-372.798446	-15.459582	-436.05193	1.439346	-0.012397	22206.03046
-207.740894	-392.635477	7.4293	-436.814893	0.676383	-0.77536	22242.65267
-181.037199	-410.946583	32.60707	-467.333403	2.202309	0.750565	22233.49712
-168.829795	-398.739179	51.681139	-527.607459	0.676383	0.750565	22180.85269
-121.526105	-416.287322	54.73299	-523.792645	1.439346	-0.012397	22228.91934
-116.185366	-448.331757	111.192232	-480.303769	-1.612505	-0.012397	22230.44527
-88.718707	-463.591012	126.451487	-460.466738	-0.849542	-0.77536	22198.40083
-55.91131	-467.405825	147.051481	-470.385253	-0.086579	0.750565	22214.42305
-22.340949	-462.065086	208.0885	-444.44452	-1.612505	-0.012397	22229.6823
-2.503918	-468.931751	211.903313	-450.548222	-0.086579	1.513528	22212.89712
-2.503918	-487.242857	256.918115	-421.555638	-1.612505	-0.77536	22200.68972
34.881256	-486.479894	252.340338	-418.503787	-3.901393	-0.77536	22194.58602
66.162728	-495.635447	271.414407	-424.607489	-0.086579	-0.012397	22201.45268
92.103461	-475.035453	288.199587	-437.577856	-1.612505	-0.012397	22169.40825
115.755306	-497.161372	304.221805	-415.451936	0.676383	-0.012397	22204.50453
117.281231	-467.405825	321.006985	-420.029713	-2.375468	-0.77536	22211.3712
150.851592	-471.220639	347.710681	-397.140831	-0.849542	0.750565	22211.3712
177.555288	-467.405825	343.132904	-352.888992	-0.849542	-0.012397	22215.94897
203.496021	-452.146571	365.258823	-375.014911	-0.086579	0.750565	22217.4749
216.466387	-455.198422	372.125488	-359.755657	-2.375468	-0.77536	22197.63787
235.540456	-435.36139	381.281041	-357.466768	-0.849542	-0.012397	22154.91195
259.955263	-414.761397	426.295842	-304.82234	1.439346	-0.77536	22234.26008
260.718226	-410.18362	433.162507	-290.326048	0.676383	-0.012397	22221.28971
298.866363	-388.820663	477.414346	-290.326048	2.202309	-0.012397	22196.87491
295.814512	-368.22067	411.036588	-320.844557	-0.086579	-0.77536	22219.76379
324.044133	-401.028067	443.081023	-297.192712	0.676383	-0.012397	22200.68972
349.984866	-361.354005	406.458811	-221.659401	0.676383	-0.012397	22219.00082
357.614494	-327.020682	473.599532	-196.481631	-1.612505	-0.77536	22228.91934
366.007084	-321.679943	475.125458	-163.674233	-0.849542	-0.77536	22214.42305
380.503376	-286.583657	483.518048	-178.170525	-1.612505	-1.538323	22222.81564
389.658929	-304.894762	448.421762	-154.51868	1.439346	1.513528	22209.84527
410.258922	-245.383669	459.10324	-154.51868	0.676383	-0.012397	22194.58602
402.629295	-230.887377	472.073607	-114.081655	-0.849542	0.750565	22203.74157
414.836699	-203.420718	452.236575	-111.792767	-3.901393	-0.77536	22209.84527
416.362624	-191.976277	470.547681	-76.696481	-1.612505	-1.538323	22203.74157
425.518177	-150.77629	461.392128	-53.044636	-0.849542	-0.012397	22211.3712
438.488544	-128.65037	403.40696	-77.459444	-0.849542	-0.77536	22231.97119
439.251506	-92.791122	436.977321	20.962749	2.202309	0.750565	22228.15638
440.014469	-79.057792	428.584731	27.066451	0.676383	-0.77536	22220.52675
446.118171	-47.013357	416.377327	77.421992	0.676383	0.750565	22228.15638
455.273724	-26.413363	369.8366	95.733097	0.676383	-0.012397	22223.5786
442.303357	7.91996	405.695849	122.436793	1.439346	-0.012397	22238.07489
433.147805	26.231065	390.436594	146.088638	0.676383	-0.012397	22251.04526
420.940401	40.727357	369.8366	169.740483	2.202309	0.750565	22242.65267
394.999668	77.349569	367.547712	164.399744	2.202309	0.750565	22223.5786
406.444109	110.919929	324.821798	197.970104	-0.086579	-0.012397	22240.36378
401.866332	123.127333	346.184755	197.207141	1.439346	0.750565	22235.786
370.58486	149.831029	273.703295	215.518247	-1.612505	-0.012397	22215.18601
383.555227	153.645842	304.984767	243.747868	-0.086579	0.750565	22226.63045
368.295972	174.245836	294.303289	262.058974	-1.612505	-0.012397	22231.97119
362.19227	187.216203	230.977382	279.607117	1.439346	0.750565	22219.00082
311.073767	205.527309	206.562574	323.095993	-0.849542	-0.012397	22220.52675
328.62191	245.964334	213.429239	315.466366	-1.612505	-0.012397	22209.84527
337.0145	258.171737	202.747761	318.518216	0.676383	0.750565	22202.21564
313.362655	268.853216	150.103332	327.673769	-0.849542	-0.012397	22204.50453
291.236736	287.164321	115.007046	333.777471	-2.375468	-0.77536	22219.00082
298.866363	307.764315	61.599654	315.466366	0.676383	0.750565	22212.89712
275.214518	332.942086	31.844107	333.777471	-2.375468	-0.77536	22223.5786
266.821928	358.119856	74.570021	385.658937	1.439346	-0.012397	22234.26008
254.614524	363.460595	35.658921	396.340416	-1.612505	-0.012397	22215.18601
220.281201	381.771701	2.851523	417.703372	-0.849542	-0.012397	22220.52675
201.207133	400.845769	-36.059576	398.629304	-0.086579	-0.012397	22186.19343
188.236766	417.630949	-58.185495	416.94041	2.965271	0.750565	22236.54897
165.347884	425.260577	-90.992893	419.229298	-0.849542	-0.77536	22236.54897
160.770107	426.786502	-86.415117	435.251515	1.439346	0.750565	22225.86749
137.118263	420.6828	-119.985477	407.021894	2.965271	-0.012397	22220.52675
124.910859	439.756869	-153.555838	434.488552	1.439346	-0.77536	22222.05268
90.577536	432.890204	-149.741024	429.147813	2.965271	1.513528	22221.28971
79.133095	455.779086	-168.05213	441.355217	2.202309	1.513528	22209.84527
45.562734	445.860571	-156.607689	444.407068	-1.612505	-0.012397	22216.71194
18.859038	427.549465	-168.815092	445.932994	-1.612505	-0.77536	22225.86749
28.014591	411.527248	-204.674341	423.807074	-0.086579	0.750565	22151.8601
8.17756	435.942055	-262.659509	457.377435	-3.13843	-0.77536	22185.43046
-17.763173	419.156875	-232.903962	425.333	-1.612505	-0.012397	22180.85269
-37.600204	425.260577	-264.185434	426.095962	-2.375468	-0.012397	4944.761498
-43.703906	424.497614	-282.49654	434.488552	-2.375468	-0.77536	20.599994
-67.355751	419.919838	-293.178018	413.888559	-0.086579	-0.012397	13.733329
-86.429819	429.07539	-332.852081	384.895975	0.676383	0.750565	12.207404
-112.370552	426.02354	-382.444659	373.451534	0.676383	0.750565	9.918516
-127.629807	408.475397	-358.029851	409.310782	-0.086579	0.750565	11.444441
-141.363136	406.949471	-358.029851	397.103378	-0.086579	0.750565	9.918516
-157.385354	401.608732	-362.607628	358.955242	2.202309	0.750565	10.681478
-171.118683	393.979105	-383.970584	353.614502	0.676383	-0.77536	7862.331004
-190.955714	378.71985	-392.363174	343.695987	2.965271	0.750565	22157.20084
-219.948298	366.512446	-382.444659	327.673769	0.676383	-0.012397	22187.71935
-255.044584	345.912452	-396.177988	306.310813	2.202309	1.513528	22183.14158
-258.096435	337.519862	-425.933535	249.088607	-1.612505	-1.538323	22213.66009
-262.674211	349.727266	-403.807615	257.481198	-0.086579	-0.012397	22199.16379
-284.037168	341.334676	-440.429827	178.896036	-0.086579	-0.012397	22215.94897
-307.689013	316.156905	-438.903901	225.436763	-1.612505	-0.77536	22228.91934
-313.792715	290.979135	-412.200205	205.599731	-0.086579	-0.012397	22215.94897
-322.185305	267.32729	-432.800199	188.814551	-2.375468	-1.538323	22217.4749
-361.096405	242.14952	-402.28169	149.140489	0.676383	-0.012397	22224.34156
-379.40751	242.912483	-412.963168	125.488644	-3.13843	-0.77536	22194.58602
-388.563063	194.84583	-441.955752	78.184954	0.676383	0.750565	22207.55638
-381.696398	194.082868	-446.533529	69.792364	-1.612505	-0.012397	22208.31935
-409.163057	159.749544	-458.740932	78.184954	-0.849542	-1.538323	22209.84527
-408.400094	160.512507	-430.511311	27.829414	0.676383	0.750565	22219.00082
-412.977871	113.97178	-432.037237	15.62201	-0.086579	-0.012397	22230.44527
-438.918604	109.394004	-447.296491	-6.503909	-1.612505	-0.77536	22229.6823
-438.918604	100.238451	-403.044653	-33.970568	-1.612505	-0.77536	22217.4749
-453.414896	71.245867	-385.49651	-23.28909	-1.612505	-0.77536	22226.63045
-446.548231	64.379202	-358.792814	-46.177972	-1.612505	-1.538323	22196.11194
-466.385262	40.727357	-349.637261	-78.985369	0.676383	-0.77536	22239.60082
-471.726001	35.386618	-345.822447	-93.481661	1.439346	-0.77536	22245.70452
-451.88897	-13.442997	-339.718745	-112.55573	0.676383	-0.77536	22241.12674
-448.837119	-16.494848	-335.903932	-144.600165	0.676383	-0.012397	22228.15638
-457.992672	-64.5615	-335.140969	-181.985339	-0.086579	-0.012397	22229.6823
-445.022306	-76.768904	-284.022466	-187.326078	-2.375468	-0.012397	22228.91934
-444.259343	-100.420749	-279.444689	-200.296445	-1.612505	-0.77536	22212.89712
-436.629715	-105.761488	-264.948397	-228.526066	-0.086579	1.513528	22226.63045
-422.896386	-130.939258	-268.763211	-225.474215	-0.849542	-1.538323	22231.20823
-415.266759	-179.768874	-271.052099	-280.407532	-0.849542	-0.012397	22203.74157
-406.111206	-198.079979	-231.378037	-307.874191	-1.612505	-0.77536	22202.97861
-393.903802	-211.813309	-203.148416	-293.377899	-1.612505	0.750565	22212.13416
-403.059355	-225.546638	-211.541006	-358.229731	-1.612505	-0.012397	22195.34898
-377.881585	-243.094781	-155.081763	-342.207514	-3.13843	-1.538323	22209.08231
-358.044554	-254.539222	-148.215098	-372.726023	-0.849542	-0.012397	22222.05268
-329.814932	-269.798477	-129.14103	-365.096396	0.676383	-0.012397	22219.76379
-319.133454	-299.554023	-112.35585	-395.614905	1.439346	0.750565	22223.5786
-296.244572	-310.998464	-90.992893	-453.600073	-0.086579	-0.012397	22231.20823
-285.563094	-338.465123	-54.370682	-404.007495	0.676383	-0.012397	22225.10453
-267.251988	-336.176235	-62.000309	-403.244533	1.439346	-0.012397	22204.50453
-247.414957	-358.302154	-38.348464	-400.955644	2.202309	-0.77536	22235.02304
-235.207553	-389.583626	-9.35588	-416.214899	0.676383	-0.77536	22245.70452
-203.163118	-399.502142	18.873741	-462.755626	2.965271	-0.77536	22224.34156
-177.985348	-420.865098	56.258915	-450.548222	-0.849542	-0.77536	22194.58602
-143.652025	-442.228055	61.599654	-498.614875	0.676383	0.750565	22231.97119
-145.940913	-436.887316	100.510754	-464.281552	0.676383	-0.77536	22214.42305
-115.422403	-443.753981	100.510754	-468.859328	-1.612505	-0.012397	22195.34898
-77.274266	-465.116937	134.081114	-480.303769	0.676383	-0.012397	22225.86749
-47.51872	-468.168788	164.599624	-468.859328	-0.849542	-0.77536	22217.4749
-14.711322	-485.716931	198.169984	-458.17785	1.439346	1.513528	22217.4749
-20.815024	-472.746565	237.081084	-443.681558	0.676383	0.750565	22208.31935
28.014591	-518.524329	259.969966	-450.548222	-3.13843	-0.012397	22180.85269
34.881256	-462.828049	276.755146	-420.029713	-1.612505	0.750565	22203.74157
69.977542	-505.553962	263.021817	-453.600073	-1.612505	-0.77536	22175.51195
87.525685	-475.798415	296.592177	-418.503787	-3.13843	-0.77536	22186.95639
110.414567	-484.191006	311.851432	-425.370452	-0.086579	-0.012397	22211.3712
147.036778	-463.591012	329.399575	-404.770458	-0.849542	-0.77536	22202.21564
156.955294	-481.902117	333.977351	-374.251949	1.439346	0.750565	22200.68972
170.688623	-458.250273	318.718097	-392.563054	1.439346	0.750565	22212.13416
200.44417	-453.672496	369.8366	-364.333433	1.439346	0.750565	22219.00082
223.333052	-426.9688	378.22919	-343.733439	1.439346	-0.77536	22140.41566
244.696009	-425.442875	417.14029	-331.526035	1.439346	0.750565	22229.6823
271.399704	-401.79103	420.192141	-318.555669	0.676383	0.750565	22236.54897
255.377487	-419.339173	420.955103	-304.059377	2.202309	0.750565	22201.45268
298.1034	-397.213254	435.451395	-313.977892	0.676383	1.513528	22206.03046
306.49599	-362.87993	440.029172	-277.355681	0.676383	-0.77536	22204.50453
328.62191	-348.383638	462.918054	-231.577917	-0.086579	0.750565	22220.52675
351.510792	-353.724378	474.362495	-210.21496	-1.612505	-0.012397	22218.23786
362.19227	-318.628092	461.392128	-189.614966	-1.612505	-0.012397	22229.6823
376.688562	-310.998464	459.866203	-212.503848	1.439346	1.513528	22230.44527
390.421891	-271.324402	447.658799	-144.600165	-2.375468	-0.012397	22215.18601
408.732997	-272.087365	479.703234	-152.992755	-3.901393	-0.77536	22205.2675
420.177438	-250.724408	480.466197	-139.259426	-1.612505	-0.77536	22213.66009
423.992252	-222.494787	472.073607	-165.963121	-3.13843	-0.77536	22198.40083
414.836699	-203.420718	440.792134	-91.192773	-3.13843	-0.012397	22212.13416
434.67373	-183.583687	446.895836	-56.096487	-0.086579	1.513528	22224.34156
433.910767	-143.909625	451.473613	-27.866866	1.439346	-0.012397	22220.52675
443.829283	-128.65037	417.14029	-24.052052	1.439346	-0.012397	22227.39341
446.118171	-95.842972	359.918084	-37.785382	-2.375468	-1.538323	22230.44527
436.962618	-65.324463	371.362525	-4.977984	-0.849542	-1.538323	22215.94897
443.829283	-41.672618	409.510662	66.740513	-0.849542	-0.77536	22222.81564
433.147805	-19.546699	406.458811	108.703464	1.439346	-0.77536	22249.51933
439.251506	-3.524481	405.695849	137.696048	2.202309	1.513528	22235.786
427.044103	33.860693	367.547712	152.955303	1.439346	-0.012397	22241.88971
426.28114	39.201432	372.888451	161.347893	2.965271	-0.012397	22237.31193
405.681146	58.2755	362.969935	176.607147	-1.612505	-0.77536	22223.5786
394.236705	88.031047	349.999569	203.310843	-0.849542	-0.012397	22223.5786
395.76263	111.682892	321.769947	204.073806	-1.612505	-1.538323	22228.15638
383.555227	141.438439	328.636612	244.510831	-0.849542	-0.012397	22221.28971
360.666345	168.905097	310.325506	248.325645	-0.086579	0.750565	22222.05268
361.429307	187.979166	259.207003	266.63675	-0.086579	0.750565	22229.6823
372.110786	204.764346	237.844046	289.525632	-2.375468	0.750565	22211.3712
336.251537	219.260638	229.451456	300.970074	-2.375468	-0.012397	22197.63787
323.28117	265.801365	201.984798	314.703403	-0.086579	0.750565	22216.71194
334.725612	270.379141	195.881096	295.629334	-1.612505	-0.77536	22214.42305
317.177469	275.71988	124.162599	327.673769	-0.849542	-0.77536	22208.31935
295.814512	303.949502	101.273717	348.273763	-1.612505	-0.77536	22225.86749
282.081183	329.127272	78.384834	363.533018	1.439346	0.750565	22231.97119
286.658959	345.149489	60.836691	368.873757	-1.612505	-0.77536	22218.23786
256.14045	355.068005	14.295965	323.858956	-0.086579	0.750565	22228.15638
238.592307	365.749483	-39.111427	362.007092	-0.086579	1.513528	22227.39341
226.384903	387.875403	-4.015141	419.229298	-0.849542	0.750565	22186.19343
216.466387	403.89762	-15.459582	426.095962	2.965271	-0.77536	22245.70452
166.873809	420.6828	-62.000309	430.673739	1.439346	-0.77536	22246.46748
176.029362	401.608732	-96.333632	414.651521	2.965271	1.513528	22212.89712
131.777523	434.41613	-97.859558	428.384851	2.965271	-0.012397	22227.39341
137.118263	442.80872	-119.222514	413.888559	1.439346	1.513528	22234.26008
108.125679	445.097608	-125.326216	435.251515	-1.612505	-2.301285	22199.92676
93.629387	448.912422	-133.718806	457.377435	-2.375468	-1.538323	22203.74157
67.688654	435.179092	-152.792875	441.355217	0.676383	0.750565	22232.73415
44.799771	449.675384	-184.074347	439.829292	1.439346	0.750565	22210.60823
37.933107	456.542049	-214.592857	375.740422	-0.849542	-0.77536	22162.54158
11.992374	438.230943	-207.726192	456.614472	-3.13843	-0.77536	22201.45268
1.310895	442.045757	-241.296552	468.058913	-0.849542	0.750565	22183.90454
0.547933	426.786502	-280.970615	413.125596	-3.13843	-0.77536	22188.48232
-34.548353	434.41613	-261.896546	433.72559	-1.612505	-0.012397	681.325724
-59.726123	427.549465	-301.570609	421.518186	0.676383	0.750565	17.548143
-71.170565	419.919838	-323.696528	407.021894	-0.086579	0.750565	11.444441
-102.452037	408.475397	-325.222453	416.94041	-0.849542	-0.012397	12.207404
-104.740925	401.608732	-354.978	387.947826	2.202309	0.750565	9.155553
-127.629807	386.349477	-378.629845	333.777471	0.676383	0.750565	11.444441
-150.518689	387.11244	-467.133522	287.999707	1.439346	0.750565	8.39259
-165.014981	406.186508	-361.844665	372.688571	2.202309	0.750565	10.681478
-190.955714	400.082806	-355.740963	368.873757	0.676383	-0.012397	8413.953063
-198.585342	397.030956	-364.133553	350.562651	3.728234	0.750565	22161.01566
-213.844596	384.823552	-387.022435	315.466366	-0.086579	0.750565	21108.12708
-260.385323	367.275409	-395.415025	292.577483	-0.086579	-0.012397	22186.95639
-263.437174	339.80875	-410.67428	275.792303	-0.086579	-0.012397	22206.03046
-267.251988	332.179123	-422.881684	239.170092	-0.849542	-0.77536	22221.28971
-287.089019	316.156905	-415.252056	237.644166	1.439346	-0.012397	22214.42305
-317.607529	304.712464	-454.163156	210.940471	-0.086579	-0.77536	22225.10453
-335.155671	286.401359	-448.059454	221.621949	1.439346	0.750565	22229.6823
-335.918634	266.564328	-456.452044	171.266408	-2.375468	-0.77536	22202.21564
-348.889001	234.519893	-459.503895	155.244191	-2.375468	0.750565	22202.97861
-368.726032	216.208787	-436.615013	130.06642	-0.849542	-0.012397	22219.00082
-363.385293	210.868048	-419.06687	50.718296	-3.13843	-0.012397	22196.11194
-396.19269	212.393973	-461.029821	73.607178	-0.849542	-0.012397	22212.89712
-398.481579	175.008799	-433.563162	53.770147	-0.086579	-0.77536	22230.44527
-404.585281	136.860662	-405.333541	53.007184	1.439346	-0.77536	22215.94897
-408.400094	127.705109	-417.540945	11.044234	0.676383	0.750565	22224.34156
-439.681566	100.238451	-454.163156	-31.68168	0.676383	0.750565	22231.97119
-435.866753	96.423637	-441.192789	-85.852034	-0.086579	-0.012397	22212.89712
-460.28156	65.142165	-456.452044	-72.881668	1.439346	-0.012397	22202.97861
-444.259343	51.408836	-355.740963	-56.096487	1.439346	0.750565	22254.09711
-461.807486	45.305134	-364.896516	-82.800183	1.439346	-0.012397	22232.73415
-465.6223	-5.050407	-369.474292	-85.852034	2.202309	-0.012397	22231.97119
-457.992672	-13.442997	-354.215037	-106.452028	-0.849542	-1.538323	22241.12674
-436.629715	-27.176326	-303.096534	-154.51868	-0.849542	-0.77536	22224.34156
-451.126008	-58.457798	-310.726161	-177.407563	-0.849542	0.750565	22219.76379
-451.88897	-73.717053	-296.229869	-191.903855	-0.849542	-0.77536	22228.15638
-455.703784	-94.317047	-280.207652	-210.21496	0.676383	-0.77536	22227.39341
-438.155641	-116.442966	-279.444689	-249.12606	-0.849542	-0.012397	22219.76379
-425.948237	-162.220731	-261.896546	-317.029743	0.676383	-0.012397	22160.25269
-418.31861	-166.035544	-251.978031	-275.066793	-2.375468	-0.012397	22209.84527
-408.400094	-191.213315	-206.200266	-295.666787	-1.612505	-0.77536	22197.63787
-419.081573	-207.235532	-205.437304	-303.296414	-1.612505	-0.77536	22210.60823
-380.933436	-226.309601	-212.303968	-336.103812	-0.086579	-0.012397	22219.76379
-367.200106	-249.961445	-149.741024	-352.888992	0.676383	-0.012397	22210.60823
-341.259373	-271.324402	-143.637322	-378.066762	-0.849542	-1.538323	22226.63045
-327.526044	-288.872545	-104.726222	-364.333433	-0.849542	-0.77536	22232.73415
-299.296423	-304.894762	-119.985477	-411.637123	0.676383	-1.538323	22213.66009
-285.563094	-308.709576	-82.600303	-416.214899	-0.849542	-0.012397	22225.86749
-280.222354	-350.672527	-94.044744	-487.170434	1.439346	0.750565	22190.7712
-251.992733	-362.116968	-74.970676	-445.970446	2.965271	0.750565	22228.91934
-238.259404	-361.354005	2.088561	-430.711191	2.202309	-0.012397	22245.70452
-217.65941	-376.61326	8.192263	-439.866744	0.676383	-2.301285	22238.07489
-188.666826	-410.18362	13.533002	-473.437104	2.202309	0.750565	22207.55638
-149.755726	-407.894732	49.39225	-458.940812	0.676383	-0.012397	22228.15638
-145.17795	-416.287322	100.510754	-452.074148	1.439346	0.750565	22228.15638
-126.103882	-431.546577	94.407052	-452.074148	-1.612505	-0.77536	22186.19343
-96.348335	-444.516943	118.058897	-442.918595	-0.849542	-0.77536	22215.18601
-64.3039	-469.694714	131.029263	-462.755626	-0.086579	-0.012397	22228.91934
-46.755757	-455.961384	113.48112	-482.592657	-1.612505	-0.012397	22188.48232
-33.022428	-481.139155	195.118133	-444.44452	-0.086579	-0.77536	22193.06009
0.547933	-478.087304	234.029233	-427.65934	-1.612505	-0.012397	22197.63787
15.807187	-505.553962	256.918115	-435.288968	-2.375468	-0.77536	22202.21564
57.770138	-469.694714	263.021817	-432.237117	-3.901393	-0.77536	22174.74899
80.65902	-464.353974	297.35514	-436.814893	-2.375468	-0.77536	22206.03046
98.970126	-468.168788	308.036618	-407.059346	1.439346	0.750565	22217.4749
111.17753	-475.798415	309.562544	-418.503787	-0.849542	-0.012397	22196.11194
138.644188	-476.561378	342.369941	-396.377868	-0.849542	-1.538323	22204.50453
166.110847	-467.405825	360.681047	-398.666756	-0.849542	-0.77536	22204.50453
170.688623	-498.687298	379.755115	-386.459352	-1.612505	-0.77536	22186.95639
182.896027	-455.198422	367.547712	-395.614905	1.439346	-0.012397	22132.02307
229.436754	-426.9688	342.369941	-392.563054	2.202309	-0.012397	22240.36378
244.696009	-427.731763	417.903252	-330.00011	2.965271	1.513528	22223.5786
274.451555	-401.79103	437.740283	-301.770489	1.439346	-0.012397	22206.79342
275.214518	-399.502142	451.473613	-279.644569	2.202309	-0.77536	22225.10453
316.414506	-382.716962	447.658799	-269.726054	-0.086579	0.750565	22199.16379
312.599692	-379.665111	445.369911	-255.992724	-1.612505	-0.77536	22221.28971
329.384872	-346.857713	465.969905	-216.318662	-1.612505	-0.012397	22229.6823
359.903382	-339.228086	450.71065	-190.377929	-0.086579	-0.77536	22216.71194
369.058935	-311.761427	452.236575	-177.407563	0.676383	-0.012397	22225.10453
390.421891	-322.442905	443.081023	-191.140892	-0.086579	-0.012397	22156.43788
386.607078	-278.191067	456.051389	-165.963121	0.676383	-0.012397	22195.34898
398.051519	-262.168849	465.206942	-165.200159	-2.375468	-0.012397	22203.74157
427.807065	-249.198483	463.681017	-145.363128	-3.13843	-0.77536	22210.60823
409.49596	-197.317017	449.184725	-104.926102	-2.375468	-1.538323	22208.31935
420.177438	-192.73924	450.71065	-79.748332	0.676383	-0.012397	22214.42305
427.044103	-176.717023	443.081023	-73.64463	-2.375468	-1.538323	22230.44527
446.118171	-133.991109	433.92547	-20.237239	-0.849542	-0.77536	22225.86749
447.644097	-113.391115	432.399544	-30.155754	-0.086579	0.750565	22220.52675
437.725581	-109.576302	411.79955	-15.659462	0.676383	-0.012397	22229.6823
440.777432	-66.850388	406.458811	22.488675	-0.086579	-0.77536	22215.94897
456.799649	-27.176326	363.732898	55.296072	1.439346	-0.77536	22238.83786
442.303357	-8.86522	346.947718	69.792364	-0.849542	-1.538323	22246.46748
430.858916	2.579221	405.695849	142.273824	2.965271	1.513528	22246.46748
427.807065	43.016246	391.199557	168.214557	-0.849542	-0.012397	22226.63045
400.340407	54.460687	374.414376	194.15529	1.439346	1.513528	22238.83786
409.49596	93.371786	337.029202	209.414545	-0.849542	-0.012397	22230.44527
390.421891	94.897712	337.792165	206.362694	-0.849542	-0.77536	22213.66009
385.081152	119.312519	329.399575	242.984906	-0.849542	-0.012397	22225.86749
386.607078	156.697693	315.666246	246.799719	-0.849542	-0.012397	22233.49712
353.79968	168.142134	290.488475	246.799719	-0.849542	0.750565	22215.94897
344.644127	175.771762	247.762562	279.607117	-1.612505	-1.538323	22202.21564
340.829313	191.793979	223.347754	291.814521	-2.375468	-0.012397	22209.84527
337.0145	231.468042	216.48109	310.888589	-2.375468	-0.77536	22197.63787
317.940431	255.882849	209.614425	304.784887	-0.849542	-0.77536	22209.84527
330.147835	259.697663	153.155183	313.177477	-1.612505	-0.77536	22222.05268
309.547841	280.297657	143.99963	356.666353	-1.612505	-0.77536	22212.89712
305.733028	330.653197	115.007046	349.799689	-0.086579	-0.77536	22224.34156
280.555257	329.127272	105.851493	377.266347	-0.086579	-0.012397	22231.97119
277.503406	352.779117	66.177431	375.740422	0.676383	0.750565	22219.00082
263.770077	352.016154	31.844107	382.607086	2.202309	1.513528	22214.42305
243.933046	373.379111	43.288549	380.318198	1.439346	-0.012397	22177.80084
220.281201	387.11244	-20.037359	401.681155	1.439346	-0.77536	22241.12674
213.414536	417.630949	-52.081794	408.547819	0.676383	-0.012397	22228.15638
175.266399	417.630949	-56.65957	436.777441	0.676383	-0.012397	22225.86749
156.192331	427.549465	-94.807707	444.407068	1.439346	-0.012397	22229.6823
128.725673	438.993906	-113.118813	448.984844	-0.849542	-0.012397	22219.76379
123.384933	428.312428	-124.563254	448.221882	-1.612505	-0.012397	22219.00082
89.814573	445.860571	-136.007695	448.984844	-0.086579	0.750565	22213.66009
83.710871	444.334645	-148.215098	442.881143	1.439346	1.513528	22218.23786
57.770138	438.230943	-168.05213	449.747807	-1.612505	0.750565	22220.52675
43.273846	426.02354	-211.541006	397.866341	0.676383	-1.538323	22097.68975
20.384964	436.705018	-216.118782	438.303366	-2.375468	-0.77536	22186.19343
-4.792806	445.097608	-280.207652	474.925578	-1.612505	-1.538323	22193.06009
2.073858	431.364279	-242.059515	420.755223	-0.849542	0.750565	22199.92676
-27.681689	415.342061	-245.111366	442.11818	-0.849542	-0.77536	22192.29713
-56.674273	438.230943	-263.422472	417.703372	-0.849542	-0.77536	258.644368
-57.437235	441.282794	-297.755795	429.147813	-1.612505	-0.012397	15.259255
-87.955745	427.549465	-300.044683	426.858925	-3.13843	-2.301285	11.444441
-96.348335	417.630949	-320.644677	413.888559	-0.849542	-0.77536	11.444441
-121.526105	404.660583	-368.711329	385.658937	0.676383	0.750565	9.918516
-140.600174	403.134657	-379.392808	363.533018	-0.849542	-0.012397	9.918516
-141.363136	410.764285	-360.318739	355.903391	1.439346	-0.012397	9.155553
-181.037199	388.638365	-371.000218	367.347832	0.676383	-0.77536	10.681478
-202.400155	384.060589	-380.918733	349.799689	2.202309	0.750565	22028.26014
-211.555708	388.638365	-378.629845	344.45895	1.439346	-0.012397	22199.92676
-230.629777	370.32726	-391.600212	341.407099	0.676383	-0.012397	22212.89712
-259.622361	362.697632	-386.259472	298.681185	1.439346	-0.012397	22202.97861
-258.096435	338.282825	-399.992802	268.162676	-1.612505	-0.77536	22214.42305
-274.881615	333.705048	-399.992802	260.533048	0.676383	-0.012397	22228.15638
-290.14087	315.393943	-407.622429	234.592315	-1.612505	-0.012397	22218.23786
-294.718646	307.001353	-427.45946	240.696017	-0.849542	-0.012397	22217.4749
-324.474193	267.32729	-432.037237	199.49603	-2.375468	-0.012397	22206.03046
-335.155671	252.830998	-450.348342	145.325675	-0.849542	0.750565	22200.68972
-365.674181	232.231004	-461.792783	125.488644	0.676383	1.513528	22202.97861
-380.933436	213.919899	-459.503895	103.362725	-2.375468	-1.538323	22210.60823
-380.170473	182.638426	-443.481678	79.71088	-1.612505	-1.538323	22219.00082
-399.244541	175.771762	-454.163156	52.244221	2.202309	0.750565	22219.00082
-401.53343	149.831029	-440.429827	53.007184	0.676383	-0.012397	22228.15638
-427.474163	143.727327	-431.274274	29.355339	1.439346	0.750565	22219.76379
-421.370461	108.631041	-419.06687	-7.266872	-0.849542	-0.77536	22209.84527
-431.288976	97.949563	-392.363174	-24.815015	-0.849542	-0.012397	22220.52675
-412.214908	92.608824	-403.807615	-50.755748	2.965271	-0.012397	22239.60082
-451.126008	38.438469	-411.437243	-32.444642	4.491197	1.513528	22241.12674
-466.385262	49.88291	-383.970584	-81.274258	1.439346	0.750565	22238.83786
-470.963039	43.779208	-402.28169	-125.526096	1.439346	-0.012397	22239.60082
-463.333411	0.290332	-345.822447	-101.111289	0.676383	-0.012397	22225.10453
-465.6223	-24.887438	-350.400224	-138.496463	0.676383	-0.012397	22226.63045
-454.177858	-31.754103	-308.437273	-173.592749	-1.612505	-0.012397	22228.91934
-441.207492	-64.5615	-291.652093	-164.437196	-0.086579	-0.77536	22213.66009
-448.837119	-92.028159	-297.755795	-203.348296	-0.086579	-0.012397	22225.10453
-441.970455	-102.709637	-277.918764	-226.237178	-0.086579	-0.77536	22232.73415
-435.866753	-140.857774	-298.518758	-252.940873	-0.086579	-0.77536	22124.39345
-430.526014	-164.509619	-245.874329	-259.044575	-0.849542	0.750565	22202.21564
-417.555647	-173.665172	-213.066931	-320.844557	-0.849542	-0.012397	22213.66009
-402.296392	-192.73924	-258.844695	-328.474184	-0.086579	0.750565	22199.92676
-387.8001	-218.679973	-215.355819	-334.577886	-0.849542	-0.012397	22209.84527
-374.066771	-236.228116	-165.763241	-320.081594	-0.086579	-0.012397	22227.39341
-356.518628	-265.983663	-141.348434	-347.548253	0.676383	-0.012397	22225.86749
-346.600113	-267.509588	-107.778073	-352.126029	-0.849542	-0.77536	22222.05268
-327.526044	-285.057731	-123.037328	-388.748241	-0.086579	-0.012397	22228.91934
-305.400125	-304.894762	-84.889191	-389.511203	-0.849542	-0.012397	22226.63045
-296.244572	-329.30957	-84.126229	-439.103781	2.202309	0.750565	22172.4601
-265.726062	-340.754011	-49.029943	-430.711191	-0.086579	-0.77536	22240.36378
-283.274205	-355.250303	-39.87439	-409.348235	2.202309	-0.012397	22247.23045
-231.392739	-361.354005	-39.111427	-449.022297	-1.612505	-2.301285	22212.13416
-210.792745	-386.531775	-12.407731	-483.35562	-0.849542	-0.77536	22224.34156
-173.407571	-400.265105	34.132996	-471.911179	-0.086579	-0.012397	22234.26008
-168.829795	-407.894732	63.12558	-468.096365	-1.612505	-0.012397	22209.84527
-148.229801	-432.309539	95.932977	-473.437104	0.676383	1.513528	22202.97861
-119.237217	-442.991018	102.036679	-431.474154	-1.612505	-0.77536	22225.10453
-94.822409	-456.724347	122.636673	-475.725993	-0.086579	1.513528	22214.42305
-70.407602	-459.776198	134.081114	-471.911179	-0.086579	-0.012397	22199.92676
-43.703906	-489.531745	172.992214	-459.703775	-0.849542	-0.012397	22201.45268
-20.815024	-491.820633	221.821829	-436.814893	-0.849542	-0.012397	22167.11936
-0.21503	-480.376192	245.473674	-449.78526	-2.375468	-0.77536	22191.53417
34.118293	-490.294707	256.918115	-402.48157	-1.612505	-0.77536	22194.58602
54.718287	-489.531745	272.17737	-450.548222	-0.086579	-0.012397	22196.87491
84.473834	-481.902117	305.74773	-418.503787	-0.849542	0.750565	22215.18601
83.710871	-477.324341	311.851432	-412.400085	-0.849542	-0.012397	22212.89712
124.910859	-475.035453	324.058836	-391.800092	-0.086579	-0.77536	22200.68972
154.666406	-478.087304	337.029202	-384.933427	0.676383	0.750565	22196.87491
168.399735	-461.302123	367.547712	-377.3038	-0.086579	0.750565	22197.63787
185.947878	-454.435459	384.332892	-345.259365	0.676383	-0.012397	22182.37861
221.044164	-460.539161	395.01437	-345.259365	2.202309	-0.012397	22216.71194
228.673791	-412.472508	368.310674	-369.674172	2.965271	0.750565	22231.97119
272.92563	-431.546577	358.392159	-384.933427	-0.086579	-0.012397	22198.40083
276.740444	-413.235471	429.347693	-316.266781	1.439346	-0.012397	22218.23786
271.399704	-397.213254	417.14029	-275.829756	-0.086579	0.750565	22220.52675
303.444139	-381.953999	447.658799	-258.281613	-1.612505	-0.012397	22223.5786
310.310804	-363.642893	466.732867	-255.229762	-0.849542	-0.77536	22216.71194
345.40709	-379.665111	472.836569	-218.60755	-1.612505	-0.012397	22228.15638
356.088568	-339.991048	459.10324	-211.740886	-1.612505	-0.77536	22231.20823
382.029301	-304.1318	432.399544	-167.489047	-0.086579	-1.538323	22145.7564
390.421891	-304.894762	459.10324	-177.407563	-0.849542	0.750565	22207.55638
398.814481	-272.850327	462.918054	-165.963121	-0.086579	1.513528	22215.94897
414.836699	-262.168849	431.636582	-172.066823	1.439346	0.750565	22199.92676
417.88855	-256.82811	446.132874	-159.85942	-2.375468	-0.012397	22212.89712
422.466326	-212.576271	467.49583	-88.903885	0.676383	0.750565	22229.6823
425.518177	-172.139246	483.518048	-69.066854	1.439346	1.513528	22219.00082
441.540395	-153.82814	475.125458	-33.970568	-1.612505	-0.012397	22223.5786
455.273724	-124.835556	462.918054	-16.422425	2.202309	0.750565	22232.73415
449.170022	-111.86519	445.369911	-12.607611	-0.086579	-0.012397	22213.66009
441.540395	-82.872606	415.614364	24.777563	-0.086579	-0.012397	22215.18601
450.695948	-58.457798	427.821768	49.19237	1.439346	0.750565	22253.33415
460.614463	-34.805954	388.147706	65.977551	2.965271	0.750565	22235.02304
413.310773	7.156997	395.777333	97.259023	0.676383	-0.77536	22236.54897
411.021885	-17.257811	409.510662	137.696048	-1.612505	-1.538323	22241.12674
421.703364	27.756991	352.288457	164.399744	0.676383	-0.012397	22223.5786
414.836699	46.068097	369.073637	180.421961	-0.086579	1.513528	22220.52675
398.814481	84.216233	351.525494	200.258992	-3.13843	-1.538323	22225.86749
398.814481	103.290302	355.340308	213.992322	-0.849542	-0.012397	22222.05268
380.503376	127.705109	344.65883	239.170092	1.439346	-0.012397	22223.5786
370.58486	153.645842	309.562544	249.85157	-0.849542	-0.012397	22228.91934
359.140419	172.719911	277.518109	262.821937	-0.849542	1.513528	22202.21564
353.036717	196.371756	260.732929	287.236744	-2.375468	0.750565	22197.63787
350.747829	208.57916	237.844046	308.599701	-1.612505	0.750565	22212.89712
336.251537	227.653228	218.007015	276.555266	-2.375468	-0.77536	22215.18601
330.147835	236.045818	178.332953	285.710819	-0.849542	0.750565	22211.3712
319.466357	276.482843	165.362586	349.799689	1.439346	0.750565	22230.44527
301.918214	303.949502	136.370002	359.718204	-0.086579	-0.012397	22231.97119
311.073767	316.156905	109.666307	364.295981	0.676383	0.750565	22219.00082
285.133034	333.705048	70.755207	393.288565	-0.086579	-0.012397	22226.63045
285.895996	333.705048	37.947809	406.258931	1.439346	1.513528	22226.63045
234.01453	370.32726	58.547803	408.547819	-0.086579	-0.012397	22184.6675
230.199717	373.379111	18.110778	413.888559	0.676383	0.750565	22244.17859
221.044164	404.660583	-28.429949	413.888559	1.439346	-0.77536	22231.97119
217.22935	408.475397	-58.185495	415.414484	1.439346	-0.77536	22182.37861
172.977511	437.467981	-114.644738	377.266347	-0.086579	-0.012397	22230.44527
145.510853	425.260577	-135.244732	436.777441	-2.375468	-0.77536	22228.91934
134.829374	426.02354	-107.015111	446.695956	0.676383	-0.012397	22206.03046
105.83679	442.045757	-144.400285	452.799658	-0.849542	-0.77536	22215.18601
85.999759	431.364279	-116.170663	426.858925	0.676383	0.750565	22233.49712
85.236797	432.890204	-172.629906	429.910776	-3.13843	-1.538323	22206.03046
63.110877	447.386496	-197.807676	410.073745	-1.612505	-1.538323	22033.60088
28.014591	445.097608	-190.941012	441.355217	-1.612505	-0.012397	22200.68972
12.755337	438.993906	-194.755825	445.932994	-0.849542	0.750565	22191.53417
14.281262	422.208726	-235.955813	447.458919	-1.612505	-0.012397	22165.59343
-11.659471	433.653167	-267.237285	421.518186	-3.901393	-2.301285	22200.68972
-20.815024	435.179092	-300.807646	405.495968	-0.086579	0.750565	22208.31935
-39.889092	423.734651	-272.578025	432.199664	1.439346	0.750565	56.459243
-70.407602	430.601316	-304.62246	437.540403	-0.849542	-0.012397	15.259255
-90.244633	420.6828	-314.540975	439.066329	-0.849542	-0.012397	10.681478
-100.926111	408.475397	-309.200236	402.444118	-1.612505	-0.77536	11.444441
-139.074248	422.971689	-382.444659	376.503384	-0.849542	-0.012397	9.155553
-141.363136	407.712434	-366.422441	392.525602	2.202309	0.750565	9.918516
-148.992764	406.186508	-373.289106	370.399683	0.676383	0.750565	8.39259
-186.377938	404.660583	-382.444659	355.903391	2.202309	-0.77536	328.83694
-190.955714	391.690216	-417.540945	356.666353	1.439346	0.750565	22106.8453
-229.866814	372.616148	-377.866882	277.318229	0.676383	-0.012397	22189.24528
-242.83718	355.830968	-425.933535	312.414515	0.676383	0.750565	22211.3712
-258.096435	354.305042	-399.992802	300.970074	-0.086579	-0.77536	22222.81564
-268.777913	342.860601	-405.333541	272.740452	2.202309	1.513528	22216.71194
-277.170503	352.016154	-429.748348	254.429347	1.439346	1.513528	22225.10453
-303.111237	323.02357	-439.666864	248.325645	2.965271	0.750565	22231.97119
-321.422342	297.8458	-419.829833	218.570098	-2.375468	-0.012397	22189.24528
-342.785299	275.71988	-440.429827	185.7627	-0.086579	0.750565	22201.45268
-343.548262	251.305073	-440.429827	144.562712	-2.375468	1.513528	22211.3712
-364.911218	221.549526	-419.829833	130.829383	-2.375468	-1.538323	22196.87491
-381.696398	225.36434	-458.740932	87.340507	-1.612505	-0.77536	22212.13416
-381.696398	197.897681	-474.000187	-3.452058	0.676383	0.750565	22231.97119
-395.429728	190.268054	-444.24464	66.740513	0.676383	0.750565	22215.18601
-401.53343	158.223619	-422.118721	46.140519	0.676383	0.750565	22222.81564
-415.266759	135.334737	-408.385392	41.562743	2.202309	1.513528	22231.97119
-449.600082	102.527339	-448.822417	10.281271	-0.086579	-0.012397	22214.42305
-430.526014	116.260668	-431.274274	-16.422425	1.439346	-0.77536	22210.60823
-448.074157	76.586606	-390.837249	-14.133537	2.202309	-0.012397	22253.33415
-451.88897	49.88291	-396.177988	-53.044636	2.202309	0.750565	22233.49712
-444.259343	47.594022	-359.555777	-124.763134	2.202309	0.750565	22223.5786
-463.333411	23.179214	-358.029851	-112.55573	0.676383	-0.77536	22241.12674
-463.333411	-13.442997	-349.637261	-105.689065	1.439346	0.750565	22225.10453
-448.074157	-15.731885	-382.444659	-156.807569	0.676383	0.750565	22218.23786
-451.126008	-50.065208	-338.19282	-150.703867	2.202309	0.750565	22230.44527
-445.022306	-91.265196	-291.652093	-169.014972	-0.086579	0.750565	22225.86749
-436.629715	-79.820755	-281.733577	-223.948289	-0.849542	0.750565	22220.52675
-454.940821	-111.86519	-255.029882	-244.548283	-0.086579	-0.012397	22148.80825
-443.49638	-143.909625	-262.659509	-247.600134	-0.849542	-0.012397	22207.55638
-423.659349	-154.591103	-250.452105	-260.570501	-2.375468	-1.538323	22205.2675
-410.688982	-164.509619	-227.563223	-301.007526	-3.13843	-0.77536	22204.50453
-397.718616	-189.687389	-198.570639	-322.370483	-0.849542	-0.77536	22219.76379
-383.222324	-220.205899	-213.066931	-329.237147	-0.086579	-0.012397	22214.42305
-361.859367	-237.754042	-184.074347	-384.170464	0.676383	-0.012397	22230.44527
-358.044554	-251.487371	-131.429918	-342.207514	-0.086579	-0.012397	22232.73415
-338.207522	-268.272551	-135.244732	-368.911209	2.202309	0.750565	22219.76379
-326.000119	-290.39847	-103.96326	-391.037129	-0.849542	-1.538323	22225.10453
-299.296423	-327.783645	-88.704005	-406.296384	-0.849542	-0.012397	22203.74157
-270.303839	-331.598458	-73.44475	-418.503787	0.676383	-0.012397	22231.20823
-276.407541	-347.620676	-33.007725	-405.533421	2.202309	0.750565	22241.88971
-255.044584	-359.065117	-25.378098	-442.918595	1.439346	-0.77536	22232.73415
-230.629777	-358.302154	6.666337	-455.888961	-0.086579	-0.012397	22206.79342
-219.185335	-411.709546	5.903374	-508.53339	-0.086579	-0.012397	22224.34156
-184.852012	-425.442875	36.421884	-468.859328	0.676383	0.750565	22222.05268
-165.014981	-432.309539	82.199648	-465.044514	-2.375468	-0.77536	22192.29713
-136.022397	-431.546577	87.540387	-452.074148	-0.086579	-0.012397	22219.76379
-106.26685	-431.546577	111.192232	-450.548222	1.439346	0.750565	22229.6823
-73.459453	-452.909533	149.340369	-439.866744	0.676383	-0.012397	22202.21564
-50.570571	-446.042869	139.421853	-467.333403	-2.375468	-0.77536	22191.53417
-41.415018	-474.27249	167.651475	-450.548222	-2.375468	-0.012397	22184.6675
-14.711322	-491.820633	228.688494	-432.237117	0.676383	0.750565	22195.34898
16.57015	-483.428043	252.340338	-429.185266	-1.612505	-0.77536	22184.6675
43.273846	-473.509527	237.081084	-420.029713	-0.086579	0.750565	22205.2675
81.421983	-489.531745	252.340338	-442.918595	-2.375468	-1.538323	22210.60823
86.762722	-472.746565	261.495891	-458.940812	1.439346	-0.012397	22198.40083
110.414567	-481.139155	311.851432	-406.296384	0.676383	0.750565	22217.4749
134.066412	-470.457676	333.214389	-392.563054	0.676383	-0.012397	22215.94897
163.821958	-496.398409	368.310674	-384.933427	0.676383	0.750565	22196.87491
193.577505	-451.383608	372.888451	-372.726023	3.728234	1.513528	22202.21564
199.681207	-466.642863	384.332892	-345.259365	0.676383	-0.77536	22229.6823
219.518238	-438.413241	372.125488	-372.726023	0.676383	-0.77536	22212.13416
214.177499	-433.072502	371.362525	-390.274166	-0.086579	-0.77536	22186.95639
253.088599	-394.924365	416.377327	-350.600104	-0.086579	-0.77536	22219.00082
266.821928	-397.976216	430.110656	-313.977892	-1.612505	-0.77536	22202.21564
297.340437	-426.205838	396.540296	-355.940843	-0.086579	-0.77536	22219.76379
311.836729	-375.850297	436.214358	-268.963091	-0.086579	-0.012397	22232.73415
321.755245	-362.116968	452.236575	-239.207544	-0.849542	0.750565	22214.42305
348.458941	-339.228086	469.021756	-189.614966	-0.086579	-0.77536	22224.34156
346.933015	-312.52439	443.081023	-190.377929	1.439346	-0.012397	22164.83047
378.214488	-310.235502	485.806936	-150.703867	0.676383	0.750565	22195.34898
395.76263	-288.109582	467.49583	-170.540898	-1.612505	-0.012397	22208.31935
400.340407	-256.065147	457.577315	-149.940904	-0.849542	1.513528	22212.89712
413.310773	-256.065147	464.443979	-133.155724	0.676383	1.513528	22207.55638
412.547811	-224.783675	462.918054	-119.422394	1.439346	0.750565	22222.05268
431.621879	-197.317017	428.584731	-109.503879	0.676383	0.750565	22233.49712
440.777432	-179.768874	407.221774	-110.266842	-0.849542	-1.538323	22219.76379
447.644097	-149.250364	465.206942	-24.815015	-0.849542	-0.012397	22220.52675
445.355208	-123.309631	457.577315	-8.029835	-0.849542	-0.012397	22229.6823
439.251506	-104.235563	420.192141	-1.926133	0.676383	1.513528	22219.00082
451.45891	-63.798538	445.369911	18.673861	2.202309	-1.538323	22239.60082
440.014469	-67.613351	440.792134	51.481259	0.676383	-0.012397	22247.23045
454.510761	-28.702252	390.436594	78.947917	0.676383	0.750565	22243.41563
440.777432	10.971811	406.458811	136.170122	-0.086579	-0.77536	22227.39341
414.073736	33.09773	391.199557	150.666414	2.202309	-0.012397	22235.02304
420.177438	47.594022	393.488445	168.214557	0.676383	0.750565	22229.6823
416.362624	64.379202	399.592147	191.866402	-0.086579	-0.77536	22215.18601
398.814481	88.79401	372.125488	201.021955	-0.086579	-0.77536	22225.10453
393.473742	114.734743	351.525494	215.518247	0.676383	0.750565	22233.49712
404.918183	122.36437	317.192171	229.251576	1.439346	1.513528	22216.71194
375.925599	136.0977	300.406991	246.799719	-2.375468	-0.77536	22199.16379
350.747829	187.216203	271.414407	278.844154	-0.849542	0.750565	22212.13416
347.695978	208.57916	243.184786	282.658968	-2.375468	-1.538323	22192.29713
342.355239	222.312489	221.058866	299.444148	-1.612505	-0.77536	22211.3712
337.777462	233.75693	181.384804	308.599701	0.676383	-0.012397	22224.34156
311.073767	248.253222	173.755177	315.466366	-0.849542	-0.012397	22215.94897
330.147835	273.430992	123.399636	327.673769	-0.849542	-0.77536	22224.34156
303.444139	294.793949	111.192232	340.644136	-0.086579	-0.012397	22226.63045
298.866363	321.497645	108.140381	376.503384	1.439346	1.513528	22213.66009
275.214518	331.41616	69.229282	382.607086	-0.086579	-0.012397	22212.89712
285.895996	352.016154	76.858909	405.495968	3.728234	0.750565	22222.05268
266.821928	377.193924	62.362617	403.20708	0.676383	-0.77536	22238.83786
227.910828	385.586514	11.244114	403.20708	2.202309	-0.012397	22227.39341
198.918244	400.082806	-9.35588	419.99226	0.676383	-0.012397	22194.58602
195.103431	404.660583	-74.970676	412.362633	2.202309	-0.012397	22227.39341
164.584921	410.764285	-83.363266	423.044111	-0.849542	-1.538323	22213.66009
130.251598	422.208726	-114.644738	397.866341	-0.849542	0.750565	22199.92676
131.777523	428.312428	-119.985477	453.562621	1.439346	0.750565	22219.00082
101.259014	445.860571	-113.118813	448.984844	0.676383	-0.012397	22218.23786
94.392349	440.519832	-137.53362	448.984844	-0.086579	-0.012397	22222.81564
75.318281	448.912422	-173.392869	448.221882	-0.086579	0.750565	22081.66753
56.244213	433.653167	-155.844726	427.621888	0.676383	-0.012397	22190.00824
28.777554	461.882788	-197.807676	449.747807	-1.612505	-0.77536	22203.74157
5.888672	442.80872	-244.348403	440.592254	-0.086579	0.750565	22180.85269
-4.029844	442.045757	-243.585441	446.695956	1.439346	0.750565	22191.53417
-7.844657	430.601316	-254.266919	425.333	0.676383	0.750565	22210.60823
-29.970577	422.971689	-256.555807	427.621888	0.676383	0.750565	147.251808
-41.415018	426.786502	-310.726161	391.762639	-0.849542	-0.77536	14.496292
-71.933527	428.312428	-348.111336	413.888559	0.676383	-0.77536	12.207404
-87.955745	421.445763	-313.778012	431.436702	-0.849542	-0.012397	9.918516
-115.422403	400.845769	-333.615044	422.281149	0.676383	1.513528	10.681478
-126.103882	411.527248	-331.326155	411.59967	2.202309	-0.012397	9.155553
-136.022397	403.134657	-352.689112	381.844124	0.676383	-0.77536	9.918516
-159.674242	399.319844	-363.37059	355.903391	2.202309	-0.77536	8.39259
-181.037199	393.216142	-353.452075	343.695987	1.439346	-0.77536	13171.78869
-196.296453	364.223558	-391.600212	343.695987	-0.086579	-0.012397	22155.67492
-223.000149	372.616148	-400.755764	323.095993	-2.375468	-1.538323	22183.14158
-241.311255	367.275409	-371.76318	307.836738	-1.612505	-0.012397	22214.42305
-255.807547	362.697632	-392.363174	304.021924	0.676383	0.750565	22227.39341
-280.222354	328.364309	-407.622429	270.451564	2.965271	1.513528	22214.42305
-264.200137	316.919868	-409.911317	230.777502	-0.849542	-1.538323	22219.00082
-303.111237	284.11247	-434.326125	220.858986	-0.086579	0.750565	22206.03046
-332.103821	275.71988	-440.429827	217.044172	-4.664356	-1.538323	22193.06009
-339.733448	266.564328	-448.059454	165.925669	-1.612505	-0.012397	22200.68972
-348.126038	246.727296	-431.274274	149.140489	-4.664356	-0.77536	22212.89712
-361.859367	220.023601	-435.089088	133.881234	1.439346	-0.012397	22214.42305
-369.488995	201.712495	-448.059454	85.051619	0.676383	-0.77536	22221.28971
-380.170473	189.505091	-447.296491	49.955333	-0.849542	-0.012397	22227.39341
-407.637131	165.853246	-456.452044	19.436824	1.439346	-0.77536	22225.10453
-406.874169	155.934731	-472.474262	-0.400208	-0.086579	-0.012397	22219.00082
-407.637131	121.601408	-391.600212	19.436824	2.965271	1.513528	22228.91934
-426.7112	115.497706	-406.859466	13.333122	0.676383	-0.77536	22228.91934
-424.422312	93.371786	-411.437243	-9.55576	2.965271	0.750565	22240.36378
-438.918604	74.297718	-407.622429	-37.022419	0.676383	-0.012397	22247.23045
-448.074157	50.645873	-384.733547	-84.326109	1.439346	0.750565	22232.73415
-441.207492	24.70514	-368.711329	-83.563146	-0.086579	-0.012397	22225.10453
-461.044523	1.053295	-348.874298	-106.452028	-0.849542	-0.012397	22227.39341
-443.49638	10.208848	-356.503926	-129.34091	-0.849542	-0.012397	22228.91934
-451.126008	-29.465214	-318.355789	-164.437196	0.676383	0.750565	22215.18601
-455.703784	-50.828171	-326.748379	-167.489047	-0.086579	0.750565	22225.86749
-449.600082	-66.087426	-291.652093	-197.244594	0.676383	0.750565	22231.97119
-454.177858	-100.420749	-287.837279	-207.163109	-0.849542	0.750565	22125.91937
-455.703784	-133.991109	-290.88913	-249.12606	-1.612505	-0.012397	22202.21564
-435.866753	-162.983693	-266.474323	-280.407532	1.439346	1.513528	22221.28971
-416.029722	-162.983693	-218.40767	-267.437165	-1.612505	-0.77536	22197.63787
-406.874169	-179.005911	-230.615074	-300.244563	0.676383	-0.012397	22214.42305
-400.770467	-204.183681	-203.148416	-315.503818	0.676383	-0.012397	22229.6823
-378.644547	-222.494787	-192.466937	-340.681588	1.439346	1.513528	22218.23786
-381.696398	-233.176265	-157.370651	-372.726023	-0.849542	-0.77536	22221.28971
-358.044554	-247.672557	-203.911378	-410.87416	-0.086579	-0.012397	22231.20823
-340.496411	-285.820694	-165.763241	-420.792676	-0.086579	-0.012397	22220.52675
-316.081603	-301.842911	-96.333632	-388.748241	-1.612505	-0.77536	22198.40083
-287.851982	-307.183651	-66.578086	-389.511203	2.965271	-0.012397	22249.51933
-275.644578	-328.546607	-36.059576	-420.792676	1.439346	-0.77536	22235.786
-250.466808	-353.724378	-53.607719	-412.400085	0.676383	0.750565	22222.81564
-243.600143	-374.324371	2.851523	-429.948228	1.439346	-0.012397	22227.39341
-225.289037	-389.583626	-7.066992	-430.711191	-0.086579	-0.77536	22226.63045
-203.926081	-399.502142	37.947809	-456.651924	0.676383	0.750565	22208.31935
-181.037199	-404.842881	46.340399	-451.311185	2.202309	2.276491	22210.60823
-155.096466	-428.494726	60.836691	-455.888961	-0.849542	-0.77536	22225.10453
-126.103882	-436.124353	92.881126	-446.733409	0.676383	0.750565	22212.89712
-116.185366	-439.176204	89.066313	-484.881545	-0.086579	-0.012397	22206.79342
-75.748341	-455.961384	122.636673	-460.466738	-1.612505	0.750565	22206.03046
-66.592788	-471.220639	150.866294	-473.437104	-2.375468	-0.012397	22171.69713
-46.755757	-494.109521	185.199618	-445.207483	-1.612505	-0.012397	22196.87491
-10.133546	-477.324341	176.807027	-429.185266	-0.849542	-0.77536	22202.21564
12.755337	-483.428043	242.421823	-428.422303	-1.612505	-0.77536	22193.82305
52.429399	-488.768782	255.392189	-418.503787	-1.612505	-0.77536	22212.13416
69.214579	-478.087304	295.066252	-427.65934	1.439346	0.750565	22206.03046
90.577536	-465.116937	308.036618	-458.940812	-0.086579	0.750565	22198.40083
132.540486	-500.213223	292.777363	-444.44452	-1.612505	-0.77536	22204.50453
137.881225	-471.983602	285.147736	-461.229701	2.202309	-0.77536	22211.3712
173.740474	-464.353974	372.125488	-382.644539	2.965271	0.750565	22208.31935
191.288617	-454.435459	372.888451	-352.888992	1.439346	1.513528	22226.63045
208.073797	-448.331757	369.073637	-352.126029	2.965271	1.513528	22237.31193
221.807126	-433.835465	381.281041	-372.726023	1.439346	-0.012397	22186.95639
245.458971	-442.228055	398.066221	-333.051961	2.202309	0.750565	22214.42305
263.007114	-423.153987	404.932886	-315.503818	2.202309	0.750565	22219.00082
269.873779	-388.057701	417.903252	-315.503818	-0.086579	-0.012397	22214.42305
296.577475	-394.924365	430.873619	-282.69642	0.676383	-0.012397	22222.81564
307.258953	-371.272521	412.562513	-281.933457	-0.086579	1.513528	22231.97119
329.384872	-374.324371	435.451395	-264.385315	0.676383	0.750565	22225.10453
348.458941	-363.642893	451.473613	-206.400147	-0.086579	0.750565	22147.28233
347.695978	-333.124384	472.836569	-175.881637	-0.086579	1.513528	22209.84527
391.184854	-310.235502	500.303228	-159.85942	-0.849542	0.750565	22212.89712
394.999668	-278.954029	497.251377	-136.207575	-2.375468	-2.301285	22198.40083
400.340407	-262.168849	455.288426	-146.889053	-0.086579	-0.77536	22216.71194
411.784848	-246.146632	485.043973	-120.94832	-0.849542	-0.012397	22228.91934
427.044103	-222.494787	461.392128	-112.55573	-0.086579	-0.012397	22218.23786
437.725581	-179.768874	442.31806	-97.296475	-0.849542	-0.012397	22226.63045
440.014469	-174.428134	433.92547	-71.355742	-0.849542	0.750565	22231.20823
456.799649	-135.517035	440.029172	-46.940934	-0.086579	-0.77536	22216.71194
445.355208	-111.102227	404.932886	-50.755748	2.202309	0.750565	22224.34156
452.221873	-92.791122	445.369911	31.644227	3.728234	2.276491	22257.91192
431.621879	-63.035575	433.92547	38.510892	-0.086579	0.750565	22228.91934
437.725581	-47.013357	411.036588	80.473843	-0.086579	-0.77536	22235.02304
449.932985	-14.20596	365.258823	117.859017	-0.086579	-0.77536	22242.65267
425.518177	-8.86522	371.362525	146.851601	0.676383	-0.77536	22216.71194
422.466326	21.653289	378.992153	130.06642	1.439346	1.513528	22223.5786
414.836699	52.171798	375.940302	183.473812	-0.849542	-0.012397	22231.97119
403.392258	68.956979	368.310674	207.125657	-0.086579	-0.012397	22215.94897
404.918183	107.868078	327.873649	222.384912	0.676383	-0.012397	22225.10453
369.821897	116.260668	292.014401	206.362694	-1.612505	-0.012397	22230.44527
366.770046	142.964364	311.088469	223.910837	-1.612505	-0.77536	22192.29713
372.110786	155.171768	285.910699	255.955272	-0.086579	0.750565	22203.74157
351.510792	192.556942	253.103301	265.110825	-2.375468	-0.012397	22210.60823
332.436723	210.105085	200.458872	271.97749	-1.612505	-1.538323	22208.31935
348.458941	246.727296	230.977382	300.970074	1.439346	-0.012397	22215.18601
347.695978	244.438408	189.777394	306.310813	-1.612505	0.750565	22231.97119
318.703394	262.749514	183.673692	320.044142	1.439346	-0.77536	22223.5786
316.414506	284.11247	141.710742	316.229328	-0.086579	-0.77536	22221.28971
314.88858	297.8458	125.688524	322.33303	-1.612505	-0.012397	22229.6823
288.184885	333.705048	88.30335	338.355248	0.676383	-0.77536	22213.66009
279.792294	340.571713	73.807058	375.740422	-0.849542	-0.77536	22219.00082
265.296002	369.564297	69.992244	413.888559	2.965271	0.750565	22251.04526
259.192301	381.771701	35.658921	408.547819	1.439346	0.750565	22238.83786
234.01453	384.060589	18.873741	404.733006	0.676383	0.750565	22207.55638
201.207133	395.50503	-36.822539	419.229298	1.439346	-0.012397	22232.73415
172.214549	407.712434	-55.133645	433.72559	0.676383	1.513528	22227.39341
166.873809	434.41613	-78.022527	440.592254	-2.375468	-0.77536	22183.14158
143.221965	426.786502	-103.96326	445.170031	-1.612505	-0.77536	22219.00082
131.014561	438.993906	-107.015111	445.932994	-1.612505	-0.77536	22229.6823
108.888641	418.393912	-149.741024	424.570037	0.676383	-0.012397	22178.5638
79.896057	445.097608	-148.978061	420.755223	-1.612505	1.513528	22125.91937
59.296063	442.80872	-154.3188	428.384851	-3.13843	0.750565	22202.97861
47.851622	429.838353	-204.674341	442.11818	-2.375468	0.750565	22193.06009
35.644219	440.519832	-216.118782	450.51077	-2.375468	-0.012397	22180.08972
-4.029844	440.519832	-221.459521	458.90336	-1.612505	-0.012397	22209.08231
-16.237247	432.890204	-237.481739	442.881143	0.676383	1.513528	6421.094394
-14.711322	445.097608	-249.689142	442.11818	0.676383	-0.012397	22132.78604
-32.259465	432.127241	-272.578025	431.436702	-0.849542	-0.012397	750.755333
-43.703906	422.971689	-286.311354	407.784857	0.676383	-1.538323	16.78518
-81.852043	438.993906	-345.822447	398.629304	-2.375468	0.750565	12.970367
-99.400186	396.267993	-357.266888	329.199695	-0.086579	0.750565	11.444441
-111.60759	416.105024	-335.903932	419.229298	2.965271	-0.012397	10.681478
-130.681658	414.579098	-330.563193	416.94041	-0.849542	-1.538323	9.918516
-150.518689	403.134657	-363.37059	384.133012	0.676383	1.513528	9.918516
-186.377938	402.371695	-362.607628	356.666353	2.202309	1.513528	9.155553
-195.533491	406.186508	-398.466876	369.63672	-0.849542	-0.012397	19679.86084
-209.26682	377.956887	-393.126137	331.488583	0.676383	-0.012397	22168.64528
-229.866814	362.697632	-393.8891	333.014508	1.439346	-0.012397	22215.18601
-251.22977	356.59393	-393.8891	315.466366	1.439346	1.513528	22213.66009
-258.859398	358.119856	-412.963168	284.947856	-0.849542	-0.77536	22223.5786
-280.985317	338.282825	-434.326125	250.614533	-0.849542	0.750565	22222.81564
-291.666795	327.601346	-420.592796	246.799719	-1.612505	-0.012397	22193.06009
-312.266789	303.949502	-442.718715	242.221943	-0.849542	0.750565	22206.79342
-326.000119	275.71988	-431.274274	208.651582	-1.612505	-0.012397	22207.55638
-325.237156	247.490259	-454.926119	178.896036	-0.849542	0.750565	22202.97861
-361.096405	226.890265	-451.111305	159.059004	-1.612505	-0.77536	22219.00082
-356.518628	208.57916	-435.85205	107.177538	1.439346	0.750565	22234.26008
-385.511212	203.23842	-466.37056	57.58496	-0.086579	-0.77536	22215.94897
-387.8001	183.401389	-475.526113	40.036818	-2.375468	-0.77536	22224.34156
-419.081573	182.638426	-465.607597	40.79978	-0.849542	-0.012397	22230.44527
-387.037138	137.623625	-456.452044	-13.370574	2.202309	0.750565	22214.42305
-418.31861	98.712525	-431.274274	-1.926133	2.202309	-0.012397	22236.54897
-429.000088	108.631041	-428.985386	-11.081686	3.728234	0.750565	22254.86007
-440.444529	95.660674	-405.333541	-19.474276	0.676383	-0.77536	22231.20823
-446.548231	74.297718	-371.000218	-34.733531	0.676383	-0.012397	22232.73415
-448.837119	30.045879	-362.607628	-53.044636	0.676383	-0.012397	22241.12674
-460.28156	40.727357	-353.452075	-76.696481	0.676383	-0.012397	22214.42305
-474.777852	10.208848	-353.452075	-105.689065	1.439346	-0.012397	22222.05268
-456.466747	-10.391146	-341.244671	-121.711283	-1.612505	-0.012397	22230.44527
-445.785268	-39.38373	-307.67431	-154.51868	-0.849542	-0.77536	22216.71194
-466.385262	-58.457798	-344.296522	-181.985339	1.439346	0.750565	22222.05268
-461.807486	-88.213345	-291.652093	-215.555699	-3.13843	-0.77536	22183.14158
-438.918604	-104.235563	-298.518758	-238.444581	-3.13843	-0.77536	22197.63787
-427.474163	-137.805923	-241.296552	-232.34088	-1.612505	0.750565	22202.97861
-419.844535	-147.724439	-258.081733	-272.014942	-3.901393	-1.538323	22212.89712
-418.31861	-160.694805	-229.089149	-281.933457	0.676383	-0.012397	22215.94897
-396.955653	-205.709607	-197.044714	-288.037159	-0.849542	-0.012397	22219.00082
-389.326026	-198.079979	-197.807676	-318.555669	-1.612505	-0.012397	22228.15638
-377.881585	-224.783675	-171.103981	-336.866775	0.676383	-0.012397	22228.15638
-356.518628	-240.04293	-168.815092	-369.674172	0.676383	-0.012397	22219.00082
-342.022336	-278.954029	-161.948428	-375.014911	1.439346	-0.012397	22224.34156
-331.340858	-262.168849	-179.496571	-431.474154	-0.849542	-0.012397	22113.71197
-336.681597	-295.73921	-162.71139	-445.970446	1.439346	-0.012397	22237.31193
-301.585311	-317.865129	-91.755856	-464.281552	2.965271	-0.77536	22236.54897
-269.540876	-335.413272	-53.607719	-412.400085	1.439346	0.750565	22225.86749
-267.251988	-352.961415	-20.800321	-436.814893	1.439346	0.750565	22222.81564
-238.259404	-372.035483	-26.141061	-433.763042	-0.086579	-0.012397	22228.91934
-209.26682	-386.531775	4.377449	-433.000079	2.202309	-0.012397	22222.81564
-197.059416	-396.450291	28.792257	-467.333403	0.676383	1.513528	22202.21564
-159.674242	-414.761397	53.970027	-467.333403	-1.612505	-0.77536	22222.81564
-146.703875	-443.753981	81.436685	-464.281552	-0.849542	-0.77536	22222.05268
-132.970546	-435.36139	111.192232	-484.881545	0.676383	0.750565	22183.14158
-119.237217	-456.724347	140.947779	-480.303769	0.676383	1.513528	22196.87491
-84.903894	-459.013235	114.244083	-478.777844	0.676383	1.513528	22195.34898
-52.096496	-468.931751	154.681108	-470.385253	-0.849542	-0.77536	22187.71935
-29.970577	-495.635447	194.35517	-449.78526	-2.375468	-0.012397	22196.87491
0.547933	-507.84285	243.947748	-426.896377	-2.375468	-0.012397	22214.42305
13.518299	-493.346558	252.340338	-412.400085	-0.849542	-0.77536	22206.79342
45.562734	-484.953968	279.806997	-420.792676	2.202309	-0.012397	22195.34898
79.896057	-489.531745	274.466258	-420.029713	-0.086579	-0.012397	22211.3712
95.918275	-462.828049	292.777363	-433.763042	-0.086579	-0.012397	22199.16379
135.592337	-471.983602	291.251438	-399.429719	1.439346	-0.77536	22186.19343
138.644188	-490.294707	301.932916	-392.563054	1.439346	0.750565	22235.02304
165.347884	-466.642863	324.058836	-377.3038	2.202309	0.750565	22220.52675
199.681207	-456.724347	340.081053	-410.111197	1.439346	0.750565	22226.63045
211.125648	-449.09472	378.22919	-345.259365	0.676383	-0.012397	22220.52675
219.518238	-418.57621	395.777333	-340.681588	1.439346	-0.012397	22221.28971
237.066381	-430.020651	425.53288	-316.266781	-1.612505	-0.77536	22207.55638
275.977481	-413.998434	427.821768	-295.666787	-1.612505	-0.012397	22222.05268
280.555257	-401.79103	422.481029	-290.326048	-3.901393	-0.77536	22229.6823
301.155251	-394.161403	444.606948	-283.459383	-0.086579	-0.012397	22218.23786
332.436723	-368.22067	432.399544	-270.489016	0.676383	-0.012397	22227.39341
327.095984	-349.146601	437.740283	-242.259395	-1.612505	-0.012397	22198.40083
341.592276	-342.279937	470.547681	-209.451997	-3.13843	-1.538323	22193.82305
363.718196	-317.865129	447.658799	-230.814954	-0.086579	0.750565	22209.84527
391.184854	-307.183651	457.577315	-165.200159	-0.086579	-0.012397	22218.23786
398.814481	-286.583657	477.414346	-152.229792	2.202309	1.513528	22208.31935
416.362624	-245.383669	484.28101	-128.577947	-0.086579	-0.012397	22224.34156
413.310773	-220.205899	465.969905	-120.185357	-0.849542	-0.012397	22232.73415
440.014469	-220.205899	457.577315	-111.029804	0.676383	-0.012397	22214.42305
437.725581	-189.687389	456.814352	-112.55573	-0.086579	-0.77536	22221.28971
447.644097	-164.509619	453.762501	-59.148338	2.202309	0.750565	22234.26008
443.06632	-161.457768	436.214358	-68.303891	1.439346	1.513528	22097.68975
443.829283	-121.783706	384.332892	33.933116	1.439346	-0.012397	22246.46748
445.355208	-89.739271	387.384743	-21.763164	-0.086579	-0.012397	22244.94156
434.67373	-50.065208	360.681047	7.992383	-0.849542	-1.538323	22225.10453
444.592246	-34.805954	416.377327	99.547911	1.439346	1.513528	22233.49712
429.332991	-5.050407	402.643998	124.725681	-0.849542	-0.012397	22232.73415
409.49596	17.075513	383.569929	129.303458	-0.086579	0.750565	22221.28971
427.044103	23.942177	395.01437	159.059004	-0.086579	0.750565	22220.52675
404.918183	54.460687	362.206973	184.236775	-0.849542	-0.012397	22228.15638
401.866332	71.245867	339.31809	201.021955	0.676383	1.513528	22228.91934
401.866332	105.57919	333.977351	206.362694	-0.086579	0.750565	22220.52675
389.658929	125.416221	321.769947	244.510831	-2.375468	-0.012397	22208.31935
369.821897	135.334737	329.399575	257.481198	-0.849542	0.750565	22212.13416
364.481158	165.853246	269.125519	265.110825	-0.086579	0.750565	22199.92676
365.244121	202.475458	262.258854	265.110825	-0.086579	-0.012397	22215.18601
353.036717	226.127302	243.184786	293.340446	1.439346	0.750565	22228.15638
337.0145	217.734712	221.058866	312.414515	0.676383	1.513528	22219.76379
344.644127	241.386557	185.199618	328.436732	-1.612505	-0.012397	22225.86749
329.384872	269.616178	167.651475	339.881173	-2.375468	-0.77536	22230.44527
304.207102	286.401359	146.288518	336.066359	-0.086579	0.750565	22215.94897
288.184885	323.02357	102.036679	345.984875	-0.086579	0.750565	22204.50453
296.577475	324.549496	89.829275	385.658937	2.202309	-0.012397	22239.60082
279.029332	339.045788	61.599654	380.318198	0.676383	-0.77536	22228.15638
252.325636	369.564297	47.866325	398.629304	-0.086579	-0.77536	22225.86749
231.725642	383.297626	-5.541067	386.4219	2.202309	0.750565	22229.6823
227.910828	382.534664	-5.541067	420.755223	-0.086579	-0.012397	22219.76379
193.577505	405.423546	-37.585502	437.540403	-1.612505	-0.77536	22216.71194
188.999729	420.6828	-55.133645	420.755223	-1.612505	-0.77536	22204.50453
151.614555	412.29021	-94.807707	430.673739	-1.612505	-1.538323	22213.66009
141.696039	434.41613	-116.933626	447.458919	-1.612505	-0.77536	22219.76379
117.281231	445.860571	-129.14103	439.066329	-0.849542	-0.77536	22192.29713
99.733089	429.07539	-139.059546	432.199664	-1.612505	0.750565	22145.7564
60.059026	422.208726	-164.237316	436.777441	-3.13843	-0.77536	22179.32676
60.059026	452.727235	-176.44472	414.651521	-2.375468	-0.012397	22198.40083
45.562734	446.623533	-191.703974	426.095962	-0.849542	-0.012397	22185.43046
9.703486	444.334645	-200.859527	461.192248	-1.612505	-0.77536	22198.40083
2.073858	447.386496	-213.829894	449.747807	1.439346	0.750565	22218.23786
-10.896508	447.386496	-221.459521	447.458919	-0.086579	-0.77536	22209.84527
-26.918726	450.438347	-261.133584	432.199664	2.202309	1.513528	22205.2675
-38.363167	445.097608	-283.259503	438.303366	-0.086579	-0.012397	283.822138
-73.459453	422.971689	-284.022466	420.755223	-0.086579	0.750565	16.78518
-70.407602	425.260577	-343.533559	374.977459	1.439346	0.750565	11.444441
-96.348335	419.156875	-329.037267	429.147813	2.202309	-0.77536	12.207404
-135.259434	429.07539	-403.807615	378.792273	-0.086579	-0.012397	9.918516
-158.911279	393.216142	-394.652062	362.007092	-0.086579	-1.538323	11.444441
-149.755726	402.371695	-341.244671	385.658937	2.965271	-0.012397	8.39259
-184.852012	388.638365	-355.740963	359.718204	-0.086579	-0.012397	10.681478
-206.977932	384.823552	-362.607628	352.85154	0.676383	0.750565	21841.33427
-213.081634	375.667999	-370.237255	342.933024	-0.086579	-0.012397	22203.74157
-219.948298	376.430962	-371.000218	325.384881	-0.849542	0.750565	22222.81564
-243.600143	352.779117	-392.363174	309.362664	-0.849542	0.750565	22208.31935
-266.489025	348.20134	-402.28169	286.473782	-1.612505	-0.77536	22217.4749
-288.614945	323.02357	-415.252056	255.955272	-3.13843	-0.77536	22205.2675
-288.614945	322.260607	-405.333541	248.325645	-2.375468	-0.012397	22194.58602
-311.503827	305.475427	-448.059454	204.836769	0.676383	1.513528	22197.63787
-343.548262	278.771731	-462.555746	183.473812	-1.612505	-0.77536	22217.4749
-341.259373	261.223588	-414.489094	174.318259	-2.375468	-1.538323	22213.66009
-351.940852	251.305073	-425.170572	149.903452	-0.086579	-0.77536	22221.28971
-356.518628	229.179153	-442.718715	101.836799	-0.849542	-0.012397	22230.44527
-383.985287	207.816197	-446.533529	73.607178	1.439346	1.513528	22225.10453
-375.592697	166.616209	-451.874268	43.851631	-0.849542	0.750565	22220.52675
-416.792684	155.171768	-439.666864	28.592376	-0.086579	-1.538323	22225.10453
-409.92602	152.119917	-425.933535	40.036818	2.965271	1.513528	22240.36378
-425.948237	113.97178	-423.644646	-3.452058	2.965271	-0.012397	22236.54897
-441.970455	117.023631	-424.407609	-40.837233	-0.849542	-0.77536	22242.65267
-435.866753	55.223649	-371.76318	-21.000201	0.676383	-0.012397	22239.60082
-444.259343	62.090314	-374.815031	-85.852034	0.676383	-0.012397	22225.10453
-455.703784	46.068097	-369.474292	-70.592779	-2.375468	-0.77536	22223.5786
-458.755635	31.571805	-361.081702	-75.170556	-0.086579	-0.77536	22228.91934
-460.28156	0.290332	-330.563193	-88.903885	-1.612505	-0.77536	22215.94897
-465.6223	-18.020773	-358.792814	-143.837202	-0.849542	-0.77536	22225.10453
-452.651933	-42.435581	-305.385422	-176.6446	-0.086579	-0.012397	22231.97119
-454.177858	-73.717053	-293.178018	-169.777935	-3.13843	-0.77536	22169.40825
-451.88897	-84.398531	-293.940981	-195.718668	-1.612505	-0.77536	22204.50453
-446.548231	-125.598519	-288.600242	-226.237178	-3.13843	-0.77536	22211.3712
-435.10379	-135.517035	-303.859497	-238.444581	-1.612505	-0.012397	22199.16379
-419.081573	-148.487401	-278.681726	-283.459383	-0.086579	-0.012397	22213.66009
-402.296392	-179.005911	-227.563223	-276.592718	-0.086579	0.750565	22232.73415
-400.770467	-182.057762	-214.592857	-292.614936	0.676383	0.750565	22215.18601
-391.614914	-221.731824	-203.911378	-326.185296	-3.901393	-0.012397	22212.89712
-358.807516	-233.939228	-163.474353	-330.00011	-1.612505	-0.012397	22222.81564
-346.600113	-256.065147	-158.133614	-358.229731	0.676383	0.750565	22213.66009
-334.392709	-263.694775	-175.681757	-388.748241	2.965271	0.750565	22133.549
-342.785299	-278.191067	-128.378067	-359.755657	1.439346	-0.77536	22249.51933
-313.029752	-321.679943	-58.948458	-404.770458	2.965271	0.750565	22228.91934
-288.614945	-327.783645	-115.407701	-467.333403	0.676383	0.750565	22186.19343
-271.829764	-343.805862	-94.807707	-479.540806	-0.086579	-0.012397	22231.97119
-245.126069	-348.383638	-32.244762	-420.792676	1.439346	-0.012397	22229.6823
-223.000149	-375.087334	-1.726253	-420.029713	-1.612505	-0.77536	22200.68972
-206.214969	-401.028067	33.370033	-454.363036	-0.849542	-0.012397	22221.28971
-162.726093	-415.524359	48.629288	-443.681558	-1.612505	-0.012397	22224.34156
-163.489056	-398.739179	30.318182	-478.777844	-1.612505	-0.012397	22206.03046
-146.703875	-425.442875	97.458903	-464.281552	-1.612505	-0.012397	22199.16379
-126.866844	-446.805831	121.110748	-445.207483	-1.612505	0.750565	22204.50453
-95.585372	-456.724347	121.87371	-455.125999	-0.849542	-0.77536	22180.85269
-71.170565	-454.435459	124.925561	-484.881545	-1.612505	0.750565	22171.69713
-58.200198	-484.953968	166.888512	-455.888961	-2.375468	-1.538323	22201.45268
-18.526136	-478.087304	198.169984	-450.548222	-1.612505	0.750565	22200.68972
-0.977993	-478.850266	246.236637	-432.237117	-0.849542	-0.77536	22217.4749
26.488666	-486.479894	263.784779	-412.400085	0.676383	-0.012397	22219.76379
56.244213	-484.953968	272.940332	-418.503787	0.676383	1.513528	22202.97861
63.110877	-478.087304	287.436624	-430.711191	-0.086579	-0.012397	22206.79342
104.310865	-488.768782	285.147736	-424.607489	-0.086579	-0.77536	22203.74157
127.96271	-464.353974	337.029202	-404.770458	0.676383	-0.77536	22222.81564
154.666406	-483.428043	338.555128	-402.48157	1.439346	0.750565	22201.45268
178.31825	-442.228055	365.258823	-377.3038	2.202309	-0.012397	22222.05268
175.266399	-479.613229	413.325476	-394.851943	2.202309	-0.77536	22201.45268
211.125648	-468.168788	387.384743	-394.08898	0.676383	0.750565	22212.13416
231.725642	-431.546577	397.303258	-332.288998	-0.086579	-0.012397	22221.28971
250.79971	-426.205838	417.903252	-307.874191	-1.612505	-0.012397	22221.28971
281.31822	-410.946583	410.273625	-288.037159	-1.612505	-0.77536	22219.76379
275.214518	-407.894732	440.792134	-304.82234	0.676383	0.750565	22231.97119
276.740444	-391.109552	436.214358	-268.963091	1.439346	1.513528	22228.91934
325.570059	-374.324371	441.555097	-265.91124	-4.664356	-1.538323	22182.37861
346.170053	-362.116968	461.392128	-216.318662	-2.375468	-0.012397	22208.31935
347.695978	-334.650309	437.740283	-191.140892	-1.612505	0.750565	22209.84527
366.770046	-308.709576	442.31806	-208.689035	-2.375468	-0.012397	22200.68972
384.318189	-300.316986	463.681017	-199.533482	-0.086579	0.750565	22215.94897
407.207072	-277.428104	432.399544	-149.940904	0.676383	-0.012397	22231.97119
401.866332	-257.591073	477.414346	-124.763134	-0.086579	0.750565	22219.00082
421.703364	-216.391085	478.940271	-111.792767	-0.849542	-0.012397	22225.10453
439.251506	-202.657756	465.206942	-114.844618	0.676383	-0.012397	22230.44527
444.592246	-189.687389	462.155091	-65.25204	-0.849542	-0.012397	22215.18601
440.777432	-142.383699	467.49583	-73.64463	1.439346	0.750565	22112.18604
447.644097	-121.020743	440.792134	-1.16317	2.965271	2.276491	22257.91192
449.170022	-110.339264	412.562513	13.333122	-0.086579	-0.77536	22229.6823
452.221873	-92.028159	373.651414	22.488675	-0.086579	-0.77536	22225.86749
424.755214	-76.768904	459.866203	75.896066	-0.086579	-1.538323	22241.12674
440.014469	-46.250395	409.510662	112.518278	-1.612505	-0.77536	22215.94897
[truncated: 28,725 more rows]
