# Supplementary material for: Dynamic analysis of slant cracked rotor system considering nonlinear oil film force
Source: PLoS One. 2024 Jan 25;19(1):e0294293. doi: 10.1371/journal.pone.0294293 (PMC10810477; doi:10.1371/journal.pone.0294293)
Supplement: S1 File — These data were measured by two eddy current sensors, model WT0150. (ZIP) [file pone.0294293.s001.zip › 2021.3.18 Test data for plain bearings/2021.3.18 (P=0.2Mpa, Z=8.1g Clockwise162°+4.0g)/300.csv]

1024	30720	7	0	3
8	8	8	8	10	10	1
3	3	3	3	1	1	4
2	1	4	3	0	0	0
0	0	0	0	0.000055	-0.000007	20774.80859
-291.089358	-281.794027	-71.260372	-363.102162	3.624719	1.170848	22239.60082
-303.296762	-310.786611	-49.134452	-372.257715	2.861756	1.933811	22256.386
-265.148625	-304.682909	-55.238154	-379.887343	1.33583	-0.355078	22237.31193
-284.985656	-357.327338	-101.778881	-405.065113	0.572868	0.407885	22225.10453
-279.644917	-355.801413	-84.230738	-455.420654	-0.953058	-0.355078	22057.25272
-267.437513	-371.82363	-50.660378	-416.509554	0.572868	1.170848	22223.5786
-223.185675	-361.142152	-36.164086	-455.420654	0.572868	0.407885	22215.94897
-236.919004	-381.742146	-7.934465	-431.005846	-1.716021	-0.355078	22225.86749
-205.637532	-376.401407	-14.038167	-438.635473	-1.716021	0.407885	22225.86749
-208.689383	-401.579177	0.458125	-456.946579	-0.953058	-0.355078	22215.18601
-192.667165	-409.971767	5.035902	-477.546573	-0.953058	-1.11804	22225.86749
-174.356059	-412.260655	34.791449	-453.894728	-1.716021	-0.355078	22207.55638
-162.148656	-430.571761	31.739598	-472.205834	-4.004909	-1.11804	22199.16379
-142.311624	-446.593978	28.687747	-496.620641	0.572868	1.170848	22203.74157
-142.311624	-448.882867	81.332176	-488.228051	-0.953058	-1.11804	22219.00082
-120.185705	-453.460643	69.887735	-466.102132	-0.953058	0.407885	22215.18601
-98.822748	-445.831016	86.672915	-464.576206	0.572868	1.170848	22227.39341
-82.037568	-447.356941	127.872903	-489.753977	1.33583	0.407885	22233.49712
-66.778313	-464.142121	146.946971	-443.976212	1.33583	0.407885	22215.94897
-58.385723	-454.223606	169.835853	-462.287318	2.098793	0.407885	22226.63045
-59.148686	-454.223606	165.258077	-423.376219	-0.190095	0.407885	22231.20823
-48.467208	-467.956935	181.280294	-460.761393	1.33583	1.170848	22215.18601
-21.000549	-465.668047	182.80622	-430.242883	1.33583	0.407885	22225.86749
11.806848	-472.534711	243.843239	-408.116964	-0.190095	0.407885	22250.2823
25.540178	-488.556929	246.132127	-417.272517	2.098793	1.170848	22228.15638
18.673513	-475.586562	248.421015	-405.065113	1.33583	0.407885	22227.39341
22.488327	-464.905084	262.154344	-425.665107	0.572868	1.170848	22228.15638
70.554979	-480.164339	262.917307	-430.242883	-1.716021	0.407885	22215.94897
58.347575	-478.638413	299.539518	-409.642889	0.572868	-0.355078	22222.81564
88.866085	-471.771749	281.228413	-425.665107	-0.953058	0.407885	22231.20823
92.680899	-465.668047	305.64322	-412.69474	-0.190095	1.170848	22225.86749
114.806818	-491.60878	312.509885	-403.539187	-2.478983	-0.355078	22197.63787
117.095706	-483.979153	290.383966	-407.354001	-0.953058	1.170848	22208.31935
132.354961	-474.8236	316.324699	-394.383635	-0.953058	0.407885	22209.84527
135.406812	-472.534711	334.635804	-385.991044	-0.190095	0.407885	22203.74157
157.532731	-489.319892	343.791357	-382.176231	-0.190095	-0.355078	22217.4749
190.340129	-491.60878	361.3395	-382.939194	1.33583	1.170848	22225.10453
197.969756	-474.8236	341.502469	-332.583653	0.572868	-0.355078	22187.71935
204.836421	-448.882867	361.3395	-376.072529	-0.190095	-0.355078	22201.45268
215.517899	-432.860649	383.465419	-334.872541	0.572868	0.407885	22218.23786
227.725303	-434.386575	410.169115	-343.265131	-0.953058	-0.355078	22188.48232
243.74752	-409.208804	397.198749	-336.398467	2.098793	0.407885	22216.71194
243.74752	-409.971767	392.620972	-314.272547	1.33583	0.407885	22249.51933
272.740104	-406.919916	404.828376	-292.909591	3.624719	1.170848	22212.89712
289.525285	-392.423624	403.302451	-333.346616	2.861756	0.407885	22190.00824
284.184546	-401.579177	413.983929	-288.331814	1.33583	1.170848	22231.20823
291.814173	-370.297705	461.287619	-273.835522	2.098793	1.933811	22209.84527
316.991943	-395.475475	378.12468	-279.176261	2.098793	0.407885	22189.24528
326.147496	-374.112518	428.480221	-257.050342	-0.190095	0.407885	22222.81564
323.858608	-357.327338	452.132066	-235.687385	-1.716021	0.407885	22213.66009
339.880825	-339.779195	465.865395	-225.005907	-1.716021	-0.355078	22212.89712
355.14008	-325.282903	427.717258	-208.983689	-0.953058	1.933811	22205.2675
338.3549	-309.260686	478.835762	-183.042956	-0.190095	1.933811	22193.82305
365.058596	-315.364388	475.783911	-202.117025	0.572868	1.170848	22206.79342
364.295633	-302.394021	452.132066	-170.835553	-2.478983	0.407885	22182.37861
381.843776	-293.238468	436.872811	-218.139242	0.572868	1.170848	22157.96381
401.680807	-285.608841	462.813544	-183.805919	0.572868	0.407885	22106.8453
402.44377	-264.245884	472.73206	-125.820751	0.572868	0.407885	22230.44527
401.680807	-255.090331	448.317252	-143.368894	0.572868	1.170848	22219.00082
413.888211	-239.068114	458.235768	-117.428161	2.861756	2.696773	22213.66009
411.599323	-233.727375	475.783911	-126.583714	-0.190095	1.170848	22210.60823
445.169683	-223.808859	465.865395	-125.057788	1.33583	0.407885	22196.87491
422.280801	-191.001462	485.702426	-95.302242	2.098793	1.170848	22224.34156
433.725242	-177.268132	425.42837	-78.517061	1.33583	0.407885	22228.91934
443.643758	-167.349617	455.946879	-80.042987	0.572868	0.407885	22220.52675
450.510422	-152.090362	469.680209	-59.442993	0.572868	0.407885	22205.2675
442.880795	-133.779256	458.235768	-26.635595	-0.953058	-1.11804	22196.11194
427.62154	-124.623703	430.006146	-31.976335	-0.190095	-0.355078	22193.82305
420.754875	-111.653337	439.924662	-17.480043	1.33583	1.170848	22191.53417
445.169683	-92.579269	441.450587	-19.005968	-0.190095	1.170848	22215.94897
447.458571	-88.764455	446.791327	13.80143	1.33583	1.170848	22222.81564
446.695608	-68.927424	431.532072	34.401424	0.572868	-0.355078	22188.48232
438.303018	-62.823722	412.458003	40.505125	-1.716021	1.170848	22190.00824
423.806726	-41.460765	382.702457	71.786598	-3.241946	0.407885	22132.02307
419.991913	-30.016324	404.828376	96.201405	0.572868	1.170848	22193.82305
439.828944	-13.994107	371.258016	87.045852	-0.953058	0.407885	22177.03787
431.436354	-16.282995	380.413568	105.356958	-2.478983	-1.11804	22202.21564
413.125248	17.287366	402.539488	111.46066	1.33583	1.170848	22194.58602
423.043764	39.413285	359.813575	134.349542	-0.953058	-0.355078	22177.80084
423.043764	38.650322	332.346916	80.179188	0.572868	-0.355078	22219.00082
413.125248	51.620689	378.12468	175.54953	-0.190095	-1.11804	22205.2675
401.680807	64.591055	346.843208	188.519896	0.572868	-0.355078	22193.06009
407.021546	92.057714	347.606171	194.623598	0.572868	-0.355078	22231.97119
403.206732	105.02808	327.76914	210.645816	3.624719	0.407885	22250.2823
398.628956	114.946596	340.739506	212.171741	2.098793	0.407885	22238.07489
395.577105	126.391037	289.621003	193.097673	-0.190095	1.170848	22238.07489
397.103031	150.042882	327.76914	237.349512	2.098793	0.407885	22239.60082
381.843776	154.620658	294.961742	245.742102	-0.190095	1.170848	22219.76379
369.636372	162.250286	272.07286	224.379145	-0.190095	0.407885	22226.63045
368.110447	173.694727	253.761754	260.238394	-0.190095	0.407885	22228.91934
366.584521	190.479907	246.132127	226.668033	0.572868	0.407885	22202.97861
358.191931	214.131752	250.709903	278.549499	0.572868	1.170848	22228.15638
365.058596	215.657677	220.191394	301.438381	-2.478983	0.407885	22230.44527
341.406751	218.709528	230.109909	290.756903	-2.478983	0.407885	22193.82305
342.169714	254.568777	167.546965	325.090226	-1.716021	-0.355078	22213.66009
347.510453	256.094702	181.280294	315.171711	-0.953058	1.170848	22211.3712
320.806757	253.042851	176.702518	317.460599	-0.953058	1.933811	22205.2675
320.806757	275.168771	158.391412	321.275413	-0.190095	1.170848	22223.5786
321.56972	276.694696	133.976604	332.719854	-0.190095	1.170848	22233.49712
295.628987	296.531727	122.532163	318.223562	-0.190095	0.407885	22213.66009
299.4438	298.820616	40.895151	296.097642	0.572868	1.170848	22225.10453
288.762322	323.998386	105.746983	351.030959	1.33583	1.170848	22234.26008
280.369732	320.946535	82.858101	357.134661	-0.190095	-0.355078	22212.89712
277.317881	346.124305	92.776617	367.053177	2.861756	0.407885	22246.46748
276.554918	357.568746	72.939585	367.81614	1.33583	1.170848	22248.75637
262.821589	350.702082	30.976635	373.919842	-0.190095	-0.355078	22231.20823
246.799371	377.405777	28.687747	386.890208	1.33583	-0.355078	22231.97119
243.74752	374.353926	15.71738	374.682804	1.33583	1.170848	22136.60085
209.414197	393.427995	4.272939	406.727239	0.572868	-0.355078	22224.34156
198.732719	380.457628	-15.564092	427.327233	2.861756	1.170848	22219.00082
203.310495	395.716883	-5.645576	387.653171	0.572868	0.407885	22229.6823
188.814203	385.035405	-57.527043	401.3865	0.572868	1.170848	22226.63045
156.006806	398.768734	-67.445558	412.067978	-0.190095	-0.355078	22216.71194
156.769768	397.242809	-91.860366	412.830941	-1.716021	0.407885	22207.55638
152.954955	402.583548	-107.882583	433.430935	-2.478983	-0.355078	22207.55638
145.325327	404.872436	-139.164055	398.334649	-2.478983	0.407885	22195.34898
127.777184	410.976138	-146.03072	384.60132	-1.716021	0.407885	22210.60823
112.51793	426.998355	-150.608496	420.460568	-1.716021	-0.355078	22223.5786
113.280892	449.124275	-161.289975	426.56427	-0.953058	0.407885	22217.4749
86.577197	441.494647	-174.260341	418.934643	2.861756	0.407885	22228.15638
69.792016	431.576132	-171.20849	409.016127	0.572868	0.407885	22233.49712
64.451277	429.287244	-168.156639	386.127245	-1.716021	-0.355078	22216.71194
44.614246	436.153908	-191.045521	403.675388	-0.190095	-0.355078	22223.5786
48.42906	446.072424	-178.838118	433.430935	2.861756	1.170848	22254.09711
36.221656	440.731685	-196.386261	428.090196	-0.190095	-0.355078	22152.62307
15.621662	423.946504	-172.734416	433.430935	-0.190095	-0.355078	22239.60082
28.592029	439.205759	-210.11959	435.719823	0.572868	-0.355078	22241.88971
11.806848	439.968722	-236.823286	438.008711	1.33583	0.407885	22226.63045
-3.452406	438.442796	-236.823286	428.090196	1.33583	0.407885	22223.5786
-20.237586	437.679834	-261.238093	410.542053	1.33583	-0.355078	22229.6823
-25.578326	420.131691	-252.08254	422.749457	-0.953058	-0.355078	22217.4749
-66.015351	436.153908	-265.052907	410.542053	-0.953058	0.407885	22222.05268
-42.363506	418.605765	-286.415864	385.364283	-0.953058	0.407885	433.362835
-62.9635	414.027989	-297.097342	405.964276	-0.190095	0.407885	15.259255
-82.800531	410.213175	-279.549199	409.016127	-1.716021	0.407885	13.733329
-81.274605	417.842802	-289.467715	413.593904	-2.478983	-1.11804	10.681478
-85.852382	426.998355	-324.564	403.675388	-2.478983	0.407885	12.207404
-108.741264	414.790952	-330.667702	414.356867	-0.190095	0.407885	10.681478
-117.133854	407.161324	-338.29733	388.416134	-0.190095	-0.355078	10.681478
-140.022736	405.635399	-367.289914	383.075394	-1.716021	-0.355078	9.155553
-127.05237	392.665032	-391.704721	385.364283	0.572868	-0.355078	9.155553
-154.519028	393.427995	-406.963976	328.90504	-0.953058	-0.355078	9.155553
-159.096805	391.902069	-395.519535	364.001326	1.33583	0.407885	9.155553
-162.911618	393.427995	-371.104727	353.319848	0.572868	1.170848	9.155553
-180.459761	384.272442	-371.86769	355.608736	2.861756	1.170848	8.39259
-189.615314	384.272442	-365.763988	338.060593	0.572868	1.170848	17294.83932
-214.030122	388.087256	-400.860274	331.956891	0.572868	1.170848	22153.38603
-204.111606	374.353926	-362.712137	342.638369	0.572868	0.407885	22206.79342
-223.948637	362.146523	-404.675088	332.719854	0.572868	0.407885	22222.05268
-240.733817	353.753933	-377.208429	318.223562	0.572868	1.933811	22193.06009
-244.548631	347.650231	-399.334349	295.33468	-2.478983	-1.11804	22195.34898
-248.363445	356.042821	-406.963976	298.386531	-0.190095	1.170848	22224.34156
-252.178259	345.361342	-414.593603	277.786537	-0.190095	0.407885	22207.55638
-279.644917	343.072454	-425.275082	241.927288	0.572868	0.407885	22197.63787
-278.881954	323.235423	-408.489901	254.897655	-3.241946	0.407885	22199.16379
-299.481948	320.946535	-416.882492	232.771735	-2.478983	0.407885	22191.53417
-313.97824	292.716914	-429.852858	194.623598	-1.716021	0.407885	22193.82305
-301.007874	305.68728	-417.645454	198.438412	-1.716021	-0.355078	22198.40083
-314.741203	278.983584	-456.556554	186.231008	-1.716021	0.407885	22016.8157
-321.607868	278.983584	-412.304715	193.097673	-0.953058	-1.11804	22210.60823
-341.444899	261.435441	-425.275082	191.571747	0.572868	0.407885	22222.05268
-342.970824	246.176187	-413.830641	177.075455	0.572868	-0.355078	22202.21564
-352.126377	251.516926	-439.008411	135.112505	0.572868	1.933811	22195.34898
-358.230079	236.257671	-402.3862	78.653262	2.861756	1.170848	22191.53417
-362.807855	222.524342	-417.645454	111.46066	1.33583	-0.355078	22222.81564
-374.252296	208.02805	-427.56397	83.231039	2.098793	-1.11804	22230.44527
-379.593036	195.057683	-439.771374	83.994001	-0.190095	1.170848	22232.73415
-392.563402	175.220652	-416.119529	65.682896	-0.953058	-0.355078	22206.03046
-398.667104	169.11695	-448.926927	34.401424	-0.953058	-0.355078	22208.31935
-400.193029	161.487323	-419.934343	64.919933	-0.190095	0.407885	22214.42305
-410.874508	138.598441	-429.852858	53.475492	0.572868	0.407885	22184.6675
-412.400433	131.731776	-395.519535	41.268088	2.861756	0.407885	22201.45268
-413.926359	125.628074	-403.912125	12.275504	-0.190095	-0.355078	22206.79342
-417.741172	127.154	-407.726939	20.668094	0.572868	1.170848	22192.29713
-424.607837	98.161416	-409.252864	-25.872633	0.572868	-0.355078	22186.19343
-452.074496	87.479937	-404.675088	-11.376341	-3.241946	-1.11804	22088.5342
-447.496719	79.087347	-402.3862	-12.139303	1.33583	-0.355078	22213.66009
-472.674489	69.931794	-371.86769	-17.480043	-1.716021	-1.11804	22181.61565
-469.622639	66.116981	-380.26028	-62.494844	-1.716021	0.407885	22198.40083
-462.755974	47.042912	-355.845473	-53.339291	-1.716021	-0.355078	22212.13416
-460.467086	20.339217	-345.163994	-80.80595	-0.953058	0.407885	22166.3564
-438.341166	21.865142	-350.504733	-137.265192	-0.190095	0.407885	22206.03046
-476.489303	5.079962	-330.667702	-100.642981	1.33583	1.170848	22211.3712
-450.54857	11.946626	-313.882522	-111.324459	-0.953058	-0.355078	22177.80084
-447.496719	-29.253361	-352.030659	-128.109639	2.098793	0.407885	22199.16379
-441.393017	-23.912622	-323.801038	-134.976304	1.33583	0.407885	22249.51933
-454.363384	-52.905206	-302.438081	-140.317043	0.572868	0.407885	22229.6823
-458.178197	-53.668169	-318.460299	-176.176292	0.572868	0.407885	22238.83786
-431.474502	-62.060759	-296.334379	-199.065174	2.098793	1.170848	22243.41563
-433.000427	-64.349647	-292.519565	-215.850354	-0.953058	-0.355078	22218.23786
-438.341166	-93.342231	-291.756603	-202.117025	-0.953058	1.170848	22219.76379
-430.711539	-118.520002	-274.971423	-214.324429	-0.953058	-1.881003	22228.15638
-420.030061	-138.357033	-263.526981	-248.657752	-1.716021	-0.355078	22199.92676
-417.741172	-143.697772	-255.897354	-250.183677	-0.953058	-0.355078	22220.52675
-442.15598	-134.542219	-233.008472	-273.072559	1.33583	1.933811	22234.26008
-423.844874	-158.957027	-252.08254	-263.917007	-2.478983	-0.355078	22202.21564
-406.296731	-187.186648	-226.90477	-279.939224	-0.953058	-0.355078	22199.92676
-414.689321	-179.557021	-223.089956	-273.072559	-2.478983	0.407885	22205.2675
-380.355998	-216.942195	-208.593664	-272.309597	-1.716021	0.407885	22213.66009
-376.541185	-219.231083	-189.519596	-328.768839	-1.716021	-1.11804	22210.60823
-371.963408	-223.045897	-162.052937	-312.746622	2.098793	1.933811	22231.20823
-365.096744	-232.201449	-164.341826	-318.850324	2.861756	-0.355078	22235.02304
-368.148595	-242.119965	-160.527012	-337.924392	-0.190095	1.170848	22219.76379
-328.474532	-256.616257	-142.215906	-356.99846	0.572868	-0.355078	22227.39341
-346.022675	-268.060698	-142.215906	-345.554019	0.572868	0.407885	22228.15638
-336.867122	-255.090331	-144.504795	-356.235498	1.33583	0.407885	22236.54897
-312.452315	-279.505139	-92.623328	-356.99846	0.572868	-0.355078	22246.46748
-303.296762	-280.268102	-69.734446	-372.257715	1.33583	0.407885	22247.99341
-291.852321	-305.445872	-79.652962	-383.702156	2.098793	1.933811	22222.05268
-273.541215	-300.868096	-87.282589	-409.642889	-1.716021	-0.355078	22107.60826
-273.541215	-345.119934	-73.54926	-410.405852	0.572868	1.170848	22230.44527
-286.511582	-340.542158	-34.63816	-428.716958	-0.190095	0.407885	22210.60823
-259.044923	-355.801413	-30.823347	-435.583622	-0.190095	0.407885	22224.34156
-248.363445	-360.379189	-5.645576	-414.983628	-0.190095	0.407885	22232.73415
-212.504196	-373.349556	-10.223353	-462.287318	-0.190095	0.407885	22207.55638
-242.259743	-369.534742	-15.564092	-418.035479	-4.004909	-1.11804	22212.89712
-217.081973	-394.712512	15.71738	-431.768809	-3.241946	-1.11804	22209.08231
-194.956053	-402.34214	21.058119	-460.761393	-0.190095	1.170848	22201.45268
-193.430128	-398.527326	43.947001	-478.309536	-0.953058	-0.355078	22200.68972
-153.756065	-428.282873	65.309958	-477.546573	-1.716021	0.407885	22219.76379
-144.600513	-416.075469	95.065505	-477.546573	-0.953058	1.933811	22222.05268
-143.074587	-419.890283	98.117356	-463.813244	1.33583	0.407885	22224.34156
-124.763481	-432.097686	95.828468	-460.761393	1.33583	0.407885	22231.20823
-101.111637	-440.490277	104.221058	-436.346585	0.572868	-0.355078	22227.39341
-82.800531	-451.934718	117.954387	-458.472504	2.861756	1.170848	22219.76379
-59.911649	-471.008786	137.791418	-470.679908	-0.953058	0.407885	22226.63045
-41.600543	-439.727314	83.621064	-489.753977	2.861756	1.170848	22224.34156
-44.652394	-466.43101	186.621033	-458.472504	1.33583	0.407885	22221.28971
-28.630177	-471.008786	188.909922	-449.316952	0.572868	1.170848	22247.23045
-21.000549	-466.43101	214.850655	-427.953995	0.572868	-0.355078	22242.65267
-1.926481	-485.505078	238.502499	-425.665107	1.33583	1.170848	22221.28971
24.014252	-495.423594	224.006207	-431.005846	-1.716021	-0.355078	22222.81564
11.043886	-477.875451	238.502499	-438.635473	1.33583	1.170848	22228.15638
39.273507	-473.297674	250.709903	-406.591038	1.33583	1.170848	22217.4749
58.347575	-475.586562	265.969158	-407.354001	0.572868	1.170848	22227.39341
43.088321	-492.371743	288.095077	-427.191032	-0.953058	0.407885	22231.97119
72.843867	-490.845817	278.176562	-424.902144	-3.241946	-0.355078	22192.29713
93.443861	-475.586562	261.391382	-431.005846	-2.478983	-0.355078	22206.03046
98.021638	-463.379159	319.37655	-411.168815	-3.241946	-1.11804	22212.13416
107.177191	-470.245823	302.591369	-408.879927	-0.953058	1.170848	22200.68972
130.829035	-487.031003	344.55432	-398.198448	0.572868	1.170848	22215.94897
137.6957	-477.112488	312.509885	-404.30215	0.572868	0.407885	22225.10453
164.399396	-468.719898	347.606171	-371.494752	0.572868	1.170848	22198.40083
171.26606	-456.512494	326.243214	-406.591038	0.572868	1.170848	22128.97122
179.658651	-464.142121	365.154314	-369.968827	1.33583	1.170848	22215.18601
220.095676	-456.512494	367.443202	-360.050311	-0.953058	0.407885	22176.27491
222.384564	-446.593978	391.85801	-360.813274	4.387681	1.933811	22228.91934
241.458632	-438.201388	364.391351	-327.242914	2.098793	-0.355078	22248.75637
235.35493	-425.993985	394.90986	-320.376249	1.33583	0.407885	22222.05268
259.006775	-408.445842	397.961711	-321.139212	-0.190095	0.407885	22199.92676
270.451216	-413.023618	416.272817	-310.457733	0.572868	-0.355078	22231.20823
274.26603	-400.816214	435.346886	-301.302181	1.33583	-0.355078	22220.52675
275.791955	-393.186587	401.776525	-292.146628	0.572868	0.407885	22187.71935
291.814173	-394.712512	436.109848	-276.887373	-0.953058	-0.355078	22219.00082
305.547502	-387.845848	440.687625	-258.576267	0.572868	0.407885	22231.20823
313.17713	-370.297705	448.317252	-272.309597	1.33583	1.170848	22177.80084
315.466018	-385.556959	430.006146	-257.050342	-2.478983	0.407885	22193.06009
317.754906	-351.986599	434.583923	-235.687385	-2.478983	0.407885	22206.03046
333.014161	-344.356972	430.769109	-237.976273	-0.953058	1.170848	22199.16379
355.14008	-330.623642	468.154283	-202.117025	-2.478983	-0.355078	22189.24528
358.191931	-333.675493	458.235768	-216.613317	-1.716021	-1.11804	22202.21564
367.347484	-313.838462	471.206134	-176.939255	-1.716021	0.407885	22125.15641
384.132664	-320.705127	459.761693	-157.102223	-1.716021	-0.355078	22225.86749
394.05118	-294.001431	475.783911	-156.339261	2.098793	1.170848	22224.34156
403.206732	-287.134766	454.420954	-149.472596	-0.953058	0.407885	22192.29713
409.310434	-271.112549	459.761693	-144.131857	-0.953058	-1.11804	22176.27491
407.784509	-255.090331	496.383904	-125.057788	1.33583	1.170848	22183.90454
426.095615	-237.542189	443.739476	-129.635565	1.33583	1.170848	22215.18601
413.125248	-221.519971	457.472805	-147.946671	-0.190095	-0.355078	22224.34156
429.910428	-204.734791	474.257985	-96.065204	1.33583	0.407885	22231.20823
436.01413	-188.712573	461.287619	-87.672614	0.572868	1.170848	22215.18601
429.910428	-181.082946	480.361687	-77.754099	-0.953058	0.407885	22199.16379
438.303018	-161.245915	455.946879	-65.546695	0.572868	0.407885	22199.16379
450.510422	-144.460735	452.895028	-38.842999	0.572868	-0.355078	22202.97861
448.984497	-130.727405	459.761693	-15.191154	0.572868	0.407885	22206.79342
437.540056	-107.838523	464.33947	-14.428192	-0.190095	1.170848	22212.13416
445.932646	-103.260747	426.954295	-11.376341	-0.190095	1.170848	22184.6675
442.880795	-104.786672	425.42837	24.482908	-1.716021	0.407885	22165.59343
431.436354	-88.764455	393.383935	-14.428192	-1.716021	0.407885	22135.07492
434.488205	-70.453349	403.302451	9.223653	0.572868	0.407885	22209.08231
437.540056	-49.090393	430.006146	74.838449	-1.716021	1.170848	22181.61565
436.01413	-33.068175	427.717258	90.097703	-0.953058	-0.355078	22209.84527
449.747459	-16.282995	395.672823	111.46066	0.572868	-0.355078	22211.3712
450.510422	-6.364479	374.309867	109.934735	0.572868	1.170848	22186.95639
436.01413	5.079962	396.435786	106.882884	-0.953058	0.407885	22202.97861
429.910428	23.391067	401.013562	156.475461	-0.953058	1.170848	22199.16379
426.095615	44.754024	378.887643	143.505095	2.098793	0.407885	22162.54158
414.651174	57.724391	361.3395	162.579163	2.098793	0.407885	22234.26008
416.177099	56.198465	365.154314	180.890269	3.624719	1.933811	22256.386
421.517838	81.376235	343.791357	168.682865	2.861756	1.170848	22235.02304
399.391919	98.924378	348.369134	192.33471	-0.190095	0.407885	22235.02304
392.525254	110.368819	339.976543	216.749518	2.098793	0.407885	22243.41563
405.495621	117.235484	330.058028	215.223592	-0.190095	0.407885	22215.18601
374.977111	125.628074	314.798773	215.986555	-0.190095	-0.355078	22222.81564
367.347484	157.672509	278.176562	206.831002	0.572868	0.407885	22232.73415
372.688223	156.909546	282.754338	236.586549	0.572868	1.170848	22192.29713
374.977111	163.776211	302.591369	250.319878	-1.716021	0.407885	22222.81564
368.873409	182.85028	259.102493	259.475431	-2.478983	-0.355078	22219.00082
352.851192	195.057683	243.080276	253.371729	0.572868	0.407885	22196.87491
356.666006	203.450273	214.087692	269.393947	-2.478983	-1.11804	22204.50453
357.428968	216.42064	206.458064	277.786537	-0.190095	0.407885	22212.13416
345.221564	229.391006	220.954356	309.068009	-1.716021	0.407885	22211.3712
333.014161	246.176187	203.406214	314.408748	-0.953058	0.407885	22219.76379
322.332682	248.465075	178.228443	307.542083	-1.716021	-1.11804	22228.91934
320.043794	263.72433	178.228443	306.779121	-3.241946	-1.881003	22225.10453
319.280831	273.642845	138.554381	328.142077	1.33583	0.407885	22219.76379
301.732688	298.820616	126.346977	343.401332	-1.716021	-0.355078	22224.34156
304.021577	285.087286	125.584014	344.164295	0.572868	0.407885	22225.86749
304.021577	329.339125	119.480312	328.142077	2.861756	1.170848	22244.17859
269.688254	335.442827	104.98402	366.290214	0.572868	-0.355078	22239.60082
273.503067	340.783566	66.072921	289.99394	0.572868	1.170848	22242.65267
274.26603	343.072454	55.391443	379.260581	-1.716021	-0.355078	22225.10453
268.162328	353.753933	37.080337	376.20873	-0.190095	0.407885	22154.14899
256.717887	368.250225	30.213672	392.230947	-0.953058	0.407885	22228.91934
223.147527	378.16874	11.139604	396.808724	-2.478983	0.407885	22212.89712
227.725303	382.746517	8.087753	396.808724	-0.953058	0.407885	22225.86749
207.888272	373.590964	8.850716	402.149463	-1.716021	-0.355078	22231.97119
191.103092	393.427995	-33.875198	393.756873	0.572868	0.407885	22211.3712
175.080874	390.376144	-41.504825	397.571686	-2.478983	-1.11804	22202.97861
159.058657	402.583548	-106.356658	346.453183	-2.478983	-1.881003	22210.60823
136.932737	394.190958	-161.289975	322.801338	-1.716021	1.170848	22191.53417
147.614216	415.553914	-130.771465	385.364283	-0.190095	0.407885	22207.55638
143.036439	418.605765	-120.85295	425.801308	-0.953058	0.407885	22228.15638
125.488296	422.420579	-145.267757	410.542053	-0.190095	0.407885	22218.23786
103.362377	421.657616	-127.719614	417.408718	-0.190095	1.170848	22222.81564
110.229042	433.86502	-133.823316	434.193898	0.572868	0.407885	22231.97119
103.362377	441.494647	-139.164055	421.223531	-0.953058	0.407885	22222.81564
80.473495	436.916871	-157.475161	427.327233	1.33583	0.407885	22220.52675
78.184607	445.309461	-167.393677	412.067978	3.624719	1.170848	22255.62304
44.614246	433.86502	-202.489963	408.253165	3.624719	0.407885	22164.83047
34.695731	442.25761	-168.919602	441.823525	2.098793	0.407885	22238.83786
22.488327	439.968722	-211.645515	421.223531	1.33583	0.407885	22240.36378
33.169805	443.783536	-174.260341	433.430935	0.572868	0.407885	22235.02304
7.992035	439.205759	-213.171441	423.512419	1.33583	0.407885	22218.23786
23.25129	428.524281	-242.926988	429.616121	1.33583	1.170848	22227.39341
-10.319071	429.287244	-246.741801	434.193898	-2.478983	0.407885	22228.91934
-22.526475	439.968722	-258.186242	435.719823	1.33583	1.170848	22220.52675
-21.000549	432.339094	-246.741801	415.119829	-0.190095	-0.355078	22227.39341
-39.311655	421.657616	-273.445497	423.512419	-0.953058	-0.355078	22218.23786
-53.044984	416.316877	-256.660317	424.275382	0.572868	0.407885	1352.732933
-72.119053	409.450212	-307.015857	405.201314	-2.478983	1.170848	17.548143
-69.067202	420.131691	-252.845503	386.127245	0.572868	0.407885	11.444441
-78.985717	413.265026	-317.697336	381.549469	0.572868	-0.355078	11.444441
-93.482009	416.316877	-314.645485	414.356867	1.33583	1.170848	8.39259
-97.296823	422.420579	-307.77882	423.512419	-0.190095	0.407885	9.918516
-101.874599	415.553914	-345.163994	399.860575	1.33583	-0.355078	8.39259
-116.370891	407.161324	-371.104727	381.549469	-0.953058	0.407885	9.918516
-140.022736	393.427995	-367.289914	370.867991	-1.716021	-0.355078	9.155553
-150.704214	390.376144	-377.971392	357.897624	0.572868	0.407885	10.681478
-158.333842	383.509479	-381.786206	363.238363	1.33583	-0.355078	8.39259
-156.807916	384.272442	-355.845473	353.319848	0.572868	-1.11804	10.681478
-158.333842	388.850218	-418.408417	318.223562	3.624719	1.170848	7.629627
-203.348643	381.983554	-393.230647	325.853189	-0.190095	0.407885	68.666646
-198.770867	373.590964	-377.971392	341.112444	-0.190095	0.407885	22110.66012
-219.370861	378.931703	-368.052876	336.534667	1.33583	-0.355078	22185.43046
-225.474563	360.620597	-377.208429	335.771705	-2.478983	-1.881003	22199.16379
-246.837519	365.961336	-403.149162	325.853189	-0.190095	0.407885	22222.05268
-241.49678	347.650231	-403.149162	314.408748	0.572868	0.407885	22201.45268
-260.570849	349.939119	-402.3862	295.33468	2.861756	1.933811	22186.19343
-274.304178	341.546529	-419.934343	279.312462	-1.716021	0.407885	22199.92676
-272.778252	341.546529	-428.326933	244.979139	-1.716021	1.170848	22199.16379
-300.244911	334.679864	-465.712107	209.11989	-1.716021	0.407885	22173.22306
-291.852321	323.235423	-432.141746	177.075455	0.572868	1.170848	22203.74157
-311.689352	302.635429	-463.423219	205.305077	2.098793	1.170848	22108.37123
-301.007874	294.242839	-400.860274	219.801369	1.33583	1.170848	22215.18601
-312.452315	284.324324	-416.882492	199.964337	-0.190095	0.407885	22226.63045
-317.030091	278.220622	-416.119529	215.223592	2.098793	1.170848	22219.00082
-326.948607	269.828032	-445.875076	192.33471	-0.190095	-0.355078	22191.53417
-338.393048	252.279889	-421.460268	167.919903	1.33583	1.933811	22180.08972
-353.652303	245.413224	-433.667672	163.342126	2.861756	0.407885	22222.05268
-365.859706	243.887298	-431.378784	128.24584	2.098793	0.407885	22219.76379
-359.756004	224.050267	-412.304715	87.808815	-0.190095	-1.11804	22225.86749
-362.044893	197.346572	-471.052846	70.260672	2.098793	0.407885	22216.71194
-373.489334	194.294721	-437.482485	60.342157	2.098793	1.170848	22208.31935
-378.830073	179.035466	-448.926927	75.601411	-0.190095	0.407885	22212.89712
-385.696737	171.405838	-449.689889	49.660678	-0.190095	0.407885	22202.21564
-404.770806	161.487323	-425.275082	55.76438	-0.953058	0.407885	22202.21564
-411.637471	153.857696	-411.541752	56.527343	0.572868	1.170848	22208.31935
-413.926359	134.783627	-419.934343	22.19402	-1.716021	-0.355078	22193.06009
-427.659688	121.813261	-394.756572	27.534759	-2.478983	-0.355078	22173.98602
-428.422651	96.63549	-417.645454	17.616243	-1.716021	0.407885	21950.43794
-442.918943	111.131782	-393.230647	-26.635595	-0.953058	0.407885	22211.3712
-442.15598	73.746608	-382.549168	26.771796	-0.190095	1.170848	22171.69713
-435.289315	93.583639	-436.719523	-65.546695	-0.953058	-0.355078	22194.58602
-437.578204	74.509571	-386.363982	-44.183738	2.098793	-0.355078	22222.05268
-438.341166	62.302167	-367.289914	-31.213372	-1.716021	0.407885	22184.6675
-451.311533	53.909577	-358.897324	-58.68003	0.572868	1.170848	22209.84527
-444.444868	40.93921	-331.430665	-77.754099	1.33583	0.407885	22213.66009
-449.785607	37.887359	-345.926957	-83.094838	-0.190095	0.407885	22183.90454
-449.022645	20.339217	-352.793622	-95.302242	2.098793	-0.355078	22196.11194
-448.259682	7.36885	-339.060292	-93.013353	0.572868	0.407885	22249.51933
-451.311533	-8.653367	-368.815839	-105.98372	0.572868	0.407885	22238.07489
-449.785607	-33.068175	-368.815839	-154.813335	0.572868	0.407885	22231.20823
-433.000427	-36.882989	-316.17141	-149.472596	-0.190095	-0.355078	22239.60082
-442.918943	-55.194094	-309.304746	-159.391112	1.33583	0.407885	22235.02304
-440.630055	-57.482983	-281.838087	-169.309627	-0.953058	-1.11804	22215.94897
-432.237464	-67.401498	-286.415864	-181.517031	-0.190095	-0.355078	22225.86749
-423.081912	-88.764455	-278.786236	-205.931839	-0.953058	1.170848	22206.79342
-414.689321	-118.520002	-239.875137	-226.531832	-0.953058	0.407885	22215.94897
-449.785607	-113.942225	-278.786236	-218.902205	0.572868	0.407885	22228.15638
-439.104129	-139.882958	-245.215876	-240.265162	-3.241946	-1.11804	22209.08231
-421.555986	-145.223697	-241.401062	-247.131826	-1.716021	0.407885	22195.34898
-416.215247	-149.038511	-242.164025	-252.472565	-2.478983	-0.355078	22197.63787
-407.822657	-185.660722	-246.741801	-289.85774	-0.953058	0.407885	22217.4749
-410.111545	-178.794058	-210.882553	-308.168845	2.098793	1.170848	22211.3712
-391.800439	-199.394052	-195.623298	-299.013292	0.572868	1.170848	22226.63045
-381.118961	-202.445903	-179.60108	-304.354032	-0.953058	-0.355078	22232.73415
-378.830073	-206.260716	-183.415894	-311.220696	-0.190095	-0.355078	22212.89712
-372.726371	-236.779226	-176.549229	-315.03551	-1.716021	-1.11804	22222.05268
-371.200445	-253.564406	-164.341826	-332.583653	-0.190095	0.407885	22228.91934
-349.837489	-236.779226	-126.956652	-359.287349	3.624719	0.407885	22241.12674
-347.548601	-264.245884	-110.934434	-330.294765	2.861756	1.170848	22243.41563
-320.081942	-248.98663	-119.327024	-330.294765	1.33583	1.933811	22249.51933
-340.681936	-299.34217	-134.586279	-347.842908	1.33583	0.407885	22225.86749
-345.259712	-306.208835	-144.504795	-434.82066	0.572868	1.170848	22070.98605
-313.97824	-313.075499	-115.512211	-375.309566	1.33583	1.933811	22227.39341
-284.985656	-318.416239	-63.630744	-392.094746	1.33583	0.407885	22222.05268
-297.956023	-326.045866	-29.297421	-394.383635	1.33583	0.407885	22219.76379
-254.467147	-335.201419	-30.823347	-411.931778	1.33583	0.407885	22232.73415
-276.593066	-345.119934	-34.63816	-425.665107	-1.716021	0.407885	22217.4749
-259.807886	-353.512525	-36.927049	-429.47992	-3.241946	-0.355078	22199.92676
-230.815302	-364.956966	-15.564092	-418.035479	-0.953058	1.170848	22209.08231
-232.341227	-369.534742	-17.090017	-453.894728	-0.190095	1.170848	22209.84527
-211.741233	-371.060667	-56.76408	-476.78361	0.572868	1.170848	22196.87491
-210.978271	-374.112518	-4.882614	-483.650275	2.098793	1.170848	22220.52675
-193.430128	-393.94955	27.924784	-486.702126	-0.190095	0.407885	22231.97119
-172.067171	-414.549543	38.606262	-459.235467	1.33583	-0.355078	22216.71194
-152.993103	-409.208804	69.887735	-450.842877	1.33583	0.407885	22227.39341
-135.44496	-433.623612	86.672915	-446.265101	0.572868	1.170848	22233.49712
-138.496811	-428.282873	124.821052	-434.82066	-0.190095	1.170848	22216.71194
-125.526444	-420.653245	111.087722	-440.924362	1.33583	0.407885	22230.44527
-100.348674	-435.149537	120.243275	-453.894728	0.572868	-0.355078	22238.83786
-76.696829	-442.779165	134.739567	-436.346585	2.861756	2.696773	22216.71194
-62.9635	-467.193972	149.998822	-441.687324	1.33583	0.407885	22240.36378
-68.304239	-464.905084	168.309928	-457.709542	0.572868	1.170848	22241.88971
-35.496841	-458.801382	174.41363	-450.079914	-0.190095	-0.355078	22214.42305
-24.815363	-472.534711	214.850655	-457.709542	1.33583	2.696773	22221.28971
-19.474624	-469.482861	213.324729	-421.08733	-0.190095	-0.355078	22230.44527
17.147588	-474.060637	245.369164	-405.065113	0.572868	0.407885	22217.4749
11.043886	-486.268041	240.791388	-421.850293	1.33583	1.170848	22224.34156
29.354991	-505.342109	197.302512	-420.324368	-0.190095	-0.355078	22231.97119
31.64388	-490.845817	274.361748	-427.191032	-3.241946	-1.11804	22199.16379
66.740166	-480.927302	267.495083	-429.47992	-1.716021	-0.355078	22204.50453
72.080905	-464.905084	276.650636	-447.028063	-3.241946	-1.11804	22193.82305
71.317942	-459.564345	272.07286	-418.798442	-0.190095	1.170848	22210.60823
91.154973	-480.927302	256.050642	-437.109548	-0.953058	0.407885	22215.18601
118.621632	-500.00137	306.406183	-449.316952	1.33583	0.407885	22220.52675
128.540147	-467.956935	317.850624	-411.168815	0.572868	1.170848	22222.05268
148.377178	-473.297674	333.109879	-391.331784	0.572868	1.170848	22177.03787
162.87347	-467.193972	336.16173	-379.12438	1.33583	1.170848	22212.13416
167.451247	-459.564345	343.791357	-395.146597	-0.190095	-0.355078	22196.11194
169.740135	-444.30509	346.080245	-369.968827	0.572868	-0.355078	22226.63045
192.629017	-448.882867	372.020978	-356.99846	2.861756	1.170848	22246.46748
223.147527	-458.801382	361.3395	-329.531802	0.572868	0.407885	22211.3712
228.488266	-442.779165	376.598755	-353.183647	3.624719	1.170848	22196.87491
211.703086	-435.149537	370.495053	-345.554019	-0.190095	0.407885	22226.63045
230.014191	-441.253239	430.006146	-315.798473	-1.716021	1.170848	22219.00082
238.406781	-418.364357	406.354302	-307.405883	-2.478983	-1.11804	22186.95639
256.717887	-412.260655	424.665407	-308.931808	-0.953058	-0.355078	22219.76379
262.821589	-409.208804	436.109848	-291.383665	-0.190095	-0.355078	22231.97119
281.132695	-403.868065	452.895028	-272.309597	1.33583	0.407885	22192.29713
297.154912	-407.682879	418.561705	-299.013292	-2.478983	1.170848	22186.95639
312.414167	-396.238438	431.532072	-260.865156	-0.953058	0.407885	22209.08231
321.56972	-368.771779	435.346886	-242.55405	-3.241946	-0.355078	22189.24528
336.066012	-374.112518	420.087631	-253.235528	-0.953058	0.407885	22170.93417
331.488235	-344.356972	426.954295	-282.228112	-4.004909	-1.881003	22164.06751
364.295633	-319.942164	428.480221	-222.717019	-1.716021	-1.11804	22127.4453
349.036378	-313.838462	471.206134	-171.598515	-0.953058	-1.11804	22221.28971
374.977111	-310.023649	455.946879	-178.46518	-0.190095	-0.355078	22225.86749
384.132664	-294.001431	474.257985	-160.917037	-0.953058	0.407885	22209.84527
409.310434	-304.682909	453.657991	-144.131857	1.33583	0.407885	22189.24528
391.762291	-261.194033	469.680209	-181.517031	1.33583	0.407885	22198.40083
402.44377	-261.194033	475.783911	-139.55408	1.33583	0.407885	22230.44527
402.44377	-253.564406	477.309836	-137.265192	-0.190095	0.407885	22217.4749
424.569689	-250.512555	470.443171	-137.265192	2.861756	1.170848	22209.84527
402.44377	-241.357002	458.99873	-122.005937	1.33583	0.407885	22217.4749
418.465987	-223.045897	469.680209	-93.776316	-0.953058	-0.355078	22196.11194
438.303018	-221.519971	463.576507	-103.694832	1.33583	0.407885	22190.7712
428.384503	-191.764424	451.369103	-93.013353	-1.716021	-0.355078	22218.23786
445.932646	-180.319983	478.835762	-60.968919	-0.190095	0.407885	22206.03046
445.169683	-154.37925	464.33947	-26.635595	0.572868	0.407885	22216.71194
441.354869	-139.119995	451.369103	-11.376341	-0.190095	0.407885	22201.45268
453.562273	-133.779256	449.843178	-16.71708	-4.004909	-1.11804	22168.64528
445.932646	-110.890374	420.850594	-12.139303	0.572868	1.933811	22128.20826
442.117832	-110.127411	442.21355	-8.32449	-4.767872	-0.355078	22203.74157
430.673391	-91.816306	440.687625	5.40884	-0.953058	0.407885	22177.80084
444.40672	-68.164461	422.376519	10.749579	-0.953058	-1.11804	22203.74157
416.940062	-88.001492	418.561705	18.379206	-0.190095	-0.355078	22196.11194
448.221534	-46.801504	381.176531	38.9792	-0.190095	-0.355078	22191.53417
440.591907	-24.675585	393.383935	101.542144	0.572868	0.407885	22207.55638
436.01413	-12.468181	406.354302	120.616213	0.572868	1.933811	22212.13416
445.169683	-4.838554	396.435786	137.401393	1.33583	0.407885	22181.61565
441.354869	24.916993	400.2506	141.979169	2.098793	-1.11804	22225.10453
432.962279	20.339217	384.228382	159.527312	2.861756	1.170848	22253.33415
432.199316	48.568838	382.702457	161.816201	2.098793	0.407885	22240.36378
422.280801	76.035496	347.606171	178.601381	2.861756	0.407885	22232.73415
412.362285	66.879943	362.102463	188.519896	0.572868	1.170848	22238.83786
398.628956	82.139198	340.739506	196.912487	0.572868	-0.355078	22225.86749
380.31785	104.265118	298.013593	167.919903	-0.190095	-0.355078	22215.18601
390.999329	108.842894	334.635804	215.986555	2.098793	1.933811	22231.97119
394.05118	131.731776	317.850624	211.408779	-0.190095	-0.355078	22210.60823
368.110447	153.094733	332.346916	239.6384	0.572868	0.407885	22221.28971
359.717856	153.094733	288.85804	212.171741	-0.953058	0.407885	22208.31935
360.480819	145.465105	257.576568	235.823586	-3.241946	0.407885	22209.08231
362.006745	167.591025	255.28768	241.164325	-1.716021	0.407885	22198.40083
354.377117	184.376205	262.154344	264.81617	-1.716021	-0.355078	22204.50453
353.614155	201.161385	239.265462	256.42358	-0.953058	1.170848	22221.28971
355.14008	229.391006	187.383996	268.630984	-0.953058	0.407885	22214.42305
327.673422	216.42064	203.406214	277.023574	1.33583	0.407885	22225.10453
348.273415	236.257671	153.050673	299.149493	-1.716021	-0.355078	22231.20823
339.117863	246.939149	207.98399	317.460599	0.572868	0.407885	22213.66009
338.3549	266.013218	179.754369	302.964307	-0.190095	0.407885	22224.34156
328.436384	286.613212	178.991406	324.327264	0.572868	-0.355078	22239.60082
332.251198	297.29469	119.480312	331.193928	2.861756	0.407885	22240.36378
311.651204	298.057653	132.450679	338.823556	4.387681	0.407885	22238.83786
303.258614	307.213206	86.672915	319.749487	-0.953058	-0.355078	22236.54897
284.184546	333.153939	69.124772	347.979108	0.572868	0.407885	22226.63045
284.184546	335.442827	84.384027	339.586518	-0.953058	0.407885	22153.38603
255.954924	317.894684	30.213672	320.51245	-0.190095	0.407885	22228.15638
255.191962	357.568746	66.072921	360.186512	-1.716021	-0.355078	22217.4749
261.295663	370.539113	41.658113	362.4754	-0.190095	0.407885	22220.52675
234.591968	365.198374	49.287741	400.623537	-0.953058	0.407885	22228.91934
223.910489	369.013187	27.924784	391.467984	-1.716021	-0.355078	22221.28971
220.095676	364.435411	24.10997	383.075394	-2.478983	-1.11804	22196.87491
207.888272	384.272442	-10.223353	380.786506	-1.716021	-0.355078	22212.89712
176.6068	383.509479	-59.052968	383.075394	-0.953058	-0.355078	22202.97861
178.895688	404.109473	-81.94185	393.756873	0.572868	1.170848	22205.2675
175.080874	416.316877	-55.238154	421.986494	-2.478983	-1.11804	22223.5786
156.769768	399.531697	-121.615912	407.490202	0.572868	1.170848	22231.97119
127.777184	439.205759	-148.319608	366.290214	1.33583	0.407885	22219.00082
130.066073	426.235393	-161.289975	417.408718	-0.190095	0.407885	22227.39341
118.621632	429.287244	-139.927018	431.142047	0.572868	1.170848	22233.49712
101.073489	423.183542	-146.793683	407.490202	-0.953058	1.170848	22214.42305
104.888302	430.813169	-146.793683	425.038345	2.098793	0.407885	22247.99341
79.710532	440.731685	-159.001087	413.593904	1.33583	-0.355078	22175.51195
82.762383	462.094641	-132.297391	405.964276	2.861756	-0.355078	22231.97119
62.925352	434.627983	-155.949236	415.119829	-0.190095	-1.11804	22236.54897
40.03647	438.442796	-184.178857	434.95686	-0.953058	0.407885	22238.07489
25.540178	445.309461	-197.149223	439.534637	-0.190095	0.407885	22213.66009
20.962401	437.679834	-182.652931	425.801308	0.572868	-0.355078	22220.52675
7.992035	429.287244	-228.430696	423.512419	-0.190095	0.407885	22231.97119
1.888333	440.731685	-227.667733	428.090196	1.33583	1.170848	22221.28971
12.569811	439.205759	-241.401062	438.008711	1.33583	1.933811	22224.34156
-22.526475	432.339094	-228.430696	434.193898	-3.241946	-1.11804	22210.60823
-19.474624	430.050206	-221.564031	431.142047	-2.478983	-0.355078	22199.92676
-26.341288	420.131691	-249.030689	412.830941	-2.478983	0.407885	22202.97861
-65.252388	417.842802	-254.371429	416.645755	-2.478983	-1.11804	22212.13416
-58.385723	423.946504	-283.364013	420.460568	0.572868	0.407885	41.962951
-61.437574	420.131691	-297.860305	403.675388	-0.190095	-0.355078	12.970367
-66.015351	407.924287	-306.252895	407.490202	1.33583	-0.355078	12.970367
-82.037568	428.524281	-351.267696	418.17168	2.098793	1.170848	9.918516
-111.793115	410.213175	-366.526951	340.349481	1.33583	0.407885	12.207404
-104.163488	413.265026	-325.326963	399.097612	0.572868	0.407885	9.155553
-111.793115	410.213175	-348.215845	409.016127	1.33583	0.407885	11.444441
-119.422742	414.790952	-340.586218	402.149463	-0.190095	-0.355078	9.155553
-154.519028	398.005771	-363.4751	374.682804	1.33583	-1.11804	10.681478
-124.763481	405.635399	-345.163994	357.134661	1.33583	0.407885	8.39259
-169.778283	391.902069	-355.08251	373.156879	0.572868	0.407885	9.155553
-172.830134	389.613181	-364.238063	362.4754	-0.190095	-1.11804	8.39259
-185.037538	387.324293	-401.623237	321.275413	0.572868	-0.355078	9.155553
-200.296792	394.190958	-358.897324	351.030959	-1.716021	0.407885	17406.99484
-204.111606	369.77615	-379.497317	355.608736	0.572868	1.170848	22184.6675
-222.422712	370.539113	-432.141746	322.038375	0.572868	0.407885	22208.31935
-237.681967	356.805784	-382.549168	315.934673	-0.190095	0.407885	22183.90454
-236.156041	356.805784	-396.282498	308.305046	-2.478983	-0.355078	22190.7712
-268.963439	346.887268	-402.3862	298.386531	-1.716021	-1.11804	22210.60823
-234.630116	340.783566	-444.34915	278.549499	-1.716021	0.407885	22167.88232
-268.200476	326.287274	-426.801007	244.216176	-2.478983	0.407885	22197.63787
-275.830103	333.916901	-428.326933	237.349512	1.33583	0.407885	22056.48976
-284.985656	328.576162	-391.704721	245.742102	2.098793	1.170848	22209.08231
-276.593066	314.842833	-423.749156	235.060623	-1.716021	0.407885	22216.71194
-321.607868	303.398392	-414.593603	225.142108	-0.190095	-0.355078	22219.00082
-316.267128	307.976168	-425.275082	205.305077	-0.190095	1.170848	22198.40083
-328.474532	282.798398	-416.119529	206.831002	0.572868	0.407885	22192.29713
-325.422681	275.931733	-420.697305	215.223592	2.861756	0.407885	22229.6823
-343.733787	265.250255	-429.089895	189.282859	-0.953058	-1.11804	22225.86749
-352.126377	256.857665	-392.467684	165.631014	1.33583	0.407885	22220.52675
-352.88934	246.176187	-433.667672	130.534728	0.572868	-0.355078	22222.05268
-352.88934	229.391006	-426.801007	129.771766	-0.190095	0.407885	22210.60823
-367.385632	214.894714	-422.223231	99.253256	-2.478983	0.407885	22193.06009
-375.778222	199.63546	-455.793591	74.075486	1.33583	0.407885	22190.00824
-384.170812	189.716944	-439.771374	81.705113	-1.716021	-0.355078	22211.3712
-384.170812	175.983615	-461.13433	52.712529	-0.190095	0.407885	22202.97861
-392.563402	173.694727	-444.34915	48.134753	-0.190095	0.407885	22201.45268
-406.296731	155.383621	-428.326933	65.682896	-0.953058	0.407885	22197.63787
-418.504135	144.702143	-414.593603	39.742163	-3.241946	-0.355078	22002.31941
-415.452284	108.079931	-409.252864	32.875498	-1.716021	-0.355078	22203.74157
-449.785607	104.265118	-406.963976	9.986616	-2.478983	-0.355078	22199.16379
-433.000427	97.398453	-400.097311	3.119951	-3.241946	-1.881003	22190.7712
-433.76339	83.665124	-393.993609	-4.509676	0.572868	-0.355078	22206.03046
-457.415235	82.139198	-425.275082	-8.32449	1.33583	0.407885	22176.27491
-439.867092	83.665124	-405.438051	-36.554111	-1.716021	-0.355078	22195.34898
-434.526353	54.67254	-373.393616	-58.68003	-0.190095	1.170848	22199.16379
-462.755974	66.116981	-386.363982	-61.731881	2.861756	1.933811	22201.45268
-447.496719	46.27995	-335.245479	-57.917068	2.861756	0.407885	22212.13416
-455.889309	40.176248	-339.060292	-81.568912	1.33583	0.407885	22240.36378
-452.074496	14.235515	-358.134361	-71.650397	-0.953058	-0.355078	22245.70452
-428.422651	-10.942256	-364.238063	-92.250391	-0.190095	-0.355078	22225.86749
-436.815241	-24.675585	-351.267696	-121.242975	2.098793	0.407885	22233.49712
-452.074496	-23.912622	-358.134361	-113.613347	-0.190095	-0.355078	22231.97119
-456.652272	-36.120026	-323.038075	-160.154074	-1.716021	-1.11804	22218.23786
-435.289315	-42.986691	-300.149193	-152.524447	-0.190095	-0.355078	22219.00082
-431.474502	-66.638535	-303.201044	-187.620733	-0.190095	0.407885	22218.23786
-433.000427	-84.186678	-308.541783	-202.117025	-0.953058	0.407885	22224.34156
-456.652272	-78.082977	-269.630683	-220.428131	-0.953058	-1.11804	22220.52675
-443.681905	-100.208896	-261.238093	-205.931839	-1.716021	0.407885	22206.03046
-429.185613	-116.994076	-274.20846	-216.613317	1.33583	1.170848	22212.89712
-449.785607	-139.119995	-269.630683	-250.94664	-4.004909	-0.355078	22193.82305
-412.400433	-131.490368	-252.845503	-266.205895	1.33583	1.170848	22213.66009
-430.711539	-153.616287	-245.215876	-250.183677	-2.478983	-0.355078	22228.15638
-414.689321	-166.586654	-220.038105	-265.442932	-0.190095	-0.355078	22217.4749
-394.85229	-171.16443	-242.926988	-271.546634	1.33583	0.407885	22228.15638
-387.222663	-188.712573	-221.564031	-288.331814	-0.190095	-0.355078	22231.20823
-408.58562	-209.312567	-178.838118	-286.042926	0.572868	-0.355078	22215.18601
-371.963408	-212.364418	-192.571447	-288.331814	-1.716021	-1.11804	22220.52675
-356.704153	-219.994046	-158.238124	-307.405883	2.861756	-0.355078	22254.86007
-371.200445	-226.86071	-142.978869	-320.376249	-0.190095	-1.11804	22231.97119
-358.230079	-226.097747	-139.164055	-340.21328	2.098793	0.407885	22241.88971
-331.526383	-252.801443	-139.927018	-318.087361	0.572868	1.170848	22243.41563
-323.133793	-260.431071	-154.42331	-385.991044	1.33583	0.407885	22036.65273
-326.185644	-287.897729	-122.378875	-356.99846	0.572868	-0.355078	22216.71194
-324.659719	-293.238468	-83.467776	-355.472535	1.33583	1.170848	22228.15638
-304.059725	-310.786611	-73.54926	-375.309566	1.33583	0.407885	22219.76379
-312.452315	-307.73476	-70.497409	-380.650305	-0.953058	-0.355078	22222.05268
-265.911588	-311.549574	-82.704813	-402.776225	1.33583	1.933811	22226.63045
-284.222693	-338.25327	-54.475192	-402.776225	-1.716021	0.407885	22201.45268
-269.726401	-346.64586	-46.845564	-402.013262	-1.716021	-0.355078	22198.40083
-246.074557	-352.749562	-56.001117	-420.324368	-1.716021	-1.11804	22210.60823
-263.6227	-381.742146	-54.475192	-424.139181	-0.190095	1.170848	22209.08231
-209.452345	-358.853264	-30.823347	-422.613256	-0.953058	0.407885	22210.60823
-220.133824	-387.082885	10.376641	-437.872511	-1.716021	0.407885	22228.91934
-205.637532	-392.423624	2.747014	-445.502138	2.098793	0.407885	22231.20823
-197.244941	-406.156953	5.798865	-464.576206	-0.953058	-0.355078	22219.00082
-185.8005	-412.260655	58.443293	-443.21325	2.098793	1.170848	22230.44527
-160.62273	-427.51991	-2.593725	-483.650275	-0.190095	-1.11804	22228.15638
-136.207922	-431.334724	69.124772	-463.050281	2.098793	1.170848	22235.02304
-145.363475	-416.075469	97.354393	-460.761393	0.572868	0.407885	22238.07489
-122.474593	-425.231022	137.028455	-437.872511	0.572868	-0.355078	22235.786
-95.007935	-427.51991	113.376611	-456.946579	2.098793	0.407885	22229.6823
-82.800531	-445.068053	157.628449	-449.316952	0.572868	0.407885	22235.786
-75.933866	-467.193972	132.450679	-453.894728	0.572868	1.170848	22233.49712
-61.437574	-459.564345	153.813636	-457.709542	-0.190095	-0.355078	22212.89712
-43.126469	-467.193972	172.887704	-447.028063	2.098793	0.407885	22224.34156
-30.919065	-477.875451	195.013623	-436.346585	0.572868	1.170848	22234.26008
-8.793145	-488.556929	218.665468	-425.665107	-0.190095	-0.355078	22216.71194
4.177221	-468.719898	221.717319	-434.057697	1.33583	1.170848	22223.5786
3.414258	-475.586562	241.55435	-421.850293	-3.241946	-0.355078	22209.08231
24.014252	-474.060637	254.524717	-418.035479	-0.953058	0.407885	22205.2675
30.880917	-493.897668	260.628419	-405.828076	-2.478983	0.407885	22199.16379
48.42906	-495.423594	283.517301	-415.746591	-0.190095	1.170848	22217.4749
75.895718	-471.771749	302.591369	-424.902144	-1.716021	0.407885	22215.94897
87.340159	-463.379159	291.146928	-431.005846	-1.716021	0.407885	22206.79342
94.969787	-467.193972	278.939524	-417.272517	-0.953058	-0.355078	22213.66009
124.725334	-474.8236	262.917307	-434.057697	-0.190095	1.170848	22109.13419
135.406812	-476.349525	336.16173	-403.539187	-0.953058	-0.355078	22194.58602
108.703116	-483.979153	299.539518	-412.69474	1.33583	1.933811	22193.06009
144.562365	-472.534711	315.561736	-421.08733	0.572868	0.407885	22244.17859
168.977172	-458.801382	344.55432	-359.287349	1.33583	0.407885	22235.02304
188.051241	-457.275457	340.739506	-359.287349	2.098793	0.407885	22221.28971
199.495682	-456.512494	342.265432	-361.576237	-0.190095	0.407885	22225.10453
212.466048	-459.564345	365.154314	-353.94661	-1.716021	0.407885	22215.18601
214.754936	-453.460643	357.524686	-342.502168	-0.190095	0.407885	22214.42305
226.96234	-429.808798	407.117264	-342.502168	2.098793	1.170848	22210.60823
231.540117	-421.416208	396.435786	-321.139212	-0.190095	1.170848	22213.66009
255.191962	-428.282873	404.828376	-321.139212	-0.953058	0.407885	22220.52675
265.87344	-413.023618	381.176531	-313.509584	-0.190095	0.407885	22196.11194
250.614185	-411.497693	421.613556	-319.613286	-2.478983	0.407885	22181.61565
288.762322	-407.682879	431.532072	-314.272547	-0.953058	0.407885	22203.74157
297.917875	-400.816214	436.872811	-272.309597	-2.478983	-0.355078	22207.55638
291.05121	-392.423624	410.169115	-264.679969	-0.190095	-0.355078	22186.19343
333.014161	-360.379189	401.013562	-263.917007	0.572868	0.407885	22189.24528
317.754906	-361.142152	455.183917	-253.998491	1.33583	0.407885	22149.57122
338.3549	-345.119934	466.628358	-237.976273	-0.953058	-0.355078	22216.71194
339.880825	-334.438456	469.680209	-202.879988	-0.190095	0.407885	22212.13416
352.851192	-318.416239	452.895028	-194.487397	-2.478983	-1.11804	22205.2675
381.080813	-305.445872	479.598724	-212.03554	0.572868	0.407885	22177.03787
358.954894	-292.475506	455.946879	-169.309627	0.572868	-0.355078	22195.34898
394.05118	-282.55699	445.265401	-179.228143	2.861756	0.407885	22235.786
396.340068	-277.216251	496.383904	-157.102223	2.098793	0.407885	22234.26008
399.391919	-262.719959	465.865395	-138.028155	0.572868	1.170848	22208.31935
400.154882	-270.349586	461.287619	-131.924453	1.33583	1.170848	22222.81564
421.517838	-235.2533	488.754277	-128.872602	-0.953058	-1.11804	22214.42305
419.22895	-232.201449	462.813544	-106.746683	0.572868	1.170848	22178.5638
419.22895	-226.86071	463.576507	-115.902236	-0.190095	1.170848	22216.71194
433.725242	-212.364418	468.917246	-98.354093	-0.953058	1.170848	22213.66009
415.414136	-221.519971	464.33947	-99.117055	-1.716021	-0.355078	22180.85269
436.01413	-179.557021	446.028364	-75.465211	-0.190095	-0.355078	22186.95639
417.703024	-168.112579	426.954295	-89.19854	-4.004909	-1.11804	22164.83047
439.065981	-152.090362	424.665407	-57.154105	0.572868	1.170848	22134.31196
452.79931	-139.119995	462.050581	-8.32449	-1.716021	0.407885	22202.97861
449.747459	-129.20148	452.895028	-6.035601	-0.190095	1.170848	22206.03046
451.273385	-100.971859	427.717258	4.645877	-0.953058	-0.355078	22199.92676
452.036348	-107.075561	423.902444	22.19402	0.572868	0.407885	22183.90454
457.377087	-74.268163	426.954295	25.245871	-0.190095	1.933811	22190.7712
439.828944	-59.008908	424.665407	47.37179	-0.190095	-0.355078	22195.34898
436.01413	-48.32743	420.850594	58.816231	2.861756	1.933811	22198.40083
434.488205	-18.571883	373.546904	92.386592	0.572868	0.407885	22166.3564
446.695608	-17.045958	409.406152	97.727331	0.572868	-0.355078	22219.76379
441.354869	-3.312628	401.776525	106.882884	2.098793	1.170848	22242.65267
439.828944	17.287366	397.961711	145.03102	-0.190095	0.407885	22246.46748
428.384503	29.494769	390.332084	144.268058	2.098793	1.170848	22236.54897
417.703024	38.650322	390.332084	154.949536	0.572868	0.407885	22226.63045
407.021546	47.042912	377.361718	170.971753	-1.716021	0.407885	22227.39341
419.991913	61.539204	329.295065	167.15694	0.572868	-1.11804	22222.05268
402.44377	75.272534	355.235798	199.201375	-0.953058	-0.355078	22219.00082
408.547472	84.428086	325.480251	183.179157	-0.190095	-0.355078	22206.79342
389.473403	112.657708	330.820991	216.749518	-0.953058	-0.355078	22229.6823
378.028962	121.813261	330.820991	214.460629	-0.190095	1.170848	22197.63787
386.421552	136.309553	320.902475	216.749518	-0.953058	1.170848	22207.55638
368.873409	154.620658	300.302481	235.823586	0.572868	0.407885	22209.84527
356.666006	172.931764	281.991375	259.475431	-0.190095	0.407885	22195.34898
351.325266	175.220652	254.524717	251.082841	-1.716021	0.407885	22216.71194
365.058596	173.694727	281.991375	250.319878	2.098793	1.170848	22234.26008
355.14008	192.768795	215.613617	273.20876	0.572868	1.170848	22218.23786
353.614155	210.316938	244.606201	278.549499	-1.716021	-0.355078	22224.34156
349.036378	217.946565	210.272878	304.490232	0.572868	0.407885	22232.73415
341.406751	239.309522	195.776586	305.253195	-0.190095	1.170848	22212.13416
358.954894	266.013218	168.309928	314.408748	-0.953058	-1.11804	22241.12674
314.703055	243.887298	188.909922	309.068009	1.33583	-0.355078	22254.09711
329.96231	285.850249	185.095108	271.682835	2.098793	0.407885	22230.44527
321.56972	284.324324	162.969188	336.534667	-0.190095	-1.11804	22228.15638
310.888241	288.139137	127.872903	338.060593	2.861756	0.407885	22242.65267
291.814173	314.07987	87.435877	338.823556	2.098793	1.170848	22168.64528
292.577136	324.761349	78.280325	351.793922	-1.716021	-0.355078	22218.23786
284.184546	319.420609	85.146989	336.534667	-0.190095	0.407885	22231.20823
280.369732	330.102088	87.435877	365.527251	-0.190095	1.170848	22224.34156
271.977142	357.568746	28.687747	385.364283	-1.716021	-1.11804	22215.94897
269.688254	353.753933	43.184039	370.867991	0.572868	0.407885	22225.86749
239.932707	352.99097	9.613678	389.942059	-3.241946	-1.881003	22206.03046
217.043825	379.694666	-84.993701	377.734655	-2.478983	-0.355078	22202.97861
222.384564	373.590964	-5.645576	367.81614	-0.953058	-1.11804	22206.79342
216.280862	389.613181	-15.564092	403.675388	-2.478983	-1.11804	22214.42305
195.680868	397.242809	-43.793713	402.912426	2.098793	1.170848	22217.4749
179.658651	410.213175	-68.971484	421.986494	0.572868	0.407885	22228.15638
187.288278	410.976138	-75.838148	412.830941	1.33583	0.407885	22234.26008
161.347545	414.790952	-96.438142	415.119829	2.098793	1.170848	22219.00082
148.377178	426.235393	-107.11962	409.77909	-0.190095	0.407885	22226.63045
141.510514	423.183542	-117.038136	414.356867	-0.953058	-0.355078	22228.91934
143.036439	443.020573	-149.845534	432.667972	2.098793	0.407885	22240.36378
120.91052	423.946504	-195.623298	391.467984	-0.190095	-0.355078	22164.83047
100.310526	430.813169	-110.171471	425.038345	2.098793	0.407885	22251.80822
85.814234	440.731685	-136.875167	428.090196	-0.953058	-0.355078	22224.34156
87.340159	426.235393	-168.919602	431.90501	-0.190095	-0.355078	22226.63045
50.717948	414.790952	-206.304776	424.275382	-1.716021	-0.355078	22228.91934
40.03647	425.47243	-200.964037	412.067978	-0.953058	0.407885	22212.89712
42.325358	436.153908	-172.734416	423.512419	-1.716021	0.407885	22222.05268
28.592029	436.916871	-190.282559	434.193898	-0.953058	-1.11804	22231.20823
20.199439	446.835386	-207.830702	435.719823	0.572868	-0.355078	22219.00082
5.703147	433.86502	-214.697366	428.853159	-1.716021	0.407885	22200.68972
-8.793145	428.524281	-250.556615	383.075394	-0.953058	0.407885	22209.84527
-17.948698	441.494647	-281.075124	434.193898	-2.478983	-0.355078	22202.97861
-16.422773	435.390945	-260.475131	425.038345	1.33583	-0.355078	22204.50453
-24.0524	436.153908	-255.134391	444.112413	-0.190095	1.170848	22221.28971
-36.259804	430.813169	-250.556615	420.460568	-0.953058	0.407885	22223.5786
-47.704245	437.679834	-254.371429	406.727239	1.33583	1.170848	498.214667
-63.726462	417.07984	-281.075124	412.067978	0.572868	0.407885	15.259255
-71.35609	420.131691	-308.541783	399.860575	-0.953058	-0.355078	12.207404
-68.304239	402.583548	-296.334379	405.964276	-1.716021	-1.11804	11.444441
-91.956084	413.265026	-309.304746	421.986494	1.33583	-0.355078	9.155553
-119.422742	392.665032	-299.38623	408.253165	2.861756	1.170848	10.681478
-112.556078	407.924287	-372.630653	336.534667	2.098793	0.407885	8.39259
-112.556078	404.872436	-347.452883	357.897624	1.33583	0.407885	9.155553
-133.919034	408.68725	-335.245479	395.282798	-0.190095	-1.11804	8.39259
-141.548662	389.613181	-368.815839	397.571686	-0.953058	1.170848	10.681478
-155.281991	402.583548	-364.238063	362.4754	0.572868	1.170848	8.39259
-176.644948	377.405777	-361.186212	354.845773	-0.953058	0.407885	10.681478
-178.933836	388.087256	-361.949175	358.660587	-0.953058	-0.355078	7.629627
-187.326426	375.879852	-390.178796	344.927257	-0.953058	-0.355078	6099.124119
-196.481979	379.694666	-368.052876	341.875407	1.33583	0.407885	22129.73418
-222.422712	371.302076	-387.126945	338.060593	-1.716021	-0.355078	22171.69713
-229.289376	362.909485	-420.697305	295.33468	-4.004909	-1.881003	22195.34898
-258.28196	348.413193	-447.401001	269.393947	-0.190095	-0.355078	22178.5638
-246.074557	364.435411	-413.830641	281.60135	0.572868	-0.355078	22190.7712
-253.704184	350.702082	-402.3862	260.238394	-0.953058	0.407885	22126.68233
-275.830103	359.094672	-382.549168	281.60135	0.572868	0.407885	22225.10453
-295.667135	340.020603	-395.519535	276.260611	2.861756	1.170848	22214.42305
-278.118992	340.020603	-429.089895	238.875437	-0.190095	0.407885	22209.84527
-290.326395	323.998386	-399.334349	232.008772	-0.190095	1.170848	22204.50453
-298.718985	321.709498	-429.852858	230.482847	-1.716021	-1.11804	22158.72677
-281.170843	292.716914	-414.593603	225.905071	1.33583	-0.355078	22212.89712
-303.296762	290.428025	-452.74174	188.519896	-0.953058	0.407885	22227.39341
-335.341197	281.272473	-450.452852	163.342126	1.33583	-0.355078	22222.81564
-329.237495	269.065069	-455.793591	161.053238	0.572868	1.170848	22219.00082
-344.49675	259.909516	-431.378784	175.54953	2.098793	-0.355078	22220.52675
-347.548601	246.939149	-424.512119	167.15694	-0.953058	-0.355078	22206.79342
-345.259712	227.865081	-419.934343	137.401393	-0.190095	0.407885	22186.19343
-362.044893	212.605826	-435.95656	127.482877	0.572868	0.407885	22215.18601
-368.148595	201.924348	-439.771374	97.727331	-1.716021	-0.355078	22215.18601
-368.148595	187.428056	-442.060262	72.54956	0.572868	1.170848	22178.5638
-386.4597	171.405838	-449.689889	61.105119	-2.478983	-1.11804	22187.71935
-400.955992	165.302137	-480.208399	-1.457825	-1.716021	0.407885	21892.45277
-401.718955	166.828062	-475.630622	21.431057	-1.716021	0.407885	22193.06009
-399.430067	140.887329	-426.801007	19.905132	-0.953058	-1.11804	22197.63787
-413.926359	140.124366	-399.334349	32.875498	1.33583	0.407885	22216.71194
-416.215247	123.339186	-411.541752	29.823647	0.572868	0.407885	22203.74157
-415.452284	102.739192	-388.65287	19.142169	0.572868	0.407885	22182.37861
-436.815241	81.376235	-422.986193	-8.32449	-1.716021	1.170848	22209.08231
-429.948576	79.087347	-400.097311	-10.613378	-1.716021	0.407885	22186.95639
-434.526353	73.746608	-393.230647	-21.294856	-0.190095	0.407885	22175.51195
-443.681905	58.487353	-390.178796	-22.820782	5.913607	1.170848	22221.28971
-445.970794	72.220683	-374.156578	-39.605962	1.33583	0.407885	22235.02304
-442.918943	31.783658	-344.401032	-44.946701	0.572868	0.407885	22236.54897
-466.570788	30.257732	-332.193628	-111.324459	-0.190095	0.407885	22239.60082
-452.837458	18.050328	-345.926957	-114.37631	1.33583	0.407885	22231.97119
-460.467086	-3.312628	-329.141777	-88.435577	-0.190095	0.407885	22222.05268
-455.889309	-10.942256	-350.504733	-95.302242	1.33583	0.407885	22229.6823
-468.096713	-23.912622	-320.749187	-109.035571	0.572868	1.170848	22225.10453
-488.696707	-55.194094	-325.326963	-130.398528	-0.953058	0.407885	22205.2675
-456.652272	-42.223728	-317.697336	-157.102223	-1.716021	-1.11804	22227.39341
-451.311533	-56.72002	-308.541783	-161.68	-0.953058	-1.11804	22224.34156
-448.259682	-72.742237	-301.675118	-181.517031	-1.716021	0.407885	22198.40083
-436.052278	-73.5052	-281.838087	-192.961472	-3.241946	-0.355078	22210.60823
-447.496719	-107.838523	-270.393646	-221.954056	-0.190095	0.407885	22206.03046
-429.948576	-113.179262	-294.808454	-234.16146	-2.478983	-0.355078	22202.97861
-442.918943	-117.757039	-242.164025	-234.924423	-0.190095	-0.355078	22224.34156
-427.659688	-135.305182	-223.852919	-229.583683	-0.190095	1.170848	22234.26008
-420.030061	-139.119995	-226.90477	-256.287379	2.098793	-0.355078	22219.00082
-410.111545	-168.112579	-224.615882	-265.442932	2.098793	1.933811	22228.15638
-427.659688	-174.979244	-211.645515	-258.576267	-0.190095	0.407885	22231.97119
-391.800439	-179.557021	-215.460329	-283.754038	-0.190095	-1.11804	22213.66009
-377.304147	-195.579238	-194.860335	-286.805889	1.33583	0.407885	22246.46748
-390.274514	-197.868126	-162.8159	-301.302181	0.572868	0.407885	22247.99341
-387.222663	-235.2533	-210.882553	-314.272547	1.33583	-0.355078	22225.86749
-349.074526	-214.653306	-200.201074	-326.479951	2.098793	0.407885	22237.31193
-345.259712	-240.594039	-167.393677	-377.598454	0.572868	0.407885	22120.57863
-350.600452	-261.194033	-152.897385	-341.739206	-0.190095	0.407885	22214.42305
-363.570818	-253.564406	-139.164055	-342.502168	2.861756	1.170848	22221.28971
-323.896756	-287.897729	-101.015919	-347.079945	-0.190095	0.407885	22232.73415
-332.289346	-274.927363	-90.33444	-363.865125	-1.716021	-1.11804	22218.23786
-312.452315	-293.238468	-78.127036	-376.072529	-0.953058	0.407885	22218.23786
-315.504166	-306.971798	-87.282589	-395.146597	-2.478983	0.407885	22209.08231
-299.481948	-319.179201	-97.964068	-406.591038	-2.478983	-0.355078	22204.50453
-278.118992	-324.519941	-91.097403	-455.420654	1.33583	1.933811	22193.82305
-268.963439	-360.379189	-81.178887	-454.657691	-0.953058	1.170848	22212.89712
-252.941221	-357.327338	-29.297421	-479.072498	-0.190095	0.407885	22221.28971
-239.970855	-366.482891	-27.008533	-406.591038	-0.190095	1.170848	22222.81564
-249.88937	-360.379189	-14.038167	-404.30215	-0.953058	-0.355078	22226.63045
-214.793084	-384.031034	-1.830763	-411.168815	-0.190095	-1.11804	22229.6823
-206.400494	-376.401407	3.509976	-440.924362	1.33583	1.170848	22219.76379
-189.615314	-390.134736	37.080337	-456.183616	1.33583	-0.355078	22226.63045
-172.067171	-403.105102	39.369225	-456.946579	1.33583	0.407885	22252.57118
-148.415326	-408.445842	43.947001	-459.99843	0.572868	0.407885	22222.81564
-147.652364	-409.971767	81.332176	-449.316952	2.098793	-0.355078	22231.97119
-145.363475	-416.838432	98.880319	-441.687324	2.098793	0.407885	22246.46748
-109.504227	-441.253239	103.458095	-431.768809	1.33583	0.407885	22225.10453
-110.267189	-427.51991	101.169207	-451.60584	-3.241946	-1.11804	22224.34156
-98.059786	-438.201388	146.184008	-456.946579	-0.190095	0.407885	22228.91934
-60.674612	-440.490277	127.872903	-448.553989	-2.478983	-1.11804	22212.13416
-88.904233	-446.593978	155.339561	-421.08733	0.572868	0.407885	22223.5786
-55.333872	-465.668047	103.458095	-466.102132	-0.190095	0.407885	22230.44527
-37.785729	-488.556929	178.991406	-454.657691	-1.716021	0.407885	22211.3712
-30.919065	-483.21619	197.302512	-441.687324	-2.478983	-0.355078	22199.92676
-4.215369	-476.349525	207.221027	-421.850293	-1.716021	0.407885	22215.94897
15.621662	-485.505078	209.509915	-452.368803	-1.716021	-0.355078	22197.63787
10.280923	-505.342109	210.272878	-432.531771	-1.716021	-0.355078	22206.03046
27.829066	-480.164339	227.058058	-464.576206	-0.190095	0.407885	22228.91934
49.954985	-468.719898	279.702487	-408.879927	-1.716021	0.407885	22214.42305
62.925352	-476.349525	278.176562	-416.509554	-0.190095	0.407885	22210.60823
83.525346	-477.112488	286.569152	-421.08733	0.572868	1.170848	22164.06751
77.421644	-483.21619	317.850624	-415.746591	1.33583	0.407885	22210.60823
76.658681	-478.638413	322.4284	-400.487336	0.572868	0.407885	22179.32676
120.91052	-471.771749	323.954326	-400.487336	2.861756	1.170848	22244.17859
138.458663	-483.21619	310.983959	-395.90956	2.098793	0.407885	22238.83786
131.591998	-488.556929	304.880258	-407.354001	2.098793	0.407885	22175.51195
178.132725	-463.379159	320.902475	-379.12438	-0.953058	0.407885	22215.94897
152.191992	-473.297674	378.887643	-342.502168	0.572868	0.407885	22231.97119
179.658651	-471.008786	346.843208	-366.154013	2.098793	1.170848	22203.74157
189.577166	-455.749531	370.495053	-355.472535	-0.190095	0.407885	22210.60823
213.991974	-457.275457	375.072829	-352.420684	0.572868	0.407885	22228.15638
227.725303	-445.831016	382.702457	-340.976243	-0.953058	0.407885	22209.84527
250.614185	-441.253239	357.524686	-326.479951	-2.478983	-1.11804	22193.06009
246.036409	-419.12732	398.724674	-337.924392	-0.953058	1.170848	22202.21564
247.562334	-411.497693	400.2506	-315.798473	-1.716021	0.407885	22196.87491
270.451216	-409.208804	410.932078	-330.294765	0.572868	1.933811	22191.53417
276.554918	-393.186587	397.198749	-331.057727	-2.478983	-1.881003	22197.63787
291.05121	-392.423624	369.73209	-384.465119	-0.953058	0.407885	22170.17121
291.814173	-392.423624	414.746892	-321.139212	-0.953058	0.407885	22146.51936
310.888241	-378.690295	442.21355	-244.079975	-0.953058	-0.355078	22229.6823
323.095645	-368.771779	446.028364	-236.450348	1.33583	0.407885	22222.81564
337.591937	-359.616226	464.33947	-230.346646	-1.716021	-1.11804	22200.68972
369.636372	-321.46809	442.976513	-202.879988	1.33583	0.407885	22190.7712
378.028962	-330.623642	461.287619	-196.776286	2.861756	0.407885	22215.94897
364.295633	-319.942164	471.969097	-197.539248	0.572868	0.407885	22216.71194
384.895627	-303.156984	442.976513	-189.146658	-0.953058	-1.11804	22225.86749
387.947478	-283.319953	475.783911	-167.020739	-0.953058	0.407885	22217.4749
390.999329	-271.875512	467.39132	-163.968888	0.572868	-0.355078	22206.79342
388.71044	-274.927363	462.050581	-150.235559	-1.716021	-0.355078	22209.08231
410.073397	-258.142182	466.628358	-159.391112	2.861756	1.170848	22205.2675
400.154882	-252.038481	480.361687	-126.583714	-0.190095	-0.355078	22205.2675
413.125248	-235.2533	459.761693	-118.954087	0.572868	1.170848	22213.66009
420.754875	-225.334785	467.39132	-125.057788	0.572868	1.170848	22202.97861
428.384503	-214.653306	478.835762	-113.613347	-2.478983	-0.355078	22172.4601
431.436354	-205.497754	462.813544	-102.931869	-2.478983	1.170848	22158.72677
433.725242	-188.712573	463.576507	-90.724465	-0.953058	1.170848	22151.09714
430.673391	-158.194064	453.657991	-60.968919	-0.953058	0.407885	22188.48232
433.725242	-155.905176	437.635774	-43.420776	-0.953058	0.407885	22196.11194
426.858577	-118.520002	443.739476	-32.739297	-0.190095	-0.355078	22214.42305
458.14005	-109.364449	391.095047	-62.494844	-2.478983	-1.11804	22183.14158
452.036348	-108.601486	439.161699	5.40884	1.33583	0.407885	22201.45268
453.562273	-88.001492	432.295035	20.668094	-0.190095	0.407885	22222.81564
454.325236	-81.89779	451.369103	39.742163	-0.190095	1.170848	22202.97861
459.665975	-65.11261	402.539488	38.9792	0.572868	0.407885	22193.82305
453.562273	-35.357063	427.717258	77.127337	0.572868	-1.11804	22235.786
447.458571	-36.882989	424.665407	94.67548	-0.190095	-0.355078	22241.12674
440.591907	-19.334846	401.013562	77.127337	1.33583	-0.355078	22231.20823
432.962279	9.657738	407.880227	116.801399	1.33583	0.407885	22241.88971
446.695608	1.265148	388.043196	126.719915	-0.190095	0.407885	22235.02304
432.199316	16.524403	416.272817	135.875468	1.33583	0.407885	22216.71194
419.22895	31.783658	373.546904	138.927319	-0.190095	0.407885	22226.63045
409.310434	39.413285	382.702457	168.682865	-0.190095	-0.355078	22230.44527
410.83636	54.67254	371.258016	170.208791	-0.190095	0.407885	22197.63787
407.021546	74.509571	347.606171	173.260642	0.572868	0.407885	22228.91934
390.236366	85.191049	323.954326	186.231008	-1.716021	-0.355078	22210.60823
389.473403	107.316969	338.450618	199.964337	-1.716021	0.407885	22194.58602
378.028962	110.368819	330.058028	222.090257	-2.478983	-1.11804	22200.68972
384.895627	120.287335	321.665438	207.593965	-0.190095	0.407885	22213.66009
374.214148	141.650292	287.332115	219.038406	-0.190095	-0.355078	22205.2675
369.636372	170.642876	304.117295	213.697667	1.33583	1.170848	22226.63045
375.740074	183.613242	249.94694	223.616182	1.33583	1.933811	22236.54897
367.347484	185.139168	271.309897	255.660617	-1.716021	-0.355078	22217.4749
354.377117	201.924348	243.080276	276.260611	-0.953058	1.170848	22221.28971
341.406751	224.050267	252.998791	285.416164	1.33583	0.407885	22229.6823
351.325266	229.391006	220.191394	302.201344	1.33583	-0.355078	22241.88971
333.014161	243.124336	233.924723	301.438381	1.33583	0.407885	22243.41563
343.695639	249.991	216.37658	308.305046	-0.190095	-0.355078	22246.46748
330.725272	253.805814	189.672884	314.408748	-0.953058	-0.355078	22231.20823
339.880825	249.228038	182.80622	293.808754	2.861756	1.170848	22228.15638
312.414167	269.065069	140.080306	313.645785	-0.953058	-0.355078	22180.85269
324.621571	290.428025	150.761785	289.99394	-0.190095	0.407885	22225.86749
306.310465	298.820616	129.398828	336.534667	-0.190095	-0.355078	22217.4749
292.577136	315.605796	109.561797	353.319848	0.572868	-0.355078	22228.15638
300.969726	307.976168	96.59143	367.81614	2.098793	0.407885	22228.15638
268.162328	327.8132	68.361809	358.660587	-2.478983	0.407885	22206.03046
265.87344	344.59838	47.761815	367.053177	-0.190095	-0.355078	22204.50453
258.243812	346.887268	26.398859	354.845773	-1.716021	0.407885	22215.94897
246.799371	362.146523	8.087753	386.890208	-1.716021	-0.355078	22191.53417
238.406781	362.146523	24.10997	386.890208	-0.190095	1.170848	22215.18601
237.643819	389.613181	18.006268	390.705022	-0.190095	0.407885	22231.97119
233.829005	371.302076	-36.927049	386.890208	1.33583	1.170848	22218.23786
199.495682	400.29466	-87.282589	359.42355	-0.190095	-0.355078	22226.63045
191.866054	400.29466	-49.897415	412.067978	-0.953058	-0.355078	22233.49712
187.288278	410.213175	-74.312223	406.727239	2.098793	1.170848	22215.94897
186.525315	419.368728	-67.445558	440.2976	0.572868	0.407885	22222.05268
162.87347	430.813169	-83.467776	434.95686	-0.953058	-0.355078	22254.86007
149.140141	433.86502	-122.378875	416.645755	2.098793	-0.355078	22132.02307
142.273476	433.102057	-125.430726	423.512419	0.572868	0.407885	22241.12674
131.591998	432.339094	-146.793683	438.771674	2.861756	0.407885	22244.94156
98.7846	430.813169	-118.564061	440.2976	1.33583	1.170848	22225.10453
79.710532	429.287244	-123.904801	412.067978	1.33583	0.407885	22219.00082
80.473495	436.153908	-152.897385	425.038345	-0.953058	-0.355078	22227.39341
78.947569	436.153908	-163.578863	430.379084	-0.190095	1.170848	22220.52675
59.110538	440.731685	-188.756633	427.327233	-0.953058	0.407885	22220.52675
36.984619	439.968722	-197.912186	427.327233	-0.953058	0.407885	22229.6823
36.984619	437.679834	-207.067739	415.882792	-1.716021	0.407885	22205.2675
11.806848	451.413163	-213.934404	435.719823	-0.190095	1.170848	22201.45268
4.177221	443.020573	-223.089956	438.771674	-0.953058	1.933811	22206.79342
4.177221	431.576132	-235.29736	431.90501	-3.241946	0.407885	22215.18601
1.888333	428.524281	-226.141807	434.95686	-0.190095	0.407885	22210.60823
-15.65981	446.072424	-269.630683	409.016127	0.572868	-0.355078	22219.00082
-30.156102	433.86502	-262.001056	404.438351	1.33583	0.407885	22200.68972
-23.289437	431.576132	-273.445497	405.964276	-0.953058	0.407885	22212.89712
-37.022767	420.894653	-258.186242	428.090196	2.098793	0.407885	22114.47493
-56.096835	433.86502	-284.889938	409.77909	1.33583	1.170848	33.57036
-62.9635	423.183542	-286.415864	411.305016	2.861756	1.170848	12.970367
-72.119053	439.205759	-307.015857	421.986494	2.098793	0.407885	13.733329
-85.852382	414.027989	-300.912156	418.17168	0.572868	-0.355078	9.918516
-87.378307	413.265026	-313.119559	398.334649	-0.190095	0.407885	12.207404
-117.896817	411.739101	-307.77882	389.942059	1.33583	0.407885	9.155553
-114.844966	401.057622	-348.978808	384.60132	-0.953058	-0.355078	11.444441
-132.393109	410.213175	-359.660286	343.401332	-0.190095	-0.355078	9.155553
-146.126438	405.635399	-354.319547	382.312432	-0.190095	0.407885	10.681478
-146.889401	388.087256	-345.926957	379.260581	1.33583	1.170848	9.155553
-170.541246	398.005771	-369.578802	373.919842	-0.953058	-1.11804	10.681478
-175.119022	375.116889	-365.763988	345.69022	-2.478983	-0.355078	8.39259
-198.770867	381.220591	-389.415833	337.29763	-0.190095	1.170848	10.681478
-211.741233	375.879852	-365.001025	331.956891	-1.716021	-0.355078	20903.65307
-216.31901	373.590964	-406.963976	336.534667	-1.716021	1.933811	22145.7564
-224.7116	369.77615	-405.438051	308.305046	-0.953058	1.170848	22201.45268
-233.867153	355.279858	-451.215815	275.497648	2.098793	1.933811	22013.76385
-233.867153	356.805784	-386.363982	302.964307	1.33583	1.170848	22215.94897
-246.074557	349.176156	-424.512119	307.542083	0.572868	-0.355078	22224.34156
-260.570849	344.59838	-391.704721	271.682835	2.098793	1.170848	22201.45268
-258.28196	343.835417	-407.726939	264.053207	2.861756	1.170848	22198.40083
-266.674551	342.309492	-412.304715	254.134692	-0.953058	0.407885	22187.71935
-272.778252	324.761349	-410.015827	240.401363	1.33583	0.407885	22225.10453
-277.356029	319.420609	-406.201013	232.771735	-0.190095	-0.355078	22215.94897
-300.244911	319.420609	-429.089895	217.51248	1.33583	1.170848	22219.76379
-317.030091	288.139137	-435.95656	219.801369	2.098793	0.407885	22222.81564
-317.793054	291.953951	-416.119529	196.912487	-0.190095	-0.355078	22193.06009
-317.030091	274.405808	-455.793591	179.364344	-3.241946	-0.355078	22189.24528
-338.393048	249.228038	-426.038044	167.15694	0.572868	0.407885	22202.97861
-350.600452	245.413224	-472.578771	149.608797	-0.190095	0.407885	22202.21564
-353.652303	237.783597	-420.697305	140.453244	1.33583	1.170848	22216.71194
-366.622669	214.894714	-424.512119	114.512511	1.33583	1.170848	22206.03046
-362.807855	197.346572	-442.823225	102.305107	-4.004909	-0.355078	22178.5638
-401.718955	202.687311	-442.060262	63.394008	-0.953058	0.407885	21945.0972
-402.481918	188.953981	-467.238032	75.601411	-2.478983	0.407885	22207.55638
-386.4597	174.457689	-445.112113	67.208821	0.572868	0.407885	22182.37861
-400.955992	160.72436	-433.667672	43.556976	1.33583	1.933811	22204.50453
-410.874508	139.361403	-452.74174	22.19402	-0.953058	-0.355078	22201.45268
-407.059694	124.865111	-400.860274	39.742163	0.572868	0.407885	22157.20084
-400.955992	118.76141	-447.401001	-4.509676	-0.953058	1.170848	22199.16379
-422.318949	108.079931	-394.756572	10.749579	-0.190095	0.407885	22209.84527
-427.659688	99.687341	-412.304715	9.986616	-0.953058	-0.355078	22188.48232
-427.659688	97.398453	-386.363982	3.882914	2.861756	-0.355078	22221.28971
-445.207831	78.324385	-418.408417	6.171802	3.624719	1.170848	22249.51933
-452.074496	54.67254	-381.786206	-33.50226	1.33583	1.170848	22239.60082
-444.444868	58.487353	-371.86769	-25.872633	0.572868	-0.355078	22229.6823
-446.733756	51.620689	-343.638069	-51.813366	-0.190095	0.407885	22239.60082
-458.94116	27.205881	-370.341765	-58.68003	-0.190095	-0.355078	22225.86749
-441.393017	32.54662	-369.578802	-108.272608	-0.953058	-0.355078	22217.4749
-467.33375	5.842925	-342.112143	-106.746683	0.572868	1.170848	22229.6823
-472.674489	-10.942256	-387.889908	-168.546664	0.572868	0.407885	16874.44685
-458.94116	0.502185	-339.060292	-98.354093	0.572868	0.407885	22089.29716
-451.311533	-35.357063	-333.719553	-143.368894	-0.953058	-1.881003	22204.50453
-459.704123	-41.460765	-303.201044	-144.89482	-1.716021	0.407885	22206.79342
-429.948576	-79.608902	-285.652901	-163.205925	-1.716021	-0.355078	22196.87491
-471.911527	-46.801504	-310.830671	-205.168876	-1.716021	-0.355078	22201.45268
-436.815241	-70.453349	-297.097342	-192.198509	-0.953058	0.407885	22217.4749
-449.785607	-91.816306	-284.889938	-203.64295	-0.190095	1.170848	22216.71194
-441.393017	-102.497784	-277.260311	-218.902205	-0.190095	-0.355078	22226.63045
-429.948576	-110.890374	-301.675118	-245.605901	1.33583	1.170848	22231.97119
-414.689321	-117.757039	-272.682534	-282.228112	1.33583	1.933811	22215.18601
-426.896725	-139.119995	-265.052907	-269.257746	0.572868	1.933811	22222.81564
-415.452284	-163.534803	-241.401062	-251.709603	-0.190095	0.407885	22228.15638
-405.533769	-155.142213	-224.615882	-266.968857	2.098793	1.170848	22236.54897
-391.037477	-184.134797	-231.482547	-275.361448	0.572868	1.170848	22238.07489
-383.407849	-217.705157	-237.586248	-311.983659	2.098793	0.407885	22243.41563
-388.748588	-201.68294	-178.838118	-306.64292	2.098793	1.170848	22227.39341
-394.85229	-216.179232	-209.356627	-314.272547	-0.953058	0.407885	22018.34162
-384.170812	-218.46812	-149.082571	-328.005876	-1.716021	-1.11804	22225.10453
-353.652303	-245.934779	-142.215906	-321.139212	0.572868	1.170848	22220.52675
-356.704153	-259.668108	-138.401093	-328.768839	-0.190095	1.170848	22222.05268
-344.49675	-262.719959	-151.371459	-343.265131	-0.190095	-0.355078	22229.6823
-336.867122	-268.060698	-129.24554	-378.361417	-3.241946	-1.11804	22218.23786
-341.444899	-282.55699	-86.519627	-365.391051	-1.716021	0.407885	22198.40083
-312.452315	-299.34217	-83.467776	-371.494752	-2.478983	-0.355078	22209.84527
-317.030091	-315.364388	-123.141838	-374.546603	-1.716021	0.407885	22205.2675
-307.111576	-320.705127	-104.067769	-417.272517	-0.953058	0.407885	22202.97861
-285.748619	-335.201419	-70.497409	-411.168815	-1.716021	0.407885	22222.81564
-272.778252	-335.964382	-59.052968	-417.272517	-0.190095	0.407885	22233.49712
-250.652333	-340.542158	-48.37149	-412.69474	-0.190095	-0.355078	22219.76379
-249.126408	-346.64586	-26.24557	-414.983628	0.572868	-1.11804	22228.15638
-253.704184	-348.171785	-10.986316	-418.798442	2.098793	0.407885	22233.49712
-234.630116	-372.586593	-40.741862	-458.472504	1.33583	0.407885	22215.18601
-212.504196	-372.586593	10.376641	-428.716958	1.33583	-0.355078	22247.23045
-216.31901	-388.60881	18.006268	-455.420654	2.861756	1.170848	22237.31193
-194.193091	-414.549543	50.050703	-449.316952	-0.190095	-0.355078	22219.76379
-188.089389	-423.705096	46.23589	-462.287318	0.572868	0.407885	22238.07489
-159.859767	-404.631028	66.835884	-482.124349	-0.190095	-0.355078	22236.54897
-143.074587	-421.416208	87.435877	-449.316952	-0.190095	0.407885	22213.66009
-129.341258	-438.201388	93.539579	-443.21325	-1.716021	1.170848	22219.76379
-130.104221	-432.097686	124.821052	-440.161399	-0.953058	0.407885	22231.97119
-90.430158	-448.119904	127.872903	-431.768809	-0.953058	-0.355078	22214.42305
-88.904233	-460.327308	158.391412	-457.709542	1.33583	0.407885	22222.81564
-78.985717	-455.749531	123.295126	-456.183616	-1.716021	-0.355078	22215.18601
-56.859798	-464.142121	166.784002	-459.235467	-4.004909	-0.355078	22197.63787
-54.57091	-461.09027	146.184008	-453.894728	-0.190095	1.170848	22209.84527
-24.0524	-457.275457	178.228443	-452.368803	-0.953058	0.407885	22213.66009
-1.926481	-471.771749	216.37658	-452.368803	0.572868	0.407885	22216.71194
-8.030183	-487.031003	219.428431	-426.42807	-0.953058	1.170848	22219.00082
12.569811	-499.238407	226.295096	-421.850293	-0.953058	-0.355078	22202.21564
38.510544	-487.793966	229.346947	-428.716958	-0.190095	-0.355078	22219.00082
67.503128	-483.979153	214.850655	-463.813244	2.861756	1.170848	22053.43791
73.60683	-453.460643	239.265462	-443.976212	-0.953058	1.170848	22196.11194
63.688315	-471.771749	265.969158	-452.368803	2.098793	0.407885	22202.21564
88.103122	-471.771749	297.25063	-402.776225	2.098793	1.170848	22235.02304
104.12534	-476.349525	323.954326	-401.250299	1.33583	0.407885	22234.26008
116.332743	-460.327308	312.509885	-402.776225	-0.190095	0.407885	22202.97861
130.829035	-454.986569	333.872842	-393.620672	0.572868	-0.355078	22211.3712
125.488296	-473.297674	330.820991	-382.176231	2.861756	1.170848	22228.91934
152.954955	-477.875451	347.606171	-382.176231	-0.190095	0.407885	22211.3712
175.080874	-458.038419	341.502469	-369.205864	-1.716021	0.407885	22198.40083
183.473464	-458.038419	356.761724	-357.761423	-2.478983	0.407885	22220.52675
197.206794	-460.327308	372.783941	-350.894759	2.861756	0.407885	22224.34156
203.310495	-449.645829	352.183947	-363.865125	1.33583	-1.11804	22179.32676
205.599384	-431.334724	391.095047	-349.368833	0.572868	1.170848	22197.63787
215.517899	-416.838432	399.487637	-352.420684	-3.241946	-1.881003	22209.84527
225.436415	-406.156953	371.258016	-338.687355	-3.241946	0.407885	22182.37861
249.08826	-402.34214	386.51727	-312.746622	-1.716021	-0.355078	22196.11194
282.65862	-416.838432	390.332084	-305.116994	0.572868	0.407885	22205.2675
267.399365	-409.208804	410.169115	-304.354032	-0.953058	0.407885	22154.91195
288.762322	-403.868065	439.161699	-279.176261	-0.953058	-0.355078	22222.05268
307.073428	-397.764363	445.265401	-256.287379	1.33583	1.170848	22220.52675
315.466018	-391.660661	420.850594	-264.679969	1.33583	1.933811	22202.97861
289.525285	-384.031034	422.376519	-261.628118	-0.190095	0.407885	22170.93417
323.858608	-353.512525	457.472805	-252.472565	1.33583	1.170848	22225.10453
338.3549	-351.223636	475.783911	-218.139242	0.572868	-0.355078	22231.20823
350.562304	-330.623642	436.109848	-192.961472	2.098793	1.170848	22225.10453
362.006745	-345.882897	462.050581	-188.383696	2.861756	1.170848	22225.10453
375.740074	-302.394021	478.835762	-199.828137	0.572868	-0.355078	22219.00082
368.110447	-310.786611	454.420954	-166.257776	0.572868	-0.355078	22197.63787
396.340068	-301.631058	465.102432	-168.546664	-0.190095	1.170848	22176.27491
384.895627	-282.55699	485.702426	-158.628149	1.33583	0.407885	22214.42305
416.940062	-271.875512	461.287619	-148.709633	-0.953058	-0.355078	22201.45268
381.843776	-235.2533	458.235768	-134.976304	0.572868	1.170848	22180.85269
407.784509	-252.038481	506.30242	-138.791118	-1.716021	0.407885	22195.34898
416.940062	-233.727375	461.287619	-116.665198	0.572868	-0.355078	22178.5638
420.754875	-214.653306	475.020948	-112.087422	-1.716021	-0.355078	22145.7564
410.83636	-200.919977	447.554289	-92.250391	-2.478983	-1.11804	22206.79342
436.01413	-178.794058	461.287619	-108.272608	0.572868	0.407885	22193.82305
446.695608	-172.690356	463.576507	-71.650397	-0.190095	-0.355078	22209.84527
438.303018	-142.934809	463.576507	-67.07262	-1.716021	0.407885	22188.48232
444.40672	-144.460735	461.287619	-31.213372	-0.953058	0.407885	22185.43046
443.643758	-122.334815	447.554289	14.564392	1.33583	1.170848	22199.16379
460.428938	-120.045927	462.813544	-14.428192	-0.190095	0.407885	22196.87491
447.458571	-101.734821	409.406152	-12.139303	2.098793	-0.355078	22199.16379
450.510422	-69.690386	421.613556	21.431057	2.098793	1.170848	22230.44527
445.932646	-62.060759	444.502438	42.794014	-0.190095	0.407885	22244.17859
448.221534	-52.142243	413.983929	52.712529	2.861756	0.407885	22235.786
454.325236	-30.016324	429.243184	89.334741	-1.716021	0.407885	22231.20823
445.932646	-23.149659	413.220966	115.275474	-0.190095	0.407885	22231.97119
435.251167	-20.097809	388.043196	121.379176	2.098793	1.170848	22228.15638
438.303018	2.791074	411.695041	121.379176	-0.953058	-1.11804	22219.00082
430.673391	9.657738	394.90986	122.905101	0.572868	1.170848	22229.6823
436.01413	19.576254	388.043196	145.793983	-0.190095	0.407885	22217.4749
419.991913	31.020695	378.887643	161.053238	-0.953058	-1.11804	22215.94897
394.814142	45.516987	368.969127	160.290275	-0.953058	0.407885	22207.55638
407.784509	74.509571	372.020978	178.601381	-0.190095	0.407885	22215.94897
407.784509	75.272534	323.191363	201.490263	-0.953058	0.407885	22196.11194
407.784509	76.035496	340.739506	178.601381	-0.953058	-0.355078	22208.31935
391.762291	110.368819	335.398767	194.623598	0.572868	0.407885	22227.39341
386.421552	125.628074	310.220997	225.142108	-0.190095	-0.355078	22216.71194
384.895627	137.835478	308.695071	215.986555	0.572868	1.170848	22227.39341
376.503037	156.909546	281.991375	238.112474	2.098793	0.407885	22234.26008
372.688223	169.879913	281.228413	248.03099	-2.478983	-0.355078	22212.89712
369.636372	156.909546	285.806189	256.42358	1.33583	0.407885	22222.05268
342.169714	179.035466	284.280264	252.608766	2.098793	1.170848	22253.33415
360.480819	214.131752	224.006207	269.393947	2.861756	0.407885	22236.54897
355.903043	219.472491	240.028425	293.808754	1.33583	-0.355078	22240.36378
340.643788	220.235454	208.746953	296.097642	2.861756	1.933811	22243.41563
342.932676	235.494708	218.665468	315.934673	-0.953058	-0.355078	22224.34156
339.117863	259.909516	207.221027	298.386531	-1.716021	-0.355078	22183.14158
336.066012	249.991	171.361779	311.356897	-1.716021	-1.11804	22226.63045
326.910459	273.642845	164.495114	328.142077	-1.716021	-0.355078	22221.28971
314.703055	282.798398	155.339561	341.875407	-0.190095	0.407885	22220.52675
319.280831	317.131721	107.272909	343.401332	-0.953058	-0.355078	22225.10453
300.206763	297.29469	102.695132	335.008742	-3.241946	-1.11804	22208.31935
297.917875	300.346541	93.539579	354.08281	-2.478983	-0.355078	22196.11194
283.421583	330.102088	78.280325	363.238363	-2.478983	-0.355078	22211.3712
259.006775	340.783566	69.124772	373.156879	-2.478983	0.407885	22209.84527
263.584552	339.257641	59.206256	363.238363	-1.716021	-0.355078	22206.79342
259.769738	361.38356	56.917368	383.075394	-0.953058	-0.355078	22228.15638
239.932707	364.435411	31.739598	392.230947	-1.716021	-1.11804	22231.20823
240.69567	384.272442	6.561827	394.519835	0.572868	1.170848	22219.00082
225.436415	380.457628	14.191455	414.356867	-0.953058	-0.355078	22226.63045
208.651235	397.242809	-27.771496	405.964276	1.33583	1.933811	22235.02304
188.051241	391.902069	-40.741862	404.438351	1.33583	-1.11804	22222.05268
187.288278	408.68725	-65.919633	405.201314	2.098793	-0.355078	22247.99341
168.21421	412.502063	-94.149254	369.342065	1.33583	-0.355078	22169.40825
164.399396	403.34651	-64.393707	416.645755	-0.953058	-0.355078	22227.39341
162.110508	419.368728	-101.778881	421.986494	2.861756	1.170848	22236.54897
138.458663	423.946504	-111.697397	418.17168	-1.716021	-1.881003	22232.73415
104.12534	404.109473	-109.408509	410.542053	-1.716021	-1.11804	22208.31935
111.754967	426.235393	-135.349242	431.142047	1.33583	0.407885	22221.28971
95.73275	433.86502	-138.401093	439.534637	-0.953058	0.407885	22231.20823
78.184607	435.390945	-146.793683	434.193898	-0.953058	-0.355078	22220.52675
66.740166	430.813169	-154.42331	406.727239	-0.953058	-0.355078	22221.28971
56.058687	433.102057	-165.867751	415.882792	-2.478983	0.407885	22209.84527
47.666097	446.835386	-196.386261	380.786506	-3.241946	-0.355078	22203.74157
38.510544	449.124275	-175.023304	427.327233	-4.004909	-1.11804	22199.16379
21.725364	444.546498	-183.415894	423.512419	-2.478983	-1.11804	22215.18601
21.725364	441.494647	-194.097372	425.038345	0.572868	1.933811	22222.81564
4.177221	439.205759	-218.51218	420.460568	-0.190095	0.407885	22214.42305
1.888333	433.86502	-238.349211	441.060562	0.572868	0.407885	22212.13416
-9.556108	439.968722	-248.267727	431.142047	-0.953058	-0.355078	22228.15638
-10.319071	428.524281	-272.682534	411.305016	0.572868	0.407885	22122.86752
-10.319071	435.390945	-241.401062	428.853159	-0.190095	-0.355078	22184.6675
-48.467208	440.731685	-267.341795	406.727239	2.861756	1.170848	22243.41563
-53.807947	436.153908	-274.971423	378.497618	3.624719	1.170848	492.110965
-53.807947	436.916871	-326.852889	406.727239	2.098793	0.407885	16.022217
-76.696829	418.605765	-303.964007	406.727239	-0.953058	-0.355078	11.444441
-81.274605	423.183542	-296.334379	405.964276	1.33583	0.407885	11.444441
-85.089419	401.057622	-331.430665	412.067978	-2.478983	-0.355078	9.918516
-108.741264	410.976138	-325.326963	409.016127	-1.716021	-0.355078	10.681478
-119.422742	395.716883	-357.371398	409.016127	1.33583	0.407885	8.39259
-117.896817	402.583548	-339.823255	399.860575	-0.953058	-0.355078	9.918516
-140.022736	400.29466	-384.838057	368.579102	-1.716021	0.407885	8.39259
-165.963469	397.242809	-364.238063	344.927257	-4.004909	-0.355078	9.918516
-169.01532	383.509479	-390.941759	359.42355	-2.478983	0.407885	7.629627
-179.696798	378.16874	-440.534336	275.497648	-3.241946	-0.355078	9.155553
-177.40791	388.850218	-358.897324	351.030959	-1.716021	0.407885	8.39259
-201.059755	370.539113	-400.097311	351.030959	-0.190095	0.407885	12547.68517
-214.030122	380.457628	-382.549168	334.245779	-0.953058	0.407885	22013.00089
-236.156041	342.309492	-349.741771	327.379115	-0.953058	-0.355078	22196.11194
-243.785668	362.146523	-390.178796	311.356897	-0.190095	-1.11804	22209.08231
-226.237525	360.620597	-379.497317	327.379115	0.572868	1.170848	22202.21564
-259.807886	349.176156	-401.623237	292.282829	-1.716021	-0.355078	22175.51195
-250.652333	349.939119	-408.489901	260.238394	0.572868	-1.11804	22164.83047
-271.252327	357.568746	-394.756572	265.579133	2.098793	0.407885	22220.52675
-289.563433	323.998386	-412.304715	242.690251	2.861756	1.170848	22223.5786
-278.118992	333.153939	-441.297299	236.586549	0.572868	1.170848	22214.42305
-296.430097	326.287274	-434.430635	238.112474	0.572868	-0.355078	22225.86749
-304.059725	318.657647	-411.541752	221.327294	0.572868	1.170848	22211.3712
-288.80047	315.605796	-410.77879	206.068039	-1.716021	-0.355078	22185.43046
-303.296762	295.005802	-429.089895	219.801369	0.572868	-1.11804	22206.79342
-326.185644	278.983584	-444.34915	186.231008	-0.953058	0.407885	22214.42305
-332.289346	259.146553	-429.852858	161.053238	-0.190095	-0.355078	22186.95639
-328.474532	249.228038	-419.17138	165.631014	-0.953058	0.407885	22183.90454
-352.88934	244.650261	-450.452852	132.823617	-4.004909	0.407885	22188.48232
-354.415265	224.81323	-478.682473	76.364374	-2.478983	0.407885	21919.91943
-393.326365	180.561391	-455.793591	85.519927	-3.241946	-0.355078	22200.68972
-365.859706	200.398422	-463.423219	77.8903	-0.953058	0.407885	22212.89712
-378.06711	201.924348	-432.904709	72.54956	-0.953058	0.407885	22201.45268
-392.563402	190.479907	-457.319517	67.208821	-0.190095	0.407885	22206.79342
-411.637471	166.065099	-419.934343	58.816231	-1.716021	-1.881003	22188.48232
-410.111545	150.042882	-445.875076	55.001417	1.33583	-0.355078	22192.29713
-403.24488	141.650292	-390.941759	55.001417	0.572868	1.170848	22202.21564
-417.741172	137.835478	-413.830641	45.082902	-0.953058	-0.355078	22181.61565
-417.741172	123.339186	-424.512119	30.58661	1.33583	1.170848	22210.60823
-427.659688	94.346602	-408.489901	11.512541	2.098793	1.170848	22239.60082
-432.237464	118.76141	-393.230647	-12.139303	1.33583	-0.355078	22248.75637
-438.341166	102.739192	-426.801007	-6.035601	2.098793	-0.355078	22232.73415
-448.259682	80.613273	-377.971392	-11.376341	1.33583	0.407885	22230.44527
-461.230048	73.746608	-361.949175	-33.50226	-0.190095	0.407885	22227.39341
-464.281899	55.435502	-406.201013	-52.576328	-0.953058	0.407885	22217.4749
-452.074496	50.857726	-336.771404	-73.939285	0.572868	0.407885	22220.52675
-442.15598	26.442918	-359.660286	-94.539279	0.572868	1.170848	22202.97861
-448.259682	14.235515	-324.564	-101.405944	-0.190095	-1.11804	22225.10453
-451.311533	-4.075591	-345.926957	-92.250391	-0.953058	1.170848	22202.21564
-445.207831	-17.045958	-328.378814	-95.302242	-0.953058	0.407885	22207.55638
-460.467086	-30.779287	-361.186212	-149.472596	-0.953058	1.170848	22206.79342
-450.54857	-19.334846	-374.156578	-166.257776	-0.953058	0.407885	22200.68972
-448.259682	-49.090393	-305.489932	-161.68	-0.190095	-0.355078	22215.18601
-447.496719	-56.72002	-300.149193	-178.46518	0.572868	0.407885	22231.20823
-436.815241	-83.423716	-319.223261	-177.702217	-0.190095	1.170848	22219.00082
-434.526353	-76.557051	-266.578832	-207.457764	-0.190095	-0.355078	22226.63045
-436.815241	-91.816306	-262.001056	-198.302211	-0.953058	1.170848	22231.20823
-449.785607	-108.601486	-284.889938	-224.242944	-0.190095	1.170848	22215.18601
-422.318949	-117.757039	-247.504764	-239.502199	3.624719	1.170848	22233.49712
-420.030061	-135.305182	-254.371429	-240.265162	3.624719	0.407885	22257.14896
-404.007843	-152.090362	-234.534397	-270.783671	2.861756	0.407885	22229.6823
-433.76339	-138.357033	-297.860305	-292.909591	-0.953058	-0.355078	22228.91934
-398.667104	-176.50517	-224.615882	-299.776255	2.098793	0.407885	22244.17859
-402.481918	-182.608871	-226.90477	-292.909591	2.098793	0.407885	22119.81567
-390.274514	-192.527387	-188.756633	-301.302181	0.572868	0.407885	22217.4749
-368.148595	-226.097747	-169.682565	-297.487367	-0.190095	-0.355078	22231.20823
-394.089328	-218.46812	-198.675149	-301.302181	-0.953058	0.407885	22215.18601
-361.28193	-241.357002	-167.393677	-322.665137	0.572868	1.933811	22222.05268
-353.652303	-248.223667	-143.741832	-324.954025	1.33583	0.407885	22222.81564
-355.178228	-252.038481	-139.927018	-356.99846	-4.004909	-1.11804	22199.16379
-355.941191	-267.297735	-149.082571	-383.702156	0.572868	1.170848	22206.03046
-344.49675	-258.905145	-162.8159	-385.991044	-3.241946	-0.355078	22203.74157
-335.341197	-297.816245	-185.704782	-434.057697	-0.190095	0.407885	22209.08231
-299.481948	-289.423655	-93.386291	-378.361417	-0.190095	0.407885	22216.71194
-309.400464	-323.756978	-66.682595	-373.020678	-0.953058	-0.355078	22230.44527
-285.748619	-308.497723	-61.341856	-385.228082	1.33583	1.170848	22234.26008
-276.593066	-333.675493	-60.578893	-384.465119	0.572868	1.933811	22221.28971
-278.118992	-326.045866	-66.682595	-404.30215	2.098793	1.170848	22231.20823
-249.126408	-342.831046	-43.030751	-416.509554	0.572868	0.407885	22229.6823
-227.000488	-342.831046	-7.934465	-414.983628	2.861756	1.933811	22242.65267
-226.237525	-376.401407	-41.504825	-441.687324	1.33583	-0.355078	22184.6675
-226.237525	-368.008817	-4.119651	-423.376219	1.33583	1.170848	22239.60082
-188.852351	-401.579177	16.480343	-423.376219	1.33583	-0.355078	22229.6823
-188.852351	-391.660661	24.872933	-465.339169	-0.190095	0.407885	22231.97119
-173.593097	-413.786581	59.969219	-450.079914	-1.716021	-0.355078	22228.91934
-178.933836	-416.075469	69.887735	-479.072498	0.572868	1.170848	22213.66009
-163.674581	-416.838432	73.702548	-467.628057	-0.953058	0.407885	22224.34156
-111.793115	-438.201388	76.754399	-421.850293	-0.190095	0.407885	22232.73415
-125.526444	-435.149537	88.961803	-460.761393	-0.190095	0.407885	22215.18601
-116.370891	-443.542127	124.058089	-437.109548	-1.716021	1.170848	22204.50453
-78.222754	-464.905084	132.450679	-478.309536	-0.953058	0.407885	22209.84527
-92.719046	-457.275457	114.902536	-459.235467	-0.953058	0.407885	22197.63787
-53.044984	-459.564345	114.139573	-472.205834	-0.190095	1.170848	22206.79342
-37.022767	-484.742115	164.495114	-488.228051	-0.190095	0.407885	22220.52675
-35.496841	-467.956935	196.539549	-436.346585	0.572868	1.170848	22217.4749
-27.104251	-459.564345	195.776586	-432.531771	0.572868	-0.355078	22201.45268
4.177221	-473.297674	231.635835	-425.665107	0.572868	0.407885	22224.34156
25.540178	-487.031003	223.243245	-416.509554	1.33583	1.933811	22083.95642
27.066103	-495.423594	222.480282	-420.324368	-0.190095	-0.355078	22190.00824
27.829066	-474.8236	262.154344	-407.354001	2.098793	0.407885	22212.89712
62.162389	-467.193972	268.258046	-400.487336	0.572868	-0.355078	22244.94156
82.762383	-464.905084	258.339531	-438.635473	2.098793	0.407885	22221.28971
48.42906	-467.193972	224.76917	-464.576206	2.861756	0.407885	22181.61565
107.177191	-482.453227	294.198779	-401.250299	1.33583	0.407885	22226.63045
105.651265	-466.43101	317.087661	-431.005846	0.572868	1.170848	22219.00082
123.199408	-467.193972	313.272848	-402.013262	-0.953058	-0.355078	22215.94897
130.829035	-463.379159	334.635804	-395.90956	-0.953058	-0.355078	22217.4749
130.066073	-470.245823	346.080245	-368.442902	0.572868	0.407885	22216.71194
152.954955	-476.349525	349.132096	-357.761423	-0.190095	1.170848	22215.18601
181.184576	-464.905084	355.235798	-365.391051	-0.953058	-0.355078	22196.87491
184.99939	-459.564345	349.895059	-363.102162	-2.478983	-0.355078	22190.7712
204.073458	-464.142121	368.206165	-353.94661	-2.478983	-1.11804	22207.55638
204.836421	-432.097686	359.050612	-382.939194	-1.716021	0.407885	22182.37861
227.725303	-438.964351	367.443202	-409.642889	-0.190095	0.407885	22193.06009
234.591968	-419.890283	336.16173	-395.90956	1.33583	0.407885	22194.58602
246.799371	-425.231022	391.095047	-312.746622	-0.190095	0.407885	22180.08972
257.48085	-416.075469	410.169115	-315.798473	2.098793	1.170848	22217.4749
272.740104	-406.156953	424.665407	-292.909591	-0.953058	0.407885	22215.94897
271.977142	-424.468059	418.561705	-275.361448	-1.716021	0.407885	22212.13416
277.317881	-393.94955	422.376519	-302.828106	-0.190095	0.407885	22170.93417
308.599353	-379.453258	455.183917	-251.709603	2.861756	1.170848	22206.03046
313.940092	-381.742146	424.665407	-263.154044	1.33583	0.407885	22228.91934
331.488235	-374.112518	443.739476	-270.783671	1.33583	1.170848	22209.84527
352.851192	-371.060667	465.102432	-250.183677	1.33583	1.170848	22215.18601
331.488235	-345.882897	439.924662	-228.057758	2.861756	1.933811	22221.28971
352.088229	-334.438456	452.132066	-192.198509	1.33583	0.407885	22208.31935
361.243782	-329.097717	468.154283	-171.598515	-0.953058	-0.355078	22193.06009
373.451186	-305.445872	459.761693	-170.07259	-3.241946	-1.11804	22216.71194
397.103031	-313.075499	448.317252	-154.050372	1.33583	0.407885	22212.89712
394.814142	-276.453288	465.102432	-170.07259	-0.190095	-0.355078	22185.43046
397.865993	-284.082915	480.361687	-151.761484	-4.767872	-0.355078	22185.43046
408.547472	-270.349586	456.709842	-150.235559	-0.953058	1.170848	22096.92679
403.969695	-254.327369	473.495022	-144.131857	-1.716021	-0.355078	22148.04529
419.22895	-250.512555	442.21355	-144.89482	-0.953058	0.407885	22209.08231
400.917844	-223.808859	453.657991	-155.576298	-0.953058	-1.11804	22203.74157
416.940062	-209.312567	420.850594	-160.917037	0.572868	1.170848	22209.08231
432.199316	-182.608871	471.206134	-77.754099	2.098793	1.170848	22197.63787
445.932646	-172.690356	464.33947	-73.176322	-0.953058	-0.355078	22209.84527
435.251167	-152.853325	475.020948	-38.080036	-0.953058	0.407885	22199.92676
426.858577	-146.749623	446.028364	-45.709664	-0.190095	0.407885	22197.63787
445.932646	-131.490368	459.761693	6.171802	2.098793	0.407885	22217.4749
455.088199	-104.02371	452.132066	-5.272639	2.861756	1.170848	22226.63045
448.984497	-105.549635	455.946879	4.645877	3.624719	1.933811	22241.88971
453.562273	-91.053343	392.620972	16.853281	-0.190095	-0.355078	22241.12674
448.984497	-57.482983	429.243184	22.956983	1.33583	1.170848	22226.63045
449.747459	-68.927424	431.532072	48.897716	0.572868	0.407885	22226.63045
445.169683	-42.986691	412.458003	71.023635	-0.190095	1.933811	22230.44527
446.695608	-32.305212	426.191333	96.201405	-0.953058	-0.355078	22214.42305
448.221534	-13.231144	384.228382	119.090287	-0.190095	1.170848	22223.5786
427.62154	-22.386697	373.546904	100.779182	2.098793	0.407885	22209.08231
421.517838	-13.231144	397.198749	138.164356	-0.190095	0.407885	22219.00082
420.754875	11.946626	395.672823	131.297691	-1.716021	0.407885	22199.16379
423.806726	30.257732	363.628388	157.238424	-2.478983	-1.11804	22214.42305
414.651174	42.465136	376.598755	177.838418	-2.478983	0.407885	22200.68972
403.969695	66.116981	359.050612	129.008803	2.861756	-0.355078	22206.03046
408.547472	82.902161	333.109879	179.364344	2.861756	1.170848	22228.15638
403.969695	92.820677	308.695071	184.705083	-0.190095	-0.355078	22227.39341
397.103031	101.976229	351.420984	205.305077	-0.953058	-0.355078	22218.23786
390.236366	121.813261	320.902475	209.882853	-0.190095	0.407885	22229.6823
390.999329	146.228068	330.820991	228.956921	-1.716021	0.407885	22229.6823
388.71044	174.457689	278.176562	221.327294	-1.716021	-0.355078	22215.18601
374.977111	182.85028	285.043226	237.349512	2.861756	-0.355078	22249.51933
374.977111	173.694727	269.021009	265.579133	1.33583	1.170848	22253.33415
374.977111	175.220652	271.309897	267.105058	2.861756	1.170848	22231.97119
366.584521	198.109534	272.07286	248.793953	1.33583	0.407885	22239.60082
361.243782	201.924348	198.828437	264.81617	2.098793	0.407885	14362.01056
342.169714	221.761379	182.043257	272.445797	-0.953058	-0.355078	22061.8305
347.510453	227.102118	207.221027	302.964307	1.33583	-0.355078	22215.18601
332.251198	246.939149	205.695102	313.645785	0.572868	0.407885	22228.91934
332.251198	252.279889	197.302512	328.142077	-0.190095	0.407885	22213.66009
304.021577	266.776181	181.280294	312.882823	0.572868	1.170848	22221.28971
308.599353	271.353957	158.391412	321.275413	-2.478983	-0.355078	22207.55638
308.599353	290.428025	143.132157	327.379115	-4.004909	-0.355078	22190.7712
301.732688	295.005802	78.280325	331.193928	-2.478983	-0.355078	22202.21564
291.814173	306.450243	50.050703	328.142077	-0.953058	0.407885	22211.3712
288.762322	331.628013	69.887735	329.668003	-0.953058	1.170848	22207.55638
271.977142	327.8132	10.376641	342.638369	-1.716021	-1.11804	22221.28971
263.584552	345.361342	37.8433	342.638369	-0.190095	-0.355078	22231.20823
266.636403	363.672448	53.865517	374.682804	1.33583	0.407885	22219.76379
244.510483	369.013187	32.50256	383.075394	-1.716021	-0.355078	22220.52675
233.829005	374.353926	39.369225	408.253165	-0.953058	-0.355078	22228.15638
244.510483	388.850218	-2.593725	390.705022	1.33583	0.407885	22238.83786
220.095676	379.694666	-13.275204	398.334649	2.861756	1.170848	22242.65267
217.043825	390.376144	-46.082601	409.77909	1.33583	1.170848	22148.04529
194.917905	394.190958	-65.15667	434.193898	1.33583	-0.355078	22241.12674
166.688284	401.820585	-86.519627	409.77909	2.098793	0.407885	22230.44527
163.636433	401.820585	-87.282589	412.830941	2.098793	1.170848	22231.20823
163.636433	415.553914	-148.319608	426.56427	-0.190095	-1.881003	22225.10453
139.984588	424.709467	-107.882583	431.142047	-2.478983	-0.355078	22214.42305
122.436445	423.183542	-139.927018	434.193898	-1.716021	-0.355078	22225.86749
107.940153	430.050206	-135.349242	441.060562	-1.716021	0.407885	22231.20823
98.021638	433.102057	-144.504795	442.586488	0.572868	1.170848	22218.23786
101.073489	427.761318	-125.430726	433.430935	-1.716021	0.407885	22202.21564
78.184607	438.442796	-141.452944	425.801308	-1.716021	0.407885	22216.71194
53.006836	441.494647	-182.652931	410.542053	-1.716021	-0.355078	22191.53417
48.42906	432.339094	-203.252925	405.964276	0.572868	0.407885	22212.89712
35.458693	430.050206	-191.045521	408.253165	-0.953058	-0.355078	22228.15638
31.64388	437.679834	-235.29736	390.705022	-0.953058	-0.355078	22205.2675
24.014252	437.679834	-228.430696	412.067978	2.861756	1.170848	22214.42305
13.332774	436.153908	-210.11959	422.749457	-1.716021	0.407885	22230.44527
7.229072	443.020573	-229.193658	420.460568	-0.190095	0.407885	22107.60826
-8.793145	428.524281	-233.008472	421.223531	-1.716021	-0.355078	22194.58602
-15.65981	439.968722	-249.793652	441.060562	-0.190095	-0.355078	22238.83786
-18.711661	439.205759	-249.030689	434.95686	2.098793	1.170848	22239.60082
-40.074618	414.790952	-268.104758	438.771674	2.098793	0.407885	22198.40083
-24.0524	422.420579	-271.156609	412.830941	0.572868	0.407885	112.918485
-64.489425	418.605765	-290.99364	409.016127	0.572868	0.407885	14.496292
-75.933866	418.605765	-270.393646	404.438351	-0.953058	-0.355078	10.681478
-82.037568	416.316877	-300.912156	415.119829	-0.190095	0.407885	11.444441
-90.430158	423.946504	-310.067708	400.623537	-0.190095	0.407885	9.918516
-106.452376	407.161324	-321.512149	405.964276	-0.953058	0.407885	11.444441
-120.185705	420.131691	-329.141777	402.149463	-0.953058	1.170848	8.39259
-119.422742	388.850218	-345.163994	404.438351	-2.478983	-0.355078	9.918516
-146.126438	398.005771	-349.741771	396.808724	-2.478983	-0.355078	7.629627
-152.23014	388.850218	-355.08251	370.105028	-4.767872	-1.11804	9.918516
-151.467177	392.665032	-377.208429	358.660587	-0.190095	-0.355078	8.39259
-166.726432	389.613181	-395.519535	312.882823	-1.716021	-0.355078	9.918516
-188.852351	368.250225	-405.438051	274.734686	1.33583	1.170848	9.155553
-206.400494	384.272442	-365.763988	356.371699	-0.190095	-0.355078	10.681478
-200.296792	379.694666	-374.156578	337.29763	-1.716021	-0.355078	21851.25279
-213.267159	378.16874	-365.763988	333.482816	0.572868	1.170848	22189.24528
-236.919004	381.983554	-413.830641	338.823556	1.33583	1.170848	22194.58602
-220.133824	365.961336	-397.04546	338.060593	1.33583	-0.355078	22186.95639
-229.289376	359.857634	-404.675088	316.697636	1.33583	0.407885	22218.23786
-252.178259	362.146523	-396.282498	285.416164	2.861756	0.407885	22228.91934
-264.385662	344.59838	-400.097311	274.734686	0.572868	0.407885	22196.87491
-270.489364	343.072454	-429.852858	261.764319	1.33583	-0.355078	22213.66009
-275.067141	316.368758	-396.282498	238.112474	0.572868	-0.355078	22212.89712
-310.926389	322.47246	-429.089895	244.979139	-0.953058	-0.355078	22170.17121
-302.533799	309.502094	-426.801007	238.112474	-0.953058	1.933811	22208.31935
-306.348613	298.820616	-432.904709	230.482847	0.572868	0.407885	22221.28971
-317.030091	289.665063	-422.223231	222.85322	-0.190095	1.170848	22190.00824
-322.37083	266.013218	-429.089895	213.697667	-0.953058	0.407885	22191.53417
-330.000458	257.620628	-452.74174	180.127306	-3.241946	-0.355078	22192.29713
-362.807855	263.72433	-461.897293	163.342126	-3.241946	-0.355078	21930.60091
-360.518967	218.709528	-451.215815	113.749548	-0.953058	-0.355078	22196.11194
-349.837489	218.709528	-449.689889	103.831033	0.572868	0.407885	22202.97861
-361.28193	227.865081	-434.430635	107.645846	-0.190095	-0.355078	22205.2675
-384.933775	226.339156	-432.904709	81.705113	-0.953058	-0.355078	22188.48232
-401.718955	206.502124	-469.52692	49.660678	-0.190095	0.407885	22188.48232
-391.037477	188.953981	-435.193597	16.853281	0.572868	1.170848	22211.3712
-394.089328	175.220652	-442.060262	60.342157	1.33583	-0.355078	22205.2675
-397.904141	168.353988	-424.512119	63.394008	-1.716021	-1.11804	22196.11194
-400.193029	159.198435	-416.882492	51.186604	2.861756	0.407885	22225.10453
-394.85229	131.731776	-390.941759	56.527343	-1.716021	-0.355078	22232.73415
-404.770806	113.42067	-410.015827	4.645877	2.098793	0.407885	22245.70452
-418.504135	114.183633	-406.201013	28.297722	0.572868	-1.11804	22242.65267
-426.896725	104.265118	-405.438051	13.038467	0.572868	1.170848	22223.5786
-434.526353	92.057714	-391.704721	-0.694862	-0.190095	-0.355078	22222.81564
-433.76339	64.591055	-399.334349	-2.220788	-1.716021	-0.355078	22229.6823
-454.363384	74.509571	-364.238063	-33.50226	-0.953058	-1.11804	22214.42305
-467.33375	54.67254	-373.393616	-19.005968	0.572868	1.170848	22208.31935
-461.230048	37.887359	-323.801038	-43.420776	-0.190095	0.407885	22232.73415
-476.489303	24.15403	-333.719553	-99.117055	-1.716021	-0.355078	22194.58602
-464.281899	10.420701	-358.897324	-99.880018	-3.241946	1.170848	22201.45268
-451.311533	-6.364479	-340.586218	-93.776316	-1.716021	0.407885	22211.3712
-452.837458	-1.786703	-333.719553	-112.850385	-0.953058	1.933811	22190.00824
-455.126347	-10.942256	-343.638069	-120.480012	-1.716021	0.407885	22214.42305
-434.526353	-29.253361	-339.823255	-157.102223	2.098793	1.170848	22233.49712
-439.867092	-46.801504	-315.408448	-163.968888	-2.478983	-1.11804	22214.42305
-445.207831	-68.927424	-338.29733	-199.828137	2.098793	1.170848	22224.34156
-438.341166	-65.875573	-303.201044	-187.620733	-0.953058	-0.355078	22229.6823
-452.074496	-78.082977	-290.230677	-187.620733	0.572868	-0.355078	22219.00082
-432.237464	-81.89779	-274.20846	-196.776286	1.33583	0.407885	22237.31193
-424.607837	-104.786672	-258.949205	-200.591099	1.33583	-0.355078	22252.57118
-436.052278	-112.4163	-274.971423	-230.346646	-0.190095	0.407885	22235.786
-429.948576	-131.490368	-253.608466	-225.76887	1.33583	0.407885	22225.10453
-415.452284	-133.016294	-241.401062	-257.050342	2.098793	1.170848	22241.12674
-428.422651	-155.905176	-245.978839	-273.835522	-0.190095	0.407885	22090.06012
-422.318949	-164.297766	-220.038105	-304.354032	1.33583	1.170848	22217.4749
-378.06711	-193.29035	-235.29736	-276.12441	-1.716021	-1.11804	22225.86749
-395.615253	-201.68294	-216.986255	-271.546634	2.098793	0.407885	22229.6823
-382.644887	-209.312567	-200.201074	-299.776255	-0.190095	0.407885	22216.71194
-364.333781	-213.890344	-181.889969	-298.25033	0.572868	0.407885	22223.5786
-378.830073	-251.275518	-142.978869	-309.694771	-1.716021	0.407885	22209.08231
-369.67452	-240.594039	-156.712198	-340.976243	-0.953058	0.407885	22202.21564
-341.444899	-259.668108	-181.889969	-348.60587	-0.953058	0.407885	22200.68972
-351.363414	-252.038481	-155.949236	-375.309566	-1.716021	-0.355078	22215.94897
-335.341197	-265.008847	-134.586279	-350.894759	-1.716021	-0.355078	22213.66009
-323.896756	-292.475506	-133.060353	-404.30215	-0.953058	0.407885	22227.39341
-330.000458	-303.156984	-113.223322	-387.51697	0.572868	0.407885	22235.02304
-297.956023	-310.023649	-93.386291	-389.805858	1.33583	0.407885	22215.94897
-288.80047	-306.208835	-92.623328	-418.798442	1.33583	0.407885	22225.10453
-285.748619	-337.490307	-62.867782	-395.146597	2.098793	0.407885	22231.97119
-264.385662	-323.756978	-42.267788	-413.457703	1.33583	-0.355078	22236.54897
-227.763451	-342.831046	-46.845564	-435.583622	2.098793	0.407885	22195.34898
-228.526414	-374.112518	21.058119	-402.013262	2.098793	0.407885	22240.36378
-233.867153	-363.43104	0.458125	-411.931778	2.861756	1.170848	22231.20823
-217.081973	-364.956966	5.035902	-416.509554	0.572868	1.170848	22227.39341
-211.741233	-391.660661	2.747014	-424.902144	0.572868	1.170848	22228.15638
-206.400494	-380.21622	27.161821	-430.242883	-0.190095	-0.355078	22214.42305
-167.489395	-398.527326	30.976635	-449.316952	-0.953058	-0.355078	22219.76379
-180.459761	-420.653245	39.369225	-427.953995	-2.478983	-0.355078	22229.6823
-159.096805	-417.601394	82.858101	-453.131765	0.572868	0.407885	22225.10453
-144.600513	-435.9125	72.939585	-457.709542	-1.716021	-0.355078	22199.16379
-136.207922	-443.542127	99.643281	-455.420654	-0.190095	0.407885	22208.31935
-110.267189	-458.801382	124.821052	-450.079914	-0.953058	1.170848	22210.60823
-104.163488	-464.905084	105.746983	-455.420654	-3.241946	-1.11804	22202.21564
-79.74868	-454.986569	127.872903	-454.657691	-0.190095	0.407885	22219.00082
-59.148686	-446.593978	143.132157	-469.153983	0.572868	0.407885	22226.63045
-69.067202	-480.164339	120.243275	-472.205834	2.098793	1.170848	22186.95639
-30.919065	-492.371743	133.976604	-447.028063	1.33583	1.933811	22222.05268
-23.289437	-476.349525	126.346977	-474.494722	1.33583	1.933811	22083.95642
-2.689444	-466.43101	201.880288	-439.398436	-1.716021	-0.355078	22187.71935
2.651296	-474.8236	250.709903	-410.405852	1.33583	-0.355078	22230.44527
27.066103	-479.401376	257.576568	-411.931778	0.572868	-1.11804	22252.57118
50.717948	-477.875451	275.887674	-411.931778	2.098793	0.407885	22219.00082
38.510544	-480.164339	271.309897	-432.531771	2.098793	-0.355078	22185.43046
65.977203	-482.453227	298.776556	-405.828076	2.098793	0.407885	22228.91934
71.317942	-475.586562	286.569152	-424.139181	1.33583	-0.355078	22206.03046
83.525346	-483.979153	271.309897	-423.376219	-0.953058	-0.355078	22188.48232
100.310526	-485.505078	323.954326	-417.272517	-0.953058	0.407885	22224.34156
117.858669	-467.956935	306.406183	-403.539187	-0.953058	-1.11804	22212.13416
114.806818	-461.09027	298.013593	-435.583622	-1.716021	-0.355078	22201.45268
152.954955	-474.060637	320.139512	-397.435486	0.572868	0.407885	22212.13416
149.903104	-486.268041	323.191363	-373.783641	-3.241946	1.170848	22194.58602
157.532731	-496.949519	338.450618	-364.628088	-0.190095	0.407885	22206.03046
159.821619	-487.793966	350.658022	-359.287349	-2.478983	0.407885	22180.08972
183.473464	-472.534711	377.361718	-369.968827	2.098793	1.170848	22205.2675
210.940123	-444.30509	360.576537	-365.391051	0.572868	1.933811	22181.61565
229.251228	-443.542127	359.050612	-351.657721	-2.478983	-1.11804	22177.80084
240.69567	-435.9125	391.85801	-339.450317	3.624719	2.696773	22231.97119
252.903073	-435.149537	392.620972	-303.591069	-0.190095	-0.355078	22208.31935
259.769738	-432.097686	397.198749	-300.539218	-0.190095	0.407885	22204.50453
252.140111	-413.786581	420.087631	-339.450317	-0.190095	-0.355078	22192.29713
271.977142	-382.505109	436.872811	-288.331814	2.098793	1.933811	22217.4749
294.103061	-394.712512	436.109848	-266.205895	0.572868	1.170848	22230.44527
304.784539	-357.327338	408.64319	-280.702187	3.624719	1.170848	22229.6823
314.703055	-382.505109	448.317252	-260.102193	3.624719	2.696773	22215.94897
325.384533	-366.482891	446.028364	-258.576267	-2.478983	-1.11804	22209.84527
321.56972	-358.090301	452.132066	-234.16146	-0.953058	-0.355078	22197.63787
345.984527	-354.275487	452.895028	-225.005907	2.861756	0.407885	22178.5638
355.903043	-345.882897	446.028364	-187.620733	-0.190095	-0.355078	22209.84527
349.799341	-337.490307	468.917246	-183.042956	-0.953058	0.407885	22215.94897
387.184515	-331.386605	431.532072	-209.746652	-1.716021	-1.11804	22179.32676
378.028962	-300.105133	471.969097	-176.939255	-2.478983	-0.355078	22190.7712
397.103031	-290.186617	456.709842	-178.46518	-2.478983	-1.11804	22171.69713
384.895627	-277.216251	476.546873	-157.865186	-2.478983	0.407885	22148.04529
400.917844	-263.482922	487.991314	-133.450379	-0.190095	0.407885	22206.79342
406.258583	-252.038481	438.398736	-146.420745	0.572868	1.170848	22215.18601
402.44377	-248.98663	478.072799	-124.294826	0.572868	0.407885	22202.97861
423.806726	-232.201449	446.791327	-116.665198	-0.190095	1.170848	22167.88232
429.910428	-207.786642	449.843178	-96.828167	0.572868	0.407885	22193.82305
412.362285	-194.053313	475.783911	-115.139273	-0.190095	-0.355078	22190.7712
442.880795	-184.89776	459.761693	-107.509645	-0.190095	0.407885	22188.48232
448.221534	-158.194064	452.132066	-82.331875	2.861756	1.170848	22234.26008
440.591907	-147.512586	472.73206	-28.924484	1.33583	0.407885	22235.02304
446.695608	-134.542219	481.887612	-15.191154	2.861756	0.407885	22236.54897
452.036348	-132.253331	433.82096	-12.902266	2.861756	1.170848	22241.88971
442.880795	-102.497784	439.924662	5.40884	1.33583	0.407885	22238.83786
444.40672	-105.549635	440.687625	13.80143	0.572868	1.170848	22220.52675
440.591907	-80.371865	430.006146	24.482908	0.572868	1.170848	22227.39341
450.510422	-62.823722	444.502438	35.927349	1.33583	1.170848	22228.15638
436.777093	-47.564467	410.169115	57.290306	-0.190095	0.407885	22218.23786
431.436354	-42.986691	419.324668	71.786598	-0.190095	0.407885	22214.42305
439.828944	-34.594101	381.176531	96.201405	1.33583	1.170848	22231.97119
432.199316	-10.179293	390.332084	114.512511	-2.478983	-1.881003	22196.87491
426.095615	-13.994107	415.509854	129.771766	-2.478983	-0.355078	22212.13416
438.303018	7.36885	373.546904	164.868052	-0.953058	0.407885	22212.89712
449.747459	41.702173	385.754308	124.431027	-1.716021	1.170848	22202.21564
426.095615	45.516987	391.095047	156.475461	-0.953058	-0.355078	22222.81564
407.021546	69.168832	354.472835	174.786567	-2.478983	-0.355078	22231.97119
402.44377	81.376235	344.55432	165.631014	0.572868	1.933811	22217.4749
412.362285	92.057714	320.139512	183.94212	-1.716021	-0.355078	22223.5786
400.154882	95.109565	348.369134	167.919903	-0.190095	0.407885	22230.44527
382.606739	85.954012	310.220997	222.85322	0.572868	-0.355078	22212.13416
394.814142	131.731776	314.03581	225.142108	2.861756	0.407885	22247.99341
390.236366	153.094733	307.169146	242.690251	2.098793	1.170848	22249.51933
374.214148	169.11695	292.672854	260.238394	2.098793	1.170848	22231.20823
373.451186	176.746578	295.724705	250.319878	-0.953058	-1.11804	22233.49712
361.243782	182.85028	250.709903	244.979139	-0.953058	-0.355078	22229.6823
360.480819	197.346572	235.450648	233.534698	0.572868	1.170848	22188.48232
360.480819	196.583609	258.339531	264.053207	1.33583	0.407885	22220.52675
345.221564	219.472491	231.635835	282.364313	-0.190095	0.407885	22231.20823
349.799341	217.183603	207.221027	292.282829	0.572868	1.170848	22225.86749
354.377117	209.553975	208.746953	271.682835	-0.953058	0.407885	22214.42305
332.251198	252.279889	193.487698	316.697636	-3.241946	-0.355078	22207.55638
326.910459	255.33174	169.07289	318.223562	-2.478983	-1.11804	22206.03046
308.599353	280.50951	135.50253	307.542083	-1.716021	-0.355078	22197.63787
323.095645	275.931733	140.080306	337.29763	-0.953058	0.407885	22213.66009
305.547502	294.242839	113.376611	325.853189	-2.478983	-0.355078	22222.05268
293.340098	311.790982	108.798834	336.534667	2.098793	1.170848	22221.28971
289.525285	330.86505	85.146989	357.134661	-0.953058	-0.355078	22227.39341
277.317881	333.153939	57.680331	353.319848	0.572868	1.170848	22231.97119
259.769738	333.916901	56.154405	362.4754	-0.953058	-0.355078	22216.71194
257.48085	366.724299	40.132188	375.445767	1.33583	-0.355078	22225.10453
258.243812	369.77615	33.265523	374.682804	1.33583	0.407885	22252.57118
242.984558	365.961336	21.821082	392.99391	1.33583	-0.355078	22237.31193
228.488266	381.220591	16.480343	393.756873	0.572868	0.407885	22160.25269
220.858638	378.16874	24.10997	411.305016	-0.190095	1.170848	22244.17859
217.806787	401.057622	-35.401123	428.853159	1.33583	0.407885	22225.86749
197.969756	404.872436	-33.112235	411.305016	1.33583	1.170848	22226.63045
165.162359	404.872436	-57.527043	417.408718	-1.716021	-1.11804	22228.15638
164.399396	407.924287	-72.023335	423.512419	-1.716021	-1.11804	22212.89712
161.347545	417.842802	-109.408509	418.934643	-0.953058	-0.355078	22222.81564
155.243843	424.709467	-116.275173	403.675388	2.861756	1.170848	22233.49712
145.325327	426.235393	-130.771465	390.705022	-2.478983	-0.355078	22212.89712
109.466079	427.761318	-133.060353	411.305016	-1.716021	0.407885	22200.68972
111.754967	428.524281	-147.556645	421.986494	-1.716021	1.170848	22215.94897
98.021638	414.790952	-168.919602	430.379084	-1.716021	0.407885	22203.74157
74.369793	436.916871	-163.578863	428.090196	-0.953058	-0.355078	22207.55638
78.947569	446.835386	-167.393677	443.349451	0.572868	1.170848	22228.91934
56.82165	446.072424	-176.549229	418.934643	1.33583	1.170848	22214.42305
46.903134	435.390945	-197.912186	412.067978	-0.190095	-1.11804	22208.31935
25.540178	443.020573	-207.830702	414.356867	0.572868	0.407885	22225.86749
19.436476	439.205759	-252.845503	390.705022	2.861756	0.407885	22135.07492
5.703147	414.790952	-232.245509	409.016127	-0.190095	0.407885	22177.80084
-1.926481	440.731685	-229.956621	420.460568	0.572868	0.407885	22244.17859
-1.163518	447.598349	-232.245509	419.697606	2.098793	0.407885	22242.65267
-17.185736	437.679834	-250.556615	421.223531	2.098793	-0.355078	22212.13416
-24.0524	438.442796	-236.823286	433.430935	0.572868	0.407885	22221.28971
-28.630177	432.339094	-259.712168	438.008711	1.33583	1.170848	22234.26008
-37.022767	423.946504	-259.712168	429.616121	0.572868	0.407885	22202.21564
-46.17832	423.183542	-268.104758	409.77909	0.572868	1.170848	35.859249
-59.911649	415.553914	-284.889938	409.016127	-0.190095	0.407885	13.733329
-87.378307	426.235393	-317.697336	413.593904	-0.190095	1.170848	12.970367
-72.119053	424.709467	-306.252895	415.119829	-0.953058	0.407885	10.681478
-95.770897	420.894653	-312.356597	404.438351	-2.478983	-1.11804	10.681478
-123.237556	406.398361	-357.371398	365.527251	-3.241946	-0.355078	9.918516
-124.000519	405.635399	-345.926957	384.60132	-0.953058	0.407885	9.155553
-124.763481	401.057622	-360.423249	386.890208	-2.478983	-0.355078	9.918516
-153.756065	400.29466	-373.393616	384.60132	-1.716021	0.407885	6.866665
-151.467177	401.820585	-377.208429	370.105028	-1.716021	-0.355078	9.155553
-165.200506	378.931703	-372.630653	354.845773	2.098793	1.170848	7.629627
-169.01532	393.427995	-363.4751	357.134661	-0.190095	1.170848	9.155553
-197.244941	383.509479	-364.238063	357.134661	-0.953058	0.407885	7.629627
-179.696798	369.77615	-396.282498	357.897624	-0.190095	0.407885	21423.23069
-217.081973	382.746517	-350.504733	343.401332	0.572868	-0.355078	22161.01566
-203.348643	375.879852	-406.963976	300.675419	1.33583	0.407885	22205.2675
-232.341227	367.487262	-406.201013	319.749487	2.861756	0.407885	22231.20823
-239.207892	369.013187	-380.26028	303.72727	0.572868	0.407885	22205.2675
-254.467147	354.516895	-413.067678	295.33468	1.33583	-1.11804	22213.66009
-262.859737	341.546529	-408.489901	298.386531	2.098793	-0.355078	22215.94897
-270.489364	321.709498	-393.230647	281.60135	2.098793	0.407885	22186.19343
-272.778252	331.628013	-403.149162	259.475431	0.572868	0.407885	22200.68972
-288.037507	323.998386	-412.304715	249.556915	-0.953058	-0.355078	22211.3712
-291.852321	318.657647	-443.586187	219.801369	-0.953058	0.407885	22183.14158
-323.133793	285.850249	-426.801007	205.305077	0.572868	0.407885	22165.59343
-318.556017	298.057653	-422.986193	207.593965	-1.716021	-0.355078	22186.95639
-326.185644	286.613212	-479.445436	119.090287	-0.953058	-0.355078	22021.39348
-334.578234	266.776181	-439.771374	192.33471	-2.478983	-0.355078	22197.63787
-330.76342	256.094702	-437.482485	176.312493	-0.953058	1.170848	22205.2675
-339.156011	255.33174	-427.56397	159.527312	0.572868	0.407885	22221.28971
-361.28193	227.865081	-414.593603	126.719915	0.572868	1.170848	22186.95639
-377.304147	224.81323	-434.430635	109.934735	-0.953058	-0.355078	22190.7712
-378.06711	214.131752	-430.615821	106.119921	-0.190095	0.407885	22215.18601
-371.200445	201.924348	-424.512119	97.727331	-0.190095	0.407885	22191.53417
-370.437483	191.24287	-450.452852	64.919933	2.098793	-0.355078	22191.53417
-390.274514	169.11695	-449.689889	51.949567	2.861756	-0.355078	22224.34156
-391.037477	163.013248	-419.934343	42.031051	0.572868	0.407885	22227.39341
-397.904141	169.879913	-448.163964	49.660678	2.098793	1.170848	22238.83786
-406.296731	155.383621	-397.04546	51.186604	0.572868	-0.355078	22244.94156
-417.741172	134.020664	-413.830641	32.875498	-1.716021	-1.11804	22215.94897
-436.815241	105.02808	-405.438051	14.564392	0.572868	1.170848	22221.28971
-441.393017	87.479937	-408.489901	20.668094	-1.716021	-1.11804	22228.91934
-426.896725	86.716975	-395.519535	12.275504	-0.190095	-0.355078	22216.71194
-426.133763	86.716975	-408.489901	0.831063	0.572868	0.407885	22196.87491
-433.000427	76.798459	-374.919541	-15.191154	-0.190095	-0.355078	22231.20823
-445.970794	66.879943	-374.156578	-40.368925	0.572868	0.407885	22205.2675
-449.785607	53.909577	-351.267696	-44.946701	-3.241946	0.407885	22196.87491
-451.311533	48.568838	-358.134361	-80.80595	-1.716021	0.407885	22207.55638
-468.096713	22.628105	-337.534367	-87.672614	-1.716021	0.407885	22208.31935
-449.785607	8.894775	-343.638069	-91.487428	1.33583	1.170848	22212.89712
-450.54857	4.316999	-328.378814	-99.880018	-2.478983	-0.355078	22227.39341
-457.415235	-20.860771	-342.112143	-110.561496	0.572868	0.407885	22230.44527
-454.363384	-20.097809	-351.267696	-138.028155	-0.190095	-0.355078	22219.76379
-452.074496	-33.831138	-315.408448	-145.657782	-0.190095	0.407885	22227.39341
-449.022645	-40.697802	-329.141777	-176.176292	1.33583	1.170848	22229.6823
-420.793023	-49.090393	-302.438081	-173.124441	2.098793	-0.355078	22238.07489
-433.76339	-55.957057	-287.941789	-173.887404	2.098793	1.170848	22248.75637
-435.289315	-80.371865	-270.393646	-186.094807	2.861756	-0.355078	22250.2823
-435.289315	-103.260747	-271.919572	-250.183677	0.572868	-1.11804	22223.5786
-433.76339	-100.971859	-263.526981	-210.509615	0.572868	0.407885	22235.02304
-447.496719	-126.149629	-271.919572	-223.479981	-0.190095	1.170848	22146.51936
-423.844874	-153.616287	-220.038105	-239.502199	-0.190095	0.407885	22212.13416
-400.955992	-157.431101	-253.608466	-259.33923	0.572868	-1.11804	22223.5786
-409.348582	-163.534803	-222.326994	-266.968857	-1.716021	-1.11804	22229.6823
-413.926359	-187.949611	-213.171441	-273.072559	-0.190095	0.407885	22213.66009
-384.933775	-196.342201	-220.801068	-292.909591	-1.716021	0.407885	22210.60823
-405.533769	-209.312567	-216.986255	-304.354032	-1.716021	-0.355078	22209.84527
-378.06711	-218.46812	-237.586248	-361.576237	-2.478983	-0.355078	22199.92676
-375.778222	-246.697741	-245.978839	-364.628088	-0.953058	-0.355078	22201.45268
-353.652303	-234.490338	-157.475161	-324.954025	-1.716021	1.170848	22217.4749
-371.200445	-252.801443	-155.949236	-331.057727	-0.953058	0.407885	22220.52675
-342.970824	-242.119965	-130.771465	-324.954025	2.098793	1.170848	22222.81564
-329.237495	-272.638474	-112.46036	-337.924392	0.572868	0.407885	22232.73415
-337.630085	-283.319953	-103.304807	-356.235498	-0.953058	1.170848	22226.63045
-323.133793	-289.423655	-120.85295	-374.546603	-0.190095	0.407885	22219.76379
-317.793054	-300.868096	-109.408509	-374.546603	0.572868	1.170848	22228.91934
-303.296762	-307.73476	-65.15667	-381.413268	2.861756	0.407885	22253.33415
-315.504166	-337.490307	-109.408509	-424.139181	1.33583	0.407885	22139.6527
-269.726401	-333.675493	-10.223353	-392.857709	1.33583	-0.355078	22233.49712
-263.6227	-346.64586	-38.452974	-396.672523	2.098793	-0.355078	22243.41563
-251.415296	-360.379189	-38.452974	-414.983628	0.572868	0.407885	22219.00082
-237.681967	-371.060667	-10.986316	-416.509554	1.33583	-0.355078	22224.34156
-223.185675	-354.275487	4.272939	-445.502138	-0.190095	1.170848	22229.6823
-244.548631	-368.771779	-13.275204	-442.450287	-0.953058	-0.355078	22217.4749
-199.53383	-387.082885	15.71738	-443.976212	-0.953058	-0.355078	22225.10453
-198.007904	-395.475475	4.272939	-458.472504	-0.190095	1.170848	22232.73415
-172.067171	-416.838432	49.287741	-453.894728	-1.716021	0.407885	22194.58602
-177.40791	-406.156953	45.472927	-472.205834	-1.716021	0.407885	22204.50453
-146.126438	-422.179171	45.472927	-471.442871	-1.716021	-1.11804	22210.60823
-136.970885	-430.571761	92.776617	-465.339169	-2.478983	0.407885	22199.92676
-122.474593	-433.623612	111.087722	-438.635473	-0.953058	-0.355078	22216.71194
-91.193121	-435.149537	130.924753	-446.265101	1.33583	-0.355078	22231.20823
-78.985717	-457.275457	138.554381	-436.346585	0.572868	0.407885	22195.34898
-76.696829	-458.801382	135.50253	-459.235467	0.572868	0.407885	22219.76379
-78.222754	-467.956935	120.243275	-458.472504	-0.190095	0.407885	22083.95642
-53.044984	-467.956935	157.628449	-451.60584	-0.190095	-0.355078	22178.5638
-17.185736	-469.482861	190.435847	-423.376219	4.387681	2.696773	22227.39341
-13.370922	-467.193972	182.80622	-418.035479	-0.190095	-1.11804	22250.2823
11.806848	-471.008786	191.19881	-439.398436	1.33583	0.407885	22222.81564
5.703147	-472.534711	237.739537	-405.828076	0.572868	0.407885	22191.53417
28.592029	-473.297674	233.16176	-417.272517	1.33583	0.407885	22233.49712
43.088321	-471.771749	265.206195	-411.168815	-2.478983	-1.881003	22219.76379
65.977203	-475.586562	259.865456	-421.850293	-1.716021	-0.355078	22190.7712
67.503128	-477.875451	269.783972	-431.768809	-0.953058	0.407885	22222.05268
68.266091	-490.845817	291.909891	-429.47992	1.33583	1.170848	22227.39341
89.629048	-478.638413	296.487667	-412.69474	2.098793	1.170848	22189.24528
113.280892	-479.401376	308.695071	-416.509554	-1.716021	1.170848	22196.11194
110.992004	-480.164339	330.058028	-394.383635	-0.953058	0.407885	22210.60823
125.488296	-459.564345	303.354332	-435.583622	-1.716021	-1.11804	22192.29713
157.532731	-487.793966	348.369134	-407.354001	-2.478983	-1.11804	22176.27491
149.140141	-477.875451	301.065444	-440.924362	-0.190095	0.407885	22215.94897
163.636433	-458.038419	355.235798	-375.309566	0.572868	1.170848	22190.00824
188.051241	-459.564345	369.73209	-353.94661	0.572868	1.170848	22175.51195
207.125309	-439.727314	355.235798	-338.687355	0.572868	1.933811	22234.26008
214.754936	-448.119904	394.146898	-324.954025	-0.190095	0.407885	22206.79342
226.96234	-438.964351	365.154314	-328.768839	0.572868	-0.355078	22200.68972
233.066042	-433.623612	408.64319	-341.739206	-1.716021	-1.11804	22178.5638
242.984558	-419.12732	417.03578	-306.64292	1.33583	-0.355078	22201.45268
259.769738	-416.838432	400.2506	-312.746622	2.861756	0.407885	22217.4749
275.791955	-414.549543	385.754308	-340.21328	1.33583	-0.355078	22220.52675
292.577136	-415.312506	427.717258	-314.272547	1.33583	-0.355078	22213.66009
300.206763	-387.082885	447.554289	-276.12441	1.33583	0.407885	22212.13416
309.362316	-375.638444	439.924662	-265.442932	-0.953058	0.407885	22215.18601
318.517869	-374.112518	437.635774	-252.472565	-1.716021	-1.11804	22199.16379
331.488235	-363.43104	447.554289	-234.16146	-0.190095	0.407885	22208.31935
342.932676	-354.275487	473.495022	-235.687385	-1.716021	0.407885	22215.18601
344.458602	-356.564375	458.99873	-212.03554	0.572868	1.170848	22190.7712
355.14008	-341.305121	454.420954	-196.013323	-2.478983	-0.355078	22178.5638
349.036378	-318.416239	437.635774	-212.798503	-0.190095	-0.355078	22089.29716
384.132664	-290.186617	409.406152	-164.731851	-0.953058	1.170848	22172.4601
363.53267	-300.105133	497.146867	-170.07259	0.572868	1.170848	22200.68972
397.865993	-284.082915	439.924662	-208.983689	0.572868	0.407885	22213.66009
396.340068	-274.1644	462.813544	-144.89482	2.098793	1.933811	22225.86749
407.784509	-263.482922	475.783911	-121.242975	1.33583	0.407885	22183.90454
409.310434	-237.542189	479.598724	-128.872602	0.572868	1.170848	22199.92676
422.280801	-226.86071	469.680209	-112.087422	-1.716021	-0.355078	22212.89712
425.332652	-203.208865	466.628358	-93.013353	-0.953058	-1.11804	22176.27491
439.065981	-199.394052	470.443171	-89.961503	2.861756	0.407885	22217.4749
439.065981	-178.031095	480.361687	-85.383726	0.572868	-1.11804	22238.83786
441.354869	-178.031095	446.028364	-66.309658	1.33583	0.407885	22231.97119
437.540056	-158.194064	478.835762	-36.554111	2.098793	0.407885	22235.02304
448.984497	-131.490368	467.39132	-53.339291	1.33583	0.407885	22243.41563
442.880795	-134.542219	456.709842	-26.635595	2.861756	0.407885	22215.94897
442.117832	-113.179262	440.687625	10.749579	0.572868	-0.355078	22222.05268
450.510422	-95.631119	428.480221	-0.694862	-0.953058	0.407885	22229.6823
462.717826	-65.875573	414.746892	21.431057	-1.716021	-0.355078	22216.71194
441.354869	-77.320014	428.480221	31.349573	1.33583	1.170848	22201.45268
437.540056	-61.297796	416.272817	48.134753	-1.716021	0.407885	22222.05268
427.62154	-54.431132	427.717258	77.8903	-0.953058	1.170848	22201.45268
423.043764	-39.171877	385.754308	92.386592	-0.190095	1.170848	22207.55638
419.22895	-22.386697	394.146898	90.860666	-1.716021	0.407885	22208.31935
422.280801	-15.520032	384.228382	94.67548	-0.190095	0.407885	22210.60823
426.095615	9.657738	381.939494	110.697697	0.572868	1.170848	22219.76379
426.095615	36.361434	386.51727	154.949536	1.33583	1.170848	22230.44527
421.517838	44.754024	378.12468	150.37176	1.33583	0.407885	22232.73415
416.177099	50.857726	362.865426	165.631014	2.098793	-0.355078	22220.52675
396.340068	63.06513	362.102463	179.364344	0.572868	-0.355078	22226.63045
402.44377	99.687341	326.243214	184.705083	0.572868	0.407885	22228.91934
416.177099	112.657708	329.295065	212.934704	3.624719	1.170848	22242.65267
389.473403	108.842894	332.346916	226.668033	-0.190095	1.170848	22240.36378
381.843776	98.924378	317.850624	207.593965	2.861756	-0.355078	22246.46748
387.947478	129.442888	277.413599	193.860636	1.33583	0.407885	22228.15638
380.31785	150.042882	290.383966	194.623598	-0.953058	0.407885	22223.5786
375.740074	159.961397	288.095077	250.319878	-0.190095	0.407885	22199.16379
360.480819	173.694727	282.754338	248.793953	-1.716021	-1.11804	22212.13416
366.584521	199.63546	279.702487	279.312462	0.572868	1.170848	22226.63045
357.428968	198.109534	236.976574	259.475431	-0.190095	0.407885	22233.49712
361.243782	195.820646	214.850655	274.734686	2.098793	0.407885	22212.13416
343.695639	218.709528	204.932139	294.571717	-1.716021	0.407885	22202.21564
336.066012	227.102118	182.80622	269.393947	-2.478983	1.170848	22211.3712
326.147496	237.783597	156.865487	289.230978	-0.190095	0.407885	22196.11194
326.147496	246.939149	167.546965	271.682835	-1.716021	0.407885	22204.50453
321.56972	279.746547	79.043287	271.682835	-0.190095	1.170848	22225.10453
319.280831	283.561361	91.250691	285.416164	0.572868	0.407885	22221.28971
309.362316	300.346541	111.850685	352.556885	1.33583	1.170848	22222.81564
292.577136	301.109504	111.087722	356.371699	1.33583	0.407885	22232.73415
292.577136	321.709498	100.406244	357.134661	1.33583	1.170848	22225.86749
271.977142	328.576162	100.406244	366.290214	-1.716021	-1.11804	22216.71194
275.791955	344.59838	63.02107	366.290214	2.861756	-0.355078	22251.04526
275.028993	352.99097	72.939585	379.260581	2.861756	0.407885	22253.33415
262.821589	349.176156	23.347008	347.216146	1.33583	-0.355078	22118.28974
259.769738	363.672448	45.472927	406.727239	1.33583	0.407885	22240.36378
217.043825	375.879852	41.658113	387.653171	-0.953058	0.407885	22238.07489
223.147527	388.087256	-14.801129	410.542053	-0.953058	-0.355078	22217.4749
223.910489	375.116889	-26.24557	402.912426	1.33583	1.933811	22227.39341
208.651235	400.29466	-22.430757	403.675388	-1.716021	-1.11804	22230.44527
194.917905	398.768734	-75.075185	400.623537	0.572868	1.170848	22216.71194
178.895688	414.790952	-59.052968	396.045761	1.33583	1.170848	22228.15638
159.821619	403.34651	-98.72703	396.045761	-0.953058	0.407885	22218.23786
149.140141	414.790952	-120.85295	421.986494	-2.478983	-0.355078	22195.34898
134.643849	424.709467	-134.586279	390.705022	0.572868	-0.355078	22210.60823
126.251259	422.420579	-171.20849	394.519835	-2.478983	-0.355078	22212.13416
109.466079	432.339094	-179.60108	429.616121	-1.716021	-1.11804	22201.45268
98.021638	449.124275	-184.178857	431.90501	-0.953058	-0.355078	22221.28971
88.103122	443.020573	-150.608496	389.942059	-1.716021	-0.355078	22212.13416
74.369793	433.102057	-152.897385	422.749457	0.572868	0.407885	22208.31935
64.451277	436.153908	-169.682565	413.593904	-1.716021	-0.355078	22220.52675
70.554979	445.309461	-192.571447	428.853159	-1.716021	-1.11804	22125.91937
52.243874	455.227977	-190.282559	453.267966	-0.190095	-1.11804	22185.43046
39.273507	447.598349	-182.652931	434.193898	2.861756	1.170848	22241.12674
20.962401	445.309461	-193.33441	432.667972	0.572868	0.407885	22236.54897
12.569811	452.176126	-219.275143	383.838357	0.572868	-0.355078	22186.95639
18.673513	445.309461	-226.141807	386.890208	1.33583	0.407885	22213.66009
-13.370922	429.287244	-236.823286	430.379084	-0.190095	0.407885	22226.63045
-30.156102	430.813169	-262.764019	432.667972	0.572868	1.170848	22208.31935
-30.156102	429.287244	-265.052907	428.090196	-0.190095	0.407885	22207.55638
-37.785729	433.102057	-268.867721	425.801308	-0.953058	-1.11804	22225.10453
-40.074618	419.368728	-265.81587	424.275382	-0.953058	1.170848	232.703635
-56.096835	431.576132	-291.756603	415.119829	-0.190095	-0.355078	16.022217
-83.563494	413.265026	-303.964007	415.119829	-2.478983	-0.355078	10.681478
-79.74868	412.502063	-314.645485	408.253165	-0.190095	0.407885	11.444441
-104.163488	404.109473	-323.801038	396.808724	-2.478983	-0.355078	9.155553
-110.267189	408.68725	-327.615851	392.230947	1.33583	1.933811	10.681478
-106.452376	403.34651	-328.378814	397.571686	-2.478983	-0.355078	9.155553
-130.104221	392.665032	-426.038044	286.942089	0.572868	-0.355078	10.681478
-143.074587	393.427995	-334.482516	383.075394	0.572868	-0.355078	8.39259
-133.919034	396.479846	-361.949175	373.919842	-0.953058	1.170848	9.918516
-157.570879	383.509479	-357.371398	373.156879	0.572868	-0.355078	8.39259
-153.756065	403.34651	-384.838057	347.979108	2.861756	1.933811	9.918516
-191.14124	401.057622	-359.660286	350.267997	3.624719	0.407885	9.155553
-190.378277	379.694666	-387.889908	344.927257	1.33583	-0.355078	4644.917142
-201.822718	386.56133	-381.023243	332.719854	2.098793	1.170848	22030.54903
-210.978271	364.435411	-379.497317	333.482816	2.861756	1.170848	22202.21564
-230.815302	374.353926	-409.252864	309.068009	0.572868	-0.355078	22193.82305
-239.970855	342.309492	-403.912125	302.964307	2.098793	0.407885	22199.16379
-260.570849	360.620597	-384.075094	297.623568	0.572868	1.170848	22196.11194
-259.807886	350.702082	-400.860274	282.364313	-0.953058	-0.355078	22201.45268
-273.541215	346.124305	-397.808423	270.919872	2.098793	1.933811	22211.3712
-272.778252	340.020603	-388.65287	258.712468	-0.953058	-0.355078	22196.11194
-289.563433	334.679864	-411.541752	244.979139	-2.478983	-0.355078	22167.11936
-303.296762	311.790982	-413.830641	238.112474	0.572868	0.407885	22187.71935
-306.348613	301.872466	-432.904709	209.11989	-1.716021	0.407885	21940.51943
-294.141209	311.790982	-420.697305	195.386561	-0.953058	-0.355078	22199.92676
-301.007874	286.613212	-422.223231	180.127306	-0.953058	-1.11804	22192.29713
-330.76342	294.242839	-444.34915	157.238424	-0.190095	-0.355078	22213.66009
-358.993042	285.087286	-472.578771	149.608797	0.572868	0.407885	22196.11194
-346.022675	252.279889	-461.13433	107.645846	0.572868	0.407885	22196.11194
-348.311563	243.887298	-422.223231	152.660648	2.098793	0.407885	22217.4749
-354.415265	233.968783	-417.645454	133.586579	-0.190095	-0.355078	22214.42305
-349.837489	209.553975	-432.904709	109.171772	1.33583	0.407885	22201.45268
-365.859706	205.739162	-410.77879	84.756964	1.33583	0.407885	22225.10453
-379.593036	197.346572	-442.060262	88.571778	0.572868	0.407885	22241.12674
-382.644887	195.057683	-480.971361	69.497709	0.572868	-0.355078	22225.86749
-404.007843	187.428056	-454.267666	55.76438	1.33583	0.407885	22238.83786
-414.689321	161.487323	-420.697305	69.497709	0.572868	1.170848	22234.26008
-411.637471	134.783627	-408.489901	30.58661	1.33583	0.407885	22214.42305
-420.030061	125.628074	-386.363982	27.534759	0.572868	0.407885	22225.10453
-418.504135	123.339186	-410.77879	24.482908	-2.478983	-0.355078	22230.44527
-442.15598	97.398453	-417.645454	15.327355	0.572868	-0.355078	22186.19343
-437.578204	114.183633	-439.008411	0.831063	-1.716021	-0.355078	22224.34156
-472.674489	70.694757	-404.675088	10.749579	-3.241946	0.407885	22210.60823
-452.074496	82.139198	-419.17138	-23.583744	-0.953058	-1.11804	22196.87491
-458.178197	54.67254	-393.993609	-38.080036	-0.953058	0.407885	22203.74157
-458.178197	38.650322	-368.815839	-67.07262	0.572868	0.407885	22212.13416
-466.570788	35.598471	-344.401032	-64.783732	0.572868	0.407885	22213.66009
-462.755974	21.865142	-347.452883	-93.013353	-0.190095	-0.355078	22224.34156
-457.415235	11.183664	-416.882492	-108.272608	0.572868	-0.355078	22234.26008
-452.074496	8.894775	-339.060292	-134.976304	0.572868	1.170848	22225.10453
-452.837458	-5.601517	-326.852889	-105.220757	-0.190095	0.407885	22221.28971
-442.918943	-4.075591	-324.564	-102.931869	0.572868	0.407885	22228.15638
-450.54857	-27.727436	-324.564	-134.213341	2.861756	1.170848	22246.46748
-429.948576	-26.964473	-315.408448	-141.842969	0.572868	0.407885	22241.12674
-454.363384	-49.090393	-299.38623	-175.413329	-0.953058	-1.881003	22242.65267
-450.54857	-75.794088	-271.156609	-182.279994	1.33583	0.407885	22238.07489
-429.185613	-91.053343	-308.541783	-210.509615	0.572868	-0.355078	22225.86749
-463.518937	-93.342231	-292.519565	-224.242944	0.572868	1.170848	22110.66012
-452.837458	-84.186678	-269.630683	-228.820721	1.33583	1.170848	22227.39341
-425.3708	-121.571853	-251.319578	-242.55405	0.572868	1.170848	22217.4749
-435.289315	-139.882958	-251.319578	-224.242944	-0.190095	-0.355078	22225.86749
-434.526353	-147.512586	-226.141807	-244.079975	-1.716021	-1.11804	22230.44527
-415.452284	-155.905176	-245.215876	-264.679969	-4.004909	-1.11804	22192.29713
-402.481918	-195.579238	-242.926988	-264.679969	-4.767872	-0.355078	22201.45268
-407.822657	-182.608871	-229.956621	-308.931808	2.098793	1.170848	22215.18601
-398.667104	-186.423685	-225.378845	-308.168845	-3.241946	-1.11804	22192.29713
-381.118961	-215.416269	-207.067739	-347.079945	-0.190095	1.170848	22211.3712
-387.222663	-236.779226	-223.852919	-326.479951	-0.953058	-0.355078	22230.44527
-359.756004	-233.727375	-191.808484	-350.131796	0.572868	1.170848	22215.18601
-357.467116	-234.490338	-173.497379	-366.154013	-0.953058	-1.11804	22222.05268
-349.837489	-246.697741	-142.215906	-339.450317	2.098793	1.170848	22234.26008
-344.49675	-278.742176	-151.371459	-347.842908	1.33583	-0.355078	22219.00082
-320.844905	-258.905145	-117.038136	-353.94661	-0.190095	0.407885	22224.34156
-306.348613	-287.897729	-81.178887	-372.257715	2.098793	-0.355078	22254.09711
-308.637501	-318.416239	-107.882583	-407.354001	2.098793	1.170848	22151.8601
-312.452315	-305.445872	-65.919633	-388.279933	1.33583	0.407885	22228.15638
-286.511582	-325.282903	-78.127036	-374.546603	2.861756	0.407885	22242.65267
-272.778252	-326.045866	-54.475192	-402.776225	-1.716021	-1.11804	22228.15638
-274.304178	-359.616226	-34.63816	-411.931778	0.572868	-0.355078	22216.71194
-260.570849	-333.675493	-10.986316	-408.879927	-0.953058	-0.355078	22227.39341
-236.156041	-358.853264	-10.223353	-424.139181	-2.478983	-0.355078	22227.39341
-217.844935	-364.956966	-27.008533	-401.250299	-1.716021	-0.355078	22219.00082
-225.474563	-372.586593	-1.0678	-418.035479	-1.716021	0.407885	22228.15638
-227.000488	-378.690295	31.739598	-457.709542	-1.716021	0.407885	22208.31935
-194.193091	-377.164369	-6.408539	-477.546573	-0.190095	-0.355078	22199.92676
-207.92642	-400.053251	56.154405	-454.657691	-3.241946	-0.355078	22203.74157
-162.911618	-410.73473	45.472927	-473.731759	-0.953058	0.407885	22219.76379
-152.23014	-417.601394	95.065505	-453.894728	1.33583	0.407885	22213.66009
-141.548662	-437.438426	88.961803	-467.628057	-0.190095	0.407885	22223.5786
-110.267189	-406.919916	102.695132	-489.753977	1.33583	1.170848	22209.08231
-118.65978	-429.808798	59.969219	-488.991014	1.33583	1.170848	22214.42305
-100.348674	-448.119904	120.243275	-453.894728	-0.953058	1.170848	22158.72677
-79.74868	-444.30509	139.317344	-450.079914	-2.478983	-1.11804	22202.97861
-43.889431	-451.934718	154.576598	-437.872511	1.33583	0.407885	22219.76379
-56.096835	-470.245823	178.228443	-437.872511	2.098793	1.170848	22243.41563
-26.341288	-471.771749	201.880288	-438.635473	1.33583	0.407885	22231.20823
-13.370922	-476.349525	195.013623	-417.272517	-0.190095	-0.355078	22196.11194
12.569811	-479.401376	230.109909	-428.716958	1.33583	1.170848	22222.81564
2.651296	-477.875451	242.317313	-428.716958	-0.190095	0.407885	22218.23786
21.725364	-474.060637	180.517331	-461.524355	0.572868	0.407885	22171.69713
35.458693	-488.556929	277.413599	-420.324368	0.572868	0.407885	22213.66009
56.82165	-483.979153	253.761754	-414.220666	-0.953058	1.170848	22227.39341
73.60683	-481.690264	277.413599	-436.346585	-2.478983	-1.11804	22204.50453
78.184607	-490.845817	298.776556	-439.398436	-2.478983	1.170848	22185.43046
72.080905	-474.060637	298.013593	-430.242883	-0.190095	0.407885	22206.79342
71.317942	-450.408792	307.169146	-443.976212	-3.241946	0.407885	22205.2675
135.406812	-465.668047	271.309897	-423.376219	-2.478983	-0.355078	22173.22306
127.777184	-474.060637	326.243214	-413.457703	1.33583	0.407885	22215.18601
138.458663	-474.060637	315.561736	-414.220666	0.572868	0.407885	22115.23789
149.903104	-454.986569	341.502469	-379.887343	-0.953058	-0.355078	22161.77862
169.740135	-451.934718	347.606171	-352.420684	-2.478983	0.407885	22224.34156
195.680868	-451.934718	381.176531	-359.287349	-0.190095	1.170848	22217.4749
202.547533	-451.171755	359.813575	-356.235498	-1.716021	-0.355078	22197.63787
212.466048	-432.097686	381.176531	-328.768839	2.098793	0.407885	22199.16379
247.562334	-422.942134	386.51727	-323.4281	2.861756	0.407885	22231.20823
236.880856	-435.9125	375.835792	-347.079945	-0.190095	1.170848	22211.3712
257.48085	-397.001401	417.798743	-334.109578	0.572868	-0.355078	22215.94897
257.48085	-420.653245	411.695041	-318.087361	0.572868	1.170848	22224.34156
274.26603	-406.919916	430.006146	-295.961441	1.33583	1.170848	22202.21564
286.473434	-400.053251	411.695041	-287.568851	-0.953058	0.407885	22186.19343
282.65862	-383.268071	415.509854	-289.094777	-0.190095	-0.355078	22209.08231
296.391949	-380.21622	420.087631	-296.724404	1.33583	1.170848	22205.2675
315.466018	-366.482891	417.798743	-284.517	0.572868	1.170848	22206.79342
326.147496	-368.771779	446.791327	-227.294795	0.572868	1.933811	22206.03046
333.014161	-353.512525	437.635774	-228.057758	-1.716021	1.170848	22190.7712
352.851192	-352.749562	455.183917	-238.739236	-0.953058	0.407885	22136.60085
341.406751	-352.749562	430.769109	-212.798503	-3.241946	0.407885	22173.98602
365.058596	-326.808829	439.161699	-186.094807	-1.716021	-0.355078	22207.55638
384.132664	-310.786611	469.680209	-176.176292	-0.190095	0.407885	22204.50453
387.184515	-287.134766	429.243184	-191.435547	-1.716021	-0.355078	22205.2675
410.073397	-304.682909	475.783911	-191.435547	-0.190095	-0.355078	22180.08972
403.206732	-271.875512	456.709842	-143.368894	-1.716021	-1.11804	22190.7712
390.236366	-268.060698	474.257985	-146.420745	-0.190095	-1.11804	22212.13416
416.940062	-250.512555	446.028364	-125.820751	2.861756	1.170848	22211.3712
414.651174	-229.149598	484.176501	-114.37631	1.33583	0.407885	22218.23786
435.251167	-217.705157	462.813544	-92.250391	1.33583	1.170848	22238.83786
421.517838	-195.579238	452.895028	-101.405944	0.572868	-0.355078	22248.75637
428.384503	-192.527387	493.332054	-86.146689	1.33583	1.170848	22228.91934
432.199316	-174.216281	461.287619	-82.331875	0.572868	-0.355078	22234.26008
446.695608	-163.534803	465.865395	-50.28744	-0.953058	-0.355078	22229.6823
445.932646	-152.090362	458.235768	-52.576328	-0.190095	0.407885	22212.13416
437.540056	-130.727405	458.235768	-16.71708	1.33583	0.407885	22225.10453
450.510422	-123.860741	426.954295	-4.509676	-0.953058	-0.355078	22231.20823
452.79931	-114.705188	398.724674	-35.791148	-0.953058	0.407885	22183.90454
442.880795	-103.260747	434.583923	12.275504	-3.241946	-0.355078	22203.74157
446.695608	-81.89779	435.346886	17.616243	-4.004909	-1.11804	22210.60823
442.117832	-83.423716	434.583923	45.845865	-3.241946	-0.355078	22195.34898
459.665975	-42.223728	394.90986	39.742163	-1.716021	-0.355078	22202.21564
432.199316	-33.831138	422.376519	102.305107	-0.190095	-0.355078	22216.71194
438.303018	-22.386697	390.332084	109.171772	-0.953058	-0.355078	22222.05268
440.591907	-7.890405	368.969127	93.149554	-0.953058	0.407885	22222.05268
435.251167	-4.075591	407.117264	106.119921	-1.716021	0.407885	22229.6823
445.169683	8.131813	401.013562	123.668064	-0.190095	-1.11804	22225.10453
436.01413	29.494769	386.51727	151.134722	-1.716021	0.407885	22217.4749
425.332652	63.06513	373.546904	164.105089	2.861756	0.407885	22238.07489
413.125248	74.509571	365.154314	193.097673	2.861756	0.407885	22251.80822
396.340068	70.694757	381.939494	196.912487	1.33583	1.170848	22234.26008
397.865993	99.687341	327.76914	208.356928	-0.953058	-1.11804	22233.49712
390.236366	118.76141	333.872842	216.749518	1.33583	-0.355078	22242.65267
400.917844	121.813261	319.37655	200.7273	-2.478983	-1.11804	22217.4749
387.184515	134.020664	324.717289	222.090257	-1.716021	-1.11804	22202.21564
372.688223	137.835478	309.458034	226.668033	-0.953058	-0.355078	22231.20823
383.369701	156.146584	295.724705	254.134692	-0.190095	0.407885	22216.71194
366.584521	186.665093	275.887674	258.712468	-0.190095	0.407885	22228.15638
351.325266	203.450273	249.183978	225.905071	2.098793	0.407885	22229.6823
358.191931	194.294721	246.132127	267.868021	-2.478983	0.407885	22193.06009
341.406751	198.872497	242.317313	268.630984	-0.190095	0.407885	22208.31935
354.377117	232.442857	222.480282	292.282829	-3.241946	-1.11804	22206.79342
334.540086	224.81323	181.280294	271.682835	-2.478983	0.407885	22197.63787
332.251198	243.887298	200.354363	299.149493	0.572868	0.407885	22221.28971
333.777123	259.909516	168.309928	314.408748	0.572868	1.933811	22234.26008
329.96231	272.879882	166.021039	312.882823	-0.190095	0.407885	22215.94897
320.043794	272.11692	152.28771	338.060593	1.33583	0.407885	22223.5786
321.56972	275.931733	147.709934	351.793922	-0.953058	-0.355078	22231.97119
307.83639	295.005802	98.880319	316.697636	-0.190095	0.407885	22222.05268
307.83639	315.605796	114.139573	373.919842	1.33583	0.407885	22244.17859
296.391949	342.309492	101.932169	367.053177	2.098793	1.170848	22251.80822
277.317881	344.59838	82.858101	363.238363	1.33583	0.407885	22164.83047
291.05121	326.287274	57.680331	380.023543	0.572868	-0.355078	22233.49712
271.977142	359.094672	29.450709	357.897624	0.572868	-0.355078	22236.54897
249.851222	370.539113	36.317374	386.890208	-2.478983	0.407885	22225.86749
234.591968	369.013187	12.665529	402.912426	-0.190095	-0.355078	22215.94897
226.96234	384.272442	14.191455	405.964276	-0.190095	-0.355078	22228.15638
217.043825	390.376144	-9.46039	408.253165	-2.478983	-0.355078	22228.91934
204.836421	385.035405	-46.082601	403.675388	-0.953058	-0.355078	22216.71194
183.473464	395.716883	-52.186303	399.860575	-2.478983	-0.355078	22209.08231
175.843837	401.057622	-76.601111	421.986494	-2.478983	0.407885	22210.60823
159.058657	410.213175	-101.778881	417.408718	0.572868	0.407885	22201.45268
143.799402	394.190958	-92.623328	409.016127	-1.716021	-0.355078	22209.08231
155.243843	436.916871	-136.875167	410.542053	-1.716021	-0.355078	22222.05268
133.880886	425.47243	-159.764049	433.430935	-0.953058	-0.355078	22213.66009
121.673483	424.709467	-152.134422	412.067978	-0.953058	0.407885	22193.82305
104.888302	438.442796	-148.319608	417.408718	-1.716021	-0.355078	22224.34156
85.814234	447.598349	-166.630714	408.253165	-0.953058	0.407885	22206.79342
88.103122	426.998355	-149.845534	418.934643	-0.190095	0.407885	22113.71197
90.39201	422.420579	-163.578863	377.734655	0.572868	-0.355078	22214.42305
71.317942	444.546498	-168.156639	418.934643	1.33583	-0.355078	22233.49712
59.110538	442.25761	-181.127006	421.986494	0.572868	0.407885	22230.44527
54.532762	453.702051	-184.178857	423.512419	2.098793	1.170848	22211.3712
46.140172	438.442796	-210.11959	438.008711	-0.190095	-0.355078	22213.66009
24.777215	433.102057	-189.519596	410.542053	-0.190095	-1.11804	22219.76379
2.651296	435.390945	-236.060323	428.090196	-0.190095	-0.355078	22213.66009
-4.978332	432.339094	-240.638099	438.771674	0.572868	1.170848	22210.60823
[truncated: 28,725 more rows]
