# Supplementary material for: Dynamic analysis of slant cracked rotor system considering nonlinear oil film force
Source: PLoS One. 2024 Jan 25;19(1):e0294293. doi: 10.1371/journal.pone.0294293 (PMC10810477; doi:10.1371/journal.pone.0294293)
Supplement: S1 File — These data were measured by two eddy current sensors, model WT0150. (ZIP) [file pone.0294293.s001.zip › 2021.3.18 Test data for plain bearings/2021.3.18 (P=0.2Mpa, Z=4.0g)/400.csv]

1024	30720	7	0	3
8	8	8	8	10	10	1
3	3	3	3	1	1	4
2	1	4	3	0	0	0
0	0	0	0	0.000011	-0.000022	20758.11523
-331.92222	-276.134493	-117.680644	-321.431234	0.609241	0.314102	22058.77865
-322.766667	-284.527084	-68.851029	-328.297899	0.609241	-1.211824	22231.20823
-325.055555	-295.208562	-55.880662	-326.771973	0.609241	1.077065	22212.13416
-299.877785	-299.023376	-44.436221	-358.816408	-0.153722	-1.211824	22220.52675
-273.174089	-318.860407	-45.962147	-401.542322	-0.153722	0.314102	22229.6823
-249.522244	-328.01596	-21.547339	-363.394185	0.609241	0.314102	22238.07489
-244.944468	-350.141879	-4.762159	-360.342334	1.372204	0.314102	22238.83786
-218.240772	-357.771506	25.75635	-371.786775	0.609241	0.314102	22242.65267
-220.52966	-380.660388	-2.473271	-375.601589	0.609241	-1.211824	22228.15638
-204.507443	-394.393718	35.674866	-404.594173	-0.153722	-1.211824	22221.28971
-189.248188	-399.734457	38.726717	-409.934912	-0.153722	-0.448861	22225.86749
-162.544492	-410.415935	71.534115	-406.883061	-0.916685	-1.211824	22222.81564
-140.418573	-408.89001	90.608183	-409.171949	-0.153722	1.077065	22219.00082
-127.448206	-435.593705	81.45263	-400.779359	-0.916685	0.314102	22167.88232
-107.611175	-422.623339	115.785953	-409.934912	-0.153722	0.314102	22201.45268
-96.166734	-453.141848	144.015575	-398.490471	-0.916685	-0.448861	22192.29713
-60.307486	-454.667774	151.645202	-403.068247	-1.679647	1.077065	22212.13416
-36.655641	-466.112215	171.482233	-393.149732	-0.153722	-1.211824	22177.80084
-43.522305	-462.297401	216.497035	-380.179365	-0.916685	-0.448861	22193.06009
-13.766759	-482.897395	206.578519	-390.860843	0.609241	0.314102	22218.23786
19.803602	-478.319619	221.074811	-394.675657	0.609241	1.077065	22218.23786
28.959155	-480.608507	254.645172	-371.023812	-0.916685	-0.448861	22196.11194
42.692484	-461.534439	268.378501	-364.92011	-0.153722	0.314102	22224.34156
64.05544	-473.741842	266.089613	-383.994179	-0.916685	-0.448861	22227.39341
78.551732	-475.267768	258.459985	-367.208999	-0.153722	-1.211824	22174.74899
99.914689	-471.452954	291.267383	-381.705291	1.372204	-0.448861	22239.60082
122.803571	-473.741842	319.497004	-344.320116	1.372204	0.314102	22177.03787
138.825789	-450.85296	332.467371	-332.875675	-0.153722	-1.211824	22219.76379
148.744304	-470.689991	362.222917	-316.090495	0.609241	-0.448861	22201.45268
167.05541	-438.645556	334.756259	-303.883091	-0.153722	-0.448861	22224.34156
209.01836	-445.512221	339.334035	-317.616421	-0.916685	-1.211824	22195.34898
211.307249	-445.512221	359.934029	-295.490501	0.609241	-0.448861	22185.43046
225.040578	-423.386302	365.274768	-289.386799	-0.153722	-0.448861	22214.42305
232.670205	-417.2826	375.956247	-295.490501	-0.153722	-0.448861	22197.63787
243.351684	-418.808525	373.667358	-289.386799	-0.916685	-1.211824	22183.14158
254.033162	-417.2826	391.978464	-281.757172	-0.916685	-0.448861	22197.63787
275.396119	-398.208531	385.874762	-264.971992	-0.916685	-0.448861	22188.48232
284.551671	-392.867792	400.371054	-251.238662	-1.679647	-0.448861	22183.90454
315.833144	-370.741873	413.341421	-245.897923	-0.916685	-1.211824	22177.03787
336.433138	-352.430767	422.496974	-220.720153	-1.679647	-1.211824	22189.24528
331.855361	-346.327065	422.496974	-169.60165	-1.679647	-0.448861	22203.74157
348.640541	-329.541885	405.711793	-159.683134	0.609241	-0.448861	22159.48973
376.870163	-305.89004	419.445123	-146.712768	0.609241	0.314102	22192.29713
389.077566	-301.312264	414.104384	-148.238693	-0.916685	0.314102	22169.40825
398.996082	-277.660419	446.911781	-132.979438	-0.153722	-0.448861	22173.22306
398.996082	-279.949307	366.800694	-161.20906	1.372204	-0.448861	22219.00082
400.522007	-237.223394	435.46734	-140.609066	0.609241	-1.211824	22231.20823
423.41089	-225.778953	436.230303	-92.542413	2.135166	1.077065	22244.94156
411.203486	-215.097475	422.496974	-83.38686	1.372204	0.314102	22239.60082
433.329405	-193.734518	427.837713	-78.046121	0.609241	-0.448861	22226.63045
411.203486	-170.845636	404.948831	-66.60168	-0.916685	-0.448861	22225.10453
427.988666	-165.504897	404.185868	-44.475761	-0.916685	-0.448861	22227.39341
431.040517	-141.853052	408.763644	5.116817	-0.153722	-0.448861	22209.84527
431.040517	-118.201207	406.474756	8.168668	-0.153722	0.314102	22224.34156
431.80348	-99.890101	398.845129	10.457556	-0.153722	0.314102	22231.97119
434.092368	-67.082704	385.874762	41.739028	-0.916685	-1.211824	22214.42305
427.225703	-67.845666	388.16365	63.864948	-0.153722	0.314102	22203.74157
438.670144	-46.48271	348.489588	69.205687	-1.679647	-0.448861	22215.94897
428.751629	-42.667896	319.497004	108.116787	-0.916685	-0.448861	22195.34898
421.122001	-3.756796	346.2007	121.850116	0.609241	0.314102	22209.84527
416.544225	16.843198	329.41552	137.109371	-0.153722	1.077065	22221.28971
414.255337	35.154303	321.785892	147.790849	0.609241	0.314102	22225.10453
416.544225	51.176521	318.734041	155.420476	0.609241	0.314102	22222.81564
415.781262	67.961701	316.445153	166.101955	0.609241	1.077065	22230.44527
391.366455	78.643179	270.667389	136.346408	-0.153722	-0.448861	22064.88235
390.603492	105.346875	268.378501	192.80565	-0.153722	-0.448861	22212.13416
392.129417	130.524645	302.711824	204.250091	-0.153722	0.314102	22248.75637
373.055349	149.598714	298.89701	228.664899	0.609241	-0.448861	22239.60082
379.159051	169.435745	265.32665	239.346377	0.609241	-0.448861	22233.49712
356.270169	178.591298	250.067395	253.079707	0.609241	1.077065	22237.31193
366.951647	200.717217	242.437768	250.027856	1.372204	1.077065	22239.60082
344.062765	203.006105	206.578519	271.390812	-0.153722	-1.211824	22215.18601
343.299802	225.132025	173.008159	264.524148	-0.153722	-1.974786	22220.52675
332.618324	240.391279	171.482233	301.146359	-0.153722	0.314102	22231.20823
330.329436	252.598683	144.015575	289.701918	0.609241	0.314102	22216.71194
310.492404	264.043124	118.074842	281.309328	-0.153722	-1.211824	22224.34156
305.151665	272.435714	92.134109	311.827837	-0.153722	0.314102	22217.4749
280.736858	297.613485	47.119307	262.235259	-2.44261	-1.974786	22132.78604
280.736858	310.583851	85.267444	324.035241	-0.916685	-0.448861	22202.97861
279.210932	334.235696	56.27486	337.76857	0.609241	1.077065	22220.52675
265.477603	348.731988	55.511897	346.924123	-0.153722	-1.211824	22200.68972
253.270199	367.043094	28.808201	344.635235	-0.153722	-0.448861	22221.28971
243.351684	378.487535	18.889686	333.953757	-0.153722	-0.448861	22231.97119
229.618354	383.065311	-28.414004	362.946341	1.372204	0.314102	22216.71194
198.336882	392.983827	-37.569557	363.709303	-0.153722	-0.448861	22219.76379
198.336882	391.457901	-42.147333	369.813005	0.609241	0.314102	22229.6823
177.736888	399.850491	-71.139917	385.07226	0.609241	0.314102	22222.05268
151.033192	407.480119	-132.176936	351.5019	1.372204	0.314102	22243.41563
155.610969	428.080113	-150.488042	340.820421	0.609241	0.314102	22242.65267
135.010975	429.606038	-123.021383	381.257446	-0.153722	-0.448861	22203.74157
120.514683	431.131964	-143.621377	397.279664	0.609241	0.314102	22181.61565
89.996174	429.606038	-161.16952	397.279664	-0.916685	0.314102	22227.39341
70.922105	438.761591	-155.065818	381.257446	-0.153722	-0.448861	22190.00824
68.633217	431.894926	-171.850998	384.309297	0.609241	1.077065	22209.08231
43.455447	437.235666	-168.036185	391.938925	0.609241	0.314102	22226.63045
32.773968	431.131964	-181.006551	388.124111	0.609241	0.314102	22221.28971
22.09249	433.420852	-216.102837	382.020409	-0.153722	0.314102	22187.71935
6.070272	415.872709	-236.702831	375.153745	-0.153722	1.077065	22201.45268
-20.633423	431.131964	-248.910235	357.605602	-0.153722	-1.211824	22211.3712
-21.396386	432.657889	-296.976887	349.213011	0.609241	0.314102	22168.64528
-25.974162	420.450485	-254.250974	372.101894	-0.153722	-0.448861	22208.31935
-49.626007	419.687523	-271.799117	379.731521	-0.916685	-1.211824	78.585162
-59.544523	407.480119	-279.428744	363.709303	-0.916685	-1.211824	13.733329
-69.463038	416.635672	-278.665782	384.309297	0.609241	0.314102	12.970367
-90.063032	402.902342	-300.028738	388.887074	-0.153722	-0.448861	10.681478
-108.374138	406.717156	-307.658366	374.390782	-0.153722	0.314102	9.155553
-130.500057	409.006044	-303.080589	356.842639	0.609241	0.314102	9.918516
-134.314871	401.376417	-331.31021	349.213011	0.609241	0.314102	9.155553
-144.996349	383.828274	-395.39908	306.487098	0.609241	-0.448861	9.918516
-167.122269	389.169013	-382.428714	302.672284	0.609241	-0.448861	9.155553
-181.618561	379.250498	-322.91762	302.672284	1.372204	0.314102	8.39259
-184.670412	370.857907	-350.384279	298.857471	1.372204	1.077065	21444.59365
-208.322257	363.991243	-345.04354	295.042657	0.609241	0.314102	22183.90454
-231.211139	346.4431	-371.747235	259.183408	-0.916685	-0.448861	22186.19343
-241.129654	357.124578	-388.532416	261.472297	1.372204	1.077065	22190.7712
-252.574095	351.783839	-377.087975	246.976005	-0.916685	0.314102	22197.63787
-249.522244	338.05051	-387.769453	216.457495	-0.153722	0.314102	22215.18601
-293.774083	314.398665	-406.080559	206.53898	-0.916685	-1.974786	22172.4601
-295.300009	322.028292	-419.050925	192.80565	-0.916685	0.314102	22156.43788
-291.485195	308.294963	-393.110192	163.050104	-0.153722	-0.448861	22186.95639
-316.662965	283.880155	-409.13241	143.213072	-0.153722	-0.448861	22177.03787
-319.714816	267.857938	-397.687969	178.309358	1.372204	1.077065	22192.29713
-334.974071	258.702385	-407.606484	139.398259	-0.153722	-0.448861	22209.84527
-354.811102	238.102391	-386.243527	114.220488	0.609241	0.314102	22215.94897
-347.181475	233.524615	-363.354645	102.013085	0.609241	-0.448861	22217.4749
-362.440729	213.687584	-374.799086	85.227904	-0.153722	0.314102	22228.91934
-367.018506	199.191292	-406.080559	63.101985	0.609241	0.314102	22224.34156
-367.781469	196.139441	-398.450931	53.18347	1.372204	0.314102	22223.5786
-379.988872	172.487596	-421.339813	24.190886	0.609241	0.314102	22238.07489
-405.929605	158.754267	-364.880571	40.976066	0.609241	0.314102	22245.70452
-396.774053	138.154273	-354.962055	40.213103	-0.153722	0.314102	22227.39341
-412.033307	120.60613	-344.280577	19.613109	1.372204	1.077065	22235.02304
-422.714786	109.924651	-350.384279	2.827929	-0.153722	-0.448861	22231.97119
-432.633301	78.643179	-348.095391	-42.186873	-0.153722	-0.448861	22209.08231
-445.603668	91.613546	-335.887987	-13.957251	0.609241	1.077065	22225.86749
-447.892556	51.939483	-320.628732	-46.001686	-0.916685	-1.211824	22228.91934
-450.181444	47.361707	-304.606515	-58.972053	-0.916685	-0.448861	22212.89712
-453.996258	24.472825	-301.554664	-84.912786	-0.153722	0.314102	22225.10453
-453.233295	0.058017	-312.236142	-97.12019	-1.679647	-1.211824	22209.84527
-444.077742	-15.201237	-332.836136	-170.364612	-0.153722	0.314102	22195.34898
-450.944407	-39.616045	-394.636118	-226.823855	-0.153722	-0.448861	22196.11194
-451.70737	-51.060486	-310.710217	-171.127575	-0.916685	-0.448861	22109.89715
-444.840705	-54.8753	-267.221341	-164.26091	-0.153722	-1.211824	22207.55638
-441.788854	-67.845666	-241.280607	-192.490532	-0.916685	-0.448861	22219.76379
-436.448115	-77.764182	-246.621347	-190.964606	0.609241	0.314102	22229.6823
-434.922189	-97.601213	-212.288023	-199.357196	-0.153722	-1.211824	22214.42305
-417.374047	-121.253058	-201.606545	-207.749786	0.609241	-0.448861	22219.00082
-417.374047	-142.616015	-208.47321	-254.290513	-0.153722	-0.448861	22222.05268
-409.744419	-140.327126	-174.902849	-255.816439	0.609241	-0.448861	22243.41563
-402.114792	-171.608599	-149.725079	-241.320147	0.609241	-0.448861	22235.02304
-367.018506	-205.941922	-198.554694	-276.416433	0.609241	1.077065	22241.88971
-370.83332	-214.334512	-181.769514	-303.120129	0.609241	0.314102	22238.07489
-363.966655	-233.40858	-156.591744	-284.809023	0.609241	-1.211824	22225.86749
-356.337028	-234.934506	-124.547309	-316.090495	0.609241	-0.448861	22227.39341
-356.337028	-260.875239	-116.917681	-335.927526	-0.916685	-1.211824	22144.23048
-335.737034	-280.71227	-128.362122	-311.512719	0.609241	1.077065	22217.4749
-324.292593	-288.341897	-83.347321	-322.95716	-0.153722	0.314102	22226.63045
-309.796301	-300.549301	-75.717694	-326.771973	0.609241	0.314102	22231.20823
-309.033338	-315.808556	-42.147333	-359.579371	-0.153722	0.314102	22198.40083
-293.01112	-327.252997	-31.465855	-376.364551	-0.916685	0.314102	22205.2675
-260.966685	-357.771506	-72.665843	-384.757141	-0.916685	-1.211824	22209.08231
-251.04817	-350.141879	-84.873246	-408.408986	-0.153722	-0.448861	22204.50453
-229.685213	-367.690022	12.785984	-371.023812	-0.916685	-1.974786	22214.42305
-222.055586	-379.897426	12.023021	-385.520104	-0.153722	0.314102	22232.73415
-193.825965	-382.949277	41.015605	-400.016396	0.609241	0.314102	22215.18601
-171.700045	-390.578904	47.88227	-420.61639	-0.153722	-0.448861	22221.28971
-161.018567	-405.838159	63.141525	-415.275651	0.609241	-0.448861	22225.86749
-130.500057	-412.704823	93.660034	-405.357135	-0.916685	-0.448861	22148.80825
-119.818579	-418.045563	113.497065	-395.43862	1.372204	-0.448861	22212.13416
-79.381554	-437.882594	111.97114	-379.416402	0.609241	-0.448861	22241.88971
-77.855629	-447.038147	135.622985	-412.2238	0.609241	-1.211824	22220.52675
-46.574156	-465.349252	156.222978	-406.120098	-0.916685	-1.211824	22189.24528
-40.470454	-451.615923	184.4526	-393.149732	-0.916685	-0.448861	22235.02304
-17.581572	-470.689991	196.660003	-380.179365	-0.153722	-0.448861	22217.4749
-0.796392	-476.030731	219.548886	-376.364551	-0.153722	0.314102	22193.82305
-5.374169	-467.63814	241.674805	-346.609005	-0.916685	-0.448861	22221.28971
31.248043	-480.608507	253.119246	-362.631222	-0.916685	-1.211824	22219.76379
44.218409	-468.401103	257.697022	-346.609005	0.609241	-0.448861	22207.55638
67.107291	-472.97888	282.11183	-369.497887	-0.916685	-1.211824	22208.31935
80.077658	-482.134432	284.400718	-367.971961	-0.916685	-0.448861	22201.45268
112.885056	-482.134432	292.030346	-351.186781	-0.916685	0.314102	22181.61565
125.092459	-465.349252	297.371085	-350.423818	-0.916685	-1.211824	22173.98602
147.218379	-471.452954	285.926644	-346.609005	-0.916685	-2.737749	22181.61565
163.240596	-461.534439	342.385886	-330.586787	-0.153722	-0.448861	22201.45268
164.003559	-462.297401	351.541439	-303.883091	0.609241	0.314102	22205.2675
188.418367	-453.904811	358.408104	-318.379383	-0.916685	-1.211824	22211.3712
215.885025	-427.964078	348.489588	-294.727538	-0.153722	-1.211824	22199.16379
224.277615	-434.830743	353.067365	-303.120129	-0.153722	-1.974786	22197.63787
222.75169	-425.67519	369.089582	-293.201613	-0.153722	-1.211824	22194.58602
250.218348	-405.075196	400.371054	-305.409017	-0.153722	-0.448861	22209.84527
270.055379	-386.001128	406.474756	-289.386799	0.609241	-0.448861	22215.18601
286.84056	-397.445569	370.615508	-291.675688	-0.153722	-1.211824	22206.03046
307.440554	-389.815941	322.548855	-329.823824	-0.153722	-1.211824	22109.13419
305.914628	-381.423351	356.882178	-253.527551	-0.916685	-1.974786	22219.00082
324.988696	-361.58632	412.578458	-195.542383	0.609241	-0.448861	22222.05268
332.618324	-336.40855	418.68216	-182.572016	-0.153722	0.314102	22172.4601
357.796094	-328.778922	422.496974	-171.127575	-0.916685	-1.211824	22202.97861
363.136833	-321.912258	424.022899	-148.238693	0.609241	1.077065	22219.76379
377.633125	-305.127077	414.104384	-158.920171	-0.916685	-0.448861	22161.01566
382.210902	-288.341897	434.704377	-139.08314	-0.916685	-0.448861	22181.61565
394.418306	-277.660419	411.815495	-123.060923	-0.916685	0.314102	22209.08231
393.655343	-250.19376	410.28957	-141.372028	-0.916685	-0.448861	22198.40083
414.255337	-239.512282	411.815495	-124.586848	-1.679647	-0.448861	22206.03046
422.647927	-234.171543	393.50439	-102.460929	-0.916685	-1.211824	22219.00082
429.514591	-196.023406	405.711793	-94.831301	-0.153722	-0.448861	22223.5786
439.433107	-184.578965	429.363638	-71.179457	-0.153722	0.314102	22167.88232
434.092368	-169.31971	429.363638	-22.349841	-0.153722	-0.448861	22228.15638
440.19607	-146.430828	419.445123	10.457556	0.609241	-0.448861	22221.28971
440.19607	-147.193791	376.719209	15.035333	-0.153722	0.314102	22215.94897
437.907182	-98.364176	393.50439	15.798295	0.609241	0.314102	22240.36378
439.433107	-80.816033	391.978464	35.635327	-0.153722	-1.974786	22247.23045
444.010883	-68.608629	380.534023	54.709395	0.609241	1.077065	22233.49712
439.433107	-35.038269	373.667358	56.998283	1.372204	-0.448861	22236.54897
439.433107	-28.171604	291.267383	68.442724	0.609241	0.314102	22240.36378
431.040517	-5.282722	348.489588	132.531594	0.609241	-0.448861	22218.23786
412.729411	8.450607	366.800694	144.738998	-0.153722	-1.211824	22222.81564
424.936815	35.154303	346.2007	154.657514	-0.153722	0.314102	22231.20823
410.440523	40.495042	327.889594	166.864917	-0.916685	-0.448861	22213.66009
385.262753	58.043185	298.89701	163.050104	-0.916685	-0.448861	22137.36381
404.336821	96.954285	289.741457	169.153806	-0.916685	-1.974786	22226.63045
386.025715	100.769099	321.02293	198.14639	-0.916685	0.314102	22192.29713
386.788678	112.21354	282.11183	197.383427	-0.916685	-1.974786	22205.2675
357.033131	142.732049	253.119246	209.590831	-0.916685	-0.448861	22197.63787
367.71461	141.969086	267.615538	178.309358	-0.153722	-0.448861	22199.16379
352.455355	168.672782	276.008128	150.8427	-0.153722	0.314102	22217.4749
354.744243	196.902403	208.104445	223.32416	-0.153722	0.314102	22229.6823
347.877579	212.924621	187.504451	268.338961	0.609241	-1.211824	22220.52675
350.166467	216.739435	174.534084	267.575999	-0.916685	-1.211824	22219.00082
337.1961	244.969056	176.06001	296.568583	0.609241	-0.448861	22230.44527
337.959063	263.280162	131.808171	289.701918	-0.153722	-1.211824	22218.23786
324.988696	280.065342	143.252612	318.694502	-0.153722	-1.211824	22240.36378
318.122032	293.035708	98.23781	315.642651	0.609241	0.314102	22215.94897
295.996112	309.820888	91.371146	343.10931	-0.153722	-0.448861	22235.786
299.810926	323.554218	66.956338	352.264862	-0.153722	-1.974786	22224.34156
270.055379	331.183845	28.808201	334.716719	-0.153722	0.314102	22235.02304
280.736858	345.680137	44.067456	365.235229	-0.153722	-0.448861	22225.10453
260.136864	358.650504	48.645233	357.605602	-0.153722	0.314102	22214.42305
229.618354	365.517168	24.230425	364.472266	-0.916685	-0.448861	22225.10453
231.14428	376.198647	-29.939929	376.67967	-0.153722	0.314102	22228.91934
200.62577	389.169013	-24.59919	362.946341	0.609241	-0.448861	22216.71194
186.129478	384.591237	-54.354737	373.627819	-0.916685	-1.211824	22205.2675
181.551702	406.717156	-77.243619	360.657453	-0.153722	-1.211824	22212.89712
153.322081	417.398634	-129.125085	362.183378	-1.679647	0.314102	22184.6675
157.899857	406.717156	-166.510259	362.946341	-1.679647	-0.448861	22202.97861
147.218379	428.843075	-169.56211	333.190794	-0.916685	-1.211824	22201.45268
115.173944	434.183815	-187.110253	351.5019	-0.153722	-0.448861	22211.3712
98.388764	438.761591	-146.673228	390.412999	-0.153722	-0.448861	22193.06009
77.78877	432.657889	-148.962116	382.783372	-0.916685	0.314102	22222.05268
66.344329	440.287516	-152.77693	372.101894	-0.916685	0.314102	22205.2675
52.610999	425.028262	-180.243589	384.309297	-0.916685	-1.211824	22183.90454
50.322111	440.287516	-171.850998	382.020409	1.372204	-0.448861	22235.786
28.196192	438.761591	-198.554694	375.153745	0.609241	1.077065	22236.54897
10.648049	450.968995	-214.576912	391.175962	0.609241	0.314102	22229.6823
-6.900094	440.287516	-230.599129	383.546335	0.609241	1.077065	22209.84527
-2.322318	437.998628	-242.04357	372.864856	-0.153722	0.314102	22224.34156
-16.81861	432.657889	-258.065788	383.546335	0.609241	0.314102	22220.52675
-38.944529	423.502336	-314.52503	324.798204	0.609241	1.077065	236.518448
-45.811194	412.820858	-268.747266	369.813005	0.609241	-0.448861	16.78518
-59.544523	409.769007	-281.717633	384.309297	-0.153722	-0.448861	12.207404
-91.588958	425.791224	-284.769483	374.390782	0.609241	0.314102	9.918516
-94.640809	392.983827	-312.236142	393.46485	1.372204	1.077065	10.681478
-122.107467	392.983827	-311.473179	350.738937	-1.679647	-1.211824	9.155553
-132.025983	396.79864	-327.495397	343.10931	-0.916685	-0.448861	10.681478
-147.285238	392.220864	-377.087975	307.250061	-0.153722	-0.448861	9.155553
-182.381524	380.01346	-358.776869	283.598216	-0.916685	-1.211824	8.39259
-183.907449	376.198647	-364.117608	297.331545	0.609241	-0.448861	9.155553
-195.35189	387.643088	-334.362061	279.783402	-0.153722	0.314102	21165.34928
-209.848182	375.435684	-354.962055	292.753769	0.609241	0.314102	22179.32676
-221.292623	367.043094	-361.065757	281.309328	0.609241	0.314102	22197.63787
-241.129654	353.309764	-358.013906	259.946371	0.609241	-1.211824	22139.6527
-239.603729	344.917174	-361.82872	237.057489	-0.153722	0.314102	22202.97861
-260.966685	347.206063	-355.725018	245.450079	0.609241	1.077065	22220.52675
-270.122238	344.154212	-364.117608	230.190824	-0.153722	1.077065	22208.31935
-293.01112	325.080143	-395.39908	180.598247	0.609241	1.077065	22170.93417
-312.848152	309.820888	-387.00649	211.116756	0.609241	0.314102	22199.92676
-305.981487	282.35423	-399.213894	182.124172	0.609241	-1.211824	22196.87491
-318.188891	262.517199	-415.236111	156.946402	-0.153722	0.314102	22192.29713
-334.211108	262.517199	-391.584267	127.953818	-0.153722	-1.211824	22218.23786
-345.655549	241.154242	-382.428714	127.953818	0.609241	-0.448861	22230.44527
-349.470363	235.813503	-364.880571	114.220488	-1.679647	-0.448861	22212.13416
-375.411096	195.376478	-374.799086	82.176054	-0.916685	-0.448861	22219.76379
-367.018506	190.798702	-433.547217	69.205687	-1.679647	1.077065	22210.60823
-377.699984	184.695	-428.206478	28.005699	-1.679647	-0.448861	22135.07492
-396.01109	163.332043	-407.606484	46.316805	-2.44261	-1.211824	22199.92676
-408.218494	148.072788	-393.110192	39.45014	-0.153722	-0.448861	22215.18601
-410.507382	122.132055	-385.480565	5.87978	-0.916685	1.077065	22208.31935
-405.166643	122.132055	-361.065757	-20.060953	-0.153722	1.077065	22220.52675
-425.003674	100.769099	-367.932422	-12.431326	-0.916685	0.314102	22228.15638
-435.685152	89.324658	-373.273161	-9.379475	-0.153722	1.077065	22225.86749
-440.262929	77.880216	-345.806502	-11.668363	-0.916685	-0.448861	22215.18601
-453.233295	41.258005	-308.421328	-41.42391	-0.153722	-0.448861	22225.86749
-452.470332	58.806148	-299.265775	-49.8165	0.609241	-0.448861	22242.65267
-446.366631	29.813564	-301.554664	-72.705382	0.609241	-1.211824	22237.31193
-433.396264	19.895048	-309.947254	-97.883152	-0.153722	-0.448861	22244.17859
-441.788854	13.028384	-316.050956	-108.564631	0.609241	-0.448861	22236.54897
-448.655519	-19.779014	-301.554664	-129.927587	-0.153722	-0.448861	22145.7564
-444.840705	-25.882716	-280.191707	-143.660917	-0.153722	-0.448861	22226.63045
-427.292562	-45.719747	-280.95467	-194.016457	-0.153722	-1.211824	22220.52675
-436.448115	-72.423443	-255.776899	-178.757202	-0.153722	0.314102	22213.66009
-434.159227	-83.867884	-230.599129	-173.416463	0.609241	0.314102	22226.63045
-441.788854	-98.364176	-238.228757	-187.149793	-0.153722	0.314102	22229.6823
-445.603668	-119.727132	-223.732465	-209.275712	0.609241	0.314102	22214.42305
-443.31478	-133.460462	-206.184322	-255.816439	-0.916685	-1.211824	22201.45268
-417.374047	-155.586381	-208.47321	-255.053476	-0.916685	-0.448861	22215.18601
-409.744419	-162.453046	-214.576912	-255.053476	-0.153722	0.314102	22192.29713
-401.351829	-183.05304	-193.976918	-274.890507	-0.916685	0.314102	22212.89712
-379.988872	-205.941922	-171.850998	-298.542352	-0.153722	0.314102	22230.44527
-379.22591	-212.045624	-191.68803	-312.275681	-0.916685	-1.974786	22213.66009
-369.307394	-227.304878	-139.806563	-310.749756	0.609241	-0.448861	22200.68972
-350.996288	-248.667835	-117.680644	-297.016427	-0.916685	-1.211824	22228.91934
-342.603698	-262.401164	-96.317687	-301.594203	0.609241	0.314102	22219.00082
-311.322226	-258.586351	-85.636209	-331.34975	0.609241	-0.448861	22219.76379
-306.74445	-294.445599	-55.1177	-339.74234	0.609241	0.314102	22249.51933
-303.692599	-299.023376	-30.702892	-339.74234	0.609241	1.077065	22240.36378
-283.855568	-309.704854	-46.72511	-364.92011	0.609241	0.314102	22231.20823
-260.203723	-325.727071	-48.251035	-371.786775	0.609241	0.314102	22238.83786
-247.233356	-356.245581	-29.176967	-424.431204	-0.153722	1.077065	22231.97119
-241.892617	-363.875208	3.630431	-382.468253	0.609241	0.314102	22217.4749
-236.551878	-365.401134	26.519313	-387.04603	-0.916685	-0.448861	22224.34156
-203.74448	-383.712239	18.126723	-406.883061	-0.153722	-1.211824	22225.10453
-188.485225	-400.49742	59.326711	-409.171949	-0.153722	-1.211824	22215.18601
-167.122269	-410.415935	70.008189	-393.149732	0.609241	-0.448861	22197.63787
-149.574126	-414.993712	82.978556	-407.646024	-0.916685	0.314102	22204.50453
-125.159318	-437.882594	96.711885	-378.65344	-0.916685	0.314102	22193.82305
-121.344505	-447.038147	112.734102	-422.905278	-0.916685	-0.448861	22183.14158
-94.640809	-438.645556	118.074842	-395.43862	-0.916685	-1.211824	22202.97861
-74.803778	-447.038147	138.674835	-441.216384	-0.153722	-0.448861	22201.45268
-66.411188	-467.63814	93.660034	-452.660825	-0.153722	0.314102	22215.18601
-36.655641	-486.712209	155.460016	-442.742309	0.609241	-0.448861	22202.97861
-17.581572	-476.030731	208.104445	-370.260849	-0.153722	-0.448861	22208.31935
3.018422	-474.504805	237.859991	-373.3127	-0.153722	-0.448861	22221.28971
22.09249	-465.349252	238.622954	-365.683073	-0.153722	-0.448861	22208.31935
42.692484	-471.452954	277.534054	-340.505303	0.609241	-0.448861	22221.28971
50.322111	-453.141848	301.948861	-390.097881	-0.153722	-0.448861	22231.97119
65.581366	-457.719625	301.185898	-342.794191	0.609241	-0.448861	22241.88971
101.440615	-464.586289	314.919228	-345.083079	-0.916685	-1.211824	22206.03046
118.225795	-464.586289	330.178482	-358.053446	0.609241	0.314102	22190.7712
131.196161	-480.608507	327.126632	-340.505303	-0.153722	-1.211824	22218.23786
162.477634	-462.297401	314.156265	-335.164564	-0.916685	-0.448861	22177.80084
178.499851	-463.823327	343.148849	-317.616421	-0.153722	0.314102	22204.50453
188.418367	-448.564072	352.304402	-307.697905	-0.153722	1.077065	22217.4749
192.996143	-437.882594	361.459955	-296.253464	0.609241	0.314102	22203.74157
221.225764	-438.645556	384.348837	-297.016427	0.609241	1.077065	22204.50453
233.433168	-422.623339	394.267352	-283.283097	-0.153722	1.077065	22192.29713
234.196131	-421.097413	371.37847	-290.912725	-0.153722	-0.448861	22196.11194
265.477603	-405.075196	362.98588	-290.149762	-0.916685	-0.448861	22152.62307
283.788709	-389.815941	373.667358	-306.17198	0.609241	-1.974786	21924.49721
294.470187	-377.608537	399.608092	-280.231246	-0.153722	-0.448861	22215.18601
283.025746	-366.164096	416.393272	-264.209029	-0.916685	0.314102	22175.51195
327.277585	-335.645587	379.77106	-223.772004	1.372204	0.314102	22202.97861
338.722026	-354.719655	411.815495	-216.905339	0.609241	-0.448861	22209.08231
347.877579	-328.778922	425.548825	-166.549799	0.609241	0.314102	22197.63787
369.240535	-328.01596	430.889564	-156.631283	1.372204	0.314102	22193.06009
380.684976	-295.208562	432.415489	-150.527581	0.609241	-0.448861	22234.26008
400.522007	-272.31968	441.571042	-149.001656	1.372204	1.077065	22229.6823
382.973865	-254.008574	429.363638	-135.268326	1.372204	-0.448861	22233.49712
400.522007	-255.5345	435.46734	-113.90537	0.609241	-0.448861	22241.88971
405.099784	-232.645617	427.837713	-105.51278	-0.153722	0.314102	22219.00082
412.729411	-220.438214	414.867346	-96.357227	-0.916685	-0.448861	22222.05268
418.07015	-204.415996	411.052533	-92.542413	-0.153722	-0.448861	22200.68972
431.040517	-168.556748	392.741427	-59.735016	0.609241	0.314102	22215.18601
431.040517	-159.401195	419.445123	-36.083171	-0.153722	-0.448861	22220.52675
433.329405	-138.801201	424.785862	-4.801698	0.609241	0.314102	22231.20823
419.596076	-134.223424	408.763644	-7.090587	-0.916685	0.314102	22198.40083
433.329405	-122.016021	379.008098	17.324221	-0.916685	0.314102	22202.97861
422.647927	-99.127139	380.534023	29.531625	-0.916685	0.314102	22207.55638
425.699778	-59.453076	350.778476	23.427923	-0.916685	-1.211824	22209.84527
433.329405	-42.667896	350.015514	79.124203	-0.916685	-1.211824	22207.55638
438.670144	-25.119753	308.815526	79.124203	-0.153722	-0.448861	22228.15638
417.307188	-14.438275	332.467371	70.731612	-0.153722	1.077065	22226.63045
411.966449	23.709862	325.600706	108.116787	0.609241	0.314102	22217.4749
430.277554	16.080235	306.526638	127.190855	-0.916685	-0.448861	22224.34156
414.255337	44.309856	325.600706	156.183439	0.609241	1.077065	22190.00824
408.914598	77.880216	334.756259	185.176023	-0.153722	-0.448861	22231.97119
413.492374	87.798732	322.548855	186.701948	0.609241	0.314102	22244.17859
382.210902	106.8728	324.074781	204.250091	1.372204	-1.211824	22247.23045
383.736827	135.102422	306.526638	195.857501	0.609241	0.314102	22222.05268
383.736827	137.39131	265.32665	219.509346	-0.153722	-0.448861	22232.73415
373.055349	150.361676	269.904426	250.027856	0.609241	0.314102	22230.44527
358.559057	157.228341	221.074811	217.220458	-0.916685	1.077065	22210.60823
353.981281	196.902403	228.704438	256.89452	-0.153722	0.314102	22224.34156
347.114616	209.109807	175.297047	259.946371	0.609241	-0.448861	22231.20823
347.877579	219.028323	181.400749	237.057489	0.609241	1.077065	22214.42305
332.618324	241.917205	180.637786	280.546365	-0.153722	-0.448861	22221.28971
324.988696	256.413497	126.467432	282.072291	-1.679647	-1.974786	22209.08231
288.366485	259.465348	116.548916	291.227843	-0.916685	-1.211824	22190.00824
318.884995	250.309795	91.371146	327.087092	-1.679647	-1.211824	22201.45268
296.759075	294.561634	80.689667	324.035241	-0.916685	0.314102	22215.94897
299.810926	316.687553	73.823003	341.583384	-0.916685	-0.448861	22214.42305
275.396119	340.339398	57.800785	336.242645	-0.153722	-1.211824	22220.52675
267.766491	352.546802	41.015605	317.168576	-0.153722	0.314102	22228.91934
244.114646	371.62087	22.704499	302.672284	0.609241	0.314102	22219.00082
243.351684	374.672721	-3.999196	354.553751	0.609241	0.314102	22220.52675
228.092429	379.250498	-6.288085	375.153745	-0.153722	-0.448861	22226.63045
215.122062	386.880125	-20.784377	386.598186	1.372204	0.314102	22246.46748
196.047994	405.191231	-68.851029	392.701887	1.372204	0.314102	22235.02304
199.862808	418.92456	-71.139917	373.627819	-0.153722	-0.448861	22214.42305
168.581335	412.057895	-94.028799	356.842639	-0.153722	-0.448861	22212.13416
151.033192	424.265299	-132.939899	392.701887	0.609241	0.314102	22218.23786
115.936907	434.946777	-127.59916	391.938925	-0.153722	-0.448861	22214.42305
105.255428	425.791224	-142.858414	390.412999	0.609241	0.314102	22214.42305
90.759136	434.946777	-123.021383	384.309297	0.609241	0.314102	22213.66009
86.944323	425.028262	-152.013967	385.835223	0.609241	1.840027	22225.10453
67.107291	438.761591	-166.510259	362.946341	-0.916685	0.314102	22198.40083
51.085074	430.369001	-175.665812	382.783372	-0.916685	-0.448861	22188.48232
41.166558	431.131964	-179.480626	390.412999	-0.916685	-0.448861	22210.60823
26.670266	434.183815	-187.110253	376.67967	-0.153722	0.314102	22183.90454
14.462863	431.131964	-235.176906	357.605602	0.609241	-1.974786	22191.53417
-2.322318	425.028262	-236.702831	383.546335	-0.153722	0.314102	22215.18601
-24.448237	434.183815	-234.413943	366.761154	-0.916685	-1.974786	22224.34156
-24.448237	420.450485	-278.665782	335.479682	0.609241	-0.448861	21972.56386
-46.574156	415.872709	-265.695415	373.627819	-0.153722	-0.448861	159.459212
-63.359337	421.976411	-290.110223	375.916707	0.609241	0.314102	14.496292
-72.514889	412.820858	-267.221341	388.124111	-1.679647	-1.211824	13.733329
-90.825995	418.161597	-285.532446	378.205595	0.609241	-1.211824	10.681478
-95.403772	406.717156	-288.584297	369.813005	0.609241	0.314102	9.155553
-113.714877	392.983827	-303.843552	357.605602	0.609241	-0.448861	10.681478
-133.551908	399.850491	-338.939838	348.450049	0.609241	1.077065	8.39259
-143.470424	397.561603	-370.984273	331.664869	-0.153722	-0.448861	11.444441
-161.78153	386.117162	-336.65095	320.98339	1.372204	1.077065	9.155553
-190.011151	387.643088	-364.117608	314.116726	-0.916685	-0.448861	7.629627
-195.35189	381.539386	-345.806502	308.013024	-0.153722	0.314102	20771.66051
-209.085219	370.857907	-375.562049	270.62785	-0.153722	-1.211824	22173.22306
-216.714847	373.909758	-450.332397	217.983421	-0.916685	-0.448861	22070.22309
-235.788915	354.072727	-380.139826	264.524148	-0.153722	0.314102	22209.08231
-270.885201	337.287547	-364.880571	249.264893	-0.916685	0.314102	22192.29713
-260.203723	333.472733	-376.325012	236.294526	-0.916685	0.314102	22185.43046
-296.825934	332.709771	-364.880571	224.850085	-0.153722	-1.211824	22162.54158
-279.277791	302.954224	-393.110192	171.442694	-0.153722	-0.448861	22193.06009
-303.692599	306.769038	-380.902788	160.761215	0.609241	-0.448861	22181.61565
-305.218524	302.191261	-407.606484	157.709364	0.609241	-0.448861	22186.19343
-315.13704	277.776454	-435.073143	151.605663	-0.153722	0.314102	22228.15638
-322.003704	270.909789	-400.739819	154.657514	-0.153722	-0.448861	22214.42305
-354.048139	235.05054	-420.576851	128.71678	-0.153722	0.314102	22223.5786
-352.522214	228.183876	-428.969441	87.516793	-1.679647	-1.211824	22225.86749
-352.522214	218.26536	-377.087975	98.198271	1.372204	-0.448861	22238.83786
-369.307394	202.243143	-412.184261	54.709395	-0.153722	-0.448861	22220.52675
-385.329612	188.509813	-422.865739	50.131619	2.135166	0.314102	22245.70452
-415.085158	177.065372	-396.162043	44.027917	-0.916685	-0.448861	22220.52675
-408.981456	139.680198	-403.028708	46.316805	-0.153722	-0.448861	22227.39341
-403.640717	132.813534	-370.984273	24.190886	-0.153722	0.314102	22227.39341
-415.848121	125.183906	-364.117608	12.746444	-0.916685	-1.211824	22211.3712
-426.529599	107.635763	-358.776869	-7.853549	0.609241	0.314102	22222.05268
-440.262929	85.509844	-363.354645	-11.668363	-0.153722	-1.211824	22228.91934
-452.470332	64.146887	-363.354645	-76.520196	-0.153722	0.314102	22215.94897
-445.603668	62.620962	-328.258359	-42.949835	-0.916685	-0.448861	22199.92676
-444.840705	39.73208	-319.102807	-60.497978	-0.916685	-0.448861	22213.66009
-465.440699	22.946899	-314.52503	-95.594264	-0.916685	-1.211824	22200.68972
-470.781438	31.33949	-309.184291	-124.586848	-0.153722	-0.448861	22207.55638
-439.499966	-5.282722	-310.710217	-113.90537	-0.153722	0.314102	22206.79342
-439.499966	-15.9642	-308.421328	-129.164625	-0.153722	0.314102	22225.10453
-452.470332	-34.275306	-272.56208	-162.734985	-0.916685	-1.211824	22206.79342
-459.336997	-56.401225	-258.82875	-174.179426	-0.916685	-0.448861	22221.28971
-431.107376	-67.082704	-226.021353	-181.809053	-0.153722	-0.448861	22225.10453
-435.685152	-80.05307	-245.095421	-188.675718	0.609241	-0.448861	22212.89712
-417.374047	-102.941952	-213.813949	-218.431265	1.372204	-0.448861	22249.51933
-419.662935	-109.808617	-219.154688	-202.409047	0.609241	1.077065	22249.51933
-405.929605	-122.016021	-192.450992	-230.638669	1.372204	0.314102	22236.54897
-420.425897	-151.771567	-200.843582	-239.794221	0.609241	0.314102	22238.07489
-410.507382	-167.030822	-188.636179	-246.660886	-0.153722	-1.211824	22238.83786
-405.166643	-188.393779	-167.273222	-289.386799	-0.153722	-1.211824	22215.18601
-383.040723	-206.704884	-171.850998	-271.075694	-0.153722	1.077065	22219.76379
-371.596282	-225.01599	-155.065818	-291.675688	-0.916685	-0.448861	22227.39341
-354.048139	-241.80117	-132.176936	-290.149762	-0.153722	0.314102	22213.66009
-344.892587	-242.564133	-115.391756	-313.801607	0.609241	0.314102	22219.76379
-343.366661	-271.556717	-103.184352	-319.142346	-0.153722	0.314102	22226.63045
-331.159257	-282.238195	-92.502874	-323.720122	-0.916685	0.314102	22193.06009
-328.870369	-298.260413	-57.406588	-331.34975	-0.153722	0.314102	22204.50453
-301.40371	-312.756705	-19.258451	-347.371967	-0.153722	1.077065	22215.94897
-286.907418	-319.623369	-39.858445	-372.549738	-1.679647	0.314102	22209.08231
-270.885201	-328.778922	-36.043631	-367.208999	-0.153722	-0.448861	22218.23786
-257.151872	-349.378916	-7.81401	-389.334918	-0.153722	0.314102	22228.15638
-228.92225	-353.19373	-12.391786	-383.231216	-0.153722	-0.448861	22219.00082
-208.322257	-363.112245	3.630431	-404.594173	0.609241	0.314102	22219.00082
-199.166704	-385.238165	-49.013998	-454.186751	0.609241	-0.448861	22057.25272
-176.277822	-396.682606	25.75635	-435.875645	-0.153722	-1.211824	22196.11194
-165.596343	-408.89001	53.985972	-429.00898	0.609241	-0.448861	22237.31193
-135.840797	-405.075196	107.393363	-402.305284	1.372204	0.314102	22241.88971
-138.129685	-418.808525	133.334096	-372.549738	-0.153722	-0.448861	22206.79342
-106.848213	-433.304817	141.726686	-389.334918	-0.153722	-1.211824	22215.94897
-80.144517	-452.378886	122.652618	-396.201583	-0.916685	-0.448861	22222.81564
-74.803778	-463.823327	127.230394	-412.2238	-0.153722	0.314102	22199.92676
-49.626007	-458.482588	165.378531	-409.934912	-0.916685	-1.211824	22200.68972
-30.551939	-469.164066	198.948892	-390.097881	-0.153722	-1.211824	22222.81564
-20.633423	-465.349252	228.704438	-387.808992	0.609241	1.077065	22225.86749
3.018422	-486.712209	249.304432	-368.734924	-0.153722	-0.448861	22177.80084
15.225825	-478.319619	242.437768	-382.468253	-0.153722	-0.448861	22198.40083
34.299894	-471.452954	207.341482	-409.934912	-0.916685	-0.448861	22131.26011
55.66285	-470.689991	266.089613	-371.786775	-1.679647	-0.448861	22186.95639
73.210993	-472.97888	284.400718	-368.734924	-1.679647	-0.448861	22193.06009
94.57395	-493.578873	276.008128	-364.157148	-0.916685	-0.448861	22199.16379
98.388764	-468.401103	298.89701	-360.342334	-0.153722	0.314102	22199.92676
132.722087	-475.267768	316.445153	-348.13493	-0.916685	-0.448861	22196.11194
147.218379	-457.719625	328.652557	-332.875675	0.609241	-0.448861	22206.79342
157.136894	-453.904811	344.674774	-326.771973	0.609241	0.314102	22185.43046
175.448	-468.401103	343.148849	-335.164564	-0.153722	-1.211824	22181.61565
191.470218	-440.934445	332.467371	-356.52752	0.609241	-0.448861	22225.86749
226.566503	-431.015929	348.489588	-313.038644	0.609241	0.314102	22224.34156
250.218348	-428.727041	384.348837	-286.334948	-0.153722	-0.448861	22223.5786
250.981311	-406.601121	391.978464	-288.623837	0.609241	0.314102	22215.94897
267.003528	-398.208531	387.400688	-287.860874	1.372204	0.314102	22111.42308
260.136864	-386.76409	404.948831	-258.86829	-0.153722	-1.211824	22205.2675
302.862777	-389.052979	389.689576	-268.023843	0.609241	0.314102	22170.17121
302.862777	-376.082612	407.237719	-224.534967	0.609241	-0.448861	22215.18601
324.225734	-359.297432	411.052533	-205.460898	0.609241	-0.448861	22196.87491
340.247951	-339.460401	389.689576	-206.986824	-0.916685	-1.211824	22173.22306
351.692392	-343.275214	425.548825	-175.705352	-0.916685	0.314102	22196.11194
357.796094	-325.727071	395.030315	-182.572016	-0.916685	-0.448861	22185.43046
375.344237	-302.838189	417.156234	-158.920171	-0.153722	0.314102	22207.55638
369.240535	-281.475233	432.415489	-140.609066	0.609241	0.314102	22217.4749
399.759045	-274.608568	426.311787	-130.69055	-0.916685	-0.448861	22205.2675
400.522007	-256.297462	437.756228	-118.483146	-0.916685	1.077065	22224.34156
398.996082	-230.356729	386.637725	-116.957221	-0.153722	1.077065	22233.49712
410.440523	-218.149325	412.578458	-94.831301	0.609241	0.314102	22184.6675
415.781262	-195.260443	430.126601	-65.838717	-0.916685	-0.448861	22221.28971
431.040517	-188.393779	434.704377	-55.157239	0.609241	-0.448861	22228.15638
439.433107	-165.504897	420.208085	-58.20909	-0.153722	-0.448861	22215.18601
442.484958	-144.14194	408.000682	-10.9054	0.609241	-0.448861	22243.41563
442.484958	-112.097505	412.578458	-13.957251	0.609241	0.314102	22244.94156
437.907182	-112.860468	376.719209	6.642743	-0.153722	-0.448861	22227.39341
437.907182	-72.423443	398.845129	21.901997	0.609241	-1.211824	22230.44527
426.462741	-77.001219	372.904396	47.079768	-0.153722	-1.211824	22230.44527
433.329405	-52.586412	383.585874	76.072352	-0.916685	1.077065	22221.28971
431.040517	-35.801231	353.067365	107.353824	-0.153722	-0.448861	22219.00082
434.092368	-4.519759	346.2007	121.087153	-0.153722	-1.211824	22228.91934
416.544225	8.450607	351.541439	120.32419	0.609241	-0.448861	22227.39341
421.122001	31.33949	321.02293	154.657514	-0.916685	-1.974786	22210.60823
416.544225	37.443191	346.2007	169.153806	-0.916685	-0.448861	22206.79342
405.862747	47.361707	308.815526	147.790849	-0.916685	-0.448861	22207.55638
395.181268	68.724664	284.400718	166.101955	-0.916685	-0.448861	22192.29713
395.944231	105.346875	302.711824	192.80565	0.609241	1.077065	22214.42305
370.003498	119.843167	303.474787	212.642682	-0.153722	0.314102	22219.76379
391.366455	127.472794	259.985911	208.064905	-0.153722	0.314102	22215.94897
371.529423	163.332043	249.304432	211.879719	-0.916685	-0.448861	22225.10453
362.373871	184.695	245.489619	243.924154	-0.153722	0.314102	22232.73415
363.136833	190.035739	238.622954	251.553781	0.609241	-0.448861	22214.42305
353.981281	206.057956	191.319264	248.50193	-0.153722	-0.448861	22223.5786
337.1961	224.369062	174.534084	278.257477	-0.153722	-1.211824	22252.57118
345.58869	238.865354	143.252612	271.390812	0.609241	-0.448861	22224.34156
320.41092	251.83572	156.985941	302.672284	0.609241	0.314102	22242.65267
330.329436	284.643118	137.911873	298.857471	2.135166	0.314102	22242.65267
311.255367	297.613485	90.608183	317.931539	-0.153722	-1.211824	22220.52675
286.84056	290.74682	71.534115	315.642651	-0.153722	-0.448861	22220.52675
266.240566	306.006075	70.008189	317.931539	-0.916685	0.314102	22225.86749
280.736858	320.502367	76.111891	354.553751	-0.916685	0.314102	22217.4749
266.240566	347.206063	37.200791	345.398198	-0.153722	1.840027	22222.05268
255.559087	364.754206	24.230425	340.820421	0.609241	2.60299	22232.73415
244.114646	356.361615	22.704499	365.998192	-0.153722	-0.448861	22210.60823
224.277615	364.754206	13.548947	359.89449	-1.679647	0.314102	22198.40083
222.75169	371.62087	-61.221402	294.279694	-0.153722	-0.448861	22209.84527
189.181329	390.694939	-80.29547	352.264862	-0.916685	-0.448861	22185.43046
166.292447	396.79864	-99.369538	384.309297	-0.916685	0.314102	22088.5342
164.766522	415.109746	-91.739911	390.412999	0.609241	0.314102	22224.34156
154.848006	429.606038	-97.08065	364.472266	0.609241	0.314102	22195.34898
130.433199	413.583821	-135.99175	379.731521	-0.153722	-1.211824	22210.60823
118.225795	432.657889	-129.888048	397.279664	-0.916685	-1.211824	22221.28971
95.336913	430.369001	-142.095452	383.546335	-0.153722	-0.448861	22194.58602
91.522099	430.369001	-139.806563	353.027825	0.609241	-1.211824	22198.40083
77.025807	454.783808	-168.799147	348.450049	0.609241	-0.448861	22242.65267
42.692484	454.020846	-202.369508	350.738937	0.609241	0.314102	22242.65267
34.299894	440.287516	-229.836166	346.161161	0.609241	-1.211824	22193.82305
27.433229	437.998628	-182.532477	387.361148	0.609241	-0.448861	22228.15638
16.751751	441.813442	-201.606545	367.524117	-0.916685	-0.448861	22230.44527
-3.848243	411.294932	-231.362092	380.494484	-0.153722	-1.211824	22191.53417
-18.344535	434.946777	-223.732465	375.916707	-0.153722	-1.211824	22099.97864
-35.892678	424.265299	-241.280607	382.020409	1.372204	0.314102	22224.34156
-37.418604	419.687523	-248.910235	370.575968	1.372204	0.314102	231.177709
-56.492672	419.687523	-271.036154	369.050043	0.609241	0.314102	16.78518
-90.825995	415.109746	-283.243558	382.020409	-0.916685	-0.448861	10.681478
-110.663026	405.191231	-309.947254	340.820421	-0.153722	0.314102	10.681478
-108.374138	402.902342	-313.762067	348.450049	-0.916685	-0.448861	9.918516
-121.344505	405.954193	-319.102807	358.368564	-0.153722	0.314102	8.39259
-132.025983	400.613454	-325.206509	346.161161	-0.153722	0.314102	10.681478
-159.492641	389.169013	-339.702801	334.716719	0.609241	-0.448861	9.155553
-163.307455	387.643088	-345.806502	318.694502	-0.153722	0.314102	10.681478
-171.700045	384.591237	-352.673167	310.301912	0.609241	-1.211824	9.155553
-189.248188	387.643088	-366.406496	297.331545	-0.916685	-0.448861	18475.14267
-199.166704	363.991243	-359.539832	276.731551	-0.153722	-0.448861	21768.08985
-215.188921	363.991243	-374.799086	269.101924	0.609241	-0.448861	22196.11194
-253.337058	355.598653	-374.799086	285.887104	0.609241	-0.448861	22178.5638
-222.818549	354.072727	-398.450931	193.568613	0.609241	1.077065	22220.52675
-257.151872	342.628286	-385.480565	211.116756	0.609241	0.314102	22201.45268
-260.966685	344.154212	-360.302794	231.71675	0.609241	0.314102	22202.97861
-288.433344	317.450516	-371.747235	205.013054	-0.153722	-0.448861	22207.55638
-285.381493	312.872739	-399.213894	186.701948	-0.916685	-1.211824	22196.11194
-309.033338	296.850522	-398.450931	194.331576	-0.153722	-0.448861	22215.18601
-318.951853	277.776454	-387.769453	166.864917	-0.916685	-1.211824	22223.5786
-325.818518	260.991273	-387.769453	147.790849	0.609241	-0.448861	22228.15638
-347.181475	243.44313	-388.532416	129.479743	-0.153722	-1.211824	22203.74157
-357.862953	225.894987	-386.243527	96.672346	-0.153722	-0.448861	22203.74157
-353.285177	183.932037	-417.525	94.383457	-0.916685	-1.211824	22199.92676
-386.855537	212.924621	-398.450931	58.524209	-0.916685	0.314102	22202.97861
-374.648133	184.695	-393.873155	54.709395	0.609241	0.314102	22211.3712
-393.722202	164.857968	-406.080559	58.524209	-0.153722	-0.448861	22228.91934
-391.433313	153.413527	-380.902788	53.18347	0.609241	-0.448861	22213.66009
-415.085158	132.813534	-353.43613	23.427923	0.609241	-1.211824	22221.28971
-417.374047	116.791316	-383.191677	7.405705	0.609241	0.314102	22231.20823
-411.270345	107.635763	-363.354645	-3.275773	-0.916685	0.314102	22210.60823
-421.18886	84.746881	-369.458347	-27.690581	-0.153722	-1.211824	22219.00082
-419.662935	87.798732	-354.199093	-44.475761	0.609241	0.314102	22251.04526
-432.633301	67.198738	-345.04354	-46.764649	-0.153722	-0.448861	22231.20823
-482.225879	27.524676	-322.154658	-98.646115	0.609241	-0.448861	22228.15638
-438.737003	35.154303	-312.236142	-113.142407	1.372204	0.314102	22225.86749
-457.811072	9.21357	-288.584297	-84.912786	0.609241	-1.211824	22213.66009
-457.811072	-6.045685	-273.325042	-101.697966	-0.153722	-0.448861	22215.18601
-457.811072	-9.097536	-303.843552	-122.29796	-0.916685	-1.211824	22222.05268
-452.470332	-19.016051	-287.821334	-126.112774	-0.916685	-0.448861	22220.52675
-449.418481	-48.008635	-269.510229	-150.527581	-0.153722	-1.211824	22219.00082
-440.262929	-73.949368	-248.910235	-157.394246	-1.679647	-1.211824	22222.05268
-443.31478	-80.816033	-243.569496	-189.438681	-0.153722	0.314102	22207.55638
-437.211078	-115.912319	-245.095421	-240.557184	-0.916685	-0.448861	22200.68972
-440.262929	-126.593797	-266.458378	-237.505333	0.609241	0.314102	22206.03046
-423.477748	-128.119723	-245.095421	-265.734954	-1.679647	-1.974786	22216.71194
-414.322196	-147.956754	-194.739881	-245.134961	-0.916685	0.314102	22210.60823
-398.299978	-170.082673	-206.184322	-271.075694	-0.916685	-1.211824	22225.86749
-399.825904	-189.156741	-205.421359	-259.631253	1.372204	0.314102	22185.43046
-379.988872	-201.364145	-160.406557	-282.520135	-0.916685	-0.448861	22214.42305
-362.440729	-230.356729	-152.013967	-264.971992	0.609241	-1.211824	22223.5786
-367.018506	-237.223394	-127.59916	-295.490501	-0.153722	0.314102	22230.44527
-354.811102	-247.141909	-119.20657	-310.749756	1.372204	0.314102	22235.786
-330.396294	-258.586351	-105.47324	-303.120129	-0.153722	-0.448861	22237.31193
-313.611114	-266.215978	-84.110284	-342.031228	0.609241	-1.211824	22241.88971
-325.818518	-307.415966	-94.028799	-387.04603	1.372204	-0.448861	22222.05268
-299.877785	-310.467817	-60.458439	-373.3127	0.609241	0.314102	22230.44527
-287.670381	-325.727071	-39.858445	-348.897893	-0.153722	-1.211824	22228.15638
-260.966685	-339.460401	-21.547339	-367.971961	-0.153722	0.314102	22214.42305
-254.100021	-350.904842	-8.576973	-358.816408	-0.916685	-0.448861	22219.00082
-241.129654	-353.956693	18.889686	-385.520104	-0.153722	-0.448861	22228.15638
-212.900033	-389.052979	-13.154749	-419.853427	-0.153722	-0.448861	22032.83792
-209.848182	-398.208531	35.674866	-403.83121	-0.153722	-1.974786	22196.11194
-206.796331	-395.919643	68.482264	-404.594173	-1.679647	-1.211824	22205.2675
-180.092635	-402.023345	39.48968	-431.297868	-0.153722	1.840027	22194.58602
-177.803747	-415.756674	92.134109	-437.40157	-0.153722	1.077065	22186.19343
-127.448206	-443.223333	94.422997	-400.016396	-0.916685	0.314102	22214.42305
-107.611175	-440.171482	102.815587	-401.542322	-0.153722	0.314102	22227.39341
-97.69266	-437.119631	126.467432	-398.490471	0.609241	-0.448861	22194.58602
-72.514889	-455.430737	155.460016	-400.779359	-0.153722	-0.448861	22223.5786
-46.574156	-448.564072	171.482233	-419.090465	-0.153722	-0.448861	22227.39341
-32.840827	-469.164066	189.793339	-408.408986	-0.153722	0.314102	22188.48232
-9.188982	-476.793693	203.526668	-359.579371	-0.153722	-1.211824	22210.60823
15.988788	-458.482588	240.14888	-371.023812	-0.153722	-0.448861	22250.2823
22.09249	-465.349252	235.571103	-373.3127	0.609241	-1.974786	22141.94159
34.299894	-490.527023	273.71924	-352.712706	-0.153722	-0.448861	22207.55638
68.633217	-454.667774	273.71924	-342.031228	-0.916685	-0.448861	22205.2675
81.603583	-478.319619	291.267383	-363.394185	0.609241	0.314102	22197.63787
93.810987	-474.504805	314.156265	-337.453452	0.609241	0.314102	22198.40083
108.307279	-468.401103	282.874793	-354.238632	-0.153722	0.314102	22219.00082
134.248012	-477.556656	344.674774	-350.423818	-0.916685	-0.448861	22199.16379
151.796155	-470.689991	327.889594	-342.794191	-0.916685	-0.448861	22207.55638
172.396149	-460.771476	346.2007	-319.142346	-0.916685	-0.448861	22197.63787
186.129478	-453.904811	353.067365	-317.616421	-1.679647	-0.448861	22180.08972
210.544286	-440.171482	350.015514	-325.246048	-0.916685	-2.737749	22176.27491
221.988727	-461.534439	308.052563	-375.601589	-0.916685	-1.211824	22163.30454
197.573919	-411.178898	319.497004	-325.246048	0.609241	0.314102	22186.19343
228.855392	-419.571488	364.511806	-300.068278	-0.153722	0.314102	22185.43046
260.899827	-404.312233	392.741427	-275.65347	0.609241	1.077065	22219.00082
279.210932	-398.971494	403.422905	-255.816439	-0.153722	0.314102	22199.92676
284.551671	-391.341867	399.608092	-249.712737	-0.153722	-1.211824	22198.40083
298.285001	-366.927059	401.134017	-229.875706	1.372204	1.077065	22202.21564
329.566473	-369.215947	417.919197	-223.772004	-0.153722	0.314102	22179.32676
344.062765	-334.119661	422.496974	-191.727569	0.609241	-0.448861	22211.3712
349.403504	-332.593736	418.68216	-179.520165	1.372204	0.314102	22235.02304
366.188684	-293.682636	414.867346	-178.757202	-0.153722	-1.211824	22242.65267
373.818312	-309.704854	415.630309	-142.134991	0.609241	-1.211824	22226.63045
390.603492	-290.630785	429.363638	-149.001656	-0.153722	0.314102	22233.49712
385.262753	-279.949307	411.815495	-135.268326	0.609241	0.314102	22229.6823
395.181268	-250.19376	437.756228	-97.12019	-0.916685	0.314102	22212.89712
418.833113	-233.40858	426.311787	-86.438711	0.609241	-1.211824	22222.05268
420.359039	-234.171543	419.445123	-89.490562	-0.916685	0.314102	22232.73415
412.729411	-225.778953	396.556241	-84.149823	-0.916685	0.314102	22209.84527
422.647927	-199.075257	407.237719	-62.786866	-0.916685	-1.211824	22206.03046
423.41089	-170.845636	426.311787	-48.290574	-0.153722	-0.448861	22210.60823
422.647927	-149.482679	388.926613	-47.527612	-0.916685	0.314102	22193.82305
426.462741	-140.327126	401.134017	-41.42391	-0.916685	-0.448861	22207.55638
424.173852	-121.253058	361.459955	-40.660947	-1.679647	-1.974786	22215.94897
434.092368	-84.630847	364.511806	-18.535028	-0.153722	-0.448861	22216.71194
444.773846	-71.66048	391.978464	53.946432	0.609241	-0.448861	22220.52675
432.566442	-44.193821	374.430321	93.620495	0.609241	1.077065	22230.44527
437.907182	-28.934567	324.074781	105.827898	-0.153722	-0.448861	22216.71194
431.040517	-22.830865	314.156265	138.635296	-0.916685	-0.448861	22148.80825
431.80348	16.080235	352.304402	143.213072	0.609241	-0.448861	22231.97119
428.751629	25.235788	359.934029	166.101955	1.372204	-0.448861	22247.99341
413.492374	45.835782	327.889594	174.494545	0.609241	1.077065	22233.49712
407.388672	57.280223	302.711824	166.864917	0.609241	0.314102	22224.34156
418.07015	93.902434	306.526638	204.250091	0.609241	-0.448861	22239.60082
388.314604	97.717248	302.711824	203.487129	0.609241	-0.448861	22216.71194
386.788678	108.398726	253.882209	152.368625	-0.916685	-0.448861	22219.00082
386.025715	144.257975	275.245165	212.642682	-0.916685	-0.448861	22227.39341
364.662759	154.17649	266.089613	224.087123	-0.916685	0.314102	22215.94897
377.633125	181.643149	247.778507	217.983421	-0.153722	0.314102	22226.63045
323.462771	170.198708	234.045178	246.213042	0.609241	-0.448861	22229.6823
342.536839	194.613515	212.682221	262.235259	-0.916685	0.314102	22194.58602
331.092398	207.583882	169.956308	259.183408	-0.153722	-0.448861	22090.06012
339.484988	231.235727	171.482233	276.731551	-0.916685	-1.211824	22209.84527
328.80351	259.465348	151.645202	293.516732	-0.916685	-0.448861	22200.68972
314.307218	268.620901	87.556332	314.879688	-0.153722	-1.974786	22215.94897
298.285001	279.302379	105.104475	314.116726	-0.153722	-0.448861	22229.6823
302.099814	301.428298	90.608183	325.561167	-0.153722	-1.974786	22212.13416
293.707224	318.976441	96.711885	332.427831	-0.153722	-1.211824	22221.28971
289.129448	327.369031	63.904487	343.872272	-0.153722	-1.211824	22228.91934
267.003528	337.287547	39.48968	339.294496	-0.916685	-1.211824	22214.42305
279.210932	366.280131	32.623015	356.842639	2.135166	0.314102	22243.41563
251.744274	370.094945	30.334127	365.235229	0.609241	0.314102	22244.94156
249.455386	372.383833	-11.628824	356.079676	-0.153722	-1.211824	22225.10453
212.070211	378.487535	-45.199184	340.820421	0.609241	-0.448861	22219.00082
198.336882	378.487535	-80.29547	356.842639	0.609241	-0.448861	22151.09714
167.818373	399.850491	-82.584358	372.864856	-0.153722	-0.448861	22214.42305
164.766522	417.398634	-90.213986	388.124111	-0.153722	-0.448861	22200.68972
135.773938	418.161597	-114.628793	381.257446	0.609241	1.840027	22227.39341
133.48505	421.976411	-143.621377	397.279664	0.609241	0.314102	22228.15638
127.381348	422.739374	-126.836197	398.805589	0.609241	0.314102	22180.85269
105.255428	431.131964	-141.332489	377.442633	-0.153722	1.077065	22199.16379
78.551732	434.946777	-145.910265	387.361148	-1.679647	0.314102	22206.03046
64.05544	432.657889	-166.510259	360.657453	-0.916685	-0.448861	22185.43046
52.610999	425.028262	-173.376924	356.842639	0.609241	0.314102	22197.63787
30.48508	442.576405	-209.999135	376.67967	-0.153722	-0.448861	22219.00082
19.803602	439.524554	-221.443576	352.264862	-0.153722	1.077065	22214.42305
21.329527	423.502336	-232.125055	336.242645	-0.916685	0.314102	22202.97861
0.729533	428.080113	-229.836166	382.020409	-0.153722	-0.448861	22173.98602
-8.42602	438.761591	-227.547278	380.494484	-0.153722	-0.448861	22197.63787
-13.766759	434.183815	-238.991719	391.938925	0.609241	0.314102	22184.6675
-19.870461	437.998628	-256.539862	377.442633	1.372204	-0.448861	877.407147
-47.337119	423.502336	-273.325042	372.101894	1.372204	0.314102	16.022217
-62.596374	428.843075	-280.95467	369.813005	-0.153722	0.314102	13.733329
-91.588958	408.243082	-291.636148	362.946341	1.372204	0.314102	11.444441
-109.137101	401.376417	-319.865769	345.398198	-0.153722	-0.448861	9.918516
-119.818579	409.006044	-344.280577	375.153745	1.372204	0.314102	10.681478
-127.448206	405.954193	-351.910204	330.138943	0.609241	0.314102	9.155553
-144.996349	391.457901	-328.258359	340.057459	-0.153722	-0.448861	10.681478
-157.203753	389.169013	-336.65095	335.479682	0.609241	0.314102	7.629627
-173.988933	376.961609	-340.465763	317.931539	0.609241	0.314102	9.155553
-190.011151	370.857907	-325.206509	288.938955	-0.916685	0.314102	20824.30494
-219.766698	369.331982	-349.621316	294.279694	-0.916685	-1.974786	22157.96381
-226.633362	363.22828	-360.302794	274.442663	-1.679647	-1.211824	22159.48973
-237.314841	367.043094	-371.747235	229.427862	-1.679647	-1.974786	22151.09714
-246.470393	341.865323	-364.880571	243.161191	-0.916685	-0.448861	22169.40825
-244.944468	341.865323	-365.643534	195.094539	-0.153722	-0.448861	22192.29713
-270.122238	338.05051	-470.932391	156.183439	-0.153722	0.314102	22191.53417
-275.462977	320.502367	-431.258329	143.976035	0.609241	0.314102	22209.08231
-293.01112	311.346814	-390.821304	198.909352	-0.153722	0.314102	22224.34156
-309.033338	298.376447	-384.717602	195.094539	1.372204	1.077065	22228.91934
-310.559263	280.065342	-402.265745	187.464911	-0.153722	-0.448861	22212.13416
-341.077773	275.487565	-403.79167	171.442694	-0.153722	-0.448861	22245.70452
-326.581481	257.939422	-397.687969	140.924184	2.135166	-0.448861	22243.41563
-350.233326	240.391279	-383.191677	111.9316	-0.153722	-1.211824	22230.44527
-367.781469	215.213509	-365.643534	108.879749	-0.153722	-0.448861	22235.786
-363.203692	207.583882	-401.502782	68.442724	-0.153722	-1.211824	22233.49712
-391.433313	177.828335	-416.762037	56.23532	-1.679647	-1.211824	22209.84527
-396.774053	179.35426	-409.13241	42.501991	-0.153722	-0.448861	22219.00082
-399.062941	148.835751	-370.984273	56.23532	-0.153722	-0.448861	22228.15638
-405.166643	130.524645	-341.228726	47.84273	-0.153722	-0.448861	22212.89712
-421.18886	135.102422	-348.095391	5.116817	-0.153722	0.314102	22221.28971
-428.055525	95.428359	-370.984273	-0.223922	-1.679647	-0.448861	22210.60823
-438.737003	93.139471	-374.036124	-6.327624	-0.153722	-0.448861	22197.63787
-459.336997	73.30244	-368.695385	-54.394276	-0.916685	-1.211824	22198.40083
-441.788854	61.857999	-358.776869	-65.838717	-0.153722	-1.211824	22215.18601
-468.49255	53.465409	-341.228726	-107.801668	-0.153722	-0.448861	21985.53423
-463.151811	39.73208	-338.176875	-116.194258	-0.153722	-0.448861	22215.94897
-468.49255	13.791347	-333.599099	-112.379444	-0.153722	-0.448861	22222.81564
-456.285146	12.265421	-320.628732	-152.816469	-0.153722	-0.448861	22209.84527
-442.551817	-12.149386	-286.295409	-103.223892	-0.153722	0.314102	22202.97861
-441.025891	-30.460492	-284.769483	-132.216476	-0.153722	-0.448861	22222.05268
-427.292562	-33.512343	-268.747266	-139.08314	0.609241	-0.448861	22246.46748
-425.003674	-60.979002	-238.991719	-168.075724	0.609241	-0.448861	22239.60082
-424.240711	-73.949368	-277.902819	-194.016457	2.135166	1.840027	22244.94156
-436.448115	-92.260474	-250.43616	-200.883122	0.609241	0.314102	22235.786
-420.425897	-117.438244	-214.576912	-214.616451	0.609241	-0.448861	22226.63045
-416.611084	-142.616015	-222.969502	-229.875706	0.609241	1.840027	22230.44527
-411.270345	-153.297493	-211.525061	-240.557184	-0.153722	0.314102	22228.15638
-411.270345	-167.030822	-213.050986	-264.209029	-0.153722	-0.448861	22161.77862
-380.751835	-186.867853	-184.058402	-251.238662	-0.153722	1.077065	22224.34156
-370.070357	-208.993773	-165.747297	-280.231246	-0.153722	0.314102	22232.73415
-370.070357	-221.201176	-152.013967	-293.964576	-0.153722	-1.211824	22212.89712
-355.574065	-228.067841	-122.258421	-293.964576	-0.916685	-1.211824	22200.68972
-344.892587	-260.112276	-157.354706	-322.95716	-0.916685	-0.448861	22212.89712
-357.862953	-260.875239	-110.051017	-335.927526	-0.916685	-0.448861	22192.29713
-341.840736	-268.504866	-91.739911	-348.897893	-0.153722	0.314102	22210.60823
-312.085189	-286.053009	-79.532507	-353.475669	-0.153722	0.314102	22227.39341
-285.381493	-312.756705	-61.984364	-335.927526	0.609241	-0.448861	22218.23786
-318.951853	-307.415966	-58.932513	-369.497887	-0.153722	-1.211824	22219.76379
-270.122238	-323.438183	-52.065849	-390.097881	-0.153722	0.314102	22228.91934
-254.862984	-340.986326	-3.999196	-371.023812	-0.153722	-1.211824	22218.23786
-241.892617	-353.19373	7.445245	-368.734924	-0.916685	-0.448861	22162.54158
-225.8704	-362.349283	21.178574	-364.157148	-0.153722	-0.448861	22244.94156
-211.374108	-379.134463	8.97117	-393.912694	0.609241	1.077065	22235.02304
-174.751896	-382.186314	56.27486	-416.801576	0.609241	-0.448861	22196.11194
-173.225971	-399.734457	66.956338	-422.905278	-0.916685	-1.211824	22220.52675
-151.100051	-424.149264	81.45263	-403.068247	0.609241	0.314102	22229.6823
-135.840797	-426.438153	111.97114	-400.016396	0.609241	1.077065	22205.2675
-106.848213	-440.171482	131.045208	-408.408986	-0.153722	0.314102	22206.79342
-90.825995	-434.830743	140.200761	-403.83121	0.609241	1.840027	22227.39341
-71.751927	-453.141848	155.460016	-404.594173	0.609241	0.314102	22215.18601
-64.885262	-454.667774	176.06001	-415.275651	-0.153722	1.077065	22204.50453
-35.892678	-480.608507	168.430382	-405.357135	-0.916685	0.314102	22206.03046
-15.292684	-483.660358	226.41555	-365.683073	-1.679647	0.314102	22194.58602
15.988788	-476.030731	227.178513	-403.068247	-0.153722	0.314102	22175.51195
16.751751	-481.37147	240.911842	-373.3127	-0.916685	0.314102	22205.2675
38.87767	-478.319619	265.32665	-366.446036	-0.153722	1.077065	22168.64528
48.033223	-466.875178	263.037762	-361.868259	-0.153722	0.314102	22207.55638
66.344329	-489.001097	270.667389	-371.786775	-0.153722	0.314102	22190.00824
89.996174	-462.297401	292.793308	-377.890477	-1.679647	-0.448861	22191.53417
110.596167	-473.741842	286.689606	-371.023812	-0.153722	-1.211824	22193.82305
127.381348	-468.401103	324.837743	-338.979377	1.372204	1.077065	22208.31935
147.218379	-454.667774	333.230333	-326.771973	-0.153722	-0.448861	22211.3712
170.107261	-458.482588	343.911812	-313.801607	0.609241	0.314102	22221.28971
190.707255	-437.882594	327.126632	-321.431234	0.609241	1.077065	22228.91934
202.151696	-459.24555	329.41552	-302.357166	0.609241	-0.448861	22201.45268
217.410951	-431.778892	331.704408	-317.616421	0.609241	0.314102	22176.27491
237.247982	-434.06778	378.245135	-304.646054	0.609241	0.314102	22222.05268
259.373901	-431.778892	350.015514	-316.853458	-0.153722	-0.448861	22179.32676
262.425752	-402.786308	369.852545	-280.994209	-0.153722	-0.448861	22191.53417
279.973895	-406.601121	381.296986	-264.209029	0.609241	-0.448861	22208.31935
283.788709	-384.475202	385.874762	-273.364582	-0.153722	0.314102	22222.05268
307.440554	-372.267798	405.711793	-240.557184	0.609241	-0.448861	22196.87491
308.966479	-373.793724	408.763644	-216.905339	-0.153722	0.314102	22191.53417
316.596106	-353.956693	393.50439	-210.801637	-0.916685	-1.974786	22210.60823
342.536839	-346.327065	413.341421	-178.757202	-0.153722	-0.448861	22196.87491
353.218318	-329.541885	424.785862	-150.527581	-0.916685	1.077065	22215.94897
371.529423	-304.364115	430.889564	-145.186842	-0.153722	-0.448861	22230.44527
394.418306	-294.445599	424.785862	-156.631283	-0.153722	-0.448861	22215.18601
377.633125	-270.030792	378.245135	-172.653501	0.609241	0.314102	22118.28974
394.418306	-268.504866	443.096968	-136.794252	1.372204	0.314102	21733.75652
404.336821	-246.378947	433.941415	-101.697966	-0.153722	-0.448861	22202.21564
410.440523	-221.964139	422.496974	-95.594264	-0.153722	-0.448861	22218.23786
421.884964	-205.178959	417.919197	-74.99427	0.609241	-0.448861	22250.2823
433.329405	-179.238226	421.734011	-68.890568	1.372204	1.077065	22226.63045
430.277554	-154.060456	436.993266	-42.186873	0.609241	1.077065	22232.73415
427.988666	-138.038238	400.371054	-29.979469	0.609241	0.314102	22242.65267
431.80348	-130.408611	397.319203	-10.142438	-0.153722	0.314102	22219.76379
431.040517	-110.57158	393.50439	21.139035	-0.916685	-1.974786	22216.71194
434.092368	-94.549362	378.245135	23.427923	0.609241	0.314102	22228.15638
437.907182	-64.030853	380.534023	47.079768	0.609241	1.077065	22219.00082
434.092368	-56.401225	366.800694	71.494575	-0.153722	-1.211824	22219.00082
430.277554	-37.327157	334.756259	95.14642	-0.916685	-0.448861	22041.23051
426.462741	-17.490126	347.726625	123.376041	-1.679647	-0.448861	22201.45268
418.07015	10.739496	350.778476	128.71678	-0.153722	0.314102	22202.21564
412.729411	9.976533	327.889594	131.768631	-0.153722	0.314102	22206.79342
422.647927	39.73208	318.734041	136.346408	-0.153722	0.314102	22210.60823
408.151635	57.280223	317.971079	160.761215	1.372204	1.077065	22206.03046
396.707194	72.539477	284.400718	143.213072	-0.153722	-0.448861	22223.5786
397.470157	91.613546	263.037762	155.420476	-0.153722	-0.448861	22228.91934
389.077566	120.60613	286.689606	201.19824	-0.916685	0.314102	22216.71194
373.055349	141.206124	266.089613	200.435278	0.609241	0.314102	22228.15638
380.684976	150.361676	245.489619	210.353793	-0.916685	-1.211824	22226.63045
371.529423	181.643149	252.356283	245.450079	2.135166	1.077065	22232.73415
366.951647	186.983888	205.815556	245.450079	-0.153722	-0.448861	22244.94156
353.981281	212.161658	185.215562	262.998222	0.609241	-0.448861	22195.34898
343.299802	209.109807	149.356314	274.442663	-0.153722	0.314102	22223.5786
337.959063	230.472764	160.800755	287.41303	-0.153722	-1.211824	22231.20823
328.040547	254.124609	164.615569	300.383396	-0.153722	-0.448861	22232.73415
319.647957	265.56905	127.993357	301.146359	-0.153722	-0.448861	22208.31935
315.070181	280.065342	129.519283	331.664869	1.372204	1.077065	22224.34156
304.388703	291.509783	87.556332	333.953757	0.609241	0.314102	22231.20823
296.759075	305.243112	30.334127	301.146359	0.609241	0.314102	22219.00082
283.788709	333.472733	62.378562	343.872272	0.609241	0.314102	22223.5786
273.10723	338.05051	51.697083	350.738937	-0.916685	-0.448861	22210.60823
259.373901	347.969025	31.860052	339.294496	-0.153722	1.077065	22204.50453
250.218348	352.546802	9.734133	352.264862	-0.916685	-0.448861	22186.95639
232.670205	374.672721	-6.288085	354.553751	-1.679647	-1.211824	22212.13416
216.647988	378.487535	-32.228818	362.946341	-0.916685	-0.448861	22208.31935
189.181329	396.035678	-52.828811	369.050043	-0.153722	-0.448861	22183.14158
164.766522	405.954193	-57.406588	351.5019	-0.153722	-1.974786	22211.3712
158.66282	403.665305	-103.947315	385.07226	0.609241	1.077065	22225.86749
138.062826	423.502336	-110.813979	391.175962	-0.153722	-0.448861	22206.03046
140.351714	418.92456	-113.102868	365.998192	1.372204	0.314102	22196.11194
132.722087	436.472703	-124.547309	396.516701	0.609241	-1.211824	22245.70452
108.307279	442.576405	-130.651011	391.175962	0.609241	-0.448861	22234.26008
72.448031	421.976411	-138.280638	363.709303	-0.153722	-0.448861	22210.60823
58.714701	444.10233	-158.117669	404.909291	-0.153722	0.314102	22228.91934
48.033223	439.524554	-187.110253	382.783372	0.609241	-0.448861	22219.76379
39.640633	435.70974	-177.191738	388.124111	-0.153722	0.314102	22215.94897
26.670266	434.946777	-187.110253	386.598186	1.372204	0.314102	22215.94897
23.618415	444.10233	-198.554694	380.494484	-0.153722	-1.974786	22202.97861
6.070272	416.635672	-230.599129	378.205595	-0.916685	-0.448861	22212.13416
-19.870461	435.70974	-250.43616	385.835223	-0.153722	-1.211824	22185.43046
-43.522305	413.583821	-252.725049	387.361148	-0.916685	-0.448861	22186.19343
-44.285268	420.450485	-251.199123	384.309297	-0.916685	-1.211824	1351.96997
-57.255635	416.635672	-274.088005	352.264862	-1.679647	0.314102	19.074068
-62.596374	402.902342	-319.865769	372.864856	-0.153722	-0.448861	12.970367
-83.196368	402.13938	-320.628732	365.998192	-1.679647	-1.211824	12.970367
-94.640809	402.13938	-312.999105	348.450049	0.609241	-0.448861	10.681478
-127.448206	411.294932	-325.206509	365.998192	-0.153722	-1.211824	8.39259
-126.685244	409.769007	-344.280577	337.76857	1.372204	0.314102	9.918516
-148.811163	400.613454	-370.22131	317.931539	0.609241	0.314102	9.155553
-173.988933	386.117162	-451.09536	257.657483	-0.153722	-1.211824	9.918516
-162.544492	396.035678	-346.569465	308.775986	1.372204	0.314102	9.918516
-183.144486	382.302348	-342.754651	314.116726	1.372204	1.077065	15632.34352
-199.929666	376.961609	-353.43613	288.938955	0.609241	-0.448861	22163.30454
-226.633362	373.146796	-351.147242	286.650067	-0.153722	-0.448861	22188.48232
-218.240772	363.991243	-362.591683	268.338961	-0.153722	-0.448861	16983.55052
-255.625946	344.917174	-357.250943	246.213042	-0.153722	0.314102	22176.27491
-253.337058	338.05051	-401.502782	212.642682	-0.153722	0.314102	22161.77862
-264.018536	333.472733	-387.00649	217.983421	-0.153722	-0.448861	22219.76379
-275.462977	318.976441	-386.243527	192.042688	-0.916685	-1.211824	22221.28971
-310.559263	316.687553	-389.295378	172.968619	0.609241	0.314102	22215.18601
-296.825934	294.561634	-389.295378	182.124172	0.609241	0.314102	22225.10453
-331.159257	274.724603	-384.717602	168.390843	-1.679647	-1.211824	22206.03046
-338.788885	257.17646	-386.243527	133.294557	-0.916685	-0.448861	22156.43788
-349.470363	248.020907	-398.450931	148.553812	-0.916685	0.314102	22212.13416
-345.655549	234.287578	-393.873155	117.272339	-0.153722	-0.448861	22216.71194
-357.09999	206.820919	-375.562049	89.805681	-0.153722	0.314102	22211.3712
-363.966655	208.346844	-397.687969	63.864948	-0.153722	-0.448861	22222.81564
-393.722202	187.746851	-391.584267	53.946432	0.609241	-0.448861	22228.91934
-386.092574	184.695	-433.547217	28.005699	-0.153722	1.077065	22215.18601
-395.248127	164.857968	-381.665751	12.746444	0.609241	-0.448861	22222.05268
-403.640717	133.576496	-361.065757	13.509407	-0.153722	1.840027	22230.44527
-405.166643	128.235757	-355.725018	15.035333	1.372204	-0.448861	22235.02304
-422.714786	112.21354	-363.354645	5.87978	0.609241	-1.211824	22235.786
-413.559233	82.457993	-343.517614	-17.009102	0.609241	1.077065	22244.17859
-428.055525	95.428359	-364.117608	-23.112804	0.609241	-0.448861	22225.86749
-435.685152	72.539477	-357.250943	-53.631314	-0.916685	-0.448861	22141.94159
-442.551817	57.280223	-335.887987	-69.653531	-0.153722	0.314102	22226.63045
-445.603668	31.33949	-308.421328	-75.757233	-0.916685	-0.448861	22217.4749
-450.181444	21.420974	-302.317626	-84.912786	0.609241	-1.211824	22219.76379
-468.49255	-1.467908	-302.317626	-103.986854	-0.153722	-0.448861	22227.39341
-446.366631	-11.386424	-361.065757	-97.883152	-0.916685	-2.737749	22215.18601
-455.522183	-31.986418	-273.325042	-123.823885	-0.153722	1.077065	22198.40083
-445.603668	-46.48271	-280.95467	-158.157209	-0.916685	1.077065	22214.42305
-438.737003	-63.26789	-261.117639	-168.838687	-0.153722	0.314102	22208.31935
-437.211078	-85.393809	-235.176906	-200.883122	-1.679647	-1.211824	22204.50453
-431.107376	-94.549362	-249.673198	-207.749786	-0.916685	-0.448861	22216.71194
-429.58145	-115.912319	-233.65098	-215.379414	-0.153722	-0.448861	22230.44527
-431.107376	-141.853052	-211.525061	-221.483116	0.609241	0.314102	22219.76379
-405.929605	-143.378977	-194.739881	-226.823855	-0.153722	1.077065	22196.87491
-401.351829	-155.586381	-196.265806	-236.74237	0.609241	0.314102	22229.6823
-408.218494	-173.897487	-189.399141	-260.394215	0.609241	0.314102	22207.55638
-391.433313	-192.208592	-174.902849	-275.65347	1.372204	1.077065	22243.41563
-374.648133	-221.201176	-165.747297	-292.43865	-0.153722	-0.448861	22249.51933
-356.337028	-228.830804	-127.59916	-301.594203	0.609241	-0.448861	22231.20823
-341.077773	-253.245611	-141.332489	-313.038644	-0.153722	0.314102	22231.20823
-332.685183	-265.453015	-137.517675	-303.120129	0.609241	-0.448861	22240.36378
-342.603698	-279.949307	-66.562141	-329.823824	0.609241	0.314102	22216.71194
-333.448145	-288.341897	-69.613992	-340.505303	-0.916685	-0.448861	22217.4749
-304.455561	-305.89004	-47.488072	-331.34975	-0.916685	-0.448861	22230.44527
-286.144456	-318.097444	-32.228818	-355.764557	-0.153722	-0.448861	22212.89712
-267.070387	-342.512252	-50.539923	-383.994179	-0.153722	-0.448861	22187.71935
-280.040754	-345.564103	-6.288085	-362.631222	0.609241	-0.448861	22211.3712
-246.470393	-360.060395	-16.969563	-382.468253	-0.153722	-1.211824	22198.40083
-237.314841	-368.452985	15.837835	-390.860843	-0.916685	-0.448861	22198.40083
-211.374108	-394.393718	24.230425	-395.43862	0.609241	0.314102	22183.14158
-193.063002	-388.290016	31.860052	-419.090465	0.609241	-0.448861	22209.08231
-169.411157	-402.023345	65.430413	-403.83121	0.609241	0.314102	22214.42305
-147.285238	-414.230749	69.245226	-429.771943	0.609241	0.314102	22200.68972
-128.211169	-414.993712	95.185959	-406.883061	-0.916685	-1.211824	22219.00082
-103.033399	-419.571488	137.911873	-387.04603	-1.679647	-1.211824	22212.89712
-93.877846	-438.645556	129.519283	-418.327502	1.372204	0.314102	22215.18601
-67.17415	-459.24555	128.75632	-422.142316	-0.916685	-2.737749	22204.50453
-58.018597	-445.512221	157.748904	-426.720092	1.372204	1.077065	22234.26008
-37.418604	-466.112215	127.230394	-448.846011	0.609241	1.077065	22202.97861
-32.077864	-466.875178	215.734072	-391.623806	0.609241	-0.448861	22239.60082
-0.796392	-464.586289	229.467401	-364.92011	0.609241	0.314102	22214.42305
18.277676	-485.186283	275.245165	-375.601589	-0.153722	-0.448861	22198.40083
20.566564	-484.423321	253.119246	-356.52752	-0.916685	-0.448861	22212.13416
54.899888	-476.793693	291.267383	-367.208999	-0.153722	0.314102	22192.29713
76.262844	-473.741842	288.215532	-358.053446	-0.153722	-0.448861	22206.79342
91.522099	-469.927029	309.578489	-359.579371	-0.153722	-0.448861	22212.89712
96.099875	-476.030731	297.371085	-383.994179	-0.153722	-0.448861	22180.85269
117.462832	-471.452954	292.030346	-333.638638	-0.153722	-1.211824	22187.71935
147.218379	-463.823327	284.400718	-345.083079	-0.153722	1.077065	22199.16379
159.425783	-462.297401	333.230333	-336.690489	-0.153722	1.077065	22191.53417
177.736888	-462.297401	348.489588	-312.275681	-0.916685	-0.448861	22193.06009
208.255398	-446.275184	340.096998	-298.542352	-0.916685	0.314102	22031.31199
212.833174	-431.778892	347.726625	-324.483085	-0.153722	-0.448861	22218.23786
214.3591	-437.882594	356.882178	-323.720122	0.609241	0.314102	22181.61565
247.166497	-402.023345	388.16365	-284.809023	0.609241	0.314102	22200.68972
267.003528	-410.415935	388.926613	-279.468284	1.372204	1.077065	22175.51195
279.973895	-394.393718	405.711793	-287.860874	-0.153722	-0.448861	22169.40825
287.603522	-390.578904	417.156234	-237.505333	0.609241	0.314102	22212.13416
305.914628	-373.793724	349.252551	-296.253464	0.609241	0.314102	22228.15638
318.122032	-353.956693	393.50439	-252.001625	0.609241	-0.448861	22238.83786
334.144249	-356.245581	435.46734	-192.490532	0.609241	-0.448861	22238.07489
337.959063	-332.593736	443.85993	-154.342395	-0.153722	-0.448861	22238.83786
382.210902	-307.415966	432.415489	-136.794252	-0.153722	-0.448861	22215.18601
381.447939	-296.734487	431.652526	-160.446097	-0.153722	-0.448861	22221.28971
377.633125	-288.341897	420.208085	-168.838687	-0.153722	-0.448861	22196.87491
393.655343	-279.186344	440.808079	-123.823885	-0.153722	-0.448861	22215.18601
400.522007	-259.349313	430.126601	-108.564631	0.609241	0.314102	22222.81564
396.707194	-236.460431	420.971048	-104.749817	-0.916685	-0.448861	22228.15638
408.914598	-233.40858	420.208085	-93.305376	-0.916685	-0.448861	22190.7712
418.07015	-215.097475	365.274768	-125.349811	-0.916685	0.314102	22206.03046
422.647927	-199.83822	417.919197	-77.283158	-0.153722	-0.448861	22215.94897
426.462741	-157.112307	432.415489	-39.897984	-0.153722	-1.211824	22202.97861
433.329405	-157.875269	400.371054	-22.349841	-1.679647	-1.211824	22214.42305
424.936815	-120.490095	415.630309	-5.564661	0.609241	-0.448861	22230.44527
433.329405	-115.149356	395.030315	-2.51281	-0.153722	0.314102	22219.76379
445.536809	-85.393809	385.874762	5.116817	-0.153722	-1.211824	22218.23786
442.484958	-83.867884	383.585874	37.161252	-0.916685	-1.211824	22225.10453
431.80348	-65.556778	381.296986	69.96865	0.609241	1.077065	22176.27491
440.959033	-24.35679	346.2007	91.331606	0.609241	1.077065	22241.88971
421.884964	-6.045685	340.859961	75.309389	0.609241	-1.974786	22238.83786
421.884964	13.028384	276.771091	102.776047	-0.153722	1.077065	22240.36378
434.855331	19.895048	351.541439	150.8427	-0.153722	-0.448861	22226.63045
415.018299	57.280223	353.067365	142.45011	-0.916685	-0.448861	22228.91934
385.262753	60.332074	343.148849	167.62788	-0.916685	-1.974786	22224.34156
412.729411	58.806148	341.622924	169.153806	0.609241	-1.211824	22213.66009
392.89238	97.717248	319.497004	201.19824	-0.153722	-1.974786	22225.86749
386.788678	119.080204	309.578489	208.064905	-1.679647	-0.448861	22229.6823
390.603492	138.917235	284.400718	231.71675	-0.916685	-0.448861	22214.42305
366.951647	152.650565	253.882209	222.561197	-0.916685	-0.448861	22204.50453
361.610908	157.991304	227.941476	236.294526	-0.916685	-0.448861	22216.71194
337.1961	169.435745	208.104445	232.479713	-0.153722	-0.448861	22180.85269
348.640541	205.294994	208.867407	266.813036	-0.916685	0.314102	22211.3712
352.455355	221.317211	185.215562	248.50193	-0.153722	1.077065	22222.05268
330.329436	238.102391	155.460016	270.62785	-0.153722	-0.448861	22215.18601
318.884995	256.413497	143.252612	295.80562	0.609241	-0.448861	22224.34156
314.307218	270.146826	124.941506	312.5908	0.609241	0.314102	22232.73415
318.122032	277.776454	117.311879	305.724135	-0.916685	-1.211824	22212.89712
302.862777	295.324596	74.585966	317.168576	-0.916685	-0.448861	22221.28971
305.914628	310.583851	53.985972	333.190794	0.609241	-1.211824	22249.51933
301.336852	335.761622	57.037823	320.220427	0.609241	1.077065	22238.07489
277.685007	351.783839	59.326711	333.190794	0.609241	1.077065	22242.65267
265.477603	353.309764	13.548947	330.901906	0.609241	-0.448861	22217.4749
256.32205	370.857907	28.808201	358.368564	0.609241	0.314102	22227.39341
240.299833	378.487535	15.837835	352.264862	0.609241	0.314102	22213.66009
217.410951	392.220864	-39.095482	382.783372	-0.153722	-1.211824	22193.06009
196.047994	381.539386	-23.073265	387.361148	0.609241	-0.448861	22220.52675
183.077627	394.509752	-62.747327	386.598186	0.609241	1.077065	22218.23786
162.477634	420.450485	-74.954731	390.412999	-0.916685	-1.211824	22190.7712
146.455416	409.769007	-116.154719	394.227813	-0.916685	-1.974786	22203.74157
128.907273	415.109746	-142.858414	378.205595	-0.916685	-0.448861	22196.87491
111.35913	429.606038	-159.643595	341.583384	-0.916685	0.314102	22203.74157
99.914689	426.554187	-171.088036	377.442633	-0.916685	-0.448861	22188.48232
77.025807	434.183815	-151.251005	375.916707	-0.153722	-0.448861	22202.97861
67.870254	439.524554	-149.725079	391.938925	-0.153722	-0.448861	22222.81564
74.736919	434.946777	-179.480626	385.07226	-0.916685	0.314102	22209.84527
28.959155	441.813442	-222.969502	364.472266	-0.153722	0.314102	22148.80825
29.722117	434.183815	-183.295439	394.990776	-0.153722	0.314102	22221.28971
15.225825	439.524554	-193.976918	370.575968	-0.153722	-0.448861	22198.40083
-7.663057	427.31715	-212.288023	382.783372	0.609241	1.077065	22165.59343
-9.188982	450.968995	-242.806533	388.124111	0.609241	-1.211824	22223.5786
-23.685274	429.606038	-249.673198	351.5019	0.609241	-0.448861	22215.94897
-41.99638	409.769007	-244.332458	351.5019	1.372204	1.840027	2117.221595
-46.574156	428.843075	-265.695415	366.761154	0.609241	0.314102	16.022217
-69.463038	423.502336	-274.088005	366.761154	-0.916685	-1.211824	13.733329
-86.248219	414.346783	-296.976887	387.361148	-0.916685	-0.448861	9.918516
-96.929697	413.583821	-303.080589	382.020409	-1.679647	-0.448861	11.444441
-121.344505	407.480119	-324.443546	378.968558	-0.916685	-0.448861	10.681478
-131.26302	394.509752	-319.865769	342.346347	1.372204	-0.448861	8.39259
-136.603759	398.324566	-358.776869	300.383396	-0.153722	-0.448861	11.444441
-164.833381	391.457901	-324.443546	333.953757	-0.153722	-0.448861	8.39259
-193.825965	378.487535	-355.725018	300.383396	-0.916685	-1.211824	10.681478
-191.537076	384.591237	-393.110192	299.620434	-0.153722	0.314102	7557.145909
-201.455592	374.672721	-360.302794	226.376011	-0.916685	0.314102	22128.20826
-226.633362	370.857907	-360.302794	291.990806	-0.153722	-0.448861	22186.95639
-228.92225	360.176429	-374.799086	266.050073	0.609241	1.077065	22186.95639
-247.996319	350.257914	-378.6139	246.976005	-0.153722	1.077065	22199.92676
-254.862984	348.731988	-370.984273	234.768601	-0.153722	0.314102	22223.5786
-276.22594	335.761622	-369.458347	237.820452	-1.679647	-1.974786	22214.42305
-283.855568	324.31718	-381.665751	205.776017	-0.153722	-0.448861	22219.76379
-280.040754	313.635702	-377.087975	219.509346	0.609241	-1.211824	22245.70452
-308.270375	306.769038	-391.584267	196.620464	0.609241	-1.974786	22233.49712
-325.055555	302.191261	-404.554633	172.968619	0.609241	0.314102	22193.06009
-317.425928	264.043124	-396.925006	172.968619	-0.153722	-0.448861	22238.83786
-327.344444	252.598683	-381.665751	119.561228	-0.916685	-0.448861	22222.05268
-350.996288	240.391279	-397.687969	124.901967	-0.153722	-0.448861	22222.81564
-355.574065	224.369062	-381.665751	64.627911	-0.153722	0.314102	22223.5786
-370.070357	191.561664	-415.236111	59.287171	-0.153722	-0.448861	22212.89712
-390.670351	178.591298	-420.576851	62.339022	-0.916685	-1.211824	22222.05268
-391.433313	183.169074	-417.525	39.45014	-0.153722	-1.974786	22230.44527
-402.877755	155.702416	-392.347229	43.264954	-0.153722	-0.448861	22203.74157
-416.611084	132.813534	-377.850937	17.324221	-0.153722	0.314102	22202.97861
-445.603668	128.99872	-383.191677	-29.979469	-0.916685	0.314102	22212.13416
-437.97404	100.006136	-415.236111	-33.794282	-0.153722	0.314102	22199.92676
-425.766637	105.346875	-406.080559	-42.186873	-0.153722	-0.448861	22209.84527
-429.58145	77.880216	-351.147242	-13.957251	-0.153722	-0.448861	22202.97861
-439.499966	74.065403	-335.887987	-44.475761	-0.153722	0.314102	22215.18601
-453.996258	49.650595	-312.999105	-60.497978	0.609241	0.314102	22215.94897
-465.440699	38.969117	-301.554664	-65.075755	0.609241	1.077065	22228.15638
-453.233295	12.265421	-287.821334	-79.572047	-0.153722	-0.448861	22223.5786
-449.418481	16.080235	-283.243558	-83.38686	-0.153722	0.314102	22230.44527
-444.077742	-10.623461	-299.265775	-88.7276	0.609241	0.314102	22249.51933
-438.737003	-13.675312	-262.643564	-149.001656	0.609241	-0.448861	22239.60082
-431.870339	-37.327157	-328.258359	-182.572016	0.609241	0.314102	22225.86749
-429.58145	-67.082704	-282.480595	-169.60165	-0.153722	-0.448861	22238.83786
-447.892556	-80.816033	-243.569496	-181.809053	-0.153722	-1.211824	22228.91934
-434.159227	-92.260474	-220.680614	-193.253494	-0.916685	-1.211824	22215.18601
-438.737003	-129.645648	-223.732465	-213.853488	-0.153722	0.314102	22226.63045
-442.551817	-147.956754	-224.495427	-235.216445	-0.153722	-0.448861	22225.10453
-402.877755	-157.112307	-192.450992	-261.157178	-0.153722	-0.448861	22216.71194
-408.218494	-160.92712	-207.710247	-257.342364	-0.916685	0.314102	22222.05268
-395.248127	-189.919704	-186.34729	-253.527551	-0.153722	1.077065	22210.60823
-389.907388	-197.549332	-177.191738	-277.179396	-0.916685	-1.974786	22195.34898
-388.381463	-227.304878	-189.399141	-311.512719	-0.916685	-1.211824	22198.40083
-379.22591	-244.090059	-197.028769	-320.668272	-0.153722	0.314102	22219.76379
-350.233326	-241.038208	-190.162104	-376.364551	-0.153722	-0.448861	22206.79342
-347.181475	-257.060425	-104.710278	-302.357166	-0.153722	0.314102	22224.34156
-331.159257	-265.453015	-79.532507	-325.246048	0.609241	-1.211824	22231.97119
-321.240742	-282.238195	-80.29547	-325.246048	-0.916685	-0.448861	22213.66009
-309.033338	-292.919674	-51.302886	-355.764557	-0.153722	0.314102	22219.76379
-287.670381	-321.912258	-74.954731	-363.394185	-0.153722	-1.211824	22093.87494
-280.803717	-319.623369	-17.732526	-364.92011	1.372204	1.077065	22225.10453
-260.203723	-347.090028	-13.917712	-371.786775	-0.153722	-0.448861	22235.02304
-233.500027	-329.541885	19.652649	-358.053446	0.609241	1.077065	22225.86749
-211.374108	-359.297432	-4.762159	-406.883061	1.372204	-0.448861	22206.79342
-200.692629	-372.267798	3.630431	-422.142316	0.609241	0.314102	22223.5786
-196.114853	-387.527053	34.148941	-406.883061	0.609241	1.077065	22227.39341
-179.329673	-394.393718	55.511897	-407.646024	-0.153722	-0.448861	22194.58602
-138.892648	-418.045563	69.245226	-410.697875	1.372204	0.314102	22215.94897
-142.707461	-413.467786	120.36373	-405.357135	0.609241	2.60299	22230.44527
-123.633393	-451.615923	131.808171	-396.201583	-0.153722	0.314102	22194.58602
-109.900064	-451.615923	139.437798	-403.068247	-0.916685	-1.211824	22194.58602
-90.063032	-450.089997	135.622985	-412.2238	-0.916685	-0.448861	22205.2675
-61.070448	-459.24555	121.126693	-447.320086	-0.916685	0.314102	21971.03794
-40.470454	-470.689991	153.171127	-418.327502	-0.916685	-0.448861	22196.11194
-15.292684	-474.504805	214.208146	-399.253433	-0.153722	-0.448861	22193.06009
-6.137131	-476.793693	230.230364	-371.023812	-0.916685	-0.448861	22209.84527
27.433229	-480.608507	238.622954	-346.609005	0.609241	0.314102	22199.16379
32.011006	-472.215917	265.32665	-355.764557	0.609241	0.314102	22208.31935
47.27026	-470.689991	281.348867	-363.394185	-0.153722	0.314102	22209.84527
69.39618	-483.660358	282.11183	-381.705291	-0.153722	-1.211824	22180.08972
91.522099	-463.823327	300.422936	-362.631222	0.609241	1.077065	22198.40083
120.514683	-471.452954	299.659973	-356.52752	-0.153722	-1.211824	22224.34156
131.196161	-455.430737	311.104414	-352.712706	0.609241	-0.448861	22199.92676
165.529484	-463.823327	279.059979	-374.838626	-0.153722	-0.448861	22189.24528
161.714671	-472.215917	323.311818	-363.394185	0.609241	-1.211824	22214.42305
167.05541	-453.141848	291.267383	-364.157148	-0.916685	-0.448861	22061.8305
196.810957	-436.356668	320.259967	-327.534936	0.609241	-0.448861	22211.3712
218.936876	-443.223333	362.98588	-312.275681	0.609241	0.314102	22210.60823
237.247982	-423.386302	385.874762	-292.43865	-0.153722	-0.448861	22209.08231
245.640572	-412.704823	391.215501	-271.838656	-0.916685	-0.448861	22201.45268
258.610938	-406.601121	398.845129	-259.631253	-0.153722	-0.448861	22183.90454
260.136864	-400.49742	395.793278	-271.838656	-0.916685	0.314102	22178.5638
289.129448	-403.549271	386.637725	-273.364582	-0.916685	0.314102	22186.19343
294.470187	-373.793724	371.37847	-266.497917	0.609241	0.314102	22205.2675
320.41092	-389.052979	410.28957	-233.69052	-0.153722	0.314102	22215.18601
313.544255	-358.534469	408.763644	-196.305345	0.609241	0.314102	22215.18601
349.403504	-339.460401	366.800694	-223.009041	0.609241	0.314102	22228.91934
360.084982	-324.201146	416.393272	-151.290544	0.609241	-0.448861	22229.6823
368.477573	-307.415966	427.837713	-132.979438	1.372204	-0.448861	22199.16379
381.447939	-303.601152	432.415489	-144.423879	0.609241	-0.448861	22226.63045
390.603492	-276.134493	433.178452	-153.579432	0.609241	0.314102	22224.34156
415.781262	-252.482649	444.622893	-107.801668	1.372204	-1.211824	22238.07489
406.625709	-236.460431	433.178452	-101.697966	0.609241	0.314102	22239.60082
412.729411	-233.40858	436.993266	-116.194258	0.609241	1.077065	22246.46748
428.751629	-215.097475	422.496974	-95.594264	1.372204	1.840027	22228.91934
439.433107	-186.104891	414.867346	-87.964637	1.372204	-0.448861	22234.26008
440.959033	-170.845636	422.496974	-52.868351	0.609241	0.314102	22229.6823
440.19607	-156.349344	404.948831	-4.801698	-0.153722	-0.448861	22212.13416
439.433107	-132.697499	403.422905	10.457556	-0.916685	-0.448861	22222.05268
434.855331	-108.282691	401.134017	6.642743	0.609241	1.077065	22233.49712
434.855331	-105.23084	391.978464	16.561258	-0.153722	-1.211824	22211.3712
441.721995	-78.527145	372.904396	24.953848	-1.679647	-0.448861	22192.29713
433.329405	-57.164188	369.852545	78.36124	-1.679647	-0.448861	22208.31935
433.329405	-32.74938	334.756259	80.650128	-0.916685	-0.448861	22190.7712
437.907182	0.058017	337.80811	100.487159	-0.153722	-1.211824	22199.92676
413.492374	-2.230871	335.519222	137.109371	-0.153722	-1.211824	22215.18601
408.151635	32.102452	333.993296	64.627911	-0.153722	0.314102	22214.42305
402.810896	37.443191	295.845159	71.494575	0.609241	-0.448861	22216.71194
412.729411	50.413558	322.548855	166.864917	-0.153722	-0.448861	22231.20823
398.996082	80.932067	317.208116	182.124172	-0.153722	-0.448861	22223.5786
378.396088	108.398726	302.711824	200.435278	-0.153722	-0.448861	22217.4749
392.129417	118.317242	298.89701	208.064905	0.609241	-0.448861	22228.91934
382.210902	141.206124	295.845159	203.487129	0.609241	-0.448861	22247.99341
374.581274	160.280192	264.563687	230.190824	1.372204	1.077065	22233.49712
354.744243	175.539447	249.304432	240.872303	0.609241	1.077065	22238.07489
374.581274	185.457962	210.393333	247.738967	-0.153722	-1.211824	22238.07489
350.166467	206.820919	215.734072	270.62785	-0.916685	-0.448861	22216.71194
341.010914	203.769068	210.393333	255.368595	-0.916685	-1.211824	22222.05268
333.381287	228.183876	163.089643	300.383396	0.609241	0.314102	22228.91934
330.329436	244.969056	175.297047	291.990806	-0.153722	-0.448861	22215.94897
324.988696	248.020907	102.815587	298.094508	-0.153722	0.314102	22225.86749
320.41092	267.094975	147.830388	320.98339	-0.153722	-1.211824	22231.20823
295.23315	291.509783	82.978556	324.035241	-1.679647	-0.448861	22195.34898
299.810926	301.428298	83.741518	324.035241	-0.153722	0.314102	22212.13416
276.922044	316.687553	43.304493	301.146359	-0.916685	0.314102	22204.50453
270.818342	338.05051	13.548947	298.857471	-0.153722	0.314102	22196.87491
276.159081	356.361615	-16.969563	297.331545	-0.916685	-1.974786	22045.80828
242.588721	363.991243	-21.547339	330.138943	0.609241	-0.448861	22215.94897
244.877609	370.094945	-19.258451	330.901906	0.609241	0.314102	22201.45268
218.936876	381.539386	-4.762159	379.731521	-0.153722	0.314102	22218.23786
204.440584	388.40605	-49.776961	378.205595	0.609241	-0.448861	22224.34156
175.448	397.561603	-79.532507	384.309297	-0.153722	0.314102	22180.08972
171.633186	413.583821	-61.984364	375.153745	1.372204	-0.448861	22231.20823
151.796155	425.791224	-115.391756	393.46485	0.609241	1.077065	22244.94156
152.559118	432.657889	-144.38434	382.783372	-0.153722	-1.974786	22209.84527
123.566534	429.606038	-132.176936	387.361148	1.372204	1.077065	22214.42305
115.173944	439.524554	-119.969532	393.46485	-0.153722	-1.974786	22231.97119
91.522099	421.976411	-151.251005	394.990776	-0.153722	-0.448861	22217.4749
64.05544	440.287516	-153.539893	379.731521	-0.153722	-0.448861	22202.97861
64.05544	442.576405	-190.925067	378.205595	-0.153722	-0.448861	22143.46751
51.085074	439.524554	-171.088036	379.731521	1.372204	0.314102	22222.05268
37.351745	435.70974	-190.925067	378.968558	-0.153722	0.314102	22188.48232
4.544347	423.502336	-201.606545	374.390782	-0.916685	-0.448861	22191.53417
-18.344535	418.92456	-220.680614	382.020409	-0.153722	-0.448861	22194.58602
-21.396386	433.420852	-247.384309	363.709303	-0.916685	-0.448861	22173.22306
-29.788976	422.739374	-242.806533	382.020409	-0.153722	1.077065	22183.90454
-57.255635	422.739374	-267.984303	343.10931	-0.153722	-1.211824	3243.354595
-61.070448	430.369001	-283.243558	343.10931	-0.916685	-0.448861	19.074068
-87.011181	412.057895	-263.406527	349.975974	1.372204	0.314102	12.207404
-84.722293	415.109746	-316.813918	345.398198	1.372204	0.314102	12.207404
-101.507473	410.53197	-298.502813	385.835223	-0.153722	-0.448861	9.918516
-105.322287	418.161597	-313.762067	375.153745	-0.153722	0.314102	10.681478
-127.448206	404.428268	-319.102807	346.924123	0.609241	1.077065	9.918516
-146.522275	405.191231	-317.576881	360.657453	0.609241	-0.448861	8.39259
-149.574126	403.665305	-335.125024	320.220427	0.609241	-0.448861	10.681478
-164.070418	390.694939	-338.176875	308.013024	0.609241	0.314102	8.39259
-176.277822	376.961609	-332.073173	309.538949	-0.153722	-0.448861	4445.020905
-196.114853	375.435684	-329.784285	292.753769	-0.153722	0.314102	22110.66012
-211.374108	360.176429	-424.391664	219.509346	-0.153722	-1.211824	22170.17121
-242.65558	345.680137	-383.954639	233.242675	-0.153722	-0.448861	22190.7712
-242.65558	348.731988	-373.273161	242.398228	-0.153722	-1.211824	22214.42305
-261.729648	350.257914	-348.095391	242.398228	-0.153722	1.077065	22225.86749
-253.337058	332.709771	-373.273161	246.976005	-1.679647	-1.211824	22212.13416
-284.61853	320.502367	-377.850937	198.14639	0.609241	-0.448861	22199.92676
-288.433344	300.665336	-396.925006	192.042688	-0.916685	1.077065	22213.66009
-312.085189	284.643118	-383.954639	181.361209	-0.916685	-0.448861	22185.43046
-309.796301	284.643118	-384.717602	188.227874	-0.916685	-0.448861	22206.03046
-331.92222	271.672752	-409.13241	162.287141	-0.916685	-1.974786	22217.4749
-338.788885	246.494981	-409.895372	130.242706	-1.679647	-1.211824	22222.81564
-342.603698	249.546832	-409.895372	86.75383	-0.153722	-0.448861	22216.71194
-358.625916	218.26536	-403.028708	77.598277	-0.153722	-1.211824	22225.86749
-370.070357	214.450546	-397.687969	72.257538	-0.153722	-0.448861	22225.86749
-381.514798	197.665366	-415.236111	69.205687	0.609241	-0.448861	22215.18601
-389.144425	187.746851	-413.710186	44.027917	-0.153722	0.314102	22248.75637
-397.537015	162.56908	-384.717602	39.45014	0.609241	0.314102	22243.41563
-402.877755	156.465378	-399.976857	21.139035	1.372204	1.840027	22232.73415
-407.455531	139.680198	-370.22131	9.694594	-0.916685	-1.211824	22235.786
-430.344413	111.450577	-387.769453	-20.823916	0.609241	1.077065	22232.73415
-434.159227	93.902434	-350.384279	-18.535028	-0.153722	-1.211824	22206.79342
-445.603668	72.539477	-339.702801	-36.083171	-0.153722	1.077065	22222.05268
-454.759221	64.90985	-318.339844	-42.949835	0.609241	-0.448861	22228.91934
-448.655519	54.228372	-319.865769	-60.497978	-0.153722	0.314102	22215.94897
-448.655519	29.050601	-317.576881	-71.179457	-0.916685	-0.448861	22222.05268
-459.336997	13.791347	-309.947254	-89.490562	-1.679647	-0.448861	22210.60823
-447.129593	-5.282722	-274.850968	-90.253525	-0.916685	0.314102	22192.29713
-459.336997	-12.149386	-335.887987	-127.638699	-0.916685	1.077065	22202.21564
-450.181444	-38.853082	-303.080589	-141.372028	-1.679647	-0.448861	22215.94897
-444.840705	-48.008635	-283.243558	-163.497948	-0.153722	0.314102	22204.50453
-445.603668	-56.401225	-257.302825	-170.364612	0.609241	1.077065	22224.34156
-421.951823	-76.238256	-260.354676	-221.483116	-0.153722	-0.448861	22228.91934
-457.811072	-85.393809	-325.206509	-253.527551	-0.153722	-0.448861	22144.99344
-431.870339	-105.993803	-217.628763	-218.431265	-0.153722	-0.448861	22219.00082
-414.322196	-128.119723	-218.391725	-226.823855	0.609241	1.077065	22230.44527
-412.033307	-141.853052	-217.628763	-219.194228	0.609241	-1.974786	22224.34156
-393.722202	-147.956754	-191.68803	-237.505333	-0.153722	-0.448861	22241.12674
-402.877755	-179.238226	-185.584328	-263.446066	0.609241	0.314102	22246.46748
-386.092574	-186.867853	-154.302855	-286.334948	1.372204	1.077065	22231.20823
-374.648133	-212.808586	-164.221371	-278.705321	2.135166	0.314102	22228.91934
-360.151841	-237.986357	-139.806563	-301.594203	-0.153722	-0.448861	22228.91934
-369.307394	-243.327096	-148.199154	-314.56457	-0.916685	-1.974786	22219.76379
-346.418512	-254.008574	-96.317687	-322.95716	-0.153722	-1.211824	22216.71194
-333.448145	-272.31968	-89.451023	-319.142346	-0.916685	-0.448861	22224.34156
-319.714816	-286.053009	-69.613992	-333.638638	-0.153722	-0.448861	22222.81564
-325.055555	-289.10486	-76.480656	-368.734924	0.609241	1.077065	22051.91199
-301.40371	-313.519668	-35.280669	-342.031228	-0.916685	-1.211824	22199.92676
-274.700015	-329.541885	-45.962147	-378.65344	-0.153722	0.314102	22212.13416
-251.811133	-360.823357	-30.702892	-392.386769	-0.153722	-0.448861	22151.8601
-238.077803	-363.112245	13.548947	-377.127514	-0.153722	1.077065	22204.50453
-224.344474	-368.452985	8.208207	-378.65344	-1.679647	-0.448861	22222.81564
-212.13707	-398.208531	-7.051047	-428.246017	-0.916685	-1.211824	22193.06009
-206.033368	-414.993712	-4.762159	-451.897862	0.609241	-0.448861	22211.3712
-169.411157	-418.045563	40.252642	-453.423788	-0.916685	0.314102	22229.6823
-164.833381	-421.097413	87.556332	-445.031198	-0.153722	0.314102	22210.60823
-132.788946	-415.756674	91.371146	-398.490471	-0.153722	-1.211824	22196.87491
-109.900064	-421.097413	111.97114	-385.520104	1.372204	0.314102	22246.46748
-96.166734	-436.356668	159.274829	-409.171949	0.609241	0.314102	22227.39341
-67.17415	-464.586289	128.75632	-406.883061	1.372204	-1.211824	22072.51198
-65.648225	-448.564072	152.408165	-406.120098	-0.153722	0.314102	22224.34156
-35.129715	-455.430737	195.134078	-389.334918	0.609241	0.314102	22192.29713
-17.581572	-475.267768	219.548886	-369.497887	0.609241	1.077065	22207.55638
12.173974	-476.030731	226.41555	-392.386769	-0.153722	0.314102	22183.14158
22.09249	-481.37147	240.14888	-360.342334	0.609241	-0.448861	22208.31935
32.011006	-472.215917	266.852575	-355.764557	-0.153722	-0.448861	22206.03046
60.240627	-481.37147	282.874793	-357.290483	-0.153722	0.314102	22206.79342
70.922105	-471.452954	280.585905	-366.446036	-0.916685	0.314102	22193.06009
76.262844	-465.349252	300.422936	-367.208999	-1.679647	-1.211824	22185.43046
89.233211	-482.897395	292.030346	-343.557154	-0.916685	0.314102	22188.48232
110.596167	-460.771476	287.452569	-360.342334	-0.153722	-0.448861	22193.06009
131.196161	-481.37147	300.422936	-364.92011	-1.679647	0.314102	22183.14158
181.551702	-468.401103	327.889594	-346.609005	0.609241	0.314102	22182.37861
189.944292	-438.645556	316.445153	-314.56457	0.609241	0.314102	22188.48232
173.922075	-452.378886	327.126632	-355.001595	0.609241	1.077065	22178.5638
187.655404	-434.830743	366.037731	-315.327532	-0.153722	1.077065	22198.40083
221.988727	-423.386302	382.822911	-331.34975	-0.153722	-1.211824	22202.21564
243.351684	-412.704823	389.689576	-272.601619	1.372204	-0.448861	22209.84527
264.71464	-402.786308	395.030315	-274.890507	1.372204	-0.448861	22225.10453
278.44797	-399.734457	374.430321	-266.497917	-0.153722	0.314102	22239.60082
278.44797	-380.660388	397.319203	-255.816439	0.609241	0.314102	22221.28971
301.336852	-375.319649	388.926613	-240.557184	-0.916685	-0.448861	22233.49712
318.884995	-361.58632	414.867346	-208.512749	-0.153722	0.314102	22235.02304
323.462771	-357.771506	411.052533	-221.483116	-0.916685	0.314102	22209.08231
341.010914	-345.564103	433.178452	-174.179426	-0.153722	-0.448861	22221.28971
346.351653	-324.964109	434.704377	-151.290544	-0.153722	0.314102	22229.6823
370.766461	-315.045593	404.948831	-128.401662	-0.153722	0.314102	22216.71194
385.262753	-298.260413	443.096968	-134.505364	-0.916685	-0.448861	22218.23786
391.366455	-298.260413	427.07475	-112.379444	-0.916685	-1.211824	22209.08231
400.522007	-269.267829	408.763644	-116.194258	0.609241	0.314102	22202.97861
414.255337	-248.667835	412.578458	-125.349811	-0.153722	0.314102	22196.11194
407.388672	-235.697468	436.993266	-106.275742	0.609241	-1.211824	22215.94897
412.729411	-214.334512	404.948831	-97.12019	-0.153722	0.314102	22217.4749
418.07015	-186.867853	428.600676	-81.860935	0.609241	0.314102	22219.00082
426.462741	-163.216008	413.341421	-68.127606	-0.153722	0.314102	22227.39341
447.062734	-145.667865	402.659942	-55.920202	0.609241	0.314102	22223.5786
422.647927	-127.35676	385.874762	-50.579463	-0.153722	0.314102	22217.4749
444.010883	-115.912319	359.934029	-25.401692	-0.153722	-0.448861	22203.74157
443.247921	-89.208623	395.030315	40.213103	1.372204	0.314102	22249.51933
437.907182	-60.979002	366.037731	44.790879	0.609241	0.314102	22232.73415
424.173852	-63.26789	399.608092	77.598277	1.372204	-0.448861	22235.02304
431.040517	-31.986418	369.852545	102.013085	0.609241	-1.211824	22241.88971
441.721995	-16.727163	337.80811	113.457526	-0.153722	-0.448861	22220.52675
427.225703	4.635794	356.119216	137.872333	-0.916685	-1.211824	22222.05268
424.936815	21.420974	350.015514	155.420476	-0.916685	0.314102	22227.39341
408.151635	32.102452	355.356253	155.420476	-0.916685	-0.448861	22214.42305
415.018299	58.043185	312.63034	181.361209	0.609241	0.314102	22227.39341
392.129417	69.487626	319.497004	144.738998	-0.153722	-0.448861	22230.44527
391.366455	89.324658	298.89701	182.124172	-0.153722	1.077065	22196.11194
374.581274	114.502428	288.978495	197.383427	-0.153722	-0.448861	22206.03046
348.640541	116.791316	279.059979	219.509346	-0.153722	-0.448861	22073.27494
384.49979	145.7839	250.830358	226.376011	-0.916685	-1.211824	22198.40083
360.847945	171.724633	240.911842	220.272309	0.609241	0.314102	22215.18601
358.559057	177.828335	234.80814	239.346377	0.609241	-1.211824	22231.20823
351.692392	197.665366	221.074811	257.657483	0.609241	1.077065	22219.00082
337.959063	212.161658	184.4526	272.916738	0.609241	-1.211824	22221.28971
342.536839	216.739435	160.037792	281.309328	-0.153722	-1.211824	22228.15638
324.225734	257.939422	143.252612	262.998222	1.372204	1.840027	22223.5786
329.566473	273.198677	122.652618	288.938955	2.135166	1.077065	22235.786
325.751659	286.169044	129.519283	317.931539	1.372204	0.314102	22249.51933
318.122032	295.324596	100.526699	333.190794	0.609241	-1.211824	22239.60082
279.210932	304.480149	63.141525	329.37598	-0.153722	-1.211824	22220.52675
298.285001	322.791255	63.141525	325.561167	-0.153722	-1.211824	22231.97119
280.736858	346.4431	45.593382	329.37598	-0.153722	-0.448861	22164.06751
260.899827	355.598653	34.148941	336.242645	-0.916685	0.314102	22176.27491
259.373901	357.124578	37.200791	362.183378	-0.153722	-1.974786	22217.4749
225.040578	367.806056	5.156357	372.864856	0.609241	0.314102	22228.91934
204.440584	378.487535	-35.280669	351.5019	-0.916685	-0.448861	22186.95639
199.862808	380.776423	-45.199184	385.835223	-0.153722	0.314102	22198.40083
178.499851	398.324566	-56.643625	381.257446	-0.153722	-0.448861	22207.55638
173.159112	410.53197	-66.562141	365.998192	-0.153722	1.077065	22202.21564
154.848006	421.976411	-123.021383	385.07226	-0.916685	-1.211824	22174.74899
122.803571	411.294932	-143.621377	391.938925	-0.916685	-0.448861	22214.42305
125.855422	428.080113	-126.836197	375.916707	-0.916685	-1.211824	22209.84527
109.833205	428.843075	-143.621377	385.07226	-0.153722	0.314102	22198.40083
98.388764	440.287516	-145.147303	391.175962	0.609241	0.314102	22222.05268
70.159142	435.70974	-157.354706	366.761154	0.609241	-0.448861	22157.96381
56.425813	435.70974	-172.613961	400.331515	-0.153722	1.840027	22206.79342
43.455447	441.050479	-197.028769	382.020409	-0.153722	-1.211824	22174.74899
38.114707	438.761591	-180.243589	391.938925	1.372204	0.314102	22227.39341
31.248043	439.524554	-197.028769	383.546335	1.372204	0.314102	22222.81564
9.122123	447.154181	-256.539862	369.050043	1.372204	1.077065	22217.4749
1.492496	450.968995	-246.621347	399.568552	2.135166	1.077065	22209.84527
-4.611206	430.369001	-242.806533	369.050043	-0.153722	-0.448861	22203.74157
-28.263051	428.843075	-239.754682	378.968558	0.609241	1.077065	1850.9476
-47.337119	425.028262	-264.932452	374.390782	-0.916685	-1.974786	17.548143
-60.307486	419.687523	-271.036154	373.627819	1.372204	1.077065	12.970367
-87.011181	413.583821	-299.265775	358.368564	1.372204	0.314102	10.681478
-99.218585	401.376417	-325.206509	333.953757	-0.153722	-0.448861	10.681478
-123.633393	389.169013	-339.702801	367.524117	-0.153722	-0.448861	9.155553
-119.818579	393.74679	-332.073173	359.131527	-0.916685	1.077065	9.918516
-146.522275	389.931976	-361.82872	327.087092	-0.153722	0.314102	9.155553
-167.122269	399.087529	-358.776869	333.190794	-0.916685	-0.448861	8.39259
-164.833381	389.931976	-348.095391	311.064875	-0.153722	0.314102	9.918516
-176.277822	382.302348	-345.806502	295.042657	-0.153722	-0.448861	1692.25135
-197.640778	385.354199	-343.517614	263.761185	0.609241	0.314102	22081.66753
-208.322257	374.672721	-367.932422	269.864887	-0.153722	-0.448861	22200.68972
-231.211139	370.857907	-378.6139	276.731551	-0.153722	0.314102	22219.76379
-230.448176	358.650504	-417.525	256.89452	-0.153722	1.077065	22209.08231
-254.862984	353.309764	-364.117608	237.057489	1.372204	-0.448861	22237.31193
-257.151872	347.206063	-363.354645	229.427862	0.609241	0.314102	22247.99341
-260.966685	334.998659	-379.376863	219.509346	2.135166	-0.448861	22231.97119
-305.981487	308.294963	-387.00649	188.990837	1.372204	1.077065	22230.44527
-280.803717	315.161628	-388.532416	208.827868	-0.153722	-1.211824	22238.83786
-321.240742	286.169044	-354.199093	182.124172	-0.153722	0.314102	22213.66009
-320.477779	277.776454	-404.554633	172.205656	-0.153722	0.314102	22220.52675
-334.211108	251.83572	-390.058341	141.687147	-0.916685	-0.448861	22228.91934
-352.522214	243.44313	-377.087975	124.139004	1.372204	0.314102	22214.42305
-360.151841	213.687584	-366.406496	95.14642	0.609241	0.314102	22221.28971
-357.862953	217.502397	-403.79167	70.731612	1.372204	0.314102	22231.20823
-378.462947	185.457962	-425.154627	66.916799	-0.153722	1.077065	22193.06009
-391.433313	177.828335	-405.317596	56.998283	-0.916685	-1.211824	22202.97861
-408.218494	162.56908	-393.110192	49.368656	-0.916685	-1.974786	22209.08231
-402.114792	142.732049	-361.82872	35.635327	-0.916685	0.314102	22203.74157
-406.692568	110.687614	-359.539832	-1.749848	-0.153722	0.314102	22038.94162
-408.218494	116.028353	-376.325012	1.302003	0.609241	0.314102	22228.15638
-422.714786	88.561695	-362.591683	-3.275773	0.609241	-0.448861	22213.66009
-441.025891	89.324658	-379.376863	-17.009102	0.609241	0.314102	22219.76379
-440.262929	72.539477	-362.591683	-37.609096	0.609241	0.314102	22226.63045
-453.996258	51.176521	-341.228726	-52.105388	1.372204	-0.448861	22220.52675
-444.840705	35.154303	-295.450962	-59.735016	-0.153722	-0.448861	22238.07489
-447.892556	30.576527	-309.184291	-65.075755	-0.153722	-0.448861	22244.17859
-434.922189	21.420974	-280.191707	-79.572047	0.609241	0.314102	22238.83786
-434.922189	1.583943	-297.73985	-95.594264	1.372204	0.314102	22230.44527
-450.944407	-19.016051	-295.450962	-136.031289	0.609241	-0.448861	22235.02304
-425.003674	-43.430859	-280.95467	-168.075724	-0.153722	-0.448861	22225.86749
-450.181444	-57.927151	-253.488011	-172.653501	-0.916685	-1.211824	22214.42305
-431.870339	-70.897517	-251.199123	-190.201644	0.609241	-1.211824	22164.06751
-433.396264	-89.208623	-228.310241	-191.727569	0.609241	0.314102	22231.97119
-428.818488	-115.149356	-244.332458	-190.964606	-0.153722	-1.211824	22213.66009
-435.685152	-134.223424	-225.25839	-207.749786	-0.153722	-0.448861	22202.97861
-421.18886	-151.771567	-217.628763	-277.942358	1.372204	0.314102	22216.71194
-402.114792	-165.504897	-190.162104	-255.816439	-0.153722	1.077065	22196.11194
-399.062941	-179.238226	-174.902849	-251.238662	-0.153722	0.314102	22212.89712
-393.722202	-182.290077	-162.695446	-277.942358	-0.153722	-1.211824	22221.28971
-376.937021	-212.808586	-154.302855	-290.149762	-0.153722	-0.448861	22212.89712
-350.233326	-229.593767	-165.747297	-302.357166	1.372204	1.077065	22225.86749
-350.233326	-247.904872	-141.332489	-308.460868	-0.153722	-1.211824	22230.44527
-334.211108	-262.401164	-105.47324	-319.142346	0.609241	-0.448861	22212.89712
-344.892587	-280.71227	-105.47324	-327.534936	-0.153722	-0.448861	22180.85269
-297.588897	-267.741903	-86.399172	-333.638638	1.372204	-1.211824	22195.34898
-297.588897	-304.364115	-57.406588	-361.868259	-0.153722	1.077065	22232.73415
-280.803717	-305.89004	-52.828811	-351.186781	1.372204	0.314102	22230.44527
-283.855568	-327.252997	-29.939929	-357.290483	1.372204	1.077065	22223.5786
-262.492611	-350.904842	0.57858	-382.468253	0.609241	-1.211824	22222.05268
-238.840766	-368.452985	-7.051047	-349.660856	-0.916685	-0.448861	22217.4749
-237.314841	-366.927059	-10.865861	-387.808992	-0.153722	0.314102	22191.53417
-219.003735	-386.76409	21.178574	-380.942328	-0.916685	-0.448861	22214.42305
-199.929666	-390.578904	43.304493	-399.253433	-0.916685	-1.211824	22217.4749
-184.670412	-408.89001	50.934121	-396.201583	-0.153722	-0.448861	22196.87491
-162.544492	-405.838159	65.430413	-427.483055	-0.153722	0.314102	22213.66009
-148.811163	-426.438153	105.867438	-421.379353	-0.153722	0.314102	22194.58602
-127.448206	-442.46037	111.208177	-422.905278	-1.679647	-0.448861	22211.3712
-87.774144	-456.193699	140.200761	-391.623806	-0.153722	0.314102	22180.08972
-83.196368	-437.882594	140.963724	-393.149732	-0.916685	0.314102	22197.63787
-48.863045	-457.719625	156.222978	-410.697875	-0.916685	0.314102	22205.2675
-62.596374	-495.867762	182.163711	-433.586757	0.609241	0.314102	22215.18601
-22.922312	-468.401103	209.63037	-375.601589	0.609241	-0.448861	22194.58602
-3.848243	-472.97888	234.80814	-372.549738	-0.916685	-0.448861	22202.21564
25.907304	-476.793693	242.437768	-358.053446	0.609241	1.077065	22203.74157
38.114707	-476.030731	249.304432	-365.683073	0.609241	0.314102	22174.74899
57.951739	-477.556656	238.622954	-391.623806	1.372204	1.077065	22219.76379
61.00359	-468.401103	254.645172	-390.097881	0.609241	-0.448861	22223.5786
100.677652	-466.875178	269.904426	-379.416402	1.372204	-0.448861	22206.03046
112.885056	-460.771476	308.815526	-339.74234	0.609241	-0.448861	22215.18601
125.092459	-469.927029	311.867377	-354.238632	0.609241	-0.448861	22215.18601
142.640602	-466.875178	308.815526	-335.164564	-0.153722	0.314102	22205.2675
163.240596	-481.37147	326.363669	-319.142346	-0.916685	-0.448861	22191.53417
182.314665	-453.141848	353.067365	-314.56457	-0.153722	-1.211824	22202.97861
197.573919	-457.719625	357.645141	-306.934942	-0.153722	0.314102	22195.34898
199.862808	-429.490004	352.304402	-323.720122	0.609241	0.314102	22181.61565
228.092429	-443.223333	361.459955	-286.334948	-2.44261	-1.211824	22183.14158
236.485019	-433.304817	346.963663	-345.083079	-0.153722	-0.448861	22181.61565
248.692423	-408.89001	294.319234	-322.194197	-0.916685	-1.211824	22194.58602
268.529454	-400.49742	379.77106	-267.26088	-0.153722	0.314102	22217.4749
276.159081	-392.104829	392.741427	-245.897923	-0.916685	1.077065	22216.71194
295.996112	-382.186314	411.052533	-235.979408	-0.153722	-0.448861	22217.4749
310.492404	-349.378916	401.134017	-227.586818	-0.153722	0.314102	22228.91934
329.566473	-351.667804	412.578458	-204.697936	0.609241	-0.448861	22212.13416
345.58869	-340.223363	420.971048	-171.890538	0.609241	1.077065	22217.4749
357.033131	-327.252997	424.785862	-151.290544	-0.153722	0.314102	22225.10453
366.951647	-309.704854	410.28957	-117.720184	0.609241	1.077065	22248.75637
395.181268	-276.134493	409.526607	-117.720184	0.609241	0.314102	22238.07489
374.581274	-272.31968	427.837713	-154.342395	0.609241	-0.448861	22244.17859
395.944231	-267.741903	424.022899	-113.90537	0.609241	-0.448861	22238.83786
397.470157	-249.430798	433.178452	-113.90537	0.609241	1.077065	22224.34156
408.914598	-231.882655	445.385856	-78.809084	1.372204	0.314102	22225.86749
415.018299	-215.097475	399.608092	-91.77945	-0.916685	-0.448861	22227.39341
412.729411	-196.023406	409.526607	-77.283158	-0.153722	0.314102	22215.18601
420.359039	-176.949338	424.022899	-47.527612	-0.153722	0.314102	22224.34156
427.988666	-165.504897	402.659942	-29.979469	0.609241	1.077065	22230.44527
440.959033	-145.667865	393.50439	-22.349841	-0.153722	0.314102	22125.91937
437.144219	-119.727132	409.526607	-11.668363	-0.916685	-0.448861	22201.45268
439.433107	-103.704915	366.037731	-25.401692	-0.916685	-1.211824	22210.60823
429.514591	-89.208623	350.015514	-14.720214	-0.153722	0.314102	22199.92676
425.699778	-51.823449	387.400688	73.783463	-0.153722	0.314102	22209.84527
434.092368	-30.460492	364.511806	95.909383	-0.916685	-0.448861	22225.10453
439.433107	-33.512343	320.259967	114.983451	-0.153722	-0.448861	22217.4749
437.144219	2.346906	337.045147	114.983451	0.609241	-1.211824	22219.00082
415.018299	21.420974	333.993296	128.71678	0.609241	-0.448861	22230.44527
418.833113	33.628378	356.119216	151.605663	1.372204	0.314102	22225.10453
412.729411	59.569111	330.178482	153.894551	-0.153722	-1.974786	22215.94897
412.729411	68.724664	337.80811	180.598247	1.372204	0.314102	22249.51933
395.944231	100.006136	300.422936	177.546396	1.372204	1.077065	22249.51933
388.314604	105.346875	269.141464	185.176023	0.609241	0.314102	22090.06012
382.210902	136.628347	299.659973	224.087123	0.609241	-1.211824	22238.07489
387.551641	155.702416	268.378501	233.242675	-0.153722	-0.448861	22233.49712
363.136833	146.546863	238.622954	234.768601	0.609241	1.077065	22217.4749
328.80351	161.806118	232.519252	246.213042	-0.153722	0.314102	22225.10453
347.114616	205.294994	211.156295	238.583415	0.609241	1.077065	22231.97119
340.247951	215.976472	188.267413	272.153775	-0.153722	-1.211824	22215.18601
347.114616	236.576466	170.71927	283.598216	0.609241	0.314102	22225.10453
322.699808	240.391279	167.667419	298.857471	-0.916685	-1.211824	22209.08231
328.80351	261.754236	103.57855	285.887104	-0.916685	0.314102	22198.40083
279.210932	283.880155	65.430413	253.842669	-0.916685	1.077065	22203.74157
302.099814	293.798671	67.719301	262.235259	-0.153722	0.314102	22215.94897
288.366485	314.398665	82.215593	337.76857	0.609241	0.314102	22206.03046
283.788709	319.739404	73.06004	337.76857	0.609241	-1.211824	22187.71935
289.129448	334.235696	68.482264	353.790788	0.609241	-0.448861	22215.94897
263.188715	346.4431	36.437829	333.190794	-0.916685	-0.448861	22196.11194
257.085013	367.043094	31.860052	358.368564	-0.153722	0.314102	22212.89712
238.010944	370.094945	22.704499	358.368564	-0.153722	-0.448861	22181.61565
230.381317	386.117162	1.341543	348.450049	-0.916685	-1.211824	22225.10453
208.255398	401.376417	-51.302886	358.368564	-0.153722	-1.211824	22238.83786
192.996143	409.769007	-94.791762	351.5019	1.372204	-1.211824	22231.20823
167.05541	422.739374	-80.29547	341.583384	0.609241	-0.448861	22215.18601
160.188745	419.687523	-123.784346	395.753738	-0.153722	0.314102	22222.81564
135.010975	417.398634	-115.391756	404.909291	-0.153722	-0.448861	22228.15638
118.988758	437.998628	-139.043601	380.494484	-0.916685	-0.448861	22202.97861
110.596167	426.554187	-129.888048	389.650037	-0.153722	-0.448861	22213.66009
81.603583	440.287516	-158.117669	389.650037	-0.153722	-0.448861	22213.66009
72.448031	441.050479	-161.932483	388.887074	-0.916685	-1.211824	22202.97861
51.085074	431.131964	-158.880632	379.731521	-0.153722	0.314102	22180.85269
44.218409	432.657889	-184.058402	393.46485	-1.679647	-0.448861	22193.06009
31.248043	417.398634	-193.213955	357.605602	-0.153722	-1.211824	22192.29713
25.907304	441.050479	-219.917651	359.131527	-0.916685	-1.211824	22162.54158
9.122123	427.31715	-241.280607	344.635235	-0.153722	-1.211824	22197.63787
-5.374169	433.420852	-237.465794	383.546335	-0.153722	-1.211824	22216.71194
-22.159349	430.369001	-234.413943	406.435217	0.609241	-0.448861	22193.82305
-38.944529	419.687523	-247.384309	366.761154	-0.153722	-0.448861	22206.79342
-49.626007	421.976411	-261.880601	378.205595	-0.916685	0.314102	27.466659
-67.17415	415.872709	-290.110223	373.627819	-0.916685	-0.448861	13.733329
-67.937113	418.92456	-309.947254	361.420415	-0.916685	-0.448861	12.207404
-79.381554	421.213448	-281.717633	387.361148	1.372204	0.314102	10.681478
-103.033399	408.243082	-327.495397	361.420415	-0.153722	-1.211824	10.681478
-119.818579	372.383833	-356.487981	330.138943	1.372204	0.314102	9.155553
-138.892648	390.694939	-347.332428	343.10931	0.609241	-0.448861	9.918516
-157.203753	391.457901	-354.962055	318.694502	-0.153722	0.314102	9.918516
-164.833381	387.643088	-328.258359	330.138943	0.609241	-1.211824	7.629627
-183.144486	375.435684	-330.547248	307.250061	1.372204	0.314102	74.007385
-215.188921	373.146796	-334.362061	299.620434	-0.153722	-0.448861	22090.82308
-215.951884	374.672721	-349.621316	280.546365	1.372204	0.314102	22204.50453
-228.92225	358.650504	-352.673167	270.62785	0.609241	0.314102	22222.05268
-250.285207	344.917174	-367.932422	255.368595	-1.679647	-1.211824	22193.82305
-251.04817	337.287547	-383.954639	232.479713	-0.153722	-0.448861	22202.21564
-275.462977	327.369031	-451.858323	170.679731	-0.153722	-0.448861	22033.60088
-284.61853	315.161628	-400.739819	214.93157	-0.916685	-1.974786	22206.79342
-292.248158	318.976441	-386.243527	200.435278	-0.153722	-1.974786	22206.79342
-300.640748	296.087559	-393.110192	191.279725	0.609241	-0.448861	22225.86749
-302.929636	280.065342	-396.162043	179.072321	-0.153722	-1.211824	22225.10453
-313.611114	273.96164	-399.976857	176.02047	0.609241	0.314102	22215.18601
-340.31481	257.17646	-393.873155	147.790849	-0.153722	-0.448861	22225.10453
-354.811102	252.598683	-380.139826	118.035302	-0.153722	0.314102	22226.63045
-347.944437	225.132025	-383.191677	95.14642	0.609241	-0.448861	22232.73415
-346.418512	219.028323	-390.058341	76.072352	-0.153722	-1.211824	22241.88971
-364.729618	190.035739	-412.947223	59.287171	-0.153722	-0.448861	22247.99341
-382.277761	189.272776	-417.525	18.850146	0.609241	0.314102	22224.34156
-394.485164	145.7839	-428.969441	0.539041	0.609241	-0.448861	22232.73415
-396.774053	139.680198	-371.747235	44.790879	1.372204	0.314102	22159.48973
-412.033307	133.576496	-363.354645	28.768662	-0.153722	-0.448861	22205.2675
-428.818488	108.398726	-352.673167	24.190886	-0.153722	-0.448861	22220.52675
-435.685152	93.139471	-357.250943	8.168668	-0.916685	-0.448861	22231.20823
-425.003674	86.272807	-367.169459	-10.9054	0.609241	1.077065	22210.60823
-444.840705	64.146887	-341.228726	-23.112804	-1.679647	-1.211824	22212.89712
-453.996258	40.495042	-311.473179	-48.290574	-0.153722	-1.211824	22209.84527
-447.892556	49.650595	-351.910204	-115.431295	-0.916685	-1.974786	22196.87491
-457.048109	17.60616	-338.939838	-120.772034	-0.153722	0.314102	22207.55638
-468.49255	25.99875	-304.606515	-101.697966	-1.679647	-0.448861	22216.71194
-450.944407	-6.808647	-319.102807	-136.031289	0.609241	1.077065	22216.71194
-460.09996	-31.986418	-284.006521	-129.927587	-0.153722	-1.211824	22218.23786
-445.603668	-51.823449	-280.191707	-149.001656	-0.153722	-1.211824	22227.39341
-437.97404	-57.164188	-251.962086	-158.920171	-0.916685	1.077065	22202.21564
-450.944407	-88.44566	-258.82875	-187.912755	0.609241	1.840027	22220.52675
-437.211078	-93.023437	-238.991719	-189.438681	0.609241	0.314102	22222.81564
-428.818488	-107.519729	-226.784315	-185.623867	0.609241	-1.974786	22245.70452
-431.107376	-121.253058	-224.495427	-222.246078	0.609241	-0.448861	22229.6823
-405.929605	-149.482679	-201.606545	-257.342364	0.609241	-0.448861	22237.31193
-398.299978	-157.875269	-211.525061	-260.394215	0.609241	-0.448861	22238.83786
-393.722202	-183.816002	-193.213955	-280.231246	-0.153722	0.314102	22219.00082
-389.144425	-191.44563	-175.665812	-263.446066	0.609241	0.314102	22224.34156
-373.885171	-199.075257	-167.273222	-276.416433	0.609241	-0.448861	22230.44527
-371.596282	-223.490065	-137.517675	-291.675688	0.609241	-0.448861	22215.94897
-367.781469	-240.275245	-119.20657	-293.964576	-0.153722	-0.448861	22223.5786
-356.337028	-244.853021	-131.413973	-322.95716	0.609241	0.314102	22200.68972
-336.499996	-279.949307	-96.317687	-319.905309	-1.679647	0.314102	22186.19343
-338.788885	-289.10486	-94.791762	-322.95716	-0.916685	-0.448861	22206.03046
-308.270375	-295.208562	-55.880662	-347.371967	-0.916685	-1.974786	22151.09714
-319.714816	-324.201146	-69.613992	-364.92011	-0.916685	-1.211824	22188.48232
-285.381493	-314.28263	-39.095482	-347.371967	-0.153722	0.314102	22213.66009
-259.44076	-325.727071	-53.591774	-407.646024	-0.153722	0.314102	22224.34156
-244.181505	-351.667804	-11.628824	-366.446036	-0.153722	-0.448861	22200.68972
-231.211139	-362.349283	8.97117	-377.890477	0.609241	0.314102	22219.76379
-215.951884	-369.97891	33.385978	-388.571955	0.609241	0.314102	22229.6823
-206.033368	-392.867792	12.785984	-390.860843	1.372204	1.077065	22188.48232
-168.648194	-384.475202	53.985972	-405.357135	1.372204	1.077065	22232.73415
-151.100051	-411.178898	77.637817	-392.386769	1.372204	-0.448861	22248.75637
-135.077834	-413.467786	80.689667	-410.697875	-0.153722	1.077065	22193.06009
-131.26302	-421.860376	93.660034	-373.3127	0.609241	0.314102	22220.52675
-108.374138	-437.882594	109.682251	-374.838626	1.372204	-1.211824	22221.28971
-81.670442	-452.378886	134.860022	-400.016396	-0.153722	0.314102	22200.68972
-74.803778	-463.823327	154.697053	-412.2238	-0.153722	-1.211824	22199.92676
-56.492672	-458.482588	159.274829	-389.334918	-0.916685	-0.448861	22215.94897
-30.551939	-461.534439	213.445184	-377.127514	-0.153722	1.077065	22219.00082
-27.500088	-477.556656	234.045178	-380.942328	0.609241	1.077065	22187.71935
-3.08528	-493.578873	221.837774	-382.468253	0.609241	-0.448861	22201.45268
23.618415	-485.186283	241.674805	-370.260849	-0.916685	-0.448861	22193.06009
51.085074	-477.556656	243.963693	-388.571955	-0.916685	0.314102	22177.80084
73.210993	-476.030731	269.141464	-406.883061	-0.916685	-0.448861	22180.85269
90.759136	-479.845544	274.482203	-405.357135	-0.916685	-0.448861	22197.63787
92.285062	-495.104799	189.793339	-465.631192	-0.153722	-0.448861	22031.31199
113.648018	-468.401103	282.11183	-366.446036	-0.916685	-0.448861	22216.71194
141.114677	-472.215917	336.282184	-322.95716	-0.153722	0.314102	22215.18601
157.899857	-456.193699	340.096998	-322.194197	0.609241	0.314102	22196.87491
163.240596	-453.904811	342.385886	-313.038644	-0.916685	-0.448861	22190.00824
203.677621	-440.171482	356.119216	-306.17198	0.609241	-0.448861	22206.79342
211.307249	-434.830743	352.304402	-284.04606	1.372204	1.077065	22202.21564
228.855392	-434.06778	346.963663	-313.038644	2.135166	1.077065	22214.42305
246.403535	-399.734457	356.119216	-327.534936	-0.153722	0.314102	22237.31193
263.951678	-414.993712	394.267352	-293.964576	-0.153722	-1.211824	22227.39341
259.373901	-402.786308	379.008098	-270.312731	0.609241	-1.211824	22224.34156
288.366485	-417.2826	369.852545	-290.912725	-0.916685	0.314102	22228.15638
292.181299	-381.423351	402.659942	-254.290513	0.609241	0.314102	22221.28971
313.544255	-379.897426	399.608092	-206.223861	0.609241	-0.448861	22194.58602
312.781293	-364.638171	418.68216	-197.831271	-0.153722	0.314102	22228.91934
342.536839	-355.482618	417.156234	-175.705352	1.372204	-0.448861	22223.5786
349.403504	-350.141879	424.785862	-164.26091	-0.153722	0.314102	22199.92676
361.610908	-314.28263	426.311787	-152.053507	-0.153722	1.077065	22211.3712
366.951647	-292.919674	403.422905	-162.734985	-0.153722	0.314102	22203.74157
392.129417	-285.290046	433.941415	-149.001656	-0.916685	-1.211824	22202.21564
382.210902	-283.764121	390.452539	-166.549799	-0.153722	0.314102	22219.76379
407.388672	-256.297462	359.171066	-190.964606	0.609241	1.077065	22231.20823
415.781262	-235.697468	418.68216	-125.349811	-0.153722	-1.211824	22215.94897
418.833113	-212.808586	427.07475	-84.912786	0.609241	0.314102	22228.91934
432.566442	-198.312294	417.156234	-78.809084	-0.916685	-0.448861	22228.15638
429.514591	-177.7123	430.889564	-51.342425	0.609241	-0.448861	22209.84527
436.381256	-150.245642	410.28957	-36.083171	-0.153722	-1.211824	22188.48232
427.988666	-134.223424	414.104384	3.590892	-0.153722	-0.448861	22247.99341
432.566442	-109.045654	395.030315	16.561258	1.372204	1.077065	22222.81564
429.514591	-97.601213	400.371054	21.139035	1.372204	1.840027	22236.54897
447.062734	-82.341958	384.348837	32.583476	-0.916685	0.314102	22238.07489
431.040517	-64.793815	372.141433	63.101985	1.372204	-0.448861	22213.66009
426.462741	-54.112337	350.015514	83.701979	-0.153722	0.314102	22220.52675
441.721995	-28.934567	324.837743	122.613079	-0.153722	1.077065	22231.97119
430.277554	-2.993834	353.067365	142.45011	-0.153722	-0.448861	22215.18601
417.307188	20.658011	329.41552	135.583445	-0.916685	-0.448861	22221.28971
425.699778	11.502458	345.437737	171.442694	-0.916685	-0.448861	22220.52675
405.862747	37.443191	314.156265	163.050104	-0.916685	-1.211824	22196.11194
392.129417	64.146887	308.815526	173.731582	-1.679647	-1.211824	22202.97861
398.996082	73.30244	305.763675	195.094539	-0.916685	-0.448861	22184.6675
385.262753	113.739465	284.400718	208.064905	-0.153722	0.314102	22212.89712
393.655343	121.369092	314.156265	201.961203	0.609241	1.077065	22218.23786
363.899796	142.732049	276.771091	217.220458	-0.916685	-0.448861	22229.6823
367.71461	159.517229	236.334066	213.405644	0.609241	-0.448861	22227.39341
361.610908	183.932037	225.652587	256.89452	0.609241	0.314102	22219.00082
350.166467	196.139441	226.41555	248.50193	0.609241	-1.211824	22225.86749
350.92943	213.687584	195.897041	262.998222	0.609241	0.314102	22229.6823
354.744243	232.761652	177.585935	292.753769	2.135166	1.077065	22241.88971
335.670175	239.628317	168.430382	301.146359	1.372204	0.314102	22243.41563
331.092398	254.887571	154.697053	290.464881	0.609241	1.840027	22237.31193
308.203516	283.117193	115.785953	301.909322	-0.153722	-0.448861	22220.52675
297.522038	283.880155	53.223009	303.435247	0.609241	0.314102	22222.81564
317.359069	293.035708	76.874854	311.064875	-0.153722	0.314102	22200.68972
282.262783	317.450516	67.719301	324.035241	-0.916685	-1.211824	22205.2675
273.870193	329.65792	51.697083	340.820421	0.609241	-0.448861	22221.28971
270.818342	344.154212	55.511897	362.183378	0.609241	-0.448861	22228.91934
260.899827	353.309764	28.808201	356.079676	-0.153722	-0.448861	22183.14158
231.14428	358.650504	9.734133	354.553751	-1.679647	-0.448861	22197.63787
225.040578	361.702355	-25.362153	357.605602	-1.679647	-1.211824	22212.13416
202.914659	389.169013	-54.354737	343.10931	-0.916685	-1.211824	22156.43788
179.262814	389.169013	-80.29547	374.390782	-0.916685	0.314102	22202.97861
183.84059	409.769007	-84.873246	359.131527	-0.153722	0.314102	22223.5786
151.796155	418.92456	-123.784346	365.235229	-0.153722	1.077065	22202.97861
152.559118	412.057895	-155.828781	355.316713	1.372204	0.314102	22210.60823
131.959124	426.554187	-206.184322	300.383396	0.609241	-0.448861	22187.71935
107.544316	431.894926	-127.59916	404.146329	0.609241	0.314102	22216.71194
99.914689	437.998628	-151.251005	395.753738	-0.153722	-0.448861	22193.06009
92.285062	436.472703	-161.932483	385.07226	0.609241	-0.448861	22214.42305
61.00359	429.606038	-154.302855	377.442633	-0.153722	-0.448861	22226.63045
61.766552	444.865293	-174.902849	376.67967	0.609241	1.077065	22194.58602
47.27026	436.472703	-188.636179	391.175962	1.372204	-0.448861	22211.3712
26.670266	439.524554	-199.317657	365.235229	-0.153722	-1.974786	22207.55638
8.359161	427.31715	-227.547278	385.07226	-0.153722	-1.974786	22196.87491
-3.848243	431.131964	-250.43616	375.153745	0.609241	0.314102	22199.92676
-13.766759	431.894926	-239.754682	384.309297	-0.153722	0.314102	22218.23786
-32.840827	429.606038	-242.04357	390.412999	-0.153722	0.314102	22207.55638
-56.492672	425.028262	-254.250974	382.783372	-0.153722	-1.211824	49.592578
-67.937113	399.850491	-279.428744	349.213011	-0.916685	0.314102	14.496292
-83.95933	406.717156	-293.162074	382.783372	-0.916685	-1.211824	10.681478
-110.663026	407.480119	-316.050956	379.731521	-0.916685	-0.448861	10.681478
-118.292654	415.872709	-312.236142	371.338931	-0.153722	-0.448861	9.155553
-142.707461	404.428268	-329.021322	345.398198	-0.916685	-1.211824	11.444441
-144.996349	397.561603	-322.154658	308.013024	-0.153722	-0.448861	9.155553
-150.337089	392.220864	-391.584267	285.124142	0.609241	-0.448861	8.39259
-158.729679	386.117162	-407.606484	255.368595	0.609241	0.314102	9.155553
-180.092635	380.776423	-329.784285	319.457465	0.609241	0.314102	8.39259
-198.403741	376.198647	-341.991689	298.094508	-0.153722	-0.448861	21985.53423
-212.900033	377.724572	-341.228726	289.701918	-0.916685	-1.211824	22192.29713
-218.240772	380.776423	-367.932422	276.731551	2.135166	0.314102	22235.02304
-232.737064	343.391249	-348.858353	256.89452	0.609241	0.314102	22238.83786
-253.337058	360.176429	-410.658335	224.850085	-0.153722	0.314102	22107.60826
-258.677797	342.628286	-350.384279	249.264893	0.609241	1.077065	22231.97119
-275.462977	322.791255	-380.902788	208.827868	-2.44261	-2.737749	22225.10453
-282.329642	315.92459	-382.428714	202.724166	0.609241	-0.448861	22212.89712
-302.929636	306.769038	-377.850937	195.094539	-0.153722	1.077065	22220.52675
-310.559263	284.643118	-394.636118	166.864917	0.609241	1.077065	22229.6823
-322.003704	280.828304	-404.554633	167.62788	-0.916685	-1.211824	22219.00082
-334.211108	258.702385	-399.976857	151.605663	0.609241	-0.448861	22218.23786
-352.522214	232.761652	-385.480565	127.953818	-0.916685	0.314102	22207.55638
-363.203692	207.583882	-370.22131	107.353824	-0.916685	0.314102	22205.2675
-385.329612	212.924621	-401.502782	73.783463	0.609241	-0.448861	22197.63787
-373.122208	190.798702	-419.050925	44.027917	-0.153722	0.314102	22216.71194
-384.566649	177.828335	-420.576851	9.694594	0.609241	-0.448861	22223.5786
-388.381463	149.598714	-415.236111	50.131619	-0.153722	0.314102	22193.06009
-421.18886	162.56908	-408.369447	27.242736	0.609241	-0.448861	22221.28971
-396.01109	131.287608	-368.695385	9.694594	-0.916685	0.314102	22215.94897
-409.744419	116.791316	-398.450931	-12.431326	1.372204	-0.448861	22215.18601
-421.18886	100.006136	-347.332428	7.405705	-0.153722	-0.448861	22219.76379
-425.003674	102.295024	-345.806502	2.064966	0.609241	-0.448861	22249.51933
-443.31478	82.457993	-341.228726	-7.853549	2.135166	0.314102	22230.44527
-451.70737	46.598744	-337.413912	-54.394276	0.609241	0.314102	22240.36378
-450.181444	40.495042	-316.813918	-69.653531	-0.153722	0.314102	22241.12674
-451.70737	26.761713	-304.606515	-85.675749	-0.153722	-0.448861	22222.05268
-462.388848	6.924682	-296.976887	-112.379444	0.609241	0.314102	22222.05268
-458.574034	-9.860498	-309.947254	-109.327593	-0.153722	-0.448861	22228.91934
-452.470332	-22.830865	-295.450962	-131.453513	-0.153722	-0.448861	22212.13416
-444.077742	-55.638263	-263.406527	-142.897954	-0.153722	-1.211824	22213.66009
-444.840705	-64.793815	-274.850968	-157.394246	0.609241	-1.211824	22227.39341
-432.633301	-80.05307	-262.643564	-197.831271	-0.916685	0.314102	22197.63787
-427.292562	-86.919735	-257.302825	-190.964606	-1.679647	-1.211824	22199.92676
-434.922189	-112.860468	-210.762098	-207.749786	-0.916685	0.314102	22211.3712
-443.31478	-136.512313	-213.813949	-203.17201	-0.916685	-0.448861	22206.03046
-431.107376	-151.771567	-205.421359	-243.609035	-0.153722	0.314102	22209.08231
-408.981456	-158.638232	-215.339874	-269.549768	-0.916685	-1.974786	22228.15638
-408.218494	-187.630816	-194.739881	-259.631253	0.609241	1.077065	22224.34156
-368.544431	-191.44563	-223.732465	-298.542352	-0.153722	1.077065	22221.28971
-386.855537	-204.415996	-190.162104	-311.512719	-0.153722	0.314102	22227.39341
-372.359245	-235.697468	-161.16952	-297.016427	-0.153722	0.314102	22202.97861
-349.470363	-236.460431	-129.125085	-295.490501	-0.153722	0.314102	22205.2675
-341.077773	-250.19376	-101.658427	-297.016427	0.609241	-0.448861	22247.23045
-331.92222	-257.823388	-115.391756	-300.83124	0.609241	-0.448861	22238.07489
-305.218524	-268.504866	-63.51029	-352.712706	2.135166	-0.448861	22182.37861
-322.766667	-288.341897	-68.851029	-332.112713	0.609241	1.077065	22227.39341
-299.877785	-307.415966	-45.962147	-331.34975	-0.916685	-1.211824	22228.91934
-278.514828	-322.67522	-36.043631	-398.490471	-0.153722	-0.448861	22176.27491
-269.359276	-322.67522	-15.443637	-367.208999	0.609241	-0.448861	22215.94897
-267.070387	-343.275214	-9.339935	-386.283067	-0.916685	0.314102	22228.91934
-234.26299	-363.112245	4.393394	-380.942328	0.609241	1.077065	22206.79342
-217.477809	-366.164096	20.415611	-368.734924	-0.153722	-0.448861	22196.87491
-196.114853	-395.15668	35.674866	-387.04603	-0.916685	0.314102	22208.31935
-170.937082	-403.549271	58.563748	-417.564539	-0.153722	0.314102	22199.16379
-163.307455	-414.230749	0.57858	-444.268235	-0.916685	-1.211824	21920.68239
-148.0482	-424.912227	76.111891	-406.120098	-0.153722	1.077065	22219.76379
-120.581542	-425.67519	119.600767	-382.468253	0.609241	0.314102	22196.11194
-92.351921	-438.645556	133.334096	-391.623806	0.609241	-1.211824	22186.19343
-86.248219	-448.564072	127.993357	-418.327502	0.609241	0.314102	22210.60823
-74.040815	-460.008513	147.830388	-410.697875	0.609241	-0.448861	22193.06009
-40.470454	-460.771476	115.022991	-417.564539	-0.153722	-0.448861	22196.11194
-25.2112	-468.401103	198.948892	-394.675657	1.372204	0.314102	22205.2675
2.255459	-475.267768	240.14888	-365.683073	0.609241	1.077065	22223.5786
15.988788	-464.586289	250.067395	-350.423818	0.609241	-0.448861	22215.18601
24.381378	-469.164066	266.852575	-362.631222	0.609241	0.314102	22218.23786
32.773968	-482.897395	250.067395	-360.342334	1.372204	1.077065	22212.89712
70.922105	-475.267768	250.830358	-377.127514	-0.153722	0.314102	22200.68972
84.655434	-481.37147	286.689606	-390.097881	-0.153722	-1.211824	22127.4453
106.781354	-469.927029	296.608122	-361.868259	-0.153722	-0.448861	22198.40083
130.433199	-473.741842	299.659973	-345.083079	0.609241	0.314102	22190.00824
141.87764	-466.875178	314.156265	-339.74234	-0.153722	-0.448861	22215.18601
154.085043	-462.297401	326.363669	-350.423818	0.609241	0.314102	22190.7712
175.448	-465.349252	330.941445	-319.905309	-0.916685	0.314102	22181.61565
192.23318	-455.430737	342.385886	-300.83124	-0.153722	0.314102	22193.06009
213.596137	-448.564072	340.096998	-303.120129	-0.153722	1.077065	22194.58602
218.173913	-434.830743	369.089582	-318.379383	-0.153722	-0.448861	22202.21564
226.566503	-434.830743	378.245135	-301.594203	0.609241	0.314102	22215.18601
257.085013	-407.364084	378.245135	-284.04606	-0.153722	-0.448861	22231.97119
263.951678	-411.178898	380.534023	-287.860874	0.609241	0.314102	22215.94897
279.210932	-382.949277	372.141433	-287.860874	0.609241	-1.211824	22224.34156
286.84056	-398.208531	401.134017	-250.4757	-0.153722	-1.211824	22200.68972
324.225734	-364.638171	401.134017	-218.431265	-0.153722	0.314102	22212.89712
326.514622	-350.141879	416.393272	-196.305345	1.372204	0.314102	22228.15638
347.114616	-338.697438	430.889564	-177.99424	-0.153722	-0.448861	22252.57118
353.218318	-331.067811	427.07475	-143.660917	0.609241	1.840027	22231.20823
354.744243	-326.490034	404.185868	-172.653501	-0.153722	-0.448861	22228.15638
379.159051	-280.71227	417.919197	-161.972022	0.609241	0.314102	22241.88971
392.129417	-292.919674	436.993266	-142.134991	-0.153722	-0.448861	22215.94897
398.996082	-279.949307	428.600676	-135.268326	-0.153722	0.314102	22216.71194
404.336821	-251.719686	436.993266	-108.564631	-0.153722	1.077065	22228.15638
393.655343	-227.304878	439.282154	-100.935003	0.609241	-0.448861	22224.34156
419.596076	-204.415996	402.659942	-108.564631	-0.153722	-0.448861	22219.00082
417.307188	-193.734518	398.082166	-84.149823	-0.916685	-0.448861	22227.39341
426.462741	-179.238226	427.837713	-58.972053	-0.916685	0.314102	22200.68972
431.80348	-164.741934	402.659942	-27.690581	0.609241	0.314102	22201.45268
438.670144	-138.801201	380.534023	-5.564661	-0.916685	0.314102	22192.29713
448.58866	-108.282691	378.245135	11.983482	-0.916685	0.314102	22217.4749
436.381256	-99.890101	382.059949	28.005699	-0.916685	-0.448861	22209.84527
445.536809	-73.186405	359.171066	18.087184	-0.153722	1.840027	22224.34156
441.721995	-76.238256	349.252551	22.66496	-0.916685	1.840027	22229.6823
434.855331	-39.616045	345.437737	56.998283	0.609241	0.314102	22216.71194
438.670144	-19.016051	332.467371	77.598277	-0.153722	1.077065	22226.63045
427.225703	-6.045685	340.096998	98.198271	0.609241	0.314102	22228.91934
434.092368	19.895048	349.252551	127.190855	-0.153722	-1.211824	22236.54897
427.225703	25.99875	346.2007	156.183439	0.609241	0.314102	22240.36378
408.151635	49.650595	330.941445	153.894551	1.372204	1.077065	22247.23045
412.729411	58.043185	342.385886	174.494545	0.609241	0.314102	22216.71194
386.788678	109.161689	332.467371	177.546396	-0.153722	0.314102	22231.97119
392.89238	111.450577	317.971079	195.857501	-0.153722	-0.448861	22228.15638
380.684976	121.369092	300.422936	224.850085	0.609241	1.077065	22212.89712
375.344237	150.361676	269.904426	233.242675	0.609241	-0.448861	22222.05268
368.477573	157.228341	259.985911	230.953787	-0.153722	0.314102	22232.73415
361.610908	179.35426	192.84519	221.798234	0.609241	1.077065	22216.71194
354.744243	186.983888	199.711854	244.687116	-1.679647	0.314102	22202.97861
340.247951	199.954254	181.400749	273.6797	-0.153722	-0.448861	22212.13416
341.773877	225.894987	182.926674	266.050073	-0.916685	-0.448861	22199.16379
327.277585	241.154242	145.5415	291.990806	0.609241	1.077065	22208.31935
313.544255	261.754236	127.230394	282.835253	-1.679647	-0.448861	22215.94897
307.440554	261.754236	103.57855	275.205626	-0.153722	1.077065	22057.25272
314.307218	290.74682	108.919289	314.879688	-0.153722	-0.448861	22181.61565
286.077597	296.850522	82.215593	328.613018	-0.153722	-0.448861	22222.05268
295.996112	290.74682	98.23781	357.605602	1.372204	0.314102	22226.63045
272.344268	329.65792	39.48968	341.583384	-0.153722	0.314102	22176.27491
268.529454	351.020876	41.778568	347.687086	1.372204	-0.448861	22227.39341
260.899827	367.806056	16.600798	359.89449	1.372204	1.077065	22248.75637
247.92946	370.857907	9.734133	364.472266	-0.153722	0.314102	22232.73415
226.566503	376.198647	-1.710308	355.316713	0.609241	-0.448861	22202.97861
192.23318	383.065311	-35.280669	384.309297	0.609241	-0.448861	22235.786
189.944292	403.665305	-89.451023	392.701887	1.372204	0.314102	22215.94897
160.188745	405.191231	-94.028799	380.494484	-0.153722	0.314102	22199.16379
164.003559	411.294932	-100.132501	401.85744	0.609241	0.314102	22227.39341
145.692453	419.687523	-110.051017	379.731521	-0.916685	-1.211824	22107.60826
123.566534	429.606038	-124.547309	380.494484	-0.153722	-0.448861	22213.66009
108.307279	437.235666	-132.939899	381.257446	0.609241	-0.448861	22193.06009
89.996174	415.872709	-156.591744	381.257446	-1.679647	-1.211824	22176.27491
79.314695	436.472703	-139.043601	394.990776	-0.153722	-0.448861	22195.34898
51.085074	421.976411	-148.199154	365.235229	-0.153722	0.314102	22182.37861
43.455447	422.739374	-171.088036	381.257446	-0.153722	-0.448861	22183.90454
32.773968	425.791224	-181.769514	384.309297	-0.153722	1.077065	22200.68972
21.329527	442.576405	-203.132471	362.183378	0.609241	0.314102	22213.66009
-0.796392	432.657889	-209.236173	376.67967	-0.916685	-0.448861	22193.06009
-19.107498	433.420852	-226.021353	373.627819	0.609241	1.077065	22200.68972
-27.500088	428.080113	-274.088005	373.627819	1.372204	0.314102	22200.68972
-51.914896	405.954193	-292.399111	348.450049	0.609241	-0.448861	22190.7712
-35.892678	437.235666	-264.16949	353.027825	0.609241	0.314102	25.17777
-50.38897	418.92456	-277.139856	384.309297	0.609241	1.077065	15.259255
-61.833411	415.872709	-277.902819	372.864856	0.609241	-0.448861	11.444441
-80.144517	415.872709	-282.480595	389.650037	1.372204	1.077065	10.681478
-96.166734	405.954193	-320.628732	378.968558	0.609241	-1.211824	9.918516
-130.500057	383.065311	-339.702801	349.975974	-0.916685	-0.448861	8.39259
-141.181536	390.694939	-321.391695	346.161161	-0.916685	-0.448861	11.444441
-148.811163	394.509752	-321.391695	336.242645	0.609241	0.314102	9.155553
-164.070418	389.169013	-342.754651	327.850055	-0.153722	-0.448861	9.155553
-180.855598	381.539386	-387.769453	320.98339	0.609241	0.314102	9.918516
-195.35189	365.517168	-361.065757	291.990806	-0.153722	0.314102	21900.0824
-217.477809	359.413466	-363.354645	246.976005	-0.916685	-1.211824	22188.48232
-238.077803	367.806056	-378.6139	270.62785	-1.679647	-0.448861	22183.14158
-240.366692	331.183845	-358.776869	263.761185	-0.916685	-1.211824	22173.98602
-256.388909	349.494951	-357.250943	231.71675	-0.916685	-1.211824	22213.66009
-264.781499	344.154212	-356.487981	253.842669	-0.153722	0.314102	22208.31935
-273.937052	332.709771	-385.480565	212.642682	0.609241	0.314102	22222.05268
-284.61853	325.843106	-367.932422	179.072321	-0.153722	0.314102	22227.39341
-303.692599	309.057926	-374.799086	195.094539	-0.153722	-0.448861	22209.84527
-301.40371	282.35423	-397.687969	179.072321	-0.153722	-0.448861	22220.52675
-315.900002	282.35423	-426.680553	143.976035	1.372204	1.077065	22242.65267
-323.52963	251.072758	-408.369447	141.687147	1.372204	1.077065	22233.49712
-340.31481	250.309795	-382.428714	127.190855	0.609241	-0.448861	22237.31193
-346.418512	233.524615	-407.606484	93.620495	0.609241	0.314102	22237.31193
-363.966655	209.109807	-402.265745	85.990867	0.609241	0.314102	22225.86749
-381.514798	204.532031	-413.710186	73.020501	0.609241	-1.211824	22222.81564
-395.248127	170.96167	-425.91759	57.761246	-0.153722	0.314102	22223.5786
-395.248127	175.539447	-395.39908	38.687178	0.609241	-1.211824	22218.23786
-401.351829	152.650565	-371.747235	44.790879	-0.916685	-0.448861	22219.00082
-412.79627	138.917235	-377.087975	19.613109	0.609241	-1.211824	22222.81564
-415.848121	109.161689	-367.169459	15.035333	-0.153722	-0.448861	22222.05268
-431.107376	104.583912	-345.04354	-8.616512	-1.679647	-2.737749	22193.82305
-439.499966	90.850583	-414.473149	-59.735016	-0.153722	1.077065	22212.89712
-447.129593	70.250589	-356.487981	-26.164655	-0.916685	-1.974786	22209.08231
-444.077742	48.887632	-335.887987	-46.764649	-1.679647	-1.211824	22202.97861
-450.181444	35.917266	-303.080589	-66.60168	-0.153722	-0.448861	22224.34156
-457.048109	29.813564	-293.162074	-91.016488	-0.153722	-0.448861	22229.6823
-436.448115	18.369123	-329.784285	-89.490562	-0.153722	-0.448861	22217.4749
-446.366631	2.346906	-296.213925	-100.172041	0.609241	0.314102	22210.60823
-445.603668	-18.253088	-282.480595	-123.823885	1.372204	-0.448861	22230.44527
-440.262929	-35.801231	-290.110223	-150.527581	1.372204	0.314102	22214.42305
-429.58145	-52.586412	-275.613931	-146.712768	1.372204	-0.448861	22244.17859
-429.58145	-83.867884	-255.776899	-174.179426	0.609241	1.077065	22246.46748
-418.137009	-84.630847	-238.228757	-206.986824	2.135166	0.314102	22227.39341
-434.922189	-96.83825	-204.658396	-194.016457	1.372204	0.314102	22235.02304
-439.499966	-128.119723	-202.369508	-221.483116	0.609241	-0.448861	22238.07489
-421.18886	-161.690083	-181.769514	-241.320147	-0.916685	0.314102	22210.60823
-408.218494	-162.453046	-187.873216	-235.979408	0.609241	0.314102	22223.5786
-399.825904	-176.186375	-201.606545	-245.134961	0.609241	-0.448861	22231.20823
-401.351829	-191.44563	-183.295439	-265.734954	-0.153722	-0.448861	22213.66009
-392.196276	-202.890071	-190.925067	-281.757172	-0.153722	-0.448861	22201.45268
-367.781469	-247.904872	-181.006551	-305.409017	-1.679647	-0.448861	22139.6527
-363.203692	-257.060425	-135.228787	-316.090495	-0.916685	-0.448861	22196.87491
-363.203692	-254.771537	-158.117669	-362.631222	-0.153722	-0.448861	22180.08972
-344.892587	-266.978941	-95.554725	-319.142346	-0.916685	-1.974786	22199.92676
-334.974071	-273.845605	-79.532507	-322.194197	-0.153722	0.314102	22211.3712
-309.033338	-296.734487	-66.562141	-340.505303	0.609241	0.314102	22215.94897
-292.248158	-329.541885	-59.695476	-367.971961	-0.153722	0.314102	22206.03046
-280.040754	-326.490034	-58.932513	-380.942328	-0.153722	1.077065	22222.05268
-270.122238	-342.512252	-6.288085	-379.416402	-0.153722	-0.448861	22215.94897
-247.233356	-354.719655	-9.339935	-372.549738	-0.153722	-1.211824	22185.43046
-219.766698	-362.349283	5.156357	-390.860843	0.609241	1.077065	22226.63045
-201.455592	-369.97891	5.919319	-371.023812	1.372204	0.314102	22237.31193
-200.692629	-369.215947	37.963754	-403.83121	0.609241	-1.211824	22237.31193
-177.040784	-386.76409	48.645233	-420.61639	0.609241	-1.211824	22029.0231
-165.596343	-408.89001	89.84522	-414.512688	-0.153722	0.314102	22218.23786
-151.863014	-420.334451	101.289661	-385.520104	0.609241	-0.448861	22215.94897
-123.633393	-423.386302	110.445214	-375.601589	-0.153722	0.314102	22208.31935
-117.529691	-432.541855	128.75632	-379.416402	-0.153722	-1.211824	22192.29713
-87.011181	-450.089997	133.334096	-402.305284	-0.153722	-0.448861	22209.08231
-67.17415	-449.327035	153.93409	-396.201583	0.609241	1.077065	22196.87491
-53.440821	-466.875178	154.697053	-415.275651	-0.153722	-1.974786	22188.48232
-37.418604	-472.97888	194.371115	-408.408986	-0.916685	-1.211824	22183.14158
-19.870461	-490.527023	158.511867	-397.727508	-0.153722	1.077065	22196.11194
0.729533	-482.134432	191.319264	-414.512688	-0.916685	-0.448861	22169.40825
22.09249	-482.897395	250.830358	-369.497887	-0.916685	-1.211824	22195.34898
49.559148	-466.875178	267.615538	-358.816408	-0.153722	1.077065	22213.66009
54.899888	-467.63814	260.748873	-382.468253	-0.153722	-1.974786	22167.11936
73.210993	-468.401103	298.89701	-355.764557	1.372204	-0.448861	22205.2675
99.151726	-469.164066	307.2896	-361.105297	-0.153722	0.314102	22193.06009
115.173944	-462.297401	316.445153	-339.74234	0.609241	1.077065	22199.92676
151.033192	-459.24555	312.63034	-344.320116	1.372204	1.077065	22169.40825
158.66282	-456.956662	340.096998	-320.668272	0.609241	0.314102	22212.89712
174.685037	-456.956662	291.267383	-365.683073	0.609241	0.314102	22213.66009
181.551702	-461.534439	271.430352	-365.683073	0.609241	1.077065	22214.42305
201.388733	-431.778892	345.437737	-312.275681	0.609241	0.314102	22241.12674
225.040578	-427.201115	373.667358	-303.120129	-0.153722	0.314102	22233.49712
231.14428	-421.097413	378.245135	-304.646054	-0.153722	0.314102	22216.71194
244.877609	-395.919643	362.98588	-300.068278	-0.916685	-0.448861	22225.10453
271.581305	-413.467786	390.452539	-292.43865	-0.153722	0.314102	22231.20823
273.10723	-400.49742	405.711793	-257.342364	-0.153722	-0.448861	22215.94897
298.285001	-378.3715	402.659942	-246.660886	-0.153722	-0.448861	22224.34156
295.23315	-377.608537	408.763644	-225.297929	-0.153722	-0.448861	22212.89712
318.884995	-355.482618	405.711793	-222.246078	-1.679647	-0.448861	22196.11194
337.1961	-363.875208	368.326619	-223.772004	-0.916685	-0.448861	22201.45268
341.010914	-333.356699	403.422905	-189.438681	-0.916685	-1.211824	22216.71194
363.899796	-314.28263	424.785862	-153.579432	-0.153722	1.077065	22206.03046
379.922014	-293.682636	426.311787	-140.609066	-0.153722	1.077065	22225.86749
390.603492	-294.445599	443.85993	-144.423879	0.609241	-0.448861	22231.20823
394.418306	-271.556717	427.07475	-120.772034	0.609241	-0.448861	22213.66009
402.047933	-253.245611	419.445123	-115.431295	-0.153722	0.314102	22221.28971
421.122001	-236.460431	417.156234	-115.431295	0.609241	0.314102	22226.63045
436.381256	-210.519698	387.400688	-93.305376	0.609241	-0.448861	22189.24528
435.618293	-192.971555	416.393272	-76.520196	0.609241	0.314102	22240.36378
437.907182	-180.764151	417.156234	-84.149823	0.609241	-0.448861	22247.99341
437.907182	-173.897487	424.022899	-61.260941	1.372204	0.314102	22219.76379
440.19607	-127.35676	415.630309	0.539041	-0.153722	-0.448861	22229.6823
444.773846	-131.934536	411.052533	2.064966	-1.679647	-0.448861	22228.91934
437.144219	-109.045654	385.874762	15.798295	-0.153722	-1.211824	22215.18601
436.381256	-83.104921	392.741427	29.531625	-0.153722	-0.448861	22218.23786
430.277554	-57.164188	377.482172	52.420507	-0.153722	0.314102	22229.6823
429.514591	-41.904933	368.326619	89.042718	-0.153722	0.314102	22223.5786
424.936815	-28.934567	328.652557	108.879749	-0.153722	-0.448861	22218.23786
427.988666	-10.623461	340.859961	117.272339	-1.679647	-0.448861	22206.03046
407.388672	0.82098	336.282184	111.168638	-0.153722	0.314102	22212.89712
394.418306	18.369123	282.11183	95.909383	-0.916685	0.314102	21965.6972
408.914598	42.020968	323.311818	166.864917	-0.153722	-1.211824	22214.42305
406.625709	71.776515	322.548855	182.124172	1.372204	1.077065	22230.44527
394.418306	73.30244	280.585905	198.14639	-0.153722	-0.448861	22215.94897
399.759045	109.161689	301.185898	207.301942	-0.153722	0.314102	22225.86749
397.470157	125.183906	291.267383	201.961203	-0.916685	-0.448861	22229.6823
380.684976	143.495012	275.245165	215.694532	0.609241	0.314102	22214.42305
366.951647	157.991304	262.274799	240.10934	0.609241	0.314102	22222.81564
375.344237	193.850552	230.230364	227.138974	0.609241	0.314102	22252.57118
344.825728	192.324627	204.289631	266.813036	0.609241	-0.448861	22228.15638
365.425722	225.132025	166.141494	240.10934	0.609241	-0.448861	22235.02304
336.433138	223.606099	173.008159	227.901936	0.609241	-0.448861	22238.07489
335.670175	238.865354	173.771121	295.042657	0.609241	0.314102	22219.00082
316.596106	264.043124	147.830388	283.598216	-0.153722	-0.448861	22157.96381
331.092398	267.094975	138.674835	290.464881	-0.153722	-0.448861	22217.4749
299.047963	282.35423	101.289661	315.642651	0.609241	0.314102	22214.42305
310.492404	297.613485	76.874854	327.087092	-0.153722	1.077065	22221.28971
293.707224	321.26533	74.585966	320.220427	-0.153722	-0.448861	22189.24528
280.736858	331.946808	62.378562	347.687086	-0.916685	-0.448861	22193.06009
260.899827	329.65792	53.985972	340.057459	-0.153722	1.077065	22202.21564
254.796125	371.62087	-33.754743	298.094508	-0.153722	0.314102	22172.4601
238.773907	360.939392	-33.754743	333.953757	-0.153722	-0.448861	22199.16379
221.988727	370.094945	-23.836227	315.642651	0.609241	-1.211824	22209.08231
217.410951	390.694939	-27.651041	383.546335	-0.153722	0.314102	22226.63045
191.470218	398.324566	-62.747327	386.598186	0.609241	-0.448861	22212.89712
178.499851	405.954193	-74.191768	367.524117	-0.153722	-0.448861	22214.42305
165.529484	419.687523	-100.895464	379.731521	-0.153722	-0.448861	22137.36381
143.403565	413.583821	-131.413973	368.28708	-0.153722	-0.448861	22198.40083
138.062826	438.761591	-140.569526	399.568552	1.372204	1.077065	22193.82305
128.14431	434.183815	-123.021383	385.07226	-0.153722	-0.448861	22227.39341
106.018391	434.946777	-158.117669	390.412999	0.609241	0.314102	22219.00082
67.870254	447.917144	-152.013967	372.864856	-0.153722	-0.448861	22187.71935
55.66285	428.843075	-180.243589	358.368564	1.372204	0.314102	22212.89712
42.692484	445.628256	-164.221371	385.835223	-0.153722	-1.211824	22215.94897
28.959155	441.050479	-180.243589	379.731521	0.609241	0.314102	22186.19343
24.381378	442.576405	-197.791731	381.257446	-0.153722	1.077065	22212.13416
14.462863	425.028262	-193.976918	386.598186	-0.153722	-1.211824	22215.94897
-5.374169	434.946777	-222.206539	382.020409	-0.916685	0.314102	22180.08972
-16.81861	436.472703	-237.465794	361.420415	-0.916685	0.314102	22195.34898
-25.974162	411.294932	-248.147272	374.390782	-0.916685	0.314102	22194.58602
-39.707492	415.109746	-291.636148	357.605602	-0.153722	-0.448861	74.007385
-65.648225	420.450485	-335.125024	346.161161	0.609241	0.314102	13.733329
-67.17415	418.92456	-329.784285	356.842639	-0.153722	0.314102	12.970367
-92.351921	415.872709	-318.339844	362.946341	0.609241	0.314102	10.681478
-104.559324	413.583821	-296.976887	378.968558	-0.153722	-1.211824	9.918516
-113.714877	399.850491	-345.04354	340.820421	0.609241	0.314102	10.681478
-136.603759	399.850491	-342.754651	352.264862	-0.153722	-0.448861	8.39259
-156.44079	404.428268	-330.547248	343.10931	-0.153722	0.314102	9.918516
-159.492641	389.169013	-330.547248	320.98339	0.609241	-0.448861	8.39259
-167.885232	395.272715	-327.495397	320.98339	1.372204	-0.448861	9.155553
-199.929666	391.457901	-323.680583	308.013024	1.372204	1.077065	22106.8453
-204.507443	373.146796	-349.621316	231.71675	-0.153722	0.314102	22193.06009
-209.085219	358.650504	-358.776869	269.101924	0.609241	0.314102	22228.91934
-255.625946	352.546802	-371.747235	262.998222	0.609241	1.077065	22218.23786
-258.677797	344.917174	-370.22131	250.027856	0.609241	1.077065	22222.81564
-254.100021	325.843106	-370.22131	231.71675	1.372204	-0.448861	22225.86749
-271.648164	322.028292	-397.687969	225.613048	-1.679647	0.314102	22213.66009
-284.61853	321.26533	-370.22131	192.042688	0.609241	-0.448861	22224.34156
-287.670381	302.954224	-374.799086	182.124172	-1.679647	-0.448861	22227.39341
-317.425928	287.694969	-381.665751	185.938986	-2.44261	-1.211824	22190.00824
-318.951853	280.828304	-411.421298	160.761215	-1.679647	-0.448861	22208.31935
-335.737034	247.257944	-403.028708	100.487159	-0.916685	0.314102	22211.3712
-366.255543	250.309795	-411.421298	84.464942	-0.153722	0.314102	22200.68972
-344.129624	225.132025	-419.050925	58.524209	-0.916685	0.314102	22212.89712
-355.574065	214.450546	-420.576851	26.479774	-0.153722	-0.448861	22054.20087
-374.648133	201.48018	-400.739819	61.57606	-0.153722	0.314102	22054.96384
-385.329612	183.932037	-409.895372	60.813097	-0.153722	0.314102	22213.66009
-396.774053	171.724633	-398.450931	66.916799	-0.916685	0.314102	22221.28971
-408.218494	132.050571	-350.384279	50.894581	-0.916685	-0.448861	22202.21564
-404.40368	141.206124	-358.776869	32.583476	0.609241	-0.448861	22241.12674
-405.166643	134.339459	-369.458347	13.509407	-0.153722	-1.211824	22246.46748
-418.899972	103.82095	-367.169459	-26.164655	1.372204	-1.211824	22238.07489
-423.477748	87.798732	-354.962055	-35.320208	0.609241	-0.448861	22228.15638
[truncated: 28,725 more rows]
