# Supplementary material for: Dynamic analysis of slant cracked rotor system considering nonlinear oil film force
Source: PLoS One. 2024 Jan 25;19(1):e0294293. doi: 10.1371/journal.pone.0294293 (PMC10810477; doi:10.1371/journal.pone.0294293)
Supplement: S1 File — These data were measured by two eddy current sensors, model WT0150. (ZIP) [file pone.0294293.s001.zip › 2021.3.18 Test data for plain bearings/2021.3.18 (P=0.2Mpa, Z=4.0g)/700.csv]

1024	30720	7	0	3
8	8	8	8	10	10	1
3	3	3	3	1	1	4
2	1	4	3	0	0	0
0	0	0	0	0.000006	-0.000001	20755.93164
61.019783	424.106348	-228.293998	393.522619	-1.35787	-0.674354	22196.11194
29.738311	452.335969	-222.953259	407.255949	-1.35787	-0.674354	22206.03046
16.767944	446.99523	-251.18288	394.285582	-0.594907	0.088609	22206.79342
-6.883901	447.758193	-245.079178	414.122613	0.168055	-0.674354	22219.76379
-55.713516	434.024864	-261.101396	401.915209	0.168055	-0.674354	17751.09104
-52.661665	427.921162	-261.864358	426.330017	-0.594907	-0.674354	22.125919
-95.387578	431.735976	-290.856942	426.330017	-0.594907	0.088609	14.496292
-122.854237	416.476721	-321.375452	397.337433	-0.594907	-0.674354	9.918516
-135.06164	409.610056	-330.531005	385.892992	0.168055	-1.437316	11.444441
-160.239411	411.898944	-348.84211	340.87819	0.931018	0.088609	9.918516
-218.224579	392.061913	-380.123583	295.863389	0.931018	1.614535	19017.60918
-242.639386	367.647106	-432.768012	272.211544	0.168055	0.088609	22162.54158
-257.135678	369.173031	-419.797645	245.507848	1.693981	0.851572	22206.79342
-264.765306	359.254516	-387.75321	270.685619	0.931018	0.088609	22215.18601
-292.231964	338.654522	-403.012465	222.618966	-0.594907	-0.674354	22183.14158
-305.965294	308.898975	-403.775428	225.670817	-0.594907	0.088609	22193.82305
-317.409735	287.536018	-403.775428	195.91527	0.168055	0.088609	22216.71194
-339.535654	232.602701	-415.982831	115.04122	0.168055	-0.674354	22174.74899
-372.343052	220.395297	-438.871713	95.967152	0.168055	0.851572	22203.74157
-382.261567	191.402713	-424.375421	62.396792	-2.120833	-1.437316	22192.29713
-405.913412	169.276794	-402.249502	37.219021	-2.120833	-0.674354	22205.2675
-415.831928	142.573098	-399.960614	-2.455041	0.931018	0.088609	22199.92676
-436.431922	96.795334	-387.75321	-3.218004	0.168055	1.614535	22217.4749
-457.031915	83.062005	-360.286552	-20.003184	-0.594907	-0.674354	22223.5786
-436.431922	55.595346	-336.634707	-36.788364	0.168055	-0.674354	22217.4749
-452.454139	23.550911	-322.901377	-91.721681	-0.594907	0.088609	22227.39341
-482.209686	-6.967598	-317.560638	-132.921669	0.931018	0.851572	22229.6823
-464.661543	-31.382406	-282.464352	-158.099439	0.168055	0.088609	22215.18601
-445.587474	-73.345356	-292.382868	-185.566098	0.168055	0.088609	22225.10453
-443.298586	-95.471276	-263.390284	-213.795719	0.931018	0.088609	22252.57118
-433.380071	-125.226822	-244.316216	-248.129042	0.931018	0.088609	22227.39341
-414.306002	-148.115704	-252.708806	-276.358664	0.931018	0.851572	22228.91934
-410.491188	-193.893469	-271.782874	-326.714204	0.168055	0.851572	22241.12674
-386.076381	-225.937904	-266.442135	-356.469751	0.168055	0.851572	22220.52675
-372.343052	-244.249009	-165.731054	-350.366049	0.931018	0.851572	22221.28971
-357.083797	-269.42678	-115.375513	-341.973459	-0.594907	-0.674354	22228.15638
-325.039362	-303.760103	-75.701451	-373.254931	0.931018	0.088609	22216.71194
-308.254182	-343.434165	-74.175525	-386.988261	0.168055	0.851572	22222.81564
-267.817157	-349.537867	-10.849618	-403.773441	-0.594907	0.088609	22230.44527
-249.506051	-373.189712	3.646674	-409.11418	0.168055	0.088609	22198.40083
-215.172728	-400.65637	-14.664432	-441.921578	-1.35787	0.088609	22199.92676
-194.572734	-438.804507	37.217034	-479.306752	0.168055	0.088609	22212.13416
-158.713485	-447.197097	66.209618	-498.38082	-0.594907	0.088609	22212.89712
-115.224609	-447.197097	73.839246	-480.832677	0.168055	-1.437316	22209.08231
-85.469063	-460.167464	115.802196	-481.59564	0.931018	-0.674354	22186.95639
-45.795	-478.47857	182.942917	-434.29195	-0.594907	-0.674354	22207.55638
-9.172789	-482.293383	223.379942	-418.269733	0.168055	-1.437316	22213.66009
18.29387	-476.189681	252.372526	-422.847509	0.931018	0.088609	22224.34156
61.782746	-463.219315	256.950303	-420.558621	0.168055	0.851572	22199.16379
90.77533	-473.900793	312.646582	-381.647521	0.931018	-0.674354	22226.63045
122.056802	-484.582271	341.639166	-359.521602	0.168055	-1.437316	22244.17859
141.13087	-461.693389	319.513247	-380.884559	0.168055	-0.674354	22215.18601
178.516044	-460.167464	358.424347	-330.529018	0.931018	0.088609	22190.00824
212.849368	-441.856358	322.565098	-335.869757	0.168055	-0.674354	22210.60823
245.656765	-431.937843	375.209527	-309.929024	0.168055	0.088609	22224.34156
272.360461	-415.152662	417.172477	-290.854956	0.168055	0.088609	22193.82305
291.434529	-396.841557	419.461366	-271.017925	0.168055	0.088609	22212.89712
331.871555	-373.952675	449.216912	-235.158676	0.168055	-0.674354	22219.76379
328.819704	-364.034159	433.194695	-180.225359	-0.594907	-0.674354	22191.53417
360.101176	-329.700836	466.002093	-172.595731	-0.594907	-0.674354	22207.55638
384.515983	-305.286028	455.320614	-158.099439	-0.594907	0.088609	22188.48232
398.249313	-273.241593	425.565067	-153.521663	0.168055	0.851572	22178.5638
405.115977	-238.90827	427.090993	-180.988322	-0.594907	0.851572	22170.17121
419.612269	-201.523096	408.016925	-136.736483	0.931018	0.851572	22211.3712
431.05671	-183.974953	421.750254	-94.773532	0.931018	0.851572	22224.34156
445.553002	-139.723114	392.75767	-23.817998	0.168055	-1.437316	22218.23786
448.604853	-93.94535	414.883589	27.300506	-0.594907	0.088609	22144.23048
437.160412	-73.345356	417.93544	66.974568	0.168055	-0.674354	22225.86749
450.130779	-32.145368	374.446564	135.641214	0.168055	0.088609	22217.4749
446.315965	2.187955	385.891005	140.981953	0.168055	-0.674354	22225.86749
433.345599	36.521278	363.765086	166.922686	0.168055	-0.674354	22251.80822
413.508567	63.224974	359.950272	197.441196	-0.594907	0.088609	22230.44527
401.301164	103.661999	334.772502	210.411562	-0.594907	0.851572	22239.60082
405.87894	144.861986	302.728067	219.567115	0.168055	0.851572	22242.65267
363.153027	159.358278	298.913253	265.34488	-0.594907	-0.674354	22219.00082
362.390064	193.691602	209.646613	243.21896	-0.594907	0.088609	22218.23786
347.130809	220.395297	205.831799	304.255979	0.931018	0.088609	22230.44527
344.078958	252.439732	192.861433	319.515234	0.168055	1.614535	22215.18601
333.39748	289.061944	146.320706	343.930041	-0.594907	-0.674354	22222.81564
309.745635	304.321199	99.017016	359.189296	0.168055	-0.674354	22230.44527
288.382679	331.787857	67.735544	370.633737	-0.594907	-0.674354	22193.82305
262.441945	350.098963	66.209618	385.892992	0.168055	0.851572	22199.92676
245.656765	378.328584	23.483705	397.337433	-0.594907	0.088609	22209.08231
220.478995	400.454503	-32.212575	373.685588	-0.594907	0.088609	22211.3712
154.101237	401.980429	-131.39773	371.3967	0.168055	0.851572	22212.89712
144.182721	429.447087	-136.73847	379.78929	0.168055	0.088609	22229.6823
128.923467	438.60264	-125.294029	432.433719	-0.594907	-0.674354	22227.39341
109.086435	447.758193	-132.160693	436.248533	-0.594907	-1.437316	22217.4749
76.279038	446.232268	-155.049575	426.330017	0.931018	0.851572	22224.34156
55.679044	453.861895	-170.30883	435.48557	0.168055	0.088609	22197.63787
15.242019	466.832261	-200.82734	411.833725	1.693981	0.851572	22230.44527
-6.120938	456.150783	-239.738439	395.811508	0.931018	-0.674354	22244.17859
-9.935752	433.261901	-276.36065	372.159663	0.168055	0.851572	22212.13416
-51.135739	432.498938	-264.153247	433.196682	0.168055	0.088609	54.933317
-58.765367	417.239684	-308.405085	403.441135	0.931018	0.851572	14.496292
-104.543131	411.898944	-351.130999	394.285582	0.168055	0.088609	10.681478
-130.483864	398.165615	-327.479154	400.389284	-0.594907	0.851572	11.444441
-154.135709	401.217466	-347.316185	366.055961	-0.594907	0.088609	8.39259
-189.231995	391.298951	-332.05693	333.248563	0.931018	1.614535	12258.52229
-226.617169	379.854509	-359.523589	318.752271	-0.594907	0.088609	22135.83789
-244.165312	366.884143	-390.042098	288.233762	-1.35787	-0.674354	22193.82305
-281.550486	337.891559	-399.197651	264.581917	-0.594907	0.088609	22188.48232
-283.839374	336.365633	-399.197651	204.307861	-0.594907	0.851572	22173.98602
-305.202331	308.136012	-434.293937	219.567115	0.168055	1.614535	22161.01566
-306.728256	273.802689	-436.582825	192.86342	0.168055	0.851572	22191.53417
-350.217132	262.358248	-473.967999	108.937518	1.693981	0.851572	22197.63787
-370.054163	221.15826	-460.23467	12.804214	0.168055	0.851572	22187.71935
-381.498604	197.506415	-457.182819	41.796798	-0.594907	0.088609	22214.42305
-408.2023	173.091608	-411.405055	57.819015	0.168055	0.088609	22215.18601
-418.883779	148.6768	-371.730993	38.744947	-0.594907	-1.437316	22212.89712
-418.120816	125.024955	-403.775428	18.907916	0.931018	0.851572	22236.54897
-439.483772	86.113856	-373.256918	-7.79578	0.168055	-1.437316	22246.46748
-453.980064	56.358309	-348.84211	-33.736513	0.931018	1.614535	22232.73415
-457.031915	40.336092	-357.997663	-116.899452	0.931018	-0.674354	22241.12674
-460.846729	6.765731	-344.264334	-123.766116	1.693981	0.088609	22242.65267
-460.083766	-32.145368	-296.197682	-135.97352	0.168055	1.614535	22222.05268
-467.713394	-62.663878	-300.775458	-225.24016	0.931018	0.088609	22222.81564
-450.928214	-95.471276	-319.086564	-206.166092	0.168055	-0.674354	22209.84527
-437.194884	-110.73053	-253.471768	-235.158676	0.168055	-0.674354	22213.66009
-437.194884	-150.404593	-222.190296	-258.047558	-0.594907	-0.674354	22224.34156
-415.068965	-193.893469	-213.797706	-303.062359	0.168055	0.851572	22230.44527
-390.654157	-230.51568	-237.449551	-349.603086	-1.35787	0.088609	22192.29713
-389.891195	-236.619382	-174.123644	-332.817906	-0.594907	-0.674354	22203.74157
-376.920828	-263.323078	-156.575501	-345.788273	-0.594907	-0.674354	22209.84527
-345.639356	-286.974923	-108.508848	-375.543819	0.168055	0.851572	22206.79342
-318.93566	-314.441581	-64.25701	-377.832708	0.168055	0.851572	22214.42305
-297.572703	-350.30083	-81.04219	-409.877143	0.168055	0.851572	22229.6823
-244.928275	-360.982308	-31.449612	-427.425286	0.168055	0.851572	22222.81564
-222.802355	-382.345265	3.646674	-442.68454	0.168055	-0.674354	22221.28971
-193.046808	-408.285998	44.846662	-434.29195	0.931018	-0.674354	22229.6823
-163.291262	-419.730439	70.787395	-437.343801	-0.594907	-0.674354	22223.5786
-117.513498	-433.463768	127.246637	-408.351217	0.168055	-0.674354	22238.83786
-90.046839	-450.248948	131.824414	-419.795658	1.693981	0.088609	22209.84527
-50.372777	-488.397085	163.868849	-442.68454	1.693981	2.377497	22208.31935
-26.720932	-492.974862	215.750315	-422.084546	0.168055	-0.674354	22209.84527
37.367938	-470.848942	207.357725	-452.603056	0.931018	0.088609	22231.20823
48.812379	-473.13783	288.231775	-411.403068	0.168055	0.851572	22222.05268
90.77533	-479.241532	292.809551	-409.877143	0.168055	-0.674354	22176.27491
105.271622	-485.345234	304.253992	-396.143813	0.931018	0.851572	22222.05268
154.8642	-489.923011	346.979906	-354.943826	0.931018	1.614535	22228.91934
160.967901	-475.426719	380.550266	-324.425316	-0.594907	-0.674354	22191.53417
199.879001	-457.115613	355.372496	-328.24013	-0.594907	-0.674354	22208.31935
247.945653	-432.700805	362.23916	-308.403099	-1.35787	-0.674354	22200.68972
237.264175	-427.360066	396.572483	-333.580869	0.168055	0.088609	22180.85269
276.938237	-407.523035	417.172477	-296.958658	0.168055	0.088609	22186.95639
305.930821	-393.026743	418.698403	-253.469782	0.931018	0.088609	22202.97861
343.315996	-375.4786	411.831738	-254.995707	-0.594907	0.851572	22195.34898
350.945623	-311.38973	407.253962	-168.780918	-0.594907	-0.674354	22177.80084
390.619685	-299.945289	437.009509	-177.936471	-0.594907	-0.674354	22212.13416
395.960424	-274.004556	438.535434	-146.654998	0.168055	0.088609	22209.08231
399.775238	-245.774935	468.290981	-120.714265	0.168055	-0.674354	22193.06009
428.004859	-219.071239	458.372465	-67.306874	0.168055	0.088609	22223.5786
444.79004	-178.634214	445.402099	-35.262439	0.931018	-0.674354	22246.46748
449.367816	-161.849034	466.765055	1.359773	0.931018	0.851572	22235.786
466.915959	-109.204605	427.853956	31.878282	0.931018	-0.674354	22195.34898
446.315965	-65.715729	403.439148	70.026419	1.693981	0.851572	22238.83786
437.923375	-43.58981	382.839154	85.285674	-0.594907	0.088609	22219.76379
457.760406	-11.545375	340.113241	99.019003	0.168055	0.088609	22224.34156
423.427083	16.684247	355.372496	165.396761	0.168055	-0.674354	22228.91934
423.427083	58.647197	328.6688	195.152308	-0.594907	0.088609	22216.71194
410.456716	92.217558	356.898421	211.937488	0.168055	-0.674354	22226.63045
391.382648	121.973104	341.639166	239.404146	0.168055	0.851572	22231.20823
386.804872	157.06939	297.387328	252.374513	-0.594907	0.088609	22194.58602
378.412281	175.380496	259.239191	249.322662	-0.594907	-1.437316	22201.45268
347.130809	194.454564	189.046619	250.848588	-0.594907	0.851572	22208.31935
335.686368	244.047142	157.002184	293.574501	-0.594907	-0.674354	22201.45268
333.39748	279.906391	173.787364	343.930041	0.168055	0.851572	22215.94897
327.293778	292.876757	105.120718	321.804122	-0.594907	-0.674354	22231.20823
296.775269	331.024894	62.394805	340.87819	0.168055	-0.674354	22218.23786
277.7012	355.439702	52.476289	392.759657	0.168055	-1.437316	22218.23786
254.812318	378.328584	37.217034	391.996694	-0.594907	-1.437316	22227.39341
222.767883	385.195249	0.594823	397.337433	0.168055	0.088609	22218.23786
199.116038	413.42487	-65.019972	417.174464	0.931018	0.088609	22242.65267
149.52346	435.550789	-68.071823	411.070762	0.168055	0.851572	22251.04526
144.945684	450.810044	-128.34588	396.57447	0.168055	0.088609	22233.49712
122.056802	460.72856	-145.894022	414.885576	1.693981	0.851572	22229.6823
70.175336	440.128566	-137.501432	401.915209	1.693981	2.377497	22235.02304
48.049416	449.284119	-171.071793	426.330017	-0.594907	0.851572	22225.10453
30.501273	450.810044	-251.18288	413.35965	-0.594907	-0.674354	22177.03787
12.190168	430.973013	-245.079178	380.552253	0.168055	0.088609	22222.05268
-31.298708	428.684125	-258.049545	398.863358	0.168055	-0.674354	22228.91934
-49.609814	436.313752	-258.049545	401.152247	0.168055	-0.674354	97.65923
-84.7061	419.528572	-274.071762	424.041129	-1.35787	-1.437316	15.259255
-103.017206	430.21005	-338.160632	387.418917	-1.35787	-0.674354	9.918516
-125.143125	415.713758	-377.834694	359.952259	-0.594907	0.088609	11.444441
-150.320895	411.135982	-364.864328	348.507818	-0.594907	0.088609	8.39259
-186.943107	384.432286	-369.442104	343.930041	-0.594907	-0.674354	9.918516
-219.750504	381.380435	-365.627291	311.122644	0.168055	0.851572	22017.57866
-241.876424	381.380435	-380.123583	279.841172	0.931018	0.088609	22170.93417
-257.898641	366.12118	-386.990247	248.559699	0.168055	1.614535	21692.55654
-276.209747	350.098963	-451.079117	196.678233	0.168055	-0.674354	22180.08972
-290.706039	321.869341	-412.168018	197.441196	0.931018	1.614535	22193.06009
-316.646772	291.350832	-406.827278	208.122674	0.931018	0.088609	22200.68972
-330.380101	271.513801	-393.856912	157.767134	0.931018	0.088609	22219.00082
-345.639356	225.736037	-420.560608	115.804183	0.168055	-0.674354	22211.3712
-369.291201	199.795304	-409.116167	76.130121	0.931018	1.614535	22231.97119
-396.757859	184.536049	-428.953198	41.796798	0.168055	-0.674354	22229.6823
-409.728226	154.017539	-381.649508	43.322723	0.931018	0.851572	22223.5786
-421.93563	125.024955	-376.308769	12.804214	-0.594907	-0.674354	22223.5786
-444.824512	83.062005	-396.1458	-3.218004	0.168055	-0.674354	22226.63045
-468.476356	66.276825	-345.027297	-45.943917	-1.35787	0.088609	22216.71194
-466.187468	37.284241	-358.760626	-116.136489	-1.35787	-0.674354	22225.10453
-455.50599	12.869433	-318.323601	-100.114271	0.168055	-0.674354	22228.91934
-454.743027	-23.752778	-321.375452	-132.158706	-1.35787	0.088609	22196.11194
-462.372655	-48.167586	-312.219899	-168.780918	-0.594907	0.088609	22206.79342
-460.846729	-81.737946	-322.138415	-243.551266	-1.35787	-0.674354	21891.68981
-424.98748	-108.441642	-234.3977	-245.840154	0.168055	-0.674354	22200.68972
-441.009698	-140.486077	-217.61252	-264.15126	0.168055	0.851572	22214.42305
-405.913412	-171.767549	-266.442135	-294.669769	0.168055	0.088609	22229.6823
-418.120816	-212.204574	-264.916209	-358.758639	-0.594907	-0.674354	22213.66009
-386.076381	-237.382345	-189.382898	-329.003093	0.931018	0.851572	22223.5786
-365.476387	-259.508264	-161.91624	-338.921608	0.168055	0.088609	22231.20823
-344.11343	-275.530482	-137.501432	-393.854925	0.931018	-0.674354	22212.13416
-314.357884	-293.841587	-65.019972	-357.995677	0.931018	-0.674354	22243.41563
-267.817157	-341.145277	-43.657016	-380.121596	0.931018	0.088609	22250.2823
-248.743088	-336.5675	-0.931102	-401.484553	0.168055	0.088609	22227.39341
-235.009759	-370.900824	-11.612581	-462.521571	0.931018	0.851572	22230.44527
-203.728287	-405.234147	46.372587	-444.210466	1.693981	0.088609	22240.36378
-162.528299	-427.360066	65.446656	-441.921578	0.931018	-1.437316	22225.86749
-155.661634	-436.515619	101.305904	-442.68454	-0.594907	0.088609	22215.18601
-95.387578	-456.35265	150.898482	-430.477137	0.931018	0.851572	22221.28971
-71.735733	-469.323017	167.683662	-432.003062	0.168055	1.614535	22229.6823
-18.328342	-482.293383	192.09847	-457.943795	0.168055	0.851572	22187.71935
3.797578	-491.448936	227.194756	-406.062329	-0.594907	-0.674354	22211.3712
21.345721	-495.26375	259.239191	-400.72159	-0.594907	0.088609	22206.03046
70.175336	-483.819309	311.88362	-408.351217	-0.594907	-0.674354	22193.06009
94.590143	-473.900793	301.202141	-402.247515	0.168055	0.088609	22193.06009
117.479025	-480.004495	328.6688	-373.254931	0.168055	0.088609	22159.48973
170.123454	-465.508203	346.979906	-341.210496	-0.594907	0.088609	22198.40083
203.693815	-450.248948	385.891005	-332.054943	0.931018	-0.674354	22194.58602
213.61233	-436.515619	370.63175	-332.817906	0.168055	0.851572	22216.71194
275.412312	-428.885992	390.468782	-337.395683	0.931018	0.088609	22187.71935
276.175275	-403.708221	423.276179	-296.195695	0.168055	-0.674354	22194.58602
308.21971	-388.448967	437.009509	-246.603117	-1.35787	-1.437316	22213.66009
342.553033	-364.034159	449.979875	-201.588315	1.693981	1.614535	22222.81564
370.782654	-341.145277	471.342832	-179.462396	0.931018	-1.437316	22212.89712
379.938207	-310.626767	435.483583	-164.203141	0.931018	0.088609	22198.40083
392.908573	-273.241593	466.765055	-161.15129	0.168055	-0.674354	22207.55638
414.27153	-258.745301	443.11321	-147.417961	0.931018	0.088609	22194.58602
432.582636	-228.989755	435.483583	-115.373526	0.168055	0.088609	22223.5786
431.819673	-187.789767	458.372465	-66.543911	0.931018	0.851572	22225.86749
444.79004	-167.189773	431.668769	-14.662445	-0.594907	-1.437316	22217.4749
456.997443	-106.152754	422.513217	12.804214	1.693981	0.088609	22225.86749
447.078928	-79.449058	403.439148	31.878282	-0.594907	-1.437316	22228.91934
446.315965	-64.189803	398.098409	92.152338	-0.594907	-0.674354	22196.87491
436.397449	-16.886114	363.765086	128.77455	0.168055	0.088609	22207.55638
428.767822	-3.915747	366.053974	146.322693	0.168055	0.851572	22211.3712
420.375232	47.965719	363.002123	182.944904	-0.594907	-1.437316	22203.74157
409.693754	78.484228	330.194725	184.470829	0.168055	-0.674354	22217.4749
387.567834	109.765701	304.253992	220.330078	1.693981	1.614535	22233.49712
387.567834	144.861986	274.498446	238.641184	0.168055	0.088609	22209.84527
356.286362	166.987906	270.683632	248.559699	-0.594907	0.088609	22223.5786
367.730803	218.106409	167.683662	253.137476	0.168055	0.851572	22231.20823
349.419697	236.417515	168.446625	300.441165	0.931018	0.088609	22213.66009
344.841921	282.958242	161.579961	327.907824	0.931018	0.088609	22245.70452
340.264145	302.03231	141.742929	365.292998	-0.594907	-1.437316	22249.51933
305.167859	342.469335	86.809612	362.241147	0.168055	0.088609	22226.63045
271.597498	350.861925	80.70591	389.707806	0.931018	-0.674354	22227.39341
263.204908	368.410068	19.668891	398.100396	0.931018	0.851572	22238.83786
234.212324	379.091547	-1.694065	411.833725	0.168055	-0.674354	22222.05268
186.145672	407.321168	-61.205159	395.048545	-0.594907	-0.674354	22216.71194
167.834566	421.81746	-87.145892	426.330017	0.168055	-0.674354	22226.63045
151.812349	427.158199	-121.479215	439.300384	0.168055	0.088609	22228.91934
123.582727	441.654491	-123.768103	399.626321	1.693981	0.851572	22219.76379
70.938299	444.706342	-167.256979	430.907793	-0.594907	-0.674354	22211.3712
45.760528	448.521156	-180.990308	420.989278	0.931018	0.088609	22209.84527
19.056832	439.365603	-202.353265	426.330017	-0.594907	-1.437316	22193.82305
16.767944	446.232268	-223.716222	382.841141	-0.594907	0.088609	22194.58602
-22.143155	435.550789	-236.686588	410.3078	0.168055	0.088609	22218.23786
-33.587596	430.973013	-257.286582	417.174464	0.931018	0.088609	3021.332438
-65.632031	440.128566	-275.597688	422.515203	0.168055	-0.674354	18.311106
-103.780168	426.395236	-283.990278	427.09298	0.168055	-1.437316	12.970367
-108.357945	404.269317	-345.79026	386.655955	-0.594907	-0.674354	10.681478
-170.157926	403.506354	-332.05693	366.055961	-0.594907	0.851572	8.39259
-178.550516	405.03228	-386.990247	316.463383	0.168055	0.851572	9.155553
-189.231995	397.402652	-345.79026	338.589302	0.931018	-1.437316	21681.87506
-227.380132	378.328584	-354.945812	303.493016	0.931018	0.088609	22200.68972
-237.298647	376.039696	-409.879129	278.315246	0.168055	0.088609	22205.2675
-286.128262	349.336	-405.301353	263.818954	0.168055	0.088609	22200.68972
-298.335666	331.024894	-412.93098	242.455997	0.168055	0.088609	22190.7712
-325.039362	305.084161	-411.405055	196.678233	0.168055	0.088609	22183.90454
-338.009728	265.410099	-419.797645	160.818985	0.931018	-0.674354	22196.11194
-356.320834	237.180478	-403.775428	99.781966	-0.594907	-1.437316	22197.63787
-378.446754	211.239745	-411.405055	84.522711	0.168055	0.088609	22225.86749
-393.706008	196.743453	-422.086533	38.744947	-0.594907	0.088609	22228.15638
-405.150449	150.965688	-403.012465	26.537543	-0.594907	-0.674354	22195.34898
-421.93563	124.261993	-383.175434	14.330139	-1.35787	-0.674354	22209.84527
-416.59489	102.136073	-365.627291	-22.292072	-0.594907	-0.674354	22206.03046
-458.557841	80.773117	-385.464322	-41.366141	0.168055	0.088609	22205.2675
-439.483772	34.23239	-366.390253	-90.195756	-0.594907	0.088609	22218.23786
-486.787462	25.8398	-333.582856	-108.506862	0.931018	0.088609	22231.20823
-466.950431	6.765731	-340.44952	-125.292042	0.168055	0.088609	22215.94897
-447.876363	-35.197219	-325.190266	-173.358694	0.931018	0.851572	22225.86749
-443.298586	-67.241654	-313.745825	-177.173508	0.168055	0.851572	22128.20826
-460.846729	-116.07127	-288.568054	-222.188309	0.931018	1.614535	22211.3712
-421.93563	-116.834232	-241.264365	-278.647552	0.168055	0.088609	22242.65267
-430.32822	-156.508295	-238.975476	-264.914223	0.931018	0.851572	22252.57118
-400.572673	-197.708282	-209.982892	-296.958658	0.931018	0.851572	22224.34156
-375.394903	-229.752717	-155.049575	-296.958658	0.931018	0.088609	22232.73415
-373.868977	-239.671233	-138.264395	-332.054943	0.931018	-0.674354	22240.36378
-336.483803	-267.900854	-95.538482	-345.02531	0.168055	-1.437316	22215.94897
-321.224548	-293.841587	-87.145892	-366.388267	0.168055	0.088609	22218.23786
-297.572703	-331.226761	-52.812569	-383.93641	0.931018	0.851572	22230.44527
-271.63197	-350.30083	-51.286643	-415.980845	0.168055	0.851572	22223.5786
-243.402349	-383.108227	-25.34591	-433.528987	-0.594907	0.088609	22215.94897
-215.935691	-399.130445	24.246668	-451.07713	0.168055	0.088609	22213.66009
-183.128293	-422.78229	57.054066	-443.447503	-0.594907	0.088609	22207.55638
-135.824603	-429.648954	108.935532	-444.210466	0.168055	0.851572	22202.97861
-96.150541	-441.856358	108.935532	-419.032695	-0.594907	-0.674354	22196.87491
-76.31351	-469.323017	148.609594	-454.128981	-0.594907	-0.674354	22216.71194
-34.350559	-491.448936	196.676246	-445.736391	0.168055	-0.674354	22210.60823
-3.83205	-489.923011	198.202172	-438.869727	0.931018	0.088609	22193.82305
40.419789	-492.974862	266.105855	-391.566037	0.931018	0.088609	22215.94897
58.730895	-486.108197	290.520663	-389.277149	-1.35787	-0.674354	22206.79342
99.930883	-478.47857	288.994738	-394.617888	0.931018	-0.674354	22183.90454
122.056802	-482.293383	321.039173	-357.995677	0.931018	0.088609	22209.84527
151.049386	-470.848942	350.794719	-354.180863	0.168055	-0.674354	22215.18601
193.012336	-467.034128	388.942856	-328.24013	-0.594907	-0.674354	22225.86749
218.190107	-443.382284	395.809521	-348.840124	0.168055	0.088609	22219.76379
257.864169	-438.041544	402.676185	-293.143844	0.168055	-0.674354	22209.84527
275.412312	-405.99711	398.098409	-289.32903	-0.594907	0.088609	22203.74157
298.301194	-395.315631	443.876173	-255.75867	0.168055	0.088609	22199.92676
320.427113	-370.900824	433.957658	-231.343862	-0.594907	-1.437316	22199.16379
353.234511	-349.537867	459.135428	-190.906837	0.168055	-0.674354	22202.97861
367.730803	-317.493432	467.528018	-155.810551	-0.594907	-0.674354	22191.53417
387.567834	-302.99714	433.957658	-176.410545	0.168055	0.088609	22206.79342
391.382648	-274.767519	422.513217	-166.49203	-1.35787	-0.674354	22183.14158
421.138195	-241.197158	449.979875	-123.766116	-0.594907	-1.437316	22209.84527
437.923375	-205.33791	440.824322	-63.49206	-0.594907	0.088609	22211.3712
442.501151	-174.8194	444.639136	-16.951333	0.168055	0.851572	22206.79342
442.501151	-125.226822	456.083577	-3.218004	-0.594907	-0.674354	22214.42305
447.841891	-108.441642	399.624334	62.396792	0.168055	1.614535	22232.73415
441.738189	-48.167586	408.779887	97.493077	-0.594907	-0.674354	22219.00082
447.841891	-29.093518	339.350278	116.567146	0.931018	-0.674354	22224.34156
428.004859	-1.626859	378.261378	134.878252	0.168055	0.851572	22232.73415
415.034493	44.150905	357.661384	175.315277	0.168055	0.851572	22213.66009
411.982642	77.721266	343.165092	175.315277	0.931018	0.088609	22244.94156
407.404865	102.899036	321.802135	208.122674	1.693981	-0.674354	22251.80822
400.538201	149.439763	262.291042	218.804153	0.168055	0.851572	22221.28971
388.330797	176.143459	291.283626	260.00414	0.168055	0.851572	22231.97119
360.864139	207.424931	237.113271	275.263395	1.693981	0.851572	22240.36378
357.049325	215.817521	195.150321	300.441165	-0.594907	-0.674354	22219.76379
335.686368	249.387881	159.291072	317.226346	-0.594907	0.088609	22219.76379
325.00489	286.010093	152.424408	343.930041	0.931018	0.088609	22230.44527
310.508598	321.106379	97.491091	351.559669	0.168055	0.088609	22170.93417
286.09379	339.417484	55.52814	380.552253	-0.594907	-1.437316	22215.94897
255.575281	359.254516	45.609625	396.57447	0.168055	0.851572	22216.71194
224.293809	382.90636	-14.664432	352.322632	-0.594907	0.088609	22205.2675
207.508628	395.113764	-57.390345	401.152247	-0.594907	-0.674354	22202.21564
178.516044	412.661907	-77.990339	421.752241	-0.594907	-0.674354	22216.71194
154.101237	420.291535	-106.21996	413.35965	-0.594907	-1.437316	22220.52675
118.241988	443.180417	-126.819954	428.618905	-0.594907	0.088609	22214.42305
95.353106	437.839677	-123.768103	438.537421	0.168055	-0.674354	22193.82305
63.308671	457.676709	-161.153277	416.411501	-0.594907	0.088609	22227.39341
43.47164	455.38782	-173.360681	414.122613	0.168055	0.088609	22210.60823
15.242019	461.491522	-230.582886	377.500402	0.931018	0.088609	22188.48232
6.086466	445.469305	-226.00511	404.204098	0.168055	0.088609	22218.23786
-17.565379	450.810044	-267.96806	417.174464	1.693981	0.851572	20568.71242
-38.928336	438.60264	-293.145831	388.18188	0.931018	-0.674354	21.362957
-74.024622	428.684125	-310.693974	415.648539	0.168055	0.088609	13.733329
-99.202392	419.528572	-323.66434	411.070762	0.931018	0.088609	11.444441
-141.165342	389.773025	-333.582856	366.055961	0.931018	0.088609	11.444441
-161.765336	385.195249	-351.893961	351.559669	-0.594907	-0.674354	9.918516
-186.180144	390.535988	-354.18285	332.4856	0.168055	0.088609	20370.34211
-218.987542	385.195249	-361.049514	318.752271	-0.594907	-2.200279	22176.27491
-246.4542	361.543404	-402.249502	283.655985	-0.594907	-1.437316	22190.7712
-266.291231	347.810075	-422.849496	243.981923	0.168055	-0.674354	22177.03787
-306.728256	317.291565	-426.66431	207.359712	0.931018	0.851572	22181.61565
-327.32825	293.63972	-440.397639	141.744916	-0.594907	0.851572	22190.7712
-344.11343	281.432316	-464.049484	140.218991	-0.594907	0.088609	22179.32676
-347.928244	252.439732	-439.634676	128.77455	0.168055	0.851572	22190.00824
-360.898611	217.343447	-407.590241	111.989369	-0.594907	-1.437316	22219.00082
-379.209716	207.424931	-403.012465	80.707897	0.168055	-1.437316	22227.39341
-394.468971	164.699018	-423.612459	57.819015	0.168055	0.088609	22216.71194
-415.068965	139.521247	-362.57544	36.456058	0.168055	-0.674354	22225.86749
-421.93563	109.002738	-381.649508	5.174586	0.168055	-1.437316	22228.91934
-443.298586	77.721266	-362.57544	-29.9217	0.931018	0.088609	22212.13416
-448.639325	67.039787	-360.286552	-77.988352	0.931018	-0.674354	22246.46748
-446.350437	44.150905	-337.397669	-113.084638	0.168055	0.088609	22245.70452
-466.950431	-1.626859	-345.027297	-149.706849	0.931018	-0.674354	22225.86749
-449.402288	-36.723145	-290.09398	-148.943887	0.931018	0.088609	22233.49712
-442.535623	-69.530543	-290.856942	-185.566098	0.931018	0.088609	22198.40083
-460.083766	-105.389791	-271.019911	-205.403129	0.168055	1.614535	22214.42305
-434.905996	-103.100903	-232.108812	-238.210527	-1.35787	-0.674354	22215.18601
-428.802294	-169.478661	-235.923625	-266.440148	0.168055	-0.674354	22229.6823
-402.098598	-190.841618	-212.271781	-276.358664	0.168055	-1.437316	22218.23786
-390.654157	-215.256425	-171.834756	-297.72162	-0.594907	-1.437316	22218.23786
-376.920828	-254.167525	-148.182911	-338.921608	0.168055	0.088609	22215.18601
-370.817126	-267.900854	-121.479215	-341.210496	0.168055	-0.674354	22200.68972
-326.565287	-306.811954	-108.508848	-369.440118	0.168055	0.851572	22201.45268
-312.831958	-315.967507	-71.123674	-410.640105	0.931018	-0.674354	22218.23786
-267.054194	-340.382314	-39.079239	-406.825292	0.168055	-0.674354	22219.00082
-241.113461	-374.715637	-18.479245	-399.195664	0.168055	0.851572	22219.00082
-220.513467	-398.367482	6.698525	-425.89936	0.931018	0.851572	22229.6823
-186.943107	-408.285998	52.476289	-444.973429	0.931018	-0.674354	22229.6823
-154.135709	-430.411917	62.394805	-443.447503	0.931018	0.088609	22215.94897
-127.432013	-432.700805	114.276271	-444.210466	0.168055	0.088609	22185.43046
-86.232025	-445.671172	132.587377	-445.736391	0.931018	0.851572	22222.81564
-41.980187	-473.900793	118.854047	-467.862311	0.931018	0.851572	22233.49712
-21.380193	-469.323017	183.70588	-476.254901	0.168055	0.088609	22225.86749
22.108683	-484.582271	248.557713	-428.951211	0.931018	0.088609	22215.18601
57.967932	-482.293383	283.653998	-401.484553	0.931018	-1.437316	22218.23786
95.353106	-478.47857	328.6688	-386.225298	0.168055	-0.674354	22223.5786
128.923467	-507.471154	323.328061	-384.699372	0.168055	-0.674354	22214.42305
158.679013	-474.663756	339.350278	-344.262347	0.931018	0.088609	22201.45268
188.43456	-479.241532	376.735452	-354.943826	-0.594907	0.088609	22211.3712
218.190107	-457.115613	373.683601	-364.099378	-0.594907	0.088609	22206.03046
233.449361	-435.752656	411.831738	-315.269763	0.931018	0.088609	22207.55638
266.256759	-425.071178	411.831738	-287.803105	-0.594907	-0.674354	22185.43046
295.249343	-400.65637	394.283595	-287.040142	0.931018	0.088609	22196.11194
329.582666	-387.686004	382.839154	-312.217912	-1.35787	0.088609	22169.40825
340.264145	-353.352681	406.490999	-233.63275	0.168055	0.088609	22196.11194
360.864139	-327.411948	462.950242	-170.306843	0.168055	0.088609	22206.79342
382.227095	-291.552699	437.009509	-155.810551	-1.35787	-1.437316	22201.45268
393.671536	-277.056407	438.535434	-127.58093	0.931018	-1.437316	22200.68972
420.375232	-241.197158	470.579869	-104.692048	-0.594907	-0.674354	22225.10453
421.901157	-206.863835	453.794689	-83.329091	0.168055	-0.674354	22232.73415
440.212263	-165.663847	443.876173	-48.995768	0.168055	0.088609	22215.94897
454.708555	-129.041636	442.350248	19.670878	1.693981	0.088609	22246.46748
451.656704	-106.152754	419.461366	19.670878	0.931018	1.614535	22252.57118
460.049294	-72.582394	319.513247	14.330139	-0.594907	0.088609	22227.39341
448.604853	-28.330555	331.720651	40.270872	0.168055	-1.437316	22233.49712
440.212263	-3.152784	378.261378	150.137506	0.168055	0.851572	22240.36378
427.241897	26.602762	378.261378	154.715283	-1.35787	-0.674354	22212.13416
413.508567	63.987936	354.609533	200.493047	-0.594907	-1.437316	22219.00082
401.301164	84.58793	350.794719	205.070823	-0.594907	-1.437316	22229.6823
395.960424	140.28421	325.616949	239.404146	0.168055	0.088609	22217.4749
382.227095	158.595316	279.076222	253.900438	-1.35787	-1.437316	22216.71194
353.997474	195.98049	232.535495	237.878221	-0.594907	0.851572	22212.13416
344.841921	215.054558	210.409576	282.893022	-0.594907	0.088609	22202.21564
336.449331	226.498999	157.765147	291.285613	-0.594907	-0.674354	22199.92676
307.456747	274.565652	117.328122	304.255979	-1.35787	0.088609	22218.23786
301.353045	312.713789	90.624426	340.87819	-0.594907	-0.674354	22127.4453
299.064157	344.758224	99.017016	371.3967	0.168055	0.851572	22217.4749
269.30861	358.491553	34.165183	384.367066	1.693981	0.851572	22231.20823
248.708616	385.958211	15.854078	401.915209	0.168055	-0.674354	22228.91934
226.582697	392.061913	-36.027388	398.863358	-0.594907	-0.674354	22215.18601
191.486411	423.343385	-58.153308	435.48557	-0.594907	-0.674354	22225.86749
162.493827	437.839677	-112.323662	412.596688	0.931018	0.851572	22241.12674
141.893833	450.810044	-134.449581	413.35965	0.931018	0.851572	22238.07489
116.716063	443.180417	-123.768103	417.937427	0.168055	-0.674354	22230.44527
55.679044	446.99523	-169.545867	390.470768	0.931018	0.088609	22209.84527
48.049416	447.758193	-241.264365	359.952259	0.168055	0.851572	22219.76379
21.345721	444.706342	-223.716222	404.204098	0.931018	0.088609	22224.34156
0.745727	443.943379	-220.664371	439.300384	0.168055	-1.437316	22207.55638
-15.276491	435.550789	-225.242147	413.35965	-0.594907	-1.437316	22021.39348
-65.632031	453.861895	-267.205098	429.381868	-0.594907	-1.437316	36.622211
-63.343143	429.447087	-303.064346	427.855942	0.168055	0.088609	14.496292
-97.676466	415.713758	-322.138415	415.648539	-0.594907	0.851572	11.444441
-142.691268	409.610056	-339.686558	378.263365	-0.594907	0.851572	12.207404
-180.076442	403.506354	-380.886545	322.567085	-0.594907	-0.674354	9.918516
-210.594951	397.402652	-375.545806	314.174495	-1.35787	-0.674354	4807.428205
-207.5431	367.647106	-380.886545	284.418948	-0.594907	-0.674354	22112.949
-230.431983	370.698957	-380.886545	296.626352	0.168055	0.088609	22198.40083
-258.661604	363.069329	-387.75321	263.818954	0.168055	0.088609	22164.83047
-284.602337	345.521186	-395.382837	231.011556	0.931018	0.088609	22189.24528
-312.831958	328.736006	-406.827278	218.04119	0.168055	0.088609	22206.03046
-323.513436	293.63972	-422.849496	177.604165	0.168055	-0.674354	22198.40083
-355.557871	263.121211	-413.693943	151.663432	-0.594907	0.088609	22183.14158
-349.45417	246.336031	-403.012465	130.300475	-0.594907	0.088609	22244.17859
-375.394903	216.580484	-422.849496	82.996785	0.168055	0.851572	22249.51933
-393.706008	192.928639	-444.212453	47.137537	0.168055	-1.437316	22225.10453
-424.98748	143.336061	-384.701359	52.478276	0.168055	0.088609	22235.786
-421.172667	114.343477	-432.005049	-12.373557	0.168055	0.851572	22238.83786
-447.1134	88.402744	-377.834694	-7.79578	0.168055	0.088609	22211.3712
-463.135617	65.513862	-361.812477	-68.832799	0.168055	0.851572	22223.5786
-447.1134	31.943501	-341.975446	-80.27724	0.168055	0.851572	22231.97119
-473.054133	2.950917	-325.190266	-117.662414	-0.594907	0.088609	22212.13416
-445.587474	-22.226853	-300.012495	-145.892036	0.168055	0.088609	22223.5786
-463.89858	-62.663878	-282.464352	-178.699433	-0.594907	0.088609	22204.50453
-457.031915	-84.789797	-267.96806	-199.299427	-0.594907	-0.674354	22193.06009
-466.950431	-110.73053	-312.219899	-280.93644	-0.594907	0.088609	22196.11194
-450.165251	-149.64163	-342.738409	-362.573453	-0.594907	0.088609	22216.71194
-421.172667	-176.345326	-273.3088	-318.321614	0.168055	-1.437316	22210.60823
-394.468971	-209.915686	-224.479184	-339.684571	0.168055	0.851572	22221.28971
-373.868977	-229.752717	-155.049575	-322.136428	0.931018	0.088609	22229.6823
-366.23935	-263.323078	-122.242178	-333.580869	0.168055	0.088609	22225.10453
-337.246766	-290.026774	-103.168109	-343.499385	-0.594907	0.851572	22215.18601
-287.654188	-316.730469	-96.301445	-365.625304	-0.594907	-0.674354	22225.86749
-282.313449	-321.308246	-28.397761	-392.329	0.931018	-0.674354	22239.60082
-259.424567	-351.826755	-29.160724	-401.484553	0.931018	0.088609	22238.83786
-229.66902	-385.397116	-16.95332	-427.425286	0.931018	0.088609	22243.41563
-177.787554	-398.367482	47.898513	-476.254901	0.931018	0.088609	22240.36378
-154.898672	-441.856358	-28.397761	-563.995615	0.168055	0.088609	22119.81567
-116.750535	-439.56747	102.068867	-420.558621	0.168055	-0.674354	22220.52675
-90.809802	-451.011911	127.246637	-459.469721	-0.594907	-1.437316	22205.2675
-67.92092	-473.900793	184.468843	-448.788242	0.168055	-1.437316	22208.31935
-19.854267	-480.767458	198.202172	-416.743807	0.931018	0.088609	22224.34156
17.530907	-492.974862	260.002154	-415.217882	-0.594907	0.088609	22207.55638
42.708677	-491.448936	278.313259	-389.277149	-0.594907	0.851572	22204.50453
67.886448	-481.53042	290.520663	-387.751223	-0.594907	0.088609	22199.16379
102.982733	-493.737824	317.224359	-399.195664	0.168055	0.851572	22192.29713
137.316057	-499.841526	325.616949	-384.699372	0.168055	0.851572	22151.8601
154.101237	-490.685973	351.557682	-376.306782	-0.594907	0.088609	22192.29713
209.034554	-455.589687	299.676216	-383.173447	-0.594907	-0.674354	22209.84527
234.975287	-439.56747	404.202111	-322.899391	-1.35787	-0.674354	22206.79342
263.967871	-422.78229	409.54285	-304.588285	0.931018	0.088609	22206.79342
286.09379	-408.285998	432.431732	-274.069775	0.168055	-1.437316	22212.89712
309.745635	-375.4786	425.565067	-249.654968	0.168055	0.088609	22218.23786
334.923405	-349.537867	464.476167	-214.558682	0.168055	0.088609	22183.90454
363.915989	-331.989724	456.84654	-182.514247	1.693981	0.851572	22225.86749
386.041909	-292.315662	424.039142	-194.721651	0.168055	0.851572	22221.28971
399.012275	-282.397146	408.779887	-180.988322	0.168055	-1.437316	22185.43046
422.66412	-257.219376	441.587285	-89.432793	0.168055	0.088609	22238.07489
413.508567	-221.360127	467.528018	-90.195756	0.168055	-0.674354	22238.07489
441.738189	-198.471245	363.002123	-83.329091	-1.35787	-1.437316	22183.14158
444.79004	-154.982369	456.083577	-7.032818	0.168055	0.088609	22219.76379
441.738189	-121.412009	417.172477	22.722729	-0.594907	-0.674354	22228.91934
460.049294	-86.315723	381.313229	66.974568	0.168055	-0.674354	22214.42305
413.508567	-32.145368	372.157676	74.604195	0.931018	1.614535	22225.86749
423.427083	-9.256486	388.179893	126.485661	0.168055	0.088609	22212.13416
414.27153	25.076837	343.928055	143.270842	0.168055	0.088609	22195.34898
402.827089	54.069421	339.350278	160.818985	0.168055	0.088609	22204.50453
410.456716	96.795334	319.513247	155.478245	0.168055	-0.674354	22212.89712
383.753021	124.261993	258.476228	211.937488	0.168055	0.851572	22209.84527
399.775238	154.780502	174.550327	155.478245	-0.594907	0.088609	22219.76379
366.96784	196.743453	214.224389	211.174525	0.168055	0.088609	22228.15638
360.101176	220.395297	221.854017	298.91524	0.931018	0.088609	22222.05268
339.501182	250.150844	194.387358	331.722638	0.931018	0.088609	22216.71194
327.293778	257.017509	176.076253	311.122644	0.168055	-0.674354	22226.63045
326.530815	309.661938	133.350339	367.581886	1.693981	0.088609	22212.89712
299.82712	340.180447	115.802196	392.759657	0.931018	1.614535	22240.36378
280.753051	356.965627	66.209618	377.500402	0.931018	1.614535	22244.17859
272.360461	376.039696	11.276301	382.078178	0.168055	0.851572	22241.88971
242.604914	395.113764	7.461488	417.937427	0.168055	-0.674354	22225.10453
198.353076	401.217466	-76.464413	399.626321	-0.594907	-0.674354	22226.63045
166.308641	418.765609	-98.590333	413.35965	0.168055	0.088609	22229.6823
135.790131	436.313752	-114.61255	435.48557	-0.594907	-0.674354	22211.3712
117.479025	441.654491	-110.034774	434.722607	0.168055	2.377497	22225.10453
73.990149	448.521156	-142.079209	417.174464	0.168055	0.088609	22210.60823
48.812379	437.839677	-171.071793	412.596688	0.168055	0.088609	22206.79342
30.501273	437.839677	-200.064377	382.078178	-0.594907	-0.674354	22197.63787
-3.83205	437.839677	-209.21993	404.204098	-0.594907	0.088609	22210.60823
-28.246857	442.417454	-260.338433	403.441135	0.168055	0.851572	22159.48973
-44.269075	434.024864	-287.042129	390.470768	0.168055	0.088609	232.703635
-79.365361	418.002646	-309.168048	414.885576	0.168055	0.851572	16.022217
-101.49128	431.735976	-296.197682	402.678172	-0.594907	0.088609	10.681478
-128.194976	413.42487	-328.242117	375.211514	0.168055	-1.437316	11.444441
-157.950523	401.980429	-352.656924	361.478184	0.168055	0.851572	9.918516
-185.417181	386.721174	-337.397669	350.796706	0.168055	0.088609	10.681478
-201.439399	389.010062	-371.730993	316.463383	0.168055	0.088609	21856.59352
-220.513467	369.173031	-365.627291	288.996724	0.931018	0.088609	22209.84527
-247.217163	369.173031	-377.834694	287.470799	-0.594907	-1.437316	22203.74157
-273.920859	348.573037	-374.782844	235.589333	0.931018	0.851572	22173.22306
-278.498635	324.15823	-413.693943	165.396761	1.693981	1.614535	22208.31935
-337.246766	286.010093	-454.893931	134.115289	0.168055	0.851572	22208.31935
-331.143064	262.358248	-467.101335	80.707897	0.168055	0.088609	22195.34898
-357.84676	235.654552	-409.879129	112.752332	0.931018	0.851572	22223.5786
-383.02453	218.869372	-412.93098	86.048636	-0.594907	-1.437316	22227.39341
-412.017114	189.113825	-424.375421	47.9005	0.168055	0.851572	22214.42305
-402.861561	153.254577	-387.75321	34.16717	0.931018	0.088609	22222.05268
-462.372655	125.024955	-397.671726	28.063468	-1.35787	0.088609	22211.3712
-447.876363	84.58793	-390.805061	-12.373557	0.931018	0.088609	22193.82305
-446.350437	60.936085	-377.071732	-65.017986	-0.594907	0.851572	22205.2675
-460.083766	45.676831	-345.027297	-84.092054	0.168055	0.851572	22220.52675
-447.876363	25.8398	-341.975446	-128.343893	0.168055	0.851572	22205.2675
-462.372655	-3.915747	-388.516173	-194.721651	0.168055	0.088609	22218.23786
-452.454139	-33.671294	-359.523589	-196.247576	-0.594907	0.851572	22225.10453
-447.876363	-83.263872	-307.642123	-214.558682	-0.594907	0.088609	22222.81564
-444.061549	-115.308307	-248.131029	-220.662384	0.931018	0.088609	22219.76379
-434.143033	-142.774965	-237.449551	-237.447564	-0.594907	0.088609	22226.63045
-409.728226	-167.189773	-206.931041	-271.780887	0.931018	0.851572	22238.07489
-386.839344	-200.760133	-198.538451	-280.173477	1.693981	0.851572	22242.65267
-379.209716	-228.989755	-174.123644	-317.558651	0.168055	-0.674354	22243.41563
-365.476387	-255.69345	-135.212544	-341.210496	0.168055	0.088609	22240.36378
-335.72084	-263.323078	-84.857004	-345.788273	0.931018	-0.674354	22227.39341
-316.646772	-313.678618	-71.123674	-371.729006	-0.594907	0.088609	22226.63045
-305.202331	-344.960091	-81.04219	-444.973429	0.931018	0.851572	22227.39341
-262.476418	-359.456383	-45.945904	-412.166031	-0.594907	0.088609	22215.18601
-242.639386	-377.767488	15.854078	-415.217882	0.931018	0.851572	22225.86749
-207.5431	-404.471184	21.95778	-446.499354	0.168055	0.088609	22230.44527
-182.36533	-416.678588	47.898513	-440.395652	0.931018	0.851572	22133.549
-131.246827	-447.197097	87.572575	-442.68454	-1.35787	0.851572	22200.68972
-118.27646	-457.115613	128.0096	-454.128981	-0.594907	0.851572	22212.89712
-61.054255	-460.930427	138.691078	-479.306752	-0.594907	0.851572	22153.38603
-31.298708	-470.085979	169.972551	-452.603056	-1.35787	-0.674354	22202.97861
13.716093	-489.160048	243.216973	-406.062329	0.168055	0.851572	22225.86749
30.501273	-485.345234	269.920669	-421.321584	-0.594907	-0.674354	22183.90454
51.86423	-488.397085	284.416961	-410.640105	0.931018	0.851572	22213.66009
97.641994	-474.663756	316.461396	-390.803074	0.168055	0.088609	22215.18601
137.316057	-477.715607	340.876204	-364.862341	0.168055	-0.674354	22209.84527
159.441976	-479.241532	365.291011	-351.129012	-0.594907	0.088609	22202.97861
213.61233	-448.723023	369.868788	-339.684571	1.693981	0.851572	22232.73415
240.316026	-427.360066	386.653968	-343.499385	0.931018	-0.674354	22225.86749
253.286393	-425.834141	399.624334	-335.869757	0.168055	-0.674354	22195.34898
272.360461	-403.708221	414.120626	-286.277179	0.931018	-0.674354	22214.42305
302.878971	-383.108227	432.431732	-261.099409	-0.594907	0.088609	22223.5786
337.212294	-380.056376	390.468782	-268.729036	0.168055	-0.674354	22180.85269
357.049325	-354.115643	427.853956	-192.432763	0.168055	-0.674354	22200.68972
383.753021	-316.730469	407.253962	-198.536464	-0.594907	-0.674354	22221.28971
397.48635	-289.263811	472.868757	-129.869818	0.168055	-1.437316	22205.2675
423.427083	-249.589748	459.898391	-94.773532	-0.594907	-1.437316	22222.05268
408.167828	-226.700866	450.742838	-114.610563	-0.594907	-0.674354	22211.3712
440.975226	-204.574947	433.194695	-83.329091	-1.35787	-1.437316	22170.17121
451.656704	-159.560146	454.557651	-17.714296	-1.35787	0.088609	22204.50453
439.4493	-131.330524	398.861372	1.359773	-0.594907	-0.674354	22219.00082
458.523369	-88.604611	403.439148	11.278288	-0.594907	0.088609	22205.2675
418.849307	-50.456474	370.63175	74.604195	0.168055	-0.674354	22221.28971
431.05671	-10.782412	314.172508	101.307891	0.931018	0.088609	22231.20823
439.4493	15.921284	353.84657	124.959736	-0.594907	-0.674354	22222.05268
425.715971	54.069421	359.950272	154.715283	0.168055	0.851572	22220.52675
415.797456	86.113856	346.216943	211.174525	0.168055	0.088609	22224.34156
397.48635	120.447179	348.505831	237.115258	0.931018	-1.437316	22237.31193
392.145611	153.254577	293.572514	233.300445	0.931018	-1.437316	22240.36378
357.049325	177.669384	270.683632	223.381929	0.931018	0.088609	22242.65267
364.678952	206.661968	231.00957	283.655985	1.693981	0.851572	22241.12674
351.708586	243.28418	218.802166	324.09301	-0.594907	0.088609	22227.39341
328.056741	267.698987	159.291072	329.433749	-0.594907	0.088609	22228.15638
334.923405	299.743422	128.0096	343.930041	-0.594907	-0.674354	22208.31935
303.641933	318.054528	91.387389	375.211514	0.168055	-0.674354	22214.42305
280.753051	355.439702	74.602209	371.3967	0.168055	0.088609	22225.86749
265.493796	374.51377	25.772593	393.522619	0.168055	-0.674354	22231.20823
237.264175	390.535988	17.380003	405.730023	0.168055	-0.674354	22215.18601
192.249374	388.2471	-46.708867	417.174464	-0.594907	0.851572	22204.50453
180.04197	427.158199	-93.249594	420.226315	-2.120833	-0.674354	22214.42305
124.34569	447.758193	-146.656985	428.618905	-0.594907	-0.674354	22181.61565
117.479025	431.735976	-134.449581	398.100396	-0.594907	1.614535	22207.55638
87.723479	425.632274	-167.256979	413.35965	0.931018	0.851572	22227.39341
70.175336	453.861895	-211.508818	357.663371	-1.35787	-0.674354	22180.08972
21.345721	456.150783	-260.338433	349.270781	0.931018	-0.674354	22214.42305
12.95313	440.128566	-260.338433	413.35965	0.168055	0.088609	22228.91934
-9.935752	436.313752	-229.819924	406.492986	0.931018	0.088609	22209.08231
-29.772783	440.891528	-245.079178	422.515203	0.168055	0.088609	3433.332316
-60.291292	433.261901	-265.679172	426.330017	0.168055	0.088609	17.548143
-82.417212	426.395236	-306.116197	410.3078	0.931018	0.851572	11.444441
-122.091274	418.765609	-329.005079	391.996694	0.931018	0.851572	11.444441
-144.980156	415.713758	-353.419887	359.952259	1.693981	-0.674354	9.155553
-167.106075	408.084131	-365.627291	343.930041	-0.594907	-0.674354	9.918516
-187.706069	381.380435	-361.812477	296.626352	-0.594907	-0.674354	20063.63109
-223.565318	382.143398	-366.390253	315.70042	0.168055	0.088609	22180.85269
-242.639386	358.491553	-395.382837	276.789321	-0.594907	0.088609	22207.55638
-267.054194	353.150814	-392.330986	265.34488	0.931018	0.851572	22201.45268
-283.839374	327.973043	-405.301353	226.43378	-0.594907	0.088609	22193.06009
-320.461586	302.03231	-419.034682	202.018972	-0.594907	-0.674354	22193.82305
-344.11343	269.224913	-410.642092	169.211575	-0.594907	0.851572	22182.37861
-371.580089	237.180478	-397.671726	102.070854	-0.594907	0.851572	22202.97861
-378.446754	213.528633	-412.168018	79.944934	0.168055	-0.674354	22219.00082
-399.80971	199.032341	-422.086533	61.633829	-1.35787	-1.437316	22202.21564
-399.80971	160.121241	-417.508757	54.004201	-0.594907	-0.674354	22219.76379
-429.565257	123.49903	-396.1458	8.226437	-1.35787	-2.200279	22228.15638
-430.32822	96.032371	-413.693943	-72.647613	-0.594907	-0.674354	22212.13416
-445.587474	81.536079	-368.679142	-37.551327	-0.594907	0.088609	22218.23786
-463.135617	52.543495	-329.768042	-55.862433	-0.594907	-1.437316	22227.39341
-453.980064	21.262023	-312.982862	-91.721681	1.693981	0.088609	22234.26008
-450.165251	4.476843	-325.953228	-118.425377	1.693981	0.851572	22242.65267
-455.50599	-47.404623	-275.597688	-148.943887	0.168055	0.851572	22241.12674
-460.083766	-83.263872	-282.464352	-179.462396	0.168055	0.851572	22231.20823
-440.246735	-99.286089	-280.938427	-242.025341	0.931018	0.088609	22228.91934
-439.483772	-146.589779	-254.997694	-254.995707	0.168055	0.088609	22228.91934
-415.068965	-164.137922	-245.079178	-280.173477	0.168055	-0.674354	22224.34156
-399.046747	-199.234208	-206.931041	-275.595701	2.456944	0.851572	22219.76379
-379.209716	-231.278643	-182.516234	-317.558651	-0.594907	-1.437316	22225.86749
-385.313418	-248.826786	-182.516234	-341.973459	0.168055	0.851572	22230.44527
-337.246766	-264.08604	-102.405146	-327.477167	0.168055	0.851572	22219.76379
-338.772691	-314.441581	-72.6496	-386.225298	-0.594907	0.088609	22203.74157
-312.831958	-338.093426	-81.04219	-411.403068	-2.120833	0.851572	22212.13416
-286.891225	-351.826755	-41.368128	-406.062329	-1.35787	-0.674354	22197.63787
-236.535684	-364.797122	-16.190357	-424.373435	-0.594907	-0.674354	22212.89712
-225.854206	-399.130445	0.594823	-458.706758	0.168055	0.851572	22228.91934
-189.231995	-413.626737	31.113333	-464.047497	0.931018	0.088609	22094.6379
-152.609783	-433.463768	75.365171	-472.440087	0.168055	0.088609	22215.18601
-112.935721	-474.663756	69.261469	-473.20305	1.693981	1.614535	22229.6823
-91.572764	-456.35265	97.491091	-486.173416	-0.594907	-0.674354	22191.53417
-48.846851	-476.189681	174.550327	-462.521571	0.168055	0.088609	22206.03046
3.797578	-477.715607	250.083638	-395.380851	1.693981	0.851572	22251.04526
42.708677	-480.767458	268.394744	-392.329	-0.594907	-0.674354	22232.73415
90.77533	-494.500787	320.27621	-407.588254	0.931018	0.851572	22207.55638
90.77533	-470.848942	343.928055	-392.329	1.693981	0.851572	22219.00082
120.530876	-478.47857	320.27621	-386.225298	0.168055	0.088609	22207.55638
168.597529	-475.426719	335.535465	-361.047527	-0.594907	0.851572	22193.82305
194.538262	-467.034128	348.505831	-348.840124	-0.594907	0.088609	22212.13416
222.767883	-446.434135	392.75767	-319.84754	0.168055	-1.437316	22213.66009
244.893803	-430.411917	394.283595	-301.536434	0.168055	0.088609	22204.50453
273.123424	-412.100811	394.283595	-292.380881	-0.594907	-0.674354	22207.55638
288.382679	-401.419333	429.379881	-261.099409	-0.594907	0.851572	22202.21564
315.086374	-373.952675	433.194695	-215.321645	-0.594907	1.614535	22171.69713
347.130809	-354.878606	427.853956	-202.351278	-0.594907	0.088609	22174.74899
376.123393	-328.17491	446.165061	-193.958688	-0.594907	-0.674354	22196.11194
399.775238	-291.552699	443.11321	-161.15129	-0.594907	0.851572	22199.92676
407.404865	-273.241593	459.135428	-128.343893	-1.35787	-0.674354	22222.81564
408.167828	-225.174941	454.557651	-106.217973	-0.594907	-1.437316	22231.20823
434.871524	-200.760133	466.765055	-81.803166	0.168055	-0.674354	22195.34898
448.604853	-172.530512	447.690987	-43.655029	0.168055	-0.674354	22221.28971
448.604853	-117.597195	428.616918	-17.714296	0.168055	0.851572	22231.20823
460.049294	-87.841648	429.379881	50.95235	0.931018	1.614535	22235.786
436.397449	-50.456474	413.357664	87.574562	0.168055	0.851572	22242.65267
447.078928	-23.752778	350.794719	123.43381	0.931018	0.088609	22247.23045
430.293748	19.736098	398.098409	141.744916	0.931018	-0.674354	22230.44527
431.05671	43.387942	350.031757	173.789351	0.168055	0.088609	22231.20823
408.167828	70.854601	350.794719	205.833786	-0.594907	-0.674354	22229.6823
392.145611	104.424961	324.091023	203.544898	0.168055	0.088609	22221.28971
400.538201	138.758285	315.698433	235.589333	-0.594907	0.851572	22218.23786
386.041909	175.380496	249.320675	214.226376	0.168055	0.088609	22229.6823
361.627101	180.721235	263.054005	272.974507	-1.35787	-1.437316	22227.39341
354.760437	221.921223	205.831799	314.174495	-0.594907	0.088609	22219.00082
331.871555	255.491583	163.868849	321.804122	-0.594907	0.088609	22206.03046
311.271561	288.298981	136.40219	336.300414	0.168055	0.851572	22212.89712
287.619716	328.736006	118.854047	379.78929	-0.594907	-0.674354	22197.63787
293.723418	347.810075	48.661475	364.530035	0.168055	-0.674354	22215.94897
263.967871	368.410068	32.639258	350.796706	0.931018	0.088609	22230.44527
247.182691	386.721174	24.246668	394.285582	0.168055	0.088609	22216.71194
199.116038	398.165615	-37.553314	398.100396	0.168055	0.851572	22225.86749
180.04197	432.498938	-98.590333	375.974476	0.931018	0.851572	22233.49712
131.975317	402.743392	-110.797737	381.315216	0.931018	0.088609	22187.71935
134.264206	438.60264	-158.864389	400.389284	-0.594907	0.088609	22202.21564
98.404957	453.098932	-141.316246	405.730023	0.168055	-0.674354	22248.75637
79.330889	455.38782	-156.575501	416.411501	0.168055	0.088609	22228.15638
44.234603	454.624858	-168.019942	413.35965	0.931018	0.088609	22207.55638
34.316087	456.913746	-186.331048	401.915209	0.168055	-0.674354	22230.44527
-0.017236	457.676709	-232.108812	427.09298	-0.594907	0.851572	22221.28971
-38.165373	442.417454	-279.412501	395.048545	0.168055	0.851572	21945.0972
-58.765367	434.024864	-272.545837	414.885576	0.168055	0.851572	22.888882
-77.076472	429.447087	-286.279166	416.411501	0.168055	-0.674354	13.733329
-114.461647	418.765609	-325.953228	385.892992	0.168055	0.088609	11.444441
-138.876454	396.63969	-384.701359	361.478184	-1.35787	0.851572	9.155553
-170.920889	394.350801	-332.819893	356.900408	-0.594907	0.851572	3636.280404
-189.231995	396.63969	-354.18285	341.641153	-1.35787	-0.674354	21144.74929
-213.646802	382.143398	-379.36062	308.833756	-1.35787	-0.674354	22156.43788
-243.402349	366.884143	-380.886545	287.470799	0.931018	1.614535	22188.48232
-244.165312	334.839708	-382.412471	269.159693	0.168055	0.851572	22176.27491
-276.209747	333.313783	-418.27172	208.885637	0.168055	0.851572	22202.97861
-299.098629	306.610087	-454.893931	188.285643	0.168055	0.851572	22200.68972
-328.854176	286.010093	-417.508757	168.448612	0.168055	0.088609	22207.55638
-359.372685	257.780472	-378.597657	146.322693	0.931018	0.851572	22225.10453
-357.84676	221.921223	-405.301353	83.759748	0.168055	0.088609	22226.63045
-370.817126	202.847155	-422.849496	88.337525	0.931018	0.088609	22234.26008
-388.365269	183.010123	-391.568024	76.130121	0.931018	0.088609	22243.41563
-406.676375	156.306428	-386.227285	24.248655	0.168055	0.088609	22246.46748
-419.646741	105.187924	-387.75321	-19.240221	0.168055	0.088609	22219.76379
-455.50599	76.19534	-396.908763	-16.951333	0.931018	0.851572	22233.49712
-457.794878	49.491644	-346.553222	-39.077252	-0.594907	-0.674354	22228.91934
-475.343021	28.128688	-347.316185	-110.032787	0.168055	0.088609	22212.89712
-460.083766	4.476843	-328.242117	-117.662414	-0.594907	0.851572	22191.53417
-446.350437	-29.093518	-312.982862	-151.232775	0.168055	-0.674354	22228.91934
-465.424506	-55.797213	-287.042129	-205.403129	-0.594907	0.088609	22218.23786
-458.557841	-96.997201	-292.382868	-222.188309	-0.594907	0.088609	22219.76379
-455.50599	-129.041636	-262.627321	-226.003123	-0.594907	0.088609	22209.08231
-430.32822	-165.663847	-242.79029	-243.551266	-0.594907	-1.437316	22208.31935
-418.120816	-188.55273	-219.901408	-281.699403	-0.594907	0.851572	22202.21564
-376.920828	-206.100872	-200.064377	-314.506801	-0.594907	0.088609	22216.71194
-370.054163	-229.752717	-169.545867	-303.825322	0.168055	0.851572	22228.15638
-360.135648	-276.293444	-114.61255	-338.921608	0.168055	0.088609	22218.23786
-328.091213	-290.026774	-88.671817	-360.284565	0.931018	-0.674354	22227.39341
-302.913443	-318.256395	-70.360712	-387.751223	0.168055	-0.674354	22229.6823
-257.135678	-349.537867	-32.975537	-412.928994	-0.594907	-1.437316	22214.42305
-265.528268	-367.08601	-22.294059	-444.210466	-0.594907	0.088609	22223.5786
-208.306063	-380.056376	5.172599	-437.343801	1.693981	0.088609	22254.09711
-186.943107	-407.523035	44.083699	-454.891944	0.168055	0.088609	22199.92676
-140.40238	-418.204513	85.283687	-442.68454	0.168055	0.088609	22209.08231
-110.646833	-453.300799	125.720712	-421.321584	0.931018	0.851572	22235.786
-89.283876	-462.456352	114.276271	-464.81046	0.168055	0.088609	22214.42305
-45.032038	-483.819309	160.054035	-439.632689	0.168055	0.851572	22191.53417
-18.328342	-485.345234	227.957719	-403.773441	0.168055	0.088609	22219.00082
22.108683	-490.685973	256.18734	-391.566037	0.168055	0.088609	22219.00082
46.523491	-489.160048	266.105855	-403.773441	0.931018	0.851572	22218.23786
99.930883	-469.323017	277.550297	-396.906776	-0.594907	-0.674354	22194.58602
99.16792	-480.767458	317.224359	-389.277149	-0.594907	-0.674354	22186.95639
151.049386	-483.819309	321.039173	-386.988261	0.168055	-0.674354	22185.43046
151.812349	-476.952644	340.113241	-361.81049	-0.594907	-0.674354	22190.7712
209.034554	-451.011911	395.046558	-329.003093	-1.35787	-0.674354	22201.45268
231.923436	-425.834141	388.942856	-323.662353	-0.594907	-0.674354	22194.58602
284.567865	-404.471184	424.802105	-296.195695	0.931018	-1.437316	22212.13416
280.753051	-399.130445	398.861372	-287.803105	-0.594907	-1.437316	22180.08972
312.797486	-394.552668	452.268763	-237.447564	0.168055	0.851572	22193.06009
330.345629	-354.115643	418.698403	-226.003123	0.168055	-1.437316	22196.11194
353.997474	-324.360097	437.772471	-212.269794	0.168055	0.088609	22188.48232
395.197462	-298.419364	487.365049	-147.417961	0.931018	-0.674354	22234.26008
407.404865	-270.952705	474.394683	-105.455011	0.931018	0.851572	22247.23045
411.982642	-229.752717	460.661353	-118.425377	0.168055	0.088609	22247.99341
417.323381	-219.834202	475.920608	-74.173538	0.931018	0.851572	22213.66009
426.478934	-173.293475	482.787273	-37.551327	0.931018	-0.674354	22231.97119
439.4493	-129.041636	443.11321	4.411624	0.168055	0.088609	22232.73415
443.264114	-100.049052	415.646552	22.722729	-0.594907	0.088609	22211.3712
434.108561	-66.478692	399.624334	53.241239	0.168055	0.851572	22222.81564
445.553002	-40.537959	380.550266	121.144922	-0.594907	0.088609	22231.97119
444.027077	-0.863896	369.105825	134.878252	-0.594907	-0.674354	22215.18601
433.345599	33.469427	375.209527	143.270842	-0.594907	-0.674354	11805.32243
418.849307	51.780533	367.579899	176.078239	-1.35787	-0.674354	22171.69713
408.930791	84.58793	283.653998	137.930102	-0.594907	0.088609	22200.68972
389.09376	132.654583	301.965104	223.381929	-0.594907	0.088609	22199.16379
381.464132	175.380496	299.676216	243.981923	-0.594907	0.088609	22215.94897
368.493766	194.454564	244.742899	265.34488	-0.594907	0.088609	22224.34156
375.360431	210.476782	231.772532	279.841172	0.168055	0.088609	22218.23786
345.604884	252.439732	182.179954	313.411532	-0.594907	-1.437316	22227.39341
327.293778	287.536018	163.105886	352.322632	0.168055	-0.674354	22225.10453
316.6123	303.558236	111.22442	343.167079	0.168055	0.088609	22214.42305
297.538231	346.284149	67.735544	364.530035	-0.594907	0.088609	22224.34156
281.516014	355.439702	-5.508879	337.063377	0.931018	0.851572	22252.57118
254.812318	386.721174	-0.16814	354.61152	0.168055	-0.674354	22233.49712
225.819734	402.743392	-7.797767	400.389284	0.931018	0.851572	22239.60082
193.012336	414.950795	-46.708867	425.567054	1.693981	0.851572	22242.65267
144.945684	419.528572	-95.538482	440.826309	0.168055	-0.674354	22218.23786
109.849398	428.684125	-120.716252	412.596688	0.168055	0.851572	22197.63787
99.16792	440.891528	-128.34588	430.907793	-0.594907	0.088609	22221.28971
77.804963	442.417454	-153.52365	405.730023	1.693981	0.851572	22213.66009
48.049416	445.469305	-171.834756	422.515203	0.931018	-0.674354	22215.94897
32.790162	440.128566	-190.145861	436.248533	0.168055	-0.674354	22208.31935
-5.357975	440.128566	-238.212514	415.648539	-1.35787	-0.674354	22187.71935
-16.039454	410.373019	-276.36065	421.752241	-0.594907	-0.674354	22150.33418
-63.343143	426.395236	-261.101396	411.833725	-0.594907	-0.674354	62.562944
-77.839435	420.291535	-309.168048	406.492986	-1.35787	0.851572	15.259255
-92.335727	408.084131	-345.027297	415.648539	-0.594907	0.088609	11.444441
-121.328311	399.691541	-364.864328	388.18188	0.931018	0.851572	11.444441
-150.320895	410.373019	-350.368036	365.292998	0.168055	-1.437316	9.918516
-188.469032	387.484137	-348.079148	335.537451	-0.594907	-0.674354	4064.302499
-225.091243	385.195249	-370.205067	311.885606	0.168055	0.088609	22119.81567
-235.772722	377.565621	-369.442104	272.974507	0.168055	-0.674354	22170.17121
-261.713455	367.647106	-385.464322	278.315246	1.693981	-0.674354	22201.45268
-276.209747	343.232298	-429.716161	181.418978	0.168055	0.088609	22222.05268
-280.787523	310.4249	-494.567993	144.796767	1.693981	0.851572	22221.28971
-316.646772	289.061944	-418.27172	187.52268	-0.594907	-1.437316	22216.71194
-337.246766	250.150844	-397.671726	169.974537	0.168055	0.088609	22235.02304
-358.609722	231.076776	-390.042098	100.544928	0.168055	0.088609	22229.6823
-383.787493	214.291596	-421.32357	76.130121	-0.594907	0.851572	22210.60823
-406.676375	165.46198	-424.375421	76.130121	0.168055	0.851572	22224.34156
-412.780077	144.861986	-378.597657	41.796798	-0.594907	0.088609	22231.20823
-440.246735	111.291626	-430.479123	7.463474	-0.594907	-0.674354	22211.3712
-434.905996	89.165707	-395.382837	-32.210588	-0.594907	-0.674354	22215.94897
-453.217102	62.462011	-347.316185	-50.521694	-0.594907	-0.674354	22208.31935
-468.476356	47.202756	-369.442104	-127.58093	-1.35787	-1.437316	22194.58602
-461.609692	9.817582	-346.553222	-177.173508	0.168055	-0.674354	22141.17863
-454.743027	-13.0713	-306.116197	-141.314259	-0.594907	-0.674354	22220.52675
-447.1134	-48.930549	-284.753241	-192.432763	0.168055	0.851572	22215.94897
-463.89858	-85.55276	-281.70139	-213.795719	0.931018	0.851572	22219.00082
-444.824512	-119.886083	-257.286582	-234.395713	-1.35787	-0.674354	22222.81564
-427.276369	-145.826816	-238.975476	-253.469782	0.168055	0.088609	22215.18601
-410.491188	-186.263841	-217.61252	-290.854956	-0.594907	0.088609	22214.42305
-392.943046	-198.471245	-208.456967	-296.195695	-0.594907	0.088609	22239.60082
-371.580089	-232.804568	-160.390314	-331.291981	0.931018	0.851572	22248.75637
-370.054163	-256.456413	-181.753271	-357.995677	0.931018	0.851572	22234.26008
-326.565287	-290.789736	-149.708836	-423.610472	0.168055	0.851572	22244.17859
-308.254182	-307.574916	-72.6496	-376.306782	0.168055	0.088609	22238.07489
-289.943076	-336.5675	-43.657016	-400.72159	-0.594907	0.851572	22222.05268
-267.054194	-365.560084	-23.819985	-406.825292	-1.35787	-0.674354	22223.5786
-231.957908	-392.26378	18.905929	-410.640105	-0.594907	0.088609	22227.39341
-214.409765	-419.730439	21.95778	-451.840093	-0.594907	0.088609	22209.84527
-158.713485	-426.597103	78.417022	-444.973429	-0.594907	-1.437316	22215.18601
-141.928305	-447.197097	96.728128	-434.29195	0.168055	0.088609	22207.55638
-105.306094	-460.167464	101.305904	-463.284534	0.168055	0.851572	22190.00824
-76.31351	-479.241532	146.320706	-465.573422	0.168055	0.851572	22202.97861
-32.824634	-489.160048	178.365141	-441.158615	0.168055	-0.674354	22176.27491
13.716093	-485.345234	224.905868	-429.714174	-0.594907	0.088609	22196.87491
53.390156	-489.160048	267.631781	-387.751223	0.168055	-0.674354	22211.3712
76.279038	-493.737824	321.802135	-383.173447	0.168055	0.851572	22219.76379
105.271622	-480.004495	327.142874	-383.173447	0.168055	0.088609	22200.68972
133.501243	-473.13783	343.928055	-367.914192	0.168055	0.088609	22206.79342
176.990119	-480.004495	346.216943	-341.973459	-0.594907	0.088609	22209.84527
207.508628	-463.219315	364.528049	-325.951242	0.168055	-0.674354	22181.61565
253.286393	-441.856358	391.994707	-343.499385	1.693981	0.851572	22215.94897
270.071573	-406.760072	348.505831	-340.447534	0.931018	-0.674354	22135.83789
267.782685	-398.367482	399.624334	-344.262347	0.168055	0.088609	22210.60823
307.456747	-381.582302	399.624334	-278.647552	0.168055	0.088609	22206.79342
337.212294	-361.745271	453.794689	-214.558682	0.931018	0.851572	22222.81564
365.441915	-341.90824	440.061359	-183.27721	0.168055	0.088609	22217.4749
384.515983	-313.678618	452.268763	-155.810551	-0.594907	-0.674354	22212.89712
412.745605	-276.293444	469.053943	-129.106855	-0.594907	-0.674354	22227.39341
408.930791	-245.774935	466.002093	-108.506862	-0.594907	0.851572	22231.20823
424.190046	-222.886053	440.061359	-74.173538	0.168055	0.088609	22215.18601
429.530785	-192.367543	462.950242	-53.573544	-0.594907	1.614535	22220.52675
441.738189	-153.456444	428.616918	-10.084668	0.168055	0.851572	22211.3712
438.686338	-108.441642	308.068806	-21.52911	0.168055	0.851572	22196.87491
440.975226	-87.078686	408.016925	-23.055035	-1.35787	0.088609	22211.3712
439.4493	-42.826847	398.861372	99.019003	0.168055	-0.674354	22221.28971
444.027077	-3.915747	385.128042	128.77455	1.693981	0.851572	22214.42305
422.66412	28.128688	376.735452	160.056022	-0.594907	-0.674354	22222.05268
427.241897	54.069421	363.765086	169.974537	-0.594907	-1.437316	22229.6823
414.27153	89.165707	337.06139	206.596749	-0.594907	0.088609	22212.13416
391.382648	137.995322	310.357694	213.463413	0.931018	-0.674354	22219.00082
384.515983	159.358278	300.439179	235.589333	-0.594907	0.851572	22229.6823
375.360431	197.506415	263.816967	279.078209	0.931018	0.088609	22239.60082
361.627101	212.76567	237.113271	286.707836	0.168055	0.088609	22236.54897
362.390064	271.513801	107.409606	239.404146	0.931018	0.088609	22053.43791
322.716002	263.884173	161.579961	343.167079	0.168055	-0.674354	22229.6823
319.664151	306.610087	118.854047	347.744855	-0.594907	0.088609	22222.05268
294.48638	319.580453	99.779979	370.633737	0.168055	-0.674354	22225.10453
293.723418	360.017478	37.217034	375.211514	-0.594907	0.088609	22224.34156
239.553063	366.884143	42.557774	415.648539	-0.594907	0.088609	22219.00082
222.767883	386.721174	2.883711	404.96706	0.168055	1.614535	22229.6823
189.960485	407.321168	-53.575531	424.804092	0.168055	-0.674354	22228.91934
169.360492	418.002646	-80.279227	433.959644	-1.35787	-0.674354	22193.06009
140.367908	415.713758	-129.108842	407.255949	-2.120833	-0.674354	22202.97861
94.590143	442.417454	-209.982892	355.374482	-1.35787	0.088609	22184.6675
90.77533	441.654491	-213.034743	321.804122	-0.594907	0.088609	22197.63787
58.730895	453.098932	-180.990308	385.130029	0.168055	-1.437316	22216.71194
45.760528	461.491522	-193.960675	427.09298	0.168055	-0.674354	22224.34156
8.375354	448.521156	-200.82734	409.544837	0.168055	0.851572	22203.74157
-16.039454	449.284119	-232.871774	422.515203	-0.594907	-0.674354	22195.34898
-47.320926	430.21005	-258.812508	428.618905	0.931018	0.088609	614.185003
-61.817218	432.498938	-284.753241	409.544837	-0.594907	0.088609	17.548143
-84.7061	430.973013	-341.975446	395.811508	0.168055	0.088609	11.444441
-124.380162	420.291535	-341.212483	363.767073	0.931018	0.088609	12.207404
-145.743119	392.824876	-391.568024	356.900408	0.931018	1.614535	9.918516
-165.58015	412.661907	-358.760626	301.204128	0.931018	-0.674354	10.681478
-201.439399	384.432286	-349.605073	312.648569	0.168055	0.851572	21868.03797
-235.009759	379.854509	-361.049514	304.255979	-0.594907	-0.674354	22187.71935
-249.506051	352.387851	-406.827278	279.841172	0.168055	-0.674354	22181.61565
-263.23938	335.602671	-396.908763	253.900438	0.168055	0.088609	22209.08231
-291.469002	318.054528	-403.012465	221.093041	0.168055	-0.674354	22199.92676
-322.750474	299.743422	-397.671726	192.100457	0.168055	0.851572	22215.18601
-344.11343	264.647136	-400.723577	174.552314	-0.594907	0.851572	22221.28971
-356.320834	237.180478	-390.805061	131.826401	-1.35787	-0.674354	22201.45268
-373.106014	217.343447	-409.879129	70.789382	-0.594907	0.851572	22191.53417
-395.231934	183.773086	-467.864297	49.426425	-0.594907	0.088609	22211.3712
-405.913412	155.543465	-464.049484	8.226437	-0.594907	-0.674354	22215.18601
-428.802294	128.839769	-387.75321	12.041251	0.168055	0.088609	22215.18601
-431.091182	96.032371	-374.019881	-11.610594	0.168055	0.088609	22227.39341
-443.298586	73.143489	-341.212483	-43.655029	0.168055	-0.674354	22228.91934
-470.765245	31.180539	-327.479154	-80.27724	0.931018	-0.674354	22213.66009
-473.054133	15.921284	-333.582856	-110.032787	0.168055	0.088609	22204.50453
-452.454139	-17.649076	-310.693974	-135.210557	0.168055	0.088609	22227.39341
-434.143033	-52.745362	-291.619905	-193.195725	0.168055	0.851572	22236.54897
-431.091182	-78.686095	-306.87916	-214.558682	0.931018	0.851572	22239.60082
-435.668959	-100.812015	-335.871744	-303.825322	0.931018	0.088609	22240.36378
-434.905996	-122.174971	-228.293998	-264.15126	0.931018	-0.674354	22223.5786
-425.750443	-180.923102	-227.531035	-277.884589	-0.594907	-2.200279	22224.34156
-406.676375	-199.997171	-213.034743	-306.11421	0.168055	-0.674354	22226.63045
-399.046747	-235.093456	-179.464383	-297.72162	-0.594907	-0.674354	22212.13416
-373.106014	-240.434196	-153.52365	-316.032726	0.168055	0.851572	22219.76379
-352.50602	-289.263811	-136.73847	-367.151229	-0.594907	0.851572	22231.20823
-335.72084	-316.730469	-97.82737	-383.93641	0.931018	0.088609	22219.76379
-302.913443	-331.989724	-47.471829	-388.514186	-0.594907	0.088609	22201.45268
-257.135678	-356.404532	-20.005171	-444.210466	-0.594907	0.088609	22211.3712
-255.609753	-390.737855	-38.316277	-462.521571	0.168055	0.088609	22203.74157
-209.069026	-409.04896	0.594823	-466.336385	0.168055	0.088609	22195.34898
-173.97274	-433.463768	19.668891	-472.440087	0.931018	-0.674354	22219.76379
-144.980156	-438.041544	89.861463	-469.388236	0.931018	0.088609	22214.42305
-103.017206	-444.908209	128.0096	-445.736391	0.931018	0.088609	22209.84527
-65.632031	-467.034128	154.713296	-443.447503	-0.594907	-0.674354	22224.34156
-34.350559	-473.900793	202.016986	-421.321584	0.168055	-0.674354	22225.86749
12.190168	-483.819309	230.246607	-411.403068	0.168055	0.088609	22186.95639
41.182752	-478.47857	285.179924	-389.277149	0.168055	0.851572	22238.07489
67.886448	-489.160048	278.313259	-409.877143	0.168055	-1.437316	22225.86749
109.849398	-499.078563	294.335477	-386.988261	0.931018	0.088609	22200.68972
128.160504	-492.211899	274.498446	-396.906776	0.168055	0.851572	22212.13416
168.597529	-482.293383	330.194725	-393.091962	0.931018	0.851572	22225.10453
201.404927	-458.641538	368.342862	-336.63272	0.168055	0.851572	22206.03046
219.716032	-438.804507	402.676185	-316.795689	-0.594907	0.088609	22202.21564
248.708616	-429.648954	414.883589	-309.166061	-1.35787	-1.437316	22181.61565
283.041939	-418.204513	400.387297	-290.091993	-0.594907	0.088609	22202.21564
305.167859	-399.893408	417.93544	-286.277179	0.931018	0.088609	22190.00824
317.375263	-376.241563	422.513217	-221.425347	-1.35787	-0.674354	22199.16379
345.604884	-340.382314	419.461366	-198.536464	-0.594907	1.614535	22178.5638
378.412281	-316.730469	437.772471	-163.440179	-0.594907	0.851572	22203.74157
392.908573	-284.686034	456.083577	-159.625365	0.168055	-0.674354	22219.00082
418.849307	-274.767519	447.690987	-125.292042	-0.594907	-0.674354	22211.3712
434.871524	-218.308276	488.128012	-86.380942	0.168055	0.851572	22222.05268
431.05671	-187.026804	437.772471	-65.017986	0.168055	0.088609	22228.91934
444.79004	-155.745332	459.135428	-21.52911	-0.594907	0.088609	22225.10453
451.656704	-128.278673	427.853956	-7.032818	0.168055	0.851572	22219.00082
430.293748	-80.974984	406.490999	47.9005	-1.35787	-1.437316	22225.86749
437.923375	-48.167586	405.728036	81.47086	1.693981	0.851572	22228.91934
436.397449	-19.175002	368.342862	136.404177	0.931018	0.088609	22239.60082
436.397449	12.869433	391.231744	163.870836	0.168055	0.088609	22244.94156
441.738189	51.01757	308.068806	163.107873	0.931018	0.088609	22232.73415
411.982642	76.958303	331.720651	153.189357	0.168055	0.851572	22226.63045
389.09376	116.632365	273.735483	195.152308	-0.594907	-0.674354	22228.15638
384.515983	139.521247	256.18734	206.596749	0.931018	-0.674354	22228.15638
374.597468	170.80272	267.631781	280.604134	0.168055	0.851572	22214.42305
363.915989	208.950856	234.824383	287.470799	0.168055	0.851572	22225.86749
344.841921	246.336031	192.861433	309.596718	0.168055	-1.437316	22182.37861
363.915989	267.698987	202.016986	350.796706	-0.594907	-0.674354	22213.66009
320.427113	288.298981	122.668861	348.507818	-0.594907	0.851572	22205.2675
307.456747	317.291565	71.550358	331.722638	0.168055	0.088609	22215.18601
284.567865	337.128596	48.661475	340.115228	-0.594907	0.088609	22193.82305
270.834536	376.802659	9.750376	376.737439	-1.35787	-0.674354	22212.13416
238.027138	383.669323	-40.605165	315.70042	-0.594907	0.088609	22224.34156
215.138256	407.321168	-51.286643	385.892992	-0.594907	0.088609	22219.76379
172.412343	420.291535	-83.331078	384.367066	0.168055	-0.674354	22209.08231
151.049386	437.076715	-100.879221	433.959644	1.693981	0.088609	22228.15638
131.212355	441.654491	-123.00514	420.226315	0.168055	0.088609	22216.71194
67.123485	445.469305	-165.731054	387.418917	0.168055	0.088609	22189.24528
77.804963	454.624858	-161.91624	422.515203	0.168055	0.088609	22244.94156
43.47164	453.098932	-181.753271	444.641123	0.931018	0.851572	22247.23045
13.716093	442.417454	-234.3977	405.730023	0.931018	0.851572	22201.45268
-18.328342	440.891528	-245.079178	427.855942	0.931018	0.088609	22205.2675
-48.083888	439.365603	-256.523619	408.781874	0.168055	-0.674354	1413.769951
-58.765367	430.21005	-296.960644	385.892992	0.931018	-0.674354	18.311106
-80.128323	415.713758	-315.27175	423.278166	0.931018	0.088609	10.681478
-112.172758	411.135982	-334.345818	409.544837	0.168055	0.088609	11.444441
-139.639417	405.795243	-341.212483	374.448551	-0.594907	-1.437316	9.155553
-161.765336	386.721174	-370.205067	348.507818	-0.594907	-0.674354	10.681478
-196.861622	389.773025	-368.679142	312.648569	-2.120833	-1.437316	21041.74932
-222.802355	367.647106	-382.412471	295.863389	-0.594907	0.851572	22151.09714
-233.483834	372.987845	-409.879129	245.507848	-0.594907	0.851572	22173.98602
-286.128262	344.758224	-405.301353	214.226376	-0.594907	-0.674354	22180.08972
-309.780107	324.15823	-464.049484	203.544898	-1.35787	-0.674354	22175.51195
-304.439368	291.350832	-425.138384	174.552314	-0.594907	-1.437316	22218.23786
-351.743058	259.306397	-457.945782	157.004171	0.168055	0.088609	22228.15638
-346.402319	247.098993	-414.456906	104.359742	0.168055	0.088609	22212.13416
-363.187499	223.447148	-408.353204	92.152338	0.931018	-0.674354	22219.76379
-383.02453	208.187894	-430.479123	55.530127	0.931018	0.088609	22228.15638
-407.439338	160.884204	-384.701359	50.95235	0.168055	0.851572	22215.18601
-407.439338	130.365694	-390.042098	-4.743929	0.168055	-0.674354	22242.65267
-432.617108	100.610148	-377.834694	-0.929116	0.168055	-1.437316	22247.99341
-425.750443	85.350893	-388.516173	-48.232805	0.931018	0.088609	22227.39341
-463.89858	47.202756	-342.738409	-69.595762	1.693981	0.851572	22229.6823
-447.876363	18.973135	-312.982862	-100.877234	0.931018	0.088609	22224.34156
-471.528207	-8.493524	-365.627291	-135.97352	0.168055	0.088609	22216.71194
-446.350437	-38.24907	-287.805092	-170.306843	-0.594907	-0.674354	22216.71194
-461.609692	-75.634244	-278.649539	-189.380912	0.168055	0.851572	22228.15638
-444.061549	-96.997201	-242.027327	-226.766086	0.168055	1.614535	22228.15638
-446.350437	-131.330524	-237.449551	-215.321645	-0.594907	0.088609	22217.4749
-419.646741	-174.8194	-224.479184	-269.491999	-1.35787	-0.674354	22206.79342
-408.965263	-212.967537	-219.901408	-281.699403	0.931018	-0.674354	16321.29887
-393.706008	-232.041606	-184.042159	-312.217912	-0.594907	0.088609	22171.69713
-358.609722	-244.249009	-155.812538	-339.684571	-1.35787	-1.437316	22208.31935
-350.980095	-265.611966	-161.153277	-383.93641	0.168055	0.088609	22221.28971
-323.513436	-315.967507	-123.768103	-422.084546	-0.594907	0.088609	22213.66009
-305.202331	-325.886022	-81.04219	-409.877143	0.168055	0.088609	22224.34156
-262.476418	-345.723053	-29.923686	-394.617888	0.168055	0.088609	22232.73415
-241.876424	-368.611935	7.461488	-415.217882	0.931018	0.088609	22213.66009
-205.254212	-392.26378	10.513339	-442.68454	0.168055	0.088609	22193.06009
-180.076442	-418.967476	47.898513	-435.054913	0.931018	-0.674354	22244.94156
-149.557932	-422.019327	80.70591	-444.210466	0.168055	-0.674354	22233.49712
-103.780168	-430.411917	118.091085	-438.869727	-0.594907	-0.674354	22195.34898
-78.602398	-467.797091	137.928116	-437.343801	0.168055	-0.674354	22223.5786
-42.743149	-467.797091	194.387358	-432.766025	0.168055	0.851572	22221.28971
-2.306124	-489.923011	223.379942	-399.958627	0.931018	0.088609	22206.03046
30.501273	-490.685973	257.713265	-414.454919	-0.594907	-0.674354	22204.50453
47.286454	-490.685973	263.816967	-380.884559	0.168055	-0.674354	22209.08231
90.77533	-493.737824	322.565098	-392.329	0.168055	0.851572	22213.66009
127.397541	-473.13783	319.513247	-404.536403	0.168055	0.088609	22206.03046
160.967901	-485.345234	366.816937	-356.469751	0.168055	0.088609	22199.92676
189.960485	-461.693389	377.498415	-345.788273	-0.594907	-0.674354	22184.6675
204.456777	-454.826725	363.002123	-328.24013	-1.35787	0.088609	22180.85269
243.367877	-434.226731	392.75767	-318.321614	0.168055	0.088609	22112.18604
260.153057	-432.700805	394.283595	-321.373465	-1.35787	0.088609	22180.85269
290.671567	-389.974892	400.387297	-300.010509	0.168055	0.088609	22203.74157
329.582666	-389.211929	383.602117	-299.247546	0.168055	0.088609	22201.45268
330.345629	-355.641569	375.209527	-229.817937	0.168055	0.088609	22192.29713
369.256729	-323.597134	446.928024	-161.15129	0.168055	1.614535	22221.28971
395.960424	-293.078624	453.031726	-139.788334	0.931018	0.851572	22227.39341
409.693754	-249.589748	459.898391	-104.692048	2.456944	0.088609	22233.49712
431.819673	-224.411978	473.63172	-87.906868	0.931018	-0.674354	22245.70452
443.264114	-203.049022	456.84654	-103.929085	0.168055	0.088609	22245.70452
447.841891	-169.478661	440.061359	-47.469843	0.931018	0.851572	22227.39341
451.656704	-131.330524	431.668769	-3.218004	1.693981	0.088609	22235.02304
449.367816	-104.626828	421.750254	46.374574	0.168055	0.851572	22235.02304
444.79004	-65.715729	371.394713	69.263456	0.168055	0.851572	22212.13416
428.004859	-31.382406	361.476198	111.226407	-0.594907	-0.674354	22219.76379
431.05671	6.002768	391.231744	152.426394	0.931018	1.614535	22231.20823
424.953008	39.573129	380.550266	189.811569	0.168055	0.851572	22219.76379
415.797456	61.699048	354.609533	193.626382	-0.594907	0.088609	22219.76379
409.693754	90.691632	323.328061	217.278227	-1.35787	-0.674354	22206.79342
403.590052	120.447179	298.15029	222.618966	0.168055	0.088609	22209.84527
370.019691	171.565682	258.476228	242.455997	-1.35787	-2.200279	22195.34898
369.256729	204.37308	250.846601	265.34488	0.168055	0.088609	22217.4749
349.419697	226.498999	218.039203	311.122644	0.168055	0.088609	22190.7712
337.212294	263.121211	195.150321	321.804122	-0.594907	0.088609	22219.00082
326.530815	275.328615	82.231836	325.618936	0.931018	0.088609	22228.15638
318.138225	318.054528	78.417022	338.589302	0.931018	0.851572	22232.73415
286.09379	338.654522	78.417022	385.892992	0.168055	0.088609	22215.18601
271.597498	365.358217	55.52814	387.418917	-0.594907	0.088609	22224.34156
250.997504	395.113764	33.402221	418.70039	1.693981	0.088609	22252.57118
212.849368	408.847093	-29.160724	420.989278	0.931018	0.851572	22235.02304
191.486411	418.002646	-86.382929	401.152247	0.168055	0.851572	22205.2675
163.25679	433.261901	-86.382929	417.937427	0.168055	0.851572	22228.91934
127.397541	441.654491	-115.375513	396.57447	0.931018	0.851572	22218.23786
99.930883	437.076715	-173.360681	394.285582	-0.594907	-1.437316	22209.84527
80.856814	453.098932	-164.968091	430.144831	0.931018	0.851572	22206.03046
40.419789	445.469305	-159.627352	412.596688	-0.594907	0.088609	22210.60823
21.345721	442.417454	-194.723638	397.337433	0.168055	0.851572	22221.28971
11.427205	448.521156	-252.708806	415.648539	-0.594907	0.088609	22209.84527
-47.320926	445.469305	-242.027327	401.152247	-1.35787	0.088609	22189.24528
-66.394994	427.158199	-257.286582	396.57447	-0.594907	0.088609	29.755547
-83.180174	406.558205	-346.553222	420.226315	-0.594907	-0.674354	12.207404
-105.306094	403.506354	-356.471738	390.470768	0.168055	-0.674354	12.207404
-140.40238	411.135982	-327.479154	368.344849	-0.594907	0.088609	9.918516
-154.898672	395.113764	-352.656924	338.589302	0.168055	0.088609	9.918516
-171.683852	365.358217	-396.908763	334.774489	0.931018	0.088609	14967.80297
-225.854206	368.410068	-420.560608	325.618936	0.168055	-0.674354	22154.91195
-242.639386	373.750808	-422.086533	247.033774	-0.594907	0.088609	22198.40083
-262.476418	354.676739	-398.434688	247.033774	-0.594907	0.088609	22194.58602
-275.446784	346.284149	-401.486539	242.455997	0.931018	-0.674354	22197.63787
-303.676405	318.054528	-395.382837	234.063407	0.931018	0.088609	22246.46748
-329.617138	282.958242	-390.042098	179.893053	0.168055	0.088609	22244.94156
-328.091213	255.491583	-409.879129	127.248624	0.168055	0.088609	22181.61565
-362.424536	225.736037	-409.879129	118.856034	0.931018	0.088609	22233.49712
-378.446754	197.506415	-416.745794	68.500493	-0.594907	-0.674354	22232.73415
-402.861561	157.06939	-449.553192	37.219021	0.168055	-0.674354	22210.60823
-409.728226	127.313844	-405.301353	34.930133	-1.35787	-1.437316	22220.52675
-430.32822	109.765701	-397.671726	-7.032818	-0.594907	-0.674354	22229.6823
-437.957847	81.536079	-366.390253	-6.269855	-0.594907	0.851572	22214.42305
-456.268953	57.884234	-335.108781	-45.180954	0.168055	-0.674354	22223.5786
-478.394872	27.365725	-325.953228	-102.40316	-1.35787	-0.674354	22208.31935
-472.29117	6.765731	-333.582856	-119.951303	0.931018	0.851572	22195.34898
-453.217102	-24.515741	-359.523589	-216.084607	-0.594907	0.851572	22196.87491
-470.002282	-77.923133	-329.768042	-203.877204	0.168055	0.088609	22217.4749
-447.1134	-84.026835	-277.886576	-219.899421	-0.594907	0.088609	22212.13416
-454.743027	-132.093487	-263.390284	-235.921639	-0.594907	0.088609	22220.52675
-433.380071	-151.167555	-232.871774	-275.595701	0.168055	0.851572	22230.44527
-400.572673	-193.893469	-226.00511	-293.906807	0.168055	0.851572	22222.05268
-405.150449	-213.7305	-203.116228	-306.11421	-0.594907	0.088609	22217.4749
-378.446754	-238.90827	-156.575501	-327.477167	0.168055	-0.674354	22226.63045
-344.876393	-255.69345	-106.982923	-338.921608	0.931018	0.088609	22247.99341
-315.883809	-277.056407	-64.25701	-364.862341	0.931018	0.088609	22238.83786
-298.335666	-331.989724	-64.25701	-366.388267	0.931018	-0.674354	22238.83786
-270.869008	-336.5675	-39.842202	-419.795658	0.931018	0.851572	22241.12674
-260.950492	-357.930457	-45.182941	-417.50677	0.168055	-0.674354	22064.11939
-221.27643	-377.004526	2.883711	-423.610472	-0.594907	-0.674354	22212.13416
-198.387548	-408.285998	47.898513	-444.973429	0.168055	0.088609	22209.84527
-136.587566	-418.204513	50.187401	-439.632689	0.168055	0.851572	22212.13416
-110.646833	-431.937843	75.365171	-443.447503	-0.594907	-0.674354	22223.5786
-79.365361	-464.74524	130.298488	-431.240099	-0.594907	0.088609	22206.79342
-52.661665	-482.293383	175.31329	-439.632689	0.168055	-0.674354	22192.29713
-35.876485	-506.708191	227.194756	-420.558621	-0.594907	0.088609	22202.21564
11.427205	-486.108197	226.431793	-389.277149	-1.35787	-0.674354	22181.61565
60.25682	-495.26375	290.520663	-387.751223	0.168055	-1.437316	22182.37861
88.486441	-483.056346	305.016955	-411.403068	0.168055	0.088609	22198.40083
109.086435	-486.87116	292.046589	-392.329	-0.594907	0.088609	22210.60823
155.627162	-476.189681	343.928055	-374.017894	0.168055	0.851572	22184.6675
173.938268	-471.611905	362.23916	-339.684571	0.168055	-0.674354	22202.21564
202.930852	-464.74524	374.446564	-338.921608	-0.594907	0.851572	22210.60823
250.997504	-425.834141	391.231744	-361.81049	-1.35787	0.088609	22186.95639
277.7012	-415.152662	420.224328	-294.669769	0.931018	0.851572	22203.74157
297.538231	-405.99711	422.513217	-267.966074	0.931018	0.851572	22233.49712
319.664151	-371.663786	438.535434	-252.706819	0.168055	-1.437316	22215.94897
324.241927	-357.930457	425.565067	-213.795719	0.168055	0.088609	22193.82305
361.627101	-330.463799	458.372465	-175.647582	0.168055	2.377497	22241.12674
391.382648	-301.471215	459.135428	-144.36611	0.168055	-0.674354	22231.20823
395.960424	-277.056407	463.713204	-135.97352	0.168055	0.851572	22209.08231
424.953008	-251.115674	456.083577	-96.299458	0.931018	-0.674354	22225.10453
424.953008	-209.915686	475.920608	-89.432793	-0.594907	-0.674354	22230.44527
444.027077	-174.8194	419.461366	-114.610563	0.168055	-0.674354	22216.71194
452.419667	-140.486077	431.668769	-23.817998	0.931018	0.851572	22228.91934
435.634487	-112.256456	424.039142	18.144953	-0.594907	0.088609	22209.84527
446.315965	-72.582394	414.883589	53.241239	-2.120833	-0.674354	22196.87491
432.582636	-48.167586	346.216943	86.811599	0.168055	0.088609	22205.2675
440.975226	-29.85648	395.809521	147.085655	-0.594907	0.088609	22213.66009
424.953008	31.180539	377.498415	160.056022	0.931018	0.851572	22208.31935
414.27153	61.699048	318.750284	155.478245	0.931018	-0.674354	22220.52675
387.567834	105.187924	301.202141	164.633798	0.931018	0.088609	22230.44527
399.012275	125.024955	295.861402	208.885637	0.168055	0.851572	22215.18601
388.330797	161.647167	276.787334	234.063407	0.168055	-0.674354	22222.05268
384.515983	206.661968	247.031787	252.374513	0.168055	0.088609	22228.91934
360.864139	225.736037	240.165122	311.122644	0.168055	-0.674354	22229.6823
346.367847	256.254546	185.231805	332.4856	0.168055	0.088609	22238.07489
316.6123	276.85454	124.194786	355.374482	0.168055	0.851572	22244.94156
326.530815	317.291565	69.261469	355.374482	0.931018	0.851572	22235.02304
299.064157	342.469335	79.179985	379.78929	0.168055	0.088609	22226.63045
278.464163	363.069329	62.394805	388.18188	0.168055	0.851572	22228.15638
243.367877	369.935994	20.431854	409.544837	-0.594907	0.088609	22225.10453
209.797517	392.824876	-13.901469	413.35965	-0.594907	-1.437316	22215.94897
190.723448	405.03228	-52.812569	414.885576	-0.594907	0.851572	22225.10453
152.575311	417.239684	-125.294029	369.870774	0.168055	0.088609	22199.16379
122.819765	437.076715	-138.264395	425.567054	-1.35787	0.088609	22190.7712
103.745696	442.417454	-153.52365	431.670756	-0.594907	0.851572	22202.97861
73.227187	456.150783	-177.175495	425.567054	-0.594907	-0.674354	22191.53417
31.264236	457.676709	-197.775489	424.041129	-0.594907	-0.674354	22189.24528
27.449422	442.417454	-218.375482	414.885576	-0.594907	0.088609	22212.13416
-6.120938	453.098932	-216.849557	430.144831	0.168055	-0.674354	22206.03046
-14.513528	434.787827	-235.160663	411.070762	-0.594907	0.088609	22182.37861
-56.476479	422.580423	-277.123613	408.781874	1.693981	0.851572	130.466628
-68.683882	428.684125	-291.619905	408.781874	-0.594907	-0.674354	16.022217
-106.832019	433.261901	-320.612489	407.255949	0.168055	0.851572	12.207404
-130.483864	414.950795	-341.212483	350.796706	0.931018	0.851572	9.918516
-149.557932	414.950795	-340.44952	375.974476	0.168055	0.088609	11.444441
-180.839405	401.217466	-339.686558	347.744855	0.168055	-0.674354	43.488876
-222.039392	391.298951	-367.916179	332.4856	0.168055	0.088609	22053.43791
-225.091243	371.461919	-379.36062	282.13006	0.931018	0.851572	22202.21564
-249.506051	356.202665	-423.612459	263.055991	-0.594907	-0.674354	22192.29713
-282.313449	334.839708	-409.879129	224.144892	0.931018	1.614535	22193.06009
-297.572703	314.239714	-400.723577	216.515264	-0.594907	0.088609	22225.86749
-320.461586	292.876757	-409.879129	192.86342	0.168055	0.088609	22219.76379
-348.691207	250.150844	-430.479123	153.189357	0.168055	0.851572	22212.89712
-369.291201	240.232329	-399.197651	131.063438	0.168055	-1.437316	22225.10453
-392.943046	200.558266	-419.797645	81.47086	-1.35787	-0.674354	22205.2675
-409.728226	175.380496	-423.612459	50.189388	-1.35787	-0.674354	22198.40083
-424.98748	131.128657	-437.345788	41.796798	0.168055	-0.674354	22207.55638
-445.587474	114.343477	-390.042098	21.959766	0.168055	0.851572	22217.4749
-454.743027	98.32126	-383.175434	-13.899482	-0.594907	0.088609	22208.31935
-459.320804	65.513862	-379.36062	-48.232805	0.931018	-1.437316	22224.34156
-458.557841	44.150905	-354.945812	-80.27724	0.168055	-0.674354	22231.20823
-476.105984	15.921284	-330.531005	-125.292042	0.168055	0.851572	22212.89712
-477.631909	-28.330555	-368.679142	-184.803135	0.168055	0.851572	22222.81564
-460.846729	-39.774996	-353.419887	-245.840154	0.168055	-1.437316	22227.39341
-440.246735	-68.004617	-292.382868	-218.373496	1.693981	-1.437316	22234.26008
-444.061549	-99.286089	-233.634737	-222.951272	0.931018	0.088609	22243.41563
-429.565257	-137.434226	-250.419917	-254.995707	1.693981	-0.674354	22244.17859
-421.172667	-182.449028	-209.982892	-260.336446	0.931018	0.088609	22223.5786
-367.765275	-202.286059	-216.849557	-275.595701	0.931018	0.088609	22228.15638
-373.106014	-247.30086	-171.834756	-348.840124	-0.594907	0.851572	22229.6823
-362.424536	-264.08604	-138.264395	-330.529018	-0.594907	0.088609	22213.66009
-345.639356	-285.448997	-116.138476	-351.129012	-0.594907	-0.674354	22220.52675
-306.728256	-314.441581	-68.071823	-373.254931	0.168055	0.088609	22230.44527
-302.913443	-348.011942	-53.575531	-414.454919	0.931018	0.088609	22225.86749
-271.63197	-369.374898	-18.479245	-426.662323	-0.594907	0.088609	22168.64528
-238.824573	-383.108227	7.461488	-427.425286	-0.594907	0.088609	22207.55638
-193.809771	-400.65637	34.928146	-452.603056	-1.35787	0.088609	22192.29713
-164.817187	-422.019327	59.342954	-447.262317	-0.594907	0.088609	22193.82305
-141.928305	-435.752656	92.913314	-426.662323	0.168055	0.851572	22215.18601
-102.254243	-460.930427	137.928116	-438.869727	-0.594907	0.088609	22225.10453
-59.52833	-473.900793	163.105886	-448.788242	0.168055	-0.674354	22199.92676
-25.957969	-485.345234	216.513278	-416.743807	0.168055	0.088609	22222.05268
-4.595012	-474.663756	252.372526	-385.462335	0.168055	0.088609	22210.60823
38.893864	-473.900793	256.18734	-396.906776	0.168055	0.851572	22181.61565
66.360522	-465.508203	224.142905	-441.158615	0.931018	0.088609	22217.4749
107.56051	-469.323017	291.283626	-436.580838	0.931018	0.088609	22237.31193
154.101237	-480.767458	327.905837	-367.151229	0.931018	0.851572	22219.00082
172.412343	-463.982278	352.320645	-349.603086	0.168055	0.088609	22206.03046
202.930852	-460.167464	376.735452	-320.610502	0.168055	-0.674354	22222.05268
241.841952	-428.123029	404.965074	-319.084577	-0.594907	0.088609	22196.11194
262.441945	-418.204513	401.913223	-311.45495	0.168055	-0.674354	22179.32676
286.856753	-413.626737	418.698403	-282.462366	-0.594907	0.851572	22214.42305
306.693784	-384.634153	426.32803	-246.603117	0.931018	0.088609	22202.21564
350.945623	-357.167494	453.031726	-248.892005	0.168055	0.851572	22212.13416
362.390064	-336.5675	442.350248	-170.306843	0.168055	0.088609	22231.97119
381.464132	-322.834171	471.342832	-156.573514	-0.594907	0.088609	22199.92676
392.145611	-283.923072	456.083577	-135.97352	-0.594907	0.088609	22203.74157
418.849307	-249.589748	446.928024	-92.484644	-0.594907	0.088609	22209.84527
422.66412	-230.51568	455.320614	-116.136489	0.168055	-0.674354	22217.4749
447.078928	-187.789767	434.72062	-72.647613	0.168055	0.088609	22213.66009
442.501151	-164.137922	457.609502	-29.9217	-1.35787	0.088609	22228.15638
443.264114	-115.308307	396.572483	-9.321706	0.168055	-0.674354	22229.6823
449.367816	-67.241654	401.913223	40.270872	0.168055	0.088609	22216.71194
440.975226	-39.774996	385.128042	72.315307	-0.594907	-0.674354	22203.74157
430.293748	-22.226853	363.002123	118.856034	0.168055	0.851572	22227.39341
420.375232	28.89165	340.876204	157.004171	0.931018	0.851572	22238.07489
419.612269	52.543495	306.542881	148.611581	0.931018	-0.674354	22244.94156
415.797456	101.37311	334.009539	195.152308	0.931018	1.614535	22244.17859
397.48635	128.076806	338.587315	234.82637	0.931018	0.851572	22225.86749
366.96784	163.936055	295.861402	245.507848	1.693981	-0.674354	22231.97119
364.678952	174.617533	241.691048	276.026358	0.168055	-1.437316	22228.15638
355.523399	207.424931	202.779948	296.626352	-0.594907	-0.674354	22205.2675
341.79007	239.469366	202.779948	324.855973	-0.594907	0.088609	22222.81564
328.056741	276.091577	165.394774	318.752271	0.168055	-0.674354	22229.6823
313.560449	290.587869	97.491091	334.011526	0.168055	-1.437316	22215.18601
284.567865	319.580453	69.261469	370.633737	0.931018	0.088609	22202.97861
268.545647	350.098963	34.928146	337.82634	-0.594907	-0.674354	22209.84527
254.812318	367.647106	33.402221	390.470768	0.168055	-0.674354	22201.45268
223.530846	393.587839	13.56519	401.915209	-0.594907	-0.674354	22204.50453
183.856784	409.610056	-39.079239	421.752241	0.168055	0.851572	22218.23786
164.019752	424.869311	-102.405146	398.863358	0.168055	0.088609	22218.23786
151.049386	424.106348	-157.338464	410.3078	0.931018	0.088609	22200.68972
115.9531	447.758193	-151.997724	419.463352	0.168055	1.614535	22220.52675
84.671628	443.943379	-132.160693	421.752241	-1.35787	-2.200279	22221.28971
42.708677	438.60264	-158.101426	417.937427	-0.594907	0.088609	22180.08972
19.819795	465.306336	-259.57547	372.922625	0.931018	-0.674354	22055.7268
3.034615	452.335969	-202.353265	438.537421	0.931018	0.088609	22231.97119
-7.646863	441.654491	-264.916209	386.655955	-0.594907	-0.674354	22210.60823
-36.639447	436.313752	-255.760657	414.122613	0.168055	-0.674354	1650.2884
-67.92092	427.921162	-309.168048	420.226315	0.931018	0.088609	18.311106
-92.335727	420.291535	-317.560638	402.678172	0.931018	0.088609	11.444441
-123.617199	418.002646	-327.479154	396.57447	0.931018	0.851572	12.207404
-147.269044	413.42487	-342.738409	384.367066	0.168055	0.088609	9.155553
-172.446815	397.402652	-341.212483	345.455967	-0.594907	-0.674354	10.681478
-198.387548	372.987845	-364.101365	318.752271	-0.594907	-0.674354	21815.39354
-228.143094	375.276733	-383.175434	282.893022	0.168055	0.851572	22192.29713
-247.980126	357.72859	-380.123583	246.270811	0.168055	0.088609	22166.3564
-292.994927	335.602671	-407.590241	208.122674	0.168055	0.088609	22196.11194
-289.180113	333.313783	-433.530974	163.870836	0.168055	0.088609	22209.08231
-316.646772	297.454534	-392.330986	213.463413	0.168055	0.851572	22201.45268
-338.009728	270.750838	-405.301353	167.685649	-0.594907	-0.674354	22209.84527
-367.765275	247.861956	-406.064316	134.115289	0.168055	0.088609	22228.91934
-373.106014	222.684186	-424.375421	80.707897	0.931018	2.377497	22219.76379
-383.02453	183.010123	-444.975415	47.137537	0.931018	0.851572	22222.05268
-417.357853	157.06939	-420.560608	21.959766	0.168055	-1.437316	22227.39341
-440.246735	128.839769	-407.590241	-5.506892	0.168055	-0.674354	22219.76379
-431.854145	102.899036	-370.205067	-10.084668	0.931018	-0.674354	22238.83786
-447.1134	84.58793	-428.190235	-65.017986	0.168055	-0.674354	22247.23045
-463.135617	28.89165	-430.479123	-134.447595	1.693981	0.851572	22236.54897
-453.980064	14.395358	-319.849526	-95.536495	0.168055	-0.674354	22225.10453
-470.002282	-15.360188	-345.027297	-128.343893	-0.594907	-0.674354	22231.20823
-449.402288	-36.723145	-339.686558	-190.906837	-0.594907	0.088609	22224.34156
-458.557841	-71.056468	-274.834725	-186.329061	-1.35787	-2.200279	22212.13416
-443.298586	-98.523127	-258.812508	-209.980906	-0.594907	-1.437316	22225.10453
-435.668959	-141.24904	-237.449551	-238.97349	0.931018	1.614535	22233.49712
-426.513406	-167.189773	-224.479184	-265.677185	-1.35787	0.088609	22210.60823
-396.757859	-209.152723	-208.456967	-292.380881	0.168055	1.614535	22206.79342
-403.624524	-229.752717	-190.145861	-361.81049	-1.35787	-0.674354	22210.60823
-393.706008	-262.560115	-222.190296	-380.121596	-0.594907	0.088609	22198.40083
-351.743058	-277.056407	-110.797737	-352.654937	-1.35787	-1.437316	22211.3712
-329.617138	-299.182326	-100.116258	-377.069745	-0.594907	0.088609	22222.81564
-303.676405	-336.5675	-50.52368	-384.699372	0.168055	0.088609	22215.18601
-258.661604	-344.197128	-32.212575	-390.803074	-0.594907	0.088609	22186.95639
-247.217163	-383.87119	-25.34591	-416.743807	0.168055	0.851572	22228.15638
-199.913473	-386.160078	15.091115	-452.603056	0.168055	0.851572	22215.94897
-172.446815	-421.256364	27.298519	-475.491938	0.168055	-0.674354	22183.14158
-130.483864	-434.989694	115.802196	-425.89936	0.931018	0.088609	22235.02304
-102.254243	-450.248948	128.772563	-418.269733	0.931018	0.088609	22237.31193
-68.683882	-471.611905	138.691078	-475.491938	0.931018	0.088609	22209.08231
-29.772783	-478.47857	167.683662	-449.551205	0.168055	-2.963242	22218.23786
-9.935752	-483.819309	247.031787	-380.884559	0.168055	-0.674354	22222.81564
47.286454	-480.004495	256.950303	-372.491969	-0.594907	0.088609	22206.79342
44.997565	-471.611905	279.839185	-409.877143	-0.594907	0.088609	22203.74157
106.797547	-465.508203	321.802135	-383.93641	0.168055	0.851572	22218.23786
138.841982	-485.345234	334.009539	-363.336416	0.168055	0.088609	22205.2675
157.153088	-477.715607	356.135458	-341.973459	0.168055	0.088609	22196.87491
195.301225	-460.930427	356.135458	-331.291981	0.168055	0.851572	22220.52675
217.427144	-449.485986	395.809521	-318.321614	-1.35787	-1.437316	22164.06751
231.160473	-416.678588	359.187309	-370.966043	-0.594907	-0.674354	22180.08972
260.153057	-428.123029	351.557682	-345.788273	0.168055	-0.674354	22183.14158
291.434529	-389.211929	395.046558	-293.906807	-0.594907	0.088609	22188.48232
318.901188	-367.08601	430.142844	-212.269794	-0.594907	0.851572	22219.00082
344.078958	-349.537867	452.268763	-181.751284	0.168055	0.851572	22232.73415
385.278946	-312.152693	457.609502	-146.654998	0.168055	0.851572	22215.18601
399.775238	-276.293444	460.661353	-138.262408	0.168055	0.088609	22223.5786
406.641903	-254.930488	470.579869	-107.743899	0.931018	0.851572	22234.26008
431.05671	-219.071239	454.557651	-93.247607	0.931018	0.851572	22215.94897
436.397449	-197.708282	407.253962	-102.40316	0.931018	0.088609	22243.41563
452.419667	-154.219406	446.928024	-26.869849	0.931018	-1.437316	22245.70452
452.419667	-112.256456	355.372496	-65.780948	0.168055	0.851572	22234.26008
444.027077	-87.841648	422.513217	31.115319	0.168055	0.088609	22230.44527
447.841891	-51.219437	423.276179	87.574562	0.931018	1.614535	22218.23786
437.160412	-21.46389	386.653968	108.174556	0.931018	1.614535	22222.81564
427.241897	6.765731	385.891005	166.159724	0.168055	0.088609	22216.71194
416.560418	46.439793	355.372496	161.581947	-0.594907	0.088609	22228.91934
415.034493	85.350893	327.142874	196.678233	-0.594907	-1.437316	22226.63045
401.301164	111.291626	353.083607	231.011556	0.168055	0.088609	22219.76379
382.990058	137.232359	301.965104	247.796737	-0.594907	0.088609	22208.31935
379.938207	177.669384	254.661414	248.559699	-0.594907	-0.674354	22209.08231
360.864139	205.899005	237.876234	273.73747	0.168055	0.088609	22196.87491
342.553033	221.15826	174.550327	321.804122	-0.594907	-0.674354	22214.42305
332.634517	263.884173	147.083669	323.330048	-0.594907	0.851572	22222.81564
314.323412	290.587869	131.824414	337.063377	-0.594907	0.851572	22214.42305
307.456747	317.291565	87.572575	356.900408	0.931018	0.851572	22225.86749
279.990088	345.521186	73.076283	377.500402	0.168055	-1.437316	22231.20823
267.019722	375.276733	41.031848	388.18188	0.168055	0.851572	22215.18601
233.449361	377.565621	3.646674	407.255949	0.168055	0.851572	22193.06009
200.641964	414.187833	-31.449612	420.226315	0.931018	-0.674354	22235.786
183.093821	431.735976	-85.619966	397.337433	0.168055	-1.437316	22231.97119
170.123454	436.313752	-209.21993	385.130029	0.168055	0.851572	22202.97861
104.508659	451.573007	-173.360681	418.70039	0.931018	0.851572	22214.42305
96.879032	453.098932	-142.079209	399.626321	0.931018	-0.674354	22225.86749
63.308671	451.573007	-153.52365	430.144831	-0.594907	-1.437316	22220.52675
32.790162	440.128566	-190.908824	416.411501	0.168055	0.088609	22018.34162
9.90128	426.395236	-196.249563	437.774458	0.168055	0.851572	22215.18601
-3.069087	420.291535	-223.716222	419.463352	0.168055	0.851572	22209.08231
-28.246857	434.024864	-268.731023	415.648539	-0.594907	-1.437316	10399.1821
-59.52833	432.498938	-281.70139	406.492986	-1.35787	0.851572	21.362957
-87.757951	417.239684	-299.249533	420.226315	-0.594907	-1.437316	12.970367
-119.039423	408.084131	-360.286552	370.633737	-0.594907	0.851572	11.444441
-134.298678	402.743392	-395.382837	288.233762	-0.594907	-1.437316	9.918516
-182.36533	401.217466	-386.227285	299.678203	-0.594907	-1.437316	11.444441
-207.5431	393.587839	-384.701359	305.781905	0.168055	0.088609	19917.90521
-225.854206	380.617472	-371.730993	320.278197	1.693981	1.614535	22177.03787
-254.84679	363.832292	-393.093949	279.841172	0.168055	-0.674354	22186.95639
-280.02456	350.098963	-381.649508	265.34488	1.693981	0.851572	22217.4749
-284.602337	321.869341	-403.012465	231.011556	-0.594907	0.088609	22227.39341
-318.172697	302.795273	-397.671726	218.804153	0.168055	0.088609	22215.94897
-328.091213	278.380465	-399.960614	195.152308	1.693981	0.088609	22242.65267
-357.84676	252.439732	-406.064316	141.744916	0.931018	0.851572	22249.51933
-379.972679	224.973074	-435.0569	67.737531	0.168055	0.851572	22227.39341
-359.372685	204.37308	-453.368005	-10.084668	0.931018	0.851572	22232.73415
-412.780077	164.699018	-398.434688	45.611611	0.931018	1.614535	22238.07489
-417.357853	136.469396	-390.805061	12.804214	0.168055	-0.674354	22209.84527
-431.854145	106.71385	-383.938396	12.041251	0.931018	0.088609	22219.00082
-444.824512	84.58793	-364.101365	-20.003184	-0.594907	-0.674354	22227.39341
-450.928214	57.884234	-376.308769	-55.862433	-0.594907	-0.674354	22215.18601
-460.083766	33.469427	-335.871744	-97.825383	-0.594907	0.088609	22219.00082
-469.239319	-10.019449	-338.160632	-135.210557	0.168055	-0.674354	22208.31935
-450.928214	-42.826847	-351.893961	-172.595731	-0.594907	0.851572	22206.03046
-467.713394	-67.241654	-328.242117	-209.980906	0.168055	-0.674354	22199.16379
-461.609692	-107.678679	-325.190266	-238.210527	0.168055	0.851572	22218.23786
-448.639325	-139.723114	-296.960644	-274.832738	0.168055	0.851572	22217.4749
-422.698592	-156.508295	-236.686588	-272.54385	0.168055	-0.674354	22217.4749
-408.2023	-192.367543	-200.82734	-280.173477	0.168055	-0.674354	22228.15638
-386.076381	-225.174941	-208.456967	-305.351248	-0.594907	-0.674354	22229.6823
-361.661573	-234.330494	-171.071793	-354.180863	0.931018	0.851572	22218.23786
-333.431952	-261.03419	-98.590333	-346.551235	0.168055	0.851572	22224.34156
-325.039362	-291.552699	-94.012556	-350.366049	2.456944	0.851572	22251.04526
-293.75789	-320.545283	-58.91627	-388.514186	0.168055	-1.437316	22234.26008
-306.728256	-337.330463	-59.679233	-425.136397	0.168055	-1.437316	22196.11194
-251.031976	-356.404532	-12.375544	-448.788242	0.931018	0.088609	22209.84527
-209.069026	-386.923041	5.935562	-474.728975	0.931018	1.614535	22220.52675
-183.128293	-422.019327	38.74296	-467.862311	-0.594907	0.088609	22219.00082
-151.846821	-427.360066	105.883681	-435.054913	0.931018	0.088609	22219.76379
-111.409796	-445.671172	120.379973	-422.084546	-0.594907	0.088609	22207.55638
-80.128323	-480.004495	164.631811	-431.240099	-0.594907	-0.674354	22219.00082
-51.898702	-493.737824	195.913284	-407.588254	0.168055	1.614535	22231.20823
-1.543162	-495.26375	230.246607	-398.432702	0.168055	0.088609	22201.45268
21.345721	-492.974862	260.765116	-403.773441	-0.594907	0.088609	22189.24528
44.997565	-491.448936	247.031787	-428.188248	-1.35787	0.851572	22196.11194
97.641994	-502.893377	302.728067	-416.743807	-0.594907	0.851572	22168.64528
116.716063	-494.500787	285.942887	-411.403068	-0.594907	-1.437316	22190.00824
157.916051	-482.293383	298.15029	-414.454919	-1.35787	-2.200279	22214.42305
190.723448	-457.115613	344.691017	-335.106794	0.931018	0.088609	22207.55638
213.61233	-442.619321	380.550266	-325.951242	-0.594907	0.088609	22196.11194
244.13084	-419.730439	411.831738	-299.247546	0.168055	-0.674354	22212.89712
276.175275	-399.893408	406.490999	-300.773471	-0.594907	-1.437316	22193.82305
285.330828	-405.99711	411.068775	-294.669769	0.168055	-0.674354	22190.00824
328.056741	-370.137861	449.216912	-224.477198	0.931018	0.088609	22248.75637
355.523399	-339.619351	450.742838	-202.351278	0.931018	0.851572	22248.75637
385.278946	-326.648985	436.246546	-168.017955	0.931018	0.088609	22229.6823
381.464132	-284.686034	459.898391	-130.632781	0.931018	0.088609	22235.02304
398.249313	-270.952705	427.090993	-116.136489	-1.35787	-1.437316	22235.02304
415.797456	-241.960121	451.505801	-111.558712	0.168055	0.088609	22211.3712
437.160412	-192.367543	433.194695	-73.410576	0.168055	0.088609	22223.5786
440.212263	-179.397177	452.268763	-34.499476	0.168055	0.088609	22232.73415
456.997443	-145.063854	433.957658	14.330139	-0.594907	-0.674354	22212.89712
447.841891	-100.049052	431.668769	46.374574	0.168055	-0.674354	22224.34156
437.923375	-65.715729	408.016925	73.07827	-2.120833	-1.437316	22198.40083
441.738189	-30.619443	341.639166	103.596779	-1.35787	0.088609	22192.29713
429.530785	-13.0713	355.372496	110.463444	-0.594907	0.088609	22199.16379
418.849307	44.150905	279.839185	135.641214	-0.594907	0.088609	22218.23786
427.241897	82.299042	308.831769	128.77455	-0.594907	0.088609	22214.42305
380.70117	114.343477	312.646582	158.530096	0.931018	0.851572	22223.5786
395.960424	144.861986	298.15029	235.589333	0.168055	0.088609	22230.44527
378.412281	166.224943	298.15029	260.00414	0.168055	0.088609	22225.10453
358.57525	202.084192	257.713265	292.048575	-1.35787	-2.200279	22217.4749
355.523399	227.261962	226.431793	308.833756	-0.594907	0.088609	22228.91934
349.419697	259.306397	185.231805	316.463383	0.168055	1.614535	22246.46748
326.530815	288.298981	135.639227	334.774489	1.693981	0.851572	22240.36378
298.301194	322.632304	89.861463	329.433749	0.931018	-0.674354	22239.60082
292.960455	337.891559	45.609625	354.61152	0.931018	0.851572	22240.36378
293.723418	353.150814	5.935562	353.848557	0.931018	0.851572	22227.39341
252.52343	390.535988	22.720742	404.96706	-0.594907	0.088609	22222.81564
221.241958	393.587839	-45.945904	398.100396	-0.594907	1.614535	22215.18601
187.671597	416.476721	-51.286643	426.330017	-0.594907	0.088609	22210.60823
144.182721	427.158199	-129.108842	430.144831	-0.594907	0.088609	22222.81564
107.56051	430.973013	-120.716252	408.018911	0.168055	0.088609	22206.79342
96.879032	434.024864	-133.686619	426.330017	0.168055	-0.674354	22202.97861
66.360522	435.550789	-153.52365	417.174464	-1.35787	-1.437316	22198.40083
42.708677	450.810044	-187.856973	430.144831	-0.594907	0.088609	22158.72677
16.767944	443.180417	-189.382898	427.09298	0.168055	-0.674354	22164.83047
-0.780199	438.60264	-248.893992	398.100396	0.168055	-1.437316	22193.82305
-17.565379	446.232268	-312.219899	351.559669	-0.594907	0.088609	22215.18601
-56.476479	440.128566	-307.642123	385.892992	0.931018	0.088609	29.755547
-77.839435	426.395236	-290.856942	418.70039	-0.594907	-0.674354	12.207404
-115.987572	422.580423	-315.27175	401.915209	-0.594907	0.088609	12.207404
-141.928305	417.239684	-338.923595	379.78929	-0.594907	-1.437316	9.155553
-167.869038	403.506354	-346.553222	360.715222	0.931018	1.614535	11.444441
-192.283846	397.402652	-348.84211	333.248563	0.931018	0.088609	9375.286111
-210.594951	382.90636	-387.75321	290.52265	0.931018	0.851572	22147.28233
-221.27643	371.461919	-430.479123	243.981923	0.931018	0.088609	22173.22306
-259.424567	353.913776	-387.75321	253.900438	0.931018	-0.674354	22231.97119
-285.3653	344.758224	-382.412471	209.6486	0.931018	2.377497	22223.5786
-304.439368	308.136012	-433.530974	192.86342	0.168055	-0.674354	22211.3712
-321.987511	282.958242	-422.086533	211.937488	-0.594907	0.088609	22221.28971
-344.11343	247.861956	-403.012465	151.663432	0.168055	-0.674354	22228.15638
-373.868977	221.15826	-396.908763	101.307891	0.168055	0.088609	22216.71194
-386.076381	191.402713	-420.560608	54.004201	0.931018	1.614535	22227.39341
-390.654157	159.358278	-415.982831	61.633829	-0.594907	0.088609	22207.55638
-431.854145	126.550881	-384.701359	18.907916	-0.594907	-1.437316	22193.06009
-444.824512	89.928669	-397.671726	-22.292072	0.931018	0.088609	22207.55638
-436.431922	96.795334	-405.301353	-58.914284	-0.594907	0.088609	22218.23786
-451.691176	49.491644	-359.523589	-52.047619	-0.594907	-0.674354	22201.45268
-464.661543	28.89165	-435.819862	-170.306843	0.168055	-0.674354	22222.81564
-458.557841	11.343508	-397.671726	-149.706849	0.931018	0.088609	22230.44527
-457.031915	-26.041667	-313.745825	-158.099439	0.931018	0.088609	22212.89712
-452.454139	-62.663878	-303.064346	-172.595731	0.931018	0.088609	22222.81564
-434.143033	-78.686095	-278.649539	-218.373496	0.931018	0.088609	22229.6823
-425.750443	-108.441642	-238.212514	-235.921639	0.931018	0.851572	22237.31193
-411.254151	-142.012003	-231.345849	-230.580899	1.693981	0.851572	22244.94156
-404.387487	-177.108288	-216.086594	-277.884589	0.168055	0.088609	22244.94156
-388.365269	-209.152723	-221.427333	-299.247546	0.168055	1.614535	22229.6823
-364.713424	-248.063823	-171.834756	-350.366049	1.693981	0.851572	22230.44527
-370.817126	-260.271227	-114.61255	-333.580869	0.168055	0.851572	22231.20823
-343.350468	-298.419364	-93.249594	-372.491969	-0.594907	-0.674354	22218.23786
-305.965294	-317.493432	-54.338494	-374.017894	0.168055	0.851572	22219.76379
-281.550486	-348.774904	-24.582947	-401.484553	0.168055	-1.437316	22225.86749
-245.691237	-354.115643	3.646674	-400.72159	0.168055	0.088609	22202.97861
-242.639386	-397.604519	-7.034804	-425.89936	-0.594907	0.088609	22207.55638
-211.357914	-430.411917	33.402221	-467.862311	-0.594907	-0.674354	22204.50453
-165.58015	-440.330433	81.468873	-470.151199	-0.594907	-1.437316	22204.50453
-115.224609	-447.96006	107.409606	-444.210466	-1.35787	-1.437316	22161.01566
-89.283876	-457.878576	118.854047	-447.262317	-0.594907	-0.674354	22213.66009
-64.869069	-467.034128	189.046619	-453.366019	-0.594907	0.088609	22222.05268
-3.83205	-499.078563	254.661414	-380.884559	-0.594907	0.088609	22183.14158
1.508689	-499.078563	216.513278	-427.425286	0.168055	0.088609	22214.42305
52.627193	-482.293383	284.416961	-406.062329	0.168055	0.088609	22222.05268
73.227187	-470.085979	296.624365	-399.958627	0.168055	0.851572	22195.34898
103.745696	-475.426719	325.616949	-383.173447	-0.594907	0.088609	22202.21564
158.679013	-480.004495	347.742868	-373.254931	0.931018	0.851572	22231.20823
180.04197	-465.508203	321.802135	-371.729006	1.693981	0.851572	6549.272134
204.456777	-456.35265	370.63175	-325.188279	0.931018	0.851572	22124.39345
243.367877	-437.278582	391.994707	-329.003093	0.931018	0.088609	22206.79342
271.597498	-409.04896	378.261378	-335.869757	0.168055	-1.437316	22186.95639
298.301194	-421.256364	368.342862	-367.151229	-0.594907	-1.437316	22180.85269
315.086374	-383.87119	453.794689	-261.862372	-0.594907	-0.674354	22225.86749
337.975256	-354.878606	427.090993	-219.899421	-0.594907	0.851572	22219.76379
369.256729	-334.278612	462.950242	-158.099439	-0.594907	0.088609	22219.00082
388.330797	-314.441581	475.157645	-168.017955	-0.594907	-0.674354	22229.6823
407.404865	-298.419364	462.950242	-132.921669	-1.35787	-0.674354	22202.97861
425.715971	-259.508264	455.320614	-129.869818	-0.594907	0.851572	22202.97861
415.797456	-213.7305	416.409515	-119.951303	0.168055	0.851572	22210.60823
429.530785	-181.686065	450.742838	-50.521694	0.168055	0.088609	22218.23786
437.923375	-151.930518	404.965074	-29.158737	-0.594907	0.088609	22206.03046
459.286332	-124.46386	419.461366	11.278288	0.168055	-0.674354	22227.39341
425.715971	-71.056468	353.84657	23.485692	0.931018	-0.674354	22212.13416
437.923375	-30.619443	370.63175	87.574562	0.168055	-0.674354	22216.71194
432.582636	-3.152784	385.891005	136.404177	0.168055	1.614535	22225.86749
444.027077	34.23239	366.053974	163.870836	0.168055	0.088609	22228.15638
435.634487	67.039787	356.135458	185.233792	0.168055	-0.674354	22235.02304
424.953008	83.824968	362.23916	228.722668	0.931018	-0.674354	22247.23045
407.404865	130.365694	318.750284	232.537482	0.931018	0.088609	22243.41563
383.753021	163.173092	274.498446	234.063407	0.931018	0.851572	22195.34898
366.204878	189.876788	234.824383	276.026358	0.168055	-1.437316	22231.20823
357.049325	223.447148	218.802166	295.863389	0.168055	-0.674354	22232.73415
339.501182	244.047142	139.454041	311.122644	-0.594907	-0.674354	22211.3712
320.427113	266.936024	140.217004	324.09301	0.168055	0.088609	22222.81564
307.456747	308.136012	118.854047	366.055961	0.168055	-0.674354	22230.44527
295.249343	334.076745	84.520724	372.159663	0.168055	0.088609	22216.71194
274.649349	356.202665	66.972581	385.130029	0.168055	-0.674354	22218.23786
250.997504	377.565621	21.194817	398.100396	-1.35787	0.088609	22207.55638
220.478995	392.824876	-23.057022	400.389284	-0.594907	0.088609	22200.68972
176.990119	397.402652	-90.197743	389.707806	0.168055	0.088609	22167.88232
169.360492	421.054497	-128.34588	413.35965	-0.594907	-0.674354	22215.18601
131.212355	441.654491	-140.553283	434.722607	0.168055	0.851572	22221.28971
105.271622	446.99523	-150.471799	428.618905	0.168055	-0.674354	22193.82305
92.301255	459.965597	-171.834756	400.389284	0.931018	-0.674354	22222.81564
56.442006	445.469305	-155.049575	430.144831	0.168055	0.088609	22200.68972
21.345721	453.098932	-192.434749	408.781874	0.168055	0.088609	22201.45268
6.086466	456.913746	-220.664371	432.433719	0.931018	3.14046	22215.94897
-11.461677	438.60264	-232.871774	414.885576	0.168055	0.088609	22234.26008
-68.683882	421.054497	-261.101396	423.278166	0.931018	-0.674354	135.044404
-58.765367	437.839677	-275.597688	417.174464	0.931018	-0.674354	15.259255
-110.646833	426.395236	-300.775458	403.441135	0.168055	0.088609	12.207404
-139.639417	408.084131	-335.871744	387.418917	0.168055	0.851572	9.918516
-152.609783	393.587839	-332.05693	326.381898	0.931018	0.851572	10.681478
-170.157926	401.980429	-356.471738	319.515234	0.168055	0.088609	10190.89328
-216.698653	382.143398	-396.1458	285.181911	-0.594907	0.851572	22143.46751
-235.009759	379.091547	-412.168018	260.00414	0.931018	0.851572	22200.68972
-251.794939	349.336	-385.464322	283.655985	0.931018	0.851572	22225.86749
-269.343082	325.684155	-387.75321	256.952289	-0.594907	-0.674354	22186.95639
-301.387517	325.684155	-412.168018	203.544898	-1.35787	-0.674354	22197.63787
-338.009728	271.513801	-435.819862	186.759718	-1.35787	-0.674354	22202.97861
-350.217132	262.358248	-416.745794	140.218991	-1.35787	0.088609	22199.16379
-367.765275	241.758254	-431.242086	90.626413	-0.594907	0.088609	22211.3712
-389.128232	221.921223	-473.205037	54.767164	-0.594907	0.088609	22230.44527
-388.365269	189.113825	-406.827278	56.29309	0.168055	0.088609	22217.4749
-404.387487	159.358278	-430.479123	-49.758731	-0.594907	-0.674354	22219.76379
-427.276369	115.10644	-387.75321	7.463474	0.168055	0.088609	22228.15638
-443.298586	90.691632	-371.730993	-12.373557	0.168055	-0.674354	22219.00082
-452.454139	70.854601	-340.44952	-23.055035	2.456944	0.851572	22240.36378
-455.50599	31.943501	-341.212483	-66.543911	1.693981	0.851572	22250.2823
-464.661543	23.550911	-354.18285	-131.395744	1.693981	0.851572	22237.31193
-445.587474	-26.041667	-332.05693	-140.551296	0.931018	1.614535	22227.39341
-449.402288	-47.404623	-293.145831	-155.047588	0.931018	-0.674354	22238.07489
-456.268953	-77.16017	-270.256949	-203.114241	0.931018	1.614535	22231.97119
-460.083766	-103.100903	-267.96806	-220.662384	0.168055	0.088609	22215.18601
-429.565257	-134.382375	-213.797706	-238.97349	0.168055	-0.674354	22225.86749
-422.698592	-180.160139	-224.479184	-296.195695	0.168055	1.614535	22231.20823
-407.439338	-213.7305	-200.064377	-302.299397	0.168055	0.088609	22214.42305
-386.839344	-234.330494	-189.382898	-329.003093	0.931018	-0.674354	22216.71194
-376.157865	-264.849003	-145.894022	-330.529018	-0.594907	-1.437316	22206.79342
-332.668989	-285.448997	-104.694035	-354.943826	-0.594907	0.088609	22198.40083
-317.409735	-303.760103	-95.538482	-411.403068	0.931018	0.851572	22212.89712
-286.891225	-342.671202	-69.597749	-409.11418	-0.594907	1.614535	22216.71194
-263.23938	-351.826755	-26.871836	-407.588254	0.168055	0.851572	22210.60823
-244.928275	-393.789706	-55.86442	-448.788242	0.931018	0.851572	22192.29713
-209.831989	-438.804507	-38.316277	-506.77341	-0.594907	0.851572	22215.18601
-180.076442	-434.989694	64.683693	-454.891944	-0.594907	0.088609	22206.03046
-149.557932	-451.774874	70.787395	-457.180832	0.168055	-0.674354	22189.24528
-82.417212	-444.145246	140.217004	-428.188248	0.931018	-0.674354	22231.20823
-48.083888	-463.982278	176.076253	-430.477137	0.931018	-0.674354	22231.20823
-25.195006	-474.663756	198.965135	-386.988261	0.931018	0.851572	22223.5786
-0.017236	-512.04893	240.928085	-422.084546	0.168055	0.088609	22218.23786
32.790162	-484.582271	267.631781	-396.143813	0.931018	0.088609	22218.23786
77.042	-486.87116	301.202141	-390.803074	-0.594907	0.088609	22201.45268
93.827181	-486.108197	287.468812	-383.173447	-0.594907	-0.674354	22192.29713
131.212355	-489.160048	339.350278	-362.573453	-0.594907	-0.674354	22211.3712
165.545678	-471.611905	351.557682	-350.366049	0.931018	-0.674354	22127.4453
187.671597	-447.197097	344.691017	-368.677155	-0.594907	0.088609	22212.13416
219.716032	-438.041544	391.994707	-320.610502	0.168055	0.088609	22212.13416
258.627132	-431.937843	402.676185	-299.247546	-1.35787	-0.674354	22183.14158
280.753051	-410.574886	412.594701	-303.062359	0.168055	0.088609	22186.19343
286.856753	-382.345265	411.068775	-254.232744	-0.594907	0.851572	22214.42305
326.530815	-363.271196	446.928024	-216.084607	0.168055	-0.674354	22203.74157
363.915989	-352.589718	431.668769	-186.329061	0.168055	0.851572	22218.23786
373.834505	-307.574916	442.350248	-166.49203	0.168055	0.088609	22231.20823
402.064126	-290.026774	453.794689	-146.654998	0.931018	0.088609	22214.42305
418.086344	-253.404562	382.076191	-117.662414	-1.35787	0.088609	22224.34156
424.953008	-216.019388	398.861372	-154.284626	-0.594907	-0.674354	22229.6823
438.686338	-186.263841	446.928024	-85.617979	0.931018	0.851572	22213.66009
450.893741	-151.930518	466.765055	-3.218004	0.931018	-0.674354	22243.41563
463.101145	-110.73053	441.587285	9.752363	2.456944	0.851572	22253.33415
431.05671	-74.108319	390.468782	53.241239	0.168055	0.088609	22220.52675
437.923375	-42.826847	403.439148	91.389376	0.931018	-0.674354	22228.91934
441.738189	-6.204635	359.187309	116.567146	0.931018	1.614535	22241.12674
429.530785	20.49906	359.187309	137.16714	-0.594907	0.088609	22219.76379
423.427083	47.202756	354.609533	185.996755	0.168055	0.088609	22218.23786
402.827089	84.58793	345.45398	203.544898	0.168055	-0.674354	22227.39341
395.197462	126.550881	323.328061	230.248594	0.168055	0.851572	22227.39341
395.960424	152.491614	275.261408	257.715252	0.168055	0.088609	22199.16379
366.204878	170.80272	258.476228	276.026358	-1.35787	-0.674354	22215.94897
359.338213	201.321229	214.224389	298.91524	-1.35787	-1.437316	22204.50453
341.027107	236.417515	168.446625	306.544867	-0.594907	-0.674354	22200.68972
300.590082	260.06936	161.579961	301.204128	-0.594907	0.851572	22215.18601
318.901188	298.217497	102.068867	343.930041	-0.594907	-1.437316	22219.00082
293.723418	325.684155	82.231836	333.248563	-0.594907	-0.674354	22214.42305
272.360461	354.676739	35.691109	350.033743	0.168055	-0.674354	22220.52675
244.13084	370.698957	41.031848	400.389284	0.168055	0.088609	22226.63045
234.212324	402.743392	6.698525	369.870774	-0.594907	0.088609	22209.84527
176.990119	414.950795	-110.034774	376.737439	0.168055	0.088609	22188.48232
165.545678	415.713758	-112.323662	370.633737	0.168055	0.851572	22219.00082
148.760498	438.60264	-96.301445	436.248533	0.168055	-0.674354	22233.49712
134.264206	441.654491	-108.508848	439.300384	0.931018	-0.674354	22237.31193
83.908665	463.017448	-132.160693	404.204098	0.931018	0.851572	22221.28971
86.960516	453.861895	-189.382898	415.648539	0.168055	1.614535	22206.79342
36.604975	450.047081	-179.464383	409.544837	0.168055	0.088609	22204.50453
2.271652	449.284119	-223.716222	411.070762	-1.35787	-0.674354	22202.21564
-6.120938	447.758193	-232.871774	417.174464	0.168055	0.088609	22203.74157
-51.898702	444.706342	-249.656955	408.018911	-0.594907	0.088609	399.029511
-77.076472	430.21005	-313.745825	401.915209	-0.594907	-0.674354	16.78518
-102.254243	429.447087	-329.005079	404.204098	0.931018	-0.674354	11.444441
-128.957939	414.187833	-329.005079	382.841141	-0.594907	-1.437316	12.207404
-151.083858	409.610056	-348.84211	370.633737	0.168055	0.088609	10.681478
-191.520883	385.195249	-382.412471	357.663371	0.168055	0.088609	9.918516
-216.698653	370.698957	-362.57544	298.91524	0.168055	0.088609	21810.81576
-239.587535	371.461919	-387.75321	262.293029	-0.594907	-0.674354	22181.61565
-248.743088	366.884143	-383.175434	279.078209	0.168055	0.851572	22218.23786
-260.187529	347.810075	-402.249502	237.115258	0.168055	0.088609	22214.42305
-295.283815	331.024894	-430.479123	210.411562	0.168055	-1.437316	22165.59343
-318.172697	294.402683	-391.568024	207.359712	0.168055	-0.674354	22225.10453
-331.143064	275.328615	-419.797645	179.13009	0.931018	0.088609	22213.66009
-353.268983	250.150844	-407.590241	101.307891	0.168055	0.851572	22246.46748
-364.713424	219.632335	-406.064316	77.656046	0.931018	-0.674354	22246.46748
-384.550455	192.165676	-444.212453	65.448642	1.693981	0.851572	22228.15638
-396.757859	171.565682	-394.619875	63.159754	-0.594907	-0.674354	22231.97119
-422.698592	124.261993	-376.308769	18.144953	0.931018	0.088609	22238.83786
-434.143033	102.899036	-397.671726	2.885698	0.168055	0.851572	22213.66009
-457.031915	79.247191	-364.864328	-42.129103	0.931018	0.851572	22222.81564
-466.187468	51.780533	-344.264334	-71.121687	-0.594907	0.088609	22230.44527
-460.846729	4.476843	-332.05693	-116.136489	-0.594907	0.088609	22212.89712
-455.50599	-17.649076	-355.708775	-151.995738	0.931018	0.851572	22223.5786
-451.691176	-38.24907	-296.197682	-171.832769	-0.594907	0.088609	22217.4749
-460.846729	-80.974984	-299.249533	-200.825353	-0.594907	0.088609	22194.58602
-458.557841	-102.33794	-239.738439	-219.136458	0.168055	0.088609	22205.2675
-450.165251	-123.700897	-256.523619	-248.129042	-2.120833	-1.437316	22214.42305
-412.780077	-187.789767	-213.034743	-270.254962	-0.594907	0.088609	22210.60823
-393.706008	-201.523096	-222.953259	-321.373465	-0.594907	0.088609	22219.00082
-374.63194	-232.041606	-178.70142	-327.477167	-0.594907	0.088609	22229.6823
-372.343052	-257.982339	-153.52365	-335.869757	0.931018	-0.674354	22224.34156
-339.535654	-271.715668	-110.034774	-357.232714	0.168055	-1.437316	22214.42305
-322.750474	-290.026774	-111.560699	-380.884559	0.931018	0.851572	22209.84527
-301.387517	-314.441581	-90.197743	-418.269733	0.168055	1.614535	22215.18601
-267.054194	-348.011942	-62.731084	-428.188248	0.931018	0.851572	22236.54897
-233.483834	-367.08601	-3.982953	-398.432702	1.693981	0.851572	22241.12674
-187.706069	-399.893408	37.979997	-450.314168	0.931018	-0.674354	22213.66009
-167.869038	-409.04896	59.342954	-444.973429	0.931018	1.614535	22222.81564
-156.424597	-446.434135	117.328122	-449.551205	-0.594907	-0.674354	22226.63045
-120.565348	-451.774874	111.987383	-455.654907	1.693981	0.088609	22202.21564
-65.632031	-466.271166	160.816998	-438.869727	-0.594907	-0.674354	22196.11194
-48.083888	-477.715607	215.750315	-419.795658	-0.594907	0.088609	22211.3712
4.56054	-489.923011	218.802166	-403.010478	0.168055	0.851572	22210.60823
41.945714	-483.819309	234.061421	-396.143813	0.931018	0.851572	22199.92676
60.25682	-487.634122	295.861402	-412.166031	-0.594907	-0.674354	22193.82305
99.16792	-477.715607	316.461396	-385.462335	-0.594907	-0.674354	22202.21564
124.34569	-475.426719	314.935471	-383.173447	-0.594907	0.088609	22172.4601
163.25679	-486.87116	339.350278	-341.210496	0.168055	0.851572	22149.57122
200.641964	-466.271166	348.505831	-332.054943	0.168055	0.088609	22200.68972
212.086405	-461.693389	389.705819	-337.395683	0.168055	0.088609	22183.14158
244.893803	-420.493402	385.128042	-331.291981	0.168055	0.851572	22199.16379
274.649349	-408.285998	392.75767	-295.432732	1.693981	0.851572	22209.84527
298.301194	-384.634153	418.698403	-247.36608	0.168055	-0.674354	22219.76379
326.530815	-386.160078	455.320614	-244.314229	0.168055	-0.674354	22218.23786
358.57525	-344.960091	428.616918	-177.173508	1.693981	0.851572	22253.33415
377.649319	-319.019358	473.63172	-173.358694	0.931018	0.088609	22244.94156
392.908573	-284.686034	444.639136	-130.632781	0.168055	0.851572	22231.97119
405.87894	-257.982339	448.45395	-134.447595	-0.594907	0.851572	22238.07489
402.064126	-214.493463	443.876173	-121.477228	0.168055	0.088609	22237.31193
423.427083	-205.33791	477.446534	-81.040203	0.931018	-0.674354	22215.94897
442.501151	-164.900885	446.165061	-18.477259	0.168055	-0.674354	22225.10453
453.18263	-125.226822	432.431732	12.804214	0.168055	-0.674354	22229.6823
440.212263	-97.760164	424.039142	44.848649	0.931018	2.377497	22217.4749
437.160412	-73.345356	398.098409	78.419009	0.168055	0.088609	22222.05268
432.582636	-26.041667	369.105825	105.122705	0.168055	-0.674354	22216.71194
422.66412	11.343508	290.520663	89.100487	-1.35787	-0.674354	22193.82305
405.115977	30.417576	308.831769	152.426394	0.168055	0.088609	22206.79342
402.827089	70.854601	343.165092	193.626382	-0.594907	-0.674354	22217.4749
390.619685	94.506446	343.165092	218.04119	-0.594907	0.088609	22202.97861
385.278946	154.780502	302.728067	221.093041	-1.35787	-0.674354	22222.05268
387.567834	165.46198	252.372526	247.796737	-0.594907	0.088609	22231.97119
364.678952	197.506415	238.639197	263.818954	0.931018	0.851572	22216.71194
350.945623	231.076776	186.757731	301.204128	-0.594907	-0.674354	22219.76379
336.449331	270.750838	173.787364	308.070793	0.168055	-0.674354	22231.20823
326.530815	291.350832	121.905898	339.352265	0.931018	0.088609	22218.23786
301.353045	331.787857	88.335538	344.693004	1.693981	0.851572	22244.17859
290.671567	350.861925	55.52814	361.478184	0.168055	1.614535	22237.31193
267.782685	365.358217	63.157767	399.626321	0.168055	0.088609	22204.50453
238.790101	386.721174	9.750376	411.833725	0.931018	0.851572	22223.5786
195.301225	410.373019	-65.019972	399.626321	0.168055	0.088609	22231.20823
185.382709	399.691541	-72.6496	395.811508	0.168055	0.088609	22196.87491
151.812349	428.684125	-101.642184	424.804092	0.168055	1.614535	22212.13416
123.582727	438.60264	-116.901438	438.537421	0.168055	0.088609	22226.63045
90.012367	445.469305	-135.212544	416.411501	0.168055	0.088609	22203.74157
75.516075	456.150783	-142.842172	433.959644	0.168055	1.614535	22177.03787
38.130901	441.654491	-173.360681	429.381868	-1.35787	-1.437316	22190.7712
-0.017236	440.891528	-221.427333	390.470768	-1.35787	-0.674354	22198.40083
-10.698714	443.943379	-235.923625	401.152247	0.168055	0.088609	22177.03787
-42.743149	428.684125	-258.812508	419.463352	-0.594907	-0.674354	10778.37458
-54.950553	432.498938	-286.279166	420.226315	-0.594907	-1.437316	22.125919
-93.09869	420.291535	-293.908793	416.411501	0.168055	-0.674354	11.444441
-112.935721	409.610056	-325.190266	381.315216	0.168055	-0.674354	12.970367
-155.661634	399.691541	-331.293968	365.292998	-1.35787	-0.674354	9.155553
-169.394964	408.847093	-373.256918	323.330048	0.168055	0.088609	11.444441
-202.965324	405.795243	-390.805061	263.055991	0.931018	0.088609	19848.4756
-228.143094	382.90636	-393.856912	291.285613	0.931018	0.088609	22207.55638
-223.565318	357.72859	-389.279136	282.13006	0.931018	0.088609	22223.5786
-249.506051	355.439702	-392.330986	231.011556	0.168055	0.088609	22230.44527
-280.787523	319.580453	-390.805061	198.967121	0.168055	-0.674354	22160.25269
-312.831958	298.980459	-382.412471	209.6486	0.168055	0.851572	22221.28971
-341.061579	266.173062	-406.064316	179.13009	-0.594907	-0.674354	22216.71194
-379.209716	250.150844	-408.353204	133.352326	0.168055	-0.674354	22225.86749
-362.424536	223.447148	-409.879129	95.204189	0.168055	0.088609	22217.4749
-384.550455	195.217527	-414.456906	76.893084	-0.594907	0.851572	22221.28971
-411.254151	163.173092	-396.1458	34.930133	-0.594907	-0.674354	22226.63045
-426.513406	129.602732	-388.516173	12.041251	-0.594907	0.088609	22206.03046
-432.617108	105.950887	-356.471738	-33.736513	-1.35787	0.088609	22196.11194
-452.454139	79.247191	-440.397639	-76.462427	-1.35787	-0.674354	22206.79342
-470.002282	47.965719	-374.019881	-65.017986	0.168055	-0.674354	22213.66009
-462.372655	20.49906	-351.893961	-110.032787	-1.35787	0.088609	22202.97861
-473.054133	1.424992	-338.160632	-118.425377	0.931018	1.614535	22228.91934
-457.794878	-53.508325	-325.190266	-168.017955	0.168055	-0.674354	22227.39341
-445.587474	-61.137952	-296.960644	-177.936471	0.168055	-0.674354	22218.23786
-444.824512	-100.049052	-272.545837	-197.010539	-0.594907	-0.674354	22224.34156
-446.350437	-135.145338	-246.605104	-219.136458	0.168055	0.088609	22230.44527
-415.068965	-148.878667	-245.079178	-282.462366	1.693981	0.851572	22221.28971
-408.2023	-187.026804	-235.923625	-306.877173	0.931018	0.851572	22247.23045
-409.728226	-222.886053	-209.21993	-326.714204	1.693981	0.851572	22247.99341
-366.23935	-250.352711	-148.182911	-325.951242	1.693981	1.614535	22225.86749
-350.217132	-272.478631	-114.61255	-338.158645	0.931018	-0.674354	22233.49712
-328.091213	-296.130475	-90.960705	-368.677155	0.168055	0.088609	22222.81564
-321.224548	-309.863805	-74.938488	-395.380851	0.168055	0.851572	22185.43046
-268.580119	-365.560084	-54.338494	-398.432702	-0.594907	-0.674354	22214.42305
-248.743088	-377.004526	3.646674	-412.928994	-0.594907	0.851572	22231.20823
-223.565318	-396.841557	-6.271842	-428.188248	0.168055	0.851572	22191.53417
-193.809771	-406.760072	57.817028	-432.766025	-0.594907	0.851572	22206.03046
-157.18756	-434.989694	78.417022	-442.68454	-0.594907	-0.674354	22204.50453
-117.513498	-439.56747	102.83183	-455.654907	-0.594907	0.088609	22206.03046
-109.88387	-470.085979	134.876265	-454.128981	0.168055	0.851572	22166.3564
-43.506112	-473.13783	169.972551	-432.003062	-0.594907	0.088609	22207.55638
-25.195006	-491.448936	216.513278	-400.72159	0.168055	0.088609	22211.3712
-3.83205	-473.13783	256.18734	-370.20308	-0.594907	0.088609	22199.92676
52.627193	-483.056346	272.209557	-398.432702	0.168055	1.614535	22213.66009
98.404957	-480.004495	319.513247	-401.484553	0.168055	0.851572	22212.13416
125.108653	-490.685973	324.853986	-388.514186	0.168055	0.851572	22194.58602
150.286423	-481.53042	331.720651	-363.336416	0.168055	-0.674354	22173.98602
200.641964	-460.167464	375.209527	-342.736422	0.168055	0.851572	22219.76379
225.819734	-451.774874	321.039173	-370.966043	1.693981	0.851572	22210.60823
247.945653	-416.678588	317.987322	-450.314168	0.931018	0.088609	22202.21564
257.101206	-412.100811	392.75767	-312.217912	0.931018	0.088609	22230.44527
300.590082	-392.26378	426.32803	-268.729036	0.931018	0.088609	22222.05268
331.871555	-369.374898	456.84654	-236.684601	-0.594907	-1.437316	22222.05268
353.234511	-344.960091	419.461366	-190.906837	0.168055	0.088609	22231.97119
368.493766	-344.197128	440.824322	-160.388328	0.168055	0.851572	22214.42305
395.960424	-304.523066	436.246546	-163.440179	-0.594907	-0.674354	22224.34156
399.775238	-268.663817	436.246546	-132.158706	0.931018	0.851572	22232.73415
397.48635	-237.382345	441.587285	-110.79575	-0.594907	0.851572	22199.92676
417.323381	-214.493463	452.268763	-81.040203	-0.594907	0.088609	22199.92676
434.871524	-199.234208	376.735452	-70.358725	1.693981	0.851572	22213.66009
445.553002	-139.723114	375.209527	-96.299458	0.168055	-1.437316	22191.53417
435.634487	-95.471276	425.565067	20.433841	-0.594907	0.088609	22204.50453
440.212263	-66.478692	415.646552	76.893084	0.168055	0.851572	22225.86749
444.027077	-35.197219	353.84657	104.359742	0.168055	-0.674354	22221.28971
437.923375	-7.730561	387.416931	109.700481	-1.35787	-2.963242	22206.03046
429.530785	31.180539	350.031757	148.611581	-0.594907	-0.674354	22224.34156
421.901157	68.565713	363.765086	200.493047	-0.594907	0.851572	22220.52675
411.219679	109.765701	341.639166	228.722668	1.693981	1.614535	22238.83786
408.167828	145.624949	324.091023	245.507848	0.931018	0.088609	22249.51933
381.464132	166.987906	292.809551	256.952289	1.693981	-0.674354	22246.46748
381.464132	177.669384	214.987352	251.61155	0.168055	-1.437316	22228.15638
349.419697	235.654552	210.409576	302.730054	1.693981	0.088609	22238.07489
334.923405	254.728621	164.631811	337.82634	0.168055	0.851572	22234.26008
317.375263	277.617503	134.876265	331.722638	0.168055	-0.674354	22212.89712
302.116008	312.713789	115.039234	365.292998	-0.594907	0.088609	22223.5786
278.464163	320.343416	57.054066	393.522619	0.168055	0.088609	22230.44527
268.545647	364.595255	47.898513	379.026327	-0.594907	0.088609	22185.43046
236.501212	378.328584	17.380003	411.833725	0.168055	0.851572	22210.60823
198.353076	383.669323	-48.234792	399.626321	-1.35787	-0.674354	22206.79342
182.330858	410.373019	-84.094041	370.633737	-0.594907	0.088609	22195.34898
135.790131	425.632274	-115.375513	410.3078	-1.35787	0.088609	22164.06751
134.264206	437.839677	-113.849588	395.811508	-0.594907	0.088609	22216.71194
112.138286	446.232268	-125.294029	420.989278	0.931018	1.614535	22204.50453
61.019783	448.521156	-135.212544	417.174464	0.931018	1.614535	22196.11194
45.760528	448.521156	-164.968091	430.907793	0.168055	-1.437316	22214.42305
30.501273	452.335969	-210.745855	410.3078	0.168055	-1.437316	22206.79342
-6.883901	446.232268	-254.234731	410.3078	0.168055	-0.674354	22200.68972
-26.720932	440.891528	-233.634737	413.35965	-0.594907	-0.674354	22201.45268
-43.506112	428.684125	-262.627321	401.915209	0.168055	-0.674354	45.014801
-98.439429	443.943379	-309.168048	406.492986	0.168055	0.088609	12.970367
-120.565348	444.706342	-364.864328	369.107812	1.693981	0.088609	12.207404
-125.143125	414.950795	-383.175434	356.900408	0.931018	0.088609	9.918516
-154.135709	408.847093	-346.553222	331.722638	0.168055	0.088609	11.444441
-186.943107	385.195249	-369.442104	338.589302	0.931018	1.614535	9235.66393
-211.357914	381.380435	-364.101365	327.907824	-1.35787	-2.200279	22152.62307
-232.720871	389.010062	-379.36062	297.389314	-1.35787	-1.437316	22199.92676
-265.528268	350.098963	-391.568024	260.767103	-0.594907	-0.674354	22219.00082
-281.550486	339.417484	-387.75321	234.063407	-0.594907	0.851572	22183.90454
-308.254182	306.610087	-403.775428	224.907854	-0.594907	0.088609	22192.29713
-328.854176	275.328615	-426.66431	182.181941	-0.594907	-0.674354	22202.21564
-341.824542	256.254546	-416.745794	93.678264	-0.594907	0.851572	22211.3712
-386.839344	222.684186	-435.0569	63.159754	0.168055	0.088609	22200.68972
-393.706008	205.899005	-427.427272	42.55976	-0.594907	-0.674354	22212.13416
-403.624524	176.906421	-421.32357	64.68568	-0.594907	-1.437316	22227.39341
-406.676375	148.6768	-388.516173	30.352357	-0.594907	-0.674354	22212.13416
-441.009698	106.71385	-389.279136	7.463474	0.168055	0.851572	22222.81564
-437.194884	82.299042	-391.568024	-13.899482	-0.594907	0.851572	22228.15638
-448.639325	67.039787	-376.308769	-63.49206	-0.594907	0.851572	22209.84527
-468.476356	44.150905	-345.027297	-84.092054	0.931018	0.088609	22229.6823
-448.639325	9.054619	-323.66434	-102.40316	0.931018	0.851572	22252.57118
-462.372655	-25.278704	-308.405085	-144.36611	1.693981	0.088609	22236.54897
-454.743027	-58.086102	-296.197682	-182.514247	-0.594907	-0.674354	22230.44527
-444.824512	-91.656462	-286.279166	-232.869788	-0.594907	0.088609	22237.31193
-439.483772	-119.886083	-261.864358	-243.551266	0.931018	1.614535	22226.63045
-443.298586	-155.745332	-239.738439	-264.15126	0.168055	-1.437316	22215.18601
-412.017114	-181.686065	-234.3977	-267.203111	-1.35787	-0.674354	22225.86749
-367.765275	-212.967537	-212.271781	-293.906807	0.931018	0.088609	22225.86749
-387.602306	-238.145307	-149.708836	-327.477167	-0.594907	0.851572	22219.76379
-357.84676	-278.582332	-138.264395	-348.840124	0.168055	0.851572	22231.97119
-338.009728	-301.471215	-112.323662	-351.891975	-0.594907	-0.674354	22205.2675
-308.254182	-321.308246	-65.019972	-406.062329	0.168055	0.088609	22196.87491
-308.254182	-365.560084	-100.879221	-440.395652	-0.594907	0.851572	22163.30454
-264.765306	-356.404532	-98.590333	-501.432671	0.168055	0.851572	22215.18601
-223.565318	-383.108227	-19.242208	-450.314168	-0.594907	-1.437316	22207.55638
-182.36533	-396.841557	33.402221	-435.054913	-0.594907	-1.437316	22206.79342
-159.476448	-420.493402	90.624426	-430.477137	0.168055	0.088609	22224.34156
-115.224609	-451.011911	117.328122	-428.951211	-1.35787	-0.674354	22210.60823
-80.891286	-467.797091	119.61701	-423.610472	0.168055	-0.674354	22210.60823
-40.454261	-467.797091	181.416992	-443.447503	0.168055	-0.674354	22203.74157
-16.802416	-478.47857	207.357725	-415.980845	0.168055	-1.437316	22215.94897
22.871646	-478.47857	242.454011	-405.299366	0.931018	1.614535	22219.76379
55.679044	-468.560054	236.350309	-400.72159	0.931018	0.851572	22208.31935
61.019783	-473.13783	279.076222	-397.669739	0.168055	0.088609	22205.2675
112.901249	-479.241532	275.261408	-419.032695	0.168055	-0.674354	22215.18601
142.656796	-492.211899	305.016955	-385.462335	-0.594907	-1.437316	22211.3712
167.834566	-481.53042	346.979906	-335.106794	-0.594907	0.088609	22192.29713
214.375293	-460.167464	375.209527	-308.403099	0.931018	0.088609	22209.08231
234.212324	-433.463768	392.75767	-306.11421	0.931018	0.851572	22216.71194
260.153057	-414.3897	416.409515	-315.269763	-0.594907	0.088609	22219.76379
282.278977	-409.04896	417.172477	-270.254962	-0.594907	0.851572	22198.40083
302.878971	-390.737855	447.690987	-245.840154	-0.594907	-1.437316	22206.79342
340.264145	-372.426749	459.898391	-209.980906	-0.594907	-0.674354	22212.13416
369.256729	-354.115643	449.979875	-196.247576	0.168055	0.088609	22204.50453
402.064126	-319.019358	385.891005	-198.536464	0.168055	-0.674354	22219.76379
395.197462	-282.397146	420.224328	-182.514247	0.168055	-0.674354	22228.91934
411.982642	-243.486047	460.661353	-101.640197	0.168055	-0.674354	22215.94897
424.953008	-214.493463	455.320614	-84.092054	-0.594907	-0.674354	22225.10453
445.553002	-187.026804	462.950242	-55.862433	0.931018	0.851572	22231.97119
445.553002	-157.271257	396.572483	-49.758731	0.168055	-1.437316	22000.79348
446.315965	-106.915717	436.246546	16.619027	0.168055	0.088609	22233.49712
463.101145	-69.530543	416.409515	60.870866	1.693981	0.851572	22253.33415
454.708555	-51.9824	342.402129	83.759748	0.931018	0.851572	22229.6823
426.478934	-21.46389	363.002123	98.25604	0.168055	-0.674354	22228.91934
437.923375	17.447209	357.661384	176.078239	0.168055	0.088609	22241.88971
412.745605	57.884234	345.45398	174.552314	-0.594907	-0.674354	22214.42305
386.804872	92.98052	312.646582	163.870836	0.168055	-0.674354	22219.76379
398.249313	125.024955	314.935471	234.82637	-0.594907	-0.674354	22229.6823
393.671536	173.091608	305.779918	269.922656	0.168055	0.088609	22219.00082
373.071542	181.484198	217.27624	282.893022	0.931018	0.851572	22221.28971
349.419697	222.684186	210.409576	263.055991	-0.594907	-1.437316	22230.44527
331.871555	240.995291	176.839215	322.567085	-1.35787	0.088609	22202.97861
328.819704	276.091577	128.0096	318.752271	-1.35787	0.088609	22203.74157
306.693784	294.402683	80.70591	343.930041	0.168055	-1.437316	22210.60823
295.249343	326.447118	93.676277	351.559669	0.168055	-1.437316	22212.13416
274.649349	351.624888	37.979997	343.167079	-0.594907	0.851572	22211.3712
250.997504	363.069329	-12.375544	361.478184	0.168055	0.851572	22200.68972
222.767883	389.010062	-18.479245	404.96706	0.168055	0.088609	22221.28971
201.404927	413.42487	-47.471829	427.09298	-0.594907	-1.437316	22214.42305
170.123454	420.291535	-87.908854	425.567054	0.931018	1.614535	22223.5786
144.182721	433.261901	-135.975507	414.885576	0.168055	0.088609	22210.60823
125.871616	448.521156	-129.108842	420.989278	0.168055	-1.437316	22111.42308
86.960516	450.047081	-139.790321	425.567054	0.168055	0.088609	22227.39341
65.597559	446.232268	-169.545867	410.3078	0.931018	0.851572	22213.66009
18.29387	443.180417	-196.249563	414.885576	0.168055	0.851572	22204.50453
9.138317	434.787827	-235.160663	404.204098	0.168055	0.088609	22211.3712
-35.876485	433.261901	-267.205098	388.18188	-0.594907	-1.437316	22213.66009
-43.506112	429.447087	-255.760657	424.041129	0.931018	0.088609	137.333293
-86.994988	421.81746	-282.464352	423.278166	0.931018	0.088609	14.496292
-91.572764	426.395236	-297.723607	417.937427	-0.594907	0.088609	12.207404
-135.824603	405.03228	-352.656924	396.57447	-0.594907	-0.674354	9.918516
-153.372746	393.587839	-339.686558	347.744855	0.168055	0.088609	9.918516
-187.706069	382.143398	-364.864328	311.885606	-1.35787	0.088609	7.629627
-207.5431	386.721174	-359.523589	314.174495	-0.594907	-0.674354	21963.40831
-240.350498	369.935994	-398.434688	266.870805	-0.594907	0.088609	22192.29713
-283.839374	363.832292	-427.427272	242.455997	0.168055	-0.674354	22212.13416
-260.187529	341.706373	-419.034682	235.589333	0.931018	1.614535	22217.4749
-298.335666	327.973043	-380.886545	213.463413	0.168055	-0.674354	22215.18601
-315.120846	301.269348	-396.908763	194.389345	0.168055	0.851572	22227.39341
-336.483803	257.780472	-415.219869	156.241208	-1.35787	0.088609	22222.81564
-338.009728	228.024925	-408.353204	115.804183	0.168055	0.851572	22215.94897
-368.528238	214.291596	-403.775428	95.204189	1.693981	0.851572	22240.36378
-382.261567	185.299012	-423.612459	74.604195	0.168055	0.088609	22252.57118
-413.543039	148.6768	-386.990247	34.930133	0.931018	0.851572	22231.97119
-423.461555	128.839769	-393.856912	-1.692078	0.168055	-0.674354	22228.91934
-463.135617	106.71385	-417.508757	-48.995768	0.931018	0.851572	22241.88971
-451.691176	61.699048	-379.36062	-62.729097	0.168055	0.088609	22215.94897
-455.50599	48.728682	-404.53839	-149.706849	-0.594907	-0.674354	22218.23786
-463.89858	11.343508	-335.108781	-117.662414	0.168055	1.614535	22230.44527
-457.031915	-10.019449	-332.05693	-135.97352	0.168055	0.851572	22213.66009
-451.691176	-42.826847	-283.990278	-162.677216	0.931018	0.088609	22223.5786
-457.794878	-90.893499	-293.908793	-210.743868	-0.594907	0.851572	22228.15638
-457.794878	-112.256456	-245.842141	-228.292011	0.168055	0.088609	22193.82305
-434.905996	-159.560146	-261.101396	-253.469782	-0.594907	0.088609	22205.2675
-415.831928	-169.478661	-250.419917	-288.566067	-1.35787	-1.437316	22211.3712
-414.306002	-215.256425	-231.345849	-321.373465	-0.594907	-0.674354	22204.50453
-383.787493	-234.330494	-213.034743	-323.662353	0.931018	-0.674354	22219.00082
-360.898611	-270.189742	-168.019942	-367.151229	0.168055	0.088609	22231.20823
-339.535654	-277.056407	-127.582917	-397.669739	-0.594907	-0.674354	22214.42305
-318.172697	-306.811954	-80.279227	-374.017894	0.168055	0.088609	22218.23786
-296.809741	-335.041575	-57.390345	-399.958627	-0.594907	-0.674354	22221.28971
-266.291231	-356.404532	-13.138506	-415.217882	0.168055	0.088609	22205.2675
-234.246796	-378.530451	9.750376	-414.454919	0.168055	-0.674354	22234.26008
-200.676436	-398.367482	51.713326	-442.68454	0.168055	0.088609	22242.65267
-169.394964	-407.523035	66.972581	-459.469721	0.931018	-0.674354	22207.55638
-143.454231	-433.463768	123.431824	-422.847509	0.931018	0.088609	22219.76379
-87.757951	-458.641538	157.765147	-441.921578	0.168055	0.088609	22211.3712
-93.861653	-472.374868	126.483675	-450.314168	-0.594907	0.851572	22206.79342
-37.40241	-485.345234	211.935501	-428.188248	-0.594907	-0.674354	22199.92676
-8.409826	-476.189681	246.268824	-402.247515	-0.594907	-0.674354	22214.42305
35.842013	-483.056346	284.416961	-387.751223	0.168055	0.088609	22222.81564
70.938299	-486.87116	279.076222	-397.669739	-0.594907	0.851572	22189.24528
96.879032	-496.789675	325.616949	-383.93641	-0.594907	0.088609	22193.06009
131.975317	-494.500787	317.987322	-357.232714	-0.594907	0.851572	22177.03787
163.25679	-493.737824	337.824353	-367.914192	0.168055	0.088609	22149.57122
194.538262	-463.982278	361.476198	-358.758639	0.168055	-0.674354	22186.95639
234.212324	-439.56747	324.091023	-348.077161	-0.594907	-1.437316	22196.11194
250.997504	-427.360066	404.202111	-313.743838	-0.594907	0.088609	22215.18601
274.649349	-412.863774	375.97249	-294.669769	1.693981	1.614535	22223.5786
298.301194	-383.87119	396.572483	-312.980875	0.168055	-1.437316	22231.20823
334.160443	-359.456383	435.483583	-210.743868	0.931018	1.614535	22222.81564
373.071542	-346.486016	450.742838	-199.299427	0.168055	0.088609	22221.28971
389.09376	-320.545283	458.372465	-148.943887	1.693981	0.088609	22244.94156
408.167828	-279.345295	464.476167	-146.654998	0.931018	0.088609	22248.75637
418.086344	-252.641599	457.609502	-105.455011	0.168055	-0.674354	22235.786
429.530785	-232.041606	462.950242	-107.743899	0.931018	-0.674354	22238.07489
430.293748	-188.55273	456.84654	-58.151321	0.168055	-0.674354	22238.83786
437.160412	-160.323108	437.772471	-1.692078	0.931018	1.614535	22143.46751
422.66412	-142.012003	373.683601	-22.292072	0.168055	-0.674354	22222.05268
439.4493	-86.315723	408.016925	41.796798	0.168055	0.088609	22229.6823
449.367816	-55.034251	398.098409	89.100487	0.168055	0.851572	22218.23786
431.05671	-26.804629	372.920639	114.278258	-0.594907	0.088609	22225.10453
414.27153	25.8398	369.105825	177.604165	0.168055	-0.674354	22233.49712
408.167828	44.913868	349.268794	185.233792	-2.120833	-1.437316	22194.58602
391.382648	61.699048	326.379912	176.841202	-0.594907	-0.674354	22209.84527
403.590052	124.261993	328.6688	233.300445	-0.594907	1.614535	22214.42305
389.856723	155.543465	285.179924	224.144892	0.168055	0.851572	22204.50453
384.515983	185.299012	234.824383	256.189327	0.168055	1.614535	22224.34156
363.915989	208.950856	185.231805	290.52265	0.931018	0.851572	22234.26008
360.864139	231.839739	199.728097	282.13006	-0.594907	-1.437316	22215.18601
332.634517	260.832323	169.209588	326.381898	0.168055	-0.674354	22222.05268
314.323412	292.113795	134.113302	353.085594	0.168055	-0.674354	22228.91934
299.82712	332.55082	98.254053	356.900408	0.168055	0.088609	22201.45268
293.723418	356.965627	65.446656	385.892992	0.931018	-1.437316	22239.60082
259.390095	370.698957	24.246668	372.922625	-0.594907	0.088609	22242.65267
222.00492	392.824876	-26.108873	379.026327	-0.594907	0.088609	22196.87491
198.353076	405.795243	-61.968121	409.544837	0.168055	0.088609	22220.52675
170.123454	425.632274	-92.486631	427.09298	-0.594907	0.851572	22233.49712
154.101237	419.528572	-123.768103	427.09298	0.168055	-0.674354	22199.16379
122.819765	443.180417	-145.13106	427.855942	0.168055	-0.674354	22161.01566
94.590143	446.232268	-146.656985	412.596688	0.931018	0.088609	22217.4749
54.153118	435.550789	-165.731054	418.70039	0.931018	0.851572	22222.81564
16.767944	450.810044	-179.464383	430.144831	-1.35787	0.088609	22194.58602
24.397572	443.943379	-215.323632	401.915209	0.168055	0.088609	22196.87491
-18.328342	437.839677	-237.449551	430.907793	-2.120833	-0.674354	22190.7712
-60.291292	442.417454	-259.57547	408.781874	-0.594907	-0.674354	1728.873562
-70.209808	427.921162	-304.590272	392.759657	0.168055	0.851572	18.311106
-88.520914	421.81746	-339.686558	388.18188	0.168055	-0.674354	12.207404
-98.439429	408.847093	-381.649508	349.270781	0.168055	0.088609	12.207404
-149.557932	396.63969	-377.071732	294.337464	-0.594907	0.851572	9.918516
-180.076442	401.217466	-443.44949	278.315246	0.168055	0.088609	9.918516
-217.461616	396.63969	-368.679142	328.670787	0.931018	-0.674354	21507.15659
-234.246796	376.802659	-357.234701	305.781905	0.168055	0.088609	22198.40083
-243.402349	368.410068	-380.123583	292.048575	0.931018	-1.437316	22240.36378
-255.609753	355.439702	-378.597657	260.00414	0.168055	0.088609	22228.15638
-282.313449	339.417484	-379.36062	231.011556	0.168055	0.088609	22233.49712
-322.750474	314.239714	-419.797645	187.52268	0.168055	0.088609	22237.31193
-346.402319	281.432316	-428.190235	146.322693	0.168055	0.088609	22222.81564
-357.84676	249.387881	-406.827278	118.093071	-0.594907	-0.674354	22222.81564
-362.424536	213.528633	-432.768012	50.95235	0.931018	-0.674354	22225.10453
-387.602306	178.432347	-452.605043	58.581978	-0.594907	-0.674354	22219.00082
-402.861561	150.202726	-393.093949	53.241239	-0.594907	-1.437316	22218.23786
-418.883779	131.128657	-385.464322	4.411624	-0.594907	0.088609	22222.81564
-428.802294	102.136073	-384.701359	-3.218004	0.931018	0.088609	22225.10453
-463.135617	56.358309	-380.886545	-24.58096	-0.594907	-0.674354	22197.63787
-460.083766	45.676831	-372.493955	-97.825383	-1.35787	0.088609	22210.60823
-476.868947	28.89165	-327.479154	-122.240191	-0.594907	-1.437316	22208.31935
-460.083766	-8.493524	-335.871744	-134.447595	-0.594907	-1.437316	22208.31935
-448.639325	-32.145368	-329.005079	-190.906837	0.168055	0.088609	22209.84527
-450.165251	-71.056468	-278.649539	-178.699433	-0.594907	-0.674354	22229.6823
-464.661543	-102.33794	-278.649539	-216.084607	0.931018	-0.674354	22216.71194
-427.276369	-131.330524	-258.812508	-310.691987	0.168055	0.851572	22227.39341
-417.357853	-159.560146	-264.153247	-268.729036	-0.594907	0.088609	22232.73415
-399.80971	-194.656431	-198.538451	-287.803105	0.168055	-0.674354	22212.13416
-380.735642	-221.360127	-168.019942	-289.32903	0.931018	-0.674354	22245.70452
-363.950462	-241.197158	-146.656985	-344.262347	-0.594907	0.088609	22245.70452
-341.061579	-264.849003	-121.479215	-351.891975	0.931018	0.851572	22190.00824
-313.594921	-321.308246	-86.382929	-383.173447	1.693981	1.614535	22226.63045
-300.624554	-326.648985	-61.968121	-399.958627	-0.594907	-1.437316	22234.26008
-273.157896	-336.5675	-60.442196	-464.81046	-0.594907	0.088609	22185.43046
-244.165312	-375.4786	-0.931102	-407.588254	0.168055	0.851572	22208.31935
-205.254212	-416.678588	19.668891	-448.025279	0.168055	0.088609	22227.39341
-177.787554	-417.441551	41.031848	-439.632689	0.931018	0.088609	22215.18601
-133.535715	-438.804507	85.283687	-429.714174	0.168055	-0.674354	22212.89712
-116.750535	-473.13783	124.194786	-425.89936	-0.594907	-0.674354	22199.16379
-80.891286	-489.160048	124.957749	-438.869727	-2.120833	0.088609	22187.71935
-32.061671	-480.767458	149.372557	-437.343801	-0.594907	0.851572	22178.5638
5.323503	-484.582271	222.616979	-402.247515	-0.594907	0.088609	22200.68972
37.367938	-499.078563	257.713265	-403.010478	0.168055	0.851572	22202.21564
54.916081	-476.189681	271.446595	-431.240099	0.168055	0.088609	22200.68972
87.723479	-512.811893	280.602147	-419.032695	0.168055	0.851572	21992.40089
118.241988	-471.611905	321.039173	-396.143813	-0.594907	0.088609	22201.45268
160.204939	-463.219315	325.616949	-387.751223	0.168055	-1.437316	22190.7712
202.930852	-463.219315	340.113241	-361.81049	0.168055	0.088609	22202.97861
[truncated: 28,725 more rows]
