# Supplementary material for: Dynamic analysis of slant cracked rotor system considering nonlinear oil film force
Source: PLoS One. 2024 Jan 25;19(1):e0294293. doi: 10.1371/journal.pone.0294293 (PMC10810477; doi:10.1371/journal.pone.0294293)
Supplement: S1 File — These data were measured by two eddy current sensors, model WT0150. (ZIP) [file pone.0294293.s001.zip › 2021.3.18 Test data for plain bearings/2021.3.18 (P=0.2Mpa, Z=10.4g)/300.csv]

1024	30720	7	0	3
8	8	8	8	10	10	1
3	3	3	3	1	1	4
2	1	4	3	0	0	0
0	0	0	0	-0.000003	-0.000004	20756.82227
-286.558274	-325.858007	-51.043598	-445.303302	-0.795184	-0.738714	22207.55638
-281.980498	-340.354299	-44.176933	-417.07368	-1.558146	-1.501676	22209.08231
-252.987914	-354.087628	-35.784343	-406.392202	-0.795184	0.024249	22206.79342
-231.624957	-361.717256	-11.369536	-421.651457	0.730742	-0.738714	22217.4749
-217.128665	-366.295032	-38.836194	-443.777376	-0.032221	-1.501676	22231.97119
-210.262	-367.820958	-0.688057	-443.014413	0.730742	0.787212	22217.4749
-209.499038	-379.265399	16.860086	-452.932929	-0.032221	0.787212	22226.63045
-181.269416	-393.761691	35.934154	-462.088482	-0.032221	0.024249	22229.6823
-195.002746	-393.761691	36.697117	-446.066264	-0.032221	0.024249	22202.97861
-140.832391	-406.732057	55.771185	-467.429221	1.493704	0.787212	22241.12674
-154.565721	-425.806126	51.193409	-494.132917	0.730742	0.024249	22251.04526
-131.676839	-418.939461	93.919322	-449.881078	0.730742	0.024249	22217.4749
-124.047211	-428.095014	116.808204	-445.303302	0.730742	0.024249	22064.88235
-95.054627	-423.517237	135.882273	-431.569972	-0.032221	0.024249	22237.31193
-102.684255	-451.746859	151.141527	-448.355152	-0.032221	0.787212	22212.89712
-69.876857	-461.665374	137.408198	-446.066264	-0.795184	-1.501676	22202.97861
-61.484267	-463.954262	164.111894	-465.903295	-0.795184	-1.501676	22225.10453
-34.780571	-467.006113	181.660037	-453.695892	0.730742	1.550175	22214.42305
-30.202795	-484.554256	182.423	-466.666258	-0.032221	-0.738714	22180.08972
-25.625018	-483.028331	208.363733	-439.1996	-0.032221	1.550175	22217.4749
-23.33613	-484.554256	237.356317	-426.992196	-1.558146	-0.738714	22193.82305
10.234231	-479.97648	200.734105	-441.488488	-0.795184	0.024249	22199.16379
27.019411	-472.346853	258.719273	-428.518121	0.730742	0.024249	22211.3712
31.597187	-466.243151	277.793342	-407.918127	-0.032221	0.024249	22208.31935
64.404585	-470.820927	287.711857	-405.629239	-0.032221	0.024249	22219.00082
67.456436	-483.791294	293.815559	-414.021829	-0.032221	0.024249	22199.16379
88.05643	-479.97648	322.808143	-414.784792	-0.032221	0.024249	22219.76379
91.871243	-467.769076	311.363702	-397.999612	0.730742	0.024249	22219.76379
92.634206	-473.872778	336.541472	-435.384786	0.730742	0.024249	22199.16379
100.263833	-458.613523	315.941479	-439.1996	-0.032221	0.024249	22036.65273
138.41197	-458.613523	341.882212	-397.999612	2.256667	0.787212	22209.84527
157.486039	-457.850561	374.689609	-352.221848	0.730742	-1.501676	22238.07489
168.167517	-463.954262	377.74146	-367.481102	0.730742	0.024249	22231.97119
184.952697	-469.295002	367.822945	-360.614438	0.730742	0.024249	22215.94897
178.848995	-457.850561	389.185901	-360.614438	0.730742	0.024249	22200.68972
226.915648	-436.487604	381.556274	-372.821842	-0.795184	0.787212	22191.53417
189.530474	-444.880194	378.504423	-334.673705	-0.032221	-0.738714	22202.97861
221.574909	-432.67279	405.971081	-335.436667	-0.032221	0.787212	22212.89712
235.308238	-431.909827	419.704411	-325.518152	-0.032221	-0.738714	22216.71194
249.041567	-412.835759	428.097001	-323.229264	-0.795184	0.787212	22196.87491
255.908232	-410.546871	415.126634	-314.836674	-0.795184	-0.738714	22185.43046
262.011934	-401.391318	396.052566	-327.80704	-0.032221	0.024249	22184.6675
279.560077	-395.287616	409.022932	-311.02186	-0.795184	-0.738714	22166.3564
293.293406	-396.813542	453.274771	-282.792239	-0.795184	0.024249	22193.82305
297.871182	-381.554287	456.326622	-275.925574	-0.795184	-0.738714	22207.55638
324.574878	-378.502436	462.430324	-241.592251	0.730742	0.787212	22198.40083
309.315623	-364.006144	472.34884	-256.088543	0.730742	0.024249	21991.63793
332.967468	-347.983926	489.13402	-209.547816	-0.795184	0.024249	22216.71194
358.908201	-344.169113	470.059951	-204.207077	0.730742	0.024249	22209.08231
365.774866	-328.909858	459.378473	-187.421896	0.730742	0.024249	22182.37861
372.641531	-307.546901	491.422908	-173.688567	0.730742	0.024249	22221.28971
377.219307	-293.813572	470.822914	-170.636716	-0.032221	0.024249	22191.53417
387.900785	-316.702454	452.511808	-254.562617	0.730742	0.787212	22219.76379
389.426711	-280.080243	492.948833	-149.27376	-0.032221	0.787212	22231.97119
402.397077	-269.398765	495.237722	-140.118207	0.730742	-0.738714	22206.79342
406.211891	-249.561733	477.689579	-127.910803	-0.795184	0.024249	22206.79342
395.530413	-237.35433	506.682163	-105.021921	-0.032221	-1.501676	22223.5786
426.811885	-234.302479	480.74143	-108.836735	-0.032221	0.024249	22227.39341
416.893369	-222.858038	482.267355	-95.103405	-0.032221	-0.738714	22217.4749
419.182258	-201.495081	485.319206	-90.525629	-0.795184	0.787212	22224.34156
421.471146	-197.680267	486.845132	-77.555262	-0.032221	-1.501676	22219.00082
429.863736	-190.05064	476.926616	-63.821933	-1.558146	-0.738714	22197.63787
448.174842	-160.295093	414.363672	-88.999703	-0.032221	-0.738714	22208.31935
432.152624	-161.821019	437.252554	-74.503411	-0.795184	-1.501676	22183.14158
439.782251	-134.35436	476.926616	2.555825	0.730742	0.024249	22186.19343
455.804469	-129.776584	465.482175	18.578043	-0.032221	-0.738714	22223.5786
441.308177	-105.361776	467.0081	16.289154	0.730742	-0.738714	22231.97119
444.360028	-96.969186	453.274771	47.570627	-0.032221	-1.501676	22212.89712
441.308177	-71.028453	454.800697	45.281738	-0.032221	0.024249	22219.76379
440.545214	-58.058086	454.800697	70.459509	-0.032221	-0.738714	22229.6823
445.885953	-45.850683	454.037734	94.874316	0.730742	0.024249	22215.94897
455.804469	-19.90995	443.356256	115.47431	-0.032221	-0.738714	22246.46748
456.567432	-0.835881	396.052566	133.785416	1.493704	0.024249	22249.51933
443.597065	15.186336	392.237752	139.126155	1.493704	0.024249	22227.39341
431.389661	9.845597	433.43774	155.911335	-0.032221	-0.738714	22229.6823
430.626699	26.630777	415.889597	176.511329	-0.795184	0.024249	22232.73415
425.285959	45.704846	413.600709	172.696515	-0.032221	0.024249	22212.13416
404.685966	32.734479	354.089615	176.511329	0.730742	0.024249	22220.52675
416.893369	70.119653	383.845162	197.874286	-0.032221	0.024249	22230.44527
412.315593	80.038169	380.030348	208.555764	-0.032221	0.024249	22217.4749
400.108189	89.193722	342.645174	205.503913	0.730742	-0.738714	22183.90454
391.715599	106.741865	323.571106	226.103907	-0.032221	0.024249	22203.74157
375.693382	126.578896	338.067398	208.555764	-0.032221	0.024249	22200.68972
377.219307	131.156672	318.230367	227.629832	-0.032221	0.024249	22190.7712
381.797083	150.230741	296.86741	213.13354	-0.795184	0.024249	22215.18601
376.456344	170.067772	296.86741	259.674267	-0.032221	0.787212	22212.89712
365.011903	176.934437	267.874826	265.777969	-0.032221	-0.738714	22216.71194
358.908201	183.038138	264.060012	269.592783	-0.795184	-1.501676	22225.10453
358.908201	202.112207	238.882242	273.407597	-0.795184	-2.264639	22227.39341
355.85635	207.452946	258.719273	305.452032	-0.032221	1.550175	22219.00082
348.989686	217.371462	226.674838	318.422398	0.730742	0.024249	22227.39341
352.041537	233.393679	241.934093	342.074243	1.493704	0.024249	22251.04526
342.885984	244.83812	220.571136	336.733504	0.730742	0.787212	22237.31193
342.123021	236.44553	135.11931	312.318696	0.730742	-1.501676	22235.786
341.360058	260.097375	176.319298	341.31128	0.730742	0.024249	22244.17859
329.915617	277.645518	166.400782	358.859423	-0.795184	-0.738714	22225.10453
304.737847	295.193661	148.089676	367.252013	-0.032221	0.024249	22225.10453
282.611928	279.171443	90.104508	364.200162	-0.795184	-1.501676	22224.34156
291.76748	305.112176	98.497099	377.933492	-0.795184	0.024249	22186.19343
298.634145	335.630686	86.289695	380.22238	-1.558146	-1.501676	22223.5786
274.9823	331.052909	94.682285	395.481635	-0.032221	0.024249	22228.91934
265.063785	343.260313	73.319328	388.61497	-0.795184	-1.501676	22202.21564
257.434157	353.941792	74.082291	390.903858	-0.032221	-0.738714	22202.21564
252.093418	353.941792	51.193409	384.800156	-0.795184	0.024249	22212.89712
230.730461	360.045493	-6.791759	380.985343	-0.032221	0.024249	22205.2675
229.204536	379.882525	-0.688057	392.429784	-0.795184	-0.738714	22212.13416
220.048983	387.512152	-6.028796	416.081628	-0.795184	-1.501676	22228.91934
207.841579	389.80104	-33.495455	428.289032	-0.795184	0.024249	22217.4749
194.10825	402.008444	-50.280635	428.289032	-0.032221	0.787212	22223.5786
182.663809	399.719556	-52.569523	429.814958	-0.795184	0.024249	22228.91934
168.167517	416.504736	-87.665809	448.889026	0.730742	-1.501676	22207.55638
163.589741	427.186214	-113.606542	444.31125	2.256667	1.550175	22214.42305
154.434188	443.971394	-127.339872	442.785324	0.730742	0.787212	22250.2823
132.308268	439.393618	-166.250971	438.970511	1.493704	0.024249	22231.20823
107.130498	418.793624	-168.539859	377.933492	0.730742	-0.738714	22160.25269
108.656424	438.630655	-191.428742	434.392734	1.493704	0.024249	22204.50453
104.84161	438.630655	-144.125052	432.866809	0.730742	-0.738714	22227.39341
86.530504	431.001028	-139.547275	449.651989	0.730742	0.024249	22193.82305
78.137914	425.660289	-163.962083	429.051995	-0.795184	-1.501676	22220.52675
62.878659	421.082512	-172.354673	428.289032	-0.795184	0.787212	22222.81564
46.856442	428.71214	-176.93245	439.733473	-0.032221	0.024249	22207.55638
33.886075	437.10473	-193.71763	447.363101	-0.795184	-0.738714	22215.18601
25.493485	432.526953	-201.347257	442.785324	-0.795184	0.024249	22205.2675
12.523119	422.608438	-245.599096	405.40015	-0.795184	-0.738714	22194.58602
-2.736136	414.97881	-278.406494	417.607554	-0.032221	-0.738714	22182.37861
-10.365763	414.215848	-283.747233	390.903858	-0.032221	0.024249	22215.94897
-9.602801	436.341767	-251.702798	432.866809	-0.032221	-0.738714	22208.31935
-19.521316	431.763991	-265.436127	441.259399	-0.032221	0.024249	22219.00082
-38.595385	422.608438	-247.887984	416.844591	-0.032221	0.024249	22226.63045
-43.173161	435.578804	-299.006487	416.844591	0.730742	0.787212	1612.903226
-50.039826	422.608438	-282.98427	404.637187	-0.032221	-1.501676	19.074068
-66.825006	424.134363	-318.080556	397.00756	0.730742	0.024249	13.733329
-73.691671	414.215848	-337.154624	406.163113	1.493704	0.024249	10.681478
-82.847223	424.134363	-306.636115	419.896442	0.730742	0.024249	12.207404
-86.662037	401.245481	-352.413879	400.059411	-0.032221	0.024249	9.918516
-120.232397	410.401034	-344.784252	395.481635	-0.032221	-0.738714	9.155553
-111.076845	399.719556	-391.324979	353.518684	0.730742	0.024249	11.444441
-130.150913	404.297332	-366.147208	366.489051	-0.032221	0.024249	9.155553
-153.802758	395.141779	-367.673134	356.570535	-0.032221	0.024249	7.629627
-165.247199	387.512152	-385.221277	363.4372	0.730742	-0.738714	9.918516
-170.587938	392.089928	-400.480531	360.385349	-0.032221	-0.738714	9.155553
-175.928677	385.986226	-390.562016	342.837206	-0.032221	0.024249	8.39259
-204.158299	376.830674	-402.76942	334.444616	-0.795184	0.024249	5990.78341
-207.210149	366.149195	-387.510165	338.259429	-0.795184	-0.738714	22109.13419
-213.313851	360.808456	-404.295345	312.318696	-0.032221	0.024249	21726.88986
-259.854578	377.593636	-443.969407	272.644634	-0.032221	0.787212	22166.3564
-247.647175	335.630686	-421.843488	306.977957	-0.795184	-0.738714	22191.53417
-249.936063	352.415866	-473.724954	274.933522	-0.032221	-0.738714	22199.16379
-263.669392	348.601052	-422.606451	281.037224	1.493704	0.024249	22200.68972
-265.95828	332.578835	-437.865706	253.570565	-0.032221	-0.738714	22070.22309
-261.380504	344.023276	-433.287929	265.777969	-0.032221	0.024249	22215.18601
-285.032349	323.423282	-440.917556	242.889087	0.730742	0.787212	22183.90454
-291.136051	325.71217	-447.021258	226.103907	-0.032221	-1.501676	22214.42305
-296.47679	319.608468	-427.94719	220.000205	-0.032221	-0.738714	22193.06009
-292.661976	310.452916	-450.073109	200.926137	1.493704	1.550175	22196.87491
-296.47679	289.089959	-466.095327	193.296509	0.730742	0.787212	22226.63045
-307.921231	281.460332	-476.013842	152.859484	-0.032221	0.024249	22212.89712
-339.202703	267.727002	-463.806439	163.540963	0.730742	0.787212	22195.34898
-349.121219	250.941822	-464.569401	145.99282	-0.032221	-1.501676	22205.2675
-357.513809	234.156642	-445.495333	134.548379	-0.795184	-1.501676	22225.10453
-365.906399	225.001089	-451.599035	110.896534	-0.032221	0.024249	22216.71194
-377.35084	220.423313	-452.361998	123.8669	-0.795184	0.024249	22226.63045
-391.847132	203.638132	-476.013842	76.563211	-0.032221	-0.738714	22231.97119
-388.795281	193.719617	-475.25088	68.933583	-0.795184	-0.738714	22195.34898
-405.580461	185.327027	-484.406432	43.755813	-0.795184	-1.501676	22206.03046
-390.321206	155.57148	-513.399016	13.237303	-0.795184	-3.027602	22208.31935
-394.898983	158.623331	-470.673103	6.370639	-0.032221	-0.738714	22074.80087
-413.210088	138.023337	-423.369414	20.866931	0.730742	-0.738714	22216.71194
-399.476759	136.497412	-424.895339	19.341005	-1.558146	-0.738714	22231.20823
-423.128604	118.186306	-413.450898	12.474341	-0.032221	-1.501676	22213.66009
-412.447126	102.164088	-437.102743	3.318788	-0.795184	-0.738714	22221.28971
-440.676747	105.978902	-408.110159	3.318788	-0.032221	0.787212	22229.6823
-429.995269	96.060386	-432.524966	-35.592312	-0.795184	0.024249	22212.13416
-442.965635	83.852983	-405.058308	-17.281206	-0.032221	0.024249	22244.94156
-442.965635	70.119653	-386.747202	-39.407126	2.256667	1.550175	22253.33415
-446.017486	52.57151	-415.739786	-72.977486	0.730742	-0.738714	22224.34156
-448.306374	38.075218	-366.910171	-85.18489	-0.032221	0.024249	22229.6823
-452.884151	29.682628	-356.991655	-93.57748	0.730742	0.024249	22238.83786
-463.565629	20.527076	-407.347196	-132.488579	-0.795184	-1.501676	22212.89712
-458.987853	12.897448	-355.46573	-118.75525	0.730742	0.787212	22221.28971
-451.358225	-3.887732	-338.68055	-108.836735	0.730742	0.024249	22230.44527
-457.461927	-5.413658	-353.939804	-137.829319	-0.032221	-0.738714	22216.71194
-462.802666	-33.643279	-334.865736	-138.592281	-0.795184	-0.738714	22216.71194
-467.380443	-46.613645	-331.050922	-178.266344	-1.558146	0.024249	22113.71197
-445.254523	-52.717347	-305.873152	-191.999673	-0.795184	-1.501676	22201.45268
-473.484145	-76.369192	-327.999071	-189.710785	-1.558146	0.024249	22190.7712
-454.410076	-91.628447	-325.710183	-248.458915	-0.032221	0.024249	22212.89712
-448.306374	-75.606229	-312.739817	-278.977425	-0.032221	1.550175	22209.08231
-425.417492	-114.517329	-327.236109	-325.518152	-0.032221	0.024249	22212.89712
-437.624896	-117.56918	-283.747233	-267.532984	-0.032221	0.024249	22227.39341
-432.284157	-128.250658	-267.725015	-257.614468	1.493704	-0.738714	22225.10453
-412.447126	-136.643248	-247.125021	-272.873723	-0.032221	-0.738714	22215.18601
-419.31379	-166.398795	-251.702798	-281.266313	0.730742	0.024249	22224.34156
-397.950834	-170.213609	-247.887984	-288.132978	-0.032221	-1.501676	22237.31193
-395.661945	-173.26546	-236.443543	-284.318164	0.730742	0.024249	22237.31193
-394.13602	-184.709901	-227.28799	-295.762605	1.493704	0.787212	22243.41563
-386.506393	-196.917304	-228.813916	-326.281115	0.730742	0.787212	22243.41563
-381.928616	-221.332112	-205.925034	-327.80704	0.730742	1.550175	22229.6823
-362.854548	-236.591367	-188.376891	-327.044077	0.730742	0.787212	22228.15638
-353.698995	-251.087659	-172.354673	-330.858891	-0.032221	0.024249	22229.6823
-375.061952	-268.635802	-152.517642	-361.3774	0.730742	0.787212	22151.09714
-357.513809	-275.502466	-133.443574	-347.644071	0.730742	0.024249	22222.05268
-366.669361	-293.813572	-125.813946	-395.710724	0.730742	-0.738714	22232.73415
-333.861964	-290.761721	-120.473207	-389.607022	1.493704	0.787212	22215.18601
-331.573076	-310.598752	-104.45099	-391.132947	-1.558146	0.024249	22202.97861
-306.395305	-310.598752	-85.376921	-393.421835	-0.795184	-0.738714	22209.84527
-299.528641	-304.49505	-73.93248	-412.495904	-0.795184	-1.501676	22195.34898
-272.061982	-331.198746	-67.828778	-458.273668	-0.032221	-0.738714	22212.13416
-283.506423	-328.146895	-89.191735	-451.407003	-0.795184	-1.501676	22224.34156
-262.906429	-342.643187	-69.354704	-443.777376	-0.032221	-0.738714	22216.71194
-243.832361	-356.376517	-17.473238	-420.125531	0.730742	0.024249	22223.5786
-227.810143	-365.532069	1.600831	-414.784792	-0.032221	-0.738714	22229.6823
-216.365702	-379.265399	-3.739908	-428.518121	-0.795184	0.024249	22220.52675
-197.291634	-382.31725	20.674899	-447.59219	0.730742	-0.738714	22209.84527
-196.528671	-386.132063	41.274893	-446.829227	-0.032221	-0.738714	22247.23045
-171.350901	-412.072796	33.645266	-466.666258	-0.032221	-0.738714	22238.83786
-161.432385	-415.124647	37.46008	-455.98478	1.493704	-0.738714	22190.7712
-141.595354	-421.228349	64.926738	-520.07365	0.730742	-1.501676	22005.37126
-120.99536	-405.206132	62.63785	-452.169966	-0.032221	0.024249	21778.77133
-108.787956	-421.991312	107.652651	-465.903295	-0.032221	-0.738714	22195.34898
-118.706472	-438.776492	107.652651	-441.488488	-0.032221	0.024249	22215.18601
-88.950925	-434.198716	144.274863	-441.488488	0.730742	0.024249	22222.81564
-89.713888	-442.591306	154.193378	-444.540339	-0.032221	0.787212	22215.18601
-63.010192	-463.1913	157.245229	-452.169966	-0.795184	-0.738714	22193.06009
-63.773155	-478.450554	158.771155	-459.799594	-1.558146	-0.738714	22208.31935
-35.543534	-463.1913	180.134111	-458.273668	-0.795184	0.024249	22194.58602
-34.017608	-470.057964	209.889658	-459.799594	-0.795184	0.787212	22196.87491
-5.787987	-492.183884	200.734105	-440.725525	-0.032221	0.024249	22211.3712
7.945342	-489.132033	250.326683	-429.281084	-0.795184	-1.501676	22200.68972
38.463852	-467.769076	248.800758	-426.229233	-0.032221	-0.738714	22217.4749
33.123113	-466.243151	235.067428	-440.725525	-0.795184	0.787212	22222.81564
49.14533	-470.057964	290.763708	-411.732941	-0.795184	-1.501676	22212.89712
65.93051	-467.769076	301.445187	-414.021829	-0.032221	0.787212	22224.34156
68.219399	-454.035747	290.000745	-418.599606	-0.795184	0.024249	22209.08231
72.034212	-471.58389	301.445187	-425.46627	-0.032221	0.024249	22064.11939
102.552722	-450.983896	310.600739	-403.340351	0.730742	-0.738714	22218.23786
119.337902	-459.376486	331.963696	-405.629239	0.730742	-1.501676	22236.54897
123.152716	-463.1913	343.408137	-380.451469	1.493704	0.787212	22207.55638
152.1453	-457.850561	354.852578	-385.792208	0.730742	-1.501676	22206.03046
161.300852	-457.087598	367.059982	-373.584804	-0.795184	-1.501676	22208.31935
142.226784	-461.665374	385.371088	-378.925543	-0.032221	-1.501676	22173.98602
188.767511	-451.746859	386.897013	-349.932959	-0.032221	-0.738714	22209.84527
190.293436	-451.746859	388.422939	-365.192214	-0.032221	0.787212	22222.81564
203.263803	-438.776492	397.578491	-343.829258	-0.032221	-0.738714	22200.68972
224.62676	-425.043163	390.711827	-348.407034	-0.032221	-0.738714	22207.55638
221.574909	-444.880194	418.178485	-350.695922	-0.795184	0.024249	22196.87491
234.545275	-419.702424	413.600709	-330.095928	-1.558146	-0.738714	22176.27491
242.937865	-417.413535	420.467373	-322.466301	-0.032221	0.024249	22165.59343
254.382306	-409.020945	435.726628	-309.495934	-0.795184	-1.501676	22188.48232
274.9823	-376.213548	428.097001	-317.888524	0.730742	0.787212	22200.68972
291.76748	-378.502436	371.637758	-336.19963	0.730742	0.024249	22183.90454
277.271188	-403.680206	402.156268	-343.066295	-1.558146	-1.501676	21996.21571
303.211922	-377.739473	450.985883	-279.740388	-0.795184	0.024249	22204.50453
311.604512	-372.398734	464.719212	-249.221878	0.730742	1.550175	22206.79342
323.048953	-358.665405	476.926616	-221.75522	-0.032221	0.787212	22199.92676
349.752648	-350.272815	476.163653	-201.918188	0.730742	-0.738714	22225.86749
368.826717	-340.354299	448.696995	-182.84412	1.493704	0.024249	22193.06009
372.641531	-328.909858	463.956249	-219.466331	-0.032221	-0.738714	22205.2675
381.034121	-307.546901	479.978467	-158.429312	0.730742	0.787212	22225.86749
389.426711	-299.917274	478.452541	-178.266344	0.730742	0.024249	22190.00824
387.900785	-289.998758	444.119218	-156.903387	0.730742	1.550175	22198.40083
386.37486	-268.635802	502.104386	-143.170058	-0.795184	0.024249	22228.15638
403.16004	-264.058025	496.763647	-133.251542	-0.032221	0.024249	22212.89712
400.871152	-257.954323	481.504392	-120.281176	-0.032221	0.787212	22225.10453
407.737816	-251.850622	497.52661	-126.384878	-0.795184	-1.501676	22228.15638
404.685966	-246.509882	466.245138	-106.547846	-0.795184	0.787212	22198.40083
418.419295	-219.043224	474.637728	-90.525629	-1.558146	0.024249	22204.50453
414.604481	-203.021006	473.874765	-88.236741	-0.795184	0.024249	22214.42305
429.100773	-194.628416	449.459957	-80.607113	-0.795184	-0.738714	22148.80825
439.019289	-181.65805	460.904399	-64.584896	-0.795184	-1.501676	22192.29713
432.915587	-154.954354	485.319206	-10.414541	0.730742	0.024249	22234.26008
429.100773	-138.932136	473.111802	-11.940467	-0.032221	-0.738714	22212.89712
451.226692	-119.858068	448.696995	6.370639	-0.032221	-0.738714	22220.52675
449.700767	-102.309925	455.563659	16.289154	0.730742	0.787212	22227.39341
426.048922	-106.124739	458.61551	37.652111	-0.795184	0.024249	22217.4749
463.434096	-77.895118	466.245138	62.066919	0.730742	-0.738714	22228.91934
447.411879	-61.8729	431.148852	57.489142	-0.032221	0.024249	22253.33415
439.019289	-32.880316	476.926616	84.192838	-0.032221	-1.501676	22235.786
434.441512	-35.932167	441.067367	88.007652	0.730742	-0.738714	22230.44527
432.152624	-17.621061	415.889597	134.548379	1.493704	1.550175	22241.88971
431.389661	-3.887732	417.415523	140.65208	0.730742	-0.738714	22226.63045
426.048922	6.793746	402.919231	141.415043	-0.795184	-1.501676	22213.66009
421.471146	22.815964	405.208119	147.518745	0.730742	0.024249	22227.39341
421.471146	34.260405	409.785895	170.407627	0.730742	-0.738714	22227.39341
425.285959	42.652995	403.682193	184.140956	-0.032221	-0.738714	22217.4749
397.819301	55.623361	397.578491	201.689099	-0.032221	0.024249	22219.00082
403.923003	70.119653	395.289603	184.903919	-0.795184	-2.264639	22201.45268
410.026705	87.667796	360.95628	200.163174	-1.558146	0.024249	22199.16379
400.108189	99.112237	328.911845	214.659466	-1.558146	-1.501676	22196.87491
395.530413	105.978902	315.178516	226.103907	-0.032221	-0.738714	22213.66009
402.397077	110.556678	334.252584	220.000205	-0.795184	-0.738714	22200.68972
405.448928	132.682598	290.763708	196.34836	0.730742	0.787212	22224.34156
377.98227	160.149256	244.222981	181.852068	-0.795184	-1.501676	22225.86749
367.300791	165.489996	270.926677	195.585397	-0.032221	0.787212	22214.42305
372.641531	185.327027	271.68964	282.563149	-0.032221	0.024249	22225.10453
371.115605	196.771468	267.874826	286.377963	-0.032221	-0.738714	22230.44527
367.300791	206.689983	258.719273	313.081659	-0.032221	-0.738714	22235.786
354.330425	218.897387	259.482236	317.659435	0.730742	0.024249	22243.41563
350.515611	245.601083	243.460019	323.763137	-0.032221	-0.738714	22241.12674
342.885984	246.364046	232.015577	323.763137	-0.795184	-0.738714	22224.34156
334.493394	256.282561	205.311882	349.70387	0.730742	0.024249	22231.20823
331.441543	260.860338	192.341515	331.392765	0.730742	1.550175	22230.44527
323.811915	282.986257	156.482267	358.09646	0.730742	0.024249	22201.45268
310.078586	278.408481	141.985975	352.755721	-0.032221	-0.738714	22195.34898
310.078586	302.823288	132.830422	380.22238	-0.795184	0.787212	22231.20823
307.026735	301.297363	125.200794	381.748305	-0.032221	0.024249	22214.42305
284.900816	305.875139	90.867471	372.592752	-2.321109	-0.738714	22202.21564
271.930449	318.082543	99.260061	384.037193	-0.795184	-2.264639	22208.31935
297.10822	359.282531	94.682285	391.666821	-0.032221	-2.264639	22196.11194
278.797114	342.49735	58.060073	376.407566	-1.558146	-1.501676	22209.08231
252.093418	366.149195	52.719334	396.244597	-0.795184	-0.738714	22218.23786
237.597126	357.756605	44.326744	396.244597	1.493704	0.024249	22223.5786
221.574909	372.252897	29.830452	399.296448	-0.795184	-0.738714	22217.4749
211.656393	382.934376	-3.739908	408.452001	-0.032221	0.024249	22228.15638
207.078617	405.060295	-15.947312	416.081628	-0.032221	0.024249	22225.10453
193.345287	394.378817	-40.36212	422.18533	-0.032221	0.024249	22215.94897
186.478623	405.823258	-47.991747	447.363101	-0.032221	-1.501676	22232.73415
181.900846	411.163997	-58.673225	449.651989	-0.032221	-0.738714	22247.23045
155.197151	414.97881	-95.295437	445.074212	0.730742	0.024249	22225.10453
166.641592	424.897326	-101.399139	430.57792	-0.795184	-2.264639	22196.87491
146.80456	428.71214	-127.339872	423.711256	0.730742	-0.738714	22211.3712
133.071231	423.371401	-125.050983	452.70384	-0.795184	-1.501676	22213.66009
111.708275	429.475102	-150.228754	442.022361	-0.795184	0.024249	22199.92676
105.604573	429.475102	-167.776897	443.548287	-0.032221	0.024249	22225.10453
81.952728	415.741773	-148.702828	430.57792	-0.795184	-0.738714	22213.66009
78.900877	424.134363	-183.799114	404.637187	0.730742	0.787212	22211.3712
62.878659	431.763991	-173.117636	436.681622	0.730742	0.787212	22226.63045
46.093479	424.134363	-175.406524	425.237181	-0.795184	-1.501676	22191.53417
43.041628	439.393618	-188.376891	426.000144	-0.795184	-1.501676	22203.74157
41.515703	447.786208	-218.132437	445.837175	-0.795184	-0.738714	22198.40083
20.915709	438.630655	-213.554661	422.948293	-0.795184	0.024249	22198.40083
11.760156	435.578804	-228.813916	445.837175	-0.795184	-0.738714	22218.23786
-4.262061	433.289916	-247.887984	428.289032	1.493704	0.024249	22199.16379
4.130529	424.134363	-256.280574	419.896442	1.493704	0.024249	22211.3712
-14.94354	424.897326	-258.569462	403.874225	-0.032221	0.024249	22222.05268
-45.462049	413.452885	-268.487978	405.40015	-0.032221	-0.738714	22222.81564
-33.254645	429.475102	-284.510195	419.133479	-0.795184	0.024249	22196.87491
-47.750937	425.660289	-298.243525	419.896442	-0.032221	-0.738714	43.488876
-66.825006	437.867693	-292.139823	418.370517	-0.795184	0.024249	13.733329
-72.928708	414.97881	-303.584264	429.814958	0.730742	0.024249	12.207404
-79.03241	429.475102	-310.450928	408.452001	1.493704	0.024249	10.681478
-90.476851	405.823258	-325.710183	403.111262	-0.795184	-0.738714	8.39259
-104.973143	409.638071	-344.784252	394.718672	-0.032221	0.787212	10.681478
-118.706472	401.245481	-370.724985	372.592752	-0.032221	-0.738714	8.39259
-141.595354	394.378817	-366.910171	376.407566	-0.032221	0.787212	8.39259
-141.595354	401.245481	-369.199059	379.459417	-0.032221	0.024249	10.681478
-152.276832	392.089928	-370.724985	370.303864	-0.795184	-0.738714	9.155553
-170.587938	389.038077	-387.510165	356.570535	-0.795184	0.787212	7.629627
-178.217565	379.119562	-377.591649	345.126094	-0.795184	0.024249	9.155553
-199.580522	370.726972	-382.169426	335.970541	-0.795184	0.024249	8.39259
-202.632373	371.489934	-419.5546	329.103876	-0.795184	0.024249	21251.56407
-207.973112	360.808456	-399.717569	323.000175	-1.558146	0.024249	22164.06751
-223.232367	366.149195	-408.110159	310.792771	-0.032221	-0.738714	22185.43046
-223.232367	352.415866	-417.265712	296.296479	-0.795184	-0.738714	22188.48232
-233.150883	351.652903	-430.999041	265.015007	-0.795184	-0.738714	22059.54161
-269.010131	328.764021	-440.154594	293.244628	0.730742	0.024249	22213.66009
-276.639759	336.393649	-460.754588	281.800187	0.730742	0.024249	22194.58602
-260.617541	346.312164	-421.080525	262.726118	0.730742	0.024249	22227.39341
-277.402721	335.630686	-416.502749	242.126124	0.730742	-1.501676	22206.79342
-293.424939	321.134394	-454.650886	231.444646	0.730742	-0.738714	22212.89712
-292.661976	321.897357	-435.576817	217.711317	1.493704	0.787212	22226.63045
-294.950864	305.875139	-441.680519	191.770584	0.730742	0.024249	22200.68972
-316.313821	292.14181	-451.599035	197.111323	-0.032221	0.024249	22208.31935
-320.128635	283.74922	-456.939774	184.140956	-0.795184	-1.501676	22210.60823
-338.43974	270.01589	-445.495333	188.718733	-0.795184	-0.738714	22213.66009
-342.254554	250.178859	-440.917556	170.407627	-0.032221	0.024249	22223.5786
-348.358256	221.186275	-476.776805	109.370608	0.730742	1.550175	22232.73415
-368.195287	228.05294	-466.85829	105.555795	-0.032221	0.024249	22214.42305
-372.773063	218.134424	-441.680519	112.422459	-0.795184	-0.738714	22202.97861
-384.217504	206.689983	-454.650886	63.592844	-0.795184	-2.264639	22212.89712
-388.032318	186.852952	-481.354582	54.437291	-0.795184	0.024249	22196.87491
-406.343424	178.460362	-481.354582	49.859515	-0.032221	0.024249	22087.77123
-396.424908	172.35666	-477.539768	37.652111	-0.032221	0.024249	22227.39341
-404.817498	173.882586	-454.650886	52.911366	-0.032221	-0.738714	22213.66009
-410.9212	160.149256	-454.650886	44.518776	-0.032221	0.024249	22223.5786
-420.839716	146.415927	-414.213861	23.918782	1.493704	0.787212	22227.39341
-411.684163	137.260374	-418.028674	22.392856	-0.795184	-1.501676	22210.60823
-425.417492	125.05297	-444.73237	-11.177504	0.730742	0.024249	22222.81564
-418.550828	111.319641	-419.5546	1.792862	0.730742	0.024249	22251.80822
-424.654529	96.060386	-403.532382	2.555825	0.730742	-0.738714	22235.786
-433.810082	84.615945	-396.665718	-23.384908	1.493704	0.787212	22236.54897
-449.069337	79.275206	-432.524966	-43.221939	-0.032221	0.024249	22238.07489
-458.987853	64.778914	-383.695351	-56.192306	0.730742	0.024249	22226.63045
-453.647113	47.993734	-391.324979	-82.896002	-0.032221	0.024249	22214.42305
-455.936002	30.445591	-380.6435	-81.370076	-0.795184	-1.501676	22227.39341
-455.936002	26.630777	-359.280544	-110.36266	-0.032221	-1.501676	22220.52675
-452.121188	12.897448	-362.332395	-101.97007	-0.032221	-0.738714	22217.4749
-468.143406	-3.124769	-376.065724	-131.725617	-0.032221	0.024249	22227.39341
-466.61748	-7.702546	-381.406463	-143.170058	-0.795184	0.024249	22133.549
-449.069337	-23.724763	-356.228693	-148.510797	-1.558146	-1.501676	22198.40083
-448.306374	-45.08772	-355.46573	-165.295977	-0.795184	-0.738714	22198.40083
-464.328592	-63.398826	-331.050922	-182.84412	-1.558146	-1.501676	22215.18601
-463.565629	-53.48031	-322.658332	-191.999673	-0.032221	-1.501676	22199.92676
-436.861933	-74.080304	-309.687966	-214.888555	-0.795184	0.024249	22220.52675
-455.173039	-80.184006	-306.636115	-229.384847	-0.032221	0.024249	22226.63045
-425.417492	-96.969186	-289.850935	-244.644102	-0.795184	0.024249	22210.60823
-434.573045	-112.228441	-293.665748	-269.821872	-0.032221	0.024249	22225.10453
-439.150821	-135.117323	-317.317593	-270.584835	-0.032221	0.024249	22225.86749
-426.180455	-127.487695	-278.406494	-259.140394	-0.032221	0.024249	22231.97119
-404.817498	-132.828435	-237.969468	-264.481133	1.493704	0.787212	22248.75637
-430.758231	-169.450646	-243.310208	-294.999642	0.730742	0.024249	22247.23045
-382.691579	-168.687683	-241.021319	-323.229264	0.730742	0.024249	22224.34156
-397.187871	-179.369162	-237.206506	-318.651487	0.730742	0.024249	22237.31193
-384.980467	-206.83582	-232.628729	-323.992226	0.730742	0.024249	22232.73415
-378.113803	-207.598783	-205.162071	-324.755189	-0.032221	-0.738714	22209.84527
-367.432324	-222.858038	-209.739847	-339.251481	-0.032221	0.787212	22132.78604
-364.380473	-231.250628	-158.621344	-333.910742	0.730742	-0.738714	22229.6823
-339.202703	-245.74692	-160.147269	-340.014444	-0.032221	0.024249	22214.42305
-353.698995	-254.13951	-157.858381	-359.088512	0.730742	0.787212	22224.34156
-339.202703	-262.5321	-147.939866	-365.955177	-0.795184	-0.738714	22210.60823
-336.913815	-277.028392	-117.421356	-370.532953	-0.032221	0.787212	22200.68972
-346.069368	-300.680237	-99.873213	-374.347767	-0.032221	0.024249	22206.03046
-322.417523	-309.072827	-93.006548	-372.058879	-0.032221	0.024249	22219.76379
-288.847162	-308.309864	-68.591741	-389.607022	-0.032221	0.024249	22212.89712
-290.373088	-312.887641	-51.806561	-414.021829	-0.032221	0.787212	22221.28971
-272.824945	-338.065411	-49.517672	-436.910711	-0.032221	-0.738714	22228.91934
-281.217535	-340.354299	-42.651008	-423.940345	-0.795184	-1.501676	22219.76379
-245.358286	-344.169113	-25.865828	-425.46627	0.730742	0.024249	22216.71194
-256.039765	-364.769107	-18.2362	-430.044047	-0.032221	-0.738714	22220.52675
-214.076814	-351.79874	4.652682	-455.221817	0.730742	-0.738714	22243.41563
-214.839777	-374.687622	11.519346	-433.095898	0.730742	-0.738714	22234.26008
-209.499038	-376.97651	21.437862	-446.829227	1.493704	0.024249	22212.13416
-201.106448	-388.420951	38.223042	-494.132917	0.730742	0.787212	22064.11939
-179.743491	-389.946877	46.615632	-475.058848	-0.032221	0.024249	22222.05268
-179.743491	-420.465386	66.452664	-461.325519	-0.032221	0.024249	22196.87491
-146.936093	-416.650573	75.608216	-455.221817	-0.795184	-1.501676	22218.23786
-140.069429	-418.176498	103.837838	-454.458854	-0.032221	-0.738714	22213.66009
-115.654621	-426.569088	119.860055	-461.325519	-0.795184	-0.738714	22218.23786
-91.239813	-432.67279	135.11931	-470.481072	-0.795184	-0.738714	22204.50453
-92.002776	-445.643157	139.697086	-462.088482	-0.795184	-0.738714	22190.00824
-79.03241	-450.220933	132.067459	-449.881078	-0.795184	0.787212	22206.79342
-62.247229	-457.850561	165.637819	-464.37737	-0.795184	0.787212	22190.7712
-50.802788	-470.820927	166.400782	-457.510705	-0.032221	-0.738714	22201.45268
-27.913906	-479.213517	186.237813	-457.510705	-0.032221	1.550175	22216.71194
-26.387981	-473.872778	215.99336	-456.747743	1.493704	-0.738714	22224.34156
-4.262061	-479.97648	228.200764	-426.229233	-0.032221	0.787212	22206.79342
12.523119	-475.398703	242.697056	-417.07368	-0.032221	0.024249	22225.10453
27.782373	-476.924629	271.68964	-424.703308	0.730742	0.787212	22232.73415
43.804591	-492.183884	238.119279	-433.85886	-0.795184	-0.738714	22174.74899
44.567554	-458.613523	209.126695	-473.532923	0.730742	-0.738714	22049.6231
69.745324	-466.243151	276.267416	-458.273668	-0.032221	-0.738714	22222.05268
80.426802	-478.450554	318.993329	-407.155165	0.730742	0.024249	22225.86749
97.974945	-473.109815	302.971112	-394.947761	0.730742	0.024249	22222.05268
113.997163	-482.265368	340.356286	-405.629239	0.730742	0.024249	22226.63045
118.574939	-492.183884	331.200733	-382.740357	-0.032221	0.024249	22196.11194
121.62679	-483.791294	340.356286	-376.636655	-0.795184	-0.738714	22199.92676
152.1453	-466.243151	343.408137	-381.214432	-0.795184	-2.264639	22215.18601
166.641592	-467.006113	376.978497	-379.688506	0.730742	0.024249	22206.79342
158.249001	-457.087598	361.719243	-356.036661	-0.032221	0.024249	22185.43046
184.952697	-457.850561	376.215535	-371.295916	-0.032221	0.787212	22214.42305
195.634176	-456.324635	372.400721	-349.169997	-1.558146	-2.264639	22180.85269
211.656393	-439.539455	370.111833	-369.769991	-0.795184	0.024249	22186.95639
220.811946	-434.961678	403.682193	-340.777407	-0.032221	0.787212	22192.29713
231.493424	-426.569088	418.941448	-338.488518	-0.032221	-0.738714	22193.06009
238.360089	-411.309834	431.148852	-311.02186	-0.032221	0.024249	22199.16379
265.826747	-404.443169	440.304405	-308.732972	-0.795184	-1.501676	22193.06009
258.19712	-406.732057	434.200703	-311.02186	-0.032221	0.024249	21922.97128
285.663779	-404.443169	429.622926	-304.155195	-0.795184	-1.501676	22200.68972
281.086002	-387.657989	436.489591	-291.184829	0.730742	0.024249	22206.79342
295.582294	-376.213548	467.0081	-278.214462	0.730742	0.787212	22211.3712
316.182288	-360.19133	421.993299	-259.140394	0.730742	0.024249	22212.89712
321.523027	-351.79874	470.059951	-245.407064	0.730742	0.024249	22208.31935
345.937835	-360.19133	479.978467	-208.784853	-0.032221	-0.738714	22223.5786
356.619313	-337.302448	471.585877	-198.866338	0.730742	-0.738714	22217.4749
358.145239	-334.250597	458.61551	-194.288561	-0.032221	-0.738714	22202.21564
352.804499	-309.072827	488.371057	-195.051524	-0.795184	0.024249	22197.63787
384.085972	-300.680237	483.030318	-175.214493	-0.795184	0.024249	22210.60823
386.37486	-291.524684	489.896983	-164.533014	-0.795184	-0.738714	22222.81564
388.663748	-287.70987	487.608094	-150.799685	-0.795184	-1.501676	22231.97119
394.004487	-273.213578	486.845132	-139.355244	-0.795184	-0.738714	22213.66009
393.241524	-276.265429	490.659945	-140.88117	-0.795184	0.787212	22206.03046
395.530413	-257.191361	467.771063	-146.221909	-0.795184	0.787212	22212.13416
403.923003	-241.932106	449.459957	-134.777468	-0.032221	-0.738714	22197.63787
426.811885	-236.591367	492.185871	-109.599697	-1.558146	-1.501676	22193.82305
422.234108	-208.361746	492.948833	-98.918219	-0.032221	0.787212	22201.45268
442.834102	-203.021006	491.422908	-81.370076	0.730742	0.787212	22216.71194
433.67855	-180.132124	476.163653	-52.377492	-0.032221	-0.738714	22223.5786
442.834102	-158.006205	488.371057	-40.170088	-0.032221	0.024249	22228.15638
449.700767	-139.695099	489.13402	-6.599728	0.730742	0.024249	22210.60823
429.863736	-129.776584	465.482175	4.081751	-0.795184	0.024249	22219.00082
453.515581	-111.465478	479.978467	30.785446	-0.795184	-0.738714	22247.23045
456.567432	-96.206223	477.689579	18.578043	-0.032221	-0.738714	22238.83786
454.278543	-81.709931	424.282187	17.052117	0.730742	0.787212	22235.02304
441.308177	-83.235857	463.956249	54.437291	-0.032221	0.787212	22238.83786
452.752618	-47.376608	455.563659	69.696546	-0.032221	0.787212	22228.15638
435.967438	-47.376608	455.563659	98.68913	-0.032221	-0.738714	22220.52675
445.122991	-40.509943	419.704411	122.340975	-0.032221	0.024249	22224.34156
436.7304	-11.517359	405.971081	105.555795	-1.558146	-0.738714	22222.81564
434.441512	-9.228471	415.889597	144.466894	-0.032221	0.024249	22219.76379
433.67855	-2.361807	412.837746	132.25949	0.730742	0.787212	22224.34156
438.256326	27.39374	392.237752	125.392826	-0.032221	0.787212	22168.64528
410.026705	20.527076	382.319237	174.222441	-0.795184	-1.501676	22190.00824
421.471146	51.808548	353.326653	158.963186	-1.558146	0.024249	22211.3712
413.841518	64.015952	354.089615	171.933553	-0.795184	-1.501676	22209.84527
406.974854	76.223355	380.030348	201.689099	-0.032221	0.024249	22204.50453
400.871152	100.638163	355.615541	218.47428	-0.795184	-1.501676	22216.71194
391.715599	117.423343	331.963696	219.237242	-0.032221	-0.738714	22230.44527
387.137823	122.00112	329.674808	213.896503	-0.032221	-0.738714	22213.66009
387.137823	140.312225	309.074814	243.65205	-0.032221	0.787212	22223.5786
380.271158	150.230741	318.230367	248.992789	-0.032221	-0.738714	22228.15638
374.167456	154.808517	284.660006	247.466864	1.493704	0.787212	22215.94897
378.745232	170.067772	312.126665	276.459448	0.730742	-0.738714	22247.99341
370.352642	190.667766	262.534087	283.326112	-0.032221	-1.501676	22248.75637
367.300791	208.215909	252.615571	283.326112	1.493704	0.024249	22228.91934
358.145239	207.452946	252.615571	315.370547	-0.795184	0.024249	22235.786
357.382276	224.238126	245.748907	313.081659	-0.032221	-0.738714	22238.07489
332.204506	231.867754	214.467435	345.126094	-0.032221	0.024249	22210.60823
319.997102	225.001089	234.304466	306.214994	-0.032221	-0.738714	22215.94897
330.67858	246.364046	191.578552	342.074243	-0.795184	-2.264639	22207.55638
323.811915	262.386263	189.289664	345.126094	-1.558146	-0.738714	22212.13416
310.841549	279.171443	165.637819	358.09646	-0.032221	0.024249	22222.81564
300.160071	272.304779	128.252645	357.333498	-0.795184	-1.501676	22209.84527
307.026735	305.875139	108.415614	371.066827	-0.032221	0.024249	22194.58602
307.789698	307.401065	75.608216	317.659435	-0.795184	-0.738714	22202.21564
294.819331	320.371431	94.682285	371.82979	-0.032221	-0.738714	22222.05268
282.611928	334.867723	96.20821	398.533485	-0.032221	0.024249	22209.08231
268.878598	338.682537	68.741552	397.00756	-0.032221	-0.738714	22221.28971
257.434157	363.860307	60.348962	390.140895	0.730742	0.787212	22233.49712
247.515642	366.149195	58.060073	402.348299	-0.795184	-0.738714	22220.52675
244.463791	369.201046	36.697117	414.555703	-0.032221	0.024249	22219.00082
239.123052	372.252897	19.148974	422.948293	-0.032221	-0.738714	22223.5786
239.123052	395.141779	1.600831	441.259399	1.493704	0.024249	22235.02304
222.337871	411.92696	-48.75471	437.444585	-0.032221	-0.738714	22238.07489
177.32307	398.19363	-92.243586	401.585336	0.730742	-0.738714	22209.84527
175.034182	408.112146	-101.399139	377.933492	0.730742	0.787212	22200.68972
163.589741	410.401034	-66.302853	436.681622	-0.032221	-1.501676	22200.68972
141.463821	404.297332	-92.243586	439.733473	-0.795184	-1.501676	22225.10453
130.782343	412.689922	-109.791729	421.422368	-0.032221	0.024249	22216.71194
118.574939	414.215848	-141.073201	442.785324	0.730742	0.024249	22213.66009
119.337902	413.452885	-138.02135	423.711256	-0.795184	0.024249	22225.10453
106.367535	428.71214	-153.280605	422.948293	-0.032221	-0.738714	22190.00824
95.686057	426.423252	-150.228754	432.103846	-0.795184	-0.738714	22206.03046
87.293467	418.793624	-170.065785	433.629771	-0.032221	0.024249	22202.21564
72.034212	443.971394	-223.473176	369.540901	-0.032221	0.024249	22206.03046
52.960144	433.289916	-223.473176	403.874225	-0.032221	0.787212	22189.24528
40.75274	437.10473	-180.747263	426.000144	0.730742	0.024249	22213.66009
34.649038	442.445469	-199.821332	439.733473	-0.032221	0.024249	22228.91934
27.782373	442.445469	-200.584294	442.022361	-0.032221	0.787212	22190.7712
33.886075	425.660289	-245.599096	448.889026	0.730742	0.024249	22223.5786
10.234231	431.763991	-214.317624	431.340883	-0.032221	-0.738714	22231.97119
-5.025024	432.526953	-246.362059	431.340883	-0.032221	0.787212	22186.95639
-13.417614	427.949177	-260.095388	427.526069	-0.032221	0.787212	22202.21564
-24.862055	445.49732	-295.191674	403.874225	-0.032221	-0.738714	22102.26753
-30.965757	429.475102	-253.991686	426.763107	-0.032221	-0.738714	22228.15638
-23.33613	423.371401	-292.902786	426.000144	-0.032221	0.024249	574.510941
-51.565751	432.526953	-319.606481	410.740889	0.730742	0.024249	46.540727
-72.928708	427.186214	-299.76945	405.40015	0.730742	0.787212	12.207404
-92.002776	420.31955	-312.739817	401.585336	-0.795184	-0.738714	9.918516
-81.321298	412.689922	-318.080556	399.296448	-0.795184	-0.738714	11.444441
-98.106478	413.452885	-354.702767	390.903858	-0.032221	0.787212	9.918516
-118.706472	415.741773	-375.302761	396.244597	0.730742	0.024249	9.155553
-119.469435	398.19363	-361.569432	385.563119	-0.032221	0.787212	10.681478
-143.884242	397.430668	-384.458314	374.118678	-0.032221	0.787212	9.918516
-135.491652	368.438084	-364.621283	379.459417	-0.795184	-2.264639	8.39259
-179.743491	395.904742	-453.887923	373.355715	-1.558146	0.024249	9.918516
-161.432385	373.778823	-406.584233	326.814988	-0.032221	-0.738714	8.39259
-178.980528	379.119562	-414.213861	345.126094	-0.795184	-2.264639	8.39259
-188.899044	374.541785	-400.480531	347.414982	-0.032221	1.550175	6676.686911
-192.713857	371.489934	-392.850904	339.022392	-0.032221	-1.501676	22125.15641
-218.654591	375.304748	-424.132376	326.052025	-0.032221	-0.738714	22048.09717
-231.624957	356.993642	-399.717569	306.977957	-0.032221	0.787212	22215.94897
-238.491622	352.415866	-426.421264	305.452032	0.730742	0.024249	22182.37861
-249.936063	351.652903	-417.265712	300.111292	0.730742	0.787212	22213.66009
-260.617541	330.289947	-433.287929	281.037224	0.730742	-1.501676	22194.58602
-271.299019	325.71217	-456.939774	196.34836	-0.032221	0.024249	22187.71935
-270.536057	328.001058	-427.94719	237.548348	0.730742	-0.738714	22212.13416
-288.0842	323.423282	-472.961991	190.244658	0.730742	0.024249	22219.76379
-291.899013	320.371431	-441.680519	218.47428	-0.032221	-0.738714	22216.71194
-300.291603	312.741804	-444.73237	225.340944	-0.032221	-1.501676	22202.21564
-303.343454	296.719586	-440.154594	207.792801	-0.032221	0.024249	22223.5786
-332.336038	293.667735	-447.784221	200.926137	-0.032221	0.024249	22228.15638
-336.913815	278.408481	-459.228662	179.56318	0.730742	0.787212	22212.89712
-336.150852	258.571449	-459.991625	178.037255	-0.795184	-1.501676	22221.28971
-349.884181	242.549232	-450.073109	142.940969	-0.795184	-0.738714	22208.31935
-369.721212	228.815903	-487.458283	98.68913	-0.032221	-0.738714	22199.92676
-349.884181	237.208493	-479.828656	64.355807	-0.032221	0.024249	22210.60823
-381.165653	192.956654	-516.450867	38.415074	-0.795184	-0.738714	22098.45271
-373.536026	199.823319	-443.206445	81.140987	-0.032221	-0.738714	22213.66009
-397.187871	199.060356	-459.228662	64.355807	-0.032221	0.787212	22225.86749
-388.795281	182.275176	-462.280513	68.17062	-0.032221	-0.738714	22231.97119
-419.31379	163.201107	-484.406432	46.807664	-0.795184	-0.738714	22210.60823
-387.269355	158.623331	-450.836072	40.703962	0.730742	-0.738714	22219.00082
-410.9212	150.230741	-433.287929	29.259521	-0.032221	0.024249	22230.44527
-409.395275	143.364076	-431.762004	39.940999	0.730742	-0.738714	22235.02304
-406.343424	134.208523	-402.76942	7.133601	0.730742	-0.738714	22239.60082
-415.498977	120.475194	-452.361998	2.555825	0.730742	-0.738714	22244.94156
-423.891567	100.638163	-412.687935	-32.540461	0.730742	-0.738714	22224.34156
-425.417492	101.401126	-411.924972	-13.466392	0.730742	1.550175	22225.86749
-452.121188	73.171504	-415.739786	-24.910833	-0.032221	-0.738714	22224.34156
-441.43971	71.645579	-405.058308	-48.562678	0.730742	-0.738714	22216.71194
-452.884151	55.623361	-375.302761	-50.851567	-0.795184	0.024249	22219.00082
-462.802666	50.282622	-366.910171	-79.844151	-0.032221	0.024249	22228.91934
-447.543412	28.156703	-368.436096	-92.814517	-0.795184	-1.501676	22221.28971
-468.906368	13.660411	-372.25091	-120.281176	-1.558146	-1.501676	22106.8453
-465.854517	-6.17662	-382.169426	-116.466362	0.730742	0.787212	22211.3712
-435.336008	-3.887732	-373.776836	-176.740418	-0.032221	0.024249	22193.06009
-466.61748	-28.30254	-424.895339	-200.392263	-0.795184	0.024249	22204.50453
-474.247107	-16.095136	-358.517581	-195.814487	-0.032221	-0.738714	22212.89712
-442.202672	-34.406242	-327.999071	-181.318195	-0.795184	-0.738714	22222.81564
-447.543412	-51.954384	-327.236109	-177.503381	-0.032221	-1.501676	22217.4749
-445.254523	-64.161788	-300.532413	-191.23671	-0.032221	0.024249	22225.10453
-436.098971	-72.554378	-296.717599	-201.155226	-0.032221	-0.738714	22226.63045
-442.965635	-93.917335	-288.325009	-230.14781	1.493704	0.024249	22215.18601
-434.573045	-89.339559	-288.325009	-223.281145	-0.795184	-0.738714	22245.70452
-432.284157	-101.546962	-276.880568	-238.5404	0.730742	0.024249	22251.80822
-449.069337	-134.35436	-307.399078	-259.903356	0.730742	0.024249	22223.5786
-417.787865	-146.561764	-259.332425	-266.770021	-0.032221	-0.738714	22234.26008
-409.395275	-139.695099	-244.07317	-287.370015	0.730742	0.024249	22241.12674
-412.447126	-174.028422	-253.991686	-288.89594	1.493704	1.550175	22218.23786
-410.158237	-182.421012	-217.369475	-289.658903	-0.032221	0.787212	22222.81564
-379.639728	-198.44323	-220.421326	-294.999642	-0.032221	-0.738714	22161.77862
-375.824914	-206.83582	-239.495394	-312.547785	-0.795184	-0.738714	22211.3712
-381.165653	-241.169143	-229.576878	-350.695922	-0.032221	0.787212	22225.10453
-375.824914	-238.880255	-179.9843	-336.19963	-0.795184	-0.738714	22226.63045
-370.484175	-246.509882	-172.354673	-338.488518	-0.032221	-0.738714	22193.82305
-352.936032	-253.376547	-159.384307	-363.666289	-1.558146	-0.738714	22203.74157
-359.802697	-252.613584	-154.043567	-370.532953	0.730742	0.024249	22221.28971
-323.943448	-281.606168	-130.391723	-391.132947	-0.032221	0.024249	22203.74157
-330.04715	-276.265429	-119.710244	-404.103314	-0.032221	0.024249	22220.52675
-317.076784	-286.946907	-97.584325	-372.058879	0.730742	0.787212	22233.49712
-308.684193	-291.524684	-86.902847	-382.740357	-0.032221	-0.738714	22216.71194
-286.558274	-311.361715	-60.962114	-387.318134	-0.032221	0.024249	22220.52675
-271.299019	-309.072827	-41.125082	-413.258867	-0.032221	-0.738714	22226.63045
-256.802727	-328.146895	-46.465822	-420.125531	-0.032221	-1.501676	22209.08231
-261.380504	-330.435783	-35.784343	-419.362568	-0.032221	-0.738714	22239.60082
-236.202733	-344.169113	-12.132498	-415.547755	-0.032221	0.024249	22240.36378
-236.965696	-371.635771	9.993421	-434.621823	1.493704	0.787212	22217.4749
-230.861994	-372.398734	-35.02138	-491.081066	-0.032221	-0.738714	22025.97125
-202.632373	-360.954293	23.72675	-439.1996	1.493704	0.024249	22230.44527
-193.47682	-392.998728	0.837868	-458.273668	-0.032221	0.024249	22201.45268
-191.950895	-397.576504	41.274893	-468.192184	-0.795184	-0.738714	22212.89712
-163.721273	-391.472802	45.85267	-462.088482	-0.032221	0.024249	22228.15638
-159.143497	-417.413535	67.215626	-455.98478	-0.032221	0.024249	22218.23786
-143.884242	-425.043163	83.237844	-448.355152	-0.795184	-0.738714	22207.55638
-131.676839	-429.620939	116.045241	-455.98478	-1.558146	-0.738714	22201.45268
-119.469435	-438.776492	122.148943	-453.695892	-0.032221	-0.738714	22209.84527
-109.550919	-440.302418	90.104508	-465.903295	-2.321109	-1.501676	22170.93417
-100.395366	-426.569088	151.141527	-486.503289	-0.032221	-0.738714	22211.3712
-83.610186	-441.828343	158.008192	-466.666258	-0.795184	-1.501676	22222.05268
-58.432416	-457.087598	141.985975	-485.740327	-0.032221	-0.738714	22199.16379
-34.017608	-466.243151	186.237813	-449.881078	-0.032221	-0.738714	22221.28971
-24.099093	-474.635741	214.467435	-433.85886	-0.032221	0.024249	22231.97119
-5.025024	-467.006113	240.408168	-436.910711	-0.032221	-0.738714	22214.42305
7.945342	-463.1913	258.719273	-413.258867	-0.032221	0.024249	22207.55638
38.463852	-472.346853	244.222981	-430.80701	0.730742	0.787212	22085.48235
36.174964	-473.109815	273.978528	-427.755159	-0.032221	-2.264639	22208.31935
61.352734	-476.161666	307.548888	-393.421835	0.730742	1.550175	22222.81564
56.774957	-465.480188	302.971112	-395.710724	1.493704	0.787212	22226.63045
75.086063	-454.79871	309.074814	-420.888494	-0.032221	0.024249	22199.92676
85.767541	-469.295002	318.993329	-410.207016	-0.032221	0.024249	22194.58602
94.160132	-467.769076	328.911845	-420.125531	-0.032221	-0.738714	22214.42305
121.62679	-472.346853	338.067398	-407.918127	-0.795184	-1.501676	22203.74157
127.730492	-465.480188	330.437771	-381.214432	-0.795184	-0.738714	22211.3712
139.174933	-492.183884	362.482205	-386.555171	0.730742	-0.738714	22206.79342
130.782343	-462.428337	346.459988	-388.081096	-0.795184	0.024249	22190.7712
153.671225	-466.243151	368.585907	-375.873692	-0.795184	0.787212	22186.19343
175.797144	-460.902411	377.74146	-373.584804	-0.032221	0.024249	22183.14158
185.71566	-450.983896	375.452572	-354.510736	-0.795184	-2.264639	22177.03787
205.552691	-450.220933	369.34887	-348.407034	-0.032221	0.787212	22182.37861
239.886014	-476.161666	353.326653	-424.703308	-0.032221	-0.738714	22209.84527
219.28602	-441.828343	339.593323	-360.614438	-0.032221	0.024249	22207.55638
243.700828	-419.702424	407.497007	-334.673705	-0.032221	-0.738714	22067.9342
251.330455	-418.176498	428.097001	-316.362599	-0.032221	0.024249	22218.23786
258.960083	-411.309834	415.126634	-318.651487	-0.032221	0.024249	22212.89712
267.352673	-392.998728	436.489591	-301.866307	0.730742	-1.501676	22212.89712
284.900816	-380.791324	452.511808	-287.370015	-0.032221	0.024249	22225.86749
287.952667	-390.70984	457.852548	-277.451499	-0.032221	-0.738714	22196.11194
301.685996	-376.213548	450.22292	-292.710754	0.730742	-0.738714	22212.89712
334.493394	-363.243181	447.934032	-256.088543	1.493704	0.024249	22220.52675
336.782282	-354.087628	462.430324	-243.118176	-0.795184	-0.738714	22203.74157
340.597096	-354.850591	493.711796	-240.066325	-0.795184	-1.501676	22193.06009
353.567462	-325.095044	463.193287	-214.125592	-0.032221	-0.738714	22224.34156
351.278574	-325.095044	470.822914	-192.762636	0.730742	0.024249	22230.44527
363.485978	-322.806156	485.319206	-169.873754	-0.032221	0.024249	22216.71194
387.900785	-314.413566	488.371057	-153.088573	0.730742	-1.501676	22225.86749
373.404493	-312.887641	446.408107	-160.718201	-1.558146	-1.501676	22207.55638
383.323009	-286.183945	480.74143	-149.27376	-0.795184	-0.738714	22197.63787
395.530413	-267.872839	470.059951	-148.510797	-1.558146	-2.264639	22205.2675
410.789667	-261.769137	465.482175	-163.770052	0.730742	0.787212	22145.7564
402.397077	-251.850622	447.171069	-121.807101	-0.032221	-0.738714	22190.00824
425.285959	-220.569149	494.474759	-135.54043	0.730742	1.550175	22227.39341
414.604481	-204.546932	470.059951	-92.051554	-0.032221	-0.738714	22230.44527
427.574848	-193.102491	489.896983	-76.7923	0.730742	-0.738714	22212.89712
438.256326	-183.946938	486.845132	-59.244157	-0.032221	-0.738714	22220.52675
431.389661	-174.028422	475.400691	-60.770082	-0.032221	-0.738714	22229.6823
441.308177	-148.850652	474.637728	-35.592312	1.493704	0.787212	22235.786
451.226692	-129.013621	502.867349	-1.258989	0.730742	-0.738714	22241.88971
451.989655	-137.406211	457.089585	-2.021951	0.730742	0.024249	22243.41563
444.360028	-119.095105	452.511808	8.659527	-0.032221	-0.738714	22224.34156
436.7304	-100.784	464.719212	27.733595	0.730742	0.787212	22229.6823
442.834102	-91.628447	448.696995	33.837297	-0.795184	-0.738714	22228.91934
451.226692	-75.606229	452.511808	34.60026	-0.032221	-0.738714	22219.00082
441.308177	-62.635863	438.015516	75.037285	-0.795184	0.787212	22220.52675
442.834102	-42.035869	447.934032	107.844683	-0.795184	-0.738714	22227.39341
435.204475	-27.539577	420.467373	110.133571	-0.032221	-0.738714	22219.00082
417.656332	-10.754397	399.86738	120.815049	-0.795184	-2.264639	22173.22306
422.997071	1.453007	409.022932	123.103937	-0.795184	0.024249	22202.21564
410.026705	9.845597	408.25997	139.889118	-0.032221	-0.738714	22208.31935
418.419295	24.341889	397.578491	168.881702	-0.032221	-0.738714	22202.97861
415.367444	35.78633	376.215535	145.99282	-0.032221	1.550175	22215.18601
395.530413	27.39374	362.482205	148.281708	1.493704	-0.738714	22216.71194
391.715599	68.593728	316.704441	133.022453	-0.032221	-1.501676	22214.42305
407.737816	84.615945	324.334069	147.518745	-0.032221	0.024249	22225.10453
403.16004	92.245573	365.534056	220.763168	-0.032221	0.024249	22228.91934
402.397077	105.215939	338.067398	232.207609	0.730742	0.024249	22215.18601
391.715599	125.05297	328.148882	255.096491	0.730742	-0.738714	22227.39341
387.900785	143.364076	322.04518	251.281677	0.730742	-0.738714	22254.86007
371.878568	159.386294	322.808143	275.696485	1.493704	0.024249	22232.73415
379.508195	173.882586	295.341485	260.43723	0.730742	0.787212	22238.83786
377.219307	190.667766	298.393336	272.644634	1.493704	0.024249	22244.17859
361.19709	192.193691	265.585938	278.748336	0.730742	0.787212	22219.76379
351.278574	203.638132	264.822975	290.192777	-1.558146	-0.738714	22220.52675
347.46376	208.978872	235.830391	275.696485	-0.795184	-0.738714	22215.94897
343.648947	231.104791	213.704472	324.5261	-0.032221	0.787212	22192.29713
351.278574	245.601083	217.519285	332.91869	-0.032221	-0.738714	22223.5786
340.597096	242.549232	203.785956	355.807572	-0.032221	-1.501676	22231.20823
326.863766	265.438114	181.660037	345.889057	-0.795184	0.024249	22193.82305
309.315623	277.645518	199.971143	349.70387	-0.795184	-0.738714	22202.21564
302.448959	275.35663	124.437832	331.392765	-0.795184	0.024249	22209.08231
301.685996	286.038108	123.674869	358.09646	-1.558146	-0.738714	22203.74157
296.345257	316.556617	77.134142	348.177945	-0.032221	-0.738714	22214.42305
300.160071	305.112176	100.785987	361.911274	0.730742	0.787212	22234.26008
302.448959	341.734388	57.297111	371.82979	0.730742	0.787212	22217.4749
283.37489	341.734388	61.111924	351.992759	-0.795184	0.024249	22222.05268
271.167487	344.023276	75.608216	402.348299	0.730742	0.787212	22229.6823
260.486008	365.386233	54.24526	409.977927	0.730742	-0.738714	22215.18601
263.537859	382.934376	51.193409	409.214964	1.493704	1.550175	22237.31193
238.360089	366.912158	29.830452	410.740889	-0.032221	-0.738714	22248.75637
223.863797	385.986226	-16.710275	411.503852	0.730742	0.787212	22198.40083
223.100834	382.171413	-16.710275	420.659405	-0.032221	-1.501676	22160.25269
201.737877	389.038077	-41.125082	415.318666	-0.032221	-0.738714	22217.4749
194.871213	400.482518	-60.199151	420.659405	0.730742	0.024249	22214.42305
184.189735	404.297332	-85.376921	432.866809	-0.032221	0.024249	22206.79342
164.352703	418.793624	-102.162101	432.866809	-1.558146	-1.501676	22224.34156
154.434188	412.689922	-105.213952	427.526069	-0.795184	0.024249	22227.39341
145.278635	418.030661	-130.391723	442.785324	-0.795184	0.024249	22190.00824
129.256417	413.452885	-138.784313	431.340883	-1.558146	0.024249	22208.31935
121.62679	415.741773	-129.62876	439.733473	-1.558146	-2.264639	22206.03046
115.523088	414.97881	-131.154685	427.526069	-0.795184	0.024249	22189.24528
95.686057	418.030661	-154.80653	420.659405	-0.795184	-1.501676	22205.2675
82.715691	430.238065	-168.539859	413.79274	-0.032221	-0.738714	22218.23786
63.641622	442.445469	-170.065785	411.503852	0.730742	-0.738714	22209.84527
62.878659	443.971394	-186.850965	416.081628	0.730742	0.787212	22212.89712
46.856442	428.71214	-206.687996	400.059411	0.730742	-0.738714	22230.44527
33.123113	437.10473	-199.058369	444.31125	-0.795184	-0.738714	22212.89712
27.782373	441.682506	-208.213922	435.155697	0.730742	0.787212	22207.55638
14.049044	441.682506	-212.028735	433.629771	1.493704	0.024249	22226.63045
11.760156	444.734357	-221.947251	439.733473	0.730742	0.024249	22113.71197
1.84164	419.556587	-239.495394	433.629771	-0.032221	-0.738714	22238.83786
-16.469465	432.526953	-263.147239	417.607554	0.730742	0.024249	22231.97119
-23.33613	434.052879	-253.228723	439.733473	-0.032221	0.787212	22209.84527
-33.254645	418.030661	-276.880568	420.659405	-0.795184	0.024249	22204.50453
-57.669453	431.763991	-290.613897	400.822374	1.493704	1.550175	67.140721
-68.350931	414.97881	-294.428711	419.896442	-0.032221	-0.738714	12.970367
-72.165745	415.741773	-324.184258	393.955709	-0.795184	-0.738714	12.207404
-83.610186	418.793624	-322.658332	406.163113	0.730742	-1.501676	11.444441
-97.343515	415.741773	-347.07314	407.689038	-0.795184	0.024249	9.155553
-106.499068	408.875109	-336.391662	397.00756	-1.558146	-1.501676	9.918516
-114.891658	399.719556	-369.962022	390.903858	-0.795184	-0.738714	8.39259
-139.306466	386.749189	-382.932388	372.592752	-0.795184	0.024249	9.155553
-145.410168	399.719556	-382.169426	396.244597	-0.032221	0.787212	9.155553
-145.410168	380.645487	-375.302761	367.252013	-0.795184	-1.501676	8.39259
-149.987944	388.275115	-379.880538	341.31128	-0.032221	0.024249	9.918516
-177.454603	376.830674	-362.332395	339.022392	0.730742	0.024249	9.918516
-195.002746	378.356599	-403.532382	323.000175	-0.032221	-0.738714	8.39259
-189.662007	373.01586	-402.006457	335.970541	-0.795184	-1.501676	19034.39436
-206.447187	369.964009	-395.139792	327.577951	-0.795184	0.024249	22166.3564
-210.262	373.01586	-403.532382	331.392765	1.493704	-0.738714	22224.34156
-229.336069	354.704754	-401.243494	327.577951	-0.032221	-0.738714	22196.87491
-260.617541	361.571419	-451.599035	284.852038	-0.032221	0.024249	22186.95639
-244.595324	341.734388	-413.450898	289.429814	-0.032221	-0.738714	22221.28971
-260.617541	345.549201	-443.969407	274.933522	-0.032221	0.787212	22203.74157
-275.876796	339.4455	-435.576817	265.015007	-0.032221	0.024249	22197.63787
-285.032349	321.134394	-435.576817	248.992789	-0.032221	0.024249	22220.52675
-280.454572	313.504766	-420.317563	222.289093	-0.032221	0.787212	22225.10453
-295.713827	308.164027	-470.673103	200.926137	-0.795184	-1.501676	22215.94897
-295.713827	303.586251	-448.547184	200.163174	-0.032221	-1.501676	22224.34156
-317.076784	286.801071	-463.043476	213.896503	-0.032221	-1.501676	22210.60823
-336.913815	282.986257	-449.310147	187.192807	-0.795184	-0.738714	22195.34898
-362.854548	260.097375	-456.939774	173.459478	-0.032221	0.787212	22207.55638
-347.595293	234.919605	-479.828656	162.015037	-0.032221	0.024249	22220.52675
-355.987883	250.941822	-478.302731	113.948385	-0.795184	0.024249	22098.45271
-358.276771	240.260344	-456.939774	132.25949	-0.795184	0.787212	22226.63045
-374.298989	212.793685	-440.917556	108.607645	-0.032221	-0.738714	22231.97119
-385.74343	202.87517	-434.813855	92.585428	-0.032221	0.787212	22213.66009
-401.002685	206.689983	-484.406432	77.326173	-0.032221	0.787212	22222.81564
-393.373057	200.586281	-443.969407	55.200254	-0.032221	0.024249	22228.91934
-384.217504	185.327027	-463.806439	54.437291	0.730742	-0.738714	22220.52675
-397.187871	174.645548	-459.228662	63.592844	1.493704	0.024249	22245.70452
-414.736014	165.489996	-436.33978	56.726179	-0.032221	0.024249	22246.46748
-409.395275	144.890002	-459.991625	29.259521	-0.032221	0.024249	22224.34156
-409.395275	122.764082	-414.213861	22.392856	-0.032221	-0.738714	22232.73415
-426.943418	118.949269	-433.287929	7.133601	0.730742	0.024249	22233.49712
-422.365641	106.741865	-414.213861	-4.31084	0.730742	0.024249	22209.84527
-427.70638	101.401126	-429.473115	-16.518243	-0.795184	-0.738714	22220.52675
-433.810082	91.48261	-418.028674	-15.755281	-0.032221	-0.738714	22229.6823
-433.810082	64.015952	-423.369414	-35.592312	0.730742	1.550175	22217.4749
-454.410076	66.30484	-390.562016	-43.984902	-0.795184	0.024249	22220.52675
-455.936002	54.860399	-384.458314	-60.007119	-0.795184	-1.501676	22126.68233
-475.773033	43.415958	-376.065724	-79.844151	-1.558146	0.024249	22201.45268
-468.906368	24.341889	-354.702767	-113.414511	-0.032221	0.787212	22194.58602
-458.987853	2.978933	-353.176842	-121.044138	-0.795184	-0.738714	22212.89712
-452.884151	-5.413658	-371.487947	-123.333027	-1.558146	0.024249	22207.55638
-453.647113	-3.124769	-367.673134	-132.488579	0.730742	1.550175	22215.94897
-457.461927	-18.384024	-382.169426	-176.740418	-0.032221	-0.738714	22228.91934
-446.780449	-29.828465	-337.154624	-194.288561	-0.032221	-1.501676	22220.52675
-436.861933	-36.69513	-329.524997	-173.688567	0.730742	0.024249	22218.23786
-446.017486	-57.295124	-334.102773	-216.41448	-0.032221	-1.501676	22225.10453
-440.676747	-62.635863	-299.76945	-187.421896	-0.032221	-0.738714	22249.51933
-427.70638	-64.161788	-293.665748	-205.733002	-0.795184	-2.264639	22235.02304
-454.410076	-104.598813	-297.480562	-224.044108	0.730742	-0.738714	22238.07489
-429.232306	-111.465478	-276.880568	-270.584835	0.730742	0.024249	22238.83786
-420.076753	-107.650664	-279.169456	-256.088543	1.493704	0.024249	22227.39341
-433.04712	-132.065472	-251.702798	-253.036692	-0.032221	0.024249	22225.86749
-429.232306	-144.272876	-240.258357	-271.347798	-0.032221	-0.738714	22228.91934
-422.365641	-156.480279	-270.776866	-304.918158	-0.032221	0.024249	22129.73418
-403.291573	-183.183975	-212.791698	-282.792239	-0.032221	0.787212	22225.10453
-417.787865	-192.339528	-234.917618	-300.340382	-0.032221	0.787212	22230.44527
-398.713796	-206.072857	-231.102804	-323.229264	-1.558146	0.787212	22199.92676
-387.269355	-216.754336	-206.687996	-320.177413	-0.032221	0.787212	22209.08231
-360.56566	-207.598783	-187.613928	-328.570003	-0.032221	-0.738714	22209.08231
-360.56566	-244.220994	-201.347257	-361.3774	-0.795184	-0.738714	22202.97861
-384.980467	-247.272845	-183.799114	-381.977394	-2.321109	-0.738714	22211.3712
-347.595293	-254.13951	-143.362089	-372.821842	-0.032221	-1.501676	22230.44527
-345.306405	-257.191361	-132.680611	-362.903326	-0.032221	-0.738714	22215.94897
-328.521225	-283.895057	-132.680611	-385.029245	0.730742	-0.738714	22222.81564
-336.150852	-279.31728	-133.443574	-386.555171	-0.795184	0.024249	22231.20823
-309.447156	-292.287647	-116.658393	-385.792208	-0.032221	-0.738714	22209.08231
-300.291603	-304.49505	-92.243586	-401.814426	1.493704	-0.738714	22223.5786
-281.217535	-311.361715	-58.673225	-402.577388	0.730742	0.024249	22250.2823
-281.217535	-326.62097	-41.888045	-401.814426	0.730742	0.787212	22228.91934
-268.247168	-335.776523	-29.680641	-410.969978	0.730742	1.550175	22217.4749
-267.484206	-346.458001	-51.043598	-423.940345	0.730742	0.787212	22056.48976
-244.595324	-365.532069	-14.421387	-421.651457	0.730742	0.024249	22219.00082
-241.543473	-364.769107	-10.606573	-413.258867	-0.032221	0.024249	22199.92676
-219.417553	-386.895026	16.097123	-436.147749	-0.032221	0.787212	22225.86749
-214.839777	-392.998728	26.015638	-446.829227	-0.795184	-0.738714	22221.28971
-189.662007	-407.49502	16.097123	-456.747743	-0.795184	0.024249	22188.48232
-169.062013	-404.443169	36.697117	-468.192184	-0.795184	-0.738714	22218.23786
-175.165715	-416.650573	48.141558	-465.903295	-1.558146	-0.738714	22199.92676
-144.647205	-413.598722	74.082291	-473.532923	-0.795184	0.787212	22200.68972
-146.936093	-418.939461	84.763769	-468.192184	-0.032221	0.024249	22196.11194
-109.550919	-437.250567	100.023024	-435.384786	-0.795184	0.024249	22212.13416
-114.128696	-438.013529	139.697086	-439.1996	0.730742	0.787212	22215.18601
-81.321298	-442.591306	128.252645	-459.799594	-0.032221	0.024249	22198.40083
-72.928708	-455.561672	148.089676	-459.799594	-0.795184	-1.501676	22225.10453
-67.587969	-461.665374	167.163745	-452.932929	-0.032221	-0.738714	22217.4749
-61.484267	-461.665374	155.719304	-484.214401	-0.032221	0.024249	22216.71194
-40.12131	-453.272784	182.423	-461.325519	-0.032221	0.787212	22215.94897
-0.447248	-470.057964	97.734136	-532.281054	0.730742	-0.738714	22084.71938
9.471268	-459.376486	260.245199	-409.444053	-0.032221	0.024249	22219.76379
27.782373	-459.376486	251.089646	-400.2885	0.730742	0.024249	22238.07489
31.597187	-483.028331	277.030379	-424.703308	0.730742	-0.738714	22212.89712
36.937926	-484.554256	296.104447	-412.495904	-0.795184	-0.738714	22212.89712
40.75274	-479.213517	283.134081	-407.155165	-0.795184	0.024249	22190.7712
64.404585	-477.687592	295.341485	-417.07368	-0.032221	0.024249	22193.82305
81.189765	-474.635741	305.26	-416.310718	-0.032221	0.787212	22210.60823
96.44902	-476.924629	318.230367	-401.051463	0.730742	0.024249	22215.94897
95.686057	-463.954262	338.067398	-399.525537	-0.032221	0.024249	22193.06009
111.708275	-482.265368	331.200733	-415.547755	-0.795184	0.024249	22193.06009
123.915678	-473.109815	347.985913	-396.473686	-0.795184	-0.738714	22200.68972
149.093449	-466.243151	342.645174	-394.947761	-0.032221	0.024249	22165.59343
156.723076	-463.1913	366.297019	-382.740357	-0.795184	0.024249	22191.53417
172.745293	-471.58389	360.193317	-368.244065	-0.795184	-0.738714	22200.68972
186.478623	-446.406119	370.874796	-381.977394	-0.032221	0.024249	22199.16379
200.211952	-443.354269	379.267386	-349.169997	-0.032221	-0.738714	22199.92676
192.582325	-449.45797	367.059982	-361.3774	0.730742	0.024249	21888.63796
220.048983	-414.361685	400.630342	-352.98481	0.730742	-0.738714	22210.60823
243.700828	-429.620939	384.608125	-363.666289	0.730742	0.024249	22200.68972
257.434157	-400.628355	405.971081	-334.673705	1.493704	0.024249	22230.44527
270.404524	-412.835759	429.622926	-326.281115	-0.032221	-0.738714	22222.05268
274.9823	-400.628355	442.593293	-312.547785	0.730742	0.024249	22206.03046
281.086002	-383.080212	431.911815	-285.84409	-0.032221	-0.738714	22225.86749
290.241555	-380.791324	437.252554	-290.421866	-0.032221	0.024249	22225.10453
296.345257	-370.872809	452.511808	-279.740388	-0.795184	0.024249	22200.68972
312.367474	-376.97651	465.482175	-270.584835	-0.032221	0.024249	22209.08231
321.523027	-357.902442	464.719212	-235.488549	-0.032221	-0.738714	22223.5786
334.493394	-360.19133	478.452541	-233.199661	-0.032221	0.787212	22218.23786
349.752648	-341.117262	449.459957	-204.970039	0.730742	-0.738714	22225.86749
358.908201	-339.591336	485.319206	-193.525598	-0.032221	0.024249	22230.44527
358.145239	-328.146895	477.689579	-184.370046	-0.795184	0.787212	22196.87491
368.826717	-317.465417	430.385889	-182.84412	-0.795184	0.024249	22209.84527
369.58968	-297.628386	483.793281	-161.481163	-0.795184	0.787212	22213.66009
409.263742	-308.309864	465.482175	-156.140424	-0.032221	0.024249	22180.08972
390.189674	-295.339498	483.030318	-153.088573	-0.795184	0.024249	22207.55638
406.974854	-261.769137	495.237722	-124.095989	-0.032221	0.024249	22235.02304
404.685966	-249.561733	492.948833	-114.940436	-0.032221	0.024249	22216.71194
418.419295	-228.198777	479.978467	-112.651548	-0.032221	0.024249	22222.05268
410.789667	-218.280261	501.341424	-92.051554	0.730742	0.024249	22227.39341
433.67855	-213.702485	475.400691	-96.629331	0.730742	0.787212	22213.66009
431.389661	-193.102491	471.585877	-68.39971	0.730742	0.024249	22245.70452
439.019289	-176.317311	499.052535	-64.584896	0.730742	0.024249	22250.2823
439.019289	-174.791385	460.141436	-34.829349	0.730742	-1.501676	22228.15638
447.411879	-141.983987	491.422908	-31.777498	-0.032221	0.787212	22232.73415
439.782251	-138.932136	480.74143	1.0299	0.730742	0.024249	22237.31193
454.278543	-123.672882	465.482175	16.289154	-0.032221	0.024249	22206.03046
445.885953	-103.072888	460.904399	7.133601	-0.795184	-0.738714	22219.00082
449.700767	-92.39141	445.645144	37.652111	-0.032221	-0.738714	22230.44527
439.019289	-70.26549	448.696995	40.703962	-0.032221	-1.501676	22212.13416
435.204475	-57.295124	458.61551	48.333589	-1.558146	-0.738714	22220.52675
428.33781	-60.346975	414.363672	65.881732	-2.321109	-1.501676	22143.46751
435.967438	-49.665496	419.704411	91.059503	-0.795184	0.024249	22197.63787
435.967438	-19.146987	406.734044	110.133571	-0.795184	-0.738714	22202.97861
437.493363	1.453007	423.519224	123.8669	-0.795184	-0.738714	22215.18601
439.019289	7.556709	401.393305	154.38541	-0.032221	0.024249	22208.31935
426.048922	28.919666	410.548858	164.303925	-0.795184	-1.501676	22211.3712
416.130407	47.993734	389.948864	152.859484	-0.032221	-0.738714	22226.63045
419.182258	43.415958	372.400721	158.963186	-0.032221	0.787212	22225.10453
417.656332	70.882616	395.289603	212.370578	0.730742	0.787212	22216.71194
408.500779	68.593728	341.882212	181.852068	0.730742	-0.738714	22225.10453
411.55263	94.534461	364.008131	206.266876	-0.032221	0.787212	22241.88971
395.530413	118.186306	323.571106	226.86687	0.730742	-0.738714	22240.36378
394.004487	127.341859	329.674808	212.370578	0.730742	0.024249	22242.65267
394.004487	127.341859	329.674808	249.755752	1.493704	0.024249	22239.60082
390.189674	137.260374	296.86741	254.333528	-0.032221	-0.738714	22226.63045
371.115605	157.860368	286.948895	268.82982	-0.032221	-0.738714	22228.15638
346.700798	175.408511	298.393336	255.859454	-0.795184	-1.501676	22224.34156
365.011903	173.119623	256.430385	292.481665	-0.795184	-0.738714	22206.03046
364.24894	196.008505	271.68964	290.95574	0.730742	0.787212	22210.60823
345.937835	218.897387	261.771124	305.452032	-0.032221	-0.738714	22231.97119
344.411909	220.423313	234.304466	314.607584	-0.032221	-1.501676	22215.18601
341.360058	219.66035	222.860025	326.814988	-0.032221	0.787212	22204.50453
336.782282	246.364046	199.20818	323.000175	-0.795184	0.024249	22213.66009
336.782282	252.467748	212.178546	331.392765	0.730742	0.024249	22196.11194
332.204506	268.489965	177.845223	326.052025	0.730742	0.024249	22212.13416
322.28599	274.593667	189.289664	339.785355	-0.795184	-0.738714	22226.63045
315.419325	292.904773	124.437832	369.540901	-0.032221	0.024249	22214.42305
316.945251	304.349214	138.171161	364.200162	-1.558146	-1.501676	22220.52675
308.552661	315.030692	106.126726	380.22238	-0.032221	0.787212	22231.20823
291.004518	308.164027	96.20821	380.985343	-0.032221	0.024249	22215.18601
272.693412	344.786239	80.948956	389.377933	-0.032221	-0.738714	22215.18601
266.58971	349.364015	33.645266	397.00756	0.730742	0.787212	22249.51933
260.486008	340.971425	35.171191	423.711256	-0.032221	0.787212	22233.49712
258.19712	370.726972	11.519346	392.429784	1.493704	0.024249	22214.42305
257.434157	373.778823	48.141558	419.896442	-0.795184	0.024249	22227.39341
235.308238	373.778823	21.437862	410.740889	0.730742	0.024249	22207.55638
204.789728	370.726972	-2.976946	427.526069	0.730742	0.787212	22208.31935
197.923064	384.460301	-44.939896	435.91866	-0.795184	0.024249	22220.52675
183.426772	396.667705	-57.910263	429.051995	-0.795184	-0.738714	22219.00082
178.848995	413.452885	-51.806561	427.526069	-0.795184	0.024249	22215.94897
182.663809	402.008444	-77.747294	438.970511	-0.795184	-0.738714	22202.97861
146.80456	410.401034	-100.636176	435.91866	-0.795184	-0.738714	22193.82305
139.174933	398.19363	-124.288021	404.637187	-0.795184	-0.738714	22197.63787
112.471237	427.186214	-214.317624	334.444616	-0.032221	0.024249	22183.90454
117.811976	417.267699	-144.125052	438.207548	-0.032221	-0.738714	22213.66009
107.893461	421.082512	-121.999132	442.785324	-0.795184	-0.738714	22206.79342
107.893461	423.371401	-132.680611	433.629771	-0.795184	-0.738714	22223.5786
88.05643	425.660289	-166.250971	448.126063	-0.032221	0.024249	22221.28971
89.582355	431.763991	-151.754679	422.948293	-0.032221	1.550175	22217.4749
59.063846	440.919544	-167.013934	427.526069	-0.032221	-0.738714	22225.86749
56.774957	437.867693	-189.139853	424.474219	-0.032221	1.550175	22196.11194
48.382367	439.393618	-206.687996	406.926076	1.493704	1.550175	22201.45268
46.093479	437.10473	-231.865767	415.318666	-0.032221	0.024249	22112.949
32.36015	446.260283	-217.369475	454.992728	-0.032221	-0.738714	22242.65267
10.234231	437.867693	-245.599096	422.18533	0.730742	0.787212	22215.94897
4.130529	429.475102	-221.947251	442.785324	-0.032221	0.024249	22222.81564
-11.891689	420.31955	-259.332425	436.681622	-0.795184	-1.501676	22220.52675
-42.410198	418.030661	-270.776866	432.866809	0.730742	1.550175	22179.32676
-22.573167	418.793624	-289.087972	426.763107	0.730742	0.024249	22213.66009
-40.884273	428.71214	-271.539829	419.896442	-1.558146	-0.738714	205.999939
-58.432416	418.793624	-296.717599	413.79274	0.730742	0.024249	14.496292
-64.536118	418.030661	-295.954636	402.348299	-0.032221	-0.738714	11.444441
-78.269447	413.452885	-309.687966	410.740889	-0.795184	-0.738714	12.207404
-120.99536	389.80104	-350.887954	384.037193	-0.795184	0.024249	10.681478
-85.899074	414.97881	-354.702767	342.074243	-1.558146	-0.738714	9.155553
-109.550919	406.58622	-353.939804	389.377933	-0.795184	-0.738714	10.681478
-115.654621	395.904742	-360.806469	390.903858	0.730742	1.550175	9.918516
-127.099062	392.852891	-388.273128	368.014976	0.730742	0.787212	8.39259
-142.358317	376.830674	-377.591649	365.726088	-0.032221	0.787212	11.444441
-155.328683	389.80104	-410.399047	354.281647	-1.558146	-0.738714	8.39259
-160.669423	371.489934	-379.117575	348.177945	-0.795184	0.024249	7.629627
-169.824975	385.986226	-389.03609	343.600168	0.730742	0.024249	11.444441
-178.980528	374.541785	-378.354612	350.466833	2.256667	0.024249	9.155553
-180.506454	367.675121	-419.5546	346.652019	1.493704	0.787212	21903.89721
-185.08423	381.40845	-438.628668	313.081659	-0.795184	0.024249	22185.43046
-216.365702	363.860307	-421.080525	303.926106	-0.032221	-1.501676	22205.2675
-239.254584	365.386233	-402.006457	299.34833	-0.795184	-0.738714	22204.50453
-249.1731	353.178829	-425.658302	299.34833	-0.032221	0.024249	22199.16379
-252.224951	338.682537	-438.628668	289.429814	-0.032221	0.787212	22209.84527
-259.854578	344.786239	-422.606451	265.777969	0.730742	0.787212	22218.23786
-271.299019	333.341798	-448.547184	255.096491	0.730742	0.024249	22227.39341
-278.928647	319.608468	-421.843488	243.65205	0.730742	-0.738714	22222.05268
-298.765678	308.92699	-449.310147	211.607615	-0.795184	0.787212	22199.16379
-301.054566	299.771437	-472.199029	183.377994	-0.032221	0.024249	22207.55638
-303.343454	286.038108	-484.406432	166.592813	-0.032221	0.024249	22203.74157
-326.232336	295.956624	-476.776805	155.148372	-0.032221	-0.738714	22206.79342
-317.839746	276.119592	-459.228662	174.222441	-0.795184	-0.738714	22132.78604
-335.387889	257.045524	-468.384215	179.56318	-0.032221	0.024249	22228.15638
-353.698995	250.941822	-453.12496	140.65208	-0.032221	0.024249	22219.00082
-349.884181	250.941822	-450.073109	142.178006	0.730742	-0.738714	22225.10453
-373.536026	234.919605	-426.421264	104.029869	-0.795184	-0.738714	22228.15638
-372.773063	213.556648	-448.547184	106.318757	-0.032221	0.787212	22212.89712
-372.010101	215.082573	-448.547184	88.007652	1.493704	0.024249	22241.88971
-388.032318	205.164058	-457.702737	59.77803	2.256667	0.787212	22254.09711
-406.343424	199.823319	-479.065693	68.17062	0.730742	-1.501676	22227.39341
-398.713796	178.460362	-456.939774	25.444707	-0.032221	-1.501676	22232.73415
-401.002685	162.438145	-452.361998	42.99285	0.730742	0.024249	22240.36378
-413.973051	158.623331	-439.391631	52.148403	-1.558146	-1.501676	22214.42305
-410.158237	138.7863	-434.050892	37.652111	-0.032221	-0.738714	22220.52675
-421.602679	111.319641	-415.739786	17.052117	0.730742	0.024249	22229.6823
-420.839716	118.949269	-442.443482	0.266937	-0.032221	-1.501676	22213.66009
-434.573045	96.060386	-432.524966	-17.281206	-0.032221	-0.738714	22219.76379
-426.943418	85.378908	-423.369414	-14.229355	-0.032221	-0.738714	22232.73415
-449.069337	73.934467	-435.576817	-41.696014	-0.795184	0.024249	22123.63048
-441.43971	41.127069	-453.12496	-69.925635	-0.032221	0.787212	22206.03046
-471.195256	64.778914	-435.576817	-114.940436	-0.795184	0.024249	22203.74157
-458.22489	31.971517	-367.673134	-117.229325	-0.795184	-0.738714	22202.97861
-462.039704	41.127069	-364.621283	-93.57748	-0.032221	0.024249	22215.18601
-463.565629	32.734479	-377.591649	-114.940436	-0.032221	0.024249	22227.39341
-451.358225	19.764113	-359.280544	-130.199691	-0.032221	0.024249	22217.4749
-453.647113	-6.17662	-355.46573	-128.673766	-0.795184	-0.738714	22216.71194
-463.565629	-29.065502	-372.25091	-132.488579	0.730742	0.787212	22231.20823
-449.069337	-16.095136	-337.154624	-148.510797	-0.032221	-0.738714	22219.76379
-436.861933	-41.272906	-324.184258	-160.718201	1.493704	0.787212	22242.65267
-446.017486	-31.354391	-339.443512	-180.555232	0.730742	0.024249	22247.99341
-457.461927	-67.976602	-334.102773	-241.592251	0.730742	-0.738714	22237.31193
-428.469343	-81.709931	-298.243525	-201.155226	-0.795184	-0.738714	22228.91934
-433.810082	-76.369192	-293.665748	-223.281145	-0.795184	-0.738714	22235.786
-453.647113	-109.17659	-268.487978	-233.962623	-1.558146	-2.264639	22219.76379
-442.965635	-119.858068	-279.932419	-240.066325	0.730742	0.024249	22217.4749
-458.22489	-145.035838	-281.458344	-229.384847	-0.032221	0.024249	22159.48973
-433.810082	-162.583981	-236.443543	-263.71817	-0.032221	0.787212	22228.15638
-429.995269	-150.376578	-272.302792	-272.11076	-0.032221	-0.738714	22215.94897
-418.550828	-171.739534	-238.732431	-280.50335	-0.795184	0.024249	22206.03046
-395.661945	-180.895087	-226.525027	-310.258897	-0.795184	-0.738714	22209.08231
-407.106387	-207.598783	-244.836133	-327.80704	-1.558146	0.024249	22192.29713
-384.980467	-203.021006	-228.050953	-325.518152	-0.032221	0.024249	22215.94897
-400.239722	-227.435814	-237.969468	-365.192214	-0.032221	0.787212	22224.34156
-366.669361	-222.095075	-190.665779	-330.095928	1.493704	0.787212	22217.4749
-357.513809	-235.828404	-176.169487	-343.829258	-0.032221	-1.501676	22224.34156
-356.750846	-238.880255	-173.117636	-350.695922	-0.032221	0.024249	22231.97119
-343.780479	-249.561733	-156.332456	-362.140363	0.730742	-0.738714	22215.18601
-329.284187	-258.717286	-118.947282	-349.932959	-0.032221	0.024249	22216.71194
-320.128635	-268.635802	-109.028766	-360.614438	0.730742	0.024249	22243.41563
-315.550858	-281.606168	-96.821362	-368.244065	0.730742	0.024249	22231.97119
-308.684193	-316.702454	-112.080617	-379.688506	0.730742	0.024249	22201.45268
-290.373088	-302.206162	-99.873213	-414.021829	1.493704	0.024249	22225.86749
-279.691609	-312.887641	-117.421356	-470.481072	0.730742	0.024249	22068.69717
-267.484206	-336.539485	-41.125082	-415.547755	-0.032221	0.787212	22222.05268
-257.56569	-334.250597	-41.888045	-410.207016	0.730742	0.024249	22218.23786
-255.276802	-354.087628	-28.154716	-408.68109	-0.032221	-0.738714	22212.13416
-237.728659	-370.872809	-5.265834	-417.07368	-0.032221	1.550175	22220.52675
-223.99533	-368.58392	1.600831	-448.355152	-1.558146	0.024249	22197.63787
-225.521255	-381.554287	9.993421	-444.540339	-0.795184	-0.738714	22212.89712
-209.499038	-394.524653	18.386011	-457.510705	-0.795184	0.024249	22196.87491
-198.817559	-396.050579	-4.502871	-480.399587	-0.795184	0.787212	22204.50453
-178.217565	-399.865393	55.008223	-492.606991	-0.795184	-1.501676	22192.29713
-175.928677	-392.998728	29.067489	-488.029215	-0.795184	-1.501676	22205.2675
-152.276832	-406.732057	78.660067	-488.792178	-0.795184	0.787212	22225.10453
-137.017578	-421.991312	106.889689	-462.851444	0.730742	0.024249	22210.60823
-111.076845	-425.043163	122.911906	-439.962562	-0.032221	0.787212	22215.18601
-105.736105	-436.487604	140.460049	-439.962562	0.730742	0.024249	22228.91934
-69.876857	-430.383902	121.385981	-441.488488	0.730742	0.787212	22220.52675
-75.217596	-450.220933	137.408198	-459.036631	0.730742	-0.738714	22204.50453
-60.721304	-452.509821	161.823006	-469.718109	0.730742	-1.501676	22070.22309
-29.439832	-461.665374	186.237813	-457.510705	0.730742	0.787212	22228.91934
-31.72872	-466.243151	202.260031	-415.547755	1.493704	-0.738714	22219.76379
-6.55095	-475.398703	226.674838	-428.518121	1.493704	0.787212	22221.28971
-6.55095	-495.235735	230.489652	-443.777376	1.493704	0.024249	22221.28971
16.337932	-478.450554	250.326683	-433.095898	-0.032221	0.024249	22186.19343
42.278665	-480.739443	270.926677	-423.177382	-0.032221	-0.738714	22210.60823
35.412001	-474.635741	277.030379	-393.421835	-0.032221	0.024249	22219.76379
46.856442	-477.687592	278.556304	-405.629239	-0.032221	0.024249	22202.97861
66.693473	-491.420921	321.282218	-428.518121	-0.032221	0.024249	22209.84527
70.508287	-476.161666	299.156298	-423.940345	-1.558146	-0.738714	22193.82305
88.05643	-479.213517	328.148882	-404.866276	0.730742	0.787212	22173.98602
106.367535	-476.924629	328.148882	-426.992196	-0.032221	0.024249	22148.80825
119.337902	-479.213517	325.097031	-411.732941	-0.032221	0.024249	22190.00824
133.834194	-468.532039	336.541472	-383.50332	-0.032221	0.024249	22186.95639
130.782343	-454.79871	317.467404	-412.495904	-0.795184	-0.738714	22201.45268
169.693443	-458.613523	366.297019	-369.007028	-0.032221	0.024249	22215.94897
190.293436	-460.139449	378.504423	-362.903326	0.730742	0.024249	8090.456862
191.819362	-453.272784	393.000715	-344.59222	-0.032221	0.787212	22163.30454
197.160101	-442.591306	375.452572	-360.614438	0.730742	0.024249	22208.31935
216.997132	-432.67279	394.52664	-331.621854	1.493704	0.024249	22224.34156
229.967499	-428.857977	396.052566	-333.910742	0.730742	1.550175	22212.13416
255.145269	-418.176498	407.497007	-336.19963	0.730742	0.024249	22174.74899
236.834163	-395.287616	416.65256	-341.540369	-0.032221	0.024249	22219.76379
274.9823	-414.361685	418.178485	-323.992226	0.730742	0.024249	22209.84527
275.745263	-394.524653	415.889597	-309.495934	0.730742	0.024249	22213.66009
287.952667	-392.998728	429.622926	-298.814456	0.730742	0.024249	22215.94897
297.871182	-385.369101	449.459957	-288.89594	0.730742	1.550175	22216.71194
307.789698	-388.420951	452.511808	-273.636686	-0.032221	0.024249	22226.63045
324.574878	-383.080212	479.215504	-239.303363	-0.032221	0.024249	22226.63045
337.545245	-368.58392	454.800697	-229.384847	-0.795184	-0.738714	22215.94897
333.730431	-361.717256	462.430324	-220.992257	-0.795184	-0.738714	22205.2675
349.752648	-344.932075	464.719212	-221.75522	0.730742	0.024249	22215.18601
361.19709	-319.754305	449.459957	-206.495965	-0.032221	0.787212	22201.45268
353.567462	-326.62097	426.571075	-224.044108	0.730742	0.024249	22134.31196
378.745232	-309.072827	473.874765	-184.370046	-0.795184	-1.501676	22212.13416
394.76745	-291.524684	488.371057	-150.036722	-0.032221	-0.738714	22216.71194
393.241524	-282.369131	485.319206	-149.27376	-0.032221	-1.501676	22222.81564
397.819301	-266.346914	501.341424	-131.725617	-0.795184	-0.738714	22228.91934
410.026705	-248.035808	482.267355	-108.073772	0.730742	0.024249	22209.84527
421.471146	-251.850622	486.845132	-139.355244	0.730742	0.024249	22221.28971
429.863736	-222.858038	482.267355	-98.155256	0.730742	0.024249	22251.80822
421.471146	-217.517298	505.9192	-87.473778	0.730742	-0.738714	22232.73415
428.33781	-206.83582	473.874765	-86.710815	-0.032221	-0.738714	22234.26008
432.152624	-180.895087	481.504392	-71.45156	0.730742	0.787212	22241.88971
441.308177	-171.739534	490.659945	-73.740449	-0.032221	0.024249	22222.81564
448.937804	-159.53213	458.61551	-56.955268	0.730742	-0.738714	22215.18601
436.7304	-136.643248	479.978467	-11.177504	0.730742	-1.501676	22227.39341
446.648916	-133.591397	478.452541	6.370639	-0.032221	0.787212	22223.5786
450.46373	-108.413627	457.852548	6.370639	0.730742	1.550175	22220.52675
439.019289	-103.835851	448.696995	17.81508	-0.795184	-0.738714	22226.63045
414.604481	-105.361776	450.985883	14.763229	-1.558146	0.024249	22156.43788
434.441512	-88.576596	444.882181	30.022484	-1.558146	0.024249	22195.34898
442.07114	-57.295124	425.04515	55.963217	-0.032221	-0.738714	22201.45268
442.834102	-45.08772	427.334038	59.015068	1.493704	0.787212	22215.18601
439.782251	-25.250689	422.756262	71.985434	-0.795184	-0.738714	22204.50453
431.389661	7.556709	375.452572	98.68913	1.493704	0.024249	22219.76379
424.522997	-6.939583	375.452572	74.274322	0.730742	-0.738714	22228.91934
429.100773	18.238187	416.65256	155.148372	-0.032221	0.024249	22214.42305
428.33781	27.39374	408.25997	166.592813	-0.795184	0.024249	22225.10453
421.471146	37.312256	404.445156	168.881702	-0.032221	-0.738714	22228.15638
420.708183	59.438175	385.371088	192.533547	-0.032221	-0.738714	22236.54897
420.708183	64.015952	374.689609	200.926137	-0.032221	-1.501676	22245.70452
411.55263	82.327057	345.697025	207.792801	-0.032221	-1.501676	22240.36378
397.056338	108.26779	367.059982	212.370578	0.730742	0.787212	22225.86749
404.685966	113.608529	338.830361	234.496497	1.493704	0.024249	22238.07489
399.345226	125.05297	337.304435	247.466864	0.730742	-0.738714	22232.73415
371.878568	134.971486	325.859994	252.807603	0.730742	-0.738714	22212.13416
377.98227	134.971486	295.341485	268.066857	-0.032221	0.787212	22212.89712
372.641531	169.304809	307.548888	270.355746	-0.795184	-0.738714	22212.13416
378.745232	193.719617	280.845193	290.95574	-0.795184	0.024249	22213.66009
365.774866	188.378878	257.956311	276.459448	-0.795184	0.024249	22219.00082
355.093388	179.986288	251.852609	286.377963	-0.795184	-0.738714	22209.84527
349.752648	204.401095	238.882242	298.585367	-1.558146	-0.738714	22197.63787
348.989686	224.238126	219.045211	314.607584	-0.795184	0.024249	22207.55638
336.782282	222.712201	195.393366	305.452032	-0.795184	0.024249	22219.76379
339.07117	251.704785	181.660037	329.866839	-0.032221	0.787212	22215.18601
346.700798	264.675151	179.371149	309.266845	-0.032221	0.787212	22222.05268
328.389692	266.96404	148.089676	308.503883	-0.032221	0.024249	22229.6823
320.760064	279.171443	172.504484	358.09646	-0.032221	0.024249	22219.76379
315.419325	290.615884	141.223012	366.489051	-0.032221	0.024249	22218.23786
301.685996	309.689953	132.830422	375.644603	1.493704	0.024249	22225.10453
293.293406	328.764021	96.971173	387.089044	-0.032221	0.024249	22241.88971
296.345257	328.001058	103.074875	403.874225	1.493704	0.787212	22234.26008
280.323039	347.83809	64.163775	383.274231	-0.032221	-1.501676	22215.94897
258.19712	358.519568	61.874887	403.111262	-0.032221	0.024249	22126.68233
264.300822	363.097344	51.193409	389.377933	-0.032221	-0.738714	22204.50453
257.434157	355.467717	16.860086	391.666821	-0.795184	0.024249	22187.71935
242.937865	373.778823	10.756384	406.163113	-0.032221	0.024249	22223.5786
233.01935	380.645487	16.097123	421.422368	-0.032221	0.787212	22218.23786
219.28602	374.541785	-9.080647	425.237181	-0.032221	-0.738714	22221.28971
208.604542	395.904742	-39.599157	420.659405	-0.032221	-0.738714	22215.94897
188.004548	395.904742	-64.776927	434.392734	-0.032221	0.024249	22191.53417
173.508256	414.215848	-88.428772	421.422368	-0.795184	-1.501676	22202.21564
158.249001	408.112146	-130.391723	399.296448	-0.795184	-0.738714	22169.40825
148.330486	418.793624	-106.739878	422.948293	0.730742	0.787212	22200.68972
139.174933	409.638071	-121.23617	422.948293	-0.795184	-1.501676	22212.89712
143.752709	434.052879	-128.102834	422.948293	-0.795184	-0.738714	22204.50453
109.419386	423.371401	-171.59171	395.481635	-0.032221	-1.501676	22206.79342
113.997163	423.371401	-137.258387	431.340883	-1.558146	-1.501676	22221.28971
97.211983	429.475102	-141.836164	438.207548	-0.032221	1.550175	22232.73415
88.819392	434.815842	-160.147269	436.681622	-0.032221	0.787212	22190.00824
79.66384	451.601022	-154.043567	445.074212	0.730742	0.024249	22235.786
67.456436	430.238065	-169.302822	426.000144	1.493704	0.787212	22138.12677
34.649038	418.793624	-183.036151	432.103846	-0.032221	0.787212	22225.86749
36.174964	435.578804	-182.273189	444.31125	-0.032221	1.550175	22220.52675
24.730523	441.682506	-213.554661	442.785324	-0.032221	-0.738714	22224.34156
7.18238	434.052879	-205.162071	438.207548	-0.032221	0.024249	22198.40083
13.286081	421.845475	-238.732431	442.785324	-0.032221	-0.738714	22190.00824
-0.447248	433.289916	-237.969468	434.392734	-0.032221	0.787212	22216.71194
-17.995391	434.052879	-255.517611	434.392734	-0.032221	0.024249	22211.3712
-28.676869	430.238065	-276.117605	426.000144	0.730742	0.024249	22199.16379
-40.12131	422.608438	-289.087972	422.948293	-0.795184	0.024249	22215.18601
-53.091677	418.793624	-282.221307	410.740889	-0.795184	0.024249	244.911039
-63.773155	405.060295	-313.502779	394.718672	-0.795184	-0.738714	16.78518
-80.558335	413.452885	-332.576848	416.081628	-1.558146	0.024249	11.444441
-85.136112	418.793624	-310.450928	407.689038	-0.032221	-0.738714	9.918516
-90.476851	395.141779	-366.147208	388.61497	0.730742	1.550175	10.681478
-108.024994	411.163997	-345.547214	373.355715	-0.795184	-0.738714	9.918516
-108.787956	401.245481	-366.910171	342.837206	-0.032221	0.787212	7.629627
-123.284248	397.430668	-379.880538	355.807572	-0.032221	-0.738714	10.681478
-135.491652	394.378817	-373.776836	371.066827	-0.032221	0.787212	8.39259
-141.595354	393.615854	-366.147208	378.696454	-0.795184	-2.264639	8.39259
-149.987944	394.378817	-387.510165	368.777939	-0.032221	-0.738714	9.155553
-169.824975	376.830674	-401.243494	339.022392	0.730742	0.787212	8.39259
-162.958311	388.275115	-382.169426	332.91869	0.730742	0.787212	7.629627
-199.580522	381.40845	-394.37683	329.866839	-0.032221	0.024249	6415.753655
-217.891628	373.01586	-396.665718	320.711286	-0.032221	0.024249	22128.97122
-227.047181	363.860307	-422.606451	295.533516	-0.032221	0.024249	22167.88232
-236.965696	363.860307	-430.236078	312.318696	-0.032221	-0.738714	22201.45268
-238.491622	361.571419	-432.524966	287.903889	0.730742	-0.738714	22220.52675
-245.358286	347.075127	-443.206445	277.22241	-0.032221	0.024249	22224.34156
-261.380504	346.312164	-432.524966	281.037224	0.730742	0.787212	22213.66009
-285.032349	334.10476	-433.287929	274.933522	-0.795184	0.024249	22202.21564
-281.217535	321.134394	-439.391631	229.918721	-0.032221	-0.738714	22206.79342
-268.247168	325.71217	-439.391631	209.318727	-0.795184	0.024249	22193.06009
-295.713827	308.164027	-462.280513	221.526131	-0.795184	-0.738714	22212.89712
-294.187901	307.401065	-465.332364	193.296509	-0.032221	0.787212	22091.58605
-299.528641	302.823288	-443.969407	207.029839	-0.032221	-0.738714	22214.42305
-321.65456	272.304779	-455.413848	191.007621	0.730742	1.550175	22225.86749
-334.624927	265.438114	-437.102743	170.407627	0.730742	-0.738714	22229.6823
-349.884181	260.860338	-479.828656	170.407627	-0.795184	-0.738714	22211.3712
-344.543442	247.127008	-450.836072	141.415043	-0.795184	1.550175	22219.76379
-343.017517	237.971456	-453.887923	134.548379	1.493704	0.024249	22251.04526
-346.069368	222.712201	-426.421264	129.970602	0.730742	-0.738714	22233.49712
-379.639728	207.452946	-470.673103	105.555795	-0.032221	0.024249	22235.02304
-382.691579	199.823319	-482.880507	71.985434	0.730742	0.024249	22240.36378
-385.74343	205.927021	-459.991625	75.037285	-0.032221	-0.738714	22222.05268
-399.476759	192.956654	-482.117544	55.963217	0.730742	1.550175	22224.34156
-411.684163	176.171474	-459.991625	42.229887	-0.032221	0.787212	22228.91934
-414.736014	166.252958	-454.650886	49.096552	-0.032221	-1.501676	22215.94897
-414.736014	149.467778	-454.650886	27.733595	-0.795184	-0.738714	22220.52675
-413.210088	128.867784	-446.258296	17.81508	-0.032221	-0.738714	22224.34156
-433.04712	115.134455	-424.895339	2.555825	0.730742	-0.738714	22210.60823
-439.150821	93.771498	-420.317563	-13.466392	-0.795184	0.024249	22105.31938
-447.543412	75.460393	-430.236078	-19.570094	-0.032221	0.787212	22213.66009
-446.017486	76.223355	-423.369414	-50.088604	-0.032221	-0.738714	22197.63787
-444.491561	59.438175	-413.450898	-50.088604	-0.795184	0.024249	22205.2675
-461.276741	71.645579	-418.028674	-53.903418	-0.032221	0.024249	22222.81564
-431.521194	54.860399	-404.295345	-105.784884	0.730742	-0.738714	22219.76379
-468.906368	36.549293	-409.636084	-127.14784	-0.032221	0.024249	22215.94897
-449.8323	33.497442	-364.621283	-125.621915	0.730742	0.024249	22219.76379
-459.750815	26.630777	-404.295345	-136.303393	-0.032221	-0.738714	22225.10453
-455.936002	11.371523	-357.754618	-108.836735	-0.032221	-0.738714	22216.71194
-441.43971	4.504858	-339.443512	-117.229325	0.730742	0.787212	22248.75637
-458.22489	-32.117353	-362.332395	-117.229325	0.730742	0.024249	22244.94156
-466.61748	-16.095136	-329.524997	-137.066356	-0.032221	-0.738714	22229.6823
-437.624896	-33.643279	-344.021289	-184.370046	-0.032221	0.024249	22238.83786
-439.913784	-53.48031	-324.94722	-182.081157	-0.032221	-0.738714	22236.54897
-450.595263	-64.161788	-321.89537	-205.733002	-0.795184	0.024249	22210.60823
-450.595263	-76.369192	-283.747233	-217.177443	-0.032221	-0.738714	22225.10453
-458.987853	-96.206223	-308.925003	-249.221878	-0.032221	-1.501676	22157.20084
-435.336008	-109.939552	-246.362059	-244.644102	-0.795184	0.024249	22213.66009
-439.913784	-110.702515	-262.384276	-253.799655	0.730742	0.024249	22225.86749
-431.521194	-130.539546	-247.125021	-246.170027	-0.032221	0.787212	22212.13416
-413.210088	-139.695099	-234.917618	-271.347798	-1.558146	-0.738714	22193.06009
-420.839716	-188.524714	-257.8065	-284.318164	-0.795184	-0.738714	22196.87491
-429.995269	-159.53213	-238.732431	-277.451499	-0.795184	1.550175	22221.28971
-392.610095	-190.05064	-252.46576	-300.340382	-0.032221	0.787212	22206.03046
-388.795281	-192.339528	-220.421326	-308.732972	-0.795184	0.024249	22224.34156
-376.587877	-203.783969	-212.028735	-327.80704	0.730742	0.787212	22231.97119
-381.928616	-217.517298	-210.50281	-343.066295	0.730742	0.787212	22214.42305
-357.513809	-241.932106	-203.636145	-356.036661	0.730742	0.024249	22222.05268
-356.750846	-238.117292	-174.643561	-356.799624	0.730742	-0.738714	22225.86749
-346.83233	-243.458031	-147.176903	-338.488518	1.493704	0.787212	22231.97119
-341.491591	-257.954323	-135.732462	-354.510736	0.730742	0.024249	22240.36378
-345.306405	-255.665435	-125.050983	-374.347767	0.730742	-0.738714	22215.18601
-336.150852	-277.028392	-83.850996	-372.058879	0.730742	0.024249	22222.05268
-320.128635	-304.49505	-128.865797	-411.732941	0.730742	0.024249	22029.78607
-308.684193	-292.287647	-77.747294	-399.525537	-0.032221	0.787212	21905.42314
-301.054566	-315.939491	-59.436188	-420.125531	-0.032221	0.787212	22199.92676
-284.269386	-311.361715	-51.806561	-415.547755	-0.795184	-0.738714	22211.3712
-278.928647	-329.672821	-60.199151	-430.044047	-0.032221	0.787212	22224.34156
-254.513839	-344.932075	-68.591741	-443.777376	-0.032221	-0.738714	22185.43046
-249.936063	-355.613554	-15.947312	-423.177382	-0.795184	0.024249	22204.50453
-243.832361	-373.161697	-4.502871	-426.229233	-0.032221	0.024249	22205.2675
-219.417553	-370.109846	-2.213983	-421.651457	-0.032221	0.787212	22205.2675
-212.550889	-372.398734	19.148974	-454.458854	1.493704	-0.738714	22197.63787
-185.08423	-393.761691	17.623048	-473.532923	-0.795184	-0.738714	22213.66009
-173.639789	-399.865393	48.141558	-476.584774	-0.032221	1.550175	22225.10453
-156.091646	-408.257983	55.771185	-470.481072	0.730742	0.024249	22194.58602
-145.410168	-415.88761	57.297111	-477.347736	0.730742	0.787212	22224.34156
-137.017578	-421.991312	99.260061	-463.614407	-0.032221	0.787212	22232.73415
-125.573137	-434.198716	95.445248	-488.792178	-0.032221	-0.738714	22181.61565
-98.869441	-425.806126	95.445248	-458.273668	1.493704	0.024249	22219.00082
-79.03241	-429.620939	145.800788	-438.436637	0.730742	0.024249	22155.67492
-84.373149	-462.428337	117.571167	-467.429221	-0.032221	0.787212	22215.18601
-53.854639	-465.480188	170.215596	-432.332935	0.730742	0.787212	22232.73415
-50.802788	-444.117231	171.741521	-470.481072	-1.558146	-0.738714	22227.39341
-34.780571	-463.954262	195.393366	-451.407003	-0.795184	0.024249	22201.45268
-24.862055	-464.717225	216.756323	-443.014413	-0.032221	0.024249	22175.51195
0.315715	-470.057964	233.541503	-420.125531	-0.795184	0.024249	22210.60823
-3.499099	-474.635741	244.985944	-407.155165	-0.032221	-0.738714	22198.40083
27.019411	-477.687592	242.697056	-419.362568	-1.558146	-2.264639	22194.58602
36.937926	-481.502405	277.030379	-429.281084	-0.795184	0.024249	22218.23786
40.75274	-488.36907	286.185932	-400.2885	-0.795184	-0.738714	22182.37861
62.878659	-476.924629	286.185932	-420.888494	-0.795184	1.550175	22190.00824
78.900877	-470.057964	309.837777	-426.229233	-0.032221	0.787212	22190.7712
85.004579	-474.635741	314.415553	-420.888494	-0.795184	-0.738714	22183.14158
100.263833	-476.924629	326.622957	-408.68109	-0.795184	-1.501676	22192.29713
102.552722	-474.635741	321.282218	-422.414419	-0.795184	0.024249	22196.11194
139.174933	-467.006113	366.297019	-390.369984	-0.032221	0.024249	22198.40083
159.011964	-465.480188	315.178516	-403.340351	0.730742	0.024249	21876.43056
165.878629	-454.035747	351.800727	-372.821842	0.730742	-0.738714	22223.5786
143.752709	-450.220933	358.667392	-377.399618	0.730742	0.024249	22206.79342
196.397138	-450.983896	379.267386	-358.32555	1.493704	0.024249	22229.6823
206.315654	-450.220933	402.919231	-344.59222	1.493704	0.787212	22233.49712
201.737877	-437.250567	399.86738	-337.725556	0.730742	0.787212	22196.87491
220.811946	-444.880194	399.86738	-348.407034	0.730742	0.787212	22215.18601
232.256387	-425.806126	401.393305	-357.562587	0.730742	0.024249	22225.10453
250.567493	-425.806126	422.756262	-330.858891	-0.032221	0.024249	22212.89712
255.908232	-408.257983	414.363672	-320.940375	-0.795184	0.024249	22203.74157
267.352673	-415.88761	453.274771	-310.258897	-0.032221	0.024249	22225.10453
279.560077	-405.206132	425.04515	-304.918158	-0.032221	0.787212	22230.44527
289.478592	-389.946877	434.963665	-305.681121	-0.032221	0.024249	22214.42305
290.241555	-393.761691	430.385889	-293.473717	-0.795184	-1.501676	22214.42305
307.789698	-376.213548	457.852548	-275.162611	-0.032221	0.024249	22210.60823
320.760064	-360.954293	477.689579	-246.93299	-2.321109	0.024249	22199.16379
315.419325	-349.509852	455.563659	-229.384847	-0.032221	1.550175	22215.94897
353.567462	-356.376517	461.667361	-243.881139	-0.032221	0.024249	22182.37861
342.885984	-345.695038	486.082169	-198.103375	-0.795184	-0.738714	22200.68972
356.619313	-317.465417	481.504392	-172.162642	-0.032221	0.787212	22228.91934
377.98227	-304.49505	471.585877	-158.429312	-0.032221	0.024249	22231.97119
387.900785	-287.70987	486.845132	-160.718201	-0.032221	-0.738714	22212.13416
378.745232	-286.183945	499.815498	-170.636716	1.493704	1.550175	22221.28971
411.55263	-289.235796	463.956249	-142.407095	0.730742	0.024249	22232.73415
413.078556	-258.717286	492.948833	-117.992287	0.730742	0.024249	22236.54897
411.55263	-245.74692	512.785865	-124.095989	0.730742	0.787212	22239.60082
416.130407	-254.902473	463.193287	-111.888586	0.730742	0.787212	22244.94156
426.811885	-205.309895	478.452541	-102.733033	0.730742	0.787212	22225.86749
440.545214	-225.146926	495.237722	-79.844151	-0.032221	0.024249	22224.34156
425.285959	-187.761752	470.822914	-80.607113	-0.032221	-1.501676	22225.10453
435.204475	-176.317311	478.452541	-70.688598	-0.795184	0.024249	22215.94897
439.782251	-161.058056	489.896983	-37.118237	-0.032221	0.024249	22219.76379
425.285959	-158.006205	476.163653	-43.984902	-0.795184	0.787212	22228.91934
442.07114	-146.561764	449.459957	-5.073802	-0.795184	0.024249	22218.23786
443.597065	-127.487695	419.704411	-31.777498	-2.321109	0.024249	22149.57122
434.441512	-115.280292	443.356256	12.474341	-1.558146	-1.501676	22205.2675
439.019289	-103.072888	454.800697	19.341005	-0.795184	0.024249	22200.68972
448.937804	-91.628447	462.430324	50.622477	-0.795184	0.024249	22206.79342
451.989655	-64.924751	449.459957	41.466925	-0.795184	-2.264639	22219.00082
437.493363	-64.161788	431.148852	71.222471	-0.032221	-1.501676	22216.71194
451.226692	-39.746981	418.178485	80.378024	-0.795184	-0.738714	22216.71194
426.811885	-25.250689	405.208119	111.659496	-0.032221	0.024249	22222.05268
436.7304	-14.56921	395.289603	119.289124	-0.032221	0.024249	22225.10453
438.256326	9.082634	423.519224	117.763198	0.730742	-0.738714	22213.66009
440.545214	12.134485	418.178485	151.333559	0.730742	0.024249	22248.75637
431.389661	42.652995	409.022932	170.407627	0.730742	-0.738714	22249.51933
428.33781	47.993734	405.208119	176.511329	-0.795184	-0.738714	22226.63045
416.130407	53.334473	403.682193	207.029839	-0.032221	0.787212	22236.54897
400.871152	66.30484	367.059982	203.215025	-0.795184	0.787212	22241.88971
403.923003	73.934467	322.04518	208.555764	0.730742	-0.738714	22215.18601
403.923003	97.586312	355.615541	203.977988	-1.558146	-1.501676	22222.05268
394.004487	121.238157	342.645174	230.681683	-0.032221	-1.501676	22223.5786
385.611897	134.971486	330.437771	252.04464	-0.795184	-0.738714	22195.34898
387.900785	144.127039	321.282218	260.43723	0.730742	0.024249	22225.10453
381.797083	141.838151	296.104447	264.252044	-0.795184	-0.738714	22217.4749
375.693382	153.282592	286.948895	276.459448	-0.795184	-2.264639	22191.53417
356.619313	164.727033	267.874826	287.140926	-0.032221	0.024249	22208.31935
342.885984	179.223325	274.741491	271.118708	-0.032221	0.024249	22221.28971
342.885984	195.245542	247.274832	282.563149	-0.795184	-1.501676	22200.68972
345.174872	221.186275	232.015577	319.948324	-0.032221	0.787212	22222.81564
350.515611	238.734418	208.363733	322.237212	0.730742	0.024249	22233.49712
348.989686	243.312195	209.126695	324.5261	-0.032221	0.787212	22218.23786
334.493394	247.127008	188.526701	335.970541	0.730742	0.024249	22219.00082
316.945251	276.882555	186.237813	345.126094	0.730742	0.024249	22230.44527
335.256356	260.097375	169.452633	347.414982	-0.032221	0.024249	22219.76379
335.256356	309.689953	188.526701	348.940908	-0.032221	0.024249	22238.83786
320.760064	291.378847	121.385981	339.785355	0.730742	0.024249	22240.36378
309.315623	306.638102	134.356347	378.696454	0.730742	0.024249	22219.00082
281.848965	315.030692	104.6008	381.748305	0.730742	0.787212	22189.24528
288.71563	326.475133	70.267477	388.61497	-0.032221	0.024249	22218.23786
292.530443	347.075127	62.63785	383.274231	-0.032221	0.024249	22193.06009
271.930449	350.126978	55.008223	403.111262	-0.795184	0.024249	22212.89712
257.434157	362.334382	51.956372	410.740889	-0.032221	-0.738714	22226.63045
256.671195	363.097344	32.11934	400.059411	-1.558146	-0.738714	22190.7712
246.752679	379.119562	16.097123	435.155697	-0.032221	-1.501676	22206.03046
213.945281	373.778823	-10.606573	436.681622	-0.795184	0.024249	22203.74157
197.160101	375.304748	-50.280635	351.229796	-2.321109	-1.501676	22206.79342
186.478623	389.80104	-54.858412	421.422368	-0.032221	0.024249	22187.71935
172.745293	408.112146	-66.302853	434.392734	-0.795184	0.024249	22211.3712
166.641592	411.163997	-68.591741	429.051995	-0.032221	0.024249	22225.10453
153.671225	429.475102	-93.006548	432.866809	-0.032221	0.787212	22193.82305
155.960113	428.71214	-112.84358	444.31125	-0.032221	1.550175	22222.05268
136.123082	418.793624	-121.23617	438.207548	-0.795184	-0.738714	22230.44527
122.389753	434.052879	-145.650977	416.081628	-0.032221	0.024249	22206.79342
113.2342	423.371401	-166.250971	422.18533	-0.795184	-0.738714	22200.68972
113.997163	447.023245	-167.776897	406.163113	1.493704	-0.738714	22226.63045
103.315684	435.578804	-167.013934	424.474219	-0.032221	-1.501676	22127.4453
80.426802	437.10473	-149.465791	449.651989	0.730742	0.024249	22236.54897
78.137914	438.630655	-167.013934	437.444585	0.730742	0.787212	22232.73415
49.14533	427.186214	-166.250971	433.629771	-0.795184	-0.738714	22212.13416
33.123113	410.401034	-173.117636	448.889026	0.730742	0.024249	22209.08231
31.597187	431.001028	-208.976884	460.333467	-0.795184	-1.501676	22204.50453
20.152746	434.815842	-208.213922	441.259399	-0.795184	0.024249	22202.97861
13.286081	428.71214	-232.628729	441.259399	-0.795184	-0.738714	22209.08231
-11.128726	429.475102	-241.021319	421.422368	-0.032221	0.024249	22196.11194
-14.180577	428.71214	-268.487978	416.844591	-0.795184	0.024249	22186.19343
-20.284279	411.92696	-240.258357	429.814958	-0.795184	-0.738714	22178.5638
-35.543534	414.97881	-279.169456	397.770523	-0.032221	-0.738714	22189.24528
-37.832422	421.082512	-264.673164	426.000144	-0.795184	-0.738714	6964.323862
-61.484267	411.163997	-302.821301	416.844591	-0.795184	0.024249	19.837031
-66.825006	411.92696	-306.636115	410.740889	0.730742	0.024249	11.444441
-73.691671	411.92696	-303.584264	405.40015	-0.795184	0.024249	12.207404
-77.506484	409.638071	-317.317593	400.059411	-0.032221	-0.738714	9.918516
-95.054627	408.875109	-349.362028	380.22238	-0.795184	0.024249	9.155553
-98.869441	401.245481	-337.154624	383.274231	-0.032221	0.024249	10.681478
-121.758323	408.875109	-348.599065	361.911274	1.493704	0.024249	8.39259
-129.38795	394.378817	-356.228693	371.82979	-0.032221	0.024249	9.155553
-148.462019	393.615854	-409.636084	346.652019	0.730742	0.787212	8.39259
-146.936093	398.956593	-406.584233	345.126094	-0.795184	0.024249	8.39259
-169.824975	384.460301	-369.199059	360.385349	-0.032221	0.024249	10.681478
-169.062013	395.141779	-375.302761	361.911274	-0.795184	-0.738714	9.918516
-201.106448	372.252897	-408.110159	339.785355	-0.032221	-1.501676	8.39259
-213.313851	375.304748	-384.458314	323.763137	0.730742	0.024249	20594.65316
-210.262	376.830674	-390.562016	323.000175	0.730742	1.550175	22197.63787
-217.891628	373.01586	-433.287929	319.948324	-0.032221	0.024249	22203.74157
-229.336069	365.386233	-425.658302	322.237212	-0.032221	0.024249	22220.52675
-244.595324	352.415866	-411.924972	290.95574	-0.032221	-0.738714	22202.21564
-269.773094	350.889941	-470.673103	243.65205	-1.558146	-0.738714	22193.82305
-285.795311	340.971425	-492.799023	206.266876	-0.032221	-0.738714	22204.50453
-275.113833	324.949208	-414.976823	253.570565	-0.795184	-1.501676	22215.18601
-286.558274	327.238096	-438.628668	220.763168	-0.795184	0.024249	22128.97122
-279.691609	307.401065	-467.621252	245.940938	1.493704	0.024249	22226.63045
-280.454572	306.638102	-437.102743	226.86687	0.730742	0.787212	22231.97119
-303.343454	312.741804	-444.73237	213.896503	0.730742	0.024249	22213.66009
-315.550858	285.275145	-437.102743	211.607615	-0.032221	0.024249	22221.28971
-321.65456	277.645518	-441.680519	183.377994	-0.032221	0.024249	22225.86749
-331.573076	281.460332	-452.361998	181.852068	0.730742	-0.738714	22233.49712
-341.491591	268.489965	-446.258296	148.281708	0.730742	0.024249	22243.41563
-355.987883	232.630716	-446.258296	113.948385	-0.032221	-0.738714	22244.17859
-352.936032	231.104791	-440.917556	126.918751	1.493704	0.787212	22223.5786
-368.195287	229.578865	-457.702737	107.844683	-0.795184	0.024249	22229.6823
-362.854548	217.371462	-450.836072	79.615061	-0.795184	-0.738714	22227.39341
-383.454542	184.564064	-461.51755	55.963217	-0.795184	0.024249	22209.08231
-383.454542	183.801101	-463.806439	45.281738	-0.032221	0.787212	22220.52675
-391.847132	177.697399	-488.221246	44.518776	-0.032221	-0.738714	22228.91934
-396.424908	158.623331	-464.569401	31.548409	-0.032221	-0.738714	22212.13416
-419.31379	140.312225	-454.650886	35.363223	-1.558146	-1.501676	22202.21564
-429.995269	124.290008	-473.724954	-8.888616	-0.795184	-1.501676	22101.50456
-426.180455	131.156672	-458.465699	-47.036753	-0.795184	0.024249	22202.21564
-439.150821	105.215939	-459.991625	-52.377492	-0.032221	0.024249	22205.2675
-433.810082	96.060386	-420.317563	-11.177504	-1.558146	-1.501676	22215.18601
-436.861933	86.904834	-408.110159	-28.725647	-0.032221	0.787212	22222.05268
-450.595263	78.512244	-430.236078	-39.407126	-0.032221	0.024249	22215.18601
-445.254523	64.015952	-399.717569	-43.984902	-0.032221	0.024249	22228.91934
-453.647113	52.57151	-385.984239	-50.088604	-0.032221	0.024249	22219.00082
-447.543412	48.756697	-370.724985	-73.740449	-0.032221	0.024249	22215.18601
-458.987853	44.17892	-384.458314	-88.236741	-0.032221	1.550175	22237.31193
-458.22489	31.208554	-369.199059	-84.421927	1.493704	0.024249	22252.57118
-442.965635	36.549293	-357.754618	-106.547846	0.730742	0.024249	22232.73415
-449.8323	-4.650695	-351.650916	-154.614499	-0.032221	0.024249	22235.786
-444.491561	-6.17662	-384.458314	-131.725617	1.493704	2.313137	22242.65267
-460.513778	-29.065502	-347.836103	-153.088573	-0.032221	-0.738714	22218.23786
-449.8323	-32.117353	-348.599065	-171.399679	-0.795184	-0.738714	22222.05268
-452.121188	-32.117353	-303.584264	-169.873754	-0.032221	0.024249	22228.91934
-477.298958	-68.739565	-319.606481	-178.266344	-0.795184	-0.738714	22135.83789
-444.491561	-84.761782	-285.273158	-193.525598	0.730742	-1.501676	22223.5786
-444.491561	-90.102521	-292.902786	-210.310779	0.730742	0.024249	22231.97119
-446.017486	-106.887702	-282.98427	-221.75522	-0.795184	0.024249	22193.82305
-426.180455	-109.939552	-281.458344	-229.384847	-1.558146	-0.738714	22203.74157
-446.017486	-153.428428	-278.406494	-291.184829	-0.795184	-0.738714	22201.45268
-443.728598	-129.776584	-270.776866	-286.607052	-1.558146	-1.501676	22200.68972
-404.054536	-150.376578	-245.599096	-277.451499	-1.558146	-1.501676	22216.71194
-416.261939	-165.635832	-246.362059	-267.532984	-0.032221	-1.501676	22232.73415
-407.106387	-177.080273	-251.702798	-285.84409	0.730742	0.024249	22215.18601
-394.898983	-199.206193	-242.547245	-304.155195	-0.032221	0.024249	22222.05268
-397.950834	-192.339528	-218.132437	-314.073711	-0.032221	0.024249	22231.97119
-374.298989	-213.702485	-195.243555	-313.310748	-0.032221	-1.501676	22209.08231
-367.432324	-218.280261	-179.9843	-311.784823	2.256667	1.550175	22238.07489
-358.276771	-228.961739	-176.169487	-355.273699	0.730742	0.787212	22247.23045
-368.95825	-259.480249	-194.480592	-360.614438	0.730742	0.024249	22202.21564
-331.573076	-251.850622	-177.695412	-389.607022	0.730742	0.024249	22223.5786
-338.43974	-253.376547	-136.495424	-362.140363	-0.032221	0.024249	22112.949
-326.995299	-286.183945	-112.080617	-369.769991	-0.795184	-0.738714	22213.66009
-321.65456	-280.080243	-111.317654	-381.214432	-0.032221	0.024249	22209.84527
-305.632343	-308.309864	-82.32507	-393.421835	-0.032221	-0.738714	22225.86749
-301.054566	-300.680237	-55.621374	-407.155165	-0.032221	0.024249	22222.05268
-284.269386	-318.991342	-64.013964	-403.340351	-0.032221	0.024249	22195.34898
-288.847162	-331.961709	-56.384337	-420.125531	-0.795184	0.024249	22206.03046
-277.402721	-344.169113	-49.517672	-438.436637	-0.795184	0.024249	22200.68972
-273.587908	-364.006144	-100.636176	-470.481072	-0.795184	-0.738714	22162.54158
-253.750876	-367.057995	-22.813977	-456.747743	-1.558146	0.024249	22212.13416
-242.306435	-373.161697	-24.339902	-478.873662	-0.032221	-0.738714	22217.4749
-214.839777	-379.265399	3.126756	-431.569972	-0.795184	0.024249	22213.66009
-208.736075	-389.183914	15.33416	-446.829227	-0.032221	0.024249	22219.00082
-188.136081	-389.946877	29.830452	-465.903295	-0.795184	0.024249	22229.6823
-182.032379	-401.391318	45.85267	-459.036631	-0.795184	-0.738714	22215.18601
-159.143497	-403.680206	78.660067	-462.088482	0.730742	0.787212	22196.87491
-146.173131	-409.783908	78.660067	-470.481072	-0.032221	0.787212	22234.26008
-125.573137	-421.991312	79.42303	-461.325519	0.730742	0.024249	22053.43791
-108.787956	-425.806126	103.074875	-449.118115	-0.032221	-0.738714	22225.10453
-98.869441	-442.591306	116.045241	-464.37737	1.493704	0.024249	22233.49712
-75.217596	-448.695008	104.6008	-481.925513	0.730742	0.024249	22211.3712
-69.876857	-436.487604	153.430416	-459.036631	0.730742	0.787212	22218.23786
-69.876857	-445.643157	159.534117	-475.821811	-0.795184	0.024249	22197.63787
-56.143528	-460.139449	177.845223	-465.140333	-0.032221	-0.738714	22198.40083
-22.573167	-483.791294	196.156329	-433.85886	-0.032221	0.024249	22212.89712
-13.417614	-468.532039	194.630403	-436.147749	-1.558146	-0.738714	22201.45268
1.078678	-467.769076	245.748907	-426.992196	0.730742	-0.738714	22200.68972
4.893491	-476.161666	252.615571	-420.888494	-0.795184	0.024249	22184.6675
35.412001	-471.58389	257.956311	-411.732941	-1.558146	0.024249	22186.95639
27.019411	-464.717225	253.378534	-409.444053	-0.795184	0.024249	22157.96381
56.774957	-473.872778	263.29705	-426.229233	-0.795184	0.024249	22183.14158
72.797175	-468.532039	273.215565	-422.414419	-0.795184	0.787212	22209.08231
75.086063	-472.346853	317.467404	-398.762575	0.730742	0.787212	22201.45268
100.263833	-470.057964	315.941479	-409.444053	0.730742	0.787212	22205.2675
120.863827	-476.161666	322.808143	-420.125531	-0.795184	0.787212	21980.19349
120.863827	-480.739443	341.882212	-398.762575	-0.032221	-0.738714	22213.66009
129.256417	-470.057964	337.304435	-389.607022	0.730742	0.787212	22212.13416
159.011964	-460.139449	365.534056	-375.11073	1.493704	-0.738714	22233.49712
168.93048	-466.243151	351.037764	-371.295916	0.730742	0.787212	22217.4749
177.32307	-470.057964	360.95628	-390.369984	0.730742	-0.738714	22173.22306
197.160101	-438.776492	369.34887	-346.881108	0.730742	0.024249	22224.34156
210.89343	-444.880194	383.845162	-404.103314	-0.795184	0.024249	22219.76379
210.89343	-434.961678	386.13405	-358.32555	-0.795184	0.787212	22204.50453
218.523058	-425.806126	403.682193	-338.488518	-0.032221	-0.738714	22219.00082
231.493424	-412.835759	408.25997	-326.281115	0.730742	0.024249	22228.91934
258.960083	-405.206132	414.363672	-314.836674	-0.032221	0.024249	22216.71194
278.797114	-398.339467	432.674777	-313.310748	-0.032221	0.024249	22227.39341
265.063785	-402.154281	441.067367	-316.362599	-0.795184	-0.738714	22212.89712
279.560077	-390.70984	444.119218	-289.658903	-0.795184	-0.738714	22196.87491
288.71563	-387.657989	409.785895	-317.125562	-0.795184	0.787212	22208.31935
291.76748	-381.554287	445.645144	-288.89594	-0.795184	-0.738714	22222.05268
299.397108	-363.243181	378.504423	-328.570003	-0.795184	-0.738714	22142.70455
331.441543	-359.428367	440.304405	-246.170027	-0.795184	-0.738714	22217.4749
338.308207	-349.509852	477.689579	-221.75522	-0.032221	0.787212	22234.26008
347.46376	-335.776523	485.319206	-196.577449	-0.032221	0.024249	22215.18601
355.093388	-316.702454	483.793281	-179.792269	-0.032221	0.024249	22222.05268
360.434127	-333.487634	480.74143	-166.821903	-0.032221	-1.501676	22225.10453
384.085972	-302.969125	484.556243	-167.584865	1.493704	0.787212	22225.86749
388.663748	-289.235796	489.896983	-157.66635	-0.032221	0.024249	22244.94156
399.345226	-281.606168	490.659945	-142.407095	-0.032221	0.024249	22247.99341
406.974854	-267.872839	489.896983	-124.858952	0.730742	0.787212	22226.63045
391.715599	-242.695069	483.793281	-143.170058	-0.032221	-1.501676	22231.20823
416.893369	-251.850622	487.608094	-131.725617	-0.032221	0.787212	22231.97119
416.893369	-225.146926	486.845132	-114.940436	-0.032221	0.787212	22214.42305
424.522997	-220.569149	481.504392	-98.918219	-0.032221	0.024249	22220.52675
429.100773	-198.44323	492.948833	-94.340443	-0.032221	1.550175	22231.97119
432.152624	-208.361746	491.422908	-91.288592	0.730742	1.550175	22216.71194
433.67855	-169.450646	496.763647	-79.844151	-0.032221	0.024249	22222.05268
429.100773	-164.87287	470.822914	-49.325641	-0.795184	0.024249	22138.12677
435.204475	-138.932136	461.667361	-43.221939	-1.558146	-0.738714	22200.68972
432.152624	-145.798801	442.593293	-16.518243	-0.032221	0.787212	22193.82305
439.782251	-119.095105	455.563659	-22.621945	-2.321109	-0.738714	22213.66009
450.46373	-124.435844	408.25997	-14.229355	-0.032221	0.024249	22222.05268
442.07114	-84.761782	419.704411	-39.407126	-0.032221	0.024249	22209.84527
441.308177	-67.213639	454.800697	47.570627	-0.795184	0.024249	22228.15638
442.07114	-55.769198	449.459957	69.696546	0.730742	0.024249	22226.63045
442.07114	-37.458092	431.911815	96.400242	-0.032221	0.024249	22216.71194
445.885953	-29.065502	416.65256	98.68913	-0.795184	-0.738714	22225.10453
448.937804	-3.124769	412.074783	139.889118	0.730742	-0.738714	22251.80822
438.256326	1.453007	434.200703	151.333559	1.493704	0.024249	22236.54897
430.626699	16.712262	399.86738	132.25949	0.730742	0.787212	22237.31193
428.33781	37.312256	406.734044	164.303925	-0.032221	-0.738714	22241.12674
432.152624	28.156703	393.763678	178.800217	0.730742	-1.501676	22222.81564
406.211891	52.57151	347.222951	145.99282	-0.795184	0.024249	22222.05268
421.471146	64.778914	370.874796	203.215025	-0.032221	-0.738714	22228.91934
413.841518	83.09002	367.822945	190.244658	0.730742	0.024249	22202.21564
403.16004	85.378908	370.874796	224.577981	-0.032221	-0.738714	22212.13416
370.352642	87.667796	335.015547	237.548348	0.730742	-1.501676	22231.97119
379.508195	110.556678	333.489621	228.392795	-0.795184	0.787212	22194.58602
384.848934	128.104821	321.282218	255.859454	-1.558146	0.024249	22202.97861
373.404493	149.467778	309.837777	252.807603	-1.558146	-0.738714	22205.2675
357.382276	163.96407	277.030379	266.540932	0.730742	-1.501676	22200.68972
368.826717	174.645548	244.985944	248.229826	-0.795184	-0.738714	22212.13416
368.063754	176.934437	257.956311	255.096491	0.730742	0.024249	22231.97119
368.063754	196.008505	249.56372	267.303895	0.730742	2.313137	22220.52675
360.434127	212.030722	254.90446	306.977957	0.730742	0.024249	22220.52675
353.567462	221.949238	234.304466	319.185361	-0.795184	-0.738714	22228.15638
351.278574	225.764052	225.148913	341.31128	-0.795184	0.024249	22215.94897
344.411909	256.282561	219.808174	345.889057	-0.032221	-0.738714	22231.20823
343.648947	250.941822	206.074844	355.807572	-0.032221	-0.738714	22247.23045
342.123021	270.778853	190.052627	342.074243	0.730742	1.550175	22222.05268
319.234139	284.512182	190.81559	371.066827	-0.032221	0.024249	22212.89712
316.945251	298.245512	111.467465	316.13351	0.730742	0.024249	22128.97122
302.448959	309.689953	107.652651	357.333498	-0.032221	0.787212	22206.79342
302.448959	312.741804	105.363763	361.911274	-0.032221	-1.501676	22204.50453
290.241555	319.608468	98.497099	384.800156	0.730742	-0.738714	22224.34156
277.271188	344.023276	81.711918	389.377933	0.730742	-0.738714	22226.63045
269.641561	355.467717	70.267477	395.481635	-0.795184	0.024249	22191.53417
264.300822	345.549201	50.430446	384.800156	-0.795184	-0.738714	22220.52675
250.567493	362.334382	42.800819	412.266815	-0.795184	-0.738714	22206.79342
237.597126	367.675121	13.808235	395.481635	-1.558146	0.024249	22193.82305
229.204536	382.171413	-28.917679	390.140895	-0.795184	-0.738714	22183.14158
208.604542	369.201046	-13.658424	400.822374	-0.032221	-1.501676	22214.42305
200.211952	399.719556	-17.473238	411.503852	-0.032221	0.024249	22213.66009
202.50084	392.852891	-86.902847	380.22238	-0.032221	0.024249	22206.03046
184.952697	418.030661	-100.636176	413.79274	-0.795184	0.787212	22228.15638
171.982331	413.452885	-74.695443	439.733473	-1.558146	0.024249	22215.94897
158.249001	405.823258	-114.369505	450.414952	0.730742	0.024249	22217.4749
141.463821	418.793624	-116.658393	435.155697	0.730742	0.024249	22222.81564
124.678641	441.682506	-125.813946	440.496436	-0.032221	-0.738714	22226.63045
118.574939	444.734357	-144.125052	437.444585	1.493704	0.024249	22148.04529
113.2342	446.260283	-128.865797	443.548287	1.493704	0.024249	22246.46748
90.345318	443.208432	-150.228754	445.074212	0.730742	0.787212	22209.84527
81.952728	440.919544	-144.888015	432.103846	-0.032221	-0.738714	22209.08231
41.515703	429.475102	-144.888015	416.844591	-0.032221	-1.501676	22187.71935
63.641622	425.660289	-174.643561	445.837175	-0.032221	0.024249	22193.06009
42.278665	432.526953	-176.169487	439.733473	-0.032221	-0.738714	22211.3712
37.700889	441.682506	-174.643561	441.259399	0.730742	0.024249	22221.28971
26.256448	435.578804	-188.376891	445.074212	-0.032221	0.024249	22195.34898
4.893491	419.556587	-198.295406	426.763107	-0.795184	0.024249	22190.00824
7.945342	420.31955	-257.043537	421.422368	-0.795184	-0.738714	22186.19343
1.078678	414.97881	-246.362059	422.948293	-0.795184	0.787212	22162.54158
-32.491683	440.919544	-280.695382	445.837175	-0.032221	0.024249	22188.48232
-30.202795	429.475102	-243.310208	429.051995	-0.032221	-0.738714	22192.29713
-21.810204	398.19363	-291.37686	380.985343	-0.032221	0.787212	22200.68972
-40.884273	424.134363	-272.302792	390.903858	-0.032221	0.787212	458.540605
-63.773155	418.793624	-342.495363	371.066827	-0.795184	0.024249	16.78518
-67.587969	415.741773	-299.006487	411.503852	-0.032221	0.024249	12.207404
-88.950925	418.793624	-319.606481	403.111262	0.730742	0.024249	11.444441
-82.084261	408.875109	-311.213891	424.474219	1.493704	0.787212	10.681478
-87.425	423.371401	-331.813885	405.40015	-0.032221	-0.738714	7.629627
-111.076845	393.615854	-357.754618	383.274231	0.730742	-0.738714	11.444441
-111.839807	392.089928	-353.176842	361.148311	0.730742	0.024249	9.918516
-142.358317	398.19363	-375.302761	367.252013	-0.032221	0.787212	8.39259
-154.565721	387.512152	-373.013873	374.881641	-0.032221	0.024249	9.918516
-159.143497	387.512152	-394.37683	365.726088	-1.558146	-1.501676	9.155553
-176.69164	379.882525	-367.673134	342.074243	-0.032221	0.024249	7.629627
-178.980528	384.460301	-379.117575	345.889057	-0.032221	0.024249	9.918516
-197.291634	370.726972	-408.873122	334.444616	-0.032221	-0.738714	8446.76046
-195.002746	373.778823	-403.532382	341.31128	-0.032221	-0.738714	22158.72677
-220.180516	367.675121	-389.799053	323.763137	-0.795184	-0.738714	22177.80084
-237.728659	353.941792	-434.813855	299.34833	-0.032221	0.787212	22201.45268
-236.202733	353.941792	-429.473115	293.244628	-0.032221	-0.738714	22206.03046
-254.513839	340.971425	-427.94719	287.903889	-0.795184	-0.738714	22201.45268
-243.069398	356.23068	-474.487917	246.703901	-0.795184	-0.738714	22119.81567
-266.721243	331.052909	-444.73237	258.911305	-0.032221	0.024249	22230.44527
-291.899013	337.919574	-420.317563	264.252044	-0.032221	-0.738714	22212.89712
-278.165684	330.289947	-422.606451	234.496497	-0.795184	-0.738714	22219.76379
-275.113833	328.001058	-453.12496	231.444646	-0.032221	0.787212	22228.91934
-295.713827	309.689953	-432.524966	223.815019	-0.032221	-0.738714	22209.08231
-301.054566	305.875139	-443.206445	199.400211	-0.032221	-0.738714	22244.94156
-319.365672	284.512182	-427.184227	180.326143	0.730742	0.787212	22250.2823
-333.099001	267.727002	-456.939774	202.452062	0.730742	0.787212	22228.91934
-340.728628	266.201077	-459.991625	168.118739	1.493704	0.024249	22235.02304
-344.543442	260.097375	-446.258296	152.096521	-0.032221	-0.738714	22233.49712
-352.173069	241.786269	-459.228662	123.8669	-0.795184	-0.738714	22204.50453
-368.95825	212.793685	-450.073109	107.08172	-0.795184	-0.738714	22219.76379
-371.247138	205.927021	-449.310147	98.68913	-0.032221	0.024249	22230.44527
-372.010101	201.349244	-453.12496	73.51136	-0.032221	0.024249	22215.18601
-383.454542	196.008505	-451.599035	64.355807	0.730742	0.024249	22222.81564
-385.74343	183.801101	-467.621252	36.889148	-0.795184	-0.738714	22206.79342
-397.950834	177.697399	-492.03606	39.178036	-1.558146	-0.738714	22056.48976
-391.084169	144.890002	-461.51755	15.526192	-0.032221	0.787212	22199.92676
-426.180455	143.364076	-432.524966	36.889148	0.730742	1.550175	22216.71194
-410.9212	115.897418	-438.628668	9.42249	-0.032221	0.024249	22209.08231
-430.758231	111.319641	-468.384215	-15.755281	-0.032221	-0.738714	22210.60823
-401.002685	123.527045	-459.991625	-66.110821	-0.032221	-1.501676	22224.34156
-442.965635	91.48261	-444.73237	-61.533045	-0.032221	1.550175	22223.5786
-440.676747	88.430759	-405.821271	-31.777498	-0.032221	0.024249	22215.94897
-449.8323	75.460393	-418.028674	-21.858983	-0.032221	-0.738714	22223.5786
-439.150821	75.460393	-395.902755	-40.933051	1.493704	0.787212	22244.94156
-445.254523	58.675212	-366.147208	-49.325641	0.730742	-0.738714	22239.60082
-438.387859	57.149287	-388.273128	-76.029337	0.730742	-0.738714	22242.65267
-449.069337	37.312256	-372.25091	-92.051554	-0.032221	-0.738714	22236.54897
-455.936002	28.919666	-369.199059	-99.681182	1.493704	1.550175	22230.44527
-458.22489	9.082634	-356.228693	-108.073772	-0.032221	0.787212	22228.15638
-450.595263	-5.413658	-343.258326	-119.518213	-0.032221	0.024249	22228.91934
-450.595263	-19.90995	-396.665718	-145.458946	-0.795184	-1.501676	22213.66009
-446.017486	-36.69513	-379.880538	-181.318195	-0.032221	0.024249	22136.60085
-446.017486	-29.828465	-343.258326	-160.718201	1.493704	1.550175	22231.97119
-462.802666	-62.635863	-316.55463	-204.207077	-0.032221	0.787212	22216.71194
-448.306374	-83.998819	-320.369444	-184.370046	-0.795184	0.024249	22205.2675
-429.995269	-68.739565	-263.147239	-227.858922	-0.795184	0.787212	22215.18601
-452.884151	-94.680298	-302.821301	-221.75522	-0.032221	-0.738714	22194.58602
-446.780449	-99.258074	-278.406494	-237.014474	-0.795184	0.024249	22214.42305
-425.417492	-125.198807	-279.932419	-255.32558	2.256667	0.024249	22229.6823
-440.676747	-127.487695	-270.776866	-281.266313	0.730742	-0.738714	22216.71194
-422.365641	-141.221025	-285.273158	-280.50335	0.730742	0.787212	22225.86749
-416.261939	-167.161758	-282.221307	-312.547785	0.730742	0.024249	22231.97119
-417.787865	-170.976571	-243.310208	-275.162611	-0.032221	0.024249	22213.66009
-399.476759	-177.080273	-228.050953	-290.421866	-0.032221	0.024249	22220.52675
-382.691579	-183.946938	-218.132437	-295.762605	0.730742	-0.738714	22247.23045
-371.247138	-199.969155	-204.399108	-314.073711	-0.032221	0.024249	22229.6823
-361.328622	-230.487665	-184.562077	-317.888524	-0.032221	0.024249	22217.4749
-362.854548	-225.909888	-183.799114	-338.488518	0.730742	0.024249	22234.26008
-368.195287	-234.302479	-185.32504	-362.903326	-0.032221	0.024249	22016.05274
-367.432324	-239.643218	-162.436158	-360.614438	-0.795184	-0.738714	22186.95639
-360.56566	-256.428398	-140.310238	-379.688506	-0.795184	0.024249	22220.52675
-349.121219	-262.5321	-114.369505	-377.399618	0.730742	0.787212	22222.81564
-337.676777	-267.109876	-140.310238	-397.236649	0.730742	0.024249	22212.13416
-318.602709	-293.050609	-96.058399	-373.584804	-0.032221	-0.738714	22215.18601
-304.106417	-302.969125	-74.695443	-384.266283	0.730742	0.024249	22197.63787
-304.86938	-320.517268	-54.858412	-406.392202	-0.032221	0.024249	22199.92676
-273.587908	-318.22838	-59.436188	-417.07368	-0.795184	0.024249	22176.27491
-279.691609	-329.672821	-70.117666	-420.125531	-0.795184	-1.501676	22205.2675
-251.461988	-338.065411	-41.125082	-432.332935	-0.795184	-0.738714	22209.84527
-235.439771	-344.169113	-35.02138	-427.755159	-0.032221	0.024249	22219.00082
-218.654591	-351.79874	-6.791759	-427.755159	-0.032221	-1.501676	22217.4749
-223.232367	-365.532069	-2.213983	-456.747743	-0.032221	0.024249	22217.4749
-201.106448	-377.739473	-16.710275	-459.036631	-0.032221	0.024249	22224.34156
-201.86941	-389.183914	27.541564	-507.103283	0.730742	0.024249	22207.55638
-174.402752	-385.369101	55.008223	-452.932929	0.730742	0.787212	22234.26008
-166.773124	-418.176498	52.719334	-454.458854	-0.032221	-1.501676	18063.90576
-170.587938	-421.228349	59.585999	-481.16255	0.730742	0.787212	22214.42305
-165.247199	-428.857977	97.734136	-456.747743	-0.795184	-1.501676	22214.42305
-124.047211	-426.569088	103.837838	-443.014413	-0.032221	0.024249	22217.4749
-114.128696	-430.383902	125.200794	-434.621823	0.730742	0.024249	22219.00082
-100.395366	-432.67279	136.645235	-440.725525	-0.032221	-1.501676	22177.03787
-79.795372	-438.013529	144.274863	-452.169966	0.730742	0.024249	22204.50453
-56.143528	-460.139449	156.482267	-446.066264	0.730742	1.550175	22220.52675
-51.565751	-474.635741	149.615602	-485.740327	-0.795184	0.024249	22187.71935
-31.72872	-457.087598	203.022993	-451.407003	-0.795184	-0.738714	22215.94897
-18.758353	-471.58389	210.652621	-429.281084	-0.795184	-1.501676	22196.87491
-9.602801	-484.554256	225.911876	-430.80701	-0.032221	0.787212	22179.32676
-4.262061	-483.028331	257.956311	-440.725525	-0.032221	-0.738714	22180.08972
11.760156	-476.161666	267.874826	-428.518121	-0.032221	0.787212	22196.11194
39.989777	-477.687592	264.060012	-417.836643	-0.032221	0.024249	22185.43046
33.123113	-467.006113	263.29705	-426.229233	-0.032221	-1.501676	22198.40083
61.352734	-473.872778	264.822975	-417.07368	-0.032221	0.024249	22197.63787
82.715691	-483.028331	247.274832	-497.94773	-0.795184	-0.738714	21835.99353
92.634206	-452.509821	304.497037	-452.932929	0.730742	0.787212	22209.84527
101.026796	-459.376486	331.963696	-423.177382	0.730742	-0.738714	22231.97119
124.678641	-461.665374	342.645174	-403.340351	1.493704	-0.738714	22231.20823
122.389753	-459.376486	329.674808	-400.2885	0.730742	0.024249	22220.52675
155.197151	-463.954262	327.38592	-400.2885	0.730742	-0.738714	22203.74157
162.063815	-470.820927	344.934063	-389.607022	-0.032221	0.024249	22218.23786
165.115666	-463.1913	366.297019	-368.244065	-0.032221	-0.738714	22197.63787
184.189735	-467.769076	346.459988	-385.029245	-0.032221	0.787212	22187.71935
194.10825	-450.983896	393.763678	-352.221848	0.730742	0.787212	22216.71194
204.789728	-443.354269	391.474789	-336.19963	-0.032221	0.024249	22219.76379
221.574909	-451.746859	388.422939	-337.725556	-0.032221	-0.738714	22227.39341
224.62676	-427.332051	376.978497	-362.140363	-0.032221	0.024249	22224.34156
239.123052	-431.909827	415.126634	-331.621854	-0.795184	0.024249	22198.40083
252.093418	-431.909827	414.363672	-330.095928	-0.795184	-0.738714	22209.08231
268.115636	-428.095014	450.985883	-336.962593	-0.032221	-0.738714	22206.03046
261.248971	-410.546871	413.600709	-337.725556	-0.795184	0.024249	22207.55638
252.856381	-397.576504	417.415523	-351.458885	-0.795184	0.787212	22178.5638
296.345257	-383.843175	438.015516	-295.762605	-0.032221	0.787212	22227.39341
311.604512	-379.265399	460.904399	-270.584835	-0.032221	-0.738714	22218.23786
328.389692	-373.161697	482.267355	-236.251512	-0.032221	-0.738714	22225.10453
336.782282	-361.717256	467.771063	-217.177443	-0.032221	0.024249	22229.6823
333.730431	-343.40615	450.985883	-217.940406	-0.795184	-1.501676	22208.31935
348.989686	-325.095044	470.822914	-196.577449	1.493704	0.024249	22245.70452
349.752648	-315.176529	476.926616	-178.266344	-0.032221	-0.738714	22251.80822
368.826717	-317.465417	450.22292	-170.636716	0.730742	0.024249	22228.91934
377.98227	-283.895057	510.496976	-157.66635	1.493704	0.787212	22235.02304
397.819301	-305.258013	470.059951	-168.347828	0.730742	0.787212	22241.88971
405.448928	-273.976541	479.978467	-150.036722	-0.032221	0.024249	22212.13416
395.530413	-269.398765	493.711796	-126.384878	-0.032221	-0.738714	22220.52675
408.500779	-260.243212	488.371057	-123.333027	-0.032221	-0.738714	22229.6823
405.448928	-244.983957	473.874765	-114.940436	0.730742	0.024249	22214.42305
419.182258	-226.672851	450.985883	-112.651548	0.730742	-0.738714	22217.4749
419.94522	-212.176559	497.52661	-111.888586	-0.032221	-0.738714	22228.91934
427.574848	-205.309895	487.608094	-85.18489	-1.558146	0.024249	22165.59343
421.471146	-186.235826	495.237722	-101.97007	-0.032221	-0.738714	22198.40083
445.122991	-174.791385	464.719212	-40.933051	-0.795184	-1.501676	22215.94897
435.204475	-170.213609	454.037734	-32.540461	-0.795184	0.024249	22202.21564
433.67855	-146.561764	484.556243	-11.177504	-0.032221	0.024249	22217.4749
448.937804	-120.621031	446.408107	-5.073802	0.730742	0.024249	22222.81564
443.597065	-116.806217	440.304405	-7.362691	-0.795184	-1.501676	22216.71194
426.048922	-94.680298	454.037734	-22.621945	-0.032221	0.787212	22215.18601
446.648916	-98.495111	417.415523	21.629893	-0.032221	-0.738714	22224.34156
442.07114	-61.109937	470.059951	26.970633	-0.032221	0.024249	22218.23786
446.648916	-51.954384	454.037734	83.429875	1.493704	-0.738714	22241.12674
434.441512	-32.117353	440.304405	118.526161	0.730742	0.024249	22247.23045
434.441512	-10.754397	422.756262	111.659496	0.730742	0.024249	22239.60082
438.256326	-1.598844	434.963665	133.785416	1.493704	0.024249	22230.44527
429.100773	15.949299	417.415523	152.096521	-0.795184	-0.738714	22234.26008
435.204475	14.423374	393.763678	141.415043	-0.032221	0.787212	22224.34156
424.522997	25.104852	413.600709	183.377994	0.730742	0.024249	22217.4749
422.997071	34.260405	389.185901	181.089105	-0.032221	-0.738714	22217.4749
416.893369	52.57151	378.504423	189.481696	-0.032221	0.024249	22212.89712
411.55263	60.201138	374.689609	198.637248	-0.032221	0.024249	22219.76379
387.900785	76.223355	350.274802	199.400211	-1.558146	-0.738714	22205.2675
395.530413	102.164088	352.56369	229.155758	-0.032221	-0.738714	22208.31935
395.530413	99.8752	324.334069	246.703901	-0.795184	-0.738714	22192.29713
384.085972	109.793716	343.408137	242.126124	-0.032221	0.024249	22214.42305
362.723015	142.601113	317.467404	226.103907	-0.795184	0.024249	22222.81564
367.300791	147.17889	265.585938	255.859454	-0.032221	0.024249	22218.23786
384.085972	163.96407	275.504453	255.859454	-0.032221	-1.501676	22225.10453
371.878568	173.882586	274.741491	263.489081	-0.032221	-0.738714	22230.44527
355.85635	191.430729	257.193348	277.22241	-0.032221	-0.738714	22212.13416
349.752648	209.741834	273.978528	300.111292	0.730742	0.024249	22220.52675
368.063754	206.689983	257.956311	296.296479	1.493704	0.024249	22249.51933
351.278574	240.260344	218.282248	316.13351	0.730742	-0.738714	22232.73415
342.123021	252.467748	232.015577	346.652019	-0.032221	0.024249	22225.10453
343.648947	257.808487	191.578552	353.518684	0.730742	-0.738714	22230.44527
336.019319	261.6233	188.526701	353.518684	-0.032221	0.024249	22152.62307
326.100804	262.386263	164.874857	334.444616	-0.032221	0.024249	22207.55638
310.078586	286.801071	152.667453	358.09646	-0.795184	-0.738714	22216.71194
303.974884	293.667735	132.830422	368.014976	-0.032221	0.024249	22212.13416
297.871182	299.008474	99.260061	374.881641	-0.032221	0.024249	22219.00082
276.508226	310.452916	100.023024	355.807572	-1.558146	-0.738714	22186.95639
257.434157	330.289947	76.371179	371.82979	-0.032221	-1.501676	22202.97861
269.641561	339.4455	64.926738	385.563119	-0.795184	0.787212	22199.16379
267.352673	340.208462	47.378595	383.274231	-0.032221	0.024249	22209.08231
254.382306	358.519568	48.141558	384.800156	-0.032221	0.024249	22196.87491
228.441573	374.541785	31.356378	411.503852	-0.032221	0.024249	22207.55638
226.915648	366.149195	16.860086	409.214964	-0.032221	-0.738714	22225.86749
210.130468	379.882525	-0.688057	426.000144	-0.032221	1.550175	22210.60823
214.708244	384.460301	-18.2362	422.18533	-0.032221	0.787212	22216.71194
200.974915	400.482518	-31.96953	425.237181	-0.795184	-0.738714	22227.39341
171.982331	405.823258	-83.850996	411.503852	1.493704	0.787212	22198.40083
184.952697	399.719556	-77.747294	397.00756	-0.032221	0.024249	22207.55638
152.908262	426.423252	-129.62876	394.718672	1.493704	0.787212	22225.10453
149.856411	433.289916	-122.762095	415.318666	0.730742	0.024249	22163.30454
149.093449	432.526953	-108.265803	453.466803	1.493704	0.787212	22232.73415
129.256417	431.001028	-133.443574	458.044579	-0.032221	0.024249	22228.15638
115.523088	437.10473	-150.991716	447.363101	-0.032221	0.787212	22213.66009
80.426802	411.163997	-162.436158	438.970511	-0.795184	-1.501676	22173.98602
93.397169	433.289916	-147.939866	440.496436	-0.795184	-1.501676	22201.45268
79.66384	436.341767	-145.650977	429.814958	-0.032221	0.787212	22216.71194
78.137914	443.208432	-168.539859	435.155697	-0.795184	0.024249	22186.19343
56.011995	439.393618	-181.510226	426.000144	0.730742	-0.738714	22210.60823
30.071262	426.423252	-199.821332	418.370517	-1.558146	-1.501676	22196.11194
18.626821	421.082512	-221.184288	429.814958	-0.795184	-0.738714	22177.80084
15.57497	431.763991	-215.843549	445.074212	-0.032221	0.787212	22177.03787
18.626821	428.71214	-245.599096	449.651989	-0.032221	-0.738714	22202.97861
-5.025024	427.186214	-246.362059	430.57792	0.730742	1.550175	22188.48232
-21.810204	420.31955	-243.310208	409.977927	1.493704	1.550175	22194.58602
-17.995391	429.475102	-258.569462	409.214964	0.730742	-0.738714	22209.84527
-20.284279	419.556587	-273.065754	430.57792	-0.795184	-0.738714	7114.627522
-42.410198	425.660289	-299.006487	406.163113	0.730742	1.550175	22048.09717
-57.669453	419.556587	-275.354643	398.533485	-0.032221	-0.738714	53.407392
-57.669453	413.452885	-300.532413	389.377933	0.730742	-0.738714	15.259255
-68.350931	424.134363	-332.576848	393.955709	0.730742	0.787212	11.444441
-79.795372	421.845475	-337.154624	380.985343	0.730742	0.787212	9.918516
-93.528702	406.58622	-335.628699	409.214964	-0.032221	0.024249	11.444441
-108.787956	414.97881	-327.236109	396.244597	0.730742	-0.738714	8.39259
-108.787956	391.326966	-371.487947	406.163113	-0.032221	0.024249	9.918516
-145.410168	399.719556	-361.569432	384.800156	-0.795184	0.787212	9.918516
-140.832391	392.089928	-379.880538	379.459417	0.730742	0.787212	7.629627
-153.039795	383.697338	-379.880538	374.118678	-0.032221	0.024249	10.681478
-172.113864	377.593636	-376.065724	352.755721	0.730742	0.024249	8.39259
-185.847193	365.386233	-384.458314	359.622386	-0.795184	0.024249	8.39259
-205.684224	366.149195	-401.243494	336.733504	-0.032221	0.024249	10.681478
-205.684224	366.912158	-476.776805	263.489081	-1.558146	-0.738714	20902.12714
-205.684224	373.01586	-391.324979	340.548317	-0.032221	-2.264639	22177.03787
-227.810143	360.808456	-433.287929	323.763137	-0.795184	-0.738714	22204.50453
-237.728659	369.964009	-431.762004	295.533516	-0.032221	0.024249	22134.31196
-242.306435	362.334382	-410.399047	319.185361	-0.795184	0.787212	22216.71194
-261.380504	343.260313	-421.843488	283.326112	-0.032221	-0.738714	22224.34156
-267.484206	344.786239	-412.687935	263.489081	-0.032221	0.787212	22223.5786
-280.454572	329.526984	-424.132376	273.407597	0.730742	0.024249	22210.60823
-278.928647	333.341798	-431.762004	245.177975	0.730742	0.024249	22224.34156
-273.587908	337.919574	-421.080525	220.000205	1.493704	0.024249	22251.04526
-294.187901	304.349214	-440.154594	213.13354	-0.032221	0.024249	22230.44527
-302.580492	304.349214	-453.12496	206.266876	1.493704	-0.738714	22239.60082
-307.921231	290.615884	-436.33978	206.266876	0.730742	0.024249	22241.12674
-326.995299	270.01589	-466.85829	192.533547	-0.032221	0.024249	22219.76379
-316.313821	250.941822	-458.465699	188.718733	-0.032221	-0.738714	22218.23786
-339.202703	249.415897	-451.599035	165.829851	-0.032221	-0.738714	22229.6823
-351.410107	248.652934	-456.176811	143.703931	-0.795184	0.024249	22212.89712
-352.173069	237.971456	-453.12496	117.763198	-0.795184	-0.738714	22220.52675
-361.328622	218.134424	-452.361998	116.237273	0.730742	0.787212	22231.97119
-369.721212	202.112207	-488.984209	84.955801	-0.795184	0.024249	22193.06009
-381.165653	193.719617	-507.295315	14.000266	-0.795184	-0.738714	22076.32679
-395.661945	191.430729	-545.443451	26.970633	-1.558146	0.787212	22209.84527
-399.476759	176.934437	-482.880507	45.281738	-0.032221	-0.738714	22198.40083
-404.817498	173.119623	-456.939774	42.99285	-0.032221	0.787212	22212.89712
-425.417492	166.252958	-436.33978	42.229887	0.730742	0.024249	22223.5786
-429.995269	138.7863	-452.361998	18.578043	-0.795184	0.024249	22212.89712
-416.261939	124.290008	-427.184227	-8.888616	-0.032221	0.787212	22219.00082
-418.550828	114.371492	-428.710153	4.844713	-0.032221	-0.738714	22227.39341
-428.469343	100.638163	-414.976823	-7.362691	-0.032221	0.024249	22215.18601
-423.891567	99.8752	-417.265712	-14.992318	2.256667	0.787212	22244.17859
-417.787865	97.586312	-435.576817	-28.725647	1.493704	0.787212	22251.80822
-446.017486	59.438175	-455.413848	-73.740449	-0.032221	0.024249	22229.6823
-456.698964	68.593728	-388.273128	-43.984902	-0.795184	-0.738714	22227.39341
-459.750815	63.252989	-365.384246	-60.007119	1.493704	0.024249	22239.60082
-456.698964	44.941883	-376.828687	-92.814517	-0.795184	-1.501676	22220.52675
-442.965635	38.075218	-380.6435	-118.75525	-0.032221	-0.738714	22215.94897
-458.987853	8.319672	-356.228693	-106.547846	-0.795184	0.024249	22227.39341
-456.698964	6.030784	-360.806469	-114.940436	-0.032221	0.024249	22131.26011
-448.306374	-9.991434	-345.547214	-115.703399	-0.032221	-0.738714	22219.00082
-459.750815	-31.354391	-354.702767	-139.355244	0.730742	-0.738714	22219.76379
-460.513778	-35.169204	-335.628699	-165.295977	-0.032221	-0.738714	22209.84527
-435.336008	-35.932167	-327.236109	-163.007089	-0.032221	-1.501676	22195.34898
-456.698964	-61.8729	-316.55463	-206.495965	-0.032221	-0.738714	22212.89712
-432.284157	-76.369192	-303.584264	-202.681151	-0.032221	0.787212	22219.00082
-443.728598	-79.421043	-285.273158	-201.918188	0.730742	-0.738714	22215.18601
-446.780449	-91.628447	-277.643531	-238.5404	-0.032221	-1.501676	22227.39341
-435.336008	-103.835851	-279.169456	-231.673735	0.730742	0.024249	22232.73415
-429.995269	-119.858068	-291.37686	-252.273729	-0.032221	0.024249	22212.89712
-426.943418	-138.169174	-254.754649	-255.32558	0.730742	-1.501676	22222.05268
-417.787865	-145.035838	-253.228723	-266.770021	-0.032221	-0.738714	22228.15638
-401.002685	-154.954354	-251.702798	-268.295947	0.730742	-0.738714	22231.97119
-407.106387	-163.346944	-229.576878	-263.71817	0.730742	0.024249	22232.73415
-402.52861	-205.309895	-227.28799	-310.258897	-0.032221	-0.738714	22226.63045
-386.506393	-198.44323	-217.369475	-311.02186	-0.032221	-0.738714	22220.52675
-388.032318	-206.072857	-212.028735	-322.466301	0.730742	0.024249	22087.00827
-364.380473	-215.22841	-193.71763	-320.940375	-1.558146	-0.738714	22202.21564
-370.484175	-241.169143	-186.088002	-331.621854	-0.032221	0.024249	22207.55638
-351.410107	-238.117292	-167.776897	-349.169997	-0.032221	0.024249	22222.81564
-341.491591	-255.665435	-142.599126	-356.799624	-0.032221	-1.501676	22214.42305
-346.83233	-264.820988	-128.102834	-360.614438	-0.032221	-0.738714	22202.21564
-344.543442	-282.369131	-116.658393	-373.584804	-0.795184	-2.264639	22194.58602
-328.521225	-294.576535	-139.547275	-443.777376	-0.795184	0.787212	22207.55638
-325.469374	-315.176529	-167.776897	-468.955146	-1.558146	0.024249	22160.25269
-308.684193	-322.043193	-100.636176	-424.703308	-0.795184	0.024249	22206.03046
-292.661976	-318.22838	-47.991747	-412.495904	-0.795184	0.024249	22222.81564
-274.35087	-338.828374	-42.651008	-423.940345	0.730742	1.550175	22215.18601
-275.113833	-340.354299	-48.75471	-423.177382	0.730742	0.024249	22212.89712
-248.410137	-344.169113	-31.96953	-420.888494	-0.032221	0.024249	22228.91934
-240.78051	-354.087628	-28.154716	-418.599606	-0.032221	-0.738714	22221.28971
-221.706441	-370.109846	4.652682	-439.962562	-0.032221	0.787212	22197.63787
-210.262	-386.132063	3.126756	-443.014413	0.730742	0.024249	22246.46748
-228.573106	-367.057995	-22.051014	-469.718109	0.730742	0.787212	22065.64531
-169.824975	-386.895026	48.141558	-462.851444	-0.032221	0.787212	22219.00082
-185.08423	-398.339467	70.267477	-455.221817	-0.032221	0.787212	22228.91934
-153.039795	-415.88761	65.689701	-459.799594	-0.795184	-1.501676	22225.86749
-140.832391	-435.724641	72.556365	-470.481072	-0.795184	-0.738714	22209.84527
-145.410168	-441.828343	111.467465	-471.244035	-0.032221	-0.738714	22201.45268
-139.306466	-431.146865	98.497099	-454.458854	-0.032221	0.787212	22215.94897
-100.395366	-434.198716	138.171161	-446.066264	-0.795184	0.024249	22203.74157
-90.476851	-445.643157	120.623018	-465.903295	-0.032221	0.024249	22190.7712
-80.558335	-455.561672	140.460049	-455.221817	-0.795184	-1.501676	22203.74157
-75.217596	-470.057964	145.800788	-475.058848	-0.795184	0.787212	22173.98602
-57.669453	-469.295002	167.163745	-481.925513	-0.795184	-0.738714	22168.64528
-23.33613	-457.850561	223.622987	-478.873662	-0.032221	-0.738714	22196.11194
-19.521316	-467.769076	211.415584	-449.118115	-0.795184	0.024249	22186.19343
-6.55095	-467.769076	236.593354	-416.310718	-0.795184	1.550175	22206.79342
15.57497	-467.006113	253.378534	-411.732941	-0.795184	-1.501676	22212.13416
16.337932	-476.161666	251.089646	-417.07368	-1.558146	-2.264639	22186.95639
27.019411	-480.739443	264.060012	-426.992196	-0.032221	0.787212	21867.275
52.960144	-457.850561	294.578522	-401.814426	1.493704	1.550175	22222.05268
72.034212	-462.428337	297.630373	-413.258867	0.730742	-0.738714	22218.23786
90.345318	-469.295002	317.467404	-420.125531	0.730742	-0.738714	22225.86749
105.604573	-458.613523	346.459988	-410.969978	0.730742	-0.738714	22215.94897
97.974945	-460.139449	304.497037	-410.969978	0.730742	0.024249	22177.80084
123.915678	-474.635741	347.222951	-401.051463	1.493704	0.787212	22220.52675
131.545306	-468.532039	344.1711	-387.318134	-0.032221	-1.501676	22219.76379
142.226784	-468.532039	345.697025	-375.11073	-0.795184	-1.501676	22185.43046
167.404554	-468.532039	363.245168	-362.140363	-1.558146	-0.738714	22211.3712
174.271219	-462.428337	384.608125	-352.221848	-0.032221	0.787212	22229.6823
167.404554	-453.272784	377.74146	-352.98481	-0.032221	-1.501676	22219.00082
204.789728	-448.695008	391.474789	-348.407034	-0.032221	0.024249	22220.52675
206.315654	-441.828343	383.845162	-340.014444	-1.558146	-0.738714	22208.31935
226.915648	-431.909827	383.845162	-365.955177	-0.795184	-0.738714	22206.03046
219.28602	-425.806126	375.452572	-365.192214	-0.795184	-0.738714	22198.40083
247.515642	-418.939461	420.467373	-343.066295	-0.795184	0.787212	22217.4749
264.300822	-403.680206	365.534056	-398.762575	-0.032221	0.024249	22196.11194
278.797114	-418.939461	423.519224	-318.651487	0.730742	0.787212	22214.42305
283.37489	-394.524653	446.408107	-281.266313	-0.032221	0.787212	22229.6823
295.582294	-394.524653	435.726628	-278.977425	-0.032221	0.024249	22230.44527
310.841549	-370.109846	466.245138	-271.347798	-0.795184	-0.738714	22215.18601
310.841549	-359.428367	465.482175	-243.881139	-0.032221	-0.738714	22220.52675
329.152655	-351.79874	467.0081	-231.673735	0.730742	0.787212	22250.2823
335.256356	-345.695038	462.430324	-234.725586	0.730742	0.024249	22238.07489
340.597096	-347.220964	460.904399	-223.281145	-0.032221	0.024249	22238.07489
367.300791	-339.591336	460.141436	-201.155226	0.730742	-1.501676	22239.60082
373.404493	-319.754305	466.245138	-204.207077	-0.032221	0.024249	22221.28971
379.508195	-306.783939	477.689579	-154.614499	-0.795184	-0.738714	22223.5786
388.663748	-302.206162	489.896983	-170.636716	-0.795184	0.024249	22228.15638
394.76745	-280.080243	488.371057	-144.695983	0.730742	0.024249	22214.42305
387.900785	-280.080243	475.400691	-146.221909	-0.032221	0.787212	22224.34156
406.211891	-244.220994	492.948833	-130.199691	-0.795184	0.024249	22227.39341
404.685966	-255.665435	485.319206	-120.281176	-0.795184	-0.738714	22197.63787
419.94522	-236.591367	457.089585	-157.66635	-1.558146	0.024249	22025.20829
423.760034	-241.932106	476.163653	-98.918219	-0.032221	0.024249	22206.79342
442.07114	-204.546932	471.585877	-117.229325	-0.795184	-1.501676	22200.68972
419.94522	-190.05064	484.556243	-113.414511	-0.795184	-1.501676	22209.08231
442.07114	-180.132124	443.356256	-129.436728	0.730742	0.024249	22228.91934
436.7304	-165.635832	479.215504	-49.325641	-0.032221	0.024249	22209.84527
435.204475	-141.221025	481.504392	-18.807132	-0.795184	-0.738714	22219.76379
451.226692	-133.591397	470.822914	1.0299	0.730742	2.313137	22226.63045
435.204475	-103.072888	447.934032	-4.31084	0.730742	0.787212	22213.66009
446.648916	-108.413627	451.748846	11.711378	0.730742	0.787212	22225.86749
449.700767	-78.65808	460.141436	41.466925	0.730742	0.024249	22254.09711
450.46373	-77.895118	470.822914	52.148403	-0.032221	0.024249	22236.54897
438.256326	-54.243273	427.334038	47.570627	-0.032221	-0.738714	22231.97119
449.700767	-42.035869	465.482175	92.585428	-0.795184	-0.738714	22238.07489
437.493363	-45.850683	433.43774	90.29654	0.730742	0.787212	22229.6823
434.441512	-25.250689	412.837746	123.103937	0.730742	0.787212	22216.71194
439.782251	-6.939583	414.363672	155.148372	-0.795184	-0.738714	22226.63045
429.100773	27.39374	405.971081	165.829851	-0.795184	0.787212	22190.7712
422.997071	25.867815	434.200703	168.881702	-0.032221	0.787212	22207.55638
414.604481	52.57151	383.082199	181.089105	-0.795184	0.024249	22228.15638
409.263742	47.993734	387.659976	178.037255	-1.558146	0.024249	22208.31935
405.448928	66.30484	367.059982	199.400211	-0.032221	0.787212	22199.16379
411.55263	82.327057	344.934063	213.896503	-0.032221	0.024249	22197.63787
410.026705	94.534461	374.689609	191.770584	-0.032221	-1.501676	22216.71194
397.819301	102.164088	328.911845	210.844652	-0.032221	0.024249	22209.08231
389.426711	122.00112	315.941479	207.792801	-0.032221	-0.738714	22228.15638
386.37486	130.39371	333.489621	246.703901	-0.032221	0.024249	22233.49712
384.085972	147.17889	313.65259	255.859454	-0.032221	0.024249	22216.71194
371.878568	172.35666	302.971112	263.489081	-0.032221	0.024249	22225.86749
368.826717	185.327027	309.074814	273.407597	-0.032221	0.024249	22228.91934
374.930419	199.823319	293.815559	290.95574	1.493704	0.024249	22234.26008
373.404493	190.667766	286.185932	293.244628	1.493704	-0.738714	22241.88971
360.434127	200.586281	225.911876	290.192777	-0.032221	0.024249	22202.21564
345.174872	233.393679	207.60077	317.659435	-0.795184	-1.501676	22215.18601
359.671164	222.712201	154.193378	236.785385	-0.032221	0.787212	22128.20826
328.389692	228.05294	230.489652	326.052025	-0.795184	0.024249	22204.50453
332.967468	258.571449	198.445217	348.940908	-0.795184	0.024249	22204.50453
321.523027	256.282561	174.793372	340.548317	-0.795184	-1.501676	22219.00082
322.28599	281.460332	161.060043	357.333498	0.730742	0.787212	22231.20823
316.182288	273.067741	137.408198	338.259429	0.730742	1.550175	22177.80084
293.293406	308.164027	125.200794	363.4372	-1.558146	-0.738714	22198.40083
289.478592	305.875139	118.33413	374.881641	-1.558146	-0.738714	22210.60823
283.37489	331.815872	54.24526	352.755721	0.730742	-0.738714	22154.91195
272.693412	331.052909	87.81562	352.755721	-0.032221	0.787212	22202.21564
265.063785	326.475133	50.430446	367.252013	-1.558146	-0.738714	22217.4749
272.693412	363.860307	16.860086	345.889057	-0.032221	-0.738714	22211.3712
261.248971	363.860307	26.778601	393.955709	-0.032221	0.787212	22208.31935
253.619344	366.912158	49.667483	415.318666	0.730742	0.024249	22228.91934
235.308238	374.541785	22.963788	426.000144	-0.795184	0.024249	22222.05268
225.389722	402.771407	18.386011	434.392734	-0.032221	0.024249	22196.11194
208.604542	398.956593	-18.999163	425.237181	-0.032221	-0.738714	22231.20823
199.448989	408.112146	-53.332486	422.948293	0.730742	0.787212	22223.5786
191.056399	414.97881	-62.488039	433.629771	0.730742	0.024249	22139.6527
176.560107	414.97881	-87.665809	435.155697	0.730742	0.787212	22240.36378
165.115666	418.030661	-122.762095	433.629771	-0.032221	-2.264639	22222.05268
144.515672	414.97881	-130.391723	423.711256	0.730742	0.787212	22210.60823
142.226784	418.030661	-160.147269	416.844591	-0.032221	-0.738714	22188.48232
130.782343	434.052879	-128.865797	454.229765	0.730742	-0.738714	22212.89712
103.315684	422.608438	-124.288021	452.70384	-0.795184	-1.501676	22205.2675
99.500871	438.630655	-121.999132	448.126063	-0.795184	-1.501676	22202.97861
85.004579	425.660289	-134.969499	426.000144	0.730742	0.024249	22217.4749
58.300883	423.371401	-165.488008	422.18533	-0.795184	-0.738714	22183.90454
51.434218	440.919544	-176.169487	429.051995	-0.795184	0.024249	22187.71935
38.463852	446.260283	-198.295406	413.79274	-0.795184	-0.738714	22166.3564
51.434218	434.815842	-202.873183	448.889026	-0.032221	0.787212	22180.08972
46.856442	417.267699	-202.11022	438.970511	-1.558146	0.024249	22191.53417
1.078678	414.97881	-244.836133	389.377933	-0.032221	-0.738714	22195.34898
11.760156	433.289916	-228.813916	408.452001	-0.032221	-0.738714	22199.92676
-0.447248	435.578804	-238.732431	444.31125	-0.032221	-1.501676	22206.79342
-5.787987	431.001028	-258.569462	438.207548	-0.032221	0.787212	22154.14899
[truncated: 28,725 more rows]
