# Supplementary material for: Dynamic analysis of slant cracked rotor system considering nonlinear oil film force
Source: PLoS One. 2024 Jan 25;19(1):e0294293. doi: 10.1371/journal.pone.0294293 (PMC10810477; doi:10.1371/journal.pone.0294293)
Supplement: S1 File — These data were measured by two eddy current sensors, model WT0150. (ZIP) [file pone.0294293.s001.zip › 2021.3.18 Test data for plain bearings/2021.3.18 (P=0.2Mpa, Z=4.0g)/800.csv]

1024	30720	7	0	3
8	8	8	8	10	10	1
3	3	3	3	1	1	4
2	1	4	3	0	0	0
0	0	0	0	-0.000007	-0.000046	20756.7207
433.344555	18.170831	379.395639	147.914234	1.980602	0.708017	22239.60082
442.500108	61.659707	348.114167	184.536446	1.217639	-1.580871	22247.23045
418.848263	114.304136	347.351204	188.351259	0.454677	-0.054946	22243.41563
414.270487	133.378204	301.57344	212.766067	1.217639	-0.817908	22223.5786
394.433456	170.763379	274.869744	236.417912	1.217639	-1.580871	22211.3712
381.463089	204.333739	243.588272	311.18826	-0.308286	-0.054946	22231.20823
348.655691	249.34854	220.69939	322.632701	0.454677	-1.580871	22206.03046
342.55199	264.607795	188.654955	318.054925	0.454677	-0.054946	22224.34156
331.107548	310.385559	138.299414	379.854906	0.454677	-0.817908	22233.49712
297.537188	339.378143	100.151277	369.173428	0.454677	-0.817908	22214.42305
263.203865	363.792951	52.847588	393.588236	0.454677	-0.054946	22180.85269
225.818691	389.733684	23.092041	434.788224	-1.071249	0.708017	22209.84527
202.929809	411.096641	-101.270885	402.743789	-1.071249	0.708017	22196.11194
159.440933	432.459597	-179.856047	334.840105	-1.071249	0.708017	22209.84527
141.89279	442.378113	-154.678277	415.714155	-0.308286	-0.054946	22222.05268
112.900206	452.296628	-127.211618	449.284516	-0.308286	0.708017	22215.94897
70.174292	461.452181	-151.626426	437.077112	0.454677	-0.054946	22222.81564
48.811336	456.111442	-187.485675	444.706739	-0.308286	-0.817908	22214.42305
16.766901	445.429964	-203.507892	427.158596	-0.308286	-0.054946	22210.60823
-9.173832	448.481815	-277.515277	419.528969	-1.071249	-0.054946	22186.95639
-25.959012	451.533666	-288.196756	411.899341	0.454677	0.708017	1195.562609
-60.292336	444.667001	-272.937501	441.654888	0.454677	-0.054946	16.78518
-100.729361	422.541082	-317.18934	440.891925	1.980602	0.708017	12.970367
-138.877497	421.778119	-355.337477	376.040093	1.217639	-0.054946	10.681478
-174.736746	423.304044	-365.255992	347.047509	1.217639	2.233943	9.155553
-189.996001	397.363311	-373.648582	356.966024	1.217639	-0.054946	17393.26151
-233.484877	381.341094	-369.833769	312.714186	0.454677	1.47098	22171.69713
-254.084871	358.452212	-382.804135	313.477148	-1.071249	-0.054946	22203.74157
-279.262641	357.689249	-417.900421	280.669751	-0.308286	-0.054946	22198.40083
-290.707082	321.067038	-407.218943	229.551247	-0.308286	-0.054946	22209.08231
-329.618182	293.600379	-417.900421	213.52903	-0.308286	-0.054946	22199.92676
-363.188542	261.555944	-428.581899	143.336458	-1.071249	-0.054946	22177.03787
-371.581132	211.200404	-474.359664	76.195737	-0.308286	-0.817908	22178.5638
-412.018157	163.896714	-478.174477	35.758712	-0.308286	0.708017	22183.14158
-414.307045	169.237453	-424.004123	29.65501	-0.308286	-0.054946	22199.16379
-427.277412	134.141167	-427.055974	2.188352	-1.071249	-0.817908	22213.66009
-442.536667	101.33377	-407.981905	-3.152387	-0.308286	-0.817908	22226.63045
-469.240363	72.341186	-347.707849	-39.011636	0.454677	-0.054946	22213.66009
-457.795921	42.585639	-366.781918	-77.159773	-0.308286	0.708017	22223.5786
-458.558884	-3.955088	-355.337477	-111.493096	1.217639	-0.054946	22229.6823
-457.795921	-35.999523	-310.322675	-146.589382	0.454677	0.708017	22215.18601
-448.640369	-78.725436	-284.381942	-195.418997	0.454677	-0.054946	22241.12674
-461.610735	-91.695803	-311.848601	-302.996743	1.217639	0.708017	22112.18604
-453.981108	-131.369865	-279.041203	-323.596737	-0.308286	-0.817908	22225.10453
-433.381114	-190.117996	-230.974551	-331.989327	1.217639	-0.817908	22226.63045
-386.077424	-224.451319	-237.841215	-385.396719	0.454677	-0.817908	22235.786
-370.818169	-254.206866	-179.856047	-370.900427	0.454677	-0.817908	22225.86749
-367.766319	-286.251301	-125.685693	-351.826358	-0.308286	-0.054946	22216.71194
-344.114474	-321.347587	-112.715326	-363.270799	0.454677	-0.054946	22225.86749
-298.336709	-329.740177	-97.456072	-396.84116	-0.308286	-0.054946	22225.86749
-280.025604	-372.46609	-18.87091	-406.759675	-0.308286	-0.054946	22215.94897
-235.773765	-395.354972	-7.426469	-453.300402	-0.308286	-0.054946	22215.94897
-206.781181	-422.058668	36.82537	-468.559657	-1.834212	-0.817908	22208.31935
-159.477491	-440.369774	83.366097	-486.870763	-0.308286	-0.054946	22198.40083
-111.410839	-447.999401	89.469799	-452.53744	-0.308286	-0.054946	22209.08231
-69.447888	-480.043836	97.862389	-506.707794	-1.071249	-1.580871	22170.93417
-31.299752	-494.540128	166.529035	-483.055949	0.454677	-0.054946	22210.60823
12.952087	-499.117904	248.929011	-418.967079	-0.308286	-0.054946	22203.74157
41.944671	-489.199389	259.610489	-426.596706	0.454677	0.708017	22225.86749
80.855771	-481.569761	287.840111	-418.204116	-0.308286	-0.817908	22211.3712
118.240945	-503.695681	314.543806	-402.181899	0.454677	-0.054946	22199.92676
161.729821	-483.85865	343.53639	-392.263383	-0.308286	-0.054946	22214.42305
194.537219	-457.917917	383.210453	-350.300433	1.217639	1.47098	22223.5786
228.107579	-456.391991	385.499341	-354.115246	1.217639	1.47098	22220.52675
247.94461	-439.606811	360.321571	-368.611538	1.217639	-0.054946	22210.60823
301.352002	-402.9846	417.543776	-335.804141	0.454677	-0.054946	22212.13416
315.848294	-383.910531	458.743764	-296.893041	0.454677	0.708017	22209.84527
350.181617	-362.547575	461.795615	-200.759736	0.454677	-0.054946	22209.08231
381.463089	-325.1624	453.403024	-164.137525	0.454677	-0.054946	22210.60823
402.063083	-300.747593	479.343758	-150.404196	0.454677	1.47098	22206.03046
405.114934	-252.68094	465.610428	-132.09309	1.217639	0.708017	22217.4749
428.003816	-220.636505	445.010434	-107.678282	0.454677	0.708017	22207.55638
439.448257	-191.643921	472.477093	-53.507928	-0.308286	-0.054946	22196.11194
443.263071	-148.918008	438.14377	-16.885717	-1.071249	-0.054946	22207.55638
437.922332	-113.821722	411.440074	-10.782015	-1.071249	-1.580871	22141.94159
443.263071	-74.14766	406.099335	76.195737	-0.308286	0.708017	22202.97861
435.633443	-26.84397	337.432688	58.647594	0.454677	-0.054946	22218.23786
442.500108	12.067129	337.432688	128.077203	-0.308286	-0.054946	22231.20823
421.900114	44.111564	381.684527	188.351259	-0.308286	0.708017	22214.42305
417.322338	87.60044	365.66231	212.003104	0.454677	2.233943	22225.86749
401.30012	134.141167	354.217869	220.395694	1.217639	0.708017	22232.73415
390.618642	176.104118	274.869744	269.988272	-1.071249	-1.580871	22205.2675
387.566791	221.881882	274.869744	292.877154	0.454677	0.708017	22244.94156
370.018648	244.770764	223.751241	320.343813	1.217639	0.708017	22250.2823
334.922362	269.185572	107.780905	278.380862	1.217639	0.708017	22230.44527
334.159399	302.755932	126.09201	353.914173	1.217639	-0.054946	22231.97119
318.137182	319.541112	82.603134	385.195646	1.217639	2.233943	22242.65267
273.12238	369.896653	75.73647	405.032677	-1.071249	-0.817908	22205.2675
254.811275	384.392945	22.329078	410.373416	-0.308286	0.708017	22215.18601
210.559436	399.6522	-18.87091	427.158596	-0.308286	1.47098	22228.15638
189.959442	412.622566	-79.144966	446.232665	0.454677	1.47098	22230.44527
146.470566	450.770703	-118.819028	440.128963	0.454677	-0.054946	22217.4749
111.37428	448.481815	-134.841246	450.047478	-1.071249	0.708017	22215.94897
69.41133	450.770703	-149.337538	446.995627	-1.071249	-1.580871	22208.31935
43.470597	446.192927	-187.485675	435.551186	-0.308286	-0.054946	22189.24528
-6.884944	462.215144	-238.604178	388.247497	-0.308286	0.708017	22190.00824
-23.670124	443.141076	-286.67083	378.328981	0.454677	1.47098	22219.00082
-32.825677	449.244778	-288.959719	353.151211	0.454677	0.708017	7084.109012
-64.870112	425.592933	-331.685632	414.18823	0.454677	-0.054946	19.074068
-99.203435	436.274411	-298.878234	446.232665	-0.308286	-0.817908	14.496292
-136.588609	426.355895	-334.737483	410.373416	-0.308286	-0.817908	9.918516
-161.76638	408.807752	-364.493029	353.914173	-1.071249	-0.817908	12.207404
-191.521926	401.941088	-350.7597	333.314179	-0.308286	-0.817908	8605.456709
-209.833032	392.022572	-400.352278	339.417881	-0.308286	-0.054946	22152.62307
-251.03302	379.052206	-391.959688	302.032707	0.454677	1.47098	22206.03046
-259.42561	346.244808	-400.352278	265.410496	-0.308286	-0.054946	22191.53417
-289.181157	322.592963	-463.678185	165.462377	0.454677	-0.817908	22087.77123
-350.218176	314.200373	-411.033756	242.521614	0.454677	0.708017	22205.2675
-357.08484	279.104087	-460.626334	111.292023	0.454677	0.708017	22204.50453
-366.240393	235.615211	-413.322645	123.499427	1.217639	1.47098	22208.31935
-399.810753	194.415223	-414.085607	91.454992	-0.308286	-0.054946	22208.31935
-409.729269	174.578192	-427.818937	78.484625	0.454677	-0.054946	22228.15638
-416.595934	118.881912	-409.507831	11.343905	-1.071249	0.708017	22224.34156
-443.299629	90.652291	-407.981905	2.188352	-1.071249	-0.817908	22195.34898
-465.425549	66.237484	-374.411545	-46.641263	-1.071249	-0.054946	22207.55638
-490.603319	28.089347	-378.226359	-100.048655	0.454677	-0.054946	22206.03046
-472.292213	-7.006939	-353.811551	-135.907904	-1.071249	0.708017	22204.50453
-453.218145	-39.051374	-350.7597	-143.537531	-0.308286	-0.054946	22217.4749
-460.08481	-67.280995	-346.944887	-210.678252	0.454677	-0.817908	22231.97119
-459.321847	-100.851356	-303.456011	-283.922675	-0.308286	-1.580871	22184.6675
-441.010741	-140.525418	-253.10047	-254.167128	0.454677	-0.054946	22224.34156
-421.17371	-176.384667	-235.552327	-286.974526	-0.308286	1.47098	22231.20823
-402.862604	-211.480953	-224.870849	-343.433768	0.454677	0.708017	22211.3712
-376.158909	-231.317984	-160.019016	-344.959694	-0.308286	0.708017	22245.70452
-347.929287	-264.888344	-150.1005	-339.618954	1.217639	-0.054946	22253.33415
-347.929287	-293.880928	-102.033848	-366.32265	0.454677	-0.817908	22226.63045
-302.151523	-325.1624	-59.307935	-394.552272	-0.308286	-0.054946	22227.39341
-279.262641	-344.236469	-60.070897	-415.152265	0.454677	-0.054946	22239.60082
-230.433026	-396.117935	-34.130164	-432.700408	-0.308286	-0.054946	22218.23786
-195.33674	-415.192003	42.929072	-479.241135	-0.308286	1.47098	22220.52675
-163.292305	-436.55496	85.654985	-443.381887	0.454677	-1.580871	22230.44527
-119.803429	-449.525327	127.617936	-428.122632	-1.071249	-0.054946	22222.05268
-68.684926	-483.095687	123.040159	-454.826328	-0.308286	-1.580871	22193.82305
-45.033081	-496.066053	193.995694	-452.53744	-0.308286	1.47098	22198.40083
-0.018279	-493.777165	226.040129	-430.41152	-0.308286	-0.054946	22202.21564
32.026156	-500.64383	219.936427	-467.033732	-0.308286	1.47098	22184.6675
68.648367	-488.436426	295.469738	-413.62634	-0.308286	0.708017	22198.40083
109.085392	-506.747532	316.832695	-422.01893	-0.308286	-0.054946	22212.89712
144.944641	-493.014203	318.35862	-445.670775	-0.308286	-0.817908	22193.06009
181.566852	-483.095687	382.44749	-370.900427	0.454677	0.708017	22200.68972
231.922393	-451.051252	388.551192	-364.033762	0.454677	-0.054946	22219.76379
260.152014	-434.266072	435.854882	-330.463402	-0.308286	1.47098	22204.50453
284.566822	-424.347556	441.195621	-298.418967	1.217639	2.233943	22205.2675
310.507555	-393.066084	439.669695	-246.537501	-0.308286	-0.817908	22212.13416
343.314952	-357.969798	451.877099	-236.618985	1.217639	-0.817908	22215.18601
380.700126	-337.369804	471.71413	-168.715301	1.217639	-0.054946	22213.66009
407.403822	-297.695742	473.240056	-180.159742	0.454677	0.708017	22202.97861
399.774195	-254.969829	459.506726	-183.974556	-0.308286	-0.817908	22196.11194
423.42604	-235.89576	435.091919	-129.041239	-0.308286	-0.054946	22201.45268
434.107518	-186.303182	496.8919	-103.863469	-0.308286	0.708017	22227.39341
436.396406	-171.043928	472.477093	-29.856083	-0.308286	-0.817908	22219.00082
453.181586	-111.532834	456.454875	30.417973	-0.308286	-0.817908	22216.71194
453.181586	-75.673585	433.565993	55.595743	1.217639	0.708017	22228.91934
449.366773	-30.658784	390.077117	129.603129	0.454677	1.47098	22223.5786
431.81863	-6.243976	404.573409	149.44016	-1.071249	0.708017	22199.92676
430.292704	29.615272	373.291937	163.173489	-1.071249	-0.054946	22209.08231
403.589008	65.474521	358.032682	191.40311	-0.308286	-0.054946	22206.79342
405.114934	115.067099	319.121583	214.291993	-0.308286	-0.054946	22206.03046
386.803828	160.844863	284.78826	250.914204	0.454677	-0.054946	22219.00082
394.433456	171.526341	226.803092	263.88457	0.454677	0.708017	22229.6823
357.048282	223.407807	92.52165	250.151241	-1.071249	-0.054946	22216.71194
344.840878	257.741131	178.736439	266.173459	0.454677	1.47098	22227.39341
330.344586	295.889267	152.032743	365.358614	-0.308286	-0.817908	22228.15638
318.137182	333.274442	97.862389	397.403049	1.217639	0.708017	22213.66009
292.959412	360.7411	83.366097	405.032677	0.454677	-0.817908	22246.46748
260.152014	388.970721	39.877221	433.262298	1.217639	0.708017	22253.33415
233.448318	399.6522	-13.530171	421.817857	0.454677	-0.054946	22228.91934
185.381666	421.015156	-45.574605	437.840074	1.217639	0.708017	22233.49712
144.944641	441.61515	-95.167183	420.291932	-0.308286	0.708017	22239.60082
134.263162	445.429964	-95.930146	442.417851	0.454677	-0.054946	22215.18601
78.566883	428.644784	-248.522693	369.173428	0.454677	-0.817908	22167.88232
53.389112	462.978107	-179.856047	418.766006	-0.308286	-0.054946	22229.6823
16.766901	462.215144	-185.196786	436.314149	0.454677	2.233943	22219.00082
-6.884944	447.718852	-239.367141	437.077112	-0.308286	-0.817908	22196.87491
-38.166416	432.459597	-283.618979	425.632671	-0.308286	-0.054946	22208.31935
-58.76641	435.511448	-295.06342	441.654888	-1.071249	-1.580871	34.333323
-104.544174	440.089225	-316.426377	434.025261	-1.071249	0.708017	14.496292
-127.433056	418.726268	-351.522663	418.766006	-0.308286	-0.054946	9.918516
-148.03305	414.148492	-362.204141	389.010459	-0.308286	-0.054946	12.207404
-197.625628	407.281827	-403.404129	311.951223	-0.308286	0.708017	2800.836207
-226.618212	383.629982	-434.685601	311.951223	-0.308286	-0.817908	22109.13419
-251.795983	383.629982	-407.218943	295.929005	0.454677	-0.817908	22199.16379
-276.973753	362.267026	-395.774502	284.484564	0.454677	-0.054946	22197.63787
-288.418194	330.222591	-409.507831	240.995688	-0.308286	-0.054946	22175.51195
-312.833001	303.518895	-409.507831	215.817918	1.217639	0.708017	22202.97861
-331.144107	282.918901	-410.270794	174.61793	0.454677	-0.054946	22216.71194
-359.373728	237.141137	-433.159676	113.580911	1.217639	-0.817908	22214.42305
-386.077424	218.067068	-434.685601	83.825365	0.454677	0.708017	22231.20823
-406.677418	175.341155	-434.685601	62.462408	0.454677	-0.817908	22223.5786
-431.855188	134.141167	-380.515247	31.943898	-0.308286	-1.580871	22226.63045
-433.381114	102.859695	-390.433763	9.817979	-0.308286	-0.817908	22226.63045
-464.662586	83.785627	-364.493029	-17.648679	-0.308286	0.708017	22211.3712
-469.240363	41.822676	-374.411545	-106.91532	-0.308286	0.708017	22221.28971
-469.240363	11.304167	-344.655998	-98.52273	1.217639	0.708017	22230.44527
-466.188512	-29.895821	-304.981936	-134.381978	-0.308286	1.47098	22217.4749
-453.981108	-58.125442	-305.744899	-183.974556	-1.071249	0.708017	22200.68972
-466.951474	-110.006909	-301.930085	-253.404165	-0.308286	0.708017	22199.92676
-448.640369	-138.999493	-311.085638	-267.137494	-1.071249	-1.580871	22190.7712
-437.95889	-175.621704	-253.10047	-319.018961	-1.071249	-0.054946	22205.2675
-407.440381	-200.036512	-292.011569	-373.189315	1.217639	-0.054946	22219.76379
-373.107058	-242.762425	-207.322706	-366.32265	0.454677	0.708017	22228.91934
-365.47743	-258.784642	-166.885681	-393.789309	1.217639	-0.817908	22219.00082
-348.69225	-294.643891	-137.130134	-419.730042	-0.308286	-1.580871	22225.10453
-314.358927	-325.1624	-82.196817	-402.944862	0.454677	-0.054946	22227.39341
-259.42561	-356.443873	-44.811643	-441.855961	-0.308286	-0.817908	22214.42305
-256.373759	-384.673494	-15.819059	-433.463371	1.980602	-0.054946	22247.99341
-207.544144	-415.954966	7.832786	-460.93003	1.217639	2.233943	22253.33415
-160.240454	-425.110519	45.21796	-462.455955	1.217639	0.708017	22228.91934
-112.173802	-447.999401	84.12906	-458.641141	0.454677	-0.054946	22232.73415
-87.758994	-460.969768	136.010526	-439.567073	0.454677	-0.817908	22227.39341
-38.166416	-489.199389	187.129029	-462.455955	0.454677	1.47098	22205.2675
-16.040497	-483.095687	191.706806	-528.07075	-0.308286	-0.054946	22186.19343
31.263193	-489.199389	271.05493	-421.255967	0.454677	0.708017	22225.86749
81.618733	-502.169755	311.491955	-401.418936	-0.308286	-0.054946	22210.60823
116.715019	-486.147538	322.936396	-435.752259	-0.308286	-0.817908	22200.68972
140.366864	-486.910501	314.543806	-400.655973	-1.071249	-0.817908	22183.90454
176.989076	-483.85865	354.980831	-348.011545	-1.071249	0.708017	22187.71935
215.137212	-464.021619	396.943782	-341.907843	-1.834212	-0.054946	22192.29713
240.314983	-433.503109	382.44749	-338.093029	-0.308286	-0.817908	22198.40083
274.648306	-427.399407	422.884515	-329.700439	0.454677	1.47098	22201.45268
296.011263	-402.221637	417.543776	-270.952308	0.454677	0.708017	22200.68972
342.55199	-359.495724	414.491925	-235.856022	-0.308286	-0.817908	22195.34898
366.966797	-350.340171	407.62526	-223.648618	1.217639	-0.054946	22206.03046
384.51494	-299.98463	422.121552	-222.122693	0.454677	0.708017	22197.63787
418.848263	-272.517972	446.53636	-154.981972	-1.071249	-0.817908	22189.24528
425.714928	-233.606872	482.395608	-91.656065	0.454677	0.708017	22221.28971
441.737145	-196.984661	476.291907	-63.426444	1.217639	-0.054946	22238.07489
441.737145	-144.340232	478.580795	-13.070903	1.217639	0.708017	22244.94156
444.788996	-106.192095	415.254888	18.973532	-0.308286	-0.817908	22243.41563
453.181586	-71.095809	426.699329	56.358706	1.217639	1.47098	22228.15638
453.181586	-43.62915	407.62526	115.869799	0.454677	1.47098	22231.20823
433.344555	-5.481014	368.714161	133.417942	0.454677	0.708017	22228.91934
431.81863	29.615272	396.943782	199.032738	-0.308286	-0.054946	22210.60823
411.218636	74.630074	365.66231	208.188291	-0.308286	-0.054946	22224.34156
403.589008	118.11895	345.062316	207.425328	0.454677	-0.054946	22228.91934
390.618642	160.844863	323.699359	244.047539	0.454677	-0.054946	22214.42305
388.329754	173.81523	278.684558	280.669751	-1.071249	0.708017	22202.21564
356.285319	229.511509	246.640123	292.114192	-1.071249	0.708017	22212.89712
339.500139	230.274472	171.106812	298.217894	0.454677	-0.817908	22199.92676
334.922362	291.311491	152.795706	349.336397	-1.071249	-1.580871	22208.31935
316.611256	322.592963	113.121644	372.988242	1.217639	1.47098	22226.63045
289.144598	353.874435	68.106842	383.66972	-0.308286	0.708017	22225.10453
261.677939	372.185541	36.062407	386.721571	0.454677	-0.054946	22221.28971
247.181647	403.467013	-61.596823	382.906757	0.454677	-0.054946	22228.91934
186.144628	412.622566	-57.782009	409.610453	0.454677	0.708017	22229.6823
150.28538	437.037374	-83.722742	447.75859	-1.071249	-0.054946	22215.94897
135.789088	446.955889	-118.056065	462.254882	0.454677	-0.054946	22247.23045
99.929839	455.348479	-141.70791	448.521553	0.454677	0.708017	22241.88971
45.759485	453.822554	-166.122718	428.684522	0.454677	0.708017	22201.45268
28.211342	469.081809	-196.641227	453.099329	0.454677	-0.054946	22217.4749
5.32246	459.163293	-246.233805	419.528969	-0.308286	-0.817908	22235.786
-35.114565	442.378113	-237.078252	441.654888	-0.308286	-0.817908	22202.21564
-48.084932	439.326262	-273.700464	440.128963	1.217639	-0.054946	96.133305
-94.625659	430.933672	-306.507861	437.840074	0.454677	0.708017	13.733329
-110.647876	425.592933	-338.552296	427.158596	-0.308286	-0.054946	12.207404
-147.270088	404.229976	-345.418961	366.88454	-1.071249	-0.054946	10.681478
-177.025634	392.785535	-366.781918	376.040093	-0.308286	0.708017	9.155553
-205.255256	394.31146	-362.204141	358.49195	0.454677	-0.054946	17739.6466
-242.64043	380.578131	-410.270794	311.18826	-1.071249	-0.054946	22162.54158
-289.181157	341.667032	-414.84857	274.566049	-0.308286	-0.054946	22190.00824
-296.810784	346.244808	-436.974489	235.654949	-0.308286	0.708017	22180.08972
-303.677449	314.200373	-417.900421	215.054955	-0.308286	-0.054946	22193.06009
-342.588548	287.496677	-471.307813	176.906818	0.454677	0.708017	22192.29713
-367.003356	255.452242	-444.604117	79.247588	0.454677	1.47098	22198.40083
-376.158909	211.200404	-439.263378	93.74388	-0.308286	0.708017	22216.71194
-407.440381	205.096702	-419.426347	49.492041	1.217639	0.708017	22226.63045
-424.225561	144.822646	-400.352278	46.44019	-0.308286	-0.054946	22225.10453
-429.5663	119.644875	-389.6708	25.077234	1.217639	-0.817908	22237.31193
-465.425549	76.155999	-378.226359	9.055016	1.217639	-0.054946	22241.88971
-485.26258	40.296751	-373.648582	-71.819034	0.454677	0.708017	22241.88971
-467.714437	18.170831	-349.233775	-106.152357	1.217639	0.708017	22228.15638
-466.188512	-18.45138	-338.552296	-132.09309	0.454677	-0.054946	22228.15638
-457.795921	-46.681001	-336.263408	-193.130109	-0.308286	-0.054946	22227.39341
-452.455182	-97.799505	-295.826383	-218.307879	-0.308286	-0.054946	22209.84527
-459.321847	-129.080977	-272.937501	-246.537501	-0.308286	-0.817908	22222.81564
-418.884822	-161.888375	-294.300458	-319.018961	0.454677	0.708017	22230.44527
-413.544083	-206.903176	-218.004184	-306.048594	-0.308286	-0.817908	22213.66009
-405.151493	-235.89576	-183.670861	-346.485619	-1.071249	0.708017	22202.97861
-382.262611	-270.992046	-134.841246	-346.485619	-1.834212	-2.343834	22211.3712
-366.240393	-314.480922	-144.759761	-389.974495	-0.308286	-0.054946	22164.06751
-331.90707	-321.347587	-91.35237	-412.100414	-1.071249	-0.817908	22207.55638
-283.840417	-357.206835	-62.359786	-419.730042	0.454677	0.708017	22225.10453
-251.795983	-377.043867	-58.544972	-479.241135	-0.308286	-0.054946	22220.52675
-212.884883	-405.273488	10.884637	-463.981881	0.454677	0.708017	22223.5786
-158.714529	-414.429041	62.766103	-486.870763	0.454677	-0.817908	22230.44527
-129.721945	-430.451258	92.52165	-460.167067	0.454677	0.708017	22225.10453
-93.099733	-467.836432	119.988308	-506.707794	-0.308286	0.708017	22185.43046
-53.425671	-476.991985	165.766073	-485.344837	0.454677	-0.817908	22243.41563
-21.381236	-482.332724	229.09198	-431.174483	1.217639	-0.054946	22243.41563
31.263193	-494.540128	220.69939	-422.01893	0.454677	-0.054946	22205.2675
73.226143	-489.199389	287.840111	-438.80411	-1.071249	-0.054946	22219.76379
107.559467	-494.540128	320.647508	-404.470787	1.217639	-0.054946	22237.31193
141.89279	-488.436426	354.217869	-386.922644	1.217639	0.708017	22209.84527
181.566852	-473.940134	365.66231	-364.033762	-0.308286	0.708017	22193.82305
205.98166	-465.547544	388.551192	-358.693023	0.454677	0.708017	22219.00082
248.707573	-441.132736	389.314155	-361.744874	-1.071249	-0.817908	22201.45268
283.803859	-419.76978	432.803031	-364.796725	0.454677	-0.817908	22194.58602
296.011263	-411.37719	441.958583	-278.581935	-1.071249	0.708017	22208.31935
323.477921	-383.910531	456.454875	-219.070842	-0.308286	0.708017	22185.43046
357.811244	-351.866096	456.454875	-186.263444	-0.308286	0.708017	22199.16379
370.781611	-302.273518	455.691913	-180.922705	0.454677	0.708017	22197.63787
410.455673	-270.229083	438.906732	-159.559749	-0.308286	-1.580871	22183.90454
422.663077	-241.236499	451.114136	-133.619015	-0.308286	-0.054946	22204.50453
436.396406	-195.458735	461.795615	-74.107922	0.454677	-0.054946	22230.44527
438.685294	-167.992077	445.773397	-26.04127	0.454677	0.708017	22222.81564
445.551959	-121.45135	418.306739	9.055016	-1.071249	0.708017	22221.28971
437.922332	-85.592101	409.914148	15.921681	-0.308286	-0.817908	22228.15638
436.396406	-38.288411	384.736378	63.225371	0.454677	0.708017	22224.34156
447.840847	-2.429163	399.995633	143.336458	0.454677	-0.817908	22239.60082
427.240853	33.430086	390.84008	175.380893	-0.308286	0.708017	22244.17859
412.744561	73.867111	363.373422	208.951253	0.454677	-0.054946	22238.07489
404.351971	108.963397	331.328987	226.499396	-0.308286	-2.343834	22222.05268
373.833462	137.193018	314.543806	257.780869	0.454677	0.708017	22229.6823
386.803828	179.918931	259.610489	248.625316	-0.308286	0.708017	22227.39341
365.440872	222.644845	239.010495	286.773453	0.454677	0.708017	22215.94897
357.048282	250.111503	195.521619	320.343813	0.454677	0.708017	22225.10453
346.366803	286.733715	158.136445	348.573434	0.454677	-0.054946	22232.73415
328.055698	312.674448	82.603134	331.788254	-1.071249	-0.817908	22215.18601
287.618672	345.481845	90.995724	390.536385	-1.834212	-0.817908	22202.97861
257.863126	379.052206	55.136476	418.003043	-0.308286	0.708017	22213.66009
215.900175	378.289243	13.936488	384.432683	-1.071249	-0.054946	22194.58602
205.218697	407.281827	-69.989413	414.951192	-0.308286	-0.054946	22212.89712
150.28538	428.644784	-102.033848	453.862292	0.454677	1.47098	22226.63045
155.626119	453.059591	-95.930146	440.891925	-0.308286	-0.054946	22215.94897
96.115025	456.874405	-156.967165	433.262298	-1.834212	-1.580871	22219.76379
52.626149	453.822554	-163.83383	425.632671	1.217639	0.708017	22228.91934
42.707634	464.504032	-209.611594	402.743789	0.454677	0.708017	22209.84527
-12.225683	459.926256	-273.700464	340.180844	1.217639	0.708017	22185.43046
-18.329385	446.955889	-249.285656	414.951192	1.980602	-0.054946	22245.70452
-50.37382	436.274411	-275.989352	421.054894	0.454677	-0.054946	83.925901
-82.418255	433.985523	-326.344893	451.573404	0.454677	-0.054946	13.733329
-123.618243	433.22256	-312.611563	431.736373	-0.308286	-0.054946	12.970367
-117.514541	437.800336	-338.552296	360.780838	0.454677	-0.817908	10.681478
-180.077485	405.755902	-395.774502	360.780838	-1.071249	0.708017	12.207404
-212.12192	398.889237	-389.6708	353.914173	-1.071249	-1.580871	20998.26045
-226.618212	385.155908	-373.648582	331.025291	0.454677	0.708017	22188.48232
-264.766349	363.792951	-387.381912	286.773453	-1.071249	-0.817908	22192.29713
-274.684865	330.985553	-416.374496	242.521614	-0.308286	0.708017	22189.24528
-312.833001	317.252224	-417.137458	178.432744	-1.071249	-0.817908	22196.11194
-331.90707	283.681864	-426.293011	195.217924	-0.308286	-0.054946	22183.90454
-364.714468	247.822615	-433.922639	151.729048	-0.308286	-0.054946	22192.29713
-391.418163	218.830031	-439.263378	85.35129	-1.071249	-0.054946	22215.18601
-386.077424	169.237453	-426.293011	52.543892	0.454677	-0.054946	22201.45268
-415.070008	157.030049	-389.6708	31.943898	0.454677	0.708017	22221.28971
-431.092226	108.963397	-409.507831	10.580942	-0.308286	-0.817908	22229.6823
-434.907039	91.415254	-394.248576	-32.144971	0.454677	-0.054946	22215.18601
-452.455182	62.42267	-369.833769	-74.107922	0.454677	-0.054946	22219.00082
-479.921841	25.037496	-369.833769	-100.048655	-0.308286	-0.817908	22228.15638
-460.847772	-16.162492	-305.744899	-116.833835	1.217639	-0.054946	22219.00082
-456.269996	-49.732852	-322.530079	-188.552333	1.980602	-0.054946	22243.41563
-449.403331	-75.673585	-316.426377	-212.96714	1.980602	1.47098	22247.23045
-443.299629	-122.214312	-271.411576	-234.330097	-0.308286	1.47098	22225.10453
-431.092226	-153.495785	-253.863433	-274.004159	-0.308286	-0.817908	22228.15638
-410.492232	-182.488369	-256.915284	-326.648588	-1.071249	-0.054946	22228.91934
-402.099642	-229.029096	-181.381973	-316.730072	0.454677	-0.054946	22221.28971
-367.003356	-261.836493	-159.256053	-343.433768	-0.308286	-0.054946	22219.00082
-350.981138	-298.458705	-109.663475	-359.455986	0.454677	0.708017	22225.86749
-329.618182	-316.006848	-73.041264	-376.241166	0.454677	0.708017	22229.6823
-280.788567	-354.917947	-61.596823	-442.618924	-0.308286	-0.817908	22216.71194
-273.921902	-390.014233	-24.974612	-450.248551	-1.071249	0.708017	22206.03046
-220.51451	-404.510525	3.25501	-467.796694	-0.308286	-0.817908	22213.66009
-183.129336	-419.76978	42.166109	-454.826328	-0.308286	-0.817908	22195.34898
-154.899715	-447.236438	110.832756	-445.670775	-0.308286	-0.054946	22214.42305
-95.388621	-467.073469	132.195712	-455.58929	-0.308286	0.708017	22225.10453
-46.559006	-499.880867	172.632737	-480.004098	0.454677	2.233943	22193.06009
-29.010863	-479.280873	181.025327	-461.692992	-0.308286	-0.054946	22208.31935
22.10764	-481.569761	240.536421	-446.433738	0.454677	-0.054946	22228.15638
58.729851	-501.406793	294.706775	-412.100414	1.217639	0.708017	22206.03046
76.277994	-485.384575	317.595657	-416.678191	-0.308286	-0.054946	22183.90454
138.840939	-470.888283	343.53639	-370.900427	1.217639	-0.054946	22236.54897
179.277964	-478.517911	345.825279	-398.367085	0.454677	-0.817908	22216.71194
217.426101	-446.473476	397.706745	-340.381917	0.454677	0.708017	22219.00082
232.685355	-446.473476	427.462291	-319.781923	1.217639	1.47098	22225.10453
278.46312	-422.821631	425.936366	-309.863408	0.454677	1.47098	22214.42305
298.300151	-404.510525	424.41044	-270.952308	-0.308286	-1.580871	22206.79342
326.529772	-377.043867	448.062285	-264.848606	1.217639	-0.054946	22194.58602
360.863095	-351.866096	466.373391	-190.078258	-0.308286	-0.817908	22213.66009
381.463089	-309.140183	446.53636	-174.819003	0.454677	0.708017	22206.03046
397.485307	-277.095748	439.669695	-153.456047	0.454677	2.233943	22188.48232
408.166785	-252.68094	474.003018	-130.567165	-1.071249	-0.054946	22202.97861
434.870481	-219.11058	446.53636	-108.441245	-1.834212	-0.054946	22196.11194
434.107518	-179.436518	403.810447	-104.626431	-1.071249	0.708017	22209.84527
442.500108	-135.947642	453.403024	6.003165	-0.308286	-0.054946	22217.4749
458.522326	-87.880989	427.462291	39.573526	-0.308286	0.708017	22206.03046
463.863065	-45.918039	424.41044	110.52906	-0.308286	-0.054946	22223.5786
444.788996	2.911576	409.151186	117.395725	-0.308286	0.708017	22232.73415
440.974183	18.933794	405.336372	150.966085	0.454677	-0.817908	22212.89712
425.714928	61.659707	372.528974	203.610514	0.454677	0.708017	22224.34156
410.455673	105.148583	361.084533	228.788285	0.454677	0.708017	22226.63045
382.226052	140.244869	315.306769	218.106806	-0.308286	-0.054946	22215.94897
383.751977	189.074484	284.025297	251.677167	0.454677	-0.054946	22245.70452
363.151983	211.200404	167.291998	230.31421	1.217639	0.708017	22248.75637
352.470505	244.007801	168.054961	292.114192	1.980602	0.708017	22228.15638
347.892729	273.000385	161.188296	352.388248	0.454677	1.47098	22233.49712
316.611256	299.704081	96.336464	362.306763	-0.308286	0.708017	22231.97119
288.381635	337.852218	90.232762	392.825273	-1.071249	-1.580871	22219.76379
248.707573	371.422578	78.025358	390.536385	1.217639	2.233943	22222.05268
242.603871	397.363311	11.6476	419.528969	-1.071249	-0.054946	22228.91934
204.455734	411.859603	-37.182015	413.425267	-0.308286	-0.054946	22228.15638
159.440933	436.274411	-79.907929	440.891925	-0.308286	1.47098	22220.52675
143.418715	433.985523	-122.633842	448.521553	-0.308286	-0.817908	22206.03046
117.477982	441.61515	-147.811612	408.084528	-0.308286	-0.054946	22211.3712
48.811336	444.667001	-200.456041	405.032677	-0.308286	-0.817908	22159.48973
35.840969	458.40033	-191.300488	440.128963	-1.071249	-0.054946	22205.2675
5.32246	453.059591	-226.396774	429.447484	-0.308286	0.708017	22225.86749
-0.018279	453.822554	-214.18937	447.75859	1.217639	1.47098	22199.16379
-50.37382	455.348479	-272.937501	442.417851	0.454677	-0.054946	150.303659
-70.973814	435.511448	-289.722681	435.551186	-1.071249	-0.054946	13.733329
-107.596025	431.696635	-328.633781	424.869708	-0.308286	-1.580871	12.207404
-131.24787	415.674417	-337.026371	385.195646	-1.071249	-0.817908	8.39259
-166.344156	414.911454	-391.196725	329.499366	1.217639	0.708017	10.681478
-199.914516	399.6522	-376.700433	316.528999	1.217639	-0.054946	20178.83847
-223.566361	381.341094	-418.663384	303.558633	0.454677	-0.054946	22183.14158
-244.166355	373.711467	-378.989321	299.743819	1.980602	0.708017	22215.94897
-278.499678	352.34851	-407.981905	252.440129	0.454677	-0.054946	22199.92676
-298.336709	326.407777	-424.004123	248.625316	-0.308286	-0.054946	22202.21564
-329.618182	290.548528	-446.893005	173.854967	-0.308286	1.47098	22195.34898
-360.899654	268.422609	-432.396713	140.284607	-0.308286	-0.054946	22198.40083
-374.632983	224.17077	-410.270794	101.373507	-0.308286	-0.817908	22217.4749
-396.758903	192.126335	-445.36708	72.380923	-0.308286	-1.580871	22227.39341
-421.17371	151.68931	-404.167092	44.914265	-1.071249	-0.054946	22204.50453
-440.247779	118.11895	-381.27821	17.447606	-1.071249	-0.817908	22195.34898
-450.166294	83.022664	-458.337446	-77.922736	0.454677	1.47098	22212.13416
-468.4774	44.111564	-416.374496	-74.107922	0.454677	0.708017	22216.71194
-460.08481	32.667123	-341.604147	-81.737549	1.217639	-0.054946	22208.31935
-456.269996	-1.6662	-335.500445	-116.070873	0.454677	-0.054946	22224.34156
-470.766288	-43.62915	-335.500445	-155.744935	-0.308286	-0.817908	22228.91934
-458.558884	-75.673585	-295.826383	-197.707885	1.217639	-0.054946	22214.42305
-448.640369	-103.140244	-279.041203	-255.693053	-0.308286	-0.054946	22221.28971
-431.092226	-148.155045	-275.226389	-277.818973	1.217639	0.708017	22228.15638
-419.647785	-180.962443	-246.996768	-316.730072	0.454677	-0.054946	22232.73415
-389.892238	-205.377251	-221.818998	-306.048594	0.454677	-0.054946	22245.70452
-352.507064	-235.89576	-196.641227	-380.05598	1.217639	-0.054946	22247.99341
-352.507064	-282.436487	-139.419022	-354.878209	0.454677	-0.054946	22221.28971
-309.018188	-306.088332	-70.752376	-379.293017	0.454677	-0.054946	22234.26008
-283.077455	-338.89573	-58.544972	-412.100414	-0.308286	-0.054946	22231.97119
-268.581163	-378.569792	-15.819059	-418.204116	-1.071249	-0.817908	22212.89712
-231.195989	-396.880898	7.069823	-443.381887	0.454677	-0.054946	22221.28971
-206.018218	-425.873482	40.640184	-460.93003	-0.308286	-0.054946	22228.15638
-148.796013	-437.317923	68.106842	-497.552241	-0.308286	-0.054946	22212.13416
-128.196019	-470.888283	106.254979	-461.692992	0.454677	0.708017	22203.74157
-77.077516	-489.199389	121.514234	-462.455955	-1.071249	-1.580871	22201.45268
-33.58864	-478.517911	90.232762	-544.855931	-0.308286	0.708017	22206.03046
-12.988646	-495.303091	234.432719	-475.426322	-0.308286	-0.054946	22162.54158
50.337261	-500.64383	261.899378	-447.1967	-1.071249	-0.054946	22211.3712
67.122441	-493.777165	319.884546	-417.441154	0.454677	-0.054946	22222.81564
132.737237	-489.199389	329.040098	-394.552272	-0.308286	-0.817908	22206.79342
173.937225	-478.517911	367.951198	-358.693023	-1.071249	-0.054946	22209.08231
207.507585	-456.391991	374.0549	-356.404135	0.454677	0.708017	22218.23786
224.292765	-444.94755	397.706745	-343.433768	0.454677	-0.817908	22194.58602
257.863126	-431.214221	425.936366	-333.515253	0.454677	-0.054946	22189.24528
313.559406	-393.066084	432.803031	-301.470818	1.217639	-0.054946	22228.91934
330.344586	-370.177202	456.454875	-238.907873	1.217639	1.47098	22222.05268
380.700126	-335.080916	464.847466	-273.241196	0.454677	-0.054946	22198.40083
393.670493	-331.266102	418.306739	-197.707885	0.454677	-0.054946	22226.63045
406.640859	-299.221667	467.136354	-142.774568	0.454677	0.708017	22207.55638
413.507524	-264.888344	468.662279	-106.152357	1.217639	1.47098	22220.52675
411.218636	-200.799474	461.032652	-74.107922	-0.308286	0.708017	22228.15638
431.81863	-176.384667	471.71413	-25.278307	0.454677	-0.054946	22213.66009
434.870481	-140.525418	425.173403	9.055016	-0.308286	0.708017	22221.28971
438.685294	-101.614318	431.277105	41.862414	0.454677	-0.817908	22228.91934
447.077884	-65.75507	422.121552	94.506843	-1.071249	1.47098	22206.79342
433.344555	-26.84397	373.291937	109.003135	-1.071249	-0.054946	22199.92676
444.026034	25.800459	391.603043	131.892017	-0.308286	0.708017	22210.60823
412.744561	53.267117	347.351204	125.788315	0.454677	-2.343834	22213.66009
412.744561	96.755993	335.906763	166.988303	-0.308286	-1.580871	22205.2675
393.670493	137.193018	342.010465	256.254943	0.454677	1.47098	22227.39341
385.277903	160.0819	298.521589	274.566049	0.454677	0.708017	22228.91934
379.937164	209.674478	254.26975	272.277161	0.454677	0.708017	22215.94897
360.100132	231.800398	222.225315	327.210478	-0.308286	-0.817908	22226.63045
350.181617	268.422609	168.817924	350.862322	-0.308286	-0.817908	22229.6823
322.714958	311.911485	132.958675	361.543801	1.217639	1.47098	22222.81564
312.03348	340.904069	120.751271	388.247497	1.980602	0.708017	22247.99341
263.966828	372.185541	74.973507	408.084528	-0.308286	-0.054946	22248.75637
261.677939	388.207759	28.43278	358.49195	0.454677	0.708017	22225.10453
214.37425	414.148492	-53.204233	397.403049	0.454677	-0.054946	22235.786
167.833523	428.644784	-83.722742	456.914143	1.217639	0.708017	22234.26008
142.655752	439.326262	-115.767177	446.995627	-0.308286	-0.817908	22210.60823
108.322429	442.378113	-131.789395	455.388217	0.454677	-0.817908	22219.76379
55.678	452.296628	-140.181985	428.684522	0.454677	-0.054946	22229.6823
33.552081	456.111442	-219.530109	437.077112	-0.308286	0.708017	22196.11194
12.952087	459.926256	-227.159737	421.817857	-0.308286	0.708017	22204.50453
-21.381236	446.955889	-243.181954	442.417851	-1.071249	-0.817908	22203.74157
-62.581224	430.170709	-253.863433	420.291932	-1.071249	-0.817908	1823.480941
-80.129367	422.541082	-295.826383	456.914143	-0.308286	0.708017	19.074068
-122.092317	411.859603	-340.078222	440.128963	-0.308286	-0.817908	11.444441
-137.351572	416.43738	-389.6708	365.358614	-0.308286	-0.054946	12.207404
-149.558976	411.859603	-349.233775	379.091944	1.217639	1.47098	9.918516
-207.544144	394.31146	-353.048588	346.284546	-0.308286	-0.817908	15898.61751
-212.12192	395.837386	-395.011539	324.921589	-0.308286	-0.817908	22171.69713
-243.403392	363.792951	-397.300427	302.032707	0.454677	-0.054946	22188.48232
-273.921902	348.533696	-424.767086	274.566049	0.454677	-0.054946	22199.92676
-288.418194	321.067038	-433.922639	221.158657	1.217639	1.47098	22224.34156
-310.544113	320.304075	-441.552266	178.432744	-0.308286	-0.054946	22202.21564
-332.670033	293.600379	-444.604117	41.862414	0.454677	0.708017	22199.16379
-354.032989	224.933733	-387.381912	128.077203	0.454677	1.47098	22239.60082
-395.99594	209.674478	-455.285595	57.884631	-0.308286	-0.817908	22219.76379
-415.070008	160.844863	-415.611533	57.121669	0.454677	-0.817908	22220.52675
-423.462598	137.193018	-403.404129	10.580942	-0.308286	-0.817908	22226.63045
-446.35148	95.230068	-403.404129	-0.100537	0.454677	0.708017	22212.89712
-466.188512	65.474521	-391.959688	-58.848667	0.454677	0.708017	22222.05268
-479.158878	33.430086	-348.470812	-90.893102	-0.308286	0.708017	22231.20823
-475.344064	-13.873604	-355.337477	-105.389394	-0.308286	-0.817908	22197.63787
-468.4774	-40.5773	-334.737483	-185.500482	-1.071249	-2.343834	22193.06009
-486.025543	-81.777287	-314.900452	-220.596767	0.454677	0.708017	22209.84527
-459.321847	-122.214312	-388.907837	-315.96711	0.454677	-0.817908	22207.55638
-442.536667	-148.155045	-382.804135	-347.248582	-1.071249	-0.817908	22206.79342
-415.070008	-185.54022	-275.226389	-360.981911	-0.308286	-1.580871	22228.91934
-397.521865	-219.11058	-205.033817	-313.678221	1.217639	1.47098	22227.39341
-373.107058	-246.577239	-177.567159	-336.567104	-0.308286	-0.817908	22218.23786
-347.929287	-268.703158	-139.419022	-359.455986	0.454677	-0.054946	22225.86749
-325.803368	-298.458705	-77.61904	-387.685607	1.980602	1.47098	22231.97119
-308.255225	-331.266102	-56.256084	-400.655973	-0.308286	-0.817908	22222.81564
-269.344125	-356.443873	-28.789425	-430.41152	1.980602	-0.054946	22248.75637
-225.855249	-396.880898	-5.13758	-453.300402	1.217639	-0.817908	22247.23045
-200.677479	-410.614227	38.351296	-451.011514	0.454677	0.708017	22225.86749
-154.899715	-444.184587	90.232762	-486.1078	-0.308286	-0.054946	22232.73415
-124.381205	-453.34014	112.358681	-460.93003	-0.308286	-0.054946	22228.15638
-85.470106	-470.888283	138.299414	-478.478173	-0.308286	-0.817908	22188.48232
-24.433087	-482.332724	210.780874	-443.381887	0.454677	-0.054946	22216.71194
-17.566422	-509.03642	242.062346	-403.707824	-0.308286	-0.054946	22227.39341
24.396528	-486.910501	290.128999	-430.41152	-0.308286	0.708017	22191.53417
83.907622	-486.910501	305.388254	-430.41152	0.454677	-2.343834	22203.74157
108.322429	-494.540128	333.617875	-393.026346	-0.308286	-0.054946	22203.74157
154.863156	-490.725314	345.062316	-390.737458	-1.071249	-0.817908	22189.24528
192.24833	-489.962352	339.721577	-421.255967	-1.071249	0.708017	22164.06751
198.352032	-454.866066	369.477123	-357.93006	-0.308286	-0.054946	22200.68972
249.470536	-429.688295	402.284521	-312.152296	0.454677	0.708017	22206.03046
289.144598	-402.221637	436.617844	-289.263414	1.217639	-0.054946	22205.2675
309.744592	-386.199419	447.299323	-261.033793	-1.071249	-0.054946	22214.42305
343.314952	-357.206835	462.558577	-196.18196	-0.308286	-0.054946	22202.21564
355.522356	-326.688326	450.351174	-181.685668	0.454677	0.708017	22192.29713
401.30012	-299.221667	453.403024	-172.530115	-0.308286	-0.054946	22187.71935
424.189002	-255.732791	470.951167	-104.626431	1.217639	2.233943	22254.09711
428.003816	-219.873543	474.765981	-97.759767	0.454677	0.708017	22235.786
442.500108	-181.725406	450.351174	-63.426444	-0.308286	-0.817908	22235.786
432.581592	-156.547636	450.351174	-10.019052	0.454677	-0.054946	22239.60082
437.922332	-93.984691	404.573409	5.240203	0.454677	-1.580871	22222.81564
440.974183	-71.095809	387.788229	59.410557	-0.308286	-0.054946	22224.34156
444.026034	-18.45138	385.499341	127.314241	0.454677	1.47098	22230.44527
437.159369	7.489353	416.780813	156.306825	-0.308286	0.708017	22215.18601
417.322338	50.215266	390.077117	176.143856	-0.308286	-0.054946	22224.34156
406.640859	94.467105	356.506757	187.588297	-0.308286	-0.054946	22229.6823
389.855679	108.963397	332.091949	222.684583	-1.071249	-1.580871	22194.58602
392.90753	156.267087	297.758626	260.069757	-1.071249	-0.817908	22200.68972
357.048282	189.837447	228.329017	236.417912	0.454677	1.47098	22210.60823
350.181617	228.748547	227.566054	295.929005	-1.071249	-0.817908	22204.50453
351.707542	275.289274	154.321632	315.766037	-0.308286	-0.054946	22210.60823
312.03348	298.941118	139.062377	358.49195	0.454677	-1.580871	22228.15638
307.455704	338.615181	104.729054	388.247497	1.217639	1.47098	22224.34156
276.174231	357.689249	75.73647	398.928975	0.454677	-0.054946	22219.76379
252.522387	385.91887	33.773519	414.951192	0.454677	0.708017	22228.15638
228.870542	401.941088	-31.078313	443.180814	-1.071249	-1.580871	22227.39341
186.144628	432.459597	-47.100531	455.388217	-0.308286	-0.054946	22226.63045
162.492784	446.955889	-102.796811	433.262298	1.217639	-0.054946	22247.99341
131.974274	460.689219	-138.656059	430.210447	1.217639	-0.054946	22234.26008
83.907622	435.511448	-189.0116	418.766006	0.454677	-0.054946	22184.6675
48.811336	479.763287	-218.004184	378.328981	0.454677	0.708017	22228.15638
35.078007	466.79292	-209.611594	445.469702	0.454677	-0.054946	22229.6823
-0.018279	427.881821	-237.078252	434.788224	0.454677	-0.054946	22183.90454
-48.084932	453.059591	-250.048619	427.921559	-0.308286	0.708017	10734.12275
-72.499739	436.274411	-278.27824	440.128963	0.454677	0.708017	22.125919
-115.988615	442.378113	-303.456011	430.97341	0.454677	0.708017	11.444441
-124.381205	430.933672	-357.626365	402.743789	-0.308286	-0.817908	12.207404
-157.951566	403.467013	-353.811551	358.49195	0.454677	1.47098	9.155553
-196.862665	404.229976	-385.855986	350.09936	-1.071249	-0.054946	5721.457564
-215.173771	373.711467	-389.6708	315.766037	-0.308286	0.708017	22090.06012
-255.610796	372.185541	-427.055974	267.699384	-0.308286	-0.054946	22184.6675
-297.573747	353.111473	-430.870788	236.417912	-0.308286	0.708017	22183.90454
-302.914486	328.696665	-491.907807	174.61793	0.454677	-0.054946	22193.82305
-321.988554	308.859634	-485.041142	188.351259	0.454677	-0.054946	22211.3712
-346.403362	269.948534	-425.530048	169.277191	-0.308286	-0.817908	22206.03046
-360.136691	231.037435	-399.589315	137.995719	-0.308286	-0.817908	22217.4749
-392.181126	206.622627	-442.315229	81.536476	-1.071249	-1.580871	22224.34156
-404.38853	169.237453	-412.559682	68.56611	0.454677	0.708017	22245.70452
-415.832971	144.059683	-395.774502	33.469824	1.217639	0.708017	22238.83786
-426.514449	106.674509	-402.641166	3.714277	0.454677	-0.054946	22243.41563
-460.08481	79.20785	-365.255992	-34.43386	0.454677	-0.817908	22236.54897
-460.847772	47.163415	-353.811551	-90.130139	0.454677	1.47098	22225.10453
-476.86999	1.385651	-343.893036	-172.530115	-0.308286	0.708017	22224.34156
-468.4774	-30.658784	-312.611563	-182.448631	0.454677	0.708017	22227.39341
-452.455182	-67.280995	-287.433793	-185.500482	0.454677	-0.817908	22215.18601
-449.403331	-103.903207	-275.989352	-209.915289	-0.308286	-0.054946	22224.34156
-452.455182	-137.473567	-257.678246	-259.507867	0.454677	-0.054946	22228.91934
-438.721853	-182.488369	-243.181954	-311.389333	1.217639	0.708017	22196.11194
-407.440381	-220.636505	-213.426408	-295.367116	-0.308286	0.708017	22204.50453
-387.60335	-248.103164	-198.167153	-337.330066	-1.071249	-0.817908	22211.3712
-364.714468	-270.229083	-159.256053	-348.011545	-1.071249	-0.054946	22202.97861
-341.825585	-286.251301	-121.870879	-395.315234	0.454677	1.47098	22212.89712
-306.7293	-342.710543	-150.863463	-467.796694	-0.308286	-0.054946	22231.20823
-270.107088	-367.125351	-34.130164	-440.330036	-0.308286	0.708017	22215.18601
-239.588579	-391.540159	5.543898	-418.204116	0.454677	1.47098	22223.5786
-198.388591	-415.954966	21.566115	-452.53744	0.454677	-0.054946	22228.91934
-159.477491	-431.214221	72.684619	-458.641141	-0.308286	-1.580871	22219.00082
-108.358988	-439.606811	126.854973	-429.648557	1.217639	0.708017	22216.71194
-80.129367	-464.021619	130.669787	-467.796694	1.217639	0.708017	22247.23045
-38.929379	-485.384575	158.899408	-473.137433	1.217639	0.708017	22228.15638
2.270609	-492.25124	248.929011	-431.937446	-0.308286	-0.054946	22190.7712
40.418746	-486.910501	274.106781	-398.367085	0.454677	1.47098	22231.20823
70.937255	-495.303091	290.128999	-428.122632	-0.308286	0.708017	22223.5786
117.477982	-512.851234	294.706775	-399.130048	-0.308286	0.708017	22190.7712
157.915007	-476.229022	337.432688	-393.789309	-0.308286	-0.817908	22215.94897
180.803889	-478.517911	359.558608	-343.433768	0.454677	0.708017	22224.34156
219.714989	-447.236438	393.891931	-344.959694	-0.308286	-0.054946	22199.16379
256.3372	-446.473476	406.862298	-318.255998	0.454677	-1.580871	22215.18601
261.677939	-417.480892	407.62526	-319.781923	-1.071249	-1.580871	22196.11194
297.537188	-390.014233	432.040068	-295.367116	-0.308286	0.708017	22179.32676
333.396437	-367.125351	427.462291	-239.670836	0.454677	0.708017	22157.20084
381.463089	-322.110549	426.699329	-221.35973	-1.071249	-0.054946	22199.92676
387.566791	-320.584624	396.180819	-232.041209	0.454677	-0.054946	22189.24528
418.848263	-258.784642	454.165987	-137.433829	0.454677	-0.817908	22224.34156
418.0853	-245.051313	416.01785	-103.100506	0.454677	1.47098	22231.20823
440.974183	-192.406884	465.610428	-53.507928	0.454677	-1.580871	22214.42305
440.974183	-150.443934	463.32154	-10.782015	-0.308286	-0.054946	22221.28971
452.418624	-97.036542	466.373391	17.447606	-1.071249	-0.054946	22227.39341
449.366773	-72.621734	428.988217	76.9587	1.217639	0.708017	22241.88971
434.870481	-26.081008	415.254888	99.084619	1.217639	-0.054946	22240.36378
440.21122	1.385651	389.314155	145.625346	1.217639	0.708017	22244.17859
432.581592	54.03008	384.736378	176.143856	-0.308286	-0.054946	22237.31193
408.929748	72.341186	352.691943	211.240142	-0.308286	-0.054946	22226.63045
413.507524	144.822646	293.18085	202.084589	-0.308286	-1.580871	22221.28971
387.566791	147.111534	300.810477	207.425328	-0.308286	-0.054946	22224.34156
372.307536	185.259671	256.558638	247.862353	0.454677	1.47098	22219.00082
357.811244	233.326323	235.958644	320.343813	-0.308286	-0.054946	22227.39341
355.522356	253.926317	206.96606	332.551217	-0.308286	1.47098	22229.6823
320.42607	295.126305	140.588302	369.936391	-1.071249	-0.054946	22199.16379
313.559406	334.037404	83.366097	374.514167	-0.308286	-0.817908	22206.03046
285.329784	365.318876	54.373513	372.988242	-0.308286	0.708017	22215.94897
246.418685	382.867019	-7.426469	392.06231	-0.308286	2.233943	22206.03046
219.714989	402.704051	-31.841276	415.714155	-1.071249	-0.054946	22215.18601
179.277964	427.118858	-89.826444	401.980826	-0.308286	-0.817908	22231.20823
161.729821	433.22256	-134.078283	379.091944	0.454677	1.47098	22215.18601
132.737237	443.904038	-150.863463	436.314149	1.217639	1.47098	22222.05268
91.537249	451.533666	-173.752345	442.417851	-0.308286	-0.817908	22225.86749
51.100224	461.452181	-172.22642	435.551186	-0.308286	-0.054946	22192.29713
41.944671	468.318846	-182.144935	441.654888	1.217639	-0.054946	22229.6823
4.559497	462.978107	-229.448625	454.625255	1.217639	-1.580871	22250.2823
-45.796044	448.481815	-237.078252	446.232665	0.454677	-0.817908	22220.52675
-67.159	437.800336	-263.018985	440.891925	1.217639	0.708017	24.414808
-95.388621	428.644784	-291.248607	427.921559	1.980602	2.233943	12.970367
-118.277504	425.592933	-349.996737	403.506751	0.454677	1.47098	12.207404
-148.03305	401.941088	-390.433763	366.88454	0.454677	0.708017	9.918516
-186.94415	395.837386	-350.7597	366.121577	-0.308286	-1.580871	7140.568255
-209.070069	389.733684	-352.285626	341.70677	-0.308286	-0.054946	22146.51936
-246.455243	375.237392	-382.804135	296.691968	-0.308286	-0.817908	22184.6675
-282.314492	367.607765	-376.700433	276.091974	-0.308286	-0.817908	22195.34898
-292.233008	330.222591	-433.922639	244.047539	-1.834212	-0.817908	22189.24528
-331.90707	305.807783	-448.418931	174.61793	-1.071249	0.708017	22179.32676
-356.321877	266.896683	-445.36708	159.358675	-1.071249	-0.054946	22193.06009
-373.87002	240.95595	-426.293011	128.077203	-0.308286	-0.054946	22215.94897
-388.366312	208.148553	-436.211527	89.929066	-0.308286	-0.054946	22212.89712
-399.047791	167.711528	-415.611533	64.751296	0.454677	1.47098	22227.39341
-425.751487	150.926347	-442.315229	21.26242	-0.308286	0.708017	22229.6823
-437.195928	112.778211	-443.078191	-11.544978	0.454677	0.708017	22213.66009
-454.744071	71.578223	-375.937471	-28.330158	-0.308286	-0.054946	22222.05268
-466.188512	46.400452	-325.58193	-73.344959	0.454677	0.708017	22231.97119
-466.951474	18.170831	-325.58193	-95.470879	0.454677	1.47098	22236.54897
-463.136661	-16.925455	-313.374526	-165.66345	0.454677	-0.817908	22240.36378
-427.277412	-59.651368	-309.559712	-196.18196	0.454677	0.708017	22236.54897
-460.847772	-96.273579	-314.900452	-236.618985	0.454677	0.708017	22222.05268
-445.588518	-131.369865	-277.515277	-276.293047	0.454677	-0.054946	22228.15638
-423.462598	-169.518002	-261.49306	-296.893041	-0.308286	-0.817908	22225.86749
-407.440381	-213.006878	-216.478259	-305.285631	-0.308286	-0.054946	22220.52675
-388.366312	-241.999462	-188.248637	-319.018961	-0.308286	-0.817908	22219.76379
-367.003356	-277.095748	-145.522724	-343.433768	-0.308286	-0.817908	22228.91934
-328.855219	-303.799444	-86.774593	-388.44857	-0.308286	-0.054946	22222.81564
-318.173741	-343.473506	-67.700525	-399.130048	-0.308286	-0.817908	22199.16379
-267.055237	-377.043867	-44.04868	-399.893011	-0.308286	2.233943	22209.08231
-268.581163	-377.043867	-53.204233	-427.359669	-1.071249	0.708017	22209.08231
-206.781181	-399.932749	-8.189431	-483.818912	-0.308286	-0.817908	22206.79342
-173.210821	-428.925333	58.95129	-457.115216	-1.071249	-0.817908	22214.42305
-123.618243	-437.317923	102.440166	-455.58929	-0.308286	-0.817908	22217.4749
-80.129367	-472.414209	91.758687	-527.307788	-0.308286	-0.817908	22183.90454
-61.818261	-494.540128	108.543867	-540.278154	-1.071249	-0.054946	22218.23786
8.374311	-483.85865	240.536421	-405.996713	0.454677	0.708017	22228.15638
43.470597	-496.066053	245.114197	-404.470787	-0.308286	0.708017	22190.7712
82.381696	-487.673463	313.780844	-402.944862	0.454677	-0.817908	22225.10453
119.003908	-481.569761	328.277136	-391.500421	0.454677	-0.054946	22236.54897
144.181678	-476.991985	360.321571	-365.559688	0.454677	0.708017	22215.18601
187.670554	-492.25124	377.869714	-370.137464	0.454677	-0.054946	22205.2675
220.477952	-457.917917	372.528974	-341.14488	0.454677	-0.054946	22221.28971
255.574238	-444.184587	423.647478	-329.700439	0.454677	-0.054946	22198.40083
272.359418	-420.532743	416.01785	-312.915259	-1.071249	-0.054946	22187.71935
296.011263	-409.851264	457.217838	-261.033793	-0.308286	-0.817908	22219.76379
337.21125	-373.992016	438.14377	-227.463432	0.454677	0.708017	22206.79342
365.440872	-332.792028	416.780813	-231.278246	0.454677	0.708017	22200.68972
387.566791	-305.325369	449.588211	-151.930121	-0.308286	0.708017	22214.42305
408.166785	-273.280934	466.373391	-119.885686	-0.308286	-1.580871	22200.68972
399.774195	-233.606872	479.343758	-87.841251	-0.308286	0.708017	22202.97861
437.922332	-190.880959	474.765981	-95.470879	-1.071249	-0.817908	22211.3712
422.663077	-166.466151	463.32154	-9.256089	-0.308286	0.708017	22218.23786
449.366773	-120.688387	429.75118	-17.648679	-1.071249	0.708017	22214.42305
449.366773	-84.829138	350.403055	2.951314	0.454677	1.47098	22228.15638
440.974183	-32.184709	372.528974	89.166104	-0.308286	-0.817908	22228.15638
421.137151	6.72639	376.343788	96.032768	-0.308286	-0.817908	22217.4749
421.137151	41.059713	334.380838	118.92165	0.454677	-1.580871	22225.86749
402.063083	71.578223	357.26972	179.958669	0.454677	-0.817908	22228.15638
413.507524	128.037465	354.980831	236.417912	1.217639	0.708017	22236.54897
396.722344	140.244869	311.491955	257.780869	0.454677	0.708017	22243.41563
384.51494	182.20782	253.506787	278.380862	-0.308286	-0.054946	22244.94156
356.285319	224.933733	229.854943	298.217894	0.454677	-0.817908	22225.10453
350.181617	256.978168	213.069762	332.551217	-0.308286	-1.580871	22229.6823
328.055698	287.496677	139.82534	366.88454	-0.308286	0.708017	22229.6823
321.189033	317.252224	119.225346	369.936391	-0.308286	-0.817908	22210.60823
288.381635	352.34851	75.73647	392.06231	0.454677	-0.054946	22223.5786
248.707573	379.815168	50.558699	382.143795	-0.308286	-0.054946	22229.6823
225.818691	395.074423	1.729084	437.077112	-0.308286	-0.054946	22216.71194
192.24833	406.518864	-52.44127	449.284516	-0.308286	-0.054946	22200.68972
154.863156	430.170709	-100.507923	443.180814	-0.308286	-0.054946	22209.84527
144.944641	424.067007	-145.522724	457.677106	-0.308286	0.708017	22177.03787
93.063175	454.585517	-152.389389	424.869708	-1.071249	-0.817908	22191.53417
54.915038	449.244778	-202.744929	415.714155	-0.308286	-1.580871	22214.42305
36.603932	461.452181	-214.952333	421.817857	0.454677	0.708017	22214.42305
9.900236	456.111442	-215.715296	418.766006	1.217639	-0.054946	22184.6675
-22.907161	453.059591	-245.470843	426.395633	0.454677	0.708017	22224.34156
-74.025665	452.296628	-302.693048	414.951192	-0.308286	-0.817908	38.9111
-92.336771	433.22256	-324.056004	415.714155	0.454677	-0.054946	15.259255
-118.277504	430.170709	-326.344893	415.714155	1.980602	0.708017	10.681478
-141.929348	424.82997	-341.604147	393.588236	0.454677	0.708017	12.207404
-180.840448	421.015156	-387.381912	371.462316	0.454677	-0.054946	9.918516
-206.018218	400.415162	-391.196725	342.469732	0.454677	-0.054946	22049.6231
-245.692281	382.867019	-387.381912	298.980856	1.217639	1.47098	22215.94897
-270.107088	352.34851	-397.300427	279.143825	0.454677	1.47098	22190.00824
-294.521896	334.037404	-436.211527	215.817918	-0.308286	-0.817908	22180.08972
-315.884852	314.200373	-460.626334	212.766067	-1.071249	-0.054946	22210.60823
-337.247809	282.155938	-414.085607	186.062371	0.454677	-0.054946	22209.84527
-347.166325	235.615211	-445.36708	142.573495	-0.308286	-0.054946	22221.28971
-377.684834	215.015217	-432.396713	59.410557	-0.308286	-0.054946	22229.6823
-401.336679	176.104118	-427.818937	81.536476	-0.308286	0.708017	22190.7712
-413.544083	148.637459	-407.218943	47.966116	-1.071249	-0.054946	22204.50453
-429.5663	89.126366	-401.115241	-1.626462	-0.308286	-0.054946	22211.3712
-457.032959	73.867111	-378.226359	-61.137555	-0.308286	0.708017	22202.97861
-469.240363	39.533788	-343.893036	-77.159773	-0.308286	0.708017	22218.23786
-466.951474	20.459719	-344.655998	-105.389394	-0.308286	-1.580871	22229.6823
-470.003325	-33.710635	-343.893036	-127.515314	0.454677	-0.054946	22212.13416
-447.877406	-69.569884	-341.604147	-199.996774	-1.071249	-0.817908	22211.3712
-438.721853	-110.006909	-351.522663	-268.66342	-1.071249	-0.817908	22219.76379
-466.188512	-116.11061	-332.448595	-306.048594	0.454677	0.708017	22220.52675
-421.936673	-155.784673	-243.181954	-283.922675	1.217639	-0.054946	22241.88971
-419.647785	-200.036512	-218.767147	-308.337482	0.454677	-0.054946	22245.70452
-378.447797	-247.340201	-206.559743	-326.648588	0.454677	-0.054946	22240.36378
-394.470014	-253.443903	-122.633842	-380.05598	-0.308286	-0.817908	22227.39341
-340.29966	-301.510556	-140.944948	-402.944862	-0.308286	-0.054946	22231.97119
-318.173741	-329.740177	-94.404221	-396.84116	-1.071249	-0.817908	22225.86749
-285.366343	-359.495724	-53.967196	-404.470787	0.454677	-0.054946	22215.18601
-251.795983	-380.85868	-2.848692	-432.700408	-1.071249	-0.054946	22225.10453
-212.12192	-402.9846	10.121674	-458.641141	0.454677	1.47098	22231.97119
-161.76638	-420.532743	36.062407	-501.367055	-0.308286	0.708017	22184.6675
-136.588609	-456.391991	112.358681	-439.567073	-0.308286	0.708017	22196.87491
-96.151584	-468.599395	139.062377	-448.722626	-0.308286	-0.817908	22210.60823
-55.714559	-489.962352	160.425334	-463.981881	-1.834212	-0.054946	22169.40825
-20.618273	-488.436426	231.380868	-439.567073	-0.308286	-0.054946	22199.16379
32.789118	-503.695681	241.299384	-434.989297	0.454677	0.708017	22218.23786
72.463181	-499.880867	278.684558	-424.307818	0.454677	-0.817908	22212.89712
97.640951	-478.517911	313.780844	-409.048564	1.217639	1.47098	22192.29713
140.366864	-490.725314	334.380838	-396.84116	0.454677	-0.054946	22215.94897
179.277964	-495.303091	322.936396	-393.026346	0.454677	1.47098	22196.11194
221.240914	-449.525327	372.528974	-361.744874	-0.308286	-0.054946	22187.71935
248.707573	-435.791997	395.417856	-337.330066	1.217639	-0.817908	22228.91934
279.989045	-414.429041	413.728962	-299.944892	1.980602	0.708017	22228.91934
312.03348	-403.747562	441.195621	-269.426383	0.454677	-0.054946	22221.28971
337.974213	-354.917947	435.854882	-226.700469	0.454677	0.708017	22204.50453
360.863095	-320.584624	445.773397	-200.759736	-0.308286	-1.580871	22212.13416
388.329754	-303.799444	452.640062	-177.870854	0.454677	1.47098	22205.2675
415.796412	-275.569823	474.765981	-129.804202	0.454677	0.708017	22225.86749
421.137151	-244.28835	477.817832	-107.678282	-0.308286	0.708017	22228.15638
430.292704	-203.851325	479.343758	-72.581997	-0.308286	-0.054946	22216.71194
442.500108	-160.362449	451.877099	-26.04127	0.454677	0.708017	22226.63045
446.314922	-121.45135	455.691913	18.210569	-0.308286	-0.054946	22230.44527
440.974183	-90.93284	452.640062	28.892047	-1.071249	-0.054946	22194.58602
443.263071	-46.681001	412.965999	95.269806	-1.071249	0.708017	22207.55638
419.611226	-0.903237	410.677111	146.388309	-0.308286	-0.817908	22211.3712
421.137151	32.667123	394.654894	148.677197	-1.071249	1.47098	22202.97861
394.433456	76.155999	351.92898	173.092005	-1.071249	-0.817908	22215.94897
410.455673	105.911546	330.566024	196.74385	1.217639	0.708017	22230.44527
397.485307	142.533757	284.78826	215.054955	0.454677	-0.054946	22214.42305
373.833462	184.496708	269.529005	255.49198	-0.308286	0.708017	22223.5786
362.389021	214.252255	263.425303	309.662335	-0.308286	0.708017	22230.44527
352.470505	244.007801	191.706806	328.736403	-0.308286	-0.054946	22213.66009
344.077915	292.837416	167.291998	357.728987	1.217639	-0.054946	22242.65267
307.455704	310.385559	111.595718	368.410465	1.217639	0.708017	22247.99341
270.07053	357.689249	90.995724	411.899341	0.454677	-0.054946	22238.07489
272.359418	363.029988	34.536482	416.477118	0.454677	2.233943	22232.73415
231.15943	407.281827	0.203159	411.136379	0.454677	-0.817908	22235.02304
190.722405	414.148492	-53.204233	408.84749	-0.308286	0.708017	22222.05268
161.729821	428.644784	-96.693109	426.395633	-1.071249	-0.817908	22215.94897
139.603902	443.904038	-108.900513	459.203031	0.454677	-0.054946	22225.10453
105.270578	450.770703	-143.996799	430.210447	-1.071249	-0.054946	22224.34156
55.678	455.348479	-202.744929	389.010459	-0.308286	-1.580871	22180.08972
27.448379	443.141076	-215.715296	450.047478	-1.071249	0.708017	22200.68972
-1.544205	446.192927	-233.263439	445.469702	-1.071249	-0.054946	22210.60823
-29.773826	432.459597	-239.367141	452.336366	-1.071249	0.708017	22181.61565
-58.76641	438.563299	-263.018985	421.054894	-1.071249	-0.054946	34.333323
-79.366404	448.481815	-292.774532	446.995627	-0.308286	-1.580871	13.733329
-116.751578	429.407746	-357.626365	386.721571	0.454677	1.47098	9.918516
-136.588609	420.252194	-375.174508	405.032677	-0.308286	0.708017	10.681478
-185.418224	405.755902	-357.626365	349.336397	-0.308286	0.708017	9.155553
-209.833032	388.207759	-398.06339	339.417881	-0.308286	0.708017	21396.52699
-244.929318	357.689249	-407.218943	305.847521	-0.308286	-0.817908	22173.98602
-255.610796	364.555914	-465.204111	242.521614	0.454677	0.708017	22211.3712
-274.684865	342.429994	-432.396713	212.766067	0.454677	-0.054946	22212.89712
-311.307076	315.726299	-446.130042	207.425328	0.454677	-0.054946	22214.42305
-337.247809	282.918901	-404.930055	208.188291	0.454677	0.708017	22234.26008
-359.373728	263.08187	-421.715235	169.277191	0.454677	0.708017	22227.39341
-376.921871	223.407807	-463.678185	68.56611	-0.308286	0.708017	22221.28971
-390.655201	182.20782	-420.952272	71.617961	0.454677	-0.054946	22224.34156
-419.647785	152.452273	-390.433763	49.492041	0.454677	1.47098	22219.00082
-444.825555	113.541173	-411.796719	12.86983	0.454677	0.708017	22220.52675
-460.847772	83.785627	-434.685601	-30.619046	0.454677	0.708017	22228.91934
-472.292213	42.585639	-349.233775	-51.982003	-0.308286	-0.054946	22225.10453
-468.4774	18.933794	-374.411545	-148.115307	-0.308286	0.708017	22197.63787
-459.321847	-16.925455	-393.485613	-205.337513	-1.071249	-0.054946	22209.84527
-476.107027	-49.732852	-317.18934	-181.685668	-0.308286	-0.817908	22206.03046
-464.662586	-83.303213	-283.618979	-228.226395	0.454677	-0.054946	22205.2675
-447.877406	-120.688387	-280.567128	-251.115277	0.454677	-0.054946	22220.52675
-417.358896	-152.732822	-264.544911	-273.241196	1.217639	0.708017	22232.73415
-409.729269	-190.117996	-229.448625	-299.181929	-0.308286	-0.817908	22214.42305
-384.551499	-222.162431	-205.033817	-323.596737	-0.308286	-0.054946	22225.86749
-364.714468	-253.443903	-160.019016	-351.826358	1.217639	-0.054946	22231.20823
-358.610766	-280.147599	-140.944948	-395.315234	-1.071249	-0.817908	22212.13416
-310.544113	-322.110549	-115.767177	-411.337452	1.217639	0.708017	22246.46748
-276.21079	-349.577208	-79.907929	-427.359669	0.454677	-0.817908	22248.75637
-256.373759	-364.0735	-29.552388	-410.574489	1.217639	-0.054946	22229.6823
-217.462659	-393.829047	-2.085729	-441.855961	0.454677	0.708017	22234.26008
-199.151554	-411.37719	58.188327	-462.455955	0.454677	-0.817908	22237.31193
-157.188603	-445.710513	94.810538	-446.433738	0.454677	0.708017	22188.48232
-93.862696	-470.12532	131.43275	-476.189284	-1.071249	-0.054946	22204.50453
-59.529373	-484.621612	160.425334	-460.93003	0.454677	0.708017	22229.6823
-12.225683	-487.673463	222.225315	-425.833744	0.454677	0.708017	22215.94897
16.003938	-502.932718	257.321601	-421.255967	0.454677	-0.054946	22185.43046
50.337261	-497.591979	289.366036	-438.041148	0.454677	0.708017	22203.74157
74.752069	-500.64383	304.625291	-424.307818	0.454677	0.708017	22190.00824
140.366864	-493.014203	311.491955	-416.678191	-0.308286	-0.817908	22183.90454
171.648336	-486.910501	344.299353	-368.611538	-0.308286	-0.054946	22205.2675
205.218697	-465.547544	368.714161	-345.722656	0.454677	2.233943	22207.55638
243.366834	-433.503109	412.965999	-348.011545	0.454677	-0.054946	22202.21564
270.07053	-422.821631	388.551192	-306.811557	-0.308286	-1.580871	22197.63787
315.085331	-396.117935	438.906732	-288.500451	0.454677	-0.817908	22211.3712
331.107548	-372.46609	453.403024	-248.826389	-0.308286	0.708017	22188.48232
355.522356	-349.577208	460.269689	-266.374532	-0.308286	-0.054946	22185.43046
399.774195	-296.932779	447.299323	-160.322711	1.217639	-0.054946	22241.12674
399.011232	-283.962413	490.788199	-131.330127	1.217639	1.47098	22240.36378
419.611226	-243.525388	435.091919	-154.981972	0.454677	-0.054946	22237.31193
432.581592	-210.71799	473.240056	-90.893102	0.454677	-0.817908	22241.88971
447.840847	-160.362449	477.817832	-33.670897	0.454677	0.708017	22225.10453
442.500108	-116.11061	433.565993	28.892047	-0.308286	1.47098	22225.10453
444.026034	-93.221728	422.121552	44.151302	-0.308286	-0.054946	22229.6823
440.21122	-53.547666	403.810447	99.847582	-0.308286	-0.054946	22214.42305
443.263071	-10.821753	404.573409	134.943868	-0.308286	-0.817908	22222.05268
429.529742	23.51157	383.973415	159.358675	1.217639	0.708017	22231.20823
410.455673	64.711558	380.921564	181.484595	1.217639	0.708017	22219.00082
400.537158	97.518956	363.373422	208.951253	-1.071249	0.708017	22199.16379
387.566791	144.059683	248.929011	112.817949	-1.071249	-0.054946	22212.13416
373.833462	163.133751	226.803092	218.869769	-0.308286	-0.054946	22205.2675
372.307536	213.489292	255.795676	283.721602	-0.308286	0.708017	22207.55638
359.33717	244.770764	211.543837	320.343813	-1.071249	-0.054946	22225.10453
355.522356	272.237423	153.558669	363.832689	0.454677	-0.817908	22231.97119
313.559406	317.252224	122.277197	364.595652	-0.308286	-0.054946	22219.00082
290.670523	339.378143	61.240178	369.173428	-0.308286	-0.817908	22226.63045
261.677939	372.185541	60.477215	415.714155	0.454677	2.996905	22231.97119
247.181647	380.578131	33.010556	440.128963	-0.308286	-0.054946	22215.18601
209.033511	418.726268	-50.915345	416.477118	1.217639	0.708017	22247.23045
166.307597	414.911454	-124.159767	450.047478	-0.308286	0.708017	22247.99341
157.152044	460.689219	-159.256053	392.825273	0.454677	-1.580871	22190.7712
111.37428	463.74107	-133.31532	443.180814	0.454677	0.708017	22224.34156
67.885404	446.192927	-181.381973	425.632671	-1.071249	-0.054946	22235.02304
45.759485	452.296628	-199.693078	442.417851	-0.308286	1.47098	22192.29713
-3.833093	457.637368	-205.033817	437.077112	-0.308286	-0.817908	22206.79342
-20.618273	442.378113	-250.048619	448.521553	0.454677	-0.054946	22227.39341
-45.033081	445.429964	-256.152321	435.551186	-0.308286	1.47098	198.370312
-86.233069	439.326262	-306.507861	432.499335	0.454677	-0.054946	14.496292
-112.936764	413.385529	-315.663414	405.032677	-0.308286	-0.817908	12.970367
-142.692311	412.622566	-333.211557	408.84749	-1.071249	0.708017	10.681478
-178.55156	401.178125	-361.441179	293.640117	-1.071249	-0.054946	10.681478
-206.018218	395.074423	-376.700433	346.284546	0.454677	-0.054946	19672.23121
-223.566361	379.052206	-396.537464	331.025291	0.454677	1.47098	22167.88232
-249.507094	371.422578	-398.06339	295.166043	-0.308286	-1.580871	22191.53417
-286.892268	343.95592	-396.537464	260.069757	0.454677	-0.817908	22192.29713
-312.070039	313.43741	-447.655968	228.025322	-0.308286	-0.054946	22200.68972
-318.173741	301.230007	-427.055974	215.817918	-0.308286	-0.054946	22215.94897
-355.558915	262.318907	-406.45598	154.017936	-0.308286	0.708017	22225.10453
-367.766319	221.118919	-417.137458	99.084619	0.454677	-0.054946	22243.41563
-393.707052	205.096702	-429.344862	63.225371	0.454677	0.708017	22237.31193
-425.751487	153.215236	-433.922639	18.973532	1.217639	0.708017	22241.88971
-432.618151	119.644875	-413.322645	-8.493127	0.454677	-0.817908	22237.31193
-443.299629	94.467105	-387.381912	-13.833866	-0.308286	-0.054946	22224.34156
-471.529251	61.659707	-347.707849	-44.352375	-0.308286	-0.054946	22225.86749
-482.210729	19.696757	-346.181924	-99.285692	-1.071249	-0.817908	22225.10453
-467.714437	-11.584716	-329.396744	-141.248643	0.454677	1.47098	22216.71194
-470.003325	-48.96989	-329.396744	-162.611599	-0.308286	-0.054946	22223.5786
-455.507033	-83.303213	-303.456011	-222.122693	-0.308286	-0.817908	22227.39341
-464.662586	-113.821722	-275.989352	-236.618985	-0.308286	0.708017	22215.18601
-453.218145	-161.125412	-245.470843	-251.115277	-1.071249	-0.054946	22201.45268
-422.699636	-190.117996	-264.544911	-335.041178	-0.308286	-0.054946	22213.66009
-385.314461	-241.999462	-242.418992	-324.3597	-1.071249	-0.054946	22199.16379
-379.21076	-252.68094	-192.826414	-362.507837	0.454677	-0.054946	22209.84527
-359.373728	-283.962413	-118.056065	-363.270799	0.454677	-0.054946	22228.15638
-341.062623	-317.532773	-115.767177	-393.026346	-0.308286	-0.054946	22221.28971
-299.099672	-343.473506	-38.707941	-412.863377	-0.308286	0.708017	22220.52675
-255.610796	-364.836463	-28.789425	-413.62634	-0.308286	-0.817908	22229.6823
-225.855249	-393.066084	-8.189431	-443.381887	0.454677	-0.817908	22222.05268
-195.33674	-423.584593	29.195743	-433.463371	0.454677	-0.054946	22197.63787
-128.958982	-435.029035	56.662401	-455.58929	1.217639	-0.817908	22242.65267
-106.0701	-464.784581	39.877221	-522.730011	-0.308286	-0.054946	22241.12674
-66.396037	-500.64383	108.543867	-498.315204	0.454677	-0.054946	22194.58602
-5.359019	-497.591979	212.3068	-431.937446	0.454677	-0.054946	22228.15638
12.952087	-490.725314	252.743825	-426.596706	0.454677	0.708017	22231.97119
55.678	-493.777165	293.943812	-425.833744	-0.308286	-0.054946	22203.74157
92.300212	-496.066053	332.854912	-415.152265	1.217639	1.47098	22212.89712
102.98169	-483.85865	307.677142	-418.204116	-1.071249	-1.580871	22220.52675
157.152044	-476.229022	362.610459	-377.767091	-0.308286	-0.817908	22202.21564
196.063144	-482.332724	370.240086	-353.352284	-0.308286	-1.580871	22192.29713
225.818691	-451.814215	393.891931	-339.618954	-1.071249	-0.054946	22196.11194
263.203865	-421.295705	380.921564	-326.648588	-1.071249	-0.054946	22187.71935
291.433486	-404.510525	388.551192	-302.996743	-1.071249	-0.054946	22164.06751
335.685325	-390.014233	369.477123	-325.885625	-1.071249	-0.054946	22199.16379
358.574207	-363.310537	419.832664	-251.115277	-0.308286	-0.817908	22191.53417
373.833462	-320.584624	460.269689	-161.085674	-0.308286	-0.054946	22219.76379
417.322338	-282.436487	487.736348	-117.596798	0.454677	-0.054946	22233.49712
419.611226	-260.310568	477.054869	-129.041239	-0.308286	-0.054946	22217.4749
427.240853	-225.977245	464.847466	-82.500512	0.454677	0.708017	22222.05268
449.366773	-175.621704	472.477093	-37.485711	-0.308286	0.708017	22228.15638
458.522326	-133.658753	437.380807	-10.782015	0.454677	0.708017	22238.83786
454.707512	-87.880989	409.914148	22.025383	1.217639	0.708017	22239.60082
429.529742	-49.732852	400.758596	67.040184	-0.308286	-0.054946	22240.36378
446.314922	-16.162492	369.477123	106.714247	-0.308286	0.708017	22234.26008
443.263071	17.407868	383.973415	124.26239	0.454677	-0.817908	22227.39341
414.270487	67.763409	369.477123	199.795701	0.454677	-0.054946	22226.63045
415.03345	102.859695	362.610459	217.343843	-0.308286	-0.054946	22224.34156
397.485307	122.696726	315.306769	245.573465	0.454677	-0.817908	22217.4749
370.018648	186.022633	314.543806	270.751235	-0.308286	-1.580871	22225.10453
373.070499	205.096702	255.032713	295.166043	-1.071249	-0.817908	22228.91934
356.285319	239.430025	221.462352	325.684552	-0.308286	-0.054946	22215.18601
336.448288	260.792982	175.684588	334.077142	-1.071249	-0.054946	22205.2675
309.744592	293.600379	103.966091	366.121577	-1.071249	-0.817908	22215.18601
305.166815	340.904069	35.299445	352.388248	0.454677	-0.054946	22198.40083
270.833492	361.504063	32.247594	346.284546	0.454677	0.708017	22212.89712
248.707573	385.155908	25.380929	434.788224	0.454677	-0.054946	22228.15638
199.114995	412.622566	-29.552388	433.262298	-0.308286	-0.817908	22214.42305
166.307597	426.355895	-68.463488	437.077112	0.454677	-0.054946	22217.4749
146.470566	440.089225	-115.004215	446.232665	-0.308286	-0.054946	22226.63045
109.085392	443.904038	-124.159767	432.499335	1.217639	1.47098	22199.92676
78.566883	450.770703	-160.019016	411.899341	1.217639	0.708017	22191.53417
52.626149	471.370697	-169.174569	450.047478	1.217639	1.47098	22248.75637
16.766901	462.215144	-222.58196	430.97341	0.454677	-0.054946	22230.44527
-35.877528	447.718852	-244.70788	444.706739	0.454677	-0.054946	22218.23786
-51.136783	429.407746	-268.359725	426.395633	0.454677	1.47098	2518.539995
-75.55159	433.22256	-346.944887	402.743789	-0.308286	0.708017	16.78518
-103.018249	424.82997	-323.293042	433.262298	-0.308286	-0.817908	13.733329
-126.670094	415.674417	-337.026371	414.951192	-0.308286	-0.054946	10.681478
-175.499709	409.570715	-353.048588	384.432683	-1.071249	-0.817908	10.681478
-196.862665	402.704051	-384.330061	350.09936	0.454677	0.708017	18011.26133
-222.040436	389.733684	-401.115241	314.240111	-1.071249	-0.054946	22166.3564
-255.610796	360.7411	-402.641166	280.669751	-1.071249	-0.054946	22181.61565
-278.499678	346.244808	-433.922639	231.077173	-1.071249	-0.817908	22166.3564
-283.840417	308.096671	-461.389297	170.040154	-0.308286	0.708017	22158.72677
-346.403362	296.65223	-439.263378	179.958669	-1.071249	-0.054946	22215.94897
-351.744101	256.978168	-433.159676	131.892017	-1.071249	0.708017	22204.50453
-373.87002	231.037435	-417.900421	110.52906	-0.308286	0.708017	22224.34156
-403.625567	205.859664	-441.552266	64.751296	0.454677	0.708017	22233.49712
-419.647785	155.504124	-398.06339	59.410557	0.454677	-0.817908	22212.13416
-431.855188	122.696726	-414.085607	22.788346	1.217639	1.47098	22222.81564
-443.299629	104.38562	-370.596731	-8.493127	-0.308286	-0.817908	22228.15638
-447.114443	76.918962	-346.181924	-49.693114	1.217639	-0.054946	22230.44527
-449.403331	34.193049	-362.204141	-106.91532	1.217639	-0.817908	22241.88971
-476.86999	-26.081008	-347.707849	-106.91532	0.454677	-0.054946	22237.31193
-441.010741	-39.814337	-344.655998	-171.00419	0.454677	0.708017	22217.4749
-436.432965	-74.910623	-372.88562	-252.641202	0.454677	-0.817908	22230.44527
-464.662586	-102.377281	-311.848601	-235.856022	1.217639	0.708017	22234.26008
-453.981108	-141.288381	-237.078252	-252.641202	-0.308286	-0.817908	22218.23786
-424.225561	-183.251331	-242.418992	-284.685637	-0.308286	-0.054946	22219.76379
-389.129275	-217.584655	-212.663445	-318.255998	0.454677	-0.054946	22228.15638
-384.551499	-249.629089	-168.411606	-327.411551	-0.308286	0.708017	22222.81564
-349.455213	-274.80686	-134.078283	-357.167097	-1.071249	-0.817908	22217.4749
-331.144107	-312.954997	-94.404221	-399.893011	-0.308286	-0.054946	22206.79342
-315.884852	-344.236469	-68.463488	-429.648557	-0.308286	1.47098	22215.18601
-283.077455	-365.599425	-66.937562	-455.58929	-0.308286	-0.817908	22199.92676
-263.240424	-410.614227	-54.730158	-502.89298	-0.308286	-0.054946	22215.18601
-188.470075	-410.614227	37.588333	-519.67816	0.454677	-0.817908	22223.5786
-143.455274	-435.791997	68.106842	-472.374471	-0.308286	0.708017	22192.29713
-112.173802	-453.34014	127.617936	-452.53744	0.454677	-0.054946	22219.00082
-72.499739	-474.703097	146.692004	-454.826328	1.217639	0.708017	22229.6823
-12.225683	-493.777165	210.780874	-457.115216	-0.308286	-0.054946	22198.40083
9.137273	-505.221606	235.195682	-418.967079	-0.308286	0.708017	22201.45268
57.966889	-495.303091	307.677142	-393.789309	1.217639	1.47098	22239.60082
87.722435	-481.569761	306.914179	-430.41152	0.454677	1.47098	22212.89712
141.129827	-495.303091	325.988247	-434.226334	0.454677	-0.817908	22200.68972
148.759454	-481.569761	316.832695	-389.211532	0.454677	1.47098	22224.34156
186.907591	-462.495693	356.506757	-411.337452	-0.308286	-0.054946	22199.16379
231.15943	-446.473476	402.284521	-332.75229	0.454677	-0.054946	22202.21564
262.440902	-428.925333	416.780813	-319.781923	1.217639	0.708017	22225.86749
274.648306	-399.932749	436.617844	-271.715271	-0.308286	-0.054946	22205.2675
320.42607	-380.85868	436.617844	-267.900457	0.454677	0.708017	22208.31935
338.737176	-377.043867	452.640062	-222.122693	-0.308286	-0.817908	22195.34898
365.440872	-338.132767	465.610428	-169.478264	-1.834212	-0.054946	22204.50453
396.722344	-303.799444	469.425242	-165.66345	-1.071249	-0.817908	22200.68972
407.403822	-266.41427	452.640062	-167.952339	-1.071249	-0.054946	22209.84527
437.159369	-232.080947	461.032652	-84.026438	-0.308286	-0.817908	22218.23786
443.263071	-171.043928	435.854882	-89.367177	-0.308286	-0.054946	22207.55638
451.655661	-140.525418	361.084533	-29.093121	0.454677	1.47098	22229.6823
463.863065	-100.088393	454.92895	17.447606	0.454677	-0.817908	22232.73415
455.470475	-57.36248	425.173403	91.454992	-1.071249	-0.817908	22215.94897
448.60381	-20.740268	390.077117	125.025352	0.454677	0.708017	22227.39341
450.129735	11.304167	390.077117	147.914234	1.217639	0.708017	22230.44527
430.292704	61.659707	390.077117	181.484595	0.454677	1.47098	22232.73415
428.003816	107.437471	373.291937	224.973471	0.454677	0.708017	22245.70452
409.69271	134.90413	285.551222	160.884601	1.217639	-0.817908	22241.12674
388.329754	166.948565	315.306769	260.069757	0.454677	1.47098	22224.34156
382.226052	204.333739	261.899378	259.306794	0.454677	-0.054946	22234.26008
345.60384	235.615211	222.225315	311.951223	-0.308286	-0.817908	22233.49712
340.263101	280.630013	183.314216	352.388248	-0.308286	-0.054946	22214.42305
321.951996	305.04482	156.61052	358.49195	-0.308286	2.233943	22222.81564
293.722374	345.481845	110.832756	395.114161	-0.308286	0.708017	22230.44527
268.544604	364.555914	52.847588	412.662304	-0.308286	-0.054946	22221.28971
238.789057	392.022572	28.43278	404.269714	-0.308286	0.708017	22222.81564
204.455734	397.363311	-35.65609	419.528969	-1.071249	-0.054946	22208.31935
151.048343	432.459597	-97.456072	432.499335	-1.071249	-0.054946	22203.74157
152.574268	432.459597	-141.70791	403.506751	0.454677	0.708017	22157.96381
116.715019	433.22256	-167.648643	378.328981	-0.308286	-2.343834	22211.3712
55.678	447.718852	-188.248637	348.573434	0.454677	0.708017	22223.5786
29.737267	470.607734	-166.885681	428.684522	0.454677	0.708017	22188.48232
23.633565	456.111442	-224.107886	424.869708	-0.308286	-0.054946	22217.4749
-3.833093	443.141076	-224.870849	441.654888	-0.308286	0.708017	22228.91934
-20.618273	457.637368	-227.159737	432.499335	1.217639	-0.054946	5487.990967
-62.581224	442.378113	-286.67083	442.417851	-0.308286	-0.054946	18.311106
-96.151584	427.881821	-297.352309	416.477118	0.454677	0.708017	12.970367
-127.433056	427.881821	-353.811551	410.373416	1.217639	0.708017	9.155553
-151.847864	417.200343	-354.574514	365.358614	-0.308286	-0.817908	11.444441
-175.499709	415.674417	-369.833769	343.232695	0.454677	-0.054946	10251.16733
-219.751548	384.392945	-385.855986	343.995658	1.217639	-0.054946	22133.549
-264.003386	367.607765	-479.700403	228.788285	-0.308286	0.708017	22183.14158
-268.581163	359.215175	-391.959688	268.462347	0.454677	0.708017	22212.89712
-291.470045	331.748516	-418.663384	237.943837	0.454677	0.708017	22202.21564
-333.432995	308.096671	-404.167092	221.92162	0.454677	-0.054946	22218.23786
-347.166325	273.000385	-421.715235	173.854967	0.454677	0.708017	22228.15638
-374.632983	241.718913	-425.530048	88.403141	-1.071249	1.47098	22193.82305
-395.232977	192.889298	-454.522632	72.380923	-1.071249	-0.817908	22200.68972
-414.307045	166.185602	-421.715235	39.573526	-1.071249	0.708017	22211.3712
-431.092226	135.667093	-434.685601	17.447606	0.454677	0.708017	22210.60823
-437.95889	112.778211	-401.878204	-7.730164	0.454677	-1.580871	22207.55638
-471.529251	61.659707	-395.011539	-75.633847	0.454677	-0.054946	22228.91934
-461.610735	47.926378	-360.678216	-138.959755	0.454677	-0.817908	22227.39341
-462.373698	-2.429163	-348.470812	-129.804202	0.454677	-0.054946	22217.4749
-451.69222	-27.606933	-302.693048	-158.033823	1.217639	-1.580871	22226.63045
-447.114443	-58.125442	-327.870818	-214.493066	1.217639	1.47098	22226.63045
-457.032959	-97.036542	-261.49306	-220.596767	0.454677	-0.817908	22238.07489
-441.010741	-138.23653	-241.656029	-236.618985	1.217639	1.47098	22247.99341
-416.595934	-184.014294	-230.974551	-293.84119	1.217639	1.47098	22244.17859
-409.729269	-207.666139	-208.085668	-316.730072	0.454677	-0.054946	22225.10453
-376.921871	-245.814276	-187.485675	-330.463402	-0.308286	0.708017	22235.02304
-368.529281	-275.569823	-131.026432	-351.063396	-0.308286	1.47098	22233.49712
-337.247809	-309.140183	-111.189401	-412.863377	-0.308286	0.708017	22212.89712
-305.203374	-331.266102	-49.389419	-399.893011	-0.308286	0.708017	22222.05268
-282.314492	-358.732761	-31.078313	-408.285601	0.454677	-1.580871	22230.44527
-245.692281	-385.436457	-0.559804	-442.618924	0.454677	-0.817908	22214.42305
-208.307107	-400.695711	44.454998	-462.455955	0.454677	-0.817908	22211.3712
-162.529342	-440.369774	74.210544	-481.530024	-1.071249	-0.054946	22205.2675
-132.010833	-457.917917	87.180911	-460.93003	-0.308286	0.708017	22194.58602
-74.025665	-486.147538	144.403116	-462.455955	-0.308286	-0.817908	22166.3564
-42.744193	-493.777165	174.921626	-461.692992	-0.308286	-0.054946	22215.94897
2.270609	-489.199389	207.729023	-460.93003	-1.071249	-1.580871	22214.42305
51.100224	-476.229022	272.580856	-444.144849	1.217639	0.708017	22190.7712
89.248361	-503.695681	282.499371	-420.493005	0.454677	-0.817908	22215.94897
112.137243	-484.621612	329.803061	-403.707824	0.454677	-0.054946	22217.4749
154.863156	-488.436426	348.114167	-377.004129	-0.308286	-0.054946	22199.16379
201.403883	-460.969768	383.210453	-360.218948	1.217639	0.708017	22209.08231
234.211281	-440.369774	406.862298	-338.093029	1.980602	1.47098	22235.786
270.07053	-433.503109	406.099335	-352.589321	0.454677	-0.054946	22218.23786
284.566822	-400.695711	438.906732	-290.789339	0.454677	-0.054946	22198.40083
319.663107	-381.621643	440.432658	-294.604153	1.217639	0.708017	22214.42305
344.840878	-384.673494	422.121552	-263.322681	-0.308286	-0.817908	22189.24528
366.966797	-332.792028	457.217838	-182.448631	-0.308286	0.708017	22222.05268
392.90753	-310.666108	470.951167	-139.722717	-0.308286	-0.817908	22228.91934
406.640859	-268.703158	480.10672	-130.567165	0.454677	1.47098	22214.42305
425.714928	-217.584655	466.373391	-96.233841	-0.308286	-0.054946	22224.34156
450.129735	-177.147629	452.640062	-58.085705	-0.308286	-0.054946	22231.20823
453.944549	-147.392083	439.669695	2.951314	-1.834212	-0.054946	22192.29713
450.892698	-116.11061	420.595627	16.684644	-1.071249	-0.817908	22202.21564
454.707512	-74.910623	401.521558	55.595743	-1.071249	-0.054946	22210.60823
452.418624	-33.710635	374.817863	98.321657	-1.071249	-0.054946	22206.03046
434.870481	25.037496	406.862298	151.729048	0.454677	0.708017	22212.13416
431.81863	21.222682	353.454906	144.862383	0.454677	-0.054946	22225.86749
402.826046	93.704142	261.136415	125.025352	-1.071249	-0.054946	22223.5786
398.248269	128.800428	295.469738	196.74385	0.454677	-0.817908	22219.00082
378.411238	164.659677	303.862328	257.780869	0.454677	0.708017	22230.44527
374.596424	198.993	281.736409	267.699384	-0.308286	-0.817908	22222.81564
376.885313	247.059652	248.929011	328.736403	0.454677	-0.054946	22239.60082
365.440872	258.504093	229.854943	334.077142	0.454677	-0.817908	22249.51933
346.366803	290.548528	127.617936	342.469732	0.454677	-0.817908	22241.88971
313.559406	333.274442	77.262395	369.936391	0.454677	-0.054946	22225.86749
281.514971	367.607765	60.477215	378.328981	-0.308286	-0.817908	22235.02304
248.707573	385.91887	35.299445	410.373416	-0.308286	-0.817908	22230.44527
200.64092	401.941088	-15.819059	381.380832	-0.308286	-0.054946	22214.42305
167.833523	414.911454	-50.152382	450.810441	0.454677	-0.054946	22222.05268
147.996492	430.170709	-99.74496	447.75859	-0.308286	-0.817908	22228.91934
115.189094	437.037374	-138.656059	439.366	-0.308286	0.708017	22196.11194
82.381696	446.955889	-145.522724	452.336366	-0.308286	-0.054946	22211.3712
31.263193	452.296628	-162.307904	442.417851	-1.834212	-0.054946	22207.55638
8.374311	447.718852	-225.633811	424.869708	-1.071249	-0.054946	22190.00824
-21.381236	456.111442	-232.500476	430.97341	-1.071249	-0.817908	22187.71935
-26.721975	439.326262	-243.944917	424.869708	-0.308286	-0.054946	22204.50453
-67.159	440.089225	-326.344893	401.980826	-0.308286	-0.817908	27.466659
-109.884913	437.037374	-321.767116	411.899341	0.454677	-0.054946	12.970367
-112.936764	416.43738	-369.070806	388.247497	1.217639	0.708017	13.733329
-150.321939	410.333678	-346.944887	375.27713	0.454677	-0.817908	9.918516
-195.33674	408.04479	-350.7597	355.440099	0.454677	-0.817908	12.970367
-222.040436	393.548498	-356.100439	346.284546	1.217639	-0.054946	22077.85272
-240.351541	384.392945	-386.618949	311.18826	0.454677	-0.054946	22208.31935
-270.107088	363.792951	-416.374496	266.936421	-0.308286	-0.054946	22202.97861
-277.736716	353.111473	-421.715235	252.440129	0.454677	2.233943	22225.10453
-314.358927	312.674448	-414.085607	232.603098	0.454677	0.708017	22230.44527
-347.929287	282.155938	-432.396713	184.536446	-0.308286	-2.343834	22219.00082
-370.055207	241.718913	-382.804135	129.603129	-1.071249	-1.580871	22220.52675
-389.892238	208.148553	-416.374496	86.877215	-0.308286	0.708017	22225.86749
-397.521865	176.86708	-423.24116	65.514259	0.454677	0.708017	22215.18601
-426.514449	147.111534	-394.248576	38.810563	0.454677	-0.054946	22226.63045
-437.95889	97.518956	-379.752284	1.425389	0.454677	-0.054946	22230.44527
-463.899623	63.948595	-370.596731	-35.196822	-1.071249	-0.054946	22193.82305
-475.344064	29.615272	-380.515247	-87.078289	-0.308286	-0.054946	22205.2675
-457.032959	18.170831	-379.752284	-144.300494	-0.308286	-0.054946	22204.50453
-473.818139	-25.318045	-330.922669	-203.048625	-1.071249	-0.817908	22198.40083
-474.581102	-62.703219	-330.159706	-212.204177	0.454677	0.708017	22215.18601
-452.455182	-112.295797	-295.826383	-247.300463	-0.308286	-0.054946	22230.44527
-441.010741	-140.525418	-282.856017	-264.085643	0.454677	-0.054946	22214.42305
-429.5663	-157.310598	-294.300458	-309.100445	-1.071249	-0.817908	22220.52675
-412.78112	-213.006878	-227.159737	-306.811557	0.454677	-0.054946	22230.44527
-388.366312	-231.317984	-189.774563	-332.75229	-0.308286	-0.054946	22219.00082
-349.455213	-257.258717	-148.574575	-351.063396	1.217639	0.708017	22241.12674
-353.270027	-305.325369	-124.159767	-400.655973	-0.308286	-0.054946	22249.51933
-277.736716	-308.37722	-81.433854	-386.159681	0.454677	0.708017	22235.02304
-267.055237	-350.340171	-23.448686	-420.493005	0.454677	-1.580871	22228.15638
-235.010802	-380.85868	-10.47832	-428.885595	-0.308286	0.708017	22238.83786
-212.884883	-404.510525	13.173525	-465.507806	0.454677	0.708017	22220.52675
-172.447858	-453.34014	16.988339	-519.67816	-0.308286	-0.054946	22180.08972
-125.144168	-461.73273	90.232762	-458.641141	-0.308286	-0.054946	22222.81564
-93.862696	-470.12532	146.692004	-449.485589	0.454677	0.708017	22227.39341
-53.425671	-494.540128	188.654955	-491.448539	-0.308286	-0.054946	22192.29713
-0.781242	-505.984569	232.906794	-429.648557	-0.308286	-0.817908	22211.3712
32.026156	-513.614196	255.032713	-402.181899	-1.071249	-0.054946	22201.45268
59.492814	-499.880867	267.240117	-405.23375	-0.308286	0.708017	22188.48232
85.433547	-480.806799	268.003079	-446.433738	-0.308286	0.708017	22181.61565
131.211311	-496.066053	329.040098	-385.396719	-0.308286	-0.817908	22205.2675
184.618703	-472.414209	368.714161	-370.900427	0.454677	0.708017	22195.34898
205.98166	-455.629028	385.499341	-357.93006	-0.308286	-1.580871	22190.7712
266.255716	-410.614227	387.025266	-327.411551	-0.308286	-0.054946	22215.18601
273.885343	-428.16237	372.528974	-353.352284	0.454677	-0.817908	22190.7712
308.218666	-382.384606	397.706745	-348.774507	-1.071249	-0.817908	22201.45268
344.077915	-369.414239	448.062285	-228.989358	0.454677	-1.580871	22220.52675
379.937164	-325.1624	464.847466	-161.848637	0.454677	-1.580871	22237.31193
388.329754	-300.747593	466.373391	-146.589382	1.217639	-1.580871	22237.31193
383.751977	-265.651307	462.558577	-183.974556	1.217639	-0.054946	22248.75637
437.922332	-243.525388	484.684497	-91.656065	1.980602	-0.054946	22232.73415
448.60381	-201.562437	467.136354	-82.500512	-0.308286	0.708017	22225.10453
460.048251	-166.466151	448.062285	-39.774599	0.454677	-0.054946	22225.86749
449.366773	-116.873573	444.247472	9.817979	-0.308286	-0.054946	22224.34156
447.077884	-77.962474	448.062285	62.462408	-0.308286	0.708017	22219.00082
448.60381	-44.392113	354.980831	107.477209	-0.308286	-0.054946	22226.63045
453.944549	-5.481014	416.780813	152.492011	-1.071249	0.708017	22226.63045
423.42604	38.007862	385.499341	178.432744	-1.071249	-0.054946	22196.11194
424.189002	79.20785	350.403055	192.929036	-1.071249	-0.054946	22206.79342
405.114934	107.437471	329.803061	225.736434	-0.308286	-0.054946	22210.60823
378.411238	156.267087	301.57344	266.173459	-0.308286	-1.580871	22204.50453
374.596424	194.415223	269.529005	275.329011	-0.308286	-0.054946	22217.4749
357.048282	219.592994	238.247533	327.210478	-0.308286	-0.054946	22234.26008
334.922362	257.741131	196.284582	324.158627	0.454677	0.708017	22217.4749
320.42607	301.992969	146.692004	323.395664	0.454677	-0.817908	22224.34156
323.477921	322.592963	68.869805	362.306763	-0.308286	0.708017	22231.97119
286.092747	351.585547	72.684619	382.143795	-1.071249	-0.054946	22211.3712
261.677939	386.681833	54.373513	419.528969	1.217639	0.708017	22244.17859
230.396467	408.04479	19.277227	440.128963	0.454677	0.708017	22251.04526
187.670554	412.622566	-66.174599	426.395633	1.217639	-1.580871	22200.68972
155.626119	447.718852	-121.870879	440.128963	0.454677	0.708017	22210.60823
120.529833	445.429964	-132.552357	401.217863	1.217639	1.47098	22235.786
96.877988	446.192927	-162.307904	445.469702	-0.308286	-0.054946	22211.3712
58.729851	456.874405	-163.83383	443.180814	-0.308286	-0.054946	22199.92676
40.418746	459.926256	-205.033817	443.943776	-0.308286	-0.817908	22222.05268
4.559497	448.481815	-218.004184	442.417851	0.454677	-0.817908	22212.13416
-7.647907	440.852187	-259.204172	427.921559	0.454677	-1.580871	22191.53417
-51.899745	442.378113	-289.722681	436.314149	-0.308286	-0.054946	32.044435
-90.810845	438.563299	-292.774532	431.736373	0.454677	-0.817908	12.207404
-118.277504	427.118858	-338.552296	428.684522	-1.071249	-0.054946	12.207404
-154.899715	414.148492	-371.359694	391.299347	-0.308286	1.47098	9.918516
-200.677479	399.6522	-366.781918	336.36603	0.454677	0.708017	10.681478
-216.699697	395.074423	-370.596731	321.869738	0.454677	-0.817908	22013.00089
-243.403392	385.155908	-432.396713	288.299378	0.454677	-0.054946	22173.22306
-280.025604	376.000355	-447.655968	244.047539	0.454677	-0.054946	22201.45268
-311.307076	347.770734	-394.248576	234.891986	-0.308286	-0.054946	22207.55638
-319.699666	314.963336	-443.078191	221.92162	0.454677	1.47098	22223.5786
-359.373728	260.792982	-443.078191	176.143856	0.454677	-0.054946	22227.39341
-360.899654	251.637429	-395.011539	136.469793	1.217639	0.708017	22235.02304
-374.632983	221.118919	-435.448564	97.558694	0.454677	-0.054946	22239.60082
-395.232977	178.393006	-423.24116	65.514259	0.454677	-0.054946	22245.70452
-441.010741	151.68931	-369.070806	9.055016	-0.308286	0.708017	22223.5786
-457.795921	101.33377	-408.744868	11.343905	-1.071249	0.708017	22226.63045
-448.640369	85.311552	-380.515247	-35.959785	0.454677	-0.054946	22226.63045
-473.055176	36.481937	-333.97452	-81.737549	0.454677	-0.054946	22213.66009
-464.662586	21.222682	-328.633781	-109.204208	0.454677	0.708017	22222.81564
-454.744071	-23.029157	-372.122657	-162.611599	-1.071249	-0.817908	22229.6823
-463.899623	-46.681001	-295.826383	-196.18196	0.454677	0.708017	22219.76379
-470.766288	-97.799505	-268.359725	-221.35973	-1.071249	-1.580871	22197.63787
-440.247779	-126.792089	-266.833799	-254.167128	-0.308286	0.708017	22212.13416
-460.847772	-182.488369	-266.070836	-302.996743	0.454677	-0.054946	22206.03046
-399.810753	-196.984661	-264.544911	-308.337482	-1.071249	-0.817908	22208.31935
-381.499648	-245.814276	-180.61901	-349.53747	0.454677	-0.054946	22219.76379
-360.136691	-264.125381	-169.937532	-368.611538	-0.308286	-0.817908	22225.10453
-337.247809	-281.673524	-111.952364	-364.033762	-0.308286	-0.817908	22218.23786
-309.781151	-316.76981	-82.95978	-412.863377	-0.308286	-0.817908	22227.39341
-286.892268	-349.577208	-66.174599	-448.722626	1.217639	1.47098	22229.6823
-271.633014	-371.703127	-47.863494	-455.58929	0.454677	1.47098	22200.68972
-202.203405	-406.799413	7.832786	-484.581874	1.217639	0.708017	22238.83786
-173.973783	-429.688295	40.640184	-463.981881	1.217639	-0.817908	22247.99341
-128.958982	-453.34014	94.047575	-459.404104	0.454677	-0.817908	22202.97861
-71.736777	-464.784581	155.847557	-434.989297	0.454677	-0.054946	22216.71194
-54.188634	-478.517911	172.632737	-467.796694	0.454677	-0.817908	22235.786
-9.936795	-489.962352	240.536421	-428.885595	0.454677	-0.054946	22213.66009
29.737267	-499.117904	272.580856	-420.493005	-0.308286	-0.817908	22192.29713
65.596516	-494.540128	317.595657	-435.752259	-0.308286	-0.054946	22219.00082
98.403914	-497.591979	316.069732	-412.100414	1.217639	0.708017	22202.21564
152.574268	-489.962352	327.514173	-394.552272	0.454677	-1.580871	22190.7712
170.885374	-483.095687	361.084533	-364.033762	-1.071249	-1.580871	22212.89712
209.033511	-468.599395	376.343788	-344.196731	-0.308286	-1.580871	22184.6675
227.344616	-446.473476	393.891931	-328.937476	-0.308286	0.708017	22194.58602
272.359418	-419.006817	416.780813	-309.100445	0.454677	-0.054946	22181.61565
307.455704	-386.962382	417.543776	-302.996743	-1.071249	-0.054946	22192.29713
323.477921	-370.940165	433.565993	-237.381948	-1.071249	-0.817908	22200.68972
371.544574	-336.606841	454.165987	-183.211593	-0.308286	-0.054946	22229.6823
385.277903	-312.954997	469.425242	-175.581966	-0.308286	-0.817908	22225.10453
416.559375	-283.962413	479.343758	-109.204208	0.454677	0.708017	22218.23786
431.055667	-232.080947	454.165987	-111.493096	-0.308286	-0.054946	22225.86749
428.766779	-191.643921	433.565993	-133.619015	0.454677	0.708017	22226.63045
450.129735	-159.599486	442.721546	-46.641263	0.454677	-0.817908	22238.83786
463.863065	-108.480983	436.617844	18.973532	1.980602	-0.054946	22244.17859
453.944549	-74.910623	439.669695	47.203153	0.454677	1.47098	22246.46748
449.366773	-28.369896	397.706745	99.847582	-0.308286	-0.054946	22227.39341
453.181586	5.200465	389.314155	124.26239	0.454677	-0.054946	22225.86749
408.929748	21.985645	388.551192	146.388309	-0.308286	-1.580871	22226.63045
422.663077	73.867111	382.44749	200.558663	-0.308286	-0.817908	22212.13416
410.455673	118.11895	364.136384	213.52903	0.454677	0.708017	22226.63045
381.463089	155.504124	323.699359	260.069757	-1.071249	-1.580871	22230.44527
386.803828	173.81523	265.714191	253.203092	-0.308286	-1.580871	22215.18601
357.048282	210.437441	220.69939	316.528999	-1.834212	-1.580871	22199.92676
346.366803	241.718913	193.995694	311.18826	-0.308286	0.708017	22212.89712
310.507555	289.785566	147.454967	354.677136	-1.071249	-0.054946	22193.82305
305.166815	334.800367	106.254979	354.677136	-0.308286	-0.817908	22211.3712
291.433486	355.400361	71.158693	403.506751	0.454677	1.47098	22224.34156
254.048312	373.711467	26.906855	414.18823	-0.308286	0.708017	22224.34156
225.055728	401.178125	0.966122	421.054894	1.217639	0.708017	22224.34156
173.937225	410.333678	-58.544972	427.921559	-0.308286	0.708017	22218.23786
140.366864	434.748486	-124.159767	401.980826	-1.834212	-0.054946	22207.55638
138.840939	420.252194	-211.137519	351.625285	0.454677	0.708017	22192.29713
91.537249	470.607734	-150.1005	414.18823	1.217639	-0.817908	22242.65267
59.492814	459.163293	-153.915314	433.262298	0.454677	0.708017	22247.99341
49.574299	455.348479	-196.641227	431.736373	0.454677	-0.817908	22212.13416
-11.46272	445.429964	-230.974551	454.625255	1.217639	-0.054946	22222.05268
-22.907161	459.926256	-220.293072	428.684522	1.217639	0.708017	22228.15638
-55.714559	433.985523	-282.093054	418.003043	0.454677	-0.054946	132.755516
-96.151584	433.22256	-323.293042	428.684522	0.454677	1.47098	16.022217
-116.751578	418.726268	-323.293042	405.79564	0.454677	0.708017	11.444441
-146.507125	408.807752	-349.233775	396.640087	-0.308286	-0.054946	11.444441
-190.758964	384.392945	-404.930055	374.514167	-0.308286	-0.054946	9.918516
-209.833032	379.052206	-396.537464	347.810471	-0.308286	-0.054946	21693.3195
-240.351541	373.711467	-433.159676	257.017906	-0.308286	0.708017	22159.48973
-257.899684	360.7411	-501.063359	227.262359	0.454677	-0.054946	22186.95639
-288.418194	343.95592	-388.144874	253.966055	-0.308286	-2.343834	22210.60823
-314.358927	311.148522	-411.033756	214.291993	-0.308286	-0.054946	22199.16379
-334.958921	289.022603	-431.63375	200.558663	0.454677	-0.054946	22219.76379
-375.395946	249.34854	-391.196725	159.358675	-0.308286	0.708017	22228.91934
-377.684834	228.748547	-426.293011	81.536476	-1.071249	-0.054946	22216.71194
-397.521865	186.785596	-475.122626	69.329073	-0.308286	-0.054946	22220.52675
-421.17371	143.29672	-430.870788	28.129085	-0.308286	-1.580871	22225.86749
-435.670002	121.933763	-431.63375	12.86983	-0.308286	-0.054946	22221.28971
-444.825555	77.681925	-385.093023	-37.485711	1.217639	-0.054946	22240.36378
-459.321847	67.763409	-385.093023	-99.285692	0.454677	-0.817908	22244.94156
-472.292213	20.459719	-340.078222	-106.91532	0.454677	-0.054946	22234.26008
-476.107027	-26.84397	-350.7597	-147.352345	-0.308286	0.708017	22228.15638
-468.4774	-50.495815	-327.107855	-204.57455	0.454677	0.708017	22231.20823
-443.299629	-100.088393	-271.411576	-219.070842	1.217639	-0.054946	22225.10453
-452.455182	-127.555052	-275.989352	-235.856022	-0.308286	-0.817908	22215.18601
-428.040375	-161.888375	-229.448625	-265.611569	-0.308286	-0.817908	22225.10453
-406.677418	-190.117996	-230.211588	-290.789339	0.454677	-0.054946	22228.91934
-394.470014	-228.266133	-188.248637	-328.937476	1.217639	-0.817908	22216.71194
-385.314461	-263.362419	-165.359755	-382.344868	-1.071249	-0.054946	22204.50453
-361.662617	-299.221667	-147.048649	-396.84116	-0.308286	0.708017	22214.42305
-314.358927	-322.110549	-79.907929	-389.211532	-1.071249	-0.817908	22193.82305
-286.129306	-344.236469	-71.515339	-412.100414	-0.308286	-0.817908	22212.89712
-249.507094	-373.229053	-31.078313	-451.011514	-1.071249	-0.817908	22222.05268
-208.307107	-386.199419	-13.530171	-457.878179	1.217639	0.708017	22201.45268
-191.521926	-440.369774	35.299445	-491.448539	-0.308286	-1.580871	22211.3712
-153.373789	-444.184587	73.447582	-471.611508	-0.308286	0.708017	22228.15638
-102.255286	-461.73273	131.43275	-466.270769	-0.308286	-1.580871	22209.84527
-52.662708	-470.12532	161.188296	-470.085582	-0.308286	-0.054946	22185.43046
-14.514571	-487.673463	219.936427	-434.989297	0.454677	-0.817908	22241.88971
42.707634	-495.303091	248.166048	-467.033732	1.217639	-0.054946	22220.52675
56.440963	-498.354942	248.929011	-480.004098	0.454677	0.708017	22214.42305
94.5891	-489.199389	313.017881	-418.204116	0.454677	0.708017	22225.86749
136.552051	-477.754948	342.010465	-389.211532	1.217639	0.708017	22221.28971
176.226113	-478.517911	365.66231	-373.189315	-0.308286	-0.054946	22206.03046
219.714989	-453.34014	386.262304	-365.559688	-1.071249	-0.817908	22197.63787
238.026095	-435.029035	413.728962	-313.678221	0.454677	1.47098	22209.08231
264.72979	-412.140152	421.35859	-310.62637	0.454677	-0.054946	22205.2675
282.277933	-398.406823	388.551192	-293.84119	0.454677	-0.817908	22185.43046
321.951996	-371.703127	432.040068	-251.115277	0.454677	0.708017	22219.00082
353.996431	-351.103133	470.951167	-197.707885	-0.308286	0.708017	22196.11194
401.30012	-308.37722	448.062285	-221.35973	0.454677	-0.054946	22206.03046
407.403822	-289.303152	462.558577	-154.219009	-1.834212	-0.054946	22219.76379
412.744561	-243.525388	478.580795	-114.544947	-0.308286	1.47098	22206.79342
451.655661	-204.614288	460.269689	-83.263475	0.454677	0.708017	22224.34156
444.026034	-178.673555	454.92895	-64.952369	-0.308286	0.708017	22233.49712
434.870481	-124.503201	458.743764	-7.730164	0.454677	-0.054946	22215.94897
456.233437	-81.014325	421.35859	-1.626462	0.454677	-0.054946	22222.81564
450.892698	-62.703219	383.973415	70.092035	0.454677	0.708017	22231.97119
456.233437	-10.05879	385.499341	124.26239	1.217639	-0.054946	22212.13416
446.314922	28.85231	398.469707	147.914234	1.217639	0.708017	22244.94156
439.448257	59.370819	329.803061	141.04757	0.454677	-0.817908	22247.99341
423.42604	121.170801	321.410471	162.410526	0.454677	-0.817908	22235.02304
392.90753	144.822646	337.432688	254.729018	-0.308286	1.47098	22230.44527
369.255685	172.289304	302.336403	282.958639	1.217639	0.708017	22234.26008
365.440872	198.230037	245.87716	293.640117	-0.308286	-0.054946	22222.81564
353.996431	250.874466	190.18088	337.891956	-0.308286	-0.817908	22217.4749
328.81866	286.733715	174.158663	352.388248	0.454677	-0.054946	22229.6823
318.900145	314.200373	110.832756	375.27713	-1.071249	-0.054946	22225.86749
292.196449	350.059622	81.840172	392.06231	0.454677	0.708017	22219.00082
260.914977	362.267026	53.61055	401.217863	-0.308286	0.708017	22206.79342
218.189063	370.659616	-10.47832	376.803055	-1.071249	0.708017	22211.3712
192.24833	421.015156	-84.485705	370.699354	-1.071249	-0.817908	22154.14899
168.596486	432.459597	-129.500507	411.136379	-1.071249	-0.054946	22208.31935
133.5002	437.037374	-105.085699	427.921559	-0.308286	1.47098	22222.81564
99.166876	437.037374	-111.952364	439.366	-0.308286	-0.054946	22203.74157
70.174292	462.978107	-160.781979	453.862292	-1.834212	-0.817908	22206.03046
43.470597	458.40033	-214.952333	443.943776	0.454677	-0.054946	22228.91934
10.663199	457.637368	-211.900482	436.314149	0.454677	-0.054946	22186.95639
-1.544205	450.00774	-240.130103	450.047478	-1.071249	-1.580871	22201.45268
-41.218267	457.637368	-267.596762	379.854906	1.217639	0.708017	601.977599
-77.840479	425.592933	-303.456011	423.343782	1.217639	0.708017	17.548143
-117.514541	433.22256	-354.574514	392.825273	-0.308286	-0.817908	10.681478
-139.64046	413.385529	-349.996737	409.610453	-0.308286	-0.054946	12.207404
-163.292305	414.148492	-362.204141	366.121577	-0.308286	-0.054946	9.155553
-202.966367	400.415162	-379.752284	339.417881	-0.308286	-1.580871	20612.96426
-247.981169	378.289243	-380.515247	331.025291	0.454677	-0.054946	22170.17121
-247.981169	372.948504	-398.06339	275.329011	-0.308286	0.708017	22194.58602
-276.21079	349.296659	-399.589315	258.543831	0.454677	-0.054946	22215.18601
-296.810784	316.489261	-414.085607	239.469763	-0.308286	-0.054946	22223.5786
-325.040405	289.022603	-424.004123	210.477179	-1.071249	-0.817908	22208.31935
-349.455213	255.452242	-442.315229	128.840166	-1.071249	0.708017	22196.87491
-390.655201	210.437441	-469.781887	74.669812	-0.308286	-0.054946	22208.31935
-408.966306	189.074484	-557.522602	-34.43386	-0.308286	0.708017	22214.42305
-424.225561	155.504124	-405.693017	47.966116	-0.308286	0.708017	22206.03046
-425.751487	123.459689	-391.196725	22.025383	1.217639	-0.054946	22226.63045
-451.69222	75.393036	-396.537464	-19.174605	0.454677	-0.817908	22229.6823
-457.795921	62.42267	-354.574514	-52.744965	-0.308286	-0.817908	22215.94897
-468.4774	29.615272	-344.655998	-120.648649	0.454677	1.47098	22225.10453
-464.662586	-20.740268	-359.15229	-166.426413	-0.308286	-0.054946	22226.63045
-462.373698	-42.103225	-332.448595	-192.367146	1.217639	0.708017	22229.6823
-457.032959	-74.14766	-280.567128	-204.57455	1.980602	-0.054946	22246.46748
-463.899623	-126.029126	-274.463427	-242.722687	1.217639	0.708017	22247.99341
-424.225561	-158.073561	-250.048619	-238.14491	0.454677	-0.817908	22228.15638
-424.988524	-187.829108	-242.418992	-313.678221	0.454677	-0.054946	22233.49712
-379.973722	-226.740207	-186.722712	-309.863408	-0.308286	-0.817908	22232.73415
-377.684834	-265.651307	-193.589376	-341.14488	-0.308286	0.708017	22212.13416
-352.507064	-293.117965	-129.500507	-351.063396	0.454677	1.47098	22222.81564
-320.462629	-308.37722	-87.537556	-387.685607	-0.308286	-0.054946	22231.20823
-279.262641	-351.103133	-49.389419	-399.893011	-0.308286	-0.054946	22219.00082
-259.42561	-373.992016	-28.026463	-418.204116	-0.308286	0.708017	22207.55638
-238.062653	-396.117935	5.543898	-451.774477	-0.308286	-0.817908	22202.97861
-179.314523	-430.451258	23.855004	-539.515192	-1.071249	-0.054946	22200.68972
-158.714529	-443.421625	68.106842	-518.152235	1.217639	0.708017	22164.06751
-121.329355	-464.784581	87.180911	-489.159651	-0.308286	-0.817908	22208.31935
-68.684926	-476.991985	139.82534	-495.263353	0.454677	-0.054946	22219.76379
-37.403453	-500.64383	231.380868	-420.493005	1.217639	-0.054946	22211.3712
22.10764	-507.510495	256.558638	-411.337452	-0.308286	-0.054946	22212.13416
59.492814	-510.562345	278.684558	-446.433738	1.217639	-0.054946	22216.71194
88.485398	-503.695681	305.388254	-428.885595	-0.308286	-0.054946	22196.87491
129.685386	-491.488277	342.773428	-395.315234	1.217639	-0.054946	22194.58602
172.411299	-465.547544	377.869714	-373.952278	1.217639	1.47098	22228.91934
221.240914	-482.332724	384.736378	-345.722656	0.454677	-0.054946	22228.15638
237.263132	-455.629028	396.943782	-366.32265	1.217639	-0.054946	22189.24528
264.72979	-412.140152	367.188235	-369.374501	-0.308286	0.708017	22219.76379
292.959412	-413.666078	398.469707	-312.152296	-0.308286	1.47098	22209.08231
320.42607	-383.147568	434.328956	-245.774538	-0.308286	-0.054946	22221.28971
360.100132	-351.866096	465.610428	-185.500482	0.454677	0.708017	22230.44527
384.51494	-309.903146	465.610428	-180.159742	0.454677	-0.054946	22214.42305
409.69271	-316.76981	452.640062	-119.122723	-0.308286	-0.817908	22222.05268
412.744561	-258.784642	461.032652	-100.048655	0.454677	-0.054946	22229.6823
431.81863	-218.347617	453.403024	-100.048655	-1.071249	1.47098	22208.31935
437.922332	-177.910592	454.92895	-58.085705	-1.834212	-0.054946	22201.45268
431.055667	-139.762455	427.462291	-13.070903	-1.071249	-1.580871	22211.3712
456.9964	-101.614318	409.914148	-13.070903	-1.071249	-0.054946	22205.2675
445.551959	-55.073592	384.736378	51.017967	-0.308286	-0.054946	22210.60823
446.314922	-10.05879	392.366006	112.054986	0.454677	-0.054946	22228.15638
438.685294	21.222682	393.891931	157.069787	-0.308286	0.708017	22223.5786
431.81863	48.689341	379.395639	181.484595	-1.071249	-0.817908	22216.71194
415.796412	98.281919	379.395639	221.92162	0.454677	-0.054946	22228.15638
394.433456	140.244869	346.588241	254.729018	0.454677	-0.054946	22225.86749
384.51494	170.763379	282.499371	272.277161	0.454677	0.708017	22218.23786
377.648275	216.541143	258.847527	312.714186	0.454677	2.233943	22250.2823
376.12235	238.667062	229.09198	318.054925	1.217639	0.708017	22246.46748
333.396437	282.155938	113.884607	316.528999	-0.308286	-0.817908	22228.91934
330.344586	316.489261	112.358681	310.425297	0.454677	-0.054946	22238.07489
295.2483	349.296659	88.706836	396.640087	-0.308286	-0.054946	22233.49712
280.752008	359.978137	72.684619	404.269714	0.454677	-0.054946	22212.13416
247.181647	386.681833	33.773519	434.025261	-0.308286	-0.054946	22222.05268
209.796473	406.518864	-33.367202	448.521553	-0.308286	0.708017	22229.6823
179.277964	438.563299	-92.115332	424.106745	-0.308286	-0.054946	22206.03046
144.944641	440.089225	-117.293103	440.128963	-0.308286	1.47098	22208.31935
110.611317	443.904038	-112.715326	450.810441	-1.834212	-0.817908	22203.74157
64.833553	454.585517	-164.596792	431.736373	0.454677	0.708017	22195.34898
17.529864	456.111442	-172.989383	428.684522	-1.071249	0.708017	22192.29713
22.870603	453.822554	-194.352339	416.477118	-0.308286	-0.054946	22202.21564
-2.307168	453.822554	-257.678246	382.143795	0.454677	0.708017	22199.92676
-25.959012	440.852187	-265.307874	410.373416	0.454677	0.708017	1249.732963
-73.262702	440.089225	-278.27824	429.447484	0.454677	0.708017	16.78518
-102.255286	433.985523	-319.478228	427.158596	-1.071249	-1.580871	11.444441
-139.64046	432.459597	-345.418961	395.877124	-0.308286	-0.817908	11.444441
-150.321939	404.229976	-385.093023	389.773422	0.454677	0.708017	9.155553
-196.099703	404.992939	-374.411545	361.543801	0.454677	-0.054946	19575.33494
-213.647846	385.91887	-404.930055	285.247527	0.454677	-0.817908	22161.01566
-232.721914	384.392945	-488.855956	244.810502	0.454677	-0.054946	22190.7712
-278.499678	348.533696	-411.796719	267.699384	-0.308286	-0.054946	22228.91934
-288.418194	328.696665	-399.589315	208.951253	1.217639	0.708017	22224.34156
-328.855219	305.807783	-424.004123	196.74385	-0.308286	0.708017	22225.10453
-349.455213	258.504093	-440.789303	160.884601	-1.834212	-1.580871	22222.05268
-373.87002	232.56336	-427.818937	119.684613	-0.308286	-0.054946	22214.42305
-391.418163	191.363372	-450.707819	80.773514	0.454677	1.47098	22224.34156
-393.707052	182.20782	-386.618949	57.121669	-1.071249	-0.054946	22228.91934
-441.010741	121.170801	-402.641166	17.447606	-0.308286	-0.054946	22202.21564
-454.744071	95.230068	-391.959688	-0.863499	-1.071249	-0.817908	22202.97861
-456.269996	50.978229	-376.700433	-97.759767	-0.308286	0.708017	22205.2675
-480.684804	5.963427	-421.715235	-158.796786	-1.071249	1.47098	22197.63787
-489.840356	-0.140274	-469.018924	-235.856022	0.454677	0.708017	22211.3712
-457.032959	-48.96989	-386.618949	-216.018991	0.454677	-0.054946	22229.6823
-453.218145	-69.569884	-294.300458	-219.070842	0.454677	0.708017	22215.18601
-453.218145	-111.532834	-271.411576	-216.781954	1.217639	0.708017	22223.5786
-437.195928	-158.836524	-234.026401	-268.66342	-0.308286	-0.054946	22231.20823
-412.78112	-200.799474	-233.263439	-261.033793	-0.308286	0.708017	22213.66009
-402.099642	-215.295766	-207.322706	-323.596737	-1.071249	-0.817908	22220.52675
-379.21076	-246.577239	-160.019016	-344.196731	-0.308286	-0.817908	22250.2823
-344.114474	-270.229083	-127.974581	-349.53747	0.454677	0.708017	22236.54897
-319.699666	-299.221667	-115.004215	-423.544856	0.454677	-0.817908	22229.6823
-288.418194	-341.947581	-84.485705	-421.255967	0.454677	-0.054946	22241.88971
-264.003386	-351.866096	-21.922761	-414.389303	1.217639	0.708017	22225.10453
-241.114504	-383.147568	-22.685723	-441.092998	-0.308286	-0.817908	22196.11194
-196.099703	-419.76978	32.247594	-449.485589	-1.071249	-0.054946	22222.81564
-157.951566	-429.688295	102.440166	-460.93003	0.454677	-0.054946	22225.10453
-131.24787	-457.154954	117.69942	-447.1967	1.217639	-0.054946	22209.84527
-77.840479	-479.280873	132.195712	-466.270769	0.454677	0.708017	22215.18601
-32.825677	-499.880867	201.625321	-458.641141	-1.071249	-1.580871	22193.82305
-4.596056	-497.591979	238.247533	-424.307818	-0.308286	1.47098	22185.43046
50.337261	-505.984569	229.09198	-472.374471	-0.308286	-0.054946	22172.4601
77.80392	-505.221606	290.891962	-447.959663	-0.308286	-0.054946	22202.21564
106.796504	-488.436426	307.677142	-393.026346	-0.308286	-0.817908	22191.53417
164.781672	-482.332724	354.217869	-393.789309	1.217639	-0.054946	22206.79342
193.011293	-470.888283	366.425272	-360.218948	-0.308286	-0.054946	22228.15638
226.581654	-447.236438	405.336372	-335.804141	-0.308286	-0.054946	22186.95639
253.285349	-431.977184	413.728962	-328.937476	0.454677	-0.054946	22196.11194
286.092747	-426.636444	410.677111	-307.57452	0.454677	-0.054946	22203.74157
331.107548	-385.436457	425.173403	-235.093059	0.454677	-0.054946	22234.26008
349.418654	-349.577208	466.373391	-183.211593	-0.308286	0.708017	22241.12674
375.359387	-309.140183	457.217838	-158.033823	0.454677	0.708017	22238.07489
396.722344	-291.59204	487.736348	-140.48568	-0.308286	-0.817908	22224.34156
420.374189	-265.651307	480.869683	-147.352345	1.980602	0.708017	22231.97119
431.81863	-233.606872	388.551192	-141.248643	0.454677	-0.054946	22231.20823
450.129735	-182.488369	445.773397	-66.478295	0.454677	-0.054946	22221.28971
444.026034	-141.288381	457.980801	2.951314	-1.071249	-0.054946	22219.76379
459.285288	-101.614318	445.773397	35.758712	0.454677	0.708017	22230.44527
447.840847	-62.703219	447.299323	84.588327	-0.308286	-0.054946	22225.86749
431.055667	-35.23656	406.099335	93.74388	-1.834212	-1.580871	22205.2675
427.240853	9.015278	374.817863	134.943868	-1.071249	0.708017	22207.55638
431.055667	36.481937	353.454906	139.521644	-0.308286	-0.054946	22204.50453
402.826046	95.99303	356.506757	188.351259	-0.308286	-0.054946	22202.97861
394.433456	137.193018	343.53639	224.210508	0.454677	-0.054946	22216.71194
373.070499	147.111534	270.291968	211.240142	-0.308286	-0.817908	22231.97119
370.018648	205.096702	279.44752	316.528999	0.454677	-0.054946	22218.23786
363.151983	231.800398	216.121613	319.58085	-0.308286	-0.054946	22225.86749
341.026064	273.000385	181.025327	324.158627	-0.308286	-0.054946	22231.20823
318.137182	291.311491	129.143861	354.677136	1.217639	0.708017	22216.71194
298.300151	343.95592	119.225346	400.4549	-0.308286	-0.817908	22225.86749
300.589039	388.207759	83.366097	392.825273	1.980602	1.47098	22254.86007
254.811275	390.496647	26.143892	410.373416	0.454677	-0.054946	22222.05268
216.663138	409.570715	-37.944978	405.032677	1.217639	-0.054946	22189.24528
166.307597	424.067007	-96.693109	413.425267	1.217639	0.708017	22235.786
152.574268	433.22256	-127.974581	448.521553	-0.308286	-0.817908	22212.13416
121.292796	452.296628	-134.078283	455.388217	-1.834212	-0.054946	22190.7712
70.937255	447.718852	-137.130134	440.128963	-0.308286	-0.817908	22221.28971
57.203926	469.844771	-181.381973	469.121547	-0.308286	-3.106796	22216.71194
16.003938	455.348479	-181.381973	453.099329	0.454677	1.47098	22212.89712
-15.277534	452.296628	-234.789364	418.003043	-0.308286	-0.054946	22219.00082
-44.270118	427.881821	-261.49306	425.632671	-1.071249	0.708017	2646.717734
-68.684926	417.963305	-307.270824	408.84749	-0.308286	-0.054946	16.022217
-95.388621	417.200343	-338.552296	413.425267	-1.071249	-1.580871	14.496292
-124.381205	409.570715	-392.722651	350.09936	-1.071249	-0.054946	9.918516
-151.084901	397.363311	-399.589315	339.417881	-0.308286	-0.817908	12.207404
-183.129336	408.807752	-404.167092	294.40308	-0.308286	0.708017	14301.7365
-225.855249	381.341094	-440.789303	299.743819	1.217639	0.708017	22167.88232
-243.403392	371.422578	-403.404129	271.514198	1.217639	-0.054946	22193.82305
-281.551529	358.452212	-390.433763	290.588266	-0.308286	-2.343834	22220.52675
-312.070039	333.274442	-414.84857	254.729018	-0.308286	-0.054946	22221.28971
-300.625598	298.941118	-411.796719	218.869769	0.454677	0.708017	22235.786
-355.558915	275.289274	-420.189309	194.454961	-0.308286	0.708017	22241.88971
-363.188542	234.852248	-415.611533	109.766098	0.454677	0.708017	22241.88971
-392.944089	211.200404	-442.315229	66.277222	-0.308286	0.708017	22223.5786
-408.966306	170.763379	-417.900421	63.225371	-0.308286	-0.817908	22231.20823
-431.855188	128.037465	-409.507831	1.425389	-0.308286	-0.054946	22229.6823
-444.062592	108.200434	-411.796719	-25.278307	0.454677	1.47098	22212.13416
-454.744071	72.341186	-359.15229	-69.530146	0.454677	-0.054946	22221.28971
-466.951474	34.956011	-337.789334	-74.107922	-0.308286	-0.817908	22230.44527
-466.951474	-4.718051	-353.048588	-121.411612	-0.308286	-0.817908	22209.84527
-468.4774	-42.866188	-315.663414	-176.344929	-1.071249	-0.054946	22205.2675
-468.4774	-77.199511	-301.167122	-196.18196	-0.308286	-0.054946	22207.55638
-459.321847	-96.273579	-302.693048	-231.278246	0.454677	-0.054946	22198.40083
-445.588518	-140.525418	-278.27824	-264.085643	0.454677	-0.817908	22209.84527
-418.884822	-174.858741	-263.781948	-292.315265	0.454677	-0.054946	22217.4749
-392.181126	-205.377251	-271.411576	-364.796725	1.217639	0.708017	22223.5786
-390.655201	-252.68094	-205.79678	-355.641172	-0.308286	0.708017	22218.23786
-359.373728	-274.043897	-161.544941	-385.396719	-0.308286	-2.343834	22227.39341
-334.195958	-299.98463	-102.033848	-370.900427	0.454677	-0.817908	22225.86749
-300.625598	-340.421655	-62.359786	-408.285601	-0.308286	-0.817908	22216.71194
-261.714498	-363.310537	-32.604239	-426.596706	1.217639	1.47098	22221.28971
-223.566361	-377.043867	-4.374618	-425.833744	0.454677	-0.054946	22245.70452
-193.047852	-415.954966	26.143892	-505.181868	1.217639	0.708017	22229.6823
-167.870081	-432.740146	81.077209	-468.559657	1.217639	-0.054946	22202.21564
-115.988615	-444.184587	122.277197	-438.80411	0.454677	-0.817908	22231.97119
-75.55159	-479.280873	131.43275	-464.744843	-0.308286	-0.817908	22215.18601
-42.744193	-489.199389	184.840141	-456.352253	-0.308286	0.708017	22189.24528
-9.173832	-510.562345	227.566054	-431.174483	0.454677	-0.054946	22219.76379
44.233559	-507.510495	272.580856	-415.152265	-0.308286	-0.817908	22206.79342
78.566883	-496.829016	285.551222	-429.648557	-0.308286	0.708017	22216.71194
115.189094	-503.695681	334.380838	-408.285601	-0.308286	0.708017	22219.76379
144.181678	-496.066053	340.484539	-381.581905	0.454677	-0.054946	22181.61565
188.433517	-472.414209	345.062316	-396.078197	0.454677	-0.054946	22193.06009
215.137212	-453.34014	371.003049	-358.693023	-0.308286	-0.054946	22161.77862
239.55202	-438.080885	351.166018	-370.137464	-0.308286	0.708017	22184.6675
299.826076	-431.977184	333.617875	-309.100445	-0.308286	-0.054946	22193.82305
299.063114	-385.436457	417.543776	-293.84119	1.217639	-0.054946	22231.20823
341.789027	-370.940165	428.225254	-260.27083	-1.071249	-0.054946	22220.52675
361.626058	-325.1624	461.795615	-166.426413	0.454677	-0.054946	22220.52675
392.144567	-296.169816	461.795615	-146.589382	-1.071249	-0.054946	22227.39341
395.959381	-258.02168	483.158571	-127.515314	0.454677	1.47098	22223.5786
433.344555	-232.080947	470.188205	-90.130139	0.454677	-0.817908	22241.88971
440.974183	-175.621704	471.71413	-60.374593	0.454677	1.47098	22249.51933
462.337139	-137.473567	429.75118	-22.989419	-0.308286	-1.580871	22241.12674
469.966767	-116.11061	416.01785	22.788346	0.454677	0.708017	22228.91934
446.314922	-55.836554	414.491925	52.543892	0.454677	-0.054946	22237.31193
444.788996	-38.288411	384.736378	102.13647	0.454677	0.708017	22225.86749
438.685294	0.622688	367.188235	140.284607	-0.308286	-1.580871	22212.13416
424.189002	46.400452	324.462322	173.854967	0.454677	-0.817908	22223.5786
425.714928	87.60044	371.003049	208.188291	-0.308286	-0.817908	22228.91934
398.248269	129.563391	326.75121	244.047539	-0.308286	-0.054946	22214.42305
389.855679	144.059683	273.343819	269.988272	-0.308286	-0.054946	22207.55638
366.966797	192.889298	242.062346	269.988272	-1.834212	-1.580871	22208.31935
362.389021	222.644845	226.040129	283.721602	-1.071249	0.708017	22196.11194
333.396437	265.370758	161.951259	296.691968	-1.071249	0.708017	22214.42305
329.581623	298.941118	136.773489	349.336397	-0.308286	-0.054946	22222.81564
301.352002	336.326292	107.780905	357.728987	-1.071249	-0.817908	22214.42305
294.485337	348.533696	24.617966	385.195646	0.454677	-0.054946	22224.34156
255.574238	379.815168	16.988339	397.403049	0.454677	1.47098	22228.91934
225.818691	393.548498	-11.241282	427.921559	-1.834212	-0.054946	22210.60823
177.752038	424.067007	-62.359786	408.084528	0.454677	2.233943	22204.50453
156.389082	440.852187	-98.981997	437.840074	0.454677	0.708017	22238.83786
121.292796	455.348479	-106.611624	443.943776	1.217639	0.708017	22241.12674
102.98169	475.185511	-137.893097	437.840074	1.217639	-0.054946	22228.15638
55.678	442.378113	-177.567159	424.869708	0.454677	-0.817908	22224.34156
32.026156	452.296628	-203.507892	421.817857	0.454677	-0.054946	22215.18601
-6.121981	453.059591	-227.159737	435.551186	0.454677	0.708017	22207.55638
-21.381236	441.61515	-306.507861	409.610453	0.454677	-0.054946	22193.82305
-63.344187	437.800336	-268.359725	431.736373	0.454677	-0.817908	25.17777
-90.047882	431.696635	-299.641197	420.291932	0.454677	-0.054946	13.733329
-115.225653	420.252194	-343.130073	392.06231	0.454677	0.708017	9.918516
-158.714529	406.518864	-341.604147	393.588236	0.454677	-0.817908	11.444441
-193.047852	388.207759	-365.255992	352.388248	-1.071249	-0.054946	8.39259
-220.51451	389.733684	-401.115241	301.269745	-1.071249	-1.580871	22052.67495
-245.692281	362.267026	-430.107825	298.217894	-1.834212	-0.817908	22177.80084
-276.21079	356.926286	-400.352278	270.751235	-0.308286	-0.817908	22193.82305
-305.203374	324.118889	-429.344862	234.891986	-1.071249	-0.054946	22215.18601
-327.329293	313.43741	-409.507831	198.269775	0.454677	-0.054946	22228.91934
-357.08484	271.47446	-417.137458	144.099421	-0.308286	-0.054946	22212.13416
-369.292244	241.718913	-458.337446	54.832781	0.454677	-0.054946	22219.00082
-386.077424	211.963366	-456.811521	61.699445	1.217639	0.708017	22230.44527
-405.914455	169.237453	-412.559682	59.410557	0.454677	0.708017	22211.3712
-414.307045	137.193018	-388.907837	32.706861	1.217639	1.47098	22245.70452
-443.299629	113.541173	-398.06339	-4.678313	0.454677	-0.817908	22249.51933
-436.432965	67.000446	-410.270794	-29.093121	1.980602	1.47098	22223.5786
-468.4774	48.689341	-356.863402	-100.811618	0.454677	-0.054946	22228.91934
-466.188512	-2.429163	-354.574514	-151.167158	0.454677	0.708017	22239.60082
-461.610735	-20.740268	-350.7597	-158.033823	0.454677	0.708017	22218.23786
-458.558884	-60.414331	-299.641197	-182.448631	-1.071249	-0.817908	22215.18601
-466.951474	-94.747654	-294.300458	-236.618985	-0.308286	0.708017	22228.91934
-448.640369	-130.606902	-263.018985	-253.404165	-1.071249	-0.054946	22222.05268
-418.121859	-174.858741	-243.944917	-295.367116	0.454677	1.47098	22219.76379
-417.358896	-202.3254	-229.448625	-303.759706	-0.308286	-0.054946	22212.89712
-394.470014	-255.732791	-173.752345	-337.330066	-0.308286	-0.817908	22206.03046
-380.736685	-268.703158	-153.915314	-348.774507	-1.071249	0.708017	22201.45268
-346.403362	-311.429071	-146.285687	-386.922644	-1.071249	-0.054946	22215.94897
-312.070039	-332.792028	-87.537556	-401.418936	-0.308286	0.708017	22215.94897
-282.314492	-367.125351	-53.967196	-430.41152	-0.308286	-0.054946	22213.66009
-244.166355	-384.673494	-44.04868	-475.426322	0.454677	-0.817908	22209.08231
-199.151554	-402.221637	-40.996829	-576.137403	0.454677	0.708017	22223.5786
-163.292305	-434.266072	70.395731	-457.878179	-0.308286	-0.817908	22212.89712
-113.699727	-441.132736	85.654985	-460.167067	1.217639	0.708017	22199.16379
-90.810845	-463.258656	152.032743	-460.167067	-0.308286	-0.817908	22226.63045
-48.847895	-476.229022	187.891992	-437.278185	0.454677	-0.817908	22219.76379
10.663199	-493.777165	229.854943	-414.389303	0.454677	1.47098	22226.63045
19.055789	-486.910501	239.010495	-445.670775	1.217639	-1.580871	22214.42305
69.41133	-500.64383	311.491955	-431.174483	-0.308286	-0.054946	22206.79342
107.559467	-493.777165	332.091949	-402.944862	-0.308286	-1.580871	22205.2675
128.922423	-499.117904	339.721577	-425.070781	0.454677	-0.817908	22196.11194
193.011293	-463.258656	364.136384	-341.14488	0.454677	-0.817908	22204.50453
238.026095	-447.236438	372.528974	-370.900427	-1.071249	-0.817908	22206.03046
260.152014	-419.006817	326.75121	-413.62634	0.454677	-0.817908	22215.94897
283.040896	-412.140152	425.936366	-296.893041	0.454677	0.708017	22209.08231
311.270517	-399.169786	438.906732	-265.611569	-0.308286	0.708017	22196.11194
331.870511	-371.703127	468.662279	-211.441215	-0.308286	-0.054946	22212.13416
379.174201	-322.873512	460.269689	-196.944923	-0.308286	-0.054946	22212.89712
386.803828	-310.666108	436.617844	-144.300494	-0.308286	-0.817908	22205.2675
400.537158	-280.147599	458.743764	-148.87827	-0.308286	0.708017	22223.5786
418.0853	-235.89576	441.195621	-107.678282	-0.308286	0.708017	22231.20823
453.944549	-190.117996	445.773397	-69.530146	-0.308286	1.47098	22217.4749
457.759363	-165.703188	427.462291	-75.633847	-0.308286	-0.817908	22225.10453
467.677878	-112.295797	407.62526	-48.930152	0.454677	-0.054946	22231.97119
444.788996	-83.303213	405.336372	34.232787	1.217639	-0.054946	22214.42305
452.418624	-31.421747	401.521558	116.632762	1.217639	0.708017	22247.23045
439.448257	2.911576	391.603043	135.706831	0.454677	1.47098	22251.80822
422.663077	38.007862	405.336372	158.595713	-0.308286	-0.817908	22224.34156
431.81863	76.918962	367.188235	208.951253	0.454677	-0.054946	22235.02304
403.589008	121.933763	358.032682	233.366061	1.217639	-0.054946	22240.36378
390.618642	158.555975	322.936396	251.677167	-1.071249	-0.817908	22212.13416
366.966797	199.755963	270.291968	282.195676	-0.308286	-0.054946	22220.52675
369.255685	217.304106	227.566054	311.951223	0.454677	-0.054946	22230.44527
353.996431	268.422609	193.232731	332.551217	0.454677	0.708017	22215.94897
331.107548	295.126305	128.380899	327.97344	-0.308286	-0.054946	22221.28971
300.589039	318.77815	110.832756	382.143795	-0.308286	-1.580871	22212.89712
289.907561	345.481845	73.447582	395.114161	-1.834212	-0.817908	22196.11194
255.574238	374.474429	16.225376	418.003043	-0.308286	1.47098	22191.53417
215.137212	376.000355	-16.582021	428.684522	-1.071249	-0.817908	22202.21564
196.063144	411.859603	-98.981997	389.010459	0.454677	-0.817908	22211.3712
158.67797	433.985523	-102.033848	432.499335	-0.308286	0.708017	22214.42305
122.055759	443.904038	-120.344954	448.521553	0.454677	0.708017	22197.63787
93.826137	452.296628	-182.144935	428.684522	0.454677	-1.580871	22221.28971
68.648367	458.40033	-162.307904	459.965994	-0.308286	0.708017	22193.82305
35.078007	464.504032	-225.633811	434.788224	0.454677	-0.054946	22200.68972
12.189124	457.637368	-238.604178	391.299347	0.454677	-0.054946	22220.52675
-20.618273	457.637368	-237.078252	450.810441	0.454677	-0.054946	22225.86749
-54.188634	450.770703	-256.915284	429.447484	0.454677	0.708017	51.881466
-88.521957	437.037374	-310.322675	413.425267	0.454677	-0.817908	13.733329
-116.751578	438.563299	-340.078222	389.773422	0.454677	-0.054946	12.970367
-153.373789	415.674417	-352.285626	388.247497	0.454677	-0.054946	10.681478
-183.892299	403.467013	-362.967104	342.469732	0.454677	0.708017	10.681478
-213.647846	394.31146	-387.381912	321.869738	-1.071249	-1.580871	21993.16385
-256.373759	377.52628	-385.093023	318.054925	1.217639	1.47098	22206.79342
-283.077455	350.059622	-379.752284	283.721602	0.454677	1.47098	22222.81564
-294.521896	353.874435	-433.922639	267.699384	-0.308286	0.708017	22212.13416
-327.329293	308.096671	-416.374496	239.469763	-1.071249	0.708017	22196.87491
-329.618182	272.237423	-434.685601	197.506812	-0.308286	0.708017	22212.89712
-374.632983	256.215205	-431.63375	88.403141	-0.308286	1.47098	22193.82305
-377.684834	215.77818	-431.63375	57.121669	-0.308286	0.708017	22209.84527
-400.573716	173.81523	-450.707819	68.56611	-0.308286	1.47098	22225.10453
-420.410747	157.030049	-394.248576	28.892047	0.454677	0.708017	22219.76379
-428.040375	99.044881	-395.774502	2.188352	0.454677	-0.054946	22219.00082
-466.188512	83.785627	-386.618949	-58.085705	-1.071249	-0.817908	22222.05268
-452.455182	66.237484	-383.567098	-120.648649	-0.308286	1.47098	22217.4749
-489.840356	1.385651	-414.84857	-204.57455	1.217639	1.47098	22217.4749
-473.055176	-13.110641	-355.337477	-129.804202	-0.308286	-1.580871	22249.51933
-458.558884	-52.021741	-276.752315	-175.581966	2.743565	-0.054946	22244.17859
-449.403331	-87.118026	-279.041203	-193.130109	-0.308286	0.708017	22229.6823
-431.855188	-134.421716	-264.544911	-250.352314	1.217639	0.708017	22238.07489
-440.247779	-164.940226	-238.604178	-301.470818	-0.308286	0.708017	22235.786
-415.070008	-205.377251	-237.078252	-308.337482	-0.308286	-0.817908	22213.66009
-387.60335	-232.843909	-187.485675	-321.307849	0.454677	0.708017	22225.86749
-362.425579	-254.969829	-147.048649	-341.14488	1.217639	-0.054946	22231.20823
-332.670033	-286.251301	-102.796811	-357.167097	0.454677	-0.054946	22215.18601
-302.151523	-306.851295	-153.915314	-427.359669	1.217639	-0.054946	22196.87491
-289.181157	-358.732761	-49.389419	-430.41152	-1.071249	-0.817908	22206.79342
-260.188573	-380.85868	-21.922761	-435.752259	-1.071249	-0.054946	22190.7712
-201.440442	-402.9846	4.017972	-469.32262	-0.308286	-0.054946	22198.40083
-195.33674	-435.029035	55.136476	-455.58929	0.454677	-0.054946	22209.84527
-144.218237	-457.154954	58.188327	-442.618924	-1.071249	-1.580871	22198.40083
-98.440472	-472.414209	100.91424	-466.270769	-0.308286	-0.054946	22222.05268
-56.477522	-489.199389	172.632737	-455.58929	-0.308286	-0.054946	22199.92676
-9.173832	-489.962352	240.536421	-434.226334	1.217639	0.708017	22199.92676
47.28541	-499.117904	262.66234	-457.115216	-1.071249	-0.054946	22197.63787
41.181708	-503.695681	274.869744	-454.826328	1.217639	0.708017	22199.16379
96.877988	-486.147538	303.099365	-455.58929	1.217639	-0.054946	22208.31935
143.418715	-488.436426	329.040098	-379.293017	1.217639	-0.054946	22229.6823
182.329815	-473.940134	380.158602	-344.959694	-0.308286	-0.817908	22229.6823
223.529803	-450.288289	394.654894	-358.693023	0.454677	-0.054946	22196.87491
259.389051	-434.266072	412.203037	-335.041178	0.454677	0.708017	22206.79342
282.277933	-425.110519	394.654894	-289.263414	-0.308286	-0.054946	22215.18601
305.929778	-395.354972	439.669695	-258.744904	-0.308286	-0.817908	22225.10453
333.396437	-373.992016	455.691913	-228.226395	0.454677	-0.054946	22218.23786
361.626058	-335.080916	462.558577	-180.922705	-1.071249	-0.817908	22226.63045
390.618642	-318.295736	466.373391	-167.952339	-0.308286	0.708017	22231.20823
409.69271	-283.962413	461.795615	-132.856053	-0.308286	-0.817908	22217.4749
410.455673	-260.310568	454.165987	-109.204208	-0.308286	-0.054946	22205.2675
440.974183	-202.3254	474.003018	-79.448661	-0.308286	0.708017	22216.71194
439.448257	-167.229114	451.877099	-33.670897	-0.308286	0.708017	22196.11194
440.974183	-116.873573	441.958583	-7.730164	-1.071249	-0.054946	22213.66009
447.077884	-84.829138	429.75118	23.551308	0.454677	-0.817908	22223.5786
434.870481	-58.125442	384.736378	99.847582	-0.308286	0.708017	22212.13416
434.870481	2.911576	373.291937	116.632762	1.217639	-0.054946	22222.81564
428.766779	32.667123	380.158602	157.83275	-0.308286	0.708017	22232.73415
415.796412	81.496738	373.291937	208.188291	-0.308286	1.47098	22215.18601
391.381605	111.252285	345.062316	231.840135	0.454677	-0.054946	22219.76379
399.011232	153.978198	317.595657	265.410496	1.980602	1.47098	22254.86007
382.989015	190.60041	273.343819	279.906788	1.217639	1.47098	22234.26008
376.12235	237.141137	256.558638	303.558633	0.454677	1.47098	22236.54897
350.94458	269.185572	219.173464	321.106776	0.454677	-0.817908	22240.36378
328.81866	291.311491	165.766073	343.232695	-1.071249	-0.054946	22228.15638
309.744592	305.807783	106.254979	379.854906	-0.308286	-0.054946	22219.00082
285.329784	340.141106	80.314246	371.462316	0.454677	-0.054946	22227.39341
266.255716	376.763318	56.662401	402.743789	-1.071249	-0.054946	22224.34156
233.448318	401.178125	-6.663506	439.366	-0.308286	0.708017	22217.4749
195.300181	396.600349	-67.700525	397.403049	0.454677	-0.054946	22190.00824
149.522417	426.355895	-115.767177	434.788224	-2.597174	-0.817908	22201.45268
128.922423	449.244778	-137.893097	432.499335	-1.071249	-0.054946	22194.58602
111.37428	444.667001	-178.330122	388.247497	0.454677	-0.817908	22200.68972
53.389112	459.163293	-162.307904	434.025261	0.454677	0.708017	22201.45268
32.026156	446.192927	-183.670861	430.97341	-0.308286	0.708017	22192.29713
0.744683	464.504032	-231.737513	420.291932	0.454677	-0.054946	22212.89712
-9.936795	441.61515	-264.544911	434.025261	0.454677	0.708017	22202.21564
-49.610857	446.192927	-256.915284	432.499335	-0.308286	-0.054946	45.014801
-70.973814	442.378113	-320.241191	446.232665	1.217639	1.47098	12.970367
-109.121951	418.726268	-360.678216	411.899341	-0.308286	-1.580871	12.207404
-114.46269	414.148492	-375.937471	351.625285	1.217639	-0.054946	9.155553
-172.447858	421.778119	-386.618949	309.662335	1.217639	0.708017	10.681478
-211.358957	406.518864	-437.737452	288.299378	0.454677	-0.817908	22049.6231
-236.536728	378.289243	-383.567098	329.499366	0.454677	0.708017	22202.97861
-262.477461	361.504063	-382.041172	285.247527	0.454677	0.708017	22225.86749
-266.292275	326.407777	-401.878204	201.321626	0.454677	-0.054946	22228.15638
-314.358927	310.385559	-400.352278	224.210508	-0.308286	0.708017	22206.79342
-331.144107	273.763348	-440.789303	195.980887	-0.308286	-0.817908	22215.94897
-356.321877	251.637429	-427.055974	157.069787	-0.308286	-0.817908	22228.91934
-392.181126	205.096702	-442.315229	77.721663	-1.071249	-0.817908	22216.71194
-403.625567	191.363372	-464.441148	44.914265	0.454677	0.708017	22221.28971
-413.544083	133.378204	-431.63375	9.055016	-1.071249	-0.054946	22205.2675
-444.825555	120.407838	-464.441148	-30.619046	-0.308286	1.47098	22209.84527
-454.744071	84.548589	-393.485613	-32.144971	-0.308286	-0.817908	22194.58602
-462.373698	59.370819	-381.27821	-74.107922	-1.071249	-0.054946	22214.42305
-478.395915	24.274533	-355.337477	-132.856053	0.454677	0.708017	22219.76379
-485.26258	-14.636566	-343.130073	-148.87827	0.454677	1.47098	22219.76379
-463.899623	-48.96989	-324.056004	-177.107891	-0.308286	-0.817908	22227.39341
-463.136661	-87.880989	-286.67083	-216.781954	-0.308286	-0.817908	22229.6823
-444.825555	-116.11061	-271.411576	-225.174544	0.454677	0.708017	22215.94897
-422.699636	-155.784673	-239.367141	-282.396749	0.454677	0.708017	22224.34156
-424.988524	-196.221698	-246.233805	-314.441184	0.454677	-0.054946	22252.57118
-382.262611	-228.266133	-207.322706	-319.018961	1.217639	-0.054946	22234.26008
-370.818169	-250.392052	-149.337538	-347.248582	1.217639	0.708017	22240.36378
-347.929287	-282.436487	-108.900513	-374.71524	1.980602	-0.054946	22241.12674
-314.358927	-320.584624	-95.167183	-390.737458	0.454677	0.708017	22219.76379
-277.736716	-354.917947	-50.152382	-432.700408	0.454677	1.47098	22209.84527
-271.633014	-368.651276	-32.604239	-413.62634	-0.308286	-0.817908	22215.18601
-216.699697	-402.9846	25.380929	-459.404104	0.454677	-0.054946	22211.3712
-175.499709	-428.925333	64.292029	-465.507806	1.217639	-0.054946	22222.05268
-140.403423	-450.288289	77.262395	-482.292986	-0.308286	-0.054946	22195.34898
-103.781212	-468.599395	123.040159	-448.722626	-1.071249	-0.054946	22187.71935
-77.077516	-477.754948	146.692004	-468.559657	-1.071249	-0.054946	22176.27491
-36.640491	-504.458644	197.047545	-475.426322	0.454677	0.708017	22198.40083
19.818752	-506.747532	262.66234	-418.967079	0.454677	-0.817908	22201.45268
66.359479	-505.984569	299.284552	-425.070781	-0.308286	-0.817908	22196.87491
91.537249	-496.829016	314.543806	-410.574489	0.454677	1.47098	22215.18601
141.129827	-481.569761	319.884546	-403.707824	-0.308286	-0.817908	22198.40083
168.596486	-473.940134	372.528974	-370.137464	-0.308286	-0.817908	22193.82305
211.322399	-465.547544	357.26972	-380.818942	-0.308286	-0.054946	22200.68972
242.603871	-428.16237	372.528974	-364.033762	-0.308286	0.708017	22187.71935
268.544604	-409.851264	382.44749	-329.700439	-0.308286	-0.817908	22224.34156
301.352002	-386.962382	436.617844	-279.344898	1.217639	0.708017	22250.2823
344.077915	-364.0735	418.306739	-234.330097	0.454677	-0.817908	22245.70452
357.048282	-352.629059	461.795615	-189.315295	1.217639	0.708017	22228.91934
366.203834	-312.954997	469.425242	-175.581966	1.217639	-0.054946	22238.83786
395.196418	-270.229083	459.506726	-124.463463	-0.308286	-0.054946	22234.26008
418.848263	-267.177232	477.054869	-129.804202	0.454677	-0.054946	22211.3712
416.559375	-205.377251	461.795615	-97.759767	1.217639	0.708017	22225.10453
454.707512	-169.518002	478.580795	-18.411642	0.454677	-0.054946	22231.97119
452.418624	-132.132828	426.699329	-16.122754	-0.308286	-1.580871	22212.13416
452.418624	-84.066176	441.958583	21.26242	-1.071249	-0.054946	22220.52675
430.292704	-59.651368	394.654894	73.906849	-0.308286	-0.054946	22210.60823
444.788996	4.437502	330.566024	33.469824	-0.308286	-0.817908	22198.40083
421.137151	22.748608	322.173434	80.010551	0.454677	-0.054946	22202.97861
424.951965	60.896744	355.743794	197.506812	-1.071249	-0.817908	22217.4749
408.929748	109.72636	353.454906	205.13644	-0.308286	-0.817908	22212.13416
386.803828	141.007832	319.884546	236.417912	0.454677	0.708017	22221.28971
392.90753	185.259671	269.529005	267.699384	0.454677	-0.817908	22231.97119
366.966797	220.355956	241.299384	241.758651	-1.071249	-1.580871	22224.34156
346.366803	242.481876	181.78829	322.632701	0.454677	0.708017	22218.23786
333.396437	280.630013	159.662371	366.121577	-0.308286	-0.054946	22227.39341
300.589039	329.459628	112.358681	353.914173	1.217639	0.708017	22249.51933
312.03348	359.215175	73.447582	369.936391	0.454677	0.708017	22238.83786
241.077946	365.318876	-36.419053	364.595652	1.217639	0.708017	22203.74157
232.685355	398.126274	-12.004245	426.395633	0.454677	1.47098	22231.97119
202.166846	406.518864	-31.078313	423.343782	0.454677	1.47098	22219.00082
153.337231	424.82997	-84.485705	439.366	-0.308286	0.708017	22219.00082
127.396498	448.481815	-129.500507	451.573404	0.454677	-0.054946	22216.71194
116.715019	440.852187	-109.663475	439.366	-0.308286	-0.054946	22213.66009
61.781702	448.481815	-162.307904	457.677106	0.454677	0.708017	22212.13416
44.233559	458.40033	-185.959749	443.943776	-0.308286	-0.054946	22201.45268
5.32246	444.667001	-207.322706	417.240081	-0.308286	0.708017	22183.14158
-20.618273	440.852187	-266.833799	426.395633	-0.308286	-0.054946	22179.32676
-44.270118	421.778119	-267.596762	384.432683	-0.308286	1.47098	296.029542
-78.603441	421.015156	-304.218973	405.032677	-0.308286	-0.817908	16.78518
-109.121951	424.82997	-348.470812	401.217863	-0.308286	0.708017	11.444441
-135.062684	414.911454	-341.604147	395.114161	0.454677	-0.054946	12.207404
-178.55156	414.148492	-348.470812	363.832689	0.454677	0.708017	9.918516
-205.255256	397.363311	-402.641166	313.477148	0.454677	-0.817908	21248.51222
-231.958951	382.104057	-386.618949	331.788254	-0.308286	0.708017	22205.2675
-257.899684	366.844802	-408.744868	300.506782	-0.308286	-0.054946	22211.3712
-289.944119	346.244808	-409.507831	266.936421	1.217639	0.708017	22227.39341
-312.070039	321.067038	-425.530048	232.603098	1.217639	-0.817908	22247.23045
-311.307076	288.25964	-425.530048	191.40311	1.217639	0.708017	22239.60082
-360.136691	252.400391	-456.811521	75.432774	-0.308286	-0.817908	22225.86749
-371.581132	229.511509	-429.344862	102.899433	0.454677	-0.054946	22236.54897
-397.521865	196.704112	-420.952272	69.329073	-0.308286	-0.054946	22228.15638
-424.225561	137.193018	-422.478197	47.203153	0.454677	-0.817908	22212.89712
-441.773704	118.881912	-395.011539	13.632793	-0.308286	-0.817908	22224.34156
-447.877406	89.889328	-369.070806	-29.093121	0.454677	1.47098	22231.97119
-460.08481	55.556005	-355.337477	-104.626431	0.454677	-0.817908	22215.18601
-471.529251	18.170831	-355.337477	-109.204208	-0.308286	-0.054946	22226.63045
-466.951474	-15.399529	-342.36711	-135.144941	-1.834212	-0.817908	22207.55638
-456.269996	-38.288411	-316.426377	-236.618985	-0.308286	0.708017	22197.63787
-459.321847	-85.592101	-298.115271	-226.700469	-0.308286	-0.817908	22204.50453
-446.35148	-130.606902	-282.093054	-280.107861	-0.308286	-0.054946	22219.00082
-439.484816	-142.051344	-258.441209	-290.026377	0.454677	0.708017	22210.60823
-415.832971	-172.569853	-227.9227	-293.078227	0.454677	0.708017	22224.34156
-393.707052	-225.214282	-198.930116	-312.915259	0.454677	0.708017	22231.97119
-371.581132	-254.206866	-174.515308	-360.218948	-0.308286	-0.054946	22215.18601
-363.188542	-307.614257	-146.285687	-393.789309	-1.071249	-1.580871	22219.76379
-325.040405	-314.480922	-104.322736	-389.974495	0.454677	-0.054946	22202.21564
-276.973753	-326.688326	-73.041264	-435.752259	0.454677	-0.054946	22235.02304
-269.344125	-356.443873	-66.937562	-456.352253	0.454677	-0.054946	22235.02304
-206.018218	-365.599425	-62.359786	-512.811496	0.454677	0.708017	22206.79342
-196.099703	-431.977184	69.632768	-434.989297	0.454677	-0.054946	22222.05268
-152.610827	-441.895699	81.077209	-438.041148	0.454677	0.708017	22224.34156
-108.358988	-447.999401	123.803122	-476.952247	-0.308286	0.708017	22215.94897
-58.003447	-477.754948	161.951259	-438.80411	-0.308286	1.47098	22212.13416
-32.825677	-477.754948	194.758657	-444.907812	-0.308286	-0.817908	22206.03046
19.055789	-502.932718	224.514203	-424.307818	0.454677	-0.817908	22218.23786
41.181708	-504.458644	269.529005	-417.441154	0.454677	-0.054946	22196.11194
77.80392	-493.014203	303.099365	-404.470787	-0.308286	0.708017	22183.90454
122.055759	-500.64383	303.099365	-432.700408	-0.308286	2.233943	22203.74157
161.729821	-473.940134	331.328987	-406.759675	0.454677	-0.054946	22161.01566
197.58907	-460.969768	307.677142	-411.337452	0.454677	0.708017	22187.71935
241.077946	-454.103103	348.87713	-393.026346	-0.308286	-0.054946	22200.68972
257.100163	-424.347556	415.254888	-351.063396	0.454677	-0.054946	22228.15638
292.196449	-398.406823	446.53636	-280.870824	-1.071249	-0.054946	22213.66009
317.374219	-380.095717	464.847466	-248.826389	-0.308286	-0.817908	22225.10453
366.203834	-362.547575	465.610428	-193.893072	0.454677	0.708017	22231.97119
367.72976	-319.821661	464.847466	-158.796786	1.217639	0.708017	22217.4749
418.848263	-282.436487	468.662279	-135.907904	-0.308286	-0.054946	22233.49712
419.611226	-253.443903	469.425242	-110.730133	0.454677	-0.054946	22252.57118
448.60381	-221.399468	459.506726	-102.337543	-0.308286	-0.054946	22233.49712
434.107518	-164.177263	449.588211	-71.819034	-0.308286	-0.054946	22230.44527
447.077884	-126.792089	412.965999	-1.626462	1.217639	-0.054946	22240.36378
448.60381	-93.984691	404.573409	11.343905	-1.071249	-0.054946	22219.76379
446.314922	-64.229144	415.254888	94.506843	-1.071249	-0.054946	22215.18601
442.500108	-37.525449	399.23267	121.973501	-0.308286	0.708017	22228.91934
437.922332	3.674539	381.684527	144.099421	-0.308286	-0.054946	22224.34156
424.189002	69.289335	374.0549	185.299409	0.454677	0.708017	22216.71194
408.929748	94.467105	365.66231	219.632732	0.454677	-0.817908	22228.91934
392.144567	134.90413	336.669726	247.09939	-1.071249	-0.054946	22205.2675
378.411238	178.393006	257.321601	256.254943	-1.071249	-1.580871	22199.16379
361.626058	190.60041	216.121613	224.973471	-1.071249	-0.817908	22206.03046
341.026064	247.822615	185.603104	304.321595	-0.308286	0.708017	22221.28971
337.21125	273.763348	160.425334	327.210478	0.454677	-0.817908	22211.3712
308.218666	314.200373	136.010526	380.617869	1.217639	0.708017	22228.91934
302.114964	348.533696	98.625352	385.958608	0.454677	1.47098	22231.97119
261.677939	363.792951	39.877221	401.217863	-1.071249	-1.580871	22209.08231
241.077946	398.126274	6.306861	411.136379	-0.308286	0.708017	22212.89712
210.559436	412.622566	-49.389419	398.166012	-0.308286	-0.817908	22211.3712
169.359448	439.326262	-63.885711	448.521553	0.454677	-0.054946	22228.15638
144.181678	445.429964	-102.033848	443.943776	0.454677	0.708017	22240.36378
101.455765	453.059591	-134.078283	437.840074	0.454677	-0.054946	22235.02304
80.855771	463.74107	-157.730128	414.951192	0.454677	-0.054946	22201.45268
24.396528	439.326262	-197.40419	414.951192	-0.308286	-0.817908	22212.89712
13.71505	461.452181	-208.085668	444.706739	-0.308286	0.708017	22219.76379
-13.751609	459.926256	-219.530109	437.840074	-0.308286	1.47098	22206.03046
-44.270118	435.511448	-278.27824	439.366	-0.308286	-0.054946	1524.399548
-82.418255	435.511448	-297.352309	430.97341	-0.308286	-0.054946	18.311106
-103.781212	432.459597	-347.707849	436.314149	1.217639	-0.817908	10.681478
-137.351572	411.859603	-359.915253	399.691938	-1.071249	-0.054946	11.444441
-153.373789	411.859603	-381.27821	331.788254	-0.308286	0.708017	9.918516
-199.914516	414.911454	-429.344862	286.01049	0.454677	-0.817908	19154.17951
-225.855249	388.207759	-385.093023	299.743819	0.454677	-0.054946	22173.98602
-263.240424	358.452212	-404.167092	240.995688	-0.308286	0.708017	22206.79342
-273.158939	338.615181	-397.300427	263.121608	0.454677	0.708017	22222.05268
-299.862635	327.17074	-420.952272	252.440129	1.217639	-0.054946	22215.94897
-325.040405	298.941118	-424.767086	201.321626	0.454677	-0.054946	22225.10453
-349.455213	276.052236	-423.24116	169.277191	-1.071249	-0.054946	22226.63045
-381.499648	234.089286	-411.796719	100.610545	0.454677	-0.817908	22211.3712
-389.892238	201.281888	-427.818937	68.56611	1.980602	1.47098	22237.31193
-414.307045	169.237453	-414.84857	34.995749	1.217639	0.708017	22254.09711
-420.410747	128.037465	-418.663384	15.921681	0.454677	-0.054946	22222.05268
-444.062592	89.126366	-414.84857	-9.256089	0.454677	-0.817908	22228.91934
-472.292213	83.022664	-405.693017	-98.52273	0.454677	0.708017	22241.88971
-479.921841	11.304167	-363.730067	-98.52273	-0.308286	0.708017	22215.18601
-454.744071	-16.162492	-355.337477	-124.463463	-0.308286	-0.054946	22219.76379
-473.055176	-32.947672	-327.107855	-166.426413	-1.071249	-0.054946	22228.91934
-478.395915	-55.073592	-275.989352	-177.870854	-1.071249	-1.580871	22214.42305
-474.581102	-116.11061	-283.618979	-252.641202	-0.308286	-0.054946	22222.81564
-437.95889	-150.443934	-234.789364	-253.404165	0.454677	-0.054946	22231.20823
-423.462598	-189.355033	-262.256023	-284.685637	-1.071249	-0.817908	22193.82305
-397.521865	-229.029096	-221.818998	-323.596737	-1.071249	1.47098	22205.2675
-382.262611	-237.421686	-192.826414	-373.189315	-0.308286	-0.054946	22209.84527
-376.921871	-282.436487	-124.159767	-416.678191	-0.308286	-0.817908	22209.84527
-334.195958	-299.98463	-124.159767	-425.833744	-0.308286	-0.054946	22212.89712
-301.38856	-348.814245	-91.35237	-438.041148	-0.308286	-0.817908	22198.40083
-258.662647	-358.732761	-44.811643	-440.330036	0.454677	0.708017	22222.81564
-232.721914	-396.117935	2.492047	-444.907812	0.454677	-0.817908	22215.94897
-201.440442	-416.717929	45.980923	-451.011514	1.980602	1.47098	22221.28971
-164.818231	-428.16237	66.580917	-462.455955	-0.308286	-0.817908	22209.84527
-105.307137	-451.814215	127.617936	-438.041148	1.217639	0.708017	22212.89712
-67.159	-469.362358	158.136445	-474.663359	1.217639	-0.054946	22225.10453
-17.566422	-487.673463	150.506818	-462.455955	0.454677	1.47098	22211.3712
13.71505	-504.458644	245.87716	-428.885595	1.217639	1.47098	22206.03046
48.811336	-484.621612	255.795676	-437.278185	0.454677	-0.054946	22210.60823
76.277994	-497.591979	283.262334	-428.122632	-0.308286	-0.817908	22215.18601
120.529833	-496.066053	322.173434	-415.152265	-1.071249	-0.054946	22206.79342
154.863156	-482.332724	356.506757	-369.374501	-1.834212	-1.580871	22207.55638
184.618703	-474.703097	363.373422	-338.855992	-0.308286	-1.580871	22218.23786
216.663138	-460.206805	383.973415	-337.330066	1.217639	0.708017	22179.32676
245.655722	-434.266072	409.151186	-322.070812	-1.071249	-0.054946	22201.45268
283.803859	-406.799413	411.440074	-281.633786	-0.308286	0.708017	22209.08231
316.611256	-390.777196	421.35859	-262.559718	0.454677	0.708017	22199.92676
343.314952	-367.125351	458.743764	-214.493066	0.454677	-0.054946	22211.3712
366.203834	-335.843879	438.906732	-226.700469	-1.071249	-0.054946	22218.23786
399.774195	-293.117965	368.714161	-213.730103	-0.308286	0.708017	22219.76379
410.455673	-264.888344	460.269689	-152.693084	-0.308286	-0.817908	22219.76379
428.766779	-225.977245	491.551161	-90.893102	-0.308286	0.708017	22229.6823
437.922332	-176.384667	472.477093	-44.352375	-1.071249	-0.817908	22225.10453
447.077884	-145.866157	458.743764	-6.967201	-0.308286	-0.054946	22217.4749
450.892698	-89.406915	438.906732	44.914265	1.217639	-0.054946	22242.65267
450.129735	-51.258778	425.936366	74.669812	1.217639	-0.054946	22249.51933
451.655661	-26.081008	352.691943	76.195737	0.454677	1.47098	22227.39341
456.9964	20.459719	406.862298	150.966085	0.454677	2.233943	22238.07489
433.344555	53.267117	364.136384	180.721632	-0.308286	-0.817908	22239.60082
418.848263	89.889328	361.847496	222.684583	-0.308286	-0.054946	22218.23786
408.166785	135.667093	305.388254	213.52903	-0.308286	0.708017	22222.05268
370.781611	176.86708	299.284552	281.432713	0.454677	-0.054946	22229.6823
379.937164	192.889298	244.351235	304.321595	0.454677	1.47098	22214.42305
359.33717	222.644845	210.017911	325.684552	1.217639	0.708017	22226.63045
334.922362	275.289274	174.158663	337.891956	0.454677	-0.054946	22235.02304
301.352002	295.126305	110.069793	353.151211	-1.834212	-1.580871	22190.00824
294.485337	331.748516	83.366097	384.432683	-1.071249	0.708017	22203.74157
274.648306	353.874435	45.980923	366.121577	-0.308286	0.708017	22170.17121
259.389051	385.155908	-18.87091	369.173428	0.454677	0.708017	22199.92676
212.848324	413.385529	-98.219034	382.143795	0.454677	-0.054946	22215.18601
178.515001	440.089225	-103.559773	424.106745	1.217639	-0.817908	22199.16379
136.552051	430.933672	-150.1005	415.714155	0.454677	-0.054946	22208.31935
122.818721	457.637368	-109.663475	450.810441	0.454677	0.708017	22222.05268
80.092808	456.111442	-137.130134	435.551186	0.454677	0.708017	22215.18601
44.996522	446.192927	-178.330122	442.417851	0.454677	-0.817908	22206.03046
16.766901	473.659585	-214.952333	412.662304	-0.308286	-0.817908	22224.34156
-1.544205	466.79292	-221.818998	435.551186	0.454677	-0.817908	22225.86749
-47.321969	456.111442	-263.781948	435.551186	0.454677	-0.054946	3215.124973
-72.499739	446.955889	-297.352309	425.632671	0.454677	-0.817908	18.311106
-93.099733	430.933672	-327.870818	443.943776	-1.071249	-1.580871	11.444441
-124.381205	440.089225	-423.24116	331.025291	-0.308286	-1.580871	10.681478
-158.714529	417.200343	-378.226359	360.017875	-0.308286	-0.054946	9.155553
-196.862665	408.807752	-354.574514	352.388248	-1.071249	-0.054946	13335.82568
-221.277473	382.867019	-395.774502	347.810471	-0.308286	-0.054946	22179.32676
-244.166355	359.978137	-393.485613	318.817887	1.217639	0.708017	22205.2675
-292.99597	356.926286	-380.515247	255.49198	-1.834212	-0.054946	22196.87491
-288.418194	337.852218	-430.107825	217.343843	-1.071249	-0.817908	22204.50453
-334.958921	293.600379	-468.255962	175.380893	-1.834212	-1.580871	22192.29713
-357.08484	267.659646	-438.500415	139.521644	-0.308286	-0.054946	22212.13416
-365.47743	221.118919	-458.337446	99.847582	-0.308286	-0.817908	22219.76379
-391.418163	217.304106	-456.811521	68.56611	-0.308286	-0.054946	22210.60823
-418.884822	176.104118	-471.307813	-2.389425	-0.308286	1.47098	22225.86749
-428.040375	128.037465	-413.322645	-4.678313	-1.834212	-0.817908	22218.23786
-446.35148	92.178217	-397.300427	-5.441276	-0.308286	-1.580871	22201.45268
-460.08481	76.918962	-366.781918	-54.270891	0.454677	0.708017	22218.23786
-457.032959	40.296751	-333.97452	-84.026438	1.217639	0.708017	22252.57118
-460.08481	1.385651	-323.293042	-99.285692	1.980602	0.708017	22241.88971
-459.321847	-34.473598	-320.241191	-159.559749	0.454677	0.708017	22236.54897
-453.218145	-62.703219	-295.06342	-184.737519	0.454677	0.708017	22238.83786
-456.269996	-98.562468	-261.49306	-214.493066	0.454677	-0.817908	22226.63045
-456.269996	-135.184679	-277.515277	-261.033793	0.454677	0.708017	22222.81564
-424.225561	-173.332816	-298.878234	-354.878209	-0.308286	1.47098	22226.63045
-407.440381	-216.821692	-216.478259	-301.470818	-0.308286	-0.054946	22222.81564
-383.025573	-248.103164	-174.515308	-332.75229	-0.308286	0.708017	22218.23786
-355.558915	-274.80686	-153.915314	-351.826358	0.454677	-0.054946	22227.39341
-328.092256	-290.829077	-91.35237	-373.189315	-0.308286	-0.054946	22219.00082
-310.544113	-347.28832	-79.144966	-422.781893	-0.308286	-0.054946	22193.82305
-278.499678	-364.0735	-92.115332	-451.011514	-1.834212	-0.817908	22203.74157
-229.670063	-394.592009	-12.767208	-447.1967	-1.071249	-0.817908	22175.51195
-208.307107	-428.16237	27.669817	-488.396688	-0.308286	-0.054946	22202.97861
-155.662678	-432.740146	77.262395	-493.737427	-0.308286	-0.054946	22219.76379
-135.825647	-458.680879	109.30683	-440.330036	-0.308286	-0.054946	22195.34898
-80.129367	-474.703097	126.09201	-477.71521	-1.071249	-0.817908	22201.45268
-38.929379	-495.303091	155.847557	-466.270769	-0.308286	-1.580871	22212.13416
3.796534	-501.406793	244.351235	-425.833744	1.217639	0.708017	22219.76379
43.470597	-496.829016	290.891962	-402.944862	-1.071249	-1.580871	22193.82305
81.618733	-490.725314	302.336403	-416.678191	1.217639	0.708017	22227.39341
126.633535	-483.85865	322.936396	-386.922644	0.454677	-0.817908	22236.54897
171.648336	-463.258656	351.166018	-385.396719	1.217639	0.708017	22182.37861
186.144628	-462.495693	369.477123	-373.952278	1.217639	0.708017	22208.31935
228.107579	-442.658662	369.477123	-373.952278	0.454677	0.708017	22208.31935
261.677939	-429.688295	416.780813	-321.307849	0.454677	-0.054946	22212.89712
273.885343	-415.192003	433.565993	-302.23378	-1.071249	-0.817908	22217.4749
[truncated: 28,725 more rows]
