# Supplementary material for: Dynamic analysis of slant cracked rotor system considering nonlinear oil film force
Source: PLoS One. 2024 Jan 25;19(1):e0294293. doi: 10.1371/journal.pone.0294293 (PMC10810477; doi:10.1371/journal.pone.0294293)
Supplement: S1 File — These data were measured by two eddy current sensors, model WT0150. (ZIP) [file pone.0294293.s001.zip › 2021.3.18 Test data for plain bearings/2021.3.18 (P=0.2Mpa, Z=4.0g)/300.csv]

1024	30720	7	0	3
8	8	8	8	10	10	1
3	3	3	3	1	1	4
2	1	4	3	0	0	0
0	0	0	0	-0.000014	0.00001	20762.83984
-152.148777	396.579587	-350.319159	322.041752	0.592151	0.580169	9.918516
-153.674702	374.453668	-361.7636	320.515827	-0.170812	0.580169	8.39259
-175.800622	398.868475	-367.867302	291.523243	-0.170812	0.580169	10.681478
-158.252479	375.979593	-389.993221	264.819547	-0.933774	-0.945757	8.39259
-187.245063	378.268482	-353.37101	293.049168	1.355114	0.580169	8.39259
-200.215429	375.979593	-355.659898	291.523243	-0.170812	1.343131	21439.25291
-207.082094	366.061078	-354.133973	287.708429	0.592151	-1.70872	22192.29713
-214.711721	371.401817	-361.000637	273.9751	2.881039	1.343131	22239.60082
-209.370982	348.512935	-354.133973	273.212137	0.592151	-0.182794	22221.28971
-238.363566	353.090711	-388.467296	248.034367	2.118077	0.580169	22209.08231
-258.200597	338.594419	-393.045072	238.878814	1.355114	-0.182794	22112.18604
-263.541336	332.490717	-372.445078	226.67141	1.355114	0.580169	22200.68972
-273.459852	320.283314	-405.252476	184.70846	0.592151	-0.182794	22177.80084
-286.430219	324.86109	-378.54878	219.041783	-0.170812	-0.945757	22221.28971
-292.53392	313.416649	-393.045072	199.967715	-0.933774	-0.182794	22215.94897
-286.430219	317.231463	-384.652482	204.545491	0.592151	0.580169	22212.13416
-299.400585	301.209245	-395.33396	201.49364	-0.933774	-0.182794	22216.71194
-312.370952	278.320363	-403.72655	169.449205	-0.933774	0.580169	22199.92676
-329.919095	281.372214	-395.33396	158.004764	-0.933774	-0.182794	22197.63787
-346.704275	263.061108	-418.222842	141.982547	-0.933774	-0.945757	22184.6675
-342.126498	243.98704	-414.408029	120.61959	-0.933774	-1.70872	22208.31935
-345.941312	234.068524	-394.570998	115.278851	-0.170812	-0.182794	22210.60823
-362.726492	228.727785	-402.963588	90.864043	0.592151	-0.182794	22196.87491
-358.911679	227.964822	-400.6747	64.160347	1.355114	0.580169	22221.28971
-358.911679	216.520381	-388.467296	49.664055	-0.170812	0.580169	22217.4749
-382.563523	194.394462	-406.778401	34.404801	0.592151	-0.182794	22223.5786
-374.170933	187.527797	-406.778401	57.293683	-0.170812	0.580169	22215.94897
-374.170933	191.342611	-415.170992	44.323316	-0.170812	-0.945757	22215.94897
-400.111666	163.875952	-416.696917	41.271465	-0.170812	-0.945757	22138.12677
-380.274635	166.164841	-373.208041	67.975161	0.592151	-0.182794	22245.70452
-409.267219	141.750033	-375.496929	22.96036	1.355114	-0.182794	22209.84527
-412.31907	123.438927	-356.422861	27.538136	0.592151	0.580169	22215.94897
-430.630176	111.994486	-355.659898	6.938142	0.592151	-0.182794	22210.60823
-415.370921	92.157455	-368.630265	0.071477	-0.933774	-1.70872	22177.80084
-428.341288	82.23894	-365.578414	-22.817405	0.592151	-0.945757	22206.03046
-429.867213	75.372275	-353.37101	-19.765554	-0.170812	-0.182794	22221.28971
-437.49684	70.794499	-342.689532	-30.447032	0.592151	-0.945757	22190.7712
-458.859797	56.298207	-335.822867	-37.313697	-0.170812	0.580169	22200.68972
-460.385723	40.275989	-330.482128	-55.624802	-1.696737	-0.945757	22193.06009
-469.541275	47.905616	-315.222873	-58.676653	-0.933774	0.580169	22170.17121
-440.548691	25.016734	-293.096954	-83.091461	0.592151	-0.945757	22183.90454
-448.941282	13.572293	-328.19324	-105.980343	-0.933774	-0.945757	22188.48232
-458.096834	-10.842514	-270.971034	-115.135896	0.592151	-0.182794	22194.58602
-462.674611	-17.709179	-332.008053	-128.106262	0.592151	0.580169	22190.00824
-468.01535	-41.361024	-333.533979	-132.684039	-0.170812	-0.182794	22125.15641
-447.415356	-35.257322	-275.548811	-160.150697	-0.170812	1.343131	22138.12677
-436.733878	-45.9388	-280.88955	-173.121064	-0.170812	-1.70872	22212.13416
-436.733878	-65.012869	-262.578444	-147.943294	-0.170812	0.580169	22213.66009
-442.074617	-65.775831	-241.215488	-159.387735	-0.170812	-0.182794	22230.44527
-424.526474	-62.72398	-241.97845	-170.069213	2.118077	1.343131	22195.34898
-443.600542	-112.316558	-215.274754	-188.380319	-0.170812	-0.945757	22209.84527
-429.867213	-110.790633	-240.452525	-205.928462	0.592151	0.580169	22224.34156
-435.207952	-122.235074	-223.667345	-225.765493	1.355114	1.343131	22195.34898
-410.030182	-142.835068	-233.58586	-248.654375	-0.170812	-0.182794	22180.85269
-412.31907	-156.568397	-190.859947	-223.476604	-0.170812	-0.945757	22223.5786
-411.556107	-165.72395	-205.356239	-237.972896	-0.933774	0.580169	22216.71194
-397.822778	-177.168391	-189.334021	-246.365487	0.592151	-0.182794	22227.39341
-377.985747	-189.375795	-190.859947	-246.365487	0.592151	-0.182794	22231.20823
-403.163517	-208.449863	-187.045133	-247.891412	-0.170812	-0.945757	22194.58602
-368.830194	-218.368379	-174.074767	-258.57289	-0.933774	0.580169	22209.84527
-386.378337	-226.760969	-152.71181	-273.832145	-1.696737	-0.945757	22213.66009
-361.200567	-242.020224	-151.948847	-292.906214	-0.170812	-1.70872	22202.21564
-360.437604	-237.442447	-135.92663	-319.609909	-0.170812	0.580169	22103.03049
-342.126498	-264.909106	-113.80071	-301.298804	0.592151	-0.182794	22233.49712
-343.652424	-261.094292	-106.171083	-303.587692	0.592151	-0.182794	22214.42305
-318.474653	-288.560951	-84.808126	-305.87658	0.592151	-0.182794	22222.81564
-328.393169	-281.694286	-69.548872	-327.239537	-0.170812	-0.945757	22228.91934
-306.26725	-298.479466	-61.156282	-339.44694	0.592151	-0.182794	22211.3712
-284.904293	-298.479466	-36.741474	-328.765462	0.592151	-0.182794	22241.88971
-273.459852	-314.501684	-21.482219	-356.995083	0.592151	-0.945757	22244.94156
-278.037628	-332.812789	-13.852592	-392.854332	0.592151	-0.182794	22231.97119
-267.35615	-338.153528	-19.193331	-366.150636	0.592151	0.580169	22229.6823
-246.756156	-356.464634	-16.904443	-363.098785	0.592151	-0.182794	22238.07489
-239.126529	-360.279448	6.747402	-360.046934	-0.170812	0.580169	22221.28971
-224.630237	-369.435001	5.984439	-388.276556	-0.170812	-0.182794	22217.4749
-213.948759	-385.457218	-5.460002	-381.409891	0.592151	-0.945757	22228.15638
-199.452467	-392.323883	2.932588	-395.14322	-0.170812	-0.182794	22223.5786
-191.822839	-399.190547	43.369613	-404.298773	-0.170812	-0.945757	22215.94897
-171.985808	-404.531287	67.784421	-398.958034	-0.933774	0.580169	22212.13416
-166.645069	-420.553504	80.754787	-410.402475	-0.170812	0.580169	22159.48973
-135.363597	-412.160914	61.680719	-394.380258	-0.170812	0.580169	22199.16379
-137.652485	-428.946094	101.354781	-398.958034	-0.933774	-0.182794	22206.79342
-114.763603	-435.049796	105.169595	-405.824699	-0.170812	-0.945757	22213.66009
-97.21546	-431.234982	136.451067	-392.091369	-0.170812	-0.945757	22209.08231
-99.504348	-443.442386	110.510334	-437.106171	0.592151	-0.182794	22220.52675
-80.43028	-457.938678	118.139962	-432.528394	-0.933774	-1.70872	22227.39341
-42.282143	-465.568305	143.317732	-389.802481	1.355114	1.343131	22211.3712
-28.548813	-457.175715	170.78439	-436.343208	-1.696737	-0.945757	22219.00082
-23.208074	-461.753492	187.569571	-385.224705	0.592151	-0.945757	22246.46748
1.206733	-470.146082	225.717707	-356.232121	0.592151	-0.182794	22237.31193
-3.371043	-475.486821	241.739925	-345.550642	-0.170812	-0.182794	22243.41563
37.828945	-480.064597	240.213999	-348.602493	0.592151	-0.182794	22245.70452
14.940063	-476.249784	254.710291	-350.891382	-0.170812	-0.182794	22225.10453
44.695609	-472.43497	256.99918	-347.076568	0.592151	0.580169	22228.91934
51.562274	-476.249784	252.421403	-363.861748	-0.933774	-1.70872	22225.10453
65.295603	-466.331268	281.413987	-373.780264	-0.170812	-1.70872	22212.13416
69.87338	-471.672007	281.413987	-371.491375	-0.170812	-0.182794	22154.91195
104.969665	-470.146082	318.036199	-365.387674	0.592151	-0.182794	22232.73415
110.310405	-463.279417	303.539907	-343.261754	-0.170812	-0.182794	22218.23786
121.754846	-480.82756	318.799161	-345.550642	-0.933774	-0.945757	22199.92676
139.302989	-464.04238	296.673242	-334.106201	0.592151	0.580169	22212.13416
124.043734	-458.701641	330.243602	-343.261754	-0.933774	-0.182794	22200.68972
170.584461	-467.857194	325.665826	-304.350655	-0.933774	-0.945757	22207.55638
169.821498	-462.516455	337.110267	-328.002499	-0.170812	-0.182794	22223.5786
193.473343	-449.546088	334.821379	-328.002499	-0.170812	-0.945757	22225.10453
200.340008	-441.916461	351.606559	-311.217319	0.592151	0.580169	22219.76379
210.258523	-433.523871	349.317671	-308.165468	-0.170812	-0.945757	22226.63045
220.177039	-431.234982	356.184335	-316.558058	0.592151	-0.945757	22227.39341
244.591846	-428.946094	355.421373	-301.298804	-0.170812	0.580169	22215.94897
254.510362	-406.820175	380.599143	-285.276586	1.355114	0.580169	22246.46748
269.006654	-403.768324	394.332472	-270.017331	-0.170812	-0.945757	22241.88971
270.532579	-383.16833	397.384323	-256.284002	0.592151	-0.945757	22203.74157
297.999238	-394.612771	414.169503	-244.076598	-0.170812	-1.70872	22225.86749
290.369611	-409.872026	379.073218	-244.839561	-0.170812	-0.182794	22054.20087
299.525163	-384.694255	411.880615	-237.972896	-1.696737	-0.945757	22206.03046
320.125157	-371.723889	419.510243	-224.239567	-0.933774	-1.70872	22207.55638
320.125157	-367.909075	417.984317	-214.321052	-0.170812	0.580169	22228.91934
338.436263	-348.835007	422.562094	-196.772909	-0.170812	0.580169	22212.13416
358.273294	-345.783156	425.613945	-183.802542	-0.170812	-0.945757	22193.06009
347.591816	-335.86464	446.976901	-157.861809	-1.696737	-1.70872	22208.31935
354.45848	-313.738721	425.613945	-149.469219	-0.933774	0.580169	22190.7712
373.532549	-307.635019	424.850982	-150.232182	-0.170812	-0.182794	22198.40083
384.214027	-293.138727	428.665795	-152.52107	-0.170812	-0.182794	22210.60823
376.5844	-291.612801	440.110237	-150.995144	-0.170812	-0.945757	22201.45268
397.184394	-274.064659	437.821348	-122.00256	-0.170812	-1.70872	22218.23786
403.288096	-254.99059	423.325056	-114.372933	0.592151	0.580169	22209.84527
404.814021	-245.072075	434.006535	-111.321082	0.592151	1.343131	22219.76379
412.443648	-233.627633	429.428758	-99.113678	0.592151	-0.182794	22220.52675
405.576984	-227.523932	395.095435	-115.135896	0.592151	0.580169	22193.82305
423.125127	-187.849869	401.9621	-112.084045	-0.170812	-0.182794	22214.42305
431.517717	-184.798018	408.065802	-90.721088	1.355114	-0.945757	22123.63048
439.147344	-177.168391	407.302839	-57.150728	2.118077	1.343131	22240.36378
416.258462	-161.146173	440.110237	-42.654436	0.592151	1.343131	22231.20823
446.776972	-148.93877	440.873199	-15.187777	0.592151	-0.182794	22214.42305
451.354748	-114.605447	388.22877	-2.980373	0.592151	0.580169	22215.94897
442.962158	-109.264707	401.9621	-0.691485	0.592151	-0.182794	22173.22306
433.043642	-106.975819	400.436174	18.382583	0.592151	-0.182794	22198.40083
449.828823	-84.8499	400.436174	27.538136	-0.170812	0.580169	22214.42305
445.251046	-84.086937	395.858398	34.404801	0.592151	-0.182794	22196.87491
440.67327	-58.146204	366.865814	51.952944	-0.933774	-1.70872	22200.68972
434.569568	-58.146204	368.391739	69.501087	-0.170812	-1.70872	22193.82305
429.228829	-26.101769	353.132485	100.782559	-0.170812	0.580169	22198.40083
435.332531	-27.627695	337.87323	100.019596	-0.933774	0.580169	22177.80084
419.310313	-3.97585	348.554708	120.61959	-0.170812	-0.182794	22193.06009
427.702903	15.098219	366.865814	125.197366	-0.933774	-0.945757	22200.68972
418.54735	10.520442	333.295453	133.589956	0.592151	-0.945757	22179.32676
413.969574	29.594511	326.428789	164.108466	-0.170812	-0.182794	22199.16379
427.702903	56.298207	308.880646	144.271435	0.592151	-0.182794	21869.56389
393.36958	44.090803	332.532491	170.975131	-0.933774	-0.945757	22206.79342
411.680686	76.135238	302.013981	153.426988	-0.170812	0.580169	22206.03046
407.865872	92.920418	308.880646	183.945497	0.592151	-0.945757	22236.54897
404.051058	111.231524	312.695459	195.389938	0.592151	1.343131	22211.3712
394.132543	124.964853	311.169534	204.545491	1.355114	-0.182794	22190.7712
378.110325	148.616698	289.806577	217.515857	-0.170812	-0.182794	22227.39341
375.058474	165.401878	262.339919	214.464007	0.592151	0.580169	22208.31935
378.110325	159.298176	249.369552	228.197336	0.592151	-0.182794	22205.2675
368.954772	173.031505	240.976962	234.301038	0.592151	-0.182794	22214.42305
367.428847	186.764835	230.295484	244.219553	1.355114	0.580169	22217.4749
353.695518	207.364828	216.562155	253.375106	0.592151	1.343131	22222.05268
341.488114	211.942605	216.562155	260.241771	-0.170812	-0.945757	22228.15638
328.517747	216.520381	194.436235	269.397324	-0.933774	-0.182794	22204.50453
337.6733	235.59445	174.599204	275.501025	-0.933774	-0.945757	22198.40083
330.043673	237.120375	143.317732	283.893616	-0.933774	-0.182794	22212.89712
329.28071	258.483332	148.658471	293.049168	0.592151	-0.182794	22219.00082
321.651083	255.431481	137.976993	292.286206	-0.933774	0.580169	22135.83789
314.021455	263.824071	99.065893	294.575094	-0.170812	-0.945757	22218.23786
307.154791	280.609251	105.932558	320.515827	-0.170812	-0.182794	22229.6823
309.443679	308.838872	91.436266	323.567678	1.355114	0.580169	22219.00082
300.288126	308.838872	86.095527	337.301007	0.592151	0.580169	22224.34156
278.925169	322.572202	77.702937	319.752864	-0.170812	-0.945757	22222.81564
268.243691	351.564786	57.865905	337.301007	0.592151	-0.182794	22222.81564
264.428877	343.172196	61.680719	325.093603	0.592151	-0.182794	22247.23045
256.79925	359.957376	47.94739	357.901001	-0.170812	0.580169	22248.75637
249.932585	367.587003	25.058508	359.426927	-0.170812	-0.182794	22226.63045
244.591846	372.16478	-4.697039	356.375076	-0.170812	-0.182794	22237.31193
230.095554	385.898109	7.510365	365.530628	0.592151	0.580169	22233.49712
222.465927	367.587003	-15.378517	370.871368	0.592151	0.580169	22209.08231
195.762231	393.527736	-48.185915	367.056554	-0.933774	0.580169	22223.5786
182.791865	401.920326	-72.600723	377.738032	-0.170812	0.580169	22230.44527
162.191871	414.12773	-97.01553	359.426927	0.592151	-0.182794	22211.3712
166.006684	411.075879	-106.171083	364.767666	-0.170812	0.580169	22225.10453
151.510392	403.446252	-156.526624	337.301007	-0.933774	-0.945757	22124.39345
133.962249	404.972177	-144.31922	349.508411	-0.170812	-0.182794	22195.34898
124.806697	414.890693	-129.059965	367.819517	-0.170812	-0.182794	22202.21564
112.599293	414.890693	-129.059965	360.189889	-0.933774	-0.182794	22214.42305
104.206703	418.705507	-159.578475	383.841734	0.592151	0.580169	22210.60823
91.236336	437.016612	-165.682177	355.612113	0.592151	0.580169	22211.3712
92.762262	433.201799	-164.919214	360.952852	-0.170812	-1.70872	22228.91934
55.377088	424.046246	-173.311804	340.352858	-0.170812	-0.945757	22202.21564
51.562274	435.490687	-171.785878	364.767666	0.592151	-0.182794	22210.60823
50.799311	435.490687	-169.49699	351.797299	0.592151	-0.182794	22225.10453
34.777094	429.386985	-163.393288	387.656548	2.118077	-0.182794	22246.46748
28.673392	424.046246	-198.489574	381.552846	-0.170812	0.580169	22235.02304
9.599323	437.016612	-206.119202	353.323225	0.592151	-0.945757	22238.83786
9.599323	443.883277	-229.771046	371.63433	-0.170812	-0.182794	22239.60082
-3.371043	433.964761	-238.926599	363.24174	-0.170812	-0.182794	22226.63045
-14.052521	429.386985	-253.422891	387.656548	-0.170812	-0.182794	22226.63045
-25.496963	424.046246	-270.208072	374.686181	-0.170812	-0.182794	22226.63045
-39.230292	416.416618	-248.845115	373.160256	0.592151	-0.182794	21922.97128
-52.200658	420.994395	-261.052519	366.293591	-0.933774	-0.182794	96.896268
-55.252509	406.498103	-274.785848	372.397293	0.592151	-0.945757	15.259255
-74.326578	406.498103	-270.971034	355.612113	-0.933774	-0.945757	11.444441
-98.741385	398.868475	-325.141389	364.767666	-0.933774	0.580169	11.444441
-95.689534	393.527736	-295.385842	367.056554	-1.696737	-0.945757	10.681478
-114.00064	396.579587	-320.563612	372.397293	0.592151	0.580169	9.155553
-101.793236	401.920326	-325.141389	367.056554	-0.170812	-0.945757	11.444441
-123.156193	404.209215	-351.082122	351.797299	0.592151	-0.945757	9.918516
-136.889522	390.475885	-336.58583	343.404709	-0.170812	-0.945757	7.629627
-158.252479	385.898109	-344.215457	313.649162	-0.170812	-0.945757	9.918516
-148.333963	388.186997	-351.845084	312.123237	-0.170812	-0.945757	8.39259
-175.037659	380.55737	-353.37101	310.597311	0.592151	0.580169	9.155553
-177.326547	393.527736	-361.000637	296.101019	0.592151	-1.70872	9.918516
-195.637653	376.742556	-328.19324	261.767696	-0.933774	-0.945757	14764.85488
-204.793206	388.186997	-337.348792	248.79733	1.355114	0.580169	22176.27491
-216.237647	369.112929	-357.185824	275.501025	0.592151	-0.182794	22207.55638
-236.837641	356.142562	-353.37101	269.397324	-0.170812	0.580169	22170.17121
-230.733939	356.905525	-366.341376	253.375106	1.355114	0.580169	22199.92676
-244.467268	341.64627	-401.437662	252.612143	0.592151	-0.182794	22183.90454
-274.985777	353.853674	-377.785817	245.745479	-0.170812	-0.945757	22220.52675
-263.541336	338.594419	-382.363594	225.145485	-0.933774	-0.945757	22207.55638
-265.830225	340.883307	-370.919153	219.804746	-0.933774	-0.945757	22201.45268
-284.14133	331.727755	-392.282109	216.752895	-0.170812	-0.945757	22219.00082
-304.741324	311.890723	-403.72655	206.834379	-0.170812	-0.945757	22191.53417
-315.422803	295.868506	-420.511731	161.819578	-0.170812	0.580169	22199.16379
-310.845026	289.764804	-467.81542	117.567739	-0.170812	-0.945757	22193.82305
-316.185765	279.846288	-384.652482	183.945497	0.592151	-2.471682	22204.50453
-314.65984	263.824071	-405.252476	158.004764	-0.933774	-0.182794	22212.13416
-313.896877	269.927773	-396.096923	167.160317	-0.170812	0.580169	22204.50453
-337.548722	259.246295	-405.252476	130.538105	0.592151	-0.182794	22219.76379
-358.148716	240.172226	-402.200625	116.804776	-0.933774	-0.945757	22216.71194
-348.2302	224.912971	-408.304327	93.152931	-0.170812	-0.182794	22224.34156
-371.119082	205.838903	-413.645066	71.027012	1.355114	0.580169	22212.89712
-360.437604	215.757419	-441.111725	27.538136	0.592151	-0.182794	22178.5638
-374.170933	182.950021	-422.037656	35.167763	1.355114	1.343131	22144.23048
-383.326486	162.350027	-406.778401	29.827024	1.355114	0.580169	22241.88971
-403.163517	166.927803	-400.6747	29.827024	0.592151	-0.182794	22215.94897
-397.059815	161.587064	-378.54878	42.797391	-0.170812	-0.945757	22222.05268
-423.000548	125.727816	-395.33396	23.723322	-0.933774	0.580169	22216.71194
-391.719076	125.727816	-387.704333	35.167763	-0.170812	-0.945757	22190.00824
-421.474623	131.068555	-377.022855	29.064061	-0.933774	-0.945757	22209.08231
-416.896847	108.942635	-373.971004	8.464068	0.592151	-1.70872	22218.23786
-419.948698	101.313008	-355.659898	6.175179	0.592151	-0.182794	22177.80084
-441.311654	83.764865	-367.867302	-29.684069	-0.933774	-0.945757	22190.00824
-457.333872	82.23894	-372.445078	-13.661852	-1.696737	-0.945757	22183.90454
-471.830164	67.742648	-364.815451	-43.417399	0.592151	-0.945757	22165.59343
-449.704244	55.535244	-344.97842	-49.5211	0.592151	0.580169	22193.06009
-452.756095	37.987101	-328.19324	-51.047026	-0.933774	0.580169	22202.21564
-447.415356	31.883399	-313.696948	-75.461834	0.592151	-0.945757	22194.58602
-452.756095	21.201921	-299.200656	-93.772939	-0.170812	-0.945757	22199.92676
-461.911648	10.520442	-303.778432	-98.350716	-0.933774	-1.70872	22181.61565
-450.467207	1.364889	-312.171022	-110.558119	-0.170812	-0.182794	22122.86752
-447.415356	-4.738812	-300.726581	-129.632188	0.592151	-0.182794	22211.3712
-439.785729	-27.627695	-293.859916	-109.032194	-0.170812	-1.70872	22212.13416
-433.682027	-33.731396	-273.259922	-139.550703	1.355114	0.580169	22216.71194
-426.052399	-48.990651	-262.578444	-177.69884	1.355114	-0.182794	22188.48232
-455.807946	-64.249906	-284.704364	-191.43217	0.592151	0.580169	22215.18601
-432.919064	-76.45731	-240.452525	-178.461803	0.592151	0.580169	22226.63045
-445.126468	-99.346192	-248.845115	-184.565505	-0.933774	-0.945757	22204.50453
-436.733878	-94.005453	-232.059935	-205.928462	0.592151	-0.182794	22194.58602
-433.682027	-130.627664	-216.80068	-216.60994	-0.170812	0.580169	22222.05268
-424.526474	-124.523962	-225.956233	-214.321052	-0.933774	-0.182794	22217.4749
-416.896847	-148.175807	-203.830313	-219.661791	0.592151	0.580169	22227.39341
-406.978331	-161.909136	-197.726612	-225.00253	0.592151	-0.182794	22229.6823
-407.741294	-174.11654	-205.356239	-245.602524	-0.933774	-0.945757	22195.34898
-403.163517	-177.168391	-218.326605	-276.883996	-2.4597	-1.70872	22206.03046
-416.896847	-193.953571	-225.19327	-328.002499	-0.170812	-0.182794	22212.89712
-387.904263	-200.057273	-211.459941	-288.328437	-0.170812	0.580169	22206.03046
-381.800561	-219.131341	-161.867363	-292.143251	0.592151	-0.945757	22142.70455
-371.119082	-221.42023	-127.53404	-281.461772	-0.170812	0.580169	22231.97119
-368.067231	-241.257261	-130.585891	-291.380288	-0.170812	-0.945757	22215.94897
-350.519088	-248.886888	-129.059965	-301.298804	0.592151	-0.945757	22224.34156
-354.333902	-268.723919	-106.171083	-302.824729	-0.933774	-0.945757	22228.91934
-323.815393	-273.301696	-86.334052	-318.083984	-0.170812	-0.182794	22209.84527
-321.526504	-264.909106	-84.808126	-320.372872	0.592151	0.580169	22245.70452
-299.400585	-279.405398	-84.808126	-327.239537	1.355114	-0.182794	22247.99341
-322.289467	-310.68687	-43.608139	-325.713611	0.592151	1.343131	22229.6823
-286.430219	-303.820205	-52.000729	-363.861748	1.355114	0.580169	22231.97119
-274.222815	-322.131311	-16.904443	-355.469158	0.592151	0.580169	22240.36378
-262.778374	-329.760938	-21.482219	-363.861748	-0.170812	-1.70872	22212.13416
-250.57097	-347.309081	-38.267399	-347.076568	-0.933774	-0.182794	22218.23786
-243.704305	-354.175746	-3.934076	-376.069152	-0.170812	0.580169	22230.44527
-236.837641	-366.38315	2.932588	-363.098785	-0.170812	0.580169	22221.28971
-216.237647	-376.301665	15.902955	-378.35804	-0.170812	-0.945757	22217.4749
-220.05246	-383.16833	18.191843	-394.380258	-0.170812	-0.945757	22211.3712
-208.608019	-391.56092	27.347396	-421.083953	-0.170812	0.580169	22151.8601
-197.926541	-431.234982	1.406663	-432.528394	0.592151	0.580169	22200.68972
-197.926541	-424.368318	28.873321	-421.846916	-0.170812	-0.182794	22213.66009
-153.674702	-405.294249	83.806638	-415.743214	-0.170812	0.580169	22212.89712
-128.496932	-420.553504	102.880707	-396.669146	0.592151	1.343131	22214.42305
-132.311746	-435.812759	98.30293	-382.172854	0.592151	-0.182794	22225.86749
-99.504348	-427.420169	110.510334	-385.224705	-0.170812	-0.182794	22227.39341
-93.400646	-424.368318	123.480701	-391.328407	-0.933774	-0.945757	22205.2675
-72.037689	-448.020163	144.843657	-411.9284	-0.170812	-0.945757	22222.05268
-55.252509	-448.020163	141.791806	-389.802481	1.355114	0.580169	22249.51933
-42.282143	-458.701641	179.939943	-388.276556	1.355114	-0.182794	22240.36378
-23.971037	-445.731274	186.043645	-389.039518	0.592151	-0.182794	22245.70452
1.969696	-451.072013	182.991794	-421.846916	0.592151	-0.945757	22238.83786
-8.711782	-478.538672	224.954745	-382.172854	0.592151	-0.945757	22227.39341
19.517839	-480.064597	247.080664	-363.861748	0.592151	-0.182794	22226.63045
11.888212	-480.064597	248.60659	-363.861748	0.592151	-0.182794	22228.91934
33.251168	-473.960896	273.78436	-359.283972	0.592151	0.580169	22213.66009
28.673392	-480.82756	263.102882	-392.854332	2.118077	0.580169	22163.30454
62.243752	-454.123864	297.436205	-368.439524	0.592151	0.580169	22234.26008
69.110417	-477.012747	289.043615	-360.809897	0.592151	-0.182794	22215.94897
85.132634	-475.486821	292.858428	-359.283972	-0.933774	-0.945757	22202.97861
103.44374	-478.538672	288.280652	-372.254338	-0.933774	-1.70872	22210.60823
101.917815	-479.301635	287.517689	-376.832115	-0.933774	-0.182794	22195.34898
120.22892	-480.82756	289.806577	-355.469158	-0.933774	-0.945757	22207.55638
152.273355	-468.620156	311.169534	-363.861748	0.592151	-0.945757	22226.63045
150.74743	-463.279417	326.428789	-331.817313	-0.170812	-0.182794	22216.71194
165.243722	-460.227566	350.080634	-313.506207	0.592151	0.580169	22220.52675
187.369641	-440.390535	338.636193	-319.609909	-0.170812	-0.182794	22228.15638
199.577045	-451.072013	353.132485	-307.402506	-0.170812	-0.945757	22220.52675
207.206672	-440.390535	343.213969	-298.246953	0.592151	-0.945757	22214.42305
226.280741	-431.997945	369.917665	-288.328437	0.592151	-0.182794	22243.41563
240.01407	-422.842392	379.073218	-276.883996	1.355114	0.580169	22243.41563
257.562213	-404.531287	369.917665	-308.165468	1.355114	0.580169	22208.31935
269.006654	-396.901659	372.969516	-302.061766	0.592151	-0.945757	22228.91934
264.428877	-398.427585	325.665826	-350.128419	0.592151	-0.182794	22107.60826
285.028871	-392.323883	392.043584	-263.150667	1.355114	-0.182794	22212.13416
285.028871	-390.034995	410.35469	-257.809928	0.592151	1.343131	22219.00082
303.339977	-392.323883	413.406541	-237.209934	-0.933774	-0.182794	22227.39341
297.999238	-393.086845	424.850982	-237.972896	0.592151	-0.182794	22214.42305
304.10294	-377.827591	404.250988	-223.476604	-0.170812	-0.182794	22201.45268
312.49553	-358.753522	416.458392	-199.82476	-1.696737	-1.70872	22205.2675
329.28071	-349.597969	438.584311	-196.009946	-0.933774	-0.182794	22191.53417
348.354779	-348.072044	353.132485	-192.958095	-0.933774	-0.182794	22164.06751
356.747369	-308.397982	411.880615	-196.772909	1.355114	-0.945757	22212.13416
354.45848	-330.523901	393.56951	-170.832176	0.592151	-0.182794	22202.21564
381.925139	-289.323913	421.799131	-166.254399	-0.170812	-0.182794	22222.05268
389.554766	-288.560951	434.006535	-137.261815	0.592151	2.106094	22222.05268
391.080692	-277.879472	440.110237	-118.95071	-0.170812	1.343131	22214.42305
403.288096	-263.38318	446.213938	-105.21738	0.592151	-0.182794	22224.34156
390.317729	-260.331329	445.450976	-125.054411	0.592151	-0.182794	22200.68972
419.310313	-244.309112	429.428758	-104.454418	1.355114	2.106094	22220.52675
428.465866	-231.338745	417.221354	-122.00256	1.355114	-0.945757	22033.60088
415.495499	-206.923938	441.636162	-75.461834	1.355114	-0.182794	22239.60082
433.806605	-202.346161	416.458392	-81.565535	0.592151	-0.182794	22220.52675
423.88809	-174.879503	406.539876	-45.706287	0.592151	-0.945757	22211.3712
442.962158	-166.486913	428.665795	-70.121094	-0.170812	0.580169	22219.76379
433.806605	-145.123956	421.036168	-19.002591	-0.170812	0.580169	22199.16379
443.725121	-139.020254	418.74728	-2.980373	-0.933774	-0.945757	22202.21564
452.880674	-124.523962	413.406541	-11.372964	-0.170812	-1.70872	22219.00082
429.991791	-119.946186	396.621361	1.597403	-0.170812	0.580169	22201.45268
440.67327	-84.8499	389.754696	19.145546	-0.170812	-0.945757	22204.50453
431.517717	-87.138788	388.22877	29.064061	-1.696737	-0.182794	22189.24528
444.488083	-78.746198	384.413957	44.323316	-0.933774	-0.182794	22183.14158
439.910307	-69.590645	390.517659	63.397385	0.592151	-0.182794	22167.88232
436.858456	-48.227688	373.732478	79.419602	-0.933774	-0.945757	22186.19343
442.962158	-28.390657	314.221385	80.945528	-0.933774	-1.70872	22202.97861
438.384382	-12.36844	313.458422	107.649223	-0.170812	-0.945757	22191.53417
427.702903	8.994517	356.947298	143.508472	-0.170812	0.580169	22209.84527
435.332531	17.387107	349.317671	132.826994	-0.933774	0.580169	21966.46016
420.073276	21.964883	358.473224	148.849211	-0.933774	-0.945757	22207.55638
428.465866	41.038952	329.48064	161.056615	-0.933774	0.580169	22212.13416
424.651052	54.772281	326.428789	171.738093	-0.170812	-0.182794	22234.26008
412.443648	73.84635	312.695459	177.078832	1.355114	0.580169	22200.68972
405.576984	95.972269	311.169534	164.871429	-0.170812	-0.182794	22177.80084
407.102909	121.913002	304.302869	193.864013	0.592151	-0.182794	22223.5786
408.628835	111.231524	294.384354	149.612174	-0.170812	-0.182794	22203.74157
394.895506	129.542629	238.688074	135.878845	0.592151	0.580169	22204.50453
385.739953	146.32781	276.073248	217.515857	-0.170812	0.580169	22222.05268
384.97699	152.431511	270.732509	241.930665	-0.170812	-0.182794	22215.18601
377.347363	157.772251	264.628807	213.701044	-0.170812	0.580169	22221.28971
349.880704	164.638915	251.658441	251.849181	1.355114	0.580169	22232.73415
341.488114	192.105574	231.058447	229.723261	-0.933774	0.580169	22201.45268
352.169592	202.024089	208.932527	245.745479	-0.170812	-0.945757	22199.92676
346.828853	212.705568	162.3918	239.641777	-0.170812	-1.70872	22204.50453
327.754785	221.098158	161.628838	255.663994	-0.170812	-0.945757	22218.23786
347.591816	222.624083	129.584403	193.10105	-0.170812	-0.945757	22113.71197
324.702934	250.090742	154.762173	279.315839	-0.170812	-0.182794	22219.76379
324.702934	256.957406	151.710322	304.493609	-0.170812	-1.70872	22224.34156
316.310344	273.742587	135.688105	310.597311	-0.170812	-1.70872	22218.23786
314.784418	273.742587	120.42885	317.463976	-0.933774	-0.945757	22219.76379
314.784418	302.735171	88.384415	325.856566	-0.170812	0.580169	22227.39341
308.680716	315.705537	86.858489	298.389908	0.592151	-0.945757	22226.63045
291.895536	326.387015	76.177011	331.960268	0.592151	-0.945757	22247.99341
290.369611	330.201829	71.599235	341.115821	0.592151	0.580169	22249.51933
285.791834	340.883307	37.265911	339.589895	-0.170812	-0.182794	22225.86749
278.925169	363.77219	39.5548	340.352858	0.592151	2.106094	22237.31193
256.79925	350.03886	15.139992	336.538044	-0.933774	-0.945757	22233.49712
242.302958	357.668488	-0.882225	339.589895	-0.170812	-0.182794	22210.60823
230.858517	379.031444	-0.119263	361.715815	0.592151	0.580169	22223.5786
217.125188	376.742556	5.984439	365.530628	0.592151	0.580169	22231.20823
207.969635	383.609221	-39.030362	354.086187	0.592151	0.580169	22212.89712
182.791865	399.631438	-41.31925	340.352858	-0.933774	-1.70872	22222.81564
185.843716	401.157364	-112.274785	367.056554	-2.4597	-0.945757	22123.63048
162.954833	411.075879	-94.726642	355.612113	-0.933774	0.580169	22197.63787
147.695579	403.446252	-134.400704	340.352858	-0.170812	-0.945757	22199.92676
145.406691	420.994395	-109.222934	338.826933	0.592151	1.343131	22217.4749
133.199287	419.468469	-130.585891	334.249156	-0.933774	0.580169	22215.18601
130.147436	414.12773	-177.126618	325.856566	-0.170812	-0.182794	22210.60823
114.888181	433.964761	-163.393288	352.560262	0.592151	-0.182794	22228.91934
111.073367	430.149948	-135.92663	370.871368	0.592151	0.580169	22214.42305
90.473373	433.201799	-156.526624	373.160256	0.592151	-0.945757	22213.66009
82.080783	430.91291	-167.208102	368.582479	-0.170812	-0.945757	22225.10453
77.503007	430.91291	-155.000698	365.530628	1.355114	-0.182794	22248.75637
53.088199	433.201799	-183.23032	374.686181	1.355114	-0.182794	22235.02304
44.695609	438.542538	-199.252537	367.819517	-0.170812	-0.182794	22238.83786
34.014131	443.120314	-191.62291	374.686181	0.592151	-0.182794	22238.83786
24.858578	444.64624	-197.726612	369.345442	0.592151	-0.945757	22225.10453
-1.082155	427.861059	-248.082152	303.730647	-0.170812	-1.70872	22221.28971
0.443771	423.283283	-237.400674	351.797299	0.592151	-0.182794	22229.6823
-16.34141	432.438836	-225.19327	383.841734	-0.170812	-0.182794	22199.16379
-16.34141	429.386985	-217.563643	376.975069	-0.933774	-0.182794	22215.94897
-20.919186	437.779575	-247.319189	370.871368	-0.170812	-0.182794	22233.49712
-57.541397	413.364767	-255.71178	370.108405	-1.696737	-0.182794	6104.464858
-53.726584	412.601805	-297.67473	370.871368	-0.933774	-0.182794	19.074068
-78.904354	413.364767	-287.756214	358.663964	-0.933774	-0.945757	13.733329
-60.593248	406.498103	-290.045103	360.952852	-0.170812	-0.945757	11.444441
-100.267311	411.075879	-332.771016	350.271374	-0.170812	-0.945757	9.155553
-97.978423	398.868475	-315.222873	334.249156	-0.170812	0.580169	11.444441
-103.319162	404.209215	-353.37101	342.641746	0.592151	-0.182794	9.155553
-116.289528	405.73514	-334.296941	346.45656	-0.170812	-0.945757	8.39259
-132.311746	396.579587	-341.926569	344.167672	0.592151	0.580169	9.918516
-139.17841	398.105513	-345.741382	338.06397	-0.170812	-0.945757	8.39259
-146.808038	392.764774	-347.267308	333.486193	1.355114	0.580169	10.681478
-153.674702	394.290699	-324.378426	315.175088	0.592151	-0.182794	9.155553
-165.882106	382.846258	-348.793233	308.308423	1.355114	0.580169	7.629627
-188.770988	382.083295	-337.348792	312.123237	0.592151	1.343131	10.681478
-200.215429	367.587003	-390.756184	237.352889	0.592151	0.580169	17736.59475
-212.422833	354.616637	-358.711749	280.841765	1.355114	-0.182794	22164.06751
-241.415417	354.616637	-393.045072	283.893616	-0.170812	-0.945757	22180.85269
-233.022827	352.327748	-375.496929	255.663994	0.592151	-0.182794	22215.94897
-233.78579	358.43145	-364.052488	265.58251	-0.170812	0.580169	22216.71194
-252.859858	340.120345	-379.311743	238.878814	-0.933774	-0.945757	22199.16379
-268.119113	332.490717	-363.289525	229.723261	0.592151	1.343131	22217.4749
-262.015411	333.25368	-396.096923	228.197336	-1.696737	-1.70872	22198.40083
-266.593187	313.416649	-402.963588	205.308454	0.592151	-0.182794	22195.34898
-283.378368	314.942574	-394.570998	166.397354	-0.170812	-0.182794	22189.24528
-294.059846	313.416649	-384.652482	163.345503	-0.933774	-1.70872	22209.84527
-303.215399	307.312947	-403.72655	169.449205	-0.933774	-0.182794	22213.66009
-311.607989	296.631469	-406.778401	167.92328	-0.170812	-0.182794	22193.82305
-326.867244	290.527767	-404.489513	134.352919	-0.170812	-0.945757	22220.52675
-320.763542	273.742587	-405.252476	161.819578	-0.170812	-0.182794	22215.18601
-339.074647	251.616667	-386.178408	152.664025	-0.170812	1.343131	22224.34156
-350.519088	239.409263	-402.963588	135.878845	-0.170812	-0.182794	22215.18601
-353.570939	237.883338	-412.882103	93.915894	2.118077	-0.182794	22205.2675
-351.282051	218.80927	-420.511731	84.760341	0.592151	0.580169	22153.38603
-362.726492	205.07594	-383.889519	86.286267	0.592151	-0.182794	22244.17859
-375.696859	202.024089	-415.170992	67.975161	0.592151	-0.182794	22206.79342
-376.459821	195.920387	-387.704333	35.930726	0.592151	0.580169	22211.3712
-406.978331	182.187058	-434.24506	22.96036	0.592151	-0.182794	22195.34898
-404.689443	153.957437	-396.859886	26.775173	0.592151	-0.182794	22183.14158
-403.92648	147.853735	-410.593215	45.086279	-0.170812	-0.945757	22207.55638
-414.607958	134.120406	-362.526563	39.74554	-0.170812	-0.182794	22222.05268
-412.31907	118.098188	-354.133973	7.701105	0.592151	-0.945757	22189.24528
-417.659809	114.283375	-369.393227	13.041844	-0.933774	0.580169	22190.7712
-426.815362	90.63153	-379.311743	-0.691485	-0.933774	-0.182794	22190.7712
-425.289437	69.268573	-375.496929	-28.158144	-0.170812	0.580169	22155.67492
-442.83758	66.216722	-394.570998	-0.691485	-0.170812	-0.182794	22184.6675
-457.333872	52.483393	-322.8525	-25.106293	-0.933774	-0.945757	22188.48232
-459.62276	57.061169	-370.919153	-45.706287	0.592151	-0.945757	22198.40083
-461.911648	54.009318	-327.430277	-99.876641	-0.170812	-0.182794	22193.82305
-455.044983	26.54266	-361.000637	-111.321082	-0.170812	-0.182794	22151.8601
-449.704244	31.883399	-305.304357	-93.009976	-0.933774	-2.471682	9543.900876
-442.074617	22.727846	-306.830283	-86.906275	0.592151	1.343131	22168.64528
-452.756095	8.231554	-286.230289	-76.987759	0.592151	0.580169	22216.71194
-451.23017	-3.97585	-294.622879	-89.195163	0.592151	-1.70872	22227.39341
-441.311654	-36.783247	-289.28214	-117.424784	0.592151	1.343131	22186.95639
-437.49684	-19.998067	-280.88955	-149.469219	-0.170812	-2.471682	22202.97861
-442.074617	-43.649912	-271.733997	-149.469219	0.592151	0.580169	22226.63045
-444.363505	-58.146204	-262.578444	-162.439586	-0.170812	-0.182794	22193.82305
-449.704244	-77.220272	-255.71178	-157.098846	-0.933774	-0.182794	22195.34898
-435.207952	-87.901751	-246.556227	-193.721058	-0.170812	-0.182794	22227.39341
-438.259803	-99.346192	-242.741413	-212.032163	0.592151	-0.945757	22214.42305
-431.393139	-111.553596	-238.926599	-200.587722	-0.933774	0.580169	22224.34156
-423.000548	-126.049888	-214.511792	-215.846977	-0.170812	-0.182794	22230.44527
-446.652393	-133.679515	-232.059935	-210.506238	-0.170812	1.343131	22193.82305
-403.163517	-164.198024	-218.326605	-225.765493	-0.933774	1.343131	22203.74157
-428.341288	-162.672099	-243.504376	-244.839561	-0.170812	-0.945757	22214.42305
-407.741294	-175.642465	-196.963649	-254.758077	-0.933774	-0.182794	22201.45268
-401.637592	-198.531348	-241.215488	-281.461772	0.592151	-0.182794	22125.91937
-372.645008	-184.035056	-158.052549	-254.758077	1.355114	1.343131	22235.786
-396.296853	-222.946155	-146.608108	-285.276586	0.592151	1.343131	22218.23786
-362.726492	-218.368379	-156.526624	-296.721027	1.355114	1.343131	22222.05268
-359.674641	-231.338745	-143.556257	-292.906214	-0.170812	-0.182794	22229.6823
-344.415387	-249.649851	-126.771077	-289.854363	-0.933774	-0.182794	22220.52675
-342.126498	-252.701702	-113.037748	-289.0914	-0.170812	-2.471682	22238.83786
-347.467237	-257.279478	-104.645158	-322.66176	0.592151	1.343131	22247.23045
-329.919095	-279.405398	-97.01553	-336.39509	0.592151	0.580169	22237.31193
-309.319101	-279.405398	-68.022946	-343.261754	-0.170812	-0.182794	22228.91934
-310.082063	-303.820205	-65.734058	-341.735829	0.592151	0.580169	22234.26008
-306.26725	-296.190578	-77.178499	-369.202487	-0.170812	-0.945757	22219.00082
-293.296883	-316.790572	-66.497021	-372.254338	-0.170812	-0.945757	22214.42305
-275.74874	-335.101677	-19.956294	-363.861748	-0.170812	-0.945757	22225.86749
-265.830225	-335.101677	-18.430368	-373.780264	-0.170812	-0.182794	22228.15638
-252.096895	-345.783156	0.6437	-355.469158	-0.170812	-0.182794	22215.18601
-254.385784	-365.620187	-4.697039	-372.254338	-1.696737	-0.945757	22205.2675
-223.867274	-364.094261	4.458514	-366.150636	-0.170812	0.580169	22161.77862
-233.022827	-391.56092	-4.697039	-376.069152	-0.933774	-0.182794	22190.7712
-204.793206	-380.879442	12.851104	-386.75063	-0.933774	-1.70872	22208.31935
-191.059876	-401.479436	26.584433	-423.372842	-0.933774	-0.182794	22219.00082
-184.193212	-428.183131	62.443682	-414.217289	-0.170812	0.580169	22207.55638
-170.459883	-422.079429	31.925172	-455.417276	-0.170812	0.580169	22221.28971
-133.074708	-425.13128	61.680719	-469.913568	-0.170812	-0.182794	22230.44527
-126.208044	-424.368318	79.991825	-389.039518	-0.170812	-0.182794	22206.03046
-110.185826	-428.946094	115.088111	-393.617295	0.592151	-0.945757	22221.28971
-95.689534	-422.842392	137.976993	-381.409891	0.592151	-0.945757	22250.2823
-74.326578	-438.86461	149.421434	-385.987667	1.355114	-0.182794	22236.54897
-81.956205	-457.175715	159.339949	-380.646928	0.592151	-0.945757	22238.83786
-39.993255	-462.516455	151.710322	-391.328407	0.592151	-1.70872	22241.12674
-40.756217	-456.412753	166.969577	-391.328407	2.118077	0.580169	22227.39341
-30.837702	-463.279417	190.621422	-376.832115	1.355114	0.580169	22223.5786
-21.682149	-470.909045	220.376968	-376.069152	-0.933774	-0.945757	22226.63045
-8.711782	-478.538672	221.902894	-366.150636	-0.170812	-0.945757	22215.94897
1.206733	-473.197933	204.354751	-385.987667	-0.933774	1.343131	22145.7564
25.621541	-464.04238	248.60659	-360.046934	-0.933774	-1.70872	22228.91934
25.621541	-482.353486	248.60659	-336.39509	-0.933774	-0.945757	22222.81564
45.458572	-475.486821	271.495472	-360.046934	-0.170812	-0.182794	22198.40083
63.006715	-464.04238	242.502888	-363.098785	-0.933774	-0.945757	22209.08231
91.236336	-487.694225	284.465838	-369.96545	-0.170812	-0.182794	22198.40083
87.421523	-477.775709	276.836211	-370.728413	-0.933774	-1.70872	22205.2675
95.05115	-472.43497	298.96213	-369.202487	-0.933774	-0.182794	22224.34156
130.147436	-464.04238	290.56954	-350.891382	-0.170812	-0.945757	22231.20823
130.910399	-468.620156	311.169534	-351.654344	-0.170812	-0.182794	22217.4749
146.169653	-461.753492	319.562124	-355.469158	-0.170812	-0.182794	22225.10453
151.510392	-470.146082	311.932497	-331.817313	0.592151	0.580169	22229.6823
175.9252	-461.753492	335.584342	-315.795096	-1.696737	-0.945757	22212.13416
198.814082	-444.968312	355.421373	-299.009915	1.355114	-0.182794	22240.36378
205.680747	-449.546088	359.236186	-305.87658	0.592151	-0.182794	22245.70452
215.599262	-434.286833	376.784329	-278.409922	0.592151	-0.182794	22207.55638
243.065921	-427.420169	363.051	-288.328437	0.592151	-0.182794	22226.63045
233.910368	-415.212765	350.080634	-308.165468	0.592151	0.580169	22085.48235
256.79925	-406.820175	395.858398	-285.276586	0.592151	0.580169	22188.48232
246.880735	-408.3461	385.176919	-295.195102	-0.933774	-0.945757	22211.3712
271.295542	-391.56092	405.013951	-264.676592	-0.170812	-0.182794	22226.63045
268.243691	-393.849808	395.095435	-266.202518	0.592151	0.580169	22207.55638
297.236275	-386.983144	394.332472	-266.202518	-1.696737	-0.182794	22192.29713
297.236275	-381.642404	405.776913	-248.654375	-0.170812	1.343131	22207.55638
306.391828	-383.931293	401.199137	-222.713642	-0.933774	-0.182794	22192.29713
307.917753	-375.538703	415.695429	-212.032163	0.592151	0.580169	22167.88232
326.991822	-364.094261	421.036168	-215.846977	-0.933774	-0.945757	22212.89712
333.858487	-335.101677	417.984317	-189.143281	-0.170812	-0.182794	22206.03046
345.302928	-335.86464	424.850982	-159.387735	0.592151	0.580169	22214.42305
362.851071	-309.160944	412.643578	-176.172915	-0.170812	-0.945757	22211.3712
373.532549	-316.790572	420.273205	-157.098846	-0.933774	-0.945757	22222.05268
388.028841	-287.035025	427.13987	-150.995144	0.592151	0.580169	22218.23786
394.895506	-286.272062	390.517659	-167.780325	-0.170812	-0.182794	22198.40083
400.999207	-262.620217	443.162087	-130.395151	1.355114	1.343131	22237.31193
396.421431	-251.938739	435.53246	-103.691455	0.592151	1.343131	22128.97122
404.051058	-267.960957	399.673211	-94.535902	0.592151	1.343131	22236.54897
381.925139	-218.368379	439.347274	-83.854424	0.592151	-0.182794	22231.20823
417.784388	-209.975789	459.947268	-86.143312	0.592151	-0.182794	22214.42305
413.969574	-209.212826	424.850982	-80.03961	-0.170812	-0.945757	22215.18601
428.465866	-202.346161	429.428758	-68.595169	-0.933774	-0.182794	22174.74899
440.67327	-184.798018	437.058386	-60.965542	-0.170812	-0.182794	22197.63787
433.806605	-165.72395	426.376907	-43.417399	-0.170812	1.343131	22212.13416
436.095493	-144.360993	392.043584	-35.024808	0.592151	1.343131	22201.45268
438.384382	-138.257291	423.325056	-5.269262	-0.933774	-0.945757	22204.50453
433.806605	-113.842484	392.043584	-6.032224	-2.4597	-0.182794	22193.06009
448.302897	-116.894335	392.806547	3.123328	-0.170812	0.580169	22195.34898
430.754754	-84.086937	392.806547	6.938142	-1.696737	-0.945757	22172.4601
437.621419	-87.138788	391.280621	26.775173	0.592151	0.580169	22187.71935
433.043642	-55.857316	402.725062	42.034428	-0.170812	0.580169	22203.74157
433.043642	-37.54621	389.754696	85.523304	-0.170812	-0.945757	22172.4601
435.332531	-29.15362	382.888031	102.308484	-0.170812	-0.945757	22196.11194
414.732537	-19.998067	309.643609	87.049229	-0.170812	-0.945757	21877.19352
443.725121	-31.442508	308.117683	129.01218	-0.170812	-0.182794	22207.55638
417.021425	-3.212887	356.184335	132.826994	-0.170812	-0.182794	22207.55638
435.332531	30.357474	353.895447	155.715876	0.592151	-0.182794	22240.36378
426.93994	34.172287	327.954714	151.901062	0.592151	0.580169	22212.13416
421.599201	51.72043	332.532491	160.293652	-0.170812	0.580169	22195.34898
403.288096	74.609312	339.399155	177.841795	0.592151	-0.182794	22226.63045
394.895506	66.979685	330.243602	170.212168	-0.933774	-0.945757	22206.79342
392.606617	87.579679	289.043615	167.160317	-0.170812	-0.182794	22186.95639
388.791804	103.601896	314.984348	198.441789	-0.170812	-0.945757	22216.71194
388.791804	117.335226	288.280652	212.938081	0.592151	0.580169	22225.10453
383.451064	134.883368	304.302869	212.938081	-0.170812	-0.182794	22219.76379
385.739953	153.194474	253.947329	204.545491	-0.170812	0.580169	22228.91934
370.480698	150.142623	268.443621	206.071416	-0.933774	-0.182794	22205.2675
360.562182	166.164841	258.525105	238.115851	-0.933774	-0.182794	22198.40083
352.932555	187.527797	236.399186	232.775112	-0.933774	0.580169	22206.03046
346.828853	195.920387	208.932527	228.197336	-0.170812	-1.70872	22218.23786
354.45848	218.80927	195.962161	225.145485	-0.170812	-0.182794	22137.36381
347.591816	218.046307	170.021428	266.345473	-0.933774	-0.945757	22222.05268
342.251077	224.912971	186.806608	286.182504	1.355114	0.580169	22234.26008
326.228859	248.564816	180.702906	290.76028	-1.696737	-0.945757	22214.42305
330.806636	254.668518	173.836241	302.204721	-0.170812	-1.70872	22221.28971
318.599232	251.616667	150.184397	289.234355	-0.933774	1.343131	22225.10453
313.258493	293.579618	129.584403	300.678796	-0.170812	-0.945757	22229.6823
310.206642	295.868506	115.088111	312.123237	1.355114	-0.182794	22247.99341
304.10294	307.312947	107.458483	315.175088	0.592151	-0.182794	22249.51933
300.288126	325.624053	51.762203	328.908417	1.355114	0.580169	22223.5786
288.080722	321.046276	92.962191	322.804715	-0.170812	-0.182794	22232.73415
288.080722	323.335164	38.028874	335.012119	0.592151	-0.182794	22232.73415
276.636281	343.935158	52.525166	338.826933	-0.170812	-2.471682	22209.84527
259.088138	353.090711	38.791837	342.641746	-0.170812	-0.945757	22222.81564
249.932585	360.720339	14.377029	365.530628	-0.170812	-0.945757	22229.6823
239.251107	381.320332	16.665918	335.012119	-0.170812	-0.182794	22212.89712
222.465927	369.875891	-10.037778	364.004703	-0.933774	-0.945757	22220.52675
212.547411	379.794407	-31.400735	351.797299	-0.933774	-0.945757	22162.54158
198.814082	389.712923	-65.734058	369.345442	0.592151	0.580169	22202.21564
182.028902	396.579587	-77.941462	363.24174	-0.170812	0.580169	22202.21564
155.325206	406.498103	-103.882195	364.004703	-1.696737	-0.182794	22213.66009
154.562243	408.024028	-113.80071	367.056554	-1.696737	-0.945757	22218.23786
140.828914	420.994395	-139.741443	353.323225	-0.170812	-2.471682	22207.55638
153.036318	411.075879	-136.689593	360.189889	-0.170812	-0.945757	22228.91934
137.0141	427.861059	-150.422922	360.189889	-0.170812	-0.945757	22216.71194
107.258554	421.757358	-132.111816	360.952852	-0.170812	-0.945757	22215.18601
113.362256	426.335134	-125.245151	373.923219	-0.933774	-1.70872	22227.39341
104.969665	439.3055	-123.719226	376.212107	-0.170812	1.343131	22252.57118
95.814113	429.386985	-147.371071	373.160256	0.592151	-0.182794	22235.786
83.606709	434.727724	-177.126618	360.952852	0.592151	-0.182794	22237.31193
70.636342	449.224016	-160.341437	380.02692	-0.170812	0.580169	22240.36378
52.325237	445.409202	-187.808096	367.819517	-0.170812	-0.945757	22224.34156
27.147466	430.149948	-254.185854	361.715815	-0.170812	-0.945757	22220.52675
19.517839	433.201799	-198.489574	376.975069	-0.933774	-0.182794	22230.44527
16.465988	437.016612	-214.511792	356.375076	-0.170812	-0.945757	22196.11194
5.021547	429.386985	-217.563643	367.819517	0.592151	-0.182794	22216.71194
-11.000671	419.468469	-234.348823	369.345442	0.592151	-0.945757	22231.97119
-27.022888	424.046246	-250.37104	340.352858	-1.696737	-0.182794	22191.53417
-20.156223	422.52032	-245.793264	363.24174	-0.933774	-0.945757	22205.2675
-35.415478	403.446252	-239.689562	372.397293	-0.170812	0.580169	22207.55638
-66.69695	404.972177	-268.682146	367.819517	-0.170812	0.580169	402.081362
-52.963621	401.920326	-296.148805	357.138038	-0.933774	-0.182794	14.496292
-74.326578	418.705507	-303.778432	354.086187	-0.170812	-0.945757	9.918516
-77.378429	416.416618	-293.859916	348.745448	-0.933774	-0.945757	11.444441
-88.82287	400.394401	-309.882134	355.612113	-0.170812	-1.70872	9.918516
-96.452497	413.364767	-299.200656	376.212107	0.592151	-0.945757	10.681478
-107.133975	392.001811	-332.771016	357.901001	-0.933774	-0.945757	9.918516
-134.600634	417.179581	-328.956202	336.538044	1.355114	-0.945757	7.629627
-120.104342	391.238848	-338.111755	346.45656	0.592151	-0.945757	11.444441
-148.333963	386.661072	-337.348792	343.404709	1.355114	0.580169	9.155553
-159.778404	383.609221	-350.319159	319.752864	0.592151	-0.182794	7.629627
-182.667286	379.794407	-363.289525	297.626945	0.592151	-0.182794	10.681478
-175.800622	385.898109	-367.104339	299.915833	0.592151	-0.182794	7.629627
-209.370982	365.298115	-332.771016	290.76028	-0.170812	-0.182794	9.155553
-202.504317	369.875891	-352.608047	283.130653	0.592151	0.580169	22090.06012
-213.185796	373.690705	-354.896935	282.36769	-0.170812	1.343131	22204.50453
-239.889492	372.16478	-385.415445	244.219553	0.592151	-0.182794	22168.64528
-249.808007	362.246264	-380.074706	244.982516	-0.170812	-0.182794	22210.60823
-252.859858	337.831456	-370.15619	231.249187	-0.933774	0.580169	22198.40083
-264.304299	346.224047	-438.822836	200.730677	0.592151	1.343131	22196.11194
-271.170964	334.779606	-374.733966	234.301038	-0.933774	-0.945757	22195.34898
-269.645038	318.757388	-388.467296	206.071416	-0.170812	-0.182794	22209.84527
-268.119113	334.779606	-388.467296	197.678826	-0.170812	-0.182794	22212.13416
-276.511703	311.890723	-373.971004	202.256603	-0.170812	-0.945757	22193.06009
-291.007995	305.787022	-398.385811	185.471423	0.592151	0.580169	22224.34156
-307.793175	298.157394	-406.015439	193.10105	0.592151	-0.945757	22213.66009
-320.763542	278.320363	-412.882103	167.92328	0.592151	-0.182794	22212.89712
-309.319101	269.16481	-422.800619	155.715876	-0.170812	-0.182794	22212.89712
-336.785759	280.609251	-446.452464	106.123298	0.592151	0.580169	22190.00824
-335.259834	243.224077	-417.45988	92.389969	0.592151	0.580169	22168.64528
-348.993163	230.253711	-379.311743	114.515888	-0.170812	-0.182794	22242.65267
-352.807977	227.964822	-380.837668	116.041813	-0.170812	-1.70872	22211.3712
-355.859828	224.912971	-384.652482	102.308484	-0.170812	0.580169	22216.71194
-384.089449	223.387046	-422.037656	52.715906	0.592151	-0.182794	22197.63787
-362.726492	202.024089	-416.696917	44.323316	-0.170812	-0.945757	22187.71935
-387.1413	179.89817	-397.622849	57.293683	-0.170812	-0.945757	22206.03046
-386.378337	170.742617	-419.748768	35.167763	0.592151	0.580169	22219.00082
-391.719076	153.194474	-400.6747	44.323316	-0.170812	-0.182794	22192.29713
-401.637592	141.750033	-397.622849	16.093695	-0.933774	-0.945757	22183.90454
-405.452406	135.646331	-372.445078	17.61962	0.592151	0.580169	22191.53417
-412.31907	118.861151	-378.54878	-9.084075	0.592151	0.580169	22168.64528
-425.289437	106.653747	-366.341376	6.938142	0.592151	-0.945757	22192.29713
-427.578325	104.364859	-380.074706	-8.321113	-0.170812	1.343131	22198.40083
-440.548691	80.713014	-358.711749	-8.321113	0.592151	0.580169	22202.21564
-434.44499	72.320424	-364.052488	-11.372964	-0.170812	-0.182794	22197.63787
-453.519058	67.742648	-368.630265	-41.12851	0.592151	0.580169	22135.07492
-440.548691	54.009318	-337.348792	-60.202579	1.355114	-0.182794	22135.83789
-442.074617	55.535244	-332.008053	-57.150728	0.592151	-0.945757	22203.74157
-442.074617	29.594511	-301.489544	-75.461834	0.592151	-0.945757	22222.05268
-440.548691	30.357474	-308.356208	-93.772939	1.355114	-0.945757	22227.39341
-460.385723	5.179703	-354.896935	-142.602554	0.592151	-0.945757	22191.53417
-455.807946	6.705629	-285.467326	-96.061827	1.355114	-0.182794	22214.42305
-441.311654	-7.790663	-319.800649	-120.476635	-0.170812	-0.182794	22229.6823
-437.49684	-35.257322	-286.993252	-134.972927	-0.933774	-1.70872	22200.68972
-460.385723	-49.753614	-263.341407	-145.654405	-0.170812	-0.945757	22201.45268
-440.548691	-44.412875	-290.045103	-147.943294	-0.170812	-0.945757	22225.10453
-439.022766	-63.486943	-265.630295	-154.046995	0.592151	0.580169	22216.71194
-445.126468	-67.301757	-270.971034	-184.565505	0.592151	0.580169	22224.34156
-443.600542	-91.716564	-250.37104	-186.09143	-0.170812	-0.182794	22231.97119
-431.393139	-115.368409	-248.082152	-196.772909	-0.170812	1.343131	22196.11194
-427.578325	-117.657297	-265.630295	-233.39512	-1.696737	-0.182794	22201.45268
-432.919064	-132.916552	-260.289556	-244.839561	0.592151	0.580169	22218.23786
-416.133884	-135.968403	-229.771046	-227.291418	-0.933774	-1.70872	22200.68972
-419.185735	-152.753583	-209.171053	-257.809928	0.592151	-0.182794	22151.8601
-404.689443	-187.086907	-195.437723	-237.972896	-0.933774	-0.945757	22232.73415
-405.452406	-172.590615	-182.467357	-263.150667	-0.170812	0.580169	22214.42305
-380.274635	-194.716534	-177.126618	-257.809928	-0.933774	-0.182794	22219.00082
-387.904263	-206.160975	-167.971065	-269.254369	-0.933774	-0.182794	22227.39341
-359.674641	-213.02764	-143.556257	-283.750661	0.592151	-0.945757	22213.66009
-361.200567	-232.101708	-146.608108	-300.535841	0.592151	-0.182794	22241.12674
-360.437604	-227.523932	-135.92663	-307.402506	0.592151	0.580169	22246.46748
-348.993163	-245.835037	-113.80071	-286.039549	0.592151	-0.182794	22234.26008
-332.207983	-258.042441	-99.304418	-305.87658	-0.170812	-0.182794	22228.91934
-333.733908	-270.249845	-106.171083	-310.454356	0.592151	0.580169	22235.02304
-339.83761	-275.590584	-96.252567	-335.632127	-0.933774	-1.70872	22215.18601
-327.630206	-287.035025	-61.156282	-313.506207	-0.933774	-0.182794	22215.18601
-311.607989	-296.190578	-47.422952	-351.654344	-0.170812	-0.182794	22227.39341
-291.007995	-307.635019	-55.05258	-347.076568	0.592151	0.580169	22228.15638
-285.667256	-317.553535	-34.452586	-356.232121	-0.170812	0.580169	22219.76379
-278.037628	-335.101677	-27.585921	-373.780264	-0.933774	-0.182794	22206.79342
-252.859858	-344.25723	-61.156282	-391.328407	-0.170812	-0.182794	22142.70455
-255.148746	-341.205379	-98.541456	-419.558028	0.592151	-0.182794	22193.06009
-232.259864	-355.701671	-7.74889	-395.906183	-0.170812	-0.182794	22214.42305
-220.815423	-377.827591	15.139992	-371.491375	-0.933774	-0.182794	22219.00082
-209.370982	-380.879442	15.139992	-373.780264	-0.170812	-0.182794	22211.3712
-197.926541	-381.642404	25.058508	-391.328407	-0.933774	-0.945757	22222.05268
-177.326547	-410.634988	23.532582	-424.135804	-0.933774	-0.945757	22221.28971
-170.459883	-411.397951	57.865905	-405.061736	-0.933774	-0.182794	22199.92676
-158.252479	-415.212765	70.836272	-431.002469	-0.170812	-0.182794	22217.4749
-136.126559	-415.212765	96.777005	-378.35804	1.355114	-0.182794	22254.09711
-114.763603	-414.449802	124.243663	-405.824699	-0.933774	-0.182794	22233.49712
-97.21546	-404.531287	126.532552	-402.772848	1.355114	0.580169	22240.36378
-74.326578	-425.894243	122.717738	-403.53581	-0.170812	-0.182794	22241.12674
-91.111758	-441.153498	137.976993	-401.246922	1.355114	1.343131	22227.39341
-50.674733	-463.279417	150.947359	-415.743214	0.592151	-0.182794	22223.5786
-74.326578	-460.227566	163.154763	-424.898767	-0.170812	-2.471682	22228.15638
-41.51918	-451.834976	162.3918	-402.772848	-0.170812	-0.182794	22213.66009
-27.022888	-467.094231	192.91031	-410.402475	-0.933774	0.580169	22160.25269
-10.237708	-479.301635	213.510304	-363.098785	1.355114	0.580169	22230.44527
-3.371043	-476.249784	228.006596	-365.387674	-0.933774	-0.182794	22225.10453
17.991913	-472.43497	237.162149	-364.624711	-0.170812	0.580169	22199.92676
11.125249	-473.960896	237.162149	-373.780264	-0.933774	-0.945757	22206.79342
52.325237	-482.353486	254.710291	-401.246922	-0.170812	-0.945757	22208.31935
60.717827	-483.879411	262.339919	-377.595077	-0.933774	-0.182794	22206.79342
63.769678	-472.43497	282.17695	-350.891382	-0.933774	-0.945757	22225.86749
85.895597	-464.04238	281.413987	-361.57286	-0.170812	1.343131	22227.39341
106.495591	-469.383119	290.56954	-361.57286	0.592151	-0.945757	22217.4749
112.599293	-458.701641	314.221385	-356.995083	0.592151	1.343131	22227.39341
130.147436	-473.197933	311.169534	-336.39509	-0.933774	-0.945757	22228.15638
133.962249	-467.857194	327.954714	-337.158052	-0.170812	-0.945757	22212.89712
160.665945	-462.516455	313.458422	-348.602493	0.592151	-0.945757	22239.60082
176.688163	-460.990529	313.458422	-320.372872	0.592151	0.580169	22244.94156
167.53261	-449.546088	333.295453	-315.032133	-0.170812	-1.70872	22195.34898
198.814082	-443.442386	309.643609	-349.365456	0.592151	0.580169	22230.44527
205.680747	-428.946094	343.976932	-312.743245	-0.933774	-0.945757	22093.87494
227.043703	-428.183131	356.947298	-305.113617	0.592151	-0.945757	22202.21564
233.147405	-418.264616	357.710261	-295.195102	-0.170812	-0.945757	22215.94897
246.880735	-412.160914	386.702845	-280.69881	-0.933774	-2.471682	22226.63045
256.036287	-403.768324	377.547292	-273.069182	0.592151	0.580169	22213.66009
265.954803	-412.923877	394.332472	-281.461772	-0.170812	0.580169	22199.16379
258.325176	-404.531287	398.147286	-273.069182	-0.933774	-0.182794	22205.2675
278.162207	-393.086845	386.702845	-260.861779	-0.170812	-0.182794	22199.16379
301.051089	-380.879442	331.769528	-316.558058	0.592151	-0.945757	22150.33418
301.051089	-382.405367	375.258404	-295.195102	-0.933774	-0.945757	22212.89712
318.599232	-367.146112	405.776913	-230.343269	-0.933774	-0.945757	22207.55638
330.043673	-354.938709	417.984317	-207.454387	-0.170812	-0.945757	22216.71194
347.591816	-348.072044	424.850982	-199.061797	0.592151	0.580169	22221.28971
344.539965	-332.049827	423.325056	-170.832176	-0.170812	-0.182794	22219.76379
361.325145	-328.235013	440.873199	-147.943294	0.592151	-0.182794	22220.52675
375.821437	-309.923907	433.243572	-153.284033	0.592151	-0.182794	22194.58602
378.110325	-292.375764	419.510243	-139.550703	1.355114	-0.182794	22240.36378
404.814021	-281.694286	406.539876	-162.439586	-0.170812	-0.182794	22045.04532
377.347363	-260.331329	456.132454	-119.713672	0.592151	-0.182794	22238.07489
414.732537	-264.909106	430.954684	-102.165529	1.355114	-0.182794	22224.34156
396.421431	-250.412814	413.406541	-112.084045	0.592151	0.580169	22215.18601
409.391798	-234.390596	445.450976	-94.535902	-0.170812	-0.182794	22219.00082
425.414015	-222.946155	425.613945	-98.350716	-0.170812	0.580169	22198.40083
423.88809	-229.049857	429.428758	-78.513684	-0.933774	0.580169	22199.16379
399.473282	-192.427646	430.191721	-61.728504	-0.170812	1.343131	22215.18601
432.28068	-190.90172	430.954684	-79.276647	-0.933774	-0.945757	22200.68972
427.702903	-176.405428	418.74728	-47.232212	-0.933774	-0.945757	22198.40083
433.043642	-158.094323	424.088019	-31.972957	-0.933774	-0.945757	22185.43046
431.517717	-139.020254	436.295423	-28.921107	-0.170812	0.580169	22184.6675
430.754754	-126.049888	379.83618	-37.313697	-0.170812	-0.182794	22169.40825
439.910307	-123.760999	383.650994	-22.054442	-0.933774	0.580169	22187.71935
442.962158	-98.583229	388.22877	12.278881	0.592151	0.580169	22212.13416
443.725121	-74.931384	398.147286	45.849242	1.355114	0.580169	22188.48232
439.147344	-68.06472	405.776913	44.323316	0.592151	0.580169	22206.03046
426.176978	-65.012869	380.599143	50.427018	-0.170812	0.580169	21927.54906
436.858456	-56.620279	374.495441	88.575155	-0.170812	-0.182794	22213.66009
423.88809	-31.442508	347.028783	98.493671	-0.933774	-1.70872	22202.97861
443.725121	-6.264738	349.317671	126.723292	1.355114	-0.945757	22231.20823
432.28068	-0.161036	361.525075	124.434404	1.355114	1.343131	22194.58602
427.702903	31.883399	301.251018	95.44182	0.592151	-0.182794	22173.98602
442.962158	41.801915	376.021367	151.138099	-0.170812	-0.945757	22225.86749
426.176978	36.461175	354.65841	135.878845	0.592151	0.580169	22212.13416
417.784388	57.061169	334.058416	174.789944	-0.170812	-0.182794	22206.79342
402.525133	70.794499	337.110267	173.264019	-0.933774	-0.182794	22220.52675
388.791804	91.394492	307.35472	192.338087	-0.933774	-0.182794	22221.28971
390.317729	107.41671	296.673242	177.841795	-0.170812	0.580169	22220.52675
397.947356	118.861151	295.147317	205.308454	-0.170812	-0.182794	22227.39341
383.451064	120.387076	307.35472	199.204752	-0.933774	-0.945757	22205.2675
381.925139	140.224108	281.413987	201.49364	-0.170812	0.580169	22203.74157
387.265878	147.090772	245.554739	205.308454	1.355114	1.343131	22206.79342
365.139959	147.090772	230.295484	218.27882	-0.933774	-0.182794	22217.4749
376.5844	184.475946	147.895508	169.449205	-0.170812	-0.945757	22116.00086
360.562182	192.105574	216.562155	232.775112	1.355114	-0.182794	22224.34156
343.777002	202.024089	227.243633	261.767696	0.592151	-0.182794	22231.97119
347.591816	212.705568	210.458453	261.004733	-0.933774	-0.945757	22215.18601
351.40663	215.757419	199.014012	281.604727	0.592151	-0.182794	22224.34156
345.302928	219.572232	161.628838	272.449175	-0.170812	-1.70872	22225.10453
326.228859	260.77222	159.339949	305.256572	-0.170812	-1.70872	22231.97119
330.043673	264.587034	147.895508	293.049168	0.592151	-0.182794	22245.70452
327.754785	273.742587	116.614036	312.8862	1.355114	0.580169	22247.23045
312.49553	280.609251	91.436266	306.019535	0.592151	0.580169	22222.81564
288.843685	291.29073	69.310346	289.234355	-0.170812	-0.182794	22232.73415
294.947387	307.312947	76.939974	299.915833	0.592151	-0.182794	22231.20823
289.606648	324.098127	80.754787	323.567678	-0.170812	-0.182794	22210.60823
288.080722	322.572202	67.021458	334.249156	0.592151	-0.182794	22222.05268
282.739983	337.831456	29.636284	343.404709	-0.933774	-0.945757	22229.6823
272.058505	363.009227	54.814054	339.589895	-0.170812	-0.945757	22210.60823
246.880735	357.668488	15.902955	340.352858	-0.170812	-0.182794	22217.4749
245.354809	359.957376	-3.171114	346.45656	-0.933774	-0.182794	22069.46013
220.177039	376.742556	-1.645188	332.723231	-1.696737	-0.182794	22198.40083
212.547411	368.349966	-19.956294	337.301007	-1.696737	-1.70872	22197.63787
211.021486	369.875891	-71.83776	316.701013	-0.170812	-0.945757	22213.66009
188.895567	401.157364	-73.363685	309.071386	-0.170812	-0.182794	22220.52675
184.31779	395.816624	-71.83776	365.530628	-0.933774	0.580169	22212.89712
169.821498	412.601805	-80.993313	374.686181	0.592151	0.580169	22228.15638
146.932616	413.364767	-103.119232	370.871368	-0.170812	-0.182794	22223.5786
136.251138	430.91291	-132.111816	383.841734	-0.170812	0.580169	22217.4749
140.065951	429.386985	-144.31922	373.923219	0.592151	-0.945757	22237.31193
135.488175	438.542538	-122.956263	379.263958	-0.170812	-1.70872	22247.99341
120.991883	433.964761	-128.297002	373.160256	0.592151	0.580169	22236.54897
111.073367	429.386985	-151.948847	369.345442	0.592151	-0.945757	22241.12674
97.340038	443.883277	-145.845145	375.449144	0.592151	-0.182794	22242.65267
70.636342	439.3055	-162.630326	357.901001	-0.170812	-0.182794	22222.81564
66.821529	430.149948	-218.326605	313.649162	1.355114	0.580169	22223.5786
64.53264	421.757358	-174.074767	376.212107	-0.170812	-0.182794	22229.6823
55.377088	439.3055	-215.274754	360.189889	-0.170812	-0.945757	22190.7712
24.858578	424.809208	-195.437723	372.397293	-0.933774	-0.945757	22215.18601
22.56969	428.624022	-231.296972	391.471361	0.592151	-0.945757	22233.49712
-1.845118	422.52032	-214.511792	367.056554	-1.696737	0.580169	22193.82305
-5.659931	427.098097	-222.141419	364.004703	-0.170812	-0.182794	22209.84527
-19.393261	431.675873	-235.874748	362.478777	-0.933774	-0.945757	22199.92676
-3.371043	421.757358	-263.341407	357.138038	-0.933774	-0.945757	22199.92676
-48.385845	417.942544	-283.178438	335.012119	-0.170812	-0.182794	22212.89712
-49.91177	430.149948	-284.704364	331.960268	-0.170812	-0.945757	22229.6823
-50.674733	417.942544	-256.474742	371.63433	-0.170812	0.580169	92.318491
-65.171025	413.364767	-277.074736	370.108405	-0.933774	-0.945757	15.259255
-74.326578	414.12773	-293.096954	360.952852	0.592151	0.580169	11.444441
-86.533981	408.024028	-296.911767	373.160256	-0.170812	-0.182794	12.970367
-97.978423	425.572171	-300.726581	379.263958	0.592151	-0.945757	9.918516
-92.637683	404.209215	-293.096954	355.612113	0.592151	-0.182794	9.155553
-123.156193	417.179581	-356.422861	352.560262	0.592151	0.580169	10.681478
-128.496932	389.712923	-332.771016	325.856566	0.592151	-0.182794	9.155553
-117.815454	400.394401	-386.94137	314.412125	-0.170812	-0.182794	9.155553
-149.859889	401.920326	-357.185824	311.360274	-0.170812	0.580169	10.681478
-153.674702	379.031444	-339.637681	316.701013	-0.170812	-0.182794	8.39259
-173.511733	388.186997	-332.008053	313.649162	-0.933774	-0.945757	10.681478
-189.533951	366.82404	-354.133973	296.863982	-0.170812	-0.182794	9.918516
-188.008025	385.898109	-353.37101	286.182504	-0.933774	-0.945757	21886.34907
-223.104311	356.142562	-367.867302	298.389908	-0.170812	-0.182794	22196.11194
-220.815423	359.194413	-361.000637	273.212137	-0.933774	-0.182794	22191.53417
-229.970976	359.194413	-373.208041	252.612143	-0.170812	0.580169	22185.43046
-245.230231	353.853674	-422.037656	222.856597	-0.170812	-0.182794	22190.7712
-255.148746	351.564786	-402.200625	238.115851	-0.170812	-0.945757	22208.31935
-251.333933	339.357382	-389.230258	206.071416	-0.933774	-0.945757	22209.84527
-253.622821	331.727755	-406.015439	200.730677	0.592151	-0.945757	22201.45268
-272.696889	338.594419	-389.230258	208.360305	-0.170812	-1.70872	22223.5786
-286.430219	318.757388	-391.519147	205.308454	0.592151	0.580169	22213.66009
-290.245032	315.705537	-375.496929	189.286236	-0.170812	-0.182794	22215.18601
-300.926511	308.838872	-405.252476	195.389938	0.592151	1.343131	22219.00082
-317.711691	302.735171	-414.408029	169.449205	0.592151	0.580169	22192.29713
-306.26725	293.579618	-413.645066	174.026981	0.592151	0.580169	22154.91195
-316.948728	276.031475	-379.311743	180.130683	1.355114	-0.182794	22241.12674
-339.83761	251.616667	-413.645066	138.167733	0.592151	-0.945757	22207.55638
-350.519088	250.853704	-395.33396	145.79736	-0.170812	-0.182794	22202.97861
-374.933896	237.883338	-406.015439	87.049229	-0.170812	-0.945757	22186.19343
-377.985747	211.942605	-371.682116	107.649223	0.592151	-0.945757	22192.29713
-361.200567	203.550015	-386.178408	95.44182	-0.170812	-0.182794	22212.13416
-370.35612	202.787052	-380.837668	77.130714	0.592151	-0.182794	22222.05268
-384.852412	183.712984	-382.363594	64.92331	-0.170812	-0.945757	22199.16379
-405.452406	160.824102	-394.570998	32.878875	-1.696737	-2.471682	22186.19343
-409.267219	168.453729	-423.563582	41.271465	-0.170812	1.343131	22186.19343
-416.896847	163.11299	-389.230258	29.064061	-0.170812	-0.945757	22144.99344
-432.156101	149.37966	-404.489513	35.930726	0.592151	-0.182794	22183.90454
-440.548691	147.853735	-350.319159	-3.743336	-0.170812	-0.945757	22188.48232
-432.156101	138.698182	-403.72655	-30.447032	0.592151	-0.182794	22183.90454
-432.156101	102.838934	-345.741382	4.649254	-0.170812	-0.182794	22199.92676
-430.630176	96.735232	-360.237674	-6.795187	0.592151	-0.182794	22202.97861
-432.156101	91.394492	-369.393227	-25.869256	-0.933774	-0.182794	22148.04529
-431.393139	79.187089	-341.926569	-22.054442	0.592151	-0.945757	22211.3712
-432.156101	75.372275	-334.296941	-15.187777	0.592151	-0.182794	22229.6823
-432.919064	61.638946	-297.67473	-53.335914	-0.933774	0.580169	22224.34156
-456.570909	60.875983	-326.667314	-89.195163	1.355114	-0.182794	22168.64528
-444.363505	15.098219	-315.222873	-75.461834	0.592151	-0.182794	22207.55638
-468.778313	25.779697	-303.015469	-109.795157	0.592151	-0.182794	22222.81564
-435.970915	0.601927	-301.489544	-96.061827	0.592151	-0.182794	22202.21564
-458.096834	-9.316589	-288.519177	-110.558119	2.881039	2.106094	22213.66009
-454.282021	-11.605477	-299.200656	-100.639604	-0.170812	0.580169	22229.6823
-444.363505	-32.205471	-289.28214	-115.135896	-0.170812	-0.945757	22217.4749
-445.126468	-47.464726	-261.052519	-145.654405	-0.170812	-2.471682	22224.34156
-437.49684	-61.961018	-291.571028	-152.52107	-0.170812	-0.182794	22224.34156
-462.674611	-70.353608	-238.926599	-174.646989	-0.933774	-0.945757	22195.34898
-455.044983	-84.086937	-256.474742	-185.328468	-0.170812	0.580169	22203.74157
-432.156101	-94.768415	-244.267338	-214.321052	-0.933774	-0.945757	22216.71194
-430.630176	-110.02767	-232.822897	-208.980312	0.592151	-0.945757	22202.97861
-441.311654	-113.079521	-285.467326	-233.39512	-0.170812	-0.182794	22142.70455
-423.000548	-133.679515	-198.489574	-202.876611	-0.170812	0.580169	22233.49712
-409.267219	-154.279509	-219.089568	-220.424754	-0.170812	-0.945757	22214.42305
-413.844996	-151.227658	-190.096984	-228.054381	0.592151	-0.182794	22223.5786
-406.978331	-180.220242	-173.311804	-237.209934	-0.170812	-1.70872	22226.63045
-398.585741	-191.664683	-177.126618	-243.313636	-0.933774	-0.182794	22211.3712
-373.407971	-182.50913	-173.311804	-257.809928	1.355114	-1.70872	22242.65267
-379.511672	-213.790602	-192.385872	-279.172884	0.592151	0.580169	22247.99341
-382.563523	-212.264677	-151.185885	-279.172884	1.355114	-0.182794	22228.15638
-353.570939	-231.338745	-126.771077	-295.195102	0.592151	-0.182794	22232.73415
-359.674641	-236.679484	-118.378487	-302.824729	0.592151	-0.182794	22231.20823
-342.889461	-269.486882	-130.585891	-315.795096	-0.170812	-0.945757	22211.3712
-353.570939	-259.568367	-150.422922	-322.66176	-0.170812	0.580169	22219.76379
-332.207983	-277.879472	-97.778493	-308.165468	0.592151	0.580169	22230.44527
-323.815393	-286.272062	-63.44517	-324.950648	-0.170812	-0.945757	22220.52675
-316.185765	-299.242429	-58.867393	-331.05435	-0.170812	0.580169	22219.00082
-309.319101	-315.264646	-64.208133	-335.632127	-1.696737	-0.945757	22206.79342
-287.193181	-305.346131	-50.474803	-350.891382	-0.933774	-1.70872	22143.46751
-278.037628	-331.286864	-36.741474	-389.802481	-0.933774	0.580169	22194.58602
-258.200597	-325.946125	-26.059996	-360.809897	-0.170812	-0.182794	22214.42305
-244.467268	-352.64982	-0.119263	-370.728413	1.355114	-0.182794	22216.71194
-239.126529	-366.38315	3.695551	-382.935816	-0.170812	-0.945757	22207.55638
-214.711721	-366.38315	-38.267399	-447.787649	0.592151	-0.182794	22225.86749
-206.319131	-375.538703	-32.92666	-442.44691	-0.170812	-0.182794	22218.23786
-207.082094	-380.116479	20.480731	-387.513593	-0.170812	-0.182794	22207.55638
-181.141361	-383.931293	45.658502	-402.009885	-0.170812	0.580169	22219.76379
-175.037659	-394.612771	63.969607	-409.639512	1.355114	-0.182794	22251.80822
-159.015441	-404.531287	86.095527	-389.039518	-0.170812	-0.182794	22237.31193
-148.333963	-403.005361	80.754787	-403.53581	1.355114	0.580169	22238.07489
-125.445081	-417.501653	99.065893	-389.039518	-0.170812	-0.945757	22239.60082
-115.526565	-421.316467	121.191813	-398.958034	1.355114	-0.182794	22227.39341
-97.21546	-426.657206	126.532552	-371.491375	-0.170812	-0.945757	22223.5786
-97.21546	-436.575721	148.658471	-395.14322	-0.933774	-0.945757	22227.39341
-85.008056	-454.886827	128.058477	-398.195071	0.592151	-0.182794	22212.89712
-52.200658	-454.123864	129.584403	-398.195071	-0.170812	-0.945757	22160.25269
-48.385845	-453.360902	147.895508	-394.380258	-0.170812	-0.945757	22231.97119
-36.941404	-477.012747	187.569571	-387.513593	-0.933774	-0.945757	22205.2675
-30.074739	-484.642374	169.258465	-409.639512	-1.696737	-0.182794	22200.68972
-22.445112	-460.227566	219.614006	-362.335823	-0.170812	0.580169	22210.60823
1.206733	-467.094231	245.554739	-382.935816	0.592151	-0.182794	22200.68972
21.043764	-467.857194	239.451037	-366.150636	-0.933774	-0.182794	22208.31935
48.510423	-462.516455	251.658441	-373.780264	-0.170812	-0.182794	22229.6823
37.065982	-468.620156	253.947329	-362.335823	0.592151	-0.182794	22219.76379
74.451156	-463.279417	256.236217	-369.96545	-0.170812	-0.182794	22219.76379
82.080783	-472.43497	256.236217	-384.461742	0.592151	0.580169	22229.6823
82.080783	-470.146082	288.280652	-355.469158	-0.170812	-0.945757	22220.52675
108.784479	-460.990529	319.562124	-347.076568	-0.170812	-0.182794	22215.94897
128.62151	-468.620156	302.776944	-362.335823	1.355114	-0.182794	22247.23045
139.302989	-457.175715	327.954714	-324.187686	-0.170812	0.580169	22238.07489
147.695579	-451.834976	307.35472	-350.128419	0.592151	-0.182794	22212.13416
158.377057	-451.834976	337.110267	-334.106201	0.592151	-0.945757	22230.44527
179.740014	-462.516455	321.08805	-324.187686	-0.933774	0.580169	22116.00086
188.895567	-432.760908	295.147317	-331.817313	-0.933774	-1.70872	22181.61565
192.71038	-444.205349	353.895447	-324.187686	-0.170812	-0.945757	22218.23786
216.362225	-430.47202	359.999149	-301.298804	0.592151	0.580169	22228.91934
225.517778	-425.894243	359.236186	-298.246953	0.592151	0.580169	22213.66009
227.043703	-424.368318	381.362106	-282.987698	0.592151	-0.182794	22213.66009
232.384443	-412.160914	389.754696	-284.513623	-0.170812	-0.945757	22205.2675
243.065921	-416.73869	402.725062	-302.061766	-0.170812	0.580169	22198.40083
243.828884	-410.634988	374.495441	-296.721027	0.592151	1.343131	22164.83047
272.821468	-406.820175	389.754696	-268.491406	-0.170812	-0.945757	22215.18601
278.925169	-386.983144	376.021367	-253.995114	-0.170812	0.580169	22207.55638
311.732567	-375.538703	416.458392	-241.024747	-0.170812	-0.182794	22210.60823
307.154791	-370.197963	395.095435	-250.1803	-0.933774	-1.70872	22222.05268
314.021455	-356.464634	398.910249	-230.343269	-0.170812	-0.182794	22215.18601
339.199226	-354.938709	382.125069	-232.632157	-0.170812	-0.182794	22222.05268
350.643667	-341.968342	420.273205	-173.884027	-0.933774	-0.182794	22210.60823
356.747369	-325.946125	437.821348	-154.809958	1.355114	-0.945757	22229.6823
379.636251	-319.842423	418.74728	-145.654405	0.592151	-0.945757	22099.97864
376.5844	-283.220211	386.702845	-142.602554	0.592151	1.343131	22241.12674
394.895506	-308.397982	437.058386	-138.024778	-0.170812	-0.182794	22215.94897
394.895506	-280.16836	443.162087	-131.158113	0.592151	-0.182794	22214.42305
388.028841	-268.723919	437.821348	-125.817374	-0.933774	-0.945757	22216.71194
402.525133	-257.279478	434.769497	-96.82479	-0.170812	-0.945757	22168.64528
391.843655	-251.938739	441.636162	-106.743306	-0.170812	-0.182794	22200.68972
419.310313	-242.020224	437.058386	-130.395151	-0.170812	-0.182794	22218.23786
419.310313	-226.760969	423.325056	-87.669237	-0.170812	-0.182794	22196.11194
414.732537	-213.790602	431.717646	-80.802573	-0.170812	0.580169	22205.2675
426.176978	-197.005422	413.406541	-79.276647	-0.170812	-0.182794	22195.34898
440.67327	-189.375795	419.510243	-61.728504	-0.933774	-0.945757	22185.43046
428.465866	-157.33136	433.243572	-32.73592	-0.170812	-0.945757	22181.61565
427.702903	-157.33136	411.117653	-17.476665	-0.170812	0.580169	22190.00824
442.199195	-135.20544	420.273205	-7.55815	-0.933774	0.580169	22198.40083
437.621419	-104.686931	398.910249	-2.217411	-0.170812	-0.182794	22185.43046
429.228829	-113.079521	374.495441	25.249248	-0.170812	0.580169	22203.74157
442.962158	-90.953602	324.902863	-46.469249	-0.933774	-0.182794	21874.90463
447.539934	-103.161005	392.806547	21.434434	-0.170812	-0.182794	22211.3712
449.828823	-65.775831	395.095435	49.664055	-0.933774	-0.945757	22216.71194
443.725121	-51.279539	390.517659	81.70849	2.118077	0.580169	22243.41563
433.043642	-37.54621	392.806547	115.278851	1.355114	-0.182794	22208.31935
427.702903	-16.183253	326.428789	103.071447	0.592151	-0.945757	22192.29713
433.043642	-12.36844	339.399155	116.041813	1.355114	-0.182794	22227.39341
433.043642	6.705629	343.213969	116.041813	-0.933774	0.580169	22198.40083
410.917723	21.964883	337.87323	125.960329	-0.170812	0.580169	22176.27491
418.54735	31.883399	342.451006	151.901062	0.592151	-0.945757	22222.05268
409.391798	50.194505	355.421373	163.345503	0.592151	0.580169	22214.42305
405.576984	42.564877	315.74731	167.92328	0.592151	2.106094	22226.63045
397.947356	66.979685	297.436205	167.92328	0.592151	-0.182794	22231.20823
391.843655	77.661163	295.910279	175.552907	-1.696737	1.343131	22193.82305
397.947356	91.394492	299.725093	199.204752	-0.933774	0.580169	22206.79342
388.791804	109.705598	316.510273	188.523273	-1.696737	-0.945757	22211.3712
375.821437	129.542629	299.725093	199.967715	-0.933774	-0.182794	22202.97861
383.451064	136.409294	225.717707	179.367721	-0.933774	-0.182794	22142.70455
378.110325	151.668549	241.739925	219.804746	-0.170812	-0.182794	22226.63045
362.088108	169.216692	235.636223	244.219553	0.592151	-0.182794	22221.28971
361.325145	191.342611	212.747341	232.775112	-0.170812	-0.945757	22220.52675
366.665884	202.787052	237.925111	268.634361	-0.170812	-0.182794	22228.15638
351.40663	198.209276	215.799192	253.375106	-0.933774	-0.182794	22218.23786
346.828853	221.098158	197.488086	276.263988	1.355114	-0.182794	22239.60082
327.754785	225.675934	183.754757	291.523243	1.355114	0.580169	22248.75637
317.073306	240.935189	193.673273	306.019535	0.592151	-0.182794	22241.88971
332.332561	261.535183	118.902924	284.656578	-0.170812	-0.182794	22225.86749
326.991822	267.638885	154.762173	301.441759	0.592151	-0.182794	22235.786
312.49553	274.505549	118.902924	303.730647	1.355114	-0.182794	22228.15638
304.10294	285.94999	112.03626	308.308423	-0.170812	-0.182794	22215.18601
304.865903	301.209245	96.777005	310.597311	-0.170812	-0.182794	22226.63045
296.473312	304.261096	49.473315	326.619529	0.592151	-0.182794	22231.97119
279.688132	341.64627	44.895539	310.597311	-0.933774	-0.182794	22209.08231
281.214058	330.964792	42.606651	328.145454	-0.170812	-0.182794	22219.00082
267.480728	343.935158	22.769619	326.619529	-0.933774	-0.182794	22141.17863
263.665915	353.853674	37.265911	338.06397	-0.933774	-1.70872	22188.48232
254.510362	350.801823	2.169626	332.723231	0.592151	-0.182794	22209.08231
233.910368	357.668488	17.42888	348.745448	-0.933774	-0.945757	22215.94897
223.991852	373.690705	-0.882225	357.138038	-0.170812	-0.182794	22208.31935
211.021486	381.320332	-25.297033	349.508411	-0.933774	-0.945757	22210.60823
206.443709	393.527736	-65.734058	350.271374	0.592151	-0.182794	22231.97119
204.917784	392.764774	-55.815542	365.530628	-0.170812	-0.182794	22207.55638
178.214088	386.661072	-105.40812	339.589895	0.592151	-0.182794	22218.23786
171.347424	420.231432	-84.045164	360.952852	0.592151	0.580169	22246.46748
164.480759	417.179581	-97.778493	385.36766	1.355114	0.580169	22238.07489
149.221504	434.727724	-103.119232	385.36766	2.118077	-0.182794	22239.60082
131.673361	438.542538	-126.008114	353.323225	0.592151	-0.945757	22241.88971
121.754846	439.3055	-145.845145	376.212107	-0.170812	-0.945757	22228.91934
108.784479	433.964761	-155.000698	377.738032	-0.170812	-0.945757	22223.5786
95.05115	425.572171	-161.867363	354.086187	-0.933774	-1.70872	22225.86749
80.554858	431.675873	-158.052549	376.212107	-0.170812	-0.182794	22222.05268
78.26597	422.52032	-177.126618	360.952852	-0.170812	0.580169	22186.95639
65.295603	437.016612	-170.259953	366.293591	-0.170812	-0.182794	22222.05268
46.221535	444.64624	-183.23032	386.130622	0.592151	-0.182794	22227.39341
34.014131	433.201799	-192.385872	373.923219	-0.933774	-0.945757	22196.87491
18.754876	424.046246	-196.963649	369.345442	-0.170812	-0.182794	22213.66009
12.651174	411.838842	-202.304388	368.582479	0.592151	0.580169	22205.2675
-0.319192	410.312916	-251.896966	367.819517	-0.933774	-0.945757	22203.74157
-1.845118	420.994395	-245.030301	365.530628	-0.170812	-0.945757	22219.00082
-18.630298	420.231432	-253.422891	360.189889	0.592151	-0.182794	22228.91934
-26.259925	431.675873	-260.289556	358.663964	-0.170812	-0.945757	22217.4749
-18.630298	433.964761	-257.237705	354.086187	0.592151	-0.182794	22224.34156
-53.726584	408.024028	-274.785848	370.871368	0.592151	1.343131	22231.97119
-67.459913	430.91291	-286.230289	342.641746	1.355114	-0.182794	25.940733
-48.385845	418.705507	-258.000668	371.63433	-0.170812	-0.945757	13.733329
-69.748801	419.468469	-288.519177	386.130622	1.355114	-0.182794	11.444441
-88.82287	424.809208	-300.726581	381.552846	0.592151	-0.945757	10.681478
-110.948789	414.12773	-315.985836	364.767666	-0.170812	-0.945757	9.918516
-132.311746	405.73514	-351.845084	347.982485	0.592151	-0.182794	9.155553
-117.052491	400.394401	-318.274724	347.219523	0.592151	-0.945757	12.207404
-140.704336	393.527736	-346.504345	344.167672	0.592151	-0.182794	9.918516
-134.600634	392.001811	-335.822867	340.352858	1.355114	-0.182794	7.629627
-157.489516	383.609221	-352.608047	322.041752	-0.170812	1.343131	9.918516
-150.622851	359.194413	-327.430277	290.76028	-0.933774	-0.182794	8.39259
-175.037659	366.061078	-362.526563	273.9751	-0.933774	-0.945757	8.39259
-192.585802	375.216631	-359.474712	287.708429	-0.933774	-0.945757	12980.28504
-203.26728	360.720339	-346.504345	284.656578	-0.170812	-0.182794	18525.49822
-223.104311	373.690705	-379.311743	263.293622	-0.933774	-0.182794	22172.4601
-211.65987	352.327748	-360.237674	252.612143	-0.933774	0.580169	22190.7712
-235.311715	353.853674	-370.15619	262.530659	-0.170812	-0.945757	22212.13416
-252.096895	350.801823	-394.570998	250.323255	-0.933774	-0.182794	22207.55638
-255.148746	342.409233	-379.311743	235.064	-0.170812	-0.182794	22211.3712
-254.385784	337.068494	-368.630265	221.330671	0.592151	0.580169	22217.4749
-267.35615	323.335164	-393.045072	219.804746	-0.933774	-0.945757	22195.34898
-276.511703	314.179612	-418.985805	183.945497	0.592151	-0.182794	22208.31935
-274.985777	331.727755	-422.800619	141.982547	-0.170812	-0.945757	22194.58602
-293.296883	310.364798	-406.778401	196.915864	0.592151	-0.182794	22186.19343
-310.082063	309.601835	-387.704333	187.760311	1.355114	0.580169	22238.83786
-310.845026	293.579618	-383.889519	170.975131	0.592151	-0.182794	22217.4749
-319.237616	260.009257	-390.756184	166.397354	-0.170812	-0.945757	22204.50453
-347.467237	254.668518	-409.830252	137.40477	0.592151	-0.945757	22179.32676
-340.600573	253.905555	-396.096923	149.612174	-0.170812	-0.945757	22188.48232
-345.941312	235.59445	-393.808035	132.826994	0.592151	-0.182794	22209.08231
-363.489455	219.572232	-413.645066	96.204782	-0.170812	-1.70872	22212.13416
-378.74871	210.416679	-399.911737	98.493671	-0.170812	-0.945757	22192.29713
-386.378337	198.209276	-399.911737	61.108496	-1.696737	-1.70872	22189.24528
-382.563523	198.972238	-407.541364	48.901093	0.592151	-0.182794	22196.87491
-383.326486	189.816686	-407.541364	39.74554	-0.933774	-0.945757	22165.59343
-405.452406	177.609282	-412.119141	33.641838	-0.933774	-0.182794	22193.06009
-403.92648	150.142623	-420.511731	42.034428	-0.170812	-0.945757	22196.87491
-421.474623	146.32781	-399.148774	28.301099	-0.170812	-1.70872	22178.5638
-411.556107	134.120406	-379.311743	15.330732	-0.170812	0.580169	22198.40083
-423.763511	126.490778	-393.808035	9.989993	-0.933774	0.580169	22097.68975
-421.474623	115.046337	-381.600631	-6.032224	-0.933774	-0.945757	22149.57122
-442.074617	112.757449	-394.570998	-25.106293	-0.170812	-0.945757	22213.66009
-413.082033	86.053753	-358.711749	-14.424815	0.592151	-0.182794	22231.20823
-432.156101	81.475977	-395.33396	-9.847038	0.592151	0.580169	22217.4749
-433.682027	59.350058	-348.793233	-28.158144	-0.170812	-0.945757	22201.45268
-435.207952	59.350058	-322.8525	-46.469249	0.592151	0.580169	22217.4749
-444.363505	50.194505	-322.089538	-46.469249	0.592151	-0.945757	22213.66009
-470.304238	29.594511	-296.148805	-58.676653	-0.170812	-0.182794	22207.55638
-461.148685	28.068585	-319.037687	-96.061827	1.355114	1.343131	22214.42305
-457.333872	10.520442	-308.356208	-88.4322	0.592151	-0.945757	22217.4749
-458.859797	-0.923999	-285.467326	-93.772939	-0.170812	-0.945757	22219.00082
-452.756095	-0.923999	-317.511761	-110.558119	-0.170812	0.580169	22227.39341
-452.756095	-41.361024	-281.652513	-143.365517	-0.933774	-1.70872	22211.3712
-446.652393	-44.412875	-277.837699	-158.624772	-0.170812	-0.182794	22198.40083
-441.311654	-49.753614	-290.808065	-205.165499	-1.696737	-0.945757	22207.55638
-445.126468	-60.435092	-259.526593	-167.780325	1.355114	1.343131	22220.52675
-447.415356	-99.346192	-247.319189	-177.69884	-0.170812	-0.945757	22205.2675
-437.49684	-98.583229	-258.000668	-177.69884	-0.170812	-0.182794	22151.8601
-435.970915	-83.323974	-225.956233	-189.906244	-0.170812	-0.182794	22231.97119
-424.526474	-111.553596	-219.852531	-202.876611	-0.933774	-0.182794	22217.4749
-431.393139	-130.627664	-219.089568	-215.846977	0.592151	0.580169	22224.34156
-421.474623	-134.442478	-195.437723	-235.684008	0.592151	0.580169	22225.86749
-417.659809	-156.568397	-201.541425	-235.684008	0.592151	0.580169	22213.66009
-402.400555	-168.012838	-209.171053	-252.469188	-0.170812	-0.182794	22244.94156
-390.956114	-166.486913	-192.385872	-230.343269	0.592151	-0.182794	22251.04526
-397.822778	-195.479497	-190.096984	-267.728443	0.592151	0.580169	22226.63045
-373.407971	-200.057273	-181.704394	-260.861779	1.355114	0.580169	22235.786
-380.274635	-206.160975	-170.259953	-278.409922	0.592151	-0.182794	22229.6823
-381.800561	-211.501714	-148.134034	-288.328437	-0.170812	0.580169	22210.60823
-362.726492	-235.916522	-127.53404	-294.432139	0.592151	0.580169	22221.28971
-354.333902	-245.072075	-117.615524	-302.061766	-0.933774	-0.945757	22228.15638
-340.600573	-263.38318	-100.067381	-312.743245	-0.170812	-0.182794	22215.18601
-341.363536	-271.77577	-90.911828	-315.795096	-0.170812	-0.945757	22222.05268
-326.867244	-279.405398	-100.830344	-327.239537	-0.170812	0.580169	22209.08231
-329.919095	-293.138727	-91.674791	-373.780264	-0.170812	-0.945757	22124.39345
-297.87466	-308.397982	-81.756275	-368.439524	-0.170812	-0.182794	22200.68972
-302.452436	-301.531317	-49.711841	-352.417307	-0.170812	0.580169	22216.71194
-279.563554	-330.523901	-40.556288	-351.654344	-0.933774	-0.182794	22212.13416
-278.800591	-329.760938	-8.511853	-379.121003	0.592151	0.580169	22211.3712
-252.096895	-331.286864	-18.430368	-375.306189	-0.170812	-0.182794	22225.86749
-258.200597	-348.835007	-13.852592	-379.883966	0.592151	-0.182794	22219.76379
-235.311715	-354.938709	10.562216	-381.409891	-0.170812	-0.182794	22211.3712
-217.000609	-365.620187	19.717769	-392.091369	-0.170812	-0.182794	22222.81564
-195.637653	-374.012777	7.510365	-362.335823	0.592151	-0.945757	22248.75637
-197.163578	-390.797957	11.325178	-402.772848	0.592151	-1.70872	22232.73415
-180.378398	-404.531287	-2.408151	-457.706165	-0.170812	-0.182794	22237.31193
-181.904324	-409.872026	78.465899	-382.935816	1.355114	-0.182794	22240.36378
-147.571	-402.242398	79.991825	-397.432108	-0.170812	-0.945757	22223.5786
-146.808038	-416.73869	90.673303	-391.328407	0.592151	0.580169	22226.63045
-136.889522	-454.123864	118.902924	-382.172854	0.592151	-0.182794	22229.6823
-110.185826	-432.760908	115.088111	-376.069152	0.592151	-0.182794	22215.18601
-101.793236	-441.916461	128.058477	-382.172854	0.592151	-0.182794	22158.72677
-82.719168	-447.2572	136.451067	-380.646928	0.592151	0.580169	22232.73415
-91.874721	-454.123864	142.554769	-389.802481	-0.933774	-1.70872	22198.40083
-59.067323	-457.175715	150.184397	-391.328407	-0.933774	0.580169	22201.45268
-68.222876	-462.516455	197.488086	-395.14322	-0.933774	-0.182794	22205.2675
-27.785851	-480.064597	200.539937	-389.802481	0.592151	0.580169	22201.45268
-4.134006	-482.353486	213.510304	-371.491375	-0.170812	-0.182794	22210.60823
4.258584	-480.064597	224.191782	-382.172854	-0.933774	-0.945757	22228.15638
-4.134006	-476.249784	239.451037	-392.091369	-0.170812	-0.945757	22216.71194
34.014131	-470.146082	261.576956	-359.283972	0.592151	-0.182794	22224.34156
50.799311	-472.43497	260.051031	-359.283972	-0.170812	-0.182794	22225.10453
54.614125	-468.620156	282.939913	-352.417307	0.592151	1.343131	22225.86749
84.369672	-472.43497	288.280652	-357.758046	0.592151	0.580169	22219.00082
77.503007	-475.486821	281.413987	-368.439524	0.592151	-0.945757	22245.70452
102.680777	-460.227566	303.539907	-360.046934	0.592151	1.343131	22239.60082
120.991883	-452.597939	276.836211	-372.254338	0.592151	-0.182794	22215.18601
124.043734	-465.568305	318.036199	-341.735829	0.592151	-0.182794	22234.26008
136.251138	-476.249784	331.006565	-349.365456	-0.170812	-0.182794	22108.37123
159.902983	-469.383119	320.325087	-326.476574	0.592151	-0.945757	22188.48232
159.14002	-457.938678	331.769528	-333.343239	-0.170812	-0.945757	22220.52675
172.110386	-456.412753	333.295453	-319.609909	-0.170812	-0.945757	22227.39341
187.369641	-445.731274	348.554708	-306.639543	1.355114	-0.182794	22206.79342
211.784449	-447.2572	353.132485	-297.48399	-0.170812	0.580169	22213.66009
212.547411	-444.968312	356.184335	-308.165468	-0.933774	-0.945757	22206.79342
213.310374	-427.420169	344.739894	-324.950648	-0.933774	-0.182794	22193.06009
228.569629	-425.13128	297.436205	-371.491375	-1.696737	-0.945757	22177.03787
245.354809	-412.160914	372.206553	-285.276586	-0.933774	-1.70872	22215.18601
254.510362	-408.3461	379.83618	-278.409922	0.592151	-0.182794	22206.79342
263.665915	-390.034995	400.436174	-266.96548	-0.170812	0.580169	22215.18601
276.636281	-396.901659	404.250988	-262.387704	-0.170812	-0.182794	22224.34156
293.421461	-385.457218	419.510243	-253.995114	-0.170812	-1.70872	22212.89712
307.917753	-370.960926	403.488025	-240.261785	-0.933774	-0.945757	22221.28971
309.443679	-363.331299	419.510243	-230.343269	0.592151	-0.945757	22208.31935
340.725151	-354.938709	422.562094	-212.032163	1.355114	1.343131	22236.54897
310.969604	-351.886858	411.117653	-237.972896	0.592151	-0.945757	22072.51198
349.880704	-354.938709	447.739864	-195.246983	-0.170812	-0.182794	22238.07489
377.347363	-322.894274	417.221354	-167.780325	-0.170812	-0.182794	22220.52675
368.954772	-308.397982	414.932466	-132.684039	1.355114	0.580169	22217.4749
365.902922	-312.212795	443.92505	-145.654405	0.592151	-0.945757	22219.00082
368.954772	-298.479466	430.954684	-130.395151	-0.933774	-0.945757	22192.29713
381.925139	-273.301696	429.428758	-144.891443	-0.170812	-0.945757	22200.68972
400.236245	-269.486882	437.058386	-122.00256	-0.933774	0.580169	22214.42305
405.576984	-249.649851	438.584311	-113.60997	-0.170812	-0.945757	22188.48232
397.184394	-245.835037	418.74728	-104.454418	-0.933774	-0.182794	22188.48232
413.969574	-248.123925	430.954684	-109.032194	-0.933774	-0.945757	22183.90454
394.132543	-229.049857	445.450976	-115.135896	-0.933774	-0.182794	22183.14158
417.021425	-201.583199	381.362106	-106.743306	-0.170812	-0.182794	22182.37861
423.125127	-187.086907	431.717646	-71.64702	0.592151	0.580169	22199.16379
440.67327	-173.353577	432.480609	-46.469249	-0.170812	0.580169	22212.13416
443.725121	-159.620248	419.510243	-26.632218	-0.170812	-0.945757	22194.58602
433.806605	-141.309142	421.799131	2.360366	-0.170812	-1.70872	22203.74157
426.93994	-145.123956	405.013951	-17.476665	0.592151	-0.182794	21848.20093
443.725121	-106.975819	417.984317	-4.506299	-0.170812	1.343131	22208.31935
457.45845	-112.316558	386.702845	11.515919	-0.933774	-0.182794	22206.03046
437.621419	-77.983235	385.939882	40.508503	-0.170812	-0.182794	22230.44527
439.910307	-80.272123	405.776913	22.96036	-0.170812	-0.945757	22195.34898
446.776972	-42.886949	344.739894	44.323316	1.355114	0.580169	22190.7712
449.06586	-40.598061	353.132485	88.575155	0.592151	-0.945757	22230.44527
443.725121	-36.020285	349.317671	93.152931	0.592151	-0.182794	22201.45268
433.043642	-20.76103	338.636193	114.515888	-0.933774	-0.945757	22186.95639
431.517717	-13.131403	363.813963	129.775143	-0.170812	-0.182794	22222.05268
435.332531	3.653778	358.473224	125.197366	-0.170812	-0.945757	22219.00082
428.465866	12.809331	342.451006	141.219584	-0.933774	0.580169	22219.76379
414.732537	41.801915	339.399155	160.293652	0.592151	-0.182794	22231.20823
404.051058	48.668579	329.48064	167.92328	-0.933774	-0.945757	22202.97861
407.865872	55.535244	311.932497	139.693658	-0.170812	0.580169	22202.97861
407.102909	83.764865	295.147317	138.930696	-0.933774	-0.182794	22208.31935
381.162176	83.001902	256.99918	135.115882	-0.933774	-0.182794	22215.94897
393.36958	102.075971	285.228801	205.308454	0.592151	-0.945757	22167.11936
384.214027	126.490778	258.525105	210.649193	0.592151	0.580169	22222.81564
391.080692	128.779667	295.147317	226.67141	0.592151	-0.182794	22231.97119
372.769586	154.7204	275.310285	227.434373	-0.170812	-1.70872	22213.66009
362.088108	175.320394	276.836211	231.249187	-0.170812	-0.182794	22224.34156
364.376996	182.950021	256.99918	245.745479	0.592151	-0.182794	22225.86749
378.873288	201.261127	233.347335	257.952883	0.592151	-0.182794	22235.786
362.851071	201.261127	218.851043	242.693628	0.592151	1.343131	22243.41563
342.251077	209.653717	176.888092	252.612143	0.592151	-0.182794	22246.46748
349.880704	231.016673	173.836241	259.478808	0.592151	-0.182794	22225.10453
348.354779	230.253711	163.154763	273.212137	-0.170812	-0.945757	22231.97119
343.014039	243.224077	160.865875	299.915833	-0.170812	-1.70872	22229.6823
336.147375	254.668518	163.154763	297.626945	-0.933774	-0.945757	22211.3712
317.836269	263.824071	131.110328	310.597311	-0.170812	-0.945757	22222.05268
311.732567	274.505549	129.584403	312.123237	-0.170812	-0.182794	22229.6823
303.339977	282.898139	102.880707	311.360274	-0.170812	0.580169	22211.3712
291.895536	292.053692	84.569601	316.701013	-0.170812	0.580169	22207.55638
301.051089	305.787022	28.873321	278.552876	-1.696737	-0.182794	21993.92682
264.428877	314.942574	25.82147	293.049168	-0.170812	0.580169	22193.82305
266.717766	321.809239	18.191843	295.338057	-0.933774	0.580169	22206.03046
267.480728	336.305531	41.080725	263.293622	-0.170812	-0.182794	22215.94897
259.088138	357.668488	28.110359	331.197305	-0.170812	-0.182794	22221.28971
236.962219	366.061078	16.665918	352.560262	-0.933774	-0.945757	22209.84527
240.777033	383.609221	-1.645188	349.508411	-0.933774	-0.945757	22226.63045
230.095554	376.742556	-12.326666	355.612113	0.592151	-0.182794	22222.05268
217.125188	373.690705	-41.31925	361.715815	0.592151	-0.182794	22213.66009
202.628896	400.394401	-43.608139	368.582479	0.592151	-0.182794	22244.17859
194.236306	399.631438	-76.415536	378.500995	1.355114	-0.182794	22250.2823
182.791865	418.705507	-61.156282	356.375076	0.592151	-0.182794	22236.54897
172.110386	406.498103	-109.985897	348.745448	0.592151	-0.182794	22239.60082
148.458541	424.809208	-144.31922	352.560262	-0.170812	-0.945757	22240.36378
139.302989	419.468469	-124.482189	378.500995	-0.933774	0.580169	22219.00082
123.280771	421.757358	-152.71181	367.056554	-1.696737	0.580169	22221.28971
114.125218	433.201799	-139.741443	367.056554	0.592151	-0.945757	22229.6823
81.317821	446.172165	-169.49699	386.893585	-0.170812	0.580169	22182.37861
96.577075	420.994395	-126.771077	367.819517	-0.933774	-0.945757	22216.71194
76.740044	431.675873	-152.71181	376.975069	-0.170812	-0.945757	22232.73415
60.717827	429.386985	-166.445139	368.582479	-0.170812	0.580169	22194.58602
52.325237	423.283283	-171.785878	364.767666	-0.933774	-0.182794	22206.03046
43.169684	417.942544	-207.645127	359.426927	-0.933774	-0.945757	22206.79342
48.510423	429.386985	-221.378456	354.84915	0.592151	0.580169	22201.45268
5.78451	440.068463	-222.141419	320.515827	-0.933774	-0.945757	22213.66009
27.147466	440.068463	-223.667345	359.426927	-0.170812	-0.182794	22231.97119
1.206733	430.91291	-222.904382	366.293591	-0.170812	-0.182794	22217.4749
1.969696	425.572171	-229.008084	369.345442	-0.170812	0.580169	22222.05268
-30.074739	423.283283	-229.008084	367.056554	-0.170812	-0.182794	22229.6823
-23.208074	418.705507	-239.689562	373.160256	-0.170812	-0.182794	22217.4749
-23.971037	427.861059	-242.741413	374.686181	0.592151	-1.70872	22234.26008
-39.993255	427.098097	-267.919183	360.952852	0.592151	0.580169	329.599902
-73.563615	400.394401	-268.682146	341.115821	0.592151	-0.945757	13.733329
-75.08954	426.335134	-313.696948	328.908417	1.355114	-0.182794	13.733329
-70.511764	427.098097	-394.570998	315.175088	0.592151	0.580169	9.918516
-93.400646	404.209215	-314.45991	367.056554	-0.170812	-0.182794	8.39259
-97.978423	408.024028	-306.06732	367.056554	-0.170812	-0.945757	10.681478
-126.971007	394.290699	-323.615463	372.397293	1.355114	0.580169	9.155553
-121.630267	403.446252	-338.111755	341.115821	-0.170812	-0.182794	9.918516
-146.045075	379.031444	-346.504345	330.434343	-0.933774	-0.182794	9.918516
-161.30433	389.712923	-344.97842	332.723231	-1.696737	-0.182794	8.39259
-169.69692	381.320332	-355.659898	331.960268	-0.933774	-0.945757	9.918516
-173.511733	374.453668	-394.570998	268.634361	-0.170812	-0.182794	9.918516
-188.770988	385.135146	-396.859886	260.241771	-0.170812	-0.182794	8.39259
-207.845057	379.794407	-366.341376	257.18992	-0.170812	-0.182794	20674.76425
-213.185796	382.846258	-407.541364	261.767696	-0.933774	-0.945757	22181.61565
-218.526535	364.535152	-373.208041	269.397324	-0.170812	0.580169	22202.97861
-224.630237	369.875891	-355.659898	277.789914	0.592151	-0.182794	22221.28971
-231.496901	346.987009	-366.341376	255.663994	-0.170812	-0.182794	22208.31935
-255.911709	356.905525	-381.600631	240.40474	0.592151	-0.182794	22194.58602
-244.467268	353.090711	-389.993221	230.486224	1.355114	0.580169	22223.5786
-266.593187	339.357382	-383.889519	213.701044	1.355114	-0.945757	22199.92676
-263.541336	336.305531	-377.785817	204.545491	1.355114	0.580169	22173.98602
-266.593187	312.653686	-386.94137	213.701044	0.592151	0.580169	22239.60082
-296.348734	323.335164	-378.54878	202.256603	-0.170812	-0.182794	22206.79342
-305.504287	298.157394	-396.859886	163.345503	-0.170812	-0.182794	22205.2675
-295.585771	288.238879	-415.170992	169.449205	-0.933774	-1.70872	22196.11194
-311.607989	283.661102	-394.570998	170.975131	-0.170812	-0.182794	22196.11194
-336.785759	277.5574	-406.778401	167.92328	0.592151	0.580169	22210.60823
-340.600573	259.246295	-400.6747	159.530689	0.592151	-0.182794	22218.23786
-345.941312	240.935189	-380.837668	134.352919	-0.170812	-0.182794	22204.50453
-357.385753	224.912971	-389.230258	109.938112	-0.933774	0.580169	22186.95639
-366.541306	226.438897	-397.622849	98.493671	-0.933774	-0.182794	22186.95639
-383.326486	205.838903	-388.467296	75.604788	-0.170812	-0.182794	22168.64528
-403.92648	179.89817	-444.163576	32.878875	-0.933774	-0.945757	22178.5638
-410.793145	167.690766	-379.311743	67.212198	-0.170812	-0.182794	22195.34898
-409.267219	166.927803	-472.393197	13.804807	-0.170812	-0.182794	22201.45268
-391.719076	170.742617	-406.778401	34.404801	0.592151	-0.182794	22201.45268
-408.504256	157.009288	-393.808035	39.74554	-0.933774	-1.70872	22187.71935
-410.793145	142.512996	-383.889519	34.404801	-0.170812	-0.945757	22161.01566
-422.237586	134.883368	-361.000637	25.249248	0.592151	0.580169	22212.89712
-416.896847	133.357443	-370.15619	6.938142	1.355114	1.343131	22228.15638
-419.948698	105.127822	-368.630265	-0.691485	0.592151	-0.182794	22227.39341
-413.844996	121.150039	-358.711749	-34.261846	1.355114	1.343131	22164.06751
-452.756095	92.157455	-346.504345	-7.55815	1.355114	-0.945757	22206.03046
-426.052399	73.84635	-354.896935	-54.86184	0.592151	0.580169	22227.39341
-435.207952	64.690797	-344.215457	-30.447032	-0.170812	-0.945757	22199.16379
-446.652393	51.72043	-332.771016	-40.365548	-0.933774	-1.70872	22212.13416
-462.674611	33.409324	-308.356208	-54.098877	0.592151	1.343131	22231.20823
-451.23017	24.253772	-311.408059	-83.091461	-0.170812	-0.945757	22214.42305
-456.570909	21.201921	-298.437693	-88.4322	-0.170812	-0.945757	22219.76379
-458.096834	0.601927	-324.378426	-119.713672	-0.933774	-0.945757	22215.18601
-455.807946	-16.183253	-299.200656	-102.165529	-0.933774	-0.182794	22192.29713
-448.941282	-14.657328	-320.563612	-144.12848	-0.933774	-0.182794	22200.68972
-450.467207	-35.257322	-285.467326	-141.076629	-0.170812	0.580169	22223.5786
-458.096834	-62.72398	-291.571028	-185.328468	-0.170812	-0.182794	22200.68972
-445.889431	-71.879533	-344.97842	-227.291418	0.592151	-0.182794	22159.48973
-431.393139	-62.72398	-248.845115	-154.046995	-0.170812	-0.182794	22233.49712
-431.393139	-79.509161	-247.319189	-176.935878	-0.170812	-1.70872	22216.71194
-433.682027	-96.294341	-237.400674	-189.143281	1.355114	-0.182794	22219.00082
-429.10425	-90.190639	-264.10437	-209.743275	0.592151	-0.182794	22225.86749
-444.363505	-123.760999	-224.430307	-189.143281	1.355114	0.580169	22223.5786
-413.844996	-120.709148	-212.985866	-216.60994	1.355114	1.343131	22243.41563
-409.267219	-139.783217	-207.645127	-212.032163	0.592151	-0.945757	22248.75637
-432.156101	-148.93877	-203.067351	-221.950679	-0.170812	-0.945757	22234.26008
-392.482039	-179.457279	-187.045133	-236.446971	2.118077	-0.182794	22228.91934
-400.874629	-181.746167	-186.28217	-261.624741	0.592151	-0.182794	22228.91934
-390.956114	-204.635049	-199.252537	-268.491406	0.592151	-0.182794	22225.10453
-376.459821	-206.923938	-175.600692	-279.172884	-0.170812	-0.182794	22218.23786
-368.067231	-213.02764	-153.474773	-276.121033	-0.170812	0.580169	22226.63045
-353.570939	-221.42023	-148.134034	-295.958064	0.592151	-1.70872	22228.15638
-348.993163	-235.153559	-133.637742	-294.432139	-0.170812	0.580169	22217.4749
-345.178349	-256.516516	-119.14145	-315.795096	-1.696737	-0.182794	22205.2675
-351.282051	-264.146143	-128.297002	-329.528425	-0.933774	-0.182794	22148.80825
-342.889461	-290.086876	-99.304418	-323.424723	-0.170812	0.580169	22197.63787
-344.415387	-283.983174	-87.097015	-352.417307	-0.170812	-0.182794	22209.08231
-334.496871	-306.872056	-92.437754	-348.602493	0.592151	-0.182794	22223.5786
-323.05243	-324.420199	-96.252567	-403.53581	-0.170812	-0.182794	22202.97861
-304.741324	-313.738721	-93.200717	-387.513593	0.592151	-0.182794	22223.5786
-273.459852	-324.420199	-27.585921	-360.809897	0.592151	-0.182794	22229.6823
-268.119113	-328.235013	-29.874809	-354.706195	1.355114	1.343131	22213.66009
-250.57097	-338.153528	-16.14148	-369.96545	0.592151	-0.182794	22221.28971
-229.208013	-356.464634	-8.511853	-361.57286	-0.170812	-1.70872	22252.57118
-228.445051	-360.279448	4.458514	-363.861748	1.355114	-0.182794	22229.6823
-211.65987	-378.590553	5.221477	-373.780264	-0.170812	-1.70872	22228.91934
-198.689504	-388.509069	22.006657	-376.832115	-0.933774	-0.182794	22242.65267
-181.904324	-390.797957	33.451098	-412.691363	0.592151	-0.182794	22225.10453
-179.615435	-403.768324	57.102943	-404.298773	-0.170812	0.580169	22222.05268
-155.963591	-409.872026	39.5548	-400.483959	-0.170812	-0.182794	22228.91934
-149.859889	-405.294249	81.51775	-404.298773	-0.170812	-0.182794	22217.4749
-150.622851	-414.449802	104.406632	-405.824699	0.592151	-0.182794	22166.3564
-123.156193	-440.390535	111.273297	-389.802481	-0.933774	-0.182794	22228.91934
-138.415448	-460.227566	135.688105	-392.854332	-0.933774	-1.70872	22205.2675
-104.845087	-440.390535	146.369583	-398.195071	-2.4597	-1.70872	22196.11194
-92.637683	-448.783125	141.028844	-408.87655	-0.933774	-0.182794	22204.50453
-56.015472	-449.546088	147.895508	-399.720997	-0.170812	-0.945757	22215.94897
-54.489547	-450.309051	139.502918	-417.26914	0.592151	-0.945757	22206.79342
-14.052521	-448.783125	147.895508	-424.135804	1.355114	0.580169	22228.15638
-38.467329	-460.990529	189.095496	-399.720997	-0.170812	-0.945757	22228.15638
0.443771	-475.486821	186.806608	-410.402475	0.592151	0.580169	22218.23786
13.414137	-468.620156	243.26585	-357.758046	0.592151	0.580169	22225.86749
19.517839	-485.405337	255.473254	-369.202487	0.592151	0.580169	22228.91934
39.35487	-467.094231	247.843627	-349.365456	1.355114	-0.182794	22221.28971
50.036348	-457.938678	287.517689	-356.232121	1.355114	1.343131	22243.41563
79.028932	-464.805343	268.443621	-345.550642	1.355114	-0.945757	22243.41563
78.26597	-479.301635	283.702875	-362.335823	0.592151	-0.945757	22206.03046
96.577075	-476.249784	265.39177	-371.491375	-0.170812	-0.182794	22228.15638
97.340038	-470.146082	277.599174	-362.335823	-0.170812	-0.945757	22129.73418
98.865964	-477.012747	293.621391	-353.943232	-0.933774	-1.70872	22186.95639
141.591877	-480.82756	314.984348	-346.313605	-0.170812	-0.182794	22217.4749
147.695579	-467.094231	319.562124	-335.632127	-0.170812	-1.70872	22228.91934
161.428908	-467.857194	326.428789	-329.528425	-1.696737	0.580169	22205.2675
155.325206	-463.279417	345.502857	-317.321021	-0.170812	-0.945757	22212.89712
184.31779	-458.701641	356.184335	-315.032133	-0.933774	-0.182794	22208.31935
197.288157	-458.701641	355.421373	-315.032133	-0.933774	-1.70872	22190.7712
210.258523	-444.205349	323.376938	-321.898798	-0.933774	0.580169	22180.08972
218.651113	-437.338684	363.051	-311.217319	-0.170812	-0.182794	22215.18601
220.940001	-434.286833	353.895447	-291.380288	-0.170812	-0.182794	22212.13416
256.036287	-401.479436	388.991733	-296.721027	-0.170812	-0.182794	22191.53417
234.673331	-425.13128	360.762112	-308.928431	0.592151	-0.182794	22224.34156
273.58443	-397.664622	402.725062	-305.113617	0.592151	0.580169	22222.05268
277.399244	-390.034995	398.147286	-261.624741	-0.170812	-0.182794	22218.23786
292.658499	-389.272032	407.302839	-247.891412	-0.170812	-0.945757	22212.89712
302.577014	-380.116479	401.199137	-239.498822	1.355114	0.580169	22243.41563
335.384412	-361.805373	401.9621	-230.343269	-0.170812	0.580169	22090.06012
321.651083	-373.249814	439.347274	-206.691424	0.592151	-0.945757	22233.49712
336.910338	-348.072044	423.325056	-181.513654	-0.933774	-1.70872	22225.10453
334.621449	-347.309081	414.932466	-189.143281	-0.170812	-0.182794	22209.84527
340.725151	-344.25723	430.954684	-178.461803	-0.170812	0.580169	22199.16379
354.45848	-328.997976	437.058386	-139.550703	0.592151	-1.70872	22193.06009
360.562182	-309.160944	430.954684	-154.809958	-0.170812	-0.182794	22198.40083
370.480698	-297.716503	440.873199	-123.528486	-0.170812	0.580169	22217.4749
382.688102	-284.746137	421.799131	-137.261815	-0.933774	-0.182794	22208.31935
383.451064	-287.797988	442.399125	-123.528486	-0.933774	-0.182794	22189.24528
390.317729	-261.857255	438.584311	-122.00256	-1.696737	-0.945757	22187.71935
412.443648	-257.279478	413.406541	-99.876641	-0.933774	-0.945757	22173.22306
402.525133	-246.598	441.636162	-106.743306	-0.933774	-0.945757	22180.08972
412.443648	-231.338745	427.13987	-91.484051	-0.170812	0.580169	22186.19343
420.073276	-213.02764	434.006535	-76.224796	-0.170812	-0.182794	22203.74157
426.93994	-212.264677	405.013951	-115.135896	0.592151	0.580169	22188.48232
423.88809	-171.064689	458.421342	-57.150728	0.592151	-0.945757	22200.68972
436.095493	-166.486913	385.939882	-93.009976	-0.170812	-0.945757	20462.6606
440.67327	-144.360993	424.088019	-19.765554	0.592151	0.580169	22058.01569
450.591785	-135.968403	421.036168	2.360366	-0.170812	-0.945757	22214.42305
443.725121	-116.894335	411.117653	9.22703	1.355114	-0.945757	22235.02304
450.591785	-117.657297	405.013951	21.434434	1.355114	-0.182794	22205.2675
457.45845	-95.531378	401.199137	27.538136	0.592151	-0.182794	22188.48232
432.28068	-76.45731	382.125069	48.13813	0.592151	0.580169	22223.5786
450.591785	-71.879533	392.043584	52.715906	-0.170812	1.343131	22207.55638
425.414015	-50.516577	395.095435	66.449236	-0.170812	-0.945757	22188.48232
442.962158	-42.123987	362.288037	96.967745	-0.170812	-0.182794	22219.76379
441.436232	-27.627695	369.917665	115.278851	0.592151	-0.945757	22224.34156
439.147344	-18.472142	330.243602	105.360335	-0.170812	-0.182794	22217.4749
439.147344	-0.161036	356.947298	132.064031	-0.170812	-0.182794	22228.91934
430.754754	8.231554	337.87323	146.560323	-1.696737	-0.945757	22203.74157
432.28068	18.913032	336.347304	129.01218	-2.4597	-0.182794	22200.68972
423.88809	35.698213	340.925081	153.426988	-1.696737	-1.70872	22206.79342
407.102909	51.72043	320.325087	157.241801	-1.696737	-0.945757	22214.42305
400.236245	68.50561	279.888062	131.301068	-0.170812	-0.182794	22141.94159
409.391798	84.527828	294.384354	196.915864	-0.933774	-0.945757	22224.34156
403.288096	111.994486	302.013981	191.575124	-0.170812	-0.182794	22231.20823
375.821437	128.016704	292.858428	183.182534	-0.170812	-0.945757	22215.18601
382.688102	128.779667	308.880646	222.093634	0.592151	-0.182794	22225.10453
382.688102	138.698182	278.362136	226.67141	0.592151	-0.182794	22227.39341
386.502915	159.298176	273.021397	223.619559	0.592151	-0.182794	22236.54897
393.36958	179.135207	253.184366	259.478808	0.592151	-0.182794	22240.36378
388.791804	192.105574	234.87326	255.663994	-0.170812	-1.70872	22244.94156
355.221443	183.712984	212.747341	233.538075	1.355114	-0.182794	22224.34156
347.591816	198.209276	208.932527	259.478808	-0.170812	-1.70872	22228.91934
343.777002	212.705568	197.488086	264.056584	0.592151	-0.182794	22229.6823
343.777002	231.016673	180.702906	283.130653	-0.170812	0.580169	22212.89712
330.043673	234.068524	166.969577	283.130653	-0.170812	-0.945757	22222.05268
330.043673	253.905555	163.154763	286.182504	-0.933774	-0.182794	22229.6823
326.991822	255.431481	138.739955	304.493609	-0.170812	-0.182794	22212.13416
314.021455	269.16481	131.110328	309.071386	-0.933774	-0.182794	22201.45268
292.658499	287.475916	116.614036	303.730647	-1.696737	-0.182794	22067.17124
293.421461	288.238879	83.806638	304.493609	-0.170812	-0.182794	22192.29713
306.391828	305.024059	92.962191	317.463976	0.592151	-0.182794	22207.55638
290.369611	321.809239	62.443682	320.515827	-0.933774	0.580169	22218.23786
283.502946	334.016643	56.33998	310.597311	-0.170812	0.580169	22217.4749
267.480728	332.490717	25.82147	284.656578	0.592151	-0.182794	22214.42305
252.984436	359.957376	-14.615555	295.338057	-0.933774	-0.945757	22218.23786
264.428877	347.749972	25.82147	360.189889	-1.696737	-0.945757	22207.55638
246.117772	359.957376	-13.852592	298.389908	-0.170812	1.343131	22212.13416
244.591846	379.794407	15.139992	369.345442	0.592151	-0.945757	22247.23045
232.384443	396.579587	2.169626	383.841734	0.592151	-0.182794	22247.23045
224.754815	390.475885	-20.719257	378.500995	1.355114	0.580169	22240.36378
203.391859	381.320332	-45.897027	349.508411	-0.170812	-0.945757	22238.07489
183.554827	395.816624	-69.548872	364.767666	1.355114	0.580169	22241.88971
166.769647	408.786991	-83.282201	374.686181	0.592151	-0.182794	22219.00082
156.851132	409.549954	-106.934046	358.663964	0.592151	-0.182794	22224.34156
134.725212	417.942544	-113.037748	368.582479	0.592151	0.580169	22230.44527
133.199287	408.024028	-161.1044	360.952852	-0.170812	-0.182794	22169.40825
125.569659	414.12773	-139.741443	366.293591	0.592151	1.343131	22222.05268
103.44374	415.653656	-129.059965	392.234324	0.592151	1.343131	22231.20823
94.288187	420.231432	-155.000698	375.449144	-1.696737	-0.182794	22193.82305
82.080783	422.52032	-170.259953	362.478777	-1.696737	-0.182794	22203.74157
67.584491	414.890693	-180.178469	370.108405	0.592151	-0.182794	22210.60823
59.191901	408.024028	-191.62291	372.397293	-0.170812	0.580169	22201.45268
46.984497	437.016612	-182.467357	351.034336	-0.170812	0.580169	22221.28971
38.591907	443.120314	-187.045133	370.108405	-0.170812	-0.945757	22231.20823
38.591907	434.727724	-217.563643	364.767666	0.592151	-1.70872	22212.13416
27.910429	417.179581	-219.852531	337.301007	0.592151	-0.182794	22222.81564
-0.319192	430.149948	-254.948817	373.923219	0.592151	-0.182794	22230.44527
-9.474745	438.542538	-232.822897	367.056554	0.592151	-0.182794	22212.13416
-1.082155	440.068463	-231.296972	384.604697	0.592151	-0.182794	22240.36378
-20.919186	430.149948	-230.534009	376.212107	0.592151	-0.182794	22241.88971
-23.971037	441.594389	-241.97845	381.552846	0.592151	-0.182794	22201.45268
-33.12659	426.335134	-227.482158	358.663964	0.592151	-0.945757	22224.34156
-39.993255	414.890693	-290.045103	325.093603	0.592151	1.343131	23.651845
-62.882137	420.231432	-274.785848	360.952852	0.592151	-0.182794	12.970367
-91.111758	415.653656	-274.022885	359.426927	2.118077	1.343131	13.733329
-81.193242	411.075879	-299.963618	370.871368	0.592151	-0.182794	11.444441
-104.845087	413.364767	-312.933985	360.952852	0.592151	0.580169	9.155553
-101.793236	408.024028	-344.97842	354.84915	-0.933774	-0.182794	11.444441
-124.682118	393.527736	-326.667314	345.693597	-1.696737	-1.70872	9.155553
-136.126559	387.424034	-340.400643	338.826933	-1.696737	-0.945757	8.39259
-149.859889	395.816624	-355.659898	328.145454	-0.933774	-0.945757	9.155553
-156.726553	376.742556	-357.185824	306.019535	-0.170812	0.580169	9.155553
-174.274696	398.105513	-349.556196	300.678796	-0.170812	-0.182794	9.918516
-172.748771	379.794407	-341.926569	286.182504	-0.170812	-1.70872	9.918516
-188.770988	378.268482	-363.289525	282.36769	0.592151	-0.945757	7.629627
-206.319131	369.112929	-345.741382	277.026951	0.592151	-1.70872	21369.8233
-217.763572	359.957376	-354.133973	265.58251	-0.933774	-1.70872	22189.24528
-223.104311	356.142562	-388.467296	257.18992	0.592151	-0.182794	22181.61565
-219.289498	356.905525	-393.808035	234.301038	1.355114	1.343131	22225.86749
-250.57097	359.957376	-364.052488	267.108435	0.592151	-0.945757	22217.4749
-242.17838	362.246264	-368.630265	241.167702	1.355114	-0.182794	22180.85269
-244.467268	355.379599	-370.15619	226.67141	-0.170812	-0.945757	22232.73415
-255.148746	329.438866	-368.630265	214.464007	0.592151	-0.182794	22210.60823
-274.985777	328.675904	-389.230258	212.175118	-0.933774	1.343131	22214.42305
-281.089479	322.572202	-396.859886	197.678826	-0.170812	0.580169	22184.6675
-294.059846	306.549984	-385.415445	190.049199	-0.170812	1.343131	22190.00824
-305.504287	302.735171	-386.178408	183.182534	0.592151	-0.182794	22206.79342
-313.133914	293.579618	-396.096923	171.738093	0.592151	0.580169	22203.74157
-314.65984	268.401847	-396.096923	156.478839	0.592151	-0.945757	22200.68972
-332.207983	263.061108	-406.015439	164.108466	-0.170812	-0.182794	22194.58602
-343.652424	260.009257	-408.304327	138.167733	-0.933774	-0.945757	22196.11194
-355.859828	244.750003	-403.72655	111.464037	-0.933774	-0.182794	22170.17121
-350.519088	224.912971	-383.889519	101.545521	-0.933774	-0.945757	22186.19343
-357.385753	213.46853	-379.311743	93.152931	-0.170812	-0.182794	22200.68972
-375.696859	198.972238	-407.541364	62.634422	0.592151	-0.182794	22174.74899
-387.904263	200.498164	-415.170992	75.604788	-0.170812	-0.182794	22195.34898
-399.348704	178.372244	-444.163576	2.360366	-0.170812	-0.182794	22070.22309
-393.245002	174.557431	-434.24506	30.589987	0.592151	-0.182794	22161.01566
-412.31907	154.7204	-415.170992	19.145546	-0.170812	-2.471682	22212.89712
-408.504256	157.772251	-375.496929	41.271465	0.592151	-1.70872	22232.73415
-411.556107	146.32781	-361.000637	29.064061	-0.170812	-0.945757	22220.52675
-417.659809	113.520412	-367.867302	15.330732	-0.933774	-0.945757	22185.43046
-429.10425	111.994486	-382.363594	-2.980373	0.592151	-0.945757	22213.66009
-428.341288	94.446343	-357.948786	-10.610001	0.592151	-0.945757	22219.76379
-425.289437	83.764865	-375.496929	-9.084075	1.355114	0.580169	22200.68972
-439.785729	79.187089	-359.474712	-20.528516	-0.933774	-1.70872	22209.84527
-434.44499	69.268573	-344.97842	-19.002591	-0.170812	0.580169	22223.5786
-448.178319	63.164871	-324.378426	-50.284063	0.592151	0.580169	22219.76379
-453.519058	41.038952	-335.059904	-67.832206	-0.933774	-0.182794	22227.39341
-462.674611	35.698213	-331.24509	-93.772939	-0.933774	-0.182794	22210.60823
-461.911648	28.068585	-317.511761	-83.854424	-0.170812	-0.945757	22196.11194
-453.519058	15.861181	-319.037687	-82.328498	-0.170812	0.580169	22208.31935
-438.259803	5.942666	-299.963618	-104.454418	-0.933774	-0.182794	22219.76379
-465.726462	-26.101769	-305.304357	-123.528486	-0.933774	-0.945757	22203.74157
-448.941282	-29.916583	-299.200656	-143.365517	-0.933774	-0.182794	22157.20084
-445.126468	-40.598061	-274.022885	-121.239598	-0.933774	-0.945757	22233.49712
-448.941282	-42.123987	-274.785848	-136.498852	0.592151	0.580169	22214.42305
-435.970915	-52.042502	-261.052519	-158.624772	-0.170812	0.580169	22222.81564
-433.682027	-78.746198	-226.719196	-157.861809	-0.170812	-0.945757	22225.86749
-449.704244	-86.375825	-246.556227	-194.48402	0.592151	1.343131	22222.05268
-424.526474	-87.138788	-242.741413	-211.269201	1.355114	0.580169	22246.46748
-424.526474	-106.212856	-206.882164	-182.276617	0.592151	-0.182794	22252.57118
-444.363505	-123.760999	-206.119202	-225.765493	-0.170812	-0.182794	22223.5786
-425.289437	-132.153589	-198.489574	-220.424754	0.592151	-0.182794	22233.49712
-423.763511	-142.835068	-196.963649	-228.054381	-0.933774	-0.182794	22231.20823
-419.948698	-166.486913	-206.882164	-240.261785	1.355114	0.580169	22214.42305
-397.059815	-175.642465	-184.756245	-247.128449	-0.170812	-1.70872	22222.05268
-396.296853	-197.768385	-181.704394	-259.335853	0.592151	-0.945757	22228.91934
-376.459821	-190.90172	-195.437723	-279.935847	0.592151	0.580169	22215.18601
-373.407971	-210.738751	-177.126618	-276.883996	0.592151	-0.182794	22221.28971
-377.985747	-232.101708	-161.1044	-289.854363	-0.933774	-0.945757	22206.03046
-363.489455	-247.360963	-155.763661	-302.061766	-0.170812	1.343131	22146.51936
-368.067231	-245.072075	-138.215518	-294.432139	-1.696737	-0.945757	22200.68972
-348.993163	-271.77577	-102.356269	-301.298804	-0.170812	-0.945757	22212.89712
-344.415387	-269.486882	-85.571089	-316.558058	-0.170812	0.580169	22222.05268
-322.289467	-294.664652	-98.541456	-332.580276	2.118077	-0.182794	22210.60823
-315.422803	-287.797988	-81.756275	-346.313605	-0.170812	-0.182794	22228.91934
-295.585771	-296.953541	-58.867393	-356.232121	0.592151	-0.182794	22225.10453
-297.87466	-307.635019	-39.793325	-348.602493	0.592151	-0.182794	22213.66009
-299.400585	-331.286864	-53.526654	-356.232121	-0.170812	-0.945757	22225.10453
-278.800591	-320.605385	-55.05258	-387.513593	0.592151	0.580169	22251.04526
-249.045044	-328.997976	-23.771107	-374.543226	0.592151	-0.182794	22234.26008
-249.045044	-350.360932	-9.274815	-347.076568	-0.170812	-0.945757	22237.31193
-220.815423	-348.072044	0.6437	-345.550642	1.355114	-0.182794	22241.12674
-240.652454	-367.146112	3.695551	-366.150636	0.592151	0.580169	22222.81564
-194.111727	-383.16833	19.717769	-361.57286	-0.170812	0.580169	22225.10453
-207.082094	-377.827591	23.532582	-391.328407	-0.933774	-0.945757	22228.15638
-189.533951	-394.612771	50.999241	-398.195071	-0.170812	-0.182794	22215.18601
-165.119143	-399.95351	57.865905	-402.772848	0.592151	-0.182794	22160.25269
-158.252479	-398.427585	83.806638	-410.402475	-0.170812	-0.945757	22231.20823
-154.437665	-421.316467	93.725154	-399.720997	-0.933774	-0.945757	22192.29713
-133.074708	-434.286833	102.880707	-420.320991	-0.933774	0.580169	22202.97861
-118.578416	-450.309051	121.191813	-382.935816	-0.170812	-0.945757	22209.84527
-89.585832	-448.783125	117.376999	-381.409891	0.592151	-0.182794	22205.2675
-85.008056	-453.360902	138.739955	-411.165438	0.592151	-0.182794	22210.60823
-88.059907	-453.360902	132.636254	-397.432108	-0.933774	-0.182794	22228.91934
-59.067323	-459.464604	148.658471	-392.854332	0.592151	-0.945757	22217.4749
-38.467329	-458.701641	161.628838	-392.854332	-0.170812	-0.945757	22221.28971
-23.971037	-467.094231	177.651055	-398.958034	-0.170812	0.580169	22228.15638
-23.971037	-480.82756	209.69549	-392.854332	-0.170812	0.580169	22219.76379
14.1771	-477.775709	244.791776	-361.57286	0.592151	0.580169	22230.44527
4.258584	-478.538672	256.99918	-362.335823	0.592151	0.580169	22248.75637
34.777094	-477.775709	221.139931	-388.276556	1.355114	-0.182794	22238.07489
52.325237	-474.723858	270.732509	-337.158052	0.592151	-1.70872	22214.42305
60.717827	-467.857194	267.680658	-364.624711	-0.170812	-1.70872	22235.786
78.26597	-476.249784	263.102882	-376.069152	-0.170812	-0.945757	22136.60085
66.058566	-474.723858	273.021397	-359.283972	-1.696737	-0.945757	22199.92676
94.288187	-477.775709	289.043615	-368.439524	-0.933774	-1.70872	22222.05268
111.83633	-464.04238	303.539907	-344.78768	-0.933774	-1.70872	22227.39341
130.147436	-483.879411	317.273236	-361.57286	0.592151	0.580169	22197.63787
120.991883	-467.857194	315.74731	-322.66176	-0.170812	0.580169	22214.42305
148.458541	-468.620156	317.273236	-337.158052	-0.933774	0.580169	22206.03046
150.74743	-464.04238	317.273236	-397.432108	-1.696737	-0.182794	22193.82305
170.584461	-457.175715	337.110267	-319.609909	-0.170812	0.580169	22196.87491
190.421492	-450.309051	343.213969	-325.713611	-0.170812	0.580169	22216.71194
209.49556	-443.442386	347.791745	-302.061766	0.592151	1.343131	22212.89712
218.651113	-427.420169	340.925081	-310.454356	-0.170812	-0.182794	22199.16379
211.784449	-425.894243	365.339888	-301.298804	0.592151	-0.945757	22225.86749
240.777033	-421.316467	381.362106	-287.565474	-0.170812	-0.182794	22210.60823
245.354809	-409.872026	395.858398	-282.987698	-0.170812	-0.182794	22213.66009
262.139989	-418.264616	377.547292	-291.380288	0.592151	-0.182794	22211.3712
272.058505	-381.642404	372.969516	-292.906214	0.592151	-0.945757	22231.20823
294.947387	-377.827591	346.26582	-302.824729	-0.933774	-0.182794	22072.51198
300.288126	-373.249814	377.547292	-258.57289	1.355114	-0.182794	22240.36378
319.362195	-380.116479	412.643578	-243.313636	0.592151	-0.182794	22219.00082
307.154791	-372.486852	434.769497	-215.084014	0.592151	2.106094	22219.00082
333.858487	-351.123895	406.539876	-195.246983	-0.170812	0.580169	22207.55638
347.591816	-337.390566	428.665795	-208.980312	-0.170812	0.580169	22193.82305
345.302928	-343.494268	422.562094	-169.30625	-0.170812	-0.182794	22200.68972
354.45848	-328.235013	432.480609	-163.965511	-0.170812	-0.182794	22215.94897
370.480698	-322.131311	434.006535	-160.91366	-0.170812	-0.182794	22184.6675
365.902922	-313.738721	408.065802	-147.943294	-0.170812	-0.945757	22186.95639
384.214027	-290.849839	435.53246	-153.284033	-0.170812	0.580169	22185.43046
396.421431	-274.827621	417.984317	-146.417368	-0.933774	-0.945757	22170.17121
400.999207	-267.960957	430.191721	-122.765523	-0.170812	-0.945757	22191.53417
400.999207	-259.568367	438.584311	-109.032194	-0.933774	-0.945757	22197.63787
408.628835	-243.546149	437.058386	-95.298865	-0.170812	1.343131	22210.60823
417.021425	-224.472081	424.088019	-92.247014	0.592151	-0.945757	22197.63787
410.917723	-218.368379	421.799131	-90.721088	0.592151	-1.70872	22204.50453
413.206611	-198.531348	403.488025	-98.350716	0.592151	-0.182794	21861.1713
418.54735	-196.242459	434.769497	-83.091461	-0.933774	0.580169	22209.08231
421.599201	-162.672099	430.191721	-73.172945	2.118077	0.580169	22221.28971
449.828823	-149.701732	401.199137	-26.632218	0.592151	-0.182794	22232.73415
448.302897	-146.649881	395.095435	-63.25443	0.592151	-0.945757	22197.63787
446.014009	-129.864701	384.413957	-28.158144	0.592151	0.580169	22204.50453
449.06586	-105.449894	416.458392	14.567769	0.592151	-0.182794	22231.20823
432.28068	-105.449894	413.406541	23.723322	-0.170812	-0.945757	22206.03046
431.517717	-91.716564	395.858398	27.538136	-0.933774	-1.70872	22199.92676
443.725121	-81.035086	376.021367	48.13813	0.592151	-0.182794	22225.10453
440.67327	-57.383241	388.22877	58.819608	-0.933774	0.580169	22214.42305
435.332531	-52.042502	372.969516	87.049229	-0.170812	-0.182794	22223.5786
432.28068	-29.916583	364.576926	89.338118	-0.170812	-0.182794	22231.20823
426.176978	-23.812881	333.295453	112.989963	-0.933774	0.580169	22196.11194
425.414015	-19.235104	319.562124	80.182565	-0.933774	-0.945757	22203.74157
416.258462	8.994517	252.421403	59.582571	-0.933774	-0.182794	22211.3712
419.310313	18.913032	347.791745	135.115882	-0.933774	-0.945757	22204.50453
436.095493	50.194505	316.510273	123.671441	0.592151	0.580169	22178.5638
409.391798	33.409324	344.739894	152.664025	-0.170812	-0.182794	22228.15638
398.710319	67.742648	321.851012	190.049199	-0.170812	-0.945757	22220.52675
397.947356	76.135238	298.199167	182.419572	-0.933774	-0.182794	22219.00082
394.132543	101.313008	307.35472	185.471423	-0.933774	-0.182794	22225.86749
393.36958	110.468561	306.591758	219.041783	-0.933774	-0.182794	22218.23786
407.102909	128.016704	318.799161	197.678826	0.592151	0.580169	22238.83786
402.525133	140.224108	282.939913	219.804746	0.592151	-0.945757	22245.70452
383.451064	144.038921	267.680658	215.226969	0.592151	-0.945757	22242.65267
375.058474	173.794468	245.554739	228.960299	1.355114	0.580169	22228.91934
368.19181	186.764835	260.813993	232.775112	0.592151	-0.182794	22233.49712
362.088108	182.187058	221.139931	239.641777	-0.170812	-0.182794	22226.63045
346.06589	182.950021	231.058447	248.79733	-0.170812	-1.70872	22215.18601
346.828853	204.312978	198.251049	257.18992	0.592151	-0.182794	22226.63045
343.014039	220.335195	190.621422	259.478808	0.592151	0.580169	22230.44527
339.199226	223.387046	185.280682	280.841765	-0.170812	-0.182794	22215.94897
330.043673	237.883338	170.021428	285.419541	-0.933774	-1.70872	22202.21564
329.28071	243.224077	105.932558	244.219553	-0.933774	-0.945757	21938.9935
294.184424	218.046307	73.888123	263.293622	-0.170812	-0.182794	22189.24528
317.073306	272.979624	101.354781	279.315839	-0.933774	-0.945757	22211.3712
312.49553	281.372214	121.191813	304.493609	-0.170812	0.580169	22221.28971
303.339977	305.024059	91.436266	315.175088	1.355114	0.580169	22210.60823
290.369611	316.4685	63.969607	315.938051	0.592151	-0.182794	22219.76379
291.895536	317.231463	63.969607	321.27879	-0.170812	-0.945757	22222.05268
294.184424	334.779606	51.762203	341.878784	-0.170812	-0.182794	22204.50453
272.058505	345.461084	44.132576	324.330641	-0.933774	-0.945757	22210.60823
265.954803	371.401817	37.265911	346.45656	0.592151	-0.182794	22251.80822
259.851101	370.638854	2.169626	352.560262	0.592151	-0.182794	22238.07489
245.354809	360.720339	25.058508	339.589895	1.355114	-0.182794	22239.60082
212.547411	386.661072	-4.697039	337.301007	0.592151	-0.182794	22238.83786
209.49556	385.898109	-19.956294	372.397293	-0.170812	-0.945757	22231.20823
198.814082	397.34255	-33.689623	370.871368	-0.170812	0.580169	22221.28971
188.895567	403.446252	-50.474803	373.923219	-0.933774	-0.945757	22226.63045
183.554827	408.024028	-72.600723	356.375076	-0.170812	-0.182794	22220.52675
135.488175	422.52032	-132.874779	367.056554	-0.170812	-0.945757	22158.72677
140.065951	417.942544	-118.378487	373.923219	0.592151	1.343131	22228.15638
138.540026	424.046246	-121.430338	383.841734	-0.170812	-0.945757	22228.91934
117.940032	420.994395	-145.845145	367.056554	-0.170812	-0.945757	22197.63787
93.525224	425.572171	-132.874779	373.923219	-0.933774	1.343131	22206.79342
98.103001	430.91291	-153.474773	371.63433	-0.170812	0.580169	22209.08231
72.925231	421.757358	-193.148835	322.041752	-0.170812	-0.182794	22203.74157
92.762262	435.490687	-155.763661	373.923219	-0.170812	0.580169	22224.34156
66.821529	440.068463	-151.948847	362.478777	-0.170812	0.580169	22231.20823
56.903013	435.490687	-164.156251	360.189889	-0.933774	-0.182794	22216.71194
50.036348	431.675873	-174.074767	360.189889	-0.933774	-0.182794	22225.10453
22.56969	438.542538	-181.704394	379.263958	-0.170812	-0.945757	22229.6823
14.940063	436.25365	-202.304388	376.975069	-0.170812	-1.70872	22209.84527
16.465988	448.461053	-200.0155	364.004703	-0.170812	-0.182794	22240.36378
14.940063	425.572171	-235.111786	371.63433	0.592151	0.580169	22247.23045
16.465988	415.653656	-238.163637	335.775082	-0.933774	-0.182794	19871.36448
-7.94882	439.3055	-248.845115	341.115821	0.592151	-0.945757	22212.13416
-31.600664	433.964761	-254.948817	357.138038	0.592151	-0.182794	22141.94159
-35.415478	417.942544	-252.659929	367.056554	-0.170812	-0.945757	22199.16379
-36.178441	427.098097	-261.052519	354.84915	-0.170812	-1.70872	1358.073672
-77.378429	411.075879	-262.578444	378.500995	-0.933774	-0.945757	18.311106
-69.748801	413.364767	-301.489544	363.24174	-0.933774	-0.945757	11.444441
-81.193242	408.024028	-292.333991	370.871368	0.592151	0.580169	10.681478
-91.874721	392.001811	-293.859916	361.715815	-0.933774	-0.182794	10.681478
-101.793236	396.579587	-293.859916	355.612113	-1.696737	-0.182794	9.155553
-132.311746	386.661072	-330.482128	299.15287	-1.696737	-0.182794	9.918516
-123.919156	379.794407	-337.348792	289.234355	-0.170812	-1.70872	9.918516
-145.282112	382.083295	-362.526563	305.256572	-0.933774	-0.182794	7.629627
-140.704336	389.712923	-330.482128	337.301007	0.592151	0.580169	10.681478
-163.593218	390.475885	-351.845084	315.175088	0.592151	0.580169	9.918516
-160.541367	379.794407	-342.689532	321.27879	1.355114	-0.182794	8.39259
-191.059876	388.94996	-342.689532	305.256572	0.592151	-0.182794	9.918516
-194.111727	363.009227	-367.104339	283.130653	0.592151	-0.182794	2181.310465
-197.163578	379.031444	-355.659898	284.656578	0.592151	-0.182794	22129.73418
-206.319131	363.77219	-376.259892	276.263988	0.592151	0.580169	22188.48232
-230.733939	375.979593	-362.526563	260.241771	1.355114	-0.182794	22185.43046
-232.259864	337.831456	-370.919153	273.212137	-0.933774	-0.945757	22225.86749
-233.78579	361.483301	-390.756184	277.026951	-0.170812	-0.945757	22205.2675
-256.674672	341.64627	-383.889519	232.775112	0.592151	-0.945757	22214.42305
-255.911709	324.86109	-373.971004	220.567708	0.592151	-0.182794	22191.53417
-255.148746	314.179612	-371.682116	203.019565	-0.933774	-0.182794	22196.87491
-272.696889	306.549984	-382.363594	180.130683	-0.170812	-0.945757	22210.60823
-290.245032	310.364798	-408.304327	175.552907	-0.170812	-0.182794	22200.68972
-299.400585	313.416649	-393.808035	190.812162	0.592151	-0.182794	22200.68972
-314.65984	289.001841	-405.252476	188.523273	-0.933774	-0.182794	22188.48232
-319.237616	272.216661	-402.963588	161.056615	-0.170812	1.343131	22189.24528
-311.607989	278.320363	-418.222842	166.397354	-0.170812	-0.182794	22168.64528
-320.000579	250.853704	-413.645066	113.752925	0.592151	0.580169	22189.24528
-340.600573	234.068524	-399.148774	132.064031	-0.170812	-0.182794	22205.2675
-349.756126	227.964822	-397.622849	119.093664	0.592151	-0.182794	22187.71935
-362.726492	226.438897	-386.94137	101.545521	-0.170812	-1.70872	22203.74157
-375.696859	214.994456	-408.304327	84.760341	-0.170812	0.580169	22149.57122
-379.511672	202.024089	-392.282109	64.160347	-0.933774	0.580169	22156.43788
-384.089449	192.868536	-428.904321	60.345534	-0.170812	-1.70872	22215.18601
-396.296853	182.187058	-400.6747	51.952944	-0.170812	-1.70872	22226.63045
-384.852412	182.187058	-421.274693	28.301099	1.355114	0.580169	22209.08231
-412.31907	163.875952	-411.356178	9.22703	-0.170812	1.343131	22173.22306
-386.378337	127.253741	-379.311743	-27.395181	1.355114	0.580169	22215.94897
-421.474623	128.779667	-360.237674	-6.032224	0.592151	1.343131	22209.08231
-427.578325	119.624114	-400.6747	-8.321113	-0.933774	0.580169	22209.84527
-432.156101	104.364859	-353.37101	10.752956	-0.170812	-1.70872	22216.71194
-429.10425	91.394492	-369.393227	-10.610001	-0.170812	-0.182794	22217.4749
-423.763511	75.372275	-351.845084	-9.084075	0.592151	0.580169	22220.52675
-438.259803	73.84635	-377.785817	-19.002591	-0.933774	-0.182794	22228.15638
-450.467207	57.061169	-352.608047	-34.261846	-0.933774	0.580169	22202.97861
-451.993132	54.009318	-328.19324	-49.5211	-0.170812	-0.945757	22202.21564
-446.652393	27.305623	-328.956202	-72.409983	-0.170812	-0.182794	22203.74157
-473.356089	35.698213	-319.037687	-123.528486	-0.170812	-0.182794	22216.71194
-469.541275	12.046368	-350.319159	-153.284033	-0.170812	0.580169	22201.45268
-458.096834	0.601927	-383.126557	-163.202548	1.355114	0.580169	22165.59343
-447.415356	5.179703	-287.756214	-82.328498	0.592151	-0.182794	22232.73415
-455.807946	-9.316589	-303.015469	-102.928492	-0.933774	-1.70872	22215.18601
-442.074617	-20.76103	-297.67473	-122.00256	-0.170812	0.580169	22222.81564
-435.970915	-53.568428	-277.074736	-146.417368	-0.933774	-0.182794	22225.10453
-432.919064	-45.175837	-275.548811	-148.706256	-0.170812	-0.182794	22226.63045
-429.867213	-58.146204	-259.526593	-169.30625	1.355114	0.580169	22246.46748
-440.548691	-67.301757	-234.348823	-167.017362	0.592151	0.580169	22248.75637
-441.311654	-98.583229	-241.215488	-180.750691	-0.933774	-0.945757	22224.34156
-426.052399	-87.901751	-244.267338	-212.032163	0.592151	0.580169	22235.02304
-440.548691	-112.316558	-209.934015	-208.21735	0.592151	-0.182794	22231.97119
-432.156101	-139.783217	-222.141419	-216.60994	0.592151	-0.945757	22209.84527
-414.607958	-144.360993	-204.593276	-232.632157	-0.933774	-0.945757	22219.76379
-405.452406	-149.701732	-196.963649	-238.735859	-0.170812	-0.945757	22229.6823
-391.719076	-168.012838	-200.778462	-237.972896	-0.170812	-0.945757	22208.31935
-389.430188	-188.612832	-199.252537	-248.654375	-0.933774	-0.182794	22222.81564
-400.874629	-198.531348	-181.704394	-263.150667	-0.933774	0.580169	22209.84527
-381.037598	-215.316528	-194.674761	-281.461772	-0.933774	-1.70872	22130.49715
-387.904263	-205.398012	-182.467357	-294.432139	-0.170812	-0.182794	22204.50453
-348.993163	-236.679484	-143.556257	-299.009915	-0.170812	0.580169	22215.94897
-346.704275	-230.575783	-115.326636	-355.469158	0.592151	-0.182794	22216.71194
-343.652424	-261.857255	-141.267369	-350.891382	-0.933774	-0.182794	22211.3712
-332.207983	-257.279478	-111.511822	-300.535841	1.355114	-0.182794	22228.15638
-338.311685	-274.827621	-86.334052	-310.454356	-0.170812	0.580169	22224.34156
-316.185765	-279.405398	-68.785909	-329.528425	-0.933774	-1.70872	22215.18601
-314.65984	-280.931323	-58.867393	-331.05435	0.592151	-1.70872	22228.91934
-294.822809	-303.057243	-46.65999	-326.476574	1.355114	-0.182794	22248.75637
-288.719107	-305.346131	-44.371101	-342.498791	1.355114	-0.945757	22236.54897
-280.326517	-322.131311	-48.185915	-363.861748	1.355114	-0.182794	22238.07489
-284.904293	-326.709087	-16.904443	-364.624711	-0.170812	-0.945757	22239.60082
-262.778374	-348.835007	4.458514	-375.306189	-0.170812	-0.182794	22221.28971
-263.541336	-361.805373	-51.237766	-443.209873	-0.170812	-0.182794	22223.5786
-234.548752	-355.701671	28.110359	-367.676562	-0.933774	0.580169	22226.63045
-218.526535	-374.77574	28.873321	-371.491375	-0.170812	0.580169	22215.94897
-221.578386	-383.931293	17.42888	-383.698779	-0.170812	-0.945757	22167.88232
-194.87469	-380.879442	53.288129	-395.14322	-0.170812	-0.945757	22231.97119
-192.585802	-396.901659	39.5548	-389.039518	-0.170812	-0.182794	22194.58602
-173.511733	-403.768324	56.33998	-393.617295	-1.696737	0.580169	22206.03046
-152.148777	-416.73869	64.73257	-408.87655	-0.170812	-1.70872	22204.50453
-150.622851	-428.183131	93.725154	-406.587661	-0.170812	-0.945757	22200.68972
-120.867305	-425.894243	79.991825	-404.298773	-0.933774	-0.945757	22215.18601
-126.208044	-415.975728	99.065893	-426.424692	-0.933774	-0.182794	22230.44527
-78.904354	-435.812759	106.695521	-421.846916	0.592151	-0.182794	22215.94897
-72.800652	-445.731274	147.895508	-389.039518	-0.170812	-0.182794	22222.81564
-61.356211	-443.442386	151.710322	-395.14322	0.592151	0.580169	22229.6823
-48.385845	-454.886827	173.073279	-397.432108	-0.170812	-0.182794	22212.89712
-19.393261	-461.753492	192.147347	-383.698779	1.355114	0.580169	22237.31193
-11.000671	-457.938678	202.065863	-376.069152	0.592151	-0.945757	22247.99341
-1.845118	-466.331268	211.984378	-352.417307	0.592151	-0.945757	22222.05268
17.991913	-464.04238	237.162149	-366.150636	0.592151	0.580169	22213.66009
18.754876	-462.516455	250.895478	-378.35804	-0.170812	-1.70872	22228.91934
36.303019	-467.857194	248.60659	-375.306189	0.592151	-0.182794	22129.73418
36.303019	-471.672007	264.628807	-349.365456	0.592151	-0.182794	22204.50453
63.006715	-472.43497	284.465838	-354.706195	-0.170812	-0.182794	22224.34156
80.554858	-468.620156	292.095466	-366.913599	-0.170812	-0.182794	22226.63045
79.028932	-479.301635	306.591758	-360.809897	-0.170812	-0.945757	22187.71935
107.258554	-476.249784	303.539907	-365.387674	-0.933774	-0.182794	22218.23786
108.784479	-489.22015	314.221385	-353.943232	-1.696737	-2.471682	22201.45268
129.384473	-476.249784	295.147317	-360.046934	-1.696737	-0.182794	22190.7712
135.488175	-467.857194	286.754726	-379.121003	-0.933774	-1.70872	22190.7712
149.984467	-470.146082	322.613975	-346.313605	-0.170812	-0.182794	22216.71194
155.325206	-473.960896	298.199167	-339.44694	-0.170812	0.580169	22215.18601
194.999268	-432.760908	337.87323	-363.861748	0.592151	0.580169	22202.21564
204.154821	-450.309051	340.162118	-345.550642	-0.170812	-0.945757	22228.15638
208.732598	-438.86461	359.999149	-293.669176	0.592151	-0.182794	22215.94897
215.599262	-430.47202	359.999149	-285.276586	-0.170812	0.580169	22218.23786
221.702964	-421.316467	381.362106	-299.772878	0.592151	0.580169	22219.76379
245.354809	-399.95351	376.784329	-279.935847	0.592151	-0.182794	22233.49712
268.243691	-405.294249	369.917665	-282.987698	1.355114	1.343131	22080.14161
270.532579	-395.375734	396.621361	-268.491406	1.355114	0.580169	22241.12674
278.162207	-396.138696	416.458392	-250.943263	0.592151	-0.945757	22212.13416
294.947387	-381.642404	413.406541	-269.254369	-0.170812	0.580169	22208.31935
304.10294	-380.879442	394.332472	-231.869195	0.592151	0.580169	22196.87491
304.865903	-370.197963	408.065802	-228.054381	0.592151	-0.182794	22190.7712
312.49553	-365.620187	419.510243	-215.084014	-0.933774	-0.945757	22207.55638
328.517747	-355.701671	415.695429	-213.558089	-0.170812	0.580169	22222.05268
348.354779	-346.546119	446.213938	-167.780325	-0.170812	-0.945757	22196.11194
344.539965	-335.101677	409.591727	-180.750691	-0.170812	-0.945757	22187.71935
354.45848	-342.731305	425.613945	-167.780325	-0.170812	1.343131	22187.71935
372.769586	-308.397982	422.562094	-151.758107	-0.933774	-0.945757	22154.91195
377.347363	-295.427615	417.984317	-152.52107	-0.170812	-0.182794	22182.37861
381.925139	-280.16836	422.562094	-131.921076	-1.696737	-0.945757	22187.71935
388.028841	-283.983174	450.791715	-134.972927	-0.170812	-0.182794	22195.34898
392.606617	-249.649851	413.406541	-123.528486	0.592151	-0.182794	22198.40083
411.680686	-248.123925	400.436174	-159.387735	-0.933774	-0.945757	22209.84527
410.15476	-251.175776	423.325056	-104.454418	0.592151	0.580169	21980.95645
421.599201	-232.101708	432.480609	-86.143312	0.592151	-0.182794	22212.13416
431.517717	-204.635049	446.213938	-76.224796	1.355114	-0.182794	22229.6823
436.858456	-190.138757	440.873199	-74.698871	-0.170812	-0.182794	22235.786
439.147344	-164.198024	404.250988	-70.121094	-0.170812	-0.182794	22196.11194
426.176978	-174.879503	417.984317	-58.676653	0.592151	0.580169	22190.7712
446.776972	-145.886919	411.117653	-35.787771	0.592151	-0.945757	22226.63045
442.962158	-135.968403	424.850982	-4.506299	-0.933774	-0.182794	22205.2675
432.28068	-121.472111	395.095435	-6.032224	-0.170812	-0.182794	22200.68972
446.014009	-110.02767	383.650994	-2.217411	-0.170812	-0.182794	22224.34156
448.302897	-94.768415	406.539876	16.093695	-0.170812	-0.182794	22215.18601
429.228829	-93.24249	398.910249	55.004795	-0.170812	-1.70872	22223.5786
429.991791	-85.612863	380.599143	26.775173	-0.933774	-0.945757	22227.39341
446.776972	-69.590645	370.680627	86.286267	-0.933774	0.580169	22192.29713
446.776972	-64.249906	358.473224	79.419602	-0.170812	1.343131	22205.2675
431.517717	-23.049918	332.532491	79.419602	-1.696737	-0.945757	22215.94897
438.384382	-19.235104	331.769528	112.227	-1.696737	-0.182794	22203.74157
423.125127	-0.923999	303.539907	55.767757	0.592151	0.580169	22141.94159
420.073276	5.942666	327.191751	128.249217	0.592151	-0.182794	22229.6823
415.495499	35.698213	319.562124	162.58254	-0.170812	0.580169	22222.81564
417.021425	45.616728	349.317671	164.871429	0.592151	2.106094	22222.81564
407.865872	66.979685	337.87323	171.738093	-0.933774	-0.945757	22227.39341
405.576984	79.187089	320.325087	184.70846	0.592151	-0.182794	22222.05268
408.628835	99.02412	317.273236	192.338087	1.355114	0.580169	22239.60082
423.125127	94.446343	310.406571	171.738093	-0.170812	0.580169	22244.94156
404.051058	113.520412	289.806577	215.226969	0.592151	0.580169	22240.36378
387.265878	128.016704	306.591758	215.989932	0.592151	0.580169	22228.91934
372.006623	133.357443	279.125099	207.597342	1.355114	0.580169	22233.49712
363.614033	145.564847	269.969546	237.352889	0.592151	-0.182794	22222.81564
374.295512	165.401878	244.791776	228.960299	0.592151	0.580169	22216.71194
368.954772	179.89817	239.451037	235.064	-0.933774	-0.182794	22226.63045
360.562182	188.29076	224.191782	248.034367	0.592151	-0.182794	22229.6823
352.169592	194.394462	218.851043	261.004733	-0.933774	-0.182794	22213.66009
330.806636	211.179642	180.702906	273.9751	-0.933774	-0.182794	22204.50453
351.40663	227.20186	149.421434	265.58251	-0.170812	-1.70872	21962.64534
332.332561	225.675934	163.917726	254.901032	-1.696737	-0.182794	22187.71935
326.991822	241.698152	144.843657	270.160286	-0.933774	-0.182794	22209.84527
321.651083	258.483332	142.554769	296.101019	-0.933774	-0.182794	22219.76379
319.362195	264.587034	84.569601	264.056584	0.592151	-0.182794	22210.60823
310.969604	269.16481	73.888123	279.315839	-0.170812	-0.945757	22216.71194
296.473312	304.261096	60.917756	267.871398	0.592151	0.580169	22228.91934
294.184424	306.549984	91.436266	335.012119	-0.170812	0.580169	22207.55638
288.843685	323.335164	76.177011	324.330641	0.592151	-0.182794	22216.71194
290.369611	330.964792	73.12516	341.115821	1.355114	0.580169	22251.80822
280.451095	350.801823	74.651086	329.67138	1.355114	1.343131	22239.60082
251.458511	361.483301	47.184427	348.745448	0.592151	0.580169	22239.60082
246.880735	353.090711	37.265911	349.508411	1.355114	-0.182794	22241.12674
248.40666	368.349966	25.82147	351.797299	0.592151	0.580169	22229.6823
235.436293	379.031444	-0.882225	365.530628	0.592151	0.580169	22223.5786
214.8363	383.609221	-6.985927	349.508411	-0.170812	-0.945757	22225.86749
216.362225	382.846258	-23.771107	369.345442	-0.933774	-0.945757	22219.00082
184.31779	386.661072	-58.867393	368.582479	-0.933774	-1.70872	22130.49715
181.265939	404.972177	-62.682207	377.738032	-1.696737	-1.70872	22223.5786
152.273355	389.712923	-68.022946	383.841734	-0.933774	-0.182794	22223.5786
143.880765	404.209215	-106.934046	380.789883	-0.933774	-0.945757	22196.87491
140.065951	395.053662	-95.489605	374.686181	-0.933774	-0.945757	22203.74157
130.147436	417.179581	-122.956263	361.715815	0.592151	0.580169	22208.31935
122.517808	425.572171	-151.948847	363.24174	-0.170812	-0.945757	22204.50453
108.784479	426.335134	-152.71181	373.160256	0.592151	-0.945757	22226.63045
104.206703	426.335134	-145.845145	360.952852	-0.170812	-0.182794	22228.91934
82.080783	415.653656	-167.208102	367.056554	-0.170812	-0.945757	22216.71194
49.273386	416.416618	-206.119202	327.382492	0.592151	-0.182794	22225.86749
63.769678	436.25365	-189.334021	361.715815	-0.170812	-0.945757	22228.91934
52.325237	438.542538	-177.126618	376.975069	-0.933774	-0.945757	22211.3712
51.562274	439.3055	-178.652543	383.841734	2.118077	-0.182794	22245.70452
31.725243	436.25365	-196.200686	374.686181	1.355114	0.580169	22247.99341
34.014131	437.779575	-197.726612	373.160256	0.592151	-0.182794	22206.79342
5.78451	437.779575	-248.082152	361.715815	0.592151	0.580169	22228.91934
-8.711782	429.386985	-268.682146	347.219523	-0.170812	-0.945757	22004.6083
-6.422894	440.068463	-238.163637	364.767666	-0.170812	-0.182794	22195.34898
-14.052521	430.91291	-249.608078	353.323225	0.592151	-0.945757	22215.18601
-33.889553	420.994395	-255.71178	370.871368	-0.170812	0.580169	22228.15638
-49.148807	425.572171	-268.682146	355.612113	-0.170812	-0.945757	22209.08231
-46.096956	413.364767	-258.000668	373.923219	-0.170812	-0.182794	55.69628
-68.222876	417.179581	-282.415475	364.004703	-0.933774	-0.182794	15.259255
-86.533981	406.498103	-290.808065	346.45656	-0.933774	-0.182794	11.444441
-83.482131	408.024028	-293.096954	363.24174	-0.170812	0.580169	8.39259
-110.185826	404.972177	-315.985836	334.249156	-0.933774	-0.945757	9.918516
-110.948789	401.920326	-322.089538	354.84915	-0.933774	-0.945757	8.39259
-118.578416	403.446252	-347.267308	347.982485	0.592151	-0.182794	10.681478
-123.919156	400.394401	-339.637681	320.515827	-0.170812	-0.182794	9.918516
-137.652485	399.631438	-341.926569	326.619529	0.592151	0.580169	9.155553
-147.571	392.001811	-341.926569	299.15287	-0.170812	-0.182794	10.681478
-167.408032	388.94996	-373.208041	294.575094	0.592151	-0.182794	9.155553
-163.593218	391.238848	-333.533979	303.730647	-0.170812	-0.945757	7.629627
-191.059876	395.816624	-342.689532	306.782498	1.355114	-0.182794	10.681478
-204.793206	379.031444	-328.956202	280.841765	-0.170812	-0.945757	17944.88357
-231.496901	388.186997	-347.267308	270.923249	0.592151	-0.945757	22185.43046
-216.237647	359.957376	-370.919153	270.923249	0.592151	-0.182794	22198.40083
-230.733939	359.957376	-355.659898	272.449175	0.592151	2.106094	22212.13416
-236.074678	359.957376	-383.126557	264.056584	0.592151	-0.182794	22171.69713
-244.467268	344.698121	-377.785817	235.826963	-0.933774	-0.945757	22188.48232
-258.200597	351.564786	-385.415445	221.330671	-0.170812	-0.182794	22208.31935
-274.985777	323.335164	-418.985805	209.88623	-0.170812	-0.182794	22199.16379
-279.563554	321.046276	-399.148774	216.752895	-0.933774	1.343131	22204.50453
-283.378368	308.838872	-396.859886	196.152901	-1.696737	-0.945757	22192.29713
-290.245032	298.157394	-375.496929	198.441789	-0.170812	-0.182794	22190.00824
-309.319101	287.475916	-406.015439	191.575124	-0.170812	-0.182794	22173.98602
-331.44502	289.764804	-402.200625	183.945497	-0.170812	1.343131	22191.53417
-323.05243	284.424065	-395.33396	175.552907	-0.170812	0.580169	22199.92676
-325.341318	250.090742	-418.222842	155.715876	-0.170812	-0.182794	22183.14158
-329.919095	255.431481	-416.696917	148.086248	1.355114	0.580169	22199.16379
-347.467237	236.357412	-451.03024	77.893677	0.592151	0.580169	22046.57124
-356.62279	239.409263	-424.326544	109.938112	0.592151	0.580169	22165.59343
-365.778343	221.86112	-395.33396	104.597372	0.592151	0.580169	22221.28971
-364.252418	209.653717	-390.756184	84.760341	0.592151	-0.182794	22236.54897
-383.326486	201.261127	-400.6747	65.686273	0.592151	-0.945757	22215.18601
-384.089449	203.550015	-405.252476	49.664055	0.592151	-0.182794	22191.53417
-403.163517	187.527797	-404.489513	30.589987	0.592151	-0.945757	22215.94897
-412.31907	166.927803	-407.541364	26.775173	0.592151	-0.182794	22204.50453
-415.370921	153.957437	-392.282109	35.930726	-0.170812	-0.182794	22183.14158
-410.793145	142.512996	-376.259892	37.456652	-0.170812	-0.182794	22215.94897
-422.237586	125.727816	-360.237674	21.434434	-0.170812	1.343131	22215.94897
-416.896847	121.150039	-367.104339	-4.506299	-0.933774	-0.182794	22219.00082
-423.000548	100.550045	-370.919153	-8.321113	-0.170812	-0.182794	22232.73415
-437.49684	84.527828	-365.578414	-11.372964	-0.933774	-0.945757	22201.45268
-430.630176	78.424126	-361.7636	-4.506299	-0.933774	0.580169	22204.50453
-419.185735	67.742648	-353.37101	-55.624802	-0.933774	-0.182794	22207.55638
-439.022766	51.72043	-332.008053	-49.5211	-0.170812	-0.182794	22213.66009
-455.807946	45.616728	-332.008053	-53.335914	0.592151	1.343131	22210.60823
-446.652393	40.275989	-334.296941	-93.009976	-0.170812	0.580169	22160.25269
-454.282021	37.224138	-309.882134	-80.03961	0.592151	0.580169	22230.44527
-462.674611	27.305623	-280.88955	-78.513684	-0.170812	-0.182794	22216.71194
-451.993132	10.520442	-305.304357	-78.513684	0.592151	0.580169	22225.86749
-448.941282	-13.131403	-274.022885	-95.298865	-0.933774	-1.70872	22223.5786
-438.259803	-10.842514	-296.148805	-127.3433	1.355114	-0.182794	22235.786
-435.970915	-32.205471	-264.10437	-133.447002	0.592151	-0.945757	22244.94156
-444.363505	-44.412875	-252.659929	-131.158113	0.592151	-0.182794	22248.75637
-419.948698	-54.33139	-270.971034	-162.439586	0.592151	-0.945757	22223.5786
-449.704244	-71.879533	-264.10437	-181.513654	-0.170812	-0.182794	22236.54897
-432.919064	-88.664713	-256.474742	-176.935878	-0.933774	-0.945757	22230.44527
-435.970915	-96.294341	-225.956233	-192.958095	-0.170812	-0.945757	22211.3712
-437.49684	-112.316558	-230.534009	-196.009946	-0.170812	-0.182794	22222.81564
-430.630176	-126.049888	-227.482158	-194.48402	-0.933774	-0.945757	22230.44527
-421.474623	-129.864701	-225.956233	-221.950679	0.592151	0.580169	22207.55638
-421.474623	-150.464695	-209.934015	-248.654375	-0.933774	-1.70872	22215.18601
-417.659809	-162.672099	-200.0155	-237.209934	-1.696737	-1.70872	22208.31935
-403.163517	-180.220242	-216.80068	-263.150667	-0.170812	1.343131	22140.41566
-414.607958	-190.138757	-206.119202	-278.409922	-0.170812	-0.945757	22206.79342
-377.985747	-191.664683	-168.734028	-283.750661	-0.170812	-0.945757	22215.18601
-371.882045	-213.790602	-168.734028	-285.276586	-0.933774	-0.182794	22215.18601
-359.674641	-202.346161	-158.815512	-291.380288	0.592151	-0.945757	22212.13416
-349.756126	-228.286894	-156.526624	-294.432139	-0.170812	-0.182794	22228.91934
-368.067231	-245.835037	-136.689593	-323.424723	-0.170812	-0.945757	22218.23786
-348.993163	-254.99059	-127.53404	-333.343239	0.592151	-0.182794	22211.3712
-324.578355	-261.857255	-93.963679	-314.26917	1.355114	-0.945757	22237.31193
-320.763542	-271.77577	-87.859977	-311.217319	0.592151	-0.182794	22247.99341
-317.711691	-279.405398	-73.363685	-313.506207	0.592151	0.580169	22236.54897
-300.926511	-297.716503	-69.548872	-337.921015	0.592151	-0.182794	22241.12674
-311.607989	-303.057243	-53.526654	-354.706195	-0.170812	-1.70872	22233.49712
-269.645038	-313.738721	-27.585921	-361.57286	-0.933774	-0.182794	22222.81564
-285.667256	-329.760938	-39.793325	-382.172854	-0.170812	-1.70872	22222.05268
-258.96356	-335.86464	-21.482219	-356.995083	-0.933774	-0.945757	22228.15638
-249.045044	-352.64982	-9.274815	-367.676562	-0.933774	-0.945757	22215.18601
-255.911709	-350.360932	0.6437	-382.172854	-0.170812	-0.182794	22160.25269
-227.682088	-371.723889	5.984439	-358.521009	-0.933774	-2.471682	22230.44527
-234.548752	-385.457218	12.851104	-389.802481	-1.696737	-1.70872	22193.06009
-213.185796	-380.116479	20.480731	-382.172854	0.592151	-0.945757	22208.31935
-204.030243	-377.827591	38.791837	-411.9284	-0.170812	-0.182794	22209.08231
-195.637653	-386.983144	75.414048	-395.906183	-1.696737	-0.945757	22199.92676
-170.459883	-399.95351	52.525166	-395.14322	-0.933774	1.343131	22213.66009
-139.941373	-424.368318	84.569601	-424.135804	0.592151	-0.182794	22231.97119
-120.104342	-427.420169	96.777005	-416.506177	1.355114	0.580169	22215.94897
-123.156193	-419.027579	109.747371	-396.669146	-0.933774	-0.945757	22221.28971
-97.978423	-430.47202	118.139962	-391.328407	0.592151	0.580169	22228.15638
-97.21546	-444.968312	115.851073	-389.039518	0.592151	-0.945757	22213.66009
-67.459913	-455.64979	116.614036	-386.75063	0.592151	-0.945757	22238.83786
-49.148807	-448.020163	150.947359	-406.587661	2.118077	-0.945757	22247.99341
-36.941404	-459.464604	164.680689	-382.935816	-0.933774	-0.945757	22223.5786
-25.496963	-472.43497	198.251049	-377.595077	-0.170812	-0.945757	22217.4749
-11.763633	-464.04238	202.828825	-362.335823	0.592151	1.343131	22235.786
8.836361	-489.22015	233.347335	-353.943232	-0.170812	0.580169	22170.17121
-3.371043	-470.146082	231.058447	-361.57286	0.592151	0.580169	22205.2675
24.095615	-469.383119	257.762142	-347.839531	0.592151	-1.70872	22223.5786
44.695609	-476.249784	245.554739	-353.943232	-0.933774	-1.70872	22223.5786
56.14005	-458.701641	263.102882	-368.439524	0.592151	0.580169	22169.40825
74.451156	-469.383119	272.258434	-379.883966	-0.933774	-0.945757	22209.08231
63.006715	-475.486821	289.806577	-372.254338	-0.933774	-0.945757	22202.21564
94.288187	-482.353486	282.17695	-361.57286	-0.933774	-0.182794	22194.58602
106.495591	-480.82756	284.465838	-367.676562	-0.170812	-0.182794	22202.21564
115.651144	-483.879411	304.302869	-364.624711	-0.170812	0.580169	22216.71194
139.302989	-477.012747	305.828795	-340.972866	-0.170812	-0.182794	22213.66009
143.117802	-458.701641	331.006565	-337.158052	-0.933774	-0.182794	22202.97861
156.088169	-465.568305	332.532491	-327.239537	0.592151	-0.182794	22228.15638
178.977051	-458.701641	345.502857	-313.506207	-0.170812	0.580169	22213.66009
191.184455	-442.679423	327.954714	-315.795096	-0.170812	0.580169	22196.11194
196.525194	-454.123864	349.317671	-333.343239	-0.170812	-0.182794	22217.4749
228.569629	-422.842392	318.036199	-320.372872	-0.170812	-0.945757	22231.20823
242.302958	-423.605355	340.162118	-310.454356	-0.170812	0.580169	22103.79345
243.065921	-403.005361	378.310255	-274.595108	0.592151	0.580169	22241.12674
246.880735	-422.079429	399.673211	-297.48399	-0.933774	-1.70872	22215.18601
258.325176	-399.190547	415.695429	-275.358071	0.592151	2.106094	22212.89712
245.354809	-428.946094	360.762112	-262.387704	-0.170812	-0.182794	22201.45268
276.636281	-399.190547	397.384323	-254.758077	-0.170812	-0.182794	22188.48232
289.606648	-381.642404	400.436174	-251.706226	0.592151	0.580169	22200.68972
292.658499	-371.723889	410.35469	-239.498822	0.592151	-0.945757	22214.42305
307.154791	-362.568336	418.74728	-221.187716	-0.170812	-0.182794	22204.50453
321.651083	-364.094261	405.013951	-209.743275	-0.170812	0.580169	22189.24528
332.332561	-356.464634	415.695429	-218.898828	-0.170812	-0.945757	22193.82305
345.302928	-345.020193	419.510243	-185.328468	0.592151	-0.945757	22180.08972
358.273294	-330.523901	436.295423	-160.91366	-0.933774	-0.945757	22189.24528
366.665884	-322.894274	428.665795	-144.12848	-0.170812	-0.182794	22200.68972
376.5844	-302.29428	424.850982	-141.839592	-0.933774	0.580169	22202.21564
374.295512	-311.449833	425.613945	-140.313666	-0.170812	-0.182794	22194.58602
391.080692	-283.220211	453.843566	-135.73589	-0.933774	-0.182794	22202.21564
397.184394	-273.301696	421.799131	-132.684039	-0.170812	0.580169	21898.55648
393.36958	-244.309112	410.35469	-119.713672	1.355114	-0.182794	22214.42305
397.184394	-259.568367	434.006535	-119.713672	2.118077	-0.182794	22228.15638
[truncated: 28,725 more rows]
