# Supplementary material for: Dynamic analysis of slant cracked rotor system considering nonlinear oil film force
Source: PLoS One. 2024 Jan 25;19(1):e0294293. doi: 10.1371/journal.pone.0294293 (PMC10810477; doi:10.1371/journal.pone.0294293)
Supplement: S1 File — These data were measured by two eddy current sensors, model WT0150. (ZIP) [file pone.0294293.s001.zip › 2021.3.18 Test data for plain bearings/2021.3.18 (P=0.2Mpa, Z=4.0g)/900.csv]

1024	30720	7	0	3
8	8	8	8	10	10	1
3	3	3	3	1	1	4
2	1	4	3	0	0	0
0	0	0	0	0.000008	0.000009	20748.07422
-61.152159	-486.174061	170.265466	-481.049495	0.905848	-0.105018	22229.6823
-16.137358	-499.144428	238.932113	-445.95321	-0.620077	0.657945	22221.28971
28.114481	-512.877757	266.398771	-436.797657	0.142886	-0.86798	22192.29713
88.388537	-502.959242	299.969132	-432.21988	-0.620077	-2.393906	22220.52675
114.32927	-494.566652	348.035784	-429.930992	0.142886	-0.86798	22215.94897
160.107035	-500.670353	341.16912	-418.486551	0.142886	1.420908	22186.95639
195.20332	-477.781471	379.317256	-357.449532	0.142886	0.657945	22199.92676
234.877383	-454.892589	422.04317	-342.95324	-0.620077	1.420908	22201.45268
286.758849	-428.188893	422.04317	-335.323613	-0.620077	0.657945	22184.6675
309.647731	-401.485198	457.139456	-300.227327	-1.38304	-1.630943	22130.49715
347.032905	-372.492614	479.265375	-230.797718	0.142886	0.657945	22198.40083
372.210675	-335.870402	433.487611	-236.138457	0.142886	-0.105018	22195.34898
408.832887	-287.80375	464.769083	-182.731065	0.142886	1.420908	22198.40083
422.566216	-261.100054	486.895002	-128.560711	0.142886	-0.86798	22229.6823
447.743986	-222.188955	476.976487	-104.908866	0.142886	1.420908	22227.39341
447.743986	-164.966749	480.7913	-54.553325	0.142886	0.657945	22218.23786
453.847688	-131.396389	421.280207	-2.671859	0.142886	-0.105018	22228.91934
469.869906	-69.596407	459.428344	64.468861	0.905848	-1.630943	22247.99341
452.321763	-31.44827	399.91725	114.061439	0.142886	0.657945	22234.26008
448.506949	9.751718	419.754281	156.787353	0.905848	-0.105018	22238.83786
440.877322	46.373929	368.635778	172.046607	-0.620077	-0.105018	22238.83786
428.669918	95.203544	363.295039	215.535483	-0.620077	-0.86798	22219.00082
398.914371	141.744271	337.354306	221.639185	0.905848	0.657945	22219.76379
395.86252	186.759072	324.383939	281.150279	-0.620077	0.657945	22231.20823
376.788452	224.907209	277.843212	329.979894	0.142886	-1.630943	22215.18601
363.818085	253.899793	208.413603	313.957676	0.142886	-0.105018	22225.10453
328.721799	295.862744	167.976578	367.365068	-0.620077	-0.105018	22231.97119
307.358843	327.907179	130.591404	391.779876	0.142886	1.420908	22194.58602
298.966253	372.159018	88.628454	416.957646	-0.620077	-1.630943	22206.03046
249.373675	389.70716	21.487733	442.898379	-0.620077	-0.105018	22213.66009
218.855165	417.173819	-26.57892	452.053932	-0.620077	-0.86798	22202.21564
165.447774	440.062701	-90.66779	461.209485	0.905848	0.657945	22215.94897
135.692227	448.455291	-114.319634	475.705777	-0.620077	-1.630943	22209.08231
102.884829	449.981217	-142.549256	441.372454	0.905848	0.657945	22201.45268
62.447804	471.344173	-192.141834	426.113199	0.905848	-0.105018	22219.00082
14.381152	462.18862	-211.978865	467.313187	-0.620077	-0.105018	22221.28971
-3.929954	453.79603	-247.838113	452.816895	0.142886	0.657945	22190.7712
-29.870687	445.40344	-348.549195	400.172466	0.142886	-0.86798	8788.567766
-62.678085	446.166403	-298.193654	465.787261	0.142886	-0.86798	20.599994
-108.455849	449.981217	-315.741797	450.528006	0.905848	-0.105018	12.970367
-148.892874	433.958999	-376.015853	393.305801	0.142886	0.657945	11.444441
-185.515085	413.359005	-368.386226	404.750242	0.142886	-0.86798	10.681478
-222.900259	406.492341	-385.934369	363.550254	0.142886	-0.86798	22000.79348
-254.181732	375.210868	-395.089922	313.194714	-0.620077	-0.105018	22180.85269
-274.018763	358.425688	-411.875102	283.439167	0.142886	-0.105018	22200.68972
-319.796527	317.988663	-415.689916	244.528067	0.905848	-0.86798	22208.31935
-345.73726	286.707191	-466.808419	185.016974	0.142886	2.183871	22176.27491
-379.30762	255.425719	-419.504729	146.868837	-0.620077	-0.105018	22209.08231
-398.381689	213.462768	-447.73435	95.750334	-0.620077	0.657945	22208.31935
-426.61131	189.047961	-478.25286	84.305893	-0.620077	-0.86798	22196.87491
-425.085385	140.218346	-391.275108	44.63183	-1.38304	-1.630943	22212.13416
-459.418708	93.677619	-405.7714	-13.353338	-0.620077	1.420908	22220.52675
-465.52241	63.159109	-400.430661	-40.819996	0.142886	1.420908	22213.66009
-500.618696	41.03319	-379.830667	-93.464425	0.142886	-0.86798	22222.81564
-480.781664	5.936904	-392.038071	-116.353307	0.142886	-0.105018	22231.20823
-445.685379	-59.677892	-341.68253	-185.782916	0.905848	-0.105018	22214.42305
-457.12982	-97.826028	-351.601046	-236.90142	0.142886	-0.105018	22216.71194
-466.285372	-119.951948	-329.475126	-354.397681	0.905848	0.657945	22232.73415
-434.240938	-171.833414	-294.37884	-307.856954	0.905848	0.657945	22241.12674
-399.907614	-209.218588	-265.386256	-354.397681	1.668811	0.657945	22238.83786
-383.122434	-246.603762	-179.93443	-356.686569	-0.620077	-0.86798	22061.06754
-366.337254	-303.825967	-141.02333	-371.945824	-0.620077	-0.105018	22231.20823
-351.077999	-327.477812	-112.793709	-419.249514	0.142886	0.657945	22222.05268
-293.092831	-335.870402	-79.986311	-453.582837	-0.620077	0.657945	22225.86749
-255.707657	-386.225943	-46.415951	-442.138396	0.142886	-0.105018	22222.81564
-215.270632	-406.825937	-2.927075	-480.286533	0.142886	1.420908	22219.00082
-186.278048	-453.366664	32.169211	-510.042079	0.142886	0.657945	22215.18601
-132.107694	-463.285179	90.154379	-476.471719	-0.620077	-0.105018	22212.89712
-97.774371	-489.225912	109.228447	-506.990228	-0.620077	0.657945	22192.29713
-46.655867	-501.433316	148.139547	-520.723558	-0.620077	0.657945	22207.55638
13.618189	-514.403683	237.406187	-452.819874	-0.620077	-1.630943	22184.6675
48.714475	-511.351832	291.576542	-452.819874	-0.620077	0.657945	22199.92676
108.225568	-499.907391	315.991349	-421.538402	-0.620077	-0.86798	22205.2675
135.692227	-517.455534	338.880231	-387.968042	0.905848	1.420908	22214.42305
183.758879	-483.122211	348.035784	-400.938408	-0.620077	-1.630943	22199.92676
228.010718	-460.233328	402.206138	-379.575451	0.142886	1.420908	22208.31935
263.107004	-452.603701	436.539462	-362.027308	0.905848	0.657945	22206.79342
276.840333	-435.055558	437.302424	-291.834737	0.142886	0.657945	22198.40083
331.77365	-393.85557	456.376493	-275.812519	0.142886	-0.105018	22224.34156
371.447713	-343.50003	441.117238	-236.138457	0.905848	0.657945	22235.02304
397.388446	-315.270408	422.806132	-243.768084	0.905848	0.657945	22198.40083
426.38103	-290.855601	504.443145	-150.68663	0.905848	0.657945	22231.97119
437.062508	-242.788948	500.628332	-108.72368	0.142886	-0.105018	22240.36378
429.432881	-179.463041	498.339443	-100.33109	-0.620077	0.657945	22210.60823
458.425465	-155.048234	473.161673	-11.064449	0.142886	-0.105018	22221.28971
458.425465	-107.744544	458.665381	27.84665	0.142886	1.420908	22230.44527
460.714353	-59.677892	455.61353	83.54293	0.142886	1.420908	22223.5786
438.588433	-22.292717	417.465393	107.957737	0.905848	1.420908	22220.52675
430.958806	17.381345	406.020952	166.705868	-0.620077	-0.105018	22215.18601
426.38103	77.655401	369.398741	138.476247	-0.620077	-1.630943	22202.97861
398.151408	110.462799	312.939498	162.891055	-1.38304	0.657945	22199.16379
406.543999	157.766488	302.25802	270.4688	-0.620077	-0.105018	22214.42305
382.892154	213.462768	285.47284	294.883608	0.142886	2.183871	22220.52675
372.973638	240.166464	232.828411	336.083596	0.142886	-1.630943	22215.18601
334.062539	271.447936	188.576572	364.313217	-0.620077	-0.105018	22225.86749
339.403278	314.936812	142.035845	388.728025	-0.620077	-0.105018	22229.6823
307.358843	361.477539	94.732155	395.594689	0.142886	0.657945	22215.94897
268.447743	390.470123	54.29513	420.009497	0.905848	-0.86798	22225.10453
239.455159	402.677527	-12.082628	432.979863	0.142886	-0.86798	22232.73415
188.336656	430.907148	-38.023361	417.720609	0.905848	0.657945	22236.54897
163.158885	438.536776	-121.949262	436.031714	0.142886	0.657945	22240.36378
122.72186	461.425658	-126.527038	427.639124	0.142886	-0.86798	22217.4749
96.018165	470.581211	-157.80851	457.394671	1.668811	2.183871	22221.28971
54.818177	480.499726	-184.512206	471.128	0.905848	0.657945	22224.34156
9.803375	469.055285	-209.689977	471.128	0.142886	-0.105018	22205.2675
-20.715134	463.714546	-240.971449	477.994665	0.142886	-0.105018	22205.2675
-55.048457	447.692328	-271.489958	457.394671	0.142886	0.657945	166.325877
-93.959557	438.536776	-318.030685	455.868746	0.905848	2.183871	13.733329
-126.003992	430.907148	-356.178822	422.298385	0.142886	-0.105018	13.733329
-172.544719	422.514558	-364.571412	385.676174	-0.620077	-0.86798	9.918516
-196.959526	408.781229	-392.801033	299.461384	-0.620077	0.657945	9754.478591
-252.655806	386.65531	-440.867686	310.905825	0.142886	-0.86798	22001.55644
-261.048396	369.870129	-417.215841	307.853975	0.142886	0.657945	22173.22306
-289.278018	356.899763	-422.55658	265.128061	0.905848	-0.105018	22198.40083
-319.796527	324.092365	-465.282493	225.453999	0.142886	0.657945	22190.00824
-353.366887	276.788675	-429.423245	211.72067	-0.620077	1.420908	22215.18601
-362.52244	250.08498	-430.186208	146.868837	-1.38304	-0.105018	22225.86749
-399.907614	208.884992	-441.630649	94.224408	0.142886	-0.105018	22223.5786
-409.063167	166.922041	-443.919537	62.179973	-0.620077	-0.105018	22215.18601
-433.477975	140.981308	-417.978804	17.165172	0.905848	1.420908	22248.75637
-451.78908	87.573917	-425.608431	-78.20517	1.668811	2.183871	22250.2823
-460.181671	68.499848	-385.171406	-89.649611	0.142886	0.657945	22228.91934
-466.285372	29.588749	-352.364008	-101.094052	0.905848	-0.105018	22235.02304
-470.100186	-16.189016	-340.156605	-137.716264	-0.620077	-0.105018	22233.49712
-474.677963	-56.626041	-314.215871	-177.390326	0.905848	0.657945	22215.18601
-480.018702	-101.640842	-292.089952	-252.160674	-0.620077	2.183871	22223.5786
-457.12982	-142.077867	-265.386256	-275.049556	-0.620077	-0.105018	22229.6823
-432.715012	-188.618594	-256.993666	-299.464364	-0.620077	-0.105018	22215.94897
-403.722428	-229.818582	-228.764045	-336.849538	-0.620077	0.657945	22222.81564
-399.907614	-277.885234	-170.778877	-374.234712	-1.38304	-0.86798	22216.71194
-374.729844	-309.929669	-121.186299	-408.568035	-0.620077	-0.86798	22192.29713
-353.366887	-351.89262	-176.882579	-480.286533	-0.620077	-0.105018	22206.79342
-291.566906	-371.729651	-55.571504	-436.797657	-0.620077	-0.105018	22221.28971
-248.07803	-399.196309	-27.341882	-465.027278	0.142886	-0.86798	22202.21564
-200.011377	-422.848154	24.539584	-486.390235	-0.620077	1.420908	22177.03787
-164.915091	-439.633335	90.917342	-494.019862	-0.620077	-1.630943	22213.66009
-122.189178	-471.677769	123.724739	-486.390235	0.142886	1.420908	22212.89712
-58.863271	-492.277763	135.932143	-503.938378	0.142886	-0.86798	22215.94897
-23.004022	-499.144428	236.643225	-452.056911	0.142886	-0.105018	22197.63787
31.166332	-504.485167	263.34692	-457.397651	0.142886	-0.86798	22205.2675
72.36632	-501.433316	296.917281	-447.479135	0.142886	-0.105018	22206.79342
110.514457	-503.722204	309.124685	-442.138396	1.668811	1.420908	22227.39341
143.321854	-477.018509	280.895063	-448.242098	0.142886	-0.105018	22210.60823
206.647761	-477.018509	391.52466	-357.449532	0.142886	-0.105018	22218.23786
239.455159	-439.633335	417.465393	-355.160644	-0.620077	-0.105018	22212.89712
262.344041	-422.848154	435.776499	-340.664352	0.905848	0.657945	22201.45268
309.647731	-412.929639	457.902418	-288.019923	0.142886	-0.86798	22192.29713
345.50698	-393.85557	467.057971	-239.953271	0.142886	0.657945	22212.13416
376.788452	-345.788918	457.139456	-201.805134	-0.620077	-0.105018	22193.06009
406.543999	-302.300042	479.265375	-163.656997	-0.620077	-0.105018	22214.42305
416.462514	-277.885234	477.739449	-124.745897	-0.620077	-0.86798	22204.50453
443.929173	-243.551911	459.428344	-115.590344	-0.620077	-0.105018	22214.42305
437.825471	-200.825998	473.161673	-82.019984	0.142886	0.657945	22193.82305
449.269912	-132.922314	451.035754	-49.975549	-0.620077	1.420908	22214.42305
453.084725	-97.063066	449.509828	43.868868	0.142886	-0.86798	22222.81564
459.188427	-35.263084	418.228356	122.454029	-0.620077	0.657945	22215.18601
439.351396	-5.507537	402.969101	152.972539	0.142886	-0.86798	22226.63045
440.877322	29.588749	416.70243	170.520682	0.142886	-0.86798	22231.20823
422.566216	86.047991	361.006151	214.772521	0.142886	-0.86798	22215.18601
410.358812	132.588718	336.591343	226.979924	0.142886	0.657945	22219.00082
405.781036	180.655371	303.020983	249.105844	1.668811	0.657945	22254.86007
391.284744	222.618321	258.006181	320.824341	0.142886	-0.105018	22236.54897
363.818085	259.240532	196.969162	286.491018	0.905848	0.657945	22234.26008
323.38106	298.151632	153.480286	354.394702	0.905848	0.657945	22231.20823
318.040321	330.196067	134.406218	397.120615	0.142886	0.657945	22225.86749
299.729215	364.52939	116.858075	429.16505	0.142886	-1.630943	22217.4749
246.321824	395.810862	39.798838	442.135416	0.905848	-0.105018	22228.15638
209.699612	414.884931	-21.238181	458.920596	0.142886	-0.105018	22219.76379
178.41814	434.721962	-66.252982	464.261336	0.142886	-0.86798	22219.00082
130.351488	462.951583	-106.690007	468.839112	0.142886	-0.105018	22193.82305
94.492239	450.744179	-128.052964	454.34282	0.142886	0.657945	22207.55638
63.210767	459.13677	-171.54184	444.424304	-0.620077	-0.105018	22194.58602
32.692257	472.870099	-209.689977	432.979863	-0.620077	1.420908	22182.37861
20.484854	440.062701	-250.889964	425.350236	-0.620077	-0.86798	22194.58602
-39.789203	456.084919	-268.438107	449.002081	-0.620077	0.657945	8262.886441
-68.018824	456.084919	-288.275138	466.550224	-0.620077	0.657945	19.837031
-124.478066	454.558993	-340.919567	439.846528	0.905848	1.420908	13.733329
-140.500284	414.121968	-372.964002	423.824311	0.905848	1.420908	11.444441
-170.255831	414.884931	-365.334375	384.150248	-0.620077	-1.630943	11.444441
-214.507669	383.603459	-398.904735	369.653956	0.905848	0.657945	21832.94168
-242.737291	390.470123	-397.37881	326.928043	0.905848	-0.105018	22194.58602
-282.411353	361.477539	-426.371394	274.283614	0.142886	0.657945	22215.18601
-311.403937	352.321986	-462.230642	201.039191	0.142886	-0.86798	22213.66009
-332.766894	322.56644	-490.460264	203.32808	0.905848	-0.105018	22206.03046
-356.418738	279.840526	-470.623233	139.23921	0.905848	0.657945	22231.97119
-387.700211	237.877576	-446.971388	111.009588	-0.620077	-0.86798	22222.05268
-413.640944	190.573886	-450.023239	75.913303	0.142886	-0.86798	22208.31935
-441.870565	139.455383	-421.793617	60.654048	-0.620077	-0.105018	22219.00082
-454.077969	124.959091	-408.823251	17.165172	0.142886	0.657945	22228.91934
-444.922416	59.344295	-381.356592	-37.768145	0.905848	0.657945	22215.18601
-470.863149	43.322078	-362.282524	-81.257021	-0.620077	-0.86798	22222.05268
-480.018702	-2.455686	-346.260306	-109.486643	-0.620077	-0.105018	22208.31935
-481.544627	-71.122333	-372.201039	-207.908836	-0.620077	0.657945	22205.2675
-441.870565	-74.937146	-424.082506	-357.449532	-0.620077	1.420908	22195.34898
-472.389074	-132.922314	-401.956586	-322.353246	-0.620077	-0.86798	22215.18601
-428.137236	-168.0186	-281.408474	-323.879172	-0.620077	-0.105018	22218.23786
-422.796496	-213.796364	-253.178853	-328.456948	0.142886	1.420908	22220.52675
-399.144652	-250.418576	-195.193685	-341.427315	0.905848	0.657945	22227.39341
-367.100217	-277.885234	-160.097399	-373.47175	0.905848	-0.86798	22228.15638
-342.685409	-307.640781	-118.134448	-422.301365	0.905848	-0.105018	22217.4749
-314.455788	-348.077806	-71.593721	-457.397651	-0.620077	-1.630943	22225.10453
-260.285434	-375.544465	-22.764106	-439.849508	0.905848	0.657945	22252.57118
-225.189148	-396.907421	-5.978926	-466.553203	0.905848	-0.86798	22236.54897
-193.907675	-437.344446	42.087727	-494.782825	0.905848	1.420908	22197.63787
-128.29288	-454.892589	74.895124	-485.627272	0.905848	0.657945	22223.5786
-80.226228	-479.307397	104.650671	-513.09393	-0.620077	-0.105018	22219.76379
-48.181793	-502.959242	156.532137	-500.886527	0.142886	-0.105018	22215.94897
18.958928	-493.803689	233.591374	-439.849508	0.142886	0.657945	22216.71194
57.107065	-496.85554	280.895063	-420.775439	0.142886	0.657945	22190.00824
93.729276	-510.588869	308.361722	-431.456918	0.142886	-0.105018	22215.18601
127.299637	-511.351832	348.035784	-434.508768	-0.620077	-1.630943	22199.92676
168.499625	-494.566652	374.73948	-398.64952	-1.38304	-0.105018	22185.43046
213.514426	-482.359248	401.443176	-362.790271	-0.620077	-0.105018	22185.43046
253.951451	-441.922223	428.146872	-352.108793	-1.38304	-0.105018	22185.43046
287.521812	-429.714819	396.102437	-344.479165	-0.620077	-0.86798	22143.46751
314.225507	-392.329645	401.443176	-313.960656	0.142886	-0.86798	22194.58602
353.136607	-364.100024	429.672797	-257.501413	0.905848	0.657945	22216.71194
388.232893	-341.974104	480.028338	-182.731065	0.142886	0.657945	22197.63787
414.173626	-286.277824	505.206108	-145.345891	0.142886	0.657945	22222.05268
436.299545	-257.28524	492.998704	-104.908866	-0.620077	-1.630943	22227.39341
443.929173	-202.351923	472.39871	-106.434792	0.142886	0.657945	22215.94897
449.269912	-168.781563	476.976487	-21.745928	0.142886	0.657945	22222.05268
466.818055	-106.981581	441.117238	3.431843	1.668811	1.420908	22251.80822
463.766204	-54.337152	438.82835	77.439228	0.142886	-0.86798	22240.36378
466.818055	-9.322351	365.583927	92.698483	1.668811	0.657945	22231.20823
443.929173	38.744302	406.020952	163.654017	0.905848	-0.105018	22239.60082
425.618067	54.766519	389.235772	174.335496	0.142886	-0.105018	22230.44527
427.143992	111.988724	347.272821	194.935489	0.142886	-0.105018	22212.89712
392.047707	145.559085	328.961716	259.024359	0.142886	-0.86798	22223.5786
398.914371	204.307215	318.280237	286.491018	-0.620077	0.657945	22230.44527
366.869936	232.536837	245.798777	329.216931	-0.620077	-1.630943	22214.42305
344.744017	282.129415	215.280268	356.68359	-0.620077	-0.105018	22226.63045
319.566247	304.255334	154.243249	373.46877	-0.620077	-0.105018	22212.89712
304.306992	340.114583	90.917342	359.735441	0.142886	0.657945	22199.16379
268.447743	379.025682	11.569217	411.616907	-1.38304	-1.630943	22204.50453
219.618128	383.603459	0.124776	434.505789	-1.38304	-0.86798	22217.4749
202.069985	424.803446	-67.778907	422.298385	-0.620077	-0.105018	22207.55638
150.188519	451.507142	-134.156666	455.868746	0.905848	1.420908	22200.68972
133.403339	454.558993	-108.215933	476.468739	0.905848	0.657945	22222.81564
84.573724	462.18862	-142.549256	452.053932	1.668811	0.657945	22209.84527
38.032997	465.240471	-185.275169	471.128	0.142886	-0.86798	22219.00082
23.536705	473.633062	-215.030716	468.839112	0.905848	0.657945	22200.68972
-10.033656	469.818248	-260.80848	474.942814	1.668811	-0.105018	22229.6823
-38.263277	463.714546	-278.356623	441.372454	1.668811	-0.86798	368.511002
-72.5966	449.981217	-353.889934	451.290969	0.142886	1.420908	13.733329
-103.878072	425.566409	-376.015853	426.113199	0.905848	0.657945	12.970367
-151.944725	412.596043	-365.334375	391.016913	0.142886	-0.105018	9.918516
-198.485452	411.070117	-375.25289	384.913211	0.142886	0.657945	12756.73696
-232.055812	395.810862	-391.275108	347.528037	0.142886	0.657945	22162.54158
-251.892843	379.025682	-398.141773	320.824341	-0.620077	-1.630943	22190.00824
-290.803943	347.74421	-416.452878	282.676204	0.142886	0.657945	22209.84527
-307.589123	331.721992	-431.712133	249.105844	0.142886	1.420908	22186.19343
-341.922446	280.603489	-444.6825	204.854005	-0.620077	-0.105018	22199.92676
-367.100217	241.69239	-421.793617	148.394763	-1.38304	-0.105018	22202.21564
-391.515024	217.277582	-443.156574	92.698483	-0.620077	0.657945	22210.60823
-399.907614	179.892408	-450.786201	54.550346	0.905848	0.657945	22205.2675
-434.240938	114.277612	-430.186208	-44.63481	-1.38304	-0.86798	22212.89712
-460.181671	97.492432	-437.815835	-30.901481	0.142886	-0.86798	22228.15638
-467.811298	76.129476	-363.045487	-39.294071	0.142886	0.657945	22215.94897
-470.863149	31.877637	-353.126971	-98.805164	0.905848	-0.86798	22225.86749
-472.389074	-18.477904	-361.519561	-130.849599	0.142886	1.420908	22227.39341
-461.707596	-48.233451	-337.867716	-193.412544	0.905848	1.420908	22212.89712
-454.840931	-87.907513	-331.764014	-237.664382	0.142886	0.657945	22226.63045
-449.500192	-134.44824	-266.149219	-262.07919	1.668811	-0.105018	22255.62304
-425.085385	-184.040818	-248.601076	-307.856954	0.142886	0.657945	22230.44527
-395.329838	-230.581545	-226.475157	-320.064358	0.142886	-0.86798	22119.05271
-387.700211	-254.996352	-185.275169	-376.5236	0.905848	-0.105018	22241.88971
-367.863179	-285.514862	-126.527038	-381.101377	0.142886	1.420908	22216.71194
-320.55949	-319.085222	-107.45297	-420.775439	0.142886	0.657945	22221.28971
-284.700241	-364.862986	-60.14928	-438.323582	-0.620077	0.657945	22227.39341
-255.707657	-393.092608	-15.897441	-445.95321	-0.620077	-1.630943	22214.42305
-228.240999	-410.640751	19.961807	-461.975427	0.142886	1.420908	22216.71194
-180.174346	-441.15926	77.946975	-478.760607	-0.620077	-0.86798	22212.89712
-133.633619	-460.233328	113.806224	-487.153197	-0.620077	-0.105018	22192.29713
-82.515116	-488.46295	139.746957	-512.330968	-0.620077	-0.86798	22200.68972
-13.84847	-496.85554	206.124715	-461.212464	-2.146002	-2.393906	22166.3564
26.588556	-504.485167	247.324703	-458.160613	0.142886	-0.105018	22206.03046
65.499655	-499.907391	266.398771	-471.893943	-0.620077	0.657945	22197.63787
93.729276	-485.411099	299.206169	-468.079129	0.142886	-0.105018	22210.60823
150.951482	-499.907391	351.087635	-397.886557	0.142886	-0.86798	22216.71194
199.018134	-478.544434	391.52466	-374.234712	-0.620077	-0.86798	22204.50453
228.773681	-450.314813	409.072803	-352.871756	-0.620077	-0.105018	22209.84527
273.02552	-431.240744	409.835766	-341.427315	0.142886	-0.105018	22182.37861
318.040321	-406.062974	459.428344	-295.64955	0.905848	-0.86798	22214.42305
334.062539	-383.937055	444.169089	-273.523631	0.142886	-0.105018	22217.4749
374.499564	-352.655583	455.61353	-225.456979	0.905848	0.657945	22198.40083
396.625483	-315.270408	467.057971	-177.390326	0.142886	-0.105018	22222.81564
411.121775	-270.255607	472.39871	-140.005152	1.668811	0.657945	22234.26008
430.195843	-249.655613	509.020922	-116.353307	0.142886	-0.86798	22224.34156
450.795837	-186.329706	483.843151	-43.108884	-1.38304	-1.630943	22209.84527
456.136576	-155.048234	491.472779	-11.064449	-0.620077	-0.105018	22221.28971
461.477316	-106.218619	462.480195	26.320725	0.142886	-0.86798	22231.20823
457.662502	-59.677892	418.991319	104.905887	0.905848	1.420908	22214.42305
423.329179	-15.426053	416.70243	149.157725	-0.620077	-0.105018	22207.55638
437.062508	33.403562	399.91725	168.231794	0.142886	0.657945	22209.84527
432.484732	84.522066	351.850598	168.231794	-1.38304	-0.86798	22194.58602
411.121775	121.90724	299.969132	211.72067	0.142886	0.657945	22206.79342
392.810669	165.396116	303.783945	240.713254	-1.38304	-0.105018	22219.76379
369.921787	207.359066	242.746926	272.757689	0.905848	1.420908	22218.23786
346.269942	251.610905	200.783976	350.579888	0.142886	-0.105018	22222.81564
331.010688	276.788675	170.265466	356.68359	0.142886	-0.105018	22231.97119
321.092172	325.618291	113.043261	398.64654	-1.38304	-0.105018	22220.52675
287.521812	369.107167	87.865491	391.779876	0.142886	-0.105018	22219.00082
267.68478	397.336788	61.161795	438.320603	1.668811	1.420908	22232.73415
218.092203	420.988633	-17.423367	450.528006	1.668811	-0.105018	22248.75637
197.492209	440.062701	-50.230765	461.209485	1.668811	2.183871	22234.26008
144.84778	462.951583	-112.793709	426.113199	0.905848	-0.105018	22199.16379
99.070016	474.396024	-154.756659	410.853944	0.905848	-0.86798	22229.6823
75.418171	474.396024	-166.201101	461.209485	0.905848	1.420908	22218.23786
23.536705	476.684912	-225.712194	456.631708	-0.620077	-0.105018	22191.53417
10.566338	465.240471	-242.497374	462.73541	-0.620077	-0.86798	22222.81564
-23.004022	453.79603	-253.178853	468.076149	0.142886	-0.105018	22206.79342
-75.648451	462.951583	-292.089952	443.661342	0.142886	-0.105018	28.229621
-106.929923	432.433074	-331.764014	468.839112	0.142886	1.420908	15.259255
-158.81139	418.699744	-361.519561	421.535422	-1.38304	-0.86798	10.681478
-185.515085	424.803446	-401.193624	386.439136	-0.620077	0.657945	12.970367
-212.981744	397.336788	-414.16399	339.135447	-1.38304	0.657945	19769.12748
-264.100247	382.840496	-413.401027	318.535453	-0.620077	-0.105018	22145.7564
-266.389135	350.033098	-476.726934	256.735471	-0.620077	-0.86798	22183.90454
-295.381719	337.825694	-469.097307	191.883639	0.142886	-0.105018	22199.16379
-311.403937	314.17385	-456.889903	191.883639	0.142886	-0.105018	22210.60823
-360.233552	269.922011	-453.07509	172.046607	0.142886	0.657945	22222.05268
-383.122434	234.062762	-426.371394	126.268843	0.142886	-0.105018	22228.91934
-415.929832	198.966476	-459.178792	63.705899	-0.620077	-0.86798	22210.60823
-412.115018	159.292414	-423.319543	53.787383	0.905848	1.420908	22244.94156
-447.974267	118.855389	-464.519531	19.45406	0.905848	-0.105018	22250.2823
-462.470559	86.810954	-380.59363	-40.057033	0.142886	0.657945	22227.39341
-459.418708	54.003556	-379.067704	-97.279239	0.142886	-0.105018	22229.6823
-471.626112	-2.455686	-388.223257	-127.034785	0.905848	-0.105018	22237.31193
-485.359441	-45.944562	-376.778816	-185.019953	0.142886	-0.86798	22219.00082
-465.52241	-82.566774	-330.238089	-231.56068	0.142886	0.657945	22217.4749
-465.52241	-128.344538	-270.726995	-265.131041	0.142886	-0.86798	22228.15638
-440.344639	-163.440824	-246.312188	-275.812519	0.905848	-0.105018	22221.28971
-422.796496	-199.300072	-231.052933	-315.486581	-0.620077	-0.86798	22217.4749
-409.82613	-245.840799	-217.319604	-355.160644	-1.38304	-1.630943	22209.84527
-375.492807	-272.544495	-150.178883	-349.819905	0.142886	-1.630943	22206.79342
-353.366887	-298.485228	-160.097399	-440.61247	-0.620077	1.420908	22203.74157
-312.929862	-341.974104	-89.141864	-448.242098	0.142886	-0.86798	22217.4749
-280.885427	-372.492614	-72.356684	-437.560619	-0.620077	-0.86798	22218.23786
-232.818775	-394.618533	-26.57892	-474.182831	-0.620077	-1.630943	12437.05557
-190.092862	-460.996291	-5.215963	-516.145781	0.905848	2.183871	22170.17121
-165.678054	-454.129627	44.376615	-515.382819	0.905848	-0.105018	22220.52675
-90.907706	-470.151844	97.784006	-491.730974	0.142886	-0.86798	22208.31935
-58.100308	-514.403683	187.050647	-468.842092	1.668811	1.420908	22206.03046
5.988562	-507.537018	248.850628	-438.323582	0.142886	0.657945	22220.52675
37.270034	-499.144428	298.443206	-416.960626	1.668811	1.420908	22213.66009
81.521873	-500.670353	298.443206	-436.034694	0.905848	-0.86798	22222.81564
120.432972	-506.011093	330.487641	-430.693955	0.142886	-0.86798	22212.13416
163.921848	-486.174061	374.73948	-403.990259	0.905848	1.420908	22202.97861
220.381091	-465.574068	416.70243	-351.34583	0.142886	0.657945	22205.2675
233.351457	-444.974074	402.969101	-385.679153	0.142886	0.657945	22201.45268
291.336625	-421.322229	426.620946	-315.486581	0.142886	1.420908	22202.21564
315.751433	-397.670384	459.428344	-301.753252	-0.620077	0.657945	22212.13416
356.188458	-373.255576	464.00612	-231.56068	0.905848	0.657945	22219.00082
370.68475	-335.10744	470.872785	-187.308842	-0.620077	-1.630943	22218.23786
398.151408	-319.848185	501.391294	-138.479227	-0.620077	0.657945	22198.40083
397.388446	-252.707464	451.798716	-156.027369	0.142886	0.657945	22215.94897
433.247694	-230.581545	453.324642	-102.619978	-0.620077	0.657945	22203.74157
458.425465	-162.677861	454.087605	-40.057033	0.142886	0.657945	22210.60823
469.869906	-127.581575	407.546878	-10.301487	0.905848	-0.86798	22222.05268
465.292129	-72.648258	437.302424	-0.382971	0.142886	-0.86798	22227.39341
451.5588	-39.84086	364.058002	72.861452	0.905848	-0.105018	22219.00082
438.588433	24.24801	409.835766	127.794769	-0.620077	-0.86798	22210.60823
440.877322	57.81837	393.050586	188.068825	0.142886	-0.105018	22229.6823
424.855104	99.78132	380.843182	226.216962	-0.620077	0.657945	22212.89712
420.277328	153.188712	344.983933	263.602136	0.905848	-0.105018	22247.23045
382.129191	194.3887	298.443206	280.387316	0.142886	0.657945	22253.33415
385.944005	234.825725	239.695075	317.009527	0.142886	-0.86798	22228.91934
349.321793	265.344234	216.043231	355.920627	0.905848	-0.105018	22233.49712
323.38106	303.492371	156.532137	372.705807	0.142886	-0.105018	22240.36378
306.59588	329.433104	109.99141	403.987279	-0.620077	-0.105018	22213.66009
280.655147	369.107167	71.843273	420.009497	0.905848	-0.105018	22222.05268
250.136637	401.151602	32.932174	445.95023	0.142886	0.657945	22231.20823
211.225538	427.092335	-30.393733	458.920596	0.142886	0.657945	22212.89712
170.02555	447.692328	-91.430752	474.942814	-0.620077	-0.105018	22198.40083
116.618159	448.455291	-113.556672	477.994665	-0.620077	-0.105018	22209.84527
90.677425	470.581211	-128.052964	451.290969	-0.620077	-0.105018	22191.53417
42.610773	451.507142	-206.638126	439.846528	0.905848	0.657945	22182.37861
18.195965	468.292322	-215.030716	466.550224	-0.620077	-0.105018	22199.92676
-12.322544	460.662695	-228.001082	477.231702	-0.620077	-0.105018	22195.34898
-39.789203	455.321956	-267.675145	455.105783	0.142886	1.420908	347.148045
-83.278079	453.033068	-367.623263	436.794677	0.142886	-0.86798	14.496292
-107.692886	430.144186	-382.119555	410.853944	-0.620077	-0.86798	12.207404
-158.048427	415.647894	-379.830667	382.624323	0.142886	-0.105018	9.155553
-186.278048	417.173819	-362.282524	394.831727	0.905848	-0.105018	6939.146092
-225.189148	396.573825	-378.304741	358.972478	0.905848	1.420908	22161.01566
-252.655806	393.521974	-390.512145	325.402118	0.142886	-1.630943	22206.79342
-270.203949	346.981247	-428.660282	259.787322	0.905848	1.420908	22212.89712
-292.329868	333.247918	-431.712133	238.424365	1.668811	-0.86798	22224.34156
-338.107633	288.996079	-436.289909	224.691036	0.142886	-0.105018	22225.10453
-357.181701	255.425719	-440.867686	159.076241	-0.620077	-0.86798	22214.42305
-394.566875	214.225731	-480.541748	84.305893	0.142886	-0.105018	22225.10453
-404.485391	178.366482	-450.023239	60.654048	0.142886	0.657945	22212.89712
-426.61131	131.825755	-411.875102	37.765166	0.142886	1.420908	22225.10453
-454.077969	105.12206	-404.245474	14.113321	0.142886	-0.86798	22231.20823
-463.996484	64.685035	-385.934369	-35.479257	-0.620077	-0.105018	22214.42305
-470.863149	31.877637	-360.756598	-107.197754	-0.620077	0.657945	22202.21564
-473.915	-10.085314	-381.356592	-143.057003	-0.620077	-0.105018	22212.89712
-461.707596	-54.337152	-347.786232	-221.642165	-0.620077	-0.105018	22186.95639
-461.707596	-102.403805	-315.741797	-242.242159	-0.620077	-0.105018	22210.60823
-452.552043	-141.314904	-279.119586	-260.553264	0.142886	2.183871	22226.63045
-437.292788	-186.329706	-277.59366	-304.04214	0.905848	-0.86798	22215.94897
-389.226136	-207.692663	-244.0233	-311.671768	0.142886	0.657945	22222.81564
-394.566875	-239.737097	-195.193685	-370.419899	-0.620077	-0.86798	22230.44527
-364.048366	-282.463011	-169.252951	-388.731004	0.142886	-0.105018	22218.23786
-325.137266	-319.848185	-94.482603	-411.619886	0.905848	-0.105018	22220.52675
-285.463204	-351.129657	-53.282615	-441.375433	0.905848	1.420908	22251.04526
-251.892843	-389.277794	-38.786323	-445.190247	1.668811	1.420908	22246.46748
-226.715073	-422.848154	30.643286	-482.575421	0.905848	2.946833	22204.50453
-177.122495	-444.211111	66.502534	-508.516154	0.142886	-0.105018	22225.10453
-125.241029	-467.099993	87.865491	-483.338384	0.142886	0.657945	22231.20823
-77.174377	-485.411099	135.932143	-484.101346	-0.620077	-1.630943	22202.97861
-21.478097	-496.85554	209.176566	-449.00506	0.142886	-0.105018	22202.21564
25.06263	-513.64072	239.695075	-449.00506	0.142886	-0.86798	22154.91195
61.684841	-517.455534	287.761728	-484.864309	0.905848	0.657945	22206.03046
92.966314	-496.85554	281.658026	-454.3458	0.142886	-0.86798	22206.03046
131.877413	-499.907391	364.058002	-403.227296	-0.620077	0.657945	22207.55638
184.521842	-495.329614	387.709846	-374.997675	-0.620077	-0.86798	22183.14158
218.855165	-460.233328	406.783915	-357.449532	0.142886	1.420908	22196.87491
258.529228	-438.870372	412.887617	-349.056942	0.142886	0.657945	22185.43046
292.099588	-419.796303	442.643164	-340.664352	-0.620077	0.657945	22184.6675
323.38106	-401.485198	417.465393	-328.456948	-0.620077	1.420908	22197.63787
350.084756	-343.50003	488.420928	-231.56068	0.142886	-0.86798	22215.18601
388.232893	-310.692632	454.087605	-201.042171	-0.620077	0.657945	22215.18601
408.832887	-294.670415	486.895002	-163.656997	-0.620077	-1.630943	22221.28971
435.536583	-237.448209	480.7913	-128.560711	0.142886	0.657945	22228.91934
457.662502	-186.329706	490.709816	-64.471841	1.668811	-0.105018	22219.76379
459.95139	-138.263053	470.109822	-8.012599	0.905848	0.657945	22243.41563
472.921757	-94.011215	451.798716	27.083687	0.142886	-0.86798	22244.94156
463.003241	-64.255668	399.91725	81.254042	0.142886	1.420908	22232.73415
464.529167	-28.396419	438.82835	128.557731	-0.620077	-0.86798	22231.20823
440.114359	31.114674	400.680213	172.046607	0.142886	0.657945	22231.97119
415.699551	79.944289	353.376523	185.016974	0.905848	-0.105018	22216.71194
414.173626	127.247979	370.924666	226.979924	-0.620077	-0.105018	22217.4749
388.995856	161.581302	337.354306	285.728055	-0.620077	-0.86798	22227.39341
387.46993	218.803507	255.717293	277.335465	-0.620077	-0.86798	22223.5786
376.025489	242.455352	238.16915	342.187298	0.142886	-0.105018	22207.55638
346.269942	274.499787	203.835827	353.631739	-0.620077	0.657945	22206.79342
328.721799	328.670142	118.384	367.365068	0.142886	-0.105018	22214.42305
295.151439	334.773843	115.332149	409.328019	-1.38304	-0.105018	22198.40083
255.477377	387.418272	65.739571	429.928012	-0.620077	-0.105018	22214.42305
225.72183	405.729378	-1.401149	438.320603	0.142886	-0.86798	22225.86749
192.914432	441.588627	-60.14928	446.713193	-0.620077	-0.105018	22185.43046
152.477407	451.507142	-120.423336	442.898379	0.142886	-0.105018	22214.42305
104.410755	448.455291	-135.682591	427.639124	-0.620077	-0.105018	22226.63045
77.707059	448.455291	-194.430722	452.816895	-0.620077	-0.86798	22202.21564
48.714475	469.818248	-201.297386	445.187267	-0.620077	0.657945	22196.87491
10.566338	469.818248	-219.608492	471.890963	0.905848	-0.86798	22246.46748
-19.952171	453.79603	-254.704778	445.95023	0.905848	-0.105018	22215.94897
-55.048457	459.13677	-308.11217	461.972447	0.142886	-0.105018	38.9111
-100.826222	440.062701	-302.008468	461.972447	0.142886	1.420908	14.496292
-129.818806	444.640478	-394.326959	416.194683	-0.620077	-0.86798	11.444441
-171.018793	424.040484	-382.882518	382.624323	0.142886	-0.105018	12.207404
-212.981744	404.966415	-390.512145	349.816925	0.142886	-0.105018	17974.63912
-234.3447	388.944198	-389.749182	330.742857	0.905848	-0.105018	22167.11936
-254.181732	374.447906	-398.904735	306.328049	-0.620077	-1.630943	22193.06009
-288.515055	364.52939	-415.689916	234.609552	0.142886	1.420908	22199.92676
-332.766894	311.121999	-435.526947	232.320664	-0.620077	-0.86798	22199.16379
-354.12985	272.973862	-421.030655	175.098458	0.142886	-0.105018	22193.82305
-377.781695	232.536837	-440.104723	127.794769	-0.620077	-0.86798	22209.84527
-368.626142	214.988694	-450.786201	90.409595	-0.620077	-0.86798	22212.89712
-419.744646	147.08501	-442.393611	28.609613	-0.620077	1.420908	22206.79342
-446.448341	131.825755	-430.94917	13.350358	0.142886	-0.86798	22225.10453
-448.73723	82.233178	-415.689916	-15.642226	0.142886	0.657945	22228.91934
-461.707596	56.292444	-394.326959	-115.590344	0.142886	-0.105018	21983.24534
-476.966851	8.225792	-331.764014	-143.819966	0.905848	1.420908	22224.34156
-460.181671	-23.818643	-388.223257	-207.145873	-0.620077	-0.86798	22226.63045
-471.626112	-78.75196	-363.808449	-233.849569	0.142886	0.657945	22216.71194
-455.603894	-107.744544	-306.586244	-235.375494	0.905848	0.657945	22247.99341
-431.952049	-136.737128	-241.734411	-258.264376	0.905848	-0.86798	22246.46748
-428.137236	-186.329706	-292.089952	-333.034724	0.142886	-0.86798	22224.34156
-391.515024	-248.129688	-224.186269	-346.005091	0.142886	0.657945	22235.02304
-386.937248	-256.522278	-178.408504	-374.234712	0.905848	1.420908	22235.786
-357.944664	-311.455595	-140.260367	-428.405067	0.142886	0.657945	22211.3712
-322.848378	-337.396328	-73.119647	-412.382849	-0.620077	-1.630943	22222.05268
-274.018763	-370.203725	-51.75669	-435.271731	0.142886	0.657945	22230.44527
-234.3447	-398.433347	-63.964094	-477.234682	-0.620077	-0.105018	22191.53417
-196.196564	-435.818521	19.961807	-509.279117	0.142886	0.657945	22206.79342
-160.337315	-468.625919	73.369199	-500.123564	-0.620077	-0.86798	22204.50453
-115.322514	-481.596285	106.176597	-474.945794	-0.620077	0.657945	22205.2675
-81.752153	-486.174061	149.665473	-478.760607	-1.38304	-0.105018	22174.74899
2.936711	-508.299981	226.724709	-458.160613	-0.620077	-0.105018	22215.18601
19.721891	-506.011093	274.028399	-445.190247	0.142886	1.420908	22204.50453
85.336686	-499.907391	296.154318	-434.508768	-0.620077	-0.105018	22197.63787
111.277419	-497.618503	338.880231	-451.293949	0.905848	1.420908	22211.3712
160.869997	-497.618503	374.73948	-394.071743	0.142886	-0.105018	22209.08231
218.092203	-483.122211	372.450592	-391.019892	0.905848	0.657945	22194.58602
238.692196	-448.025925	410.598729	-385.679153	0.142886	-0.86798	22077.85272
272.262557	-425.900005	436.539462	-351.34583	1.668811	0.657945	22234.26008
315.751433	-399.959272	444.932052	-306.331029	0.905848	0.657945	22219.76379
343.218091	-352.655583	441.880201	-235.375494	0.142886	0.657945	22206.79342
374.499564	-351.129657	473.161673	-176.627363	0.142886	-1.630943	22241.12674
382.892154	-288.566713	483.080189	-143.819966	0.905848	0.657945	22224.34156
430.958806	-255.759315	484.606114	-133.138487	0.142886	-1.630943	22222.81564
444.692135	-225.240805	489.946853	-87.360723	0.142886	-0.105018	22228.91934
453.084725	-174.885265	483.080189	-40.819996	0.142886	-0.105018	22212.89712
460.714353	-127.581575	449.509828	-1.908897	0.142886	-0.86798	22223.5786
468.34398	-77.226035	448.746865	28.609613	-0.620077	-0.105018	22228.91934
450.795837	-34.500121	402.969101	94.987371	-1.38304	-0.86798	22200.68972
437.062508	6.699867	411.361691	140.765135	-0.620077	-0.105018	22199.92676
421.040291	31.114674	402.206138	188.831788	-1.38304	0.657945	22213.66009
418.751402	110.462799	364.058002	216.298446	0.142886	-0.105018	22204.50453
400.440297	134.877606	339.643194	238.424365	-1.38304	-0.86798	22209.84527
388.232893	178.366482	299.969132	277.335465	0.142886	1.420908	22230.44527
379.840303	217.277582	254.191367	342.187298	0.142886	-0.86798	22226.63045
355.425495	266.87016	211.465454	339.135447	0.142886	-0.105018	22219.00082
343.218091	308.070148	137.458069	348.291	0.142886	-0.105018	22227.39341
295.914402	338.588657	90.154379	385.676174	0.905848	-0.105018	22227.39341
289.8107	388.944198	52.006242	372.705807	1.668811	-0.105018	22224.34156
257.003302	400.388639	32.932174	444.424304	0.905848	0.657945	22248.75637
214.277389	428.61826	-39.549286	431.453938	-0.620077	-0.86798	22242.65267
170.02555	438.536776	-67.778907	465.787261	0.142886	-0.105018	22199.16379
131.877413	476.684912	-107.45297	463.498373	0.142886	-0.105018	22231.20823
95.255202	462.18862	-165.438138	457.394671	0.142886	-0.105018	22231.20823
54.818177	468.292322	-166.201101	469.602075	-0.620077	-0.86798	22184.6675
18.958928	470.581211	-208.164051	465.787261	0.905848	-0.105018	22215.94897
-6.218842	459.13677	-240.208486	464.261336	0.142886	-0.105018	22219.00082
-51.996606	441.588627	-267.675145	461.209485	-0.620077	-0.105018	2063.051241
-85.566967	447.692328	-323.371424	458.157634	1.668811	0.657945	16.78518
-124.478066	433.196036	-355.415859	439.846528	-0.620077	-0.86798	12.970367
-148.892874	416.410856	-353.889934	417.720609	-0.620077	-0.86798	9.155553
-187.803974	407.255303	-379.067704	373.46877	-0.620077	-0.105018	9.918516
-232.055812	388.944198	-382.119555	352.105813	-0.620077	0.657945	7168.034913
-258.759508	379.025682	-398.904735	290.305832	-0.620077	-0.105018	22118.28974
-265.626173	369.107167	-443.919537	261.313248	0.905848	1.420908	22177.03787
-313.692825	337.062732	-436.289909	246.053993	0.905848	-0.86798	22222.05268
-320.55949	292.04793	-430.94917	212.483632	0.905848	0.657945	22216.71194
-370.152068	263.818309	-437.052872	167.468831	0.142886	-1.630943	22215.18601
-370.91503	231.773874	-462.230642	78.965153	0.142886	-0.105018	22225.86749
-408.300204	181.418333	-496.563966	35.476277	0.142886	-0.105018	22243.41563
-422.033534	145.559085	-440.104723	30.135538	0.142886	1.420908	22236.54897
-446.448341	111.988724	-411.112139	14.876284	0.905848	0.657945	22240.36378
-458.655745	75.366513	-362.282524	-47.686661	-0.620077	-0.86798	22234.26008
-464.759447	44.085041	-382.119555	-95.753313	0.142886	0.657945	22225.10453
-458.655745	-16.951978	-369.912151	-149.160705	-0.620077	0.657945	22224.34156
-460.944633	-58.914929	-314.978834	-178.153289	0.142886	-0.105018	22226.63045
-465.52241	-95.53714	-289.038101	-214.7755	0.142886	0.657945	22216.71194
-451.026118	-123.003799	-259.282554	-250.634749	0.905848	-0.105018	22225.10453
-452.552043	-171.070451	-326.423275	-323.879172	-0.620077	-0.105018	22042.75643
-412.877981	-227.529694	-263.860331	-336.086575	-2.146002	-2.393906	22195.34898
-391.515024	-263.388942	-220.371455	-415.4347	-0.620077	-0.86798	22201.45268
-371.677993	-275.596346	-169.252951	-378.812489	-1.38304	0.657945	22215.18601
-344.974297	-319.085222	-108.978895	-417.723588	-1.38304	-1.630943	22202.97861
-296.907645	-356.470396	-73.882609	-438.323582	0.142886	1.420908	22213.66009
-247.315067	-382.411129	-31.156696	-446.716172	0.905848	-0.105018	22228.15638
-222.137297	-389.277794	15.384031	-499.360601	0.905848	1.420908	22185.43046
-188.566936	-429.714819	30.643286	-511.568005	-0.620077	-1.630943	22214.42305
-130.581768	-456.418515	106.176597	-471.13098	0.142886	-1.630943	22225.10453
-77.937339	-482.359248	129.828441	-468.079129	-0.620077	-0.105018	22179.32676
-33.685501	-494.566652	196.206199	-471.13098	0.905848	0.657945	22210.60823
18.195965	-491.514801	259.532107	-431.456918	0.905848	-0.86798	22229.6823
44.899661	-491.514801	263.34692	-485.627272	0.142886	0.657945	22225.86749
89.1515	-482.359248	330.487641	-421.538402	0.142886	-0.105018	22212.13416
140.270003	-493.803689	334.302455	-400.175445	0.905848	1.420908	22225.86749
198.255171	-480.833322	380.843182	-387.968042	0.142886	-0.86798	22209.84527
210.462575	-470.151844	416.70243	-377.286563	-0.620077	-1.630943	22189.24528
265.395892	-451.840738	424.332058	-344.479165	-0.620077	0.657945	22212.89712
294.388476	-420.559266	446.457977	-310.145842	0.905848	-0.105018	22212.89712
324.906986	-390.040757	439.591313	-325.405097	-1.38304	0.657945	22180.85269
364.581048	-360.28521	469.346859	-224.694016	1.668811	-0.86798	22227.39341
377.551415	-325.951887	470.872785	-185.782916	-1.38304	0.657945	22209.84527
402.729185	-301.537079	455.61353	-149.160705	-0.620077	-0.86798	22196.87491
423.329179	-244.314874	475.450561	-128.560711	-0.620077	-0.105018	22207.55638
447.743986	-193.196371	486.895002	-72.864431	-0.620077	-0.86798	22219.00082
449.269912	-151.23342	486.895002	-28.612592	0.905848	1.420908	22210.60823
455.373614	-117.66306	428.909834	27.083687	0.905848	-0.105018	22222.81564
459.188427	-74.937146	455.61353	87.357744	0.142886	-0.105018	22232.73415
450.795837	-20.766792	393.813548	118.639216	-0.620077	-0.86798	22199.16379
446.981024	24.24801	409.835766	163.654017	0.905848	1.420908	22223.5786
411.121775	78.418364	351.087635	186.542899	0.142886	2.183871	22229.6823
417.225477	136.403532	351.850598	222.402148	0.905848	-0.86798	22236.54897
408.069924	163.107228	346.509859	275.80954	0.905848	-1.630943	22243.41563
388.232893	204.307215	228.250634	245.29103	1.668811	-0.105018	22244.17859
385.944005	253.136831	258.769144	346.002111	0.905848	-0.105018	22228.91934
331.010688	287.470154	193.154349	379.572472	0.142886	-0.105018	22229.6823
324.144023	321.040514	132.11733	373.46877	0.142886	1.420908	22228.91934
292.862551	365.292353	97.021044	406.276168	0.142886	0.657945	22221.28971
279.129221	373.684943	88.628454	418.483571	-1.38304	-0.86798	22218.23786
234.877383	407.255303	25.302546	451.290969	0.905848	-0.105018	22229.6823
195.20332	425.566409	-77.697423	439.083565	-0.620077	-0.105018	22188.48232
144.84778	435.484925	-103.638156	462.73541	-1.38304	-0.86798	22193.82305
105.93668	455.321956	-154.756659	453.579857	0.142886	0.657945	22203.74157
59.395953	434.721962	-190.615908	435.268752	0.142886	-0.105018	22187.71935
46.425587	460.662695	-232.578859	423.061348	-0.620077	-0.105018	22190.7712
12.092264	471.344173	-234.104784	458.920596	0.142886	-0.105018	22207.55638
-21.478097	458.373807	-237.156635	468.076149	0.142886	0.657945	22219.76379
-32.159575	444.640478	-276.830697	477.231702	0.142886	-0.105018	58.748131
-100.063259	440.825664	-316.50476	453.579857	0.142886	1.420908	16.022217
-124.478066	429.381223	-356.178822	407.03913	0.142886	-0.105018	10.681478
-162.626203	423.277521	-369.149189	383.387286	-0.620077	-0.105018	11.444441
-199.248415	427.092335	-366.8603	357.446552	1.668811	-0.105018	14800.71413
-223.663222	402.677527	-435.526947	304.802124	1.668811	2.183871	22185.43046
-232.818775	356.1368	-522.504699	239.187328	0.905848	0.657945	22196.11194
-308.352086	344.692359	-425.608431	227.742887	-0.620077	0.657945	22221.28971
-309.115049	330.95903	-424.082506	251.394732	0.142886	0.657945	22235.786
-344.974297	274.499787	-415.689916	191.883639	0.142886	-0.86798	22213.66009
-376.25577	231.010911	-416.452878	146.105874	0.142886	-0.86798	22215.94897
-404.485391	218.040545	-443.156574	98.802185	0.142886	0.657945	22228.15638
-413.640944	173.788706	-407.297325	78.202191	0.905848	-0.105018	22216.71194
-439.581677	124.959091	-430.94917	43.868868	-0.620077	-0.105018	22219.00082
-447.211304	101.307246	-414.926953	-10.301487	0.142886	0.657945	22230.44527
-483.070553	48.662817	-372.201039	-71.338506	0.905848	1.420908	22204.50453
-484.596478	16.618382	-440.104723	-160.605146	-0.620077	-0.86798	22202.21564
-460.944633	-42.892711	-446.208425	-258.264376	0.142886	-1.630943	22203.74157
-468.574261	-57.389003	-376.778816	-260.553264	-0.620077	-0.105018	22215.18601
-460.181671	-100.114917	-280.645511	-227.745867	-0.620077	-0.105018	22212.89712
-446.448341	-168.0186	-257.756629	-248.345861	0.142886	-0.105018	22227.39341
-417.455757	-192.433408	-252.41589	-301.753252	0.142886	-0.105018	22232.73415
-407.537242	-230.581545	-224.186269	-320.064358	0.142886	1.420908	22215.18601
-385.411322	-258.048203	-188.32702	-395.597669	0.905848	0.657945	22226.63045
-354.892813	-306.114856	-150.941846	-395.597669	0.142886	-0.105018	22228.91934
-325.137266	-332.055589	-96.008529	-413.145812	0.905848	-0.86798	22239.60082
-286.989129	-358.759284	-109.741858	-457.397651	0.905848	1.420908	22212.89712
-242.737291	-366.388912	-37.260398	-524.538371	0.905848	-0.105018	22201.45268
-207.641005	-423.611117	-7.504851	-507.753191	1.668811	0.657945	22214.42305
-151.181762	-432.003707	55.058093	-472.656905	0.905848	-0.105018	22230.44527
-118.374364	-484.648136	124.487702	-467.316166	0.142886	-0.105018	22223.5786
-84.041041	-497.618503	164.161765	-491.730974	-0.620077	0.657945	22197.63787
-19.952171	-515.929608	213.754342	-477.234682	-0.620077	0.657945	22205.2675
31.929295	-505.24813	251.139517	-451.293949	0.142886	0.657945	22222.05268
68.551506	-496.85554	282.420989	-458.160613	-1.38304	-1.630943	22184.6675
102.121867	-513.64072	322.095051	-442.138396	-0.620077	0.657945	22192.29713
134.166301	-477.018509	353.376523	-397.123594	-0.620077	0.657945	22190.7712
212.751463	-478.544434	329.724678	-403.227296	0.142886	-0.105018	22175.51195
248.610712	-450.314813	346.509859	-391.019892	-0.620077	-0.105018	22179.32676
269.973669	-442.685185	410.598729	-344.479165	-1.38304	-0.105018	22206.03046
311.173656	-396.907421	438.065387	-298.701401	0.142886	-0.105018	22208.31935
321.855135	-368.6778	459.428344	-250.634749	0.142886	1.420908	22213.66009
367.632899	-345.025955	480.7913	-183.494028	1.668811	-0.86798	22229.6823
391.284744	-309.166707	473.161673	-170.523661	0.142886	1.420908	22228.15638
428.669918	-274.833383	482.317226	-137.716264	0.905848	-0.105018	22215.94897
443.929173	-219.137104	489.946853	-98.042201	0.905848	1.420908	22233.49712
448.506949	-176.41119	469.346859	-57.605176	1.668811	-0.105018	22251.04526
450.032875	-135.211203	447.983903	4.194805	0.905848	0.657945	22232.73415
469.869906	-90.196401	432.724648	0.379992	0.905848	-0.86798	22238.07489
466.055092	-39.84086	402.206138	99.565147	0.905848	-0.105018	22239.60082
453.084725	2.12209	425.095021	149.157725	-0.620077	-0.105018	22215.94897
434.010657	41.03319	390.761697	177.387347	-0.620077	-0.86798	22219.00082
428.669918	79.181327	358.717262	221.639185	-0.620077	0.657945	22229.6823
408.832887	134.877606	333.539492	253.68362	-0.620077	-2.393906	22211.3712
384.418079	173.788706	294.628393	278.861391	0.142886	0.657945	22224.34156
377.551415	222.618321	265.635809	318.535453	-0.620077	-0.105018	22217.4749
356.188458	248.559054	210.702491	346.765074	0.142886	2.183871	22193.82305
327.958837	288.996079	113.806224	332.268782	0.142886	-0.105018	22206.79342
305.069955	330.95903	90.154379	359.735441	-0.620077	0.657945	22211.3712
289.047737	362.240502	40.561801	400.935428	-0.620077	-0.86798	22205.2675
244.795898	398.862713	58.872907	436.794677	0.142886	-0.105018	22215.18601
220.381091	412.596043	-24.290031	445.95023	0.142886	-1.630943	22211.3712
183.758879	443.114552	-74.645572	444.424304	0.142886	-0.105018	22211.3712
156.292221	453.79603	-116.608523	453.579857	0.142886	-0.105018	22217.4749
104.410755	456.847881	-128.052964	467.313187	-0.620077	0.657945	22222.81564
66.262618	462.951583	-160.860361	460.446522	-0.620077	-0.105018	22190.00824
30.403369	462.951583	-176.882579	461.209485	0.142886	0.657945	22236.54897
15.144115	465.240471	-224.949231	454.34282	0.905848	-1.630943	22224.34156
-33.685501	445.40344	-273.015884	397.883578	0.142886	-0.105018	5148.472549
-70.307712	443.877515	-330.238089	424.587273	0.142886	1.420908	20.599994
-109.981774	433.958999	-327.186238	455.868746	0.905848	0.657945	12.970367
-135.159545	425.566409	-359.230673	417.720609	-1.38304	-0.86798	12.207404
-173.307682	411.83308	-363.045487	371.942844	-0.620077	-0.105018	9.918516
-212.981744	392.759011	-390.512145	342.95026	-1.38304	-0.105018	21714.68246
-231.29285	373.684943	-413.401027	323.113229	0.142886	-0.86798	22194.58602
-273.2558	363.003465	-417.978804	297.935459	0.142886	0.657945	22188.48232
-304.537272	327.907179	-431.712133	255.972508	-1.38304	-1.630943	22201.45268
-329.715043	301.966446	-432.475096	217.824372	-1.38304	-0.105018	22205.2675
-367.100217	258.47757	-450.023239	168.994756	0.142886	0.657945	22196.11194
-380.833546	235.588688	-470.623233	80.491079	-0.620077	-0.105018	22209.84527
-412.877981	189.810923	-501.904705	26.320725	-0.620077	-0.86798	22219.76379
-432.715012	153.188712	-414.16399	53.787383	0.142886	-0.105018	22212.13416
-432.715012	103.596134	-397.37881	17.165172	-0.620077	-0.86798	22221.28971
-454.077969	79.944289	-401.956586	-49.212586	0.905848	1.420908	22193.82305
-473.152037	38.744302	-363.808449	-96.516276	0.905848	0.657945	22214.42305
-492.226106	-10.848276	-415.689916	-115.590344	-0.620077	-0.105018	22218.23786
-451.78908	-32.974196	-339.393642	-188.071804	1.668811	-0.105018	22231.97119
-451.026118	-72.648258	-293.615878	-207.908836	0.905848	-0.86798	22240.36378
-439.581677	-127.581575	-298.193654	-246.819935	0.905848	-0.105018	22236.54897
-454.840931	-158.100085	-289.801064	-297.175476	0.905848	-0.86798	22238.07489
-409.82613	-216.085253	-255.467741	-335.323613	0.905848	0.657945	22235.02304
-390.752062	-235.922284	-187.564057	-346.005091	-0.620077	-0.86798	22222.05268
-376.25577	-287.040787	-161.623324	-375.760638	-1.38304	-0.105018	22224.34156
-328.95208	-314.507446	-108.978895	-385.679153	0.142886	-0.86798	22225.10453
-304.537272	-345.788918	-60.14928	-425.353216	0.142886	0.657945	22215.94897
-248.840992	-370.203725	-61.675206	-458.160613	0.142886	-0.86798	22217.4749
-218.322483	-406.062974	0.124776	-484.864309	-1.38304	-0.105018	22213.66009
-197.722489	-440.396297	25.302546	-501.649489	-0.620077	-0.86798	22191.53417
-143.552135	-458.707403	88.628454	-480.286533	0.142886	1.420908	22209.08231
-115.322514	-485.411099	123.724739	-489.442086	-1.38304	0.657945	22170.17121
-45.892904	-495.329614	159.583988	-526.064297	-1.38304	-0.105018	22163.30454
-4.692917	-518.981459	239.695075	-478.760607	0.905848	-0.105018	22202.97861
47.188549	-509.062944	283.946914	-450.530986	-0.620077	-1.630943	22217.4749
89.1515	-511.351832	308.361722	-441.375433	0.142886	-0.105018	22196.11194
128.0626	-499.907391	343.458008	-408.568035	0.142886	2.183871	22205.2675
163.921848	-490.751838	371.687629	-389.493967	-0.620077	-0.105018	22206.03046
216.566277	-464.811105	409.835766	-383.390265	-0.620077	0.657945	22132.02307
273.788482	-425.137043	418.228356	-347.531016	0.905848	0.657945	22215.18601
290.573663	-415.218527	409.835766	-335.323613	0.905848	0.657945	22220.52675
305.832917	-418.270378	410.598729	-322.353246	0.905848	0.657945	22187.71935
347.032905	-374.018539	482.317226	-223.16809	0.905848	1.420908	22234.26008
372.210675	-348.840769	436.539462	-178.153289	0.142886	-0.86798	22238.07489
411.121775	-296.959303	467.057971	-146.108854	0.142886	-0.86798	22217.4749
417.225477	-252.707464	467.820934	-114.064419	-0.620077	-0.105018	22216.71194
456.136576	-203.114886	486.895002	-63.708878	0.905848	0.657945	22228.15638
447.743986	-168.0186	480.028338	-25.560741	-0.620077	-0.105018	22225.86749
455.373614	-112.32232	457.902418	20.217023	0.142886	-1.630943	22217.4749
460.714353	-64.255668	447.22094	80.491079	-0.620077	-0.105018	22212.13416
448.506949	-20.766792	418.991319	123.216992	-0.620077	-0.86798	22205.2675
424.092141	19.670233	369.398741	117.876253	-0.620077	1.420908	22195.34898
425.618067	57.81837	309.124685	127.794769	0.142886	-1.630943	22212.13416
401.966222	113.51465	352.613561	197.224378	0.142886	-0.105018	22219.76379
402.729185	150.899824	305.309871	197.98734	0.142886	-0.86798	22215.94897
395.099557	186.759072	294.628393	296.409533	0.142886	-0.86798	22227.39341
368.395862	229.484986	251.139517	326.16508	0.142886	-0.105018	22232.73415
358.477346	278.314601	210.702491	320.061378	0.905848	0.657945	22215.18601
331.77365	315.699775	167.976578	368.890994	-0.620077	-0.105018	22225.10453
321.092172	358.425688	113.043261	412.37987	0.905848	0.657945	22237.31193
292.099588	391.996049	81.761789	412.37987	0.142886	0.657945	22235.02304
239.455159	405.729378	20.72477	435.268752	0.905848	-0.105018	22219.76379
193.677395	415.647894	-38.786323	415.43172	0.905848	-0.105018	22215.94897
157.818146	444.640478	-128.052964	413.905795	0.905848	-0.105018	22216.71194
129.588525	450.744179	-142.549256	473.416888	0.142886	0.657945	22222.05268
76.181133	461.425658	-178.408504	400.172466	0.142886	-0.105018	22200.68972
50.2404	469.055285	-186.038132	475.705777	0.142886	0.657945	22210.60823
28.114481	445.40344	-187.564057	465.024298	0.905848	1.420908	22212.13416
-26.818836	465.240471	-279.882548	457.394671	-0.620077	-1.630943	22207.55638
-32.922538	455.321956	-261.571443	476.468739	0.142886	-1.630943	240.333262
-87.092892	440.825664	-299.719579	448.239118	0.142886	-0.105018	16.022217
-113.033625	421.751595	-357.704747	423.824311	-2.146002	0.657945	11.444441
-159.574352	410.307154	-364.571412	396.357652	-0.620077	-0.86798	11.444441
-181.700272	402.677527	-417.978804	339.89841	-1.38304	-1.630943	9780.419324
-208.403967	384.366421	-459.941754	239.187328	-0.620077	-0.105018	22141.94159
-253.418769	382.840496	-470.623233	271.994726	-0.620077	-0.105018	22189.24528
-275.544688	352.321986	-446.971388	246.053993	0.905848	0.657945	22212.89712
-303.011347	328.670142	-422.55658	249.868807	0.142886	-1.630943	22222.05268
-342.685409	291.284967	-437.052872	201.802154	0.142886	0.657945	22225.86749
-382.359471	238.640539	-432.475096	161.365129	-0.620077	-1.630943	22212.89712
-401.43354	211.936843	-441.630649	67.520712	1.668811	0.657945	22247.23045
-410.589093	182.181296	-440.867686	49.972569	1.668811	-0.105018	22250.2823
-425.085385	127.247979	-408.060288	24.794799	0.905848	-0.86798	22226.63045
-436.529826	93.677619	-402.719549	-19.45704	0.142886	2.183871	22235.02304
-465.52241	71.551699	-437.815835	-88.123686	-1.38304	-0.105018	22238.83786
-486.885366	21.196159	-421.793617	-188.834767	0.142886	0.657945	22210.60823
-472.389074	-14.66309	-356.178822	-150.68663	0.142886	-0.86798	22219.76379
-458.655745	-64.255668	-321.845499	-191.123655	0.142886	-0.105018	22229.6823
-463.233522	-100.877879	-273.015884	-217.064388	0.142886	-0.86798	22213.66009
-449.500192	-135.211203	-306.586244	-292.597699	0.905848	0.657945	22113.71197
-442.633528	-200.063035	-247.838113	-308.619917	-0.620077	-0.86798	22213.66009
-402.196503	-230.581545	-215.030716	-334.56065	-1.38304	-0.86798	22192.29713
-381.596509	-261.100054	-201.297386	-400.175445	-1.38304	-0.86798	22206.79342
-343.448372	-308.403744	-140.260367	-403.227296	-0.620077	-0.86798	22219.76379
-331.240968	-323.662999	-120.423336	-437.560619	0.905848	-0.105018	22211.3712
-318.270602	-349.603732	-115.082597	-503.938378	0.142886	1.420908	22216.71194
-265.626173	-394.618533	-57.860392	-505.464303	0.142886	-0.86798	22197.63787
-215.270632	-425.900005	-11.319665	-513.856893	-0.620077	-0.86798	22219.76379
-161.86324	-441.922223	61.161795	-482.575421	-0.620077	-0.105018	22215.18601
-95.485482	-462.522217	119.909926	-490.205048	0.142886	1.420908	22208.31935
-69.544749	-480.833322	159.583988	-485.627272	0.905848	-0.86798	22216.71194
-15.374395	-498.381465	219.095082	-442.138396	0.905848	1.420908	22228.15638
21.247816	-503.722204	266.398771	-456.634688	0.905848	0.657945	22228.15638
73.892245	-493.803689	286.235802	-476.471719	0.142886	-0.105018	22207.55638
114.32927	-502.959242	320.569126	-461.212464	0.905848	0.657945	22204.50453
148.662593	-497.618503	367.109853	-423.82729	-0.620077	-0.105018	22206.03046
190.625544	-478.544434	340.406157	-420.775439	-0.620077	0.657945	22213.66009
238.692196	-463.285179	406.783915	-357.449532	-0.620077	-0.86798	22205.2675
263.869967	-427.425931	430.43576	-339.138426	0.142886	0.657945	22213.66009
298.20329	-422.085192	441.117238	-299.464364	0.905848	-0.86798	22219.00082
339.403278	-382.411129	454.087605	-232.323643	-0.620077	-0.86798	22212.13416
375.262526	-350.366694	483.080189	-197.99032	0.142886	-0.86798	22202.97861
401.203259	-323.662999	494.52463	-169.760699	-1.38304	0.657945	22188.48232
405.018073	-287.80375	487.657965	-149.160705	-0.620077	-0.86798	22192.29713
424.855104	-239.737097	451.798716	-145.345891	-0.620077	-0.105018	22210.60823
443.929173	-178.700079	444.932052	-99.568127	0.142886	-1.630943	22224.34156
459.188427	-140.551942	456.376493	-13.353338	-0.620077	-0.105018	22214.42305
460.714353	-90.196401	444.932052	35.476277	-1.38304	-0.86798	22220.52675
461.477316	-43.655674	408.30984	85.068855	0.142886	0.657945	22228.91934
449.269912	2.885053	421.280207	152.972539	-1.38304	0.657945	22219.00082
449.269912	32.6406	372.450592	171.283645	-0.620077	0.657945	22217.4749
431.721769	85.285028	382.369107	213.246595	0.905848	0.657945	22251.04526
422.566216	143.270196	371.687629	252.157695	0.905848	1.420908	22245.70452
385.944005	182.181296	289.287653	277.335465	0.142886	-0.105018	22230.44527
378.314377	211.936843	257.243218	302.513235	0.142886	-0.105018	22236.54897
375.262526	252.373868	220.621007	333.031745	0.142886	0.657945	22235.02304
338.640315	288.233116	165.68769	335.320633	0.905848	0.657945	22218.23786
323.38106	324.855328	116.858075	402.461354	0.905848	0.657945	22225.10453
298.20329	356.1368	110.754373	416.957646	0.142886	-0.105018	22228.91934
269.210706	394.284937	61.161795	447.476155	-0.620077	0.657945	22216.71194
221.907016	410.307154	-14.371516	439.846528	0.142886	-0.105018	22201.45268
168.499625	430.907148	-76.171498	458.157634	-1.38304	0.657945	22208.31935
137.218152	437.773813	-118.134448	442.898379	-1.38304	-1.630943	22190.00824
112.803345	457.610844	-125.764075	458.920596	0.905848	-0.105018	22182.37861
76.181133	456.084919	-176.882579	447.476155	0.142886	0.657945	22200.68972
24.299667	463.714546	-176.882579	460.446522	-0.620077	1.420908	22186.19343
-0.11514	478.210838	-253.941815	433.742826	0.142886	-0.86798	22205.2675
-13.085507	463.714546	-306.586244	387.202099	-0.620077	-0.86798	12857.44804
-64.20401	445.40344	-313.452909	445.95023	0.905848	1.420908	22.125919
-101.589184	437.01085	-323.371424	455.105783	0.905848	-0.105018	12.207404
-142.789172	428.61826	-353.889934	426.113199	0.142886	0.657945	12.970367
-155.759539	420.988633	-360.756598	392.542838	1.668811	-0.105018	10.681478
-200.77434	411.070117	-382.882518	352.868776	0.905848	-0.105018	20516.83096
-232.055812	388.944198	-422.55658	313.194714	-0.620077	-1.630943	22190.00824
-265.626173	371.396055	-420.267692	294.120645	-0.620077	0.657945	22210.60823
-313.692825	342.403471	-424.082506	252.157695	0.905848	0.657945	22227.39341
-319.796527	306.544222	-426.371394	241.476216	-0.620077	0.657945	22228.91934
-357.181701	279.840526	-457.652866	164.41698	0.142886	1.420908	22215.94897
-374.729844	226.433135	-421.793617	123.216992	0.142886	-0.105018	22215.94897
-407.537242	198.203514	-463.756568	71.335526	-1.38304	-0.86798	22225.10453
-418.981683	164.633153	-395.852884	63.705899	-0.620077	-0.105018	22222.81564
-422.796496	122.670203	-406.534363	18.691097	-0.620077	-0.105018	22219.00082
-463.996484	77.655401	-389.749182	-30.901481	-2.146002	-0.105018	22203.74157
-463.996484	25.010972	-395.089922	-92.701462	-0.620077	0.657945	22210.60823
-483.070553	7.462829	-412.638065	-191.886618	-0.620077	-0.105018	22190.7712
-463.233522	-26.870494	-353.126971	-172.81255	0.142886	0.657945	22215.94897
-466.285372	-75.700109	-306.586244	-205.619947	0.142886	-0.105018	22223.5786
-450.263155	-127.581575	-293.615878	-307.093991	0.142886	-0.105018	22217.4749
-456.366857	-154.285271	-299.719579	-281.153258	0.142886	-0.86798	22225.86749
-425.085385	-190.907482	-270.726995	-352.871756	-0.620077	0.657945	22231.20823
-396.855763	-235.159321	-196.71961	-344.479165	-0.620077	-0.86798	22215.18601
-382.359471	-267.966719	-163.14925	-364.316197	-0.620077	0.657945	22222.05268
-342.685409	-295.433377	-112.793709	-391.019892	0.905848	-0.86798	22251.80822
-332.766894	-329.7667	-92.193715	-438.323582	0.905848	0.657945	22061.8305
-260.285434	-372.492614	-59.386317	-443.664321	0.905848	-0.105018	22199.92676
-241.974328	-399.959272	-22.001143	-495.545787	0.142886	0.657945	22228.15638
-179.411383	-426.662968	-4.453	-510.805042	0.142886	-0.105018	22218.23786
-158.048427	-442.685185	84.050677	-468.842092	0.142886	0.657945	22201.45268
-97.774371	-472.440732	120.672889	-483.338384	0.142886	-1.630943	22206.03046
-71.070675	-489.988875	200.021013	-485.627272	0.142886	0.657945	22203.74157
3.699673	-492.277763	233.591374	-466.553203	-1.38304	-1.630943	22210.60823
53.292251	-499.144428	286.998765	-423.82729	-0.620077	-0.105018	22211.3712
67.025581	-493.803689	302.25802	-440.61247	-0.620077	-0.86798	22191.53417
131.877413	-505.24813	347.272821	-428.405067	0.142886	-0.105018	22186.19343
171.551476	-492.277763	369.398741	-411.619886	0.142886	-0.105018	22184.6675
202.069985	-478.544434	370.161704	-378.812489	1.668811	2.183871	22181.61565
243.269973	-437.344446	409.835766	-373.47175	-1.38304	-0.105018	22187.71935
282.944035	-432.003707	395.339474	-387.205079	0.905848	-0.105018	22203.74157
316.514396	-410.640751	450.272791	-288.019923	0.905848	1.420908	22226.63045
366.869936	-377.833353	460.954269	-271.234743	-0.620077	-0.86798	22217.4749
390.521781	-338.159291	486.13204	-176.627363	0.905848	1.420908	22228.15638
402.729185	-297.722265	483.843151	-153.738481	0.142886	-0.86798	22228.91934
426.38103	-251.944501	482.317226	-101.094052	0.905848	-0.105018	22219.76379
459.95139	-208.455625	502.154257	-74.390357	0.905848	-0.105018	22246.46748
472.158794	-143.603793	502.154257	-30.138518	0.142886	2.183871	22248.75637
483.603235	-121.477873	425.095021	-17.168151	0.142886	-0.86798	22225.10453
456.136576	-68.070482	455.61353	59.891085	0.905848	-0.105018	22193.82305
454.610651	-27.633457	384.657996	120.165141	-0.620077	0.657945	22235.786
431.721769	20.433196	396.102437	114.824402	-0.620077	1.420908	22210.60823
443.16621	57.055407	380.843182	152.972539	0.142886	-0.105018	22222.81564
425.618067	96.72947	373.976517	246.816956	-0.620077	0.657945	22231.20823
411.121775	140.218346	341.16912	220.876223	0.142886	0.657945	22214.42305
385.944005	176.840557	296.154318	307.853975	0.142886	0.657945	22222.05268
360.003272	219.56647	245.035815	333.794708	-1.38304	-0.105018	22210.60823
347.795868	256.951644	177.132131	328.453968	-0.620077	-0.105018	22205.2675
323.38106	305.018297	147.376584	358.209515	-0.620077	0.657945	22203.74157
305.832917	334.773843	96.258081	392.542838	0.142886	-0.105018	22219.76379
290.573663	379.025682	64.213646	418.483571	-0.620077	-0.105018	22217.4749
227.247755	377.499757	-22.764106	433.742826	0.142886	-0.105018	22189.24528
211.988501	416.410856	-89.141864	408.565056	0.905848	-0.105018	22215.18601
171.551476	435.484925	-163.912212	348.291	0.142886	-0.105018	22224.34156
137.981115	458.373807	-130.341852	457.394671	-0.620077	-0.105018	22204.50453
96.781127	466.003434	-150.941846	451.290969	-0.620077	-0.105018	22205.2675
60.921879	463.714546	-170.778877	483.335404	0.142886	0.657945	22247.99341
23.536705	473.633062	-251.652927	469.602075	0.905848	-0.105018	22219.76379
-24.529948	459.13677	-240.971449	482.572441	0.905848	0.657945	22215.18601
-41.315128	441.588627	-270.726995	456.631708	0.905848	0.657945	1373.332926
-86.32993	448.455291	-321.845499	452.816895	0.905848	1.420908	16.78518
-113.796588	437.01085	-356.178822	434.505789	0.142886	-0.86798	9.918516
-142.789172	439.299738	-385.171406	412.37987	-0.620077	-0.86798	10.681478
-193.907675	399.625676	-384.408443	381.098397	0.142886	-1.630943	8.39259
-219.848408	402.677527	-399.667698	336.083596	-0.620077	0.657945	22078.61568
-265.626173	382.077533	-411.875102	285.728055	0.142886	-0.105018	22195.34898
-279.359502	343.166434	-414.926953	259.024359	-1.38304	-0.86798	22186.19343
-310.640974	321.040514	-426.371394	248.342881	-0.620077	-0.105018	22196.87491
-322.085415	291.284967	-481.304711	219.350297	-1.38304	-0.105018	22209.84527
-371.677993	246.270166	-452.312127	136.187359	0.905848	-0.105018	22201.45268
-390.752062	220.329433	-463.756568	89.646632	0.142886	0.657945	22210.60823
-419.744646	186.759072	-446.208425	79.728116	0.142886	-0.105018	22228.91934
-433.477975	139.455383	-399.667698	-3.434822	0.142886	-0.86798	22212.89712
-447.211304	111.988724	-457.652866	-28.612592	0.905848	-0.105018	22221.28971
-457.12982	66.973923	-408.060288	-87.360723	-0.620077	-0.86798	22226.63045
-471.626112	28.062823	-382.882518	-113.301456	0.142886	-0.86798	22216.71194
-467.048335	-4.744574	-383.645481	-142.29404	0.142886	-0.105018	22223.5786
-460.944633	-48.996413	-311.926983	-170.523661	0.905848	-0.105018	22250.2823
-447.974267	-107.744544	-285.223287	-236.90142	0.142886	-0.86798	22235.786
-431.189087	-142.077867	-314.215871	-286.493997	0.905848	-0.105018	22224.34156
-427.374273	-161.914898	-248.601076	-319.301395	0.905848	1.420908	22239.60082
-415.166869	-221.425992	-230.28997	-319.301395	-0.620077	-0.105018	22228.91934
-384.64836	-249.655613	-200.534424	-378.049526	0.142886	-0.86798	22215.94897
-357.181701	-286.277824	-141.02333	-379.575451	0.142886	-0.105018	22225.86749
-331.240968	-329.003738	-104.401119	-409.330998	0.142886	0.657945	22229.6823
-296.907645	-364.100024	-63.201131	-469.605054	0.142886	1.420908	22196.87491
-261.048396	-390.040757	-28.104845	-460.449502	-0.620077	-0.86798	22212.13416
-223.663222	-427.425931	11.569217	-487.91616	-0.620077	0.657945	22207.55638
-171.018793	-446.499999	63.450683	-484.864309	0.142886	1.420908	22200.68972
-115.322514	-461.759254	99.309932	-465.027278	-0.620077	1.420908	22177.80084
-78.700302	-486.937024	121.435851	-509.279117	-0.620077	-0.86798	22073.27494
-23.004022	-501.433316	203.072864	-461.212464	0.905848	-0.105018	22190.00824
16.67004	-496.092577	265.635809	-459.686539	0.142886	0.657945	22199.92676
70.840394	-501.433316	276.317287	-455.871725	0.905848	0.657945	22208.31935
118.907047	-492.277763	295.391355	-465.027278	-0.620077	-0.105018	22189.24528
148.662593	-499.907391	349.56171	-415.4347	-0.620077	-0.105018	22197.63787
198.255171	-484.648136	378.554294	-400.938408	0.142886	-0.86798	22204.50453
242.50701	-464.048142	414.413542	-378.812489	0.905848	-0.86798	22219.00082
268.447743	-432.76667	412.124654	-333.797687	1.668811	2.183871	22222.05268
296.677364	-422.848154	439.591313	-328.456948	0.905848	0.657945	22213.66009
343.218091	-370.203725	478.502412	-244.531047	0.905848	1.420908	22231.20823
367.632899	-347.314843	476.976487	-207.145873	0.905848	-0.105018	22229.6823
383.655116	-316.796334	496.813518	-184.256991	0.905848	1.420908	22228.15638
414.173626	-288.566713	489.18389	-131.612562	0.142886	-0.86798	22221.28971
429.432881	-239.737097	480.7913	-107.960717	-0.620077	1.420908	22217.4749
458.425465	-190.907482	471.635748	-72.864431	0.905848	-0.86798	22228.91934
459.188427	-145.892681	444.932052	-31.664443	-0.620077	-1.630943	22227.39341
453.847688	-109.270469	447.983903	29.372576	-1.38304	-0.86798	22197.63787
451.5588	-64.255668	442.643164	98.039222	-1.38304	-0.105018	22205.2675
432.484732	-8.559388	409.072803	128.557731	-0.620077	0.657945	22209.84527
445.455098	21.196159	369.398741	162.891055	-1.38304	-1.630943	22199.16379
427.143992	79.181327	388.472809	201.802154	-1.38304	-0.105018	22214.42305
420.277328	131.825755	364.058002	238.424365	0.142886	-0.105018	22231.20823
398.914371	176.840557	338.880231	275.80954	0.142886	1.420908	22186.95639
390.521781	204.307215	267.924697	284.965092	0.905848	-0.86798	22224.34156
359.240309	246.270166	227.487672	292.59472	0.905848	-0.105018	22230.44527
346.269942	276.025713	190.102498	315.483602	0.142886	-0.105018	22215.18601
331.77365	320.277551	135.169181	372.705807	0.905848	0.657945	22228.15638
312.699582	366.818278	112.280298	409.328019	0.905848	-1.630943	22252.57118
276.077371	377.499757	71.080311	429.16505	0.905848	0.657945	22223.5786
227.247755	417.173819	-2.927075	439.846528	0.905848	-0.105018	22202.97861
199.781097	433.196036	-73.119647	458.920596	-0.620077	-0.105018	22232.73415
148.662593	442.351589	-138.734442	465.024298	0.142886	-0.86798	22215.94897
109.751494	462.951583	-120.423336	461.972447	0.142886	0.657945	22186.19343
67.788543	465.240471	-158.571473	471.128	0.142886	0.657945	22222.05268
31.166332	464.477509	-191.378871	468.076149	0.905848	-0.105018	22206.03046
9.040413	470.581211	-250.889964	422.298385	0.142886	-0.86798	22198.40083
-23.004022	455.321956	-267.675145	467.313187	0.905848	0.657945	22219.76379
-68.781787	440.825664	-285.98625	467.313187	-0.620077	0.657945	33.57036
-106.166961	436.247887	-329.475126	446.713193	-0.620077	0.657945	12.970367
-135.159545	421.751595	-372.201039	430.690975	-0.620077	-0.105018	12.207404
-154.996576	424.040484	-377.541779	394.068764	0.142886	0.657945	9.918516
-196.196564	409.544192	-408.060288	352.105813	0.142886	0.657945	19100.77212
-245.026179	390.470123	-395.089922	329.216931	0.142886	0.657945	22162.54158
-259.522471	379.788645	-407.297325	297.172496	0.142886	-0.105018	22218.23786
-286.226167	345.455322	-430.186208	255.972508	0.142886	-0.86798	22212.13416
-325.900229	316.462738	-419.504729	221.639185	-0.620077	-0.105018	22220.52675
-342.685409	288.996079	-475.963972	176.624384	-0.620077	-0.86798	22225.86749
-370.152068	247.033129	-448.497313	126.268843	1.668811	0.657945	22236.54897
-380.070583	216.514619	-449.260276	78.202191	0.905848	-0.105018	22244.94156
-413.640944	176.840557	-421.793617	62.179973	1.668811	1.420908	22247.23045
-437.292788	131.062793	-401.956586	27.083687	0.142886	-0.105018	22224.34156
-467.048335	93.677619	-422.55658	-28.612592	0.142886	-0.86798	22228.91934
-470.863149	54.003556	-398.141773	-82.782947	0.142886	2.183871	22230.44527
-474.677963	9.751718	-368.386226	-101.857015	-0.620077	-0.105018	22209.84527
-461.707596	-26.870494	-333.28994	-159.842183	0.142886	-1.630943	22220.52675
-471.626112	-79.514923	-296.667729	-198.753283	0.142886	-0.105018	22229.6823
-447.211304	-128.344538	-298.956617	-236.90142	0.142886	0.657945	22212.13416
-470.863149	-158.100085	-287.512176	-285.731035	-0.620077	-0.105018	22202.97861
-434.240938	-193.196371	-243.260337	-313.960656	0.142886	1.420908	22209.08231
-415.929832	-230.581545	-215.030716	-370.419899	-0.620077	-1.630943	22202.21564
-386.174285	-271.01857	-177.645542	-358.212495	0.142886	0.657945	22209.84527
-344.211335	-297.722265	-124.23815	-418.486551	-1.38304	-0.105018	22219.00082
-312.1669	-335.10744	-105.164082	-430.693955	0.142886	1.420908	22220.52675
-275.544688	-367.914837	-76.93446	-475.708756	0.142886	-0.105018	22190.7712
-232.818775	-406.825937	-55.571504	-529.879111	0.142886	-0.105018	22221.28971
-192.38175	-422.085192	32.932174	-477.234682	0.142886	-0.105018	22223.5786
-139.737321	-452.603701	74.895124	-475.708756	-0.620077	1.420908	22185.43046
-96.248445	-470.151844	109.228447	-486.390235	-0.620077	-0.105018	22218.23786
-55.048457	-492.277763	168.739541	-485.627272	0.905848	-0.86798	22235.786
-10.796619	-492.277763	237.406187	-454.3458	1.668811	-0.105018	22224.34156
18.958928	-505.24813	277.08025	-452.056911	0.905848	-0.105018	22215.18601
73.129283	-508.299981	290.050616	-430.693955	0.905848	-0.105018	22228.15638
108.988531	-503.722204	328.961716	-405.516184	0.142886	0.657945	22200.68972
153.24037	-487.699987	316.754312	-421.538402	0.142886	-0.86798	22098.45271
209.699612	-469.388881	399.154288	-381.101377	0.142886	0.657945	22214.42305
235.640345	-447.262962	420.517244	-342.190277	0.905848	-0.105018	22199.92676
271.499594	-421.322229	415.939468	-370.419899	-0.620077	-0.105018	22191.53417
314.98847	-409.114825	444.169089	-294.886588	0.142886	0.657945	22232.73415
350.847719	-385.46298	468.583897	-236.90142	-0.620077	1.420908	22193.06009
370.68475	-343.50003	487.657965	-178.153289	-1.38304	-0.105018	22205.2675
403.492148	-330.529663	496.050555	-156.027369	-0.620077	-0.105018	22212.89712
440.114359	-272.544495	484.606114	-149.923668	0.142886	0.657945	22203.74157
435.536583	-205.403774	469.346859	-104.908866	0.142886	0.657945	22215.94897
454.610651	-158.100085	480.7913	-41.582959	0.905848	-0.105018	22231.97119
463.766204	-118.426022	462.480195	-12.590375	-0.620077	-0.86798	22222.81564
463.766204	-69.596407	441.117238	39.291091	0.142886	0.657945	22218.23786
466.055092	-47.470488	380.843182	118.639216	-0.620077	-0.105018	22226.63045
446.981024	23.485047	344.22097	86.594781	0.142886	2.183871	22223.5786
445.455098	54.003556	391.52466	173.572533	1.668811	-0.105018	22243.41563
427.906955	107.410948	381.606145	210.194744	0.905848	0.657945	22248.75637
424.855104	151.662787	355.665412	262.07621	0.905848	-0.105018	22242.65267
382.129191	194.3887	315.228386	291.068794	1.668811	0.657945	22227.39341
381.366228	227.196098	251.902479	319.298416	0.905848	-0.86798	22235.02304
364.581048	269.922011	212.228417	346.765074	0.905848	-0.86798	22227.39341
337.877352	301.203483	168.739541	378.046546	-0.620077	-0.86798	22212.13416
311.936619	343.166434	136.695106	397.120615	0.142886	2.183871	22225.86749
285.232923	363.766427	84.81364	419.246534	-1.38304	-0.105018	22229.6823
263.107004	383.603459	37.50995	416.194683	0.142886	0.657945	22178.5638
195.20332	414.884931	-30.393733	439.083565	-0.620077	-0.105018	22202.21564
148.662593	433.196036	-79.223349	413.905795	0.142886	-0.105018	22209.08231
138.744078	451.507142	-131.104815	441.372454	-0.620077	0.657945	22182.37861
98.307053	455.321956	-141.02333	464.261336	0.142886	0.657945	22202.21564
60.921879	467.52936	-163.912212	465.787261	0.142886	-0.105018	22201.45268
23.536705	475.158987	-205.875163	464.261336	0.142886	-1.630943	22201.45268
2.173748	452.270105	-263.860331	453.579857	-0.620077	-0.105018	22197.63787
-38.263277	457.610844	-276.830697	437.55764	-0.620077	-1.630943	3347.88049
-80.226228	447.692328	-320.319573	452.816895	0.142886	2.183871	19.074068
-110.744737	424.803446	-334.052903	428.402087	0.905848	-0.105018	12.970367
-132.107694	417.173819	-375.25289	401.698391	1.668811	0.657945	11.444441
-182.463234	420.22567	-430.186208	319.298416	0.905848	0.657945	9.918516
-216.033595	405.729378	-446.971388	320.824341	-0.620077	0.657945	22005.37126
-248.840992	391.233086	-399.667698	312.431751	0.905848	0.657945	22223.5786
-264.86321	364.52939	-417.978804	307.091012	1.668811	0.657945	22224.34156
-309.878011	325.618291	-407.297325	249.868807	-0.620077	-1.630943	22215.18601
-308.352086	286.707191	-482.830636	201.039191	0.905848	0.657945	22223.5786
-355.655776	253.899793	-424.082506	172.046607	0.142886	0.657945	22222.81564
-378.544658	222.618321	-442.393611	106.431812	-0.620077	0.657945	22214.42305
-424.322422	189.810923	-434.001021	71.335526	0.142886	-0.86798	22225.86749
-418.981683	154.714638	-411.875102	59.891085	-0.620077	-0.105018	22228.91934
-466.285372	97.492432	-400.430661	-13.353338	0.142886	1.420908	22196.11194
-473.915	69.262811	-456.126941	-98.805164	0.142886	-0.105018	22209.08231
-476.966851	36.455413	-395.089922	-133.90145	-0.620077	-0.86798	22205.2675
-481.544627	-1.692724	-363.808449	-127.034785	-0.620077	-0.86798	22202.97861
-473.152037	-68.070482	-305.823281	-177.390326	0.142886	0.657945	22219.76379
-448.73723	-74.174184	-275.304772	-204.856985	-0.620077	0.657945	22231.20823
-444.922416	-119.188985	-273.778846	-246.056972	-0.620077	0.657945	22212.89712
-428.900198	-170.307488	-257.756629	-299.464364	0.142886	1.420908	22224.34156
-403.722428	-213.033402	-250.127002	-349.819905	0.142886	-0.105018	22231.20823
-378.544658	-248.129688	-224.186269	-351.34583	0.905848	-1.630943	22210.60823
-357.944664	-289.329675	-170.778877	-387.968042	1.668811	-0.105018	22244.17859
-319.796527	-316.796334	-115.84556	-432.21988	0.142886	0.657945	22241.12674
-315.981713	-336.633365	-110.504821	-493.256899	0.905848	-0.105018	22193.82305
-270.203949	-374.781502	-27.341882	-453.582837	0.142886	-1.630943	22222.05268
-212.981744	-406.825937	2.413664	-474.945794	0.905848	-0.105018	22232.73415
-161.100278	-454.129627	61.161795	-496.30875	-0.620077	-0.105018	22203.74157
-138.211396	-463.285179	91.680305	-466.553203	-0.620077	0.657945	22205.2675
-91.670669	-493.040726	143.561771	-477.234682	0.142886	-0.86798	22212.89712
-35.211426	-503.722204	211.465454	-465.790241	-0.620077	-0.105018	22208.31935
18.195965	-499.144428	252.665442	-469.605054	0.142886	0.657945	22185.43046
46.425587	-508.299981	280.895063	-453.582837	-0.620077	-0.86798	22198.40083
111.277419	-509.825906	323.620977	-426.879141	-0.620077	0.657945	22185.43046
134.929264	-499.907391	337.354306	-423.82729	0.905848	0.657945	22191.53417
179.944066	-485.411099	325.146902	-407.04211	0.142886	0.657945	22205.2675
225.72183	-464.811105	390.761697	-375.760638	0.142886	0.657945	22202.97861
263.869967	-441.922223	409.835766	-374.234712	0.142886	0.657945	22197.63787
291.336625	-403.011123	446.457977	-342.190277	0.905848	-0.105018	22222.81564
328.721799	-386.225943	452.561679	-249.108823	0.142886	0.657945	22231.20823
361.529197	-360.28521	472.39871	-208.671798	0.905848	-0.105018	22210.60823
388.995856	-322.900036	480.7913	-175.864401	-0.620077	-0.105018	22223.5786
417.225477	-271.781532	492.235741	-146.108854	0.905848	-0.86798	22237.31193
428.669918	-234.396358	439.591313	-131.612562	1.668811	-0.105018	22236.54897
431.721769	-209.218588	483.080189	-117.11627	0.905848	-0.86798	22241.12674
456.136576	-153.522308	480.028338	-15.642226	0.905848	-0.86798	22241.12674
466.055092	-99.351954	454.087605	29.372576	0.905848	0.657945	22193.82305
450.795837	-48.996413	451.035754	91.172557	-0.620077	1.420908	22223.5786
464.529167	-21.529755	412.124654	127.031806	-0.620077	-0.105018	22225.86749
442.403247	8.225792	399.154288	156.02439	0.905848	-0.86798	22214.42305
430.958806	73.077625	402.206138	215.535483	0.905848	-0.105018	22222.05268
423.329179	119.618352	367.109853	228.50585	-0.620077	0.657945	22231.20823
401.966222	156.240563	343.458008	272.757689	0.142886	1.420908	22216.71194
369.921787	182.181296	285.47284	291.831757	-1.38304	-0.86798	22199.16379
364.581048	252.373868	194.680274	294.883608	-0.620077	0.657945	22214.42305
336.351427	279.840526	147.376584	324.639155	-0.620077	-2.393906	22202.97861
326.432911	311.884961	141.272882	383.387286	0.142886	1.420908	22209.08231
307.358843	346.218284	102.361783	400.935428	-0.620077	-0.86798	22222.81564
272.262557	385.892347	66.502534	424.587273	0.142886	-0.86798	22208.31935
215.803314	406.492341	3.176627	436.031714	0.142886	-0.86798	22207.55638
194.440358	429.381223	-84.564088	426.876162	0.905848	0.657945	22225.10453
151.714444	448.455291	-110.504821	468.076149	0.905848	0.657945	22219.76379
116.618159	466.766397	-138.734442	476.468739	0.142886	0.657945	22191.53417
73.129283	469.055285	-146.364069	477.231702	-0.620077	-1.630943	22236.54897
57.870028	462.951583	-186.801094	451.290969	0.905848	-0.105018	22228.91934
5.988562	469.818248	-290.564027	365.839143	0.905848	-0.105018	22199.92676
-19.952171	462.18862	-249.364039	474.942814	0.142886	1.420908	22222.05268
-42.078091	448.455291	-285.98625	455.868746	0.905848	1.420908	82.399976
-100.826222	441.588627	-312.689946	464.261336	0.142886	-0.86798	12.970367
-131.344731	432.433074	-332.526977	417.720609	-1.38304	-0.86798	12.970367
-157.285464	427.855297	-357.704747	372.705807	0.905848	-0.105018	9.918516
-202.300266	401.914564	-364.571412	355.157664	0.142886	-0.105018	16674.55062
-229.003961	395.810862	-388.98622	324.639155	0.905848	-0.86798	22168.64528
-267.152098	363.766427	-405.7714	293.357683	-0.620077	0.657945	22201.45268
-293.855794	343.166434	-430.186208	245.29103	-1.38304	-1.630943	22184.6675
-336.581707	302.729408	-455.363978	223.928073	-0.620077	-0.105018	22199.92676
-339.633558	284.418303	-482.830636	135.424396	-0.620077	-0.105018	22218.23786
-369.389105	237.877576	-412.638065	150.683651	-1.38304	2.183871	22204.50453
-401.43354	206.596104	-455.363978	89.646632	0.142886	-0.105018	22219.00082
-396.092801	176.840557	-424.845468	73.624414	-0.620077	-0.105018	22229.6823
-433.477975	128.010942	-428.660282	24.031836	0.142886	1.420908	22222.81564
-453.315006	95.203544	-417.978804	-7.249636	0.905848	0.657945	22216.71194
-474.677963	45.610966	-360.756598	-69.049617	0.142886	-0.105018	22226.63045
-468.574261	25.010972	-359.993636	-134.664413	0.142886	0.657945	22231.20823
-458.655745	-24.581606	-340.156605	-135.427376	0.905848	-0.105018	22239.60082
-476.966851	-56.626041	-365.334375	-201.805134	0.905848	0.657945	22241.88971
-453.315006	-91.722327	-292.852915	-234.612531	0.905848	1.420908	22242.65267
-453.315006	-142.077867	-301.245505	-309.38288	0.142886	0.657945	22228.15638
-431.952049	-198.53711	-245.549225	-325.405097	-0.620077	0.657945	22227.39341
-408.300204	-228.292656	-222.660343	-351.34583	-0.620077	-0.105018	22227.39341
-383.885397	-275.596346	-182.986281	-355.160644	0.142886	1.420908	22215.18601
-359.470589	-296.19634	-130.341852	-386.442116	-0.620077	0.657945	22226.63045
-316.744676	-326.714849	-89.141864	-437.560619	0.142886	0.657945	22206.03046
-270.203949	-374.018539	-64.727057	-458.923576	0.142886	-0.86798	22199.92676
-249.603955	-402.24816	-20.475218	-459.686539	-2.146002	-0.105018	22196.87491
-211.455818	-422.848154	14.621068	-489.442086	0.905848	1.420908	22215.18601
-171.018793	-444.211111	65.739571	-513.856893	-0.620077	0.657945	22151.8601
-92.433631	-490.751838	96.258081	-514.619856	0.142886	-0.105018	22182.37861
-61.915122	-496.092577	171.791392	-477.997644	0.905848	-0.105018	22217.4749
-9.270693	-515.166645	227.487672	-465.027278	0.142886	0.657945	22200.68972
34.981146	-510.588869	253.428405	-448.242098	0.142886	-0.105018	22209.84527
73.129283	-492.277763	297.680243	-439.086545	0.142886	-0.86798	22209.84527
114.32927	-509.062944	323.620977	-426.879141	0.142886	-0.105018	22193.06009
166.973699	-504.485167	370.924666	-401.701371	0.142886	-0.105018	22176.27491
209.699612	-467.862956	361.769113	-367.368048	0.142886	-0.86798	22226.63045
243.269973	-427.425931	369.398741	-390.25693	1.668811	0.657945	22218.23786
296.677364	-425.900005	389.998735	-360.501383	-0.620077	0.657945	22209.84527
301.255141	-420.559266	434.250573	-305.568066	0.142886	-0.86798	22238.07489
348.558831	-379.359278	465.532046	-259.790302	0.905848	0.657945	22235.02304
371.447713	-349.603732	473.161673	-178.153289	-0.620077	0.657945	22217.4749
401.966222	-316.033371	503.680182	-146.871817	-0.620077	-1.630943	22224.34156
427.906955	-258.048203	483.843151	-127.034785	0.905848	2.183871	22230.44527
440.114359	-222.951917	481.554263	-100.33109	0.905848	1.420908	22218.23786
452.321763	-176.41119	476.976487	-82.019984	0.142886	-0.105018	22226.63045
453.084725	-133.685277	459.428344	-14.879263	-1.38304	-0.86798	22210.60823
449.269912	-94.011215	452.561679	20.979985	-0.620077	0.657945	22195.34898
434.010657	-55.100115	282.420989	27.083687	-1.38304	-0.105018	22204.50453
446.981024	-1.692724	254.95433	43.105905	-0.620077	-0.86798	22219.76379
433.247694	43.322078	368.635778	165.179943	-0.620077	-0.86798	22205.2675
424.092141	95.203544	381.606145	203.32808	0.142886	-0.105018	22222.81564
411.121775	147.847973	355.665412	252.920657	0.905848	0.657945	22192.29713
397.388446	172.26278	317.517275	268.942875	0.142886	-0.105018	22215.18601
377.551415	206.596104	257.243218	301.750273	0.142886	-0.105018	22221.28971
363.055123	270.684974	212.228417	354.394702	-1.38304	-0.105018	22228.15638
338.640315	300.44052	185.524721	370.416919	1.668811	1.420908	22222.81564
310.410694	327.907179	140.50992	406.276168	1.668811	0.657945	22244.94156
297.440327	356.1368	87.102528	394.831727	0.905848	-0.105018	22232.73415
252.425526	389.70716	23.013658	372.705807	0.142886	-0.86798	22201.45268
220.381091	422.514558	-34.208547	427.639124	1.668811	-0.105018	22222.81564
169.262587	428.61826	-91.430752	459.683559	1.668811	1.420908	22231.97119
139.507041	460.662695	-88.378901	468.076149	0.142886	-0.86798	22200.68972
121.195935	469.818248	-115.84556	461.972447	0.142886	-0.105018	22213.66009
74.655208	435.484925	-170.015914	480.283553	0.142886	-1.630943	22217.4749
42.610773	476.684912	-200.534424	442.135416	0.142886	-0.86798	22204.50453
-3.166991	462.18862	-243.260337	462.73541	0.142886	-0.105018	22206.03046
-42.841054	448.455291	-260.80848	465.787261	-1.38304	1.420908	8412.427137
-77.174377	438.536776	-305.060319	440.609491	-0.620077	1.420908	19.074068
-100.063259	440.062701	-370.675114	432.979863	-1.38304	-0.105018	13.733329
-152.707688	407.255303	-428.660282	357.446552	-0.620077	0.657945	10.681478
-180.937309	420.22567	-453.838052	362.024329	0.142886	2.183871	10.681478
-202.300266	401.914564	-421.793617	351.342851	1.668811	1.420908	21830.65279
-241.974328	392.759011	-404.245474	342.187298	-0.620077	-0.86798	22206.03046
-272.492837	366.818278	-412.638065	292.59472	0.142886	0.657945	22223.5786
-303.77431	347.74421	-437.052872	243.002142	1.668811	0.657945	22207.55638
-338.107633	306.544222	-450.786201	233.083626	0.142886	-0.86798	22218.23786
-346.500223	272.973862	-417.215841	150.683651	1.668811	0.657945	22251.80822
-390.752062	232.536837	-459.941754	100.32811	0.905848	-0.105018	22230.44527
-389.226136	182.181296	-464.519531	34.713315	0.142886	1.420908	22235.786
-415.166869	151.662787	-475.201009	3.431843	0.905848	2.183871	22215.94897
-435.0039	111.988724	-475.201009	-21.745928	0.905848	-0.86798	22216.71194
-451.78908	86.047991	-440.104723	-56.842214	0.142886	0.657945	22221.28971
-459.418708	40.270227	-353.889934	-81.257021	0.905848	-0.105018	22226.63045
-460.944633	-6.2705	-366.097338	-105.671829	0.142886	-0.105018	22217.4749
-480.781664	-47.470488	-312.689946	-162.894034	0.142886	-0.105018	22221.28971
-450.263155	-87.14455	-328.712163	-221.642165	-0.620077	-0.105018	22228.91934
-467.811298	-127.581575	-281.408474	-249.108823	-2.146002	-0.86798	22202.97861
-437.292788	-179.463041	-267.675145	-292.597699	-1.38304	-0.86798	22197.63787
-417.455757	-224.477843	-275.304772	-341.427315	-1.38304	-0.105018	22212.13416
-405.248354	-257.28524	-199.008498	-366.605085	-0.620077	-0.105018	22215.94897
-354.12985	-269.492644	-224.949231	-439.849508	1.668811	1.420908	22211.3712
-323.611341	-300.774116	-162.386287	-477.234682	0.142886	0.657945	22224.34156
-294.618757	-354.181508	-76.171498	-449.768023	-0.620077	-0.105018	22206.03046
-263.337284	-375.544465	-45.652988	-442.901359	0.905848	-0.105018	22214.42305
-222.900259	-396.144459	3.93959	-470.368017	-0.620077	-0.105018	22223.5786
-181.700272	-429.714819	48.954391	-477.234682	0.142886	0.657945	22202.97861
-119.137327	-455.655552	108.465485	-458.160613	0.905848	-0.105018	22210.60823
-86.32993	-465.574068	127.539553	-471.13098	0.142886	-0.105018	22225.86749
-43.604016	-500.670353	181.709907	-487.91616	1.668811	0.657945	22228.91934
5.988562	-502.959242	219.095082	-473.419868	0.142886	1.420908	22190.7712
25.06263	-486.937024	252.665442	-441.375433	1.668811	0.657945	22214.42305
83.047798	-498.381465	305.309871	-450.530986	0.142886	-0.105018	22217.4749
133.403339	-504.485167	302.25802	-432.982843	-0.620077	-0.105018	21999.26756
179.181103	-490.751838	373.213554	-375.760638	0.142886	0.657945	22211.3712
209.699612	-466.33703	399.91725	-364.316197	-0.620077	-0.86798	22216.71194
244.032936	-455.655552	414.413542	-344.479165	0.142886	0.657945	22185.43046
288.284774	-409.877788	433.487611	-320.827321	0.142886	-0.86798	22222.81564
316.514396	-399.959272	452.561679	-261.316227	-1.38304	1.420908	22209.08231
353.89957	-360.28521	474.687598	-201.042171	-0.620077	-1.630943	22201.45268
387.46993	-322.137073	451.798716	-191.886618	-0.620077	0.657945	22201.45268
405.018073	-276.359309	433.487611	-159.07922	-0.620077	-0.86798	22216.71194
419.514365	-258.811166	430.43576	-170.523661	0.142886	-0.105018	22218.23786
448.506949	-206.166737	477.739449	-103.382941	0.142886	-0.86798	22219.76379
456.899539	-159.62601	480.028338	-17.931114	0.142886	0.657945	22228.15638
466.818055	-123.003799	461.717232	20.217023	0.142886	-0.105018	22224.34156
460.714353	-57.389003	451.035754	66.75775	0.905848	-0.105018	22216.71194
449.269912	-24.581606	395.339474	114.061439	-0.620077	-0.105018	22225.86749
447.743986	30.351711	417.465393	179.676235	1.668811	0.657945	22253.33415
438.588433	64.685035	391.52466	214.772521	0.905848	1.420908	22238.83786
436.299545	115.040575	379.317256	234.609552	0.905848	-0.105018	22242.65267
405.781036	164.633153	318.280237	255.972508	0.142886	-0.105018	22243.41563
388.232893	184.470184	261.820995	252.920657	-0.620077	-0.105018	22224.34156
363.818085	232.536837	167.976578	268.942875	0.142886	-0.105018	22224.34156
344.744017	269.159048	199.25805	352.868776	0.142886	-0.86798	22228.15638
327.195874	317.988663	161.872876	381.098397	-0.620077	1.420908	22212.89712
303.544029	340.877545	108.465485	412.37987	0.905848	-0.105018	22207.55638
265.395892	372.92198	69.554385	423.061348	-0.620077	-0.105018	22204.50453
226.484793	395.810862	9.280329	429.928012	-1.38304	0.657945	22190.00824
194.440358	417.936782	-47.941876	453.579857	-0.620077	1.420908	22200.68972
166.973699	440.825664	-100.586305	451.290969	-1.38304	-0.105018	22184.6675
131.114451	443.114552	-126.527038	443.661342	-1.38304	-0.105018	22187.71935
75.418171	465.240471	-170.778877	461.209485	-0.620077	-0.86798	22189.24528
28.114481	469.818248	-180.697393	444.424304	-0.620077	-0.105018	22215.18601
9.040413	459.13677	-251.652927	422.298385	0.142886	-0.105018	22199.16379
-13.84847	462.18862	-231.052933	473.416888	-0.620077	-0.86798	22210.60823
-49.707718	449.981217	-277.59366	449.765044	0.142886	-0.105018	158.696249
-103.878072	445.40344	-324.134387	458.157634	0.905848	-0.86798	14.496292
-103.878072	444.640478	-340.919567	444.424304	0.905848	-0.86798	12.207404
-154.233613	427.855297	-373.726965	376.520621	0.905848	-0.105018	9.918516
-187.041011	425.566409	-409.586214	349.053962	0.142886	1.420908	395.214698
-230.529887	391.233086	-392.801033	348.291	0.905848	-0.105018	22121.34159
-257.233583	376.736794	-421.030655	297.935459	0.142886	-0.105018	22224.34156
-290.803943	353.084949	-431.712133	262.839173	0.142886	-0.105018	22222.05268
-321.322452	309.596073	-451.549164	214.009558	0.905848	1.420908	22209.84527
-344.211335	296.625707	-432.475096	207.905856	-0.620077	-0.105018	22223.5786
-374.729844	257.714607	-427.134357	152.209576	-0.620077	-0.86798	22225.10453
-388.463173	211.17388	-458.415829	90.409595	-0.620077	-0.105018	22212.89712
-410.589093	174.551669	-420.267692	65.231824	0.142886	1.420908	22225.10453
-461.707596	137.166495	-419.504729	33.187389	-1.38304	-0.86798	22209.84527
-442.633528	89.862805	-432.475096	-22.508891	-0.620077	0.657945	22196.87491
-467.048335	67.736886	-409.586214	-127.034785	-0.620077	-0.105018	22196.11194
-480.018702	16.618382	-371.438077	-156.027369	0.142886	1.420908	22220.52675
-474.677963	-28.396419	-341.68253	-136.190338	0.142886	-0.105018	22207.55638
-472.389074	-65.781593	-353.889934	-274.286594	-0.620077	-0.86798	22113.71197
-463.996484	-103.166768	-276.830697	-239.953271	-0.620077	1.420908	22233.49712
-449.500192	-140.551942	-269.20107	-263.605115	0.142886	0.657945	22215.18601
-432.715012	-184.80378	-237.919598	-290.308811	-0.620077	-0.86798	22219.00082
-398.381689	-230.581545	-228.001082	-348.293979	0.142886	0.657945	22228.15638
-380.070583	-246.603762	-165.438138	-368.13101	0.905848	1.420908	22241.88971
-341.922446	-286.277824	-134.919628	-377.286563	0.142886	-0.86798	22239.60082
-328.189117	-315.270408	-117.371485	-443.664321	0.905848	-0.105018	22202.21564
-298.43357	-372.492614	-112.793709	-456.634688	0.142886	-0.86798	22220.52675
-257.996545	-397.670384	-47.941876	-480.286533	-0.620077	0.657945	22221.28971
-210.692856	-428.188893	28.354397	-470.368017	0.142886	0.657945	22202.21564
-171.018793	-438.107409	67.265497	-480.286533	0.142886	-0.86798	22202.97861
-108.455849	-451.840738	125.250665	-471.13098	0.142886	-0.86798	22208.31935
-66.492898	-481.596285	159.583988	-476.471719	0.905848	-0.105018	22219.76379
-25.292911	-505.24813	187.813609	-436.034694	-0.620077	-0.86798	22209.84527
9.040413	-504.485167	272.502473	-426.879141	-0.620077	0.657945	22187.71935
60.158916	-504.485167	290.050616	-445.190247	-1.38304	-0.86798	22188.48232
97.54409	-494.566652	343.458008	-445.95321	-0.620077	0.657945	22181.61565
166.210736	-498.381465	330.487641	-431.456918	0.905848	-0.105018	22179.32676
200.54406	-486.174061	328.961716	-416.960626	0.142886	-0.105018	22193.06009
249.373675	-452.603701	297.680243	-446.716172	0.905848	0.657945	22209.84527
263.869967	-428.951856	404.495027	-344.479165	0.142886	-0.105018	22211.3712
303.544029	-407.5889	447.983903	-330.745836	-0.620077	-0.86798	22223.5786
339.403278	-382.411129	472.39871	-250.634749	-0.620077	-0.105018	22177.80084
379.840303	-353.418545	494.52463	-180.442177	-0.620077	-0.105018	22215.18601
405.781036	-309.166707	478.502412	-172.81255	0.905848	0.657945	22231.20823
423.329179	-268.729681	485.369077	-144.582928	0.905848	1.420908	22254.09711
430.958806	-226.766731	470.872785	-101.094052	0.905848	-0.105018	22235.02304
452.321763	-174.122302	470.109822	-59.894065	0.905848	0.657945	22231.20823
467.581017	-130.633426	451.035754	-11.064449	0.905848	0.657945	22237.31193
434.77362	-87.907513	431.961685	38.528128	-0.620077	-0.105018	22224.34156
445.455098	-55.100115	317.517275	57.602197	0.142886	-1.630943	22213.66009
446.981024	4.410978	393.050586	137.713284	0.905848	0.657945	22228.15638
437.062508	49.42578	417.465393	176.624384	-0.620077	-0.86798	22225.10453
421.040291	86.047991	386.183921	218.587334	-0.620077	0.657945	22218.23786
410.358812	128.773904	369.398741	253.68362	-0.620077	-1.630943	22224.34156
411.884738	143.270196	329.724678	257.498434	-0.620077	0.657945	22209.08231
374.499564	211.17388	249.613591	274.283614	-0.620077	-0.105018	22199.92676
363.055123	249.322017	199.25805	310.142863	-0.620077	0.657945	22205.2675
331.010688	272.973862	177.132131	333.031745	-0.620077	-0.86798	22219.00082
324.906986	313.410887	132.880292	349.816925	0.142886	-0.105018	22210.60823
295.914402	376.736794	71.080311	365.839143	0.142886	-0.105018	22191.53417
239.455159	382.077533	-33.445584	349.053962	-0.620077	-0.86798	22219.00082
211.988501	404.203452	-86.852976	412.37987	0.905848	-0.105018	22212.89712
181.469991	435.484925	-70.830758	453.579857	0.142886	0.657945	22219.76379
144.84778	443.877515	-118.134448	463.498373	0.142886	0.657945	22214.42305
106.699643	452.270105	-108.978895	482.572441	0.905848	-0.86798	22214.42305
70.840394	457.610844	-150.941846	468.839112	0.142886	-0.86798	22225.10453
29.640407	465.240471	-200.534424	458.157634	1.668811	0.657945	22215.94897
-3.929954	466.003434	-230.28997	461.209485	1.668811	1.420908	22204.50453
-38.263277	456.084919	-250.889964	445.95023	0.905848	-0.105018	7650.990326
-73.359563	448.455291	-297.430691	436.031714	0.142886	-0.86798	18.311106
-106.166961	432.433074	-340.156605	446.713193	0.142886	-1.630943	14.496292
-137.448433	422.514558	-361.519561	413.905795	0.142886	-0.105018	9.918516
-162.626203	414.121968	-396.615847	387.965062	0.905848	0.657945	11.444441
-216.796558	397.336788	-369.149189	359.735441	-0.620077	-0.105018	21001.3123
-254.944694	378.262719	-393.563996	320.061378	-1.38304	-0.86798	22173.98602
-263.337284	361.477539	-434.001021	300.224347	-0.620077	1.420908	22196.11194
-330.478005	327.144216	-436.289909	239.187328	-0.620077	0.657945	22202.97861
-325.137266	314.936812	-440.104723	203.32808	0.142886	2.183871	22204.50453
-359.470589	256.951644	-463.756568	146.105874	-1.38304	-0.86798	22214.42305
-389.989099	250.847942	-480.541748	78.965153	0.905848	0.657945	22226.63045
-389.226136	198.203514	-459.941754	80.491079	0.142886	0.657945	22213.66009
-413.640944	159.292414	-469.86027	36.23924	-0.620077	-0.86798	22224.34156
-444.922416	115.040575	-440.867686	3.431843	1.668811	-0.105018	22229.6823
-464.759447	84.522066	-393.563996	-20.982965	0.142886	0.657945	22214.42305
-467.048335	56.292444	-363.808449	-72.864431	0.142886	-0.105018	22231.97119
-471.626112	11.277643	-361.519561	-85.834798	0.905848	1.420908	22253.33415
-468.574261	-13.900127	-334.815865	-186.545879	0.905848	0.657945	22228.91934
-451.026118	-63.492705	-307.349207	-201.805134	0.905848	-0.86798	22237.31193
-467.048335	-118.426022	-308.11217	-237.664382	0.905848	-0.105018	22241.88971
-445.685379	-164.203787	-266.149219	-291.071774	0.905848	-0.86798	22215.18601
-446.448341	-216.848215	-279.119586	-355.160644	1.668811	1.420908	22222.81564
-394.566875	-234.396358	-192.141834	-345.242128	-0.620077	0.657945	22228.91934
-369.389105	-273.307458	-163.912212	-400.175445	-0.620077	1.420908	22202.21564
-331.240968	-313.744483	-118.897411	-410.856924	-0.620077	-0.105018	22208.31935
-299.196533	-354.944471	-73.882609	-430.693955	0.905848	1.420908	22219.76379
-261.048396	-386.988906	-48.704839	-452.056911	-0.620077	-0.86798	22197.63787
-256.47062	-403.011123	1.650702	-452.819874	0.142886	-0.105018	22203.74157
-200.77434	-441.15926	35.221062	-513.09393	-1.38304	-0.105018	22177.80084
-145.07806	-445.737036	103.887708	-465.790241	-1.38304	-0.86798	22206.03046
-96.248445	-477.781471	119.146963	-493.256899	0.142886	-0.105018	22199.92676
-45.129942	-491.514801	174.08028	-494.782825	0.905848	0.657945	22202.21564
1.410785	-512.877757	211.465454	-494.019862	-0.620077	-0.105018	22211.3712
41.084848	-500.670353	251.139517	-458.160613	0.142886	-0.86798	22201.45268
86.099649	-498.381465	324.383939	-430.693955	0.142886	-0.105018	22215.18601
121.958898	-489.988875	332.013567	-413.908775	0.142886	-0.105018	22196.87491
178.41814	-479.307397	379.317256	-382.627302	0.142886	0.657945	22221.28971
219.618128	-470.914807	378.554294	-361.264346	1.668811	-0.105018	22224.34156
231.062569	-428.951856	385.420958	-371.182861	0.905848	-0.105018	22230.44527
294.388476	-421.322229	441.880201	-313.197693	0.142886	-1.630943	22223.5786
321.092172	-394.618533	453.324642	-268.182892	0.142886	0.657945	22233.49712
364.581048	-361.048173	454.850567	-226.982904	0.142886	0.657945	22229.6823
364.581048	-331.292626	473.161673	-178.153289	0.905848	2.946833	22214.42305
412.6477	-303.063005	499.865369	-168.234773	0.142886	-0.86798	22222.81564
429.432881	-258.048203	502.91722	-139.242189	-0.620077	2.183871	22232.73415
445.455098	-209.981551	495.287592	-82.019984	0.142886	-1.630943	22213.66009
456.136576	-166.492675	471.635748	-39.294071	0.142886	1.420908	22143.46751
445.455098	-120.714911	451.798716	1.142954	-1.38304	-0.105018	22208.31935
454.610651	-90.196401	434.250573	52.261458	-0.620077	0.657945	22196.11194
461.477316	-26.107531	347.272821	100.32811	-0.620077	-0.86798	22206.79342
443.16621	7.462829	409.835766	159.839204	-0.620077	1.420908	22222.05268
431.721769	54.003556	386.183921	205.616968	-0.620077	1.420908	22221.28971
413.410663	100.544283	364.058002	220.876223	-0.620077	-0.86798	22216.71194
405.018073	143.270196	320.569126	267.416949	0.142886	0.657945	22231.20823
367.632899	205.833141	248.850628	230.794738	0.142886	-0.86798	22224.34156
369.158824	235.588688	239.695075	320.824341	0.142886	2.183871	22220.52675
358.477346	269.922011	221.38397	371.179882	0.905848	0.657945	22238.83786
331.77365	312.647924	149.665473	381.098397	1.668811	-0.105018	22251.80822
306.59588	350.033098	118.384	400.172466	0.905848	-0.86798	22224.34156
303.544029	350.033098	52.006242	398.64654	0.142886	-0.105018	22200.68972
240.981085	388.944198	28.354397	438.320603	0.142886	-0.105018	22233.49712
210.462575	421.751595	-29.630771	461.972447	-0.620077	1.420908	22212.13416
159.344072	437.773813	-85.32705	459.683559	0.142886	-0.105018	22190.00824
141.795929	447.692328	-116.608523	481.809479	-0.620077	0.657945	22228.15638
99.832978	453.033068	-141.786293	459.683559	0.142886	-0.105018	22200.68972
57.107065	474.396024	-184.512206	413.905795	-0.620077	0.657945	22205.2675
14.381152	453.79603	-215.030716	457.394671	0.142886	-0.105018	22224.34156
-25.292911	454.558993	-239.445523	468.839112	-1.38304	-0.86798	22182.37861
-54.285495	446.166403	-282.934399	451.290969	0.142886	-0.105018	835.444197
-77.937339	426.329372	-320.319573	454.34282	0.142886	0.657945	16.022217
-115.322514	424.803446	-347.786232	420.77246	-0.620077	-0.105018	12.207404
-148.892874	424.040484	-414.926953	371.942844	0.142886	0.657945	9.155553
-180.937309	407.255303	-422.55658	368.890994	1.668811	0.657945	737.022004
-229.003961	395.0479	-411.875102	322.350267	0.905848	-0.86798	22110.66012
-263.337284	384.366421	-429.423245	296.409533	-0.620077	-0.105018	22205.2675
-274.018763	359.951614	-401.956586	284.20213	0.142886	0.657945	22222.05268
-316.744676	327.907179	-445.445462	244.528067	-0.620077	-0.105018	22212.13416
-341.922446	291.284967	-437.815835	217.824372	0.905848	-0.105018	22238.83786
-357.944664	248.559054	-421.793617	153.735502	0.142886	-0.86798	22244.94156
-374.729844	221.092396	-449.260276	85.831818	1.668811	-0.105018	22237.31193
-417.455757	178.366482	-451.549164	78.965153	0.142886	-0.105018	22226.63045
-433.477975	122.670203	-416.452878	39.291091	0.905848	0.657945	22235.02304
-435.766863	103.596134	-454.601015	-35.479257	0.142886	-0.105018	22222.05268
-471.626112	58.581333	-379.067704	-52.264437	0.905848	-0.105018	22213.66009
-474.677963	31.114674	-343.971418	-94.227388	-0.620077	0.657945	22225.10453
-481.544627	-2.455686	-378.304741	-146.871817	0.142886	-0.105018	22227.39341
-468.574261	-42.129749	-311.926983	-195.701432	0.905848	-0.105018	22213.66009
-460.944633	-105.455656	-288.275138	-235.375494	-0.620077	-0.105018	22206.79342
-462.470559	-133.685277	-287.512176	-262.842153	-0.620077	0.657945	22209.84527
-438.818714	-203.877849	-281.408474	-294.123625	0.142886	0.657945	22198.40083
-407.537242	-219.137104	-240.208486	-324.642134	0.142886	-0.105018	22214.42305
-389.989099	-249.655613	-211.215902	-369.656936	0.142886	0.657945	22221.28971
-360.233552	-289.329675	-158.571473	-395.597669	0.142886	0.657945	22209.84527
-315.218751	-323.662999	-108.978895	-434.508768	-0.620077	-0.105018	22190.7712
-302.248384	-344.262992	-128.815926	-524.538371	0.142886	-0.105018	22225.86749
-242.737291	-386.225943	-47.941876	-477.234682	0.142886	-0.105018	22209.84527
-210.692856	-433.529633	-17.423367	-506.227266	-1.38304	-0.105018	22188.48232
-171.781756	-425.900005	26.828472	-510.805042	0.905848	-0.105018	22159.48973
-118.374364	-457.181477	114.569187	-456.634688	0.142886	0.657945	22221.28971
-83.278079	-480.07036	147.376584	-500.123564	0.905848	1.420908	22225.10453
-17.663283	-508.299981	190.102498	-471.893943	0.142886	-0.105018	22215.94897
5.988562	-499.907391	254.191367	-452.056911	-0.620077	-0.86798	22211.3712
54.818177	-502.196279	283.183951	-452.056911	0.905848	-0.86798	22204.50453
123.484823	-490.751838	315.991349	-461.212464	-0.620077	0.657945	22175.51195
137.981115	-500.670353	346.509859	-419.249514	-1.38304	-0.86798	22203.74157
201.307022	-488.46295	378.554294	-414.671737	-0.620077	-0.105018	22202.21564
214.277389	-460.996291	388.472809	-416.960626	0.142886	0.657945	22205.2675
269.973669	-431.240744	415.939468	-350.582867	0.142886	1.420908	22229.6823
294.388476	-415.218527	444.169089	-301.753252	-0.620077	-0.86798	22195.34898
320.329209	-388.514831	450.272791	-249.108823	-0.620077	0.657945	22209.08231
347.032905	-364.100024	490.709816	-201.805134	-1.38304	-0.105018	22210.60823
381.366228	-332.818551	483.843151	-178.153289	-1.38304	-0.105018	22202.21564
424.092141	-297.722265	442.643164	-158.316258	0.142886	-0.105018	22218.23786
440.877322	-235.159321	476.213524	-120.168121	-1.38304	-0.86798	22229.6823
440.877322	-189.381557	455.61353	-93.464425	0.905848	0.657945	22215.18601
460.714353	-145.129718	450.272791	-33.953332	0.142886	-0.105018	22223.5786
469.106943	-90.959364	437.302424	-11.827412	-0.620077	0.657945	22228.91934
441.640284	-48.996413	378.554294	39.291091	0.905848	0.657945	22211.3712
461.477316	-1.692724	415.939468	131.609582	1.668811	0.657945	22244.94156
440.114359	38.744302	413.65058	194.935489	1.668811	-0.105018	22251.04526
428.669918	95.966507	385.420958	201.802154	0.142886	-0.105018	22143.46751
421.803253	134.877606	354.902449	266.653987	1.668811	-0.105018	22232.73415
395.099557	155.4776	306.072834	269.705838	0.142886	-0.86798	22237.31193
381.366228	215.751656	283.183951	294.120645	0.142886	-0.86798	22213.66009
369.921787	245.507203	243.509889	342.187298	-1.38304	-0.105018	22216.71194
355.425495	283.65534	205.361752	360.498403	-1.38304	-1.630943	22228.15638
318.040321	312.647924	121.435851	377.283584	-0.620077	-0.105018	22214.42305
279.129221	357.662726	69.554385	349.053962	0.142886	-0.86798	22183.14158
266.158855	372.92198	35.221062	424.587273	-1.38304	-0.86798	22201.45268
218.855165	403.44049	-15.897441	441.372454	-0.620077	-0.86798	22199.92676
184.521842	434.721962	-34.208547	458.157634	-0.620077	-0.105018	22193.06009
148.662593	448.455291	-125.001113	451.290969	-0.620077	-0.105018	22204.50453
104.410755	468.292322	-144.838144	482.572441	-0.620077	-0.86798	22205.2675
75.418171	466.003434	-154.756659	463.498373	-0.620077	-0.105018	22202.21564
41.084848	466.003434	-191.378871	465.024298	0.142886	0.657945	22199.92676
-1.641066	458.373807	-238.682561	430.690975	-1.38304	-0.105018	22205.2675
-32.922538	462.951583	-268.438107	417.720609	-0.620077	-0.105018	22183.14158
-62.678085	445.40344	-267.675145	460.446522	0.142886	0.657945	26.703696
-93.959557	446.929366	-388.98622	427.639124	0.905848	-0.105018	13.733329
-128.29288	426.329372	-363.045487	403.987279	0.142886	-0.105018	9.918516
-154.996576	421.751595	-363.808449	380.335435	0.905848	-0.105018	12.207404
-207.641005	392.759011	-377.541779	358.209515	2.431774	0.657945	20045.31999
-234.3447	395.0479	-383.645481	341.424335	0.142886	-0.105018	22196.87491
-262.574322	366.818278	-403.482512	299.461384	0.905848	1.420908	22214.42305
-308.352086	345.455322	-437.052872	262.07621	0.142886	0.657945	22223.5786
-318.270602	314.17385	-424.082506	226.216962	0.142886	1.420908	22209.84527
-351.077999	268.396085	-425.608431	197.224378	-0.620077	-1.630943	22217.4749
-380.833546	234.062762	-469.86027	107.194775	0.905848	0.657945	22228.91934
-404.485391	198.966476	-454.601015	91.93552	1.668811	0.657945	22215.18601
-428.900198	152.425749	-460.704717	44.63183	-0.620077	-1.630943	22193.82305
-443.39649	122.670203	-451.549164	-16.405189	-2.146002	-2.393906	22212.13416
-473.915	88.336879	-414.926953	-46.923698	0.142886	0.657945	22195.34898
-489.937217	40.270227	-376.015853	-63.708878	-0.620077	0.657945	22209.08231
-457.12982	18.144308	-369.912151	-122.457009	0.905848	-0.105018	22222.81564
-473.152037	-25.344568	-346.260306	-149.160705	0.142886	0.657945	22224.34156
-464.759447	-68.833444	-297.430691	-204.856985	0.142886	-1.630943	22219.76379
-470.863149	-103.166768	-317.267722	-242.242159	0.142886	0.657945	22228.91934
-452.552043	-145.892681	-267.675145	-311.671768	0.142886	-0.86798	22226.63045
-428.137236	-192.433408	-261.571443	-310.908805	0.142886	-0.105018	22215.18601
-384.64836	-237.448209	-231.052933	-368.13101	0.142886	-0.105018	22247.99341
-373.203919	-262.62598	-176.882579	-395.597669	0.142886	1.420908	22250.2823
-333.529856	-300.011154	-121.949262	-393.308781	0.905848	-0.105018	22210.60823
-297.670608	-332.055589	-92.956678	-439.086545	2.431774	2.183871	22227.39341
-276.307651	-361.811135	-34.208547	-449.00506	0.905848	-0.105018	22235.786
-248.840992	-408.351862	6.228478	-480.286533	-0.620077	-0.105018	22200.68972
-197.722489	-419.033341	35.984025	-477.997644	-0.620077	-1.630943	22202.97861
-152.707688	-452.603701	92.443267	-474.182831	0.142886	-0.86798	22221.28971
-105.403998	-470.151844	124.487702	-489.442086	0.905848	2.183871	22203.74157
-63.441047	-499.144428	119.909926	-525.301334	0.142886	1.420908	22193.82305
-26.055873	-500.670353	232.828411	-488.679123	-0.620077	0.657945	22201.45268
31.929295	-514.403683	242.746926	-437.560619	-0.620077	-0.86798	22182.37861
73.892245	-512.877757	296.154318	-453.582837	0.142886	-0.105018	22184.6675
125.773711	-509.062944	339.643194	-439.849508	0.142886	-0.86798	22199.16379
166.210736	-510.588869	364.820964	-404.753222	-1.38304	-0.105018	22192.29713
210.462575	-467.099993	356.428374	-394.834706	0.905848	-0.86798	22200.68972
230.299606	-453.366664	409.072803	-350.582867	0.142886	0.657945	22229.6823
278.366259	-425.137043	436.539462	-331.508799	-0.620077	-2.393906	22222.81564
323.38106	-404.537049	458.665381	-286.493997	1.668811	2.183871	22215.94897
343.218091	-361.048173	473.161673	-227.745867	0.905848	-0.86798	22229.6823
376.025489	-338.159291	455.61353	-207.145873	0.142886	0.657945	22232.73415
424.092141	-293.907452	463.243157	-197.99032	1.668811	0.657945	22241.88971
427.906955	-259.574129	492.235741	-124.745897	0.142886	0.657945	22244.17859
439.351396	-210.744513	489.18389	-96.516276	0.905848	0.657945	22239.60082
469.869906	-169.544526	486.895002	-33.190369	1.668811	-0.105018	22222.81564
442.403247	-143.603793	454.850567	-2.671859	0.142886	0.657945	22227.39341
456.136576	-74.174184	438.065387	24.031836	-0.620077	-0.86798	22225.10453
460.714353	-34.500121	412.124654	125.50588	0.142886	0.657945	22216.71194
446.981024	6.699867	421.280207	157.550315	0.142886	0.657945	22225.10453
432.484732	49.42578	385.420958	192.646601	0.905848	1.420908	22231.97119
419.514365	97.492432	371.687629	226.216962	0.142886	0.657945	22215.94897
409.595849	141.744271	348.798747	256.735471	-0.620077	0.657945	22204.50453
385.181042	180.655371	233.591374	215.535483	-1.38304	-0.86798	22214.42305
379.840303	220.329433	256.480256	318.535453	-0.620077	1.420908	22195.34898
349.321793	263.055346	222.146933	335.320633	-0.620077	-0.86798	22210.60823
343.981054	301.966446	143.561771	378.046546	-0.620077	0.657945	22226.63045
311.173656	331.721992	139.746957	393.305801	0.142886	-1.630943	22191.53417
272.262557	360.714576	80.235863	409.328019	-0.620077	-0.105018	22211.3712
254.714414	398.862713	-11.319665	424.587273	0.142886	-0.86798	22225.10453
202.832948	416.410856	-21.238181	455.868746	0.142886	0.657945	22207.55638
163.921848	443.877515	-93.719641	461.209485	0.905848	-0.86798	22193.06009
145.610743	466.766397	-105.927044	488.676143	0.142886	0.657945	22210.60823
99.070016	461.425658	-180.697393	448.239118	0.142886	1.420908	22224.34156
70.840394	482.025652	-189.852945	432.216901	0.905848	1.420908	22215.18601
28.877444	469.055285	-213.50479	455.105783	-0.620077	-1.630943	22223.5786
-0.11514	463.714546	-237.156635	455.868746	0.142886	0.657945	22216.71194
-40.552165	458.373807	-267.675145	456.631708	-0.620077	-0.105018	1952.421644
-93.959557	439.299738	-287.512176	462.73541	-1.38304	-0.86798	17.548143
-113.796588	442.351589	-360.756598	440.609491	0.142886	-0.86798	12.207404
-151.181762	420.22567	-370.675114	417.720609	0.142886	-0.86798	12.207404
-182.463234	413.359005	-375.25289	390.25395	-0.620077	-1.630943	150.303659
-231.29285	393.521974	-411.112139	346.002111	-0.620077	-0.105018	22054.20087
-273.2558	375.210868	-409.586214	325.402118	0.142886	1.420908	22178.5638
-267.915061	376.736794	-432.475096	263.602136	-1.38304	-0.105018	22199.16379
-307.589123	333.247918	-427.134357	244.528067	-0.620077	-0.105018	22214.42305
-328.95208	300.44052	-442.393611	210.957707	0.142886	-0.105018	22202.21564
-354.892813	252.373868	-414.16399	152.972539	0.142886	-0.105018	22218.23786
-373.203919	229.484986	-459.178792	99.565147	-1.38304	-0.86798	22227.39341
-418.21872	190.573886	-462.230642	95.750334	0.142886	-0.86798	22209.08231
-418.981683	147.847973	-398.141773	26.320725	-0.620077	-0.86798	22218.23786
-447.211304	108.173911	-443.919537	0.379992	0.905848	-0.105018	22228.15638
-477.729814	87.573917	-403.482512	-67.523692	0.905848	-0.105018	22221.28971
-456.366857	45.610966	-366.8603	-94.990351	1.668811	-0.86798	22243.41563
-482.30759	-11.611239	-395.089922	-123.219972	0.142886	0.657945	22246.46748
-472.389074	-59.677892	-313.452909	-182.731065	0.905848	-0.105018	22225.10453
-466.285372	-90.959364	-314.978834	-225.456979	0.142886	0.657945	22229.6823
-456.366857	-140.551942	-289.801064	-257.501413	0.142886	-0.105018	22231.20823
-461.707596	-167.255637	-279.119586	-303.279178	0.142886	1.420908	22218.23786
-418.21872	-199.300072	-204.349237	-320.827321	-0.620077	-0.86798	22215.94897
-395.329838	-259.574129	-190.615908	-353.634718	0.142886	-0.86798	22225.86749
-360.233552	-282.463011	-168.489989	-386.442116	0.142886	-0.86798	22196.87491
-339.633558	-319.848185	-115.84556	-422.301365	-0.620077	-0.86798	22201.45268
-299.196533	-362.574098	-70.830758	-451.293949	-0.620077	-0.105018	22201.45268
-279.359502	-391.566682	-55.571504	-484.101346	-0.620077	0.657945	22209.84527
-218.322483	-406.062974	-28.867808	-529.879111	-0.620077	-0.86798	22163.30454
-186.278048	-441.15926	42.087727	-503.938378	-1.38304	-0.86798	22210.60823
-119.137327	-464.811105	122.198814	-460.449502	-0.620077	-0.105018	22215.18601
-77.174377	-483.885173	100.835857	-484.864309	0.142886	0.657945	22196.87491
-49.707718	-491.514801	213.754342	-479.52357	-0.620077	-0.105018	22209.84527
15.907077	-499.144428	249.613591	-450.530986	0.142886	2.183871	22216.71194
59.395953	-499.144428	283.183951	-443.664321	0.905848	1.420908	22193.06009
99.070016	-499.907391	309.124685	-444.427284	-1.38304	-0.105018	22190.7712
151.714444	-489.988875	320.569126	-425.353216	0.905848	-0.105018	22231.97119
202.069985	-487.699987	291.576542	-430.693955	0.142886	-0.105018	22209.84527
217.32924	-486.937024	373.976517	-407.04211	1.668811	-0.105018	22226.63045
253.951451	-437.344446	423.569095	-347.531016	0.142886	0.657945	22241.12674
297.440327	-413.692601	441.117238	-302.516215	0.905848	0.657945	22225.86749
311.936619	-389.277794	469.346859	-255.212525	-0.620077	-0.105018	22220.52675
350.084756	-362.574098	470.109822	-201.805134	0.142886	0.657945	22228.15638
392.047707	-315.270408	450.272791	-168.997736	0.905848	-0.105018	22221.28971
407.306961	-304.58893	484.606114	-131.612562	0.142886	-0.105018	22219.76379
420.277328	-241.263023	474.687598	-100.33109	-1.38304	-2.393906	22225.86749
446.218061	-203.877849	478.502412	-88.886649	0.142886	-0.105018	22166.3564
422.566216	-168.0186	445.695014	-26.323704	-0.620077	-0.105018	22197.63787
472.158794	-124.529724	370.161704	-95.753313	0.142886	-0.105018	22208.31935
438.588433	-82.566774	335.82838	30.898501	-0.620077	-0.86798	22219.00082
450.795837	-13.137165	418.991319	120.165141	-1.38304	0.657945	22206.79342
443.929173	28.062823	412.887617	168.994756	-0.620077	0.657945	22225.86749
427.906955	58.581333	390.761697	197.98734	-0.620077	-0.86798	22226.63045
420.277328	124.959091	353.376523	240.713254	0.142886	-0.86798	22215.94897
399.677334	152.425749	321.332088	265.891024	0.142886	-0.105018	22225.10453
382.129191	206.596104	284.709877	295.646571	0.142886	1.420908	22231.97119
385.944005	255.425719	252.665442	327.691006	2.431774	1.420908	22225.86749
372.210675	288.996079	171.028429	356.68359	1.668811	0.657945	22246.46748
314.225507	326.381253	133.643255	355.157664	0.142886	-0.105018	22231.97119
299.729215	348.507173	58.872907	359.735441	0.905848	0.657945	22199.92676
273.788482	382.840496	42.087727	410.853944	0.905848	2.183871	22228.91934
240.218122	407.255303	26.828472	453.579857	0.905848	0.657945	22230.44527
183.758879	433.196036	-26.57892	468.076149	-0.620077	0.657945	22190.7712
145.610743	453.79603	-94.482603	475.705777	-0.620077	-0.86798	22216.71194
118.907047	449.981217	-115.082597	456.631708	0.142886	-0.105018	22221.28971
77.707059	452.270105	-161.623324	452.816895	-0.620077	-0.86798	22195.34898
42.610773	462.951583	-205.1122	465.787261	-0.620077	-1.630943	22207.55638
15.907077	461.425658	-208.164051	474.942814	-0.620077	-0.105018	22196.11194
-39.02624	460.662695	-260.045517	428.402087	-0.620077	-0.105018	22187.71935
-73.359563	444.640478	-347.786232	425.350236	-0.620077	0.657945	57.222205
-88.618818	443.877515	-347.786232	412.37987	-0.620077	-0.86798	14.496292
-123.715104	431.670111	-361.519561	416.957646	0.142886	-0.105018	9.918516
-163.389166	419.462707	-347.023269	390.25395	-0.620077	-0.86798	11.444441
-200.011377	408.018266	-376.778816	372.705807	0.142886	-0.105018	15107.42515
-238.159514	400.388639	-382.882518	349.816925	0.905848	-0.105018	22181.61565
-272.492837	373.684943	-410.349176	313.957676	0.142886	0.657945	22204.50453
-290.04098	346.218284	-413.401027	266.653987	-0.620077	-0.86798	22219.76379
-311.403937	333.247918	-441.630649	226.216962	0.142886	-0.86798	22244.94156
-359.470589	271.447936	-457.652866	192.646601	0.142886	-0.86798	22229.6823
-354.892813	254.662756	-424.845468	136.187359	0.142886	-0.105018	22238.83786
-404.485391	207.359066	-457.652866	81.254042	0.142886	-0.105018	22239.60082
-413.640944	167.685004	-405.7714	48.446644	0.142886	-0.105018	22222.05268
-431.952049	128.010942	-433.238058	29.372576	0.142886	-0.105018	22224.34156
-446.448341	88.336879	-389.749182	-0.382971	0.142886	-0.105018	22229.6823
-463.996484	50.188743	-383.645481	-66.760729	0.142886	1.420908	22213.66009
-479.255739	12.803568	-342.445493	-120.168121	-0.620077	-1.630943	22221.28971
-459.418708	-23.05568	-344.734381	-137.716264	0.142886	-0.86798	22231.20823
-467.811298	-64.255668	-302.77143	-186.545879	-0.620077	-0.86798	22198.40083
-487.648329	-112.32232	-316.50476	-271.997705	-0.620077	-0.105018	22199.16379
-450.263155	-139.788979	-311.164021	-307.093991	0.905848	-0.105018	22213.66009
-409.063167	-193.959333	-256.993666	-332.271762	0.142886	2.183871	22209.08231
-408.300204	-235.922284	-215.793678	-334.56065	-0.620077	-0.105018	22210.60823
-381.596509	-264.914868	-179.93443	-369.656936	0.905848	-0.105018	22225.10453
-351.077999	-302.300042	-143.312218	-401.701371	0.905848	-0.105018	22212.13416
-310.640974	-329.7667	-110.504821	-424.590253	0.142886	0.657945	22214.42305
-279.359502	-368.6778	-68.54187	-432.21988	-0.620077	-0.86798	22224.34156
-236.633589	-394.618533	-28.867808	-457.397651	-1.38304	-0.105018	22199.16379
-205.352116	-412.929639	4.702553	-511.568005	0.905848	-0.86798	22094.6379
-148.892874	-448.788887	84.050677	-475.708756	0.905848	1.420908	22227.39341
-100.826222	-459.470366	113.806224	-497.071713	0.905848	0.657945	22228.91934
-76.411414	-503.722204	128.302516	-546.664291	-1.38304	-0.86798	22203.74157
-12.322544	-498.381465	199.25805	-465.790241	0.142886	-0.86798	22223.5786
36.507071	-502.196279	277.08025	-425.353216	0.142886	-0.86798	22223.5786
78.470022	-508.299981	314.465424	-452.056911	0.905848	0.657945	22199.16379
120.432972	-506.011093	341.932082	-434.508768	-0.620077	-0.86798	22213.66009
176.129252	-488.46295	371.687629	-411.619886	0.142886	1.420908	22220.52675
211.225538	-471.677769	373.213554	-371.945824	0.142886	-0.86798	22187.71935
241.744047	-458.707403	440.354275	-340.664352	-0.620077	0.657945	22226.63045
264.632929	-435.055558	434.250573	-322.353246	-1.38304	-0.86798	22212.13416
304.306992	-412.166676	464.00612	-284.968072	-0.620077	-0.86798	22196.87491
336.351427	-387.751868	443.406126	-266.656966	-0.620077	-0.105018	22204.50453
363.818085	-341.974104	397.628362	-256.738451	-0.620077	0.657945	22218.23786
397.388446	-302.300042	474.687598	-167.471811	0.142886	-0.105018	22212.89712
424.855104	-267.203756	473.924636	-133.138487	0.142886	0.657945	22221.28971
435.536583	-213.796364	476.976487	-96.516276	0.142886	-0.105018	22229.6823
441.640284	-177.937116	475.450561	-43.108884	0.905848	0.657945	22219.00082
444.692135	-118.426022	423.569095	-3.434822	0.142886	-0.105018	22219.76379
450.032875	-89.433438	428.909834	20.979985	0.905848	-0.105018	22225.86749
459.95139	-35.263084	409.835766	110.246626	0.905848	-0.105018	22247.23045
447.743986	12.803568	425.857983	146.868837	0.142886	0.657945	22238.07489
432.484732	57.055407	407.546878	193.409564	0.142886	-0.86798	22108.37123
433.247694	94.440581	388.472809	211.72067	0.142886	-0.86798	22240.36378
407.306961	139.455383	324.383939	194.935489	-0.620077	-0.105018	22223.5786
395.099557	189.810923	322.095051	286.491018	0.142886	-1.630943	22224.34156
385.944005	224.144247	280.132101	313.957676	0.142886	0.657945	22229.6823
360.766234	247.033129	220.621007	362.787292	-0.620077	0.657945	22215.18601
337.877352	301.966446	190.102498	374.994695	0.142886	-0.86798	22222.81564
314.98847	335.536806	124.487702	374.994695	0.142886	-0.86798	22204.50453
286.758849	356.1368	82.524752	405.513205	-0.620077	-0.105018	22187.71935
247.084787	388.944198	50.480317	430.690975	0.142886	-0.86798	22201.45268
188.336656	401.914564	-34.208547	433.742826	0.142886	1.420908	22186.95639
179.181103	437.773813	-87.615939	449.765044	0.142886	-0.86798	22181.61565
137.981115	437.773813	-128.052964	468.839112	0.142886	-0.105018	22199.16379
96.781127	462.18862	-160.860361	439.083565	0.142886	-0.86798	22221.28971
44.899661	474.396024	-192.141834	463.498373	-0.620077	1.420908	22202.97861
27.351518	462.18862	-188.32702	464.261336	-0.620077	-0.105018	22199.92676
3.699673	463.714546	-235.63071	455.868746	-0.620077	0.657945	22200.68972
-51.996606	472.107136	-245.549225	435.268752	-0.620077	-0.86798	4699.087497
-71.833638	450.744179	-301.245505	455.105783	1.668811	-0.105018	20.599994
-106.929923	441.588627	-350.838083	413.142832	0.142886	0.657945	12.207404
-156.522501	411.070117	-385.171406	372.705807	0.142886	-0.86798	12.970367
-171.781756	423.277521	-390.512145	369.653956	0.142886	-0.105018	9.918516
-220.611371	403.44049	-387.460294	350.579888	0.905848	-0.105018	21769.61577
-232.055812	377.499757	-399.667698	332.268782	-0.620077	-0.105018	22204.50453
-268.678024	353.847912	-414.16399	276.572502	0.142886	-1.630943	22206.03046
-293.092831	340.114583	-426.371394	259.787322	0.142886	-0.105018	22219.00082
-325.900229	302.729408	-450.023239	233.846589	0.142886	0.657945	22225.86749
-356.418738	272.973862	-405.008437	168.231794	0.142886	1.420908	22214.42305
-388.463173	228.722023	-445.445462	114.824402	0.905848	0.657945	22224.34156
-413.640944	185.233147	-449.260276	83.54293	-0.620077	0.657945	22209.84527
-441.870565	152.425749	-440.867686	14.876284	-0.620077	0.657945	22196.11194
-469.337223	124.959091	-495.801003	-94.227388	-1.38304	-0.105018	22196.87491
-471.626112	60.107258	-417.978804	-78.20517	0.905848	0.657945	22219.00082
-472.389074	39.507264	-369.149189	-117.11627	0.142886	-0.86798	22208.31935
-473.915	2.885053	-359.230673	-104.908866	0.905848	0.657945	22222.81564
-461.707596	-32.211233	-327.186238	-181.968103	-0.620077	-0.105018	22230.44527
-454.840931	-85.618625	-298.193654	-200.279208	-0.620077	-0.86798	22215.94897
-448.73723	-123.766761	-286.749213	-257.501413	0.905848	0.657945	22219.76379
-439.581677	-159.62601	-256.993666	-282.679184	0.142886	1.420908	22228.91934
-397.618726	-200.063035	-244.0233	-339.901389	0.905848	0.657945	22241.12674
-394.566875	-239.737097	-198.245535	-362.790271	0.142886	-0.105018	22233.49712
-363.285403	-275.596346	-196.71961	-408.568035	0.905848	-0.105018	22200.68972
-337.34467	-314.507446	-153.993697	-431.456918	0.142886	-0.86798	22223.5786
-308.352086	-336.633365	-89.141864	-480.286533	0.905848	1.420908	22222.81564
-279.359502	-392.329645	-31.156696	-455.871725	0.142886	2.183871	22204.50453
-224.426185	-397.670384	-17.423367	-464.264315	-0.620077	-0.105018	22217.4749
-172.544719	-432.003707	52.006242	-490.968011	0.142886	-0.105018	22210.60823
-142.026209	-464.811105	93.20623	-441.375433	-0.620077	-0.86798	22218.23786
-90.907706	-496.85554	112.280298	-506.990228	0.142886	-0.105018	22202.97861
-59.626234	-509.062944	183.998796	-477.234682	-2.146002	-2.393906	22181.61565
6.751524	-511.351832	232.065448	-463.501352	-0.620077	-0.105018	22182.37861
19.721891	-529.662937	231.302485	-484.101346	-0.620077	0.657945	21871.85278
92.966314	-508.299981	276.317287	-453.582837	0.905848	1.420908	22177.03787
144.084817	-506.774055	293.102467	-486.390235	0.142886	1.420908	22194.58602
159.344072	-486.937024	274.028399	-465.790241	-0.620077	-0.105018	22212.89712
212.751463	-465.574068	388.472809	-400.938408	0.142886	-0.105018	22212.89712
256.240339	-450.314813	437.302424	-337.612501	0.142886	-0.86798	22221.28971
298.966253	-410.640751	455.61353	-318.538432	0.905848	-1.630943	22228.91934
323.38106	-387.751868	474.687598	-273.523631	0.142886	0.657945	22219.00082
369.921787	-348.840769	460.191306	-209.434761	0.905848	-1.630943	22231.20823
395.86252	-318.322259	481.554263	-178.153289	1.668811	-0.105018	22253.33415
398.151408	-291.618564	489.18389	-142.29404	0.142886	-0.105018	22237.31193
434.010657	-246.603762	485.369077	-130.086636	0.142886	0.657945	22228.91934
453.084725	-215.32229	451.035754	-125.50886	0.905848	1.420908	22238.83786
451.5588	-158.863047	449.509828	-33.190369	0.142886	0.657945	22228.91934
466.055092	-124.529724	331.250604	-47.686661	0.142886	0.657945	22215.18601
459.95139	-61.96678	438.065387	64.468861	-0.620077	-0.105018	22226.63045
444.692135	-20.003829	425.857983	135.424396	0.142886	0.657945	22228.91934
437.062508	26.536898	401.443176	174.335496	0.142886	-0.105018	22216.71194
417.98844	59.344295	399.154288	201.039191	0.142886	-0.105018	22225.10453
400.440297	102.833171	361.769113	242.239179	-0.620077	-0.105018	22211.3712
402.729185	156.240563	335.065418	219.350297	-1.38304	-0.105018	22199.16379
380.603265	188.284998	263.34692	279.624353	-0.620077	-0.86798	22204.50453
353.89957	240.929427	201.546939	316.246565	0.142886	0.657945	22222.81564
337.877352	260.766458	193.154349	326.16508	0.142886	0.657945	22183.90454
328.721799	309.596073	87.102528	346.765074	0.142886	-1.630943	22190.00824
311.936619	346.981247	69.554385	366.602105	0.905848	0.657945	22222.81564
277.603296	385.892347	60.398832	418.483571	0.142886	0.657945	22210.60823
240.218122	407.255303	19.198845	451.290969	-0.620077	-0.105018	22215.18601
179.944066	414.884931	-22.764106	448.239118	0.905848	0.657945	22204.50453
166.210736	446.166403	-89.141864	478.757628	0.905848	-0.105018	22212.89712
131.114451	451.507142	-126.527038	479.52059	0.142886	-0.105018	22221.28971
93.729276	478.973801	-170.015914	438.320603	0.142886	-0.105018	22214.42305
42.610773	459.899732	-188.32702	458.157634	0.142886	-0.105018	22208.31935
15.144115	476.684912	-235.63071	449.002081	0.142886	-0.105018	22205.2675
-26.818836	443.114552	-292.852915	439.846528	0.142886	-0.105018	22212.13416
-58.863271	443.877515	-306.586244	453.579857	-0.620077	0.657945	220.496231
-93.196594	439.299738	-318.030685	466.550224	-0.620077	0.657945	15.259255
-126.766955	440.062701	-353.889934	440.609491	-0.620077	0.657945	10.681478
-167.966942	418.699744	-369.149189	388.728025	-0.620077	-1.630943	11.444441
-206.115079	416.410856	-379.830667	371.179882	-1.38304	-0.105018	10405.28581
-248.840992	386.65531	-395.089922	358.972478	0.142886	0.657945	22150.33418
-274.018763	374.447906	-449.260276	301.750273	0.142886	0.657945	22200.68972
-294.618757	344.692359	-433.238058	253.68362	-0.620077	-0.86798	22199.16379
-310.640974	324.092365	-460.704717	219.350297	0.142886	-0.105018	22212.13416
-367.100217	274.499787	-451.549164	181.965123	0.142886	2.183871	22228.15638
-358.707627	244.74424	-485.119525	133.898471	-0.620077	0.657945	22213.66009
-399.144652	211.17388	-493.512115	88.883669	0.142886	-0.105018	22222.05268
-413.640944	173.025743	-448.497313	59.128122	0.142886	0.657945	22228.15638
-425.848347	142.507234	-402.719549	20.217023	0.142886	-0.105018	22212.13416
-440.344639	98.255395	-402.719549	1.142954	0.142886	-1.630943	22231.97119
-464.759447	62.396146	-350.838083	-30.138518	0.905848	0.657945	22252.57118
-467.048335	21.959121	-356.941785	-103.382941	0.142886	-0.86798	22228.91934
-465.52241	-18.477904	-343.971418	-125.50886	-0.620077	-1.630943	22224.34156
-457.892782	-48.233451	-327.949201	-210.197724	0.905848	-1.630943	22240.36378
-453.315006	-100.877879	-279.119586	-218.590314	-1.38304	0.657945	22216.71194
-438.055751	-142.077867	-297.430691	-262.07919	-0.620077	-0.86798	22217.4749
-427.374273	-187.092669	-251.652927	-295.64955	-0.620077	-0.105018	22226.63045
-406.774279	-222.951917	-215.030716	-318.538432	-0.620077	-0.86798	22222.05268
-373.203919	-268.729681	-177.645542	-357.449532	0.142886	-0.105018	22201.45268
-348.026148	-306.114856	-124.23815	-390.25693	-0.620077	-0.105018	22219.76379
-341.159484	-345.025955	-112.793709	-429.168029	-0.620077	0.657945	22202.21564
-293.855794	-369.440763	-65.490019	-437.560619	-0.620077	-0.86798	22196.87491
-267.152098	-394.618533	-21.238181	-474.182831	-1.38304	-0.86798	22173.22306
-215.270632	-417.507415	24.539584	-482.575421	0.905848	-0.105018	22199.92676
-174.833607	-448.025925	62.687721	-483.338384	-0.620077	1.420908	22196.87491
-126.766955	-457.94444	35.984025	-489.442086	0.142886	1.420908	22199.92676
-76.411414	-488.46295	114.569187	-523.012446	0.905848	0.657945	22216.71194
-20.715134	-503.722204	231.302485	-445.190247	0.142886	-0.86798	22203.74157
30.403369	-503.722204	261.820995	-450.530986	0.142886	-0.105018	22209.84527
65.499655	-511.351832	293.86543	-446.716172	0.142886	-0.105018	21269.87518
121.958898	-494.566652	329.724678	-429.168029	0.142886	-0.105018	22205.2675
164.684811	-477.781471	338.880231	-418.486551	0.905848	1.420908	22214.42305
193.677395	-470.914807	369.398741	-389.493967	1.668811	-0.105018	22235.02304
236.403308	-447.262962	415.176505	-360.501383	0.905848	1.420908	22224.34156
282.181072	-433.529633	397.628362	-357.449532	0.142886	-1.630943	22140.41566
311.173656	-422.848154	424.332058	-288.019923	0.142886	0.657945	22226.63045
331.010688	-386.988906	466.295008	-255.212525	0.142886	-0.86798	22216.71194
378.314377	-350.366694	475.450561	-201.805134	0.142886	0.657945	22220.52675
398.914371	-309.929669	484.606114	-158.316258	0.142886	-0.105018	22228.91934
422.566216	-278.648197	480.7913	-133.138487	0.142886	0.657945	22222.81564
411.884738	-232.870433	490.709816	-101.094052	-0.620077	-0.105018	22196.87491
450.795837	-205.403774	460.191306	-69.049617	-0.620077	1.420908	22208.31935
468.34398	-139.788979	442.643164	-39.294071	-1.38304	-1.630943	22202.21564
457.662502	-91.722327	412.887617	8.772582	-0.620077	-0.86798	22206.03046
451.5588	-39.84086	418.991319	111.772551	-0.620077	0.657945	22218.23786
454.610651	1.359127	400.680213	118.639216	0.142886	-0.105018	22231.20823
457.662502	53.240594	388.472809	188.831788	0.142886	-0.86798	22212.89712
429.432881	86.810954	349.56171	182.728086	0.142886	-0.86798	22224.34156
414.173626	128.010942	324.383939	214.009558	0.905848	0.657945	22230.44527
410.358812	173.025743	338.117269	283.439167	0.142886	-0.105018	22213.66009
398.151408	215.751656	291.576542	326.16508	0.905848	-0.105018	22235.786
369.158824	255.425719	236.643225	346.002111	0.142886	-0.86798	22253.33415
360.766234	295.862744	174.08028	362.787292	0.142886	0.657945	22219.00082
312.699582	336.299769	106.176597	378.809509	0.142886	-0.86798	22206.03046
291.336625	365.292353	48.954391	370.416919	-1.38304	-0.105018	22231.20823
265.395892	396.573825	57.346981	432.979863	0.142886	-0.105018	22214.42305
195.20332	424.803446	-21.238181	458.920596	0.142886	0.657945	22186.19343
180.707028	437.773813	-58.623355	465.787261	-0.620077	-0.105018	22205.2675
154.766295	441.588627	-131.867777	471.890963	-0.620077	0.657945	22210.60823
104.410755	467.52936	-120.423336	477.231702	1.668811	0.657945	22206.03046
80.75891	465.240471	-132.63074	476.468739	0.142886	1.420908	22220.52675
31.166332	460.662695	-202.060349	471.128	0.142886	-0.105018	22193.06009
8.27745	466.003434	-234.867747	461.972447	-0.620077	0.657945	22183.90454
-28.344762	464.477509	-273.778846	461.209485	-1.38304	-0.86798	22154.91195
-69.544749	444.640478	-316.50476	420.77246	-0.620077	-0.86798	25.17777
-93.196594	441.588627	-369.912151	393.305801	-0.620077	-0.105018	12.207404
-132.107694	408.018266	-381.356592	397.883578	0.142886	-1.630943	10.681478
-174.070644	420.988633	-360.756598	370.416919	0.142886	-0.86798	2580.339976
-231.29285	408.018266	-394.326959	364.313217	0.905848	1.420908	21388.89737
-240.448402	386.65531	-402.719549	320.061378	-0.620077	-0.105018	22200.68972
-274.018763	373.684943	-406.534363	285.728055	1.668811	0.657945	22221.28971
-297.670608	353.084949	-442.393611	269.705838	0.905848	-0.86798	22228.91934
-334.292819	304.255334	-427.897319	233.083626	-0.620077	-0.86798	22239.60082
-333.529856	259.240532	-435.526947	171.283645	0.905848	-0.105018	22240.36378
-365.574291	218.803507	-450.786201	133.135508	0.905848	0.657945	22223.5786
-389.989099	185.233147	-466.808419	82.779967	0.142886	-0.105018	22227.39341
-440.344639	155.4776	-476.726934	17.928135	-0.620077	0.657945	22224.34156
-449.500192	121.144277	-446.208425	12.587395	-1.38304	-0.105018	22206.03046
-475.440925	70.788736	-383.645481	-16.405189	-0.620077	-0.86798	22219.00082
-468.574261	44.848003	-379.067704	-104.908866	0.142886	1.420908	22230.44527
-465.52241	5.936904	-379.067704	-98.805164	0.142886	-0.86798	22218.23786
-476.203888	-38.314935	-324.134387	-156.027369	-1.38304	-0.105018	22199.16379
-454.840931	-69.596407	-303.534393	-232.323643	-0.620077	-0.105018	22207.55638
-475.440925	-136.737128	-279.119586	-284.205109	-0.620077	-0.105018	22204.50453
-436.529826	-162.677861	-280.645511	-268.182892	-0.620077	-0.105018	22209.84527
-418.21872	-204.640812	-257.756629	-322.353246	0.142886	-0.105018	22219.00082
-395.329838	-238.974135	-222.660343	-355.923607	1.668811	0.657945	22218.23786
-367.863179	-286.277824	-183.749243	-414.671737	-0.620077	-0.105018	22194.58602
-367.100217	-302.300042	-215.030716	-483.338384	0.142886	1.420908	22223.5786
-294.618757	-342.737067	-96.008529	-458.923576	0.142886	1.420908	22227.39341
-250.366918	-388.514831	-58.623355	-465.027278	0.905848	1.420908	22190.00824
-234.3447	-397.670384	3.93959	-470.368017	0.905848	-0.105018	22225.86749
-172.544719	-431.240744	48.954391	-461.975427	0.905848	-0.105018	22235.786
-162.626203	-436.581484	91.680305	-473.419868	0.142886	-1.630943	22214.42305
-94.72252	-469.388881	129.065479	-502.412452	0.905848	-0.105018	22214.42305
-59.626234	-495.329614	170.265466	-495.545787	0.905848	-0.86798	22220.52675
0.647823	-509.062944	245.035815	-444.427284	0.142886	-0.105018	22197.63787
41.84781	-511.351832	265.635809	-462.73839	-1.38304	-0.86798	22180.85269
81.521873	-497.618503	315.991349	-425.353216	-0.620077	-0.105018	22212.89712
127.299637	-493.040726	347.272821	-449.00506	0.142886	0.657945	22200.68972
167.736662	-476.255546	357.9543	-427.642104	0.142886	0.657945	22203.74157
214.277389	-475.492583	396.102437	-390.25693	0.142886	-0.105018	22231.20823
258.529228	-450.314813	451.798716	-338.375464	-1.38304	-0.105018	22192.29713
273.02552	-431.240744	449.509828	-331.508799	-0.620077	-0.105018	22204.50453
309.647731	-399.196309	427.383909	-282.679184	-0.620077	0.657945	22212.89712
355.425495	-370.203725	435.013536	-242.242159	0.142886	0.657945	22210.60823
385.181042	-329.003738	464.00612	-204.856985	-0.620077	-0.86798	22214.42305
403.492148	-303.063005	484.606114	-173.575512	-0.620077	-0.105018	22229.6823
409.595849	-244.314874	425.095021	-163.656997	0.905848	0.657945	22118.28974
422.566216	-223.71488	470.109822	-139.242189	-0.620077	-0.86798	22215.94897
447.743986	-158.100085	441.117238	-90.412574	0.905848	-0.105018	22228.15638
463.003241	-106.981581	435.776499	-15.642226	-0.620077	-1.630943	22223.5786
468.34398	-66.544556	444.169089	73.624414	0.905848	0.657945	22239.60082
461.477316	-16.951978	423.569095	127.794769	0.905848	1.420908	22248.75637
471.395831	10.51468	399.91725	152.972539	0.142886	-0.86798	22222.05268
435.536583	38.744302	399.91725	181.965123	0.905848	-0.105018	22227.39341
411.884738	94.440581	361.006151	234.609552	0.905848	-0.86798	22233.49712
416.462514	151.662787	318.280237	248.342881	0.905848	0.657945	22228.91934
377.551415	189.810923	303.020983	275.80954	0.142886	-0.86798	22215.18601
359.240309	224.907209	243.509889	330.742857	0.905848	1.420908	22225.10453
366.106973	266.107197	209.939529	349.053962	0.142886	-0.105018	22227.39341
330.247725	294.336818	152.717323	361.261366	0.142886	0.657945	22184.6675
308.884768	337.825694	122.961777	391.016913	-1.38304	-0.105018	22199.16379
288.284774	372.92198	83.287714	432.216901	-0.620077	1.420908	22209.84527
233.351457	381.31457	43.613652	452.816895	0.142886	-1.630943	22173.22306
179.944066	427.092335	-51.75669	432.979863	-0.620077	-0.86798	22196.87491
153.24037	434.721962	-99.823342	458.920596	0.142886	-0.105018	22205.2675
126.536674	458.373807	-114.319634	461.209485	0.142886	0.657945	22202.97861
98.307053	459.899732	-174.593691	427.639124	0.905848	1.420908	22191.53417
66.262618	466.766397	-207.401088	455.105783	-0.620077	-0.105018	22207.55638
14.381152	451.507142	-228.764045	423.061348	0.905848	-0.105018	22197.63787
-16.137358	463.714546	-263.860331	461.972447	-0.620077	-0.86798	22187.71935
-37.500314	454.558993	-271.489958	446.713193	0.142886	0.657945	205.236976
-77.174377	446.929366	-306.586244	458.920596	1.668811	0.657945	14.496292
-104.641035	431.670111	-347.786232	432.979863	0.905848	0.657945	12.207404
-134.396582	423.277521	-392.801033	426.876162	-0.620077	-0.105018	10.681478
-196.959526	411.83308	-380.59363	371.942844	0.142886	1.420908	10.681478
-219.085446	402.677527	-375.25289	361.261366	0.142886	0.657945	22094.6379
-257.233583	379.788645	-402.719549	317.77249	0.142886	-1.630943	22208.31935
-279.359502	356.899763	-401.956586	282.676204	-0.620077	-1.630943	22222.05268
-309.878011	323.329402	-453.07509	230.794738	0.142886	0.657945	22213.66009
-332.003931	291.284967	-427.134357	205.616968	0.142886	0.657945	22223.5786
-357.181701	242.455352	-419.504729	154.498464	0.142886	-0.86798	22228.91934
-393.803912	214.988694	-453.838052	86.594781	-2.146002	-0.86798	22191.53417
-426.61131	182.181296	-441.630649	82.779967	-0.620077	-0.105018	22205.2675
-443.39649	118.855389	-440.104723	20.217023	0.142886	0.657945	22206.03046
-444.159453	100.544283	-425.608431	-4.197785	-1.38304	-1.630943	22200.68972
-467.048335	68.499848	-372.964002	-46.923698	-0.620077	-0.105018	22217.4749
-470.863149	31.114674	-359.230673	-93.464425	-0.620077	-1.630943	22230.44527
-476.203888	-5.507537	-359.230673	-140.005152	0.142886	-0.105018	22214.42305
-447.974267	-59.677892	-363.808449	-185.782916	0.142886	0.657945	22222.05268
-451.78908	-103.92973	-333.28994	-226.219941	-0.620077	0.657945	22229.6823
-448.73723	-143.603793	-287.512176	-311.671768	0.905848	-0.105018	22218.23786
-418.21872	-170.307488	-247.838113	-287.25696	0.905848	1.420908	22241.12674
-407.537242	-216.848215	-208.164051	-329.982873	0.142886	-0.86798	22248.75637
-380.070583	-247.366725	-189.089983	-384.916191	0.142886	-1.630943	22210.60823
-367.100217	-263.388942	-128.815926	-389.493967	0.142886	-0.86798	22216.71194
-339.633558	-325.951887	-106.690007	-429.168029	0.142886	1.420908	22231.20823
-301.485421	-357.233359	-62.438168	-447.479135	0.142886	-0.86798	22201.45268
-256.47062	-382.411129	-28.867808	-454.3458	0.142886	0.657945	22197.63787
-216.796558	-418.270378	31.406248	-469.605054	0.905848	-0.105018	22214.42305
-174.070644	-434.292595	38.272913	-487.153197	-0.620077	-0.105018	22217.4749
-110.744737	-464.811105	65.739571	-509.279117	0.142886	-0.105018	22199.16379
-82.515116	-494.566652	147.376584	-494.782825	-0.620077	0.657945	22196.87491
-20.715134	-503.722204	216.806193	-456.634688	0.142886	1.420908	22201.45268
18.195965	-505.24813	245.035815	-453.582837	-0.620077	-0.105018	22119.05271
55.58114	-503.722204	279.369138	-468.079129	0.142886	-0.105018	22190.00824
89.914463	-494.566652	284.709877	-467.316166	-0.620077	-0.105018	22201.45268
144.084817	-504.485167	335.065418	-430.693955	0.905848	-0.105018	22191.53417
199.781097	-478.544434	377.791331	-387.968042	-0.620077	-0.86798	22222.81564
232.588495	-460.996291	380.843182	-361.264346	0.905848	2.183871	22233.49712
271.499594	-432.003707	429.672797	-319.301395	0.142886	-0.105018	22215.18601
295.914402	-423.611117	434.250573	-301.753252	0.142886	-0.105018	22221.28971
336.351427	-379.359278	453.324642	-252.160674	0.905848	0.657945	22243.41563
373.736601	-348.077806	493.761667	-192.649581	1.668811	2.183871	22241.88971
396.625483	-312.218557	484.606114	-162.131071	0.905848	-0.105018	22235.786
419.514365	-287.80375	499.865369	-126.271823	0.142886	-0.105018	22237.31193
418.751402	-243.551911	499.865369	-119.405158	0.142886	-0.86798	22232.73415
450.032875	-188.618594	492.235741	-48.449624	0.142886	0.657945	22219.76379
458.425465	-152.759345	447.22094	-30.901481	0.142886	-0.86798	22222.81564
456.899539	-104.692693	451.798716	30.898501	-0.620077	-0.105018	22225.86749
453.084725	-52.048264	443.406126	102.616998	0.142886	-0.105018	22218.23786
446.981024	-10.848276	393.813548	112.535514	0.142886	-0.86798	22228.15638
436.299545	28.062823	404.495027	185.016974	-1.38304	-0.86798	22229.6823
424.855104	76.129476	369.398741	186.542899	-1.38304	-0.86798	22196.87491
420.277328	119.618352	375.502443	251.394732	-0.620077	-0.105018	22208.31935
398.151408	175.314631	325.909865	272.757689	-0.620077	-0.105018	22213.66009
382.129191	198.203514	273.265436	311.668788	-0.620077	0.657945	22203.74157
351.610681	253.899793	218.332119	344.476186	0.142886	-0.86798	22165.59343
319.566247	260.766458	181.709907	343.713223	-0.620077	0.657945	22206.03046
309.647731	323.329402	101.59882	362.024329	-0.620077	-0.86798	22206.03046
292.862551	362.240502	55.821056	382.624323	-0.620077	-0.105018	22220.52675
261.581079	397.336788	40.561801	420.77246	0.142886	0.657945	22215.94897
224.195904	403.44049	-5.215963	410.853944	0.142886	0.657945	22186.19343
185.284805	440.825664	-30.393733	467.313187	1.668811	-0.105018	22219.76379
150.188519	451.507142	-125.001113	446.713193	0.905848	0.657945	22238.83786
117.381121	466.766397	-112.030746	450.528006	0.905848	1.420908	22224.34156
92.203351	456.084919	-146.364069	460.446522	0.142886	-0.105018	22215.94897
41.84781	464.477509	-173.067765	471.128	0.905848	-1.630943	22219.00082
22.773742	460.662695	-222.660343	451.290969	-0.620077	0.657945	22196.11194
-24.529948	452.270105	-253.178853	452.816895	0.142886	1.420908	22198.40083
-62.678085	452.270105	-290.564027	449.765044	0.142886	-0.105018	32.044435
-98.537333	440.062701	-314.215871	449.002081	0.905848	0.657945	12.207404
-145.07806	416.410856	-372.964002	415.43172	0.905848	-0.86798	12.207404
-179.411383	401.151602	-380.59363	395.594689	-0.620077	0.657945	10.681478
-220.611371	385.129384	-373.726965	364.313217	-2.146002	-0.86798	19370.09796
-245.789142	379.025682	-421.030655	338.372484	-0.620077	-0.86798	22169.40825
-261.048396	375.210868	-409.586214	282.676204	-0.620077	-0.105018	22205.2675
-300.722459	351.559024	-435.526947	262.07621	0.905848	1.420908	22214.42305
-310.640974	314.17385	-435.526947	236.89844	0.142886	-0.105018	22209.84527
-352.603925	271.447936	-442.393611	175.861421	0.142886	0.657945	22222.05268
-376.25577	237.877576	-466.808419	122.454029	-0.620077	0.657945	22212.89712
-410.589093	186.759072	-446.208425	68.283675	0.142886	-0.105018	22212.13416
-411.352055	160.055377	-472.912121	19.45406	-0.620077	0.657945	22219.00082
-421.270571	130.29983	-424.082506	4.194805	0.905848	0.657945	22242.65267
-457.12982	91.38873	-425.608431	-27.086667	0.905848	-0.105018	22235.786
-459.418708	57.81837	-378.304741	-94.227388	0.905848	0.657945	22235.786
-461.707596	33.403562	-339.393642	-98.805164	0.142886	-0.105018	22236.54897
-471.626112	-32.974196	-369.912151	-160.605146	1.668811	0.657945	22225.10453
-463.996484	-72.648258	-274.541809	-211.723649	-0.620077	-0.86798	22222.05268
-470.100186	-108.507507	-304.297356	-243.005121	-0.620077	0.657945	22227.39341
-455.603894	-153.522308	-260.045517	-288.019923	0.142886	0.657945	22215.18601
-412.877981	-196.248221	-242.497374	-300.227327	0.142886	0.657945	22220.52675
-421.270571	-233.633396	-236.393672	-336.086575	0.142886	1.420908	22199.92676
-363.285403	-274.070421	-163.14925	-396.360632	-0.620077	-0.105018	22210.60823
-358.707627	-304.58893	-144.838144	-410.856924	0.142886	0.657945	22193.06009
-313.692825	-345.788918	-114.319634	-432.21988	-0.620077	0.657945	22208.31935
-270.966912	-373.255576	-47.178914	-440.61247	-0.620077	-1.630943	22186.19343
-251.129881	-403.774086	-22.001143	-474.945794	0.142886	0.657945	22193.82305
-185.515085	-428.951856	30.643286	-481.049495	-0.620077	1.420908	22210.60823
-164.152129	-449.55185	30.643286	-462.73839	-0.620077	-0.86798	22207.55638
-106.929923	-473.203695	108.465485	-493.256899	0.142886	1.420908	22202.21564
-61.152159	-477.018509	172.554355	-482.575421	0.142886	1.420908	22207.55638
-10.033656	-498.381465	237.406187	-468.079129	0.905848	2.183871	22211.3712
40.321885	-501.433316	261.820995	-450.530986	0.905848	-0.86798	22186.19343
98.307053	-493.803689	289.287653	-471.13098	1.668811	0.657945	22225.86749
121.958898	-499.907391	302.25802	-484.864309	0.905848	-0.86798	22234.26008
192.914432	-484.648136	343.458008	-450.530986	0.905848	0.657945	22224.34156
214.277389	-467.862956	392.287623	-358.975457	0.142886	-0.86798	22232.73415
260.818116	-432.76667	423.569095	-331.508799	0.142886	-0.86798	22224.34156
286.758849	-433.529633	406.783915	-326.931023	0.142886	-0.105018	22213.66009
324.144023	-413.692601	448.746865	-272.760668	-0.620077	-0.105018	22218.23786
340.929203	-374.781502	473.924636	-230.034755	0.142886	1.420908	22231.97119
383.655116	-334.344477	480.7913	-175.864401	0.142886	0.657945	22220.52675
400.440297	-296.959303	471.635748	-159.842183	0.142886	0.657945	22220.52675
401.203259	-278.648197	464.769083	-148.397742	0.142886	-0.105018	22207.55638
419.514365	-238.211172	435.013536	-158.316258	-1.38304	-0.86798	22205.2675
438.588433	-160.388973	410.598729	-114.064419	0.905848	-0.86798	22199.92676
453.847688	-126.818612	454.087605	-26.323704	0.905848	0.657945	22218.23786
439.351396	-85.618625	453.324642	53.02442	0.142886	-0.105018	22219.76379
450.032875	-36.026047	406.020952	107.957737	0.905848	2.183871	22220.52675
463.003241	14.329494	404.495027	165.179943	-1.38304	-2.393906	22226.63045
437.062508	48.662817	405.257989	198.750303	0.142886	1.420908	22231.20823
432.484732	105.12206	383.13207	227.742887	0.905848	0.657945	22216.71194
407.306961	139.455383	352.613561	243.002142	0.142886	0.657945	22225.10453
401.966222	198.966476	297.680243	268.179912	0.905848	-0.86798	22244.17859
392.810669	231.010911	238.16915	331.505819	0.905848	0.657945	22236.54897
347.795868	258.47757	220.621007	318.535453	0.905848	0.657945	22228.15638
330.247725	297.388669	155.769174	357.446552	0.142886	-0.105018	22215.18601
322.618097	331.721992	138.221031	397.883578	0.142886	-1.630943	22218.23786
282.944035	359.188651	102.361783	423.824311	0.142886	-0.105018	22222.05268
257.003302	395.810862	45.90254	443.661342	0.142886	0.657945	22205.2675
207.410724	410.307154	-47.941876	459.683559	-0.620077	-0.105018	22168.64528
173.840364	434.721962	-80.749274	454.34282	0.142886	0.657945	22209.84527
125.773711	459.899732	-115.082597	457.394671	0.142886	0.657945	22206.03046
83.810761	461.425658	-153.993697	464.261336	-0.620077	1.420908	22207.55638
51.766326	466.766397	-179.171467	474.179851	-0.620077	-0.105018	22184.6675
5.225599	467.52936	-237.156635	427.639124	-0.620077	1.420908	22195.34898
-19.952171	456.084919	-284.460325	426.876162	0.905848	0.657945	22173.22306
-35.211426	453.033068	-280.645511	445.95023	-0.620077	-0.105018	1113.925596
-74.885488	453.033068	-295.904766	450.528006	0.142886	-0.86798	15.259255
-109.981774	428.61826	-350.838083	455.105783	0.142886	0.657945	14.496292
-152.707688	419.462707	-356.941785	413.142832	0.142886	-0.86798	10.681478
-190.855824	408.018266	-368.386226	380.335435	-0.620077	1.420908	11.444441
-221.374334	398.099751	-375.25289	348.291	1.668811	0.657945	22034.36384
-251.129881	379.025682	-406.534363	302.513235	0.142886	-0.105018	22197.63787
-268.678024	368.344204	-442.393611	265.128061	0.905848	-0.86798	22238.83786
-310.640974	321.040514	-443.919537	249.105844	1.668811	2.183871	22244.94156
-330.478005	303.492371	-484.356562	168.994756	1.668811	2.183871	22228.91934
-360.996515	253.136831	-413.401027	156.787353	0.142886	-0.105018	22231.20823
-386.937248	217.277582	-428.660282	95.750334	0.905848	0.657945	22237.31193
-396.092801	191.336849	-446.208425	69.809601	0.142886	2.183871	22211.3712
-429.663161	139.455383	-423.319543	13.350358	-1.38304	0.657945	22219.00082
-455.603894	111.225762	-402.719549	-10.301487	0.142886	-2.393906	22227.39341
-461.707596	68.499848	-373.726965	-33.190369	1.668811	0.657945	22215.18601
-467.811298	42.559115	-360.756598	-87.360723	-0.620077	-0.86798	22216.71194
-481.544627	-17.714941	-357.704747	-136.190338	-2.146002	0.657945	22209.08231
-481.544627	-57.389003	-372.201039	-246.819935	-0.620077	1.420908	22199.16379
-492.226106	-100.114917	-366.8603	-271.234743	-0.620077	1.420908	22205.2675
-456.366857	-134.44824	-289.038101	-264.368078	0.142886	0.657945	22219.00082
-436.529826	-173.359339	-252.41589	-287.25696	0.905848	1.420908	22214.42305
-411.352055	-219.137104	-234.104784	-316.249544	0.905848	-0.105018	22213.66009
-393.803912	-246.603762	-204.349237	-346.768054	0.142886	2.183871	22203.74157
-364.811328	-281.700048	-158.571473	-416.960626	-0.620077	-0.86798	22223.5786
-325.900229	-314.507446	-105.164082	-410.093961	-0.620077	-0.105018	22213.66009
-285.463204	-352.655583	-67.015945	-442.138396	0.142886	-0.86798	22193.06009
-248.07803	-377.07039	-22.001143	-437.560619	0.905848	0.657945	22231.20823
-212.981744	-415.218527	6.228478	-486.390235	0.142886	-0.105018	22216.71194
-162.626203	-430.477782	28.354397	-491.730974	0.142886	0.657945	22223.5786
-122.189178	-466.33703	60.398832	-519.960595	1.668811	1.420908	22221.28971
-78.700302	-480.833322	155.006212	-478.760607	0.905848	1.420908	22211.3712
-31.396612	-493.803689	197.732125	-458.160613	0.142886	-0.105018	22214.42305
9.803375	-517.455534	254.95433	-441.375433	0.142886	-0.105018	22200.68972
43.373736	-512.114795	267.161734	-430.693955	-0.620077	-0.105018	22199.16379
95.255202	-499.907391	302.25802	-441.375433	-0.620077	-0.86798	22205.2675
137.981115	-505.24813	344.22097	-403.227296	0.142886	0.657945	22220.52675
182.995917	-484.648136	378.554294	-375.760638	-0.620077	-2.393906	22212.89712
[truncated: 28,725 more rows]
