# Supplementary material for: Dynamic analysis of slant cracked rotor system considering nonlinear oil film force
Source: PLoS One. 2024 Jan 25;19(1):e0294293. doi: 10.1371/journal.pone.0294293 (PMC10810477; doi:10.1371/journal.pone.0294293)
Supplement: S1 File — These data were measured by two eddy current sensors, model WT0150. (ZIP) [file pone.0294293.s001.zip › 2021.3.18 Test data for plain bearings/2021.3.18 (P=0.2Mpa, Z=4.0g)/600.csv]

1024	30720	7	0	3
8	8	8	8	10	10	1
3	3	3	3	1	1	4
2	1	4	3	0	0	0
0	0	0	0	0.000011	-0.000032	20767.30273
-15.44304	-483.626134	225.010825	-383.9379	0.692737	-0.838684	22241.12674
7.445842	-477.522432	226.53675	-408.352707	0.692737	-0.838684	22209.84527
47.119904	-482.100209	260.870073	-383.174937	-0.070226	-0.075721	22226.63045
71.534712	-486.677985	295.966359	-383.9379	-0.070226	-0.075721	22234.26008
86.793966	-479.048358	294.440434	-377.834198	-0.833188	-1.601646	22178.5638
118.075439	-477.522432	312.751539	-367.15272	-0.070226	-0.075721	22214.42305
143.253209	-472.181693	334.114496	-347.315688	0.692737	0.687242	22215.18601
173.008756	-481.337246	315.80339	-345.0268	-0.070226	-0.075721	22186.19343
188.26801	-447.003923	358.529303	-312.982365	0.692737	0.687242	22208.31935
212.682818	-441.663184	398.203366	-341.211986	-0.070226	-0.075721	22199.92676
247.779104	-429.45578	411.173732	-289.33052	-0.833188	-0.838684	22187.71935
261.512433	-405.040972	410.41077	-293.908297	-0.833188	-0.075721	22173.22306
292.793905	-394.359494	420.329285	-274.834228	-0.833188	0.687242	22201.45268
301.949458	-382.915053	410.41077	-249.656458	-0.833188	-0.075721	22051.14902
327.890191	-360.026171	439.403354	-197.774992	0.692737	-0.075721	22170.17121
350.779073	-340.18914	417.277434	-178.700924	-0.070226	-0.838684	22199.92676
368.327216	-321.115071	411.173732	-184.041663	0.692737	-1.601646	22203.74157
405.71239	-289.070636	407.358919	-176.412035	0.692737	0.687242	22189.24528
403.423502	-251.685462	422.618173	-168.019445	-0.833188	-1.601646	22203.74157
401.897577	-231.085468	451.610757	-106.982426	1.4557	-0.838684	22254.86007
436.993863	-203.61881	421.855211	-90.960209	2.218662	0.687242	22238.83786
441.571639	-194.463257	431.010763	-52.812072	1.4557	-0.075721	22241.12674
414.10498	-153.263269	463.818161	3.647171	-0.070226	0.687242	22238.07489
460.645707	-122.74476	408.884844	-2.456531	-0.833188	-0.075721	22224.34156
456.830894	-99.092915	398.203366	20.432351	-0.833188	-0.075721	22223.5786
443.097564	-75.44107	398.203366	66.210115	1.4557	-0.075721	22230.44527
436.2309	-32.715157	357.003378	112.750842	0.692737	-0.838684	22214.42305
432.416086	-6.011461	366.921894	127.247134	-0.070226	-0.075721	22225.10453
427.075347	17.640384	323.433018	144.032314	0.692737	-0.075721	22231.20823
406.475353	41.292229	322.670055	147.084165	-0.833188	-0.838684	22196.11194
405.71239	70.284813	336.403384	182.943414	-0.833188	-0.075721	22200.68972
385.875359	109.195912	312.751539	217.276737	-0.070226	-0.838684	22209.08231
389.690173	130.558869	290.62562	234.061917	-0.833188	-0.838684	22203.74157
370.616104	156.499602	257.055259	245.506358	-0.070226	-0.075721	22209.08231
354.593887	179.388484	231.877489	232.535992	0.692737	-0.838684	22226.63045
349.253148	214.48477	180.758986	253.898948	-0.833188	-0.838684	22219.76379
345.438334	235.847727	180.758986	308.832265	-0.070226	-0.838684	22219.76379
336.282781	253.395869	143.373812	314.935967	-0.070226	-0.075721	22230.44527
321.023527	290.781044	100.647898	314.173005	-0.070226	0.687242	22225.86749
293.556868	302.988447	95.307159	360.713731	-0.070226	-0.075721	22209.84527
296.608719	329.692143	63.262724	375.210023	0.692737	0.687242	22250.2823
280.586501	354.106951	63.262724	372.158173	0.692737	0.687242	22246.46748
245.490216	366.314355	19.010886	366.054471	-0.833188	-0.838684	22226.63045
238.623551	394.543976	12.144221	395.810017	-0.070226	-0.838684	22238.07489
195.897638	386.151386	-50.418723	408.780384	-0.070226	-0.075721	22232.73415
163.853203	402.173603	-84.752047	369.106322	-0.833188	-0.838684	22212.89712
141.727283	418.195821	-106.115003	406.491496	-1.596151	-1.601646	22222.05268
132.571731	424.299523	-148.840917	389.706315	-0.070226	-0.838684	22168.64528
117.312476	437.269889	-172.492761	401.913719	-0.070226	0.687242	22180.08972
81.453227	431.166187	-149.603879	390.469278	-0.070226	-0.838684	22209.08231
52.460643	444.899516	-187.752016	404.96557	-0.833188	-0.838684	22206.03046
29.571761	437.269889	-232.766818	372.921135	-0.833188	-0.838684	22195.34898
21.942134	439.558777	-220.559414	404.202607	-0.070226	-0.838684	22177.80084
-5.524525	437.269889	-217.507563	404.202607	-0.070226	1.450205	22218.23786
-20.020817	435.743964	-257.181625	391.995204	-0.070226	-0.075721	22209.84527
-51.302289	441.084703	-278.544582	399.624831	-0.833188	-0.838684	96.896268
-71.902283	431.92915	-285.411246	411.069272	-0.070226	0.687242	14.496292
-93.26524	416.669895	-292.277911	413.35816	0.692737	-0.075721	9.918516
-116.154122	398.35879	-331.951973	378.261874	1.4557	0.687242	11.444441
-126.8356	412.092119	-322.796421	363.00262	0.692737	0.687242	9.155553
-148.198557	398.35879	-355.603818	320.276706	2.218662	-0.838684	10.681478
-169.561513	391.492125	-369.337148	276.78783	0.692737	-0.075721	2066.866054
-211.524464	375.469907	-334.240862	330.958185	1.4557	0.687242	22129.73418
-219.154091	378.521758	-364.759371	291.284122	-0.070226	0.687242	22196.11194
-235.939271	357.158802	-353.31493	258.476725	-0.833188	-0.075721	22199.92676
-269.509632	334.26992	-376.203812	243.21747	-0.070226	0.687242	22202.21564
-275.613334	327.403255	-374.677887	202.017482	-0.833188	-0.838684	22187.71935
-296.213328	308.329187	-402.144545	206.595259	-0.070226	-0.075721	22196.87491
-327.4948	283.151416	-390.700104	186.758227	0.692737	0.687242	22210.60823
-328.257763	255.684758	-443.344533	122.669358	-0.070226	-0.838684	22180.85269
-362.591086	226.692174	-399.092694	103.595289	-0.833188	-0.075721	22198.40083
-374.035527	209.144031	-401.381582	70.024929	-1.596151	-1.601646	22202.97861
-406.842924	182.440335	-458.603788	17.3805	-0.070226	1.450205	22215.18601
-403.791074	177.099596	-388.411216	58.580488	-0.070226	0.687242	22184.6675
-434.309583	140.477384	-400.61862	32.639755	0.692737	-0.075721	22212.89712
-427.442918	113.773689	-398.329732	0.59532	-0.070226	-0.075721	22228.15638
-440.413285	106.907024	-383.83344	-3.982457	-0.833188	-0.075721	22212.89712
-438.124397	71.810738	-370.10011	-41.367631	-0.070226	-0.838684	22223.5786
-455.67254	45.107042	-336.52975	-57.389848	-0.833188	-2.364609	22230.44527
-458.724391	13.82557	-347.211228	-93.249097	-0.070226	-1.601646	22211.3712
-460.250316	2.381129	-325.085309	-107.745389	-0.070226	-0.075721	22228.15638
-448.042912	-6.774424	-312.114942	-169.545371	0.692737	0.687242	22248.75637
-454.909577	-42.633672	-308.300129	-180.989812	0.692737	0.687242	22230.44527
-448.805875	-83.070697	-287.700135	-211.508321	-0.833188	-0.838684	22224.34156
-445.754024	-109.011431	-242.685333	-208.45647	0.692737	0.687242	22242.65267
-415.235515	-139.52994	-237.344594	-213.797209	0.692737	0.687242	22217.4749
-419.813291	-147.92253	-253.366812	-267.967564	0.692737	0.687242	22217.4749
-422.865142	-183.781779	-204.537196	-300.774961	-0.833188	-0.838684	22228.91934
-379.376266	-213.537325	-177.833501	-282.463856	0.692737	-0.838684	22222.05268
-379.376266	-221.929916	-160.285358	-318.323104	-0.070226	1.450205	22220.52675
-362.591086	-255.500276	-133.581662	-323.663844	-0.833188	-0.838684	22197.63787
-353.435533	-283.729897	-87.803898	-338.160136	-0.833188	-0.075721	22202.21564
-337.413315	-294.411376	-121.374258	-376.308272	-0.070226	-0.075721	22202.21564
-293.924439	-328.744699	-70.255755	-393.856415	-0.070226	0.687242	22212.13416
-287.057775	-334.848401	-29.055767	-386.989751	-0.070226	0.687242	22218.23786
-256.539265	-346.292842	-0.063183	-379.360123	-0.070226	-1.601646	22212.89712
-221.442979	-367.655798	9.09237	-409.11567	-0.070226	-1.601646	22225.86749
-206.183725	-398.937271	41.899768	-433.530478	-0.833188	-0.838684	22230.44527
-161.931886	-406.566898	60.210873	-444.974919	-0.070226	-0.838684	22215.18601
-137.517078	-431.744668	95.307159	-430.478627	-1.596151	-1.601646	22212.13416
-132.176339	-434.796519	94.544197	-403.774931	-0.070226	-0.838684	22199.16379
-63.509693	-459.97429	109.803451	-457.945285	0.692737	-0.075721	22230.44527
-49.776364	-482.863172	122.773818	-479.308242	0.692737	0.687242	22241.12674
-20.020817	-471.418731	159.396029	-461.760099	-0.070226	-0.838684	22216.71194
2.868065	-478.285395	225.773787	-386.226788	-0.070226	-2.364609	22213.66009
37.201388	-479.811321	254.766371	-372.493459	1.4557	-0.838684	22230.44527
66.193972	-479.811321	289.862657	-396.145304	-0.070226	0.687242	22222.05268
86.031004	-494.307613	287.573769	-365.626794	-0.070226	-0.075721	22196.87491
111.971737	-485.15206	313.514502	-357.234204	-0.070226	-0.075721	22205.2675
144.779134	-482.863172	346.3219	-343.500875	-0.833188	-0.075721	22216.71194
165.379128	-460.737252	355.477453	-335.871247	-0.070226	1.450205	22188.48232
189.793936	-450.818737	344.795974	-336.63421	-0.833188	-0.838684	22190.7712
191.319861	-441.663184	358.529303	-361.81198	-0.070226	0.687242	22188.48232
211.919855	-448.529848	355.477453	-347.315688	-0.070226	-0.838684	22181.61565
257.697619	-418.774302	409.647807	-277.886079	-0.070226	0.687242	22197.63787
283.638352	-405.040972	409.647807	-274.834228	-0.070226	0.687242	22207.55638
313.393899	-376.811351	427.19595	-230.58239	0.692737	-0.075721	22207.55638
342.386483	-349.344693	417.277434	-213.797209	0.692737	-0.075721	22184.6675
350.779073	-330.270624	442.455205	-161.152781	-0.070226	-0.838684	22206.03046
379.008695	-315.011369	436.351503	-160.389818	-0.070226	-0.838684	22196.11194
385.112396	-287.544711	433.299652	-171.071296	-0.833188	-0.075721	22173.98602
404.949428	-255.500276	453.899646	-121.478718	-0.070226	-1.601646	22243.41563
424.786459	-230.322506	455.425571	-100.878724	1.4557	0.687242	22254.09711
418.682757	-195.989183	440.166316	-86.382432	0.692737	-0.838684	22234.26008
442.334602	-178.44104	424.144099	-69.597252	-0.833188	-0.075721	22183.14158
437.756825	-151.737344	416.514471	4.410133	1.4557	0.687242	22240.36378
436.2309	-125.033648	417.277434	11.276798	-0.070226	-0.075721	22218.23786
426.312384	-116.641058	392.099664	8.98791	-0.070226	-0.075721	22224.34156
414.10498	-60.944778	381.418186	40.269382	-0.070226	-0.838684	22229.6823
440.808676	-43.396635	389.810776	96.728624	0.692737	-0.075721	22215.18601
437.756825	-14.404051	373.788558	136.402687	-0.833188	-0.075721	22223.5786
427.83831	20.692235	367.684856	163.869345	-0.070226	-0.075721	22235.786
402.660539	39.00334	348.610788	180.654526	-0.833188	0.687242	22194.58602
405.71239	63.418148	299.781173	140.980463	-0.833188	0.687242	22206.03046
391.979061	98.514434	226.53675	121.906395	-1.596151	-0.838684	22206.79342
381.297583	133.61072	276.892291	198.202668	-0.833188	-0.075721	22201.45268
377.482769	161.077378	270.788589	246.269321	-0.833188	-0.838684	22213.66009
362.986477	172.521819	238.744154	265.343389	0.692737	-0.838684	22228.91934
362.223514	218.299584	205.173793	279.076719	-0.833188	-0.838684	22224.34156
339.334632	223.640323	178.470098	317.987818	-0.833188	-0.838684	22218.23786
327.890191	269.418087	157.107141	306.543377	-0.833188	0.687242	22231.20823
330.179079	292.306969	86.151606	312.647079	0.692737	0.687242	22078.61568
308.05316	319.010665	98.35901	340.8767	0.692737	-0.075721	22240.36378
300.423533	344.951398	69.366426	341.639663	0.692737	-0.838684	22246.46748
254.645768	360.210653	25.87755	318.750781	1.4557	0.687242	22244.17859
256.171694	367.84028	-16.848363	334.772998	0.692737	-0.075721	22228.91934
216.497632	383.862498	9.855333	393.521129	-0.070226	-0.838684	22233.49712
192.845787	396.069901	-37.448357	418.698899	-0.833188	-1.601646	22225.10453
179.112457	410.566193	-61.100202	395.810017	-0.070226	-0.838684	22215.18601
150.882836	426.588411	-87.040935	405.728533	0.692737	-0.838684	22225.86749
134.097656	433.455075	-119.848333	401.150757	-0.070226	0.687242	22228.91934
111.971737	444.899516	-129.766848	399.624831	-0.070226	-0.838684	22177.03787
83.742115	430.403224	-174.018687	401.913719	-0.833188	-0.075721	22200.68972
57.03842	444.136554	-180.885351	391.232241	-0.070226	0.687242	22210.60823
20.416208	430.403224	-223.611265	334.010036	-0.833188	-0.075721	22160.25269
26.51991	448.71433	-219.033488	372.158173	-0.070226	-0.075721	22200.68972
-2.472674	435.743964	-257.181625	373.684098	-0.070226	-0.838684	22221.28971
-20.78378	439.558777	-239.633482	413.35816	-0.070226	-0.075721	22209.84527
-43.672662	431.166187	-271.677917	402.676682	-0.833188	-0.075721	186.162908
-83.346724	426.588411	-272.44088	422.513713	-0.070226	0.687242	14.496292
-87.9245	416.669895	-312.877905	398.861868	-0.070226	-0.075721	12.970367
-122.257824	413.618044	-331.951973	376.735949	-0.070226	-0.838684	10.681478
-123.783749	409.803231	-319.74457	363.765582	-0.070226	-0.075721	8.39259
-164.220774	404.462491	-355.603818	323.328557	0.692737	-0.075721	10.681478
-171.850402	383.862498	-354.840856	288.232271	-0.070226	-0.838684	2996.154668
-199.31706	395.306939	-369.337148	244.743395	0.692737	0.687242	22119.05271
-222.205942	368.603243	-392.988992	258.476725	-0.070226	-0.075721	22196.11194
-242.805936	363.262504	-373.914924	266.869315	-0.070226	0.687242	22169.40825
-261.880004	348.003249	-383.070477	255.424874	-0.070226	-0.075721	22198.40083
-284.005924	319.010665	-377.729738	231.773029	-0.070226	0.687242	22207.55638
-310.70962	322.825479	-373.151961	195.91378	-0.833188	-0.075721	22200.68972
-309.183694	289.255118	-409.01121	173.024898	-0.833188	-0.075721	22190.00824
-338.939241	259.499571	-402.907508	150.136016	-0.070226	-0.075721	22225.10453
-356.487384	231.26995	-390.700104	107.410103	-0.833188	-0.838684	22193.82305
-367.168862	210.669956	-424.270465	51.713823	-0.070226	1.450205	22208.31935
-409.131813	203.040329	-511.248217	-17.715786	-0.833188	-0.075721	22132.02307
-392.346632	144.292198	-418.166763	70.787891	-0.833188	-0.075721	22201.45268
-405.316999	143.529235	-353.31493	48.661972	-0.070226	0.687242	22219.76379
-406.842924	126.744055	-380.781589	34.928643	-0.070226	-0.075721	22234.26008
-425.916993	95.462583	-373.914924	-0.930606	-1.596151	-2.364609	22212.89712
-453.383651	70.284813	-380.018626	-33.738004	-0.833188	-0.838684	22222.81564
-445.754024	51.973707	-333.477899	-67.308364	-0.070226	-0.075721	22229.6823
-456.435502	30.61075	-306.774203	-105.456501	0.692737	-0.075721	22211.3712
-449.568838	8.484831	-328.13716	-119.18983	-0.070226	-0.075721	22246.46748
-453.383651	-25.085529	-297.61865	-136.737973	0.692737	-0.075721	22247.99341
-454.146614	-50.2633	-376.966775	-209.982396	0.692737	0.687242	22221.28971
-464.828092	-67.811443	-284.648284	-180.989812	-0.070226	0.687242	22231.97119
-444.228099	-104.433654	-329.663085	-239.737942	-0.070226	-0.075721	22238.07489
-434.309583	-141.055865	-245.737184	-235.160166	-0.070226	0.687242	22213.66009
-423.628105	-167.759561	-236.581631	-254.234234	-0.070226	0.687242	22219.76379
-412.183664	-178.44104	-185.463128	-260.337936	-0.070226	0.687242	22230.44527
-384.717005	-188.359555	-202.248308	-316.797179	-0.070226	-0.075721	22222.81564
-389.294782	-224.981767	-151.892767	-322.900881	-0.833188	-0.838684	22219.76379
-364.879974	-257.789164	-122.137221	-329.004583	-2.359114	-0.838684	22205.2675
-352.67257	-270.759531	-109.929817	-330.530508	-1.596151	-1.601646	22204.50453
-337.413315	-309.67063	-81.700196	-387.752713	-0.070226	0.687242	22198.40083
-294.687402	-305.092854	-84.752047	-432.004552	-0.070226	0.687242	22217.4749
-287.820738	-332.559512	-67.203904	-413.693447	-0.070226	0.687242	22222.81564
-247.383712	-355.448395	-13.796512	-381.649012	0.692737	0.687242	22218.23786
-233.650383	-375.285426	6.803482	-406.063819	0.692737	-0.075721	22226.63045
-195.502246	-392.833569	29.692364	-436.582329	-0.833188	-1.601646	22228.15638
-176.428178	-411.144674	49.529395	-429.715664	0.692737	-0.838684	22182.37861
-150.487445	-447.766886	112.092339	-434.29344	-0.070226	-0.075721	22191.53417
-107.761532	-419.537264	121.247892	-412.930484	1.4557	0.687242	22236.54897
-84.109687	-463.02614	125.825669	-423.611962	0.692737	-0.075721	22235.786
-63.509693	-456.922439	121.247892	-460.234173	1.4557	0.687242	22219.00082
-33.754146	-481.337246	220.433048	-434.29344	0.692737	0.687242	22214.42305
-3.235637	-480.574283	250.951558	-403.011968	0.692737	-0.838684	22219.76379
41.779165	-490.492799	266.210812	-368.678645	-0.833188	-0.838684	22220.52675
53.223606	-485.15206	305.121912	-393.856415	-0.833188	-1.601646	22208.31935
80.690264	-463.789103	318.855241	-374.782347	-0.070226	-0.075721	22208.31935
97.475445	-463.789103	330.299682	-391.567527	-0.833188	-1.601646	22204.50453
142.490246	-482.100209	345.558937	-357.234204	-0.833188	-0.838684	22202.21564
178.349495	-464.552066	353.951527	-335.108285	0.692737	-0.075721	22206.03046
184.453197	-463.789103	353.188564	-316.797179	-1.596151	-0.838684	22183.90454
201.238377	-447.766886	349.373751	-322.900881	-0.070226	-0.838684	22190.00824
220.312445	-421.06319	347.084862	-300.774961	-0.833188	-0.075721	22164.06751
272.193911	-415.722451	312.751539	-345.0268	-0.070226	-0.838684	22189.24528
290.505017	-397.411345	380.655223	-314.508291	-0.070226	-0.075721	22047.33421
311.105011	-385.203941	386.758925	-251.182384	-0.070226	-0.075721	22191.53417
330.942042	-360.789134	425.670024	-197.774992	1.4557	0.687242	22201.45268
348.490185	-333.322475	429.484838	-174.123147	0.692737	-0.075721	22209.84527
379.771657	-324.166922	437.114465	-161.152781	-1.596151	-0.838684	22204.50453
385.875359	-293.648413	440.929279	-158.10093	1.4557	0.687242	22208.31935
404.949428	-260.841015	455.425571	-107.745389	-0.833188	0.687242	22248.75637
413.342018	-236.426208	444.744093	-94.775022	0.692737	0.687242	22250.2823
422.497571	-208.959549	415.751509	-86.382432	0.692737	-0.075721	22228.15638
430.890161	-192.174369	449.321869	-37.552817	0.692737	-0.075721	22236.54897
441.571639	-138.766977	416.514471	-42.130594	0.692737	0.687242	22238.07489
450.727192	-115.878095	406.595956	-38.31578	-0.833188	-0.075721	22212.13416
441.571639	-106.722542	412.699658	34.16568	0.692737	0.687242	22222.81564
443.097564	-62.470704	379.129297	70.024929	0.692737	-0.075721	22231.20823
436.2309	-31.189231	366.158931	105.884177	-0.070226	-0.075721	22215.18601
427.83831	-15.167014	366.921894	134.876761	0.692737	-0.838684	22222.81564
415.630906	7.721868	353.188564	144.032314	-0.070226	-0.075721	22211.3712
415.630906	42.055191	350.136713	157.002681	-2.359114	0.687242	22176.27491
406.475353	81.729254	276.892291	157.002681	-1.596151	-0.838684	22191.53417
398.845726	92.410732	316.566353	201.254519	0.692737	1.450205	22219.00082
383.586471	132.084794	273.077477	163.869345	0.692737	0.687242	22209.08231
384.349434	167.18108	192.203427	153.187867	-0.070226	-0.838684	22219.00082
362.223514	190.832925	224.247862	212.69896	0.692737	-0.838684	22228.15638
356.882775	206.855143	214.329346	288.232271	0.692737	0.687242	22226.63045
338.571669	243.477354	208.988607	301.202638	-0.070226	-0.838684	22219.76379
332.467968	266.366236	157.870104	296.624862	-0.070226	-0.075721	22226.63045
333.23093	284.677342	141.084923	330.958185	0.692737	-0.075721	22234.26008
305.764272	312.906963	112.092339	364.528545	1.4557	-0.075721	22240.36378
297.371682	337.321771	60.973836	353.084104	0.692737	0.687242	22241.12674
271.430949	363.262504	54.870134	349.26929	-0.070226	-0.838684	22238.83786
243.201327	373.943982	9.855333	350.032253	-0.070226	-0.838684	22225.86749
230.230961	385.388423	-3.115034	383.602614	-0.070226	-0.075721	22227.39341
205.053191	399.884715	-58.048351	384.365576	-0.070226	0.687242	22229.6823
183.690234	412.092119	-62.626127	404.96557	-0.833188	0.687242	22215.18601
157.749501	415.906932	-112.218705	401.913719	0.692737	0.687242	22222.05268
118.838401	433.455075	-135.107587	393.521129	-0.833188	0.687242	22204.50453
101.290258	415.906932	-128.240923	414.121123	-0.070226	-0.075721	22206.79342
77.638413	441.084703	-147.314991	402.676682	-0.833188	1.450205	22199.92676
53.223606	435.743964	-177.070538	382.076688	-1.596151	-0.838684	22207.55638
37.964351	445.662479	-199.196457	385.891502	-0.833188	-0.838684	22180.85269
18.12732	434.981001	-235.818669	385.891502	-1.596151	-1.601646	22206.03046
6.682879	444.136554	-251.840886	376.735949	0.692737	0.687242	22229.6823
-32.228221	425.825448	-278.544582	384.365576	0.692737	-0.075721	22193.06009
-42.909699	433.455075	-251.077923	406.491496	-0.070226	-0.838684	166.325877
-68.850432	419.721746	-290.751986	408.017421	-0.833188	0.687242	15.259255
-108.524494	425.825448	-273.203843	406.491496	0.692737	-0.075721	12.970367
-106.235606	422.010634	-321.270495	375.972986	-0.070226	-1.601646	10.681478
-125.309675	402.936566	-306.774203	366.054471	0.692737	-1.601646	10.681478
-155.828184	405.225454	-349.500116	327.143371	-0.833188	-0.075721	9.155553
-175.665215	396.832864	-358.655669	331.721147	0.692737	0.687242	8.39259
-197.028172	373.943982	-354.077893	301.202638	-0.070226	-0.075721	21994.68978
-206.183725	380.047684	-438.766757	201.254519	-0.070226	-0.838684	21974.08979
-223.731868	364.025466	-386.88529	230.247103	-0.070226	1.450205	22170.93417
-263.40593	344.188435	-371.626036	246.269321	-0.833188	-0.838684	22204.50453
-276.376296	327.403255	-389.174179	219.565625	-0.833188	-1.601646	22209.84527
-307.657769	322.062516	-385.359365	217.276737	0.692737	-0.838684	22201.45268
-323.679986	280.099565	-392.988992	171.498973	-0.070226	0.687242	22205.2675
-335.88739	263.314385	-396.040843	150.136016	-0.833188	-0.075721	22207.55638
-359.539235	232.032913	-396.040843	118.854544	-0.833188	0.687242	22193.06009
-368.694788	206.855143	-416.640837	54.765674	-1.596151	-0.838684	22201.45268
-387.768856	193.121813	-411.300098	58.580488	0.692737	0.687242	22219.76379
-393.872558	181.677372	-405.959359	44.847158	-0.070226	-0.075721	22203.74157
-413.709589	122.929241	-431.900092	-14.663935	0.692737	-0.075721	22219.76379
-432.020695	119.877391	-396.803806	-23.056525	1.4557	0.687242	22233.49712
-432.020695	95.462583	-377.729738	-1.693569	-0.070226	-0.075721	22213.66009
-448.042912	68.758887	-356.366781	-34.500966	-0.833188	-0.838684	22220.52675
-457.961428	58.077409	-316.692719	-63.49355	-0.070226	-1.601646	22226.63045
-450.3318	39.766303	-307.537166	-84.856507	0.692737	-0.075721	22234.26008
-462.539204	-1.433685	-288.463097	-114.612054	1.4557	0.687242	22244.17859
-451.094763	-12.878126	-319.74457	-161.152781	0.692737	-0.075721	22232.73415
-454.909577	-47.974412	-306.01124	-173.360184	-0.070226	-0.075721	22225.86749
-444.991061	-67.04848	-270.151992	-223.715725	0.692737	-0.075721	22229.6823
-453.383651	-96.804027	-251.840886	-227.530539	-0.070226	-0.075721	22231.97119
-469.405869	-138.004015	-328.13716	-300.774961	-0.070226	-0.838684	22221.28971
-427.442918	-155.552157	-213.692749	-240.500905	-0.833188	-1.601646	22215.94897
-419.050328	-186.070667	-197.670532	-269.493489	-0.070226	0.687242	22228.15638
-407.605887	-222.692878	-188.514979	-280.93793	-0.070226	-0.075721	22228.91934
-393.872558	-247.107686	-182.411277	-319.84903	-0.070226	-0.838684	22189.24528
-348.094794	-248.633611	-145.026103	-348.078651	-1.596151	0.687242	22205.2675
-338.176278	-273.048419	-113.744631	-360.286055	-1.596151	-1.601646	22211.3712
-330.546651	-308.907668	-81.700196	-367.915682	0.692737	0.687242	22202.21564
-284.768887	-318.826183	-63.38909	-371.730496	-0.833188	-0.838684	22214.42305
-280.954073	-336.374326	-67.966866	-422.086037	-0.833188	-0.075721	22228.15638
-254.250377	-366.129873	-45.077984	-427.426776	-0.070226	0.687242	22215.94897
-224.49483	-372.233575	-10.744661	-444.974919	0.692737	-0.838684	22224.34156
-206.183725	-394.359494	35.033103	-436.582329	-0.070226	-0.838684	22230.44527
-177.191141	-409.618749	80.047905	-428.952701	0.692737	-0.075721	22201.45268
-145.909668	-428.692817	92.255308	-421.323074	0.692737	-0.838684	22206.03046
-110.05042	-439.374296	115.907153	-411.404558	0.692737	-0.838684	22248.75637
-65.035618	-454.63355	145.6627	-432.767515	0.692737	0.687242	22228.91934
-55.880066	-463.789103	138.796035	-446.500844	1.4557	-0.075721	22206.79342
-23.835631	-483.626134	211.277495	-398.434192	0.692737	0.687242	22231.97119
12.023618	-469.892805	243.32193	-390.041602	-0.070226	-0.075721	22219.76379
15.838432	-475.996507	229.588601	-406.826782	0.692737	-0.838684	22192.29713
52.460643	-478.285395	285.284881	-393.856415	0.692737	-0.075721	22201.45268
77.638413	-493.54465	302.070061	-387.752713	0.692737	-0.838684	22203.74157
123.416178	-476.75947	315.80339	-367.15272	-0.070226	-0.075721	22212.13416
141.727283	-468.36688	332.58857	-335.108285	-0.833188	-0.075721	22209.08231
169.193942	-475.996507	344.795974	-340.449024	-1.596151	-1.601646	22196.11194
176.060607	-456.922439	363.870043	-333.582359	-0.833188	-0.838684	22174.74899
189.030973	-451.581699	366.921894	-325.952732	-0.833188	-0.838684	22170.93417
242.438365	-421.06319	385.995962	-323.663844	-1.596151	0.687242	22197.63787
262.275396	-429.45578	390.573738	-306.115701	-0.070226	-0.838684	22184.6675
275.245762	-386.729867	366.921894	-308.404589	-0.070226	-0.075721	22202.97861
301.186495	-378.337277	389.810776	-256.523123	-0.070226	0.687242	22201.45268
340.097595	-366.129873	408.884844	-249.656458	-0.070226	-1.601646	22198.40083
350.016111	-333.322475	424.907062	-184.041663	-0.070226	0.687242	22207.55638
387.401285	-311.959519	433.299652	-135.97501	-0.070226	-0.075721	22199.16379
389.690173	-282.203972	450.084832	-131.397234	-0.070226	-0.075721	22236.54897
415.630906	-260.078052	466.870012	-99.352799	-0.070226	-1.601646	22244.17859
414.10498	-243.292872	453.899646	-106.982426	0.692737	0.687242	22244.17859
426.312384	-215.826214	431.773726	-86.382432	-0.070226	-0.075721	22220.52675
433.942012	-182.255853	437.114465	-36.026892	0.692737	-0.838684	22231.97119
431.653123	-157.078083	427.19595	-7.034308	-1.596151	-0.838684	22230.44527
433.179049	-128.085499	408.884844	8.224947	-0.070226	-0.838684	22212.89712
436.2309	-108.248468	411.936695	10.513835	-0.070226	-0.075721	22220.52675
445.386453	-70.863294	381.418186	44.847158	-0.070226	-0.075721	22231.97119
443.860527	-35.004045	353.188564	107.410103	-0.070226	-0.075721	22216.71194
440.045713	-1.433685	360.055229	126.484171	-1.596151	-1.601646	22215.94897
429.364235	13.062607	378.366335	155.476755	-0.070226	1.450205	22209.08231
407.238316	38.240378	342.507086	160.054532	-0.070226	-0.838684	22200.68972
395.793875	66.469999	328.010794	158.528606	-0.833188	-0.838684	22196.11194
393.504987	103.855173	331.062645	198.202668	-1.596151	-1.601646	22214.42305
395.030912	132.847757	302.833024	196.676743	0.692737	-0.075721	22224.34156
394.267949	150.3959	223.484899	182.943414	-0.070226	-0.838684	22214.42305
353.830924	176.336633	242.558967	229.484141	-0.070226	0.687242	22228.91934
353.067961	214.48477	203.647868	255.424874	0.692737	-0.838684	22230.44527
337.808707	238.899577	191.440464	302.728563	0.692737	1.450205	22218.23786
322.549452	251.869944	159.396029	307.30634	-0.070226	-0.838684	22141.17863
313.393899	293.069932	113.618265	336.298924	1.4557	0.687242	22251.80822
311.867974	293.832895	100.647898	334.010036	0.692737	-0.075721	22231.97119
291.26798	319.010665	60.210873	363.765582	0.692737	0.687242	22238.83786
273.719837	356.395839	44.951619	369.106322	-0.070226	-0.075721	22242.65267
254.645768	370.892131	14.433109	363.765582	-0.070226	-0.838684	22219.00082
237.860588	376.23287	-41.263171	384.365576	-0.833188	-1.601646	22218.23786
199.712451	389.966199	-25.240953	385.891502	-0.833188	-1.601646	22228.15638
176.823569	410.566193	-67.203904	397.335943	-0.070226	-0.075721	22212.13416
153.934687	428.114336	-116.796482	399.624831	-1.596151	-0.075721	22217.4749
131.045805	430.403224	-126.714997	413.35816	0.692737	0.687242	22219.76379
101.290258	431.92915	-126.714997	398.098906	-0.070226	-0.075721	22190.7712
86.793966	438.032852	-154.181656	383.602614	-0.833188	-0.838684	22199.92676
50.934718	433.455075	-215.218675	390.469278	-0.833188	-0.075721	22171.69713
33.386575	431.92915	-190.803867	404.96557	-0.833188	-0.838684	22202.21564
21.942134	447.188405	-211.403861	391.232241	-0.070226	-1.601646	22208.31935
-20.78378	430.403224	-255.6557	400.387794	-0.070226	-0.838684	22209.84527
-32.228221	425.062485	-278.544582	378.261874	0.692737	0.687242	22062.59346
-57.405991	426.588411	-298.381613	417.172974	0.692737	-0.075721	329.599902
-72.665246	432.692113	-273.203843	386.654465	0.692737	-0.075721	13.733329
-92.502277	410.566193	-287.700135	398.861868	-0.070226	-0.075721	12.207404
-104.709681	418.195821	-326.611234	395.810017	0.692737	-0.075721	9.155553
-112.339308	412.092119	-337.292713	378.261874	-0.833188	-1.601646	11.444441
-154.302259	418.195821	-351.026042	348.506328	-0.070226	-0.075721	9.918516
-176.428178	384.62546	-357.892706	329.432259	0.692737	-0.838684	23.651845
-206.946687	388.440274	-360.181595	292.047085	0.692737	0.687242	22091.58605
-227.546681	374.706945	-343.396414	294.335973	0.692737	0.687242	22186.19343
-271.035557	340.373622	-394.514918	264.580427	0.692737	-0.075721	22163.30454
-247.383712	351.818063	-386.122328	234.82488	-0.070226	-0.838684	22199.92676
-272.561483	338.847696	-386.88529	211.173035	-0.833188	-0.075721	22214.42305
-300.791104	309.855112	-412.063061	169.973047	0.692737	-0.838684	22185.43046
-319.10221	285.440304	-392.22603	195.150818	-0.833188	-0.838684	22215.18601
-329.020725	254.921795	-406.722322	162.34342	-1.596151	-0.838684	22208.31935
-360.302198	234.321801	-405.959359	99.017513	-1.596151	-0.075721	22193.82305
-371.746639	199.988478	-423.507502	50.187898	-0.833188	-0.075721	22205.2675
-388.531819	190.832925	-402.144545	60.106413	-0.833188	-0.075721	22219.00082
-400.739223	173.284782	-399.092694	72.313817	-0.070226	-0.075721	22209.84527
-424.391067	141.240347	-396.803806	28.824941	0.692737	-0.075721	22222.05268
-428.968844	117.588502	-395.277881	-10.849121	0.692737	0.687242	22231.20823
-457.961428	106.144061	-428.085278	-21.5306	-0.070226	-0.838684	22217.4749
-444.228099	80.966291	-341.870489	-30.686153	-0.070226	-0.075721	22219.00082
-457.198465	50.447781	-331.951973	-58.152811	0.692737	-0.075721	22227.39341
-457.961428	27.558899	-319.74457	-86.382432	0.692737	0.687242	22244.17859
-435.835508	18.403347	-322.033458	-79.515768	-0.070226	-0.838684	22218.23786
-446.516987	-31.952194	-300.670501	-156.575004	-0.070226	-1.601646	22236.54897
-432.783658	-49.500337	-286.937172	-179.463886	-0.070226	-0.838684	22232.73415
-448.042912	-73.152182	-293.803837	-199.300917	0.692737	-0.075721	22222.81564
-423.628105	-96.804027	-271.677917	-249.656458	-0.070226	-0.075721	22221.28971
-427.442918	-132.663275	-232.003855	-229.819427	0.692737	-0.838684	22229.6823
-409.894775	-160.129934	-223.611265	-248.893495	-0.070226	-0.075721	22219.00082
-419.813291	-190.648443	-239.633482	-284.752744	-0.070226	-0.075721	22227.39341
-380.902191	-205.144735	-218.270526	-326.715694	-0.070226	0.687242	22219.00082
-380.902191	-227.270655	-157.233507	-303.06385	-0.070226	-0.838684	22194.58602
-361.06516	-263.892866	-110.69278	-322.900881	-2.359114	-2.364609	22204.50453
-315.287396	-285.255823	-118.322407	-372.493459	-0.833188	-0.838684	22212.89712
-342.754055	-312.722481	-90.092786	-375.54531	-0.070226	0.687242	22205.2675
-306.131843	-324.166922	-89.329823	-396.145304	-0.833188	-0.075721	22215.94897
-271.79852	-336.374326	-59.574276	-405.300856	-0.070226	0.687242	22231.20823
-258.065191	-345.529879	-13.033549	-397.671229	0.692737	-0.838684	22214.42305
-230.598532	-370.707649	12.144221	-438.871217	0.692737	0.687242	22225.10453
-190.92447	-388.255792	21.299774	-430.478627	-0.070226	-0.838684	22224.34156
-171.850402	-405.803935	23.588662	-460.234173	-0.833188	0.687242	22187.71935
-137.517078	-413.433563	92.255308	-422.848999	-0.070226	-0.075721	22235.786
-118.44301	-443.189109	118.959004	-406.826782	0.692737	0.687242	22250.2823
-78.005985	-439.374296	114.381228	-412.167521	0.692737	-0.075721	22201.45268
-58.168954	-481.337246	148.714551	-428.952701	-0.070226	-0.838684	22214.42305
-25.361556	-464.552066	203.647868	-395.382341	0.692737	-0.075721	22235.786
1.34214	-487.440948	240.270079	-384.700862	-0.833188	-0.075721	22216.71194
25.756947	-484.389097	265.44785	-384.700862	0.692737	0.687242	22200.68972
58.564345	-484.389097	292.914508	-386.226788	-0.833188	-0.075721	22215.18601
79.164339	-471.418731	301.307098	-386.226788	-0.070226	-0.838684	22213.66009
89.082855	-489.729836	307.4108	-383.174937	-0.070226	-0.838684	22184.6675
134.097656	-479.048358	322.670055	-344.263837	-1.596151	-0.075721	22209.84527
165.379128	-469.892805	367.684856	-340.449024	-0.833188	-0.075721	22197.63787
185.979122	-456.159476	363.10708	-341.211986	0.692737	0.687242	22185.43046
201.238377	-429.45578	379.89226	-330.530508	-0.833188	-0.838684	22192.29713
215.734669	-420.300227	400.492254	-319.086067	-0.070226	-0.075721	22202.21564
261.512433	-401.989121	374.551521	-306.115701	-0.833188	-0.838684	22156.43788
291.26798	-389.781718	400.492254	-271.782377	-0.070226	-0.075721	22187.71935
309.579085	-366.129873	410.41077	-232.871278	-1.596151	-0.075721	22194.58602
322.549452	-366.892836	385.995962	-225.24165	-0.070226	-0.838684	22173.22306
346.96426	-340.18914	414.225583	-221.426837	-0.833188	-0.075721	22187.71935
374.430918	-315.011369	464.581124	-177.174998	0.692737	-0.838684	22237.31193
393.504987	-291.359525	460.003347	-126.819457	1.4557	0.687242	22237.31193
408.764241	-268.470643	448.558906	-115.375016	0.692737	0.687242	22240.36378
423.260533	-234.900282	450.847795	-110.034277	-0.070226	-0.075721	22244.17859
417.156831	-191.411406	449.321869	-81.804656	0.692737	-0.838684	22224.34156
442.334602	-187.596592	433.299652	-51.286146	-0.070226	0.687242	22224.34156
440.808676	-166.233636	414.988546	-28.397264	-0.070226	0.687242	22228.91934
446.149415	-127.322536	415.751509	2.121245	-0.070226	-0.838684	22219.00082
449.201266	-96.041064	427.19595	36.454568	-1.596151	-1.601646	22219.00082
446.912378	-63.233666	382.944111	60.869376	-0.833188	-0.838684	22228.91934
444.62349	-37.292933	395.914478	77.654556	0.692737	1.450205	22228.15638
433.942012	-17.455902	376.840409	130.298985	-0.070226	-0.075721	22199.92676
417.156831	16.114458	366.158931	142.506389	-0.070226	-0.075721	22063.35643
413.342018	37.477415	344.795974	156.239718	-0.833188	-0.838684	22199.16379
396.556837	68.758887	331.825608	192.861929	-0.833188	-1.601646	22204.50453
398.845726	96.988508	322.670055	169.973047	-0.070226	-1.601646	22219.76379
376.719806	125.981092	290.62562	214.224886	0.692737	-0.838684	22226.63045
377.482769	153.447751	250.951558	218.802662	-0.070226	-0.075721	22217.4749
362.223514	182.440335	240.270079	245.506358	0.692737	0.687242	22228.91934
354.593887	209.906993	216.618234	282.891532	0.692737	-0.838684	22231.97119
350.779073	234.321801	185.336762	268.39524	-0.070226	-0.075721	22216.71194
339.334632	259.499571	136.507147	337.061887	0.692737	-0.075721	22245.70452
314.156862	273.995863	129.640482	328.669297	0.692737	-0.838684	22253.33415
310.342048	303.75141	102.173824	365.291508	-0.070226	-0.838684	22225.10453
279.823539	316.721777	57.921985	370.632247	0.692737	-0.838684	22233.49712
284.401315	337.321771	31.981252	345.454477	-0.070226	-0.075721	22240.36378
245.490216	359.44769	27.403476	376.735949	-0.070226	0.687242	22215.18601
233.282812	374.706945	9.09237	399.624831	0.692737	-0.075721	22221.28971
200.475414	395.306939	-27.529841	403.439645	-0.070226	0.687242	22231.20823
174.534681	402.173603	-58.811314	391.995204	-0.070226	0.687242	22215.18601
156.223575	408.277305	-122.900183	373.684098	0.692737	1.450205	22182.37861
134.097656	423.53656	-132.818699	376.735949	-0.070226	1.450205	22215.18601
107.39396	437.269889	-135.87055	396.57298	-0.833188	0.687242	22198.40083
70.771749	434.981001	-164.100171	400.387794	-2.359114	-0.838684	22196.87491
57.03842	433.455075	-200.722383	393.521129	-0.070226	-0.075721	22202.97861
34.149537	450.240256	-178.596463	407.254458	-0.070226	-0.075721	22211.3712
21.942134	438.032852	-219.033488	398.861868	-0.070226	-0.075721	22215.94897
-19.257854	444.136554	-214.455712	401.913719	-1.596151	-0.075721	22196.11194
-27.650444	440.32174	-228.189041	405.728533	0.692737	-0.075721	22202.97861
-54.35414	420.484709	-263.285327	370.632247	-0.070226	-0.075721	288.399915
-81.057836	425.825448	-300.670501	395.810017	-0.070226	0.687242	17.548143
-89.450426	429.640262	-313.640868	387.417427	0.692737	-0.838684	11.444441
-109.287457	415.906932	-357.892706	369.869284	0.692737	-0.838684	9.918516
-130.650414	411.329156	-333.477899	378.261874	-0.070226	-0.075721	10.681478
-141.331892	395.306939	-325.085309	337.061887	-0.070226	-0.838684	8.39259
-188.635582	398.35879	-362.470483	337.824849	0.692737	-0.075721	9.918516
-216.10224	360.210653	-349.500116	286.706346	-0.070226	0.687242	21897.03055
-239.754085	354.869914	-373.151961	264.580427	-0.070226	-0.838684	22161.01566
-245.857787	360.973615	-376.203812	271.447091	-0.833188	-0.838684	22190.00824
-264.168893	351.818063	-368.574185	256.950799	-0.070226	-0.075721	22201.45268
-282.479998	335.032882	-415.114912	186.758227	-1.596151	-0.838684	22193.82305
-298.502216	315.195851	-399.092694	192.861929	-0.070226	-0.075721	22195.34898
-318.339247	290.781044	-392.22603	181.417488	-2.359114	-0.838684	22198.40083
-335.124427	254.921795	-428.085278	109.698991	-0.833188	-0.075721	22214.42305
-357.250347	232.795876	-403.670471	123.43232	-0.833188	-1.601646	22193.82305
-358.776272	220.588472	-389.937141	99.017513	-0.070226	-0.075721	22211.3712
-375.561452	199.988478	-429.611204	63.921227	-0.070226	-0.838684	22221.28971
-377.087378	166.418117	-405.959359	44.847158	0.692737	0.687242	22217.4749
-410.657738	151.158863	-396.803806	29.587904	-0.833188	-0.838684	22220.52675
-428.205881	130.558869	-365.522334	0.59532	-0.070226	-0.838684	22230.44527
-441.176248	106.907024	-396.803806	-15.426898	-0.070226	-0.838684	22222.05268
-461.013279	66.469999	-359.418632	-42.893556	-0.833188	-0.075721	22219.00082
-458.724391	62.655185	-314.40383	-118.426867	-0.070226	-0.838684	22248.75637
-453.383651	40.529266	-347.974191	-110.79724	0.692737	0.687242	22228.91934
-441.176248	0.855204	-311.35198	-111.560203	0.692737	-0.838684	22226.63045
-437.361434	-20.507753	-296.092725	-119.952793	0.692737	-0.075721	22237.31193
-437.361434	-46.448486	-286.174209	-145.893526	0.692737	0.687242	22236.54897
-442.702173	-80.018847	-272.44088	-190.908327	-0.070226	1.450205	22219.00082
-464.828092	-102.144766	-270.151992	-216.086098	1.4557	-0.075721	22226.63045
-438.124397	-127.322536	-235.818669	-229.056464	-1.596151	-1.601646	22228.91934
-419.050328	-151.737344	-219.033488	-242.026831	-0.070226	-0.838684	22215.18601
-414.472552	-174.626226	-227.426078	-274.071266	-0.833188	1.450205	22225.10453
-403.028111	-206.670661	-217.507563	-286.278669	-0.070226	-1.601646	22206.79342
-380.139229	-234.900282	-158.759432	-303.06385	-1.596151	-0.838684	22193.06009
-374.035527	-260.078052	-150.366842	-327.478657	-0.833188	-0.838684	22206.79342
-349.620719	-274.574344	-100.011301	-344.263837	-0.070226	-0.838684	22220.52675
-329.020725	-304.329891	-99.248339	-355.708278	-0.833188	-0.838684	22201.45268
-303.079992	-307.381742	-67.966866	-373.256421	-0.070226	-0.075721	22222.81564
-276.376296	-341.715065	-42.789096	-386.989751	0.692737	-0.838684	22231.20823
-264.168893	-359.263208	-17.611326	-394.619378	-0.070226	0.687242	22215.18601
-232.124458	-368.418761	-17.611326	-437.345291	-0.070226	1.450205	22215.18601
-226.020756	-391.307643	17.48496	-418.271223	-0.070226	-0.075721	22189.24528
-168.035588	-409.618749	57.921985	-464.81195	1.4557	-0.838684	22202.97861
-134.465227	-435.559482	77.759016	-471.678615	0.692737	0.687242	22240.36378
-124.546712	-434.033556	97.596047	-404.537894	-0.070226	-0.838684	22236.54897
-89.450426	-453.107625	109.803451	-434.29344	-0.833188	-2.364609	22207.55638
-71.13932	-468.36688	172.366396	-426.663813	0.692737	-0.075721	22225.86749
-36.805997	-481.337246	188.388613	-403.011968	-0.833188	0.687242	22229.6823
-25.361556	-482.100209	255.529334	-396.145304	-0.070226	-0.075721	22196.87491
39.490277	-491.255762	259.344148	-364.100869	-0.070226	-0.075721	22176.27491
60.853233	-474.470582	294.440434	-390.041602	-0.833188	-0.075721	22213.66009
93.660631	-485.915023	299.781173	-390.804564	0.692737	1.450205	22199.16379
103.579147	-485.15206	311.988577	-373.256421	-0.070226	-0.075721	22199.16379
125.705066	-479.048358	324.19598	-364.100869	-1.596151	-2.364609	22192.29713
163.853203	-464.552066	289.862657	-371.730496	-1.596151	-0.075721	22197.63787
185.979122	-459.97429	365.395968	-325.189769	-0.833188	-0.838684	22173.22306
218.78652	-433.270594	373.788558	-319.84903	-0.070226	-0.075721	22199.92676
244.727253	-417.248376	394.388552	-305.352738	-0.833188	-0.075721	22211.3712
263.801321	-418.774302	391.336701	-261.100899	-0.833188	-0.075721	22197.63787
284.401315	-405.040972	409.647807	-268.730526	0.692737	-0.075721	22199.16379
297.371682	-380.626165	401.255217	-254.997197	-0.070226	-0.075721	22209.08231
340.097595	-366.129873	413.462621	-220.663874	-0.070226	-0.075721	22190.00824
353.830924	-330.270624	409.647807	-197.774992	0.692737	-0.075721	22183.90454
376.719806	-317.300258	450.847795	-163.441669	-0.070226	-1.601646	22250.2823
401.134614	-279.152121	417.277434	-148.945377	0.692737	0.687242	22234.26008
403.423502	-261.603978	424.907062	-147.419451	-0.070226	-0.075721	22236.54897
417.156831	-238.715096	455.425571	-88.671321	-0.070226	-0.075721	22238.07489
429.364235	-228.033617	437.114465	-79.515768	-0.070226	0.687242	22225.86749
413.342018	-183.018816	457.714459	-61.204662	0.692737	0.687242	22221.28971
440.808676	-138.004015	423.381136	-15.426898	-0.070226	-1.601646	22228.91934
430.890161	-121.218834	387.521887	3.647171	-0.070226	-0.075721	22223.5786
445.386453	-92.989213	420.329285	31.876792	-0.833188	-0.075721	22219.76379
450.727192	-70.863294	392.099664	45.610121	-0.833188	-0.838684	22225.86749
424.023496	-49.500337	355.477453	90.624923	-1.596151	-1.601646	22209.08231
422.497571	-6.774424	343.270049	95.965662	-1.596151	-1.601646	22196.11194
423.260533	22.981123	276.129328	72.313817	-0.070226	-0.838684	22196.87491
417.919794	42.818154	323.433018	110.461954	-0.070226	-0.075721	22212.89712
403.423502	63.418148	336.403384	192.098967	-1.596151	-0.075721	22205.2675
395.030912	106.144061	325.721906	209.64711	-0.833188	-0.075721	22223.5786
398.845726	139.714422	302.833024	234.82488	-0.070226	-0.075721	22228.15638
367.564253	155.736639	297.492285	247.032284	-0.833188	-1.601646	22215.94897
369.853142	187.018111	247.136744	270.684128	-1.596151	-0.075721	22224.34156
358.408701	206.09218	218.14416	291.284122	-0.833188	0.687242	22228.91934
340.860558	240.425503	197.544166	295.098936	0.692737	-0.075721	22213.66009
329.416117	267.129199	185.336762	319.513744	-0.070226	-0.075721	22244.17859
333.993893	286.203267	137.27011	294.335973	-0.070226	-0.838684	22245.70452
292.793905	312.906963	90.729383	331.721147	-0.070226	0.687242	22225.10453
308.816123	327.403255	95.307159	367.580396	0.692737	-0.075721	22234.26008
273.719837	351.0551	39.610879	368.343359	-0.070226	-1.601646	22231.97119
255.408731	370.892131	29.692364	382.839651	-0.833188	-0.075721	22210.60823
231.756886	386.151386	21.299774	394.284092	-0.070226	-0.838684	22219.76379
207.342079	396.832864	-34.396506	402.676682	-0.070226	-0.075721	22232.73415
184.453197	413.618044	-68.729829	399.624831	-1.596151	-0.838684	22186.19343
153.934687	422.773597	-98.485376	399.624831	-0.070226	-0.075721	22208.31935
124.942103	420.484709	-174.018687	420.987788	-2.359114	-2.364609	22202.97861
105.105072	432.692113	-179.359426	351.558179	-0.833188	-0.838684	22201.45268
65.43101	440.32174	-250.314961	284.417458	-0.833188	-0.075721	22169.40825
58.564345	444.136554	-185.463128	393.521129	-0.070226	-0.075721	22214.42305
39.490277	438.795815	-166.389059	403.439645	-0.070226	-0.075721	22220.52675
41.016202	451.766181	-200.722383	376.735949	0.692737	-0.075721	22200.68972
-23.072668	435.743964	-230.477929	392.758166	-0.070226	-1.601646	22037.41569
-10.102301	439.558777	-219.033488	424.039639	-0.833188	-0.838684	22205.2675
-38.331923	440.32174	-254.129774	407.254458	-0.070226	-0.075721	616.473891
-69.613395	424.299523	-285.411246	395.047055	-0.833188	-0.075721	17.548143
-81.820799	432.692113	-286.937172	407.254458	0.692737	-0.838684	11.444441
-109.287457	420.484709	-347.974191	360.713731	0.692737	-0.075721	11.444441
-134.465227	404.462491	-352.551967	347.743365	0.692737	-0.838684	10.681478
-152.776333	400.647678	-348.737154	339.350775	1.4557	1.450205	9.918516
-177.191141	398.35879	-338.055675	333.247073	0.692737	-0.075721	9.918516
-203.131874	390.729162	-349.500116	328.669297	-0.833188	-1.601646	21204.26038
-235.939271	373.181019	-360.181595	275.261905	-0.070226	-0.838684	22172.4601
-232.124458	355.632876	-359.418632	267.632278	-0.070226	-0.075721	22187.71935
-263.40593	353.343988	-383.070477	253.898948	-0.070226	-0.075721	22203.74157
-289.346663	334.26992	-412.063061	202.017482	-0.833188	-0.838684	22181.61565
-302.31703	314.432888	-410.537135	202.017482	-0.833188	1.450205	22194.58602
-325.968874	280.862528	-387.648253	184.469339	-1.596151	-1.601646	22198.40083
-358.013309	273.232901	-445.633421	124.195283	-0.070226	0.687242	22212.13416
-346.568868	235.847727	-429.611204	73.839742	-0.833188	-0.075721	22195.34898
-373.272564	211.432919	-401.381582	91.387885	-0.833188	-0.838684	22209.08231
-384.717005	202.277366	-399.092694	66.973078	0.692737	-0.075721	22226.63045
-396.161446	182.440335	-402.907508	51.713823	-0.833188	0.687242	22219.00082
-416.76144	148.107012	-412.826024	28.824941	-0.070226	0.687242	22220.52675
-440.413285	126.744055	-368.574185	-9.323196	-0.070226	-0.075721	22227.39341
-438.887359	87.832956	-373.914924	-11.612084	-0.070226	-0.075721	22224.34156
-445.754024	84.018142	-349.500116	-11.612084	0.692737	0.687242	22227.39341
-444.991061	59.603334	-340.344564	-84.093544	-0.070226	-0.838684	22248.75637
-479.324384	39.00334	-336.52975	-102.40465	-0.070226	0.687242	22216.71194
-452.620689	9.247794	-351.789005	-145.893526	-0.070226	-1.601646	22225.86749
-444.228099	-18.218865	-337.292713	-152.76019	-0.070226	-0.075721	22237.31193
-443.465136	-44.922561	-275.492731	-161.915743	0.692737	-0.075721	22230.44527
-431.257732	-65.522555	-269.389029	-198.537955	-0.070226	-0.075721	22210.60823
-453.383651	-96.041064	-238.107557	-226.004613	-0.833188	-0.075721	22225.10453
-454.909577	-121.218834	-233.52978	-217.612023	-0.070226	-0.075721	22229.6823
-419.813291	-147.159567	-219.033488	-246.604607	-0.070226	-0.075721	22215.18601
-401.502185	-184.544741	-203.774234	-264.15275	0.692737	-1.601646	22221.28971
-394.635521	-213.537325	-196.907569	-286.278669	-0.833188	-0.838684	22209.08231
-378.613303	-247.107686	-147.314991	-336.63421	-0.833188	-0.838684	22193.82305
-372.509601	-265.418792	-141.211289	-337.397173	-0.070226	-0.075721	22206.03046
-342.754055	-268.470643	-154.944618	-371.730496	-0.070226	0.687242	22220.52675
-322.154061	-293.648413	-84.752047	-354.945316	-1.596151	-1.601646	22206.79342
-300.028141	-310.433593	-58.811314	-370.967533	-0.070226	-0.838684	22222.05268
-285.531849	-336.374326	-9.981698	-379.360123	-0.070226	0.687242	22232.73415
-247.383712	-345.529879	-5.403922	-400.72308	-0.070226	-0.075721	22213.66009
-227.546681	-378.337277	-6.166885	-404.537894	-0.833188	1.450205	22213.66009
-204.657799	-393.596531	23.588662	-435.056403	-0.070226	-0.838684	22204.50453
-184.057805	-406.566898	50.292358	-437.345291	1.4557	-0.838684	22236.54897
-138.280041	-424.878004	54.870134	-439.63418	1.4557	0.687242	22238.07489
-148.961519	-436.322445	92.255308	-454.130472	1.4557	0.687242	22213.66009
-90.213389	-466.077991	99.884936	-408.352707	1.4557	-0.075721	22222.81564
-38.331923	-453.870588	150.240476	-419.797148	0.692737	0.687242	22226.63045
-32.991183	-486.677985	197.544166	-403.774931	0.692737	-0.075721	22219.76379
3.631028	-508.040942	240.270079	-418.271223	-0.070226	0.687242	22213.66009
24.231022	-483.626134	257.818222	-379.360123	-0.070226	-0.075721	22209.08231
50.934718	-479.048358	275.366365	-390.041602	-0.070226	-0.075721	22215.18601
88.319892	-486.677985	282.995993	-406.826782	-0.833188	-0.075721	22197.63787
105.105072	-480.574283	304.358949	-364.863831	-0.833188	-0.075721	22183.14158
129.51988	-488.966874	340.218198	-373.256421	-0.833188	-0.075721	22183.90454
154.69765	-486.677985	347.084862	-356.471241	-0.833188	-0.838684	22180.85269
185.979122	-452.344662	321.144129	-357.234204	-1.596151	-1.601646	22183.90454
215.734669	-445.477998	328.773757	-403.011968	0.692737	0.687242	22201.45268
239.386514	-424.115041	389.810776	-311.45644	0.692737	1.450205	22226.63045
269.14206	-418.774302	412.699658	-293.145334	-0.070226	-1.601646	22186.19343
281.349464	-409.618749	424.907062	-271.782377	-0.070226	-0.075721	22197.63787
305.001309	-379.863202	424.907062	-237.449054	0.692737	-0.075721	22196.87491
321.786489	-354.685432	440.166316	-203.878694	-0.833188	0.687242	22173.98602
354.593887	-333.322475	443.218167	-178.700924	-0.070226	-0.838684	22235.02304
382.060545	-317.300258	453.136683	-139.026861	1.4557	0.687242	22253.33415
395.030912	-301.27804	451.610757	-166.49352	0.692737	0.687242	22233.49712
386.638322	-273.811382	421.855211	-134.449085	-0.070226	-0.838684	22229.6823
400.371651	-239.478059	437.877428	-108.508352	-0.070226	-0.075721	22239.60082
415.630906	-218.115102	446.270018	-81.804656	-0.070226	0.687242	22222.81564
436.2309	-205.144735	453.136683	-55.10096	-0.070226	-1.601646	22215.94897
442.334602	-155.552157	452.37372	-18.478749	-0.070226	-0.075721	22229.6823
424.786459	-125.033648	399.729291	28.061978	-0.070226	-0.838684	22221.28971
425.549421	-112.063281	401.255217	45.610121	-0.070226	-0.075721	22219.00082
439.282751	-70.863294	402.018179	56.291599	-1.596151	-0.838684	22228.15638
433.942012	-43.396635	370.736707	108.173066	-0.070226	-0.838684	22207.55638
411.816092	-37.292933	315.040427	97.491587	-1.596151	-0.075721	22091.58605
403.423502	-21.270716	301.307098	109.698991	-0.070226	-0.075721	22199.16379
401.134614	46.632968	318.855241	128.010097	-0.833188	-0.838684	22215.18601
400.371651	66.469999	290.62562	138.691575	-1.596151	-0.075721	22210.60823
414.10498	106.907024	305.884875	188.284153	-0.833188	-0.075721	22223.5786
394.267949	124.455167	308.936726	222.617476	-0.070226	0.687242	22231.97119
376.719806	161.840341	278.418216	239.402656	-0.833188	-1.601646	22214.42305
372.904993	183.203298	251.71452	262.291538	-0.070226	-1.601646	22223.5786
346.201297	201.514403	220.433048	279.839681	-0.070226	-0.075721	22231.20823
349.253148	231.26995	206.699719	312.647079	0.692737	-0.075721	22235.02304
341.62352	248.05513	187.62565	325.617446	-0.070226	0.687242	22241.12674
324.075377	286.96623	134.981222	326.380408	0.692737	0.687242	22247.99341
319.497601	311.381038	87.677532	333.247073	-0.070226	-0.838684	22222.81564
286.690203	318.247702	70.129389	341.639663	-0.833188	-1.601646	22228.15638
272.193911	352.581025	46.477544	350.032253	-0.070226	-0.075721	22228.15638
248.542067	372.418056	30.455327	379.7878	-0.833188	-0.838684	22212.89712
235.5717	380.810647	-0.826146	395.810017	-0.833188	-0.838684	22219.00082
208.105041	400.647678	-18.374289	391.995204	-0.070226	-0.075721	22219.76379
181.401346	404.462491	-59.574276	402.676682	-0.070226	-0.075721	22185.43046
158.512464	413.618044	-94.670562	401.150757	-0.833188	-0.075721	22194.58602
122.653215	420.484709	-147.314991	382.839651	-0.070226	-0.838684	22206.03046
108.156923	427.351374	-172.492761	385.891502	-0.833188	-0.075721	22167.11936
99.00137	448.71433	-192.329793	375.210023	-0.070226	-0.075721	22197.63787
64.668047	433.455075	-167.914985	366.054471	-0.833188	0.687242	22216.71194
54.749531	452.529144	-225.900153	379.024837	-0.070226	-0.075721	22219.00082
29.571761	434.981001	-208.35201	403.439645	0.692737	0.687242	22203.74157
-2.472674	441.084703	-223.611265	408.017421	0.692737	0.687242	22215.94897
-16.968966	435.743964	-238.107557	405.728533	-0.070226	-0.075721	17893.76507
-23.835631	423.53656	-287.700135	398.098906	-0.070226	-0.838684	1340.525529
-64.272656	435.743964	-276.255694	411.069272	1.4557	-0.838684	16.78518
-79.53191	425.062485	-296.092725	386.654465	0.692737	-0.075721	12.207404
-101.65783	416.669895	-325.085309	391.232241	-0.833188	-0.838684	11.444441
-129.124488	411.329156	-357.129744	358.424843	0.692737	-0.838684	9.155553
-151.250408	399.121752	-363.233446	315.69893	-0.070226	-1.601646	11.444441
-175.665215	395.306939	-386.122328	309.595228	-0.833188	0.687242	9.918516
-202.368911	370.892131	-421.981576	244.743395	0.692737	-0.838684	21922.20832
-231.361495	380.047684	-373.151961	302.728563	-0.070226	-0.075721	22199.16379
-243.568899	363.262504	-354.840856	268.39524	-0.070226	-0.838684	22189.24528
-264.931855	342.66251	-371.626036	237.113768	-0.833188	-1.601646	22186.19343
-279.428147	343.425472	-411.300098	231.010066	-0.070226	-0.075721	22212.89712
-298.502216	310.618075	-393.751955	208.884147	-1.596151	-0.075721	22189.24528
-310.70962	279.336603	-400.61862	188.284153	-0.833188	0.687242	22203.74157
-332.072576	257.210683	-396.803806	129.536022	-0.070226	0.687242	22209.84527
-344.27998	237.373652	-387.648253	127.247134	-1.596151	0.687242	22196.11194
-379.376266	221.351435	-418.929725	97.491587	-0.833188	0.687242	22215.18601
-375.561452	193.884776	-424.270465	24.247164	-0.070226	-0.075721	22227.39341
-390.820707	175.57367	-409.01121	54.002711	-0.070226	-0.838684	22220.52675
-414.472552	147.344049	-389.937141	32.639755	0.692737	-0.838684	22219.76379
-419.050328	125.981092	-378.4927	11.276798	-0.070226	-0.838684	22226.63045
-420.576254	100.040359	-370.10011	-11.612084	-0.833188	0.687242	22222.05268
-429.731807	77.91444	-363.996408	-21.5306	1.4557	-0.075721	22240.36378
-453.383651	66.469999	-354.077893	-77.989842	-0.070226	-0.075721	22028.26014
-441.93921	39.766303	-351.026042	-114.612054	-0.070226	-0.075721	22227.39341
-461.776242	12.299645	-328.13716	-126.819457	0.692737	0.687242	22228.91934
-461.776242	-11.3522	-326.611234	-148.945377	-0.070226	-0.838684	22231.97119
-468.642906	-58.65589	-346.448265	-203.115731	-0.070226	-0.075721	22226.63045
-440.413285	-72.389219	-271.677917	-174.123147	-0.833188	-0.838684	22213.66009
-446.516987	-99.092915	-238.87052	-206.167582	0.692737	-0.075721	22225.10453
-444.228099	-126.559573	-236.581631	-229.819427	-0.833188	-1.601646	22229.6823
-433.54662	-147.159567	-215.218675	-235.923129	0.692737	-0.075721	22215.18601
-419.050328	-176.152151	-213.692749	-280.93793	-0.833188	0.687242	22204.50453
-386.242931	-215.826214	-174.018687	-283.226818	-0.833188	-0.838684	22209.08231
-371.746639	-224.218804	-175.544612	-307.641626	-0.833188	-0.838684	22192.29713
-376.324415	-244.818798	-146.552028	-338.160136	-0.833188	-0.075721	22215.18601
-354.961458	-288.307674	-149.603879	-376.308272	-0.070226	-0.075721	22220.52675
-319.865172	-276.10027	-140.448326	-427.426776	-0.070226	-1.601646	22211.3712
-315.287396	-317.300258	-87.803898	-397.671229	-0.070226	-0.075721	22223.5786
-276.376296	-331.033587	-32.107618	-380.886049	-0.070226	-0.075721	22232.73415
-250.435563	-357.737283	-9.981698	-383.174937	-0.833188	-0.075721	22215.18601
-222.968905	-376.811351	-5.403922	-404.537894	-0.833188	-0.075721	22191.53417
-197.791135	-382.915053	34.27014	-411.404558	-0.070226	-0.838684	22234.26008
-182.53188	-410.381712	36.559029	-420.560111	-0.070226	0.687242	22243.41563
-140.568929	-422.589115	67.840501	-435.056403	1.4557	-0.075721	22218.23786
-112.339308	-444.715035	112.855302	-425.137888	-0.070226	-0.075721	22208.31935
-89.450426	-444.715035	138.033073	-436.582329	-0.070226	-0.075721	22228.91934
-65.035618	-465.315029	164.736768	-420.560111	1.4557	0.687242	22217.4749
-55.117103	-463.789103	199.070091	-412.930484	-0.070226	-1.601646	22193.82305
-6.287488	-476.75947	234.92934	-385.463825	0.692737	1.450205	22206.79342
35.675463	-472.181693	262.395999	-368.678645	0.692737	-0.838684	22209.84527
53.986569	-482.100209	292.914508	-380.123086	0.692737	0.687242	22205.2675
78.401376	-477.522432	289.862657	-395.382341	-0.833188	-0.838684	22219.00082
95.949519	-495.833538	307.4108	-370.967533	-0.070226	-0.075721	22186.19343
121.127289	-485.15206	330.299682	-359.523092	-0.833188	0.687242	22193.82305
150.882836	-458.448364	332.58857	-348.078651	-0.833188	-0.838684	22171.69713
188.26801	-474.470582	333.351533	-338.160136	-0.070226	-1.601646	22183.90454
210.39393	-430.218743	315.80339	-377.834198	0.692737	-0.838684	22196.87491
250.067992	-430.981705	358.529303	-307.641626	-0.070226	-0.075721	22197.63787
259.986508	-415.722451	385.232999	-337.397173	0.692737	0.687242	22200.68972
285.927241	-390.54468	398.203366	-267.967564	-0.070226	-0.075721	22209.84527
303.475384	-378.337277	418.80336	-241.263868	-0.070226	0.687242	22213.66009
329.416117	-360.789134	440.166316	-216.086098	0.692737	-0.075721	22190.7712
363.74944	-333.322475	445.507055	-172.597222	0.692737	-0.075721	22246.46748
376.719806	-323.40396	440.929279	-155.049079	-0.070226	-0.075721	22245.70452
387.401285	-283.729897	440.166316	-145.130563	1.4557	0.687242	22230.44527
398.082763	-263.129903	460.76631	-101.641687	-0.070226	0.687242	22200.68972
399.608688	-247.870649	447.795944	-89.434283	-0.070226	1.450205	22238.83786
417.156831	-233.374357	424.144099	-92.486134	-0.070226	-0.075721	22214.42305
430.127198	-205.907698	416.514471	-55.10096	-0.070226	-0.838684	22219.00082
435.467937	-164.70771	448.558906	-19.241712	-0.070226	-0.075721	22229.6823
448.438304	-126.559573	423.381136	12.802723	-0.833188	-0.075721	22221.28971
439.282751	-102.907729	413.462621	28.061978	-0.070226	-0.838684	22217.4749
422.497571	-82.307735	402.781142	30.350866	-1.596151	-1.601646	22206.03046
425.549421	-57.129964	358.529303	88.336034	-0.833188	-0.838684	22206.03046
431.653123	-8.300349	336.403384	117.328618	-0.070226	0.687242	22190.7712
417.919794	18.403347	375.314484	117.328618	-0.833188	-0.075721	22213.66009
426.312384	26.795937	353.951527	131.061948	-0.833188	-0.075721	22218.23786
417.919794	74.862589	277.655253	100.543438	-0.833188	0.687242	22213.66009
398.845726	100.803322	222.721936	120.380469	-2.359114	-2.364609	22223.5786
386.638322	135.899608	292.151545	183.706376	0.692737	-0.075721	22233.49712
375.193881	153.447751	272.314514	249.321172	-0.833188	-0.838684	22215.18601
369.090179	183.203298	244.084893	269.158203	-0.070226	0.687242	22224.34156
361.460552	217.536621	204.410831	276.024868	1.4557	0.687242	22248.75637
343.149446	235.847727	219.670085	334.010036	-0.070226	-0.838684	22235.786
325.601303	268.655124	165.499731	306.543377	-0.070226	-0.838684	22238.07489
321.786489	276.284752	128.114557	331.721147	-0.070226	-2.364609	22236.54897
311.867974	310.618075	85.388644	340.113738	-0.070226	-0.075721	22223.5786
279.823539	326.640292	83.862718	366.817433	-0.070226	-0.838684	22224.34156
279.823539	338.084733	25.87755	359.187806	-0.833188	-0.838684	22228.15638
247.779104	363.262504	22.825699	369.869284	-0.070226	-0.075721	22212.89712
234.045775	379.284721	17.48496	402.676682	-0.070226	-0.075721	22221.28971
206.579116	389.966199	-26.766879	382.839651	-0.070226	0.687242	22210.60823
177.586532	404.462491	-64.915015	401.913719	0.692737	-0.075721	22210.60823
150.119873	415.14397	-118.322407	407.254458	-0.833188	-0.838684	22196.87491
134.097656	430.403224	-152.65573	354.61003	-1.596151	-1.601646	22206.03046
120.364327	436.506926	-157.996469	387.417427	-1.596151	-2.364609	22163.30454
79.927302	435.743964	-155.707581	396.57298	-0.833188	0.687242	22206.79342
61.616196	441.084703	-160.285358	395.047055	-0.070226	-0.075721	22222.81564
42.542128	438.795815	-184.700165	385.128539	0.692737	1.450205	22196.11194
27.282873	444.899516	-208.35201	393.521129	0.692737	-0.838684	22157.20084
-1.709711	435.743964	-203.774234	408.017421	-0.070226	-0.075721	22207.55638
-26.887482	431.92915	-236.581631	406.491496	-0.070226	-0.075721	22215.94897
-49.776364	425.825448	-254.892737	395.810017	-0.070226	-0.838684	1155.888546
-72.665246	425.062485	-277.781619	406.491496	1.4557	-0.075721	16.78518
-93.26524	418.195821	-290.751986	398.098906	0.692737	-0.075721	12.207404
-103.946718	412.855082	-309.063091	376.735949	1.4557	-0.838684	11.444441
-127.598563	412.855082	-360.181595	372.158173	-0.070226	-0.838684	8.39259
-162.694849	398.35879	-354.077893	331.721147	-0.070226	0.687242	9.918516
-187.872619	376.23287	-373.914924	325.617446	-0.833188	-0.838684	8.39259
-208.472613	383.862498	-385.359365	324.09152	-0.070226	-0.838684	21755.11948
-222.968905	366.314355	-380.018626	250.847097	-0.833188	-0.075721	22193.82305
-232.124458	364.025466	-363.996408	266.106352	0.692737	-0.075721	22195.34898
-253.487414	344.951398	-365.522334	257.713762	0.692737	0.687242	22202.21564
-285.531849	335.032882	-397.566769	208.884147	-1.596151	-0.838684	22205.2675
-288.5837	300.699559	-383.83344	217.276737	-2.359114	0.687242	22189.24528
-328.257763	286.203267	-396.803806	196.676743	-0.833188	-0.838684	22198.40083
-338.939241	265.603273	-412.826024	158.528606	-1.596151	-1.601646	22099.21567
-347.331831	232.032913	-400.61862	133.350836	-0.833188	-0.075721	22199.92676
-377.087378	225.166248	-400.61862	97.491587	0.692737	-0.838684	22217.4749
-391.58367	192.358851	-439.529719	63.921227	-0.070226	-0.075721	22230.44527
-387.768856	161.077378	-418.929725	44.084196	0.692737	-0.075721	22220.52675
-414.472552	152.684788	-386.122328	14.328649	-0.833188	0.687242	22220.52675
-429.731807	122.166279	-377.729738	25.77309	1.4557	-0.838684	22228.15638
-430.494769	111.4848	-361.70752	5.173096	1.4557	0.687242	22244.94156
-436.598471	86.30703	-350.263079	-16.952823	0.692737	0.687242	22240.36378
-474.746608	45.870005	-335.003824	-81.041693	1.4557	0.687242	22229.6823
-456.435502	23.744086	-320.507532	-117.663905	-0.070226	-0.075721	22235.786
-454.146614	3.907055	-323.559383	-114.612054	-0.833188	-0.838684	22226.63045
-451.094763	-15.167014	-315.929756	-130.634271	-0.070226	0.687242	22229.6823
-467.879943	-48.737374	-325.848272	-194.723141	-0.070226	-0.838684	22222.05268
-447.27995	-62.470704	-247.26311	-189.382402	-0.833188	-0.075721	22214.42305
-447.27995	-93.752176	-270.151992	-200.826843	-0.833188	-0.838684	22224.34156
-435.835508	-129.611424	-264.04829	-256.523123	-0.070226	-0.838684	22230.44527
-422.102179	-150.974381	-225.900153	-244.315719	-0.833188	-0.075721	22212.89712
-409.131813	-189.122518	-215.981637	-264.915713	-1.596151	-1.601646	22201.45268
-386.242931	-197.515108	-157.996469	-312.219402	-0.833188	-0.075721	22211.3712
-391.58367	-242.529909	-189.277942	-304.589775	0.692737	0.687242	22198.40083
-369.45775	-240.241021	-155.707581	-322.137918	-0.070226	-0.075721	22211.3712
-358.013309	-276.863233	-122.900183	-364.863831	0.692737	0.687242	22229.6823
-318.339247	-298.989152	-83.226121	-356.471241	-0.833188	-0.838684	22215.94897
-291.635551	-298.226189	-84.752047	-411.404558	-0.070226	0.687242	22222.81564
-280.954073	-317.300258	-82.463158	-438.108254	0.692737	-0.075721	22231.97119
-263.40593	-350.870618	-54.233537	-414.456409	-0.070226	0.687242	22183.14158
-232.88742	-372.233575	5.277556	-406.063819	-0.070226	-0.838684	22207.55638
-198.554097	-382.915053	32.744215	-418.271223	0.692737	-0.075721	22247.23045
-178.717066	-402.752084	44.188656	-435.819366	0.692737	0.687242	22236.54897
-155.065221	-437.84837	64.78865	-432.767515	-0.070226	-0.075721	22209.08231
-113.102271	-433.270594	112.092339	-413.693447	0.692737	-0.075721	22230.44527
-89.450426	-450.818737	137.27011	-426.663813	0.692737	-0.075721	22228.91934
-59.694879	-471.418731	141.847886	-441.923068	-0.070226	-1.601646	22183.90454
-32.228221	-488.966874	189.151576	-411.404558	-0.833188	-0.075721	22180.85269
5.156953	-486.677985	237.981191	-380.123086	0.692737	0.687242	22213.66009
15.838432	-485.15206	259.344148	-411.404558	-0.070226	-0.075721	22206.79342
53.223606	-474.470582	286.047843	-367.915682	-0.070226	-0.838684	22206.79342
87.556929	-494.307613	302.070061	-371.730496	-2.359114	-0.838684	22199.16379
103.579147	-486.677985	291.388583	-374.782347	-1.596151	-0.838684	22176.27491
135.623581	-485.915023	315.80339	-354.945316	-0.070226	-0.075721	22175.51195
158.512464	-476.75947	320.381167	-341.974949	-0.833188	-0.838684	22199.92676
187.505048	-462.263178	332.58857	-354.182353	-0.070226	0.687242	22188.48232
221.075408	-441.663184	355.477453	-319.84903	-0.070226	-0.075721	22196.87491
239.386514	-440.900221	346.3219	-312.219402	-0.833188	-0.838684	22201.45268
250.067992	-424.878004	384.470037	-328.24162	-0.070226	-1.601646	22185.43046
266.090209	-385.966904	358.529303	-336.63421	1.4557	0.687242	22196.87491
295.082793	-385.203941	391.336701	-261.863862	-0.070226	-0.075721	22206.03046
338.571669	-363.840985	447.032981	-197.774992	0.692737	-0.075721	22235.02304
353.067961	-346.292842	466.870012	-158.10093	1.4557	-0.075721	22244.17859
382.060545	-303.566928	441.692242	-129.871308	-0.070226	-0.838684	22244.17859
388.164247	-300.515077	473.736677	-189.382402	-0.833188	-0.838684	22226.63045
408.764241	-267.70768	431.010763	-121.478718	-0.070226	-0.838684	22227.39341
406.475353	-250.9225	442.455205	-97.063911	-0.070226	-0.075721	22230.44527
411.816092	-215.826214	435.58854	-101.641687	0.692737	0.687242	22221.28971
433.179049	-188.359555	431.010763	-60.441699	-0.833188	-0.838684	22219.00082
430.890161	-156.31512	427.19595	-16.189861	-0.833188	-1.601646	22226.63045
438.519788	-127.322536	420.329285	7.461984	-0.070226	0.687242	22230.44527
442.334602	-105.95958	412.699658	21.958276	-0.833188	-0.075721	22212.89712
440.045713	-76.204033	405.07003	57.817525	-0.070226	0.687242	22206.79342
441.571639	-46.448486	373.025595	96.728624	-0.833188	-0.075721	22196.87491
433.942012	-25.848492	317.329316	107.410103	-1.596151	-0.838684	22194.58602
415.630906	29.084825	329.536719	122.669358	0.692737	-0.075721	22214.42305
412.579055	30.61075	337.166347	143.269351	0.692737	-0.838684	22226.63045
411.816092	69.52185	323.433018	160.817494	-0.070226	-0.838684	22212.13416
405.71239	105.381099	332.58857	202.780445	0.692737	-0.075721	22225.86749
393.504987	124.455167	342.507086	223.380439	-0.070226	-0.075721	22233.49712
379.771657	161.840341	274.603402	193.624892	-0.833188	-0.075721	22210.60823
372.904993	182.440335	210.514533	241.691544	-0.070226	-0.075721	22222.81564
361.460552	205.329217	236.455266	292.047085	0.692737	-1.601646	22251.04526
349.253148	239.66254	167.025657	305.017452	1.4557	0.687242	22229.6823
358.408701	244.240317	118.959004	293.573011	-0.070226	-1.601646	22235.02304
313.393899	264.077348	124.299743	324.09152	0.692737	-0.838684	22241.12674
308.05316	300.699559	112.855302	338.587812	-0.070226	-0.075721	22219.76379
284.401315	328.166218	78.521979	340.8767	-0.070226	-0.075721	22216.71194
285.927241	351.0551	62.499762	352.321141	-0.070226	0.687242	22229.6823
251.593917	364.025466	25.87755	386.654465	-1.596151	-0.075721	22220.52675
234.045775	360.210653	10.618295	398.098906	0.692737	0.687242	22170.93417
211.919855	393.01805	-35.159469	371.39521	-0.070226	-0.075721	22214.42305
172.245793	402.936566	-71.018717	394.284092	-1.596151	-0.075721	22199.92676
160.038389	415.906932	-100.774264	385.891502	0.692737	1.450205	22200.68972
131.808768	431.166187	-150.366842	397.335943	-0.070226	-0.075721	22178.5638
123.416178	430.403224	-132.055736	388.18039	-0.070226	-0.838684	22210.60823
91.371743	432.692113	-143.500177	387.417427	-0.070226	-0.838684	22208.31935
70.008786	443.373591	-171.729799	398.861868	-0.070226	-0.075721	22213.66009
39.490277	445.662479	-180.885351	392.758166	0.692737	-0.075721	22214.42305
14.312506	445.662479	-205.300159	407.254458	0.692737	-0.075721	22203.74157
-5.524525	446.425442	-223.611265	391.232241	-0.070226	0.687242	22197.63787
-14.680078	421.247672	-252.603849	376.735949	0.692737	-0.838684	22200.68972
-33.754146	440.32174	-292.277911	382.076688	0.692737	-0.075721	987.273782
-49.013401	433.455075	-253.366812	410.306309	0.692737	-0.075721	16.022217
-87.9245	422.010634	-292.277911	407.254458	-0.070226	-1.601646	13.733329
-103.183755	407.514342	-328.13716	387.417427	-0.070226	-0.075721	10.681478
-134.465227	407.514342	-318.981607	356.898918	0.692737	-0.075721	11.444441
-152.776333	395.306939	-351.789005	313.410042	-0.070226	-0.838684	10.681478
-183.294843	399.121752	-360.181595	317.987818	0.692737	1.450205	8.39259
-203.131874	391.492125	-347.974191	301.965601	-0.070226	-0.838684	21805.47502
-223.731868	363.262504	-356.366781	296.624862	-1.596151	-0.075721	22192.29713
-237.465197	368.603243	-386.88529	225.669327	-0.070226	1.450205	22169.40825
-265.694818	352.581025	-362.470483	242.454507	-1.596151	-0.838684	22196.11194
-275.613334	323.588441	-399.855657	234.061917	-1.596151	-0.838684	22204.50453
-304.605918	319.010665	-386.88529	205.832296	-1.596151	-0.075721	22194.58602
-311.472582	289.255118	-397.566769	181.417488	-0.833188	-1.601646	22201.45268
-312.235545	265.603273	-418.166763	171.498973	-0.070226	0.687242	22211.3712
-351.909607	243.477354	-391.463067	126.484171	-0.070226	-0.075721	22221.28971
-358.013309	217.536621	-412.063061	94.439736	-0.070226	-0.075721	22218.23786
-379.376266	194.647739	-411.300098	43.321233	0.692737	-0.838684	22228.15638
-386.242931	182.440335	-417.4038	38.743456	-0.070226	-2.364609	22223.5786
-405.316999	153.447751	-402.144545	54.765674	-0.070226	-0.838684	22214.42305
-411.420701	119.877391	-395.277881	0.59532	-0.070226	-0.838684	22225.10453
-419.050328	106.907024	-375.440849	-6.271345	0.692737	-0.075721	22250.2823
-451.857726	81.729254	-367.048259	-28.397264	-0.070226	-1.601646	22177.03787
-447.27995	66.469999	-351.026042	-58.915774	1.4557	-0.075721	22224.34156
-450.3318	51.973707	-309.063091	-68.834289	0.692737	-0.075721	22242.65267
-455.67254	13.82557	-325.085309	-135.97501	0.692737	0.687242	22219.00082
-457.198465	-19.74479	-331.951973	-147.419451	-0.070226	-1.601646	22218.23786
-449.568838	-43.396635	-281.596433	-157.337967	-0.833188	-0.838684	22228.91934
-448.805875	-63.233666	-264.04829	-171.834259	-0.070226	-0.838684	22215.18601
-432.020695	-92.22625	-249.551998	-213.034247	-0.070226	-1.601646	22222.81564
-435.835508	-131.13735	-245.737184	-232.871278	-1.596151	-0.838684	22231.20823
-427.442918	-160.129934	-222.848302	-258.812011	-1.596151	-0.838684	22191.53417
-410.657738	-169.285487	-199.196457	-261.100899	-0.833188	-0.838684	22202.97861
-393.872558	-207.433624	-183.17424	-293.908297	-1.596151	-0.838684	22210.60823
-385.479968	-235.663245	-159.522395	-297.72311	-0.070226	-0.838684	22203.74157
-367.931825	-247.107686	-166.389059	-335.108285	-0.833188	-0.838684	22212.89712
-345.042943	-274.574344	-110.69278	-337.397173	-0.070226	-0.075721	22231.20823
-322.917023	-288.307674	-99.248339	-352.656428	-0.070226	-0.075721	22223.5786
-285.531849	-317.300258	-83.226121	-379.360123	-0.070226	-0.838684	22219.00082
-292.398514	-329.507661	-95.433525	-441.923068	-0.070226	-0.075721	22088.5342
-278.665185	-364.603947	-44.315022	-428.952701	-0.070226	-0.838684	22192.29713
-229.83557	-372.996537	-19.900214	-393.093453	1.4557	0.687242	22231.97119
-192.450395	-384.440979	-10.744661	-449.552695	1.4557	0.687242	22249.51933
-174.902252	-411.144674	42.66273	-423.611962	-0.833188	-1.601646	22222.81564
-157.35411	-418.011339	78.521979	-443.448993	-0.833188	-0.838684	22210.60823
-113.865234	-434.796519	102.936787	-405.300856	-0.070226	-0.075721	22233.49712
-101.65783	-447.766886	109.803451	-403.011968	0.692737	0.687242	22224.34156
-64.272656	-468.36688	160.158992	-446.500844	-0.833188	-0.075721	22183.14158
-34.517109	-472.181693	205.173793	-397.671229	-0.070226	-0.838684	22218.23786
-6.287488	-477.522432	244.847856	-393.856415	-0.070226	-0.075721	22218.23786
31.860649	-484.389097	257.818222	-390.804564	-0.070226	1.450205	22175.51195
44.068053	-488.966874	258.581185	-409.11567	-0.070226	0.687242	22204.50453
70.771749	-484.389097	299.781173	-395.382341	-0.070226	-0.838684	22199.92676
106.630997	-479.811321	313.514502	-368.678645	-0.070226	-0.075721	22186.95639
135.623581	-475.996507	313.514502	-352.656428	-0.070226	0.687242	22183.90454
161.564315	-475.233544	336.403384	-336.63421	0.692737	2.213167	22209.84527
198.186526	-460.737252	363.870043	-343.500875	-0.070226	-0.075721	22193.82305
221.075408	-433.270594	373.025595	-338.923098	-0.070226	-1.601646	22183.14158
236.334663	-420.300227	378.366335	-307.641626	0.692737	-0.075721	22207.55638
250.830955	-424.878004	379.89226	-309.167552	-0.070226	-0.838684	22185.43046
268.379098	-400.463196	397.440403	-290.093483	0.692737	0.687242	22184.6675
315.682787	-371.470612	385.995962	-277.123117	0.692737	-0.075721	22216.71194
319.497601	-357.737283	430.247801	-206.167582	-0.070226	0.687242	22244.94156
353.067961	-336.374326	414.225583	-212.271284	0.692737	-0.075721	22238.07489
375.956844	-331.79655	440.929279	-157.337967	-0.070226	-0.075721	22242.65267
378.245732	-301.27804	439.403354	-119.952793	0.692737	-1.601646	22214.42305
407.238316	-289.833599	463.818161	-115.375016	-0.070226	-0.075721	22219.00082
410.290167	-236.426208	427.19595	-120.715756	-0.070226	-0.075721	22222.81564
411.816092	-213.537325	443.218167	-89.434283	-0.070226	-0.838684	22231.20823
439.282751	-192.174369	450.847795	-58.915774	0.692737	-0.075721	22219.00082
436.993863	-166.233636	449.321869	-32.975041	0.692737	1.450205	22228.15638
439.282751	-133.426238	426.432987	8.98791	-0.070226	-1.601646	22232.73415
434.704974	-105.196617	413.462621	19.669388	-0.833188	-0.838684	22193.06009
442.334602	-89.937362	318.092278	-26.108376	-1.596151	-1.601646	22199.92676
440.808676	-55.604039	353.951527	77.654556	-0.833188	-0.838684	22212.13416
433.179049	-14.404051	367.684856	118.854544	-0.833188	-0.075721	22200.68972
414.10498	0.855204	365.395968	151.661942	-0.833188	-0.075721	22215.94897
412.579055	32.899639	334.114496	179.1286	-0.833188	-0.075721	22228.91934
401.897577	67.232962	301.307098	159.291569	-0.070226	-2.364609	22213.66009
404.186465	103.855173	338.692272	210.410072	-0.070226	-0.838684	22222.81564
388.92721	119.114428	320.381167	225.669327	-0.070226	-0.075721	22230.44527
369.853142	145.818124	269.262663	223.380439	-0.070226	-0.075721	22214.42305
365.275365	180.914409	270.025626	252.373023	-0.070226	-0.838684	22215.94897
374.430918	206.855143	223.484899	282.12857	-0.833188	-1.601646	22247.99341
345.438334	238.899577	212.040458	302.728563	1.4557	0.687242	22234.26008
334.756856	238.136615	163.973806	319.513744	0.692737	-0.075721	22230.44527
317.971676	278.57364	130.403445	321.039669	0.692737	-0.075721	22239.60082
317.971676	311.381038	99.884936	345.454477	0.692737	-0.075721	22222.81564
285.927241	333.506957	81.57383	343.165589	-0.070226	-2.364609	22212.89712
265.327247	351.818063	67.077538	382.839651	-0.833188	0.687242	22228.15638
251.593917	361.736578	31.218289	388.18039	-0.070226	0.687242	22229.6823
239.386514	396.069901	2.988668	386.654465	0.692737	-0.075721	22173.98602
204.290228	389.966199	-22.952065	391.995204	-0.070226	-0.075721	22210.60823
158.512464	409.803231	-83.226121	394.284092	-0.833188	-1.601646	22205.2675
146.30506	403.699529	-143.500177	351.558179	-0.070226	-0.075721	22177.03787
139.438395	422.010634	-151.129805	383.602614	-2.359114	-0.838684	22188.48232
121.890252	434.218038	-139.685364	411.069272	-0.833188	-0.838684	22218.23786
102.053221	438.032852	-142.737215	408.780384	-0.070226	-0.838684	22212.89712
73.060637	431.166187	-170.966836	395.810017	-0.070226	0.687242	22199.92676
44.068053	454.818032	-178.596463	396.57298	-0.833188	-0.838684	22222.05268
20.416208	444.136554	-180.122389	406.491496	-0.070226	-0.075721	22183.14158
-7.813413	441.847666	-212.929786	411.069272	-0.070226	0.687242	22190.00824
-28.413407	432.692113	-241.159408	391.995204	1.4557	-0.075721	22210.60823
-25.361556	433.455075	-266.337178	403.439645	-0.070226	-1.601646	2137.058626
-49.013401	438.032852	-323.559383	334.772998	-0.070226	-0.075721	16.78518
-84.109687	422.010634	-315.166793	415.647049	0.692737	-1.601646	12.207404
-100.894867	428.114336	-300.670501	391.232241	-0.833188	-0.838684	9.918516
-127.598563	403.699529	-344.92234	370.632247	0.692737	1.450205	12.207404
-156.591147	402.936566	-352.551967	350.795216	-0.833188	0.687242	9.155553
-173.376327	398.35879	-334.240862	340.8767	-0.833188	-0.075721	11.444441
-209.998538	384.62546	-353.31493	322.565595	-0.070226	1.450205	21549.11954
-213.813352	370.892131	-389.937141	287.469309	-0.833188	-0.075721	22175.51195
-242.042973	357.158802	-386.122328	263.054501	0.692737	0.687242	22182.37861
-266.457781	348.766212	-375.440849	243.980433	-0.833188	-0.838684	22190.7712
-286.294812	321.299553	-418.166763	195.91378	-0.833188	0.687242	22208.31935
-299.265179	306.803261	-438.766757	171.498973	-1.596151	-0.075721	22200.68972
-310.70962	285.440304	-396.803806	178.365637	-0.833188	-0.075721	22116.76382
-325.968874	264.840311	-394.514918	182.180451	-0.070226	0.687242	22215.94897
-348.857756	259.499571	-405.196396	131.061948	-0.833188	1.450205	22228.91934
-370.220713	206.855143	-389.937141	96.728624	-0.070226	0.687242	22217.4749
-373.272564	193.121813	-415.877874	79.943444	0.692737	-0.838684	22226.63045
-391.58367	174.810708	-417.4038	48.661972	-0.070226	0.687242	22229.6823
-405.316999	149.632937	-370.863073	29.587904	-0.070226	-1.601646	22210.60823
-409.131813	140.477384	-397.566769	2.121245	0.692737	-0.075721	22247.23045
-437.361434	106.907024	-360.944557	-25.345413	0.692737	1.450205	22252.57118
-437.361434	58.840372	-414.351949	-87.908358	1.4557	0.687242	22222.05268
-448.805875	66.469999	-353.31493	-80.27873	-0.070226	0.687242	22232.73415
-446.516987	34.425564	-318.218644	-81.041693	0.692737	-0.075721	22240.36378
-442.702173	8.484831	-306.774203	-100.115762	-0.833188	-0.075721	22212.89712
-458.724391	-29.663306	-344.159377	-131.397234	-0.070226	1.450205	22219.76379
-446.516987	-57.129964	-267.100141	-164.204632	-0.070226	-0.838684	22228.91934
-448.805875	-70.863294	-260.996439	-176.412035	-0.070226	-0.075721	22214.42305
-451.857726	-92.989213	-257.944588	-211.508321	-0.070226	-0.838684	22219.00082
-444.228099	-128.848462	-251.077923	-241.263868	-1.596151	-1.601646	22183.90454
-432.783658	-160.129934	-207.589047	-241.263868	-0.070226	1.450205	22196.87491
-404.554036	-192.174369	-222.085339	-311.45644	-1.596151	0.687242	22200.68972
-377.85034	-212.0114	-211.403861	-319.086067	-0.070226	-0.075721	22219.00082
-381.665154	-223.455841	-173.255724	-296.197185	-0.833188	-0.838684	22211.3712
-350.383682	-237.18917	-145.026103	-325.952732	-0.070226	-0.838684	22217.4749
-364.117011	-256.263239	-126.714997	-324.426806	-0.070226	0.687242	22231.97119
-327.4948	-281.441009	-77.885382	-353.41939	-0.070226	-0.838684	22225.86749
-318.339247	-302.041003	-62.626127	-374.019384	-0.833188	-0.075721	22216.71194
-300.028141	-333.322475	-41.263171	-380.123086	-0.070226	-1.601646	22180.85269
-249.672601	-334.848401	-24.47799	-404.537894	-0.070226	-0.838684	22215.94897
-259.591116	-372.233575	5.277556	-435.056403	1.4557	-0.838684	22233.49712
-197.791135	-395.88542	16.721997	-432.004552	-0.070226	-0.075721	22232.73415
-167.272625	-411.907637	13.670146	-538.819335	-0.070226	-0.075721	22209.08231
-152.776333	-430.218743	103.699749	-454.893434	0.692737	0.687242	22221.28971
-116.154122	-436.322445	125.062706	-399.197155	-0.070226	-0.075721	22228.15638
-94.028202	-454.63355	131.929371	-432.004552	-0.070226	1.450205	22206.79342
-68.087469	-465.315029	175.418247	-416.745297	0.692737	1.450205	22209.08231
-16.968966	-475.996507	230.351564	-393.856415	-0.070226	0.687242	22215.94897
-3.235637	-485.915023	233.403415	-386.226788	-0.833188	-1.601646	22209.08231
26.51991	-486.677985	263.921924	-392.33049	-0.070226	-0.075721	22198.40083
46.356941	-479.811321	271.551551	-380.886049	-0.833188	-0.075721	22190.7712
57.801382	-466.840954	277.655253	-412.167521	-2.359114	-0.838684	22193.06009
95.949519	-505.752054	275.366365	-420.560111	-0.070226	-0.075721	22154.91195
136.386544	-469.129842	276.129328	-398.434192	-0.070226	-0.075721	22197.63787
167.668016	-464.552066	345.558937	-347.315688	-0.070226	-0.075721	22212.89712
186.742085	-453.107625	357.766341	-319.086067	0.692737	-0.838684	18038.72799
214.971706	-441.663184	360.818192	-303.826812	-0.070226	-0.075721	22183.90454
225.653184	-425.640966	373.788558	-297.72311	-0.070226	1.450205	22205.2675
248.542067	-414.196525	398.203366	-291.619409	-0.070226	-0.838684	22193.06009
282.87539	-394.359494	398.203366	-281.700893	-0.833188	-0.838684	22180.08972
304.238346	-380.626165	432.536689	-245.841644	-0.070226	0.687242	22247.99341
331.705005	-350.870618	424.907062	-212.271284	0.692737	0.687242	22246.46748
359.171663	-337.900252	424.907062	-212.271284	0.692737	-0.838684	22229.6823
383.586471	-324.929885	379.89226	-184.041663	1.4557	-0.075721	22213.66009
389.690173	-291.359525	453.136683	-147.419451	0.692737	1.450205	22235.786
405.71239	-269.233605	449.321869	-136.737973	-0.070226	-0.075721	22215.18601
417.156831	-260.841015	443.218167	-126.819457	-0.070226	-0.075721	22224.34156
398.845726	-208.959549	443.218167	-99.352799	-0.833188	-0.075721	22228.15638
417.156831	-205.144735	417.277434	-77.989842	-0.070226	-1.601646	22215.94897
429.364235	-166.233636	433.299652	-39.841705	-1.596151	-0.838684	22223.5786
434.704974	-137.241052	419.566322	-8.560233	-0.070226	-0.838684	22215.94897
442.334602	-105.95958	418.040397	6.699022	-1.596151	1.450205	22196.11194
453.779043	-76.204033	363.10708	4.410133	-0.070226	1.450205	22202.97861
431.653123	-32.715157	366.158931	35.691606	-0.070226	-0.838684	22215.18601
432.416086	-29.663306	321.907092	70.787891	-1.596151	-0.838684	22200.68972
424.023496	10.010756	366.158931	125.721208	-0.070226	-0.075721	22222.05268
411.816092	48.921856	364.633005	167.684159	-0.070226	0.687242	22231.20823
417.919794	64.944073	331.062645	182.943414	-0.070226	-0.075721	22215.94897
392.742024	84.781105	309.699688	203.543408	-0.070226	-0.838684	22222.81564
397.3198	138.951459	289.862657	217.276737	-0.070226	0.687242	22230.44527
380.53462	157.262565	295.966359	240.928582	-0.070226	-0.075721	22222.05268
366.801291	190.832925	253.240446	263.817464	0.692737	-0.075721	22240.36378
371.379067	203.040329	223.484899	286.706346	0.692737	-0.075721	22247.23045
326.364266	228.218099	176.181209	278.313756	-0.070226	-0.838684	22228.15638
340.097595	245.766242	147.951588	299.676712	0.692737	-0.838684	22230.44527
330.179079	270.944012	137.27011	327.906334	-0.070226	1.450205	22232.73415
313.393899	303.75141	109.040489	326.380408	-0.833188	-0.075721	22219.00082
284.401315	319.773628	88.440495	362.239657	-0.070226	-0.838684	22219.00082
277.534651	331.981031	55.633097	360.713731	-0.070226	0.687242	22228.91934
277.534651	362.499541	20.536811	378.261874	-0.070226	-0.838684	22199.16379
228.705035	365.551392	10.618295	380.550763	-0.070226	1.450205	22202.21564
198.949489	381.573609	-29.81873	398.861868	-1.596151	-0.838684	22201.45268
182.927271	407.514342	-90.855749	374.447061	-0.833188	0.687242	22211.3712
150.882836	412.092119	-100.774264	346.980402	-0.070226	-0.075721	22146.51936
137.91247	419.721746	-172.492761	385.128539	-1.596151	-0.075721	22209.08231
123.416178	439.558777	-135.87055	361.476694	-1.596151	-1.601646	22222.05268
99.00137	444.899516	-148.840917	395.810017	0.692737	0.687242	22199.92676
66.193972	441.847666	-161.04832	395.047055	-0.070226	0.687242	22220.52675
41.016202	441.847666	-171.729799	411.069272	-0.070226	-0.075721	22224.34156
24.993985	436.506926	-183.17424	395.047055	-0.070226	0.687242	22192.29713
5.156953	445.662479	-229.714967	388.943353	-0.070226	-0.075721	22190.00824
-11.628227	448.71433	-237.344594	403.439645	0.692737	-0.075721	22233.49712
-39.857848	430.403224	-268.626066	405.728533	1.4557	2.213167	4779.198584
-41.383774	447.188405	-289.989023	360.713731	-0.070226	-0.075721	19.837031
-76.480059	426.588411	-295.329762	353.084104	0.692737	0.687242	12.207404
-102.420792	411.329156	-341.870489	368.343359	-0.070226	-0.838684	10.681478
-131.413376	398.35879	-383.83344	335.535961	-0.070226	0.687242	10.681478
-148.198557	402.173603	-330.426048	356.135955	-0.833188	-0.075721	9.155553
-171.087439	390.729162	-336.52975	333.247073	0.692737	-0.838684	10.681478
-209.998538	385.388423	-338.055675	319.513744	-0.070226	-0.838684	21620.07508
-224.49483	360.210653	-381.544551	299.676712	-0.833188	-0.075721	22171.69713
-245.857787	352.581025	-373.914924	277.550793	-0.070226	0.687242	22183.90454
-261.880004	344.188435	-375.440849	257.713762	-0.833188	-0.838684	22193.82305
-267.983706	335.795845	-393.751955	215.750811	-0.070226	0.687242	22208.31935
-281.717036	317.484739	-421.981576	189.810078	-0.833188	-0.838684	22206.79342
-309.946657	284.677342	-396.040843	191.336004	-0.833188	0.687242	22205.2675
-341.991092	277.047714	-408.248247	160.817494	-0.833188	-0.838684	22222.81564
-350.383682	241.951428	-383.83344	134.876761	0.692737	-0.838684	22222.81564
-353.435533	212.958844	-392.22603	110.461954	0.692737	-0.838684	22217.4749
-392.346632	206.855143	-394.514918	64.68419	-0.833188	-0.075721	22224.34156
-387.005893	176.336633	-402.907508	48.661972	-0.070226	-0.075721	22227.39341
-401.502185	154.973676	-387.648253	42.55827	0.692737	-0.838684	22224.34156
-412.946626	132.847757	-383.83344	17.3805	-0.070226	-1.601646	22244.94156
-426.679956	114.536651	-387.648253	-19.241712	1.4557	1.450205	22246.46748
-430.494769	97.751471	-422.744539	-78.752805	0.692737	-0.075721	22219.76379
-460.250316	58.077409	-354.840856	-77.989842	-0.070226	-0.838684	22234.26008
-465.591055	16.877421	-328.13716	-106.219464	-0.070226	-0.075721	22231.20823
-448.042912	7.721868	-328.900122	-101.641687	-0.833188	-0.075721	22209.08231
-457.198465	-18.981828	-328.13716	-126.819457	-0.833188	-2.364609	22222.81564
-450.3318	-45.685523	-281.596433	-166.49352	-0.833188	-0.075721	22232.73415
-446.516987	-63.233666	-260.996439	-162.678706	0.692737	0.687242	22215.18601
-444.991061	-76.966996	-252.603849	-205.404619	-1.596151	-0.075721	22222.81564
-448.805875	-125.033648	-250.314961	-222.952762	-1.596151	-0.075721	22206.03046
-438.124397	-147.159567	-221.322377	-229.056464	-0.070226	0.687242	22197.63787
-415.235515	-182.255853	-221.322377	-277.123117	-0.833188	-0.838684	22200.68972
-392.346632	-217.352139	-202.248308	-313.745328	-0.833188	-0.838684	22221.28971
-406.842924	-222.692878	-197.670532	-325.189769	-0.070226	-0.075721	22209.84527
-365.642937	-239.478059	-164.100171	-362.574943	0.692737	-0.075721	22222.05268
-338.939241	-263.892866	-115.270556	-332.819396	-0.070226	-0.075721	22231.97119
-335.124427	-288.307674	-78.648345	-339.686061	0.692737	-0.075721	22222.05268
-311.472582	-317.300258	-69.492792	-386.226788	0.692737	1.450205	22132.02307
-286.294812	-346.292842	-32.107618	-395.382341	0.692737	0.687242	22203.74157
-260.354079	-358.500245	-29.81873	-377.071235	0.692737	-0.075721	22237.31193
-223.731868	-357.737283	4.514594	-418.271223	-0.833188	-1.601646	22233.49712
-204.657799	-382.915053	14.433109	-443.448993	-0.070226	-0.075721	22208.31935
-171.850402	-409.618749	22.825699	-421.323074	-0.070226	-0.075721	22222.81564
-158.117072	-440.137258	85.388644	-412.930484	-0.833188	0.687242	22223.5786
-123.783749	-421.826153	111.329377	-445.737881	-0.833188	-0.838684	22202.97861
-106.235606	-454.63355	130.403445	-420.560111	0.692737	0.687242	22208.31935
-52.828215	-471.418731	134.218259	-415.982335	-0.070226	1.450205	22212.13416
-49.013401	-472.944656	197.544166	-410.641596	-0.070226	0.687242	22219.00082
14.312506	-472.944656	192.96639	-378.597161	-0.070226	-2.364609	22196.87491
8.971767	-486.677985	246.373781	-406.063819	-0.070226	-0.075721	22187.71935
55.512494	-475.996507	266.973775	-383.174937	-1.596151	-0.075721	22190.00824
58.564345	-486.677985	263.158961	-393.093453	-0.070226	-0.838684	22180.08972
97.475445	-483.626134	295.203396	-380.886049	-0.833188	-0.838684	22177.03787
122.653215	-466.840954	282.995993	-387.752713	-0.070226	-0.075721	22194.58602
160.801352	-467.603917	186.099725	-444.211956	-0.070226	0.687242	22070.98605
176.823569	-462.263178	302.070061	-374.782347	-0.070226	-0.075721	22189.24528
204.290228	-448.529848	373.025595	-322.900881	-0.070226	0.687242	22196.87491
232.519849	-430.981705	384.470037	-315.271253	-0.833188	-0.838684	22195.34898
253.882806	-405.040972	382.181148	-294.67126	-0.070226	-0.075721	22176.27491
281.349464	-391.307643	407.358919	-270.256452	0.692737	0.687242	22215.94897
312.630936	-381.389128	437.114465	-229.819427	1.4557	1.450205	22255.62304
333.993893	-360.789134	436.351503	-203.878694	0.692737	-0.838684	22231.97119
341.62352	-347.818767	414.225583	-193.197216	-0.070226	-0.838684	22226.63045
372.14203	-307.381742	447.795944	-158.10093	-0.833188	-0.075721	22238.07489
391.979061	-306.618779	454.662608	-144.3676	-0.070226	-0.838684	22223.5786
380.53462	-274.574344	440.166316	-125.293532	0.692737	-0.075721	22216.71194
409.527204	-252.448425	443.218167	-103.930575	-0.070226	0.687242	22228.91934
425.549421	-226.507692	465.344087	-94.775022	-0.070226	-0.838684	22224.34156
427.83831	-189.885481	440.166316	-74.175029	-0.070226	-0.838684	22219.76379
433.179049	-150.974381	447.795944	-27.634302	-0.833188	-1.601646	22228.15638
437.756825	-139.52994	432.536689	5.936059	-1.596151	-1.601646	22203.74157
437.756825	-112.063281	381.418186	-19.241712	-1.596151	-0.838684	22193.82305
431.653123	-89.174399	348.610788	11.276798	-0.833188	-0.075721	22190.00824
433.179049	-75.44107	346.3219	78.417519	-0.070226	-0.075721	22217.4749
426.312384	-12.115163	339.455235	94.439736	-1.596151	-0.838684	22212.13416
413.342018	16.114458	297.492285	87.573072	-0.070226	-0.838684	22224.34156
408.001279	26.032974	314.277465	137.16565	-0.070226	-2.364609	22230.44527
417.156831	60.366297	349.373751	189.047116	-0.070226	1.450205	22216.71194
393.504987	96.988508	335.640421	209.64711	-0.070226	-0.075721	22226.63045
406.475353	107.669987	308.936726	231.773029	-0.070226	-0.838684	22228.91934
385.875359	164.129229	286.047843	243.980433	0.692737	-0.838684	22209.84527
371.379067	180.914409	271.551551	259.239687	-0.070226	-0.075721	22241.12674
366.801291	213.721807	233.403415	280.602644	0.692737	0.687242	22243.41563
348.490185	216.773658	162.44788	276.78783	-0.070226	-0.075721	22223.5786
340.860558	247.292168	166.262694	287.469309	1.4557	-0.075721	22231.97119
327.127228	259.499571	138.796035	309.595228	-0.833188	-0.838684	22227.39341
302.712421	291.544006	99.121973	343.165589	-0.833188	-0.838684	22211.3712
298.134644	318.247702	96.070122	364.528545	-0.833188	-0.075721	22221.28971
283.638352	351.0551	66.314575	359.187806	-0.070226	-0.838684	22229.6823
274.4828	354.106951	48.766432	388.18039	-0.070226	-0.838684	22188.48232
215.734669	379.284721	7.566445	372.158173	-0.833188	-1.601646	22195.34898
220.312445	387.677311	-30.581692	379.7878	-1.596151	-1.601646	22206.03046
180.638383	396.069901	-82.463158	369.106322	-0.833188	-0.838684	22168.64528
166.142091	416.669895	-115.270556	370.632247	-0.833188	-0.838684	22194.58602
132.571731	434.218038	-106.115003	385.128539	-0.833188	-0.075721	22216.71194
110.445811	419.721746	-184.700165	393.521129	-0.070226	-0.838684	22213.66009
95.949519	427.351374	-191.56683	369.869284	-0.833188	-0.838684	22199.16379
72.297674	435.743964	-167.152022	411.069272	-0.070226	0.687242	22198.40083
44.831016	448.71433	-167.914985	418.698899	-0.070226	0.687242	22200.68972
5.156953	441.847666	-218.270526	415.647049	0.692737	1.450205	22198.40083
2.868065	457.869883	-219.033488	407.254458	1.4557	0.687242	22223.5786
-11.628227	449.477293	-241.159408	406.491496	1.4557	1.450205	22238.07489
-16.968966	426.588411	-245.737184	389.706315	0.692737	-0.075721	3950.621052
-49.776364	430.403224	-289.22606	389.706315	-0.070226	-0.075721	19.837031
-74.191171	432.692113	-299.144576	387.417427	-0.070226	1.450205	11.444441
-94.791165	427.351374	-318.981607	405.728533	-0.833188	-0.838684	12.207404
-123.020786	425.062485	-366.285297	350.795216	-0.070226	-0.075721	10.681478
-165.7467	389.966199	-342.633452	331.721147	-0.833188	-0.075721	9.918516
-166.509662	391.492125	-336.52975	324.09152	-0.833188	0.687242	9.155553
-197.028172	393.01805	-347.974191	322.565595	0.692737	0.687242	21220.2826
-206.946687	367.077317	-376.966775	292.047085	-0.833188	-1.601646	22016.8157
-259.591116	357.921764	-377.729738	284.417458	-1.596151	-0.838684	22175.51195
-256.539265	350.292137	-382.307514	242.454507	-0.833188	0.687242	22199.16379
-278.665185	325.87733	-389.174179	210.410072	-0.833188	-0.838684	22202.97861
-298.502216	319.773628	-376.966775	221.854513	-0.833188	-0.075721	22198.40083
-309.183694	296.121783	-391.463067	214.987849	-0.070226	-0.075721	22212.89712
-332.835539	263.314385	-436.477868	151.661942	-0.070226	0.687242	22228.15638
-331.309614	250.344019	-408.248247	104.358252	-0.070226	-0.075721	22211.3712
-356.487384	222.114397	-410.537135	59.34345	-0.070226	-0.075721	22221.28971
-377.087378	198.462552	-402.144545	82.232332	-0.833188	-0.838684	22228.91934
-391.58367	189.307	-415.114912	55.528637	-0.070226	-0.838684	22215.94897
-404.554036	159.551453	-367.811222	47.899009	-0.070226	-1.601646	22241.12674
-412.183664	129.795906	-385.359365	28.824941	0.692737	-0.075721	22247.23045
-422.102179	103.09221	-373.151961	-15.426898	0.692737	-0.075721	22229.6823
-435.835508	78.677403	-356.366781	-33.738004	-0.070226	-1.601646	22226.63045
-456.435502	71.047775	-330.426048	-54.337997	-0.833188	-0.838684	22235.02304
-467.116981	29.084825	-388.411216	-123.767606	-0.070226	1.450205	22219.00082
-457.198465	10.773719	-338.818638	-90.960209	-0.833188	-0.075721	22216.71194
-444.228099	-8.300349	-324.322346	-128.345383	-0.070226	0.687242	22228.15638
-443.465136	-30.426269	-303.722352	-162.678706	-0.833188	-0.838684	22228.15638
-438.124397	-61.707741	-260.996439	-173.360184	-0.833188	-0.838684	22215.18601
-459.487353	-86.885511	-260.996439	-195.486104	-0.833188	-0.075721	22141.94159
-451.857726	-126.559573	-233.52978	-212.271284	-1.596151	-0.075721	22204.50453
-435.835508	-142.581791	-224.374228	-269.493489	-1.596151	-0.838684	22194.58602
-424.391067	-171.574375	-213.692749	-274.834228	-1.596151	-1.601646	22213.66009
-382.428117	-203.61881	-203.774234	-293.145334	-1.596151	-1.601646	22219.76379
-387.005893	-227.270655	-182.411277	-293.145334	0.692737	-0.838684	22214.42305
-374.035527	-246.344723	-185.463128	-361.81198	1.4557	0.687242	22225.86749
-344.27998	-273.048419	-135.87055	-365.626794	-0.070226	-0.075721	22230.44527
-317.576284	-285.255823	-113.744631	-376.308272	-0.833188	-0.075721	22210.60823
-296.213328	-296.700264	-66.440941	-368.678645	-0.070226	-0.075721	22199.92676
-280.19111	-318.826183	-29.81873	-375.54531	0.692737	-0.075721	22237.31193
-261.117042	-347.055804	-16.848363	-380.123086	-0.070226	0.687242	22231.97119
-234.413346	-353.922469	-14.559475	-411.404558	-0.833188	-0.075721	22222.05268
-221.442979	-382.915053	14.433109	-421.323074	-0.070226	-0.075721	22217.4749
-188.635582	-413.433563	58.684948	-421.323074	1.4557	-0.075721	22220.52675
-152.01337	-414.959488	78.521979	-417.50826	-0.070226	-0.838684	22219.76379
-137.517078	-452.344662	98.35901	-416.745297	-0.833188	0.687242	22194.58602
-98.605979	-447.766886	113.618265	-438.871217	-0.833188	-0.075721	22169.40825
-80.294873	-452.344662	163.210843	-426.663813	-2.359114	-0.838684	22202.97861
-32.991183	-483.626134	211.277495	-403.774931	-0.070226	-0.838684	22213.66009
-7.813413	-466.077991	229.588601	-382.411974	-0.833188	-0.075721	22207.55638
9.73473	-486.677985	234.166377	-386.226788	-0.070226	1.450205	22190.00824
53.986569	-475.233544	295.203396	-394.619378	-0.833188	-0.075721	22196.87491
43.30509	-504.989091	286.047843	-380.886049	-0.833188	-0.075721	22170.17121
89.082855	-470.655768	301.307098	-386.989751	-0.833188	-0.075721	22186.19343
118.838401	-489.729836	304.358949	-389.278639	-0.070226	0.687242	22204.50453
173.771718	-479.048358	295.203396	-341.974949	-0.070226	0.687242	22177.03787
169.193942	-445.477998	356.240415	-359.523092	-0.070226	-0.838684	22195.34898
186.742085	-447.766886	353.951527	-353.41939	-0.070226	-0.075721	22206.79342
226.416147	-434.796519	379.89226	-321.374955	-0.070226	-0.075721	22213.66009
256.934657	-416.485413	406.595956	-290.856446	-0.070226	-0.838684	22196.87491
282.87539	-393.596531	418.80336	-266.441638	1.4557	0.687242	22248.75637
310.342048	-381.389128	414.225583	-240.500905	1.4557	-0.075721	22248.75637
321.786489	-352.396544	419.566322	-224.478688	0.692737	-1.601646	22230.44527
349.253148	-340.952103	429.484838	-180.989812	0.692737	-0.838684	22234.26008
365.275365	-328.744699	453.136683	-140.552787	0.692737	-0.075721	22238.83786
379.008695	-298.226189	456.951497	-174.123147	0.692737	-0.075721	22210.60823
391.979061	-271.522493	451.610757	-112.323165	-0.070226	-0.838684	22222.05268
405.71239	-250.159537	408.884844	-100.115762	-0.833188	-0.838684	22231.20823
418.682757	-220.40399	445.507055	-110.034277	-0.070226	-0.838684	22214.42305
430.127198	-204.381773	455.425571	-65.019476	-0.070226	2.213167	22224.34156
424.023496	-176.152151	431.010763	-32.212078	-0.833188	0.687242	22210.60823
446.149415	-146.396605	418.80336	-3.982457	-0.070226	-0.838684	22193.06009
433.942012	-122.74476	400.492254	-7.79727	-0.070226	-0.075721	22197.63787
433.942012	-76.966996	402.018179	27.299015	-0.070226	-1.601646	22216.71194
433.942012	-44.922561	398.203366	76.891593	-0.070226	-0.838684	22206.79342
433.942012	-18.218865	359.292266	96.728624	-0.833188	-0.075721	22218.23786
411.816092	1.618166	326.484869	115.03973	-0.070226	0.687242	22230.44527
422.497571	27.558899	346.3219	171.498973	0.692737	-0.075721	22222.81564
420.971645	64.944073	343.270049	193.624892	-0.833188	-0.838684	22218.23786
402.660539	105.381099	313.514502	153.187867	-0.070226	0.687242	22227.39341
409.527204	135.136645	319.618204	220.328588	1.4557	-0.075721	22242.65267
383.586471	149.632937	289.099694	250.847097	0.692737	-0.838684	22241.12674
375.956844	170.232931	263.921924	246.269321	0.692737	-0.075721	22243.41563
354.593887	209.906993	231.877489	281.365607	-0.070226	0.687242	22237.31193
337.808707	209.144031	201.35898	288.995234	0.692737	0.687242	22227.39341
335.519819	241.188466	179.23306	308.832265	-0.070226	1.450205	22230.44527
322.549452	273.232901	116.670116	304.254489	-0.070226	-1.601646	22225.86749
312.630936	298.410671	114.381228	327.906334	0.692737	-0.075721	22216.71194
295.082793	316.721777	67.840501	352.321141	1.4557	0.687242	22226.63045
283.638352	340.373622	32.744215	331.721147	1.4557	1.450205	22202.21564
265.327247	366.314355	39.610879	374.447061	-0.833188	-0.075721	22207.55638
227.942073	380.810647	7.566445	388.18039	-1.596151	-0.075721	22200.68972
218.023557	394.543976	-38.974282	379.7878	-0.070226	1.450205	22211.3712
200.475414	398.35879	-81.700196	366.054471	-0.833188	0.687242	22161.77862
150.882836	405.988417	-121.374258	408.017421	-0.070226	-0.838684	22210.60823
147.830985	431.92915	-116.033519	398.861868	-0.070226	-0.838684	22224.34156
124.942103	444.136554	-121.374258	417.172974	-0.070226	-0.075721	22180.85269
82.21619	443.373591	-124.426109	393.521129	-0.833188	-0.838684	22214.42305
74.586563	443.373591	-148.840917	399.624831	0.692737	0.687242	22207.55638
59.327308	441.084703	-174.018687	415.647049	-0.070226	0.687242	22191.53417
33.386575	444.136554	-200.722383	380.550763	0.692737	-0.838684	22201.45268
12.786581	450.240256	-198.433494	414.884086	1.4557	-0.075721	22238.83786
-25.361556	447.188405	-209.877935	414.884086	0.692737	-0.075721	22224.34156
-42.909699	451.766181	-235.055706	411.832235	0.692737	-0.075721	8930.478835
-59.694879	422.773597	-289.989023	372.921135	-0.070226	-2.364609	20.599994
-60.457842	422.010634	-292.277911	378.261874	0.692737	-0.838684	11.444441
-102.420792	417.432858	-344.92234	372.158173	-0.070226	-0.075721	11.444441
-130.650414	398.35879	-339.581601	365.291508	0.692737	-0.075721	9.155553
-151.250408	393.781013	-335.003824	371.39521	-0.070226	0.687242	11.444441
-179.480029	398.35879	-378.4927	326.380408	-0.070226	-0.075721	9.155553
-187.109656	383.099535	-360.181595	306.543377	-0.070226	-0.838684	20534.3791
-217.628166	368.603243	-373.151961	293.573011	-0.833188	0.687242	22167.88232
-248.146675	356.395839	-366.285297	273.735979	-0.833188	-0.838684	22185.43046
-251.198526	347.240286	-392.22603	255.424874	-0.833188	-0.075721	22199.92676
-280.954073	332.743994	-381.544551	220.328588	-0.070226	0.687242	22212.13416
-297.739253	302.988447	-379.255663	220.328588	-0.833188	-0.075721	22203.74157
-312.998508	299.936596	-383.83344	199.728594	-0.070226	-0.075721	22222.05268
-336.650353	272.469938	-412.826024	156.239718	-0.833188	-0.075721	22229.6823
-326.731837	246.529205	-405.959359	141.743426	-0.070226	-0.838684	22215.18601
-361.06516	209.906993	-398.329732	70.787891	-0.070226	-1.601646	22223.5786
-393.109595	213.721807	-425.033427	68.499003	0.692737	-0.075721	22228.15638
-382.428117	189.307	-412.826024	63.158264	1.4557	1.450205	22234.26008
-397.687372	163.366267	-378.4927	44.847158	-0.070226	-0.838684	22242.65267
-416.76144	129.795906	-393.751955	16.617537	0.692737	-1.601646	22224.34156
-433.54662	108.432949	-363.233446	-14.663935	-0.833188	-0.838684	22215.94897
-455.67254	84.781105	-367.048259	-39.841705	-0.070226	-0.075721	22231.20823
-456.435502	58.840372	-355.603818	-59.678737	-0.833188	0.687242	22231.20823
-459.487353	31.373713	-328.900122	-99.352799	-0.070226	0.687242	22209.84527
-466.354018	17.640384	-314.40383	-100.115762	0.692737	-0.838684	22224.34156
-454.146614	-15.167014	-320.507532	-114.612054	-0.833188	-0.075721	22229.6823
-443.465136	-48.737374	-330.426048	-189.382402	-0.833188	-0.075721	22215.18601
-456.435502	-67.811443	-302.959389	-170.308333	-0.070226	-0.075721	22219.76379
-443.465136	-102.144766	-263.285327	-197.774992	-0.833188	-0.075721	22208.31935
-442.702173	-118.929946	-247.26311	-232.108315	-0.070226	-0.075721	22203.74157
-411.420701	-149.448456	-216.7446	-240.500905	-0.070226	0.687242	22202.21564
-406.079962	-166.233636	-230.477929	-261.863862	-1.596151	-1.601646	22215.94897
-383.19108	-201.329922	-220.559414	-283.226818	-0.070226	-0.075721	22223.5786
-377.087378	-213.537325	-183.937202	-303.06385	-0.070226	0.687242	22219.00082
-372.509601	-240.241021	-148.840917	-342.737912	-0.833188	-1.601646	22226.63045
-354.198496	-272.285456	-126.714997	-359.523092	-0.070226	-0.075721	22226.63045
-327.4948	-273.048419	-121.374258	-372.493459	-0.070226	-0.838684	22187.71935
-329.020725	-326.455811	-116.033519	-406.826782	0.692737	0.687242	22207.55638
-284.005924	-329.507661	-70.255755	-415.219372	0.692737	-0.838684	22245.70452
-261.117042	-331.79655	-30.581692	-390.041602	0.692737	-0.838684	22230.44527
-235.176309	-363.840985	15.959035	-371.730496	-0.833188	-0.075721	22219.00082
-214.576315	-392.833569	6.803482	-423.611962	-0.070226	-0.838684	22232.73415
-194.739284	-408.092823	42.66273	-434.29344	-0.833188	-0.838684	22218.23786
-144.383743	-419.537264	79.284942	-434.29344	0.692737	0.687242	22196.87491
-118.44301	-433.270594	118.959004	-407.589745	-0.070226	-0.075721	22221.28971
-95.554128	-450.818737	140.321961	-416.745297	-0.833188	0.687242	22200.68972
-71.13932	-468.36688	162.44788	-432.767515	0.692737	2.213167	22207.55638
-42.146736	-473.707619	179.23306	-438.871217	-0.070226	0.687242	22192.29713
-15.44304	-484.389097	202.121942	-388.515676	-1.596151	-1.601646	22181.61565
-0.946748	-487.440948	254.766371	-380.123086	0.692737	0.687242	22188.48232
29.571761	-475.996507	282.23303	-385.463825	-0.833188	-0.838684	22187.71935
76.112488	-485.915023	286.047843	-392.33049	-0.833188	-0.075721	22184.6675
107.39396	-486.677985	299.781173	-392.33049	-0.833188	-0.838684	22193.82305
134.860619	-495.070575	278.418216	-441.160105	0.692737	-0.075721	21977.14164
139.438395	-473.707619	344.795974	-358.760129	-0.833188	-1.601646	22168.64528
181.401346	-475.233544	357.766341	-346.552726	-0.833188	-0.075721	22187.71935
202.764302	-430.218743	357.003378	-329.767545	1.4557	0.687242	22199.16379
213.445781	-448.529848	373.025595	-320.611993	0.692737	-0.838684	22181.61565
259.223545	-415.722451	359.292266	-331.293471	-0.070226	-0.838684	22224.34156
286.690203	-395.122457	405.832993	-263.389787	0.692737	-0.075721	22250.2823
310.342048	-382.15209	414.225583	-245.078682	1.4557	-0.075721	22241.12674
327.890191	-374.522463	430.247801	-208.45647	-0.833188	-2.364609	22225.86749
323.312415	-347.818767	450.084832	-196.249066	1.4557	0.687242	22239.60082
347.727222	-330.270624	421.855211	-158.10093	-0.833188	0.687242	22231.20823
393.504987	-303.566928	434.825577	-152.76019	-0.070226	0.687242	22214.42305
395.030912	-282.966935	457.714459	-109.271314	2.218662	0.687242	22226.63045
400.371651	-257.789164	437.877428	-97.063911	-0.070226	0.687242	22232.73415
421.734608	-247.107686	421.855211	-112.323165	-0.070226	-0.075721	22215.94897
424.786459	-202.092884	449.321869	-77.22688	-0.070226	-0.075721	22225.10453
437.756825	-176.152151	408.884844	-39.078743	-0.833188	-1.601646	22209.08231
430.890161	-146.396605	411.936695	-21.5306	-1.596151	-0.075721	22196.87491
439.282751	-105.196617	411.173732	16.617537	-0.070226	0.687242	22200.68972
443.097564	-84.596623	398.966329	36.454568	-0.833188	-0.838684	22216.71194
443.860527	-53.315151	374.551521	80.706407	-0.070226	-0.838684	22208.31935
438.519788	-25.085529	311.988577	101.306401	0.692737	-0.075721	22222.81564
438.519788	3.907055	356.240415	131.061948	-0.070226	-0.075721	22234.26008
417.156831	32.899639	360.818192	164.632308	-0.833188	0.687242	22215.18601
407.238316	59.603334	328.773757	181.417488	-0.070226	0.687242	22222.81564
395.793875	84.781105	320.381167	196.676743	-0.070226	-0.075721	22228.91934
390.453136	122.929241	321.907092	221.091551	0.692737	0.687242	22228.15638
395.030912	151.158863	301.307098	227.195252	0.692737	1.450205	22238.83786
372.904993	187.018111	262.395999	260.765613	-0.070226	-0.838684	22245.70452
366.801291	183.96626	237.218228	269.921166	1.4557	-0.838684	22230.44527
325.601303	208.381068	204.410831	306.543377	-0.070226	-0.075721	22226.63045
336.282781	242.714391	141.084923	315.69893	-0.833188	-0.838684	22225.10453
322.549452	261.78846	144.899737	326.380408	-0.070226	0.687242	22222.05268
308.816123	293.069932	118.959004	337.824849	0.692737	-0.838684	22219.00082
297.371682	312.906963	75.470128	354.61003	-0.070226	-0.838684	22225.10453
274.4828	347.240286	55.633097	340.113738	-0.070226	-0.075721	22196.11194
256.171694	344.188435	44.188656	371.39521	-0.070226	-0.075721	22193.82305
226.416147	366.314355	-38.21132	340.8767	-0.070226	0.687242	22206.79342
217.260594	382.336572	-43.552059	378.261874	-0.070226	-0.838684	22186.95639
191.319861	394.543976	-86.277972	401.150757	-0.833188	-0.838684	22199.16379
151.645799	409.040268	-104.589078	408.017421	0.692737	-0.075721	22217.4749
136.386544	438.032852	-120.611295	372.158173	-0.833188	-0.838684	22221.28971
127.993954	432.692113	-138.922401	403.439645	-0.833188	-0.838684	22201.45268
105.868035	434.981001	-152.65573	417.172974	-0.070226	-0.075721	22187.71935
72.297674	444.899516	-149.603879	417.172974	-0.833188	-0.838684	22207.55638
35.675463	437.269889	-178.596463	411.069272	-0.070226	-0.075721	22168.64528
39.490277	462.447659	-219.796451	391.232241	1.4557	-0.075721	22225.10453
18.12732	445.662479	-222.085339	382.076688	1.4557	0.687242	22234.26008
-12.39119	445.662479	-232.003855	408.780384	0.692737	-1.601646	22212.13416
-26.124519	431.166187	-247.26311	411.832235	-0.833188	0.687242	7351.14597
-58.168954	424.299523	-248.026072	395.810017	1.4557	0.687242	19.837031
-84.87265	421.247672	-306.01124	395.810017	-0.833188	-1.601646	13.733329
-115.391159	424.299523	-324.322346	413.35816	-0.070226	-0.075721	11.444441
-128.361526	410.566193	-323.559383	380.550763	-0.833188	-0.075721	9.918516
-157.35411	405.988417	-325.848272	350.795216	-0.070226	0.687242	10.681478
-162.694849	405.225454	-371.626036	305.017452	0.692737	-0.075721	9.155553
-199.31706	379.284721	-348.737154	292.810048	-0.833188	-0.838684	20736.56423
-233.650383	360.210653	-392.988992	295.861899	-0.833188	-0.838684	22165.59343
-245.094824	370.129168	-418.929725	243.21747	-0.070226	-0.075721	22193.06009
-256.539265	345.714361	-368.574185	245.506358	-0.833188	-0.838684	22208.31935
-276.376296	342.66251	-386.88529	224.906364	0.692737	-0.838684	22203.74157
-285.531849	325.87733	-373.151961	207.358221	0.692737	0.687242	22218.23786
-311.472582	300.699559	-418.166763	208.121184	1.4557	1.450205	22228.91934
-311.472582	267.892162	-391.463067	160.817494	-0.833188	-0.075721	22220.52675
-346.568868	240.425503	-402.144545	132.587873	0.692737	0.687242	22219.00082
-367.931825	225.166248	-397.566769	107.410103	-0.070226	-1.601646	22226.63045
-387.005893	215.247733	-425.033427	57.054562	0.692737	-0.838684	22220.52675
-384.717005	177.862559	-421.218614	35.691606	2.218662	1.450205	22241.12674
-413.709589	157.262565	-383.070477	9.750872	0.692737	0.687242	22244.17859
-422.865142	137.425533	-427.322316	-42.130594	0.692737	0.687242	22235.02304
-421.339216	111.4848	-364.759371	1.358282	-0.833188	-0.075721	22224.34156
-431.257732	75.625552	-357.129744	-13.900972	0.692737	0.687242	22230.44527
-456.435502	53.499632	-380.781589	-47.471333	-1.596151	-0.838684	22223.5786
-455.67254	28.321862	-318.218644	-90.960209	0.692737	-0.075721	22214.42305
-464.06513	16.877421	-308.300129	-94.775022	-0.070226	0.687242	22225.10453
-451.094763	-12.878126	-317.455681	-106.219464	-0.833188	0.687242	22230.44527
-457.198465	-29.663306	-299.907538	-150.471302	-0.070226	-0.838684	22215.18601
-461.013279	-66.285517	-286.937172	-158.863892	-0.070226	0.687242	22188.48232
-469.405869	-77.729958	-250.314961	-227.530539	-0.070226	0.687242	22210.60823
-445.754024	-123.507723	-288.463097	-236.686092	-1.596151	0.687242	22193.82305
-432.020695	-149.448456	-224.374228	-229.056464	-0.070226	-0.075721	22213.66009
-433.54662	-162.418822	-222.085339	-265.678676	-0.833188	-0.075721	22222.05268
-397.687372	-202.092884	-196.907569	-280.174968	0.692737	-0.075721	22214.42305
-385.479968	-224.981767	-177.070538	-303.06385	-0.070226	-0.075721	22223.5786
-361.06516	-241.766947	-142.737215	-330.530508	1.4557	-0.075721	22234.26008
-346.568868	-267.70768	-125.952034	-349.604577	-0.833188	0.687242	22212.13416
-329.020725	-282.966935	-102.30019	-370.20457	-0.070226	0.687242	22180.08972
-297.739253	-296.700264	-89.329823	-402.249005	1.4557	0.687242	22244.17859
-293.924439	-303.566928	-32.107618	-406.063819	0.692737	0.687242	22234.26008
-238.22816	-341.715065	-87.803898	-432.004552	-0.070226	-0.075721	22196.11194
-238.991122	-366.129873	-20.663177	-428.189739	0.692737	-0.075721	22222.05268
-202.368911	-397.411345	14.433109	-403.774931	0.692737	-0.075721	22228.15638
-188.635582	-390.54468	37.321991	-422.848999	0.692737	1.450205	22216.71194
-168.798551	-430.981705	86.151606	-425.137888	-0.070226	0.687242	22201.45268
-113.865234	-431.744668	79.284942	-415.219372	-0.833188	-0.075721	22105.31938
-88.687463	-439.374296	143.373812	-406.826782	-0.070226	0.687242	22196.87491
-62.74673	-463.02614	163.973806	-426.663813	-0.833188	-0.838684	22192.29713
-51.302289	-472.181693	170.84047	-419.034186	-0.833188	-0.075721	22207.55638
-12.39119	-489.729836	207.462682	-395.382341	-0.070226	0.687242	22183.90454
1.34214	-479.811321	189.914539	-377.834198	-0.070226	0.687242	22186.19343
43.30509	-481.337246	257.818222	-399.197155	-0.833188	-0.075721	22193.82305
76.875451	-475.233544	292.151545	-389.278639	0.692737	0.687242	22194.58602
98.238407	-469.129842	308.173763	-383.9379	-0.070226	-0.838684	22210.60823
111.971737	-469.129842	302.833024	-351.893465	0.692737	-0.075721	22209.84527
156.986538	-469.129842	330.299682	-349.604577	-0.070226	-0.838684	22194.58602
187.505048	-462.263178	344.033011	-338.160136	0.692737	-0.838684	22202.21564
213.445781	-439.374296	372.262633	-332.819396	0.692737	0.687242	22198.40083
231.756886	-430.218743	391.336701	-335.108285	0.692737	-0.075721	22196.87491
263.038359	-422.589115	411.936695	-285.515707	0.692737	1.450205	22246.46748
285.927241	-398.174308	415.751509	-295.434222	0.692737	1.450205	22247.99341
299.66057	-382.15209	388.28485	-280.174968	1.4557	-0.075721	22226.63045
324.83834	-360.789134	409.647807	-251.182384	0.692737	0.687242	22232.73415
346.96426	-347.055804	439.403354	-177.937961	-0.070226	0.687242	22234.26008
369.090179	-320.352109	438.640391	-158.10093	-0.833188	-0.838684	22209.84527
371.379067	-280.678046	461.529273	-154.286116	-0.070226	0.687242	22222.81564
388.92721	-286.018785	486.707043	-117.663905	-0.833188	-1.601646	22229.6823
392.742024	-260.078052	451.610757	-94.775022	0.692737	-0.838684	22216.71194
424.786459	-219.641027	439.403354	-77.989842	-0.070226	0.687242	22222.81564
424.786459	-189.122518	444.744093	-74.937991	-0.833188	-0.838684	22208.31935
430.890161	-195.989183	365.395968	-116.137979	-0.833188	0.687242	22201.45268
405.71239	-147.92253	401.255217	-62.730588	-0.070226	-0.838684	22167.11936
448.438304	-116.641058	383.707074	-44.419482	-0.833188	-0.838684	22216.71194
443.860527	-89.174399	405.832993	43.321233	-0.070226	-0.075721	22216.71194
441.571639	-44.159598	408.121881	101.306401	-0.070226	-0.075721	22216.71194
446.912378	-16.692939	360.818192	125.721208	-0.070226	0.687242	22228.15638
438.519788	10.773719	364.633005	148.610091	0.692737	-0.838684	22228.15638
420.208682	36.714452	366.921894	173.787861	-0.833188	-1.601646	22216.71194
420.971645	64.181111	341.744123	175.313786	0.692737	0.687242	22227.39341
404.949428	101.566285	305.121912	195.91378	0.692737	0.687242	22219.00082
388.92721	118.351465	309.699688	235.587843	0.692737	-0.838684	22235.786
384.349434	167.18108	257.055259	228.721178	0.692737	-0.075721	22238.83786
375.193881	163.366267	221.958974	243.21747	0.692737	-0.838684	22238.83786
363.74944	200.751441	227.299713	278.313756	0.692737	0.687242	22225.86749
345.438334	221.351435	220.433048	296.624862	-0.833188	0.687242	22226.63045
333.23093	236.610689	175.418247	320.276706	-0.070226	-0.075721	22228.15638
320.260564	266.366236	134.218259	335.535961	-0.070226	0.687242	22215.18601
313.393899	290.018081	110.566414	337.061887	-0.833188	-0.838684	22224.34156
291.26798	322.825479	70.129389	340.8767	0.692737	0.687242	22198.40083
271.430949	331.218069	56.39606	366.054471	-0.833188	-0.838684	22194.58602
266.090209	354.869914	14.433109	377.498912	-1.596151	-0.075721	22199.16379
234.045775	362.499541	-73.307606	337.061887	-0.833188	0.687242	22193.82305
223.364296	373.943982	-48.129835	327.906334	-0.070226	0.687242	22177.03787
178.349495	402.936566	-76.359457	367.580396	-0.833188	-0.838684	22209.08231
161.564315	421.247672	-90.855749	398.861868	0.692737	-0.075721	22228.91934
152.408762	435.743964	-103.826115	415.647049	-0.070226	0.687242	22207.55638
115.023588	441.084703	-110.69278	416.410011	0.692737	-0.838684	22218.23786
101.290258	442.610628	-125.952034	414.884086	-0.833188	-0.838684	22206.79342
68.482861	429.640262	-143.500177	388.943353	-0.833188	-0.075721	22190.7712
44.068053	447.951367	-180.122389	408.780384	-0.070226	-1.601646	22199.16379
32.623612	454.818032	-184.700165	391.995204	1.4557	1.450205	22231.97119
17.364357	446.425442	-240.396445	395.810017	-0.070226	-0.075721	22214.42305
-3.235637	438.795815	-239.633482	401.913719	1.4557	0.687242	22196.11194
-30.702295	434.218038	-291.514948	369.106322	-0.070226	-0.838684	6002.227851
-50.539326	430.403224	-277.018656	403.439645	-0.070226	-0.075721	17.548143
-75.717097	415.906932	-292.277911	391.232241	-0.070226	-0.838684	14.496292
-106.235606	409.803231	-296.855688	397.335943	0.692737	-0.075721	10.681478
-133.702265	422.010634	-347.211228	389.706315	-0.070226	-0.075721	11.444441
-148.198557	396.832864	-348.737154	351.558179	0.692737	-0.838684	9.918516
-172.613364	394.543976	-350.263079	331.721147	-0.070226	-0.838684	10.681478
-195.502246	382.336572	-356.366781	317.987818	-0.070226	-0.075721	17571.79479
-227.546681	376.995833	-380.781589	276.78783	-0.833188	-1.601646	22157.20084
-253.487414	352.581025	-376.966775	235.587843	-0.070226	-0.838684	22191.53417
-263.40593	357.921764	-422.744539	223.380439	-0.833188	-1.601646	22209.84527
-278.665185	336.558808	-384.596402	240.928582	-0.833188	-0.075721	22202.97861
-277.902222	319.773628	-392.22603	221.854513	-0.833188	-0.075721	22219.76379
-312.998508	299.936596	-387.648253	205.069333	-0.070226	-0.075721	22229.6823
-325.968874	276.284752	-394.514918	172.261935	0.692737	0.687242	22212.89712
-361.828123	246.529205	-392.988992	150.898979	0.692737	0.687242	22224.34156
-361.828123	234.321801	-369.337148	101.306401	-0.070226	-0.838684	22227.39341
-367.168862	205.329217	-414.351949	65.447152	1.4557	-1.601646	22233.49712
-367.931825	203.040329	-411.300098	48.661972	2.218662	0.687242	22241.88971
-423.628105	132.847757	-427.322316	5.936059	0.692737	-0.075721	22052.67495
-418.287366	117.588502	-408.248247	-2.456531	1.4557	-0.075721	22219.00082
-406.079962	109.195912	-419.692688	-15.426898	-0.833188	-0.838684	22228.15638
-430.494769	84.018142	-399.092694	-22.293562	-0.070226	-0.838684	22227.39341
-448.805875	61.12926	-355.603818	-48.234296	-0.070226	-0.075721	22209.84527
-448.042912	39.766303	-318.218644	-90.960209	0.692737	0.687242	22220.52675
-459.487353	19.929272	-315.929756	-103.167613	0.692737	-0.075721	22230.44527
-455.67254	-9.063312	-332.714936	-110.034277	-0.070226	-0.838684	22220.52675
-456.435502	-40.344784	-287.700135	-155.049079	-0.070226	-1.601646	22206.03046
-448.805875	-68.574405	-269.389029	-177.174998	-0.833188	-1.601646	22205.2675
-461.013279	-109.774393	-248.026072	-177.937961	-0.833188	-0.838684	22203.74157
-454.909577	-132.663275	-263.285327	-239.737942	-0.070226	-0.075721	22206.03046
-444.228099	-150.211418	-257.181625	-283.226818	-0.070226	-0.075721	22216.71194
-416.76144	-161.655859	-234.292743	-313.745328	1.4557	0.687242	22227.39341
-398.450334	-199.041033	-182.411277	-280.93793	-0.070226	-1.601646	22219.00082
-381.665154	-228.79658	-177.070538	-292.382371	-0.070226	-0.838684	22227.39341
-367.931825	-239.478059	-155.707581	-329.004583	-0.070226	-0.838684	22228.91934
-351.146645	-258.552127	-139.685364	-347.315688	0.692737	2.213167	22185.43046
-334.361464	-281.441009	-101.537227	-363.337906	-0.070226	-0.075721	22213.66009
-309.183694	-292.88545	-64.915015	-365.626794	0.692737	-0.838684	22247.99341
-286.294812	-319.589146	-61.100202	-394.619378	0.692737	-0.075721	22222.05268
-246.62075	-349.344693	-62.626127	-460.997136	-0.070226	-0.075721	22188.48232
-219.917054	-350.107655	-20.663177	-418.271223	0.692737	-0.075721	22234.26008
-213.050389	-385.203941	25.114587	-415.982335	0.692737	-1.601646	22215.18601
-181.768917	-410.381712	45.714581	-434.29344	-0.070226	-1.601646	22199.92676
-152.01337	-420.300227	89.203457	-409.878633	-0.070226	-0.075721	22225.10453
-145.909668	-437.84837	118.959004	-418.271223	-0.070226	0.687242	22204.50453
-115.391159	-455.396513	128.114557	-409.878633	-0.070226	-0.075721	22206.79342
-68.087469	-452.344662	164.736768	-454.130472	-0.070226	-0.075721	22205.2675
-41.383774	-477.522432	187.62565	-429.715664	-2.359114	-0.838684	22180.08972
-16.206003	-479.048358	215.855272	-401.486043	-0.833188	-0.075721	22185.43046
21.942134	-484.389097	228.062675	-426.663813	-0.833188	0.687242	22170.17121
47.119904	-498.885389	233.403415	-399.960117	-0.070226	0.687242	22183.90454
60.853233	-469.129842	251.71452	-443.448993	-0.070226	-0.838684	22196.87491
104.342109	-488.966874	247.899707	-422.086037	1.4557	0.687242	22152.62307
133.334693	-476.75947	337.166347	-357.997167	-0.833188	-0.075721	22199.92676
156.223575	-473.707619	359.292266	-332.056434	1.4557	-0.075721	22202.97861
178.349495	-447.003923	353.951527	-343.500875	-0.833188	-0.838684	22202.97861
191.319861	-440.900221	363.870043	-309.167552	-0.070226	-0.838684	22189.24528
232.519849	-426.403929	367.684856	-319.086067	0.692737	-0.075721	22224.34156
253.119843	-411.144674	395.151515	-289.33052	0.692737	-0.075721	22248.75637
272.193911	-408.855786	395.914478	-284.752744	1.4557	0.687242	22241.12674
300.423533	-391.307643	414.988546	-254.234234	0.692737	-0.075721	22227.39341
306.527235	-377.574314	450.847795	-211.508321	-0.833188	-0.075721	22233.49712
336.282781	-358.500245	445.507055	-191.67129	1.4557	1.450205	22229.6823
363.74944	-331.033587	442.455205	-154.286116	-0.833188	0.687242	22215.18601
374.430918	-295.174338	441.692242	-144.3676	-0.070226	-0.075721	22225.10453
379.008695	-277.626195	475.262602	-127.58242	-0.070226	-0.075721	22230.44527
395.793875	-263.892866	466.107049	-113.849091	0.692737	-0.075721	22216.71194
421.734608	-247.107686	441.692242	-95.537985	-0.070226	-0.075721	22210.60823
420.971645	-212.774363	421.855211	-89.434283	-1.596151	-0.075721	22209.84527
404.949428	-173.863263	393.625589	-107.745389	-0.070226	0.687242	21887.875
455.304968	-143.344754	362.344117	-52.812072	-0.070226	0.687242	22203.74157
441.571639	-107.485505	362.344117	-0.167643	-0.833188	-0.838684	22218.23786
447.675341	-94.515139	324.958943	-26.871339	-0.070226	-0.838684	22210.60823
440.808676	-46.448486	337.92931	53.239748	-0.833188	-0.838684	22224.34156
440.045713	-23.559604	359.292266	110.461954	0.692737	-0.075721	22231.97119
428.601272	1.618166	383.707074	145.55824	1.4557	0.687242	22214.42305
410.290167	32.136676	358.529303	154.713792	-0.070226	-0.075721	22222.81564
411.053129	68.758887	358.529303	175.313786	0.692737	-0.838684	22233.49712
411.816092	88.595918	337.92931	211.173035	-0.070226	-0.075721	22236.54897
391.979061	126.744055	318.855241	229.484141	0.692737	-0.075721	22237.31193
393.504987	142.766273	282.995993	231.773029	0.692737	-0.075721	22239.60082
356.882775	172.521819	228.825638	224.906364	-1.596151	-1.601646	22230.44527
365.275365	190.832925	191.440464	248.558209	0.692737	-0.075721	22224.34156
350.016111	219.062546	191.440464	255.424874	-0.070226	-0.838684	22227.39341
332.467968	240.425503	179.23306	317.224855	-0.833188	-0.075721	22220.52675
321.023527	275.521789	148.714551	327.143371	0.692737	-0.075721	22219.76379
308.816123	296.884746	110.566414	339.350775	-0.833188	-0.838684	22224.34156
300.423533	317.484739	70.892352	354.61003	-0.070226	-0.075721	22207.55638
279.060576	340.373622	54.107171	363.765582	-2.359114	-0.075721	22195.34898
263.038359	366.314355	19.010886	359.950769	-0.833188	-1.601646	22207.55638
237.860588	371.655094	-9.981698	353.084104	-0.833188	0.687242	22162.54158
227.942073	393.01805	-45.840947	333.247073	-0.070226	-0.838684	22199.92676
184.453197	399.884715	-45.840947	375.210023	-0.070226	-0.838684	22220.52675
146.30506	416.669895	-102.30019	386.654465	-0.833188	-0.838684	22195.34898
147.830985	422.773597	-141.974252	386.654465	-0.070226	-0.075721	22206.79342
126.468029	439.558777	-122.137221	417.935937	-0.833188	-0.075721	22197.63787
94.423594	441.847666	-134.344625	405.728533	-0.070226	-0.075721	22219.00082
73.060637	438.795815	-145.789066	399.624831	0.692737	0.687242	22182.37861
52.460643	457.869883	-184.700165	409.543347	0.692737	-0.838684	22227.39341
22.705096	454.818032	-205.300159	413.35816	-0.070226	-0.838684	22228.91934
6.682879	451.003218	-234.292743	395.047055	0.692737	0.687242	22190.00824
-12.39119	436.506926	-221.322377	388.943353	-0.070226	-0.838684	22206.03046
-21.546742	439.558777	-284.648284	391.995204	0.692737	0.687242	13486.8923
-74.191171	418.958783	-356.366781	328.669297	0.692737	0.687242	21.362957
-76.480059	423.53656	-282.359396	379.7878	-0.070226	-0.075721	12.970367
-101.65783	415.14397	-299.144576	407.254458	0.692737	-0.075721	7.629627
-121.494861	401.41064	-328.13716	375.972986	-0.070226	-0.075721	10.681478
-170.324476	399.884715	-338.818638	356.135955	-0.070226	-0.075721	9.155553
-173.376327	383.862498	-319.74457	327.906334	-1.596151	-1.601646	10.681478
-207.70965	379.284721	-363.996408	305.017452	0.692737	-0.838684	20023.19407
-211.524464	365.551392	-381.544551	292.047085	-0.833188	-0.075721	22170.17121
-237.465197	369.366206	-378.4927	270.684128	-0.070226	0.687242	22207.55638
-251.198526	345.714361	-387.648253	249.321172	0.692737	0.687242	22199.16379
-274.850371	345.714361	-380.781589	225.669327	-0.070226	0.687242	22214.42305
-284.768887	320.53659	-429.611204	190.573041	0.692737	1.450205	22227.39341
-306.894806	306.040298	-404.433433	189.047116	0.692737	0.687242	22222.05268
-324.442949	274.758826	-394.514918	189.810078	-0.070226	0.687242	22216.71194
-360.302198	249.581056	-378.4927	150.898979	1.4557	0.687242	22228.15638
-361.828123	242.714391	-394.514918	118.091581	-0.070226	-0.838684	22229.6823
-364.117011	210.669956	-401.381582	83.758258	-0.070226	-0.838684	22236.54897
-411.420701	174.047745	-439.529719	44.084196	-0.070226	-0.075721	22241.12674
-401.502185	176.336633	-409.774173	38.743456	-0.833188	-1.601646	22228.91934
-398.450334	133.61072	-389.174179	-7.79727	0.692737	1.450205	22226.63045
-413.709589	100.040359	-403.670471	-7.79727	-0.070226	-0.075721	22227.39341
-420.576254	96.988508	-398.329732	-42.130594	-0.833188	-0.838684	22225.10453
-455.67254	66.469999	-351.789005	-38.31578	-0.070226	-0.075721	22214.42305
-453.383651	42.055191	-328.13716	-77.22688	-0.070226	-0.838684	22224.34156
-452.620689	15.351496	-315.166793	-91.723172	-0.833188	-0.075721	22231.97119
-449.568838	-22.796641	-329.663085	-126.819457	0.692737	0.687242	22217.4749
-444.991061	-58.65589	-297.61865	-152.76019	-0.070226	1.450205	22202.97861
-454.909577	-58.65589	-296.092725	-187.856476	-0.070226	0.687242	22212.89712
-444.991061	-90.700325	-286.937172	-208.45647	-0.070226	-0.075721	22196.11194
-426.679956	-117.404021	-250.314961	-229.819427	-1.596151	-0.838684	22212.13416
-433.54662	-141.818828	-248.789035	-266.441638	1.4557	-0.075721	22226.63045
-435.835508	-181.492891	-235.055706	-287.041632	-0.833188	-0.075721	22213.66009
-391.58367	-196.752145	-220.559414	-307.641626	0.692737	0.687242	22224.34156
-376.324415	-212.0114	-165.626097	-291.619409	-0.070226	-0.838684	22229.6823
-364.117011	-234.900282	-133.581662	-314.508291	0.692737	-0.838684	22215.18601
-350.383682	-260.078052	-120.611295	-319.086067	0.692737	0.687242	22203.74157
-327.4948	-267.70768	-102.30019	-351.130502	1.4557	0.687242	22246.46748
-314.524433	-294.411376	-63.38909	-367.15272	0.692737	0.687242	22236.54897
-270.272595	-328.744699	-58.048351	-389.278639	-0.070226	-0.075721	22213.66009
-245.857787	-337.137289	-35.922431	-426.663813	0.692737	-1.601646	22225.86749
-235.939271	-360.789134	12.144221	-382.411974	0.692737	0.687242	22229.6823
-241.280011	-375.285426	-4.640959	-428.189739	-0.070226	-0.075721	22190.7712
-193.976321	-401.226159	25.87755	-438.871217	0.692737	1.450205	22207.55638
-168.798551	-420.300227	70.892352	-424.374925	0.692737	-0.075721	22157.96381
-120.731898	-431.744668	95.307159	-399.197155	-0.070226	0.687242	22206.79342
-100.894867	-456.159476	142.610849	-419.034186	0.692737	-0.075721	22207.55638
-69.613395	-463.02614	145.6627	-435.819366	-0.833188	0.687242	22202.21564
-38.331923	-469.129842	174.655284	-399.960117	-0.833188	-0.838684	22183.14158
-14.680078	-478.285395	206.699719	-407.589745	-0.070226	-0.838684	22177.80084
7.445842	-483.626134	222.721936	-382.411974	-0.833188	-0.838684	22193.06009
47.882867	-481.337246	234.92934	-395.382341	-0.833188	-0.075721	22183.14158
80.690264	-487.440948	221.196011	-432.767515	-0.070226	-0.075721	22202.97861
102.816184	-447.766886	303.595986	-419.797148	0.692737	1.450205	22217.4749
103.579147	-466.077991	244.847856	-400.72308	0.692737	0.687242	22199.16379
156.223575	-470.655768	332.58857	-374.019384	-0.070226	-0.838684	22202.97861
192.082824	-461.500215	363.10708	-332.056434	-0.070226	0.687242	22205.2675
208.868004	-437.84837	386.758925	-309.930514	-0.070226	-0.838684	22210.60823
243.96429	-423.352078	395.914478	-296.960148	0.692737	-0.838684	22245.70452
269.905023	-395.88542	382.944111	-282.463856	0.692737	0.687242	22248.75637
281.349464	-398.174308	391.336701	-270.256452	0.692737	0.687242	22223.5786
295.845756	-388.255792	410.41077	-270.256452	0.692737	0.687242	22177.03787
322.549452	-369.944687	424.907062	-222.1898	-0.070226	-1.601646	22230.44527
346.201297	-360.026171	434.825577	-200.06388	0.692737	1.450205	22212.89712
346.96426	-340.952103	410.41077	-155.049079	0.692737	-0.075721	22220.52675
387.401285	-308.907668	419.566322	-136.737973	-0.833188	-0.838684	22228.91934
409.527204	-278.389158	461.529273	-109.271314	-0.070226	-0.838684	22220.52675
401.134614	-263.892866	443.218167	-100.115762	-0.833188	0.687242	22221.28971
405.71239	-242.529909	434.825577	-102.40465	-0.833188	-0.075721	22207.55638
417.919794	-205.907698	438.640391	-77.22688	-0.070226	-0.838684	22205.2675
435.467937	-175.389189	409.647807	-61.967625	-0.070226	-0.838684	22167.88232
440.045713	-137.241052	412.699658	-3.982457	-0.070226	-0.075721	22215.18601
456.067931	-109.011431	404.307068	-0.167643	-0.833188	1.450205	22220.52675
455.304968	-96.804027	348.610788	9.750872	0.692737	1.450205	22215.94897
425.549421	-50.2633	353.188564	60.106413	0.692737	-0.838684	22226.63045
438.519788	-20.507753	330.299682	128.010097	-0.070226	-0.838684	22231.20823
433.179049	3.907055	366.921894	121.143432	-0.070226	-0.075721	22216.71194
420.971645	32.899639	357.003378	169.210084	-0.070226	-0.075721	22225.10453
425.549421	73.336664	355.477453	187.52119	-0.833188	-1.601646	22252.57118
427.075347	106.144061	344.795974	198.965631	-0.070226	-0.838684	22231.20823
388.164247	140.477384	332.58857	215.750811	0.692737	-0.075721	22239.60082
387.401285	145.055161	295.203396	225.669327	-0.833188	-0.075721	22241.88971
370.616104	167.944043	270.788589	254.661911	-0.070226	-0.838684	22221.28971
366.801291	197.69959	198.307129	266.106352	0.692737	-0.838684	22220.52675
350.016111	209.144031	183.810837	296.624862	-0.070226	-0.838684	22228.91934
338.571669	252.632907	165.499731	319.513744	0.692737	-0.075721	22214.42305
324.075377	269.418087	153.292327	307.30634	-0.070226	-0.075721	22222.81564
317.208713	293.832895	127.351594	344.691514	0.692737	-0.075721	22205.2675
292.793905	310.618075	100.647898	350.032253	-0.833188	-0.075721	22191.53417
277.534651	339.610659	50.292358	353.084104	-0.833188	-0.075721	22200.68972
273.719837	355.632876	22.825699	359.950769	-0.070226	-0.075721	22182.37861
237.097625	367.84028	12.907184	363.765582	-0.070226	-0.075721	22196.87491
215.734669	386.914348	-10.744661	390.469278	-1.596151	-0.838684	22207.55638
189.793936	397.595827	-62.626127	392.758166	-0.833188	0.687242	22219.76379
157.749501	402.936566	-82.463158	375.210023	-0.070226	1.450205	22199.16379
151.645799	441.847666	-183.17424	350.032253	-1.596151	-0.838684	22091.58605
115.78655	425.825448	-100.774264	404.96557	-0.070226	-0.075721	22199.16379
89.082855	438.032852	-128.240923	404.202607	0.692737	-0.838684	22199.16379
74.586563	449.477293	-145.789066	412.595198	1.4557	-0.838684	22215.18601
50.934718	453.292107	-167.914985	416.410011	0.692737	-0.075721	22235.786
46.356941	449.477293	-206.826085	404.96557	0.692737	-0.838684	22225.86749
12.023618	449.477293	-225.13719	397.335943	-0.070226	-0.838684	22204.50453
-13.917115	442.610628	-242.685333	401.913719	1.4557	1.450205	22215.18601
-37.56896	434.981001	-242.685333	404.96557	-0.070226	1.450205	22214.42305
-68.850432	425.062485	-267.863104	398.098906	-0.070226	-0.838684	32.807398
-74.954134	422.773597	-307.537166	414.884086	-0.833188	0.687242	13.733329
-100.131904	420.484709	-322.033458	368.343359	-0.833188	-0.075721	12.970367
-117.680047	405.225454	-337.292713	350.795216	0.692737	1.450205	9.918516
-151.250408	399.121752	-351.026042	348.506328	-1.596151	-0.838684	10.681478
-174.902252	399.121752	-329.663085	325.617446	-0.070226	-0.838684	9.918516
-193.976321	378.521758	-347.974191	315.69893	-0.070226	-0.075721	18597.97968
-226.020756	357.921764	-399.092694	282.12857	-0.833188	-0.075721	22167.11936
-239.754085	360.973615	-398.329732	253.135986	-0.833188	1.450205	22208.31935
-255.776303	355.632876	-370.863073	260.765613	1.4557	2.97613	22204.50453
-265.694818	335.032882	-364.759371	248.558209	-0.833188	-0.075721	22214.42305
-283.242961	328.166218	-406.722322	192.098967	-0.070226	-0.075721	22228.15638
-314.524433	285.440304	-402.144545	186.758227	0.692737	-0.075721	22214.42305
-341.991092	281.625491	-441.818608	180.654526	-0.070226	1.450205	22219.76379
-342.754055	255.684758	-386.88529	139.454538	-0.833188	-0.075721	22226.63045
-345.805906	235.847727	-370.10011	110.461954	1.4557	0.687242	22241.12674
-363.354048	219.825509	-414.351949	69.261966	-0.070226	-1.601646	22234.26008
-383.954042	188.544037	-418.929725	41.795307	0.692737	-0.838684	22155.67492
-411.420701	166.418117	-373.914924	32.639755	-0.070226	-0.838684	22230.44527
-411.420701	140.477384	-380.781589	6.699022	1.4557	2.213167	22226.63045
-434.309583	94.69962	-391.463067	-28.397264	-0.833188	-0.075721	22222.05268
-448.042912	87.832956	-377.729738	-26.871339	0.692737	-0.075721	22223.5786
-448.042912	65.707036	-330.426048	-39.841705	-0.833188	0.687242	22216.71194
-457.961428	29.847788	-327.374197	-65.019476	0.692737	-0.838684	22228.15638
-454.909577	19.166309	-325.848272	-123.767606	0.692737	-0.075721	22231.20823
-467.116981	-13.641088	-328.13716	-113.086128	-0.833188	0.687242	22196.87491
-470.931794	-26.611455	-304.485315	-158.10093	-1.596151	-1.601646	22205.2675
-427.442918	-53.315151	-248.789035	-157.337967	-0.070226	0.687242	22213.66009
-435.835508	-77.729958	-304.485315	-233.634241	-0.833188	0.687242	22206.03046
-451.857726	-118.166983	-248.789035	-248.893495	-0.070226	-0.838684	22213.66009
-427.442918	-128.848462	-222.848302	-266.441638	-0.833188	-0.838684	22230.44527
-426.679956	-157.078083	-241.92237	-295.434222	0.692737	-0.075721	22215.94897
-402.265148	-196.752145	-186.226091	-288.567558	-0.833188	-0.838684	22223.5786
-367.931825	-217.352139	-224.374228	-341.974949	-0.833188	-0.075721	22230.44527
-362.591086	-225.744729	-172.492761	-354.182353	0.692737	-0.075721	22109.89715
-337.413315	-252.448425	-141.211289	-339.686061	0.692737	-0.075721	22226.63045
-329.020725	-273.048419	-75.596494	-341.211986	-0.070226	-0.075721	22250.2823
-319.10221	-295.174338	-63.38909	-372.493459	1.4557	-0.075721	22223.5786
-292.398514	-307.381742	-31.344655	-388.515676	-0.070226	-0.075721	22212.13416
-290.872588	-356.211357	-19.900214	-401.486043	0.692737	-0.075721	22238.07489
-242.805936	-363.078022	3.751631	-390.041602	-0.833188	-0.838684	22214.42305
-221.442979	-387.492829	2.988668	-401.486043	-0.833188	-1.601646	22182.37861
-188.635582	-402.752084	47.240507	-413.693447	-0.070226	-1.601646	22225.86749
-161.931886	-418.011339	71.655314	-428.189739	-0.070226	-0.075721	22210.60823
-121.494861	-418.774302	135.744184	-436.582329	-0.070226	-0.838684	22183.14158
-96.317091	-446.24096	127.351594	-412.930484	-0.070226	-0.075721	22214.42305
-96.317091	-462.263178	154.818253	-435.819366	-0.833188	0.687242	22199.16379
-63.509693	-469.892805	180.758986	-412.167521	-1.596151	-0.075721	22187.71935
-20.020817	-485.915023	216.618234	-403.774931	-0.070226	0.687242	22192.29713
11.260655	-478.285395	237.981191	-391.567527	-0.833188	-0.838684	22199.16379
41.016202	-483.626134	263.921924	-394.619378	-0.070226	-0.075721	22193.06009
76.875451	-484.389097	290.62562	-408.352707	-0.833188	-0.075721	22202.21564
90.60878	-485.915023	264.684887	-375.54531	-0.833188	-0.838684	22200.68972
118.838401	-461.500215	303.595986	-389.278639	-0.833188	0.687242	22186.95639
147.830985	-494.307613	324.19598	-374.782347	0.692737	0.687242	22193.06009
179.87542	-467.603917	301.307098	-361.81198	-0.070226	-0.075721	22207.55638
217.260594	-434.796519	366.921894	-309.930514	1.4557	1.450205	22223.5786
234.045775	-427.929855	405.832993	-311.45644	0.692737	-0.075721	22240.36378
263.038359	-427.929855	416.514471	-306.878663	-0.070226	0.687242	22244.94156
283.638352	-379.863202	397.440403	-273.308303	-0.070226	0.687242	22225.10453
277.534651	-384.440979	421.092248	-280.93793	0.692737	-0.075721	22227.39341
317.971676	-387.492829	424.907062	-206.167582	0.692737	-0.075721	22228.15638
333.993893	-355.448395	440.166316	-177.937961	-0.070226	-0.075721	22212.89712
359.171663	-325.692848	427.19595	-183.2787	-0.833188	-1.601646	22220.52675
390.453136	-308.907668	422.618173	-171.071296	-0.070226	-0.075721	22231.20823
378.245732	-279.152121	429.484838	-155.049079	-0.070226	-0.075721	22216.71194
400.371651	-259.31509	435.58854	-129.108346	-1.596151	-0.838684	22200.68972
408.001279	-228.79658	446.270018	-94.01206	-0.833188	-0.838684	22211.3712
430.890161	-205.144735	383.707074	-104.693538	-0.070226	-0.838684	21978.66756
450.727192	-174.626226	429.484838	-49.760221	-0.833188	-0.075721	22204.50453
441.571639	-160.892897	414.225583	-7.034308	-0.070226	0.687242	22217.4749
443.097564	-106.722542	421.092248	-10.849121	-0.833188	-1.601646	22224.34156
447.675341	-91.463288	389.047813	15.091612	-0.833188	0.687242	22216.71194
436.993863	-51.789225	404.307068	50.95086	-0.833188	-0.075721	22228.15638
430.890161	-16.692939	339.455235	123.43232	-0.070226	-0.838684	22228.15638
425.549421	0.092241	360.055229	121.143432	-0.833188	-0.075721	22215.94897
422.497571	40.529266	354.71449	153.95083	2.218662	0.687242	22244.17859
414.867943	65.707036	344.033011	191.336004	1.4557	1.450205	22253.33415
402.660539	74.099626	325.721906	211.173035	0.692737	0.687242	22232.73415
385.112396	131.321832	299.01821	214.987849	-0.070226	0.687242	22234.26008
393.504987	124.455167	273.077477	234.82488	-0.833188	-0.838684	22240.36378
377.482769	170.232931	266.210812	239.402656	0.692737	-0.838684	22218.23786
352.304999	189.307	247.899707	260.765613	-0.833188	-0.075721	22221.28971
348.490185	214.48477	208.225644	301.202638	1.4557	0.687242	22231.97119
346.96426	238.136615	180.758986	317.987818	-0.070226	-0.838684	22212.89712
343.912409	271.706975	80.047905	264.580427	-0.070226	1.450205	22112.18604
317.971676	286.203267	86.151606	342.402626	0.692737	-0.075721	22220.52675
284.401315	312.144	80.810867	345.454477	-0.070226	-0.075721	22190.7712
282.87539	337.321771	39.610879	363.00262	-0.833188	-0.075721	22202.21564
257.697619	364.788429	12.144221	369.869284	-0.070226	-0.075721	22199.92676
222.601333	376.23287	9.09237	361.476694	-0.833188	-1.601646	22200.68972
218.023557	391.492125	-19.900214	399.624831	-1.596151	-0.838684	22215.94897
198.949489	408.277305	-48.892798	407.254458	-0.070226	-0.075721	22198.40083
173.771718	422.010634	-90.092786	396.57298	-0.070226	-0.075721	22215.18601
144.779134	418.958783	-97.722413	417.172974	-0.070226	0.687242	22210.60823
131.808768	441.084703	-127.47796	424.039639	-0.833188	-0.838684	22194.58602
111.971737	430.403224	-177.070538	398.098906	0.692737	-1.601646	22190.7712
89.845817	447.188405	-202.248308	364.528545	1.4557	-0.075721	22222.81564
47.119904	449.477293	-165.626097	417.935937	0.692737	0.687242	22232.73415
35.675463	449.477293	-181.648314	414.121123	1.4557	0.687242	22229.6823
8.208804	440.32174	-196.144606	408.780384	0.692737	1.450205	22211.3712
-13.154152	441.084703	-236.581631	402.676682	-0.070226	-1.601646	22211.3712
-26.124519	432.692113	-260.996439	376.735949	-0.070226	-0.075721	22199.92676
-51.302289	427.351374	-270.151992	401.150757	-0.070226	-0.838684	30.518509
-78.005985	421.247672	-299.907538	405.728533	-0.070226	-0.075721	12.207404
-103.946718	405.988417	-306.01124	411.069272	-0.070226	-1.601646	11.444441
-126.8356	406.75138	-325.085309	368.343359	0.692737	0.687242	9.918516
-159.642998	401.41064	-348.737154	327.143371	-1.596151	0.687242	11.444441
-158.117072	396.832864	-381.544551	326.380408	-0.070226	-0.075721	9.155553
-190.161507	389.966199	-338.818638	311.121154	-0.833188	-0.075721	16269.4174
-230.598532	383.862498	-353.31493	306.543377	-0.070226	-0.075721	22169.40825
-232.88742	360.973615	-370.863073	292.047085	0.692737	0.687242	22187.71935
-255.01334	366.314355	-367.811222	269.158203	-0.070226	0.687242	22204.50453
-270.272595	345.714361	-383.83344	230.247103	-0.833188	-0.075721	22219.00082
-288.5837	316.721777	-399.092694	214.987849	-0.070226	-0.075721	22227.39341
-323.679986	302.225485	-400.61862	188.284153	-0.070226	-0.075721	22209.84527
-322.917023	283.914379	-424.270465	166.921196	0.692737	1.450205	22222.05268
-332.072576	261.78846	-408.248247	148.610091	1.4557	0.687242	22245.70452
-364.879974	228.981062	-429.611204	109.698991	0.692737	-0.075721	22236.54897
-378.613303	201.514403	-444.107496	41.795307	0.692737	0.687242	22235.786
-383.954042	183.203298	-413.588986	64.68419	-0.070226	0.687242	22234.26008
-407.605887	158.78849	-389.937141	52.476786	-0.070226	0.687242	22228.15638
-418.287366	123.692204	-373.151961	18.143463	-0.070226	0.687242	22221.28971
-420.576254	102.329248	-370.10011	-13.13801	-0.070226	0.687242	22222.81564
-447.27995	90.884807	-369.337148	-13.13801	-0.833188	-0.838684	22222.81564
-448.805875	71.047775	-324.322346	-39.841705	0.692737	-0.075721	22221.28971
-456.435502	46.632968	-331.951973	-81.804656	-0.070226	-0.838684	22226.63045
-461.013279	26.795937	-324.322346	-99.352799	-0.833188	-0.075721	22229.6823
-466.354018	-18.981828	-321.270495	-119.952793	-0.070226	0.687242	22195.34898
-454.146614	-46.448486	-310.589017	-158.10093	-0.833188	-0.075721	22208.31935
-457.961428	-59.418853	-284.648284	-174.88611	0.692737	-0.075721	22213.66009
-451.094763	-84.596623	-258.707551	-203.115731	-1.596151	-1.601646	22202.21564
-444.991061	-119.692909	-235.055706	-226.767576	-0.070226	0.687242	22222.81564
-428.205881	-130.374387	-219.796451	-252.708309	-0.070226	-0.075721	22231.97119
-425.916993	-149.448456	-215.981637	-269.493489	0.692737	-0.075721	22215.94897
-409.894775	-184.544741	-208.35201	-309.167552	-0.070226	-0.075721	22223.5786
-395.398483	-213.537325	-165.626097	-288.567558	0.692737	0.687242	22224.34156
-369.45775	-254.737313	-153.418693	-334.345322	-0.833188	-0.838684	22190.00824
-339.702204	-249.396574	-148.840917	-334.345322	0.692737	0.687242	22240.36378
-313.761471	-281.441009	-124.426109	-417.50826	0.692737	0.687242	22245.70452
-316.813322	-298.226189	-77.885382	-377.071235	0.692737	0.687242	22209.84527
-290.872588	-306.618779	-34.396506	-381.649012	1.4557	1.450205	22227.39341
-271.79852	-349.344693	-22.189102	-396.145304	-0.833188	-0.075721	22234.26008
-255.776303	-363.840985	-10.744661	-386.226788	1.4557	0.687242	22192.29713
-209.235576	-383.678016	1.462743	-423.611962	0.692737	-0.075721	22211.3712
-193.213358	-396.648382	54.870134	-439.63418	-0.833188	-0.075721	22214.42305
-161.168923	-419.537264	81.57383	-431.241589	0.692737	-0.075721	22208.31935
-142.857818	-429.45578	101.410861	-422.086037	-0.070226	-0.838684	22176.27491
-117.680047	-450.055774	141.847886	-446.500844	-1.596151	-1.601646	22190.7712
-87.161538	-461.500215	145.6627	-476.256391	-0.833188	-0.075721	22190.00824
-55.880066	-483.626134	140.321961	-435.819366	-0.833188	-1.601646	22174.74899
-14.680078	-475.233544	219.670085	-394.619378	-0.070226	0.687242	22206.03046
17.364357	-493.54465	245.610818	-386.226788	0.692737	0.687242	22206.79342
38.727314	-485.15206	257.055259	-393.856415	-0.070226	-0.075721	22200.68972
65.43101	-476.75947	278.418216	-383.174937	-0.070226	-0.838684	22204.50453
92.134705	-480.574283	298.255247	-403.011968	-0.070226	0.687242	22196.11194
115.023588	-486.677985	328.010794	-370.967533	0.692737	0.687242	22177.03787
156.986538	-480.574283	328.773757	-345.789763	-0.070226	-0.075721	22180.08972
196.6606	-461.500215	334.877459	-349.604577	0.692737	-0.838684	22222.05268
211.156892	-430.218743	340.981161	-322.900881	0.692737	-0.075721	22235.02304
250.067992	-440.137258	340.981161	-362.574943	1.4557	-0.075721	22238.83786
256.171694	-408.855786	396.67744	-300.774961	0.692737	0.687242	22240.36378
289.742054	-395.88542	389.810776	-297.72311	0.692737	-0.075721	22151.8601
296.608719	-395.88542	434.825577	-245.841644	0.692737	1.450205	22224.34156
322.549452	-372.233575	414.225583	-245.078682	-0.070226	-0.838684	22226.63045
326.364266	-345.529879	428.721875	-219.900911	-0.833188	-0.075721	22213.66009
353.067961	-325.692848	450.847795	-163.441669	0.692737	-0.075721	22222.81564
379.008695	-306.618779	446.270018	-158.863892	0.692737	0.687242	22230.44527
391.216098	-282.966935	458.477422	-138.263898	-0.070226	-0.075721	22219.00082
396.556837	-267.70768	421.092248	-113.086128	-0.833188	-0.075721	22200.68972
414.867943	-246.344723	312.751539	-183.2787	-1.596151	-0.075721	22211.3712
425.549421	-202.855847	395.151515	-142.841675	-0.070226	0.687242	22202.97861
436.993863	-179.204002	429.484838	-41.367631	-0.070226	1.450205	22208.31935
449.201266	-144.870679	427.958913	1.358282	-0.833188	0.687242	22225.10453
459.882745	-99.855878	387.521887	-0.930606	-0.070226	-0.075721	22227.39341
436.993863	-90.700325	392.862627	29.587904	-0.070226	-0.075721	22216.71194
446.149415	-62.470704	396.67744	85.284183	-0.070226	0.687242	22229.6823
436.993863	-21.270716	345.558937	116.565656	-0.070226	-0.075721	22227.39341
436.2309	1.618166	345.558937	139.454538	0.692737	0.687242	22215.94897
433.179049	38.240378	351.662639	151.661942	-0.070226	-0.075721	22241.88971
405.71239	56.551483	320.381167	183.706376	0.692737	-1.601646	22246.46748
417.919794	95.462583	334.877459	162.34342	0.692737	-0.075721	22228.91934
398.845726	109.195912	345.558937	213.461923	-0.070226	-0.075721	22236.54897
380.53462	137.425533	308.936726	240.928582	-0.070226	0.687242	22237.31193
356.119812	160.314416	241.796005	243.21747	-0.833188	-0.075721	22209.84527
373.667955	183.203298	225.773787	247.795246	-0.833188	-0.075721	22222.05268
338.571669	228.218099	193.729352	298.91375	-0.070226	-0.075721	22231.97119
338.571669	245.003279	184.573799	313.410042	0.692737	0.687242	22214.42305
330.179079	260.262534	158.633066	324.09152	-0.070226	1.450205	22190.00824
308.05316	287.729193	101.410861	335.535961	-0.070226	0.687242	22206.03046
276.008725	302.988447	72.418277	299.676712	-1.596151	0.687242	22193.82305
291.26798	341.136584	-42.789096	277.550793	-1.596151	-0.838684	22177.03787
253.882806	349.529174	19.010886	345.454477	-0.833188	-0.075721	22212.89712
241.675402	375.469907	22.825699	382.839651	-1.596151	-1.601646	22208.31935
218.78652	391.492125	-6.929847	386.654465	-0.070226	-0.075721	22212.89712
204.290228	404.462491	-62.626127	399.624831	-0.070226	-0.075721	22214.42305
175.297644	413.618044	-89.329823	392.758166	-0.070226	0.687242	22188.48232
142.490246	425.825448	-110.69278	403.439645	-0.833188	0.687242	22190.00824
132.571731	438.032852	-129.766848	411.832235	-0.070226	0.687242	22192.29713
108.156923	436.506926	-144.26314	403.439645	1.4557	0.687242	22225.10453
87.556929	457.10692	-148.840917	408.017421	0.692737	-0.075721	22219.76379
67.719898	448.71433	-220.559414	396.57298	0.692737	-0.838684	22214.42305
41.779165	441.847666	-217.507563	383.602614	-0.070226	-0.838684	22216.71194
8.208804	445.662479	-218.270526	406.491496	0.692737	0.687242	22211.3712
-6.287488	435.743964	-223.611265	408.780384	-0.070226	1.450205	22216.71194
-29.939332	427.351374	-248.026072	408.017421	-0.070226	-0.838684	22211.3712
-52.828215	420.484709	-278.544582	410.306309	-0.070226	-0.075721	28.229621
-69.613395	420.484709	-294.566799	395.810017	-0.833188	-0.838684	14.496292
-100.894867	411.329156	-329.663085	392.758166	-0.070226	-0.075721	11.444441
-119.205973	404.462491	-331.951973	372.158173	-0.833188	-1.601646	9.918516
-148.198557	396.069901	-331.951973	356.898918	-0.833188	-0.075721	10.681478
-190.161507	373.181019	-347.211228	308.832265	-0.833188	-0.075721	9.918516
-176.428178	398.35879	-372.388998	263.817464	-0.070226	-0.075721	16953.79498
-216.865203	382.336572	-452.500086	236.350805	-0.833188	-0.075721	22128.20826
-232.88742	366.314355	-372.388998	286.706346	-0.070226	-0.838684	22214.42305
-246.62075	344.188435	-380.018626	271.447091	0.692737	-0.075721	22206.03046
-258.065191	348.766212	-379.255663	239.402656	-0.070226	0.687242	22218.23786
-292.398514	313.669926	-386.88529	190.573041	-0.070226	0.687242	22225.86749
-305.36888	299.936596	-402.144545	203.543408	-0.070226	-0.075721	22212.13416
-322.154061	281.625491	-409.774173	187.52119	-0.833188	-0.838684	22215.94897
-331.309614	261.78846	-392.988992	130.298985	0.692737	-1.601646	22247.99341
-356.487384	229.744025	-403.670471	76.891593	0.692737	-0.075721	22232.73415
-370.220713	209.144031	-476.151931	-15.426898	-0.070226	2.213167	22219.76379
-375.561452	200.751441	-450.97416	1.358282	0.692737	0.687242	22240.36378
-404.554036	163.366267	-369.337148	36.454568	-0.070226	-1.601646	22226.63045
-409.131813	119.877391	-387.648253	8.224947	-0.833188	0.687242	22213.66009
-428.968844	114.536651	-383.83344	23.484202	-0.070226	-0.075721	22226.63045
-435.835508	90.121844	-367.811222	-14.663935	1.4557	0.687242	22228.15638
-449.568838	64.181111	-367.048259	-33.738004	1.4557	0.687242	22219.00082
-451.857726	40.529266	-309.063091	-72.649103	-0.070226	-0.075721	22229.6823
-465.591055	8.484831	-325.848272	-102.40465	-0.833188	0.687242	22207.55638
-452.620689	-7.537387	-338.055675	-99.352799	-0.070226	-0.075721	22197.63787
-445.754024	-33.47812	-312.877905	-141.315749	-0.070226	-0.075721	22205.2675
-432.783658	-58.65589	-320.507532	-200.06388	-0.070226	-0.838684	22219.00082
-444.228099	-81.544772	-266.337178	-232.108315	-0.833188	-0.838684	22206.79342
-453.383651	-114.35217	-240.396445	-213.034247	-0.070226	-0.838684	22224.34156
-427.442918	-142.581791	-234.292743	-224.478688	0.692737	-0.075721	22232.73415
-399.213297	-172.337338	-198.433494	-268.730526	-0.070226	-1.601646	22215.18601
-406.842924	-199.041033	-196.144606	-290.093483	0.692737	-0.075721	22223.5786
-370.983676	-228.79658	-170.966836	-317.560142	-0.833188	0.687242	22132.02307
-362.591086	-227.270655	-157.996469	-329.767545	-0.070226	-0.838684	22225.86749
-357.250347	-248.633611	-95.433525	-338.160136	1.4557	0.687242	22239.60082
-338.939241	-288.307674	-140.448326	-406.826782	1.4557	-0.075721	22207.55638
-313.761471	-311.959519	-110.69278	-454.893434	-0.070226	-0.075721	22206.79342
-301.554067	-328.744699	-63.38909	-393.093453	0.692737	-0.075721	22227.39341
-258.065191	-343.240991	-26.766879	-377.071235	0.692737	-0.075721	22228.91934
-248.909638	-367.655798	6.803482	-406.826782	-0.070226	-0.075721	22196.87491
-227.546681	-398.937271	21.299774	-389.278639	-0.833188	-0.075721	22216.71194
-198.554097	-417.248376	44.188656	-450.315658	-0.070226	-0.075721	22221.28971
-165.7467	-419.537264	67.840501	-442.686031	-0.070226	-0.075721	22186.19343
-142.857818	-437.085407	110.566414	-417.50826	-0.070226	-0.838684	22194.58602
-106.998569	-447.766886	114.381228	-416.745297	-1.596151	0.687242	22193.06009
-67.324507	-477.522432	138.796035	-467.100838	-1.596151	-0.838684	22188.48232
-64.272656	-461.500215	160.158992	-432.004552	-0.833188	-0.838684	22176.27491
-23.072668	-487.440948	181.521949	-440.397142	-0.070226	-0.075721	22199.92676
7.445842	-479.048358	215.855272	-432.004552	0.692737	-0.075721	22215.94897
40.253239	-478.285395	271.551551	-381.649012	-0.070226	1.450205	22141.17863
73.060637	-475.233544	292.151545	-393.856415	-0.070226	-0.075721	22200.68972
102.053221	-473.707619	303.595986	-364.863831	-0.070226	-0.075721	22210.60823
130.282842	-472.181693	310.462651	-364.863831	0.692737	1.450205	22186.19343
150.119873	-472.944656	347.847825	-349.604577	0.692737	-0.075721	22209.08231
182.164308	-459.211327	364.633005	-335.108285	-0.070226	-0.075721	22241.12674
200.475414	-444.715035	363.10708	-313.745328	-0.070226	-1.601646	22228.91934
217.260594	-415.722451	382.944111	-305.352738	-0.833188	0.687242	22235.786
257.697619	-415.722451	407.358919	-325.189769	0.692737	-0.838684	22239.60082
272.193911	-408.092823	404.307068	-291.619409	-0.070226	-0.075721	22215.18601
298.134644	-395.88542	426.432987	-248.893495	-0.070226	-0.075721	22219.00082
301.186495	-375.285426	432.536689	-207.693508	-0.070226	0.687242	22230.44527
348.490185	-342.478028	430.247801	-182.515737	-0.070226	0.687242	22214.42305
345.438334	-337.900252	456.951497	-183.2787	-0.833188	-0.838684	22221.28971
381.297583	-313.485444	452.37372	-143.604638	-0.833188	0.687242	22230.44527
391.216098	-290.596562	455.425571	-130.634271	-0.833188	-0.838684	22199.16379
400.371651	-257.026201	411.173732	-149.70834	-2.359114	0.687242	22200.68972
405.71239	-222.692878	407.358919	-150.471302	-0.833188	-0.838684	22195.34898
404.949428	-205.144735	378.366335	-116.137979	-1.596151	-2.364609	22209.08231
453.01608	-157.841046	397.440403	-68.071327	-0.833188	-0.838684	22206.79342
444.62349	-147.92253	378.366335	-37.552817	-0.070226	-0.075721	22228.15638
449.964229	-116.641058	420.329285	10.513835	-0.070226	-0.075721	22227.39341
443.097564	-92.22625	392.862627	39.506419	-0.833188	-0.838684	22216.71194
447.675341	-61.707741	401.255217	96.728624	-0.070226	0.687242	22228.15638
425.549421	-18.981828	351.662639	117.328618	-0.833188	-1.601646	22228.15638
445.386453	0.855204	388.28485	149.373053	0.692737	0.687242	22241.12674
423.260533	35.951489	379.89226	162.34342	-0.833188	-0.075721	22241.12674
424.023496	64.944073	344.033011	183.706376	0.692737	1.450205	22243.41563
401.134614	75.625552	314.277465	186.758227	0.692737	-0.838684	22221.28971
391.216098	111.4848	278.418216	199.728594	-0.070226	-0.838684	22232.73415
385.112396	138.951459	283.758955	221.854513	-0.070226	-0.075721	22231.97119
365.275365	154.973676	264.684887	250.084135	-0.070226	-0.838684	22210.60823
359.171663	202.277366	239.507117	272.210054	-0.070226	0.687242	22224.34156
354.593887	206.855143	208.988607	309.595228	-0.070226	-0.838684	22230.44527
324.075377	215.247733	148.714551	296.624862	-0.070226	0.687242	22004.6083
[truncated: 28,725 more rows]
