# Supplementary material for: Dynamic analysis of slant cracked rotor system considering nonlinear oil film force
Source: PLoS One. 2024 Jan 25;19(1):e0294293. doi: 10.1371/journal.pone.0294293 (PMC10810477; doi:10.1371/journal.pone.0294293)
Supplement: S1 File — These data were measured by two eddy current sensors, model WT0150. (ZIP) [file pone.0294293.s001.zip › 2021.3.18 Test data for plain bearings/2021.3.18 (P=0.2Mpa, Z=8.1g Clockwise162°+4.0g)/400.csv]

1024	30720	7	0	3
8	8	8	8	10	10	1
3	3	3	3	1	1	4
2	1	4	3	0	0	0
0	0	0	0	-0.000059	0.000046	20749.75781
13.948608	433.150039	-234.435351	411.845448	0.647086	0.842897	22182.37861
20.815272	450.698182	-229.857575	456.097286	1.410049	0.079934	22207.55638
1.741204	440.016703	-248.168681	443.889883	1.410049	-1.445991	22250.2823
-48.614337	442.305592	-257.324234	427.104702	2.173012	-0.683028	22224.34156
-46.325449	453.750033	-247.405718	414.134336	3.698937	0.842897	22195.34898
-48.614337	433.150039	-274.872377	427.867665	3.698937	1.60586	35.859249
-62.347666	424.757449	-300.050147	424.052851	-1.641802	-1.445991	13.733329
-67.688405	424.757449	-337.435321	404.21582	-0.878839	0.079934	9.918516
-98.969877	409.498194	-348.879762	397.349156	0.647086	0.079934	11.444441
-115.755058	412.550045	-335.909395	409.556559	0.647086	0.842897	8.39259
-127.199499	407.209306	-338.961246	397.349156	-0.115876	-0.683028	9.918516
-154.666157	405.68338	-359.56124	372.934348	-0.115876	0.079934	9.155553
-165.347636	388.135237	-390.07975	364.541758	-1.641802	0.079934	9.918516
-172.2143	385.083386	-403.813079	330.208435	-0.878839	-0.683028	9.155553
-203.495772	353.038951	-469.427874	314.186217	-2.404765	0.842897	9.918516
-201.969847	380.50561	-392.368638	310.371404	-2.404765	-0.683028	22016.05274
-219.51799	374.401908	-390.07975	333.260286	-1.641802	-0.683028	8499.404889
-224.095766	371.350057	-408.390855	311.897329	0.647086	1.60586	22161.01566
-241.643909	355.32784	-421.361222	290.534372	0.647086	0.079934	22186.95639
-266.058717	349.987101	-409.916781	282.904745	0.647086	0.842897	22180.08972
-279.792046	338.542659	-398.47234	258.489937	1.410049	0.842897	22203.74157
-285.132785	340.068585	-429.753812	231.023279	0.647086	-0.683028	22181.61565
-298.866115	325.572293	-410.679744	227.971428	2.173012	-0.683028	22206.79342
-286.658711	284.372305	-420.598259	197.452919	0.647086	0.079934	22217.4749
-307.258705	263.772311	-470.9538	168.460335	2.935975	0.079934	22241.12674
-331.673512	270.638976	-480.872315	166.171446	-0.115876	0.079934	22223.5786
-333.199438	249.276019	-417.546408	169.98626	0.647086	1.60586	22231.20823
-344.643879	238.594541	-412.968632	144.80849	-0.115876	-0.683028	22229.6823
-377.451276	234.779727	-420.598259	107.423316	0.647086	0.079934	22211.3712
-362.954984	200.446404	-436.620477	76.141843	1.410049	1.60586	22224.34156
-396.525345	204.261218	-454.931582	76.141843	2.173012	0.079934	22231.97119
-398.05127	183.661224	-442.724179	70.038141	-0.878839	0.079934	22215.18601
-401.866084	153.905677	-454.931582	63.93444	-1.641802	-0.683028	22202.21564
-419.414227	137.120497	-427.464924	36.467781	-1.641802	0.842897	22208.31935
-427.806817	131.779758	-450.353806	-12.361834	-0.878839	0.079934	22202.97861
-415.599413	89.816807	-413.731595	-7.021095	-1.641802	-1.445991	22202.21564
-440.014221	95.157546	-381.68716	-1.680356	-2.404765	-0.683028	22217.4749
-433.147556	74.557553	-412.205669	-13.124797	-0.115876	0.079934	22225.10453
-454.510513	69.979776	-394.657526	-26.858126	0.647086	1.60586	22220.52675
-446.117923	63.876074	-363.376054	-57.376636	0.647086	1.60586	22228.91934
-443.066072	32.594602	-360.324203	-86.36922	-0.878839	0.079934	22225.86749
-459.851252	22.676086	-328.279768	-112.309953	2.173012	0.842897	22218.23786
-449.169774	-3.264647	-388.553824	-129.858096	1.410049	0.842897	22040.46754
-439.251258	2.839055	-342.77606	-127.569207	3.698937	0.842897	22255.62304
-452.221625	-22.338715	-322.939029	-132.909947	-0.115876	0.079934	22229.6823
-457.562364	-49.042411	-358.035315	-190.895115	2.935975	0.079934	22236.54897
-428.56978	-58.197964	-322.939029	-163.428456	-0.878839	-1.445991	22241.12674
-437.725333	-73.457218	-282.502004	-184.02845	0.647086	0.842897	22219.76379
-439.251258	-81.849809	-279.450153	-213.783997	1.410049	0.842897	22223.5786
-433.910519	-108.553504	-277.161265	-241.250655	0.647086	0.079934	22231.20823
-418.651264	-119.997945	-232.909426	-231.33214	-0.115876	-0.683028	22215.94897
-411.7846	-148.227567	-240.539053	-254.983984	2.173012	1.60586	22228.91934
-420.940152	-174.931262	-238.250165	-266.428426	-0.115876	-0.683028	22231.20823
-410.258674	-199.34607	-211.546469	-291.606196	-2.404765	0.842897	22191.53417
-401.103121	-214.605325	-222.227948	-328.228407	0.647086	1.60586	22206.03046
-372.8735	-211.553474	-219.939059	-346.539513	-0.115876	0.079934	22141.94159
-366.006835	-229.101617	-148.220562	-306.865451	-2.404765	-0.683028	22202.97861
-362.954984	-248.175685	-161.190929	-346.539513	-0.878839	-0.683028	22216.71194
-347.69573	-251.227536	-136.776121	-339.672848	-0.878839	0.079934	22230.44527
-316.414257	-277.168269	-107.020574	-383.161724	-0.878839	-1.445991	22224.34156
-325.56981	-294.716412	-77.265028	-374.006171	2.935975	1.60586	22223.5786
-303.443891	-311.501592	-72.687251	-382.398762	1.410049	0.842897	22229.6823
-303.443891	-315.316406	-49.798369	-389.265426	-0.115876	-0.683028	22225.86749
-272.162419	-332.101586	-60.479847	-426.6506	1.410049	0.842897	22241.88971
-255.377239	-328.286773	-49.798369	-427.413563	3.698937	0.842897	22250.2823
-216.466139	-349.649729	-39.116891	-419.783936	2.935975	0.842897	22247.23045
-246.221686	-371.012686	-47.509481	-447.250594	2.173012	0.842897	22223.5786
-207.310586	-367.197872	-42.168742	-456.406147	0.647086	0.842897	22231.97119
-201.206884	-393.138605	24.971979	-447.250594	1.410049	0.079934	22214.42305
-189.762443	-399.242307	40.231234	-463.272812	1.410049	0.079934	22195.34898
-168.399487	-419.079338	60.068265	-454.880222	-2.404765	-0.683028	22220.52675
-137.118014	-438.153407	102.794178	-448.013557	-1.641802	0.079934	22230.44527
-116.51802	-428.997854	89.823812	-483.872806	-0.115876	0.079934	22185.43046
-109.651356	-447.30896	134.07565	-457.932072	-1.641802	-0.683028	22185.43046
-86.762474	-461.042289	116.527507	-464.798737	-2.404765	0.842897	22208.31935
-47.851374	-452.649699	111.186768	-522.783905	0.647086	1.60586	22186.19343
-28.777306	-481.642283	169.171936	-493.791321	1.410049	0.842897	22180.85269
-36.406933	-479.353394	166.120085	-460.983923	-2.404765	-0.683028	22215.94897
-10.4662	-480.116357	201.216371	-441.909855	1.410049	0.079934	22212.89712
0.978241	-494.612649	250.808949	-425.124675	-0.878839	0.842897	22207.55638
30.733788	-484.694134	256.912651	-441.146892	-0.115876	0.079934	22225.10453
33.785639	-486.983022	269.120055	-422.072824	0.647086	0.079934	22205.2675
43.704154	-479.353394	270.64598	-405.287644	-0.115876	0.079934	22202.21564
90.244881	-470.197842	311.845968	-419.783936	0.647086	-0.683028	22179.32676
111.607838	-470.197842	327.105223	-396.132091	2.935975	0.079934	22233.49712
129.918944	-476.301544	328.631148	-400.709867	0.647086	0.079934	22213.66009
145.941161	-464.857102	315.660782	-409.102457	0.647086	0.079934	22203.74157
169.593006	-484.694134	357.623732	-402.235793	2.173012	1.60586	22224.34156
186.378186	-461.042289	359.149658	-366.376544	-0.878839	0.079934	22202.21564
183.326335	-467.145991	374.408913	-340.435811	-3.167727	-0.683028	22207.55638
216.896696	-446.545997	378.223726	-343.487662	-0.878839	-0.683028	22221.28971
224.526323	-434.338593	395.771869	-335.095072	0.647086	0.842897	22210.60823
235.970764	-435.101556	421.712602	-312.969152	-0.115876	0.079934	22215.94897
262.67446	-418.316376	422.475565	-329.754333	-1.641802	-1.445991	22170.93417
274.118901	-411.449711	403.401497	-287.028419	-0.878839	0.079934	22190.7712
272.592975	-406.871934	398.060757	-292.369159	-0.115876	0.842897	22186.95639
287.85223	-377.116388	409.505198	-303.050637	-1.641802	0.842897	22161.77862
317.607777	-379.405276	412.557049	-297.709898	-1.641802	-0.683028	22188.48232
317.607777	-342.783065	411.794087	-258.798798	-1.641802	0.079934	22200.68972
351.9411	-337.442325	434.682969	-231.33214	0.647086	0.079934	22222.05268
366.437392	-337.442325	453.757037	-192.42104	0.647086	0.842897	22191.53417
373.304057	-312.264555	445.364447	-180.213636	-0.878839	0.079934	22220.52675
388.563311	-288.61271	452.231112	-170.295121	-1.641802	-0.683028	22228.91934
417.555895	-276.405306	469.016292	-146.643276	-0.878839	0.079934	22216.71194
408.400343	-268.012716	462.149627	-152.746978	2.173012	1.60586	22247.99341
414.504044	-245.123834	474.357031	-130.621058	2.935975	1.60586	22255.62304
406.111454	-222.234952	441.549633	-121.465506	0.647086	-0.683028	22119.05271
416.792933	-221.471989	459.860739	-89.421071	0.647086	-0.683028	22234.26008
409.926268	-188.664592	476.645919	-80.265518	0.647086	0.079934	22238.83786
432.81515	-162.723859	465.201478	-73.398853	1.410049	0.842897	22223.5786
438.918852	-152.805343	474.357031	-39.828493	-0.115876	0.079934	22218.23786
434.341076	-125.338685	433.157043	-4.732207	-0.115876	0.842897	22228.15638
442.733666	-131.442386	438.497782	2.134458	0.647086	0.842897	22231.20823
427.474411	-125.338685	433.157043	19.682601	0.647086	0.842897	22220.52675
442.733666	-77.272032	431.631118	37.993707	-0.878839	0.842897	22209.84527
435.867001	-58.197964	425.527416	48.675185	-0.878839	0.842897	22209.84527
424.42256	-42.175746	401.112608	58.5937	-1.641802	0.842897	22199.16379
449.60033	-10.131311	361.438546	73.089992	0.647086	-0.683028	22214.42305
423.659597	-26.153529	378.223726	79.193694	-0.878839	0.079934	22219.76379
415.267007	18.861273	343.890403	83.008508	-0.115876	0.842897	22083.19346
425.185523	40.987192	354.571881	144.045527	1.410049	1.60586	22223.5786
412.978119	56.246447	375.171875	187.534403	-0.115876	0.079934	22229.6823
405.348492	67.690888	374.408913	211.949211	-0.115876	0.842897	22214.42305
406.111454	103.550137	342.364478	201.267732	1.410049	0.079934	22224.34156
383.222572	137.120497	353.045956	212.712173	1.410049	0.079934	22237.31193
386.274423	140.935311	314.897819	231.023279	-0.115876	-0.683028	22235.786
379.407759	142.461236	308.031154	232.549204	1.410049	0.079934	22238.07489
369.489243	166.113081	267.594129	233.312167	2.935975	0.079934	22243.41563
367.963318	162.298267	285.142272	250.097347	0.647086	0.079934	22229.6823
358.807765	192.053814	234.786732	253.149198	-0.115876	1.60586	22222.81564
354.992951	215.705659	182.905266	254.675124	-0.115876	0.079934	22228.91934
335.15592	234.016765	205.794148	314.94918	-0.878839	0.079934	22220.52675
338.207771	249.276019	195.875632	306.55659	-4.693653	-1.445991	22198.40083
323.711479	274.45379	158.490458	317.238068	-0.115876	0.842897	22228.91934
298.533708	292.001933	172.98675	325.630658	-3.167727	-0.683028	22224.34156
309.215187	280.557491	128.734911	339.363988	-2.404765	-0.683028	22196.11194
300.822597	304.972299	108.134917	360.726944	-0.115876	0.842897	22212.13416
273.355938	321.757479	86.771961	352.334354	-3.167727	0.079934	22208.31935
283.274454	342.357473	63.120116	362.25287	-1.641802	-1.445991	22203.74157
259.622609	347.698212	24.209016	352.334354	1.410049	1.60586	22226.63045
266.489274	367.535243	5.134948	353.097317	1.410049	0.079934	22232.73415
243.600391	375.927834	28.786793	405.741746	0.647086	0.842897	22218.23786
219.948547	390.424126	21.920128	411.845448	-0.878839	-0.683028	22225.86749
211.555956	391.187088	-31.487263	423.289889	-0.115876	0.842897	22228.91934
196.296702	404.920418	-26.146524	427.867665	1.410049	0.842897	22188.48232
153.570788	410.261157	-68.109475	440.838032	1.410049	0.079934	22228.15638
169.593006	429.335225	-94.050208	423.289889	-0.115876	0.079934	22247.99341
145.178198	420.179672	-100.916873	432.445441	0.647086	0.079934	22201.45268
139.074496	427.046337	-152.035376	408.793597	1.410049	0.842897	22219.00082
116.948577	446.883368	-134.487233	443.889883	2.173012	0.079934	22235.02304
75.748589	439.253741	-177.213146	404.978783	-0.115876	-0.683028	22204.50453
75.748589	443.831517	-168.820556	416.423224	0.647086	1.60586	22200.68972
65.067111	437.727815	-171.872407	434.73433	0.647086	-0.683028	22227.39341
48.281931	451.461145	-156.613152	418.712112	0.647086	0.079934	22216.71194
14.71157	446.120405	-183.316848	451.51951	0.647086	0.079934	22197.63787
4.793055	420.942635	-248.931643	440.838032	-1.641802	0.079934	22199.92676
5.556018	434.675964	-220.702022	435.497292	-2.404765	1.60586	22203.74157
-5.888424	432.387076	-255.798308	434.73433	-1.641802	0.079934	22183.90454
-21.147678	424.757449	-255.798308	446.941733	-3.167727	-0.683028	22203.74157
-38.695821	410.261157	-270.2946	415.660261	-1.641802	0.079934	22209.84527
-63.110629	415.601896	-260.376085	428.630628	0.647086	0.842897	80.111087
-82.94766	426.283374	-300.81311	385.904715	-0.115876	-0.683028	13.733329
-79.895809	417.890784	-287.842743	426.34174	2.173012	0.842897	13.733329
-95.918026	422.468561	-303.864961	414.134336	-0.878839	0.079934	9.918516
-130.25135	417.127821	-344.301986	429.393591	0.647086	1.60586	10.681478
-131.777275	400.342641	-340.487172	376.749162	2.173012	0.079934	9.155553
-127.962461	403.394492	-344.301986	370.64546	1.410049	0.079934	11.444441
-149.325418	400.342641	-376.346421	369.882497	0.647086	0.079934	8.39259
-169.162449	391.187088	-380.161234	333.260286	2.173012	1.60586	10.681478
-179.843928	392.713014	-398.47234	329.445472	0.647086	-0.683028	9092.226936
-201.206884	369.824132	-463.324173	298.164	1.410049	0.079934	22002.31941
-221.043915	378.979685	-410.679744	322.578807	-0.115876	0.079934	22206.03046
-237.829096	359.142653	-426.701961	314.94918	2.173012	1.60586	22190.7712
-252.325388	359.142653	-410.679744	294.349186	0.647086	0.079934	22207.55638
-245.458723	360.668579	-410.679744	279.089931	-0.115876	0.079934	22208.31935
-264.532791	348.461175	-393.131601	275.275118	-0.878839	0.079934	22170.93417
-288.947599	301.920448	-393.894563	239.415869	-2.404765	0.842897	22184.6675
-295.814264	303.446374	-427.464924	197.452919	-1.641802	0.842897	22196.11194
-309.547593	285.135268	-448.064918	188.297366	-0.115876	0.842897	22188.48232
-314.888332	284.372305	-415.25752	198.215881	-0.115876	1.60586	22209.84527
-333.9624	259.957498	-444.250104	169.98626	2.173012	0.842897	22228.91934
-349.984618	253.853796	-447.301955	128.786272	-0.878839	0.079934	22219.76379
-343.117953	248.513057	-413.731595	128.023309	-0.878839	0.079934	22218.23786
-359.903133	228.676025	-447.301955	113.527017	0.647086	-0.683028	9917.752617
-367.532761	204.261218	-410.679744	99.030725	-0.878839	-0.683028	22186.19343
-382.029053	208.838994	-411.442706	64.697402	0.647086	0.079934	22212.13416
-381.26609	193.579739	-443.487141	74.615918	1.410049	0.842897	22248.75637
-413.310525	173.742708	-410.679744	69.275179	2.935975	0.079934	22247.99341
-400.340159	153.142714	-411.442706	54.015924	1.410049	-0.683028	22232.73415
-420.940152	128.727907	-392.368638	33.41593	1.410049	0.842897	22238.83786
-435.436444	123.387168	-393.131601	31.890005	1.410049	0.079934	22235.786
-423.992003	89.816807	-392.368638	15.867787	2.173012	0.842897	22215.94897
-427.043854	73.79459	-416.020483	-22.28035	2.173012	0.842897	22225.10453
-454.510513	66.164962	-373.29457	-24.569238	2.173012	1.60586	22232.73415
-443.066072	51.66867	-350.405687	-42.117381	1.410049	0.842897	22215.94897
-450.695699	54.720521	-332.857545	-68.058114	-0.878839	0.079934	22222.05268
-450.695699	30.305714	-364.901979	-116.887729	-0.878839	1.60586	22161.77862
-436.96237	-9.368349	-351.16865	-101.628474	-1.641802	0.842897	22193.82305
-464.429028	-24.627603	-384.739011	-123.754394	-2.404765	0.079934	22199.16379
-465.954954	-32.257231	-340.487172	-147.406239	-0.878839	0.079934	22215.18601
-438.488295	-48.279448	-335.146433	-155.798829	-0.115876	0.079934	22200.68972
-431.621631	-47.516485	-323.701992	-242.013618	-0.115876	0.079934	22221.28971
-456.799401	-91.768324	-293.183482	-265.665463	0.647086	0.079934	22228.91934
-444.591997	-92.531287	-323.701992	-285.502494	-0.115876	0.842897	22216.71194
-430.858668	-110.07943	-275.635339	-222.93955	0.647086	0.079934	22216.71194
-422.466078	-138.309051	-241.302016	-236.672879	1.410049	0.842897	22227.39341
-414.836451	-143.64979	-239.776091	-230.569177	2.173012	0.842897	22242.65267
-407.969786	-165.012747	-243.590904	-271.006202	2.173012	0.842897	22242.65267
-394.236457	-173.405337	-218.413134	-292.369159	-0.115876	0.079934	22244.94156
-382.029053	-199.34607	-200.864991	-308.391376	2.173012	-0.683028	22204.50453
-362.954984	-209.264586	-166.531668	-301.524711	2.173012	0.079934	22231.97119
-363.717947	-222.234952	-173.398333	-320.59878	-0.878839	-0.683028	22227.39341
-359.140171	-241.309021	-140.590935	-360.272842	-1.641802	-0.683028	22227.39341
-349.221655	-271.82753	-130.672419	-361.035805	-1.641802	0.842897	22215.18601
-327.858699	-277.931232	-112.361314	-349.591364	2.173012	0.842897	22228.15638
-319.466108	-299.294189	-96.339096	-365.613581	-0.878839	0.842897	22231.97119
-325.56981	-292.427524	-104.731686	-383.924687	0.647086	0.079934	22219.00082
-301.917965	-304.634928	-87.946506	-399.946904	-4.693653	-2.208954	22199.16379
-282.080934	-321.420108	-63.531698	-416.732085	-2.404765	0.842897	22217.4749
-271.399456	-342.783065	-39.879854	-420.546898	-0.878839	0.842897	22197.63787
-250.036499	-360.331208	-48.272444	-419.783936	-1.641802	-0.683028	22203.74157
-225.621692	-364.908984	-34.539114	-465.5617	0.647086	0.079934	22225.10453
-210.362437	-382.457127	-6.309493	-428.939488	0.647086	0.079934	22189.24528
-237.829096	-399.242307	-16.228009	-473.95429	-0.878839	-0.683028	22205.2675
-177.555039	-394.664531	61.59419	-482.34688	-0.878839	0.842897	22226.63045
-161.532822	-416.027487	62.357153	-466.324663	0.647086	0.842897	22212.89712
-129.488387	-412.975636	87.534923	-456.406147	0.647086	0.079934	22197.63787
-114.992095	-419.842301	111.186768	-433.517265	-0.115876	0.079934	22244.17859
-106.599505	-430.523779	106.608992	-444.961706	1.410049	0.842897	22237.31193
-76.843958	-441.205258	135.601576	-470.902439	0.647086	-0.683028	22219.76379
-53.955076	-454.175624	163.831197	-455.643184	-0.115876	-0.683028	22225.10453
-42.510635	-463.331177	161.542309	-439.620967	2.173012	0.842897	22228.15638
-28.777306	-469.434879	201.216371	-432.754302	1.410049	0.842897	22209.08231
-25.725455	-498.427463	210.371924	-449.539482	0.647086	0.842897	22212.89712
17.000459	-470.197842	219.527477	-436.569116	0.647086	-0.683028	22170.17121
27.681937	-484.694134	255.386726	-419.020973	2.935975	2.368823	22217.4749
29.207862	-483.931171	280.564496	-386.976538	0.647086	0.842897	22209.84527
51.333782	-477.827469	269.883018	-431.228377	-3.167727	-1.445991	22185.43046
87.955993	-482.405245	282.853384	-396.132091	-3.167727	-0.683028	22187.71935
98.637471	-477.064506	317.94967	-414.443196	-1.641802	0.079934	22193.06009
124.578204	-493.086724	323.290409	-412.917271	-2.404765	-1.445991	22196.11194
132.207832	-472.48673	333.971888	-399.946904	-0.115876	0.842897	22193.06009
148.993012	-464.857102	329.394111	-388.502463	-0.115876	0.079934	22212.13416
168.830043	-456.464512	329.394111	-346.539513	-0.878839	-0.683028	22208.31935
190.193	-436.627481	339.312627	-377.820985	-0.115876	0.079934	22201.45268
216.133733	-446.545997	338.549664	-362.56173	2.173012	0.842897	22206.79342
222.237435	-434.338593	388.142242	-336.620997	-0.878839	-0.683028	22215.94897
238.259652	-412.975636	383.564465	-306.865451	1.410049	0.842897	22063.35643
264.963348	-409.160823	394.245944	-305.339525	1.410049	0.842897	22238.83786
278.696677	-392.375642	395.771869	-309.917302	1.410049	0.079934	22226.63045
281.748528	-416.027487	394.245944	-322.887668	1.410049	0.079934	22194.58602
309.215187	-374.8275	435.445932	-260.324724	2.173012	0.079934	22210.60823
314.555926	-380.168239	432.394081	-251.932134	-0.115876	0.079934	22214.42305
322.948516	-383.983052	436.971857	-272.532127	0.647086	1.60586	22191.53417
334.392957	-331.338624	440.023708	-216.072885	-0.115876	0.842897	22204.50453
346.600361	-316.079369	443.075559	-202.339556	-0.878839	-1.445991	22228.91934
374.829982	-325.997884	468.253329	-183.265487	0.647086	0.079934	22228.91934
385.51146	-297.768263	452.231112	-172.584009	-0.878839	-0.683028	22218.23786
380.933684	-284.034934	457.571851	-134.435872	0.647086	0.842897	22206.79342
396.192939	-272.590493	446.12741	-144.354388	0.647086	0.079934	22215.94897
398.481827	-266.486791	451.468149	-168.769195	-2.404765	-0.683028	22073.27494
398.481827	-241.309021	470.542217	-124.517356	-1.641802	0.079934	22214.42305
421.370709	-215.368288	478.171845	-110.784027	-0.878839	0.079934	22228.15638
422.133672	-193.242368	472.831106	-84.080331	0.647086	-0.683028	22215.18601
430.526262	-167.301635	449.942224	-73.398853	0.647086	0.842897	22228.91934
423.659597	-148.990529	440.786671	-46.695157	-0.115876	0.079934	22231.20823
427.474411	-149.753492	443.838522	-26.858126	0.647086	1.60586	22216.71194
446.548479	-109.316467	438.497782	-11.598871	-0.878839	0.079934	22223.5786
445.022554	-89.479436	443.838522	29.601116	2.173012	0.079934	22255.62304
453.415144	-88.716473	422.475565	19.682601	0.647086	0.842897	22234.26008
432.81515	-50.568336	431.631118	46.386297	0.647086	-1.445991	22241.12674
443.496628	-44.464634	414.845938	75.378881	2.935975	2.368823	22246.46748
437.392927	-4.790572	375.171875	103.608502	-0.115876	0.842897	22220.52675
439.681815	2.076093	402.638534	115.052943	-0.878839	0.842897	22214.42305
410.689231	22.676086	400.349646	143.282564	-0.878839	0.079934	22227.39341
423.659597	40.224229	372.120024	159.304782	-2.404765	-0.683028	22219.76379
407.63738	53.194596	366.779285	174.564036	-2.404765	-1.445991	22220.52675
417.555895	66.927925	354.571881	175.326999	-0.115876	0.842897	22228.15638
387.037386	67.690888	359.912621	204.319583	-3.167727	-0.683028	22203.74157
396.955902	113.468652	346.179291	193.638105	-2.404765	0.079934	22199.16379
372.541094	108.890876	337.023738	208.134397	-0.878839	1.60586	22210.60823
381.696647	153.905677	296.586713	235.601055	-3.93069	-1.445991	22215.18601
367.200355	163.824193	275.223757	254.675124	-0.878839	0.842897	22211.3712
364.148504	191.290851	251.571912	256.964012	-0.115876	0.079934	22228.15638
363.385541	204.261218	231.734881	263.067714	-0.115876	-0.683028	22231.20823
352.704063	214.942696	237.838583	285.956596	0.647086	0.079934	22217.4749
326.000367	213.416771	182.142303	332.497323	0.647086	-0.683028	22220.52675
340.496659	241.646392	167.646011	324.867696	-0.115876	-0.683028	22231.20823
335.15592	265.298237	201.216371	336.312137	2.935975	0.842897	22226.63045
308.452224	275.979715	155.438607	362.25287	3.698937	0.842897	22248.75637
316.081851	289.713044	152.386756	360.726944	2.173012	0.079934	22247.23045
293.955932	337.016734	81.431222	339.363988	1.410049	0.842897	22222.05268
297.770746	318.705628	111.186768	376.749162	1.410049	0.842897	22234.26008
280.985566	347.698212	69.986781	382.089901	-0.115876	0.842897	22235.02304
258.859646	366.009318	55.490489	377.512124	1.410049	0.079934	22215.94897
256.570758	367.535243	40.994197	375.986199	0.647086	0.079934	22222.05268
233.681876	369.824132	14.290501	395.82323	-0.115876	0.842897	22231.20823
217.659658	375.927834	-33.013189	410.319522	-0.115876	-0.683028	22204.50453
203.163366	395.001902	-30.724301	382.852864	-0.115876	-0.683028	22192.29713
187.904112	405.68338	-62.768736	422.526926	-1.641802	0.842897	22205.2675
155.859677	408.735231	-65.820587	417.949149	-0.878839	0.842897	22209.84527
164.252267	416.364859	-103.968723	408.030634	-0.878839	0.842897	22167.88232
142.88931	436.964853	-131.435382	430.919516	-1.641802	-0.683028	22209.08231
119.237465	418.653747	-132.198345	434.73433	-0.878839	0.079934	22223.5786
119.237465	427.046337	-158.139078	389.719528	-0.115876	0.079934	22201.45268
94.059695	424.757449	-159.665003	396.586193	-0.878839	0.079934	22212.89712
74.222664	446.883368	-191.709438	372.171385	2.935975	0.842897	22231.20823
63.541186	433.150039	-165.005742	421.001	0.647086	1.60586	22206.79342
48.281931	454.512995	-152.035376	415.660261	-1.641802	0.079934	22198.40083
40.652303	446.120405	-189.42055	458.386175	3.698937	0.842897	22251.80822
16.237496	437.727815	-212.309432	443.889883	2.173012	0.842897	22235.786
12.422682	430.098188	-236.72424	412.60841	0.647086	-0.683028	22095.40086
-0.547684	457.564846	-269.531637	441.600994	0.647086	0.842897	22240.36378
-26.488417	426.283374	-250.457569	436.260255	2.173012	0.842897	22212.13416
-35.64397	425.520411	-261.139047	427.867665	-0.115876	0.842897	6589.709159
-57.76989	418.653747	-281.739041	405.741746	-0.878839	0.079934	19.074068
-64.636554	433.913002	-281.739041	432.445441	-0.115876	0.079934	13.733329
-73.792107	429.335225	-301.576072	404.21582	-1.641802	-0.683028	9.918516
-97.443952	398.816716	-354.220501	397.349156	-0.115876	0.842897	10.681478
-118.806909	392.713014	-331.331619	396.586193	-1.641802	-0.683028	9.155553
-127.962461	397.29079	-348.116799	399.638044	-0.878839	0.079934	11.444441
-134.829126	407.209306	-367.95383	382.852864	-1.641802	-0.683028	9.155553
-150.851344	404.157455	-366.427905	372.171385	-3.167727	-2.208954	11.444441
-171.451337	400.342641	-380.924197	338.601025	-0.878839	-0.683028	8.39259
-185.184667	371.350057	-411.442706	319.526956	0.647086	0.842897	38.9111
-202.73281	361.431542	-345.827911	322.578807	-2.404765	0.079934	22067.17124
-217.229102	366.772281	-366.427905	328.682509	2.173012	0.079934	22181.61565
-248.510574	349.987101	-386.264936	311.134366	-0.878839	0.842897	22195.34898
-269.873531	347.698212	-414.494557	299.689925	0.647086	0.079934	22183.14158
-240.117984	347.698212	-440.43529	282.904745	2.173012	-0.683028	22203.74157
-261.48094	340.831548	-413.731595	286.719559	1.410049	0.079934	22233.49712
-264.532791	329.387107	-401.524191	227.971428	0.647086	2.368823	22228.15638
-288.184636	334.727846	-399.235303	227.208465	1.410049	0.842897	22225.10453
-301.155003	317.942666	-442.724179	214.238099	1.410049	1.60586	22238.83786
-325.56981	278.268603	-419.835297	208.134397	1.410049	1.60586	22232.73415
-322.517959	273.690827	-444.250104	200.504769	0.647086	0.079934	22212.89712
-346.932767	253.090833	-432.0427	177.615887	-1.641802	0.079934	22223.5786
-353.799432	232.490839	-432.0427	144.045527	0.647086	0.842897	22220.52675
-356.851283	232.490839	-461.798247	110.475167	-0.115876	0.842897	22213.66009
-370.584612	211.890845	-457.983433	90.638135	-0.878839	0.079934	22217.4749
-395.762382	185.187149	-443.487141	83.008508	-1.641802	0.842897	22212.13416
-393.473494	176.794559	-456.457508	86.060359	-1.641802	0.079934	22199.92676
-419.414227	177.557522	-474.005651	54.015924	-0.878839	0.842897	22202.21564
-416.362376	161.535305	-415.25752	43.334446	-0.878839	0.079934	22218.23786
-398.814233	132.542721	-428.990849	25.786303	2.173012	1.60586	22216.71194
-433.910519	111.942727	-430.516775	15.104824	0.647086	0.079934	22223.5786
-430.095705	94.394584	-398.47234	-12.361834	-1.641802	-0.683028	22231.20823
-422.466078	79.898292	-427.464924	-17.702573	0.647086	0.842897	22223.5786
-424.754966	76.083478	-414.494557	-35.250716	0.647086	0.079934	22219.76379
-466.717917	63.876074	-385.501973	-76.450704	1.410049	0.079934	22226.63045
-454.510513	39.461267	-352.694576	-100.102549	2.935975	0.079934	22230.44527
-446.880885	34.88349	-348.879762	-78.739592	1.410049	0.079934	22237.31193
-438.488295	5.890906	-345.827911	-96.287735	0.647086	0.079934	22235.786
-458.325327	-12.420199	-338.198284	-110.784027	1.410049	0.842897	22238.83786
-447.643848	-32.257231	-294.709408	-144.354388	1.410049	0.842897	22222.05268
-449.932736	-35.309082	-323.701992	-174.872897	0.647086	0.079934	22225.10453
-453.74755	-68.879442	-306.153849	-167.24327	0.647086	0.079934	22230.44527
-434.673482	-80.323883	-272.583488	-193.184003	-1.641802	0.079934	22215.94897
-441.540146	-104.738691	-277.924227	-198.524742	0.647086	1.60586	22225.86749
-443.066072	-109.316467	-287.07978	-229.806214	1.410049	0.079934	22231.97119
-443.829035	-142.886827	-274.109414	-229.043251	-3.167727	-0.683028	22191.53417
-442.303109	-167.301635	-270.2946	-261.850649	-0.878839	0.842897	22206.03046
-409.495711	-165.77571	-241.302016	-278.635829	-0.878839	0.079934	22213.66009
-398.814233	-175.694225	-213.072395	-261.850649	-0.878839	0.842897	22196.11194
-417.125339	-196.294219	-213.072395	-300.761749	-0.115876	0.079934	22216.71194
-386.606829	-199.34607	-204.679805	-317.546929	0.647086	1.60586	22233.49712
-360.666096	-239.020132	-164.24278	-343.487662	-0.878839	-0.683028	22214.42305
-359.140171	-248.175685	-153.561301	-346.539513	1.410049	0.842897	22220.52675
-355.325357	-264.960865	-126.094643	-332.806184	0.647086	-0.683028	22228.91934
-346.169804	-274.116418	-158.902041	-365.613581	-1.641802	0.079934	22215.94897
-304.206854	-269.538642	-96.339096	-419.020973	4.4619	0.842897	22242.65267
-299.629077	-295.479375	-101.679835	-399.946904	1.410049	-0.683028	22252.57118
-290.473524	-319.894182	-49.798369	-380.872836	2.173012	0.079934	22240.36378
-278.266121	-334.390474	-57.427997	-400.709867	0.647086	0.079934	22229.6823
-264.532791	-354.227506	-38.353928	-409.102457	0.647086	0.842897	22235.02304
-245.458723	-346.597878	-71.161326	-440.38393	0.647086	1.60586	22181.61565
-233.251319	-374.064537	-4.783568	-419.783936	-2.404765	-0.683028	22192.29713
-211.888363	-383.22009	-12.413195	-434.280228	1.410049	0.842897	22222.05268
-207.310586	-406.871934	35.653457	-458.695035	0.647086	0.842897	22230.44527
-170.688375	-411.449711	62.357153	-459.457998	-1.641802	0.079934	22186.95639
-149.325418	-437.390444	65.409004	-470.139476	-1.641802	-0.683028	22186.19343
-150.088381	-449.597848	82.194184	-483.109843	-2.404765	-0.683028	22204.50453
-121.85876	-444.257109	93.638625	-478.532066	-2.404765	-0.683028	22197.63787
-97.443952	-441.205258	115.764545	-440.38393	-2.404765	0.842897	22183.90454
-75.318033	-452.649699	139.41639	-463.272812	-0.878839	0.079934	22214.42305
-60.058778	-477.827469	154.675644	-464.798737	-0.878839	0.079934	22211.3712
-34.118045	-472.48673	179.090452	-464.035774	-0.115876	0.842897	22212.89712
-30.303231	-472.48673	181.37934	-445.724669	-0.115876	-0.683028	22222.81564
7.844906	-483.931171	192.823781	-435.806153	-0.878839	0.842897	22059.54161
26.918974	-473.249693	243.942285	-429.702451	-0.878839	-0.683028	22217.4749
38.363415	-488.508947	248.520061	-423.598749	-0.878839	-0.683028	22193.82305
68.881925	-450.36081	285.905235	-417.495047	2.935975	0.079934	22209.84527
83.378217	-480.87932	266.831167	-430.465414	1.410049	0.079934	22231.97119
89.481919	-479.353394	305.742266	-396.132091	2.173012	1.60586	22225.86749
109.31895	-482.405245	324.053372	-402.235793	-0.115876	0.079934	22215.94897
113.133763	-467.145991	327.868186	-420.546898	-0.115876	0.842897	22208.31935
154.333751	-461.805252	312.608931	-398.420979	0.647086	0.842897	22219.76379
162.726341	-466.383028	349.231142	-379.346911	1.410049	1.60586	22207.55638
170.355969	-465.620065	359.912621	-368.665432	0.647086	-0.683028	22209.84527
190.955963	-445.020071	358.386695	-353.406178	0.647086	0.842897	22219.00082
219.948547	-461.042289	358.386695	-389.265426	1.410049	0.842897	22190.7712
216.133733	-438.153407	349.231142	-383.161724	-2.404765	0.079934	22118.28974
246.652242	-425.946003	391.957056	-332.806184	-2.404765	-0.683028	22194.58602
250.467056	-422.131189	370.594099	-351.117289	-1.641802	0.079934	22196.87491
280.222603	-409.160823	398.82372	-312.969152	-1.641802	0.079934	22180.08972
279.45964	-394.664531	414.845938	-292.369159	-0.878839	0.079934	22203.74157
309.97815	-392.375642	430.868155	-283.213606	2.935975	0.842897	22220.52675
315.318889	-367.960835	418.660751	-268.717314	0.647086	0.842897	22183.90454
341.259622	-346.597878	441.549633	-242.776581	-0.878839	0.079934	22211.3712
350.415175	-345.834916	459.097776	-204.628444	-0.115876	0.842897	22232.73415
364.148504	-331.338624	441.549633	-183.265487	-0.115876	-0.683028	22212.89712
355.755914	-316.079369	450.705186	-187.080301	2.173012	-0.683028	22248.75637
390.089237	-294.716412	478.934808	-160.376605	0.647086	0.079934	22253.33415
395.429976	-284.034934	453.757037	-171.821046	1.410049	0.842897	22229.6823
417.555895	-264.197903	475.882957	-127.569207	-1.641802	-0.683028	22205.2675
412.215156	-261.909014	462.149627	-123.754394	-0.115876	0.079934	22242.65267
420.607746	-221.471989	427.816304	-126.043282	0.647086	-0.683028	22217.4749
449.60033	-232.153468	443.838522	-96.287735	0.647086	-0.683028	22219.76379
421.370709	-205.449772	462.149627	-115.361804	-0.115876	0.079934	22228.91934
438.155889	-174.931262	468.253329	-64.2433	-0.878839	-0.683028	22220.52675
445.785517	-156.620157	456.045925	-23.043312	-1.641802	0.842897	22220.52675
448.074405	-147.464604	435.445932	-20.754424	-0.878839	0.079934	22226.63045
436.629964	-126.86461	414.082975	-11.598871	-2.404765	0.079934	22203.74157
429.000336	-107.027579	389.668167	-47.45812	-0.878839	0.842897	22204.50453
444.259591	-75.746107	419.423714	24.260377	-1.641802	-0.683028	22212.89712
429.763299	-65.064628	436.208894	66.986291	-0.878839	0.079934	22215.18601
441.970703	-31.494268	411.031124	83.008508	-1.641802	0.079934	22215.18601
418.318858	-26.916491	382.03854	107.423316	2.173012	0.842897	22223.5786
441.20774	5.890906	387.379279	115.815906	0.647086	-0.683028	22228.91934
429.000336	24.202012	393.482981	146.334415	-0.115876	0.079934	22213.66009
427.474411	41.750155	375.934838	137.178862	-2.404765	0.079934	22225.10453
420.607746	46.327931	390.43113	157.778856	1.410049	0.842897	22228.15638
416.02997	87.527919	362.201509	207.371434	2.173012	-0.683028	22239.60082
388.563311	116.520503	383.564465	220.341801	1.410049	0.079934	22241.12674
397.718864	132.542721	317.94967	191.349217	2.935975	0.842897	22250.2823
387.037386	131.779758	337.786701	238.652906	1.410049	0.842897	22227.39341
382.45961	149.327901	308.031154	229.497353	-0.115876	0.079934	22227.39341
367.200355	155.431603	295.060788	257.726975	2.173012	1.60586	22232.73415
362.622578	169.927895	277.512645	236.364018	-0.878839	-0.683028	22212.89712
354.992951	205.024181	231.734881	276.03808	-0.115876	0.842897	22222.05268
345.837398	220.283435	227.920067	295.875112	1.410049	0.079934	22233.49712
351.9411	224.098249	201.979334	311.134366	-0.115876	0.079934	22221.28971
333.629994	237.068615	182.142303	308.082515	-1.641802	0.079934	22198.40083
310.741112	274.45379	149.334905	324.867696	-1.641802	0.079934	22214.42305
312.267038	279.031566	137.890464	277.564006	0.647086	0.842897	22205.2675
306.163336	301.157485	122.631209	356.149168	0.647086	0.842897	22210.60823
292.430007	295.053783	128.734911	361.489907	0.647086	0.842897	22223.5786
285.563342	335.490809	93.638625	358.438056	1.410049	0.842897	22231.20823
271.06705	332.438958	50.912712	380.563975	2.173012	1.60586	22222.81564
282.511491	353.801914	72.275669	381.326938	1.410049	0.079934	22229.6823
242.837429	370.587094	50.912712	376.749162	-0.115876	0.079934	22228.91934
234.444839	377.453759	31.075681	385.904715	-0.115876	-1.445991	22190.00824
228.341137	410.261157	8.949762	398.112118	2.935975	0.079934	22051.91199
200.874478	383.557461	-15.465046	424.815814	1.410049	-0.683028	22251.04526
174.933745	394.238939	-84.131692	430.156553	1.410049	0.842897	22219.76379
178.748559	405.68338	-69.6354	405.741746	0.647086	0.842897	22209.84527
151.2819	415.601896	-84.131692	438.549143	1.410049	0.842897	22237.31193
142.126347	431.624113	-115.413165	434.73433	-0.878839	0.079934	22210.60823
112.370801	426.283374	-147.457599	437.786181	-0.115876	0.079934	22204.50453
100.163397	435.438927	-116.93909	429.393591	-0.878839	0.079934	22224.34156
102.452285	446.883368	-161.190929	440.838032	1.410049	0.842897	22213.66009
74.222664	438.490778	-153.561301	427.104702	-1.641802	-0.683028	22199.16379
58.200446	430.861151	-205.442767	431.682479	-1.641802	0.079934	22194.58602
30.733788	436.964853	-176.450183	443.889883	-1.641802	0.842897	22190.7712
7.844906	433.150039	-177.213146	423.289889	0.647086	1.60586	22204.50453
8.607868	442.305592	-232.909426	359.201019	-1.641802	0.079934	22035.88977
0.215278	426.283374	-209.257581	438.549143	-0.115876	0.842897	22205.2675
-7.414349	440.016703	-245.879793	450.756547	-1.641802	0.842897	22213.66009
-28.014343	425.520411	-248.931643	422.526926	-0.878839	0.079934	22210.60823
-24.199529	428.572262	-254.272383	413.371373	0.647086	-0.683028	4259.62096
-44.03656	412.550045	-256.561271	419.475075	0.647086	0.079934	19.837031
-53.955076	427.046337	-277.924227	410.319522	-0.115876	-0.683028	12.207404
-77.606921	407.972269	-306.153849	394.297305	-0.115876	0.079934	12.207404
-100.495803	411.787082	-335.909395	413.371373	1.410049	-0.683028	9.918516
-120.332834	418.653747	-338.961246	394.297305	2.173012	0.842897	11.444441
-139.406903	413.313008	-351.16865	345.467689	1.410049	-0.683028	9.155553
-138.64394	411.024119	-352.694576	368.356572	1.410049	0.842897	11.444441
-154.666157	405.68338	-358.035315	372.171385	-0.115876	0.842897	9.155553
-160.006896	383.557461	-364.901979	349.282503	-0.878839	-0.683028	10.681478
-176.029114	368.298206	-374.820495	357.675093	-0.115876	0.842897	57.222205
-205.784661	362.957467	-368.716793	336.312137	0.647086	0.842897	21938.23054
-231.725394	369.061169	-383.976048	344.704727	-1.641802	-2.208954	22200.68972
-232.488356	361.431542	-410.679744	308.082515	2.173012	0.842897	22164.83047
-249.273537	357.616728	-395.420489	295.112149	-1.641802	-1.445991	22177.80084
-267.584642	356.853765	-410.679744	239.415869	-0.878839	1.60586	22184.6675
-282.843897	316.41674	-504.52416	226.445503	-0.878839	0.079934	22183.14158
-282.843897	313.364889	-438.146402	202.793658	-0.115876	0.842897	22209.08231
-291.99945	323.283405	-428.990849	221.104763	-1.641802	-0.683028	22222.05268
-296.577226	306.498225	-423.65011	233.312167	-0.115876	-1.445991	22213.66009
-306.495742	277.505641	-438.146402	196.689956	-0.115876	0.079934	22223.5786
-313.362407	264.535274	-431.279738	185.245515	1.410049	0.842897	22231.97119
-358.377208	258.431572	-425.938998	169.223297	-0.115876	0.079934	22210.60823
-340.829065	235.54269	-434.331589	149.386266	-0.878839	0.079934	22220.52675
-366.769798	234.779727	-436.620477	131.838123	2.173012	0.842897	22250.2823
-355.325357	215.705659	-436.620477	84.534433	0.647086	0.079934	22238.07489
-378.977202	193.579739	-445.77603	92.164061	1.410049	0.079934	22237.31193
-397.288308	180.609373	-449.590843	33.41593	2.173012	0.842897	22240.36378
-391.947568	159.246416	-422.887147	54.015924	0.647086	0.079934	22234.26008
-418.651264	138.646422	-412.968632	55.541849	-0.115876	0.079934	22221.28971
-404.154972	120.335317	-390.842713	31.127042	-0.878839	-0.683028	22225.10453
-430.095705	119.572354	-400.761228	22.734452	1.410049	0.842897	22228.15638
-418.651264	99.735323	-390.842713	21.971489	0.647086	0.079934	22219.76379
-459.088289	81.424217	-413.731595	-12.361834	0.647086	0.842897	22226.63045
-446.880885	66.927925	-412.968632	-43.643306	-0.878839	-0.683028	22209.08231
-458.325327	53.194596	-367.95383	-42.880344	-3.167727	-1.445991	22193.06009
-481.977171	33.357565	-366.427905	-84.080331	-1.641802	-0.683028	22208.31935
-472.821619	-7.842423	-419.835297	-97.050698	-1.641802	-0.683028	22205.2675
-472.821619	5.127943	-361.850129	-123.754394	-3.167727	-0.683028	22202.21564
-446.880885	-14.709088	-348.879762	-113.835878	-1.641802	-0.683028	22220.52675
-442.303109	-26.916491	-325.227917	-147.406239	0.647086	0.842897	22233.49712
-442.303109	-49.805374	-335.146433	-172.584009	-0.115876	0.079934	22202.97861
-437.725333	-55.146113	-297.761259	-184.02845	-1.641802	0.079934	22217.4749
-431.621631	-70.405367	-270.2946	-205.391407	-2.404765	-1.445991	22223.5786
-428.56978	-83.375734	-265.716824	-228.280289	-0.115876	-0.683028	22222.05268
-433.147556	-109.316467	-250.457569	-216.835848	2.173012	0.079934	22247.23045
-442.303109	-135.2572	-252.746457	-248.880283	1.410049	0.079934	22247.99341
-422.466078	-154.331269	-251.220532	-272.532127	3.698937	0.842897	22026.73421
-409.495711	-176.457188	-243.590904	-263.376575	0.647086	-1.445991	22232.73415
-410.258674	-182.56089	-222.227948	-287.791382	0.647086	0.079934	22234.26008
-398.05127	-198.583107	-181.02796	-288.554345	-2.404765	-0.683028	22219.00082
-368.295724	-217.657176	-205.442767	-328.228407	-0.115876	0.079934	22219.00082
-369.058686	-248.175685	-188.657587	-345.013587	0.647086	0.842897	22231.97119
-345.406841	-226.049766	-184.079811	-352.643215	-0.878839	0.079934	22226.63045
-349.221655	-262.671977	-129.909457	-351.117289	0.647086	1.60586	22219.76379
-340.066102	-277.168269	-117.702053	-364.087656	-1.641802	0.079934	22208.31935
-329.384624	-287.086785	-105.494649	-379.346911	-1.641802	0.079934	22208.31935
-323.280922	-291.664561	-129.146494	-416.732085	-3.167727	-0.683028	22198.40083
-316.414257	-321.420108	-103.968723	-457.16911	-0.115876	1.60586	22215.18601
-281.317972	-337.442325	-116.93909	-465.5617	-2.404765	0.079934	22223.5786
-259.192052	-343.546027	-48.272444	-426.6506	1.410049	0.079934	22095.40086
-235.540207	-348.123804	-24.620599	-405.287644	1.410049	0.079934	22206.79342
-217.992064	-368.723798	0.557171	-424.361712	-0.115876	0.842897	22228.15638
-212.651325	-373.301574	-7.072456	-441.146892	-0.115876	0.079934	22211.3712
-201.206884	-408.39786	32.601606	-449.539482	0.647086	0.079934	22193.82305
-180.60689	-396.190456	39.468271	-457.932072	2.173012	0.079934	22234.26008
-142.458753	-399.242307	63.120116	-474.717253	1.410049	0.079934	22233.49712
-118.043946	-406.871934	73.038631	-464.798737	1.410049	0.079934	22222.05268
-114.229132	-423.657115	116.527507	-467.087625	2.173012	0.079934	22215.18601
-100.495803	-421.368226	92.875663	-497.606135	2.935975	0.079934	22220.52675
-82.94766	-454.175624	121.868247	-465.5617	0.647086	0.079934	22219.76379
-62.347666	-461.042289	160.779346	-455.643184	0.647086	0.079934	22214.42305
-50.140262	-454.175624	169.171936	-460.220961	-0.115876	0.842897	22210.60823
-15.043976	-477.827469	198.16452	-448.013557	0.647086	0.079934	22176.27491
1.741204	-459.516363	214.186738	-417.495047	0.647086	0.079934	22217.4749
15.474533	-495.375612	243.179322	-414.443196	-3.167727	0.079934	22171.69713
33.785639	-499.953388	263.779316	-424.361712	-0.878839	0.842897	22196.11194
45.993043	-475.538581	259.964502	-409.86542	-2.404765	0.842897	22199.16379
60.489335	-493.849686	273.697831	-442.672818	-1.641802	0.079934	22158.72677
77.274515	-471.723767	276.749682	-423.598749	-0.115876	-0.683028	22193.06009
96.348583	-480.116357	270.64598	-472.428364	1.410049	1.60586	22218.23786
127.630055	-474.775618	327.105223	-397.658016	2.173012	0.842897	22215.94897
153.570788	-488.508947	346.179291	-373.243209	-0.878839	0.079934	22206.79342
163.489304	-460.279326	369.831136	-377.820985	-0.115876	0.842897	22209.08231
178.748559	-474.775618	353.045956	-372.480246	0.647086	0.079934	22213.66009
190.955963	-441.205258	346.942254	-345.77655	-0.115876	0.079934	22186.19343
206.215217	-441.205258	378.223726	-332.806184	0.647086	-0.683028	22225.86749
219.948547	-426.708966	387.379279	-322.887668	2.173012	0.079934	22232.73415
249.704093	-423.657115	407.979273	-346.539513	2.935975	0.079934	22170.93417
225.289286	-403.820084	421.712602	-316.021003	-0.878839	0.079934	22222.81564
263.437423	-417.553413	380.512614	-321.361743	-0.115876	0.079934	22213.66009
287.85223	-402.294158	423.238528	-274.821016	0.647086	0.842897	22202.21564
296.24482	-385.508978	428.579267	-270.243239	-1.641802	0.079934	22210.60823
319.896665	-368.723798	432.394081	-236.672879	-1.641802	0.079934	22225.86749
315.318889	-355.753431	446.12741	-219.887699	2.173012	1.60586	22215.94897
361.096653	-342.783065	447.653335	-193.184003	1.410049	0.842897	22225.10453
354.229988	-340.494176	453.757037	-216.072885	-2.404765	0.079934	22208.31935
361.096653	-316.079369	459.097776	-185.554375	-2.404765	0.079934	22196.87491
380.170721	-303.109002	463.675553	-176.398823	-2.404765	0.079934	22202.97861
400.007752	-290.138636	466.727404	-158.85068	-0.115876	0.079934	22212.13416
412.978119	-259.620126	452.994074	-143.591425	2.173012	0.842897	22215.94897
412.215156	-255.04235	463.675553	-117.650692	-0.878839	-0.683028	22220.52675
429.763299	-235.968281	463.675553	-118.413655	-0.115876	-0.683028	22232.73415
423.659597	-220.709027	485.801472	-106.206251	-1.641802	-1.445991	22223.5786
425.948486	-200.871996	469.779255	-86.36922	-0.115876	-0.683028	22217.4749
412.215156	-161.960896	468.253329	-39.828493	0.647086	0.079934	22225.10453
448.837368	-143.64979	469.016292	-30.67294	1.410049	0.079934	22250.2823
441.970703	-132.968312	440.786671	-7.021095	2.173012	0.842897	22239.60082
441.970703	-118.47202	430.105192	3.660383	2.173012	0.079934	22245.70452
450.363293	-90.242399	427.816304	-13.124797	-0.878839	-0.683028	22241.12674
441.20774	-77.272032	421.712602	5.186309	0.647086	0.079934	22227.39341
441.20774	-44.464634	344.653366	-9.309983	-0.878839	-0.683028	22172.4601
436.629964	-35.309082	389.668167	69.275179	-0.878839	1.60586	22228.91934
443.496628	-23.101678	384.327428	115.052943	-0.115876	0.079934	22215.94897
419.081821	1.31313	399.586683	123.445533	-0.115876	0.079934	22226.63045
424.42256	20.387198	370.594099	141.756639	-1.641802	-1.445991	22228.91934
412.215156	36.409416	337.023738	155.489968	-0.878839	-0.683028	22199.16379
402.296641	55.483484	363.727434	169.223297	-2.404765	0.842897	22203.74157
406.874417	59.298298	324.816335	149.386266	-1.641802	0.842897	22214.42305
380.933684	73.79459	316.423745	169.223297	0.647086	0.079934	22199.92676
391.615162	101.261248	321.764484	169.98626	-0.878839	0.079934	22209.84527
388.563311	141.698273	279.801533	223.393652	1.410049	0.079934	22231.97119
384.748498	151.616789	287.431161	211.949211	-0.115876	0.079934	22215.94897
371.015168	166.113081	292.008937	261.541788	0.647086	0.842897	22222.81564
363.385541	181.372336	249.283024	272.223267	-2.404765	-0.683028	22167.88232
355.755914	224.861212	237.07562	276.801043	1.410049	1.60586	22225.86749
342.022584	203.498255	244.705247	300.452888	0.647086	0.079934	22219.76379
345.837398	254.616758	205.794148	311.134366	0.647086	0.079934	22251.04526
332.867032	257.668609	196.638595	322.578807	1.410049	0.842897	22243.41563
342.785547	266.824162	178.327489	326.393621	2.173012	0.842897	22228.91934
309.97815	272.164901	140.179352	327.919547	1.410049	0.842897	22242.65267
317.607777	281.320454	127.971949	328.682509	1.410049	0.842897	22233.49712
297.007783	305.735262	83.72011	312.660292	-0.115876	0.079934	22216.71194
292.430007	331.675995	100.50529	380.563975	0.647086	0.842897	22226.63045
281.748528	337.016734	87.534923	382.089901	-0.878839	0.842897	22231.20823
271.830013	351.513026	83.72011	390.482491	-0.115876	-0.683028	22215.18601
245.88928	378.979685	32.601606	379.801013	-0.878839	0.842897	22202.21564
225.289286	365.246355	11.23865	405.741746	-3.167727	0.079934	22176.27491
219.948547	396.527827	-0.205791	414.134336	-2.404765	0.079934	22195.34898
194.007814	391.950051	-58.190959	407.267671	0.647086	0.079934	22165.59343
197.059664	399.579678	-68.872438	408.030634	-1.641802	-0.683028	22206.03046
174.933745	410.261157	-102.442798	404.21582	-1.641802	0.079934	22203.74157
142.88931	452.224107	-108.5465	376.749162	0.647086	0.842897	22211.3712
142.88931	420.942635	-137.539084	329.445472	-0.115876	0.079934	22210.60823
126.10413	438.490778	-135.250196	440.838032	0.647086	0.842897	22213.66009
114.659689	434.675964	-129.146494	433.208404	-0.115876	0.842897	22222.05268
89.481919	438.490778	-149.746488	439.312106	0.647086	0.079934	22205.2675
87.955993	444.59448	-158.139078	441.600994	2.935975	-0.683028	22234.26008
76.511552	451.461145	-181.790923	425.578777	2.935975	0.079934	22244.94156
60.489335	452.98707	-180.264997	443.12692	1.410049	0.079934	22235.786
23.867123	455.275958	-192.472401	443.889883	-1.641802	0.079934	22170.93417
25.393049	444.59448	-209.257581	452.282473	2.173012	0.842897	22215.94897
10.896757	427.8093	-214.59832	414.134336	-0.115876	1.60586	22206.79342
-2.07361	428.572262	-222.227948	427.867665	-1.641802	-0.683028	22219.76379
-28.777306	437.727815	-235.198314	427.867665	0.647086	0.842897	22215.94897
-44.03656	412.550045	-260.376085	437.023218	-0.878839	0.079934	22220.52675
-47.851374	413.313008	-274.109414	421.763963	-0.878839	0.079934	28.229621
-95.155064	424.757449	-290.894594	423.289889	-2.404765	-0.683028	15.259255
-109.651356	425.520411	-300.050147	404.978783	0.647086	-0.683028	11.444441
-105.073579	411.787082	-329.805694	403.452857	-1.641802	0.079934	11.444441
-116.51802	419.41671	-322.939029	391.245454	-2.404765	-0.683028	9.918516
-134.066163	408.735231	-366.427905	353.097317	-0.878839	0.079934	11.444441
-153.140232	401.105604	-387.790862	343.941764	2.935975	0.842897	8.39259
-168.399487	397.29079	-386.264936	363.778795	-0.878839	0.079934	10.681478
-156.955045	395.764865	-399.235303	336.312137	-2.404765	-0.683028	8.39259
-184.421704	383.557461	-368.716793	363.778795	2.173012	1.60586	10.681478
-206.547623	384.320424	-370.242719	342.415839	-0.115876	-1.445991	22075.56383
-208.836512	378.979685	-400.761228	332.497323	1.410049	-0.683028	22170.93417
-220.280953	372.11302	-392.368638	327.156584	2.173012	0.079934	22231.20823
-254.614276	359.905616	-413.731595	290.534372	2.173012	0.842897	22199.16379
-251.562425	344.646361	-417.546408	263.830677	-0.115876	0.842897	22214.42305
-273.688344	329.387107	-384.739011	249.334385	2.173012	0.842897	22241.88971
-279.792046	324.80933	-408.390855	248.571422	-0.115876	0.079934	22215.18601
-284.369823	311.838964	-432.0427	238.652906	-1.641802	0.079934	22216.71194
-307.258705	292.764895	-435.094551	243.993645	0.647086	0.079934	22228.91934
-315.651295	291.23897	-416.020483	221.867726	1.410049	0.842897	22215.94897
-314.125369	270.638976	-420.598259	200.504769	-1.641802	-0.683028	22220.52675
-364.48091	246.224168	-425.176036	147.097378	0.647086	-0.683028	22228.91934
-353.036469	204.261218	-444.250104	153.964043	-2.404765	-0.683028	22199.16379
-365.243873	224.098249	-412.968632	119.630719	-1.641802	-0.683028	22200.68972
-375.162388	206.550106	-448.064918	82.245545	-1.641802	-0.683028	22208.31935
-372.110537	197.394553	-444.250104	77.667769	-1.641802	-0.683028	22213.66009
-400.340159	179.083447	-474.005651	49.438148	2.935975	0.842897	22215.18601
-416.362376	169.164932	-432.805663	29.601116	-0.115876	0.842897	22231.20823
-394.999419	139.409385	-435.094551	34.941856	-1.641802	0.079934	22228.15638
-415.599413	122.624205	-393.131601	21.208526	2.173012	1.60586	22218.23786
-420.940152	111.179764	-403.813079	23.497415	0.647086	1.60586	22228.15638
-416.362376	92.105695	-396.183452	-1.680356	-0.115876	0.079934	22228.15638
-426.280892	95.920509	-408.390855	-12.361834	-0.115876	0.079934	22088.5342
-445.35496	76.846441	-395.420489	-10.835909	1.410049	-0.683028	22244.94156
-463.666066	58.535335	-387.790862	-42.880344	2.173012	0.842897	22247.99341
-464.429028	57.00941	-347.353837	-79.502555	1.410049	-0.683028	22222.05268
-443.066072	11.231645	-352.694576	-87.132182	-0.115876	-1.445991	22231.97119
-450.695699	17.335347	-332.094582	-103.917363	-0.878839	0.079934	22230.44527
-462.14014	-0.975758	-353.457538	-192.42104	-0.115876	0.079934	22207.55638
-461.377177	-29.968342	-336.672358	-132.146984	-0.115876	0.079934	22221.28971
-454.510513	-39.123895	-321.413103	-171.821046	-1.641802	-0.683028	22229.6823
-447.643848	-65.827591	-301.576072	-171.821046	0.647086	-0.683028	22214.42305
-445.35496	-96.346101	-303.101998	-207.680295	-2.404765	0.079934	22204.50453
-433.910519	-101.68684	-301.576072	-212.258071	0.647086	1.60586	22211.3712
-447.643848	-116.183132	-261.90201	-249.643245	-4.693653	-1.445991	22199.92676
-425.517929	-138.309051	-287.07978	-250.406208	-0.878839	-0.683028	22028.26014
-415.599413	-145.175716	-236.72424	-254.983984	-0.878839	0.079934	22217.4749
-407.206823	-161.197933	-230.620538	-280.924718	1.410049	0.079934	22224.34156
-398.05127	-171.879411	-229.857575	-283.976568	-0.115876	0.079934	22221.28971
-373.636463	-194.768294	-193.998326	-325.939519	0.647086	0.079934	22230.44527
-369.821649	-212.316437	-193.235364	-335.858035	-0.878839	-0.683028	22225.10453
-367.532761	-216.894213	-154.324264	-317.546929	-0.878839	-0.683028	22217.4749
-362.954984	-226.812729	-139.065009	-331.280258	-0.878839	-0.683028	22229.6823
-337.014251	-262.671977	-129.146494	-334.332109	2.935975	1.60586	22255.62304
-339.30314	-282.509008	-110.072425	-364.850619	-0.115876	0.079934	22231.20823
-332.436475	-291.664561	-113.887239	-370.95432	-0.878839	0.079934	22238.07489
-311.073518	-303.109002	-88.709469	-392.317277	2.173012	0.842897	22238.07489
-311.073518	-327.52381	-58.953922	-393.08024	-0.878839	-0.683028	22216.71194
-259.192052	-328.286773	-53.613183	-411.391346	-1.641802	-0.683028	22191.53417
-254.614276	-334.390474	-49.798369	-416.732085	1.410049	0.079934	22221.28971
-246.221686	-344.30899	-50.561332	-403.761718	-1.641802	-0.683028	22212.13416
-224.858729	-380.168239	-4.020605	-442.672818	-0.878839	0.079934	22217.4749
-220.280953	-381.694164	13.527538	-438.858004	1.410049	0.079934	22212.89712
-208.073549	-383.22009	14.290501	-455.643184	-0.878839	0.079934	22186.95639
-166.110598	-411.449711	28.02383	-462.509849	-0.878839	1.60586	22205.2675
-149.325418	-428.997854	48.623824	-478.532066	-1.641802	0.079934	22186.19343
-141.695791	-433.57563	81.431222	-473.191327	-1.641802	-0.683028	22192.29713
-123.384685	-436.627481	97.453439	-445.724669	-1.641802	-0.683028	22217.4749
-111.940244	-439.679332	119.579358	-450.302445	2.173012	0.842897	22222.05268
-91.34025	-453.412661	151.623793	-467.850588	0.647086	0.079934	22200.68972
-72.266182	-470.197842	144.757129	-479.295029	0.647086	-0.683028	22219.76379
-67.688405	-485.457096	163.831197	-461.746886	1.410049	0.079934	22213.66009
-21.910641	-476.301544	218.764514	-447.250594	-0.878839	-0.683028	22211.3712
3.267129	-463.331177	231.734881	-416.732085	0.647086	-1.445991	22214.42305
-5.125461	-466.383028	253.097837	-383.161724	2.173012	-0.683028	22239.60082
34.548602	-496.901537	249.283024	-413.680234	0.647086	0.079934	22231.20823
47.518968	-490.034873	278.275608	-406.813569	0.647086	0.079934	22204.50453
71.933776	-468.671916	285.905235	-431.991339	0.647086	0.079934	22216.71194
79.563403	-477.827469	292.008937	-407.576532	-1.641802	0.079934	22213.66009
87.19303	-455.70155	275.223757	-422.835787	0.647086	-0.683028	22178.5638
118.474503	-478.590432	308.031154	-404.524681	1.410049	0.842897	22218.23786
139.837459	-468.671916	357.623732	-377.820985	0.647086	-0.683028	22223.5786
159.67449	-472.48673	317.94967	-406.050606	1.410049	0.842897	22196.87491
174.170782	-474.012655	340.838552	-361.035805	-0.878839	0.842897	22186.19343
199.348553	-461.805252	358.386695	-364.087656	-2.404765	0.079934	22207.55638
212.318919	-457.990438	377.460764	-364.850619	-1.641802	-0.683028	22180.08972
212.318919	-425.18304	397.297795	-345.77655	-2.404765	-1.445991	22145.7564
228.341137	-428.997854	397.297795	-315.258041	-0.878839	0.079934	22209.08231
256.570758	-412.975636	418.660751	-314.495078	-0.115876	0.079934	22187.71935
269.541124	-394.664531	401.112608	-316.021003	0.647086	0.079934	22188.48232
287.85223	-404.583046	398.82372	-326.702482	-0.115876	0.079934	22195.34898
308.452224	-391.61268	438.497782	-270.243239	1.410049	0.079934	22209.84527
309.215187	-368.723798	402.638534	-272.532127	-3.167727	-1.445991	22215.18601
335.15592	-352.70158	461.386665	-208.443258	-0.115876	-1.445991	22246.46748
351.178137	-333.627512	457.571851	-203.102518	2.935975	0.842897	22246.46748
348.126286	-332.101586	452.994074	-203.865481	2.935975	0.842897	22238.83786
358.807765	-294.716412	442.312596	-187.080301	2.173012	1.60586	22147.28233
390.089237	-287.849748	468.253329	-168.006232	1.410049	-0.683028	22234.26008
399.24479	-288.61271	474.357031	-155.035866	-0.115876	-0.683028	22220.52675
401.533678	-273.353456	479.69777	-144.354388	-0.115876	0.842897	22227.39341
407.63738	-243.597909	481.223696	-132.146984	0.647086	0.842897	22228.15638
406.874417	-232.91643	471.30518	-110.021064	-0.115876	-0.683028	22221.28971
412.215156	-215.368288	446.12741	-91.709959	-1.641802	-1.445991	22226.63045
423.659597	-191.716443	469.779255	-95.524772	2.173012	0.079934	22232.73415
433.578113	-196.294219	459.097776	-75.687741	-1.641802	0.079934	22194.58602
443.496628	-151.279418	443.075559	-49.747008	-0.878839	0.079934	22209.08231
420.607746	-139.834977	455.282963	-14.650722	-1.641802	0.842897	22212.89712
426.711448	-111.605355	432.394081	-9.309983	-1.641802	-0.683028	22202.97861
436.629964	-103.975728	411.794087	-27.621089	-1.641802	-1.445991	22219.00082
437.392927	-83.375734	380.512614	-1.680356	-0.115876	0.079934	22122.10456
440.444778	-36.072044	383.564465	63.93444	-0.878839	-0.683028	22207.55638
439.681815	-51.331299	346.942254	68.512216	-1.641802	-1.445991	22219.76379
429.763299	-23.864641	384.327428	115.815906	0.647086	0.842897	22231.97119
432.81515	-11.657237	394.245944	98.267763	-0.115876	-0.683028	22212.89712
432.052187	17.335347	397.297795	155.489968	2.173012	0.079934	22245.70452
435.104038	31.068677	379.749652	169.223297	1.410049	0.842897	22251.04526
404.585529	57.00941	347.705217	169.223297	2.935975	0.079934	22237.31193
425.948486	85.239031	346.179291	189.060328	0.647086	0.079934	22235.02304
383.985535	88.290882	339.312627	181.430701	-0.878839	0.079934	22238.07489
395.429976	106.601987	333.971888	213.475136	-1.641802	0.079934	22222.05268
381.696647	131.779758	324.053372	227.208465	-0.115876	0.842897	22219.00082
389.326274	153.905677	327.868186	250.097347	-0.115876	0.842897	22231.20823
380.933684	167.639006	288.194123	246.282534	-0.115876	0.079934	22190.00824
363.385541	166.113081	269.883018	247.045496	-0.878839	-0.683028	22219.76379
356.518876	198.157516	260.727465	260.778826	-1.641802	-0.683028	22209.08231
340.496659	214.942696	222.579328	299.689925	-2.404765	0.079934	22207.55638
323.711479	231.727876	210.371924	269.171416	-0.878839	0.842897	22198.40083
324.474442	255.379721	209.608961	298.926963	-0.878839	0.079934	22212.89712
326.76333	232.490839	159.253421	316.475105	-2.404765	-1.445991	22219.00082
312.267038	274.45379	139.41639	334.786211	-1.641802	-0.683028	22216.71194
315.318889	294.290821	126.446023	334.023248	-0.878839	0.079934	22225.86749
297.007783	311.838964	92.1127	345.467689	-1.641802	-1.445991	22230.44527
297.770746	331.675995	75.32752	363.778795	-0.115876	0.079934	22215.94897
279.45964	320.231554	71.512706	346.993615	-0.115876	0.079934	22212.89712
266.489274	367.535243	25.734942	337.075099	0.647086	0.079934	22218.23786
259.622609	367.535243	53.964563	401.163969	1.410049	0.079934	22222.05268
239.785578	375.927834	34.890495	405.741746	1.410049	0.079934	22232.73415
235.207801	398.816716	-2.494679	421.763963	-0.878839	-1.445991	22202.97861
190.193	402.631529	3.609022	414.897299	2.173012	0.842897	22218.23786
194.770776	402.631529	-55.139108	421.001	1.410049	0.842897	22221.28971
174.933745	411.024119	-66.583549	421.001	-1.641802	-0.683028	22202.21564
155.096714	407.972269	-88.709469	418.712112	-0.115876	0.079934	22202.97861
139.074496	421.705598	-122.279829	408.030634	-0.115876	0.079934	22221.28971
126.10413	446.883368	-123.042792	407.267671	-0.878839	-0.683028	22211.3712
104.741173	429.335225	-123.805755	416.423224	-0.878839	0.842897	22193.82305
93.296732	425.520411	-134.487233	427.104702	-2.404765	0.079934	22192.29713
52.096744	438.490778	-150.50945	445.415808	-0.115876	0.842897	22214.42305
68.881925	430.098188	-176.450183	444.652845	-2.404765	0.079934	22189.24528
43.704154	434.675964	-160.427966	404.978783	-1.641802	0.079934	22193.82305
7.844906	442.305592	-202.390917	456.097286	-0.115876	1.60586	22218.23786
13.185645	441.542629	-206.20573	440.838032	1.410049	0.079934	22196.87491
14.71157	437.727815	-219.176097	433.971367	2.173012	1.60586	22209.84527
-0.547684	443.068554	-258.850159	430.156553	0.647086	0.079934	22220.52675
-11.229163	436.20189	-257.324234	415.660261	-0.115876	-0.683028	22222.81564
-15.806939	414.838933	-229.857575	396.586193	-0.115876	0.079934	22185.43046
-39.458784	432.387076	-285.553855	401.163969	2.935975	0.842897	35.859249
-62.347666	427.8093	-290.894594	417.186187	0.647086	0.079934	12.970367
-76.843958	420.179672	-305.390886	433.208404	0.647086	0.079934	13.733329
-86.762474	417.890784	-325.227917	427.867665	1.410049	0.079934	10.681478
-97.443952	408.735231	-344.301986	405.741746	1.410049	0.842897	10.681478
-121.85876	404.157455	-332.857545	385.904715	-1.641802	0.842897	9.918516
-141.695791	396.527827	-342.013097	389.719528	-1.641802	0.079934	10.681478
-157.718008	396.527827	-353.457538	350.045466	-1.641802	-0.683028	8.39259
-162.295785	400.342641	-347.353837	367.593609	0.647086	0.079934	9.918516
-190.525406	389.661163	-355.746427	340.889913	1.410049	1.60586	1168.09595
-212.651325	381.268573	-374.057532	341.652876	-1.641802	-0.683028	22080.14161
-217.992064	364.483393	-393.131601	323.34177	-0.878839	0.079934	22167.11936
-240.117984	346.172287	-405.339005	316.475105	-0.878839	-0.683028	22181.61565
-231.725394	357.616728	-389.316787	273.749192	0.647086	0.079934	22203.74157
-256.140201	356.853765	-380.161234	286.719559	-2.404765	0.079934	22199.16379
-276.740195	346.93525	-432.0427	270.697341	2.173012	0.842897	22220.52675
-282.843897	328.624144	-416.020483	250.86031	2.935975	1.60586	22231.20823
-285.132785	311.838964	-439.672328	231.786242	0.647086	0.842897	22218.23786
-297.340189	314.127852	-461.035284	189.060328	-0.115876	-0.683028	22125.91937
-310.310556	300.394523	-409.153818	204.319583	-0.878839	0.079934	22227.39341
-329.384624	263.009349	-436.620477	169.223297	0.647086	0.079934	22231.20823
-330.147587	272.927864	-436.620477	169.223297	0.647086	0.079934	22239.60082
-343.117953	242.409355	-438.909365	148.623303	1.410049	0.842897	22242.65267
-349.984618	219.520473	-417.546408	144.80849	4.4619	2.368823	22238.83786
-378.214239	217.231584	-416.020483	86.823322	1.410049	0.079934	22229.6823
-385.843867	189.764926	-445.77603	85.297396	0.647086	-0.683028	22229.6823
-380.503127	180.609373	-482.398241	36.467781	-0.878839	0.079934	22228.15638
-405.680898	162.298267	-420.598259	66.223328	2.173012	0.842897	22218.23786
-410.258674	149.327901	-411.442706	59.356663	0.647086	0.842897	22227.39341
-411.7846	116.520503	-399.235303	2.897421	1.410049	1.60586	22231.97119
-443.066072	119.572354	-422.887147	-4.732207	2.173012	0.079934	22214.42305
-452.221625	86.001994	-431.279738	-2.443319	-0.878839	0.842897	22159.48973
-440.014221	84.476068	-406.101967	-21.517387	0.647086	1.60586	22216.71194
-444.591997	63.113111	-409.916781	-48.984046	-1.641802	0.079934	22188.48232
-467.480879	43.27608	-395.420489	-68.821077	-1.641802	-0.683028	22209.84527
-465.191991	40.224229	-352.694576	-82.554406	-1.641802	-0.683028	22225.86749
-443.829035	37.935341	-341.250135	-105.443288	-0.115876	-0.683028	22212.89712
-454.510513	2.076093	-364.139017	-122.991431	-0.878839	0.079934	22219.00082
-436.199407	-10.131311	-355.746427	-131.384021	-1.641802	-0.683028	22228.91934
-459.851252	-25.390566	-343.539023	-149.695127	2.173012	0.842897	22216.71194
-436.96237	-55.146113	-320.650141	-171.058083	1.410049	0.079934	22222.81564
-425.517929	-68.879442	-285.553855	-200.81363	0.647086	-2.208954	22253.33415
-434.673482	-68.879442	-287.07978	-193.946966	1.410049	-0.683028	22238.07489
-445.35496	-82.612771	-290.894594	-207.680295	1.410049	0.842897	22237.31193
-437.725333	-126.86461	-259.613122	-226.754363	1.410049	0.842897	22202.21564
-431.621631	-127.627573	-287.07978	-256.50991	2.173012	0.079934	22230.44527
-423.992003	-141.360902	-272.583488	-264.9025	-1.641802	-0.683028	22216.71194
-419.414227	-172.642374	-228.33165	-296.183972	-0.115876	0.079934	22226.63045
-393.473494	-179.509039	-214.59832	-268.717314	-1.641802	-0.683028	22225.86749
-386.606829	-200.109033	-189.42055	-298.47286	-0.115876	0.079934	22220.52675
-393.473494	-210.790511	-181.02796	-316.783966	-0.115876	0.842897	22225.86749
-385.080904	-233.679393	-174.924258	-327.465444	-1.641802	-0.683028	22209.84527
-371.347575	-260.383089	-184.079811	-364.087656	-0.878839	0.079934	22197.63787
-351.510543	-254.279387	-145.931674	-357.983954	-3.167727	-0.683028	22208.31935
-342.354991	-271.82753	-107.020574	-348.828401	-1.641802	-0.683028	22216.71194
-325.56981	-285.560859	-96.339096	-376.29506	-0.878839	0.079934	22203.74157
-314.125369	-293.953449	-98.627984	-388.502463	0.647086	0.842897	22224.34156
-280.555009	-313.790481	-58.190959	-390.791352	-0.115876	1.60586	22200.68972
-266.82168	-335.153437	-46.746518	-422.835787	-1.641802	-0.683028	22210.60823
-263.006866	-344.30899	-36.828003	-412.917271	1.410049	0.842897	22221.28971
-221.806878	-364.146021	-36.828003	-455.643184	0.647086	0.842897	22209.08231
-227.147617	-374.8275	31.838644	-419.020973	2.173012	0.842897	22202.21564
-210.362437	-394.664531	2.84606	-469.376514	2.173012	0.079934	22243.41563
-179.080965	-392.375642	6.660873	-464.035774	1.410049	0.079934	22238.83786
-175.266151	-406.108972	40.231234	-456.406147	0.647086	0.842897	22207.55638
-160.006896	-420.605264	50.912712	-447.250594	0.647086	-0.683028	22225.86749
-159.243934	-425.18304	92.1127	-455.643184	-0.878839	0.079934	22229.6823
-128.725424	-441.96822	116.527507	-459.457998	-0.878839	0.079934	22197.63787
-117.280983	-446.545997	147.046017	-450.302445	-0.878839	-0.683028	22209.84527
-85.236548	-452.649699	145.520091	-450.302445	0.647086	0.842897	22220.52675
-69.977293	-461.805252	156.964533	-461.746886	-1.641802	0.079934	22222.81564
-51.666188	-489.27191	160.779346	-469.376514	-0.878839	0.079934	22188.48232
-36.406933	-479.353394	172.98675	-433.517265	-0.878839	0.079934	22185.43046
-12.755088	-496.901537	224.105253	-433.517265	-0.115876	0.079934	22208.31935
13.948608	-477.064506	219.527477	-415.206159	-2.404765	-0.683028	22167.11936
28.4449	-469.434879	265.305241	-423.598749	-2.404765	0.079934	22201.45268
38.363415	-461.805252	291.245974	-403.761718	-0.115876	0.079934	22211.3712
56.674521	-471.723767	275.98672	-450.302445	-0.115876	0.079934	22203.74157
92.53377	-482.405245	295.823751	-419.020973	-0.878839	-0.683028	22207.55638
113.896726	-473.249693	294.297825	-409.102457	-0.115876	0.079934	22209.84527
131.444869	-478.590432	319.475596	-415.206159	2.173012	0.842897	22202.21564
137.548571	-472.48673	338.549664	-394.606165	-0.878839	0.079934	22192.29713
162.726341	-456.464512	285.905235	-425.887638	2.935975	0.842897	22044.28236
181.037447	-454.175624	323.290409	-359.509879	0.647086	0.079934	22228.15638
187.904112	-451.886736	338.549664	-374.006171	3.698937	1.60586	22234.26008
218.422621	-449.597848	384.327428	-336.620997	2.935975	2.368823	22222.81564
239.785578	-425.946003	412.557049	-327.465444	2.173012	1.60586	22209.84527
242.074466	-424.420077	418.660751	-311.443227	-1.641802	-1.445991	22197.63787
249.704093	-432.812668	409.505198	-334.332109	-2.404765	-1.445991	22196.87491
279.45964	-409.923785	427.816304	-287.028419	-0.115876	0.842897	22198.40083
279.45964	-387.797866	427.053341	-288.554345	1.410049	0.842897	22224.34156
307.689261	-382.457127	418.660751	-278.635829	-0.878839	0.842897	22233.49712
301.585559	-390.086754	455.282963	-261.087686	-0.878839	0.079934	22198.40083
318.37074	-373.301574	455.282963	-256.50991	-3.93069	-2.208954	22199.16379
351.178137	-345.834916	434.682969	-249.643245	-1.641802	0.079934	22213.66009
359.570727	-334.390474	456.808888	-206.154369	-0.878839	0.079934	22096.16382
367.200355	-297.768263	488.09036	-172.584009	-1.641802	-0.683028	22209.08231
380.170721	-297.768263	484.275547	-171.058083	-1.641802	-0.683028	22228.91934
397.718864	-274.116418	460.623702	-166.480307	-0.115876	0.079934	22228.15638
387.800349	-264.960865	465.201478	-150.45809	1.410049	0.842897	22220.52675
415.267007	-252.753462	463.675553	-130.621058	0.647086	0.079934	22228.15638
424.42256	-221.471989	469.016292	-116.887729	1.410049	0.842897	22230.44527
435.867001	-206.212735	451.468149	-115.361804	2.935975	0.842897	22234.26008
434.341076	-200.109033	452.994074	-100.102549	2.173012	0.079934	22249.51933
441.970703	-187.901629	465.964441	-66.532188	1.410049	0.842897	22248.75637
450.363293	-161.960896	452.231112	-51.272934	1.410049	-0.683028	22228.15638
443.496628	-129.916461	450.705186	-22.28035	0.647086	0.842897	22237.31193
437.392927	-109.316467	437.73482	5.949272	-0.878839	0.842897	22233.49712
449.60033	-91.768324	434.682969	-13.124797	-0.878839	0.079934	22186.19343
425.948486	-87.190548	431.631118	15.867787	0.647086	0.079934	22224.34156
437.392927	-49.805374	434.682969	64.697402	0.647086	0.079934	22232.73415
452.652181	-44.464634	410.268161	100.556651	-0.878839	0.079934	22214.42305
442.733666	-16.235013	398.060757	98.267763	-0.878839	-0.683028	22219.76379
413.741082	6.653869	390.43113	115.052943	-1.641802	0.079934	22211.3712
432.81515	31.068677	341.601515	63.93444	0.647086	0.842897	22202.21564
412.215156	35.646453	328.631148	115.052943	-3.167727	0.079934	22199.16379
415.267007	45.564969	360.675583	173.038111	-0.115876	0.079934	22219.00082
398.481827	82.18718	341.601515	190.586254	0.647086	0.079934	22219.00082
415.267007	92.868658	340.075589	200.504769	-0.878839	0.079934	22221.28971
376.355908	110.416801	323.290409	215.001061	-0.878839	-0.683028	22231.97119
383.222572	134.831609	337.023738	221.867726	-0.115876	0.079934	22227.39341
386.274423	161.535305	311.083005	246.282534	-0.115876	0.079934	22212.89712
368.72628	163.06123	291.245974	254.675124	-0.115876	-0.683028	22228.15638
380.933684	193.579739	257.675614	263.830677	0.647086	0.079934	22247.99341
357.281839	208.076031	243.942285	253.912161	2.173012	1.60586	22241.12674
336.681845	202.735292	205.031185	266.882528	0.647086	0.842897	22243.41563
344.311473	227.913063	212.660812	312.660292	2.173012	0.842897	22241.88971
331.341106	230.201951	210.371924	323.34177	1.410049	0.842897	22224.34156
321.422591	259.957498	175.275638	329.445472	-1.641802	-0.683028	22224.34156
308.452224	298.868597	162.305272	340.889913	-0.115876	-0.683028	22228.15638
313.03	304.972299	120.342321	363.015832	0.647086	0.842897	22217.4749
305.400373	312.601926	102.031215	360.726944	-0.878839	0.842897	22226.63045
297.770746	333.964883	93.638625	340.889913	-1.641802	-0.683028	22209.84527
272.592975	342.357473	59.305302	353.86028	-1.641802	0.079934	22179.32676
249.704093	350.750063	37.942346	372.171385	-0.115876	1.60586	22205.2675
270.304087	365.246355	-0.968754	363.778795	-1.641802	-0.683028	22199.16379
241.311503	385.846349	-4.020605	363.015832	-0.878839	0.079934	22170.93417
216.896696	375.927834	-4.020605	416.423224	-0.878839	0.842897	22213.66009
211.555956	391.187088	-8.598381	413.371373	1.410049	0.079934	22228.15638
171.881894	407.209306	-39.879854	418.712112	-2.404765	0.079934	22190.00824
183.326335	423.994486	-64.294661	408.030634	0.647086	0.842897	22214.42305
155.859677	412.550045	-110.072425	415.660261	-0.115876	0.079934	22227.39341
132.207832	420.179672	-101.679835	425.578777	0.647086	-1.445991	22188.48232
142.88931	449.172256	-138.302047	451.51951	2.935975	0.842897	22223.5786
111.607838	441.542629	-145.931674	440.075069	1.410049	1.60586	22252.57118
114.659689	433.150039	-139.827972	414.897299	2.173012	0.842897	22235.02304
92.53377	427.046337	-197.050177	366.067683	1.410049	0.079934	21990.112
59.726372	439.253741	-174.161295	430.919516	-0.115876	0.079934	22237.31193
53.62267	443.831517	-173.398333	449.993584	-0.878839	0.079934	22221.28971
24.630086	450.698182	-187.131662	437.023218	-1.641802	-0.683028	22183.90454
17.763421	440.016703	-187.894625	424.815814	-0.878839	0.079934	22209.08231
-9.703237	449.172256	-210.783507	427.867665	-0.115876	0.079934	22217.4749
-24.199529	433.913002	-240.539053	419.475075	-0.115876	0.079934	22200.68972
-31.066194	430.861151	-240.539053	425.578777	0.647086	0.079934	22182.37861
-40.984709	432.387076	-256.561271	415.660261	-0.115876	0.842897	22196.87491
-63.110629	424.757449	-298.524221	408.030634	-0.878839	0.079934	28.229621
-91.34025	414.838933	-353.457538	397.349156	-2.404765	-1.445991	13.733329
-81.421734	410.261157	-335.146433	379.03805	-0.878839	0.079934	10.681478
-89.814325	411.024119	-313.020513	420.238038	0.647086	0.842897	12.207404
-114.992095	416.364859	-355.746427	404.978783	3.698937	2.368823	9.918516
-132.540238	410.261157	-334.38347	389.719528	-0.115876	0.842897	10.681478
-147.03653	401.868567	-334.38347	397.349156	0.647086	-0.683028	9.918516
-143.984679	397.29079	-352.694576	381.326938	-0.878839	-0.683028	9.155553
-165.347636	395.001902	-352.694576	363.778795	-0.878839	-0.683028	9.155553
-187.473555	401.868567	-383.976048	353.86028	1.410049	0.079934	9.155553
-203.495772	368.298206	-359.56124	321.815845	1.410049	0.842897	21999.26756
-217.992064	351.513026	-450.353806	263.830677	1.410049	0.079934	22198.40083
-237.066133	380.50561	-435.857514	311.134366	3.698937	0.842897	22217.4749
-246.984648	359.905616	-387.027899	292.823261	1.410049	0.842897	22221.28971
-254.614276	342.357473	-392.368638	291.297335	2.935975	0.079934	22225.10453
-262.243903	330.913032	-416.020483	285.956596	1.410049	0.079934	22217.4749
-289.710562	333.20192	-420.598259	237.126981	0.647086	0.079934	22217.4749
-291.236487	307.261187	-421.361222	204.319583	-0.115876	-0.683028	22219.00082
-301.155003	295.053783	-415.25752	232.549204	-2.404765	-0.683028	22222.05268
-323.280922	276.742678	-416.783446	211.949211	-0.115876	0.079934	22196.87491
-329.384624	275.216752	-434.331589	186.008477	-2.404765	0.079934	22206.03046
-363.717947	252.32787	-456.457508	150.912192	-3.167727	0.079934	22206.03046
-339.30314	226.387137	-438.909365	105.89739	-1.641802	0.079934	22197.63787
-362.192022	237.068615	-439.672328	82.245545	-0.878839	0.079934	22219.00082
-369.821649	218.75751	-430.516775	100.556651	1.410049	0.842897	22233.49712
-378.214239	202.735292	-444.250104	83.771471	0.647086	0.079934	22218.23786
-382.029053	185.950112	-435.094551	72.32703	-0.115876	0.079934	22225.86749
-401.103121	159.246416	-431.279738	76.141843	-0.115876	0.079934	22230.44527
-400.340159	156.957528	-389.316787	53.252961	-0.878839	0.079934	22211.3712
-404.154972	120.335317	-423.65011	16.63075	2.935975	1.60586	22241.12674
-398.814233	113.468652	-411.442706	0.608532	2.173012	-0.683028	22238.07489
-407.206823	106.601987	-383.976048	-2.443319	1.410049	-0.683028	22229.6823
-443.066072	66.927925	-446.538992	-29.909977	2.173012	0.079934	22214.42305
-412.547562	66.927925	-396.183452	-50.509971	1.410049	1.60586	22243.41563
-439.251258	60.824223	-369.479756	-63.480338	2.173012	1.60586	22218.23786
-452.984587	26.4909	-338.961246	-66.532188	-0.878839	0.079934	22218.23786
-452.984587	20.387198	-330.568656	-90.184033	-0.115876	0.079934	22229.6823
-468.243842	25.727937	-343.539023	-104.680325	1.410049	0.079934	22222.05268
-469.006805	-2.501684	-358.035315	-108.495139	-0.878839	0.842897	22221.28971
-459.851252	-26.916491	-336.672358	-138.250686	1.410049	0.842897	22230.44527
-446.117923	-49.042411	-308.442737	-167.24327	-2.404765	-0.683028	22202.21564
-441.540146	-69.642405	-297.761259	-192.42104	-0.115876	0.842897	22206.79342
-441.540146	-81.086846	-290.131631	-213.783997	-0.878839	0.842897	22202.97861
-433.910519	-84.138697	-263.427935	-220.650661	-1.641802	-0.683028	22210.60823
-429.332743	-114.657206	-278.68719	-224.465475	-0.878839	0.079934	22215.94897
-431.621631	-139.072014	-245.879793	-239.72473	-0.878839	0.079934	22225.10453
-441.540146	-138.309051	-244.353867	-261.850649	-0.878839	-1.445991	22230.44527
-412.547562	-161.197933	-245.879793	-263.376575	1.410049	0.842897	22219.00082
-404.154972	-209.264586	-223.753873	-285.502494	1.410049	0.842897	22227.39341
-390.421643	-184.849778	-226.042761	-306.865451	1.410049	0.842897	22232.73415
-368.295724	-213.079399	-174.924258	-309.154339	0.647086	0.079934	22238.83786
-363.717947	-240.546058	-192.472401	-328.99137	2.935975	2.368823	22244.94156
-333.9624	-241.309021	-154.324264	-376.29506	1.410049	-1.445991	22245.70452
-349.221655	-251.990499	-140.590935	-379.346911	2.173012	0.079934	22227.39341
-319.466108	-276.405306	-159.665003	-399.183942	-0.115876	0.079934	22225.86749
-334.725363	-287.849748	-105.494649	-378.583948	-0.115876	0.079934	22220.52675
-309.547593	-299.294189	-81.079841	-372.480246	-0.115876	0.079934	22193.82305
-301.155003	-331.338624	-49.798369	-408.339495	0.647086	0.842897	22223.5786
-282.843897	-343.546027	-65.057624	-390.791352	0.647086	0.079934	22228.91934
-247.747611	-344.30899	-33.013189	-440.38393	-1.641802	-0.683028	22182.37861
-255.377239	-366.434909	-18.516897	-417.495047	-1.641802	0.842897	22187.71935
-229.436505	-390.086754	-39.879854	-431.228377	-1.641802	0.079934	22208.31935
-225.621692	-387.797866	-35.302077	-480.057992	-0.115876	0.079934	22191.53417
-226.384655	-394.664531	-10.124307	-480.057992	-3.167727	-0.683028	22189.24528
-194.34022	-406.871934	7.423836	-477.769104	-2.404765	-0.683028	22217.4749
-179.843928	-411.449711	2.083097	-482.34688	-0.878839	0.079934	22220.52675
-138.64394	-419.842301	87.534923	-445.724669	-0.115876	0.079934	22200.68972
-127.199499	-438.153407	120.342321	-434.280228	-0.878839	0.079934	22225.86749
-103.547654	-445.020071	105.083066	-460.220961	-0.115876	0.079934	22108.37123
-89.814325	-423.657115	116.527507	-443.43578	-0.878839	0.079934	22212.89712
-57.76989	-466.383028	160.779346	-453.354296	2.173012	-0.683028	22225.10453
-31.829157	-462.568214	179.090452	-448.77652	2.935975	0.842897	22227.39341
-16.569902	-483.931171	185.194154	-426.6506	2.173012	1.60586	22222.05268
-2.836573	-477.064506	237.07562	-429.702451	1.410049	0.842897	22211.3712
17.000459	-492.323761	266.831167	-433.517265	2.173012	0.842897	22225.86749
28.4449	-483.168208	269.883018	-400.709867	1.410049	0.842897	22202.97861
49.807856	-477.064506	279.03857	-423.598749	-0.115876	0.842897	22206.79342
63.541186	-474.012655	289.720049	-412.154308	-0.878839	0.079934	22222.81564
90.244881	-466.383028	303.453378	-413.680234	2.173012	0.842897	22205.2675
118.474503	-501.479314	332.445962	-399.946904	2.935975	0.842897	22201.45268
131.444869	-461.042289	333.971888	-411.391346	0.647086	0.079934	22199.92676
128.393018	-479.353394	318.712633	-419.020973	-2.404765	0.079934	22122.86752
152.807826	-472.48673	317.94967	-394.606165	-0.878839	0.842897	22197.63787
186.378186	-461.042289	308.794117	-364.087656	-3.93069	-2.208954	22153.38603
206.97818	-445.783034	335.497813	-374.006171	-0.115876	-0.683028	22193.06009
195.533739	-449.597848	333.971888	-335.095072	-0.878839	0.079934	22200.68972
219.185584	-439.679332	375.934838	-378.583948	1.410049	1.60586	22211.3712
241.311503	-420.605264	396.534832	-319.072854	0.647086	0.842897	22212.13416
263.437423	-406.871934	403.401497	-318.309892	-0.878839	-0.683028	22206.79342
271.06705	-404.583046	420.186677	-305.339525	-1.641802	0.842897	22228.15638
301.585559	-385.508978	420.186677	-292.369159	-0.115876	-0.683028	22229.6823
302.348522	-383.983052	426.290379	-271.769165	0.647086	-0.683028	22241.88971
319.133702	-374.8275	436.208894	-257.272873	1.410049	0.079934	22244.17859
334.392957	-365.671947	426.290379	-242.013618	0.647086	-0.683028	22248.75637
358.807765	-345.834916	449.179261	-192.42104	0.647086	0.079934	22210.60823
369.489243	-331.338624	452.994074	-232.095102	1.410049	0.079934	22231.97119
358.044802	-297.768263	461.386665	-186.317338	-1.641802	0.842897	22226.63045
385.51146	-300.820114	485.801472	-168.769195	-1.641802	-0.683028	22212.89712
387.800349	-284.797897	462.149627	-168.769195	1.410049	1.60586	22226.63045
404.585529	-280.22012	479.69777	-143.591425	0.647086	0.842897	22233.49712
398.481827	-272.590493	474.357031	-136.72476	-0.115876	0.842897	22215.94897
398.481827	-222.997915	446.890373	-123.754394	-2.404765	0.079934	22202.21564
406.874417	-220.709027	459.097776	-109.258102	-1.641802	0.079934	22213.66009
419.844784	-206.212735	449.179261	-97.813661	-1.641802	0.842897	22198.40083
421.370709	-195.531256	443.838522	-86.36922	-3.167727	-1.445991	22206.79342
412.215156	-147.464604	420.94964	-90.946996	-1.641802	-0.683028	22222.81564
445.785517	-126.86461	384.327428	-58.902561	-0.115876	0.079934	22215.18601
437.392927	-124.575722	404.164459	-37.539604	2.173012	1.60586	22217.4749
445.022554	-94.057212	436.971857	19.682601	-0.878839	0.079934	22228.91934
440.444778	-81.849809	435.445932	37.230744	0.647086	0.842897	22222.81564
425.948486	-68.116479	430.868155	59.356663	-1.641802	-0.683028	22216.71194
437.392927	-20.81279	426.290379	79.956657	1.410049	-1.445991	22247.23045
447.311442	-18.523901	407.21631	124.971459	0.647086	0.079934	22251.04526
424.42256	-7.842423	411.794087	125.734421	-1.641802	-0.683028	22232.73415
429.763299	22.676086	349.994105	129.549235	-0.878839	0.079934	22232.73415
436.629964	50.142745	369.831136	130.312198	1.410049	0.079934	22241.12674
398.481827	49.379782	351.52003	156.252931	0.647086	0.842897	22219.76379
405.348492	58.535335	309.55708	149.386266	-0.878839	-1.445991	22222.81564
397.718864	97.446435	343.12744	208.134397	-0.878839	0.079934	22231.20823
380.170721	111.179764	333.971888	218.815875	-0.878839	0.079934	22215.18601
397.718864	126.439019	315.660782	240.941795	-0.115876	0.079934	22226.63045
375.592945	159.246416	297.349676	237.126981	-4.693653	0.079934	22227.39341
362.622578	150.090863	291.245974	248.571422	-3.167727	-0.683028	22190.7712
360.33369	187.476038	254.623763	254.675124	-2.404765	0.079934	22209.84527
348.126286	189.764926	227.920067	253.912161	-0.115876	0.842897	22212.89712
360.33369	211.127882	214.186738	275.275118	-0.878839	0.842897	22203.74157
335.918883	242.409355	187.483042	278.326969	-0.878839	0.842897	22222.81564
332.867032	240.883429	182.142303	277.564006	-0.878839	0.079934	22231.97119
329.052218	266.061199	177.564526	312.660292	-0.878839	-0.683028	22220.52675
316.844814	283.609342	165.357123	337.838062	0.647086	0.842897	22223.5786
316.081851	295.053783	132.549725	350.808429	0.647086	0.842897	22229.6823
313.03	310.313038	127.971949	359.963981	-0.115876	0.079934	22195.34898
300.059634	343.883399	107.371955	379.03805	2.935975	1.60586	22067.17124
289.378156	350.750063	57.779377	375.986199	0.647086	0.079934	22242.65267
273.355938	358.379691	41.757159	363.778795	2.935975	1.60586	22208.31935
255.807795	368.298206	36.41642	393.534342	2.173012	1.60586	22215.94897
226.052248	386.609312	2.083097	402.689895	-3.167727	-0.683028	22224.34156
226.052248	363.72043	-4.783568	390.482491	1.410049	1.60586	22209.08231
203.163366	398.816716	-26.146524	424.815814	-0.878839	-0.683028	22195.34898
192.481888	401.105604	-41.405779	427.867665	1.410049	0.842897	22224.34156
156.622639	414.838933	-53.613183	437.023218	0.647086	2.368823	22231.20823
168.06708	424.757449	-91.76132	412.60841	0.647086	0.842897	22193.82305
133.733757	401.868567	-113.887239	425.578777	-4.693653	-1.445991	22190.7712
135.259683	433.913002	-119.227978	437.786181	-0.878839	0.842897	22212.13416
102.452285	424.757449	-139.827972	427.867665	-2.404765	-0.683028	22189.24528
85.667105	440.779666	-162.716854	404.978783	-1.641802	-1.445991	22028.26014
80.326366	435.438927	-138.302047	434.73433	0.647086	1.60586	22221.28971
49.807856	449.935219	-175.687221	433.971367	-1.641802	-0.683028	22183.90454
32.259713	424.757449	-215.361283	396.586193	0.647086	-0.683028	22198.40083
23.867123	441.542629	-187.894625	434.73433	-0.115876	0.842897	22217.4749
19.289347	448.409294	-215.361283	434.73433	-0.878839	0.842897	22202.21564
2.504167	431.624113	-230.620538	449.230622	2.935975	1.60586	22195.34898
4.030092	435.438927	-226.805724	440.075069	2.935975	1.60586	22239.60082
-15.043976	436.964853	-242.064979	438.549143	2.173012	0.079934	22229.6823
-40.221747	427.046337	-264.190898	422.526926	-0.115876	0.079934	22216.71194
-54.718039	421.705598	-278.68719	415.660261	-1.641802	0.079934	97.65923
-69.977293	413.313008	-316.072364	404.21582	0.647086	0.079934	17.548143
-105.073579	398.053753	-330.568656	395.82323	-0.878839	0.842897	12.970367
-101.258766	424.757449	-347.353837	425.578777	-0.115876	0.842897	10.681478
-106.599505	410.261157	-323.701992	395.82323	-0.878839	-0.683028	10.681478
-125.673573	401.105604	-341.250135	398.112118	-0.115876	0.842897	9.155553
-137.118014	393.475977	-334.38347	388.956565	2.173012	0.842897	9.155553
-154.666157	388.8982	-368.716793	371.408423	-0.115876	0.079934	9.155553
-166.873561	389.661163	-383.213085	353.097317	-2.404765	0.079934	9.155553
-205.784661	382.031535	-410.679744	337.838062	-0.115876	0.842897	9.155553
-217.229102	372.875983	-414.494557	324.867696	-3.93069	0.079934	22012.23792
-222.569841	372.875983	-398.47234	315.712143	-0.878839	0.842897	22187.71935
-236.30317	372.11302	-374.820495	318.763994	1.410049	0.079934	22216.71194
-246.984648	366.009318	-415.25752	303.504739	1.410049	0.842897	22226.63045
-251.562425	356.853765	-438.146402	250.097347	-0.115876	0.842897	22209.84527
-262.243903	340.831548	-391.605675	246.282534	-0.115876	0.079934	22221.28971
-285.895748	334.727846	-412.205669	240.941795	-0.115876	-0.683028	18807.03147
-278.266121	307.261187	-409.916781	247.808459	-0.878839	-0.683028	22191.53417
-285.895748	300.394523	-428.990849	229.497353	2.173012	0.842897	22240.36378
-336.251289	285.135268	-423.65011	237.126981	0.647086	0.842897	22245.70452
-325.56981	277.505641	-462.56121	198.215881	1.410049	0.079934	22228.91934
-336.251289	254.616758	-434.331589	169.223297	0.647086	0.842897	22233.49712
-353.036469	253.853796	-416.783446	159.304782	-1.641802	0.079934	22231.20823
-357.614245	222.572323	-419.835297	118.104794	-0.115876	0.079934	22217.4749
-377.451276	207.313069	-437.383439	105.134427	-2.404765	0.079934	22219.00082
-374.399425	201.209367	-431.279738	90.638135	-1.641802	-0.683028	22228.91934
-380.503127	184.424187	-441.961216	63.171477	0.647086	0.842897	22226.63045
-412.547562	160.009379	-425.176036	70.801104	2.173012	2.368823	22219.76379
-411.021637	147.801975	-402.287154	39.519632	-1.641802	0.079934	22205.2675
-426.280892	110.416801	-385.501973	22.734452	-3.93069	-0.683028	22206.03046
-425.517929	112.705689	-407.627893	14.341862	-3.93069	-0.683028	22192.29713
-429.332743	96.683472	-403.813079	-7.021095	-2.404765	-0.683028	22194.58602
-428.56978	86.001994	-404.576042	-17.702573	-0.878839	-0.683028	22222.81564
-450.695699	52.431633	-381.68716	-22.28035	-2.404765	-1.445991	22211.3712
-459.088289	60.824223	-381.68716	-48.221083	-3.167727	-0.683028	22222.81564
-465.191991	54.720521	-399.235303	-99.339586	2.173012	0.079934	22231.20823
-453.74755	17.335347	-332.094582	-97.050698	1.410049	0.842897	22217.4749
-454.510513	-0.975758	-342.013097	-86.36922	-1.641802	0.079934	22222.05268
-460.614215	0.550167	-347.353837	-84.843294	1.410049	0.842897	22254.86007
-450.695699	-10.131311	-342.77606	-119.176617	2.173012	0.079934	22238.07489
-431.621631	-43.701672	-298.524221	-164.191419	-0.115876	0.079934	22241.12674
-447.643848	-65.827591	-323.701992	-210.732146	2.173012	0.079934	22093.87494
-430.095705	-76.509069	-290.894594	-191.658077	-0.878839	0.079934	22222.81564
-433.147556	-90.242399	-271.820526	-209.969183	-1.641802	0.079934	22220.52675
-437.725333	-110.07943	-293.946445	-241.250655	-0.878839	0.842897	22228.91934
-435.436444	-115.420169	-272.583488	-242.776581	0.647086	0.842897	22220.52675
-409.495711	-139.834977	-238.250165	-249.643245	-0.878839	0.079934	22221.28971
-411.021637	-181.797927	-250.457569	-258.798798	-0.878839	-0.683028	22229.6823
-411.7846	-177.983113	-234.435351	-298.47286	-1.641802	-0.683028	22212.13416
-396.525345	-202.397921	-212.309432	-294.658047	-3.167727	0.079934	22197.63787
-385.080904	-232.91643	-187.894625	-313.732115	-1.641802	0.079934	22214.42305
-356.08832	-225.286803	-173.398333	-341.198774	-2.404765	0.079934	22209.84527
-356.851283	-244.360872	-163.479817	-346.539513	-2.404765	0.079934	22204.50453
-353.036469	-246.64976	-159.665003	-380.109873	1.410049	0.079934	22225.86749
-336.251289	-300.057151	-136.776121	-396.895054	-0.878839	-0.683028	22101.50456
-318.703146	-309.975667	-143.642786	-383.161724	0.647086	0.842897	22206.03046
-318.703146	-297.0053	-68.109475	-390.791352	-0.115876	-0.683028	22221.28971
-295.051301	-324.471959	-93.287245	-435.04319	-0.115876	0.079934	22217.4749
-286.658711	-332.864549	-52.85022	-401.47283	-0.115876	-0.683028	22190.00824
-255.377239	-340.494176	-23.094673	-408.339495	-0.878839	-0.683028	22242.65267
-246.221686	-353.464543	-36.828003	-408.339495	2.173012	0.842897	22243.41563
-245.458723	-374.8275	-29.961338	-410.628383	-0.115876	-0.683028	22199.16379
-219.51799	-371.012686	4.371985	-442.672818	-1.641802	0.079934	22222.81564
-197.392071	-387.797866	26.497905	-463.272812	0.647086	0.079934	22235.02304
-176.792077	-396.190456	41.757159	-459.457998	-0.878839	0.079934	22189.24528
-160.006896	-410.686748	46.334936	-471.665402	-0.878839	0.842897	22205.2675
-148.562455	-432.049705	77.616408	-438.858004	0.647086	0.079934	22230.44527
-121.095797	-441.205258	89.823812	-445.724669	-0.878839	-1.445991	22164.06751
-101.258766	-451.886736	147.80898	-442.672818	-0.115876	0.079934	22215.18601
-95.918026	-445.783034	153.149719	-467.087625	-3.167727	-0.683028	22193.82305
-84.473585	-453.412661	140.942315	-458.695035	-1.641802	0.079934	22184.6675
-47.088411	-477.064506	173.749713	-484.635768	-2.404765	0.079934	22196.11194
-37.932858	-497.6645	180.616377	-435.806153	-0.878839	-0.683028	22195.34898
-8.177312	-474.012655	234.786732	-428.176526	-2.404765	-0.683028	22206.79342
6.31898	-490.797836	237.838583	-434.280228	0.647086	0.842897	22204.50453
29.207862	-477.064506	240.127471	-422.072824	0.647086	0.842897	22199.16379
43.704154	-499.953388	258.438577	-438.095041	-0.115876	0.079934	22215.18601
65.067111	-480.87932	234.786732	-437.332079	-1.641802	0.079934	22197.63787
90.244881	-473.249693	299.638564	-412.154308	1.410049	0.842897	22207.55638
113.896726	-483.168208	314.134856	-412.917271	2.173012	0.079934	22244.17859
118.474503	-472.48673	330.157074	-394.606165	0.647086	0.842897	22206.03046
125.341167	-466.383028	350.757068	-400.709867	-0.115876	-0.683028	22226.63045
158.148565	-478.590432	355.334844	-389.265426	-0.115876	0.842897	22195.34898
191.718925	-468.671916	350.757068	-367.90247	0.647086	0.842897	22212.13416
194.007814	-448.834885	368.305211	-364.087656	-0.878839	0.842897	22206.03046
214.607807	-422.131189	352.282993	-377.058022	-0.115876	0.079934	22196.87491
213.844845	-444.257109	389.668167	-326.702482	0.647086	0.079934	22200.68972
244.363354	-445.783034	372.882987	-357.983954	-0.115876	1.60586	22219.00082
248.941131	-409.923785	395.008906	-351.117289	-0.115876	0.079934	22230.44527
271.830013	-409.160823	431.631118	-296.183972	-1.641802	-0.683028	22205.2675
270.304087	-406.108972	432.394081	-293.132121	-0.878839	0.079934	22201.45268
310.741112	-367.197872	439.260745	-303.050637	-2.404765	0.842897	22215.18601
313.792963	-374.064537	444.601484	-255.746947	-0.878839	0.079934	22206.03046
316.081851	-353.464543	462.149627	-251.169171	-2.404765	-0.683028	22202.97861
350.415175	-344.30899	471.30518	-208.443258	-2.404765	-0.683028	22226.63045
357.281839	-339.731214	474.357031	-188.606226	-0.115876	0.079934	22219.00082
365.674429	-321.420108	472.831106	-186.317338	-1.641802	0.842897	22219.00082
393.141088	-287.849748	444.601484	-159.613642	1.410049	0.079934	22225.86749
387.800349	-286.323822	441.549633	-183.265487	-0.878839	-0.683028	22227.39341
388.563311	-254.279387	462.91259	-147.406239	0.647086	1.60586	22219.76379
409.926268	-241.309021	481.986658	-116.124766	0.647086	0.079934	22249.51933
422.133672	-248.175685	450.705186	-103.917363	0.647086	1.60586	22245.70452
444.259591	-202.397921	451.468149	-102.391437	-0.115876	-1.445991	22229.6823
438.918852	-197.057182	467.490366	-101.628474	1.410049	0.079934	22240.36378
425.185523	-172.642374	430.105192	-71.872928	1.410049	1.60586	22236.54897
432.81515	-158.909045	424.00149	-71.872928	-1.641802	0.842897	22119.05271
438.918852	-132.968312	436.208894	-17.702573	-0.115876	1.60586	22223.5786
445.022554	-110.842393	446.890373	-7.021095	0.647086	0.842897	22233.49712
442.733666	-95.583138	429.34223	37.993707	-0.878839	-0.683028	22212.89712
447.311442	-78.797958	432.394081	10.527048	-0.878839	-0.683028	22219.76379
438.155889	-67.353517	430.105192	54.015924	-0.115876	1.60586	22212.13416
425.948486	-50.568336	430.105192	73.852955	-2.404765	0.079934	22195.34898
434.341076	-6.316498	390.43113	73.852955	-2.404765	0.842897	22203.74157
445.022554	5.890906	401.112608	79.956657	-0.115876	1.60586	22219.00082
417.555895	8.179794	411.031124	121.156645	0.647086	0.842897	22215.94897
429.763299	34.120527	382.03854	163.119595	-2.404765	0.842897	22221.28971
408.400343	53.957559	376.697801	179.141813	-1.641802	-0.683028	22229.6823
412.978119	71.505702	362.201509	186.008477	-0.115876	0.079934	22222.81564
383.222572	71.505702	332.445962	148.623303	-1.641802	0.079934	22130.49715
404.585529	119.572354	361.438546	209.660322	0.647086	0.079934	22229.6823
399.24479	135.594571	337.023738	227.971428	0.647086	-0.683028	22247.23045
390.8522	169.927895	299.638564	239.415869	1.410049	0.079934	22239.60082
371.778131	173.742708	266.068204	253.149198	0.647086	0.842897	22245.70452
361.096653	178.320485	288.194123	267.64549	1.410049	0.842897	22240.36378
354.229988	209.601957	221.053402	270.697341	0.647086	0.079934	22227.39341
345.837398	217.994547	224.868216	273.749192	-0.878839	-0.683028	22225.10453
338.207771	225.624174	211.89785	302.741776	-0.115876	1.60586	22229.6823
344.311473	247.750094	207.320073	326.393621	0.647086	-1.445991	22216.71194
319.133702	265.298237	189.77193	337.075099	1.410049	0.079934	22227.39341
300.059634	288.187119	174.512675	317.238068	-0.115876	-0.683028	22222.05268
308.452224	298.868597	126.446023	333.260286	-1.641802	-0.683028	22186.19343
292.430007	304.209336	114.238619	349.282503	-3.93069	-0.683028	22167.11936
292.430007	327.098218	113.475657	370.64546	-2.404765	0.079934	22212.89712
274.881864	343.883399	63.120116	381.326938	-3.167727	-1.445991	22161.01566
268.015199	359.142653	40.994197	365.304721	-1.641802	0.079934	22206.79342
268.015199	360.668579	50.149749	388.956565	0.647086	0.079934	22226.63045
236.733727	385.083386	23.446054	401.926932	0.647086	0.842897	22190.7712
219.948547	382.794498	0.557171	388.956565	0.647086	-0.683028	22201.45268
192.481888	386.609312	-32.250226	383.615826	-0.878839	0.079934	22221.28971
191.718925	415.601896	-44.45763	409.556559	-0.115876	1.60586	22186.95639
187.141149	401.105604	-35.302077	423.289889	0.647086	0.079934	22205.2675
152.807826	432.387076	-103.205761	407.267671	1.410049	0.079934	22250.2823
144.415236	433.150039	-96.339096	437.023218	-0.115876	0.079934	22236.54897
110.844875	420.942635	-140.590935	456.097286	0.647086	0.079934	22215.18601
93.296732	440.016703	-139.065009	424.815814	1.410049	1.60586	22193.06009
103.215248	427.046337	-140.590935	439.312106	-0.115876	0.079934	22210.60823
82.615254	446.120405	-158.139078	421.763963	-2.404765	-0.683028	22186.19343
65.830074	432.387076	-158.902041	439.312106	-0.115876	0.842897	22215.18601
40.652303	446.883368	-189.42055	435.497292	-0.115876	0.842897	22216.71194
15.474533	440.779666	-168.057593	433.208404	-1.641802	-0.683028	22203.74157
2.504167	440.016703	-206.20573	445.415808	-0.878839	-0.683028	22204.50453
-5.125461	433.913002	-232.909426	427.104702	-1.641802	0.079934	22198.40083
-7.414349	430.861151	-242.064979	440.838032	-0.115876	0.079934	22187.71935
-28.777306	418.653747	-261.90201	427.867665	-2.404765	0.079934	22196.87491
-52.42915	415.601896	-277.161265	434.73433	-1.641802	0.079934	22204.50453
-55.481001	420.179672	-290.894594	400.401007	-0.115876	1.60586	41.962951
-67.688405	417.127821	-312.257551	385.141752	-0.115876	0.079934	13.733329
-75.318033	421.705598	-298.524221	430.156553	-1.641802	0.079934	12.207404
-93.629138	420.179672	-309.968662	385.904715	0.647086	0.842897	9.155553
-111.940244	408.735231	-304.627923	400.401007	0.647086	0.842897	10.681478
-153.903195	407.209306	-354.220501	409.556559	-1.641802	0.079934	9.155553
-128.725424	420.942635	-319.887178	400.401007	1.410049	0.079934	10.681478
-150.088381	408.735231	-354.220501	359.963981	2.173012	0.079934	7.629627
-175.266151	393.475977	-360.324203	356.149168	-0.115876	0.842897	9.155553
-181.369853	380.50561	-367.190868	365.304721	-0.878839	-0.683028	8.39259
-188.99948	368.298206	-356.509389	345.467689	0.647086	0.842897	21832.94168
-229.436505	372.11302	-367.190868	355.386205	-0.115876	0.079934	22209.08231
-237.066133	370.587094	-399.998265	311.134366	0.647086	-0.683028	22207.55638
-240.117984	365.246355	-390.07975	305.793627	-0.115876	0.842897	22215.18601
-259.192052	346.93525	-394.657526	291.297335	0.647086	0.842897	22225.10453
-279.029083	333.20192	-388.553824	282.904745	0.647086	0.079934	22221.28971
-275.977232	315.653777	-397.709377	216.526987	-1.641802	-0.683028	22201.45268
-290.473524	309.550075	-411.442706	243.230683	-2.404765	0.079934	22206.03046
-301.155003	303.446374	-430.516775	208.89736	-1.641802	0.079934	22210.60823
-323.280922	272.164901	-410.679744	192.875142	-0.878839	0.842897	22204.50453
-325.56981	253.090833	-419.072334	199.741807	-0.115876	0.842897	22213.66009
-325.56981	256.142684	-448.064918	144.80849	-0.115876	1.60586	22231.97119
-344.643879	231.727876	-438.146402	140.993676	-3.93069	-0.683028	22212.89712
-359.903133	227.913063	-419.835297	122.68257	0.647086	0.842897	22226.63045
-372.8735	206.550106	-463.324173	66.223328	-0.115876	-0.683028	22228.91934
-401.103121	198.920479	-434.331589	96.741837	-0.878839	0.842897	22215.94897
-393.473494	190.527889	-436.620477	43.334446	-0.115876	-0.683028	22223.5786
-390.421643	190.527889	-528.938968	23.497415	2.173012	0.079934	22170.17121
-404.154972	154.66864	-412.968632	39.519632	2.173012	0.079934	22228.15638
-405.680898	130.253832	-387.027899	21.208526	0.647086	0.079934	22235.02304
-427.806817	114.231615	-392.368638	20.445564	0.647086	-0.683028	22243.41563
-433.147556	101.261248	-385.501973	-3.969244	-1.641802	0.079934	22215.18601
-428.56978	77.609403	-422.887147	2.897421	-0.115876	1.60586	22220.52675
-449.169774	72.268664	-389.316787	-15.413685	-0.878839	0.079934	22228.91934
-446.880885	48.616819	-378.635309	-58.139598	-1.641802	0.842897	22215.94897
-464.429028	40.224229	-342.013097	-75.687741	-1.641802	0.079934	22220.52675
-446.880885	25.727937	-334.38347	-117.650692	-1.641802	-0.683028	22228.91934
-454.510513	1.31313	-358.035315	-106.969214	-1.641802	0.842897	22196.87491
-466.717917	-24.627603	-354.220501	-136.72476	-0.878839	0.842897	22202.97861
-457.562364	-32.257231	-327.516805	-136.72476	-1.641802	0.079934	22212.89712
-443.829035	-55.909075	-352.694576	-174.872897	-1.641802	0.079934	22102.26753
-436.199407	-70.405367	-316.835327	-181.739562	-1.641802	-0.683028	22212.89712
-434.673482	-70.405367	-260.376085	-196.998816	-0.115876	0.842897	22230.44527
-436.96237	-103.975728	-277.924227	-201.576593	-0.115876	0.842897	22231.20823
-433.147556	-113.131281	-271.057563	-223.702512	-1.641802	0.079934	22218.23786
-429.332743	-136.783126	-245.11683	-233.621028	-1.641802	-1.445991	22226.63045
-412.547562	-155.857194	-233.672389	-258.035835	0.647086	0.079934	22229.6823
-427.043854	-176.457188	-247.405718	-316.021003	1.410049	0.079934	22238.83786
-400.340159	-181.797927	-230.620538	-314.495078	2.173012	0.079934	22248.75637
-386.606829	-205.449772	-183.316848	-295.42101	0.647086	-0.683028	22247.99341
-377.451276	-211.553474	-175.687221	-305.339525	0.647086	0.079934	22229.6823
-362.954984	-232.91643	-177.976109	-338.146923	-0.878839	-0.683028	22232.73415
-357.614245	-255.805313	-139.065009	-328.99137	-0.115876	0.842897	22228.91934
-351.510543	-261.146052	-134.487233	-351.117289	-0.878839	0.079934	22138.12677
-338.540177	-275.642344	-125.33168	-364.850619	-1.641802	-0.683028	22218.23786
-323.280922	-286.323822	-108.5465	-361.035805	0.647086	0.842897	22234.26008
-311.836481	-313.027518	-87.946506	-409.86542	-0.115876	0.842897	22180.08972
-316.414257	-326.760847	-51.324295	-419.020973	-1.641802	0.079934	22189.24528
-288.947599	-349.649729	-60.479847	-436.569116	-2.404765	-0.683028	22207.55638
-280.555009	-349.649729	-68.872438	-480.820955	-0.115876	0.842897	22194.58602
-265.295754	-348.886766	-14.702083	-406.813569	-0.878839	-0.683028	22183.14158
-233.251319	-367.960835	-17.753934	-418.25801	-0.115876	-0.683028	22215.94897
-211.1254	-375.590462	5.897911	-448.77652	-0.115876	-0.683028	22219.76379
-184.421704	-403.820084	32.601606	-424.361712	-1.641802	-0.683028	22198.40083
-179.080965	-408.39786	36.41642	-446.487631	0.647086	0.079934	22224.34156
-162.295785	-412.975636	63.883079	-455.643184	1.410049	0.079934	22229.6823
-146.273567	-423.657115	95.164551	-451.828371	-0.878839	-0.683028	22201.45268
-128.725424	-450.36081	100.50529	-435.04319	-1.641802	-1.445991	22201.45268
-116.51802	-439.679332	123.394172	-427.413563	0.647086	-0.683028	22217.4749
-101.258766	-446.545997	137.890464	-471.665402	2.173012	1.60586	22223.5786
-62.347666	-460.279326	166.120085	-470.902439	2.935975	0.079934	22222.05268
-42.510635	-458.753401	163.831197	-441.909855	0.647086	0.079934	22233.49712
-16.569902	-457.227475	206.55711	-451.065408	-0.878839	1.60586	22197.63787
-7.414349	-476.301544	222.579328	-434.280228	-0.115876	0.842897	22211.3712
-4.362498	-464.09414	245.46821	-390.028389	-0.878839	-1.445991	22212.13416
32.259713	-479.353394	253.097837	-415.206159	0.647086	0.079934	22204.50453
54.385633	-473.249693	263.016353	-417.495047	-0.878839	0.842897	22215.94897
83.378217	-477.827469	283.616347	-436.569116	-1.641802	0.842897	22192.29713
72.696738	-477.827469	279.801533	-427.413563	-0.115876	0.842897	22144.23048
86.430068	-488.508947	277.512645	-419.020973	-2.404765	-0.683028	22199.92676
100.163397	-472.48673	302.690415	-444.198743	-1.641802	0.842897	22189.24528
139.837459	-485.457096	337.786701	-409.102457	-0.115876	1.60586	22172.4601
163.489304	-457.990438	359.912621	-379.346911	1.410049	0.842897	22209.84527
168.06708	-483.168208	351.52003	-351.880252	-0.115876	0.079934	22210.60823
187.141149	-463.331177	359.149658	-344.250625	-0.115876	-0.683028	22192.29713
219.185584	-449.597848	369.068173	-362.56173	0.647086	0.842897	22209.84527
226.052248	-420.605264	379.749652	-347.302476	-0.878839	0.079934	22228.15638
243.600391	-418.316376	412.557049	-331.280258	-0.878839	-1.445991	22222.81564
245.88928	-419.079338	418.660751	-299.235823	2.935975	0.842897	22244.17859
284.800379	-394.664531	425.527416	-318.309892	5.987826	2.368823	22254.09711
268.015199	-406.871934	411.031124	-289.317308	0.647086	0.079934	22244.17859
309.215187	-380.168239	393.482981	-297.709898	0.647086	0.079934	22214.42305
314.555926	-370.249723	436.971857	-260.324724	-0.878839	0.079934	22235.786
322.185553	-352.70158	448.416298	-248.880283	-1.641802	0.079934	22226.63045
356.518876	-364.908984	478.934808	-234.383991	-0.115876	0.842897	22214.42305
362.622578	-339.731214	463.675553	-183.265487	2.173012	1.60586	22232.73415
370.252206	-322.946033	470.542217	-182.502524	-0.115876	0.079934	22231.20823
374.829982	-306.160853	451.468149	-168.006232	-1.641802	-1.445991	22215.18601
379.407759	-284.034934	462.91259	-158.85068	-0.878839	0.842897	22210.60823
390.8522	-277.168269	444.601484	-146.643276	-2.404765	0.842897	22212.13416
419.081821	-263.43494	430.105192	-167.24327	-3.167727	-0.683028	22198.40083
415.267007	-236.731244	424.00149	-164.191419	-1.641802	0.079934	22211.3712
425.185523	-213.842362	469.016292	-102.391437	-0.878839	0.079934	22224.34156
435.104038	-198.583107	459.097776	-100.865512	-0.878839	0.079934	22215.18601
434.341076	-195.531256	456.045925	-74.924779	0.647086	-0.683028	22035.88977
445.022554	-145.938678	446.890373	-55.087747	-1.641802	0.079934	22224.34156
448.837368	-138.309051	455.282963	-10.072946	-0.115876	0.842897	22206.03046
451.126256	-105.501653	445.364447	-13.88776	2.173012	1.60586	22224.34156
432.81515	-105.501653	411.031124	7.475197	-0.115876	0.079934	22229.6823
440.444778	-58.960926	423.238528	44.097408	1.410049	0.842897	22240.36378
429.763299	-46.753523	420.186677	80.71962	2.935975	0.842897	22238.07489
446.548479	-58.960926	353.808919	-9.309983	2.935975	-0.683028	22239.60082
435.867001	-20.81279	398.82372	108.949241	1.410049	-0.683028	22231.97119
417.555895	8.942757	411.031124	123.445533	2.173012	1.60586	22223.5786
425.185523	10.468683	414.082975	140.993676	-0.115876	0.842897	22228.91934
409.163305	37.935341	385.090391	146.334415	-0.878839	-0.683028	22221.28971
422.896635	43.27608	377.460764	161.59367	1.410049	0.842897	22221.28971
406.874417	66.164962	366.016322	197.452919	-1.641802	0.079934	22206.03046
403.059603	93.631621	360.675583	208.89736	-0.878839	0.842897	22227.39341
393.141088	111.942727	354.571881	205.845509	-2.404765	0.079934	22196.11194
379.407759	114.994578	319.475596	208.89736	-1.641802	0.079934	22210.60823
392.378125	150.853826	296.586713	219.578838	-0.115876	0.079934	22208.31935
365.674429	168.401969	276.749682	218.815875	-0.115876	0.079934	22206.03046
365.674429	190.527889	268.357092	267.64549	1.410049	1.60586	22223.5786
348.889249	205.024181	248.520061	284.430671	0.647086	1.60586	22235.786
352.704063	217.994547	224.105253	285.193633	-1.641802	-1.445991	22215.94897
338.970734	225.624174	216.475626	302.741776	-1.641802	0.079934	22224.34156
335.15592	247.750094	197.401558	331.73436	-0.115876	0.079934	22231.97119
328.289255	272.927864	200.453409	327.919547	-0.878839	0.079934	22201.45268
342.785547	294.290821	160.016383	347.756578	0.647086	0.079934	22233.49712
282.511491	305.735262	160.016383	319.526956	2.173012	0.079934	22238.83786
322.185553	320.231554	107.371955	346.230652	3.698937	0.079934	22212.89712
273.355938	339.305622	105.846029	358.438056	2.935975	0.842897	22215.94897
282.511491	343.120436	55.490489	386.667677	-0.878839	0.079934	22235.786
272.592975	356.090802	50.912712	391.245454	-1.641802	0.079934	22209.84527
246.652242	383.557461	51.675675	385.141752	1.410049	0.079934	22202.21564
251.992982	380.50561	32.601606	411.845448	-0.878839	0.079934	22225.86749
219.948547	382.031535	12.764575	400.401007	-0.878839	0.079934	22219.00082
201.637441	391.950051	-23.094673	417.949149	-0.115876	0.842897	22201.45268
187.141149	395.764865	-53.613183	421.001	-2.404765	0.079934	22193.06009
174.170782	411.787082	-68.872438	423.289889	-3.167727	0.079934	22200.68972
155.859677	414.838933	-111.598351	388.956565	-2.404765	-0.683028	22195.34898
142.88931	417.127821	-132.198345	373.697311	-1.641802	0.079934	22189.24528
134.49672	432.387076	-135.250196	440.075069	-0.115876	0.842897	22211.3712
101.689322	435.438927	-132.961307	437.786181	-0.115876	0.079934	22215.18601
93.296732	430.098188	-134.487233	444.652845	-0.115876	0.079934	22196.87491
62.778223	438.490778	-149.746488	409.556559	0.647086	0.842897	22221.28971
56.674521	448.409294	-155.85019	437.023218	0.647086	0.079934	22194.58602
50.570819	452.224107	-186.368699	426.34174	-0.878839	0.079934	22199.16379
49.044894	436.964853	-190.183513	433.971367	1.410049	0.842897	22206.03046
33.785639	450.698182	-213.072395	436.260255	0.647086	0.079934	22221.28971
0.978241	438.490778	-215.361283	422.526926	0.647086	-0.683028	22219.76379
-21.147678	427.8093	-254.272383	416.423224	1.410049	0.842897	22212.89712
-37.932858	429.335225	-248.931643	383.615826	-0.878839	0.079934	22211.3712
-41.747672	430.861151	-251.220532	429.393591	-0.115876	0.079934	22211.3712
-53.192113	422.468561	-271.820526	430.156553	-0.878839	-1.445991	54.933317
-67.688405	412.550045	-303.864961	421.001	0.647086	0.079934	14.496292
-78.369884	407.972269	-322.176066	414.134336	1.410049	0.842897	10.681478
-88.288399	421.705598	-315.309402	436.260255	-0.878839	0.079934	10.681478
-125.673573	411.787082	-327.516805	413.371373	-0.878839	0.079934	8.39259
-137.880977	398.816716	-354.983464	393.534342	-1.641802	0.079934	11.444441
-155.42912	381.268573	-360.324203	379.03805	-0.878839	0.079934	9.155553
-156.192083	385.846349	-404.576042	298.164	-1.641802	0.079934	9.155553
-160.769859	402.631529	-413.731595	305.030664	0.647086	1.60586	9.155553
-179.080965	385.083386	-379.398271	318.763994	0.647086	0.842897	514.236885
-213.414288	386.609312	-361.087166	350.045466	1.410049	1.60586	22112.18604
-214.177251	384.320424	-375.583458	338.601025	0.647086	-0.683028	22205.2675
-238.592058	367.535243	-402.287154	331.73436	2.173012	0.842897	22223.5786
-244.69576	356.090802	-394.657526	304.267702	-0.115876	0.842897	22138.88974
-261.48094	356.853765	-386.264936	294.349186	-1.641802	0.079934	22213.66009
-263.769829	340.831548	-392.368638	288.245484	2.935975	0.842897	22247.99341
-263.006866	346.93525	-377.109383	243.230683	1.410049	-0.683028	22245.70452
-292.762413	334.727846	-390.842713	246.282534	-0.878839	-1.445991	22232.73415
-283.60686	289.713044	-425.176036	227.208465	1.410049	0.079934	22238.07489
-326.332773	288.187119	-432.805663	208.134397	-0.878839	0.079934	22238.83786
-332.436475	276.742678	-422.124185	200.504769	-1.641802	-0.683028	22215.18601
-344.643879	269.11305	-413.731595	183.719589	-0.878839	0.842897	22223.5786
-337.777214	246.224168	-412.968632	146.334415	0.647086	1.60586	22230.44527
-369.058686	237.831578	-419.835297	124.208496	-1.641802	0.079934	22215.94897
-349.984618	203.498255	-435.094551	73.852955	2.935975	2.368823	22227.39341
-388.132755	192.816777	-442.724179	83.771471	-1.641802	-1.445991	22212.13416
-402.629047	169.927895	-455.694545	31.127042	0.647086	0.842897	22141.94159
-400.340159	176.794559	-454.931582	39.519632	-1.641802	0.842897	22199.92676
-417.125339	126.439019	-469.427874	34.941856	-2.404765	-1.445991	22206.03046
-425.517929	118.809391	-418.309371	9.001123	-1.641802	-0.683028	22200.68972
-421.703115	110.416801	-416.783446	-7.021095	-0.115876	-1.445991	22219.76379
-439.251258	106.601987	-398.47234	9.764085	1.410049	0.842897	22231.97119
-439.251258	75.320515	-404.576042	-9.309983	1.410049	0.842897	22211.3712
-440.777184	76.846441	-371.768644	-19.991461	-0.878839	0.079934	22218.23786
-443.829035	69.979776	-349.642725	-33.724791	0.647086	0.079934	22228.15638
-452.221625	35.646453	-357.272352	-60.428487	2.935975	0.079934	22238.83786
-445.35496	37.172378	-350.405687	-77.213667	2.173012	0.079934	22244.17859
-451.458662	6.653869	-352.694576	-115.361804	0.647086	0.079934	22246.46748
-474.347544	-4.027609	-384.739011	-141.302537	1.410049	0.079934	22235.786
-438.488295	-23.864641	-330.568656	-130.621058	1.410049	-0.683028	22201.45268
-436.96237	-49.805374	-340.487172	-170.295121	0.647086	0.079934	22231.97119
-436.96237	-52.857225	-328.279768	-164.954382	-0.115876	-0.683028	22224.34156
-435.436444	-82.612771	-287.842743	-181.739562	1.410049	0.842897	22219.76379
-457.562364	-97.872026	-300.050147	-219.124736	-1.641802	0.079934	22228.15638
-440.777184	-84.901659	-313.020513	-207.680295	-3.167727	-0.683028	22228.91934
-431.621631	-151.279418	-263.427935	-216.072885	-0.878839	0.079934	22216.71194
-432.384593	-152.04238	-255.798308	-257.272873	-1.641802	-0.683028	22206.03046
-414.836451	-168.827561	-235.198314	-280.924718	-1.641802	-0.683028	22215.18601
-412.547562	-211.553474	-222.99091	-309.917302	-0.878839	0.842897	22196.87491
-409.495711	-216.13125	-236.72424	-322.887668	-2.404765	-1.445991	22211.3712
-366.006835	-234.442356	-260.376085	-363.324693	1.410049	0.842897	22228.91934
-374.399425	-222.234952	-223.753873	-337.38396	2.173012	1.60586	22207.55638
-353.799432	-243.597909	-153.561301	-343.487662	-1.641802	-1.445991	22207.55638
-340.066102	-255.805313	-122.279829	-333.569146	-2.404765	-0.683028	22228.91934
-329.384624	-271.064567	-126.857606	-351.117289	-1.641802	-0.683028	22205.2675
-319.466108	-277.168269	-84.131692	-384.68765	-0.878839	0.842897	22195.34898
-313.362407	-303.871965	-100.15391	-363.324693	2.173012	0.079934	22241.88971
-294.288338	-302.34604	-70.398363	-382.398762	0.647086	0.079934	22229.6823
-292.762413	-309.212704	-84.131692	-419.020973	2.935975	1.60586	22211.3712
-266.058717	-342.783065	-52.087257	-453.354296	-1.641802	-0.683028	22224.34156
-227.91058	-375.590462	-36.06504	-413.680234	-0.115876	0.079934	22222.81564
-227.91058	-381.694164	-35.302077	-419.020973	-2.404765	0.079934	22208.31935
-210.362437	-388.560829	-1.731717	-438.095041	-0.878839	0.079934	22212.13416
-198.155033	-403.057121	18.868277	-430.465414	0.647086	-0.683028	22222.81564
-182.895779	-394.664531	57.016414	-470.139476	-0.115876	0.079934	22218.23786
-166.873561	-408.39786	58.542339	-426.6506	-2.404765	-1.445991	22225.86749
-179.080965	-425.946003	62.357153	-460.220961	-2.404765	-0.683028	22180.08972
-131.014312	-445.783034	102.031215	-442.672818	-3.167727	0.079934	22174.74899
-112.703207	-442.731183	119.579358	-448.77652	-0.878839	-0.683028	22200.68972
-79.132846	-457.227475	145.520091	-471.665402	-1.641802	0.079934	22183.14158
-50.903225	-470.197842	146.283054	-453.354296	-2.404765	0.079934	22190.7712
-33.355082	-466.383028	147.046017	-486.161694	0.647086	0.842897	22211.3712
-15.806939	-484.694134	204.268222	-444.961706	-0.115876	0.079934	22219.00082
-5.888424	-485.457096	233.260806	-410.628383	-0.115876	0.842897	22209.84527
7.081943	-486.983022	256.912651	-420.546898	-0.878839	0.079934	22206.79342
26.918974	-477.064506	252.334875	-400.709867	-0.115876	0.079934	22213.66009
58.200446	-469.434879	284.37931	-406.813569	-0.115876	0.079934	22196.11194
68.118962	-459.516363	285.142272	-457.16911	1.410049	0.842897	22020.63051
90.244881	-480.116357	291.245974	-410.628383	1.410049	0.842897	22244.17859
87.955993	-477.827469	276.749682	-445.724669	-0.115876	-1.445991	22181.61565
105.504136	-461.805252	321.001521	-435.04319	-0.878839	0.079934	22202.97861
148.230049	-481.642283	315.660782	-402.235793	-0.878839	-1.445991	22214.42305
155.096714	-459.516363	356.097807	-397.658016	-0.878839	0.842897	22189.24528
184.089298	-458.753401	357.623732	-352.643215	-0.878839	0.079934	22210.60823
196.296702	-451.123773	369.068173	-348.828401	-2.404765	0.079934	22222.05268
200.874478	-432.049705	378.986689	-354.16914	0.647086	-0.683028	22220.52675
210.030031	-451.123773	386.616316	-374.769134	0.647086	0.079934	22224.34156
242.837429	-428.997854	365.25336	-319.072854	-2.404765	0.842897	22208.31935
249.704093	-429.760817	401.875571	-328.99137	-0.878839	0.079934	22206.79342
277.933715	-405.346009	404.164459	-309.917302	-2.404765	-0.683028	22200.68972
286.326305	-395.427493	367.542248	-316.021003	0.647086	0.842897	22138.88974
293.192969	-390.086754	412.557049	-287.028419	-1.641802	-0.683028	22223.5786
320.659628	-378.642313	427.053341	-291.606196	-0.115876	0.079934	22218.23786
332.867032	-358.042319	461.386665	-222.93955	0.647086	0.079934	22229.6823
345.074435	-345.834916	464.438516	-211.495108	-1.641802	0.079934	22229.6823
356.518876	-319.894182	454.52	-186.317338	1.410049	2.368823	22217.4749
382.45961	-292.427524	469.779255	-164.954382	-0.878839	-0.683028	22223.5786
396.955902	-314.553443	476.645919	-159.613642	2.173012	0.842897	22255.62304
409.163305	-278.694195	458.334814	-164.191419	2.173012	-0.683028	22237.31193
408.400343	-253.516424	487.327398	-126.043282	0.647086	-0.683028	22241.88971
399.24479	-260.383089	474.357031	-126.806245	0.647086	0.842897	22245.70452
411.452194	-246.64976	464.438516	-129.858096	-0.115876	-0.683028	22222.05268
395.429976	-204.686809	460.623702	-106.969214	-0.878839	-0.683028	22222.05268
416.792933	-198.583107	447.653335	-132.146984	-1.641802	-0.683028	22187.71935
426.711448	-187.138666	462.91259	-59.665524	-0.115876	0.842897	22215.18601
424.42256	-151.279418	462.149627	-37.539604	0.647086	1.60586	22223.5786
429.000336	-139.072014	451.468149	-23.043312	-1.641802	-1.445991	22229.6823
438.155889	-132.968312	414.845938	-29.147014	-1.641802	-0.683028	22192.29713
444.259591	-98.634989	429.34223	8.23816	-2.404765	-0.683028	22200.68972
440.444778	-100.160914	403.401497	-1.680356	-0.878839	1.60586	22212.13416
429.000336	-66.590554	401.112608	21.971489	-1.641802	0.079934	22206.03046
438.918852	-33.783156	400.349646	67.749253	-2.404765	-0.683028	22211.3712
431.289225	-26.916491	393.482981	87.586284	1.410049	0.842897	22231.97119
453.415144	-4.027609	385.853354	90.638135	-0.115876	0.079934	22227.39341
423.659597	23.439049	410.268161	112.764055	1.410049	-0.683028	22221.28971
421.370709	43.27608	385.090391	154.727005	-0.115876	0.842897	22230.44527
387.037386	63.876074	375.934838	144.045527	-0.878839	0.079934	22213.66009
419.081821	60.824223	368.305211	173.038111	0.647086	-0.683028	22228.15638
413.741082	105.076062	340.838552	224.919577	-0.115876	-2.208954	22245.70452
385.51146	119.572354	327.868186	217.28995	-0.115876	0.079934	22244.17859
403.059603	138.646422	318.712633	215.001061	-0.115876	0.079934	22225.10453
380.933684	153.142714	311.845968	231.023279	2.173012	0.079934	22238.83786
377.11887	160.772342	300.401527	246.282534	1.410049	1.60586	22235.786
358.044802	180.609373	246.231173	247.808459	-0.878839	0.842897	22215.18601
345.837398	183.661224	254.623763	260.778826	-1.641802	-0.683028	22222.81564
349.652212	211.127882	228.68303	300.452888	-0.115876	0.079934	22232.73415
338.970734	221.809361	222.579328	309.608441	1.410049	0.079934	22219.00082
354.992951	246.987131	216.475626	305.793627	-0.115876	0.079934	22210.60823
317.607777	251.564907	163.831197	321.052882	-1.641802	0.842897	22206.79342
308.452224	271.401939	119.579358	333.260286	-1.641802	-0.683028	22195.34898
299.296671	292.001933	115.764545	353.097317	-1.641802	-0.683028	22169.40825
302.348522	313.364889	115.764545	340.12695	-1.641802	-0.683028	22203.74157
303.111485	320.231554	108.89788	343.178801	-0.878839	-0.683028	22216.71194
287.089267	311.838964	71.512706	347.756578	-0.115876	-0.683028	22202.21564
257.333721	372.11302	64.646041	295.112149	-0.878839	0.079934	22216.71194
261.911497	364.483393	53.964563	359.963981	1.410049	0.842897	22221.28971
237.49669	378.216722	41.757159	414.134336	-1.641802	0.842897	22215.94897
233.681876	396.527827	16.579389	421.001	0.647086	0.079934	22206.79342
196.296702	404.920418	-19.27986	402.689895	0.647086	-0.683028	22242.65267
214.607807	395.001902	-46.746518	432.445441	-2.404765	-1.445991	22236.54897
175.696708	413.313008	-38.353928	432.445441	3.698937	0.842897	22230.44527
168.830043	433.913002	-103.205761	414.897299	-0.115876	0.079934	22081.66753
131.444869	415.601896	-113.124276	441.600994	0.647086	0.842897	22219.00082
148.993012	438.490778	-123.805755	431.682479	-0.115876	0.842897	22206.03046
102.452285	431.624113	-116.93909	414.134336	-0.115876	-0.683028	22195.34898
91.770807	444.59448	-143.642786	440.075069	-0.878839	-0.683028	22209.08231
76.511552	433.913002	-158.902041	442.363957	-2.404765	-1.445991	22215.94897
77.274515	443.831517	-175.687221	421.763963	-1.641802	-0.683028	22212.13416
39.126378	431.624113	-194.761289	437.023218	-1.641802	0.842897	22183.14158
30.733788	448.409294	-203.153879	420.238038	-1.641802	1.60586	22191.53417
0.215278	446.883368	-219.939059	429.393591	-1.641802	0.079934	22202.21564
9.370831	430.861151	-238.250165	424.052851	-2.404765	-1.445991	22180.85269
0.215278	437.727815	-250.457569	416.423224	-2.404765	-0.683028	22193.82305
-19.621753	446.883368	-259.613122	392.771379	-0.115876	0.842897	22214.42305
-26.488417	403.394492	-319.124215	349.282503	-0.115876	0.079934	22004.6083
-45.562486	420.942635	-270.2946	413.371373	0.647086	0.079934	29.755547
-66.925442	424.757449	-278.68719	399.638044	-0.878839	-0.683028	12.207404
-83.710623	432.387076	-313.020513	417.949149	0.647086	1.60586	11.444441
-102.021728	432.387076	-311.494588	428.630628	2.173012	1.60586	8.39259
-111.177281	414.838933	-303.864961	414.134336	0.647086	0.842897	11.444441
-123.384685	385.083386	-337.435321	396.586193	0.647086	-0.683028	9.155553
-128.725424	396.527827	-394.657526	367.593609	1.410049	0.842897	9.155553
-144.747642	412.550045	-371.768644	375.223236	1.410049	-0.683028	8.39259
-163.058747	394.238939	-344.301986	362.25287	2.935975	1.60586	9.918516
-177.555039	385.846349	-358.798278	337.838062	0.647086	0.842897	7.629627
-195.866145	378.216722	-354.983464	350.808429	-0.115876	0.079934	22090.06012
-214.940213	375.927834	-349.642725	307.319553	-0.115876	0.079934	22209.84527
-226.384655	364.483393	-403.813079	323.34177	-1.641802	-0.683028	22193.06009
-245.458723	362.957467	-428.227887	308.845478	-0.115876	0.079934	22224.34156
-249.273537	358.379691	-427.464924	289.77141	-0.878839	0.079934	22203.74157
-285.895748	348.461175	-403.050116	259.2529	-2.404765	-2.208954	22197.63787
-285.895748	325.572293	-437.383439	218.815875	0.647086	0.842897	22202.97861
-286.658711	313.364889	-404.576042	237.126981	-1.641802	0.079934	22217.4749
-305.732779	308.02415	-417.546408	217.28995	-0.115876	0.842897	22211.3712
-304.969816	309.550075	-425.938998	192.875142	1.410049	-0.683028	22225.86749
-339.30314	268.350088	-461.035284	187.534403	1.410049	1.60586	22234.26008
-339.30314	255.379721	-429.753812	137.941825	-0.878839	-0.683028	22212.89712
-342.354991	245.461206	-432.0427	125.734421	-1.641802	-1.445991	22222.81564
-362.192022	234.016765	-420.598259	136.4159	2.173012	0.079934	22228.91934
-356.851283	203.498255	-456.457508	99.030725	2.173012	0.079934	22236.54897
-369.058686	190.527889	-449.590843	86.823322	1.410049	0.079934	22222.05268
-392.710531	183.661224	-454.931582	55.541849	1.410049	0.079934	22246.46748
-392.710531	182.135298	-428.990849	50.964073	1.410049	0.079934	22222.05268
-411.7846	153.905677	-409.916781	30.364079	-0.878839	-0.683028	22227.39341
-417.125339	125.676056	-380.924197	37.993707	-0.115876	0.079934	22225.86749
-426.280892	108.890876	-432.0427	25.786303	-1.641802	-0.683028	22216.71194
-411.7846	111.179764	-408.390855	15.867787	-0.115876	0.079934	22220.52675
-443.829035	100.498286	-418.309371	-17.702573	-0.115876	0.842897	22229.6823
-449.169774	69.979776	-387.027899	-16.176648	-1.641802	-0.683028	22225.86749
-458.325327	46.327931	-345.064948	-58.139598	-2.404765	0.079934	22199.16379
-444.591997	40.224229	-351.16865	-87.895145	0.647086	0.842897	22209.84527
-438.488295	12.757571	-364.139017	-126.806245	-1.641802	0.842897	22209.84527
-465.954954	7.416832	-330.568656	-116.887729	0.647086	2.368823	22206.79342
-462.14014	-1.738721	-344.301986	-106.969214	-1.641802	-0.683028	22212.13416
-456.799401	-22.338715	-334.38347	-137.487723	-0.878839	0.079934	22231.20823
-433.147556	-52.857225	-317.59829	-155.035866	-0.115876	0.079934	22215.18601
-427.806817	-71.16833	-301.576072	-193.946966	-0.115876	0.079934	22228.15638
-430.858668	-87.95351	-273.346451	-199.287705	-0.878839	0.079934	22229.6823
-436.96237	-85.664622	-265.716824	-209.20622	2.173012	1.60586	22216.71194
-421.703115	-108.553504	-251.983494	-212.258071	2.935975	0.842897	22244.17859
-431.621631	-116.946094	-253.50942	-245.828432	2.935975	0.842897	22257.14896
-426.280892	-129.916461	-260.376085	-261.850649	2.173012	0.079934	22231.20823
-417.888301	-169.590523	-233.672389	-271.769165	0.647086	0.079934	22235.786
-401.866084	-175.694225	-229.094612	-304.576562	2.935975	0.842897	22243.41563
-386.606829	-207.73866	-218.413134	-302.287674	-1.641802	-0.683028	22215.18601
-391.947568	-217.657176	-233.672389	-351.880252	-0.115876	0.842897	22087.00827
-373.636463	-222.997915	-158.139078	-336.620997	-0.115876	-0.683028	22222.05268
-370.584612	-244.360872	-165.768705	-332.806184	-0.115876	-0.683028	22215.94897
-338.540177	-273.353456	-163.479817	-354.932103	-0.878839	0.842897	22206.79342
-338.540177	-275.642344	-129.146494	-360.272842	-0.878839	0.079934	22207.55638
-337.777214	-295.479375	-89.472431	-371.717283	-2.404765	0.079934	22195.34898
-329.384624	-300.057151	-74.976139	-374.769134	-3.167727	-1.445991	22202.21564
-295.814264	-320.657145	-102.442798	-411.391346	-1.641802	0.842897	22177.80084
-272.162419	-333.627512	-49.035406	-441.909855	0.647086	1.60586	22210.60823
-258.429089	-342.783065	-36.06504	-422.072824	0.647086	0.842897	22217.4749
-235.540207	-362.620096	-28.435413	-411.391346	-0.115876	-0.683028	22204.50453
-228.673543	-379.405276	-7.835419	-425.887638	1.410049	0.842897	22221.28971
-205.021698	-384.746015	-13.939121	-434.280228	0.647086	0.842897	22218.23786
-219.51799	-387.797866	-49.035406	-508.287613	0.647086	0.842897	22077.08976
-180.60689	-396.190456	40.994197	-438.858004	1.410049	0.079934	22226.63045
-163.82171	-409.923785	67.697892	-463.272812	0.647086	0.079934	22229.6823
-153.140232	-405.346009	80.668259	-444.198743	-0.878839	0.079934	22225.10453
-132.540238	-426.708966	61.59419	-451.828371	-0.115876	0.079934	22230.44527
-92.866176	-438.153407	133.312688	-449.539482	2.173012	0.842897	22205.2675
-79.132846	-451.123773	131.786762	-463.272812	-0.115876	0.079934	22215.94897
-64.636554	-452.649699	150.860831	-456.406147	-0.878839	0.079934	22205.2675
-47.088411	-476.301544	164.59416	-462.509849	-1.641802	0.079934	22189.24528
-38.695821	-474.012655	192.823781	-441.146892	-1.641802	0.079934	22216.71194
-14.281014	-476.301544	232.497844	-412.917271	1.410049	0.079934	22228.91934
7.844906	-483.168208	220.29044	-427.413563	2.173012	0.842897	22197.63787
26.156011	-480.87932	243.942285	-417.495047	-0.115876	1.60586	22190.00824
51.333782	-487.745985	283.616347	-434.280228	-0.878839	0.842897	22059.54161
65.067111	-471.723767	277.512645	-429.702451	-0.878839	-0.683028	22185.43046
78.037478	-488.508947	265.305241	-408.339495	0.647086	0.079934	22166.3564
89.481919	-475.538581	293.534862	-430.465414	0.647086	0.079934	22199.92676
119.237465	-475.538581	313.371894	-415.969122	-0.878839	0.079934	22202.97861
137.548571	-479.353394	359.149658	-382.398762	0.647086	0.842897	22184.6675
155.096714	-490.797836	312.608931	-425.887638	-1.641802	-0.683028	22207.55638
168.830043	-481.642283	360.675583	-392.317277	2.173012	0.079934	22196.11194
206.215217	-459.516363	337.023738	-386.976538	-0.115876	0.842897	22215.18601
226.052248	-435.101556	388.142242	-347.302476	2.935975	1.60586	22252.57118
239.022615	-428.234891	392.720018	-338.146923	2.173012	0.079934	22252.57118
251.230019	-416.027487	383.564465	-323.650631	2.173012	0.842897	22234.26008
271.06705	-390.086754	425.527416	-300.761749	-1.641802	-0.683028	22235.786
290.141118	-407.634897	401.875571	-290.08027	2.935975	1.60586	22226.63045
286.326305	-396.190456	426.290379	-285.502494	-1.641802	0.079934	22215.94897
300.059634	-377.116388	429.34223	-266.428426	-0.878839	0.079934	22218.23786
318.37074	-375.590462	436.971857	-246.591394	-0.115876	0.079934	22232.73415
319.133702	-367.197872	443.838522	-228.280289	-1.641802	-0.683028	22212.89712
357.281839	-336.679363	404.927422	-200.81363	1.410049	2.368823	22224.34156
354.229988	-339.731214	446.890373	-190.132152	-0.878839	-0.683028	22231.20823
375.592945	-313.027518	455.282963	-181.739562	-0.878839	0.842897	22196.11194
387.037386	-303.871965	456.045925	-179.450674	-2.404765	0.079934	22207.55638
395.429976	-310.73863	463.675553	-161.139568	-0.878839	0.079934	22212.13416
403.059603	-263.43494	459.097776	-162.665493	-3.167727	-0.683028	22202.97861
412.978119	-250.464573	438.497782	-136.72476	0.647086	1.60586	22220.52675
403.822566	-234.442356	451.468149	-144.354388	-0.878839	0.079934	22229.6823
416.792933	-217.657176	450.705186	-125.280319	1.410049	0.842897	22212.89712
429.000336	-190.190517	469.016292	-87.132182	-0.115876	0.079934	22219.76379
442.733666	-199.34607	424.00149	-95.524772	1.410049	1.60586	22229.6823
444.259591	-168.064598	440.786671	-52.798859	1.410049	1.60586	22225.10453
442.733666	-132.968312	441.549633	-9.309983	-0.115876	-0.683028	22239.60082
441.970703	-115.420169	446.12741	4.423346	-0.115876	-1.445991	22245.70452
425.948486	-101.68684	419.423714	-13.124797	-0.115876	0.079934	22243.41563
444.259591	-68.116479	422.475565	34.178893	1.410049	0.079934	22230.44527
449.60033	-55.909075	407.21631	76.904806	0.647086	0.842897	22233.49712
440.444778	-36.072044	424.764453	92.927024	1.410049	0.842897	22231.20823
426.711448	-15.47205	387.379279	105.134427	-0.878839	0.842897	22215.94897
439.681815	-10.131311	403.401497	120.393682	2.935975	1.60586	22229.6823
423.659597	10.468683	383.564465	130.312198	-1.641802	0.079934	22225.86749
437.392927	31.831639	385.853354	137.178862	-1.641802	0.079934	22213.66009
398.481827	54.720521	375.934838	177.615887	-1.641802	-0.683028	22202.97861
408.400343	57.00941	346.942254	193.638105	-1.641802	0.079934	22209.84527
408.400343	74.557553	337.786701	196.689956	-1.641802	0.842897	22196.11194
393.904051	124.15013	347.705217	199.741807	-1.641802	0.842897	22207.55638
384.748498	143.224199	311.083005	221.867726	-1.641802	-1.445991	22222.81564
380.933684	155.431603	297.349676	237.889944	-1.641802	-1.445991	22215.94897
370.252206	172.216783	282.853384	248.571422	1.410049	-0.683028	22223.5786
364.911467	176.031597	265.305241	249.334385	-0.878839	-0.683028	22232.73415
367.963318	211.127882	254.623763	269.934379	-0.115876	0.079934	22219.00082
329.815181	220.283435	223.342291	292.823261	0.647086	0.079934	22215.18601
350.415175	227.913063	157.727495	256.201049	-1.641802	-2.208954	22228.91934
341.259622	253.853796	213.423775	321.815845	-0.115876	-0.683028	22191.53417
332.104069	269.876013	185.194154	336.312137	1.410049	0.079934	22228.15638
319.896665	288.187119	147.046017	320.289919	-0.115876	0.079934	22211.3712
320.659628	308.02415	131.023799	340.889913	2.935975	0.079934	22234.26008
284.037416	317.179703	134.838613	368.356572	-2.404765	-0.683028	22216.71194
290.141118	324.80933	111.949731	366.067683	0.647086	0.079934	22198.40083
282.511491	341.59451	80.668259	378.275087	1.410049	0.842897	22223.5786
275.644826	352.275989	60.068265	385.141752	0.647086	0.079934	22217.4749
233.681876	366.009318	42.520122	367.593609	0.647086	0.079934	22200.68972
239.022615	380.50561	30.312718	394.297305	-0.878839	-0.683028	22199.16379
220.711509	367.535243	23.446054	421.001	-2.404765	0.079934	22192.29713
211.555956	395.001902	-16.990971	399.638044	-2.404765	0.079934	22211.3712
181.80041	408.735231	-26.909487	429.393591	-3.167727	-1.445991	22194.58602
170.355969	423.231523	-76.502065	418.712112	-0.878839	0.079934	22021.39348
156.622639	415.601896	-74.976139	433.971367	-0.878839	0.079934	22219.00082
145.941161	423.231523	-113.887239	429.393591	-0.115876	-0.683028	22203.74157
122.289316	426.283374	-134.487233	439.312106	-1.641802	-0.683028	22191.53417
114.659689	443.831517	-121.516866	443.889883	-0.878839	0.842897	22206.79342
95.58562	429.335225	-157.376115	420.238038	-0.878839	0.079934	22209.84527
58.200446	447.646331	-136.013158	428.630628	-1.641802	0.079934	22186.19343
67.355999	432.387076	-201.627954	398.875081	2.173012	-0.683028	22224.34156
58.200446	439.253741	-171.109444	429.393591	2.935975	1.60586	22241.12674
42.941192	443.831517	-177.213146	456.860249	2.173012	0.842897	22224.34156
15.474533	443.831517	-204.679805	440.075069	-0.115876	0.079934	22215.18601
12.422682	449.935219	-220.702022	431.682479	0.647086	1.60586	22219.00082
-2.07361	449.172256	-232.146463	440.838032	-1.641802	0.079934	22212.89712
-24.199529	428.572262	-262.664973	421.763963	0.647086	0.842897	22135.07492
-31.829157	430.098188	-252.746457	429.393591	0.647086	0.079934	22223.5786
-39.458784	434.675964	-290.131631	423.289889	-1.641802	0.079934	102.999969
-52.42915	426.283374	-290.131631	402.689895	0.647086	0.079934	14.496292
-87.525436	411.787082	-333.620507	405.741746	-2.404765	-0.683028	10.681478
-92.866176	401.105604	-303.864961	401.926932	-3.167727	0.079934	11.444441
-104.310617	401.105604	-322.176066	400.401007	-3.167727	-0.683028	9.155553
-117.280983	408.735231	-358.798278	375.986199	-0.878839	0.079934	9.918516
-147.799493	407.972269	-380.161234	385.141752	-0.878839	0.079934	8.39259
-148.562455	404.157455	-377.109383	362.25287	-0.115876	0.842897	9.918516
-173.740226	397.29079	-380.924197	361.489907	-0.878839	0.842897	8.39259
-181.369853	389.661163	-378.635309	357.675093	-0.115876	0.079934	10.681478
-190.525406	388.8982	-371.005681	346.230652	-0.115876	0.079934	20249.03104
-216.466139	383.557461	-396.183452	356.149168	-0.115876	0.079934	22190.00824
-238.592058	385.846349	-398.47234	339.363988	2.935975	0.842897	22241.12674
-234.014282	377.453759	-412.968632	299.689925	1.410049	0.842897	22230.44527
-246.984648	360.668579	-393.131601	289.77141	1.410049	0.842897	22236.54897
-252.325388	342.357473	-389.316787	253.149198	0.647086	0.079934	22238.83786
-272.925381	337.779697	-417.546408	241.704757	-0.115876	0.842897	22222.05268
-305.732779	310.313038	-427.464924	240.178832	-0.878839	0.079934	22220.52675
-312.599444	292.001933	-428.990849	218.052912	-0.115876	0.079934	22225.10453
-304.969816	283.609342	-424.413073	211.949211	0.647086	0.079934	22215.18601
-327.095736	269.876013	-422.887147	208.134397	-0.878839	0.079934	22221.28971
-336.251289	264.535274	-393.894563	173.801074	-0.878839	0.079934	22228.91934
-381.26609	230.201951	-431.279738	118.867757	-0.115876	-0.683028	22215.18601
-365.243873	226.387137	-434.331589	81.482583	-1.641802	0.079934	22193.82305
-369.821649	201.209367	-461.035284	38.756669	0.647086	1.60586	22214.42305
-384.317941	199.683441	-434.331589	79.193694	-0.878839	-0.683028	22202.97861
-380.503127	182.135298	-457.983433	50.964073	-0.115876	0.079934	22199.92676
-401.866084	165.350118	-438.909365	62.408514	-0.115876	1.60586	22227.39341
-398.05127	157.720491	-429.753812	54.778887	0.647086	0.079934	22225.10453
-414.836451	122.624205	-391.605675	18.919638	-3.167727	-2.208954	22206.79342
-428.56978	102.024211	-390.07975	5.949272	-0.878839	0.079934	22218.23786
-424.754966	103.550137	-406.101967	-32.198865	-1.641802	-0.683028	22222.05268
-429.332743	98.97236	-417.546408	-3.969244	0.647086	-0.683028	22220.52675
-419.414227	65.402	-419.072334	5.186309	3.698937	1.60586	22254.09711
-456.036438	64.639037	-361.850129	-61.191449	0.647086	0.079934	22247.23045
-460.614215	41.750155	-353.457538	-99.339586	2.173012	-0.683028	22232.73415
-440.777184	34.120527	-338.198284	-81.02848	2.173012	0.079934	22220.52675
-457.562364	10.468683	-326.753843	-78.739592	1.410049	2.368823	21372.11219
-482.740134	0.550167	-340.487172	-118.413655	-0.115876	0.079934	22202.97861
-467.480879	-26.153529	-313.783476	-149.695127	2.173012	0.842897	22218.23786
-444.591997	-36.072044	-327.516805	-157.324754	-0.878839	-1.445991	22228.91934
-451.458662	-55.146113	-307.679774	-161.139568	0.647086	-0.683028	22213.66009
-458.325327	-71.16833	-273.346451	-187.080301	2.935975	0.842897	22223.5786
-440.777184	-92.531287	-282.502004	-197.761779	-3.93069	-1.445991	22207.55638
-449.932736	-126.86461	-275.635339	-232.858065	-2.404765	0.079934	22194.58602
-436.199407	-131.442386	-290.131631	-259.561761	-1.641802	0.079934	22203.74157
-426.280892	-145.175716	-227.568687	-251.169171	-0.115876	0.842897	22218.23786
-415.599413	-167.301635	-229.857575	-264.139537	0.647086	1.60586	22215.18601
-390.421643	-184.849778	-216.887209	-284.739531	1.410049	0.842897	22219.00082
-414.836451	-206.975697	-177.976109	-306.102488	2.935975	1.60586	22052.67495
-382.029053	-214.605325	-200.102028	-302.287674	2.173012	0.842897	22222.05268
-375.925351	-224.52384	-153.561301	-317.546929	1.410049	-0.683028	22215.18601
-372.8735	-255.04235	-171.872407	-332.043221	1.410049	0.079934	22194.58602
-365.243873	-267.249754	-156.613152	-351.880252	3.698937	0.842897	22226.63045
-342.354991	-273.353456	-155.087227	-360.272842	2.935975	0.842897	22237.31193
-325.56981	-260.383089	-123.042792	-425.887638	0.647086	0.842897	22232.73415
-298.866115	-294.716412	-90.998357	-377.820985	0.647086	0.079934	22217.4749
-281.317972	-311.501592	-57.427997	-396.132091	0.647086	-0.683028	22223.5786
-281.317972	-341.257139	-37.590965	-416.732085	0.647086	0.842897	22224.34156
-278.266121	-356.516394	-44.45763	-407.576532	0.647086	1.60586	22204.50453
-243.169835	-353.464543	-4.783568	-415.206159	0.647086	0.842897	22206.03046
-228.673543	-367.197872	-12.413195	-422.835787	-0.115876	0.079934	22225.86749
-224.095766	-383.983052	-29.198375	-440.38393	1.410049	0.842897	22157.20084
-208.073549	-403.057121	9.712724	-435.806153	-1.641802	0.079934	22193.82305
-188.236518	-413.738599	43.283085	-461.746886	-2.404765	0.079934	22185.43046
-164.584673	-412.975636	76.090482	-473.191327	-2.404765	-0.683028	22202.21564
-133.303201	-422.131189	60.831228	-467.850588	-1.641802	0.079934	22177.80084
-124.910611	-416.79045	96.690476	-441.909855	-1.641802	0.079934	22193.06009
-96.680989	-438.153407	126.446023	-439.620967	-0.878839	0.079934	22222.05268
-77.606921	-441.205258	122.631209	-443.43578	-2.404765	-0.683028	22183.90454
-69.977293	-454.938587	138.653427	-465.5617	-0.878839	0.079934	22181.61565
-51.666188	-464.09414	175.275638	-457.16911	-0.115876	0.079934	22209.08231
-23.436566	-481.642283	201.979334	-444.961706	-0.878839	0.079934	22204.50453
4.793055	-495.375612	228.68303	-419.020973	0.647086	0.842897	22191.53417
15.474533	-487.745985	247.757098	-460.983923	2.173012	-0.683028	22229.6823
70.40785	-496.901537	240.127471	-427.413563	2.935975	0.079934	22206.03046
74.222664	-485.457096	242.416359	-450.302445	1.410049	0.842897	22210.60823
74.985627	-477.827469	288.957086	-419.783936	2.935975	0.842897	22219.76379
91.007844	-476.301544	303.453378	-409.86542	2.173012	0.079934	22220.52675
110.844875	-488.508947	316.423745	-435.04319	-0.878839	0.079934	22190.00824
124.578204	-473.249693	324.816335	-399.183942	-0.878839	0.842897	22209.08231
147.467087	-474.775618	346.179291	-373.243209	0.647086	0.842897	22215.18601
154.333751	-461.805252	346.942254	-368.665432	1.410049	0.842897	22213.66009
181.037447	-466.383028	347.705217	-374.006171	-0.878839	-0.683028	22226.63045
190.193	-464.09414	347.705217	-353.406178	-0.115876	0.842897	22212.13416
192.481888	-444.257109	366.779285	-376.29506	-2.404765	0.079934	22196.87491
216.896696	-448.071922	374.408913	-365.613581	-2.404765	-0.683028	22206.79342
228.341137	-432.049705	369.831136	-367.90247	-1.641802	-0.683028	22218.23786
235.970764	-418.316376	401.875571	-302.287674	-0.115876	0.842897	22203.74157
289.378156	-408.39786	421.712602	-285.502494	-0.878839	0.842897	22226.63045
284.800379	-415.264525	411.031124	-279.398792	-0.115876	0.079934	22229.6823
298.533708	-393.138605	430.868155	-254.221022	-0.115876	-0.683028	22215.94897
306.163336	-377.87935	460.623702	-248.880283	-0.115876	-0.683028	22222.81564
332.867032	-374.064537	464.438516	-218.361773	-0.878839	0.079934	22230.44527
336.681845	-342.020102	452.994074	-206.154369	1.410049	0.079934	22237.31193
368.72628	-318.368257	452.994074	-196.235854	2.173012	0.842897	22244.17859
386.274423	-317.605294	411.794087	-187.080301	2.173012	0.842897	22248.75637
376.355908	-299.294189	460.623702	-206.917332	-0.115876	0.079934	22234.26008
393.904051	-284.797897	478.934808	-162.665493	1.410049	0.842897	22231.20823
405.348492	-262.671977	489.616286	-139.013648	-2.404765	0.842897	22228.91934
411.452194	-258.857164	483.512584	-140.539574	-0.115876	0.079934	22217.4749
419.844784	-242.071983	481.223696	-128.33217	-1.641802	-0.683028	22215.18601
430.526262	-204.686809	472.831106	-129.095133	-0.878839	-0.683028	22228.91934
440.444778	-187.901629	475.882957	-93.998847	-1.641802	-0.683028	22225.86749
423.659597	-175.694225	462.91259	-89.421071	-3.167727	-1.445991	22209.84527
445.022554	-172.642374	445.364447	-37.539604	-2.404765	-0.683028	22206.03046
448.074405	-121.523871	402.638534	-57.376636	-2.404765	-0.683028	22212.89712
435.104038	-115.420169	355.334844	-104.680325	-1.641802	0.079934	22197.63787
450.363293	-103.975728	398.060757	-39.06553	1.410049	0.842897	22216.71194
441.20774	-84.901659	434.682969	27.312228	-0.115876	0.842897	22231.97119
421.370709	-56.672038	424.00149	65.460365	-0.115876	-0.683028	22215.94897
438.155889	-33.020193	417.134826	101.319614	-1.641802	0.842897	22226.63045
422.896635	-19.286864	395.771869	108.949241	0.647086	-0.683028	22235.786
419.844784	3.602018	379.749652	99.793688	-1.641802	0.079934	22097.68975
435.867001	15.046459	400.349646	144.80849	1.410049	0.079934	22222.05268
415.267007	49.379782	384.327428	159.304782	2.935975	0.079934	22254.86007
429.763299	50.905708	385.853354	166.934409	-0.878839	0.079934	22228.91934
406.111454	92.868658	376.697801	150.149229	3.698937	0.842897	22239.60082
412.978119	92.868658	317.94967	169.98626	-0.115876	-0.683028	22242.65267
393.904051	99.735323	363.727434	214.238099	-1.641802	0.842897	22219.76379
392.378125	118.046429	321.001521	231.786242	-0.878839	0.079934	22219.00082
373.304057	143.987162	326.34226	242.46772	-0.878839	0.079934	22228.15638
374.829982	173.742708	284.37931	260.778826	0.647086	0.842897	22221.28971
370.252206	186.713075	273.697831	273.749192	1.410049	1.60586	22224.34156
345.837398	201.209367	256.912651	277.564006	1.410049	0.842897	22225.10453
347.363324	206.550106	229.445993	296.638074	-1.641802	1.60586	22199.16379
331.341106	228.676025	179.090452	252.386236	0.647086	0.842897	22114.47493
331.341106	272.164901	171.460825	287.482521	-1.641802	0.079934	22181.61565
326.000367	262.246386	159.253421	298.926963	-3.167727	0.079934	22196.11194
321.422591	279.794529	147.046017	305.030664	1.410049	0.079934	22208.31935
306.926299	292.764895	131.786762	345.467689	0.647086	0.079934	22224.34156
312.267038	299.63156	132.549725	375.223236	-1.641802	0.079934	22206.79342
290.904081	325.572293	101.268253	369.882497	-0.878839	0.842897	22213.66009
290.904081	339.305622	80.668259	362.25287	-2.404765	-0.683028	22222.05268
271.830013	355.32784	65.409004	392.008416	-0.115876	-0.683028	22202.21564
258.859646	382.794498	31.838644	375.986199	2.173012	0.842897	22223.5786
248.941131	378.216722	34.127532	407.267671	2.173012	0.842897	22245.70452
232.918913	390.424126	-23.857636	422.526926	2.173012	0.079934	22229.6823
190.193	413.313008	-7.072456	404.978783	1.410049	0.842897	22202.97861
187.141149	391.950051	-71.924289	411.082485	1.410049	0.079934	21613.20841
172.644857	416.364859	-43.694667	428.630628	-0.115876	-0.683028	22215.94897
155.859677	411.024119	-111.598351	421.763963	0.647086	0.079934	22186.19343
132.207832	440.016703	-114.650202	441.600994	0.647086	0.842897	22215.18601
107.793024	422.468561	-132.961307	451.51951	0.647086	0.079934	22216.71194
98.637471	424.757449	-123.042792	424.815814	-0.115876	0.842897	22185.43046
96.348583	440.779666	-140.590935	426.34174	-2.404765	-0.683028	22185.43046
78.037478	436.964853	-138.302047	437.786181	-1.641802	-0.683028	22199.16379
56.674521	440.779666	-184.079811	396.586193	-2.404765	0.079934	22189.24528
27.681937	438.490778	-199.339066	429.393591	-0.115876	0.079934	22166.3564
40.652303	434.675964	-245.879793	408.030634	0.647086	0.842897	22204.50453
23.10416	441.542629	-204.679805	399.638044	-0.878839	-0.683028	18992.43141
13.185645	449.935219	-232.909426	441.600994	0.647086	0.842897	22189.24528
-10.4662	441.542629	-246.642755	444.652845	-0.115876	0.842897	22203.74157
-29.540268	439.253741	-238.250165	441.600994	2.173012	-0.683028	22215.18601
-44.03656	436.964853	-231.383501	447.704696	-0.115876	0.842897	22174.74899
-34.118045	418.653747	-269.531637	402.689895	0.647086	0.079934	45.777764
-65.399517	430.098188	-274.872377	416.423224	3.698937	0.842897	12.970367
-79.895809	409.498194	-294.709408	409.556559	2.173012	0.842897	12.970367
-102.021728	428.572262	-385.501973	367.593609	2.935975	0.079934	9.918516
-109.651356	430.861151	-362.613091	370.64546	-0.115876	-0.683028	10.681478
-128.725424	405.68338	-361.850129	389.719528	-0.115876	0.079934	8.39259
-135.592089	397.29079	-356.509389	382.852864	0.647086	0.842897	10.681478
-157.718008	389.661163	-369.479756	371.408423	-1.641802	0.079934	9.155553
-149.325418	372.11302	-370.242719	382.852864	-0.115876	0.079934	9.918516
-165.347636	387.372275	-341.250135	369.882497	1.410049	0.842897	8.39259
-193.577257	387.372275	-353.457538	339.363988	-0.115876	0.079934	21990.112
-222.569841	372.875983	-393.894563	329.445472	-3.167727	-1.445991	22171.69713
-230.962431	369.061169	-403.050116	324.867696	-2.404765	0.079934	22192.29713
-227.147617	346.93525	-409.153818	285.193633	-0.878839	0.842897	22207.55638
-268.347605	337.016734	-419.072334	265.356602	-1.641802	-0.683028	22193.06009
-258.429089	339.305622	-415.25752	235.601055	-0.878839	0.079934	22212.89712
-270.636493	325.572293	-412.205669	238.652906	-0.878839	-0.683028	22231.20823
-290.473524	319.468591	-406.86493	234.07513	-0.878839	-0.683028	22213.66009
-299.629077	305.735262	-418.309371	223.393652	-0.115876	0.079934	22216.71194
-314.888332	298.868597	-420.598259	221.104763	-0.115876	-0.683028	22228.15638
-310.310556	275.979715	-438.146402	198.978844	-0.115876	0.842897	22214.42305
-341.592028	261.483423	-427.464924	166.171446	0.647086	-0.683028	22238.07489
-351.510543	238.594541	-469.427874	118.104794	0.647086	0.079934	22058.01569
-353.799432	233.253802	-406.86493	130.312198	0.647086	0.079934	22238.07489
-388.895717	205.024181	-416.783446	67.749253	0.647086	-0.683028	22225.86749
-367.532761	218.75751	-478.583427	78.430732	1.410049	0.842897	22236.54897
-393.473494	176.794559	-429.753812	35.704818	0.647086	0.842897	22231.20823
-394.999419	171.45382	-443.487141	65.460365	1.410049	1.60586	22215.18601
-412.547562	143.987162	-399.998265	58.5937	0.647086	-0.683028	22227.39341
-423.992003	143.224199	-395.420489	35.704818	0.647086	0.842897	22232.73415
-401.866084	113.468652	-418.309371	21.971489	-0.878839	0.842897	22215.94897
-423.229041	91.342733	-436.620477	-16.176648	-1.641802	-0.683028	22213.66009
-442.303109	82.18718	-393.894563	-6.258132	-3.167727	0.079934	22210.60823
-446.880885	62.350149	-390.842713	-23.806275	-1.641802	0.842897	22201.45268
-462.14014	57.772372	-372.531607	-63.480338	0.647086	0.079934	22207.55638
-452.984587	44.039043	-405.339005	-93.235884	-1.641802	0.079934	22127.4453
-473.584581	6.653869	-385.501973	-84.080331	-0.115876	0.842897	22212.89712
-449.932736	12.757571	-332.094582	-103.1544	-0.115876	-0.683028	22224.34156
-462.14014	5.890906	-349.642725	-104.680325	-0.878839	-0.683028	22231.20823
-435.436444	-30.731305	-322.176066	-113.072915	-0.115876	0.842897	22215.94897
-453.74755	-39.123895	-346.590874	-167.24327	-0.115876	0.079934	22222.05268
-449.932736	-82.612771	-319.887178	-161.902531	-1.641802	0.079934	22229.6823
-429.332743	-61.249815	-280.976078	-187.843264	2.173012	0.842897	22244.94156
-438.488295	-78.797958	-297.761259	-206.154369	2.173012	0.842897	22235.02304
-436.199407	-95.583138	-265.716824	-230.569177	2.935975	0.079934	22243.41563
-418.651264	-120.760908	-268.005712	-254.221022	0.647086	0.079934	22237.31193
-428.56978	-144.412753	-240.539053	-263.376575	0.647086	0.079934	22222.81564
-429.332743	-190.190517	-252.746457	-287.028419	-0.878839	1.60586	22207.55638
-404.154972	-178.746076	-220.702022	-280.924718	0.647086	0.842897	22189.24528
-394.236457	-197.820145	-192.472401	-287.028419	1.410049	0.079934	22216.71194
-382.792016	-206.212735	-193.235364	-303.050637	-2.404765	0.842897	22225.10453
-381.26609	-226.049766	-146.694637	-322.124705	0.647086	0.079934	22210.60823
-366.769798	-244.360872	-180.264997	-336.620997	-0.878839	0.842897	22187.71935
-363.717947	-251.227536	-145.931674	-352.643215	-2.404765	0.079934	22205.2675
-339.30314	-266.486791	-174.161295	-393.843203	-1.641802	0.079934	22174.74899
-312.599444	-309.975667	-132.198345	-423.598749	-1.641802	0.842897	22190.00824
-299.629077	-303.871965	-117.702053	-400.709867	-0.878839	0.842897	22218.23786
-295.051301	-306.160853	-108.5465	-425.124675	0.647086	0.842897	22226.63045
-289.710562	-325.997884	-55.902071	-448.013557	0.647086	0.079934	22196.11194
-266.058717	-338.968251	-28.435413	-399.946904	-0.115876	0.842897	22223.5786
-259.192052	-356.516394	-31.487263	-426.6506	1.410049	0.842897	22231.20823
-205.021698	-378.642313	-7.835419	-430.465414	2.173012	0.842897	22181.61565
-206.547623	-384.746015	11.23865	-419.783936	3.698937	1.60586	22235.02304
-194.34022	-393.901568	31.838644	-429.702451	-0.115876	-0.683028	22226.63045
-173.740226	-400.768233	49.386787	-454.117259	1.410049	-0.683028	22225.10453
-156.955045	-406.871934	79.142333	-471.665402	0.647086	0.079934	22207.55638
-156.955045	-437.390444	63.883079	-454.880222	2.173012	0.079934	22213.66009
-123.384685	-438.153407	105.846029	-440.38393	-1.641802	-0.683028	22202.97861
-105.836542	-451.123773	117.29047	-479.295029	0.647086	0.842897	22207.55638
-89.814325	-457.990438	135.601576	-462.509849	-0.878839	0.842897	22220.52675
-65.399517	-469.434879	161.542309	-445.724669	-0.115876	0.842897	22207.55638
-53.955076	-470.197842	156.964533	-469.376514	-0.115876	0.842897	22180.85269
-38.695821	-475.538581	176.038601	-435.806153	-4.693653	-0.683028	22186.19343
-15.043976	-490.797836	233.260806	-444.961706	-1.641802	0.079934	22195.34898
20.05231	-482.405245	226.394142	-435.806153	-3.167727	-0.683028	22190.7712
51.333782	-490.797836	235.549694	-415.206159	-2.404765	0.079934	22173.98602
54.385633	-485.457096	263.779316	-424.361712	-1.641802	0.079934	22175.51195
43.704154	-486.220059	248.520061	-461.746886	2.173012	1.60586	22203.74157
88.718956	-467.145991	305.742266	-431.228377	-0.878839	0.079934	22190.7712
102.452285	-478.590432	294.297825	-431.228377	-0.878839	0.079934	22217.4749
130.681906	-476.301544	333.208925	-394.606165	0.647086	0.842897	22190.7712
139.074496	-477.064506	344.653366	-390.028389	1.410049	1.60586	22216.71194
177.985596	-470.960804	382.801503	-387.739501	1.410049	0.842897	22244.17859
202.400404	-451.123773	365.25336	-382.398762	2.935975	0.079934	22241.12674
196.296702	-461.805252	373.64595	-356.458028	-0.115876	0.079934	22237.31193
200.874478	-440.442295	374.408913	-375.532097	-0.115876	-0.683028	22245.70452
226.052248	-437.390444	370.594099	-361.798768	4.4619	1.60586	22193.06009
247.415205	-415.264525	396.534832	-329.754333	-0.878839	-0.683028	22224.34156
229.104099	-418.316376	398.060757	-331.280258	-0.115876	0.842897	22228.15638
280.222603	-409.923785	418.660751	-293.132121	-0.878839	0.079934	22218.23786
284.800379	-399.242307	426.290379	-280.161755	0.647086	0.079934	22221.28971
291.667044	-403.820084	443.838522	-278.635829	-1.641802	-1.445991	22229.6823
329.815181	-362.620096	436.971857	-253.458059	-0.115876	-0.683028	22226.63045
332.867032	-345.071953	456.045925	-231.33214	-1.641802	0.079934	22197.63787
345.837398	-372.538611	430.105192	-235.146953	-2.404765	0.079934	22209.08231
351.9411	-335.9164	456.045925	-199.287705	-3.93069	0.079934	22207.55638
366.437392	-311.501592	449.942224	-196.998816	-2.404765	0.842897	22202.97861
372.541094	-304.634928	420.186677	-208.443258	-1.641802	0.842897	22219.76379
402.296641	-287.086785	433.920006	-194.709928	2.173012	0.079934	22231.20823
396.955902	-271.064567	361.438546	-193.946966	0.647086	1.60586	22072.51198
410.689231	-247.412722	448.416298	-147.406239	0.647086	0.079934	22227.39341
408.400343	-238.25717	464.438516	-99.339586	-0.878839	-0.683028	22230.44527
415.267007	-209.264586	471.30518	-90.946996	-0.115876	0.079934	22214.42305
418.318858	-188.664592	474.357031	-77.97663	2.173012	0.079934	22245.70452
428.237374	-172.642374	478.934808	-71.109965	0.647086	0.079934	22252.57118
442.733666	-168.064598	465.201478	-40.591455	0.647086	0.079934	22230.44527
439.681815	-141.360902	436.208894	-25.332201	2.173012	0.842897	22235.02304
446.548479	-107.027579	433.920006	-19.991461	-0.115876	-0.683028	22241.88971
448.837368	-97.872026	426.290379	-0.15443	-0.878839	-0.683028	22212.89712
435.867001	-86.427585	415.6089	1.371495	-1.641802	-0.683028	22220.52675
441.970703	-54.38315	436.208894	50.20111	0.647086	-0.683028	22231.97119
435.104038	-34.546119	439.260745	96.741837	-0.115876	0.079934	22215.94897
435.104038	-5.553535	405.690385	91.401098	-1.641802	-0.683028	22139.6527
427.474411	-29.968342	421.712602	125.734421	-1.641802	0.079934	22216.71194
406.111454	18.861273	392.720018	154.727005	-3.167727	-1.445991	22198.40083
426.711448	28.779788	380.512614	149.386266	-2.404765	0.079934	22205.2675
406.874417	50.905708	372.120024	155.489968	-0.878839	0.079934	22215.18601
403.059603	62.350149	364.490397	160.830707	-0.115876	0.079934	22214.42305
399.24479	94.394584	339.312627	183.719589	-1.641802	-1.445991	22218.23786
391.615162	102.024211	350.757068	168.460335	1.410049	-0.683028	22231.20823
393.904051	133.305683	278.275608	205.082546	0.647086	0.079934	22227.39341
380.933684	146.27605	311.845968	240.178832	-0.878839	0.079934	22216.71194
377.11887	171.45382	303.453378	246.282534	1.410049	0.842897	22228.15638
370.252206	196.63159	261.490428	258.489937	0.647086	0.079934	22220.52675
364.148504	203.498255	246.994136	269.171416	1.410049	0.842897	22239.60082
348.126286	224.861212	221.053402	287.482521	2.935975	0.842897	22223.5786
338.207771	240.883429	210.371924	294.349186	2.173012	0.842897	22217.4749
336.681845	252.32787	224.868216	326.393621	2.935975	0.842897	22211.3712
345.074435	265.298237	174.512675	336.312137	-0.878839	0.079934	22226.63045
307.689261	286.661193	170.697862	336.312137	0.647086	0.079934	22206.79342
[truncated: 28,725 more rows]
