# Supplementary material for: Dynamic analysis of slant cracked rotor system considering nonlinear oil film force
Source: PLoS One. 2024 Jan 25;19(1):e0294293. doi: 10.1371/journal.pone.0294293 (PMC10810477; doi:10.1371/journal.pone.0294293)
Supplement: S1 File — These data were measured by two eddy current sensors, model WT0150. (ZIP) [file pone.0294293.s001.zip › 2021.3.18 Test data for plain bearings/2021.3.18 (P=0.2Mpa, Z=4.0g)/1400.csv]

1024	30720	7	0	3
8	8	8	8	10	10	1
3	3	3	3	1	1	4
2	1	4	3	0	0	0
0	0	0	0	0.000004	-0.000031	20724.11133
252.678854	481.511197	48.485984	619.453966	0.846452	1.00674	22238.83786
180.197394	521.18526	-24.758439	637.002109	0.08349	1.00674	22234.26008
113.056673	531.866738	-81.980644	617.165078	0.08349	0.243777	22212.89712
19.975219	542.548216	-182.691725	640.05396	-1.442436	-0.519185	22223.5786
-21.224769	518.133409	-250.595409	640.05396	-1.442436	-0.519185	22231.20823
-95.995117	508.214893	-355.884267	569.098425	0.846452	1.00674	25.940733
-156.269173	484.563048	-453.543497	540.105841	-0.679473	0.243777	12.207404
-224.935819	460.148241	-459.647199	484.409561	0.08349	1.769703	5417.798395
-287.498764	431.155657	-522.210143	427.187356	-1.442436	-1.282148	22119.05271
-355.402447	390.718632	-561.884206	367.676263	0.08349	1.769703	22193.06009
-383.632069	337.31124	-571.039758	308.165169	-0.679473	1.00674	22212.13416
-425.595019	270.170519	-577.906423	178.461504	0.08349	1.769703	22214.42305
-483.580187	199.977947	-598.506417	154.809659	0.846452	1.00674	22219.76379
-511.809808	148.096481	-574.091609	19.002292	0.08349	0.243777	22215.94897
-538.513504	67.985394	-528.313845	-45.086578	-0.679473	-1.282148	22216.71194
-547.669057	1.607636	-503.899038	-139.693957	1.609415	1.769703	22196.11194
-530.120914	-66.296048	-493.980522	-241.168001	0.846452	1.769703	22196.11194
-517.150548	-154.036762	-456.595348	-372.397592	0.08349	1.00674	22228.15638
-476.713522	-220.414521	-370.380559	-396.8124	0.846452	-0.519185	22224.34156
-436.276497	-291.370055	-307.817614	-460.138307	1.609415	1.00674	22222.05268
-394.313547	-342.488558	-229.232452	-534.908655	0.846452	-1.282148	22219.76379
-330.98764	-421.836683	-177.350986	-577.634568	0.08349	1.00674	22200.68972
-273.002472	-454.644081	-74.351017	-612.730854	-1.442436	0.243777	22221.28971
-206.624714	-520.258876	-11.788072	-650.878991	0.08349	1.00674	22228.91934
-125.750664	-540.095907	75.18968	-627.227146	0.846452	-0.519185	22215.18601
-42.587725	-573.666268	187.345202	-586.027159	0.08349	0.243777	22225.10453
42.864101	-564.510715	274.322954	-592.893823	0.08349	0.243777	22231.20823
106.190009	-562.221827	301.02665	-627.227146	-1.442436	1.00674	22192.29713
177.908506	-566.03664	331.545159	-605.86419	-0.679473	0.243777	22202.97861
235.893674	-505.762584	407.07847	-528.804953	0.08349	0.243777	22212.89712
316.004761	-472.955187	511.604365	-424.279058	-0.679473	-0.519185	22202.21564
386.197333	-440.147789	575.693235	-347.982785	0.08349	0.243777	22212.89712
447.997315	-347.066335	571.115459	-270.160585	0.846452	2.532666	22234.26008
476.989899	-295.184869	641.308031	-199.205051	-0.679473	-0.519185	22219.76379
519.715812	-224.992297	626.048776	-91.627305	0.08349	1.00674	22216.71194
529.634327	-121.992328	615.367297	2.980074	-0.679473	0.243777	22222.81564
519.715812	-38.829389	588.663602	120.476336	1.609415	2.532666	22196.87491
526.582477	36.703922	593.241378	198.298535	1.609415	1.00674	22219.76379
491.486191	115.289084	484.900669	255.52074	0.846452	1.00674	22230.44527
463.256569	199.977947	409.367359	289.091101	1.609415	1.00674	22223.5786
441.13065	259.489041	409.367359	421.846617	0.08349	1.00674	22202.21564
405.271401	331.970501	334.59701	474.491046	0.846452	-0.519185	22030.54903
367.886227	392.244557	246.856296	541.631767	-0.679473	-1.282148	22212.13416
306.086246	441.074172	159.878544	556.891021	0.08349	1.00674	22180.08972
241.234413	482.27416	57.641537	614.113227	0.846452	1.00674	22223.5786
173.330729	512.029707	-36.20288	643.868773	0.846452	2.532666	22235.786
99.323344	534.918589	-105.632489	633.950258	0.08349	1.00674	22215.94897
51.256691	534.155626	-169.721359	651.498401	-0.679473	-0.519185	22223.5786
-27.32847	514.318595	-251.358372	628.609519	-2.205399	-0.519185	22209.08231
-107.439558	498.296378	-425.313876	525.609549	-0.679473	1.00674	24.414808
-157.795098	486.088974	-480.247193	481.35771	-0.679473	0.243777	13.733329
-228.750633	462.437129	-474.906454	488.224375	-0.679473	1.00674	10921.81158
-288.261726	428.103806	-502.373112	467.624381	0.08349	-0.519185	22157.96381
-355.402447	414.370477	-514.580516	352.417008	0.846452	-0.519185	22210.60823
-398.128361	347.992718	-550.439765	309.691095	0.846452	1.769703	22227.39341
-424.069094	275.511258	-577.906423	196.009647	-1.442436	0.243777	22215.94897
-478.239448	222.86683	-609.950858	107.505969	0.08349	0.243777	22216.71194
-498.076479	129.022413	-567.987907	9.846739	-0.679473	-0.519185	22199.16379
-524.017212	81.718723	-536.706435	-27.538435	0.846452	0.243777	22239.60082
-533.172765	5.42245	-494.743485	-130.538405	0.846452	0.243777	22226.63045
-547.669057	-72.39975	-496.26941	-305.256871	1.609415	0.243777	22210.60823
-516.387585	-140.303433	-420.736099	-319.753163	0.846452	0.243777	22226.63045
-470.609821	-218.888595	-373.43241	-390.708698	0.08349	1.00674	22209.84527
-447.720938	-300.525608	-320.787981	-445.642015	-0.679473	0.243777	22207.55638
-381.34318	-370.71818	-218.550974	-515.834587	0.08349	-0.519185	22210.60823
-353.113559	-400.473726	-176.588023	-567.716053	0.846452	1.769703	22199.92676
-274.528397	-463.036671	-100.29175	-604.338264	0.08349	1.00674	22224.34156
-200.521012	-510.340361	-1.106594	-638.671587	0.08349	0.243777	22224.34156
-129.565477	-551.540348	75.18968	-640.197513	0.08349	-0.519185	22193.06009
-38.772911	-571.37738	67.560052	-702.760457	-1.442436	0.243777	22202.97861
23.02707	-573.666268	233.122966	-630.278997	-1.442436	-0.519185	22213.66009
111.530748	-570.614417	291.871097	-610.441966	0.08349	1.00674	22200.68972
184.77517	-548.488497	356.72293	-563.901239	0.08349	1.00674	22209.84527
255.730705	-496.607031	468.115489	-485.316077	0.846452	1.00674	22231.20823
317.530687	-472.955187	524.574732	-392.997586	0.08349	-0.519185	22220.52675
386.197333	-418.784832	595.530266	-335.012418	0.08349	-0.519185	22222.81564
438.841762	-364.614478	610.789521	-254.138368	0.08349	1.00674	22228.91934
470.123234	-291.370055	630.626552	-203.019865	0.846452	1.769703	22224.34156
512.849147	-209.733042	609.263596	-100.019895	0.08349	0.243777	22228.15638
527.345439	-131.910843	604.685819	-63.397684	0.846452	-1.282148	22244.94156
520.478775	-25.09606	527.626583	89.194864	-0.679473	-1.282148	22208.31935
516.663961	6.185412	576.456198	202.876311	0.846452	0.243777	22201.45268
499.878781	105.370568	555.093241	255.52074	1.609415	1.00674	22228.15638
474.70101	179.377954	481.848819	360.809598	1.609415	3.295628	22223.5786
443.419538	272.459407	415.47106	415.742915	-0.679473	0.243777	22190.00824
416.715842	328.155687	340.700712	478.305859	0.08349	-1.282148	22212.89712
373.989929	407.503812	217.863712	513.402145	0.08349	0.243777	22216.71194
302.271432	449.466762	161.404469	586.646568	0.08349	2.532666	22199.92676
240.47145	488.377862	69.848941	624.031742	-0.679473	0.243777	22225.10453
176.38258	511.266744	-55.276948	615.639152	-0.679473	-1.282148	22209.84527
110.004822	521.948222	-192.610241	589.698419	0.08349	1.00674	22196.87491
28.367809	546.36303	-223.891713	579.016941	0.08349	0.243777	22205.2675
-28.091433	522.711185	-246.780595	637.002109	-0.679473	-0.519185	22217.4749
-80.735862	514.318595	-339.862049	568.335462	-0.679473	1.00674	26.703696
-153.980285	505.926005	-426.076838	556.128059	0.846452	1.769703	14.496292
-211.965453	479.222309	-477.195342	501.194742	-0.679473	0.243777	3080.843532
-288.261726	442.600098	-507.713851	458.468828	0.08349	-0.519185	22135.07492
-334.802453	409.029737	-535.943473	372.254039	0.08349	-0.519185	22207.55638
-381.34318	344.177905	-591.639752	295.194803	-0.679473	1.00674	22222.81564
-427.120945	286.192737	-576.380498	182.276318	0.846452	0.243777	22243.41563
-466.795007	210.659426	-632.83974	80.039311	0.846452	1.769703	22231.20823
-513.335734	152.674258	-674.039728	-67.97546	0.08349	1.00674	22199.92676
-547.669057	72.56317	-558.069392	-77.131013	0.846452	1.00674	22221.28971
-528.594989	5.42245	-485.587932	-135.116181	0.08349	0.243777	22218.23786
-524.780175	-65.533085	-495.506447	-226.671709	-0.679473	-0.519185	22206.79342
-504.943144	-150.221949	-424.550913	-315.175387	0.08349	1.769703	22214.42305
-474.424634	-234.14785	-383.350925	-388.41981	0.08349	0.243777	22203.74157
-451.535752	-286.029316	-315.447242	-449.456829	0.08349	0.243777	22219.00082
-404.232062	-358.510776	-238.388005	-532.619767	-0.679473	-0.519185	22190.00824
-353.876522	-416.495944	-164.38062	-573.056792	-1.442436	1.00674	22186.19343
-275.29136	-464.562596	-113.262116	-621.886407	-0.679473	-0.519185	22202.21564
-225.698782	-519.495913	-52.225097	-657.745656	-0.679473	1.769703	22213.66009
-123.461775	-549.25146	13.389698	-680.634538	-1.442436	-0.519185	22200.68972
-57.084017	-580.532932	181.2415	-617.308631	-1.442436	0.243777	22212.89712
35.997437	-575.955156	259.826662	-590.604935	0.846452	0.243777	22230.44527
107.715934	-582.058858	320.863681	-586.027159	-0.679473	1.00674	22212.13416
180.960357	-551.540348	384.952551	-537.960506	0.08349	2.532666	22220.52675
264.886258	-508.051472	467.352527	-481.501264	0.08349	-0.519185	22229.6823
310.664022	-458.458894	516.182142	-416.649431	0.08349	-1.282148	22155.67492
378.567706	-419.547795	562.722869	-331.197604	0.846452	-0.519185	22234.26008
443.419538	-356.221888	606.211745	-289.234654	1.609415	0.243777	22251.04526
470.123234	-302.051533	607.73767	-209.886529	1.609415	1.00674	22238.83786
503.693594	-204.392303	591.715453	-151.138398	0.08349	1.769703	22213.66009
516.663961	-136.48862	589.426564	-22.197696	0.846452	1.00674	22230.44527
530.39729	-51.036793	590.95249	109.031895	-0.679473	1.769703	22223.5786
518.952849	34.415034	586.374713	215.083715	0.846452	1.00674	22198.40083
494.538042	122.155748	564.248794	284.513324	0.846452	1.00674	22217.4749
454.101017	196.163134	490.241409	352.417008	-0.679473	-0.519185	22219.76379
436.552874	254.148302	400.974768	434.054021	-0.679473	-0.519185	22184.6675
417.478805	319.000134	338.411824	483.646599	0.08349	0.243777	22200.68972
354.152898	382.326042	247.619258	534.002139	-1.442436	-0.519185	22193.82305
317.530687	430.392694	143.856326	559.942872	-1.442436	1.00674	22183.90454
213.767754	479.222309	13.389698	579.016941	-0.679473	1.769703	22205.2675
167.227027	518.896371	-69.77324	585.120643	0.08349	2.532666	22222.81564
111.530748	534.918589	-138.439887	597.328046	0.08349	1.00674	22211.3712
48.204841	528.051924	-176.588023	633.187295	0.846452	1.00674	22222.81564
-13.595141	529.57785	-241.439856	631.66137	0.08349	0.243777	8298.745689
-79.972899	510.503781	-349.017602	604.194711	-1.442436	0.243777	19.837031
-149.402508	484.563048	-400.899068	543.920655	0.08349	0.243777	14.496292
-209.676565	478.459346	-443.624981	513.402145	-0.679473	0.243777	2136.295663
-279.869136	442.600098	-478.721267	471.439195	0.846452	-1.282148	22152.62307
-334.802453	411.318626	-543.5731	377.594778	0.846452	-1.282148	22223.5786
-393.550584	338.074203	-651.150846	277.64666	0.846452	1.769703	22236.54897
-431.698721	276.274221	-602.321231	189.905945	0.08349	1.00674	22231.20823
-469.083895	209.896463	-638.943442	122.002261	0.08349	1.00674	22215.94897
-504.943144	136.65204	-624.44715	-14.568069	0.846452	1.00674	22201.45268
-531.64684	87.059462	-527.550882	-26.775472	-0.679473	-2.045111	22215.94897
-539.276467	9.237263	-503.899038	-127.486554	0.846452	0.243777	22210.60823
-521.728324	-60.192346	-458.121273	-232.775411	-0.679473	-0.519185	22212.13416
-530.883877	-132.673806	-442.862019	-322.805014	0.08349	1.00674	22202.21564
-498.839442	-223.466372	-374.195372	-390.708698	-0.679473	0.243777	22180.85269
-457.639454	-293.658943	-317.73613	-462.427195	-0.679473	0.243777	22182.37861
-415.676504	-381.399658	-284.928732	-560.086425	-1.442436	-0.519185	22170.17121
-333.276528	-411.918168	-189.55839	-622.64937	-1.442436	1.00674	22189.24528
-311.913571	-470.666298	-129.284334	-633.330848	-0.679473	0.243777	22212.13416
-202.8099	-506.525547	-49.173246	-661.560469	-0.679473	-1.282148	22228.91934
-122.698813	-553.829237	67.560052	-640.197513	0.08349	0.243777	22217.4749
-48.691427	-576.718119	163.693357	-616.545668	0.08349	1.769703	22222.81564
27.604847	-575.955156	259.063699	-584.501233	-0.679473	-2.045111	22228.15638
93.219642	-556.118125	319.337756	-582.975308	0.08349	-1.282148	22213.66009
193.167761	-550.777386	395.634029	-535.671618	0.846452	0.243777	22236.54897
265.649221	-511.866286	470.404377	-477.68645	0.08349	1.00674	22249.51933
319.056612	-476.77	512.367328	-424.279058	0.08349	1.00674	22234.26008
390.012147	-421.07372	573.404347	-354.086486	1.609415	0.243777	22230.44527
455.626942	-359.273739	561.959906	-288.471691	0.846452	1.00674	22239.60082
481.567675	-294.421906	635.967291	-177.842094	0.846452	1.769703	22228.15638
510.560259	-221.177483	623.759888	-112.227299	-0.679473	0.243777	22193.06009
528.108402	-130.384918	638.25618	-19.908808	0.846452	1.00674	22222.81564
535.738029	-47.221979	602.396931	90.720789	0.08349	-0.519185	22227.39341
528.871365	17.629853	591.715453	167.017063	0.08349	-0.519185	21979.43053
493.012116	109.185382	539.071024	282.987399	0.846452	0.243777	22214.42305
461.730644	183.192767	468.878452	321.135536	-1.442436	1.00674	22198.40083
449.52324	263.303855	393.345141	378.357741	-0.679473	1.00674	22179.32676
412.901029	316.711246	326.20442	469.150307	0.08349	-1.282148	22161.77862
354.915861	374.696414	162.167432	487.461412	0.08349	-0.519185	22201.45268
306.849208	441.837135	114.100779	553.83917	0.08349	1.00674	22206.03046
251.152929	485.326011	33.989692	596.565084	0.08349	1.769703	22225.10453
179.434431	521.18526	-33.913992	637.765071	0.08349	-0.519185	22231.97119
97.034456	526.525999	-85.795458	620.216929	0.08349	-0.519185	22215.18601
66.515946	534.918589	-180.402837	645.394699	0.846452	1.00674	22220.52675
2.427076	537.97044	-263.565775	638.528034	0.08349	-0.519185	22228.15638
-67.765495	524.237111	-336.047235	591.224345	0.846452	-0.519185	30.518509
-139.483993	499.05934	-431.417578	566.046574	0.846452	0.243777	12.970367
-207.387676	489.903787	-443.624981	492.802151	0.846452	2.532666	1210.058901
-271.476546	447.940837	-497.032373	447.78735	0.08349	-0.519185	22135.83789
-328.698752	393.770483	-570.276796	365.387374	0.846452	1.00674	22212.89712
-388.209845	347.992718	-561.884206	303.587393	-0.679473	2.532666	22218.23786
-428.64687	285.429774	-573.328647	221.187417	0.846452	1.00674	22222.81564
-470.609821	224.392755	-585.53605	130.394851	0.846452	0.243777	22212.13416
-516.387585	155.726109	-586.299013	28.920807	-0.679473	-1.282148	22218.23786
-540.03943	74.852059	-538.995323	-39.745839	0.08349	0.243777	22203.74157
-553.772759	0.844673	-513.817553	-125.960628	-0.679473	-1.282148	22183.14158
-535.461653	-65.533085	-473.380528	-232.012449	-0.679473	-0.519185	22183.90454
-522.491287	-157.088613	-443.624981	-330.434642	-0.679473	1.00674	22180.08972
-507.232032	-221.177483	-390.21759	-380.02722	0.08349	1.00674	22183.90454
-437.802423	-292.895981	-344.439826	-551.693835	-0.679473	-0.519185	22166.3564
-407.283913	-340.962633	-287.21762	-560.849388	0.08349	1.00674	22219.00082
-333.276528	-399.710764	-246.780595	-627.990109	0.08349	3.295628	22209.08231
-282.158025	-462.273708	-104.869526	-605.86419	0.08349	-0.519185	22222.05268
-213.491378	-517.207025	-13.313998	-647.82714	-0.679473	-0.519185	22228.91934
-144.824732	-543.147758	77.478568	-640.960476	0.08349	1.00674	22213.66009
-44.113651	-573.666268	156.826693	-632.567885	2.372378	2.532666	22239.60082
43.627064	-571.37738	267.456289	-602.049376	0.846452	-0.519185	22252.57118
102.375195	-592.740336	285.767395	-622.64937	1.609415	1.769703	22227.39341
184.012208	-545.436647	383.426625	-533.38273	1.609415	1.769703	22228.91934
243.523301	-524.07369	487.189558	-501.338295	0.846452	1.769703	22240.36378
316.767724	-480.584814	513.893253	-432.671648	0.08349	-0.519185	22226.63045
380.856594	-424.888534	564.248794	-426.567947	0.08349	-1.282148	22215.18601
441.893613	-367.666329	614.604335	-254.138368	0.08349	1.00674	22227.39341
475.463973	-279.925614	632.152478	-190.812461	0.08349	1.00674	22228.91934
512.086185	-204.392303	649.700621	-105.360634	0.08349	-0.519185	22198.40083
522.767663	-141.829359	635.967291	-8.464367	-0.679473	-0.519185	22210.60823
525.056551	-56.377532	589.426564	103.691156	-0.679473	1.00674	22204.50453
514.375073	26.785406	592.478415	203.639274	-1.442436	-0.519185	22178.5638
489.960265	91.637239	544.411763	241.787411	0.08349	0.243777	22173.22306
476.989899	177.089065	456.671048	342.498492	0.08349	1.00674	22205.2675
435.789911	265.592743	369.693296	350.891082	0.08349	0.243777	22199.16379
418.241768	333.496426	304.841464	448.550313	0.846452	-0.519185	22204.50453
363.308451	397.585296	217.100749	503.48363	0.08349	1.00674	22219.76379
314.478836	450.992688	182.004463	575.96509	0.08349	1.00674	22209.84527
234.367748	492.192676	59.167462	604.957674	-0.679473	0.243777	22224.34156
180.197394	520.422297	-11.788072	621.742854	0.846452	1.00674	22229.6823
126.02704	545.600067	-91.89916	618.691003	0.846452	1.00674	22240.36378
61.175207	530.340813	-189.55839	628.609519	0.846452	0.243777	22239.60082
-18.172918	533.392663	-252.121334	631.66137	0.846452	0.243777	22240.36378
-69.291421	528.051924	-386.402776	591.987307	0.846452	2.532666	47.30369
-157.032136	490.66675	-424.550913	566.809537	0.846452	2.532666	12.970367
-205.861751	483.800086	-513.05459	514.165108	0.846452	0.243777	493.636891
-295.128391	450.992688	-475.669416	444.735499	-0.679473	1.00674	22120.57863
-332.513565	399.111222	-543.5731	371.491076	-0.679473	0.243777	22203.74157
-390.498733	347.992718	-559.595317	315.794797	0.08349	1.00674	22223.5786
-437.03946	265.592743	-571.039758	208.217051	-0.679473	0.243777	22222.81564
-478.239448	203.029798	-609.187895	119.713373	0.08349	0.243777	22186.95639
-506.469069	129.785376	-604.610119	25.868956	-1.442436	-0.519185	22201.45268
-533.935728	78.666872	-557.306429	-45.086578	-0.679473	0.243777	22178.5638
-549.194982	-3.733103	-493.980522	-120.619889	-0.679473	-0.519185	22188.48232
-517.150548	-47.221979	-504.662	-242.693927	0.08349	1.00674	22199.16379
-522.491287	-139.54047	-434.469428	-338.064269	0.08349	0.243777	22208.31935
-484.34315	-217.36267	-387.928702	-389.945735	0.08349	1.00674	22196.87491
-443.143162	-288.318204	-350.543527	-476.160524	-0.679473	0.243777	22212.13416
-392.787621	-340.19967	-252.121334	-524.99014	0.08349	-1.282148	22208.31935
-351.587634	-398.947801	-178.113949	-596.708637	0.846452	1.769703	22208.31935
-272.239509	-451.59223	-88.847309	-586.790121	0.846452	1.00674	22243.41563
-215.780266	-503.473696	-3.395482	-630.278997	1.609415	1.00674	22253.33415
-135.669179	-528.651466	57.641537	-656.982693	0.846452	-0.519185	22226.63045
-36.484023	-569.851454	149.197065	-651.641954	0.08349	-1.282148	22228.91934
24.552996	-558.407013	235.411855	-575.34568	1.609415	1.00674	22154.91195
81.012238	-575.192193	327.730346	-586.027159	0.08349	0.243777	22218.23786
196.219611	-553.829237	359.774781	-539.486432	0.846452	-0.519185	22215.18601
260.308481	-540.85887	458.196974	-473.871636	-0.679473	-2.045111	22225.86749
310.664022	-457.695932	509.315477	-425.042021	-0.679473	0.243777	22219.76379
400.693625	-427.940385	571.115459	-330.434642	0.08349	1.00674	22219.76379
448.760277	-365.377441	587.137676	-274.738362	0.08349	2.532666	22228.91934
479.278787	-308.155235	638.25618	-186.234684	0.08349	1.00674	22203.74157
489.960265	-225.75526	590.189527	-133.590256	-2.205399	-1.282148	22194.58602
512.086185	-150.221949	577.219161	-64.923609	-0.679473	-0.519185	22171.69713
519.715812	-56.377532	582.5599	96.061528	-0.679473	0.243777	22212.89712
516.663961	35.940959	592.478415	182.276318	0.08349	-0.519185	22199.92676
496.82693	87.059462	547.463614	244.839262	0.08349	0.243777	22200.68972
465.545458	186.244618	468.878452	316.557759	0.08349	-0.519185	22219.76379
439.604725	252.622376	430.730315	421.083654	0.08349	0.243777	22205.2675
408.323252	322.814948	345.278489	469.913269	-0.679473	-0.519185	22198.40083
370.938078	382.326042	262.11555	525.609549	0.08349	0.243777	22199.92676
315.241798	448.7038	190.397053	574.439164	0.846452	1.00674	22236.54897
254.204779	489.903787	66.034127	622.505817	1.609415	1.769703	22243.41563
202.323313	525.763036	-43.069544	604.957674	0.846452	1.00674	22245.70452
108.478897	521.18526	-105.632489	602.668786	0.846452	-0.519185	22223.5786
54.308542	528.051924	-196.425055	602.668786	1.609415	1.00674	22228.91934
10.819666	505.926005	-256.699111	627.083593	0.846452	1.00674	22225.86749
-87.602527	513.555632	-352.832416	600.379897	0.846452	0.243777	51.881466
-138.72103	492.955638	-419.973136	570.624351	0.08349	1.00674	13.733329
-223.409894	467.014905	-447.439795	506.535481	-0.679473	0.243777	93.081454
-271.476546	443.363061	-479.48423	469.913269	-1.442436	-0.519185	22100.7416
-337.854304	403.688998	-548.913839	379.120704	0.08349	0.243777	22183.90454
-383.632069	331.970501	-582.484199	281.461473	-1.442436	1.769703	22199.92676
-427.120945	256.43719	-590.113827	180.750392	-0.679473	1.769703	22200.68972
-472.135746	227.444606	-644.284181	75.461534	-0.679473	-0.519185	22195.34898
-504.943144	149.622407	-614.528634	2.980074	-0.679473	-0.519185	22209.84527
-518.676473	100.792792	-536.706435	-30.590286	0.08349	0.243777	22201.45268
-536.987579	10.000226	-513.817553	-112.990262	0.08349	0.243777	22193.82305
-538.513504	-67.821973	-481.773118	-241.168001	0.08349	0.243777	22212.89712
-525.543138	-134.962694	-433.706466	-294.575393	0.08349	1.00674	22216.71194
-477.476485	-208.207117	-368.854633	-374.68648	0.846452	0.243777	22190.7712
-453.82464	-276.1108	-320.025018	-450.982754	0.846452	0.243777	22222.05268
-401.180212	-333.333006	-250.595409	-528.041991	2.372378	1.00674	22228.15638
-350.061708	-401.236689	-175.825061	-587.553084	0.846452	1.769703	22224.34156
-282.920987	-446.251491	-90.373234	-595.182711	0.846452	1.00674	22235.02304
-213.491378	-502.710733	-34.676954	-651.641954	0.08349	-1.282148	22241.88971
-124.224738	-534.755168	45.434133	-646.301215	0.846452	1.00674	22215.18601
-54.032166	-598.844038	159.878544	-624.175295	0.08349	1.00674	22220.52675
27.604847	-569.088491	243.041482	-602.049376	0.08349	0.243777	22231.20823
103.90112	-565.273678	344.515526	-576.871606	0.08349	0.243777	22215.18601
171.041841	-551.540348	366.641445	-564.664202	0.08349	1.00674	22220.52675
241.234413	-507.28851	477.271042	-470.819785	0.08349	1.00674	22229.6823
312.95291	-468.37741	531.441396	-427.330909	-0.679473	-0.519185	22202.21564
359.493637	-422.599646	568.063608	-347.982785	-0.679473	-0.519185	22202.21564
435.789911	-360.036701	584.085825	-288.471691	-1.442436	1.00674	22208.31935
478.515824	-287.555241	585.611751	-234.301337	-1.442436	1.00674	22022.9194
496.063967	-218.888595	585.611751	-166.397653	0.08349	0.243777	22211.3712
531.160253	-121.229365	550.515465	-59.58287	0.08349	-0.519185	22195.34898
513.61211	-40.355315	558.145092	114.372634	0.08349	-1.282148	22217.4749
531.923216	10.000226	579.508049	171.594839	-0.679473	0.243777	22197.63787
491.486191	106.133531	542.122875	261.624442	0.08349	0.243777	22213.66009
476.226936	182.429804	509.315477	337.920716	0.846452	2.532666	22209.08231
450.286203	253.385339	425.389576	418.794766	0.846452	1.00674	22224.34156
418.241768	315.185321	359.774781	469.913269	0.846452	-2.045111	22224.34156
393.82696	402.163073	243.804445	490.513263	0.08349	1.769703	22204.50453
317.530687	447.940837	184.293351	574.439164	0.846452	1.00674	22222.81564
249.627003	485.326011	81.293382	620.979891	0.08349	0.243777	22229.6823
187.827021	510.503781	-73.588054	581.305829	0.08349	-0.519185	22230.44527
113.056673	531.866738	-120.128781	635.476183	0.08349	-1.282148	22212.89712
53.54558	542.548216	-169.721359	628.609519	0.08349	1.00674	22222.05268
-8.254402	528.814887	-242.202819	595.802121	0.08349	0.243777	22231.20823
-78.446974	520.422297	-326.12872	592.75027	-0.679473	-1.282148	53.407392
-165.424726	491.429713	-430.654615	580.542866	0.08349	1.00674	12.970367
-224.935819	452.518613	-435.995354	526.372512	-2.205399	1.00674	12.207404
-284.446913	435.733433	-492.454596	455.416977	-1.442436	1.00674	22083.95642
-347.77282	412.081588	-550.439765	361.572561	-0.679473	-0.519185	22194.58602
-386.68392	360.200122	-591.639752	292.905914	-1.442436	1.769703	22212.89712
-440.091311	285.429774	-577.14346	224.239268	-0.679473	0.243777	22220.52675
-481.291299	204.555724	-667.173063	41.891174	0.08349	-2.045111	22193.82305
-500.365367	127.496487	-625.210113	40.365248	0.08349	0.243777	22220.52675
-554.535722	78.666872	-555.780504	-13.805106	0.846452	0.243777	22221.28971
-528.594989	20.681704	-516.869404	-135.116181	-0.679473	-0.519185	22173.22306
-517.150548	-52.562718	-478.721267	-213.701343	0.846452	1.00674	22229.6823
-517.150548	-130.384918	-408.528695	-302.20502	0.08349	0.243777	22232.73415
-469.083895	-204.392303	-396.321292	-375.449443	0.846452	1.00674	22199.92676
-462.980193	-284.50339	-313.158353	-469.29386	1.609415	-0.519185	22207.55638
-413.387615	-340.19967	-275.010216	-551.693835	0.08349	0.243777	22213.66009
-349.298745	-397.421876	-158.276918	-568.479016	0.08349	0.243777	22212.13416
-294.365428	-453.881118	-108.68434	-600.523451	0.846452	1.769703	22223.5786
-213.491378	-510.340361	-38.491768	-642.486401	0.08349	1.00674	22231.20823
-160.083987	-551.540348	55.352649	-644.012327	0.846452	1.00674	22215.18601
-53.269203	-574.429231	170.560022	-620.360482	-0.679473	-1.282148	22222.05268
24.552996	-573.666268	248.382221	-589.079009	0.08349	0.243777	22228.91934
90.930754	-572.140342	310.182203	-582.212345	0.08349	1.769703	22195.34898
168.752953	-541.621833	390.29329	-524.227177	-1.442436	-0.519185	22201.45268
251.915891	-517.969988	455.908085	-492.182742	0.08349	-1.282148	22212.89712
306.849208	-476.77	516.945104	-455.560531	-0.679473	0.243777	22214.42305
367.123265	-443.19964	539.833987	-357.9013	0.08349	0.243777	22218.23786
436.552874	-349.355223	574.16731	-267.108734	-0.679473	2.532666	22229.6823
470.123234	-311.970049	610.026558	-199.205051	-0.679473	-0.519185	22215.18601
512.849147	-231.858962	580.271012	-179.36802	-1.442436	-2.045111	22205.2675
530.39729	-150.221949	619.182111	-28.301398	-0.679473	0.243777	22198.40083
530.39729	-40.355315	579.508049	70.883758	0.846452	0.243777	22212.89712
518.952849	32.126145	596.293229	205.1652	0.846452	0.243777	22223.5786
499.878781	100.792792	552.804353	272.30592	0.08349	1.769703	22230.44527
485.382489	189.296469	507.789552	321.135536	0.846452	0.243777	22215.18601
444.182501	251.859414	441.411793	392.09107	0.08349	-1.282148	22206.03046
390.775109	322.814948	326.967383	439.39476	0.846452	-0.519185	22196.87491
367.886227	393.00752	227.019264	469.913269	-0.679473	1.00674	22191.53417
314.478836	440.31121	165.982245	580.542866	0.08349	1.769703	22211.3712
257.25663	481.511197	75.18968	611.824338	-0.679473	1.00674	22225.10453
173.330729	512.79267	-28.573252	636.239146	0.08349	-0.519185	22231.97119
117.63445	524.237111	-78.928793	630.135444	0.846452	0.243777	22215.94897
45.15299	533.392663	-157.513955	635.476183	-0.679473	-1.282148	22199.16379
-14.358104	530.340813	-246.017632	628.609519	-1.442436	-0.519185	22206.79342
-98.284005	501.348229	-343.676863	613.350264	-0.679473	1.00674	57.985168
-132.617328	488.377862	-410.054621	547.735469	-1.442436	-1.282148	14.496292
-209.676565	471.592682	-448.202758	524.846586	-0.679473	-0.519185	10.681478
-262.320993	447.177874	-497.795336	453.891052	0.08349	0.243777	22095.40086
-339.38023	411.318626	-562.647168	379.120704	0.08349	0.243777	22206.79342
-399.654286	345.70383	-594.691603	287.565175	0.846452	1.769703	22223.5786
-429.409833	292.296439	-586.299013	211.268902	0.08349	1.00674	22222.81564
-466.032044	219.052016	-666.410101	92.246715	-0.679473	-1.282148	22180.85269
-501.891293	165.644624	-589.350864	32.735621	1.609415	-1.282148	22231.20823
-526.3061	93.163164	-544.336063	-7.701404	0.08349	-1.282148	22245.70452
-524.017212	34.415034	-508.476814	-134.353218	0.08349	-0.519185	22202.97861
-524.780175	-61.718271	-482.536081	-248.797629	0.846452	0.243777	22214.42305
-527.832026	-126.570104	-449.728683	-303.730946	0.846452	0.243777	22220.52675
-491.972777	-216.599707	-387.165739	-382.316108	0.846452	1.00674	22204.50453
-455.350566	-268.481173	-371.906484	-469.29386	-0.679473	-0.519185	22186.95639
-401.943174	-334.858931	-270.43244	-530.330879	-0.679473	0.243777	22213.66009
-347.009857	-395.89595	-200.239868	-579.923457	-0.679473	2.532666	22212.89712
-290.550615	-446.251491	-141.491738	-586.790121	0.846452	1.769703	22158.72677
-218.069155	-495.844069	-42.306582	-646.301215	0.08349	1.00674	22231.20823
-134.143254	-542.384796	54.589686	-640.197513	-0.679473	-1.282148	22193.82305
-80.735862	-584.347746	161.404469	-626.464184	-0.679473	2.532666	22206.79342
23.02707	-575.955156	246.856296	-613.493817	0.08349	1.769703	22210.60823
84.827052	-565.273678	296.448873	-596.708637	-0.679473	1.00674	22203.74157
177.145543	-546.199609	389.530327	-541.012357	0.08349	1.00674	22219.00082
248.101078	-517.207025	459.722899	-492.945705	0.846452	0.243777	22231.97119
317.530687	-465.325559	462.011787	-441.064239	-0.679473	-0.519185	22225.86749
394.589923	-411.155205	513.130291	-362.479077	-0.679473	-0.519185	22219.00082
436.552874	-368.429292	577.982123	-299.153169	-0.679473	1.00674	22225.86749
481.567675	-302.051533	635.204329	-186.997647	0.08349	1.00674	22228.15638
517.426924	-222.703409	615.367297	-137.405069	0.846452	0.243777	22233.49712
535.738029	-144.88121	616.13026	-23.723621	0.08349	-0.519185	22241.12674
550.997284	-44.170128	621.470999	122.765224	0.846452	0.243777	22222.05268
507.508408	16.103928	599.34508	198.298535	0.846452	0.243777	22213.66009
484.619526	103.844643	552.804353	267.728144	0.846452	0.243777	22212.13416
472.412122	162.592773	483.374744	308.928132	0.08349	-0.519185	22199.92676
450.286203	250.333488	414.708098	404.298474	0.08349	-0.519185	22199.16379
406.034364	318.237172	291.871097	434.054021	0.846452	1.00674	22212.89712
379.330668	377.748265	275.085917	479.831785	0.846452	0.243777	22219.76379
318.293649	424.288992	154.537804	574.439164	-0.679473	1.769703	22215.18601
253.441817	461.674166	72.137829	596.565084	-0.679473	2.532666	22202.97861
175.619618	512.79267	-30.862141	634.713221	0.08349	-1.282148	22209.84527
119.923338	533.392663	-82.743607	619.453966	0.08349	0.243777	22195.34898
46.678915	533.392663	-164.38062	633.950258	-0.679473	-0.519185	22208.31935
7.767815	529.57785	-249.069483	620.979891	-0.679473	-0.519185	22209.08231
-75.395123	512.79267	-346.728714	578.253978	-0.679473	-1.282148	40.437025
-138.72103	502.111191	-400.899068	561.468798	0.08349	-0.519185	14.496292
-205.098788	473.118607	-455.832385	514.165108	0.846452	1.00674	10.681478
-273.765434	444.126023	-544.336063	429.476244	0.08349	-1.282148	22083.19346
-321.832087	413.607514	-559.595317	356.994784	-0.679473	1.00674	22202.21564
-368.372814	356.385309	-563.410131	316.557759	1.609415	1.769703	22239.60082
-411.86169	293.059401	-566.461982	234.920746	0.08349	0.243777	22243.41563
-465.269081	236.600159	-625.210113	120.476336	0.846452	0.243777	22206.03046
-504.180181	144.281668	-580.195311	42.654137	0.08349	-0.519185	22221.28971
-536.224616	79.429835	-538.995323	-18.382882	0.846452	0.243777	22230.44527
-545.380169	17.629853	-516.106441	-115.27915	0.08349	1.00674	22206.79342
-514.098697	-67.05901	-479.48423	-213.701343	0.08349	-0.519185	22195.34898
-533.172765	-128.858992	-432.18054	-292.286505	0.846452	1.769703	22219.00082
-486.632038	-208.97008	-366.565745	-368.582778	0.08349	1.00674	22203.74157
-454.587603	-271.533024	-353.595378	-528.041991	0.846452	0.243777	22190.7712
-401.180212	-350.118186	-290.269471	-560.086425	0.08349	0.243777	22214.42305
-352.350596	-403.525577	-186.506539	-592.893823	-0.679473	2.532666	22191.53417
-295.128391	-456.932969	-121.654706	-587.553084	-0.679473	0.243777	22205.2675
-224.935819	-491.266292	-54.513986	-615.782705	0.08349	-1.282148	22215.18601
-134.143254	-530.177392	35.515617	-649.353066	0.08349	1.00674	22204.50453
-67.002533	-584.347746	157.589655	-632.567885	0.08349	0.243777	22217.4749
8.530778	-576.718119	261.352588	-619.597519	0.08349	-0.519185	22230.44527
78.72335	-567.562566	300.263687	-627.227146	0.08349	1.00674	22221.28971
178.671469	-561.458864	393.345141	-560.849388	0.08349	1.769703	22221.28971
255.730705	-511.866286	445.98957	-497.523481	-0.679473	0.243777	22167.11936
296.16773	-482.873702	484.900669	-474.634599	0.846452	-1.282148	22224.34156
373.989929	-437.095938	557.382129	-359.427226	0.846452	-1.282148	22238.83786
436.552874	-360.799664	608.500633	-253.375405	0.08349	1.00674	22244.94156
478.515824	-305.103384	641.308031	-188.523573	0.846452	1.769703	22237.31193
504.456557	-224.992297	617.656186	-129.775442	0.08349	0.243777	22219.00082
512.849147	-147.170098	639.019142	-15.331031	0.08349	-0.519185	22228.15638
529.634327	-55.614569	606.211745	83.854124	0.08349	-1.282148	22205.2675
514.375073	3.896524	594.767304	196.77261	-0.679473	-0.519185	22199.92676
499.115818	94.68909	555.856204	251.705927	-0.679473	1.769703	22213.66009
476.989899	168.696475	487.95252	317.320722	0.08349	1.769703	22216.71194
455.626942	244.229786	436.834017	402.009586	0.846452	-1.282148	22197.63787
412.901029	304.503842	316.285905	454.654015	-1.442436	-2.045111	22191.53417
379.330668	373.933451	194.211867	488.224375	-0.679473	1.00674	22192.29713
331.264016	434.97047	162.167432	575.96509	-0.679473	1.769703	22195.34898
256.493668	479.985272	86.634121	627.083593	0.846452	2.532666	22214.42305
165.701102	507.45193	-63.669538	617.92804	0.846452	1.00674	22222.81564
114.582599	515.081558	-88.084346	626.32063	0.846452	1.00674	22222.05268
39.049288	557.044508	-167.432471	624.031742	0.846452	-0.519185	22222.81564
2.427076	534.918589	-255.936148	606.483599	0.08349	0.243777	22230.44527
-70.054384	515.844521	-340.625012	578.253978	0.08349	1.00674	72.48146
-133.380291	486.851937	-403.950919	550.024357	0.846452	1.769703	14.496292
-197.469161	480.748235	-471.854603	543.920655	0.08349	0.243777	12.207404
-253.928403	450.229725	-504.662	423.372542	0.08349	-1.282148	21979.43053
-335.565416	415.896402	-510.765702	402.009586	1.609415	2.532666	22215.18601
-386.68392	352.570495	-554.254578	319.60961	0.846452	1.00674	22228.91934
-433.224646	299.163103	-564.936057	210.505939	0.08349	1.00674	22194.58602
-450.772789	222.86683	-621.395299	111.320783	0.08349	0.243777	22207.55638
-491.972777	156.489071	-569.513833	54.86154	0.08349	0.243777	22198.40083
-532.409802	82.481686	-542.810137	-29.827323	-0.679473	-2.045111	22218.23786
-540.03943	18.392816	-516.106441	-119.856926	0.08349	-0.519185	22200.68972
-540.03943	-50.27383	-502.373112	-231.249486	0.08349	1.00674	22193.82305
-518.676473	-135.725657	-419.210174	-330.434642	0.08349	1.00674	22211.3712
-497.313516	-212.02193	-388.691664	-369.345741	-1.442436	0.243777	22186.19343
-471.372783	-273.821912	-382.587962	-489.130891	0.08349	-1.282148	22191.53417
-411.86169	-335.621894	-271.195403	-551.693835	0.08349	1.00674	22183.90454
-353.113559	-405.051503	-167.432471	-566.190127	-1.442436	-0.519185	22200.68972
-277.580248	-447.777416	-91.136197	-583.73827	-0.679473	1.00674	22219.00082
-208.150639	-495.081106	-36.965843	-653.930842	0.08349	1.00674	22231.97119
-138.72103	-537.044056	56.115611	-648.590103	0.846452	0.243777	22219.76379
-64.713645	-554.592199	140.804475	-637.908625	0.08349	0.243777	22221.28971
0.901151	-566.03664	221.678525	-631.804923	0.846452	0.243777	22227.39341
100.849269	-560.695901	285.004432	-630.278997	0.846452	1.00674	22219.76379
184.012208	-538.569982	370.456259	-547.879022	0.08349	0.243777	22241.12674
247.338115	-515.6811	458.196974	-497.523481	-0.679473	-1.282148	22243.41563
305.323283	-465.325559	481.085856	-454.034605	0.08349	-1.282148	22237.31193
373.226966	-424.888534	550.515465	-360.953151	0.08349	0.243777	22227.39341
437.315836	-374.532993	605.448782	-277.790213	0.08349	1.769703	22233.49712
484.619526	-313.495974	621.470999	-206.834678	0.846452	1.00674	22225.10453
511.323222	-238.725626	641.308031	-119.093964	-0.679473	1.00674	22201.45268
525.819514	-147.933061	635.204329	-9.990292	0.846452	0.243777	22222.81564
520.478775	-65.533085	619.945074	92.246715	0.846452	1.769703	22217.4749
516.663961	13.052077	585.611751	170.068914	0.08349	-2.045111	22182.37861
493.012116	83.244649	555.856204	250.942964	-1.442436	-0.519185	22191.53417
470.123234	174.800177	488.715483	308.165169	-0.679473	1.00674	22197.63787
440.367687	241.940898	423.863651	397.431809	0.08349	0.243777	22174.74899
420.530656	315.185321	312.471091	421.083654	-1.442436	-2.045111	22194.58602
377.04178	382.326042	259.826662	522.557698	0.08349	0.243777	22205.2675
330.501053	428.866769	201.841494	569.098425	0.08349	2.532666	22218.23786
260.308481	479.222309	99.604487	617.165078	-0.679473	0.243777	22222.05268
200.797388	520.422297	-28.573252	617.165078	0.08349	1.00674	22231.20823
119.923338	526.525999	-111.736191	639.290997	1.609415	2.532666	22219.76379
62.701133	539.496365	-158.276918	628.609519	0.08349	0.243777	22220.52675
3.953002	530.340813	-272.721328	585.883605	0.08349	-1.282148	22249.51933
-75.395123	514.318595	-345.202788	539.342878	0.846452	-1.282148	80.111087
-113.54326	500.585266	-463.462012	527.898437	0.846452	1.00674	12.970367
-205.861751	473.88157	-459.647199	520.26881	0.846452	0.243777	11.444441
-255.454329	441.837135	-497.032373	442.446611	0.846452	-2.045111	21942.80831
-308.86172	396.822334	-535.943473	404.298474	-0.679473	1.00674	22200.68972
-375.239478	341.126054	-555.017541	284.513324	-0.679473	1.00674	22217.4749
-417.965392	291.533476	-584.010125	234.157784	0.846452	1.769703	22225.86749
-466.795007	225.155718	-611.476783	122.002261	0.846452	1.00674	22211.3712
-502.654256	144.281668	-582.484199	56.387466	-0.679473	0.243777	22195.34898
-533.935728	86.2965	-549.676802	-22.960659	-0.679473	-0.519185	22206.79342
-544.617206	15.340965	-538.232361	-149.612473	-0.679473	0.243777	22180.08972
-554.535722	-58.66642	-534.417547	-251.086517	0.08349	1.00674	22188.48232
-524.780175	-129.621955	-440.57313	-303.730946	-0.679473	1.00674	22193.06009
-491.972777	-202.866378	-408.528695	-375.449443	0.846452	0.243777	22122.10456
-449.246864	-269.244136	-346.728714	-471.582748	-0.679473	-2.045111	22202.97861
-430.935758	-337.910782	-250.595409	-502.101257	0.846452	1.769703	22200.68972
-356.928373	-392.844099	-174.299135	-566.190127	0.08349	1.00674	22212.13416
-287.498764	-447.014453	-93.425085	-586.027159	0.08349	0.243777	22222.81564
-219.59508	-493.55518	-41.543619	-653.167879	0.08349	1.00674	22231.20823
-144.061769	-515.6811	37.804506	-640.960476	0.08349	-1.282148	22212.89712
-63.187719	-553.066274	134.700773	-631.04196	0.846452	-0.519185	22243.41563
36.760399	-570.614417	182.004463	-652.404917	0.08349	1.00674	22247.99341
95.50853	-547.725535	256.011848	-694.367867	0.846452	1.00674	22231.97119
161.886288	-553.829237	354.434041	-557.034575	-0.679473	1.769703	22230.44527
250.389966	-520.258876	467.352527	-489.130891	0.846452	1.769703	22234.26008
318.293649	-471.429261	489.478446	-439.538313	0.08349	-0.519185	22223.5786
384.671407	-438.621863	542.885837	-367.056853	0.08349	0.243777	22217.4749
434.263985	-367.666329	610.026558	-250.323554	-0.679473	0.243777	22227.39341
475.463973	-304.340422	634.441366	-185.471722	0.08349	0.243777	22228.91934
498.352855	-216.599707	634.441366	-173.264318	0.08349	-1.282148	22183.14158
518.952849	-159.377502	622.233962	-26.775472	0.08349	-0.519185	22195.34898
533.449141	-93.762706	602.396931	87.668938	0.08349	-0.519185	22206.03046
495.301004	26.022443	547.463614	120.476336	-0.679473	-2.045111	22165.59343
489.960265	92.400202	551.278428	256.283703	-0.679473	1.769703	22202.97861
477.752861	165.644624	521.522881	328.765163	-0.679473	1.769703	22209.08231
455.626942	237.363122	433.782166	405.824399	-0.679473	1.00674	22206.79342
422.819544	313.659395	356.72293	447.78735	-0.679473	-2.045111	22200.68972
383.908445	370.881601	243.804445	507.298443	-0.679473	-0.519185	22211.3712
327.449202	437.259359	193.448904	584.35768	-0.679473	1.00674	22213.66009
264.123295	468.540831	96.552636	617.165078	0.08349	1.00674	22219.76379
208.427015	523.474148	-43.069544	626.32063	1.609415	-0.519185	22250.2823
143.575183	533.392663	-133.099147	582.831754	1.609415	0.243777	22240.36378
53.54558	536.444514	-194.136166	601.905823	1.609415	1.00674	22235.02304
-8.254402	528.814887	-249.069483	609.53545	0.08349	-1.282148	22236.54897
-63.950682	513.555632	-360.462043	596.565084	0.846452	1.769703	51.118503
-142.535844	479.985272	-384.876851	590.461382	-1.442436	1.769703	12.970367
-195.943235	469.303794	-432.18054	526.372512	0.08349	1.00674	12.970367
-265.372844	441.074172	-500.084224	474.491046	0.08349	-1.282148	21906.94907
-315.728385	414.370477	-532.891622	392.854033	0.08349	0.243777	22201.45268
-382.106143	353.333458	-568.75087	316.557759	-0.679473	1.769703	22218.23786
-419.491317	285.429774	-571.039758	227.291119	-0.679473	0.243777	22216.71194
-482.054262	222.86683	-622.921225	76.98746	-1.442436	0.243777	22187.71935
-512.572771	148.859444	-645.810107	28.157845	0.08349	1.00674	22191.53417
-553.009796	84.007611	-594.691603	-41.271764	-1.442436	-1.282148	22173.22306
-549.194982	18.392816	-545.861988	-124.434703	-0.679473	-0.519185	22191.53417
-522.491287	-47.984942	-473.380528	-229.72356	0.846452	1.769703	22213.66009
-524.780175	-127.333067	-441.336093	-288.471691	-0.679473	1.00674	22205.2675
-495.024628	-205.918229	-378.010186	-375.449443	-0.679473	1.00674	22190.00824
-462.21723	-277.636726	-361.987968	-448.693866	0.846452	-0.519185	22199.92676
-408.809839	-326.466341	-247.543558	-521.175326	-0.679473	0.243777	22211.3712
-355.402447	-395.89595	-161.328769	-544.827171	-0.679473	-0.519185	22222.05268
-296.654317	-444.725565	-100.29175	-591.367898	0.846452	0.243777	22242.65267
-227.98767	-500.421845	-41.543619	-672.241948	-0.679473	-0.519185	22244.94156
-150.928434	-538.569982	-25.521402	-707.338234	0.846452	1.769703	22235.02304
-67.765495	-566.799603	162.930394	-618.071593	0.08349	-1.282148	22230.44527
31.41966	-564.510715	231.597041	-626.464184	0.08349	0.243777	22235.02304
87.11594	-568.325529	291.871097	-623.412333	-0.679473	0.243777	22215.94897
172.567767	-553.066274	375.796998	-527.279028	-0.679473	1.769703	22216.71194
235.893674	-528.651466	444.463644	-478.449413	-0.679473	0.243777	22226.63045
316.004761	-495.081106	509.315477	-457.849419	0.08349	-1.282148	22228.15638
377.804743	-437.095938	557.382129	-379.264257	0.846452	0.243777	22217.4749
415.95288	-384.451509	594.004341	-270.160585	-2.205399	-2.808073	22202.21564
460.204718	-305.103384	590.95249	-256.427256	-1.442436	0.243777	22208.31935
483.093601	-241.777477	561.959906	-268.63466	-2.205399	0.243777	22154.14899
522.0047	-165.481204	544.411763	-42.034727	-0.679473	0.243777	22201.45268
529.634327	-72.39975	586.374713	60.20228	-0.679473	-0.519185	22219.76379
528.871365	13.81504	595.530266	194.483721	0.08349	0.243777	22208.31935
501.404706	80.192798	558.145092	254.757778	0.846452	1.00674	22203.74157
484.619526	170.222401	516.182142	338.683679	0.08349	1.00674	22215.94897
455.626942	228.970531	442.174756	411.165139	0.08349	-0.519185	22198.40083
415.189917	304.503842	328.493308	450.839201	0.08349	-0.519185	22183.14158
379.330668	388.429743	274.322954	518.742885	0.846452	0.243777	22241.88971
330.501053	449.466762	214.048898	585.883605	0.08349	1.00674	22237.31193
272.515885	479.985272	85.871158	579.016941	0.846452	1.00674	22233.49712
204.612202	521.948222	-23.232513	586.646568	0.08349	1.00674	22239.60082
130.604816	526.525999	-76.639905	646.157662	1.609415	1.769703	22231.97119
61.175207	534.918589	-151.410253	656.076177	-0.679473	0.243777	22221.28971
8.530778	532.629701	-226.180601	633.950258	0.08349	0.243777	22225.10453
-79.209937	518.896371	-320.787981	624.031742	0.08349	1.769703	99.185156
-126.513626	497.533415	-389.454627	597.328046	-0.679473	0.243777	14.496292
-216.543229	483.800086	-440.57313	539.342878	0.08349	1.00674	13.733329
-268.424695	446.414911	-491.691634	471.439195	-0.679473	-2.045111	22028.26014
-333.276528	402.163073	-532.891622	403.535511	-0.679473	-0.519185	22180.08972
-388.972808	360.963085	-614.528634	288.328138	-0.679473	0.243777	22201.45268
-411.098727	288.481625	-616.817523	145.654106	-0.679473	1.00674	22183.14158
-461.454268	226.681643	-645.047144	81.565236	-0.679473	1.00674	22195.34898
-516.387585	156.489071	-596.980491	19.765255	0.08349	1.00674	22216.71194
-523.254249	89.348351	-555.017541	-15.331031	0.08349	-1.282148	22210.60823
-535.461653	31.363183	-537.469398	-125.960628	0.08349	-0.519185	22200.68972
-549.194982	-50.27383	-505.424963	-232.775411	-0.679473	1.00674	22211.3712
-537.750541	-131.14788	-452.780534	-307.54576	0.08349	1.769703	22200.68972
-504.180181	-199.814527	-392.506478	-369.345741	-0.679473	-0.519185	22177.03787
-450.009827	-275.347838	-347.491676	-463.953121	1.609415	-1.282148	22219.00082
-417.202429	-331.044117	-270.43244	-515.071624	0.846452	1.00674	22237.31193
-363.795037	-395.132987	-193.373204	-589.079009	0.846452	1.769703	22230.44527
-285.972838	-456.932969	-118.602855	-615.782705	1.609415	1.769703	22232.73415
-227.98767	-504.999621	-35.439917	-638.671587	0.08349	1.00674	22234.26008
-148.639546	-537.044056	53.826723	-650.878991	-0.679473	-1.282148	22214.42305
-74.63216	-566.03664	153.774842	-640.197513	0.08349	-1.282148	22218.23786
5.478927	-575.192193	227.019264	-607.390115	0.08349	-0.519185	22227.39341
90.167791	-568.325529	317.81183	-589.841972	0.08349	1.00674	22225.10453
170.278878	-560.695901	388.767365	-544.064208	0.08349	1.769703	22218.23786
236.656637	-530.177392	450.567346	-499.812369	-0.679473	0.243777	22206.79342
293.878842	-488.977404	500.159924	-447.930903	-2.968361	-2.045111	22206.03046
366.360302	-436.332975	513.130291	-414.360543	-0.679473	-1.282148	22197.63787
431.212134	-379.11077	573.404347	-300.679095	-0.679473	0.243777	22216.71194
468.597309	-326.466341	593.241378	-255.664293	-0.679473	1.769703	22220.52675
511.323222	-228.044148	609.263596	-180.130982	0.08349	0.243777	22199.16379
525.819514	-150.984912	626.811739	-37.456951	0.08349	0.243777	22210.60823
532.686178	-70.873824	633.678403	83.854124	0.08349	0.243777	22226.63045
520.478775	3.133561	589.426564	177.698541	0.846452	-1.282148	22198.40083
510.560259	80.192798	556.619167	228.817044	0.08349	-0.519185	22196.11194
496.063967	173.274252	513.893253	315.031834	0.846452	1.769703	22230.44527
451.812128	246.518674	444.463644	408.113288	0.08349	1.00674	22209.84527
436.552874	295.34829	349.093302	423.372542	0.846452	-0.519185	22199.16379
389.249184	370.881601	257.537774	520.26881	0.08349	1.00674	22228.15638
339.656606	427.340843	169.797059	549.261394	0.846452	2.532666	22225.10453
264.123295	474.644533	81.293382	576.728053	0.08349	0.243777	22221.28971
187.827021	509.740819	9.574884	635.476183	-0.679473	1.00674	22227.39341
139.760369	530.340813	-59.854725	637.002109	-0.679473	0.243777	22217.4749
68.041872	531.866738	-149.121365	653.024326	0.846452	-0.519185	22220.52675
3.953002	533.392663	-250.595409	627.846556	0.08349	-1.282148	22226.63045
-67.765495	519.659334	-318.499092	614.876189	0.08349	1.00674	109.866634
-138.72103	498.296378	-390.21759	588.935456	-0.679473	1.00674	15.259255
-200.521012	482.27416	-437.521279	529.424363	-1.442436	1.00674	9.918516
-269.187658	438.022321	-539.758286	449.313275	0.08349	0.243777	21832.17872
-314.965422	412.081588	-561.884206	351.654045	-0.679473	0.243777	22189.24528
-367.609851	359.437159	-567.224945	339.446641	-0.679473	1.769703	22217.4749
-424.069094	293.822364	-593.928641	191.43187	0.08349	0.243777	22209.84527
-456.876491	234.311271	-603.084193	131.157814	0.08349	1.00674	22207.55638
-503.417218	158.77796	-560.35828	57.913391	0.846452	1.00674	22222.05268
-523.254249	80.192798	-556.543466	-26.01251	0.08349	-1.282148	22200.68972
-536.224616	26.785406	-519.921255	-130.538405	-1.442436	-2.808073	22190.7712
-524.017212	-39.592352	-503.136075	-201.493939	0.08349	-0.519185	22225.10453
-509.52092	-117.414551	-449.728683	-296.101318	0.08349	1.769703	22225.86749
-519.439436	-208.207117	-390.980552	-389.182772	0.846452	0.243777	22179.32676
-449.246864	-255.510806	-372.669447	-486.07904	-0.679473	-1.282148	22209.84527
-414.150578	-317.310788	-276.536142	-543.301245	0.08349	1.00674	22231.97119
-334.802453	-397.421876	-204.054682	-608.916041	-0.679473	1.00674	22211.3712
-305.046907	-427.940385	-120.128781	-601.286413	-0.679473	-0.519185	22221.28971
-240.195074	-498.132957	-43.832507	-632.567885	0.846452	1.769703	22231.20823
-157.795098	-519.495913	45.434133	-621.886407	0.846452	1.769703	22219.76379
-58.609943	-562.984789	104.945226	-627.227146	-0.679473	0.243777	22221.28971
5.478927	-588.16256	226.256302	-617.308631	-0.679473	-2.045111	22206.79342
78.72335	-579.007007	287.293321	-620.360482	0.08349	0.243777	22202.21564
161.123326	-575.192193	404.026619	-564.664202	0.08349	2.532666	22201.45268
230.552935	-535.518131	450.567346	-531.856804	-0.679473	-0.519185	22217.4749
309.138097	-484.399628	462.77475	-494.47163	-0.679473	-2.045111	22218.23786
365.597339	-438.621863	536.019173	-390.708698	-0.679473	-0.519185	22218.23786
424.34547	-369.192254	600.871005	-270.923548	-0.679473	1.00674	22228.15638
467.834346	-320.362639	630.626552	-203.782827	0.846452	1.00674	22228.15638
506.745445	-241.777477	619.945074	-145.034697	0.846452	1.769703	22214.42305
523.530626	-138.014545	634.441366	-35.168062	0.08349	0.243777	22202.21564
536.500992	-67.821973	629.863589	85.38005	0.846452	-0.519185	22244.94156
528.871365	11.526151	575.693235	173.120765	0.846452	-0.519185	22219.00082
485.382489	87.822425	559.671018	242.550374	0.08349	2.532666	22208.31935
477.752861	173.274252	508.552514	299.009616	0.846452	3.295628	22213.66009
458.678793	235.837196	375.796998	342.498492	0.846452	-1.282148	22193.06009
429.686209	299.926066	339.174787	433.291058	0.846452	-0.519185	22214.42305
397.641774	372.407526	230.834078	476.779934	0.08349	0.243777	22223.5786
335.841792	428.103806	194.211867	566.809537	0.846452	1.00674	22212.89712
264.123295	463.963054	104.945226	610.298413	-0.679473	-0.519185	22222.81564
171.804804	522.711185	-24.758439	617.92804	-0.679473	0.243777	22229.6823
128.315928	538.733403	-69.77324	630.135444	0.08349	0.243777	22213.66009
52.782617	537.97044	-139.202849	650.735438	-0.679473	-0.519185	22199.92676
3.190039	525.763036	-265.091701	585.883605	-0.679473	-0.519185	22212.89712
-65.476607	515.844521	-345.965751	582.068792	0.846452	1.769703	125.125889
-128.039552	484.563048	-368.09167	574.439164	-0.679473	2.532666	16.022217
-211.20249	478.459346	-439.047205	488.224375	0.08349	-0.519185	11.444441
-266.135807	451.755651	-544.336063	462.283642	0.08349	-1.282148	17885.37248
-314.965422	416.659365	-527.550882	409.639213	1.609415	1.769703	22068.69717
-371.424665	360.963085	-560.35828	321.898498	0.08349	0.243777	22214.42305
-411.098727	300.689029	-593.165678	219.661492	0.08349	-1.282148	22202.21564
-457.639454	235.074233	-610.713821	115.135597	0.08349	1.00674	22192.29713
-493.498703	163.355736	-562.647168	63.254131	0.846452	0.243777	22240.36378
-515.624622	91.637239	-548.913839	-12.27918	0.08349	1.00674	22236.54897
-535.461653	16.866891	-535.943473	-121.382852	0.846452	-1.282148	22196.87491
-537.750541	-41.118277	-490.165708	-193.864312	0.846452	-0.519185	22212.89712
-540.03943	-135.725657	-418.447211	-310.59761	0.846452	1.00674	22215.18601
-514.098697	-187.607123	-427.602764	-424.279058	-0.679473	-0.519185	22189.24528
-443.143162	-280.688577	-349.780565	-440.301276	0.08349	-1.282148	22208.31935
-430.172796	-325.703378	-254.410223	-511.25681	0.08349	1.769703	22228.91934
-369.135777	-391.318174	-167.432471	-569.241978	0.08349	0.243777	22213.66009
-305.809869	-430.992236	-114.788042	-627.990109	0.08349	1.00674	22223.5786
-232.565447	-489.740367	-48.410284	-641.723438	-1.442436	0.243777	22208.31935
-135.669179	-531.703317	47.723021	-673.767873	-0.679473	1.769703	22198.40083
-80.735862	-569.851454	134.700773	-674.530836	-0.679473	-0.519185	22191.53417
5.478927	-575.955156	167.508171	-657.745656	-1.442436	-0.519185	22212.89712
84.064089	-563.747752	259.826662	-619.597519	-1.442436	0.243777	22214.42305
170.278878	-569.851454	375.034035	-557.797537	0.08349	1.00674	22219.76379
222.923307	-532.46628	423.100688	-499.049407	0.08349	-0.519185	22231.20823
306.849208	-484.399628	465.826601	-431.908686	0.08349	-1.282148	22224.34156
372.464004	-437.095938	557.382129	-361.716114	-0.679473	0.243777	22217.4749
431.975097	-376.058919	600.871005	-277.790213	-1.442436	-0.519185	22222.81564
472.412122	-298.999682	628.337664	-225.145784	0.846452	1.00674	22244.94156
507.508408	-224.992297	615.367297	-157.2421	0.08349	-0.519185	22232.73415
535.738029	-154.036762	626.048776	-31.353249	0.846452	-0.519185	22210.60823
522.0047	-65.533085	610.789521	65.543019	0.08349	-0.519185	22215.94897
528.108402	4.659487	591.715453	158.624473	1.609415	0.243777	22206.79342
507.508408	80.192798	542.122875	234.920746	-0.679473	-1.282148	22210.60823
477.752861	154.963146	500.159924	310.454057	-0.679473	-0.519185	22206.79342
460.967681	237.363122	441.411793	398.957735	-0.679473	1.00674	22206.03046
424.34547	298.400141	327.730346	447.024387	0.08349	0.243777	22213.66009
380.093631	359.437159	280.426656	511.113257	-1.442436	-0.519185	22225.10453
327.449202	424.288992	206.419271	562.231761	-1.442436	-0.519185	22207.55638
257.25663	460.148241	74.426717	608.009525	-0.679473	1.00674	22202.21564
212.241829	503.637117	-17.128811	611.824338	0.08349	-0.519185	22215.18601
136.708518	528.814887	-95.713973	608.009525	-1.442436	0.243777	22201.45268
61.175207	516.607483	-155.98803	624.031742	-0.679473	-0.519185	22205.2675
13.108555	525.000073	-306.291689	518.742885	-0.679473	-2.045111	22225.10453
-47.928464	508.214893	-348.254639	570.624351	0.08349	-0.519185	141.148106
-136.432142	497.533415	-402.424994	572.150276	0.08349	1.00674	16.022217
-201.283974	472.355645	-472.617565	512.639183	0.08349	1.00674	11.444441
-272.239509	447.177874	-475.669416	465.335493	0.08349	0.243777	21759.69726
-320.306161	419.711216	-517.632367	398.194772	0.08349	-0.519185	22197.63787
-343.958006	364.777899	-575.617535	332.579977	0.846452	2.532666	22241.88971
-414.913541	287.718662	-584.773088	220.424454	0.846452	1.00674	22234.26008
-465.269081	244.992749	-642.758256	92.246715	0.846452	0.243777	22191.53417
-494.261665	164.881662	-584.010125	64.017093	0.08349	-0.519185	22221.28971
-528.594989	97.740941	-561.884206	-13.805106	0.08349	0.243777	22197.63787
-537.750541	48.148363	-525.261994	-128.249516	0.846452	-0.519185	22186.19343
-539.276467	-47.221979	-487.87682	-197.679125	-0.679473	1.00674	22210.60823
-519.439436	-118.177514	-433.706466	-280.079101	-0.679473	0.243777	22222.81564
-507.232032	-197.525638	-379.536111	-379.264257	-0.679473	1.769703	22203.74157
-465.269081	-263.140434	-340.625012	-435.723499	0.08349	-0.519185	22190.7712
-415.676504	-347.829298	-275.010216	-493.708667	-0.679473	0.243777	22206.79342
-368.372814	-394.370025	-180.402837	-564.664202	0.08349	3.295628	22195.34898
-330.98764	-451.59223	-136.150998	-592.13086	-0.679473	0.243777	22202.97861
-236.38026	-491.266292	-70.536203	-655.456768	-0.679473	-2.808073	22215.94897
-170.002502	-533.992205	13.389698	-635.619736	0.846452	1.00674	22205.2675
-73.106235	-564.510715	129.360034	-660.034544	0.08349	1.00674	22221.28971
24.552996	-572.903305	171.322985	-695.893793	1.609415	1.00674	22231.20823
58.123356	-569.088491	267.456289	-624.175295	0.846452	0.243777	22225.10453
155.019624	-565.273678	362.826632	-574.582717	-0.679473	0.243777	22218.23786
241.234413	-504.999621	435.308092	-491.419779	-0.679473	0.243777	22226.63045
298.456618	-489.740367	529.152508	-421.227207	0.08349	-2.045111	22247.23045
373.226966	-439.384826	555.093241	-381.553145	0.846452	1.00674	22238.83786
395.352886	-372.244105	552.04139	-267.871697	0.846452	1.769703	22241.12674
489.960265	-311.207086	603.159894	-245.745778	-1.442436	-1.282148	22214.42305
511.323222	-231.858962	597.056192	-177.079132	-0.679473	-1.282148	22213.66009
528.108402	-160.140464	633.678403	-20.67177	0.846452	1.00674	22212.13416
522.767663	-78.503452	614.604335	60.20228	-0.679473	-0.519185	22200.68972
507.508408	0.844673	599.34508	173.883727	-0.679473	-1.282148	22203.74157
509.034334	83.244649	577.982123	254.757778	-0.679473	-2.045111	22215.94897
483.856563	164.118699	526.100657	318.083685	0.846452	1.769703	22210.60823
448.760277	222.86683	455.145123	392.854033	-0.679473	0.243777	22189.24528
409.849178	293.059401	347.567377	443.972536	-0.679473	-0.519185	22190.00824
387.723258	369.355675	253.72296	505.772518	-0.679473	0.243777	22213.66009
329.73809	431.155657	196.500755	564.520649	0.08349	1.00674	22200.68972
261.834407	466.251943	56.115611	562.994723	0.08349	0.243777	22212.89712
201.560351	512.029707	-32.388066	595.802121	0.846452	0.243777	22228.91934
148.152959	531.866738	-110.973228	610.298413	0.08349	1.00674	22215.94897
74.145574	529.57785	-140.728775	612.587301	0.846452	1.00674	22221.28971
13.871517	530.340813	-241.439856	588.935456	0.846452	-1.282148	22228.15638
-45.639576	524.237111	-320.787981	588.935456	-0.679473	0.243777	160.222175
-126.513626	499.822303	-375.721298	607.246562	0.08349	1.00674	12.970367
-196.706198	492.955638	-439.047205	540.105841	0.846452	-0.519185	12.207404
-260.032105	472.355645	-514.580516	480.594748	-0.679473	0.243777	21724.60097
-303.520981	414.370477	-518.39533	411.928101	1.609415	1.769703	22213.66009
-372.95059	369.355675	-592.402715	305.113318	0.846452	1.00674	22212.89712
-407.283913	315.948283	-603.847156	212.794827	0.08349	0.243777	22222.81564
-441.617237	223.629792	-637.417517	87.668938	1.609415	0.243777	22181.61565
-492.73574	168.696475	-581.721237	74.698572	0.08349	1.00674	22206.79342
-517.150548	87.822425	-552.728653	11.372664	0.08349	-0.519185	22211.3712
-554.535722	31.363183	-558.069392	-118.331001	0.08349	1.00674	22205.2675
-536.224616	-40.355315	-474.906454	-204.54579	0.846452	1.00674	22206.03046
-525.543138	-124.281216	-435.995354	-295.338356	-0.679473	1.00674	22196.87491
-501.891293	-199.051564	-403.950919	-383.842033	-1.442436	-0.519185	22176.27491
-483.580187	-269.244136	-354.358341	-467.004972	-0.679473	-0.519185	22161.77862
-418.728354	-333.333006	-271.195403	-508.967922	0.08349	1.00674	22215.94897
-367.609851	-386.740397	-198.713943	-567.716053	-1.442436	-1.282148	22199.92676
-308.098758	-442.436677	-156.750992	-621.123444	-1.442436	0.243777	22222.81564
-242.483962	-509.577398	-81.980644	-657.745656	0.08349	1.00674	22231.20823
-150.165471	-521.784802	21.019325	-642.486401	0.08349	0.243777	22214.42305
-63.950682	-575.955156	121.730407	-651.641954	0.08349	0.243777	22222.05268
3.190039	-577.481081	197.263718	-631.804923	0.08349	-1.282148	22225.86749
83.301126	-566.799603	318.574793	-583.73827	0.08349	0.243777	22241.12674
164.938139	-541.621833	384.189588	-549.404947	0.846452	0.243777	22241.12674
226.738121	-521.021839	424.626613	-506.679034	1.609415	0.243777	22243.41563
293.115879	-480.584814	510.07844	-456.323493	0.08349	-0.519185	22235.02304
369.412153	-433.281124	550.515465	-385.367959	0.08349	-0.519185	22226.63045
419.004731	-375.295956	595.530266	-263.293921	0.08349	0.243777	22229.6823
470.123234	-330.281155	591.715453	-274.738362	-0.679473	-0.519185	22191.53417
497.589893	-247.118216	624.52285	-153.427287	-0.679473	0.243777	22209.84527
527.345439	-178.45157	634.441366	-53.479168	0.08349	0.243777	22221.28971
505.982483	-76.214563	601.633968	37.313398	0.08349	-0.519185	22208.31935
516.663961	-19.755321	603.159894	159.387435	-0.679473	1.769703	22199.92676
496.063967	72.56317	566.537682	239.498523	-1.442436	1.00674	22194.58602
471.649159	146.570556	516.182142	305.876281	-0.679473	0.243777	22202.21564
422.056582	225.155718	429.20439	364.624412	-0.679473	-0.519185	22162.54158
423.582507	299.926066	343.752563	403.535511	-1.442436	-0.519185	22188.48232
381.619557	371.644563	274.322954	516.453996	0.08349	1.769703	22228.91934
348.812159	424.288992	205.656308	579.016941	0.08349	1.00674	22214.42305
280.908475	476.933421	78.241531	592.75027	-1.442436	-1.282148	22222.81564
186.301096	505.926005	-46.121395	591.224345	0.846452	-0.519185	22231.20823
133.656667	528.814887	-47.647321	648.44655	0.08349	-1.282148	22213.66009
58.123356	534.918589	-165.906545	611.061376	0.08349	0.243777	22216.71194
12.345592	541.022291	-207.106533	646.920624	0.08349	0.243777	22250.2823
-71.580309	515.844521	-320.025018	644.631736	-0.679473	0.243777	182.348094
-134.143254	515.844521	-393.269441	584.35768	0.08349	-0.519185	14.496292
-195.180273	492.192676	-453.543497	546.209543	0.08349	-1.282148	12.207404
-255.454329	460.148241	-498.558298	475.254009	-0.679473	0.243777	21655.17136
-337.091342	418.18529	-558.832355	411.165139	-0.679473	1.00674	22196.87491
-366.083926	372.407526	-574.854572	347.839231	0.08349	0.243777	22221.28971
-422.543168	304.503842	-604.610119	239.498523	-0.679473	1.769703	22219.00082
-469.083895	248.0446	-613.765672	117.424485	-0.679473	1.00674	22193.06009
-486.632038	144.281668	-580.195311	79.276348	-1.442436	0.243777	22203.74157
-536.224616	90.111313	-562.647168	-8.464367	0.08349	1.00674	22201.45268
-526.3061	16.866891	-510.765702	-125.197665	-0.679473	1.00674	22183.90454
-538.513504	-50.27383	-464.987938	-228.960598	0.08349	1.769703	22178.5638
-539.276467	-118.940477	-452.780534	-286.182803	-1.442436	0.243777	22200.68972
-508.757957	-189.896011	-427.602764	-396.8124	-0.679473	-1.282148	22187.71935
-453.82464	-263.903397	-358.936118	-476.923487	-0.679473	1.00674	22193.82305
-421.780205	-326.466341	-296.373173	-492.945705	0.08349	0.243777	22230.44527
-361.506149	-381.399658	-201.002831	-548.641984	0.08349	0.243777	22211.3712
-312.676534	-430.229273	-119.365818	-627.990109	0.846452	1.00674	22224.34156
-230.276558	-486.688516	-43.832507	-640.197513	0.08349	0.243777	22230.44527
-147.876583	-518.732951	58.4045	-618.834556	1.609415	0.243777	22236.54897
-83.02475	-560.695901	132.411885	-630.278997	0.846452	0.243777	22242.65267
10.056704	-577.481081	220.1526	-619.597519	-0.679473	0.243777	22238.83786
95.50853	-565.273678	316.285905	-605.86419	0.846452	1.00674	22228.15638
158.071475	-553.829237	384.189588	-545.590133	0.08349	1.00674	22231.97119
225.212195	-525.599615	444.463644	-499.812369	0.08349	0.243777	22229.6823
278.619587	-500.421845	445.226607	-468.530897	0.846452	1.00674	22222.81564
358.730674	-456.932969	539.071024	-402.916102	0.08349	0.243777	22219.00082
422.819544	-394.370025	606.211745	-271.686511	-0.679473	1.769703	22230.44527
472.412122	-316.547825	626.811739	-247.271703	0.846452	0.243777	22192.29713
497.589893	-257.036732	638.25618	-148.086548	-0.679473	-0.519185	22195.34898
511.323222	-170.821943	631.389515	-40.508802	-0.679473	0.243777	22205.2675
525.056551	-80.79234	616.13026	69.357832	-1.442436	-1.282148	22202.97861
509.797296	-14.414582	618.419148	167.017063	-1.442436	-2.045111	22176.27491
502.167669	75.615021	547.463614	239.498523	-0.679473	0.243777	22199.92676
470.123234	161.829811	502.448812	303.587393	0.08349	0.243777	22214.42305
448.760277	222.103867	466.589564	344.024418	-0.679473	-1.282148	22177.03787
425.871395	296.111252	339.937749	395.142921	-0.679473	-0.519185	22203.74157
380.856594	350.281607	244.567407	503.48363	-0.679473	0.243777	22230.44527
344.234382	420.474178	206.419271	560.705835	-0.679473	0.243777	22212.89712
260.308481	470.829719	103.419301	597.328046	0.846452	1.00674	22225.10453
213.767754	513.555632	14.915624	633.187295	0.08349	0.243777	22253.33415
149.678885	531.103775	-57.565836	633.950258	0.08349	1.00674	22230.44527
60.412244	550.177844	-165.143582	630.135444	0.08349	-0.519185	22230.44527
13.108555	534.155626	-225.417639	625.557668	1.609415	0.243777	22241.88971
-59.372905	520.422297	-289.506508	614.876189	0.08349	1.00674	488.296152
-118.121036	501.348229	-380.299074	579.779903	0.08349	1.00674	15.259255
-191.365459	483.800086	-439.810168	530.187326	0.08349	0.243777	12.970367
-256.217292	453.281576	-492.454596	474.491046	-0.679473	-0.519185	21589.55657
-315.728385	403.688998	-565.699019	382.935517	-1.442436	1.769703	22199.92676
-363.795037	373.170489	-574.854572	337.920716	0.846452	2.532666	22222.81564
-419.491317	296.111252	-604.610119	230.34297	-0.679473	1.00674	22193.82305
-467.55797	243.466823	-625.973075	118.95041	-1.442436	0.243777	22195.34898
-492.73574	154.963146	-577.906423	83.091162	-1.442436	0.243777	22184.6675
-544.617206	91.637239	-570.276796	-0.071777	-0.679473	1.769703	22202.21564
-550.720908	33.652071	-543.5731	-106.123597	0.08349	-0.519185	22196.87491
-511.046846	-44.170128	-490.165708	-215.227268	0.08349	0.243777	22200.68972
-513.335734	-99.103445	-429.891652	-283.893915	0.08349	1.00674	22208.31935
-511.809808	-200.577489	-466.513863	-436.486462	-0.679473	0.243777	22196.11194
-466.795007	-266.955248	-362.750931	-487.604965	0.08349	-0.519185	22201.45268
-430.172796	-334.858931	-288.743546	-541.012357	-0.679473	1.769703	22231.20823
-356.928373	-392.081136	-172.77321	-532.619767	-0.679473	-0.519185	22235.786
-297.417279	-440.910752	-117.839893	-579.923457	1.609415	0.243777	22244.17859
-256.980254	-480.584814	-33.151029	-627.990109	0.846452	-1.282148	22244.17859
-154.743248	-518.732951	37.041543	-631.04196	0.846452	1.769703	22222.81564
-81.498825	-566.799603	96.552636	-650.116028	0.846452	0.243777	22231.20823
0.901151	-577.481081	245.33037	-630.278997	-0.679473	-0.519185	22228.91934
75.671499	-569.088491	297.211836	-606.627152	-0.679473	2.532666	22214.42305
151.967773	-561.458864	380.374775	-541.77532	-2.205399	0.243777	22218.23786
221.397382	-527.888504	437.59698	-525.753102	0.08349	-0.519185	22231.20823
306.849208	-488.214441	474.219191	-492.182742	0.846452	-1.282148	22220.52675
350.338084	-441.673714	550.515465	-382.316108	-0.679473	0.243777	22209.08231
414.426954	-389.029285	592.478415	-285.41984	-2.205399	0.243777	22206.79342
444.182501	-321.125602	595.530266	-225.908747	-1.442436	0.243777	22199.92676
494.538042	-247.118216	614.604335	-157.2421	0.08349	0.243777	22181.61565
509.034334	-163.955278	605.448782	-39.745839	-0.679473	-0.519185	22212.13416
529.634327	-87.659004	613.841372	65.543019	0.08349	1.00674	22215.18601
516.663961	-13.651619	593.241378	144.891143	0.08349	-0.519185	22192.29713
497.589893	77.140947	551.278428	230.34297	0.846452	1.00674	22209.08231
482.330638	161.066848	512.367328	294.43184	0.846452	2.532666	22206.03046
460.204718	243.466823	432.256241	333.342939	0.846452	-1.282148	22182.37861
412.901029	298.400141	283.478507	404.298474	0.08349	-0.519185	22205.2675
393.063998	362.48901	287.293321	515.691034	0.08349	0.243777	22252.57118
339.656606	428.103806	203.36742	558.416947	1.609415	1.00674	22232.73415
265.649221	468.540831	99.604487	602.668786	0.846452	0.243777	22239.60082
213.767754	496.770452	-4.158445	635.476183	0.08349	-0.519185	22241.88971
146.627034	513.555632	-78.16583	640.816922	0.08349	0.243777	22215.94897
58.123356	542.548216	-161.328769	621.742854	-1.442436	-2.045111	22215.94897
16.160406	531.103775	-218.550974	630.135444	0.08349	1.769703	22229.6823
-60.135868	520.422297	-303.239838	614.113227	-0.679473	1.00674	231.940672
-124.987701	502.111191	-383.350925	598.853972	-0.679473	2.532666	15.259255
-192.891384	485.326011	-455.832385	495.854002	0.846452	0.243777	11.444441
-260.032105	440.31121	-509.239777	472.96512	-1.442436	0.243777	21500.28993
-319.543199	414.370477	-528.313845	398.957735	-0.679473	1.00674	22182.37861
-385.157994	358.674197	-577.906423	347.076269	-0.679473	0.243777	22193.82305
-424.069094	301.451991	-577.906423	234.920746	0.08349	1.00674	22196.87491
-468.320932	248.0446	-597.743454	125.817075	0.08349	0.243777	22207.55638
-488.157964	171.748326	-573.328647	73.935609	-0.679473	-0.519185	22205.2675
-520.202398	101.555754	-574.091609	-0.071777	0.08349	-0.519185	22211.3712
-542.328318	35.177996	-542.047174	-101.545821	0.08349	-0.519185	22201.45268
-533.935728	-31.199762	-512.291628	-208.360604	0.846452	1.769703	22204.50453
-547.669057	-133.436769	-506.950888	-330.434642	0.08349	0.243777	22123.63048
-484.34315	-189.896011	-413.869435	-428.856835	1.609415	-0.519185	22219.76379
-457.639454	-261.614508	-382.587962	-481.501264	1.609415	1.769703	22231.20823
-421.780205	-320.362639	-290.269471	-526.516065	-0.679473	0.243777	22246.46748
-369.898739	-365.377441	-175.825061	-552.456798	0.846452	0.243777	22225.10453
-298.180242	-430.992236	-119.365818	-575.34568	0.08349	1.00674	22234.26008
-230.276558	-480.584814	-40.017694	-634.093811	0.846452	-0.519185	22229.6823
-160.083987	-527.888504	24.071176	-640.197513	0.846452	0.243777	22212.89712
-70.054384	-556.118125	114.863742	-624.175295	-0.679473	-1.282148	22222.05268
8.530778	-583.584783	232.360004	-640.960476	0.08349	0.243777	22228.91934
61.93817	-564.510715	303.315538	-617.308631	0.08349	0.243777	22210.60823
145.864071	-569.088491	380.374775	-573.819755	-2.205399	-0.519185	22210.60823
239.708487	-524.07369	408.604396	-518.123475	0.846452	0.243777	22210.60823
268.701071	-505.762584	491.767334	-447.930903	-0.679473	0.243777	22202.21564
349.575122	-453.118155	559.671018	-382.316108	0.846452	1.769703	22209.84527
421.293619	-385.214472	585.611751	-281.605026	0.08349	0.243777	22219.00082
464.019532	-323.41449	611.552484	-227.434672	0.08349	1.00674	22219.00082
511.323222	-243.303403	639.019142	-166.397653	0.846452	0.243777	22197.63787
520.478775	-163.192315	638.25618	-37.456951	0.08349	0.243777	22222.05268
523.530626	-88.421967	614.604335	54.86154	0.08349	0.243777	22204.50453
528.871365	1.607636	561.959906	141.839292	0.08349	0.243777	22185.43046
512.849147	74.089096	507.789552	220.424454	0.846452	1.00674	22201.45268
485.382489	154.963146	536.782136	317.320722	0.08349	-0.519185	22237.31193
447.997315	238.889047	413.945135	348.602194	0.08349	0.243777	22217.4749
433.501023	293.059401	297.211836	401.246623	0.08349	-1.282148	22206.79342
390.775109	381.563079	285.767395	505.009555	0.846452	1.00674	22243.41563
341.182531	424.288992	208.708159	555.365096	-0.679473	0.243777	22204.50453
255.730705	461.674166	110.285966	611.061376	-1.442436	-1.282148	22220.52675
203.849239	497.533415	-13.313998	613.350264	0.08349	1.00674	22230.44527
135.945555	519.659334	-72.825091	617.92804	0.08349	0.243777	22215.18601
79.486313	526.525999	-154.462104	604.194711	-0.679473	-1.282148	22219.76379
5.478927	515.081558	-229.232452	604.194711	0.08349	-1.282148	22228.91934
-60.135868	508.214893	-314.684279	600.379897	-2.205399	-0.519185	267.036958
-132.617328	502.874154	-427.602764	590.461382	0.846452	1.00674	16.78518
-221.121006	477.696384	-484.062006	466.098456	-1.442436	1.00674	10.681478
-255.454329	444.126023	-488.639783	459.994754	0.08349	-0.519185	21438.48994
-320.306161	411.318626	-519.158292	396.668847	0.08349	1.00674	22193.82305
-360.743186	369.355675	-579.432349	326.476275	0.846452	1.769703	22222.81564
-394.313547	312.896433	-575.617535	227.291119	0.08349	2.532666	22197.63787
-442.380199	238.889047	-603.084193	141.07633	0.846452	1.769703	22214.42305
-493.498703	174.800177	-566.461982	76.98746	0.846452	-1.282148	22212.89712
-520.965361	105.370568	-563.410131	-13.805106	-0.679473	-2.045111	22190.7712
-536.224616	49.674288	-518.39533	-133.590256	0.846452	1.769703	22219.00082
-530.120914	-18.992358	-519.158292	-222.093933	0.846452	1.00674	22228.91934
-513.335734	-99.866408	-448.202758	-277.790213	0.08349	-0.519185	22222.81564
-489.683889	-173.110831	-443.624981	-379.264257	0.08349	-0.519185	22204.50453
-462.980193	-253.221918	-355.884267	-447.16794	0.08349	-1.282148	22213.66009
-435.513535	-309.681161	-254.410223	-459.375344	-1.442436	0.243777	22228.15638
-366.083926	-376.058919	-178.113949	-529.567916	1.609415	2.532666	22214.42305
-320.306161	-437.095938	-114.788042	-592.13086	-0.679473	0.243777	22224.34156
-236.38026	-488.977404	-30.862141	-637.145662	0.08349	-1.282148	22230.44527
-169.23954	-533.992205	14.152661	-661.560469	0.08349	-0.519185	22214.42305
-85.313638	-569.088491	107.234115	-658.508619	-1.442436	0.243777	22209.84527
-31.143284	-576.718119	179.715575	-641.723438	-2.205399	-1.282148	22206.79342
63.464095	-595.792187	259.826662	-654.693805	-0.679473	-0.519185	22198.40083
149.678885	-572.140342	351.382191	-568.479016	-0.679473	0.243777	22207.55638
211.478866	-540.85887	415.47106	-517.360512	0.08349	0.243777	22220.52675
302.271432	-488.977404	487.189558	-464.716083	0.846452	0.243777	22219.00082
357.204749	-452.355193	545.174726	-400.627213	-0.679473	0.243777	22222.05268
416.715842	-377.584844	582.5599	-296.864281	0.08349	1.00674	22230.44527
466.30842	-334.095968	603.159894	-239.642076	0.08349	1.00674	22217.4749
490.723228	-244.066365	633.678403	-164.108765	0.08349	0.243777	22187.71935
517.426924	-160.903427	628.337664	-26.01251	0.846452	0.243777	22219.00082
544.130619	-81.555302	577.982123	7.557851	0.846452	0.243777	22227.39341
528.108402	-5.259029	529.915471	103.691156	0.846452	0.243777	22216.71194
505.982483	67.222431	574.930272	245.602225	0.08349	0.243777	22222.05268
489.960265	159.540922	521.522881	310.454057	0.846452	0.243777	8025.605029
447.997315	221.340904	451.330309	362.335523	0.846452	-0.519185	22150.33418
422.819544	297.637178	373.50811	431.00217	0.08349	-2.808073	22183.90454
387.723258	359.437159	292.63406	508.061406	-0.679473	-0.519185	22225.86749
336.604755	414.370477	217.863712	557.653984	1.609415	1.769703	22215.18601
279.38255	460.148241	125.54522	598.091009	0.846452	0.243777	22222.05268
207.664053	505.163042	-8.736221	617.92804	-0.679473	1.00674	22235.02304
132.130742	515.081558	-65.958427	609.53545	-0.679473	-0.519185	22191.53417
74.145574	522.711185	-213.973198	542.394729	-0.679473	-1.282148	22202.21564
12.345592	521.18526	-306.291689	569.861388	0.08349	1.00674	22208.31935
-60.898831	512.79267	-361.987968	542.394729	-0.679473	1.00674	756.859035
-119.646962	504.400079	-371.906484	608.009525	0.846452	3.295628	16.78518
-197.469161	472.355645	-430.654615	524.083624	0.08349	-0.519185	11.444441
-264.609882	464.726017	-474.906454	481.35771	0.08349	-1.282148	21361.43071
-305.809869	419.711216	-525.261994	407.350325	0.846452	1.769703	22200.68972
-351.587634	374.696414	-555.017541	321.898498	-0.679473	1.769703	22220.52675
-435.513535	312.896433	-617.580485	234.157784	-0.679473	0.243777	22183.90454
-438.565386	250.333488	-596.980491	146.417069	0.846452	-0.519185	22228.15638
-472.135746	170.222401	-561.884206	90.720789	0.846452	1.00674	22244.17859
-495.024628	113.000195	-609.187895	-51.953243	1.609415	-0.519185	22210.60823
-536.224616	47.3854	-548.150876	-135.116181	0.846452	-0.519185	22212.13416
-531.64684	-29.673836	-490.928671	-180.130982	0.08349	1.00674	22220.52675
-517.91351	-115.888626	-434.469428	-277.790213	0.08349	1.00674	22224.34156
-502.654256	-181.503421	-412.343509	-384.604996	-0.679473	-0.519185	22181.61565
-459.928342	-257.799695	-336.810198	-432.671648	-1.442436	-0.519185	22207.55638
-424.069094	-321.888565	-261.276887	-494.47163	-0.679473	-0.519185	22228.91934
-379.817255	-376.821882	-188.795427	-559.323463	0.846452	-0.519185	22213.66009
-318.780236	-439.384826	-139.202849	-593.656786	0.08349	1.00674	22213.66009
-248.587664	-488.977404	-84.269532	-653.167879	-0.679473	1.00674	22208.31935
-173.054353	-524.836653	-9.499184	-690.553053	-1.442436	-1.282148	22197.63787
-70.054384	-574.429231	79.004493	-687.501203	-1.442436	-1.282148	22206.79342
-9.780327	-575.955156	155.300767	-668.427134	0.08349	0.243777	22220.52675
79.486313	-569.851454	286.530358	-586.790121	0.08349	2.532666	22213.66009
123.738151	-565.273678	350.619228	-555.508649	0.846452	1.769703	22223.5786
232.841823	-533.229243	409.367359	-522.701251	-1.442436	-3.571036	22229.6823
273.278848	-504.999621	502.448812	-467.004972	0.846452	-0.519185	22222.05268
347.286233	-462.273708	553.567316	-363.242039	0.846452	1.769703	22220.52675
409.849178	-396.658913	577.982123	-317.464275	0.846452	1.00674	22219.00082
473.175085	-305.866347	594.767304	-267.108734	2.372378	1.00674	22241.12674
505.21952	-258.562657	637.493217	-165.63469	1.609415	1.00674	22221.28971
534.975067	-167.007129	600.871005	-65.686572	-0.679473	-1.282148	22203.74157
528.871365	-79.266414	585.611751	25.868956	0.08349	-0.519185	22220.52675
525.056551	-6.784954	609.263596	149.46892	0.846452	0.243777	22202.97861
506.745445	63.407618	561.959906	221.95038	0.08349	1.00674	22200.68972
498.352855	153.43722	536.782136	329.528126	0.08349	0.243777	22222.05268
469.360271	224.392755	442.937719	355.468859	-0.679473	-2.045111	22199.92676
435.789911	298.400141	362.826632	444.735499	-0.679473	0.243777	22198.40083
396.878811	358.674197	297.974799	521.031773	-0.679473	1.00674	22231.97119
345.760308	413.607514	208.708159	552.313245	-0.679473	-0.519185	22193.06009
282.434401	471.592682	36.27858	528.6614	-1.442436	0.243777	22204.50453
209.189978	485.326011	-43.832507	559.942872	-1.442436	0.243777	22211.3712
146.627034	528.814887	-58.328799	640.05396	-2.205399	-1.282148	22199.92676
61.93817	537.207477	-186.506539	595.039158	0.08349	1.00674	22215.94897
8.530778	545.600067	-217.788011	614.113227	-0.679473	0.243777	22228.91934
-40.298837	525.000073	-287.21762	631.66137	0.846452	1.769703	157.170324
-111.254372	499.822303	-352.832416	624.031742	0.08349	0.243777	13.733329
-185.261757	494.481564	-458.884236	533.239177	-0.679473	-0.519185	11.444441
-250.11359	461.674166	-472.617565	484.409561	-0.679473	-1.282148	21256.90481
-314.20246	425.814918	-525.261994	419.557729	0.846452	0.243777	22219.76379
-340.143193	382.326042	-565.699019	316.557759	0.08349	-0.519185	22235.786
-440.854274	311.370507	-703.795275	174.64669	0.846452	1.00674	22192.29713
-456.876491	248.807563	-629.024926	106.743007	0.08349	1.00674	22207.55638
-500.365367	175.56314	-584.010125	60.20228	-0.679473	-2.045111	22202.97861
-522.491287	116.052046	-554.254578	-2.360665	0.08349	-1.282148	22217.4749
-573.60979	34.415034	-525.261994	-96.968044	0.08349	0.243777	22193.06009
-537.750541	-19.755321	-490.928671	-213.701343	0.846452	2.532666	22216.71194
-541.565355	-92.999744	-440.57313	-270.923548	-0.679473	1.00674	22215.94897
-501.891293	-190.658974	-404.713882	-369.345741	-0.679473	-0.519185	22175.51195
-477.476485	-260.851546	-356.647229	-432.671648	-0.679473	-1.282148	22206.03046
-430.935758	-322.651527	-283.402807	-482.264226	-0.679473	0.243777	22211.3712
-374.476516	-373.770031	-217.025048	-540.249394	-0.679473	1.00674	22198.40083
-307.335795	-437.858901	-178.876912	-642.486401	0.08349	1.00674	22212.13416
-250.11359	-488.977404	-66.721389	-644.012327	0.08349	1.00674	22220.52675
-166.950651	-521.021839	37.804506	-612.730854	0.08349	-0.519185	22212.89712
-91.41734	-559.169976	107.997077	-658.508619	0.08349	-0.519185	22219.00082
-2.1507	-579.76997	214.811861	-607.390115	-0.679473	1.00674	22229.6823
71.093723	-580.532932	289.582209	-602.812339	-0.679473	0.243777	22215.18601
149.678885	-562.221827	377.322924	-560.086425	0.846452	1.00674	22223.5786
211.478866	-529.414429	433.782166	-516.597549	0.08349	1.00674	22231.20823
297.693655	-482.110739	510.07844	-447.930903	0.846452	-0.519185	22243.41563
354.152898	-454.644081	549.752502	-418.938319	0.846452	-0.519185	22238.83786
418.241768	-403.525577	537.545098	-364.767965	0.08349	1.00674	22214.42305
438.841762	-325.703378	598.582117	-271.686511	0.846452	1.769703	22223.5786
481.567675	-258.562657	600.871005	-166.397653	0.846452	1.00674	22219.76379
520.478775	-168.533054	621.470999	-48.901392	-0.679473	-0.519185	22207.55638
522.0047	-87.659004	603.159894	55.624503	-0.679473	-0.519185	22218.23786
535.738029	-3.733103	600.108043	125.817075	0.846452	-1.282148	22209.08231
509.034334	79.429835	563.485831	239.498523	0.08349	1.00674	22202.21564
481.567675	139.703891	524.574732	308.165169	-0.679473	0.243777	22147.28233
451.049166	221.340904	446.752533	375.30589	-2.205399	-0.519185	22176.27491
414.426954	278.563109	356.72293	420.320691	-0.679473	-1.282148	22196.11194
383.145482	338.837166	285.767395	466.861418	-0.679473	1.00674	22210.60823
338.893643	412.081588	190.397053	534.002139	0.08349	-0.519185	22203.74157
274.804773	465.48898	26.360065	505.009555	-1.442436	0.243777	22215.18601
222.160345	498.296378	-2.632519	613.350264	-0.679473	1.00674	22235.02304
141.286294	523.474148	-59.091762	634.713221	0.846452	0.243777	22207.55638
69.567797	533.392663	-149.884328	623.268779	-0.679473	-1.282148	22215.94897
21.501145	520.422297	-215.499123	614.876189	0.08349	-0.519185	22222.81564
-49.45439	515.844521	-304.0028	619.453966	-0.679473	0.243777	1036.866359
-106.676595	507.45193	-367.328708	617.92804	1.609415	1.769703	16.78518
-170.002502	483.800086	-439.047205	524.083624	0.846452	0.243777	12.207404
-246.298776	457.859353	-487.87682	464.57253	0.846452	-0.519185	21172.21595
-312.676534	412.081588	-535.18051	392.09107	-0.679473	-1.282148	22206.03046
-367.609851	384.61493	-600.795305	314.268871	0.846452	1.00674	22225.86749
-407.283913	309.844582	-639.706405	168.542988	-0.679473	0.243777	22199.16379
-448.483901	246.518674	-619.106411	131.920777	0.846452	1.00674	22196.87491
-501.12833	174.037214	-557.306429	93.009677	0.08349	-0.519185	22218.23786
-531.64684	104.607605	-579.432349	9.083776	0.08349	0.243777	22218.23786
-522.491287	41.281698	-501.610149	-80.945827	0.08349	0.243777	22190.7712
-536.224616	-31.199762	-499.321261	-180.893945	-0.679473	1.00674	22196.11194
-519.439436	-98.340483	-435.995354	-275.501325	-1.442436	1.00674	22194.58602
-513.335734	-185.318235	-464.224975	-404.442027	-0.679473	-0.519185	22164.06751
-463.743156	-270.007098	-356.647229	-486.842003	0.08349	-0.519185	22195.34898
-427.883907	-334.858931	-316.210204	-534.145692	0.08349	1.769703	22217.4749
-370.661702	-384.451509	-268.906515	-606.627152	0.846452	1.00674	22211.3712
-311.150609	-428.703348	-137.676924	-586.027159	-0.679473	-0.519185	22222.81564
-248.587664	-483.636665	-50.699172	-647.82714	-0.679473	0.243777	22231.20823
-170.765465	-520.258876	40.093394	-627.227146	0.08349	0.243777	22212.13416
-89.891415	-550.777386	88.160046	-669.190097	-0.679473	0.243777	22220.52675
-16.646992	-572.140342	199.552606	-624.175295	0.846452	-0.519185	22230.44527
65.752983	-563.747752	306.367389	-596.708637	0.846452	0.243777	22237.31193
155.782586	-564.510715	362.063669	-545.590133	0.08349	1.769703	22237.31193
238.945525	-523.310727	391.056253	-512.782736	0.08349	-1.282148	22241.88971
275.567736	-507.28851	449.804384	-515.834587	-0.679473	-0.519185	22232.73415
351.101047	-452.355193	560.43398	-412.834617	0.08349	-0.519185	22221.28971
408.323252	-411.155205	550.515465	-325.093902	-1.442436	1.00674	22209.84527
460.204718	-340.19967	602.396931	-228.960598	0.08349	0.243777	22213.66009
500.641743	-242.54044	639.782105	-159.530989	-0.679473	-0.519185	22215.94897
523.530626	-175.399719	639.019142	-52.716205	0.08349	-0.519185	22209.08231
525.056551	-90.710855	623.759888	31.972658	0.08349	-0.519185	22205.2675
507.508408	-26.621985	596.293229	150.231883	-2.205399	-2.045111	22182.37861
506.745445	68.748357	551.278428	218.135566	-0.679473	1.00674	22192.29713
488.43434	153.43722	523.048806	311.979983	-1.442436	1.769703	22163.30454
455.626942	229.733494	376.559961	295.957765	-0.679473	-2.045111	22181.61565
444.945464	287.718662	363.589594	413.454027	0.846452	-0.519185	22215.18601
409.849178	360.200122	265.930364	477.542897	0.08349	0.243777	22231.97119
343.47142	421.237141	216.337786	561.468798	0.08349	0.243777	22215.18601
280.908475	463.200092	123.256332	596.565084	1.609415	1.769703	22225.86749
215.29368	502.874154	6.523033	627.083593	0.08349	0.243777	22232.73415
151.20481	513.555632	-72.062128	640.816922	0.846452	-0.519185	22000.03052
83.301126	536.444514	-124.706557	623.268779	0.846452	0.243777	22244.17859
35.997437	531.866738	-219.313937	613.350264	0.846452	0.243777	22251.04526
-34.195135	518.133409	-280.350956	616.402115	0.08349	1.00674	1216.162603
-118.121036	509.740819	-365.802782	604.194711	0.846452	1.769703	16.022217
-190.602496	482.27416	-463.462012	495.09104	0.846452	-0.519185	13.733329
-254.691366	452.518613	-534.417547	417.268841	-0.679473	-0.519185	21031.83081
-308.098758	423.526029	-514.580516	426.424393	0.846452	1.00674	22193.82305
-367.609851	369.355675	-580.195311	350.12812	0.08349	0.243777	22217.4749
-408.046876	306.792731	-586.299013	241.024448	0.08349	1.00674	22218.23786
-440.854274	252.622376	-605.373082	160.913361	0.08349	1.00674	22192.29713
-499.602405	167.933512	-588.587901	79.276348	-1.442436	-0.519185	22204.50453
-540.03943	104.607605	-598.506417	-2.360665	-2.205399	-2.808073	22193.82305
-549.194982	46.622437	-543.5731	-112.990262	-0.679473	-0.519185	22169.40825
-540.802392	-22.044209	-509.239777	-183.182833	0.08349	1.769703	22190.00824
-530.120914	-100.629371	-433.706466	-315.93835	0.08349	1.00674	22206.03046
-527.832026	-170.821943	-466.513863	-419.701282	0.08349	1.769703	22199.92676
-469.083895	-242.54044	-372.669447	-484.553115	-0.679473	-0.519185	22219.00082
-426.357982	-315.0219	-296.373173	-528.041991	0.08349	0.243777	22234.26008
-384.395031	-371.481142	-203.291719	-537.197543	0.846452	0.243777	22214.42305
-331.750602	-418.784832	-152.173216	-602.812339	0.846452	1.00674	22224.34156
-260.795068	-479.821851	-69.77324	-643.249364	0.846452	1.00674	22235.02304
-166.187689	-520.258876	50.774872	-625.701221	0.08349	-0.519185	22233.49712
-97.521042	-547.725535	91.211897	-642.486401	0.08349	-1.282148	22235.02304
0.138188	-568.325529	196.500755	-621.123444	0.846452	0.243777	22239.60082
61.175207	-580.532932	307.893315	-608.153078	0.08349	0.243777	22224.34156
139.760369	-569.088491	366.641445	-549.404947	0.08349	1.00674	22218.23786
197.745537	-542.384796	392.582178	-583.73827	0.08349	0.243777	22228.15638
293.878842	-496.607031	493.29326	-465.479046	0.08349	-2.045111	22220.52675
344.234382	-450.066304	547.463614	-393.760549	-0.679473	1.00674	22219.76379
425.108433	-394.370025	598.582117	-302.967983	0.08349	0.243777	22222.05268
454.101017	-312.733012	603.159894	-248.034666	-0.679473	0.243777	22199.92676
478.515824	-263.903397	638.25618	-167.160616	-0.679473	1.00674	22190.7712
505.982483	-186.081197	635.204329	-41.271764	-1.442436	-1.282148	22199.16379
528.871365	-92.999744	603.159894	16.713404	-0.679473	-1.282148	22176.27491
513.61211	-33.48865	581.796937	129.631889	-0.679473	1.00674	22189.24528
502.167669	55.015027	542.122875	175.409653	0.08349	0.243777	22206.03046
476.989899	153.43722	458.196974	262.387405	0.846452	0.243777	22209.84527
463.256569	222.86683	414.708098	309.691095	0.846452	0.243777	22202.97861
442.656575	293.822364	349.856265	425.661431	0.08349	0.243777	22222.81564
395.352886	357.911234	317.048867	514.928071	0.08349	-1.282148	22231.20823
350.338084	412.844551	233.122966	562.231761	0.846452	-0.519185	22212.89712
294.641805	461.674166	117.915593	601.14286	0.846452	-0.519185	22245.70452
224.449233	520.422297	-6.447333	614.876189	0.08349	0.243777	22250.2823
147.389996	525.763036	-56.039911	616.402115	0.846452	-0.519185	22215.18601
84.827052	547.125993	-138.439887	588.935456	0.846452	1.00674	22231.97119
20.738182	535.681552	-221.602825	616.402115	0.08349	1.00674	22238.83786
-61.661794	512.79267	-301.713912	615.639152	-0.679473	0.243777	1418.347728
-118.121036	501.348229	-361.225006	608.772487	-0.679473	1.00674	16.022217
-179.921018	488.377862	-419.210174	540.105841	0.846452	0.243777	11.444441
-244.009888	465.48898	-461.173124	496.616965	0.08349	0.243777	19699.69787
-304.283944	416.659365	-525.261994	417.268841	-0.679473	-0.519185	22192.29713
-365.320963	373.933451	-548.913839	339.446641	-2.205399	0.243777	22196.11194
-421.017243	313.659395	-580.195311	241.024448	-0.679473	1.769703	22196.11194
-447.720938	251.859414	-613.002709	144.128181	-0.679473	1.00674	22173.98602
-491.209814	177.089065	-565.699019	86.143013	-0.679473	0.243777	22175.51195
-513.335734	102.318717	-607.66197	-19.145845	-1.442436	0.243777	22200.68972
-532.409802	30.60022	-567.224945	-163.345802	0.846452	1.00674	22200.68972
-531.64684	-29.673836	-528.313845	-198.442088	0.846452	1.769703	22202.21564
-536.224616	-93.762706	-506.187926	-263.293921	0.846452	2.532666	22220.52675
-509.52092	-183.029346	-441.336093	-372.397592	0.846452	-0.519185	22197.63787
-456.876491	-262.377471	-349.017602	-419.701282	0.08349	-0.519185	22222.05268
-418.728354	-305.103384	-278.062067	-464.716083	0.846452	-0.519185	22245.70452
-377.528367	-366.140403	-203.291719	-545.590133	-0.679473	0.243777	22233.49712
-292.07654	-436.332975	-138.439887	-602.049376	0.08349	1.769703	22240.36378
-247.824701	-472.192224	-78.928793	-681.397501	0.08349	-0.519185	22242.65267
-170.002502	-520.258876	45.434133	-646.301215	0.08349	-1.282148	22222.81564
-96.758079	-559.932939	112.574854	-679.871575	-0.679473	-0.519185	22223.5786
-14.358104	-582.821821	204.130382	-638.671587	0.08349	0.243777	22227.39341
54.308542	-572.140342	282.715544	-600.523451	0.08349	-0.519185	22212.13416
155.019624	-572.140342	374.271073	-574.582717	0.846452	1.769703	22221.28971
208.427015	-545.436647	435.308092	-510.493848	-0.679473	0.243777	22229.6823
285.486252	-489.740367	501.68585	-457.086456	0.08349	0.243777	22222.05268
354.915861	-456.170006	558.145092	-397.575362	-0.679473	1.00674	22199.92676
400.693625	-385.977434	561.196943	-355.612412	-0.679473	1.00674	22209.84527
445.708426	-336.384857	587.137676	-274.738362	-1.442436	-0.519185	22167.11936
483.856563	-270.007098	615.367297	-170.212467	-1.442436	0.243777	22196.87491
518.952849	-170.05898	628.337664	-62.634721	0.08349	0.243777	22136.60085
513.61211	-101.392334	613.841372	33.498584	-1.442436	-0.519185	22201.45268
536.500992	-13.651619	574.930272	95.298566	0.08349	-1.282148	22201.45268
510.560259	61.118729	579.508049	240.261486	1.609415	1.00674	22216.71194
480.04175	145.807593	532.204359	280.698511	-0.679473	1.769703	22212.89712
451.812128	214.474239	480.322893	362.335523	0.846452	0.243777	22183.14158
440.367687	289.244588	397.159955	452.365126	2.372378	-0.519185	22247.99341
391.538072	359.437159	297.974799	519.505847	0.08349	0.243777	22251.04526
365.597339	426.57788	206.419271	546.209543	0.08349	0.243777	22228.15638
300.745506	471.592682	124.782258	588.935456	0.08349	1.00674	22236.54897
229.027009	499.822303	26.360065	594.276195	0.08349	1.769703	22240.36378
130.604816	534.918589	-58.328799	608.009525	0.08349	0.243777	22212.13416
58.886319	531.103775	-118.602855	608.009525	0.846452	-0.519185	22219.76379
27.604847	541.785254	-236.099117	625.557668	-0.679473	-1.282148	22231.20823
-41.0618	505.163042	-313.921316	601.14286	0.08349	2.532666	1654.866176
-111.254372	514.318595	-374.195372	611.824338	0.08349	2.532666	17.548143
-188.313608	479.222309	-406.239807	540.105841	-1.442436	-2.045111	11.444441
-264.609882	450.229725	-449.728683	494.328077	-0.679473	-0.519185	19405.19425
-323.358012	423.526029	-524.499031	380.646629	-0.679473	0.243777	22176.27491
-359.217261	381.563079	-599.26938	303.587393	-0.679473	0.243777	22187.71935
-402.706137	308.318656	-643.521218	211.268902	0.08349	1.00674	22205.2675
-455.350566	250.333488	-601.558268	153.283734	-0.679473	1.00674	22203.74157
-493.498703	188.533506	-570.276796	70.883758	-1.442436	1.00674	22196.87491
-527.069063	97.740941	-598.506417	-6.175478	0.846452	1.00674	22213.66009
-533.172765	51.200214	-545.861988	-95.442119	-0.679473	0.243777	22203.74157
-528.594989	-22.807172	-492.454596	-166.397653	0.08349	1.00674	22205.2675
-527.832026	-94.525669	-445.91387	-278.553176	0.08349	1.00674	22202.21564
-497.313516	-157.088613	-401.662031	-351.034636	0.846452	1.00674	22214.42305
-480.528336	-257.799695	-358.173155	-417.412394	0.08349	-0.519185	22238.07489
-423.306131	-312.733012	-289.506508	-486.842003	0.846452	1.00674	22244.17859
-392.787621	-363.851515	-229.232452	-546.353096	0.846452	-0.519185	22224.34156
-327.172826	-424.888534	-135.388036	-592.893823	0.08349	0.243777	22228.15638
-259.269142	-493.55518	-80.454719	-663.086395	0.846452	1.00674	22228.15638
-179.921018	-519.495913	34.752655	-643.249364	0.08349	2.532666	22213.66009
-102.098819	-552.303311	88.160046	-647.064177	-1.442436	-0.519185	22222.81564
-18.172918	-569.851454	201.078531	-626.464184	0.846452	1.769703	22232.73415
72.619648	-570.614417	288.819246	-608.916041	0.08349	1.00674	22215.18601
133.656667	-576.718119	352.145153	-555.508649	-1.442436	1.00674	22200.68972
213.004792	-527.888504	421.574762	-530.330879	0.08349	-1.282148	22212.13416
274.804773	-520.258876	449.041421	-509.730885	-0.679473	0.243777	22193.82305
330.501053	-450.066304	509.315477	-402.153139	0.846452	2.532666	22212.89712
401.456588	-385.214472	542.122875	-359.427226	0.08349	0.243777	22220.52675
476.226936	-334.095968	570.352496	-260.24207	0.08349	0.243777	22193.06009
493.012116	-248.644142	636.730254	-175.553206	-0.679473	0.243777	22202.97861
520.478775	-176.162682	639.782105	-48.901392	-0.679473	-0.519185	22208.31935
531.923216	-96.051594	591.715453	-4.649553	0.08349	-2.045111	22212.13416
528.108402	-11.362731	600.871005	141.07633	-0.679473	-0.519185	22194.58602
512.086185	67.985394	581.796937	239.498523	1.609415	1.00674	22235.02304
498.352855	137.415003	545.937688	318.846647	0.846452	1.769703	22231.20823
464.019532	214.474239	452.856235	321.898498	0.846452	-2.045111	22187.71935
437.315836	287.718662	392.582178	443.209574	0.08349	1.00674	22233.49712
397.641774	348.755681	296.448873	501.957704	0.08349	-0.519185	22167.11936
344.234382	408.266775	189.63409	540.105841	-0.679473	-1.282148	22212.13416
282.434401	454.807502	125.54522	583.594717	-0.679473	1.00674	22224.34156
220.634419	500.585266	24.834139	641.579885	0.08349	1.00674	22230.44527
153.493698	527.288962	-53.751023	646.920624	0.08349	1.769703	22215.18601
87.878903	527.288962	-109.447303	611.824338	0.08349	-0.519185	22222.81564
16.923368	536.444514	-215.499123	633.187295	-0.679473	1.00674	22216.71194
-57.84698	508.214893	-295.61021	639.290997	0.08349	1.769703	3307.443464
-109.728446	486.088974	-384.876851	585.120643	0.846452	2.532666	20.599994
-188.313608	476.170458	-407.00277	527.898437	0.08349	1.00674	11.444441
-239.432111	447.940837	-487.113857	440.157723	-0.679473	-0.519185	19118.32026
-321.832087	412.081588	-513.05459	411.928101	0.08349	0.243777	22190.7712
-359.980224	367.82975	-598.506417	304.350355	0.846452	1.00674	22190.00824
-398.128361	313.659395	-641.995293	228.054082	0.08349	-0.519185	22209.08231
-465.269081	251.096451	-594.691603	152.520771	0.08349	2.532666	22213.66009
-495.787591	180.903879	-612.239746	67.831907	-0.679473	-0.519185	22204.50453
-514.098697	120.629823	-580.195311	18.239329	1.609415	0.243777	22213.66009
-535.461653	51.200214	-522.973106	-77.893976	1.609415	-1.282148	22222.05268
-536.987579	-18.229395	-502.373112	-162.58284	0.846452	1.00674	22225.86749
-520.202398	-80.029377	-458.884236	-306.019834	0.846452	1.00674	22200.68972
-521.728324	-177.688607	-429.128689	-389.945735	0.08349	1.00674	22199.92676
-472.898709	-247.118216	-352.832416	-433.434611	0.846452	-0.519185	22229.6823
-433.224646	-306.62931	-275.010216	-479.212375	0.846452	0.243777	22228.15638
-383.632069	-377.584844	-212.447272	-534.908655	-0.679473	1.00674	22215.18601
-312.676534	-436.332975	-165.143582	-580.686419	0.08349	2.532666	22225.10453
-254.691366	-474.481112	-67.484352	-634.856774	-0.679473	1.00674	22231.97119
-171.528428	-519.495913	13.389698	-641.723438	-1.442436	-0.519185	22173.22306
-101.335856	-545.436647	102.656338	-661.560469	0.08349	-0.519185	22202.97861
-37.246986	-567.562566	221.678525	-621.886407	-1.442436	1.00674	22212.13416
49.730766	-589.688485	265.930364	-615.019743	-1.442436	0.243777	22193.82305
135.945555	-583.584783	333.834048	-592.893823	0.08349	1.769703	22213.66009
222.160345	-534.755168	395.634029	-519.6494	-0.679473	-1.282148	22223.5786
277.093662	-512.629249	467.352527	-483.790152	0.08349	1.00674	22219.00082
325.923277	-471.429261	507.026589	-401.390176	0.846452	0.243777	22224.34156
387.723258	-423.362609	494.819185	-366.29389	0.846452	-0.519185	22217.4749
457.91583	-324.940416	590.189527	-277.02725	0.846452	-0.519185	22201.45268
506.745445	-254.747844	613.841372	-195.390237	0.846452	0.243777	22186.95639
519.715812	-178.45157	643.596919	-83.234715	0.08349	1.00674	22238.07489
554.049135	-99.866408	625.285813	34.261547	0.846452	1.00674	22232.73415
530.39729	-4.496066	589.426564	135.735591	0.08349	0.243777	22209.08231
498.352855	55.015027	590.189527	218.898529	0.846452	1.00674	22220.52675
492.249153	135.126115	558.145092	261.624442	0.08349	1.769703	22215.94897
465.545458	209.896463	436.071054	356.231822	-0.679473	0.243777	22196.87491
435.789911	272.459407	391.056253	456.17994	0.08349	0.243777	22223.5786
399.167699	349.518644	313.997016	506.535481	0.08349	1.769703	22229.6823
353.389935	428.103806	238.463705	548.498431	0.08349	1.00674	22218.23786
297.693655	456.333427	129.360034	582.068792	0.08349	0.243777	22225.86749
219.108494	494.481564	26.360065	621.742854	0.08349	1.00674	22215.94897
158.834437	528.051924	-42.306582	643.105811	-0.679473	1.769703	22195.34898
87.11594	515.844521	-118.602855	608.009525	-1.442436	0.243777	22203.74157
29.893735	547.125993	-197.95098	627.846556	-0.679473	-0.519185	22220.52675
-40.298837	516.607483	-281.113918	617.92804	-0.679473	1.00674	2243.873409
-100.572893	518.896371	-345.202788	607.246562	0.846452	3.295628	16.022217
-167.713614	484.563048	-450.491646	531.713251	0.846452	1.00674	11.444441
-232.565447	455.570464	-481.773118	472.202158	0.846452	-0.519185	18791.77221
-291.313577	426.57788	-516.106441	434.816983	-0.679473	1.00674	22187.71935
-348.535783	386.140855	-616.817523	320.372573	0.08349	0.243777	22185.43046
-412.624653	324.340874	-603.847156	249.417038	0.846452	1.00674	22201.45268
-438.565386	258.726078	-593.928641	173.120765	0.846452	1.00674	22233.49712
-486.632038	201.503873	-574.091609	105.217081	0.08349	0.243777	22228.91934
-517.150548	106.133531	-593.928641	-18.382882	-0.679473	-0.519185	22209.84527
-549.194982	63.407618	-524.499031	-93.15323	0.08349	-0.519185	22206.79342
-529.357951	-2.970141	-493.980522	-161.056914	0.08349	-0.519185	22212.13416
-515.624622	-95.288632	-454.30646	-306.782797	0.846452	1.769703	22190.00824
-505.706106	-183.029346	-401.662031	-370.108704	0.08349	-0.519185	22199.16379
-479.002411	-244.066365	-368.09167	-420.464245	0.08349	1.00674	22225.10453
-432.461684	-308.918198	-281.876881	-468.530897	0.08349	1.00674	22228.91934
-383.632069	-373.770031	-210.921347	-551.693835	-0.679473	0.243777	22215.94897
-331.750602	-427.940385	-133.099147	-603.575301	0.08349	1.00674	22206.03046
-259.269142	-488.214441	-70.536203	-640.197513	0.846452	2.532666	22215.94897
-186.02472	-519.495913	31.700804	-630.278997	-0.679473	0.243777	22192.29713
-117.358073	-571.37738	82.819307	-677.582687	0.08349	-0.519185	22207.55638
-8.254402	-585.110709	207.945196	-609.679003	0.08349	0.243777	22225.10453
56.597431	-566.799603	291.871097	-595.182711	0.08349	0.243777	22215.18601
132.130742	-562.221827	343.752563	-586.027159	0.08349	1.00674	22222.05268
197.745537	-537.044056	368.167371	-532.619767	0.08349	-0.519185	22229.6823
297.693655	-486.688516	449.041421	-508.967922	0.08349	-0.519185	22214.42305
337.367718	-447.777416	531.441396	-412.834617	0.08349	-0.519185	22099.21567
422.056582	-386.740397	552.804353	-316.701312	0.846452	1.00674	22245.70452
454.101017	-343.251521	603.922856	-232.775411	0.846452	1.00674	22238.83786
504.456557	-244.066365	648.174695	-162.58284	0.08349	-0.519185	22212.89712
538.026918	-173.110831	639.782105	-67.97546	0.08349	-0.519185	22222.81564
528.871365	-102.918259	594.004341	12.89859	0.08349	-0.519185	22219.00082
532.686178	-32.725687	584.085825	100.639305	-0.679473	-1.282148	22190.00824
513.61211	47.3854	565.011757	228.054082	0.08349	1.00674	22208.31935
479.278787	137.415003	515.419179	287.565175	0.08349	1.769703	22215.18601
460.967681	213.711277	433.782166	328.0022	-0.679473	0.243777	22202.97861
445.708426	277.800147	371.219222	421.846617	0.08349	-1.282148	22225.86749
389.249184	324.340874	301.02665	473.728083	0.08349	1.769703	22213.66009
344.234382	396.822334	210.234084	529.424363	-1.442436	0.243777	22194.58602
280.145513	458.622315	142.330401	591.224345	0.08349	0.243777	22209.84527
220.634419	508.977856	4.997108	615.639152	0.08349	0.243777	22219.76379
171.804804	520.422297	-46.121395	631.66137	0.08349	-1.282148	22202.97861
89.404828	541.022291	-165.143582	598.091009	0.846452	-2.045111	22221.28971
31.41966	529.57785	-196.425055	630.898407	-0.679473	1.00674	22231.97119
-34.958098	519.659334	-278.062067	631.66137	0.846452	1.00674	2639.088107
-118.121036	518.133409	-398.61018	573.676202	0.08349	1.00674	16.78518
-178.395092	497.533415	-419.210174	518.742885	0.08349	0.243777	12.970367
-229.513596	470.066756	-478.721267	456.942903	0.846452	0.243777	18418.68343
-295.128391	438.022321	-490.928671	440.920685	0.08349	0.243777	22208.31935
-334.039491	396.059371	-561.884206	316.557759	0.846452	-0.519185	22223.5786
-389.73577	340.363091	-584.773088	257.809628	0.08349	-0.519185	22203.74157
-456.876491	274.748296	-582.484199	147.942994	1.609415	1.00674	22219.76379
-499.602405	182.429804	-574.091609	105.217081	0.08349	0.243777	22209.08231
-528.594989	109.185382	-571.802721	14.424515	-1.442436	-0.519185	22195.34898
-544.617206	52.726139	-538.232361	-80.182864	-0.679473	-0.519185	22202.21564
-532.409802	-12.888656	-500.847187	-172.501355	-0.679473	0.243777	22214.42305
-539.276467	-84.607153	-520.684218	-328.145753	0.846452	2.532666	22193.82305
-512.572771	-150.984912	-442.862019	-400.627213	-0.679473	-1.282148	22190.7712
-472.898709	-256.273769	-398.61018	-437.249425	-1.442436	-0.519185	22204.50453
-437.802423	-311.207086	-258.225036	-484.553115	-0.679473	-0.519185	22209.08231
-389.73577	-385.214472	-220.076899	-531.093841	0.08349	-0.519185	22196.11194
-326.409863	-434.80705	-146.832477	-598.234562	-1.442436	-0.519185	22210.60823
-244.77285	-476.77	-66.721389	-626.464184	0.08349	1.769703	22226.63045
-191.365459	-521.784802	11.10081	-657.745656	-0.679473	0.243777	22214.42305
-90.654378	-559.932939	80.530419	-665.375283	0.846452	-1.282148	22224.34156
-26.565508	-575.955156	193.448904	-617.308631	0.08349	0.243777	22231.97119
48.967803	-575.955156	278.137768	-610.441966	0.08349	1.769703	22212.89712
140.523332	-564.510715	313.234054	-578.397531	0.08349	0.243777	22220.52675
216.056643	-531.703317	375.796998	-522.701251	0.846452	-0.519185	22254.86007
280.145513	-479.058888	491.004371	-462.427195	0.08349	0.243777	22234.26008
345.760308	-447.777416	551.278428	-415.123505	0.08349	-0.519185	22228.91934
407.56029	-407.340391	585.611751	-313.649461	0.08349	-0.519185	22228.15638
460.204718	-340.962633	614.604335	-246.508741	0.846452	-0.519185	22221.28971
497.589893	-273.058949	642.833956	-178.605057	-0.679473	-0.519185	22203.74157
519.715812	-199.051564	635.967291	-63.397684	0.08349	-0.519185	22213.66009
521.241737	-112.073812	613.841372	22.054143	0.846452	-0.519185	22213.66009
526.582477	-21.281246	592.478415	129.631889	0.08349	1.769703	22206.79342
522.0047	45.859475	529.152508	180.750392	0.08349	1.00674	22013.76385
478.515824	122.155748	486.426595	297.483691	-1.442436	-0.519185	22194.58602
456.389905	203.792761	454.38216	332.579977	-0.679473	0.243777	22185.43046
426.634358	263.303855	345.278489	364.624412	-0.679473	0.243777	22209.84527
400.693625	347.229756	301.789613	508.824369	-0.679473	-0.519185	22213.66009
357.204749	394.533445	236.174817	564.520649	-0.679473	0.243777	22205.2675
283.197363	447.940837	120.967444	586.646568	0.846452	-0.519185	22225.10453
222.160345	499.822303	45.434133	614.113227	0.08349	1.00674	22231.97119
145.101108	525.763036	-44.59547	620.979891	0.08349	-1.282148	22215.18601
70.33076	536.444514	-106.395452	598.853972	-1.442436	-0.519185	22221.28971
42.101139	536.444514	-198.713943	636.239146	0.08349	0.243777	22231.20823
-25.039582	533.392663	-272.721328	629.372481	0.846452	-0.519185	3094.576861
-108.202521	503.637117	-372.669447	604.957674	0.08349	1.00674	17.548143
-170.002502	492.192676	-420.736099	531.713251	0.08349	-1.282148	13.733329
-240.195074	459.385278	-447.439795	496.616965	0.846452	1.769703	18012.78726
-298.180242	428.866769	-506.187926	427.950319	0.846452	0.243777	22199.16379
-359.217261	386.903818	-538.995323	344.787381	-0.679473	-0.519185	22215.94897
-408.809839	315.185321	-611.476783	256.283703	0.08349	0.243777	22186.95639
-441.617237	259.489041	-602.321231	163.202249	-0.679473	0.243777	22206.79342
-485.106113	183.192767	-564.173094	109.031895	0.08349	1.00674	22215.94897
-520.965361	116.052046	-601.558268	22.054143	0.08349	-0.519185	22193.82305
-543.091281	59.592804	-521.44718	-76.36805	0.08349	1.00674	22197.63787
-549.957945	-23.570134	-505.424963	-166.397653	-2.205399	-0.519185	22196.87491
-524.017212	-92.236781	-528.313845	-315.175387	-0.679473	1.769703	22194.58602
-530.120914	-180.740458	-495.506447	-396.8124	-1.442436	-1.282148	22163.30454
-478.239448	-237.962664	-362.750931	-400.627213	0.08349	-0.519185	22213.66009
-443.906125	-297.473757	-283.402807	-503.627183	-0.679473	1.00674	22211.3712
-379.054292	-386.740397	-207.869496	-556.271612	-0.679473	2.532666	22218.23786
-336.328379	-411.155205	-146.832477	-608.153078	0.08349	-0.519185	22225.10453
-253.928403	-479.821851	-63.669538	-648.590103	0.846452	-0.519185	22231.97119
-182.209906	-524.07369	12.626735	-653.930842	-0.679473	-1.282148	22214.42305
-117.358073	-558.407013	56.115611	-699.708606	0.846452	-1.282148	22219.00082
-12.069216	-579.007007	179.715575	-626.464184	0.846452	0.243777	22251.80822
60.412244	-568.325529	291.108134	-611.204929	0.846452	1.00674	22233.49712
126.790002	-568.325529	249.145184	-592.13086	0.846452	1.769703	22238.83786
191.641835	-540.095907	398.68588	-505.153108	1.609415	1.00674	22243.41563
281.671438	-499.658882	490.241409	-458.612381	-0.679473	-0.519185	22219.76379
327.449202	-461.510745	547.463614	-403.679064	-0.679473	1.00674	22217.4749
412.138066	-422.599646	594.767304	-318.227238	0.08349	-0.519185	22211.3712
462.493607	-342.488558	626.811739	-243.45689	-0.679473	1.00674	22214.42305
483.093601	-270.007098	643.596919	-163.345802	-0.679473	0.243777	22212.13416
526.582477	-194.473788	632.91544	-74.842125	0.08349	0.243777	22200.68972
525.056551	-108.258998	598.582117	7.557851	-2.205399	-1.282148	22192.29713
517.426924	-45.696054	524.574732	93.009677	0.08349	0.243777	22183.14158
509.034334	51.963176	582.5599	223.476305	0.08349	1.00674	22196.87491
486.908414	130.548338	510.841403	208.217051	0.08349	1.769703	22198.40083
476.226936	202.266836	468.878452	353.942933	-0.679473	-0.519185	22190.7712
439.604725	279.326072	400.211806	454.654015	0.08349	-1.282148	22227.39341
402.982513	356.385309	307.130352	510.350294	0.08349	1.00674	22231.97119
357.967712	405.977886	233.885929	532.476214	0.08349	1.00674	22216.71194
299.219581	471.592682	132.411885	572.913239	0.08349	1.00674	22226.63045
210.715903	507.45193	35.515617	616.402115	0.08349	0.243777	22233.49712
159.5974	533.392663	-69.010278	602.668786	0.846452	-0.519185	22220.52675
113.819636	538.733403	-180.402837	562.994723	0.846452	0.243777	22246.46748
48.967803	531.866738	-229.232452	600.379897	0.846452	0.243777	22246.46748
-28.091433	531.103775	-285.691695	627.083593	-0.679473	0.243777	9727.774895
-90.654378	505.926005	-344.439826	620.979891	0.08349	1.00674	20.599994
-158.558061	484.563048	-405.476844	558.416947	0.08349	-0.519185	12.970367
-227.224708	473.118607	-487.113857	505.772518	-0.679473	-0.519185	19720.29786
-287.498764	425.814918	-499.321261	441.683648	0.08349	0.243777	22193.06009
-347.009857	396.059371	-564.936057	337.157753	0.846452	1.00674	22216.71194
-399.654286	335.022352	-591.639752	264.676293	0.08349	-0.519185	22186.19343
-443.906125	255.674227	-596.980491	173.120765	-0.679473	0.243777	22195.34898
-492.73574	190.822395	-613.765672	81.565236	0.08349	0.243777	22195.34898
-510.283883	126.733525	-621.395299	-29.064361	0.08349	0.243777	22184.6675
-546.906094	48.148363	-548.913839	-77.893976	0.08349	0.243777	22177.80084
-536.224616	-28.910874	-530.602733	-158.005063	-0.679473	1.769703	22206.79342
-540.03943	-92.236781	-466.513863	-264.056884	0.08349	1.769703	22202.97861
-517.91351	-170.05898	-449.728683	-357.138337	0.08349	-1.282148	22190.7712
-463.743156	-236.436738	-355.121304	-416.649431	0.846452	1.769703	22228.91934
-440.091311	-298.23672	-286.454658	-480.738301	0.08349	1.00674	22228.15638
-376.002441	-369.955217	-213.973198	-531.093841	0.08349	1.00674	22217.4749
-316.491348	-424.888534	-162.854694	-592.893823	-0.679473	1.00674	22225.10453
-259.269142	-469.903336	-69.010278	-640.197513	0.846452	1.00674	22251.80822
-190.602496	-500.421845	-36.20288	-705.049345	0.846452	-0.519185	22234.26008
-109.728446	-569.851454	59.167462	-740.145631	0.846452	-1.282148	22235.786
-29.617359	-586.636634	130.88596	-644.775289	0.846452	1.769703	22241.88971
41.338176	-562.221827	303.315538	-612.730854	0.08349	1.769703	22135.07492
132.130742	-566.03664	343.752563	-558.5605	0.08349	1.769703	22222.81564
196.219611	-533.229243	410.130321	-518.886438	-0.679473	-1.282148	22227.39341
274.804773	-486.688516	491.767334	-454.797568	-0.679473	0.243777	22212.89712
340.419569	-463.799634	545.937688	-399.101288	0.08349	1.769703	22224.34156
405.271401	-406.577428	577.219161	-347.982785	-1.442436	1.00674	22199.92676
447.234352	-350.118186	622.996925	-238.879113	-0.679473	1.00674	22186.19343
483.856563	-272.295987	642.070993	-176.316169	-0.679473	0.243777	22195.34898
523.530626	-204.392303	566.537682	-113.753224	0.08349	-1.282148	22190.7712
531.923216	-116.651588	598.582117	-15.331031	-0.679473	0.243777	22183.14158
524.293588	-28.147911	577.219161	130.394851	0.846452	1.00674	22200.68972
509.034334	58.829841	581.796937	221.95038	-0.679473	1.00674	22225.86749
467.071383	144.281668	525.337695	287.565175	0.08349	0.243777	22196.87491
451.812128	214.474239	450.567346	356.231822	0.846452	-0.519185	22201.45268
428.923246	277.800147	396.396992	437.868834	0.08349	1.00674	22228.91934
396.878811	340.363091	313.234054	509.587332	0.08349	1.00674	22227.39341
370.938078	404.451961	214.048898	512.639183	1.609415	1.00674	22227.39341
307.612171	468.540831	138.515587	586.646568	0.846452	0.243777	22248.75637
229.789972	501.348229	0.419332	548.498431	-0.679473	-1.282148	22242.65267
174.856655	524.237111	-117.839893	574.439164	0.08349	-0.519185	22222.05268
81.775201	532.629701	-165.906545	581.305829	0.08349	-0.519185	22235.02304
35.997437	528.051924	-219.313937	620.979891	-0.679473	1.00674	22231.97119
-19.698843	515.081558	-270.43244	639.290997	0.08349	1.769703	11440.62624
-111.254372	520.422297	-342.9139	595.802121	0.08349	0.243777	22.125919
-181.446943	471.592682	-425.313876	548.498431	0.846452	1.769703	11.444441
-224.935819	464.726017	-474.906454	489.750301	0.08349	1.00674	17042.29865
-301.232093	431.155657	-511.528665	441.683648	0.08349	0.243777	22170.17121
-356.928373	373.170489	-551.96569	338.683679	0.08349	-0.519185	22193.82305
-419.491317	320.52606	-620.632336	249.417038	-0.679473	1.00674	22181.61565
-439.328348	244.992749	-627.499001	140.313367	-0.679473	-0.519185	22162.54158
-497.313516	178.614991	-661.069361	66.305982	-1.442436	-0.519185	22200.68972
-519.439436	113.763158	-582.484199	16.713404	-0.679473	-0.519185	22199.92676
-538.513504	55.77799	-516.869404	-70.264348	0.08349	1.00674	22199.92676
-531.64684	-15.177544	-516.869404	-153.427287	0.08349	1.00674	22219.00082
-527.069063	-96.051594	-471.09164	-242.693927	0.08349	1.769703	22201.45268
-519.439436	-167.770092	-432.943503	-343.405008	0.08349	0.243777	22192.29713
-481.291299	-237.199701	-357.410192	-399.101288	-0.679473	-1.282148	22225.10453
-438.565386	-292.133018	-279.587993	-484.553115	1.609415	0.243777	22250.2823
-385.157994	-356.98485	-244.491707	-537.960506	2.372378	1.769703	22240.36378
-308.86172	-409.629279	-219.313937	-675.293799	0.846452	1.00674	22239.60082
-259.269142	-466.088522	-69.77324	-634.856774	0.846452	0.243777	22241.12674
-197.469161	-517.207025	18.730437	-646.301215	0.846452	-1.282148	22224.34156
-113.54326	-541.621833	70.611903	-670.716022	0.08349	0.243777	22222.05268
-25.802545	-564.510715	210.234084	-634.093811	0.08349	2.532666	22229.6823
52.019654	-569.088491	288.056283	-606.627152	-0.679473	1.769703	22215.94897
132.893704	-557.64405	345.278489	-571.530867	-0.679473	1.00674	22225.10453
201.560351	-544.673684	413.182172	-511.25681	-0.679473	-0.519185	22231.97119
261.071444	-516.444063	477.271042	-480.738301	-0.679473	0.243777	22195.34898
317.530687	-466.088522	518.47103	-450.219791	-0.679473	0.243777	22201.45268
354.915861	-406.577428	494.056222	-432.671648	-0.679473	1.00674	22180.85269
444.182501	-353.170037	587.900639	-286.182803	-0.679473	1.00674	22180.85269
493.775079	-267.71821	548.226577	-244.982815	0.08349	0.243777	22145.7564
521.241737	-201.340452	639.782105	-100.782858	0.08349	1.00674	22223.5786
509.034334	-118.177514	603.159894	12.89859	0.846452	-0.519185	22199.16379
515.900998	-37.303464	578.745086	128.105963	0.08349	0.243777	22208.31935
512.086185	48.148363	586.374713	223.476305	0.08349	1.00674	22198.40083
486.908414	122.155748	527.626583	264.676293	-1.442436	0.243777	22177.03787
464.782495	209.1335	465.826601	359.283673	0.08349	0.243777	22218.23786
436.552874	272.459407	405.552545	443.209574	-0.679473	-0.519185	22249.51933
399.167699	329.681613	320.863681	485.172524	0.08349	1.00674	22240.36378
348.049196	409.029737	182.767426	510.350294	0.846452	1.769703	22230.44527
297.693655	455.570464	136.226699	566.046574	0.08349	1.00674	22238.83786
233.604786	486.851937	43.145245	631.66137	-0.679473	0.243777	22228.91934
166.464065	519.659334	-62.906576	606.483599	-0.679473	0.243777	22212.13416
97.034456	540.259328	-104.106563	614.113227	0.846452	1.00674	22227.39341
39.049288	537.97044	-195.662092	627.083593	0.846452	0.243777	22231.20823
-41.0618	516.607483	-264.328738	631.66137	0.846452	1.769703	13346.50716
-92.943266	513.555632	-342.150937	611.824338	-0.679473	1.769703	22.125919
-170.765465	474.644533	-407.765733	553.076208	-1.442436	1.00674	12.970367
-234.854335	460.911203	-500.847187	445.498462	0.08349	-1.282148	16486.09882
-298.943205	429.629731	-552.728653	353.942933	-0.679473	-0.519185	22136.60085
-348.535783	394.533445	-627.499001	294.43184	0.08349	2.532666	22204.50453
-386.68392	328.91865	-622.158262	235.683709	-0.679473	-0.519185	22197.63787
-431.698721	262.540892	-589.350864	166.2541	0.08349	1.00674	22203.74157
-475.187597	202.266836	-592.402715	101.402267	0.08349	0.243777	22217.4749
-508.757957	129.785376	-587.061976	12.135627	0.08349	0.243777	22201.45268
-540.03943	57.303916	-534.417547	-58.056945	-0.679473	1.00674	22198.40083
-536.987579	-6.784954	-502.373112	-150.375436	-0.679473	1.00674	22169.40825
-517.150548	-67.05901	-457.358311	-257.190219	0.846452	1.00674	22215.94897
-517.150548	-152.510837	-423.78795	-347.982785	0.846452	0.243777	22228.15638
-467.55797	-247.118216	-396.321292	-418.938319	0.846452	0.243777	22242.65267
-439.328348	-309.681161	-305.528726	-495.997556	0.846452	1.769703	22234.26008
-377.528367	-363.851515	-272.721328	-566.95309	0.08349	0.243777	22226.63045
-336.328379	-432.518161	-137.676924	-582.212345	0.08349	-1.282148	22224.34156
-260.032105	-476.007037	-73.588054	-635.619736	0.08349	1.769703	22223.5786
-196.706198	-521.784802	27.88599	-644.775289	0.846452	-0.519185	22217.4749
-99.046968	-566.799603	81.293382	-662.323432	0.08349	-0.519185	22225.86749
-27.32847	-569.088491	208.708159	-611.967892	0.08349	-0.519185	22228.91934
45.15299	-584.347746	268.982215	-602.812339	0.08349	1.769703	22199.92676
114.582599	-572.903305	353.671079	-570.004941	0.08349	2.532666	22207.55638
207.664053	-547.725535	373.50811	-556.271612	-1.442436	-0.519185	22213.66009
245.049227	-494.318143	449.804384	-488.367928	-0.679473	-1.282148	22203.74157
322.108463	-460.747783	462.011787	-479.212375	0.08349	1.769703	22214.42305
406.797327	-409.629279	516.945104	-378.501294	0.08349	1.00674	22220.52675
444.945464	-335.621894	599.34508	-276.264287	-1.442436	1.00674	22196.11194
490.723228	-269.244136	639.019142	-168.686541	0.08349	0.243777	22216.71194
523.530626	-200.577489	635.204329	-93.15323	0.846452	1.00674	22212.89712
541.078769	-93.762706	626.811739	5.268963	0.846452	-0.519185	22186.95639
543.367657	-25.859023	590.189527	134.209665	-0.679473	-0.519185	22210.60823
519.715812	59.592804	586.374713	221.187417	0.846452	1.00674	22228.15638
476.989899	119.86686	520.759918	231.105933	0.846452	2.532666	22196.87491
465.545458	192.34832	482.611781	334.868865	0.08349	-1.282148	22211.3712
460.967681	268.644594	390.29329	424.898468	0.846452	-0.519185	22241.12674
414.426954	331.207538	330.019234	479.068822	0.846452	0.243777	22221.28971
360.2566	401.40011	230.071115	529.424363	1.609415	1.00674	22217.4749
303.034395	459.385278	159.878544	599.616935	-0.679473	1.769703	22228.15638
239.708487	489.140825	33.989692	625.557668	0.08349	1.00674	22225.10453
180.197394	521.948222	-69.010278	619.453966	-0.679473	-0.519185	22216.71194
83.301126	537.97044	-114.025079	642.342848	0.08349	-1.282148	22226.63045
29.893735	531.866738	-197.188017	632.424332	-2.205399	1.00674	22209.08231
-32.66921	516.607483	-246.780595	629.372481	-0.679473	1.769703	15783.41014
-88.365489	514.318595	-380.299074	573.676202	0.08349	1.769703	22.125919
-164.661763	485.326011	-455.069422	530.187326	1.609415	-0.519185	12.970367
-231.802484	467.014905	-490.928671	482.883636	0.846452	1.00674	15951.26194
-278.343211	431.155657	-545.861988	408.87625	0.846452	-0.519185	22167.11936
-340.143193	391.481594	-588.587901	321.898498	0.08349	-0.519185	22207.55638
-394.313547	328.91865	-582.484199	297.483691	0.08349	0.243777	22205.2675
-431.698721	264.066817	-569.513833	188.380019	0.08349	1.769703	22210.60823
-479.765373	194.637208	-596.217529	85.38005	0.08349	1.00674	22199.92676
-516.387585	138.177966	-582.484199	22.817106	0.846452	0.243777	22215.94897
-532.409802	50.437251	-532.128659	-81.708789	0.08349	-0.519185	22217.4749
-527.069063	-16.70347	-536.706435	-125.960628	-0.679473	1.769703	22206.03046
-541.565355	-92.236781	-503.136075	-289.234654	0.846452	1.00674	22196.87491
-520.965361	-161.66639	-433.706466	-360.953151	0.846452	0.243777	22220.52675
-479.002411	-231.858962	-381.825	-424.279058	0.08349	0.243777	22225.86749
-447.720938	-305.866347	-311.632428	-470.056823	0.08349	-0.519185	22215.18601
-408.046876	-360.036701	-213.210235	-530.330879	0.08349	-0.519185	22221.28971
-325.646901	-417.258907	-165.143582	-586.027159	0.08349	2.532666	22233.49712
-282.920987	-480.584814	-103.343601	-659.271581	0.846452	1.00674	22034.36384
-182.972869	-511.103323	-23.232513	-652.404917	-1.442436	-0.519185	22196.87491
-109.728446	-556.881088	75.952642	-653.930842	0.08349	0.243777	22209.84527
-26.565508	-591.214411	184.293351	-639.43455	-0.679473	2.532666	22212.13416
53.54558	-579.007007	249.145184	-612.730854	-0.679473	1.00674	22202.21564
124.501114	-560.695901	301.02665	-583.73827	0.08349	1.00674	22218.23786
192.404798	-532.46628	378.085886	-592.13086	-0.679473	-2.045111	22228.91934
267.175146	-498.132957	494.056222	-467.004972	0.846452	1.00674	22219.00082
336.604755	-463.036671	496.345111	-444.879052	0.08349	0.243777	22223.5786
405.271401	-405.051503	566.537682	-337.301306	-0.679473	0.243777	22226.63045
468.597309	-360.799664	635.204329	-237.353188	0.846452	1.769703	22195.34898
486.145451	-277.636726	645.122844	-168.686541	0.846452	1.00674	22237.31193
531.923216	-193.710825	635.204329	-99.256932	0.846452	-0.519185	22236.54897
518.189886	-121.229365	606.974707	14.424515	-0.679473	-1.282148	22204.50453
519.715812	-39.592352	579.508049	104.454118	1.609415	1.00674	22197.63787
527.345439	50.437251	577.219161	205.1652	0.846452	1.769703	22225.10453
495.301004	128.25945	548.226577	241.787411	-0.679473	1.00674	22201.45268
464.019532	199.977947	461.248825	321.898498	-0.679473	0.243777	22212.13416
438.841762	257.200153	406.315508	412.691064	-0.679473	-0.519185	22228.91934
396.115849	325.866799	339.174787	502.720667	-0.679473	0.243777	22214.42305
361.782525	393.00752	244.567407	533.239177	-0.679473	-1.282148	22222.05268
310.664022	454.044539	124.019295	601.14286	0.846452	2.532666	22231.97119
227.501084	496.007489	48.485984	615.639152	-0.679473	1.769703	22207.55638
171.041841	532.629701	-85.795458	592.75027	-0.679473	0.243777	22199.92676
87.11594	525.763036	-130.810259	605.720637	-1.442436	-0.519185	22207.55638
35.234474	533.392663	-207.106533	613.350264	0.08349	1.00674	22215.18601
-45.639576	521.18526	-267.380589	582.831754	-0.679473	1.00674	18968.0166
-85.313638	499.822303	-372.669447	614.113227	0.08349	1.00674	22.125919
-165.424726	489.903787	-410.817584	571.387313	0.846452	1.769703	12.970367
-234.091372	470.066756	-439.810168	511.113257	0.846452	1.00674	15295.87695
-296.654317	425.814918	-490.928671	427.950319	0.08349	-0.519185	22178.5638
-342.432081	386.903818	-535.18051	353.179971	0.08349	-0.519185	22193.06009
-379.817255	337.31124	-584.773088	287.565175	1.609415	3.295628	22225.86749
-435.513535	272.459407	-574.091609	200.587423	0.08349	0.243777	22227.39341
-472.135746	194.637208	-607.66197	101.402267	0.846452	-0.519185	22212.89712
-499.602405	130.548338	-571.802721	28.920807	0.08349	-0.519185	22202.21564
-535.461653	51.963176	-551.96569	-95.442119	-0.679473	0.243777	22209.84527
-551.483871	-8.31088	-561.884206	-183.182833	-0.679473	1.769703	22203.74157
-527.832026	-87.659004	-512.291628	-273.212436	0.08349	1.00674	22187.71935
-514.098697	-162.429353	-438.284242	-351.034636	0.846452	1.00674	22222.81564
-479.765373	-227.281185	-367.328708	-407.493878	-0.679473	-1.282148	22231.20823
-439.328348	-306.62931	-287.21762	-460.90127	-1.442436	-0.519185	22210.60823
-398.128361	-374.532993	-201.765794	-534.145692	-0.679473	1.00674	22203.74157
-344.720969	-420.310758	-175.825061	-586.027159	-1.442436	0.243777	22208.31935
-275.29136	-473.718149	-92.662122	-633.330848	0.08349	1.769703	22195.34898
-178.395092	-509.577398	-56.039911	-679.108612	0.846452	3.295628	22209.84527
-115.832148	-541.621833	75.18968	-666.901209	-0.679473	0.243777	22216.71194
-35.721061	-582.821821	150.722991	-633.330848	0.08349	0.243777	22222.81564
36.760399	-565.273678	266.693327	-615.782705	-0.679473	-0.519185	22221.28971
109.241859	-568.325529	291.871097	-600.523451	0.08349	1.00674	22228.15638
206.90109	-546.199609	410.130321	-528.804953	0.08349	0.243777	22227.39341
277.093662	-499.658882	494.819185	-487.604965	0.846452	0.243777	22219.76379
338.130681	-468.37741	518.47103	-419.701282	0.846452	-0.519185	22228.91934
383.908445	-415.732981	573.404347	-337.301306	0.08349	0.243777	22247.23045
457.152867	-352.407074	613.078409	-252.612442	-0.679473	0.243777	22213.66009
480.804712	-290.607092	632.152478	-156.479138	0.846452	1.769703	22173.98602
518.189886	-198.288601	644.359881	-87.049529	0.846452	1.769703	22222.05268
534.975067	-115.888626	617.656186	12.89859	0.846452	-1.282148	22202.21564
522.767663	-43.407166	535.25621	67.068944	0.08349	-1.282148	22195.34898
520.478775	31.363183	590.95249	185.328168	0.08349	1.00674	22223.5786
472.412122	110.711307	544.411763	271.542958	-0.679473	1.00674	22202.21564
452.575091	189.296469	484.137707	349.365157	0.08349	1.769703	22222.81564
436.552874	266.355706	410.130321	447.78735	0.08349	-1.282148	22230.44527
382.382519	343.414942	317.048867	481.35771	-0.679473	-0.519185	22193.82305
364.834376	389.955669	217.863712	512.639183	-0.679473	0.243777	22204.50453
298.456618	436.496396	151.485953	558.416947	0.846452	2.532666	22211.3712
226.738121	483.037123	17.204512	590.461382	0.08349	1.769703	22208.31935
180.960357	506.688968	-81.980644	572.913239	0.846452	0.243777	22215.94897
97.797418	550.177844	-131.573222	620.216929	0.846452	-2.045111	22230.44527
52.782617	518.896371	-195.662092	630.898407	0.08349	-1.282148	22222.81564
-22.750694	527.288962	-283.402807	579.016941	0.08349	1.769703	21926.7861
-82.261787	511.266744	-329.180571	626.32063	0.08349	2.532666	23.651845
-159.321024	493.718601	-421.499062	563.757686	0.846452	-1.282148	14.496292
-220.358043	470.829719	-450.491646	511.87622	0.08349	0.243777	9041.108432
-282.158025	449.466762	-526.024957	414.21699	1.609415	1.00674	22183.14158
-332.513565	399.111222	-592.402715	296.720728	0.846452	0.243777	22199.16379
-392.787621	339.600128	-577.906423	290.617026	0.08349	1.769703	22204.50453
-440.091311	260.252004	-587.061976	170.831876	0.08349	0.243777	22188.48232
-485.106113	196.163134	-609.950858	92.246715	0.08349	0.243777	22203.74157
-501.891293	137.415003	-561.121243	14.424515	0.08349	-0.519185	22191.53417
-536.224616	64.17058	-523.736069	-55.005094	0.08349	1.00674	22215.94897
-538.513504	-7.547917	-522.973106	-141.982846	0.846452	1.769703	22220.52675
-526.3061	-80.79234	-481.010155	-242.693927	-1.442436	0.243777	22182.37861
-521.728324	-168.533054	-440.57313	-338.064269	-0.679473	0.243777	22200.68972
-483.580187	-230.333036	-381.825	-397.575362	-0.679473	1.00674	22211.3712
-430.935758	-292.133018	-331.469459	-514.308661	-0.679473	0.243777	22196.87491
-388.209845	-360.036701	-233.810229	-550.930873	0.08349	0.243777	22212.13416
-339.38023	-422.599646	-188.795427	-588.316047	0.08349	0.243777	22218.23786
-263.846919	-484.399628	-97.239899	-638.671587	0.08349	0.243777	22215.18601
-184.498794	-517.969988	-78.928793	-676.819724	0.08349	1.00674	22219.00082
-131.854365	-554.592199	63.745239	-689.790091	0.08349	-2.045111	22228.91934
-28.091433	-579.007007	185.056314	-595.945674	0.08349	0.243777	22222.81564
50.493729	-588.16256	256.011848	-626.464184	-0.679473	1.769703	22218.23786
131.367779	-555.355162	345.278489	-560.849388	1.609415	1.769703	22242.65267
203.849239	-547.725535	408.604396	-503.627183	0.846452	0.243777	22245.70452
261.071444	-506.525547	503.974738	-460.90127	1.609415	1.00674	22232.73415
334.315867	-465.325559	481.085856	-456.323493	0.08349	1.00674	22201.45268
401.456588	-421.07372	568.826571	-347.982785	2.372378	2.532666	22235.02304
450.286203	-363.851515	615.367297	-244.219852	0.08349	1.00674	22211.3712
486.908414	-290.607092	610.026558	-167.923579	0.08349	0.243777	22196.11194
510.560259	-195.999713	638.25618	-94.679156	0.846452	-0.519185	22219.76379
523.530626	-124.281216	635.967291	-3.123628	0.846452	-0.519185	22207.55638
523.530626	-34.251613	587.900639	125.054112	0.846452	1.00674	22210.60823
510.560259	45.859475	587.900639	205.1652	-0.679473	1.769703	22206.03046
496.82693	112.237233	559.671018	271.542958	0.08349	1.769703	22183.14158
463.256569	204.555724	478.034005	358.52071	0.08349	-0.519185	22204.50453
441.893613	261.777929	410.893284	424.135505	-0.679473	1.00674	22214.42305
406.034364	324.340874	297.974799	457.705866	-0.679473	-0.519185	22202.97861
359.493637	393.770483	203.36742	501.957704	-0.679473	-1.282148	22215.94897
299.219581	454.044539	117.15263	577.491015	1.609415	1.00674	22232.73415
229.027009	489.903787	-1.106594	586.646568	0.08349	-0.519185	22219.00082
170.278878	518.133409	-57.565836	585.120643	0.08349	-0.519185	22219.00082
114.582599	525.763036	-118.602855	621.742854	0.08349	-0.519185	22229.6823
39.049288	541.785254	-185.743576	634.713221	0.08349	-0.519185	22220.52675
-17.409955	518.896371	-258.225036	640.816922	0.846452	2.532666	22243.41563
-99.046968	525.000073	-346.728714	624.794705	0.846452	1.769703	23.651845
-178.395092	496.007489	-442.862019	562.231761	0.08349	0.243777	14.496292
-230.276558	497.533415	-454.30646	508.061406	1.609415	1.769703	13903.46996
-297.417279	439.548247	-546.624951	431.00217	-0.679473	-0.519185	22181.61565
-330.98764	407.503812	-584.773088	295.957765	-0.679473	-0.519185	22191.53417
-392.024659	344.940867	-582.484199	301.298505	0.846452	1.769703	22188.48232
-440.091311	264.82978	-595.454566	182.276318	0.08349	3.295628	22211.3712
-485.106113	203.029798	-611.476783	85.38005	0.08349	-0.519185	22215.94897
-511.046846	122.155748	-569.513833	35.787472	0.846452	-0.519185	22196.11194
-543.091281	59.592804	-518.39533	-58.819907	-1.442436	-0.519185	22193.06009
-543.854243	-18.992358	-515.343479	-155.716175	-1.442436	1.769703	22191.53417
-554.535722	-93.762706	-487.87682	-257.953182	-0.679473	1.00674	22157.96381
-513.335734	-150.984912	-416.158323	-332.72353	0.08349	0.243777	22209.08231
-481.291299	-233.384887	-383.350925	-408.256841	0.08349	-0.519185	22210.60823
-433.987609	-308.155235	-346.728714	-497.523481	0.846452	-2.045111	22212.89712
-408.046876	-360.799664	-275.773179	-553.219761	0.846452	1.769703	22224.34156
-362.269112	-429.46631	-197.188017	-616.545668	0.08349	3.295628	22233.49712
-275.29136	-460.747783	-130.047296	-642.486401	-0.679473	-1.282148	22210.60823
-199.758049	-509.577398	-20.943625	-682.160463	-0.679473	-1.282148	22218.23786
-105.15067	-539.332945	82.819307	-653.167879	0.08349	-1.282148	22241.88971
-25.802545	-556.118125	208.708159	-611.204929	0.08349	0.243777	22242.65267
32.182623	-598.081075	252.959997	-617.308631	0.08349	1.00674	22232.73415
108.478897	-569.851454	329.256271	-582.975308	0.08349	1.00674	22238.83786
200.034425	-541.621833	407.07847	-543.301245	0.08349	1.00674	22233.49712
269.464034	-514.918137	484.137707	-492.945705	-0.679473	-1.282148	22219.00082
327.449202	-483.636665	469.641415	-476.160524	-0.679473	-0.519185	22194.58602
394.589923	-402.762615	585.611751	-353.323524	0.08349	1.00674	22220.52675
431.975097	-364.614478	608.500633	-267.108734	-0.679473	1.00674	22212.13416
496.82693	-295.184869	634.441366	-217.516157	0.08349	1.00674	22201.45268
522.0047	-210.496005	639.019142	-100.019895	-0.679473	-2.045111	22218.23786
525.056551	-128.096029	619.182111	2.217112	0.08349	0.243777	22187.71935
522.0047	-54.851607	557.382129	101.402267	0.08349	0.243777	22195.34898
502.167669	35.177996	552.804353	191.43187	-2.205399	-2.045111	22173.22306
480.04175	105.370568	518.47103	247.12815	-1.442436	-0.519185	22178.5638
470.123234	194.637208	484.900669	338.683679	0.08349	1.00674	22221.28971
441.13065	270.933482	417.759949	434.054021	0.08349	1.00674	22235.02304
399.167699	342.651979	273.559991	456.17994	-0.679473	-1.282148	22214.42305
364.071414	398.348259	208.708159	491.276226	0.08349	-1.282148	22220.52675
312.189947	451.755651	146.908177	579.779903	0.08349	1.769703	22231.97119
235.130711	496.007489	62.982276	587.409531	0.08349	1.00674	22180.08972
178.671469	527.288962	-20.180662	623.268779	0.08349	1.00674	22244.17859
114.582599	534.155626	-84.269532	632.424332	2.372378	1.769703	22251.04526
33.708549	541.022291	-150.64729	614.876189	0.08349	-0.519185	22236.54897
-37.246986	537.97044	-255.936148	630.898407	0.08349	1.00674	22230.44527
-103.624744	505.926005	-340.625012	613.350264	-0.679473	2.532666	25.17777
-148.639546	491.429713	-439.810168	572.913239	0.08349	1.00674	12.207404
-223.409894	468.540831	-432.943503	514.165108	-0.679473	-0.519185	6991.027558
-297.417279	436.496396	-516.869404	421.846617	0.08349	0.243777	22157.96381
-339.38023	398.348259	-523.736069	350.12812	0.08349	1.00674	22207.55638
-394.313547	342.651979	-555.017541	290.617026	-0.679473	-0.519185	22180.08972
-438.565386	261.014966	-574.854572	196.009647	-0.679473	-1.282148	22193.06009
-501.12833	192.34832	-598.506417	115.898559	-0.679473	1.00674	22196.87491
-510.283883	141.992779	-587.061976	25.105994	0.846452	2.532666	22173.98602
-559.113498	67.222431	-522.210143	-70.264348	-0.679473	0.243777	22193.06009
-533.935728	-18.992358	-535.943473	-141.982846	0.08349	1.00674	22202.21564
-524.780175	-70.873824	-515.343479	-310.59761	0.846452	1.769703	22195.34898
-507.994995	-151.747874	-430.654615	-341.879083	0.08349	-0.519185	22225.10453
-470.609821	-228.044148	-387.165739	-390.708698	0.08349	-0.519185	22231.97119
-444.669088	-292.133018	-300.95095	-505.153108	0.08349	1.00674	22213.66009
-387.446882	-358.510776	-240.676893	-557.034575	0.08349	1.00674	22222.05268
-328.698752	-401.999652	-143.780626	-568.479016	1.609415	0.243777	22244.17859
-264.609882	-460.747783	-76.639905	-615.019743	0.846452	-0.519185	22235.02304
-184.498794	-511.103323	9.574884	-650.878991	0.846452	1.769703	22233.49712
-132.617328	-536.281094	93.500785	-663.849358	0.846452	0.243777	22237.31193
-41.824762	-574.429231	190.397053	-623.412333	0.08349	-0.519185	22226.63045
26.841884	-566.03664	278.137768	-593.656786	-0.679473	1.00674	22221.28971
119.160375	-575.955156	324.678495	-591.367898	0.08349	1.00674	22228.15638
199.271462	-552.303311	401.737731	-533.38273	0.08349	-0.519185	22225.10453
269.464034	-508.051472	500.922887	-470.819785	-0.679473	1.00674	22221.28971
328.212165	-463.799634	497.108073	-493.708667	-0.679473	0.243777	22196.11194
383.908445	-428.703348	574.930272	-344.930934	0.846452	1.00674	22210.60823
441.13065	-366.140403	605.448782	-273.975399	-0.679473	-1.282148	22190.7712
480.804712	-285.266353	636.730254	-179.36802	-0.679473	1.769703	22197.63787
509.797296	-228.807111	612.315447	-68.738423	0.08349	-0.519185	22189.24528
541.078769	-125.807141	620.708037	7.557851	0.08349	-0.519185	22190.00824
527.345439	-42.644203	577.219161	109.031895	0.08349	0.243777	22208.31935
507.508408	22.970592	555.093241	186.854094	0.08349	1.769703	22197.63787
486.908414	131.311301	520.759918	238.73556	1.609415	3.295628	22193.06009
467.834346	191.585357	474.982154	340.972567	0.846452	-0.519185	22225.10453
434.263985	271.696445	423.863651	414.979952	-0.679473	0.243777	22229.6823
402.982513	327.392725	296.448873	444.735499	0.846452	1.00674	22213.66009
370.938078	405.977886	238.463705	543.157692	0.846452	-0.519185	22243.41563
309.901059	445.651949	172.84891	591.224345	0.846452	1.769703	22250.2823
235.893674	489.140825	62.219313	607.246562	0.846452	1.00674	22229.6823
169.515916	517.370446	-42.306582	616.402115	0.846452	0.243777	22232.73415
93.982605	542.548216	-101.054712	637.002109	-0.679473	-0.519185	22236.54897
41.338176	531.866738	-181.1658	637.765071	0.08349	0.243777	22220.52675
-25.802545	528.814887	-250.595409	624.031742	0.846452	1.769703	22221.28971
-81.498825	518.133409	-330.706496	606.483599	0.08349	1.769703	26.703696
-153.980285	491.429713	-432.18054	585.120643	0.08349	0.243777	11.444441
-215.780266	464.726017	-451.254609	521.031773	-0.679473	1.00674	5913.724174
-280.632099	442.600098	-507.713851	424.135505	-1.442436	0.243777	22127.4453
-359.217261	389.192706	-579.432349	328.765163	-0.679473	-0.519185	22194.58602
-372.187628	342.651979	-566.461982	291.379989	-0.679473	-0.519185	22175.51195
-427.120945	270.933482	-576.380498	169.305951	-1.442436	1.00674	22191.53417
-479.765373	211.422388	-577.906423	104.454118	0.08349	0.243777	22205.2675
-515.624622	122.155748	-566.461982	15.950441	0.846452	0.243777	22201.45268
-551.483871	66.459468	-538.232361	-54.242131	0.08349	1.00674	22193.06009
-543.091281	-15.177544	-584.010125	-212.93838	-0.679473	0.243777	22197.63787
-549.957945	-74.688638	-522.973106	-303.730946	-0.679473	0.243777	22173.98602
-518.676473	-144.118247	-422.262025	-328.145753	-0.679473	0.243777	22215.94897
-473.661672	-224.229334	-383.350925	-383.842033	0.846452	0.243777	22251.80822
-434.750572	-286.029316	-323.839832	-501.338295	0.08349	-0.519185	22233.49712
-392.024659	-341.725596	-217.025048	-533.38273	0.08349	-0.519185	22235.02304
-345.483932	-415.732981	-168.195433	-578.397531	0.08349	1.00674	22238.83786
-294.365428	-476.77	-104.869526	-636.382699	0.846452	1.769703	22228.91934
-218.069155	-525.599615	8.048959	-675.293799	-0.679473	-0.519185	22222.05268
-118.121036	-545.436647	65.271164	-650.116028	0.08349	-1.282148	22228.15638
-38.772911	-583.584783	195.737792	-611.967892	0.846452	0.243777	22224.34156
26.078921	-582.058858	280.426656	-599.760488	0.08349	1.00674	22220.52675
110.004822	-566.799603	315.522942	-642.486401	0.08349	1.769703	22229.6823
200.797388	-548.488497	413.945135	-537.197543	-0.679473	0.243777	22227.39341
258.782556	-515.6811	481.085856	-478.449413	-0.679473	0.243777	22198.40083
329.73809	-474.481112	490.241409	-492.182742	-0.679473	-1.282148	22201.45268
393.82696	-419.547795	574.930272	-346.456859	-0.679473	-0.519185	22188.48232
429.686209	-365.377441	617.656186	-254.138368	0.08349	-0.519185	22198.40083
478.515824	-285.266353	613.841372	-191.575424	-0.679473	-0.519185	22210.60823
510.560259	-218.888595	632.91544	-115.27915	0.846452	0.243777	22208.31935
538.78988	-127.333067	616.13026	-8.464367	0.08349	1.769703	22197.63787
512.849147	-54.088644	571.878421	101.402267	-0.679473	0.243777	22209.84527
504.456557	41.281698	532.204359	138.024479	0.846452	1.769703	22199.92676
499.115818	124.444636	529.915471	202.113349	0.846452	0.243777	22185.43046
477.752861	198.452022	501.68585	347.076269	0.846452	1.00674	22245.70452
454.863979	270.170519	416.996986	413.454027	0.846452	1.00674	22251.04526
401.456588	351.044569	325.441457	482.120673	2.372378	1.00674	22232.73415
370.938078	403.688998	230.834078	553.076208	0.846452	0.243777	22232.73415
317.530687	445.651949	185.056314	611.824338	0.08349	1.00674	22238.07489
244.286264	486.088974	60.693388	589.698419	-1.442436	0.243777	22214.42305
171.804804	516.607483	-45.358433	633.187295	0.846452	1.00674	22218.23786
106.952971	531.103775	-78.928793	629.372481	0.08349	2.532666	22231.20823
39.81225	541.785254	-190.321353	635.476183	0.846452	1.00674	22222.81564
-31.143284	521.948222	-310.869465	606.483599	-0.679473	1.00674	22219.76379
-99.046968	503.637117	-327.654645	600.379897	-1.442436	-0.519185	26.703696
-155.50621	483.800086	-400.899068	575.202127	-0.679473	-0.519185	12.970367
-230.276558	471.592682	-448.202758	489.750301	-0.679473	-0.519185	4815.820795
-282.920987	441.074172	-512.291628	432.528095	-2.205399	-2.808073	22125.15641
-324.120975	391.481594	-533.654584	366.150337	-0.679473	-0.519185	22202.21564
-386.68392	352.570495	-599.26938	297.483691	0.08349	0.243777	22198.40083
-429.409833	267.118668	-562.647168	202.113349	1.609415	1.769703	22199.92676
-475.95056	196.163134	-621.395299	94.535603	0.846452	-0.519185	22215.18601
-504.180181	125.207599	-583.247162	27.394882	0.08349	0.243777	22188.48232
-517.150548	73.326133	-559.595317	-122.145814	0.846452	0.243777	22111.42308
-536.224616	10.000226	-584.773088	-176.316169	0.846452	1.769703	22226.63045
-533.935728	-68.584936	-498.558298	-258.716144	0.846452	1.769703	22219.00082
-520.202398	-136.48862	-471.09164	-325.856865	-0.679473	-0.519185	22233.49712
-483.580187	-221.177483	-376.48426	-386.893884	0.08349	-2.045111	22231.97119
-424.832056	-286.029316	-328.417608	-441.827201	0.846452	1.769703	22225.10453
-393.550584	-366.140403	-203.291719	-512.782736	-0.679473	0.243777	22221.28971
-347.009857	-404.28854	-144.543588	-574.582717	-0.679473	-0.519185	22228.91934
-276.817285	-472.955187	-95.713973	-632.567885	0.846452	-0.519185	22215.18601
-202.046937	-510.340361	-10.262147	-646.301215	0.846452	1.00674	22220.52675
-121.172887	-556.118125	58.4045	-676.819724	0.08349	1.00674	22229.6823
-43.350688	-575.955156	189.63409	-623.412333	0.846452	1.00674	22225.10453
27.604847	-572.903305	268.982215	-602.812339	-0.679473	1.00674	22199.16379
106.190009	-569.088491	296.448873	-602.812339	0.846452	1.00674	22211.3712
180.197394	-551.540348	399.448843	-519.6494	0.08349	1.00674	22212.13416
262.59737	-514.155174	462.011787	-472.345711	-0.679473	-0.519185	22206.03046
332.026979	-461.510745	520.759918	-440.301276	-0.679473	-0.519185	22219.00082
373.226966	-434.044087	560.43398	-349.50871	-0.679473	0.243777	22209.84527
444.182501	-351.644111	613.841372	-265.582809	0.08349	0.243777	22203.74157
475.463973	-291.370055	610.789521	-194.627274	0.08349	0.243777	22212.13416
529.634327	-202.866378	615.367297	-110.701373	1.609415	1.769703	22202.21564
528.108402	-142.592321	567.300645	-20.67177	-0.679473	-0.519185	22185.43046
516.663961	-39.592352	613.841372	114.372634	0.846452	0.243777	22235.786
516.663961	36.703922	569.589533	156.335584	0.846452	1.769703	22238.83786
500.641743	111.47427	485.663632	211.268902	0.846452	1.00674	22196.87491
463.256569	196.163134	482.611781	350.891082	0.846452	0.243777	22233.49712
425.108433	272.459407	429.20439	411.165139	0.846452	-1.282148	22235.786
397.641774	310.607544	307.893315	469.913269	-0.679473	-0.519185	22209.08231
363.308451	399.111222	264.404439	530.950288	-0.679473	-1.282148	22219.76379
313.715873	443.363061	177.426687	568.335462	-0.679473	-0.519185	22231.20823
240.47145	489.903787	60.693388	606.483599	0.846452	1.00674	22219.76379
178.671469	528.051924	-76.639905	627.846556	0.08349	1.769703	22218.23786
97.797418	512.029707	-120.891744	622.505817	-1.442436	-0.519185	22207.55638
33.708549	521.18526	-180.402837	622.505817	-1.442436	-0.519185	22206.03046
-48.691427	511.266744	-313.158353	532.476214	-1.442436	1.00674	22204.50453
-88.365489	510.503781	-312.395391	616.402115	-0.679473	1.00674	25.17777
-158.558061	484.563048	-409.291658	567.5725	-1.442436	-0.519185	13.733329
-210.439527	472.355645	-466.513863	515.691034	-0.679473	0.243777	3610.339671
-279.106174	438.785284	-521.44718	432.528095	1.609415	1.00674	22121.34159
-332.513565	402.163073	-526.78792	371.491076	1.609415	0.243777	22210.60823
-391.261696	339.600128	-564.173094	311.21702	0.08349	-0.519185	22203.74157
-434.750572	267.118668	-601.558268	189.905945	0.08349	1.769703	22187.71935
-490.446852	199.977947	-629.024926	78.513385	0.846452	-0.519185	22222.81564
-516.387585	145.04463	-609.950858	31.209696	0.846452	1.769703	22215.18601
-527.069063	84.770574	-536.706435	-46.612504	1.609415	1.00674	22224.34156
-552.246833	0.08171	-562.647168	-171.738392	0.08349	1.00674	22219.76379
-541.565355	-73.925675	-475.669416	-247.271703	0.08349	1.00674	22202.21564
-521.728324	-129.621955	-399.373143	-312.123536	0.08349	-0.519185	22223.5786
-475.187597	-224.992297	-371.143521	-397.575362	0.846452	1.769703	22225.86749
-439.328348	-292.895981	-346.728714	-463.190158	0.08349	1.769703	22216.71194
-421.780205	-347.829298	-233.810229	-517.360512	0.08349	1.769703	22222.05268
-343.195044	-409.629279	-166.669508	-592.13086	0.846452	-0.519185	22228.91934
-276.817285	-460.747783	-107.158414	-621.123444	0.08349	-1.282148	22219.76379
-214.254341	-528.651466	-10.262147	-669.95306	-0.679473	1.00674	22199.92676
-107.439558	-551.540348	14.915624	-711.153047	0.08349	-0.519185	22212.13416
-52.506241	-600.369964	156.826693	-614.25678	-0.679473	0.243777	22199.92676
20.738182	-581.295895	256.774811	-642.486401	0.08349	1.00674	22207.55638
104.664083	-559.169976	332.308122	-590.604935	0.846452	1.00674	22225.10453
174.856655	-544.673684	404.789582	-542.538283	0.08349	-1.282148	22230.44527
254.967742	-509.577398	481.848819	-483.027189	0.08349	-0.519185	22216.71194
314.478836	-466.851485	507.026589	-462.427195	-0.679473	1.00674	22222.05268
386.960296	-418.784832	576.456198	-331.197604	0.846452	1.769703	22213.66009
441.13065	-362.32559	609.263596	-267.108734	1.609415	1.00674	22192.29713
483.856563	-296.710794	622.996925	-212.175417	0.08349	-0.519185	22225.10453
499.878781	-215.836744	628.337664	-143.508771	0.846452	-1.282148	22231.20823
533.449141	-125.807141	594.004341	-14.568069	0.846452	-1.282148	22206.03046
527.345439	-42.644203	601.633968	110.55782	-0.679473	-0.519185	22220.52675
528.871365	32.889108	557.382129	187.617057	0.846452	1.769703	22221.28971
498.352855	115.289084	561.959906	264.676293	0.08349	0.243777	22185.43046
451.049166	195.400171	513.130291	338.683679	0.08349	0.243777	22222.05268
438.078799	242.703861	407.07847	429.476244	-0.679473	0.243777	22232.73415
410.612141	326.629762	341.463675	482.883636	0.08349	-0.519185	22218.23786
375.515855	394.533445	251.434072	511.113257	0.08349	0.243777	22224.34156
302.271432	432.681582	181.2415	576.728053	-0.679473	1.769703	22209.84527
245.812189	460.148241	-29.336215	555.365096	-0.679473	1.00674	22201.45268
163.412214	509.740819	-133.099147	572.150276	-1.442436	-0.519185	22197.63787
121.449263	537.97044	-165.906545	562.231761	0.846452	1.769703	22218.23786
45.915952	536.444514	-197.95098	630.135444	1.609415	1.00674	22219.00082
-17.409955	533.392663	-265.091701	621.742854	-0.679473	2.532666	22219.00082
-72.343272	525.000073	-297.899099	643.868773	0.08349	1.769703	26.703696
-144.061769	489.140825	-418.447211	569.098425	0.08349	1.00674	13.733329
-196.706198	479.222309	-473.380528	514.928071	0.08349	0.243777	2694.021424
-282.920987	444.888986	-518.39533	444.735499	1.609415	1.00674	22109.89715
-322.59505	415.133439	-552.728653	373.017002	0.846452	0.243777	22218.23786
-386.68392	360.963085	-566.461982	312.742946	0.846452	0.243777	22224.34156
-409.572802	277.800147	-608.424933	150.994845	0.846452	1.00674	22205.2675
-473.661672	223.629792	-654.965659	54.86154	0.846452	1.769703	22215.94897
-498.076479	152.674258	-579.432349	47.231913	0.08349	-1.282148	22206.79342
-530.883877	68.748357	-526.78792	-29.827323	0.08349	1.00674	22216.71194
-533.172765	0.08171	-514.580516	-139.693957	0.08349	0.243777	22198.40083
-536.987579	-50.27383	-475.669416	-235.827262	0.08349	1.769703	22196.87491
-528.594989	-144.88121	-424.550913	-311.360573	0.846452	1.00674	22222.81564
-496.550554	-212.02193	-380.299074	-393.760549	0.846452	-0.519185	22228.91934
-455.350566	-283.740428	-307.817614	-464.716083	0.08349	-0.519185	22218.23786
-403.4691	-355.458925	-230.758378	-524.99014	-1.442436	1.00674	22199.92676
-375.239478	-428.703348	-200.239868	-640.197513	-0.679473	1.00674	22210.60823
-293.602466	-462.273708	-154.462104	-729.464153	-0.679473	-1.282148	22198.40083
-215.780266	-514.918137	-74.351017	-708.101196	0.08349	0.243777	22206.03046
-124.987701	-545.436647	25.597102	-675.293799	0.08349	1.00674	22226.63045
-48.691427	-560.695901	172.085947	-615.019743	0.08349	0.243777	22228.91934
32.945586	-582.821821	245.33037	-613.493817	0.08349	1.769703	22220.52675
88.641866	-562.221827	338.411824	-592.893823	0.846452	1.769703	22227.39341
192.404798	-546.962572	407.07847	-522.701251	0.08349	1.00674	22228.91934
262.59737	-497.369994	468.878452	-492.945705	0.08349	-0.519185	22208.31935
316.767724	-463.036671	512.367328	-456.323493	0.846452	0.243777	22240.36378
385.43437	-415.732981	565.77472	-343.405008	1.609415	1.00674	22243.41563
463.256569	-350.118186	590.95249	-252.612442	1.609415	0.243777	22196.87491
487.671377	-290.607092	612.315447	-219.042082	1.609415	0.243777	22219.76379
518.189886	-205.155266	643.596919	-117.568038	0.08349	-0.519185	22225.86749
532.686178	-127.333067	618.419148	-15.331031	-0.679473	1.00674	22192.29713
525.056551	-51.799756	597.819155	118.187448	0.08349	-0.519185	22194.58602
522.0047	11.526151	571.878421	186.854094	0.846452	0.243777	22216.71194
491.486191	109.185382	542.122875	264.676293	0.08349	1.769703	22202.21564
469.360271	190.059432	502.448812	352.417008	-0.679473	-0.519185	22220.52675
434.263985	259.489041	413.182172	418.031803	-0.679473	-0.519185	22209.84527
419.767693	312.896433	316.285905	462.283642	-0.679473	1.00674	22200.68972
356.441786	377.748265	146.145214	475.254009	-1.442436	1.00674	22202.21564
322.108463	443.363061	149.197065	558.416947	0.08349	1.769703	22221.28971
243.523301	470.829719	38.567468	572.913239	-0.679473	-0.519185	22213.66009
172.567767	521.18526	-93.425085	579.779903	0.08349	0.243777	22219.00082
96.271493	528.051924	-99.528787	624.031742	0.08349	1.769703	22230.44527
35.234474	540.259328	-170.484322	620.216929	-1.442436	-0.519185	22229.6823
-7.491439	520.422297	-238.388005	618.691003	0.08349	0.243777	22219.00082
-82.261787	506.688968	-339.862049	643.105811	-0.679473	1.769703	28.992584
-143.298806	504.400079	-403.187956	574.439164	0.846452	-1.282148	15.259255
-202.046937	479.222309	-459.647199	501.957704	0.846452	-1.282148	8475.753044
-278.343211	444.126023	-571.039758	389.802182	0.846452	-0.519185	22141.94159
-327.172826	409.7927	-545.861988	364.624412	1.609415	1.769703	22202.21564
-382.106143	343.414942	-580.195311	301.298505	0.846452	0.243777	22206.03046
-412.624653	287.718662	-571.802721	191.43187	0.08349	0.243777	22213.66009
-466.795007	213.711277	-606.899007	103.691156	0.08349	-0.519185	22206.03046
-498.076479	130.548338	-571.039758	41.128211	0.08349	1.00674	22199.92676
-524.780175	62.644655	-522.973106	-51.19028	0.08349	1.00674	22200.68972
-553.009796	9.237263	-502.373112	-150.375436	-0.679473	0.243777	22192.29713
-540.802392	-72.39975	-474.906454	-234.301337	-0.679473	0.243777	22205.2675
-530.883877	-147.933061	-423.024987	-325.856865	-0.679473	-0.519185	22199.16379
-488.157964	-234.14785	-408.528695	-399.864251	-0.679473	0.243777	22213.66009
-446.195013	-297.473757	-390.21759	-499.812369	-0.679473	-0.519185	22200.68972
-411.86169	-346.303372	-307.817614	-588.316047	-1.442436	1.00674	22208.31935
-344.720969	-403.525577	-159.03988	-576.871606	0.08349	0.243777	22225.10453
-282.920987	-464.562596	-134.625073	-627.227146	0.08349	1.00674	22221.28971
-200.521012	-507.28851	-15.602886	-665.375283	0.08349	1.769703	22219.00082
-128.802514	-550.777386	56.115611	-639.43455	0.846452	0.243777	22228.91934
-51.743278	-570.614417	159.878544	-618.071593	-0.679473	-1.282148	22228.15638
30.656698	-571.37738	239.226668	-589.841972	0.08349	1.00674	22216.71194
103.138158	-551.540348	327.730346	-573.819755	0.08349	1.00674	22248.75637
206.138127	-556.118125	375.796998	-526.516065	0.846452	1.00674	22248.75637
233.604786	-517.207025	428.441427	-531.093841	0.846452	-1.282148	22201.45268
327.449202	-479.058888	456.671048	-492.945705	0.08349	0.243777	22221.28971
373.226966	-426.41446	548.989539	-373.160555	0.08349	1.00674	22231.97119
448.760277	-366.903366	596.293229	-267.871697	-0.679473	0.243777	22195.34898
487.671377	-289.84413	635.967291	-193.101349	-0.679473	0.243777	22212.13416
509.797296	-225.75526	632.91544	-138.168032	0.846452	-1.282148	22222.05268
522.0047	-144.118247	620.708037	-7.701404	0.08349	0.243777	22204.50453
522.0047	-70.873824	589.426564	118.95041	-0.679473	-0.519185	22202.97861
505.982483	26.022443	571.878421	191.43187	-2.205399	1.00674	22192.29713
493.775079	96.977978	539.833987	268.491107	-0.679473	1.769703	22188.48232
470.886197	187.007581	494.819185	338.683679	-0.679473	0.243777	22203.74157
445.708426	270.170519	371.982184	385.987368	-0.679473	-1.282148	22218.23786
398.404737	332.733464	234.648892	411.928101	-0.679473	0.243777	22212.13416
377.04178	396.822334	252.197035	535.528065	-0.679473	1.00674	22220.52675
331.264016	434.97047	169.797059	581.305829	0.08349	0.243777	22229.6823
252.678854	485.326011	62.219313	609.53545	0.08349	1.00674	22217.4749
187.064059	518.896371	-40.017694	609.53545	0.846452	-0.519185	22215.94897
123.738151	531.866738	-72.062128	634.713221	0.08349	-0.519185	22225.10453
55.071505	545.600067	-163.617657	653.024326	1.609415	1.00674	22249.51933
-1.387737	523.474148	-234.573191	631.66137	0.08349	0.243777	22237.31193
-60.898831	520.422297	-357.410192	624.794705	1.609415	1.00674	45.777764
-141.009918	501.348229	-407.00277	565.283611	0.846452	1.769703	12.207404
-215.780266	488.377862	-490.165708	461.520679	1.609415	1.00674	933.103427
-289.024689	436.496396	-520.684218	447.024387	-0.679473	0.243777	22121.34159
-334.039491	399.111222	-588.587901	369.965151	0.08349	1.769703	22193.82305
-377.528367	341.889017	-541.284212	320.372573	0.08349	0.243777	22200.68972
-412.624653	280.089035	-565.699019	220.424454	-0.679473	-0.519185	22210.60823
-465.269081	208.370538	-633.602703	96.824491	0.08349	0.243777	22206.03046
-493.498703	145.807593	-575.617535	31.209696	-0.679473	-0.519185	22193.82305
[truncated: 28,725 more rows]
