# Supplementary material for: Dynamic analysis of slant cracked rotor system considering nonlinear oil film force
Source: PLoS One. 2024 Jan 25;19(1):e0294293. doi: 10.1371/journal.pone.0294293 (PMC10810477; doi:10.1371/journal.pone.0294293)
Supplement: S1 File — These data were measured by two eddy current sensors, model WT0150. (ZIP) [file pone.0294293.s001.zip › 2021.3.18 Test data for plain bearings/2021.3.18 (P=0.2Mpa, Z=4.0g)/1200.csv]

1024	30720	7	0	3
8	8	8	8	10	10	1
3	3	3	3	1	1	4
2	1	4	3	0	0	0
0	0	0	0	0.000021	0.000016	20741.59766
123.604235	-539.628095	330.041785	-498.930391	0.86088	0.327948	22216.71194
183.878291	-507.58366	386.501027	-434.078559	-0.665045	-1.197977	22223.5786
234.233831	-486.220704	424.649164	-410.426714	-1.428008	1.090911	22210.60823
273.144931	-457.22812	446.012121	-373.804503	-0.665045	-1.96094	22193.06009
331.130099	-432.813312	464.323227	-362.360061	-0.665045	0.327948	22201.45268
389.115267	-386.272585	476.53063	-313.530446	-0.665045	-0.435015	22219.00082
430.315255	-325.235566	524.597283	-270.04157	0.097917	-1.197977	22210.60823
452.441174	-268.776324	580.293563	-143.389756	0.097917	1.853874	22225.10453
482.196721	-206.976342	560.456531	-93.034215	0.097917	-0.435015	22221.28971
485.248572	-142.887472	547.486165	-19.789793	0.86088	-0.435015	22219.76379
489.063386	-81.08749	542.145426	66.424997	0.097917	1.090911	22215.18601
484.485609	-10.131956	507.812103	147.299047	-0.665045	-1.197977	22198.40083
482.959684	50.1421	493.315811	205.284215	0.86088	-0.435015	22231.97119
450.152286	118.808747	460.508413	237.32865	0.86088	1.090911	22220.52675
440.23377	197.393908	386.501027	278.528638	0.86088	1.853874	22206.79342
414.293037	233.253157	306.38994	336.513806	0.86088	1.853874	22218.23786
363.937497	293.527213	214.071449	360.928613	0.86088	1.090911	22200.68972
358.596758	340.830903	200.33812	418.150818	0.86088	-0.435015	22216.71194
309.767142	398.053108	110.308517	442.565626	0.86088	2.616836	22202.97861
258.648639	429.33458	60.715939	515.810049	0.097917	-0.435015	22215.18601
210.581987	465.193829	-5.661819	528.017452	0.097917	1.090911	22225.10453
148.782005	472.060494	-86.535869	542.513744	0.097917	-0.435015	22231.20823
85.456098	492.660488	-109.424752	524.965602	-1.428008	-1.197977	22199.92676
45.019073	483.504935	-169.698808	533.358192	-2.190971	0.327948	22201.45268
12.211675	499.527152	-239.89138	485.291539	-0.665045	0.327948	22213.66009
-37.380903	477.401233	-302.454324	495.973018	-0.665045	0.327948	452.436903
-115.966065	447.645686	-410.03207	452.484142	0.097917	0.327948	15.259255
-142.669761	455.275314	-429.869101	416.624893	0.097917	-0.435015	14.496292
-212.862332	435.438282	-435.972803	394.498974	0.097917	0.327948	2239.295633
-254.825283	416.364214	-455.809834	386.106383	0.86088	1.090911	22132.02307
-299.840084	395.001257	-483.276493	329.647141	0.097917	-0.435015	22214.42305
-342.565998	341.593866	-470.306126	290.736041	-0.665045	0.327948	22215.18601
-364.691917	288.949437	-503.113524	230.461985	-0.665045	1.090911	22211.3712
-402.077091	250.8013	-499.29871	141.958308	0.86088	-0.435015	22245.70452
-438.699302	200.445759	-534.394996	66.424997	0.86088	-0.435015	22231.97119
-454.72152	130.253188	-544.313512	-32.760159	0.097917	-1.197977	22185.43046
-492.869657	84.475423	-472.595014	-12.923128	0.097917	-0.435015	22223.5786
-505.077061	28.779144	-447.417244	-110.582358	-0.665045	-0.435015	22224.34156
-509.654837	-32.257875	-456.572797	-224.263806	-0.665045	-0.435015	22189.24528
-501.262247	-97.872671	-361.202455	-226.552694	-0.665045	0.327948	22215.94897
-481.425216	-152.805988	-329.920983	-292.930452	0.097917	0.327948	22222.05268
-453.195594	-210.791156	-302.454324	-350.152658	-0.665045	1.090911	22202.97861
-409.706718	-259.620771	-258.965448	-383.723018	0.097917	1.853874	22192.29713
-388.343762	-309.213349	-181.906212	-453.152627	-1.428008	-1.96094	22196.11194
-341.040072	-371.013331	-155.202516	-509.61187	0.097917	1.090911	22191.53417
-279.24009	-414.502207	-102.558087	-513.426683	-0.665045	0.327948	22202.21564
-239.566028	-453.413306	-21.684037	-582.856292	0.097917	-1.197977	22218.23786
-156.40309	-463.331822	-29.313664	-581.330367	-1.428008	1.090911	22210.60823
-106.047549	-519.791064	85.893709	-592.774808	-0.665045	-0.435015	22220.52675
-29.751276	-525.894766	201.864045	-515.715572	0.86088	0.327948	22229.6823
27.47093	-538.10217	270.530691	-509.61187	0.097917	1.853874	22215.94897
91.5598	-525.894766	297.234387	-492.826689	0.097917	1.090911	22209.84527
160.989409	-520.554027	341.486226	-475.278547	0.097917	0.327948	22223.5786
220.500502	-488.509592	415.493611	-421.108192	1.623843	-0.435015	22251.80822
273.907894	-463.331822	462.034338	-389.82672	1.623843	0.327948	22238.07489
312.818993	-432.050349	479.582481	-359.308211	0.097917	1.853874	22238.07489
370.804161	-396.954064	497.893587	-302.086005	0.86088	-2.723903	22235.786
434.893031	-340.494821	536.041724	-219.68603	1.623843	1.853874	22225.86749
447.100435	-291.665206	544.434314	-175.434191	-0.665045	1.090911	22223.5786
476.855982	-232.917075	552.826904	-132.708278	0.097917	-1.197977	22212.13416
482.196721	-167.30228	571.13801	-31.997196	0.097917	0.327948	22208.31935
496.693013	-92.531932	545.197277	32.091674	0.86088	1.090911	22222.81564
495.167087	-27.680099	484.92322	115.254612	-0.665045	-0.435015	22209.84527
475.330056	21.912479	499.419512	177.817556	-0.665045	-1.197977	22191.53417
463.122653	81.423572	469.663966	244.958277	-1.428008	-1.197977	22190.7712
430.315255	147.801331	385.738065	284.632339	-0.665045	-0.435015	22184.6675
400.559708	218.756865	368.189922	335.750843	0.097917	1.853874	22182.37861
370.041199	246.223524	246.115884	353.298986	-0.665045	-1.197977	22182.37861
347.152317	308.023505	103.441852	289.210116	0.097917	1.090911	22211.3712
341.048615	381.267928	118.701107	430.358222	0.097917	1.090911	22205.2675
276.959745	418.653102	75.975193	452.484142	-0.665045	-0.435015	22217.4749
227.367167	446.119761	22.567802	533.358192	0.097917	0.327948	22227.39341
180.82644	476.63827	-27.787739	539.461894	-0.665045	-0.435015	22228.91934
134.285713	490.371599	-99.506236	546.328558	0.86088	0.327948	22220.52675
73.248694	494.949376	-155.202516	528.017452	0.86088	0.327948	22247.23045
28.996855	497.238264	-217.76546	531.832266	0.097917	0.327948	22247.99341
-25.936462	480.453084	-264.306187	518.098937	0.86088	-0.435015	22067.17124
-58.74386	470.534568	-371.883933	495.973018	0.097917	0.327948	22.888882
-131.988282	463.667904	-403.928368	478.424875	-0.665045	0.327948	14.496292
-186.921599	441.541984	-444.365393	427.306371	0.097917	1.090911	10.681478
-257.114171	429.33458	-435.20984	405.943415	0.86088	-1.197977	21768.85281
-284.58083	409.497549	-481.750567	350.247135	-0.665045	-1.197977	22206.79342
-331.884519	352.275344	-486.328344	296.839743	0.097917	1.853874	22206.03046
-365.45488	316.416095	-500.061673	266.321234	0.86088	1.090911	22220.52675
-423.440048	242.40871	-488.617232	183.921258	-1.428008	1.090911	22204.50453
-430.306712	206.549461	-545.076474	78.6324	-0.665045	0.327948	22198.40083
-463.877073	156.193921	-528.291294	19.88427	-0.665045	-1.197977	22160.25269
-486.765955	105.83838	-513.795002	-9.108314	0.86088	1.853874	22212.89712
-503.551135	43.275436	-451.232058	-120.500874	0.097917	0.327948	22215.94897
-515.758539	8.17915	-442.839468	-133.47124	0.097917	0.327948	22198.40083
-491.343731	-58.198608	-409.269107	-232.656396	-0.665045	-0.435015	22212.89712
-479.136328	-121.524516	-342.891349	-263.174906	0.097917	-0.435015	22219.00082
-454.72152	-187.139311	-310.846914	-312.004521	0.86088	1.853874	22202.97861
-420.388197	-250.465218	-278.039516	-377.619316	0.097917	-0.435015	22191.53417
-389.106725	-275.642988	-201.743243	-438.656335	2.386805	1.853874	22232.73415
-358.588215	-329.813343	-148.335851	-477.567435	0.86088	0.327948	22215.18601
-293.736382	-383.983697	-104.084012	-495.87854	1.623843	-0.435015	22239.60082
-254.06232	-436.628126	-45.335882	-524.108162	0.097917	-1.197977	22240.36378
-189.210488	-467.146635	15.701137	-569.122963	0.86088	1.853874	22224.34156
-111.388288	-505.294772	83.604821	-548.522969	0.097917	1.090911	22222.81564
-61.79571	-528.183654	153.03443	-530.211864	0.097917	1.090911	22228.15638
9.159824	-538.865133	243.826996	-502.745205	0.86088	1.853874	22214.42305
61.04129	-535.050319	292.656611	-520.293348	0.097917	0.327948	22222.81564
127.419048	-523.605878	335.382524	-481.382248	0.86088	1.090911	22229.6823
178.537552	-513.687362	382.686214	-490.537801	-0.665045	0.327948	22204.50453
231.181981	-477.065151	445.249158	-398.982273	-0.665045	-0.435015	22198.40083
305.952329	-441.968865	491.026922	-381.43413	-0.665045	1.853874	22215.18601
334.944913	-405.346654	530.700985	-308.95267	0.097917	0.327948	22212.13416
395.218969	-359.568889	518.493581	-266.989719	-0.665045	1.853874	22209.84527
451.678211	-311.502237	541.382463	-228.07862	0.097917	-0.435015	22228.15638
460.833764	-287.087429	568.849122	-175.434191	0.86088	-0.435015	22212.13416
484.485609	-194.768938	548.249128	-124.315688	-0.665045	1.090911	22212.13416
492.115237	-128.39118	532.22691	-2.24165	0.097917	1.090911	22225.86749
490.589311	-65.828236	530.700985	76.343512	0.86088	1.090911	22212.89712
486.774497	2.838411	503.997289	165.610152	0.86088	1.090911	22204.50453
477.618945	71.505057	472.715817	233.513836	1.623843	0.327948	22231.97119
439.470808	117.282821	420.071388	236.565687	0.86088	1.853874	22234.26008
440.996733	195.10502	387.26399	314.387886	-0.665045	-1.197977	22190.00824
391.404155	253.853151	312.493642	348.721209	0.86088	2.616836	22214.42305
363.937497	297.342027	243.064033	390.68416	0.097917	1.853874	22219.00082
337.233801	359.904971	140.827026	392.973048	0.097917	-1.197977	22179.32676
295.27085	395.001257	98.864076	473.084135	0.097917	1.090911	22219.00082
258.648639	420.179028	50.03446	510.46931	-0.665045	0.327948	22229.6823
183.878291	465.956792	-5.661819	525.728564	0.097917	0.327948	22219.76379
154.885707	468.24568	-81.958093	535.64708	0.86088	1.090911	22223.5786
64.856104	482.741972	-127.735857	531.832266	-0.665045	-0.435015	22209.84527
52.6487	477.401233	-181.143249	530.306341	0.097917	1.090911	22210.60823
-30.514238	458.327164	-230.735827	517.335974	0.097917	1.090911	22197.63787
-53.40312	472.823456	-368.832082	476.898949	0.097917	-1.197977	138.096255
-110.625326	470.534568	-375.698747	466.217471	0.097917	0.327948	16.022217
-148.773462	448.408649	-420.713548	455.535992	0.86088	0.327948	10.681478
-214.388258	423.993841	-436.735766	406.706377	-0.665045	-0.435015	16228.21741
-280.003053	413.312363	-548.128325	296.839743	0.86088	1.090911	22190.00824
-308.232674	382.030891	-482.51353	311.336035	-0.665045	0.327948	22206.03046
-354.773401	341.593866	-497.009822	284.632339	0.097917	-0.435015	22217.4749
-384.528948	287.423511	-511.506114	209.099028	0.86088	1.090911	22249.51933
-416.573383	249.275375	-535.920922	139.669419	0.097917	1.090911	22226.63045
-452.432632	176.030952	-515.320928	66.424997	0.097917	1.853874	22201.45268
-470.743737	127.201337	-480.224642	16.832419	0.86088	0.327948	22225.10453
-501.262247	69.216169	-453.520946	-38.100898	1.623843	0.327948	22217.4749
-524.151129	5.890262	-421.476511	-127.367539	-0.665045	1.090911	22196.11194
-498.973359	-41.413428	-399.350592	-168.567526	0.097917	0.327948	22208.31935
-491.343731	-100.161559	-392.483927	-273.093421	0.097917	0.327948	22202.21564
-484.477067	-165.776354	-313.898765	-293.693415	0.097917	1.090911	22215.18601
-436.410414	-221.472634	-287.958032	-369.989689	-0.665045	-0.435015	22193.06009
-418.099309	-283.272616	-229.972864	-403.560049	0.097917	-0.435015	22193.06009
-388.343762	-317.605939	-163.595106	-479.856323	0.097917	0.327948	22183.14158
-322.728966	-363.383703	-101.032161	-512.663721	-2.190971	-0.435015	22209.84527
-273.136389	-415.265169	-65.935876	-518.00446	0.097917	0.327948	22218.23786
-229.647513	-455.702194	-28.550701	-573.70074	0.097917	-1.197977	22204.50453
-169.373456	-489.272555	37.827057	-587.434069	-1.428008	-0.435015	22222.81564
-93.077183	-529.70958	111.834442	-592.774808	0.097917	1.090911	22230.44527
-28.988313	-530.472543	159.138132	-530.211864	-0.665045	0.327948	22216.71194
39.678334	-535.050319	251.456623	-515.715572	0.097917	-0.435015	22224.34156
87.744986	-538.10217	309.441791	-548.522969	0.097917	1.090911	22229.6823
169.381999	-502.242921	391.841767	-437.13041	0.86088	0.327948	22229.6823
231.944943	-480.879965	428.463978	-413.478565	0.097917	-0.435015	22244.94156
297.559739	-453.413306	468.13804	-385.248944	0.097917	-1.197977	22247.23045
318.922695	-416.028132	476.53063	-366.937838	0.097917	0.327948	22225.10453
374.618975	-389.324436	530.700985	-268.515645	0.097917	1.853874	22232.73415
430.315255	-327.524455	564.271345	-214.345291	-0.665045	0.327948	22232.73415
464.648578	-285.561504	578.767637	-192.219371	0.097917	1.853874	22216.71194
476.855982	-213.080044	552.063941	-107.530507	-0.665045	0.327948	22213.66009
489.826348	-147.465249	557.40468	-31.997196	0.097917	-1.96094	22225.86749
498.218938	-83.376379	527.649134	13.017605	0.097917	1.090911	22206.03046
477.618945	-29.206024	521.545432	142.72127	-0.665045	-0.435015	22206.03046
463.122653	24.96433	469.663966	188.499035	-0.665045	0.327948	22202.21564
449.389323	94.393939	469.663966	222.832358	-1.428008	-0.435015	22197.63787
428.026367	172.979101	390.315841	288.447153	-0.665045	1.090911	22167.88232
415.056	225.62353	308.678828	325.069364	-0.665045	1.090911	22202.21564
382.248602	282.082772	278.160319	370.847129	-0.665045	0.327948	22202.21564
353.256018	322.519797	178.2122	421.202669	0.86088	0.327948	22188.48232
309.00418	380.504965	124.041846	408.232303	0.097917	0.327948	22218.23786
282.300484	424.756804	84.367784	491.395241	0.86088	-0.435015	22231.97119
212.870875	456.038276	-14.817372	515.810049	-0.665045	1.090911	22214.42305
160.226446	475.875307	-69.750689	527.25449	-0.665045	0.327948	22222.05268
115.974607	498.001227	-101.032161	545.565595	0.86088	-0.435015	22253.33415
54.937588	501.053078	-149.098814	538.698931	0.86088	1.853874	22231.97119
18.315377	501.816041	-259.728411	521.150788	0.097917	0.327948	22235.786
-35.854977	465.956792	-271.172852	510.46931	0.097917	-0.435015	5532.242805
-92.31422	464.430866	-329.920983	489.106353	0.86088	1.090911	19.837031
-149.536425	451.4605	-388.669113	473.084135	0.097917	-0.435015	12.970367
-202.180854	433.912357	-410.03207	424.25452	0.097917	1.090911	12.970367
-256.351208	411.786438	-461.150573	386.106383	0.86088	-0.435015	22103.03049
-300.603047	388.134593	-478.698716	335.750843	0.097917	0.327948	22204.50453
-328.832668	349.986456	-490.143157	293.02493	0.097917	2.616836	22220.52675
-389.106725	297.342027	-513.795002	238.091612	-0.665045	0.327948	22204.50453
-415.81042	240.119822	-506.165375	146.536084	-1.428008	-1.96094	22191.53417
-440.988191	185.186505	-536.683884	86.262028	-0.665045	-0.435015	22193.82305
-472.269663	138.645778	-511.506114	38.195375	-1.428008	0.327948	22201.45268
-498.210396	90.579125	-472.595014	-12.160165	-0.665045	-0.435015	22199.16379
-503.551135	36.408771	-442.839468	-89.219402	0.097917	0.327948	22211.3712
-511.180762	-16.998621	-456.572797	-166.278638	0.097917	0.327948	22202.97861
-511.180762	-70.406012	-370.358008	-258.597129	0.86088	-0.435015	22197.63787
-488.29188	-138.309696	-389.432076	-297.508229	0.097917	-0.435015	22205.2675
-461.588185	-204.687454	-329.15802	-340.234142	0.86088	0.327948	22214.42305
-421.15116	-252.754106	-257.439523	-399.745236	0.097917	-0.435015	22199.92676
-382.24006	-293.954094	-178.854361	-427.974857	3.149768	0.327948	22225.86749
-321.966004	-348.887411	-133.839559	-456.204478	0.86088	1.090911	22246.46748
-283.054904	-385.509623	-85.772907	-495.87854	0.097917	1.090911	22228.15638
-234.225289	-435.1022	-49.150695	-564.545187	0.097917	-0.435015	22229.6823
-187.684562	-470.198486	20.278914	-559.204448	0.86088	0.327948	22232.73415
-134.27717	-508.346623	69.108529	-588.197032	-0.665045	-1.197977	22213.66009
-61.79571	-528.183654	187.367753	-523.345199	0.097917	-0.435015	22219.00082
22.893153	-536.576244	245.352921	-514.189646	0.097917	1.090911	22227.39341
75.537582	-535.050319	259.849213	-569.122963	0.86088	-0.435015	22227.39341
146.493117	-516.739213	336.908449	-495.115578	-0.665045	0.327948	22219.00082
201.426434	-501.479959	397.945468	-446.285963	0.097917	0.327948	22206.79342
257.122714	-473.250337	439.908419	-408.137826	-1.428008	0.327948	22209.84527
283.826409	-442.731828	476.53063	-362.360061	0.097917	1.090911	22199.16379
359.35972	-400.005915	520.019506	-296.745266	-0.665045	-0.435015	22214.42305
390.641193	-354.22815	549.775053	-232.656396	0.097917	1.090911	22225.86749
437.181919	-293.954094	568.849122	-181.537893	-0.665045	-0.435015	22217.4749
463.885615	-243.598553	545.960239	-170.093452	0.097917	-0.435015	22213.66009
482.959684	-176.457833	519.256544	-109.056433	0.097917	0.327948	22228.15638
495.93005	-100.924522	548.249128	-25.893494	0.097917	0.327948	22201.45268
478.381907	-55.90972	473.478779	91.602767	0.097917	-0.435015	22195.34898
487.53746	21.149516	498.65655	149.587935	0.097917	0.327948	22241.88971
444.811547	86.001349	457.456562	223.59532	1.623843	0.327948	22222.05268
445.57451	143.223554	414.730649	272.424936	0.097917	0.327948	22211.3712
427.263404	202.734648	346.826965	322.780476	0.86088	-1.197977	22221.28971
399.033783	276.742033	283.501058	381.528607	0.097917	0.327948	22207.55638
364.700459	311.838319	229.330704	429.595259	0.097917	1.853874	22200.68972
329.604174	363.719785	162.189983	469.269322	0.097917	-0.435015	22209.84527
295.27085	414.075326	118.701107	484.528576	0.097917	-0.435015	22225.86749
231.181981	441.541984	34.012243	520.387825	-0.665045	1.090911	22219.00082
180.063477	455.275314	-81.19513	486.817465	0.097917	1.090911	22228.15638
123.604235	478.164196	-100.269199	540.987819	-0.665045	0.327948	22213.66009
77.063508	489.608637	-149.861777	529.543378	-2.190971	-1.197977	22192.29713
33.574632	497.238264	-197.165466	534.884117	-1.428008	1.090911	22209.84527
-19.069797	486.556786	-278.802479	518.098937	-0.665045	-0.435015	22217.4749
-69.425338	472.823456	-352.809865	503.602645	-1.428008	-0.435015	33.57036
-116.729028	462.141978	-381.039486	476.898949	0.86088	1.090911	13.733329
-173.951233	440.779022	-405.454294	453.247104	0.097917	0.327948	11.444441
-231.936401	427.808655	-430.632064	400.602675	0.097917	-0.435015	20918.14936
-284.58083	408.734587	-477.172791	353.298986	0.097917	0.327948	22198.40083
-306.706749	363.719785	-513.795002	264.795308	-0.665045	-0.435015	22219.76379
-351.72155	323.28276	-498.535747	271.661973	0.86088	1.090911	22214.42305
-398.262277	278.267959	-501.587598	184.684221	0.86088	1.090911	22240.36378
-424.20301	223.334642	-528.291294	114.491649	0.097917	1.090911	22240.36378
-471.5067	158.482809	-511.506114	58.032407	0.097917	0.327948	22202.21564
-477.610402	115.756896	-464.965387	23.699083	1.623843	2.616836	22224.34156
-493.63262	55.482839	-430.632064	-54.123116	-0.665045	-0.435015	22219.76379
-505.077061	5.890262	-464.965387	-138.049017	0.86088	-0.435015	22198.40083
-496.68447	-54.383795	-390.958002	-199.848999	0.86088	-1.197977	22203.74157
-488.29188	-114.657851	-352.046902	-281.486011	0.097917	1.853874	22214.42305
-453.195594	-179.509684	-332.209871	-345.574881	0.097917	1.853874	22208.31935
-424.20301	-239.020777	-282.617293	-424.160043	0.86088	-1.197977	22206.03046
-402.077091	-290.13928	-241.417305	-439.419298	-0.665045	0.327948	22196.87491
-366.217842	-328.287417	-159.780292	-491.300764	-0.665045	0.327948	22209.08231
-336.462296	-384.74666	-117.817342	-522.582236	-0.665045	-0.435015	22196.87491
-272.373426	-422.894797	-66.698838	-524.108162	-0.665045	1.090911	22212.89712
-203.70678	-478.591076	4.256696	-582.09333	-0.665045	1.090911	22225.10453
-134.27717	-484.694778	71.397417	-523.345199	-0.665045	-0.435015	22214.42305
-54.929046	-524.368841	129.382585	-558.441485	-0.665045	-0.435015	22223.5786
-15.254984	-534.287356	207.204784	-559.204448	0.097917	-0.435015	22222.05268
47.307961	-523.605878	233.90848	-570.648889	0.097917	-1.197977	22208.31935
131.233862	-524.368841	301.812164	-527.160013	0.86088	0.327948	22221.28971
183.115328	-508.346623	352.930667	-427.974857	0.86088	1.090911	22253.33415
234.996794	-490.79848	435.330643	-418.056341	0.097917	1.090911	22237.31193
299.848627	-464.094784	462.797301	-385.248944	0.097917	1.090911	22235.02304
336.470838	-407.635542	479.582481	-297.508229	0.86088	-0.435015	22239.60082
395.981932	-374.065181	514.678767	-243.337875	0.097917	1.090911	22229.6823
443.285621	-306.924461	549.01209	-202.137887	-0.665045	-1.197977	22215.94897
457.781913	-283.272616	581.819488	-140.337905	1.623843	1.090911	22215.94897
478.381907	-204.687454	564.271345	-96.086066	0.097917	0.327948	22222.05268
495.167087	-135.257845	548.249128	-20.552755	0.097917	0.327948	22211.3712
479.14487	-72.6949	518.493581	51.928705	0.097917	1.853874	22194.58602
480.670795	-17.761583	495.604699	147.299047	-0.665045	0.327948	22200.68972
457.018951	54.719877	467.375078	175.528668	-1.428008	-1.96094	22184.6675
443.285621	112.705045	433.804717	252.587904	-0.665045	1.853874	22192.29713
433.367106	181.371691	385.738065	324.306402	-0.665045	-0.435015	22206.03046
405.137485	225.62353	326.989934	361.691576	-1.428008	1.090911	22187.71935
390.641193	285.897586	220.175151	360.928613	0.097917	-0.435015	22204.50453
349.441205	340.06794	174.397387	436.461924	0.097917	-1.197977	22194.58602
318.159733	388.897555	142.352952	477.661912	0.86088	0.327948	22212.89712
261.70049	424.756804	67.582603	511.232272	0.097917	-0.435015	22219.76379
190.744955	443.06791	-21.684037	520.387825	0.097917	1.090911	22231.97119
163.278297	492.660488	-54.491435	511.232272	0.86088	0.327948	22221.28971
106.056092	494.949376	-147.572888	525.728564	1.623843	1.853874	22242.65267
55.700551	505.630854	-171.987696	540.224856	0.097917	-0.435015	22244.94156
4.582048	481.216047	-224.632125	523.439676	0.86088	1.090911	22231.20823
-58.74386	465.193829	-294.824697	524.202639	0.86088	2.616836	550.859096
-110.625326	472.823456	-343.654312	516.573011	0.097917	-1.197977	16.022217
-155.640127	450.697537	-388.669113	470.032284	-0.665045	-0.435015	10.681478
-209.047519	430.097543	-420.713548	431.884148	0.097917	-0.435015	996.429334
-260.166022	408.734587	-477.172791	378.476756	0.097917	-0.435015	22128.20826
-292.97342	373.638301	-468.780201	304.469371	0.097917	-0.435015	22215.18601
-341.040072	335.490164	-493.195008	297.602706	0.097917	1.090911	22209.08231
-385.291911	285.897586	-497.009822	220.54347	-1.428008	1.853874	10242.01178
-406.654868	237.067971	-538.20981	67.187959	-0.665045	-0.435015	22168.64528
-463.11411	172.216138	-502.350561	63.373146	-1.428008	-0.435015	22159.48973
-453.958557	126.438374	-497.772785	33.617599	-1.428008	-1.96094	22204.50453
-492.106694	80.66061	-447.417244	-19.02683	0.097917	-0.435015	22221.28971
-508.128912	12.756926	-429.106138	-93.034215	0.097917	1.853874	22194.58602
-499.736321	-30.73195	-418.42466	-157.123085	0.097917	0.327948	22206.79342
-489.054843	-81.850453	-371.883933	-254.782316	0.097917	0.327948	22212.89712
-473.795588	-148.991174	-345.180237	-312.004521	0.097917	1.090911	22194.58602
-447.091893	-207.739305	-317.713579	-362.360061	0.097917	0.327948	22190.7712
-393.684501	-264.198547	-308.558026	-440.182261	0.86088	1.090911	22231.97119
-382.24006	-289.376318	-220.054348	-463.834105	0.097917	-0.435015	22230.44527
-321.966004	-344.309635	-149.098814	-513.426683	0.86088	1.090911	22235.02304
-265.506761	-419.842946	-56.01736	-481.382248	0.097917	0.327948	22236.54897
-236.514177	-440.44294	-59.832174	-550.048895	-0.665045	-1.96094	22232.73415
-167.847531	-501.479959	81.315933	-570.648889	0.097917	0.327948	22218.23786
-106.047549	-499.954033	109.545554	-547.760007	-0.665045	0.327948	22224.34156
-41.958679	-534.287356	202.627008	-515.715572	0.86088	-0.435015	22228.15638
39.678334	-538.865133	272.81958	-509.61187	-0.665045	1.090911	22215.94897
86.219061	-524.368841	297.99735	-551.57482	-0.665045	-0.435015	22222.05268
148.782005	-524.368841	341.486226	-468.411882	-0.665045	1.090911	22212.13416
227.367167	-515.976251	391.078804	-448.574851	-1.428008	-1.197977	22191.53417
269.330117	-478.591076	410.152872	-439.419298	-0.665045	-1.197977	22207.55638
340.285652	-433.576275	511.626916	-353.967471	-0.665045	2.616836	22222.05268
363.937497	-395.428138	537.567649	-287.589713	-0.665045	-0.435015	22204.50453
423.44859	-342.020747	542.908388	-220.448992	-0.665045	-1.96094	22219.00082
446.337472	-292.428169	567.323196	-185.352707	-0.665045	1.853874	22222.81564
476.093019	-218.420783	560.456531	-148.730495	0.097917	-0.435015	22212.13416
494.404125	-165.776354	558.930606	-41.152749	0.097917	0.327948	22219.00082
490.589311	-92.531932	546.723202	26.750934	0.86088	1.090911	22198.40083
484.485609	-25.391211	503.234326	135.854606	1.623843	1.090911	22220.52675
473.041168	28.779144	438.382493	152.639786	-0.665045	-1.197977	22222.81564
461.596727	90.579125	408.626947	181.63237	0.097917	0.327948	22232.73415
440.996733	161.53466	410.915835	298.365669	0.86088	1.853874	22214.42305
409.715261	215.705014	354.456592	324.306402	0.097917	1.853874	22213.66009
383.011565	278.267959	280.449207	374.661942	-0.665045	-3.486866	22211.3712
376.144901	330.912387	190.419604	421.202669	0.097917	1.853874	22197.63787
319.685658	374.401263	152.271467	468.506359	0.86088	1.853874	22213.66009
284.589372	411.786438	98.101113	504.365608	-0.665045	-0.435015	22223.5786
228.893092	448.408649	21.041876	524.202639	-0.665045	1.090911	22231.20823
173.196813	469.008643	-57.543285	507.417459	0.097917	-0.435015	22214.42305
113.685719	478.927158	-117.054379	506.654496	-0.665045	-0.435015	22203.74157
57.989439	488.845674	-224.632125	511.232272	0.097917	1.090911	22215.18601
22.130191	492.660488	-268.121001	473.084135	-0.665045	-0.435015	22186.95639
-36.61794	486.556786	-281.85433	502.076719	-0.665045	0.327948	22207.55638
-89.262369	469.008643	-328.395057	505.891533	-0.665045	-0.435015	24.414808
-123.595692	458.327164	-371.12097	480.713763	0.097917	0.327948	12.207404
-194.551227	445.356798	-413.083921	453.247104	-0.665045	-0.435015	11.444441
-238.040103	417.890139	-445.128356	396.787862	0.097917	-1.197977	21943.57128
-284.58083	399.579034	-455.046871	336.513806	-0.665045	0.327948	22204.50453
-318.15119	359.904971	-511.506114	275.476787	0.097917	1.090911	22212.13416
-368.506731	313.364244	-519.898704	213.676805	1.623843	0.327948	22233.49712
-412.758569	270.638331	-554.99499	107.624984	0.097917	0.327948	22236.54897
-451.669669	214.942051	-562.624617	74.054624	0.86088	1.090911	22197.63787
-461.588185	156.956883	-522.950555	43.536115	0.86088	-1.197977	22225.86749
-494.395582	88.290237	-501.587598	3.09909	0.097917	-1.197977	22231.97119
-500.499284	32.593957	-419.950586	-83.878662	-0.665045	0.327948	22205.2675
-517.284464	-26.917136	-422.239474	-135.760129	-0.665045	1.090911	22208.31935
-483.714104	-57.435646	-373.409859	-200.611961	0.097917	0.327948	22219.76379
-479.136328	-139.072658	-341.365424	-261.64898	-0.665045	-1.96094	22200.68972
-441.751153	-194.768938	-307.795063	-340.997105	0.86088	1.853874	22195.34898
-421.15116	-247.413367	-252.861746	-379.145242	-0.665045	-1.197977	22194.58602
-380.714134	-284.798541	-269.646926	-487.48595	0.097917	0.327948	22177.80084
-369.269693	-349.650374	-146.046963	-479.09336	0.097917	1.090911	22205.2675
-302.891935	-402.294803	-94.165497	-495.87854	0.097917	-0.435015	22197.63787
-251.773432	-446.546641	-39.995143	-537.841491	-1.428008	-1.197977	22207.55638
-193.788264	-476.302188	35.538168	-538.604454	0.097917	1.853874	22217.4749
-119.017916	-511.398474	81.315933	-545.471118	-0.665045	0.327948	22230.44527
-51.877195	-534.287356	167.530722	-524.108162	0.097917	1.090911	22226.63045
9.922787	-522.079952	230.856629	-518.767423	-0.665045	0.327948	22219.76379
70.959806	-532.761431	285.789946	-516.478534	0.097917	-0.435015	22225.86749
132.759787	-515.213288	336.908449	-498.167429	1.623843	2.616836	22250.2823
193.796806	-500.716996	412.44176	-440.182261	0.86088	0.327948	22240.36378
252.544937	-488.509592	451.35286	-439.419298	0.097917	-0.435015	22242.65267
299.848627	-448.072567	441.434344	-384.485981	0.86088	-0.435015	22238.83786
359.35972	-405.346654	527.649134	-285.300825	0.86088	-0.435015	22225.86749
410.478224	-358.042964	558.930606	-215.871216	0.097917	1.853874	22225.10453
424.974516	-328.287417	571.900972	-168.567526	-0.665045	0.327948	22224.34156
473.804131	-255.042995	565.797271	-128.893464	-0.665045	-0.435015	22209.84527
489.826348	-180.272646	546.723202	-65.567557	0.86088	1.090911	22221.28971
495.167087	-113.894888	552.063941	4.625015	0.097917	1.090911	22206.79342
492.115237	-55.146757	533.752836	109.913873	0.097917	1.090911	22206.79342
482.959684	-10.131956	507.04914	156.4546	-1.428008	0.327948	22190.00824
443.285621	72.26802	399.471394	171.713854	0.097917	0.327948	22197.63787
447.863398	129.490225	424.649164	228.93606	-0.665045	0.327948	22177.80084
426.500441	191.290207	390.315841	322.780476	-0.665045	0.327948	22198.40083
405.900447	256.905002	317.071418	376.187868	-0.665045	1.090911	22212.89712
360.122683	312.601282	223.227002	421.202669	0.097917	0.327948	22197.63787
342.57454	356.85312	194.234418	451.721179	0.097917	-0.435015	22215.94897
305.189366	402.630885	127.85666	486.817465	0.097917	0.327948	22225.86749
238.048645	436.201245	57.664088	514.284123	0.097917	1.090911	22229.6823
187.693105	460.616053	-56.01736	528.780415	-0.665045	-0.435015	22215.94897
150.30793	492.660488	-78.143279	527.25449	0.86088	0.327948	22247.23045
74.774619	488.082711	-134.602522	540.224856	-0.665045	0.327948	22247.23045
46.544998	493.42345	-246.758044	520.387825	0.097917	-0.435015	22225.10453
-26.699425	496.475301	-295.587659	489.869316	-0.665045	-1.197977	22231.97119
-67.13645	479.690121	-336.787647	504.365608	-0.665045	0.327948	80.87405
-112.151251	449.934574	-354.33579	502.839682	0.86088	2.616836	12.207404
-176.240121	442.304947	-402.402443	456.298955	0.097917	0.327948	12.207404
-209.810481	433.912357	-431.395027	399.07675	0.097917	-0.435015	18517.10563
-267.032687	408.734587	-439.787617	380.765644	-0.665045	1.090911	22182.37861
-302.891935	366.008673	-497.772785	311.336035	-0.665045	1.090911	22211.3712
-357.06229	327.097574	-516.08389	277.765675	0.097917	-1.197977	22204.50453
-409.706718	280.556847	-509.980188	157.980525	-1.428008	0.327948	22193.06009
-452.432632	232.490194	-598.483866	42.773152	-0.665045	-0.435015	22169.40825
-447.091893	154.667995	-574.069058	15.306493	0.097917	1.090911	22205.2675
-467.691886	107.364306	-500.824636	-21.315718	-0.665045	1.090911	22212.89712
-495.158545	70.742094	-451.232058	-32.760159	0.097917	1.090911	22213.66009
-504.314098	-1.739366	-448.180207	-106.004582	0.097917	1.090911	22208.31935
-497.447433	-43.702316	-408.506144	-192.982334	0.097917	0.327948	22216.71194
-495.158545	-107.791186	-355.861716	-250.967502	-0.665045	1.853874	22196.11194
-458.536334	-176.457833	-320.76543	-319.634148	0.097917	1.853874	22193.82305
-426.491899	-211.554119	-308.558026	-381.43413	0.097917	-0.435015	22212.13416
-397.499315	-274.880026	-265.06915	-429.500782	1.623843	0.327948	22210.60823
-369.269693	-319.131864	-160.543255	-460.782255	0.86088	1.090911	22239.60082
-310.521563	-374.065181	-171.987696	-556.915559	0.86088	-1.197977	22117.52678
-270.084538	-402.294803	-73.565503	-548.522969	0.097917	1.090911	22223.5786
-209.810481	-465.62071	2.730771	-559.204448	0.097917	1.853874	22227.39341
-151.825313	-495.376257	61.478901	-528.685938	-1.428008	-1.197977	22225.86749
-89.262369	-521.31699	137.012212	-563.782224	0.86088	1.090911	22213.66009
-15.254984	-525.131803	213.308486	-517.241497	-0.665045	0.327948	22221.28971
52.6487	-528.946617	265.952915	-529.448901	0.097917	-0.435015	22227.39341
110.633868	-525.131803	339.9603	-506.560019	0.097917	0.327948	22224.34156
164.04126	-524.368841	381.923251	-449.337813	0.097917	1.090911	22199.92676
222.026428	-498.428108	404.04917	-431.789671	-1.428008	0.327948	22208.31935
260.174565	-483.168853	378.108437	-425.685969	0.097917	1.090911	22209.08231
334.18195	-428.235536	413.967686	-407.374863	-0.665045	0.327948	22206.79342
380.722677	-383.220734	557.40468	-247.152688	-0.665045	2.616836	22225.86749
432.604143	-329.05038	542.908388	-206.715663	0.097917	1.090911	22074.0379
451.678211	-289.376318	557.40468	-169.330489	0.097917	0.327948	22207.55638
479.14487	-197.820789	574.952823	-106.004582	0.86088	1.090911	22222.05268
492.878199	-148.991174	539.856538	-5.293501	-0.665045	-1.96094	22218.23786
500.507827	-87.954155	540.6195	58.795369	0.097917	1.090911	22193.82305
479.907833	-20.813434	516.967655	141.195345	0.86088	1.090911	22229.6823
487.53746	50.1421	485.686183	161.032376	1.623843	1.853874	22229.6823
441.759696	105.075417	415.493611	181.63237	0.86088	0.327948	22194.58602
445.57451	185.949467	376.582512	263.269383	0.097917	-1.197977	22217.4749
411.241186	234.779083	294.182536	331.173066	-0.665045	0.327948	22222.05268
384.537491	276.742033	267.47884	370.084166	0.097917	1.090911	22208.31935
352.493056	333.201276	197.286269	434.173036	-0.665045	-1.197977	22204.50453
305.952329	398.816071	145.404803	479.187837	0.097917	3.379799	22231.20823
263.989378	425.519767	84.367784	515.047086	-0.665045	-1.197977	22211.3712
216.685689	452.223463	-16.343298	510.46931	0.097917	-1.197977	22219.00082
153.359781	464.430866	-82.721056	531.069303	-1.428008	-0.435015	22208.31935
110.633868	492.660488	-140.706224	516.573011	-1.428008	-0.435015	22206.79342
48.833886	488.845674	-178.854361	506.654496	-0.665045	-1.197977	22200.68972
17.552414	498.001227	-303.217287	451.721179	-0.665045	0.327948	22213.66009
-64.847561	469.771606	-332.972834	464.691545	-0.665045	-0.435015	994.903409
-94.603108	466.719755	-381.802449	460.876732	0.097917	1.090911	16.022217
-150.299388	451.4605	-368.832082	490.632278	0.097917	0.327948	12.970367
-218.203072	443.06791	-402.402443	443.328589	-0.665045	0.327948	9.155553
-264.743798	407.208661	-455.046871	399.07675	0.097917	1.853874	22081.66753
-308.232674	382.030891	-493.957971	342.617507	0.86088	1.090911	22210.60823
-318.914153	351.512381	-513.032039	281.580488	0.097917	1.853874	22235.02304
-357.825252	309.549431	-488.617232	235.802724	0.097917	-0.435015	22215.94897
-423.440048	245.460561	-553.469064	126.699053	1.623843	-0.435015	22221.28971
-434.121526	185.949467	-567.202394	60.321295	0.86088	0.327948	22209.84527
-453.195594	127.201337	-477.172791	33.617599	0.097917	0.327948	22215.18601
-500.499284	94.393939	-468.780201	-12.923128	0.097917	1.090911	22215.18601
-493.63262	28.779144	-439.024654	-80.826812	0.86088	0.327948	22211.3712
-505.077061	-33.020838	-406.217256	-128.130501	0.097917	1.853874	22212.13416
-495.158545	-74.983789	-358.150604	-222.737881	0.097917	1.853874	22208.31935
-477.610402	-134.494882	-328.395057	-273.856384	0.86088	1.853874	22206.79342
-447.091893	-200.87264	-303.98025	-348.626732	-0.665045	0.327948	22212.89712
-421.15116	-257.331883	-265.832113	-412.715602	-0.665045	1.090911	22181.61565
-386.817836	-302.346684	-199.454355	-437.893372	-0.665045	-0.435015	22206.79342
-347.906737	-364.909629	-157.491404	-504.271131	0.097917	0.327948	22208.31935
-276.951202	-396.191101	-97.980311	-501.982242	0.097917	0.327948	22199.92676
-234.225289	-434.339238	-49.150695	-592.774808	0.097917	0.327948	22220.52675
-169.373456	-482.40589	48.508535	-533.263715	0.097917	0.327948	22231.97119
-112.151251	-501.479959	117.175181	-542.419267	0.86088	1.853874	22215.94897
-40.432754	-534.287356	190.419604	-532.500752	0.86088	-0.435015	22221.28971
22.893153	-524.368841	248.404772	-509.61187	0.86088	-0.435015	22228.91934
66.382029	-541.916984	301.812164	-499.693354	0.86088	-0.435015	22212.89712
148.019042	-516.739213	375.819549	-458.493366	1.623843	1.090911	22244.94156
214.3968	-495.376257	410.152872	-401.271161	0.097917	0.327948	22247.99341
260.174565	-476.302188	437.619531	-440.945223	0.097917	-1.197977	22228.15638
335.707875	-434.339238	465.086189	-367.700801	0.86088	1.090911	22231.97119
359.35972	-400.005915	475.767668	-351.678583	-0.665045	-1.197977	22236.54897
411.241186	-351.939262	559.693569	-209.767514	0.097917	1.853874	22218.23786
434.130069	-297.005945	573.426898	-170.093452	-0.665045	1.090911	22209.08231
450.915249	-245.124479	563.508382	-137.286054	0.097917	-0.435015	22226.63045
483.722646	-184.08746	567.323196	-36.574973	0.097917	1.090911	22222.05268
495.93005	-116.183776	545.197277	14.543531	0.86088	1.090911	22195.34898
486.011535	-44.465279	486.449146	106.099059	-0.665045	-0.435015	22198.40083
476.093019	14.282852	503.234326	171.713854	-0.665045	0.327948	22189.24528
461.596727	66.92728	434.56768	213.676805	0.097917	1.853874	22170.93417
440.996733	145.512442	398.708431	271.661973	-0.665045	1.090911	22196.87491
402.848596	208.83835	342.249189	313.624923	0.097917	-0.435015	22203.74157
382.248602	249.275375	203.389971	322.017514	0.097917	-0.435015	22204.50453
354.781944	314.89017	175.160349	368.55824	-0.665045	1.853874	22201.45268
335.707875	367.534599	169.81961	460.876732	1.623843	0.327948	22231.97119
301.374552	405.682736	99.627038	503.602645	0.097917	-1.96094	22186.19343
244.152347	419.416065	-6.424782	499.024868	-0.665045	0.327948	22222.81564
193.796806	460.616053	-85.009944	503.602645	0.097917	0.327948	22243.41563
136.574601	495.712339	-110.950677	528.780415	0.86088	1.090911	22238.07489
66.382029	505.630854	-168.172882	505.12857	-0.665045	-0.435015	22234.26008
33.574632	512.497519	-220.817311	502.839682	0.097917	-0.435015	22237.31193
-17.543872	472.060494	-301.691361	515.047086	0.097917	1.090911	22226.63045
-62.558673	479.690121	-336.024684	515.810049	0.097917	-0.435015	26.703696
-148.0105	452.223463	-384.091337	453.247104	0.097917	1.853874	14.496292
-180.054935	440.779022	-413.846884	457.061918	0.097917	2.616836	9.918516
-245.66973	440.779022	-422.239474	415.098967	0.097917	0.327948	21438.48994
-283.054904	401.104959	-453.520946	370.847129	0.86088	1.853874	22206.79342
-325.017855	355.327195	-472.595014	335.750843	0.097917	3.379799	22219.00082
-372.321544	311.838319	-517.609816	266.321234	-0.665045	0.327948	22172.4601
-383.003023	255.379076	-571.78017	135.091643	-0.665045	1.090911	22202.21564
-431.832638	209.601312	-565.676468	31.328711	-1.428008	-0.435015	22170.93417
-457.010408	159.245772	-502.350561	42.773152	-0.665045	-0.435015	22194.58602
-471.5067	102.786529	-468.780201	-4.530538	-0.665045	1.090911	22217.4749
-522.625204	58.53469	-465.72835	-96.849029	1.623843	0.327948	22206.79342
-503.551135	-5.55418	-429.106138	-131.945315	0.86088	0.327948	22204.50453
-489.054843	-58.198608	-368.832082	-198.323073	-0.665045	0.327948	22215.18601
-488.29188	-123.050441	-333.735796	-247.152688	0.097917	0.327948	22215.18601
-453.195594	-191.717087	-314.661728	-333.367477	0.097917	0.327948	22188.48232
-432.595601	-219.946709	-276.513591	-365.411912	0.86088	0.327948	22218.23786
-392.158576	-287.850392	-212.424721	-429.500782	1.623843	0.327948	22240.36378
-353.247476	-344.309635	-162.832143	-477.567435	0.86088	2.616836	22231.97119
-299.840084	-387.798511	-106.372901	-497.404466	1.623843	-0.435015	22224.34156
-263.217873	-428.998499	-82.721056	-558.441485	-0.665045	0.327948	22235.02304
-197.603078	-461.042933	-58.306248	-611.085914	0.097917	1.853874	22219.00082
-145.721612	-496.902182	91.997411	-537.078528	-0.665045	0.327948	22215.94897
-80.106816	-528.183654	149.982579	-540.893342	0.86088	0.327948	22227.39341
-9.914244	-530.472543	246.878847	-518.00446	-0.665045	0.327948	22225.10453
40.441296	-538.10217	241.538107	-531.737789	0.097917	1.090911	22215.94897
103.767203	-535.813282	336.908449	-498.167429	-0.665045	-0.435015	22206.03046
181.589403	-519.028101	394.130655	-440.945223	0.097917	0.327948	22209.84527
216.685689	-487.746629	434.56768	-427.974857	-1.428008	0.327948	22199.92676
305.189366	-452.650343	472.715817	-394.404496	0.097917	1.090911	22218.23786
337.233801	-428.998499	490.26396	-350.152658	0.097917	-0.435015	22222.81564
387.589342	-369.487405	500.182475	-292.930452	0.097917	1.090911	22215.18601
450.152286	-307.687423	545.197277	-217.397141	0.097917	1.090911	22206.79342
463.122653	-258.094845	549.01209	-199.086036	-0.665045	-0.435015	22225.86749
484.485609	-198.583752	565.797271	-82.352737	0.86088	1.853874	22211.3712
491.352274	-145.939323	545.197277	5.387978	0.86088	-0.435015	22201.45268
505.085603	-53.620832	535.278761	106.099059	0.86088	-1.96094	22236.54897
485.248572	-7.080105	518.493581	138.906457	1.623843	-1.96094	22216.71194
477.618945	65.401355	475.767668	183.158295	-0.665045	0.327948	22217.4749
449.389323	111.942082	431.515829	248.773091	1.623843	1.853874	22214.42305
434.130069	199.682797	417.019537	310.573072	0.097917	-1.197977	22214.42305
406.66341	250.038337	326.989934	344.906396	0.097917	-1.197977	22205.2675
379.196751	287.423511	201.101082	331.173066	0.097917	3.379799	22204.50453
344.863428	342.356828	171.345536	452.484142	0.097917	-1.96094	22219.00082
307.478254	395.001257	133.960361	471.55821	0.097917	1.090911	22215.18601
254.833825	420.94199	72.923343	508.943384	-0.665045	1.090911	22228.91934
179.300514	458.327164	-11.765521	510.46931	0.097917	-1.197977	22230.44527
134.285713	474.349382	-91.113646	531.069303	-0.665045	0.327948	22196.87491
90.796837	481.216047	-152.150665	495.210055	-0.665045	-0.435015	22207.55638
51.122775	485.793823	-196.402504	492.921167	0.097917	0.327948	22206.03046
8.396861	470.534568	-310.083951	465.454508	-0.665045	1.090911	22201.45268
-54.166083	478.164196	-347.469126	444.091551	0.097917	1.090911	276.192511
-116.729028	472.060494	-345.180237	492.921167	0.097917	0.327948	16.78518
-181.58086	460.616053	-400.876517	466.217471	0.097917	0.327948	10.681478
-218.203072	438.490133	-432.920952	406.706377	0.86088	-0.435015	12408.82595
-263.217873	396.527183	-460.387611	388.395272	0.097917	1.090911	22180.85269
-303.654898	385.845704	-475.646865	326.59529	-0.665045	0.327948	22199.16379
-328.832668	340.06794	-499.29871	278.528638	0.86088	1.090911	22090.82308
-389.869687	297.342027	-519.135741	208.336066	0.097917	1.853874	22241.88971
-405.891905	236.305008	-548.128325	102.284245	1.623843	-0.435015	22193.06009
-443.277079	183.660579	-507.6913	87.787953	0.097917	-0.435015	22219.00082
-472.269663	135.593927	-491.669083	43.536115	-0.665045	-0.435015	22228.91934
-506.602986	65.401355	-445.891319	-33.523122	-0.665045	-0.435015	22197.63787
-492.106694	12.756926	-426.81725	-115.923097	0.097917	1.090911	22209.84527
-502.788172	-39.12454	-385.617262	-166.278638	-0.665045	-0.435015	22221.28971
-495.921508	-97.109708	-345.9432	-224.263806	0.097917	-0.435015	22215.94897
-471.5067	-155.094876	-323.817281	-290.641564	0.097917	-1.197977	22192.29713
-448.617818	-220.709671	-297.876548	-365.411912	-0.665045	0.327948	22194.58602
-404.365979	-262.672622	-270.409889	-420.345229	-1.428008	2.616836	22186.95639
-375.373395	-323.709641	-173.513621	-454.678553	0.097917	0.327948	22198.40083
-313.573414	-376.35407	-125.446969	-497.404466	-0.665045	-1.197977	22179.32676
-290.684532	-399.242952	-109.424752	-540.130379	0.097917	-0.435015	22221.28971
-241.854916	-448.072567	-62.121062	-580.567404	0.097917	0.327948	22215.18601
-165.558643	-483.168853	3.493733	-579.804441	0.86088	-0.435015	22226.63045
-96.891996	-522.079952	122.51592	-560.730373	0.097917	1.090911	22229.6823
-26.699425	-535.813282	191.182567	-524.108162	-2.190971	-0.435015	22202.97861
27.47093	-543.442909	266.715878	-508.085944	0.097917	1.853874	22220.52675
101.478315	-525.894766	318.597344	-504.271131	0.86088	-0.435015	22251.04526
151.070893	-535.050319	384.212139	-430.263745	0.097917	0.327948	22238.83786
228.893092	-505.294772	437.619531	-431.026708	0.097917	1.090911	22235.02304
267.804192	-456.465157	458.982487	-387.537832	0.86088	0.327948	22241.12674
327.315285	-431.287387	477.293593	-383.723018	-0.665045	0.327948	22232.73415
373.09305	-396.954064	519.256544	-257.071204	0.097917	1.090911	22222.81564
407.426373	-350.413337	544.434314	-252.493427	-0.665045	-0.435015	22193.82305
452.441174	-284.798541	571.13801	-176.197154	0.86088	-1.197977	22219.00082
461.596727	-226.050411	548.249128	-102.952731	0.097917	1.090911	22216.71194
501.270789	-159.672652	554.35283	-24.367569	0.097917	1.090911	22213.66009
496.693013	-84.902304	553.589867	38.958338	0.097917	1.090911	22226.63045
493.641162	-34.546764	480.345444	136.617568	-0.665045	-1.197977	22186.19343
471.515243	21.149516	491.789885	159.506451	-1.428008	-1.197977	22193.82305
443.285621	99.734678	416.256574	235.039762	-0.665045	-0.435015	22175.51195
438.707845	165.349474	403.286208	280.054563	-1.428008	0.327948	22186.95639
418.107851	225.62353	323.17512	332.698992	0.097917	2.616836	22203.74157
388.352304	252.327226	233.145517	362.454539	-0.665045	-1.197977	22197.63787
376.907863	322.519797	177.449237	380.765644	-0.665045	0.327948	22210.60823
321.974546	372.875338	122.51592	447.906365	0.097917	0.327948	22222.05268
279.248633	406.445698	106.493703	488.34339	-0.665045	-1.197977	22227.39341
215.159763	451.4605	5.782622	530.306341	0.097917	-0.435015	22214.42305
173.959775	479.690121	-79.669205	522.676713	0.86088	0.327948	22241.88971
128.182011	498.76419	-111.71364	518.8619	0.097917	1.090911	22247.23045
56.463514	484.267898	-162.06918	530.306341	-1.428008	-0.435015	22240.36378
14.500563	498.76419	-236.839529	495.210055	0.097917	0.327948	22229.6823
-32.040164	491.134562	-282.617293	493.684129	0.86088	0.327948	12926.11469
-99.943847	466.719755	-332.972834	490.632278	0.097917	1.090911	22.125919
-125.88458	456.801239	-360.439492	499.024868	0.097917	-1.197977	12.207404
-179.291972	431.623469	-434.446878	425.017483	0.86088	1.090911	13.733329
-249.484544	427.045692	-458.098722	403.654526	0.097917	0.327948	22044.28236
-292.97342	398.053108	-467.254275	343.38047	0.86088	1.090911	22202.97861
-334.93637	344.645717	-485.565381	281.580488	0.097917	2.616836	22199.92676
-386.817836	300.393878	-519.135741	245.72124	-0.665045	-0.435015	22203.74157
-437.93634	243.934635	-517.609816	141.958308	-0.665045	1.090911	22169.40825
-441.751153	196.630946	-529.054257	96.180543	-0.665045	0.327948	22203.74157
-466.928924	150.853182	-495.483896	35.906487	0.097917	1.090911	22217.4749
-497.447433	98.208753	-479.461679	-15.212016	0.097917	0.327948	22199.16379
-509.654837	47.090249	-470.306126	-122.026799	0.097917	0.327948	22202.21564
-520.336315	-32.257875	-458.861685	-216.634179	0.86088	1.090911	22217.4749
-489.817806	-76.509714	-381.802449	-219.68603	0.097917	2.616836	22200.68972
-482.951141	-123.813404	-334.498759	-279.960086	0.097917	0.327948	22201.45268
-443.277079	-190.191162	-303.217287	-325.73785	0.86088	1.853874	22230.44527
-412.758569	-229.102261	-274.987666	-398.982273	0.097917	-0.435015	22215.94897
-391.395613	-277.931877	-207.083982	-438.656335	0.86088	-0.435015	22233.49712
-345.617849	-346.598523	-146.809926	-469.937807	0.86088	0.327948	22228.15638
-286.869718	-384.74666	-85.009944	-515.715572	0.097917	1.090911	22235.02304
-247.958618	-433.576275	-65.172913	-533.263715	0.097917	0.327948	22220.52675
-183.869748	-473.250337	28.671504	-579.041479	0.097917	1.853874	22225.10453
-119.017916	-507.58366	94.286299	-551.57482	-0.665045	0.327948	22225.86749
-54.929046	-534.287356	173.634424	-547.760007	0.097917	-0.435015	22215.18601
19.841302	-533.524393	223.989964	-555.389634	0.097917	1.090911	22227.39341
74.774619	-541.916984	292.656611	-486.722988	0.097917	0.327948	22231.20823
128.944974	-541.154021	362.849183	-468.411882	-0.665045	1.853874	22196.87491
196.085695	-529.70958	404.812133	-436.367447	-0.665045	-0.435015	22206.03046
230.419018	-486.220704	442.96027	-443.997074	-0.665045	-1.197977	22214.42305
287.641223	-434.339238	495.604699	-380.671167	0.097917	1.090911	22202.97861
357.833795	-406.872579	503.997289	-286.063788	0.86088	-1.197977	22223.5786
408.189335	-344.309635	557.40468	-218.923067	0.097917	-0.435015	22211.3712
423.44859	-296.242982	518.493581	-254.782316	0.86088	2.616836	22207.55638
454.730062	-242.072628	506.286177	-179.249005	0.097917	-0.435015	22218.23786
479.907833	-179.509684	531.463947	-73.197184	0.097917	-0.435015	22209.08231
497.455976	-116.946739	533.752836	22.173158	0.097917	0.327948	22202.97861
497.455976	-62.776385	519.256544	114.491649	1.623843	0.327948	22231.97119
473.804131	-1.739366	513.915804	172.476817	1.623843	1.090911	22232.73415
466.174503	79.134684	481.108407	225.121246	1.623843	0.327948	22205.2675
447.100435	145.512442	432.278792	248.010128	0.097917	1.853874	22211.3712
423.44859	192.816132	354.456592	321.254551	0.097917	0.327948	22208.31935
374.618975	250.8013	270.530691	350.247135	-0.665045	-0.435015	22195.34898
366.989348	301.156841	233.90848	416.624893	-0.665045	0.327948	22207.55638
334.18195	359.142009	171.345536	454.010067	-0.665045	0.327948	22226.63045
299.085664	401.867922	114.12333	505.12857	0.097917	0.327948	22230.44527
240.337533	424.756804	59.190013	492.158204	-0.665045	1.853874	22215.18601
185.404216	452.986425	-60.595136	518.8619	-1.428008	-0.435015	22202.21564
128.944974	477.401233	-110.187714	533.358192	0.86088	-0.435015	22212.89712
77.063508	502.579003	-145.284	537.935968	-0.665045	1.853874	22201.45268
30.522781	490.371599	-210.898796	492.921167	0.097917	-0.435015	22212.89712
-15.254984	476.63827	-258.202485	499.024868	-0.665045	1.853874	22221.28971
-70.188301	475.112345	-298.63951	505.891533	-0.665045	-1.197977	52.644429
-113.677177	452.986425	-381.039486	499.024868	0.86088	1.853874	13.733329
-176.240121	446.119761	-406.980219	435.698961	0.86088	1.090911	13.733329
-222.780848	436.964208	-458.861685	383.054532	-0.665045	-1.197977	19953.76446
-270.084538	402.630885	-442.076505	356.350837	0.86088	1.853874	22193.06009
-309.7586	382.793854	-475.646865	329.647141	1.623843	0.327948	22238.07489
-350.195625	334.727201	-487.091306	278.528638	0.86088	-1.197977	22231.97119
-389.106725	264.534629	-505.402412	185.447184	0.86088	1.090911	22220.52675
-427.254861	227.149455	-523.713518	117.5435	0.097917	1.090911	22212.89712
-460.062259	164.586511	-482.51353	87.787953	-0.665045	-1.197977	22226.63045
-480.662253	118.808747	-479.461679	27.513897	0.097917	-0.435015	22213.66009
-495.158545	59.297653	-452.757983	-60.226818	0.097917	1.090911	22196.87491
-500.499284	4.364336	-419.950586	-95.323104	-0.665045	1.090911	22212.89712
-482.951141	-52.857869	-381.039486	-186.115669	0.86088	1.090911	22206.03046
-489.817806	-107.791186	-393.24689	-244.100837	-0.665045	-1.197977	22206.79342
-457.773371	-173.405982	-314.661728	-327.263776	0.097917	1.090911	22220.52675
-455.484483	-236.731889	-312.37284	-359.308211	-1.428008	0.327948	22183.90454
-420.388197	-280.220765	-229.209901	-413.478565	0.86088	2.616836	22206.79342
-375.373395	-328.287417	-172.750659	-466.885956	-0.665045	2.616836	22213.66009
-337.988221	-369.487405	-120.869193	-485.960025	-1.428008	-0.435015	22200.68972
-265.506761	-419.842946	-87.298832	-530.974826	0.86088	1.090911	22221.28971
-197.603078	-460.279971	-37.706254	-593.537771	0.097917	-0.435015	22229.6823
-137.329021	-488.509592	60.715939	-554.626671	-0.665045	0.327948	22217.4749
-54.166083	-532.761431	126.330734	-582.856292	0.097917	0.327948	22219.76379
3.819085	-533.524393	163.715908	-591.248883	-0.665045	0.327948	22227.39341
51.885737	-547.257723	236.960331	-537.841491	0.097917	0.327948	22222.81564
115.974607	-520.554027	323.17512	-508.085944	1.623843	0.327948	22243.41563
181.589403	-522.079952	395.65658	-434.078559	0.86088	1.090911	22246.46748
243.389384	-498.428108	417.019537	-438.656335	0.86088	1.853874	22243.41563
281.537521	-457.22812	477.293593	-420.345229	0.86088	0.327948	22230.44527
328.078248	-411.450356	504.760252	-315.056372	0.097917	-0.435015	22235.786
385.300453	-381.694809	547.486165	-282.248974	0.097917	1.090911	22200.68972
429.552292	-332.102231	568.849122	-201.374924	0.097917	-1.197977	22202.21564
459.307839	-264.96151	561.219494	-156.360123	0.86088	-0.435015	22223.5786
489.826348	-206.976342	575.715786	-96.086066	0.097917	0.327948	22221.28971
489.826348	-143.650435	542.145426	-7.582389	0.097917	-1.197977	22192.29713
504.32264	-91.006006	510.863954	55.743518	-1.428008	-0.435015	22196.87491
486.774497	-13.183807	497.130624	148.824972	-0.665045	0.327948	22200.68972
460.070802	28.779144	477.293593	194.602736	0.097917	1.090911	22177.03787
439.470808	114.23097	442.197307	245.72124	0.097917	1.090911	22199.92676
424.974516	168.401324	390.315841	307.521222	-1.428008	-1.96094	22202.21564
390.641193	237.830934	270.530691	294.550855	-0.665045	1.090911	22193.82305
387.589342	282.082772	237.723294	360.928613	0.86088	0.327948	22197.63787
338.759726	344.645717	176.686275	436.461924	0.097917	-1.96094	22231.20823
314.344919	378.216077	116.412219	461.639694	0.86088	2.616836	22217.4749
263.989378	432.386431	31.723355	489.106353	0.86088	1.090911	22222.05268
212.107912	463.667904	-39.23218	514.284123	0.86088	-1.197977	22246.46748
166.330148	485.03086	-74.328466	547.091521	0.097917	1.090911	22247.23045
107.582017	485.03086	-114.765491	524.965602	0.097917	1.090911	22234.26008
43.493147	497.238264	-167.40992	534.121154	0.097917	-0.435015	22235.786
14.500563	487.319748	-231.498789	519.624862	0.86088	-0.435015	22237.31193
-44.247568	478.164196	-289.483958	526.491527	0.097917	-0.435015	480.666524
-103.758661	472.823456	-336.024684	504.365608	0.86088	1.853874	16.022217
-157.929015	449.171612	-383.328374	482.239688	0.097917	0.327948	12.970367
-207.521593	434.67532	-411.557995	408.232303	0.097917	1.090911	1830.347606
-257.877134	393.475332	-469.543163	342.617507	0.097917	0.327948	22132.02307
-294.499345	387.37163	-471.069089	340.328619	0.097917	1.090911	22218.23786
-339.514147	336.253127	-505.402412	276.239749	0.097917	1.853874	22188.48232
-395.973389	292.001288	-504.639449	196.891625	0.097917	0.327948	22200.68972
-411.232644	235.542045	-548.891288	109.913873	-0.665045	-0.435015	22185.43046
-464.640036	192.053169	-484.039455	90.839804	0.097917	1.090911	22196.11194
-462.351147	130.253188	-477.935754	32.091674	0.097917	1.090911	22217.4749
-491.343731	77.608759	-477.935754	0.047239	0.097917	-1.197977	22204.50453
-494.395582	28.016181	-426.81725	-105.241619	0.097917	-0.435015	22198.40083
-498.973359	-34.546764	-435.972803	-185.352707	0.097917	-0.435015	22199.92676
-480.662253	-97.872671	-383.328374	-237.997135	0.097917	1.090911	22203.74157
-487.528918	-129.917106	-370.358008	-319.634148	0.097917	0.327948	22201.45268
-450.906706	-205.450417	-297.113585	-331.841552	0.86088	-0.435015	22225.10453
-418.099309	-258.094845	-282.617293	-395.930422	0.86088	2.616836	22242.65267
-371.558582	-297.005945	-180.380286	-428.73782	0.86088	0.327948	22241.88971
-336.462296	-358.042964	-97.217348	-504.271131	-0.665045	-0.435015	22226.63045
-273.899351	-426.70961	-76.617354	-518.767423	0.86088	1.853874	22235.02304
-246.432693	-440.44294	-23.209962	-572.937777	-0.665045	0.327948	22227.39341
-176.240121	-482.40589	56.138162	-547.760007	-0.665045	-0.435015	22216.71194
-101.469773	-504.531809	112.597405	-542.419267	-0.665045	1.090911	22225.86749
-45.773493	-531.235505	173.634424	-542.419267	-0.665045	1.090911	22229.6823
26.707967	-542.679946	238.486256	-516.478534	0.86088	0.327948	22215.18601
63.330178	-542.679946	310.204754	-517.241497	-1.428008	-1.197977	22201.45268
153.359781	-531.998468	333.856599	-480.619286	-0.665045	0.327948	22210.60823
192.270881	-499.19107	395.65658	-440.945223	-0.665045	1.853874	22198.40083
268.567155	-467.146635	455.930636	-397.456347	-0.665045	-1.197977	22213.66009
330.367136	-438.917014	489.500997	-369.989689	-0.665045	1.090911	22220.52675
370.804161	-390.087399	514.678767	-270.04157	0.097917	-0.435015	22214.42305
431.078218	-357.280001	554.35283	-238.760098	0.097917	-0.435015	22212.89712
441.759696	-303.109647	531.463947	-217.397141	0.097917	0.327948	22225.10453
475.330056	-238.257814	549.01209	-123.552725	0.86088	0.327948	22216.71194
509.663379	-173.405982	561.219494	-53.360153	-0.665045	1.090911	22182.37861
498.218938	-97.872671	543.671351	14.543531	0.86088	-0.435015	22231.20823
486.011535	-42.939354	480.345444	97.706469	0.097917	0.327948	22231.97119
486.011535	19.623591	497.893587	186.210146	-0.665045	0.327948	22220.52675
469.226354	87.527274	473.478779	239.617538	0.86088	1.853874	22222.05268
438.707845	156.193921	426.17509	283.869377	0.097917	-0.435015	22223.5786
423.44859	206.549461	372.004735	310.573072	0.097917	1.853874	22206.03046
381.48564	260.719816	262.901064	368.55824	0.097917	-0.435015	22187.71935
354.018981	315.653133	229.330704	427.306371	0.86088	0.327948	22230.44527
335.707875	371.349412	151.508504	456.298955	0.097917	1.090911	22217.4749
285.352335	415.601251	91.997411	489.106353	-1.428008	-0.435015	22223.5786
218.211614	445.356798	-11.765521	521.150788	0.097917	0.327948	22231.97119
175.485701	461.379015	-59.069211	500.550794	0.097917	1.090911	22193.06009
121.315346	485.03086	-104.084012	529.543378	-1.428008	-0.435015	22205.2675
72.485731	480.453084	-160.543255	542.513744	-0.665045	-1.197977	22210.60823
23.656116	478.164196	-217.002497	502.839682	0.86088	1.853874	22203.74157
-22.121648	481.979009	-285.669144	519.624862	0.097917	1.090911	22220.52675
-83.92163	480.453084	-329.920983	522.676713	-0.665045	-0.435015	22.888882
-131.988282	467.482717	-367.306157	492.158204	0.097917	-1.197977	14.496292
-195.314189	447.645686	-432.157989	441.0397	0.097917	1.090911	9.918516
-238.803065	433.912357	-442.076505	363.217501	0.097917	-1.96094	21751.30467
-283.817867	411.023475	-467.254275	344.143433	0.097917	0.327948	22202.97861
-308.232674	359.142009	-468.017238	299.128631	0.097917	1.853874	22229.6823
-373.84747	304.971654	-533.632033	261.743457	1.623843	1.090911	22238.07489
-403.603017	261.482778	-538.972772	136.617568	0.86088	-0.435015	22209.08231
-424.965973	213.416126	-543.550549	100.75832	0.86088	0.327948	22220.52675
-453.195594	163.823548	-474.12094	82.447214	-0.665045	-0.435015	22227.39341
-512.706688	98.208753	-514.557965	7.676866	0.097917	-0.435015	22210.60823
-514.995576	62.349504	-440.550579	-64.804594	-0.665045	-1.197977	22200.68972
-498.210396	-10.131956	-434.446878	-134.997166	-0.665045	0.327948	22213.66009
-494.395582	-66.591198	-394.009852	-186.878632	-0.665045	0.327948	22218.23786
-503.551135	-115.420814	-365.017268	-271.567496	0.097917	-0.435015	22178.5638
-463.877073	-192.48005	-320.002467	-343.285993	-1.428008	-0.435015	22190.00824
-428.780787	-246.650404	-295.587659	-428.73782	-0.665045	1.090911	22196.87491
-403.603017	-289.376318	-249.046932	-448.574851	-0.665045	-0.435015	22196.11194
-346.380811	-358.805927	-136.128447	-456.967441	0.097917	-0.435015	22209.08231
-298.314159	-390.087399	-133.076596	-496.641503	-1.428008	1.090911	22221.28971
-245.66973	-441.968865	-85.009944	-540.893342	0.097917	-0.435015	22215.18601
-180.817897	-461.805896	-6.424782	-563.019261	-0.665045	-0.435015	22219.76379
-133.514208	-496.902182	64.530752	-566.834075	-0.665045	-0.435015	22219.76379
-68.662375	-519.028101	130.145548	-567.597038	-0.665045	-0.435015	22212.13416
-3.810542	-528.183654	206.441821	-550.811857	1.623843	-0.435015	22214.42305
71.722769	-522.842915	291.893648	-533.263715	1.623843	1.090911	22251.04526
118.263495	-513.687362	362.849183	-459.256329	0.097917	-0.435015	22248.75637
184.641254	-501.479959	393.367692	-475.278547	0.097917	-1.197977	22231.97119
257.122714	-474.776263	421.597313	-401.271161	0.097917	1.090911	22235.02304
295.27085	-455.702194	491.789885	-360.071173	1.623843	1.090911	22239.60082
361.648609	-406.109616	520.019506	-317.34526	0.097917	-0.435015	22218.23786
406.66341	-367.198517	545.197277	-238.760098	-0.665045	0.327948	22215.18601
431.84118	-319.131864	581.056525	-194.508259	0.097917	1.090911	22224.34156
457.781913	-251.991144	571.900972	-133.47124	0.86088	1.090911	22212.13416
480.670795	-188.665236	559.693569	-77.774961	-0.665045	0.327948	22189.24528
492.115237	-129.154143	559.693569	-6.819426	0.097917	-1.197977	22222.05268
487.53746	-71.931938	513.915804	83.97314	-0.665045	0.327948	22181.61565
476.855982	6.653224	420.071388	111.439798	-1.428008	-2.723903	22190.00824
463.122653	57.008765	472.715817	215.20273	0.097917	0.327948	22193.06009
448.626361	123.386523	442.197307	267.084196	-1.428008	1.853874	22191.53417
426.500441	192.053169	391.078804	305.995296	0.097917	0.327948	22206.03046
393.693043	256.142039	324.701046	363.217501	0.097917	-0.435015	22199.92676
382.248602	296.579064	258.323288	418.150818	-0.665045	1.090911	22220.52675
344.863428	349.986456	185.841828	443.328589	0.097917	1.090911	22221.28971
296.796776	395.76422	132.434436	486.817465	-0.665045	-1.197977	22226.63045
251.781974	428.571618	29.434467	495.210055	-0.665045	1.090911	22225.86749
184.641254	469.008643	-44.572919	476.898949	0.86088	-0.435015	22240.36378
140.389415	491.134562	-104.846975	502.839682	0.86088	0.327948	22244.94156
92.322762	490.371599	-188.772876	457.824881	0.097917	0.327948	22246.46748
38.152408	498.76419	-211.661758	502.839682	0.86088	1.090911	22226.63045
-9.914244	489.608637	-258.965448	531.069303	0.097917	1.090911	22231.20823
-51.114232	476.63827	-285.669144	505.891533	-0.665045	-0.435015	147.251808
-111.388288	465.193829	-361.965418	495.973018	0.86088	1.853874	14.496292
-164.032717	442.304947	-393.24689	470.795247	-0.665045	0.327948	11.444441
-222.017885	430.097543	-421.476511	412.047116	-0.665045	0.327948	15931.42491
-273.899351	407.971624	-457.33576	355.587874	0.097917	1.090911	22173.98602
-321.203041	365.245711	-497.772785	302.943445	0.097917	0.327948	22190.00824
-360.877103	329.386462	-536.683884	208.336066	0.097917	0.327948	22202.21564
-417.336346	279.793884	-535.157959	180.106444	0.097917	2.616836	22159.48973
-434.884489	230.964269	-609.928307	84.736102	0.86088	-0.435015	22199.92676
-441.751153	172.979101	-517.609816	83.97314	0.097917	0.327948	22215.18601
-489.054843	134.830964	-506.165375	31.328711	-0.665045	1.853874	22209.08231
-490.580769	69.979131	-459.624648	-38.100898	0.097917	0.327948	22203.74157
-514.995576	10.468038	-436.735766	-115.160135	0.097917	0.327948	22213.66009
-484.477067	-45.991205	-400.876517	-178.486042	0.097917	1.090911	22203.74157
-494.395582	-97.872671	-355.098753	-250.967502	-1.428008	-1.197977	22170.17121
-486.002992	-169.591168	-350.520976	-337.182291	1.623843	1.090911	22219.00082
-433.358563	-220.709671	-341.365424	-408.137826	0.86088	0.327948	22225.10453
-402.077091	-271.828175	-242.943231	-412.715602	1.623843	1.090911	22228.15638
-371.558582	-306.161498	-184.1951	-439.419298	0.86088	1.853874	22233.49712
-318.914153	-374.065181	-116.291416	-484.434099	0.86088	-0.435015	22241.12674
-279.24009	-426.70961	-62.884025	-522.582236	-0.665045	-0.435015	22215.18601
-204.469742	-466.383673	-16.343298	-548.522969	-0.665045	1.090911	22222.05268
-144.195686	-480.117002	43.167796	-532.500752	0.097917	1.090911	22231.20823
-83.158667	-504.531809	130.908511	-560.730373	0.097917	0.327948	22213.66009
-16.780909	-531.235505	194.234418	-532.500752	0.097917	0.327948	22220.52675
32.811669	-540.391058	275.871431	-515.715572	0.86088	2.616836	22230.44527
93.848688	-531.998468	312.493642	-498.167429	0.097917	0.327948	22193.82305
177.011626	-506.057735	363.612145	-485.197062	-0.665045	-0.435015	22201.45268
209.819024	-497.665145	400.997319	-452.389664	-0.665045	1.853874	22216.71194
272.381968	-463.331822	465.086189	-384.485981	0.097917	-0.435015	22209.08231
332.656025	-423.657759	512.389879	-331.841552	-0.665045	0.327948	22218.23786
386.063416	-386.272585	541.382463	-263.174906	0.097917	1.853874	22225.10453
424.974516	-330.576305	544.434314	-224.263806	0.097917	0.327948	22221.28971
449.389323	-293.954094	530.700985	-176.197154	0.097917	-0.435015	22214.42305
464.648578	-213.080044	568.849122	-102.952731	-0.665045	0.327948	22202.21564
488.300423	-153.56895	558.167643	-36.574973	0.097917	1.853874	22220.52675
504.32264	-73.457863	511.626916	28.27686	0.097917	-0.435015	22215.18601
506.611529	-20.813434	501.708401	110.676835	0.097917	0.327948	22225.10453
455.493025	34.882846	449.063972	148.824972	-0.665045	-0.435015	22216.71194
460.833764	105.83838	454.404711	244.958277	1.623843	1.090911	22214.42305
440.23377	166.875399	394.893617	279.2916	-0.665045	-0.435015	22212.13416
430.315255	226.386492	350.641779	347.958247	-0.665045	1.853874	22206.03046
379.196751	269.875368	254.508474	396.787862	0.097917	-1.197977	22206.79342
346.389354	332.438313	210.256635	440.276738	-1.428008	-1.197977	22221.28971
309.00418	369.823487	163.715908	476.898949	0.097917	0.327948	22231.20823
270.856043	420.179028	104.967777	510.46931	-0.665045	1.090911	22215.94897
212.870875	448.408649	4.256696	524.202639	-1.428008	0.327948	22201.45268
160.989409	458.327164	-79.669205	517.335974	-0.665045	0.327948	22210.60823
95.374613	474.349382	-175.80251	490.632278	-1.428008	0.327948	22202.21564
47.307961	485.03086	-209.37287	478.424875	-0.665045	-0.435015	22206.03046
-3.810542	487.319748	-288.720995	455.535992	-0.665045	-0.435015	22218.23786
-39.669791	490.371599	-279.565442	514.284123	-0.665045	1.090911	2249.977111
-96.129034	462.141978	-317.713579	525.728564	0.097917	1.853874	16.78518
-142.669761	449.171612	-408.506144	480.713763	0.097917	-1.197977	12.970367
-190.736413	436.201245	-415.372809	449.432291	0.097917	-1.197977	11.444441
-248.721581	430.097543	-458.861685	372.373054	-0.665045	0.327948	22006.89718
-293.736382	397.290146	-467.254275	357.113799	0.86088	-1.197977	22229.6823
-320.440078	362.19386	-509.217226	280.054563	0.86088	1.090911	22241.88971
-372.321544	312.601282	-580.17276	145.010159	0.097917	0.327948	22190.00824
-411.232644	240.882784	-546.6024	119.069426	0.097917	-0.435015	22212.89712
-447.091893	209.601312	-527.528331	125.93609	0.097917	-0.435015	22230.44527
-477.610402	151.616144	-480.987604	49.639816	-0.665045	-0.435015	22206.79342
-507.365949	108.890231	-513.795002	-6.056463	0.097917	0.327948	22201.45268
-505.077061	46.327287	-427.580213	-86.930513	0.86088	0.327948	22220.52675
-504.314098	-15.472695	-423.002436	-146.441607	0.86088	0.327948	22202.97861
-508.128912	-82.613416	-395.535778	-231.130471	0.097917	1.090911	22190.00824
-481.425216	-139.072658	-332.209871	-296.745266	-0.665045	1.090911	22212.89712
-463.877073	-206.976342	-326.869132	-367.700801	-1.428008	-0.435015	22179.32676
-416.573383	-269.539287	-259.728411	-412.715602	-0.665045	1.090911	22198.40083
-379.951172	-313.028163	-211.661758	-465.360031	-1.428008	-0.435015	22213.66009
-335.699333	-352.702225	-178.854361	-503.508168	-0.665045	-0.435015	22212.13416
-298.314159	-400.768877	-75.854391	-501.21928	0.097917	1.090911	22216.71194
-251.773432	-446.546641	-47.62477	-542.419267	0.097917	-0.435015	22228.15638
-176.240121	-471.724412	50.03446	-550.048895	0.86088	1.853874	22231.20823
-119.780878	-507.58366	108.019628	-538.604454	0.097917	1.853874	22217.4749
-80.869779	-524.368841	164.478871	-559.204448	0.86088	0.327948	22225.10453
30.522781	-525.131803	247.641809	-503.508168	-0.665045	0.327948	22239.60082
84.693135	-520.554027	323.17512	-494.352615	1.623843	0.327948	22239.60082
141.152378	-528.946617	349.878816	-466.122994	0.86088	1.090911	22242.65267
205.241247	-500.716996	352.930667	-496.641503	0.097917	1.090911	22247.23045
270.856043	-457.991083	410.152872	-430.263745	0.097917	-0.435015	22225.86749
307.478254	-438.154051	497.893587	-353.204509	0.097917	1.090911	22228.15638
357.833795	-403.820728	526.886171	-286.063788	0.097917	-0.435015	22228.15638
408.952298	-348.887411	567.323196	-229.604545	-0.665045	-1.197977	22207.55638
460.070802	-308.450386	555.878755	-160.937899	-0.665045	0.327948	22219.00082
479.14487	-238.257814	583.345414	-145.678644	0.097917	1.090911	22222.81564
496.693013	-180.272646	564.271345	-38.863861	0.097917	-1.197977	22199.16379
492.878199	-117.709702	536.041724	16.069456	-0.665045	1.090911	22188.48232
501.270789	-58.198608	498.65655	94.654618	0.097917	1.090911	22196.11194
487.53746	12.756926	444.486195	152.639786	-0.665045	0.327948	22171.69713
461.596727	79.897647	451.35286	189.261997	-0.665045	0.327948	22195.34898
453.9671	149.327256	410.915835	265.558271	-0.665045	-0.435015	22209.08231
422.685627	200.445759	341.486226	273.950861	-0.665045	1.853874	22214.42305
395.981932	249.275375	302.575126	370.084166	0.097917	-0.435015	22201.45268
380.722677	310.312394	236.960331	437.98785	0.86088	1.090911	22228.15638
337.996764	368.297562	158.375169	479.187837	0.097917	1.853874	22231.97119
290.693074	396.527183	120.227032	479.9508	0.097917	0.327948	22215.18601
238.048645	456.038276	36.301131	514.284123	0.86088	1.090911	22246.46748
182.352365	484.267898	-52.965509	544.03967	0.86088	1.853874	22253.33415
141.152378	501.053078	-111.71364	521.150788	0.097917	1.090911	22228.15638
70.196843	496.475301	-159.017329	486.817465	0.097917	-1.197977	22228.15638
15.263526	487.319748	-255.150634	484.528576	0.097917	-0.435015	22240.36378
-5.336468	479.690121	-318.476542	486.054502	-0.665045	1.853874	17151.40233
-70.951263	485.793823	-320.76543	520.387825	-0.665045	1.090911	64.08887
-109.862363	462.904941	-375.698747	491.395241	-0.665045	-0.435015	13.733329
-152.588276	450.697537	-362.72838	470.795247	-0.665045	1.090911	9.918516
-228.88455	430.860506	-439.024654	418.150818	-0.665045	1.090911	20858.63826
-280.003053	411.023475	-465.72835	359.402688	-0.665045	1.090911	22201.45268
-311.284525	366.008673	-469.543163	318.965663	-2.190971	1.090911	22191.53417
-370.032656	325.571648	-575.594984	183.158295	-1.428008	-1.197977	22187.71935
-395.973389	256.142039	-564.913506	135.091643	0.097917	1.090911	22186.95639
-445.565967	213.416126	-538.972772	96.180543	-0.665045	1.090911	22209.84527
-463.11411	167.638362	-509.980188	38.195375	-0.665045	-0.435015	22202.21564
-469.980775	108.890231	-508.454263	-2.24165	0.097917	1.090911	22213.66009
-507.365949	65.401355	-447.417244	-44.967563	0.097917	0.327948	22218.23786
-498.210396	2.075448	-442.076505	-116.68606	0.86088	1.853874	22201.45268
-492.869657	-52.094906	-404.691331	-200.611961	0.097917	1.090911	22198.40083
-489.817806	-123.050441	-342.128386	-247.152688	0.097917	0.327948	22206.79342
-465.402998	-174.168944	-331.446908	-311.241558	0.097917	1.090911	22208.31935
-424.20301	-226.050411	-274.224703	-377.619316	0.86088	0.327948	22237.31193
-398.262277	-280.220765	-229.209901	-428.73782	0.86088	-0.435015	22243.41563
-372.321544	-324.472604	-162.06918	-475.278547	0.097917	1.090911	22224.34156
-315.862302	-383.220734	-108.661789	-532.500752	0.86088	0.327948	22226.63045
-254.825283	-430.524424	-54.491435	-530.211864	0.86088	0.327948	22228.15638
-199.891966	-457.991083	24.85669	-546.997044	-0.665045	1.090911	22217.4749
-122.832729	-505.294772	95.812225	-530.974826	0.097917	-0.435015	22217.4749
-75.52904	-514.450325	122.51592	-555.389634	-0.665045	0.327948	22229.6823
-17.543872	-551.072536	234.671443	-552.337783	0.097917	-0.435015	22222.05268
48.070924	-537.339207	292.656611	-521.819273	-1.428008	-1.197977	22198.40083
103.004241	-538.865133	331.56771	-501.982242	-0.665045	1.090911	22208.31935
175.485701	-516.739213	348.352891	-498.930391	-0.665045	-0.435015	22208.31935
246.441235	-489.272555	409.389909	-424.160043	0.097917	-0.435015	22205.2675
280.011596	-442.731828	415.493611	-450.863739	-1.428008	0.327948	22216.71194
343.337503	-422.131834	522.308395	-323.448962	0.097917	-1.96094	22230.44527
389.87823	-364.146666	515.44173	-302.848968	0.097917	0.327948	22206.03046
438.707845	-319.894827	578.767637	-202.900849	-0.665045	0.327948	22222.05268
452.441174	-261.909659	583.345414	-147.967532	0.097917	0.327948	22228.91934
497.455976	-198.583752	582.582451	-86.167551	-1.428008	-0.435015	22185.43046
512.71523	-133.731919	555.115792	-14.449053	1.623843	1.090911	22225.10453
500.507827	-71.168975	517.730618	49.639816	0.86088	0.327948	22234.26008
482.959684	6.653224	484.92322	109.15091	1.623843	0.327948	22197.63787
460.833764	54.719877	472.715817	189.261997	0.86088	0.327948	22206.79342
440.23377	118.808747	418.545462	241.906426	0.097917	1.090911	22220.52675
425.737478	178.31984	384.212139	270.89901	0.097917	-1.197977	22211.3712
403.611559	237.830934	330.041785	341.091582	0.097917	0.327948	22194.58602
379.959714	287.423511	242.30107	392.973048	0.097917	1.090911	22228.15638
357.070832	330.912387	216.360337	432.64711	-0.665045	-0.435015	22222.81564
301.374552	404.919773	118.701107	473.847098	-0.665045	-1.197977	22217.4749
239.574571	424.756804	88.182597	498.261906	0.097917	-1.197977	22222.81564
192.270881	456.038276	-0.32108	508.943384	0.097917	-0.435015	22207.55638
150.30793	485.793823	-120.10623	502.839682	-0.665045	0.327948	22200.68972
93.848688	486.556786	-160.543255	506.654496	-0.665045	0.327948	22211.3712
53.411663	478.164196	-220.054348	437.98785	-1.428008	0.327948	22216.71194
6.107973	493.42345	-258.202485	441.802663	0.097917	-0.435015	22215.18601
-44.247568	495.712339	-315.424691	519.624862	0.86088	0.327948	589.770196
-110.625326	472.060494	-353.572827	502.839682	0.097917	2.616836	16.022217
-162.506792	451.4605	-385.617262	454.010067	0.097917	1.090911	11.444441
-208.284556	426.28273	-427.580213	434.173036	0.86088	0.327948	17188.7875
-262.45491	410.260512	-456.572797	384.580458	0.097917	1.090911	22193.06009
-291.447494	387.37163	-460.387611	340.328619	0.86088	1.090911	22222.81564
-332.647482	337.779052	-524.47648	271.661973	0.097917	-1.197977	22225.10453
-373.84747	283.608698	-542.024623	156.4546	0.097917	1.090911	22198.40083
-402.840054	245.460561	-541.261661	102.284245	0.097917	0.327948	22214.42305
-444.803004	176.030952	-535.157959	67.950922	0.097917	1.853874	22181.61565
-496.68447	121.097635	-484.802418	25.987972	-0.665045	-0.435015	22200.68972
-495.158545	83.712461	-457.33576	-30.471271	-0.665045	-0.435015	22212.13416
-511.943725	29.542106	-407.743182	-85.404588	0.097917	1.090911	22211.3712
-505.077061	-25.391211	-394.772815	-153.308272	0.097917	0.327948	22219.00082
-484.477067	-80.324528	-382.565411	-253.25639	0.097917	1.090911	22193.06009
-469.980775	-171.117093	-344.417275	-303.611931	0.097917	2.616836	22182.37861
-455.484483	-211.554119	-319.239504	-378.382279	-0.665045	-0.435015	22201.45268
-418.099309	-285.561504	-257.439523	-427.974857	-0.665045	0.327948	22208.31935
-390.63265	-315.317051	-159.780292	-463.071143	-1.428008	0.327948	22203.74157
-328.832668	-373.302219	-200.217317	-513.426683	-1.428008	-1.197977	22215.18601
-275.425277	-415.265169	-94.165497	-572.937777	-0.665045	1.853874	22232.73415
-230.410475	-451.124418	-22.447	-551.57482	0.097917	0.327948	22215.18601
-164.79568	-480.879965	40.115945	-551.57482	0.097917	-0.435015	22220.52675
-92.31422	-505.294772	113.360368	-552.337783	-0.665045	1.090911	22227.39341
-15.254984	-536.576244	211.019598	-513.426683	0.097917	1.090911	22207.55638
45.782035	-532.761431	278.160319	-498.167429	0.86088	0.327948	22247.23045
88.507949	-520.554027	326.989934	-489.774839	0.86088	-0.435015	22251.80822
167.093111	-522.842915	364.375108	-474.515584	0.097917	-0.435015	22228.15638
215.159763	-497.665145	428.463978	-439.419298	0.097917	2.616836	22231.97119
260.174565	-446.546641	426.17509	-416.530416	0.097917	-1.197977	22238.07489
319.685658	-431.287387	498.65655	-374.567465	-0.665045	-0.435015	22222.05268
361.648609	-396.954064	554.35283	-271.567496	0.097917	0.327948	22206.79342
427.263404	-338.968896	552.063941	-222.737881	0.097917	-1.96094	22222.05268
450.152286	-296.242982	564.271345	-160.937899	-0.665045	1.090911	22222.81564
485.248572	-220.709671	589.449115	-143.389756	-0.665045	0.327948	22195.34898
492.878199	-171.880056	564.271345	-26.656457	-1.428008	-1.197977	22206.79342
476.855982	-104.739335	545.960239	29.802785	-0.665045	1.090911	22199.16379
486.011535	-42.176391	476.53063	118.306463	-0.665045	-1.96094	22183.14158
484.485609	34.882846	481.108407	180.106444	-0.665045	2.616836	22190.7712
468.463392	95.919864	417.7825	209.099028	-0.665045	-0.435015	22203.74157
414.293037	144.74948	338.434375	224.358283	-0.665045	-1.197977	22196.87491
408.189335	212.653163	313.256605	283.869377	-2.190971	-0.435015	22195.34898
383.774528	252.327226	261.375139	384.580458	0.86088	0.327948	22234.26008
365.463422	320.230909	214.071449	431.884148	0.097917	-1.197977	22213.66009
315.107882	371.349412	153.03443	450.958216	0.097917	1.853874	22223.5786
276.959745	410.260512	115.649256	486.817465	0.097917	0.327948	22231.20823
225.841241	448.408649	-7.187745	507.417459	0.86088	-1.197977	22235.786
182.352365	471.297531	-78.906242	540.987819	-0.665045	-0.435015	22237.31193
116.73757	487.319748	-131.550671	515.810049	0.86088	-0.435015	22238.07489
72.485731	482.741972	-176.565472	471.55821	0.86088	1.090911	22228.91934
12.211675	498.76419	-222.343237	530.306341	0.097917	0.327948	22225.10453
-34.329052	485.793823	-269.646926	507.417459	0.097917	0.327948	11039.30784
-80.869779	474.349382	-322.291355	521.913751	0.097917	-0.435015	21.362957
-128.936431	459.85309	-394.772815	485.291539	-1.428008	-0.435015	11.444441
-188.447525	449.171612	-439.787617	450.195253	0.86088	1.090911	11.444441
-234.988252	431.623469	-416.898735	397.550824	0.097917	-1.197977	21193.57891
-280.766016	385.845704	-448.94317	331.173066	-0.665045	0.327948	22174.74899
-335.699333	365.245711	-503.113524	280.054563	-0.665045	-0.435015	22197.63787
-374.610433	298.10499	-563.38758	211.387917	-0.665045	-0.435015	22167.88232
-402.840054	249.275375	-519.898704	164.84719	-0.665045	-0.435015	22194.58602
-444.040042	198.919834	-530.580182	100.75832	0.097917	1.090911	22212.89712
-466.165961	150.853182	-489.380195	43.536115	-0.665045	-0.435015	22204.50453
-466.928924	109.653194	-559.572766	-15.212016	0.097917	1.090911	22199.16379
-504.314098	55.482839	-437.498728	-86.167551	0.86088	0.327948	22213.66009
-499.736321	-11.657881	-423.765399	-125.07865	-0.665045	-0.435015	22212.13416
-494.395582	-68.117124	-389.432076	-186.115669	0.097917	1.090911	22183.14158
-472.269663	-120.761553	-345.180237	-266.989719	0.097917	-1.96094	22221.28971
-459.299296	-188.665236	-340.602461	-361.597099	0.097917	-0.435015	22226.63045
-423.440048	-244.361516	-258.202485	-385.248944	0.097917	1.853874	22226.63045
-401.314128	-290.13928	-187.246951	-408.900788	0.097917	-1.197977	22228.15638
-340.277109	-337.44297	-157.491404	-484.434099	0.097917	0.327948	22240.36378
-299.840084	-397.717026	-100.269199	-501.982242	0.86088	1.090911	22220.52675
-253.299357	-437.391089	-59.069211	-534.78964	0.097917	-0.435015	22215.94897
-189.210488	-476.302188	27.145578	-571.411851	0.097917	1.090911	22223.5786
-116.729028	-499.19107	94.286299	-562.256299	0.097917	-0.435015	22225.86749
-65.610524	-522.079952	175.160349	-557.678522	0.86088	1.090911	22218.23786
7.633899	-541.154021	258.323288	-518.767423	-1.428008	1.090911	22220.52675
74.774619	-534.287356	277.397356	-510.374832	-0.665045	0.327948	22211.3712
136.574601	-528.946617	335.382524	-485.960025	-0.665045	0.327948	22199.92676
195.322732	-512.9244	383.449176	-461.545217	0.097917	0.327948	22214.42305
234.996794	-479.354039	421.597313	-447.048925	0.86088	0.327948	22221.28971
315.107882	-434.339238	436.093605	-396.693385	-0.665045	1.090911	22212.89712
337.996764	-434.339238	545.960239	-331.841552	-0.665045	-1.96094	22219.76379
405.137485	-367.96148	430.752866	-321.160074	0.86088	-0.435015	22225.86749
448.626361	-306.161498	566.560233	-191.456408	1.623843	1.853874	22213.66009
463.885615	-245.887442	552.063941	-154.071234	0.097917	0.327948	22202.97861
495.93005	-185.613385	571.900972	-68.619408	0.86088	0.327948	22113.71197
511.952268	-119.99859	547.486165	6.913903	-0.665045	-0.435015	22223.5786
486.774497	-41.413428	486.449146	116.780537	0.86088	1.853874	22224.34156
493.641162	-2.502329	478.056556	123.647202	2.386805	1.853874	22209.84527
469.989317	63.87543	468.901003	206.047178	0.86088	0.327948	22213.66009
448.626361	119.571709	425.412127	264.795308	0.097917	0.327948	22204.50453
420.396739	193.579095	307.152903	278.528638	0.097917	1.853874	22193.06009
383.011565	246.223524	307.152903	363.217501	-1.428008	-1.197977	22219.76379
365.463422	285.134623	210.256635	382.29157	0.86088	1.853874	22219.00082
325.78936	349.986456	162.952945	447.906365	0.097917	1.090911	22228.91934
294.507888	407.208661	123.278883	507.417459	-0.665045	-1.96094	22225.86749
241.100496	427.808655	37.827057	513.52116	-0.665045	1.090911	22194.58602
186.167179	476.63827	-48.387733	521.913751	0.097917	0.327948	22208.31935
125.893123	462.141978	-119.343267	520.387825	0.097917	1.853874	22176.27491
96.900539	483.504935	-184.958063	492.921167	-0.665045	0.327948	22202.97861
38.915371	484.267898	-213.187684	499.024868	0.86088	3.379799	22218.23786
-25.936462	493.42345	-256.67656	518.098937	0.097917	2.616836	22234.26008
-57.217934	467.482717	-321.528392	508.943384	0.86088	-0.435015	83.925901
-100.70681	458.327164	-402.402443	443.328589	0.097917	0.327948	13.733329
-170.136419	447.645686	-418.42466	453.247104	0.097917	1.853874	11.444441
-215.914183	434.67532	-420.713548	415.86193	0.097917	-0.435015	18359.17234
-260.928985	414.075326	-442.839468	377.713793	0.097917	0.327948	22209.84527
-305.943786	371.349412	-474.12094	318.965663	0.86088	1.853874	22239.60082
-338.751184	321.756835	-529.054257	266.321234	0.097917	-1.197977	22195.34898
-382.24006	274.453145	-508.454263	203.758289	1.623843	1.090911	22212.89712
-417.336346	229.438343	-524.47648	127.462016	0.86088	1.090911	22230.44527
-453.195594	182.897616	-494.720934	85.499065	0.097917	1.090911	22199.16379
-473.795588	118.808747	-494.720934	13.780568	-1.428008	0.327948	22197.63787
-506.602986	82.949498	-436.735766	-55.649041	0.86088	2.616836	22216.71194
-501.262247	14.282852	-421.476511	-100.663843	0.86088	1.090911	22218.23786
-487.528918	-47.51713	-425.291325	-193.745297	-0.665045	0.327948	22206.03046
-493.63262	-110.080074	-342.128386	-256.308241	-0.665045	-1.197977	22205.2675
-489.054843	-170.354131	-339.076535	-328.026738	-1.428008	-0.435015	22193.82305
-444.040042	-242.072628	-323.817281	-368.463763	-0.665045	1.090911	22196.87491
-414.284495	-278.694839	-233.787678	-429.500782	-0.665045	-1.96094	22209.84527
-376.899321	-344.309635	-194.876578	-453.91559	-0.665045	1.853874	22220.52675
-321.203041	-382.457772	-126.209932	-537.841491	-1.428008	-1.197977	22211.3712
-282.291941	-432.813312	-101.795124	-532.500752	-0.665045	-0.435015	22222.81564
-202.943817	-448.83553	-16.343298	-552.337783	0.097917	1.090911	22231.97119
-143.432723	-498.428108	9.597435	-610.322951	0.097917	0.327948	22211.3712
-103.758661	-512.9244	100.390001	-598.87851	0.097917	0.327948	22219.00082
-12.966095	-535.050319	210.256635	-547.760007	0.097917	0.327948	22244.94156
47.307961	-524.368841	285.026983	-501.982242	0.86088	0.327948	22240.36378
124.367197	-525.894766	320.886232	-515.715572	0.097917	1.090911	22238.07489
165.567185	-521.31699	375.056586	-501.982242	0.097917	-0.435015	22242.65267
219.737539	-492.324406	417.7825	-411.189677	0.097917	0.327948	22236.54897
283.063447	-446.546641	471.952854	-377.619316	-0.665045	0.327948	22222.81564
317.39677	-434.339238	498.65655	-347.100807	0.097917	-1.197977	22225.86749
376.907863	-390.850362	521.545432	-266.989719	-0.665045	-0.435015	22217.4749
416.581926	-338.205933	524.597283	-209.004551	-0.665045	1.090911	22212.89712
450.915249	-262.672622	535.278761	-176.197154	-0.665045	-0.435015	22206.79342
495.167087	-217.65782	527.649134	-144.915681	-0.665045	0.327948	22180.08972
483.722646	-146.702286	565.034308	-22.078681	-0.665045	0.327948	22187.71935
497.455976	-84.902304	531.463947	38.195375	-1.428008	-0.435015	22196.11194
472.278205	-30.73195	467.375078	119.832388	-0.665045	-1.197977	22183.14158
456.255988	28.016181	478.056556	169.424966	-0.665045	-1.96094	22186.95639
443.285621	110.416156	439.908419	254.876793	0.86088	1.090911	22199.92676
431.84118	182.897616	351.404741	231.224948	0.097917	0.327948	22199.92676
402.085634	227.912418	289.60476	309.81011	0.097917	1.090911	22200.68972
385.300453	279.793884	266.715878	404.417489	0.097917	1.853874	22223.5786
351.730093	326.334611	182.789977	437.98785	0.097917	-0.435015	22230.44527
320.448621	391.949406	114.12333	431.884148	0.097917	1.090911	22219.00082
276.196782	427.045692	82.078895	502.076719	0.86088	-0.435015	22241.88971
223.552353	458.327164	-4.898857	525.728564	0.097917	0.327948	22247.23045
160.226446	478.927158	-82.721056	533.358192	-0.665045	-0.435015	22125.91937
96.900539	509.445668	-113.239565	515.047086	0.097917	0.327948	22228.15638
62.567216	492.660488	-213.187684	524.202639	0.86088	2.616836	22240.36378
9.922787	492.660488	-226.15805	528.780415	0.097917	1.090911	22225.10453
-35.092015	476.63827	-274.987666	517.335974	-0.665045	-1.197977	2721.488083
-100.70681	465.956792	-325.343206	519.624862	0.86088	1.090911	16.78518
-133.514208	449.171612	-384.8543	451.721179	0.86088	0.327948	13.733329
-199.129003	431.623469	-416.135772	435.698961	-0.665045	-0.435015	9.918516
-248.721581	415.601251	-442.839468	388.395272	-0.665045	1.090911	22080.14161
-298.314159	383.556816	-468.780201	336.513806	-0.665045	0.327948	22193.82305
-343.32896	343.882754	-522.950555	266.321234	-1.428008	-0.435015	22184.6675
-379.188209	288.186474	-503.113524	221.306432	-0.665045	1.853874	22181.61565
-418.099309	240.882784	-516.846853	147.299047	0.097917	0.327948	22212.13416
-433.358563	203.49761	-510.743151	96.180543	0.097917	-0.435015	16267.12851
-465.402998	125.675411	-507.6913	26.750934	0.097917	0.327948	22173.22306
-494.395582	81.423572	-490.90612	-32.760159	0.86088	1.853874	22209.84527
-477.610402	54.719877	-426.81725	-110.582358	0.86088	1.090911	22184.6675
-498.210396	-24.628248	-401.63948	-151.782346	0.097917	0.327948	22203.74157
-480.662253	-84.139341	-359.676529	-247.152688	0.097917	-0.435015	22215.18601
-473.795588	-131.443031	-344.417275	-292.16749	0.097917	0.327948	22221.28971
-444.040042	-190.191162	-304.743212	-353.204509	0.86088	-1.96094	22235.02304
-415.047458	-242.835591	-257.439523	-386.011906	0.097917	1.090911	22243.41563
-373.84747	-312.2652	-188.772876	-437.13041	0.097917	2.616836	22234.26008
-357.825252	-373.302219	-162.06918	-482.908174	0.86088	0.327948	22222.05268
-285.343792	-405.346654	-107.135863	-521.056311	0.86088	0.327948	22224.34156
-240.328991	-435.1022	-25.498851	-550.811857	0.86088	0.327948	22227.39341
-186.158637	-486.983667	55.3752	-550.811857	-0.665045	-0.435015	22202.97861
-130.462357	-509.109586	80.55297	-597.352584	1.623843	0.327948	22225.10453
-49.588307	-538.865133	180.501088	-527.922975	-0.665045	-1.197977	22228.15638
22.130191	-535.050319	252.982548	-500.456317	0.097917	1.090911	22196.11194
87.744986	-527.420692	308.678828	-489.774839	-1.428008	-0.435015	22208.31935
115.974607	-534.287356	341.486226	-463.071143	0.097917	1.090911	22211.3712
213.633838	-498.428108	404.04917	-466.122994	-0.665045	0.327948	22203.74157
260.937527	-478.591076	441.434344	-431.026708	-0.665045	-1.96094	22215.94897
320.448621	-441.205902	462.797301	-375.330428	0.86088	0.327948	22232.73415
357.070832	-397.717026	497.130624	-335.656366	0.097917	1.853874	22198.40083
398.27082	-354.22815	510.863954	-283.7749	0.86088	-1.197977	22218.23786
428.026367	-308.450386	539.856538	-207.478626	-0.665045	-0.435015	22223.5786
469.989317	-236.731889	561.219494	-127.367539	0.86088	0.327948	22179.32676
498.981901	-166.539317	538.330612	-56.412004	0.86088	-0.435015	22219.00082
500.507827	-110.843037	524.597283	31.328711	0.097917	0.327948	22238.07489
499.744864	-26.917136	493.315811	111.439798	0.86088	0.327948	22214.42305
477.618945	28.016181	520.019506	184.684221	-0.665045	0.327948	22207.55638
458.544876	82.949498	448.301009	215.965693	0.097917	-0.435015	22225.86749
448.626361	148.564293	422.360276	283.106414	0.86088	-1.197977	22209.84527
402.848596	213.416126	333.093636	310.573072	-1.428008	1.090911	22176.27491
399.796745	257.667965	295.708462	386.869346	0.097917	-1.197977	22224.34156
370.041199	321.756835	230.093666	420.439707	-0.665045	0.327948	22229.6823
317.39677	353.80127	117.938144	463.16562	0.097917	1.090911	22216.71194
294.507888	404.15681	75.975193	489.106353	0.097917	0.327948	22215.94897
227.367167	436.201245	22.567802	511.995235	-1.428008	0.327948	22209.84527
183.115328	471.297531	-64.40995	524.202639	-0.665045	1.853874	22199.16379
135.811638	481.979009	-97.980311	518.8619	0.097917	0.327948	22206.03046
67.907955	475.875307	-165.121031	502.076719	-0.665045	-0.435015	22218.23786
23.656116	488.845674	-215.476572	515.047086	0.097917	0.327948	22212.89712
-26.699425	484.267898	-246.758044	519.624862	0.86088	1.090911	22224.34156
-80.106816	477.401233	-324.580243	516.573011	0.097917	1.853874	27.466659
-127.410506	465.956792	-394.772815	463.928583	1.623843	-0.435015	14.496292
-181.58086	452.986425	-438.261691	409.758228	-0.665045	1.853874	11.444441
-226.595662	429.33458	-454.283909	376.950831	-1.428008	1.853874	20675.52721
-279.24009	401.867922	-446.654281	359.402688	0.097917	-0.435015	22213.66009
-317.388227	370.58645	-503.876487	290.736041	0.097917	0.327948	22221.28971
-350.195625	324.045723	-514.557965	228.93606	0.86088	1.090911	22211.3712
-404.365979	275.216108	-536.683884	170.187929	0.86088	1.090911	22226.63045
-448.617818	222.571679	-555.757953	109.913873	0.86088	1.090911	22077.85272
-463.11411	152.379107	-491.669083	52.691667	0.097917	1.853874	22201.45268
-487.528918	106.601343	-492.432046	8.439829	0.86088	1.853874	22217.4749
-504.314098	65.401355	-427.580213	-55.649041	0.86088	-0.435015	22202.97861
-486.765955	7.416187	-453.520946	-119.737911	0.097917	1.090911	22204.50453
-502.02521	-69.643049	-413.083921	-223.500843	-1.428008	-0.435015	22206.03046
-488.29188	-115.420814	-386.380225	-278.43416	-0.665045	-1.197977	22185.43046
-456.247445	-186.376348	-390.195039	-366.174875	0.097917	1.090911	22202.97861
-445.565967	-248.939293	-274.987666	-357.782285	0.097917	1.090911	22212.13416
-396.736352	-299.294833	-207.846945	-412.715602	-0.665045	-0.435015	22202.97861
-351.72155	-345.83556	-164.358069	-471.463733	-0.665045	0.327948	22214.42305
-309.7586	-377.879995	-129.261783	-553.100746	-0.665045	0.327948	22231.97119
-261.691948	-435.1022	-56.01736	-553.100746	0.097917	-1.96094	22213.66009
-198.36604	-459.517008	-17.869223	-584.382218	-0.665045	0.327948	22119.81567
-141.143835	-493.850331	41.64187	-554.626671	0.86088	2.616836	22231.97119
-68.662375	-526.657729	114.12333	-601.930361	-0.665045	-0.435015	22210.60823
16.026489	-533.524393	210.256635	-516.478534	1.623843	-1.96094	22244.17859
74.011657	-523.605878	308.678828	-500.456317	0.86088	-0.435015	22252.57118
136.574601	-514.450325	318.597344	-478.330397	0.097917	1.853874	22236.54897
196.085695	-518.265139	372.004735	-476.041509	0.097917	-0.435015	22225.86749
250.256049	-476.302188	425.412127	-432.552633	0.097917	-0.435015	22238.07489
296.033813	-460.279971	494.078773	-375.330428	0.097917	1.090911	22227.39341
356.307869	-428.235536	518.493581	-341.760068	0.097917	-1.197977	22193.06009
392.930081	-371.776293	547.486165	-237.234173	0.86088	1.090911	22222.81564
442.522659	-316.080013	576.478749	-186.878632	0.86088	1.090911	22227.39341
450.152286	-280.220765	551.300979	-142.626793	-0.665045	-1.197977	22181.61565
469.226354	-197.057826	584.108376	-101.426805	-0.665045	-0.435015	22177.03787
484.485609	-140.598584	549.01209	-47.256451	-1.428008	0.327948	22201.45268
494.404125	-71.168975	531.463947	74.817587	-0.665045	0.327948	22190.00824
469.226354	-14.709732	515.44173	150.350898	0.097917	-1.197977	22195.34898
460.833764	53.956914	470.426928	209.861991	0.097917	-0.435015	22215.94897
453.204137	121.860598	450.589897	238.091612	-0.665045	-0.435015	22192.29713
437.181919	199.682797	365.138071	306.758259	-0.665045	1.853874	22189.24528
407.426373	233.253157	324.701046	367.032315	0.097917	-0.435015	22229.6823
377.670826	297.342027	257.560325	400.602675	0.86088	1.090911	22215.18601
350.96713	346.934605	185.841828	457.824881	0.097917	0.327948	22218.23786
323.500472	388.134593	104.967777	481.476726	0.097917	-1.197977	22228.15638
253.3079	431.623469	34.775206	492.921167	1.623843	0.327948	22241.12674
202.189397	462.904941	-32.365515	537.935968	-0.665045	0.327948	22236.54897
142.678303	485.793823	-95.691422	522.676713	0.097917	0.327948	22222.05268
92.322762	490.371599	-146.809926	521.913751	0.86088	1.853874	22236.54897
41.967222	480.453084	-191.061764	531.069303	-0.665045	1.853874	22221.28971
2.293159	475.875307	-217.76546	523.439676	0.097917	0.327948	22225.10453
-55.692009	470.534568	-293.298771	530.306341	0.86088	0.327948	289.162877
-108.336437	469.771606	-331.446908	520.387825	-0.665045	1.853874	17.548143
-164.79568	436.964208	-408.506144	464.691545	0.097917	0.327948	11.444441
-218.966034	422.467916	-418.42466	424.25452	0.097917	-0.435015	12111.27049
-271.610463	398.053108	-453.520946	389.921197	-1.428008	-1.197977	22139.6527
-287.632681	385.845704	-506.928338	289.210116	-0.665045	0.327948	22191.53417
-341.040072	333.964238	-547.365363	224.358283	-0.665045	0.327948	22175.51195
-389.106725	275.97907	-500.061673	212.150879	-0.665045	-0.435015	22194.58602
-427.254861	234.779083	-525.239443	131.276829	-0.665045	-0.435015	22213.66009
-440.988191	173.742064	-513.032039	74.817587	-0.665045	1.090911	22211.3712
-486.765955	124.149486	-500.061673	37.432413	0.097917	1.090911	22199.92676
-485.240029	74.556908	-480.987604	-50.308302	0.097917	0.327948	22204.50453
-511.180762	22.675442	-433.683915	-112.108284	0.097917	1.853874	22209.84527
-473.795588	-49.043056	-413.083921	-204.426775	0.097917	-0.435015	22185.43046
-479.89929	-92.531932	-366.543194	-279.960086	1.623843	1.090911	22223.5786
-473.032626	-159.672652	-390.195039	-330.315627	0.86088	1.090911	22233.49712
-452.432632	-211.554119	-329.15802	-364.64895	0.86088	-0.435015	22233.49712
-412.758569	-281.74669	-246.758044	-386.011906	0.86088	-0.435015	22228.91934
-375.373395	-324.472604	-163.595106	-434.078559	0.097917	-0.435015	22233.49712
-324.254892	-374.828144	-112.476603	-485.960025	0.097917	0.327948	22223.5786
-289.158606	-409.161467	-44.572919	-518.00446	-0.665045	-1.197977	22213.66009
-237.27714	-446.546641	1.967808	-547.760007	-0.665045	0.327948	22180.85269
-155.640127	-491.561443	53.849274	-538.604454	0.097917	0.327948	22231.20823
-90.025332	-515.976251	86.656672	-572.174814	0.097917	1.853874	22215.18601
-35.854977	-548.783648	180.501088	-557.678522	0.097917	0.327948	22214.42305
17.552414	-548.020685	272.81958	-537.078528	-1.428008	1.090911	22208.31935
93.085725	-520.554027	265.952915	-547.760007	-1.428008	0.327948	22198.40083
154.122744	-532.761431	338.434375	-467.648919	-0.665045	-0.435015	22214.42305
215.922726	-486.983667	423.123239	-424.160043	0.097917	1.090911	22222.05268
279.248633	-465.62071	468.13804	-386.011906	0.097917	-0.435015	22211.3712
323.500472	-426.70961	503.234326	-353.967471	0.097917	-0.435015	22220.52675
371.567124	-402.294803	505.523214	-294.456378	0.097917	1.090911	22225.86749
428.026367	-326.761492	543.671351	-212.056402	-0.665045	1.090911	22215.18601
448.626361	-280.220765	564.271345	-170.856415	-0.665045	0.327948	22189.24528
486.011535	-214.605969	576.478749	-119.737911	-0.665045	-0.435015	22153.38603
492.878199	-134.494882	518.493581	-37.337936	0.86088	1.090911	22223.5786
515.767081	-99.398596	504.760252	6.15094	0.097917	-0.435015	22218.23786
495.167087	-30.73195	499.419512	139.669419	0.097917	-0.435015	22220.52675
477.618945	43.275436	500.945438	179.343482	0.86088	1.853874	22224.34156
451.678211	96.682827	471.189891	232.750873	0.097917	1.090911	22204.50453
430.315255	176.030952	414.730649	270.89901	0.097917	-1.197977	22194.58602
421.922665	211.127238	339.9603	346.432321	-0.665045	1.090911	22228.91934
389.87823	275.97907	289.60476	398.313787	-0.665045	1.090911	22216.71194
354.781944	327.097574	211.019598	428.832297	0.097917	-0.435015	22227.39341
325.026397	373.638301	158.375169	470.032284	0.097917	1.090911	22231.97119
276.959745	404.919773	98.864076	466.980434	0.097917	0.327948	22194.58602
214.3968	454.512351	-45.335882	466.980434	-2.190971	-1.197977	22206.79342
171.670887	459.85309	-119.343267	459.350806	-0.665045	1.090911	22172.4601
114.448682	487.319748	-147.572888	495.210055	0.097917	1.090911	22201.45268
43.493147	491.134562	-175.80251	538.698931	0.097917	1.853874	22217.4749
1.530197	492.660488	-202.506205	527.25449	0.86088	1.090911	22231.97119
-31.277201	481.216047	-266.595075	528.017452	-0.665045	0.327948	13557.08487
-83.158667	481.216047	-337.55061	505.12857	0.097917	0.327948	22.888882
-144.958649	458.327164	-388.669113	481.476726	0.097917	1.090911	12.970367
-208.284556	444.593835	-425.291325	425.780446	0.097917	0.327948	12.207404
-249.484544	431.623469	-451.99502	379.239719	-0.665045	0.327948	21905.42314
-280.003053	404.919773	-506.928338	320.491588	0.097917	0.327948	22227.39341
-311.284525	360.667934	-529.054257	253.350867	0.097917	0.327948	22192.29713
-377.662284	306.49758	-556.520915	212.150879	0.097917	1.090911	22210.60823
-411.995607	255.379076	-488.617232	154.928674	-0.665045	-1.197977	22230.44527
-460.825222	195.867983	-534.394996	87.024991	0.86088	1.090911	22215.18601
-447.854855	154.667995	-480.224642	47.350928	0.097917	-0.435015	22191.53417
-482.951141	108.890231	-469.543163	-3.004612	0.097917	0.327948	22213.66009
-505.840023	60.060616	-432.157989	-79.300886	-0.665045	1.090911	22218.23786
-493.63262	-4.791217	-415.372809	-144.915681	0.097917	1.090911	22196.11194
-492.106694	-80.324528	-387.143188	-227.315657	0.097917	1.090911	22196.87491
-495.158545	-137.546733	-352.046902	-294.456378	0.097917	-0.435015	22189.24528
-460.062259	-209.26523	-333.735796	-389.82672	0.097917	0.327948	22197.63787
-431.832638	-257.331883	-277.276554	-375.330428	0.097917	3.379799	22213.66009
-386.817836	-300.820759	-207.846945	-418.819304	-0.665045	-0.435015	22220.52675
-354.010439	-349.650374	-135.365485	-475.278547	0.097917	-0.435015	22214.42305
-314.336376	-396.191101	-94.92846	-491.300764	0.86088	1.853874	22224.34156
-244.143805	-438.917014	-67.461801	-553.100746	-0.665045	-0.435015	22222.81564
-193.025301	-464.857747	12.649286	-575.226665	-0.665045	-1.197977	22202.97861
-135.040133	-509.109586	65.293715	-565.308149	-0.665045	-0.435015	22212.89712
-43.484605	-515.213288	165.241834	-543.945193	0.86088	0.327948	22246.46748
23.656116	-525.894766	249.930697	-511.900758	1.623843	3.379799	22246.46748
80.878321	-519.028101	294.182536	-514.189646	0.86088	0.327948	22238.07489
118.263495	-526.657729	272.81958	-522.582236	0.86088	0.327948	22238.07489
203.715322	-506.057735	405.575096	-454.678553	0.86088	1.090911	22238.07489
257.122714	-483.931816	468.13804	-396.693385	0.86088	0.327948	22221.28971
297.559739	-445.783679	496.367662	-344.048956	0.86088	-0.435015	22223.5786
361.648609	-416.028132	516.204693	-306.663782	0.097917	-0.435015	22222.05268
392.930081	-348.124448	531.463947	-223.500843	1.623843	-0.435015	22213.66009
447.863398	-310.739274	574.189861	-186.115669	-0.665045	-0.435015	22203.74157
465.411541	-251.991144	567.323196	-139.574942	-0.665045	1.090911	22133.549
475.330056	-190.191162	549.775053	-51.071265	0.097917	1.853874	22183.90454
488.300423	-129.154143	547.486165	-14.449053	0.097917	1.090911	22191.53417
495.93005	-59.724534	431.515829	45.06204	-0.665045	0.327948	22180.08972
481.433758	7.416187	500.182475	168.662003	-1.428008	0.327948	22192.29713
473.804131	72.26802	464.323227	200.706438	-0.665045	0.327948	22203.74157
447.100435	135.593927	439.145456	263.269383	0.097917	0.327948	22209.08231
418.107851	195.10502	352.930667	304.469371	0.097917	0.327948	22212.13416
397.507857	259.19389	306.38994	380.765644	0.097917	-0.435015	22222.81564
372.330087	308.023505	252.219586	425.017483	0.097917	-0.435015	22230.44527
347.152317	352.275344	185.841828	436.461924	-0.665045	0.327948	22219.76379
296.033813	401.867922	114.12333	473.847098	0.86088	0.327948	22241.12674
251.781974	452.223463	36.301131	498.261906	0.097917	1.090911	22246.46748
173.196813	481.216047	-107.135863	499.787831	0.86088	-0.435015	22093.11197
151.070893	481.979009	-136.89141	501.313757	0.097917	-1.197977	22226.63045
70.196843	489.608637	-158.254367	510.46931	1.623843	1.853874	22237.31193
26.707967	485.793823	-205.558056	536.410043	0.86088	1.090911	22228.15638
-31.277201	490.371599	-226.15805	521.150788	0.097917	1.090911	22212.89712
-73.240152	491.134562	-297.113585	518.8619	0.097917	0.327948	53.407392
-141.143835	459.85309	-370.358008	497.498943	0.097917	0.327948	13.733329
-163.269754	450.697537	-400.876517	465.454508	0.097917	2.616836	12.970367
-229.647513	430.860506	-415.372809	424.25452	-0.665045	0.327948	19878.23115
-283.817867	409.497549	-454.283909	345.669358	-0.665045	-1.197977	22180.08972
-305.180824	366.008673	-584.750537	225.884209	-0.665045	0.327948	22154.91195
-371.558582	324.808686	-570.254245	250.299016	-0.665045	0.327948	22186.95639
-388.343762	280.556847	-517.609816	133.565718	0.097917	-0.435015	22213.66009
-428.017824	230.201306	-517.609816	116.017575	0.097917	1.090911	22197.63787
-464.640036	173.742064	-503.113524	86.262028	0.86088	0.327948	22201.45268
-481.425216	120.334672	-493.195008	19.121307	0.86088	1.090911	22218.23786
-489.054843	68.453206	-446.654281	-28.945345	-1.428008	-1.197977	22193.06009
-502.02521	20.386554	-415.372809	-116.68606	-0.665045	-0.435015	22206.79342
-493.63262	-56.672683	-400.876517	-219.68603	0.86088	1.090911	22204.50453
-476.084477	-101.687484	-381.802449	-288.352676	0.86088	-0.435015	22220.52675
-475.321514	-166.539317	-338.313573	-320.397111	0.097917	1.090911	22234.26008
-440.225228	-251.228181	-293.298771	-405.848937	0.86088	1.090911	22238.07489
-407.41783	-279.457802	-239.128417	-426.448931	1.623843	1.090911	22240.36378
-360.114141	-333.628156	-163.595106	-440.945223	-0.665045	-0.435015	22215.94897
-321.966004	-382.457772	-101.032161	-489.011876	0.097917	-0.435015	22222.05268
-260.928985	-410.687393	-50.676621	-517.241497	0.86088	1.853874	22230.44527
-209.047519	-466.383673	24.85669	-546.234081	0.097917	1.090911	22215.18601
-137.329021	-475.539225	62.241864	-550.811857	0.097917	-0.435015	22223.5786
-90.025332	-512.161437	120.227032	-554.626671	0.097917	0.327948	22230.44527
-16.780909	-545.731797	226.278853	-520.293348	-1.428008	-0.435015	22191.53417
50.359812	-535.050319	275.871431	-511.900758	-0.665045	-0.435015	22207.55638
98.426464	-521.31699	281.975132	-569.122963	-1.428008	-0.435015	22210.60823
169.381999	-535.050319	303.338089	-479.856323	0.097917	-1.197977	22203.74157
241.863459	-490.79848	440.671382	-434.078559	1.623843	1.090911	22216.71194
277.722707	-458.754045	471.952854	-386.011906	0.86088	1.853874	22233.49712
328.078248	-422.894797	510.100991	-329.552664	0.097917	-1.197977	22208.31935
382.248602	-381.694809	540.6195	-260.123055	0.097917	0.327948	22216.71194
418.870814	-330.576305	546.723202	-205.9527	0.097917	0.327948	22224.34156
455.493025	-271.828175	571.900972	-147.20457	0.097917	0.327948	22202.21564
491.352274	-204.687454	565.034308	-96.849029	0.86088	0.327948	22220.52675
495.167087	-139.072658	548.249128	-22.078681	0.86088	1.853874	22228.91934
498.981901	-84.902304	513.915804	-13.686091	0.86088	1.853874	22209.84527
498.218938	-34.546764	511.626916	95.417581	0.097917	1.090911	22209.84527
476.093019	46.327287	488.738034	172.476817	1.623843	-1.197977	22228.91934
438.707845	110.416156	411.678798	221.306432	0.86088	0.327948	22219.00082
440.23377	183.660579	399.471394	296.839743	-1.428008	-1.197977	22195.34898
408.189335	214.179089	313.256605	357.113799	0.097917	0.327948	22224.34156
378.433789	288.949437	289.60476	388.395272	0.097917	1.853874	22232.73415
334.18195	338.542015	202.627008	425.780446	0.097917	0.327948	22214.42305
302.137515	375.927189	124.041846	472.321173	0.097917	-0.435015	22209.08231
267.041229	407.971624	72.923343	498.261906	-1.428008	0.327948	22209.08231
202.189397	446.882723	-50.676621	489.869316	0.097917	0.327948	22178.5638
175.485701	478.164196	-169.698808	472.321173	-0.665045	0.327948	22209.08231
85.456098	483.504935	-214.713609	447.143402	-0.665045	-0.435015	22219.00082
43.493147	481.216047	-221.580274	449.432291	-0.665045	1.090911	22219.00082
7.633899	482.741972	-269.646926	514.284123	0.86088	1.090911	22221.28971
-58.74386	470.534568	-281.091367	528.780415	0.097917	-1.197977	1271.09592
-115.203102	459.85309	-347.469126	484.528576	0.86088	1.090911	17.548143
-151.825313	466.719755	-396.298741	470.032284	0.097917	1.090911	13.733329
-202.943817	437.727171	-423.002436	432.64711	0.097917	0.327948	1525.162511
-239.566028	417.127177	-438.261691	390.68416	1.623843	1.090911	22152.62307
-313.573414	401.104959	-513.032039	299.891594	0.097917	1.090911	22210.60823
-319.677116	345.408679	-567.202394	254.11383	-0.665045	-1.197977	22190.7712
-386.054874	308.023505	-516.08389	227.410134	-0.665045	1.853874	22228.91934
-396.736352	253.853151	-520.661667	126.699053	0.86088	1.090911	22202.97861
-451.669669	185.949467	-536.683884	69.476848	0.86088	0.327948	22204.50453
-477.610402	137.119852	-500.061673	25.987972	-0.665045	-1.96094	22218.23786
-495.921508	95.156902	-463.439462	-12.923128	0.097917	1.090911	22203.74157
-516.521502	19.623591	-418.42466	-89.982364	-0.665045	0.327948	22200.68972
-498.973359	-29.206024	-419.950586	-160.174936	0.097917	0.327948	22213.66009
-500.499284	-96.346745	-367.306157	-240.286024	-0.665045	0.327948	22177.80084
-479.89929	-150.5171	-358.150604	-305.900819	-0.665045	0.327948	22200.68972
-457.010408	-216.131895	-332.209871	-374.567465	-0.665045	-1.197977	22209.84527
-412.758569	-261.909659	-263.543224	-407.374863	-0.665045	0.327948	22203.74157
-395.973389	-325.235566	-274.224703	-512.663721	0.097917	0.327948	22211.3712
-329.595631	-362.62074	-157.491404	-495.115578	0.86088	-0.435015	22230.44527
-291.447494	-401.53184	-74.328466	-498.930391	0.097917	0.327948	22222.05268
-234.225289	-443.494791	-17.10626	-559.204448	0.097917	0.327948	22215.94897
-168.610494	-476.302188	36.301131	-551.57482	-0.665045	1.853874	22228.91934
-99.180885	-503.005884	109.545554	-554.626671	0.097917	1.090911	22224.34156
-33.566089	-526.657729	199.575157	-521.056311	0.86088	0.327948	22241.12674
37.389445	-529.70958	265.952915	-499.693354	1.623843	1.853874	22247.23045
90.033874	-524.368841	289.60476	-519.530385	1.623843	1.090911	22245.70452
148.782005	-531.235505	351.404741	-477.567435	0.86088	-0.435015	22226.63045
217.448651	-506.820698	378.108437	-461.545217	1.623843	1.853874	22236.54897
258.648639	-468.672561	455.930636	-398.982273	0.097917	1.090911	22230.44527
321.974546	-445.020716	494.841736	-376.856353	0.86088	-0.435015	22203.74157
357.833795	-392.376287	519.256544	-263.174906	0.097917	1.090911	22221.28971
425.737478	-353.465188	550.538016	-218.923067	0.097917	-0.435015	22228.15638
434.130069	-309.976312	544.434314	-169.330489	0.097917	0.327948	22191.53417
469.989317	-231.39115	570.375047	-118.974948	-1.428008	-0.435015	22189.24528
486.011535	-170.354131	565.797271	-26.656457	-0.665045	0.327948	22198.40083
482.196721	-115.420814	529.938022	5.387978	-2.190971	0.327948	22170.17121
494.404125	-48.280093	477.293593	97.706469	0.097917	1.090911	22191.53417
482.959684	6.653224	480.345444	151.876823	0.097917	0.327948	22212.89712
468.463392	76.845796	375.056586	103.810171	-0.665045	0.327948	22205.2675
429.552292	148.564293	394.893617	262.50642	0.097917	-1.197977	22197.63787
413.530075	210.364275	341.486226	306.758259	0.097917	1.853874	22230.44527
393.693043	255.379076	301.812164	391.447123	0.097917	-1.197977	22223.5786
352.493056	320.993872	224.752927	421.965632	0.097917	-0.435015	22219.00082
339.522689	372.875338	154.560355	475.373024	0.86088	0.327948	22234.26008
286.115298	410.260512	98.101113	491.395241	0.86088	0.327948	22250.2823
224.315316	446.882723	16.4641	505.12857	0.86088	1.090911	22233.49712
188.456067	472.060494	-72.039577	513.52116	0.097917	1.090911	22228.91934
126.656086	479.690121	-136.128447	489.106353	0.86088	1.090911	22241.12674
57.989439	493.42345	-175.039547	511.995235	0.097917	0.327948	22217.4749
3.819085	498.001227	-259.728411	497.498943	0.86088	0.327948	22222.81564
-21.358685	480.453084	-248.28397	530.306341	0.097917	-0.435015	22229.6823
-84.684593	462.141978	-317.713579	534.121154	0.097917	0.327948	22.888882
-125.88458	462.141978	-370.358008	489.869316	-1.428008	-1.197977	13.733329
-182.343823	446.119761	-396.298741	450.958216	0.86088	1.090911	11.444441
-241.854916	415.601251	-436.735766	387.632309	-0.665045	0.327948	21704.76394
-278.477128	391.949406	-510.743151	305.995296	-0.665045	-0.435015	22183.90454
-318.914153	345.408679	-557.283878	266.321234	-1.428008	-1.197977	22163.30454
-354.010439	317.179058	-522.950555	251.824942	0.097917	1.090911	22193.06009
-411.232644	257.667965	-538.972772	151.11386	-0.665045	1.090911	22209.08231
-450.906706	228.675381	-560.335729	90.076842	0.86088	0.327948	22202.21564
-448.617818	160.008734	-497.009822	35.143524	0.097917	-0.435015	22210.60823
-482.951141	110.416156	-490.90612	12.254642	0.86088	1.090911	22207.55638
-495.158545	52.430988	-439.787617	-64.804594	0.097917	1.853874	22212.89712
-517.284464	-0.21344	-423.765399	-125.841613	0.097917	-1.197977	22196.87491
-495.158545	-53.620832	-384.091337	-207.478626	0.86088	0.327948	22214.42305
-479.136328	-123.050441	-334.498759	-269.278608	0.097917	-0.435015	22235.02304
-462.351147	-185.613385	-313.135802	-321.923036	0.86088	0.327948	22244.17859
-415.047458	-232.917075	-273.46174	-369.989689	1.623843	0.327948	22226.63045
-405.891905	-299.294833	-236.839529	-446.285963	0.86088	0.327948	22232.73415
-370.032656	-355.754076	-213.187684	-531.737789	-1.428008	-0.435015	22228.15638
-308.232674	-388.561473	-106.372901	-498.167429	0.097917	1.090911	22213.66009
-249.484544	-431.287387	-49.913658	-524.871124	0.097917	0.327948	22225.10453
-199.129003	-457.991083	27.908541	-558.441485	-0.665045	-0.435015	22228.15638
-141.143835	-493.087368	74.449268	-563.782224	0.86088	0.327948	22212.89712
-68.662375	-539.628095	154.560355	-584.382218	0.097917	1.853874	22206.79342
-3.04758	-540.391058	233.90848	-513.426683	-0.665045	1.090911	22211.3712
62.567216	-537.339207	275.871431	-533.263715	-2.190971	-1.96094	22199.16379
122.078309	-536.576244	334.619561	-502.745205	0.097917	1.090911	22211.3712
173.196813	-504.531809	343.775114	-486.722988	-1.428008	0.327948	22217.4749
248.730123	-480.879965	422.360276	-450.863739	0.86088	0.327948	22222.05268
290.693074	-445.783679	427.701015	-419.582267	0.86088	-0.435015	22202.21564
337.996764	-420.605908	478.819519	-352.441546	0.86088	1.090911	22225.10453
402.085634	-365.672591	555.878755	-231.893433	-0.665045	-0.435015	22222.81564
440.23377	-327.524455	558.167643	-184.589744	0.097917	0.327948	22196.11194
463.122653	-249.702255	592.500966	-136.523091	0.097917	-0.435015	22206.03046
488.300423	-194.005976	589.449115	-79.300886	0.86088	0.327948	22235.02304
512.71523	-132.205994	557.40468	6.15094	0.097917	-0.435015	22216.71194
501.270789	-66.591198	533.752836	69.476848	-0.665045	1.090911	22198.40083
485.248572	-10.894919	502.471363	151.11386	0.86088	1.853874	22234.26008
469.989317	62.349504	465.849152	184.684221	0.86088	-0.435015	22197.63787
440.996733	130.253188	381.160288	205.284215	-0.665045	-0.435015	22192.29713
428.026367	178.31984	398.708431	299.891594	-0.665045	1.090911	22228.91934
401.322671	232.490194	307.915865	344.143433	0.86088	-1.197977	22213.66009
376.907863	294.290176	254.508474	413.573042	-0.665045	-1.197977	22221.28971
349.441205	352.275344	159.138132	463.16562	0.097917	0.327948	22233.49712
296.796776	401.867922	127.85666	483.765614	-0.665045	-1.197977	22193.06009
254.070863	428.571618	46.219647	500.550794	-1.428008	-0.435015	22202.21564
203.715322	458.327164	-61.358099	516.573011	0.097917	0.327948	22201.45268
141.91534	459.090127	-147.572888	468.506359	0.097917	1.853874	22205.2675
86.219061	503.341966	-151.387702	515.047086	0.097917	0.327948	22213.66009
47.307961	499.527152	-187.246951	498.261906	0.86088	-0.435015	22229.6823
-17.543872	490.371599	-238.365454	526.491527	0.86088	1.090911	22227.39341
-57.217934	482.741972	-324.580243	425.780446	-0.665045	-1.197977	150.303659
-102.232736	462.141978	-362.72838	521.913751	0.86088	0.327948	14.496292
-166.321605	449.171612	-406.217256	479.187837	-0.665045	0.327948	11.444441
-195.314189	434.67532	-440.550579	431.884148	-0.665045	-1.197977	18789.48332
-260.166022	397.290146	-450.469095	389.921197	-0.665045	-1.197977	22209.84527
-296.025271	395.76422	-482.51353	296.839743	0.86088	1.090911	22199.16379
-343.32896	331.67535	-487.854269	280.817526	0.86088	0.327948	22207.55638
-377.662284	276.742033	-509.217226	199.180513	0.097917	0.327948	22223.5786
-424.20301	232.490194	-525.239443	109.913873	-1.428008	0.327948	22201.45268
-454.72152	191.290207	-526.002406	65.662034	0.86088	0.327948	22193.82305
-473.032626	120.334672	-489.380195	12.254642	-0.665045	1.090911	22211.3712
-500.499284	70.742094	-443.60243	-22.841644	0.097917	-0.435015	22220.52675
-505.077061	12.756926	-429.106138	-102.189768	0.097917	0.327948	22200.68972
-508.128912	-57.435646	-410.03207	-180.77493	0.097917	1.090911	22191.53417
-498.210396	-106.265261	-356.624678	-271.567496	0.097917	-0.435015	22190.7712
-479.89929	-166.539317	-346.706163	-308.95267	-2.190971	1.090911	22198.40083
-438.699302	-229.102261	-303.217287	-357.019322	-0.665045	0.327948	22209.84527
-411.232644	-281.74669	-266.595075	-431.026708	0.097917	-1.197977	22218.23786
-366.217842	-321.420753	-235.313603	-478.330397	0.097917	1.853874	22219.76379
-314.336376	-380.168883	-161.306218	-505.797056	0.86088	-0.435015	22218.23786
-273.899351	-418.31702	-77.380317	-546.234081	0.86088	0.327948	22221.28971
-221.254922	-449.598492	-11.002559	-559.204448	0.097917	0.327948	22218.23786
-137.329021	-477.065151	45.456684	-560.730373	0.86088	1.090911	22213.66009
-81.632742	-509.109586	126.330734	-556.915559	0.86088	1.853874	22246.46748
-22.884611	-537.339207	204.152933	-511.900758	0.86088	-1.197977	22251.80822
26.707967	-535.813282	278.923281	-491.300764	0.86088	1.090911	22233.49712
82.404247	-531.998468	303.338089	-521.819273	0.097917	0.327948	22235.02304
160.989409	-512.9244	359.034369	-469.937807	0.86088	-1.197977	22241.88971
232.707906	-486.220704	430.752866	-439.419298	-0.665045	1.853874	22218.23786
263.989378	-444.257753	475.767668	-398.21931	-0.665045	1.090911	22219.00082
334.18195	-427.472573	494.078773	-344.048956	-0.665045	-1.96094	22222.81564
383.011565	-385.509623	534.515798	-262.411943	0.097917	0.327948	22211.3712
422.685627	-332.102231	526.886171	-203.663812	0.097917	1.090911	22204.50453
445.57451	-284.035579	578.767637	-157.886048	-0.665045	-1.197977	22219.00082
474.567094	-219.183746	550.538016	-127.367539	-1.428008	0.327948	22189.24528
495.167087	-168.065242	568.086159	-31.234234	0.097917	1.090911	22193.06009
505.848566	-106.265261	523.83432	28.27686	0.097917	1.090911	22174.74899
476.093019	-35.309726	473.478779	125.93609	-0.665045	0.327948	22193.06009
469.989317	46.327287	476.53063	170.950892	0.097917	0.327948	22195.34898
469.226354	114.23097	446.775084	201.469401	0.86088	1.853874	22195.34898
442.522659	171.453175	420.834351	260.980495	0.097917	0.327948	22222.05268
405.137485	224.097604	317.071418	322.780476	0.097917	0.327948	22220.52675
389.87823	255.379076	281.975132	399.07675	0.097917	2.616836	22228.15638
361.648609	332.438313	207.204784	456.298955	0.097917	0.327948	22228.15638
327.315285	396.527183	146.930728	472.321173	0.097917	-0.435015	22238.83786
264.752341	430.097543	101.152964	498.261906	-0.665045	1.853874	22244.17859
223.552353	444.593835	-6.424782	517.335974	1.623843	1.090911	22235.02304
163.278297	473.586419	-81.958093	528.017452	0.86088	0.327948	22224.34156
111.396831	479.690121	-125.446969	510.46931	0.097917	-0.435015	22231.97119
48.833886	500.290115	-160.543255	518.8619	0.097917	2.616836	22230.44527
9.159824	496.475301	-215.476572	545.565595	-0.665045	-0.435015	22211.3712
-40.432754	475.875307	-265.832113	546.328558	0.86088	-0.435015	6107.516709
-79.343853	475.875307	-332.209871	482.239688	-0.665045	1.090911	18.311106
-151.825313	453.749388	-369.595045	499.787831	-0.665045	1.090911	12.970367
-202.180854	429.33458	-410.795033	441.802663	-1.428008	-0.435015	10.681478
-257.877134	414.838288	-441.313542	394.498974	-0.665045	0.327948	22083.19346
-299.077122	392.712369	-526.765369	340.328619	-0.665045	0.327948	22159.48973
-331.884519	348.46053	-502.350561	281.580488	0.097917	1.853874	22190.00824
-369.269693	301.156841	-509.217226	223.59532	0.097917	1.090911	22214.42305
-396.736352	250.8013	-526.765369	174.002743	0.097917	0.327948	22199.92676
-437.173377	198.919834	-569.491282	81.684251	0.86088	1.090911	22191.53417
-478.373365	157.719846	-518.372779	18.358344	-0.665045	1.090911	22210.60823
-487.528918	89.0532	-520.661667	-23.604606	0.097917	-0.435015	22207.55638
-506.602986	44.038398	-447.417244	-99.137917	-0.665045	1.090911	22212.13416
-495.158545	-8.60603	-407.743182	-136.523091	1.623843	0.327948	22217.4749
-479.89929	-62.776385	-374.935784	-218.160104	1.623843	1.090911	22228.91934
-479.89929	-126.102292	-338.313573	-285.300825	0.86088	1.090911	22232.73415
-449.380781	-197.057826	-327.632094	-329.552664	0.86088	0.327948	22236.54897
-404.365979	-236.731889	-249.046932	-387.537832	0.86088	-0.435015	22240.36378
-379.951172	-304.635572	-199.454355	-431.789671	0.86088	1.090911	22219.00082
-350.195625	-347.361486	-168.935845	-500.456317	-0.665045	-1.197977	22221.28971
-300.603047	-398.479989	-85.772907	-508.085944	0.097917	0.327948	22230.44527
-240.328991	-444.257753	-45.335882	-535.552603	0.86088	1.090911	22214.42305
-181.58086	-474.0133	-13.291447	-623.293317	-0.665045	-0.435015	22222.81564
-104.521624	-510.635511	77.501119	-563.782224	0.097917	-1.197977	22229.6823
-58.74386	-538.865133	174.397387	-527.160013	-0.665045	1.090911	22196.87491
8.396861	-556.413276	236.960331	-511.900758	-0.665045	1.090911	22202.21564
81.641284	-520.554027	256.034399	-536.315565	-0.665045	0.327948	22211.3712
124.367197	-528.946617	334.619561	-478.330397	0.86088	-0.435015	22207.55638
208.293098	-504.531809	374.293624	-455.441515	0.097917	0.327948	22213.66009
271.619006	-470.198486	474.241742	-389.82672	0.86088	-0.435015	22231.20823
303.663441	-429.761461	452.115823	-408.137826	0.097917	0.327948	22217.4749
371.567124	-400.005915	449.826935	-351.678583	0.86088	1.853874	22215.18601
407.426373	-358.042964	549.01209	-235.708247	1.623843	0.327948	22209.08231
454.730062	-301.583721	544.434314	-180.011967	0.097917	0.327948	22202.21564
479.907833	-239.78374	570.375047	-125.841613	0.097917	0.327948	22225.10453
497.455976	-171.117093	556.641718	-46.493488	0.097917	1.853874	22231.20823
484.485609	-112.368963	552.826904	-3.767575	0.86088	1.090911	22216.71194
486.011535	-46.754167	497.130624	109.913873	0.097917	-0.435015	22206.79342
479.14487	9.705075	530.700985	154.165711	0.097917	-0.435015	22210.60823
457.781913	66.92728	427.701015	183.921258	-0.665045	1.090911	22198.40083
452.441174	138.645778	443.723233	272.424936	0.86088	-1.197977	22196.87491
427.263404	195.867983	351.404741	331.936029	0.86088	1.853874	22222.05268
399.033783	259.956853	294.182536	383.817495	-0.665045	0.327948	22230.44527
372.330087	302.682766	226.278853	399.07675	0.097917	-1.197977	22215.94897
328.078248	360.667934	163.715908	451.721179	-1.428008	-0.435015	22202.97861
286.87826	398.053108	109.545554	483.765614	-0.665045	0.327948	22209.08231
222.78939	431.623469	9.597435	500.550794	0.097917	0.327948	22202.97861
187.693105	475.875307	-72.80254	494.447092	0.097917	1.090911	22207.55638
125.13016	464.430866	-104.846975	504.365608	-0.665045	1.090911	22218.23786
86.982023	490.371599	-158.254367	508.943384	0.097917	0.327948	22225.86749
31.285743	488.845674	-202.506205	528.017452	0.097917	0.327948	22218.23786
-22.884611	492.660488	-243.706193	518.8619	-0.665045	-0.435015	22227.39341
-61.032748	475.875307	-368.832082	492.921167	0.86088	1.090911	35.096286
-114.440139	457.564202	-384.091337	475.373024	-0.665045	-1.197977	12.970367
-171.662345	446.119761	-385.617262	472.321173	0.86088	-0.435015	10.681478
-222.780848	436.201245	-413.083921	415.098967	0.86088	-0.435015	20857.8753
-284.58083	400.341996	-472.595014	353.298986	1.623843	-0.435015	22199.92676
-315.099339	387.37163	-496.246859	287.68419	0.86088	1.090911	22200.68972
-352.484513	333.201276	-506.928338	261.743457	0.097917	1.090911	22229.6823
-402.077091	267.58648	-487.854269	204.521252	0.097917	-0.435015	22202.97861
-415.81042	213.416126	-546.6024	111.439798	0.097917	0.327948	22193.82305
-463.11411	169.92725	-489.380195	88.550916	0.097917	0.327948	22217.4749
-473.795588	113.468007	-485.565381	22.936121	0.097917	1.853874	22200.68972
-501.262247	65.401355	-468.017238	-44.967563	-0.665045	1.090911	22206.79342
-494.395582	5.127299	-419.950586	-118.974948	0.097917	-1.197977	22216.71194
-501.262247	-55.90972	-395.535778	-227.315657	-1.428008	1.090911	22181.61565
-482.951141	-123.050441	-353.572827	-245.626763	0.86088	0.327948	22202.97861
-455.484483	-200.87264	-300.928399	-331.078589	-0.665045	0.327948	22209.84527
-431.069675	-235.205963	-313.898765	-348.626732	0.097917	1.853874	22212.89712
-408.943756	-274.880026	-232.261752	-432.552633	0.097917	-0.435015	22213.66009
-367.743768	-332.865194	-158.254367	-488.248913	0.86088	0.327948	22230.44527
-308.995637	-390.087399	-105.609938	-496.641503	0.097917	0.327948	22227.39341
-262.45491	-439.679977	-68.224764	-574.463702	0.097917	1.090911	22218.23786
-215.151221	-464.857747	-10.239596	-629.397019	0.097917	-0.435015	22225.86749
-151.062351	-486.220704	47.745572	-572.174814	-0.665045	-1.197977	22225.10453
-73.240152	-510.635511	136.24925	-588.959994	1.623843	0.327948	22239.60082
4.582048	-541.154021	216.360337	-507.322981	0.86088	1.090911	22241.12674
72.485731	-521.31699	275.108468	-538.604454	0.86088	-1.197977	22247.99341
124.367197	-536.576244	344.538077	-533.263715	0.86088	1.853874	22225.86749
173.959775	-502.242921	394.130655	-459.256329	0.097917	0.327948	22231.97119
225.841241	-471.724412	436.093605	-423.39708	0.097917	-0.435015	22228.15638
280.011596	-458.754045	467.375078	-381.43413	-0.665045	1.090911	22200.68972
336.470838	-412.976281	491.026922	-321.160074	-0.665045	-0.435015	22217.4749
386.826379	-377.117032	537.567649	-257.071204	-0.665045	-0.435015	22223.5786
438.707845	-322.946678	570.375047	-226.552694	0.86088	0.327948	22184.6675
460.833764	-277.168914	565.797271	-186.878632	-1.428008	-1.197977	22189.24528
479.907833	-204.687454	590.975041	-101.426805	-0.665045	0.327948	22202.21564
486.011535	-158.146727	548.249128	-31.234234	0.097917	-0.435015	22183.90454
495.93005	-73.457863	528.412096	62.610183	0.097917	1.853874	22195.34898
498.218938	-16.235658	529.938022	141.958308	0.097917	0.327948	22209.08231
463.885615	45.564324	453.641748	174.002743	-0.665045	-2.723903	22205.2675
463.122653	123.386523	417.7825	230.461985	0.097917	0.327948	22180.08972
424.211553	170.690213	406.338059	298.365669	0.86088	1.090911	22231.20823
404.374522	229.438343	328.515859	373.89898	0.097917	0.327948	22228.91934
384.537491	295.816102	237.723294	389.921197	0.097917	0.327948	22215.94897
344.100466	356.090158	159.901095	391.447123	0.86088	1.090911	22238.07489
316.633807	398.816071	153.03443	483.002651	0.86088	1.090911	22254.09711
267.041229	424.756804	77.501119	511.995235	1.623843	2.616836	22234.26008
208.293098	461.379015	-29.313664	526.491527	-0.665045	0.327948	22228.15638
145.730154	472.060494	-81.958093	532.595229	0.86088	0.327948	22243.41563
77.82647	478.927158	-123.158081	531.832266	0.097917	1.090911	22218.23786
51.885737	498.76419	-173.513621	530.306341	0.097917	-0.435015	22220.52675
-1.521654	490.371599	-232.261752	528.017452	-0.665045	1.090911	22230.44527
-54.166083	472.060494	-286.432107	518.8619	0.097917	-0.435015	608.081301
-117.49199	459.090127	-379.51356	467.743396	0.86088	-0.435015	16.78518
-155.640127	452.986425	-407.743182	467.743396	0.097917	3.379799	11.444441
-214.388258	430.860506	-421.476511	426.543408	0.097917	1.853874	6796.47206
-262.45491	410.260512	-498.535747	334.224917	0.097917	-1.96094	22130.49715
-299.840084	375.927189	-482.51353	328.121215	0.097917	1.090911	22173.98602
-328.832668	340.06794	-511.506114	304.469371	0.86088	1.090911	22204.50453
-382.24006	303.445729	-505.402412	212.150879	0.097917	-0.435015	22209.84527
-421.15116	230.201306	-504.639449	139.669419	0.097917	1.090911	22203.74157
-444.040042	189.001318	-529.81722	87.787953	-0.665045	0.327948	22209.84527
-468.454849	143.986517	-513.795002	29.802785	-0.665045	0.327948	22196.87491
-476.084477	89.0532	-431.395027	-18.263867	0.097917	-1.197977	22199.16379
-510.4178	34.882846	-430.632064	-110.582358	0.097917	1.853874	22199.92676
-492.106694	-26.154173	-458.098722	-154.071234	0.097917	1.090911	22222.05268
-499.736321	-82.613416	-398.587629	-276.145272	0.097917	-2.723903	22235.02304
-472.269663	-142.887472	-327.632094	-286.826751	0.097917	1.090911	22245.70452
-439.462265	-203.161528	-281.85433	-343.285993	0.86088	-0.435015	22225.10453
-414.284495	-260.383734	-247.521007	-409.663751	0.097917	-0.435015	22232.73415
-388.343762	-307.687423	-182.669174	-454.678553	-0.665045	1.090911	22228.15638
-357.06229	-368.724442	-117.817342	-491.300764	-0.665045	0.327948	22212.89712
-280.003053	-408.398505	-58.306248	-495.87854	-0.665045	-0.435015	22223.5786
-225.832699	-446.546641	-51.439584	-546.997044	0.86088	1.853874	22232.73415
-169.373456	-468.672561	-2.609968	-601.930361	0.86088	1.090911	22213.66009
-107.573475	-509.109586	104.204815	-572.937777	-0.665045	-0.435015	22201.45268
-53.40312	-545.731797	177.449237	-540.130379	-1.428008	-1.197977	22208.31935
36.626483	-525.131803	230.856629	-521.819273	0.097917	1.853874	22202.97861
78.589433	-539.628095	320.123269	-498.930391	0.097917	0.327948	22209.08231
152.596819	-525.131803	371.241773	-497.404466	0.097917	-1.96094	22219.00082
219.737539	-490.035517	398.708431	-439.419298	0.097917	1.090911	22227.39341
271.619006	-469.435524	469.663966	-381.43413	0.86088	0.327948	22198.40083
317.39677	-431.287387	475.004705	-382.960055	0.097917	1.090911	22224.34156
361.648609	-392.376287	517.730618	-266.989719	0.097917	1.090911	22225.86749
415.056	-350.413337	556.641718	-226.552694	0.097917	0.327948	22183.90454
448.626361	-300.057796	571.900972	-167.041601	0.097917	-0.435015	22208.31935
489.826348	-232.154112	539.093575	-163.226787	0.86088	-0.435015	22235.02304
498.218938	-155.094876	571.13801	-20.552755	-0.665045	-0.435015	22218.23786
494.404125	-92.531932	542.145426	39.721301	0.86088	1.853874	22209.84527
498.218938	-32.257875	484.160258	110.676835	0.097917	0.327948	22190.7712
469.989317	25.727293	491.789885	184.684221	0.097917	-0.435015	22198.40083
464.648578	90.579125	451.35286	216.728656	0.097917	0.327948	22186.95639
437.944882	155.430958	427.701015	283.869377	0.097917	0.327948	22231.20823
416.581926	210.364275	366.663996	333.461955	0.86088	1.090911	22216.71194
387.589342	269.112406	292.656611	382.29157	0.097917	1.853874	22222.81564
360.122683	317.942021	217.886263	418.150818	0.097917	0.327948	22232.73415
315.870844	375.164226	156.086281	454.77303	-0.665045	-0.435015	22201.45268
283.826409	404.919773	104.967777	498.261906	-0.665045	1.853874	22202.97861
228.893092	435.438282	-33.891441	468.506359	-0.665045	1.853874	22206.79342
170.907924	470.534568	-66.698838	514.284123	-0.665045	1.090911	22211.3712
114.448682	482.741972	-107.898826	522.676713	-0.665045	-1.197977	22212.13416
75.537582	508.682705	-136.128447	532.595229	0.097917	0.327948	22228.91934
16.789451	501.053078	-211.661758	509.706347	0.097917	1.090911	22228.15638
-31.277201	475.112345	-258.202485	503.602645	0.097917	-0.435015	22216.71194
-83.92163	473.586419	-337.55061	500.550794	0.097917	1.090911	25.940733
-128.173469	463.667904	-356.624678	460.876732	-0.665045	-1.197977	12.207404
-177.766046	456.801239	-391.720964	458.587843	1.623843	0.327948	11.444441
-255.588246	422.467916	-446.654281	405.943415	0.097917	0.327948	21679.58617
-277.714165	403.393847	-523.713518	305.995296	0.86088	1.853874	22192.29713
-320.440078	372.875338	-483.276493	296.07678	0.097917	0.327948	22206.79342
-357.825252	314.127207	-494.720934	241.143463	-0.665045	0.327948	22222.81564
-397.499315	242.40871	-545.839437	167.136078	0.097917	1.090911	22209.08231
-439.462265	202.734648	-533.632033	94.654618	-0.665045	0.327948	22196.87491
-463.877073	152.379107	-493.957971	58.032407	0.097917	0.327948	22208.31935
-479.89929	98.208753	-475.646865	6.15094	0.097917	0.327948	22217.4749
-519.573353	50.1421	-434.446878	-86.167551	-0.665045	-0.435015	22174.74899
-505.077061	-6.317142	-438.261691	-135.760129	-2.190971	-1.197977	22185.43046
-494.395582	-78.03564	-437.498728	-230.367508	-0.665045	1.090911	22196.87491
-494.395582	-131.443031	-387.906151	-282.248974	0.097917	0.327948	22206.79342
-474.558551	-190.191162	-287.195069	-308.189707	-1.428008	-3.486866	22207.55638
-419.625234	-255.042995	-267.358038	-380.671167	-0.665045	0.327948	22216.71194
-399.02524	-285.561504	-207.083982	-437.13041	-0.665045	0.327948	22225.86749
-353.247476	-335.154082	-152.150665	-478.330397	0.097917	-0.435015	22216.71194
-316.625265	-380.931846	-110.187714	-499.693354	0.097917	0.327948	22223.5786
-245.66973	-441.205902	-45.335882	-546.997044	0.86088	0.327948	22225.86749
-185.395674	-467.146635	1.967808	-587.434069	0.097917	0.327948	22211.3712
-119.780878	-487.746629	87.419635	-559.204448	0.86088	0.327948	22245.70452
-56.454971	-508.346623	171.345536	-562.256299	1.623843	1.090911	22256.386
-2.284617	-509.872549	172.108498	-529.448901	0.097917	0.327948	22228.91934
71.722769	-517.502176	257.560325	-514.189646	1.623843	-0.435015	22234.26008
126.656086	-522.079952	362.849183	-487.48595	-0.665045	-0.435015	22240.36378
190.744955	-506.057735	405.575096	-424.160043	0.097917	1.853874	22215.94897
238.811608	-493.087368	446.012121	-410.426714	0.097917	1.090911	22218.23786
283.826409	-452.650343	490.26396	-389.063757	-0.665045	-0.435015	22224.34156
355.544907	-413.739244	532.989873	-298.271192	0.097917	1.853874	22212.89712
401.322671	-363.383703	541.382463	-232.656396	-1.428008	-0.435015	22195.34898
434.130069	-315.317051	561.219494	-182.300856	-0.665045	0.327948	22210.60823
466.937466	-255.805957	568.086159	-136.523091	-0.665045	0.327948	22190.7712
491.352274	-182.561534	526.123208	-81.589774	-0.665045	0.327948	22186.19343
501.270789	-135.257845	539.093575	-6.056463	0.097917	0.327948	22190.7712
482.959684	-62.013422	521.545432	96.943506	0.86088	0.327948	22206.79342
488.300423	2.838411	502.471363	155.691637	0.86088	2.616836	22203.74157
469.226354	40.986547	491.789885	214.439768	0.86088	0.327948	22199.92676
444.811547	137.882815	431.515829	267.847159	0.097917	-1.197977	22228.15638
428.789329	194.342058	394.893617	314.387886	1.623843	3.379799	22219.00082
399.796745	254.616114	316.308456	378.476756	-0.665045	1.090911	22225.86749
360.885646	311.838319	261.375139	408.232303	0.097917	-1.197977	22231.20823
354.781944	356.85312	159.901095	441.0397	0.86088	-0.435015	22235.786
325.026397	399.579034	96.575187	460.876732	0.097917	-0.435015	22241.12674
238.811608	434.67532	-11.765521	470.795247	0.86088	0.327948	22244.94156
186.167179	467.482717	-44.572919	498.261906	0.86088	0.327948	22222.81564
149.544968	488.845674	-78.906242	538.698931	0.097917	1.090911	22230.44527
86.982023	485.793823	-125.446969	511.995235	-0.665045	-0.435015	22225.86749
37.389445	495.712339	-192.58769	542.513744	0.097917	-1.197977	22213.66009
-4.573505	483.504935	-269.646926	533.358192	-0.665045	-0.435015	22222.05268
-52.640158	471.297531	-285.669144	520.387825	-0.665045	0.327948	85.451827
-121.306804	467.482717	-358.150604	489.869316	0.86088	-1.197977	13.733329
-167.847531	443.06791	-413.083921	461.639694	-0.665045	1.090911	12.207404
-234.988252	407.971624	-467.254275	342.617507	-0.665045	1.853874	18282.87606
-257.114171	407.208661	-525.239443	296.07678	1.623843	0.327948	22134.31196
-302.891935	369.823487	-534.394996	232.750873	-0.665045	0.327948	22187.71935
-347.143774	340.06794	-500.824636	271.661973	-0.665045	-1.197977	22209.84527
-392.921538	279.793884	-505.402412	209.099028	-0.665045	-0.435015	22212.13416
-415.81042	238.593896	-500.824636	119.069426	-0.665045	-0.435015	22194.58602
-450.143744	175.267989	-501.587598	63.373146	-1.428008	-0.435015	22209.84527
-470.743737	121.097635	-489.380195	36.66945	0.86088	1.090911	22207.55638
-497.447433	56.245802	-442.839468	-39.626824	-1.428008	0.327948	22172.4601
-496.68447	19.623591	-446.654281	-133.47124	1.623843	1.090911	22216.71194
-475.321514	-49.043056	-407.743182	-218.160104	0.86088	1.853874	22226.63045
-495.921508	-123.050441	-368.832082	-274.619347	0.097917	0.327948	22228.15638
-453.958557	-148.991174	-314.661728	-289.115639	0.86088	1.090911	22231.20823
-447.854855	-221.472634	-290.24692	-361.597099	0.86088	0.327948	22242.65267
-404.365979	-271.065212	-239.89138	-393.641534	0.097917	-1.197977	22215.18601
-381.477097	-329.813343	-186.483988	-453.152627	0.86088	0.327948	22219.00082
-319.677116	-378.642958	-123.158081	-491.300764	-0.665045	0.327948	22228.15638
-262.45491	-429.761461	-55.254397	-501.21928	-0.665045	0.327948	22215.18601
-219.728997	-464.094784	-27.787739	-579.041479	0.097917	-1.197977	22217.4749
-152.588276	-483.168853	63.76779	-540.130379	0.86088	0.327948	22229.6823
-99.943847	-517.502176	118.701107	-550.048895	-0.665045	1.853874	22205.2675
-35.854977	-524.368841	197.286269	-542.419267	-1.428008	-0.435015	22201.45268
48.833886	-531.998468	181.264051	-602.693324	-1.428008	-1.197977	22211.3712
90.033874	-531.998468	296.471424	-497.404466	-0.665045	1.853874	22214.42305
171.670887	-521.31699	378.8714	-449.337813	-0.665045	-1.197977	22211.3712
210.581987	-496.902182	444.486195	-422.634118	0.86088	-0.435015	22228.15638
283.826409	-457.22812	446.012121	-390.589683	-0.665045	1.090911	22222.81564
331.130099	-424.420722	500.182475	-354.730434	0.097917	-0.435015	22212.89712
386.063416	-387.035548	543.671351	-268.515645	-0.665045	0.327948	22211.3712
420.396739	-329.813343	552.063941	-212.056402	0.86088	1.090911	22208.31935
468.463392	-270.302249	562.74542	-181.537893	0.86088	1.090911	22214.42305
489.063386	-216.131895	534.515798	-115.923097	0.86088	1.853874	22222.81564
507.374491	-153.56895	503.997289	-53.360153	0.097917	-1.197977	22211.3712
500.507827	-79.561565	536.041724	42.773152	0.86088	-0.435015	22211.3712
499.744864	-17.761583	495.604699	120.595351	0.097917	1.090911	22209.84527
475.330056	34.119883	465.849152	189.261997	-0.665045	-1.197977	22202.97861
463.885615	118.808747	458.982487	263.269383	0.097917	0.327948	22206.79342
435.655994	171.453175	394.893617	296.07678	0.097917	-0.435015	22219.76379
408.189335	228.675381	341.486226	335.750843	-0.665045	-1.197977	22230.44527
380.722677	267.58648	281.975132	398.313787	-0.665045	0.327948	22224.34156
350.204167	323.28276	186.60479	431.121185	-0.665045	-0.435015	22200.68972
299.085664	378.97904	113.360368	460.876732	-0.665045	-0.435015	22207.55638
250.256049	402.630885	55.3752	474.610061	-0.665045	-1.197977	22209.84527
209.819024	459.85309	-86.535869	399.07675	-0.665045	-0.435015	22204.50453
151.833856	478.164196	-133.076596	490.632278	-0.665045	-0.435015	22215.94897
111.396831	484.267898	-140.706224	507.417459	0.097917	1.090911	22231.20823
51.885737	491.134562	-159.017329	548.617446	0.097917	0.327948	22215.94897
7.633899	489.608637	-220.817311	530.306341	-0.665045	0.327948	22225.86749
-36.61794	478.927158	-289.483958	493.684129	0.097917	-1.197977	2799.310282
-102.995698	476.63827	-363.491343	532.595229	0.097917	1.853874	17.548143
-135.803096	459.85309	-390.958002	462.402657	0.86088	1.090911	13.733329
-198.36604	445.356798	-404.691331	433.410073	0.86088	-1.197977	9.918516
-267.795649	429.33458	-553.469064	327.358253	0.097917	-1.197977	22056.48976
-312.810451	381.267928	-506.928338	302.943445	0.097917	0.327948	22190.00824
-346.380811	350.749419	-487.091306	279.2916	0.097917	-0.435015	22225.86749
-368.506731	299.630915	-506.165375	234.276799	0.097917	-0.435015	22206.03046
-430.306712	235.542045	-517.609816	139.669419	0.097917	0.327948	22199.92676
-460.062259	193.579095	-538.20981	109.15091	-0.665045	-0.435015	22216.71194
-473.795588	141.697629	-510.743151	44.299077	-0.665045	1.090911	22207.55638
-502.02521	84.475423	-467.254275	-20.552755	0.097917	-1.197977	22029.78607
-503.551135	44.038398	-428.343176	-110.582358	-0.665045	1.090911	22208.31935
-514.995576	-29.968987	-430.632064	-173.145303	-0.665045	0.327948	22190.7712
-493.63262	-87.191192	-404.691331	-258.597129	-0.665045	-1.197977	22195.34898
-484.477067	-155.094876	-391.720964	-310.478595	0.097917	1.090911	22207.55638
-446.32893	-185.613385	-325.343206	-373.04154	0.86088	0.327948	22219.00082
-418.862271	-262.672622	-271.935815	-434.078559	0.097917	-1.197977	22212.89712
-379.188209	-304.635572	-184.1951	-421.871155	0.097917	0.327948	22227.39341
-334.173408	-353.465188	-121.632155	-489.774839	0.097917	0.327948	22230.44527
-292.210457	-407.635542	-87.298832	-498.167429	0.86088	1.090911	22215.18601
-226.595662	-434.339238	-23.209962	-578.278516	0.097917	1.090911	22224.34156
-174.714196	-474.776263	38.590019	-565.308149	-0.665045	-2.723903	22228.15638
-104.521624	-493.850331	115.649256	-536.315565	0.86088	0.327948	22235.786
-51.877195	-537.339207	207.967747	-525.634087	1.623843	-0.435015	22204.50453
5.34501	-531.998468	196.523306	-537.841491	0.86088	1.090911	22246.46748
83.930172	-523.605878	293.419573	-502.745205	1.623843	1.090911	22229.6823
150.30793	-535.813282	357.508443	-486.722988	0.86088	0.327948	22228.15638
205.241247	-509.109586	410.915835	-425.685969	0.097917	0.327948	22226.63045
260.937527	-461.805896	455.930636	-406.6119	-0.665045	-1.197977	22202.21564
309.767142	-452.650343	497.130624	-349.389695	0.097917	-1.197977	22216.71194
369.278236	-400.768877	544.434314	-288.352676	0.097917	1.090911	22226.63045
401.322671	-354.991113	556.641718	-223.500843	-0.665045	0.327948	22199.92676
435.655994	-301.583721	582.582451	-179.249005	0.097917	1.090911	22190.00824
464.648578	-252.754106	540.6195	-145.678644	-0.665045	0.327948	22188.48232
476.855982	-184.850423	545.197277	-71.671259	-0.665045	1.090911	22175.51195
484.485609	-110.080074	527.649134	-15.212016	-1.428008	-0.435015	22187.71935
498.218938	-33.020838	471.952854	66.424997	0.097917	-0.435015	22169.40825
481.433758	18.097665	436.093605	145.773121	0.097917	-1.197977	22219.00082
456.255988	86.001349	449.063972	200.706438	0.86088	1.853874	22190.7712
440.23377	152.379107	434.56768	293.787892	-0.665045	-1.197977	22225.10453
424.211553	202.734648	371.241773	343.38047	-0.665045	-1.197977	22227.39341
411.241186	251.564263	297.99735	360.928613	0.097917	0.327948	22212.13416
371.567124	319.467946	236.197368	432.64711	-0.665045	-1.96094	22239.60082
350.204167	382.030891	163.715908	460.876732	1.623843	1.090911	22254.86007
276.959745	421.704953	87.419635	460.113769	0.86088	1.090911	22227.39341
223.552353	433.149394	-2.609968	498.261906	0.86088	0.327948	22225.86749
169.381999	472.060494	-93.402534	484.528576	0.097917	0.327948	22240.36378
141.152378	493.42345	-131.550671	534.884117	0.86088	-0.435015	22219.00082
63.330178	488.845674	-172.750659	499.787831	-2.190971	0.327948	22216.71194
17.552414	480.453084	-202.506205	543.276707	-1.428008	-1.96094	22223.5786
-31.277201	492.660488	-246.758044	518.098937	-1.428008	-1.197977	22222.05268
-78.580891	482.741972	-316.187653	511.232272	-0.665045	0.327948	38.9111
-123.595692	465.193829	-371.883933	510.46931	0.86088	1.090911	15.259255
-188.447525	433.912357	-389.432076	474.610061	0.097917	0.327948	11.444441
-228.88455	424.756804	-497.009822	351.77306	-0.665045	0.327948	21371.34922
-292.97342	380.504965	-558.809804	281.580488	-0.665045	-0.435015	22148.04529
-328.832668	383.556816	-489.380195	287.68419	0.097917	-0.435015	22201.45268
-366.980805	296.579064	-498.535747	289.210116	-1.428008	-0.435015	22200.68972
-393.684501	263.771667	-567.965356	169.424966	0.097917	-0.435015	22202.97861
-435.647452	223.334642	-535.157959	121.358314	0.097917	1.090911	22220.52675
-457.773371	159.245772	-493.195008	79.395363	0.86088	0.327948	22199.16379
-469.217812	111.179119	-479.461679	15.306493	0.097917	1.090911	22199.16379
-502.02521	63.87543	-442.076505	-57.937929	0.097917	1.090911	22200.68972
-502.02521	5.890262	-442.839468	-124.315688	0.86088	-0.435015	22209.84527
-492.106694	-56.672683	-385.617262	-209.767514	0.097917	0.327948	22234.26008
-486.002992	-107.791186	-357.387641	-271.567496	0.86088	-0.435015	22244.17859
-455.484483	-169.591168	-301.691361	-322.685999	0.86088	0.327948	22225.10453
-435.647452	-231.39115	-342.891349	-379.145242	0.097917	1.090911	22227.39341
-400.551166	-292.428169	-229.972864	-435.604484	-0.665045	0.327948	22227.39341
-355.536364	-333.628156	-144.521037	-453.152627	0.86088	-0.435015	22218.23786
-299.077122	-372.539256	-86.535869	-493.589652	0.86088	0.327948	22218.23786
-265.506761	-437.391089	-55.254397	-525.634087	-0.665045	-1.197977	22226.63045
-198.36604	-474.776263	18.752988	-597.352584	0.097917	1.090911	22222.05268
-137.329021	-500.716996	82.078895	-534.026677	0.097917	0.327948	22199.92676
-77.054965	-533.524393	136.24925	-570.648889	0.097917	0.327948	22099.21567
-8.388319	-538.865133	227.804778	-534.78964	-0.665045	1.090911	22208.31935
49.596849	-535.813282	273.582542	-527.922975	0.097917	-0.435015	22208.31935
103.767203	-547.257723	275.108468	-530.211864	0.097917	0.327948	22215.94897
178.537552	-505.294772	370.47881	-477.567435	0.86088	1.090911	22230.44527
249.493086	-470.961449	413.967686	-475.278547	0.097917	-1.197977	22195.34898
295.27085	-453.413306	465.849152	-394.404496	0.097917	0.327948	22222.05268
341.048615	-420.605908	526.123208	-308.95267	1.623843	2.616836	22230.44527
383.011565	-367.96148	536.804687	-225.026769	0.097917	0.327948	22191.53417
437.181919	-319.131864	572.663935	-187.641595	1.623843	0.327948	22221.28971
462.35969	-258.094845	568.086159	-155.59716	0.097917	-0.435015	22235.02304
482.196721	-194.768938	561.982457	-115.923097	0.097917	1.090911	22199.16379
491.352274	-138.309696	546.723202	-18.263867	0.097917	0.327948	22203.74157
493.641162	-68.880087	523.071357	60.321295	0.86088	-0.435015	22106.8453
475.330056	-10.894919	514.678767	122.884239	0.86088	1.853874	22209.08231
473.804131	60.060616	455.930636	162.558302	0.097917	-1.197977	22193.06009
449.389323	119.571709	442.197307	244.958277	0.86088	0.327948	22229.6823
434.130069	169.92725	392.604729	293.02493	0.097917	1.090911	22223.5786
415.818963	219.519828	317.071418	341.091582	-0.665045	-0.435015	22217.4749
370.041199	283.608698	250.69366	396.787862	0.097917	0.327948	22229.6823
346.389354	336.253127	161.42702	426.543408	-1.428008	-0.435015	22206.03046
312.056031	375.927189	127.093697	463.16562	0.097917	0.327948	22200.68972
243.389384	411.023475	32.486317	488.34339	-0.665045	0.327948	22204.50453
178.537552	457.564202	-80.432168	452.484142	0.097917	0.327948	22218.23786
161.752371	477.401233	-94.92846	521.913751	0.097917	-0.435015	22215.18601
77.82647	466.719755	-139.943261	517.335974	0.097917	0.327948	22225.86749
45.019073	500.290115	-184.1951	519.624862	0.097917	0.327948	22213.66009
3.819085	484.267898	-233.787678	535.64708	0.097917	1.090911	22213.66009
-57.217934	475.875307	-275.750628	529.543378	0.097917	-0.435015	294.503616
-109.0994	475.112345	-337.55061	524.202639	0.097917	-1.96094	16.022217
-161.743829	454.512351	-377.224672	488.34339	1.623843	1.853874	12.207404
-220.49196	436.201245	-461.913536	405.943415	1.623843	1.853874	5504.013184
-259.403059	410.260512	-480.224642	344.143433	1.623843	-0.435015	22132.78604
-305.180824	389.660518	-483.276493	331.936029	0.86088	0.327948	22200.68972
-344.091923	344.645717	-493.957971	286.921228	0.097917	0.327948	22215.18601
-360.114141	285.897586	-538.972772	185.447184	-0.665045	-0.435015	22196.11194
-416.573383	233.253157	-526.765369	143.484233	0.097917	0.327948	22202.97861
-450.906706	184.423542	-487.854269	106.862022	0.097917	0.327948	22207.55638
-463.877073	137.882815	-480.224642	46.587966	0.86088	1.090911	22219.76379
-505.077061	67.690243	-458.098722	-12.923128	0.86088	-0.435015	22177.80084
-505.840023	21.149516	-451.99502	-123.552725	-0.665045	0.327948	22183.14158
-523.388166	-42.939354	-412.320958	-189.16752	-0.665045	1.090911	22193.06009
-490.580769	-98.635633	-360.439492	-255.545278	-1.428008	-1.197977	22207.55638
-472.269663	-159.672652	-330.683945	-305.900819	-0.665045	-0.435015	22205.2675
-442.514116	-216.131895	-313.898765	-365.411912	0.097917	0.327948	22215.94897
-415.81042	-258.857808	-307.0321	-443.234112	0.097917	0.327948	22230.44527
-370.032656	-313.791125	-236.076566	-489.011876	0.097917	1.090911	22216.71194
-324.254892	-359.568889	-113.239565	-482.145211	-0.665045	-1.197977	22221.28971
-282.291941	-409.92443	-56.01736	-518.767423	0.86088	-0.435015	22230.44527
-225.069736	-454.176269	5.019659	-550.048895	0.86088	1.853874	22212.89712
-154.877164	-484.694778	53.849274	-537.078528	0.097917	-1.197977	22246.46748
-96.891996	-509.109586	126.330734	-543.18223	0.86088	-0.435015	22251.04526
-41.958679	-527.420692	203.389971	-534.026677	0.86088	1.090911	22225.86749
38.152408	-522.842915	256.797362	-521.056311	0.86088	1.090911	22230.44527
109.870905	-535.050319	295.708462	-531.737789	1.623843	1.853874	22240.36378
154.885707	-519.028101	381.923251	-466.122994	0.097917	-1.96094	22218.23786
212.107912	-480.117002	364.375108	-484.434099	0.86088	0.327948	22199.92676
257.122714	-452.650343	458.219525	-400.508198	0.097917	1.853874	22224.34156
313.581956	-439.679977	513.915804	-344.048956	1.623843	0.327948	22222.05268
361.648609	-382.457772	545.960239	-269.278608	0.097917	-0.435015	22199.92676
418.107851	-358.805927	550.538016	-206.715663	0.097917	-1.197977	22215.94897
434.130069	-284.798541	555.878755	-185.352707	0.86088	-0.435015	22200.68972
482.196721	-232.917075	531.463947	-125.841613	-1.428008	-1.197977	22183.90454
479.907833	-170.354131	552.063941	-57.174967	0.097917	0.327948	22174.74899
495.93005	-118.472665	485.686183	-15.974979	-1.428008	0.327948	21971.8009
489.063386	-13.94677	414.730649	83.97314	0.86088	1.853874	22196.87491
476.093019	10.468038	413.967686	141.958308	0.097917	-0.435015	22194.58602
456.255988	87.527274	434.56768	184.684221	0.097917	1.853874	22230.44527
439.470808	158.482809	400.234357	264.032346	0.097917	0.327948	22215.94897
405.137485	220.282791	363.612145	338.039731	1.623843	-1.197977	22223.5786
388.352304	263.008704	275.871431	394.498974	0.097917	-0.435015	22231.20823
374.618975	338.542015	230.093666	432.64711	0.86088	0.327948	22234.26008
320.448621	383.556816	175.160349	467.743396	0.86088	0.327948	22240.36378
262.463453	420.94199	79.027044	482.239688	1.623843	0.327948	22238.83786
218.211614	455.275314	-26.261813	481.476726	0.097917	0.327948	22227.39341
179.300514	469.771606	-91.113646	515.047086	0.097917	0.327948	22224.34156
112.922756	474.349382	-89.58772	521.913751	0.097917	-1.197977	22225.86749
65.619067	494.949376	-171.987696	537.935968	0.097917	-0.435015	22173.98602
28.233892	494.949376	-216.239535	493.684129	0.097917	1.090911	22219.76379
-35.854977	475.875307	-267.358038	538.698931	0.86088	0.327948	13708.91446
-78.580891	472.823456	-321.528392	517.335974	0.097917	0.327948	23.651845
-140.380872	440.779022	-387.906151	487.580427	-0.665045	1.090911	12.207404
-186.158637	433.149394	-384.091337	434.935999	-1.428008	-1.197977	13.733329
-254.06232	430.860506	-472.595014	383.817495	0.097917	1.090911	21990.112
-293.736382	388.897555	-469.543163	349.484172	0.097917	0.327948	22180.85269
-339.514147	364.482748	-497.009822	286.158265	-0.665045	-0.435015	22206.03046
-365.45488	317.179058	-521.42463	246.484203	0.097917	1.090911	22203.74157
-402.077091	263.008704	-552.706102	154.165711	0.097917	0.327948	22193.82305
-433.358563	201.971685	-575.594984	95.417581	-0.665045	0.327948	22209.84527
-460.062259	152.379107	-485.565381	53.45463	-0.665045	-0.435015	22214.42305
-488.29188	102.786529	-470.306126	-6.056463	0.097917	0.327948	22127.4453
-502.788172	58.53469	-426.81725	-80.826812	1.623843	0.327948	22222.05268
-488.29188	-4.028254	-425.291325	-134.234203	2.386805	1.090911	22230.44527
-472.269663	-74.220826	-373.409859	-220.448992	0.86088	0.327948	22225.86749
-475.321514	-126.102292	-329.15802	-257.071204	0.86088	1.853874	22229.6823
-442.514116	-184.08746	-321.528392	-337.182291	-0.665045	-0.435015	22239.60082
-419.625234	-244.361516	-264.306187	-389.063757	0.097917	1.090911	22223.5786
-401.314128	-288.613355	-256.67656	-443.997074	0.86088	1.090911	22219.76379
-354.010439	-346.598523	-136.89141	-469.174845	-0.665045	-1.197977	22226.63045
-288.395643	-392.376287	-105.609938	-504.271131	0.097917	-0.435015	22224.34156
-251.773432	-437.391089	-54.491435	-568.36	-1.428008	-1.197977	22215.18601
-186.921599	-467.909598	35.538168	-545.471118	-0.665045	1.090911	22225.86749
-126.647543	-518.265139	116.412219	-556.915559	-2.190971	-0.435015	22203.74157
-59.506822	-518.265139	154.560355	-542.419267	-0.665045	-0.435015	22196.11194
11.448712	-535.813282	198.812194	-537.078528	-1.428008	-0.435015	22210.60823
69.43388	-535.813282	286.552909	-522.582236	0.86088	1.090911	22220.52675
111.396831	-538.865133	339.9603	-467.648919	0.097917	-0.435015	22214.42305
189.981993	-491.561443	385.738065	-420.345229	0.097917	1.090911	22228.15638
241.863459	-482.40589	374.293624	-532.500752	0.097917	1.090911	22224.34156
309.00418	-468.672561	420.071388	-392.115608	-0.665045	-0.435015	22211.3712
354.781944	-408.398505	532.22691	-345.574881	0.097917	0.327948	22202.97861
402.848596	-358.042964	556.641718	-217.397141	-0.665045	-0.435015	22215.18601
458.544876	-302.346684	576.478749	-164.752713	1.623843	1.853874	22224.34156
466.937466	-255.042995	549.01209	-130.419389	0.097917	-1.197977	22222.05268
471.515243	-187.139311	556.641718	-59.463855	0.097917	-0.435015	22212.89712
492.878199	-111.606	547.486165	1.573164	0.86088	1.090911	22206.79342
485.248572	-55.146757	498.65655	70.23981	-0.665045	-0.435015	22196.11194
491.352274	-1.739366	455.167674	143.484233	0.097917	0.327948	22193.06009
463.885615	78.371722	451.35286	212.913842	-0.665045	-0.435015	22212.89712
453.9671	137.119852	434.56768	254.11383	0.097917	-1.197977	22216.71194
435.655994	190.527244	366.663996	320.491588	0.097917	1.853874	22228.91934
378.433789	250.8013	335.382524	377.713793	0.86088	-0.435015	22226.63045
361.648609	298.10499	248.404772	406.706377	-0.665045	0.327948	22196.11194
331.893062	361.430897	189.656641	451.721179	-1.428008	0.327948	22206.79342
272.381968	410.260512	109.545554	481.476726	-0.665045	1.090911	22213.66009
254.070863	424.756804	-10.239596	483.002651	-0.665045	-0.435015	22202.21564
183.115328	465.956792	-71.276615	494.447092	0.097917	0.327948	22215.18601
140.389415	478.164196	-97.980311	519.624862	-0.665045	0.327948	22231.97119
74.011657	494.186413	-157.491404	502.076719	-0.665045	1.090911	22183.14158
47.307961	485.793823	-202.506205	489.106353	0.097917	-1.197977	22225.10453
-12.966095	489.608637	-252.861746	519.624862	0.097917	0.327948	22230.44527
-68.662375	480.453084	-296.350622	516.573011	0.097917	1.853874	96.896268
-112.914214	472.060494	-349.758014	517.335974	0.86088	-0.435015	14.496292
-155.640127	447.645686	-405.454294	458.587843	0.097917	1.090911	12.970367
-226.595662	433.149394	-466.491312	405.180452	0.86088	1.090911	19860.683
-263.980836	395.001257	-448.180207	356.350837	-0.665045	-0.435015	22181.61565
-307.469712	377.453114	-474.12094	318.965663	-0.665045	1.090911	22224.34156
-349.432662	324.808686	-497.772785	262.50642	0.097917	0.327948	22205.2675
-389.106725	264.534629	-513.795002	167.899041	0.097917	-0.435015	22186.19343
-430.306712	228.675381	-527.528331	118.306463	0.097917	-0.435015	22213.66009
-450.906706	172.216138	-500.061673	54.217593	0.097917	0.327948	22212.13416
-468.454849	108.127268	-487.091306	13.017605	-0.665045	0.327948	22148.80825
-505.077061	66.92728	-442.839468	-37.337936	-1.428008	0.327948	22213.66009
-507.365949	15.808777	-439.024654	-106.767545	-1.428008	-0.435015	22193.82305
-491.343731	-64.30231	-377.224672	-186.115669	-0.665045	1.090911	22194.58602
-507.365949	-118.472665	-355.098753	-260.123055	-0.665045	1.090911	22212.13416
-487.528918	-170.354131	-316.187653	-300.56008	-0.665045	-0.435015	22218.23786
-442.514116	-222.99856	-296.350622	-381.43413	0.86088	1.090911	22212.89712
[truncated: 28,725 more rows]
