# Supplementary material for: Dynamic analysis of slant cracked rotor system considering nonlinear oil film force
Source: PLoS One. 2024 Jan 25;19(1):e0294293. doi: 10.1371/journal.pone.0294293 (PMC10810477; doi:10.1371/journal.pone.0294293)
Supplement: S1 File — These data were measured by two eddy current sensors, model WT0150. (ZIP) [file pone.0294293.s001.zip › 2021.3.18 Test data for plain bearings/2021.3.18 (P=0.2Mpa, Z=4.0g)/1300.csv]

1024	30720	7	0	3
8	8	8	8	10	10	1
3	3	3	3	1	1	4
2	1	4	3	0	0	0
0	0	0	0	-0.000018	0.000033	20730.25
165.71188	519.903074	-41.089617	599.070046	0.525652	-0.009059	22229.6823
109.252638	509.984559	-111.282188	608.988561	0.525652	0.753904	22233.49712
33.719327	510.747521	-229.541413	576.181164	-0.237311	1.516866	22241.88971
-28.843617	513.799372	-245.56363	570.077462	0.525652	-0.009059	22215.94897
-76.147307	497.014192	-337.882121	547.951543	0.525652	-0.009059	30.518509
-137.184326	472.599385	-389.000625	515.907108	-0.237311	1.516866	13.733329
-203.562084	448.94754	-446.985793	480.810822	-0.237311	-0.772022	12.207404
-255.44355	435.977173	-482.082079	395.358995	0.525652	0.753904	21955.01572
-300.458352	408.510515	-501.91911	360.262709	-0.237311	1.516866	22208.31935
-359.969445	347.473496	-524.807992	292.359026	-0.237311	-0.009059	22183.90454
-413.376837	302.458694	-529.385768	238.951634	-0.237311	-0.009059	22202.21564
-427.110166	249.051303	-554.563539	122.218335	0.525652	0.753904	22212.89712
-465.258303	181.147619	-547.696874	88.647975	-0.237311	0.753904	22199.92676
-500.354589	121.636526	-553.800576	-4.433479	-0.237311	0.753904	22213.66009
-521.717546	74.332836	-518.70429	-97.514933	1.288614	1.516866	22199.92676
-519.428657	14.05878	-477.504302	-137.188995	0.525652	-0.772022	22212.89712
-511.036067	-69.867121	-418.756171	-201.277865	-0.237311	0.753904	22215.18601
-519.428657	-146.163395	-400.445066	-297.41117	-0.237311	0.753904	22193.82305
-469.836079	-195.755973	-372.978407	-417.959282	0.525652	-0.009059	22206.79342
-430.92498	-255.267066	-273.030289	-400.411139	-0.237311	-1.534985	22222.05268
-386.673141	-314.77816	-221.148823	-460.685196	1.288614	2.279829	22231.20823
-342.421302	-381.155918	-146.378474	-527.825917	1.288614	1.516866	22209.84527
-274.517619	-417.015167	-118.148853	-572.077755	1.288614	-0.772022	22203.74157
-228.739855	-473.474409	-30.408138	-600.307377	0.525652	2.279829	22231.20823
-161.599134	-504.755881	55.806651	-591.151824	-0.237311	0.753904	22225.10453
-88.354711	-529.170689	121.421446	-599.544414	-0.237311	-0.009059	22213.66009
-18.162139	-557.40031	203.058459	-569.025904	-1.000274	-0.009059	22222.81564
58.897097	-568.844751	241.206596	-592.677749	-0.237311	2.279829	22231.97119
125.274855	-547.481795	277.065845	-549.951836	-0.237311	-1.534985	22170.17121
190.126688	-540.61513	402.954696	-479.759264	-1.000274	0.753904	22201.45268
243.53408	-489.496627	418.213951	-480.522227	-0.237311	0.753904	22212.13416
317.541465	-451.34849	505.191703	-400.411139	-1.000274	-0.009059	22195.34898
369.422931	-400.229986	552.495393	-318.774127	-1.763237	0.753904	22212.13416
427.408099	-366.659626	559.362057	-275.285251	-0.237311	0.753904	22224.34156
468.608087	-285.022613	564.702796	-192.122312	0.525652	-0.009059	22216.71194
495.311783	-228.563371	593.69538	-114.300113	-0.237311	-0.009059	22224.34156
521.252516	-154.555985	613.532412	-18.166808	-0.237311	1.516866	22232.73415
509.045112	-88.178227	572.332424	13.877627	0.525652	-0.772022	22211.3712
506.756224	-8.830102	509.006517	76.440571	0.525652	-0.009059	22181.61565
508.282149	59.836544	527.317622	197.751646	2.051577	0.753904	22242.65267
470.896975	120.873563	512.82133	278.625696	-0.237311	-1.534985	22229.6823
457.926609	202.510576	422.791727	349.581231	0.525652	0.753904	22215.18601
400.704403	270.414259	360.991746	390.018256	1.288614	1.516866	22220.52675
402.993292	326.873502	267.910292	458.684902	-0.237311	-0.772022	22218.23786
341.19331	380.280893	216.791788	503.699704	-0.237311	-0.009059	22199.16379
313.726651	423.006807	128.288111	529.640437	0.525652	2.279829	22201.45268
242.008154	461.917906	35.96962	563.97376	-0.237311	0.753904	22211.3712
179.44521	495.488267	-41.089617	599.070046	-1.000274	-0.009059	22216.71194
118.408191	514.562335	-99.837747	574.655238	0.525652	0.753904	22222.05268
58.897097	497.777155	-175.371058	586.099679	-0.237311	-0.009059	22222.81564
-13.584363	509.984559	-236.408077	583.047828	-1.763237	0.753904	22195.34898
-68.51768	493.962341	-286.763618	568.551536	0.525652	0.753904	291.451765
-118.110258	484.806788	-374.504333	548.714505	0.525652	-0.009059	16.022217
-167.702836	465.73272	-416.467283	482.336747	-1.763237	-0.009059	10.681478
-233.317631	451.236428	-463.00801	428.929356	-0.237311	-0.772022	19198.43135
-280.621321	420.717918	-492.763557	401.462697	0.525652	0.753904	22202.21564
-325.636122	389.436446	-493.52652	330.507162	-0.237311	-1.534985	22202.21564
-381.332402	321.532763	-557.61539	264.892367	0.525652	0.753904	22216.71194
-437.791644	260.495744	-560.667241	166.470174	0.525652	-0.772022	22225.86749
-445.421272	222.347607	-565.245017	77.203534	0.525652	-0.009059	22212.13416
-480.517558	162.836513	-545.407986	26.08503	0.525652	0.753904	22241.12674
-507.984216	85.014314	-527.09688	-42.581616	-0.237311	-0.772022	22235.786
-516.376806	44.577289	-488.948743	-117.351964	0.525652	-1.534985	22211.3712
-507.984216	-17.222692	-411.889507	-174.574169	-1.000274	-0.009059	22220.52675
-493.487924	-112.593035	-383.659886	-256.211182	-1.000274	0.753904	22212.13416
-489.673111	-182.022644	-362.296929	-347.003748	-0.237311	-0.009059	22196.87491
-462.206452	-232.378184	-308.889537	-389.729661	0.525652	0.753904	22202.97861
-423.295352	-303.333719	-269.978438	-452.292606	-0.237311	0.753904	22215.94897
-350.05093	-338.430005	-218.096972	-524.774066	-1.000274	-1.534985	22198.40083
-311.13983	-410.911465	-138.748847	-557.581463	-0.237311	0.753904	22190.00824
-255.44355	-467.370707	-80.000716	-583.522196	-1.000274	1.516866	22200.68972
-191.35468	-500.178105	-9.808144	-617.092557	-1.000274	-0.009059	22208.31935
-131.080624	-540.61513	82.510347	-591.151824	-1.763237	-0.772022	22193.82305
-52.495462	-545.955869	196.191794	-594.203675	-0.237311	-0.009059	22213.66009
21.511923	-566.555863	240.443633	-562.15924	-0.237311	-0.009059	22221.28971
84.83783	-542.904018	297.665838	-549.188873	0.525652	3.042792	22216.71194
167.237806	-536.800316	374.725075	-510.277774	0.525652	-0.009059	22223.5786
222.171123	-500.178105	395.325069	-488.914817	-0.237311	0.753904	22230.44527
290.074807	-479.578111	492.221336	-422.537059	-0.237311	1.516866	22214.42305
351.874788	-429.985533	531.132436	-359.211152	-0.237311	0.753904	22221.28971
422.830323	-367.422589	547.917616	-267.655623	1.288614	-1.534985	22251.80822
448.771056	-315.541123	561.650945	-234.085263	0.525652	-0.772022	22232.73415
482.341416	-259.08188	608.954635	-131.848256	1.288614	2.279829	22235.786
512.859926	-185.837457	614.295374	-64.707535	1.288614	0.753904	22239.60082
520.489553	-118.696736	569.280573	16.166515	1.288614	0.753904	22222.81564
511.334	-43.163426	530.369473	102.381304	-0.237311	-0.009059	22213.66009
491.496969	23.214333	533.421324	189.359056	0.525652	-0.009059	22200.68972
476.237714	101.036532	519.687995	261.077553	-0.237311	-0.009059	22218.23786
454.111795	166.651327	465.517641	307.61828	-0.237311	0.753904	22206.79342
435.800689	235.317973	338.865826	357.973821	-0.237311	-0.772022	22194.58602
394.600701	288.725365	286.221397	414.433064	-1.000274	-0.772022	22202.21564
361.030341	351.288309	216.791788	483.09971	-1.000274	-0.009059	22188.48232
332.037757	410.03644	116.84367	476.233045	-1.000274	-0.009059	22196.11194
254.215558	451.999391	41.310359	496.833039	0.525652	0.753904	22182.37861
209.963719	478.703086	-22.015548	560.921909	-1.000274	-0.772022	22202.97861
155.793365	508.458633	-90.682195	596.781158	-1.000274	-0.009059	22224.34156
90.178569	497.777155	-118.911816	583.810791	-1.000274	-0.009059	22231.20823
33.719327	508.458633	-218.096972	576.181164	-0.237311	-0.009059	22215.18601
-37.236208	500.829006	-285.237692	561.684872	-0.237311	-0.772022	22223.5786
-97.510264	493.199378	-343.985823	557.107095	0.525652	0.753904	32.044435
-134.132475	474.888273	-440.882091	493.018225	-0.237311	-0.009059	11.444441
-193.643569	466.495683	-511.074663	396.884921	0.525652	-0.009059	614.947966
-244.762072	435.977173	-498.867259	399.936772	1.288614	-0.009059	22147.28233
-292.065762	397.066074	-482.082079	377.810852	0.525652	0.753904	22209.84527
-359.206483	348.236458	-527.09688	303.803467	1.288614	1.516866	22228.91934
-383.62129	306.273508	-554.563539	229.796081	-0.237311	-3.06091	22228.91934
-432.450905	226.925383	-581.267234	129.847963	-0.237311	1.516866	22209.84527
-477.465707	164.362439	-526.333917	93.225751	0.525652	1.516866	22217.4749
-511.036067	110.192085	-540.067247	13.877627	0.525652	-0.009059	22225.86749
-516.376806	56.02173	-492.000594	-66.996423	-0.237311	0.753904	22206.03046
-520.19162	-8.06714	-473.689489	-130.322331	-0.237311	0.753904	22195.34898
-515.613844	-82.837488	-417.230246	-225.692673	-0.237311	-0.772022	22186.19343
-515.613844	-137.007842	-408.074693	-324.877829	-0.237311	0.753904	22183.90454
-467.547191	-222.459669	-360.008041	-411.092618	0.525652	2.279829	22179.32676
-429.399054	-265.948545	-305.074724	-412.618543	-0.237311	-0.009059	22203.74157
-388.962029	-325.459638	-215.808083	-470.603711	-0.237311	0.753904	22209.84527
-346.999079	-392.600359	-150.956251	-552.240724	-0.237311	0.753904	22193.82305
-287.487985	-439.904049	-115.097002	-567.499979	0.525652	-0.772022	22205.2675
-218.821339	-469.659595	-16.674809	-589.625898	-0.237311	1.516866	22231.97119
-149.39173	-505.518844	72.591831	-565.211091	-0.237311	0.753904	22215.18601
-69.280643	-528.407726	120.658484	-610.988855	-1.000274	-0.009059	22225.10453
-9.006586	-542.904018	207.636236	-582.759234	1.288614	0.753904	22250.2823
68.815613	-538.326242	273.251031	-547.662948	2.051577	1.516866	22237.31193
145.111887	-532.985503	292.325099	-567.499979	1.288614	0.753904	22232.73415
199.282241	-529.170689	401.428771	-508.751848	-0.237311	-0.772022	22237.31193
268.71185	-497.126254	468.569492	-448.477792	1.288614	2.279829	22224.34156
316.01554	-468.13367	537.999101	-395.833363	-0.237311	-0.772022	22223.5786
375.526633	-392.600359	568.51761	-311.144499	-0.237311	-0.772022	22227.39341
448.008093	-362.844812	577.673163	-220.351934	-0.237311	2.279829	22213.66009
462.504385	-283.496688	602.850933	-179.914908	-0.237311	-0.772022	22221.28971
502.94141	-237.718923	604.376859	-116.589001	-0.237311	-0.009059	22228.91934
500.652522	-140.059693	598.273157	-15.87792	-1.000274	-0.009059	22209.84527
496.074745	-79.785637	590.643529	61.944279	-0.237311	0.753904	22198.40083
499.889559	11.006929	485.354672	107.722043	-1.000274	0.753904	22200.68972
474.711789	68.229134	498.325038	178.677578	-1.000274	-0.009059	22182.37861
472.422901	139.184669	486.117635	303.803467	0.525652	0.753904	22199.16379
436.563652	200.98465	408.295435	334.321976	-0.237311	1.516866	22215.94897
418.252546	268.888334	348.784342	406.803436	0.525652	0.753904	22203.74157
374.76367	329.925353	252.651037	452.5812	-1.000274	-2.297947	22200.68972
335.852571	381.043856	204.584385	492.255263	-0.237311	-0.772022	22206.79342
296.178508	442.080875	106.925154	540.321915	0.525652	1.516866	22189.24528
232.089639	474.12531	26.051104	560.158946	1.288614	1.516866	22212.89712
177.156321	501.591969	-62.452573	579.995977	0.525652	-0.009059	22249.51933
106.200787	511.510484	-137.222922	561.684872	-0.237311	0.753904	22247.23045
68.05265	520.666037	-218.859934	552.529319	1.288614	0.753904	22230.44527
0.911929	518.377149	-211.99327	587.625605	0.525652	0.753904	22238.07489
-57.836201	497.777155	-298.208059	565.499685	-0.237311	2.279829	112.918485
-127.265811	471.836422	-395.867289	544.899692	0.525652	1.516866	16.022217
-164.650985	468.021608	-428.674687	511.329331	0.525652	0.753904	11.444441
-237.132445	443.606801	-438.593203	460.973791	-0.237311	0.753904	20521.40873
-288.250948	416.140142	-492.763557	389.255293	-1.000274	1.516866	22188.48232
-341.65834	375.703117	-517.178365	328.981237	-0.237311	-0.772022	22212.13416
-395.065731	313.903135	-541.593172	254.210889	-1.000274	-0.772022	22203.74157
-429.399054	262.784632	-609.496856	127.559074	-0.237311	2.279829	22192.29713
-478.991632	200.221688	-645.356104	39.81836	-0.237311	0.753904	22199.92676
-492.724962	127.740228	-540.830209	6.247999	-1.000274	-0.009059	22211.3712
-517.139769	86.54024	-528.622806	-79.203827	-1.000274	0.753904	22202.97861
-521.717546	12.532854	-461.482085	-94.463082	-0.237311	-0.772022	22210.60823
-524.769396	-37.059724	-459.956159	-189.070461	0.525652	-0.009059	22219.00082
-509.510142	-122.51155	-423.333948	-267.655623	-0.237311	1.516866	22206.79342
-481.28052	-187.363383	-377.556184	-336.32227	0.525652	-0.009059	22199.92676
-451.524974	-256.030029	-334.83027	-405.751879	-0.237311	2.279829	22193.06009
-415.665725	-278.918911	-266.926587	-459.922233	1.288614	0.753904	22222.05268
-349.287967	-336.141117	-204.363642	-562.15924	0.525652	1.516866	22217.4749
-295.880575	-388.022583	-224.963636	-646.848103	-0.237311	0.753904	22210.60823
-243.999109	-449.822564	-74.659977	-618.618482	-1.000274	-0.009059	22232.73415
-179.147277	-500.178105	24.525179	-569.788867	-0.237311	-0.009059	22226.63045
-115.821369	-532.985503	97.006639	-604.12219	0.525652	-0.772022	22225.86749
-44.102872	-532.985503	179.406614	-545.374059	0.525652	1.516866	22228.91934
25.326737	-548.244757	245.02141	-543.085171	-0.237311	0.753904	22215.94897
105.437824	-543.666981	312.925093	-537.744432	-1.000274	-0.772022	22219.00082
165.71188	-531.459577	360.991746	-507.225923	-0.237311	0.753904	22228.15638
233.615564	-507.807732	428.895429	-477.470376	-1.763237	-0.772022	22207.55638
299.230359	-472.711446	480.776895	-414.907431	-0.237311	1.516866	22205.2675
345.771086	-424.644794	529.606511	-332.507456	0.525652	1.516866	22209.84527
416.726621	-370.47444	500.613927	-324.114866	0.525652	-1.534985	22199.92676
435.800689	-330.800377	554.784281	-247.055629	-1.000274	-1.534985	22211.3712
480.052528	-245.348551	605.139821	-134.900107	-0.237311	1.516866	22231.20823
502.94141	-182.022644	613.532412	-34.951988	0.525652	1.516866	22219.00082
510.571037	-107.252295	579.199088	17.69244	-0.237311	-0.772022	22209.08231
506.756224	-23.326394	521.21392	89.410938	0.525652	0.753904	22220.52675
498.363634	39.999513	532.658361	205.381274	-0.237311	-0.009059	22185.43046
481.578453	114.006898	518.162069	270.996069	0.525652	0.753904	22207.55638
465.556236	181.147619	430.421355	309.907169	1.288614	2.279829	22232.73415
432.748838	255.917967	339.628789	361.788635	0.525652	0.753904	22219.76379
380.867372	281.095738	280.880658	419.01084	-0.237311	-0.772022	22199.92676
351.874788	371.125341	219.843639	482.336747	1.288614	1.516866	22233.49712
310.6748	413.088291	133.62885	491.4923	-1.000274	1.516866	22212.89712
250.400744	441.317912	74.880719	539.558952	0.525652	0.753904	22193.06009
191.652613	468.784571	-39.563691	588.388568	-0.237311	-1.534985	22225.86749
145.111887	513.03641	-64.741462	607.462636	0.525652	0.753904	22228.15638
84.83783	499.30308	-122.72663	605.936711	0.525652	-0.009059	22217.4749
8.541557	509.221596	-199.785866	590.677456	0.525652	-0.009059	22228.15638
-48.680649	489.384565	-278.371028	570.077462	0.525652	1.516866	12216.55934
-115.058407	471.073459	-381.370997	532.692288	-1.000274	-0.009059	22.888882
-145.576916	451.999391	-575.163533	428.929356	-0.237311	1.516866	12.970367
-227.213929	463.443832	-510.3117	430.455281	0.525652	1.516866	6144.13892
-279.095395	420.717918	-543.88206	370.944188	-0.237311	0.753904	22136.60085
-305.036128	391.725334	-524.807992	357.210858	1.288614	1.516866	22215.18601
-365.310184	346.710533	-542.356135	306.855318	0.525652	0.753904	22226.63045
-408.036098	294.829067	-556.852427	206.907199	0.525652	1.516866	22210.60823
-439.31757	216.243905	-553.037613	122.218335	1.288614	1.516866	22221.28971
-498.065701	166.651327	-533.963545	71.099832	-0.237311	0.753904	22216.71194
-501.880514	110.192085	-553.800576	-12.826069	1.288614	-0.009059	22221.28971
-514.087918	60.599507	-469.874675	-85.307529	1.288614	-0.009059	22238.83786
-518.665695	-3.489363	-460.719122	-179.151946	0.525652	2.279829	22207.55638
-523.243471	-80.5486	-437.83024	-241.71489	0.525652	0.753904	22200.68972
-499.591626	-154.555985	-392.052476	-343.951897	2.051577	3.042792	22214.42305
-460.680527	-221.696706	-324.911755	-354.633375	0.525652	-0.009059	22222.05268
-430.162017	-281.970762	-265.400661	-427.114835	-0.237311	-1.534985	22205.2675
-388.962029	-333.852228	-197.496978	-491.203705	-0.237311	-0.772022	22203.74157
-339.369451	-388.785545	-141.037735	-527.062954	-0.237311	0.753904	22212.89712
-276.806507	-429.985533	-92.20812	-559.870351	0.525652	0.753904	22219.76379
-211.954674	-485.681813	-2.94148	-595.7296	-1.000274	-2.297947	22212.13416
-147.865804	-519.252173	61.910353	-578.181457	0.525652	1.516866	22208.31935
-54.021388	-557.40031	123.710334	-654.477731	-1.000274	-0.772022	22212.13416
-5.191773	-570.370677	150.41403	-633.114774	0.525652	-0.772022	22202.97861
70.341538	-553.585497	270.19918	-600.307377	-0.237311	1.516866	22215.94897
133.667445	-540.61513	308.347317	-544.611097	1.288614	1.516866	22228.15638
219.882235	-515.43736	391.510255	-478.233339	-0.237311	-0.772022	22213.66009
270.237775	-474.237372	492.221336	-426.351873	0.525652	2.279829	22226.63045
342.719235	-454.400341	524.265771	-383.625959	-1.000274	-0.772022	22229.6823
375.526633	-423.881831	550.206504	-289.781543	-0.237311	-0.772022	22213.66009
451.059944	-339.192967	565.465759	-241.71489	1.288614	1.516866	22223.5786
469.37105	-264.422619	602.087971	-180.677871	2.051577	1.516866	22252.57118
496.837708	-216.355967	613.532412	-97.514933	0.525652	0.753904	22231.20823
529.645106	-138.533768	521.21392	-86.070492	1.288614	-0.772022	22195.34898
525.830292	-62.237494	499.850964	4.722074	0.525652	-0.009059	22232.73415
497.600671	-5.778251	536.473175	126.033149	2.051577	-0.009059	22214.42305
464.030311	68.229134	484.591709	235.13682	-1.000274	-0.009059	22203.74157
470.134012	162.073551	469.332454	303.040504	-0.237311	0.753904	22221.28971
425.882174	225.399458	409.058398	345.003454	-0.237311	1.516866	22207.55638
396.88959	275.754998	338.102864	433.507132	0.525652	-0.009059	22209.84527
375.526633	332.977204	253.414	467.840455	-0.237311	0.753904	22212.89712
325.934055	387.147558	171.014024	505.988592	-0.237311	-0.772022	22183.90454
270.237775	429.873471	71.828868	484.625635	-0.237311	0.753904	22175.51195
215.304458	464.206794	4.688148	544.136729	-1.000274	-0.009059	22206.03046
165.71188	500.066043	-73.897014	582.284866	-0.237311	-0.009059	22215.94897
82.548942	509.221596	-141.800698	497.596002	0.525652	1.516866	22211.3712
43.637843	511.510484	-216.571046	548.714505	0.525652	-0.009059	22228.15638
-2.139922	509.984559	-238.696966	580.75894	0.525652	0.753904	22230.44527
-64.702866	497.014192	-305.837686	578.470052	-0.237311	2.279829	77.059236
-115.821369	479.466049	-392.815438	535.744139	-0.237311	0.753904	12.970367
-176.858388	461.917906	-430.200613	481.573784	-0.237311	-0.009059	12.207404
-232.554668	449.710502	-460.719122	451.055275	0.525652	-0.009059	21724.60097
-292.828724	418.42903	-484.370967	397.647883	0.525652	0.753904	22224.34156
-342.421302	381.806819	-544.645023	301.514578	0.525652	0.753904	22235.786
-381.332402	310.088322	-541.593172	237.425709	1.288614	-0.009059	22219.00082
-411.850911	261.258706	-578.978346	121.455373	-0.237311	1.516866	22228.91934
-462.206452	197.169837	-531.674657	103.90723	0.525652	0.753904	22228.91934
-504.932365	130.029116	-533.963545	34.477621	0.525652	-0.772022	22188.48232
-508.747179	66.703209	-472.163563	-49.44828	-0.237311	0.753904	22215.18601
-527.821247	11.769892	-447.748755	-96.75197	-1.000274	-0.772022	22226.63045
-491.199036	-50.03009	-437.067277	-196.700089	0.525652	0.753904	22185.43046
-516.376806	-126.326364	-394.341364	-269.181549	-0.237311	-0.772022	22206.03046
-486.62126	-194.99301	-337.119159	-354.633375	-1.000274	-1.534985	22196.11194
-432.450905	-243.059663	-294.393245	-408.80373	-1.000274	-0.772022	22181.61565
-422.53239	-298.755942	-215.808083	-479.759264	0.525652	0.753904	22174.74899
-350.05093	-355.978148	-250.141407	-630.825886	-0.237311	0.753904	22199.16379
-285.96206	-424.644794	-163.926617	-593.440712	1.288614	0.753904	22212.13416
-260.021327	-468.13367	-113.571077	-617.855519	0.525652	1.516866	22220.52675
-169.991724	-499.415142	50.465912	-589.625898	0.525652	0.753904	22229.6823
-94.458413	-527.644763	107.688117	-606.411078	0.525652	-0.009059	22227.39341
-34.947319	-545.955869	214.5029	-548.42591	0.525652	-0.009059	22217.4749
39.060066	-561.978087	264.095478	-556.055538	-0.237311	0.753904	22226.63045
115.35634	-545.955869	341.154714	-536.981469	0.525652	-0.772022	22249.51933
190.889651	-534.511428	384.64359	-503.411109	-0.237311	0.753904	22232.73415
253.452595	-487.970701	425.080616	-491.966668	0.525652	1.516866	22239.60082
308.385912	-452.874415	499.088001	-399.648177	1.288614	0.753904	22244.94156
374.000708	-419.304055	519.687995	-341.663009	-1.000274	0.753904	22219.76379
402.993292	-353.689259	554.021318	-279.100064	-0.237311	1.516866	22222.05268
454.874758	-303.333719	599.03612	-186.01861	-0.237311	-1.534985	22228.15638
483.104379	-238.481886	614.295374	-128.033442	-1.000274	-0.009059	22213.66009
497.600671	-166.763389	598.273157	-40.292728	-1.000274	-0.009059	22220.52675
494.54882	-100.385631	576.147237	45.159099	0.525652	-0.009059	22217.4749
505.993261	-35.533798	560.887983	134.425739	-0.237311	-0.009059	22186.95639
485.393267	41.525438	524.265771	196.225721	-0.237311	-0.009059	22200.68972
461.741422	114.769861	473.910231	269.470144	-1.000274	-0.772022	22176.27491
427.408099	178.858731	404.480622	290.070137	-0.237311	0.753904	22184.6675
421.304397	227.688346	318.265832	358.736784	-0.237311	-0.772022	22195.34898
399.178478	310.088322	274.013994	428.166393	-0.237311	-2.297947	22217.4749
354.926639	368.07349	187.799204	448.766387	-0.237311	-0.009059	22201.45268
305.334061	419.191993	148.125142	504.462667	0.525652	2.279829	22205.2675
243.53408	455.814204	64.199241	571.603387	-0.237311	-0.772022	22227.39341
179.44521	473.362347	-14.385921	594.492269	-0.237311	-0.009059	22224.34156
137.482259	507.69567	-63.978499	599.070046	0.525652	-0.009059	22241.12674
73.393389	522.954925	-151.719214	575.418201	1.288614	0.753904	22250.2823
18.460072	504.64382	-259.296959	557.107095	-0.237311	-0.009059	22236.54897
-29.60658	487.858639	-287.526581	576.944127	0.525652	2.279829	1936.399426
-112.006556	489.384565	-387.474699	525.825623	0.525652	-0.009059	18.311106
-166.939873	452.762353	-463.00801	465.551567	0.525652	0.753904	11.444441
-221.110227	432.925322	-486.659855	439.610834	0.525652	0.753904	11851.10019
-269.17688	424.532732	-514.126514	388.49233	0.525652	-1.534985	22154.91195
-313.428718	383.332744	-494.289482	354.159007	-0.237311	-0.009059	22217.4749
-362.258334	313.140173	-571.348719	275.573845	-0.237311	-0.009059	22208.31935
-428.636092	274.992036	-527.859843	180.966466	-0.237311	0.753904	22218.23786
-458.391638	215.480942	-566.770942	101.618341	-1.000274	-0.009059	22206.79342
-495.01385	144.525408	-566.00798	3.196148	-1.000274	-0.009059	22186.19343
-492.724962	102.562457	-542.356135	-62.418647	-0.237311	-0.772022	22173.98602
-530.110136	32.369885	-500.393184	-108.959374	-0.237311	-0.772022	22212.13416
-511.036067	-23.326394	-459.193197	-160.84084	-0.237311	1.516866	22209.84527
-497.302738	-105.72637	-444.696905	-301.988946	0.525652	-0.009059	22197.63787
-495.01385	-170.578203	-376.030258	-347.003748	-0.237311	-1.534985	22221.28971
-457.628676	-230.852259	-311.178426	-388.203736	0.525652	0.753904	22201.45268
-421.006464	-291.126315	-253.95622	-446.951866	-0.237311	-0.772022	22196.11194
-380.569439	-346.059632	-192.919201	-493.492593	-0.237311	-0.772022	22204.50453
-327.92501	-391.837396	-140.274772	-555.292575	0.525652	1.516866	22209.84527
-269.939842	-433.800347	-63.215536	-558.344426	0.525652	0.753904	22237.31193
-194.406531	-483.392925	6.977036	-593.440712	0.525652	-1.534985	22244.17859
-136.421363	-518.489211	58.095539	-612.51478	0.525652	-0.772022	22228.91934
-63.939903	-543.666981	150.41403	-610.225892	0.525652	0.753904	22224.34156
4.726743	-539.852167	204.584385	-585.811085	-0.237311	0.753904	22226.63045
79.497091	-553.585497	315.213981	-534.692581	-0.237311	-0.009059	22220.52675
152.741514	-544.429944	380.828777	-526.299991	1.288614	-0.009059	22218.23786
212.252607	-535.274391	419.739876	-449.240755	0.525652	-0.009059	22226.63045
284.734067	-483.392925	494.510225	-431.692612	0.525652	0.753904	22226.63045
351.874788	-444.481825	534.94725	-345.477822	-0.237311	-0.009059	22196.87491
398.415515	-388.785545	541.813914	-307.329686	-1.000274	-1.534985	22206.79342
442.667354	-346.822595	544.102803	-233.3223	-0.237311	-0.009059	22208.31935
463.267348	-284.25965	599.799082	-142.529734	-0.237311	-0.009059	22204.50453
483.104379	-186.60042	568.51761	-76.914939	-0.237311	0.753904	22220.52675
517.437702	-148.452283	464.754678	-94.463082	0.525652	0.753904	22210.60823
515.911777	-53.844904	496.799113	75.677608	0.525652	0.753904	22192.29713
505.993261	30.84396	537.236138	200.803497	-1.000274	-0.772022	22216.71194
477.000677	87.303202	525.791697	257.26274	0.525652	0.753904	22212.89712
467.845124	164.362439	480.776895	327.455312	-0.237311	0.753904	22190.7712
444.956242	239.89575	404.480622	361.025672	1.288614	-0.772022	22225.86749
402.230329	291.777216	350.310267	426.640467	0.525652	0.753904	22233.49712
374.76367	357.392011	222.89549	461.736753	1.288614	1.516866	22188.48232
350.348863	403.932738	145.073291	511.329331	0.525652	-0.772022	22199.92676
275.578515	458.103093	67.251092	540.321915	0.525652	-0.009059	22231.20823
207.674831	484.043826	3.162222	563.97376	0.525652	1.516866	22215.94897
159.608179	504.64382	-86.104418	562.447835	-1.000274	-1.534985	22216.71194
93.993383	506.169745	-103.652561	593.729307	-0.237311	-0.009059	22229.6823
26.0897	510.747521	-185.289574	589.914493	0.525652	1.516866	22221.28971
-31.132506	506.932708	-258.533997	583.047828	0.525652	-0.009059	22219.00082
-75.384344	487.858639	-316.519165	578.470052	-1.000274	-0.009059	32.807398
-134.895438	471.836422	-401.970991	496.070076	-0.237311	0.753904	11.444441
-196.69542	456.577167	-453.089495	454.870089	-0.237311	-0.009059	11.444441
-254.680588	432.16236	-470.637638	423.588616	-0.237311	-0.772022	21912.2898
-309.613905	400.117925	-508.785774	364.077523	0.525652	1.516866	22199.16379
-356.917594	346.710533	-566.00798	287.018286	-0.237311	0.753904	22206.79342
-414.1398	293.303141	-574.40057	151.210919	-0.237311	-0.009059	22223.5786
-433.213868	245.999452	-571.348719	118.403522	1.288614	2.279829	22229.6823
-471.362005	175.80688	-537.778358	61.944279	-0.237311	-0.009059	22208.31935
-491.961999	122.399488	-534.726507	3.196148	0.525652	-0.772022	22206.03046
-522.480508	67.466171	-475.978377	-53.263094	0.525652	-0.009059	22214.42305
-517.902732	1.088413	-469.111712	-118.87789	0.525652	0.753904	22230.44527
-504.169403	-75.20786	-428.674687	-231.033412	1.288614	1.516866	22224.34156
-520.954583	-134.718954	-390.52655	-300.463021	0.525652	-0.772022	22208.31935
-470.599042	-191.941159	-351.615451	-370.655593	-0.237311	-0.009059	22199.92676
-447.71016	-253.741141	-310.415463	-408.040767	0.525652	1.516866	22206.79342
-418.717576	-333.089266	-229.541413	-539.270358	0.525652	0.753904	22196.87491
-365.310184	-380.392955	-199.022903	-549.951836	0.525652	3.042792	22201.45268
-301.984277	-425.407757	-121.963667	-584.285159	-1.000274	-0.009059	22222.05268
-227.976892	-462.029968	-52.534058	-598.018488	0.525652	1.516866	22231.97119
-155.495432	-495.600329	59.621465	-575.892569	-0.237311	-0.009059	22215.94897
-89.117674	-536.037354	83.273309	-591.914786	-1.000274	0.753904	22200.68972
-27.317692	-565.7929	175.591801	-569.025904	-1.000274	-0.009059	22208.31935
34.48229	-553.585497	226.710304	-600.307377	-1.763237	-0.772022	22197.63787
104.674861	-549.00772	306.821391	-545.374059	-1.000274	-1.534985	22205.2675
178.682247	-544.429944	370.147298	-507.988885	0.525652	0.753904	22215.94897
264.897036	-493.31144	447.969498	-450.003717	-0.237311	-0.009059	22226.63045
309.911838	-457.452192	473.147268	-421.011133	-0.237311	-0.772022	22220.52675
357.215527	-410.148502	490.695411	-340.900046	0.525652	-1.534985	22228.15638
427.408099	-351.400371	584.539828	-259.263033	0.525652	3.042792	22228.15638
458.689571	-299.518905	604.376859	-178.388983	-1.000274	-0.772022	22215.18601
493.022895	-225.51152	607.42871	-119.640852	0.525652	-1.534985	22245.70452
523.541404	-145.400432	554.021318	-44.107541	0.525652	0.753904	22250.2823
498.363634	-59.185643	557.073169	11.588738	1.288614	0.753904	22200.68972
513.622888	-8.830102	551.73243	155.788696	-0.237311	-0.009059	22213.66009
489.208081	56.02173	534.184287	229.796081	0.525652	2.279829	22236.54897
464.793273	128.50319	483.065784	281.677547	0.525652	-0.009059	22202.97861
439.615503	203.273538	374.725075	301.514578	0.525652	0.753904	22202.97861
415.963658	266.599446	358.702857	399.936772	1.288614	0.753904	22221.28971
384.682186	318.480912	279.354733	460.973791	1.288614	-0.009059	22205.2675
345.008124	386.384595	175.591801	456.396014	0.525652	-0.009059	22196.11194
306.859987	414.614217	145.073291	532.692288	-1.000274	2.279829	22213.66009
232.852601	463.443832	45.888135	552.529319	-0.237311	-0.772022	22191.53417
178.682247	486.332714	-42.615542	561.684872	-0.237311	-0.009059	22206.79342
114.593377	495.488267	-127.304406	558.633021	-1.000274	1.516866	22216.71194
63.474874	508.458633	-171.556245	571.603387	-1.000274	-0.009059	22205.2675
10.830445	513.799372	-273.793251	578.470052	-1.763237	0.753904	22218.23786
-44.865835	487.095677	-329.489531	560.921909	-1.000274	0.753904	341.044343
-138.710252	500.066043	-438.593203	490.729337	0.525652	-0.009059	15.259255
-179.147277	457.34013	-427.911724	465.551567	-0.237311	-0.772022	12.207404
-231.791706	440.55495	-470.637638	425.877505	0.525652	1.516866	18833.73516
-278.332432	431.399397	-481.319116	398.410846	0.525652	-0.009059	22199.16379
-317.243532	377.229042	-490.474669	336.610864	1.288614	-0.009059	22228.15638
-356.154632	329.16239	-536.252433	280.914585	1.288614	1.516866	22239.60082
-411.850911	252.103154	-546.170949	200.040534	0.525652	1.516866	22238.83786
-462.969415	214.71798	-558.378352	102.381304	0.525652	-0.009059	22226.63045
-489.673111	149.103184	-558.378352	27.610956	0.525652	-0.009059	22225.10453
-514.087918	97.221718	-517.941327	-30.374212	0.525652	1.516866	22194.58602
-526.295322	27.029146	-472.163563	-103.618635	0.525652	0.753904	22199.16379
-514.850881	-36.296761	-433.252463	-175.337132	-0.237311	1.516866	22204.50453
-499.591626	-104.200444	-406.548768	-285.966729	1.288614	0.753904	22217.4749
-498.065701	-172.867091	-373.74137	-334.796344	-0.237311	-0.772022	22196.11194
-458.391638	-241.533737	-322.622867	-390.492624	-1.000274	-0.009059	22193.82305
-409.562023	-307.911495	-273.030289	-430.929649	-0.237311	0.753904	22188.48232
-369.887961	-372.000365	-218.859934	-555.292575	-1.000274	-0.772022	22151.09714
-312.665756	-412.43739	-130.356257	-558.344426	-0.237311	0.753904	22202.21564
-267.650954	-452.874415	-66.267387	-594.966637	0.525652	1.516866	22224.34156
-184.488016	-489.496627	10.028887	-601.070339	-1.000274	-0.772022	22214.42305
-128.028773	-520.778099	63.436278	-617.855519	0.525652	-0.009059	22223.5786
-46.39176	-533.748465	92.428862	-631.588849	-0.237311	1.516866	22231.20823
34.48229	-551.296608	249.599186	-552.240724	-0.237311	-0.772022	22217.4749
82.548942	-554.348459	294.613988	-568.262942	-0.237311	-0.772022	22215.18601
168.763731	-522.304024	385.406553	-495.781482	2.051577	1.516866	22249.51933
231.326676	-485.681813	464.754678	-449.240755	1.288614	1.516866	22242.65267
319.067391	-464.318856	486.880597	-412.618543	-0.237311	-0.009059	22231.20823
360.267378	-434.56331	523.502809	-338.611158	0.525652	-0.009059	22236.54897
391.548851	-383.444806	549.443542	-277.574139	-0.237311	-0.009059	22235.786
449.534019	-321.644825	608.954635	-193.648238	-0.237311	1.516866	22219.76379
477.000677	-269.000396	583.776865	-160.077877	-1.763237	-0.772022	22223.5786
499.126596	-194.99301	605.902784	-73.863088	-0.237311	0.753904	22222.81564
507.519187	-116.407848	550.206504	32.188732	-0.237311	-0.009059	22213.66009
511.334	-43.163426	481.539858	84.070198	0.525652	-0.009059	22197.63787
499.889559	39.23655	527.317622	206.144236	0.525652	-0.772022	22215.94897
464.030311	82.725426	508.243554	257.26274	-1.000274	-0.772022	22186.19343
454.111795	156.732812	433.473206	305.329392	-0.237311	0.753904	22197.63787
405.28218	225.399458	383.880628	374.759001	-1.000274	-1.534985	22180.08972
386.208111	281.8587	315.213981	419.01084	-0.237311	-0.772022	22185.43046
370.948857	341.369794	201.532534	468.603418	0.525652	1.516866	22201.45268
306.097024	411.562366	135.917738	451.818238	0.525652	1.516866	22192.29713
267.185924	444.369763	52.7548	526.588586	-1.000274	-1.534985	22212.13416
198.519278	477.940124	-20.489623	575.418201	0.525652	-0.009059	22224.34156
141.297073	488.621602	-101.363673	560.158946	-0.237311	0.753904	22230.44527
80.260054	511.510484	-149.430325	579.995977	0.525652	-0.009059	22210.60823
31.430439	524.480851	-192.919201	579.233015	0.525652	-0.009059	22243.41563
-31.132506	504.64382	-259.296959	583.810791	0.525652	0.753904	22248.75637
-117.347295	493.199378	-331.778419	534.981176	1.288614	-0.772022	26.703696
-134.895438	464.969757	-424.859873	509.803406	0.525652	-0.009059	12.207404
-210.428749	456.577167	-440.119128	472.418232	0.525652	1.516866	135.807367
-265.362066	427.584583	-473.689489	424.351579	-1.000274	-0.772022	22106.08234
-320.295383	399.354962	-490.474669	349.581231	0.525652	-0.009059	22205.2675
-359.206483	356.629049	-531.674657	309.907169	0.525652	1.516866	22222.81564
-394.302768	294.066104	-553.800576	228.270156	-0.237311	-0.772022	22221.28971
-442.369421	233.029085	-546.933911	136.714627	-0.237311	-0.009059	22214.42305
-489.673111	172.755029	-555.326501	70.336869	-0.237311	-0.772022	22199.92676
-506.458291	110.192085	-535.48947	-5.959404	-0.237311	0.753904	22202.97861
-551.473092	40.762476	-474.452451	-89.885306	-1.000274	-0.772022	22170.93417
-527.821247	-5.778251	-484.370967	-129.559368	-0.237311	0.753904	22210.60823
-509.510142	-94.281929	-445.459867	-215.011194	-1.000274	-1.534985	22204.50453
-508.747179	-139.29673	-397.393215	-311.144499	-0.237311	-0.009059	22190.7712
-472.88793	-227.800408	-338.645084	-396.596326	1.288614	1.516866	22207.55638
-404.221284	-283.496688	-266.926587	-421.774096	-0.237311	-0.009059	22165.59343
-381.332402	-319.355936	-218.096972	-540.03332	-0.237311	-0.009059	22192.29713
-348.525004	-365.896663	-182.237723	-546.137022	-1.000274	3.042792	22196.87491
-269.939842	-417.015167	-92.971083	-575.892569	-0.237311	-0.009059	22251.80822
-231.028743	-458.978117	-15.148884	-591.151824	0.525652	-0.772022	22234.26008
-157.78432	-515.43736	36.732582	-553.003687	-0.237311	0.753904	22236.54897
-70.043605	-534.511428	109.977005	-593.440712	0.525652	1.516866	22238.83786
-5.191773	-545.955869	235.102894	-553.003687	0.525652	-0.009059	22223.5786
71.867464	-561.215124	302.243615	-539.270358	0.525652	-0.009059	22224.34156
115.35634	-539.089205	301.480652	-540.796283	-0.237311	-2.297947	22223.5786
201.571129	-532.985503	416.688025	-462.974084	0.525652	-0.009059	22213.66009
258.793334	-500.941068	463.991715	-440.085202	0.525652	1.516866	22222.81564
311.437763	-448.296639	515.873181	-387.440773	0.525652	-0.772022	22226.63045
376.289596	-394.889247	543.33984	-304.277835	-1.000274	-1.534985	22215.94897
434.274764	-357.504073	589.880567	-223.403784	-1.000274	2.279829	22200.68972
457.926609	-299.518905	605.902784	-176.863058	-0.237311	0.753904	22213.66009
485.393267	-223.222631	605.902784	-99.040858	-1.000274	-0.009059	22207.55638
503.704373	-133.955991	547.917616	-44.107541	-0.237311	-0.009059	22202.21564
504.467336	-73.681935	567.754647	61.181316	-0.237311	0.753904	22223.5786
502.94141	-6.541214	543.33984	157.314621	1.288614	1.516866	22199.92676
485.393267	65.177283	511.295405	220.640528	0.525652	1.516866	22188.48232
475.474752	147.577259	451.784311	282.44051	-0.237311	-0.009059	22208.31935
439.615503	194.117986	380.065814	330.507162	0.525652	-0.009059	22203.74157
416.726621	268.888334	346.495454	410.61825	0.525652	-0.009059	22199.16379
382.393298	337.55498	253.414	448.003424	2.051577	2.279829	22230.44527
335.089608	387.147558	192.376981	504.462667	1.288614	0.753904	22228.91934
302.28221	451.999391	140.495515	541.847841	0.525652	0.753904	22220.52675
224.460011	478.703086	19.947402	582.284866	0.525652	0.753904	22236.54897
161.897067	510.747521	-41.852579	573.129313	-0.237311	-0.772022	22234.26008
111.541526	509.984559	-102.889598	591.440419	0.525652	-0.009059	22212.13416
55.082284	518.377149	-182.237723	573.129313	0.525652	0.753904	22222.81564
-13.584363	502.354931	-212.756232	567.788574	-0.237311	0.753904	22228.91934
-54.784351	503.880857	-294.393245	560.921909	-1.000274	0.753904	161.7481
-121.925071	471.073459	-395.867289	500.647853	-1.000274	-0.772022	13.733329
-182.199128	449.710502	-440.119128	471.655269	-1.000274	-1.534985	12.207404
-243.236147	450.473465	-466.059861	426.640467	-1.000274	2.279829	21197.39372
-286.725023	402.406813	-505.733923	383.151591	-0.237311	-0.009059	22177.80084
-333.26575	354.34016	-532.437619	331.270125	-1.000274	-1.534985	22209.84527
-404.984247	315.429061	-569.822793	235.13682	1.288614	0.753904	22207.55638
-424.821278	262.784632	-574.40057	151.973882	-0.237311	3.042792	22218.23786
-464.49534	208.614278	-569.059831	72.625757	0.525652	0.753904	22212.89712
-486.62126	152.155035	-568.296868	0.144297	-0.237311	-0.772022	22215.94897
-520.954583	85.777277	-501.156147	-47.159392	-0.237311	0.753904	22210.60823
-546.895316	15.584705	-462.245047	-131.848256	0.525652	0.753904	22191.53417
-501.117552	-34.007873	-485.13393	-225.692673	1.288614	0.753904	22228.91934
-506.458291	-112.593035	-392.815438	-272.996362	1.288614	0.753904	22227.39341
-480.517558	-176.681905	-341.696935	-337.848195	-0.237311	-1.534985	22214.42305
-450.762011	-237.718923	-297.445096	-398.885214	0.525652	-0.009059	22213.66009
-413.376837	-316.304085	-251.667332	-480.522227	-0.237311	-0.009059	22202.21564
-361.495371	-349.874446	-198.25994	-507.225923	0.525652	-0.009059	22209.84527
-308.087979	-417.778129	-116.622928	-553.76665	-0.237311	-0.009059	22228.15638
-254.680588	-454.400341	-50.24517	-577.418494	0.525652	-0.009059	22212.89712
-168.465798	-499.415142	27.57703	-588.099973	-0.237311	0.753904	22223.5786
-115.058407	-540.61513	45.888135	-659.055507	-0.237311	0.753904	22228.91934
-35.710282	-545.955869	180.169577	-556.055538	-1.000274	0.753904	22210.60823
31.430439	-558.926236	268.673254	-551.477761	-1.000274	-0.009059	22203.74157
93.993383	-561.978087	274.776956	-559.870351	-0.237311	-0.772022	22211.3712
168.763731	-533.748465	377.013963	-504.174072	0.525652	0.753904	22194.58602
251.92667	-517.726248	430.421355	-494.255556	-0.237311	-0.009059	22209.84527
293.126657	-464.318856	487.64356	-409.566692	-1.763237	-1.534985	22226.63045
345.008124	-419.304055	528.843548	-350.818562	0.525652	1.516866	22217.4749
416.726621	-375.052216	536.473175	-272.996362	-0.237311	-0.009059	22222.81564
436.563652	-317.067048	565.465759	-211.959343	0.525652	-0.009059	22231.20823
480.052528	-240.007812	585.30279	-121.92974	-0.237311	1.516866	22215.18601
483.867342	-182.022644	557.836132	-83.018641	-0.237311	1.516866	22203.74157
523.541404	-95.807854	569.280573	9.29985	0.525652	-0.772022	22244.17859
507.519187	-5.778251	536.473175	93.225751	0.525652	1.516866	22236.54897
515.148814	27.029146	541.813914	217.588677	0.525652	0.753904	22224.34156
472.422901	104.088383	506.717628	279.388659	0.525652	-0.009059	22225.10453
458.689571	177.332805	436.525057	307.61828	-0.237311	1.516866	22213.66009
424.356248	253.629079	379.302851	383.914554	-1.000274	-0.772022	22186.19343
390.022925	289.488328	278.59177	437.321946	-1.000274	-0.772022	22199.16379
359.504416	360.443862	213.739937	486.914524	1.288614	0.753904	22213.66009
306.097024	412.325328	154.991807	501.410816	-0.237311	1.516866	22199.92676
258.030372	454.288279	64.962204	549.477468	-0.237311	-1.534985	22223.5786
177.156321	477.940124	-34.985915	547.18858	0.525652	1.516866	22211.3712
134.430408	496.251229	-140.274772	513.618219	0.525652	1.516866	22196.87491
52.030433	501.591969	-148.667363	586.099679	-0.237311	0.753904	22209.84527
16.934147	502.354931	-221.911785	576.181164	-0.237311	-0.009059	22219.76379
-41.813984	490.147528	-271.504363	579.995977	-1.000274	-0.009059	14430.67721
-90.643599	501.591969	-359.245078	541.084878	-0.237311	-0.009059	22.125919
-144.050991	469.547534	-402.733954	500.647853	-0.237311	-0.009059	10.681478
-208.139861	453.525316	-423.333948	468.603418	0.525652	1.516866	11561.93732
-269.17688	417.666068	-471.4006	419.01084	0.525652	0.753904	22169.40825
-330.213899	387.147558	-517.941327	329.7442	-1.000274	-1.534985	22218.23786
-355.391669	361.206825	-566.00798	256.499777	0.525652	1.516866	22226.63045
-396.591657	286.436477	-532.437619	217.588677	0.525652	-0.009059	22235.02304
-446.184235	219.295756	-588.133899	46.685024	1.288614	-0.009059	22225.10453
-469.073117	169.703178	-541.593172	70.336869	-0.237311	-0.009059	22203.74157
-516.376806	102.562457	-526.333917	10.825776	-0.237311	-0.009059	22222.05268
-516.376806	30.84396	-480.556153	-99.040858	-0.237311	-0.009059	22220.52675
-512.561993	-5.015289	-453.852457	-153.974175	1.288614	0.753904	22183.90454
-512.561993	-88.94119	-407.31173	-226.455635	-0.237311	-1.534985	22205.2675
-495.776812	-157.607836	-367.637668	-304.277835	0.525652	0.753904	22213.66009
-478.22867	-236.192998	-356.95619	-382.862997	0.525652	2.279829	22186.95639
-433.976831	-284.25965	-282.185842	-466.788898	-0.237311	-0.009059	22195.34898
-391.250918	-345.296669	-257.008071	-517.907401	-1.000274	-0.772022	22195.34898
-330.213899	-389.548508	-244.800667	-635.403662	-0.237311	-0.009059	22202.97861
-290.539836	-453.637378	-111.282188	-559.870351	-0.237311	0.753904	22202.21564
-202.036159	-499.415142	0.110371	-604.885153	-0.237311	0.753904	22215.94897
-128.028773	-516.200322	74.880719	-595.7296	-0.237311	-0.009059	22225.86749
-53.258425	-544.429944	179.406614	-627.774035	-0.237311	1.516866	22215.18601
13.882296	-534.511428	245.784372	-569.788867	0.525652	-1.534985	22225.86749
81.785979	-549.00772	286.98436	-555.292575	0.525652	-0.009059	22229.6823
156.556328	-532.22254	355.651006	-550.714799	-0.237311	1.516866	22211.3712
222.934086	-523.066987	387.695441	-489.67778	-0.237311	0.753904	22223.5786
274.052589	-491.785515	493.747262	-437.033351	0.525652	1.516866	22254.09711
337.378496	-425.407757	511.295405	-382.862997	0.525652	1.516866	22232.73415
374.000708	-392.600359	567.754647	-272.2334	0.525652	-0.009059	22238.07489
452.585869	-334.615191	586.065753	-231.033412	0.525652	1.516866	22242.65267
477.76364	-276.630023	613.532412	-174.574169	-0.237311	-0.009059	22215.94897
502.94141	-221.696706	589.117604	-77.677902	0.525652	0.753904	22199.92676
500.652522	-145.400432	573.095387	-4.433479	0.525652	-1.534985	22216.71194
514.385851	-65.289345	576.9102	105.433155	0.525652	0.753904	22210.60823
500.652522	15.584705	561.650945	184.018317	-1.000274	-0.009059	22208.31935
490.734006	83.488389	517.399107	234.373858	0.525652	1.516866	22209.84527
460.215497	142.999482	442.628759	292.359026	-1.000274	-0.772022	22186.95639
433.511801	213.955017	343.443603	319.825684	-1.000274	-0.772022	22181.61565
396.126627	271.177222	335.813975	419.773803	-1.000274	0.753904	22192.29713
373.237745	340.606831	218.317714	454.870089	-1.000274	1.516866	22202.21564
337.378496	388.673484	195.428832	495.307114	-0.237311	0.753904	22191.53417
271.763701	429.873471	116.080707	537.270064	0.525652	0.753904	22228.15638
219.882235	478.703086	13.8437	560.921909	-1.000274	-0.772022	22217.4749
178.682247	504.64382	-64.741462	573.892276	0.525652	1.516866	22217.4749
93.23042	510.747521	-127.304406	583.047828	-0.237311	0.753904	22226.63045
31.430439	506.169745	-187.578462	561.684872	-0.237311	-0.009059	22228.91934
-4.42881	511.510484	-228.77845	578.470052	1.288614	-0.009059	22234.26008
-63.939903	507.69567	-359.245078	528.114511	1.288614	-0.772022	48.829615
-132.60655	464.206794	-403.496917	489.966375	0.525652	0.753904	12.970367
-181.436165	455.814204	-447.748755	441.899722	2.051577	0.753904	12.207404
-238.65837	445.132726	-473.689489	442.662685	1.288614	0.753904	21665.85284
-311.902793	397.829036	-467.585787	392.307144	0.525652	1.516866	22213.66009
-354.628706	369.599415	-527.859843	314.484945	1.288614	0.753904	22204.50453
-379.806476	307.036471	-529.385768	241.240522	-0.237311	0.753904	22216.71194
-445.421272	255.917967	-538.541321	151.973882	-0.237311	-0.772022	22225.10453
-453.813862	198.695762	-575.926495	54.314652	-0.237311	-0.772022	22173.22306
-491.961999	128.50319	-535.48947	30.662807	-0.237311	-0.772022	22206.03046
-516.376806	58.310618	-481.319116	-54.78902	-1.000274	-0.009059	22201.45268
-504.169403	19.399519	-472.926526	-161.603803	-0.237311	-0.009059	22188.48232
-525.532359	-62.237494	-437.83024	-252.396368	-1.000274	-0.772022	22183.14158
-514.087918	-130.141178	-403.496917	-298.937095	-1.763237	-0.009059	22206.03046
-473.650893	-193.467085	-358.482115	-360.737077	0.525652	-0.009059	22202.21564
-440.843495	-263.659657	-282.948804	-417.19632	0.525652	-0.009059	22125.91937
-409.562023	-318.592974	-265.400661	-482.811115	1.288614	-0.009059	22207.55638
-343.947228	-366.659626	-161.637729	-516.381475	-0.237311	0.753904	22202.21564
-299.695389	-428.459608	-102.889598	-545.374059	-0.237311	-0.009059	22217.4749
-222.636153	-452.874415	-41.089617	-591.914786	-1.000274	-0.009059	22233.49712
-153.969506	-494.837366	17.658514	-595.7296	0.525652	-0.009059	22247.23045
-93.69545	-530.696614	64.962204	-628.536998	-0.237311	-0.772022	22232.73415
-21.976953	-544.429944	210.688086	-562.922202	0.525652	-0.772022	22241.12674
47.452656	-558.926236	273.251031	-594.966637	0.525652	0.753904	22241.88971
120.697079	-552.822534	348.784342	-536.218507	0.525652	1.516866	22222.05268
190.126688	-518.489211	383.117665	-498.07037	-0.237311	2.279829	22222.05268
243.53408	-498.652179	455.599125	-442.37409	-1.000274	-0.772022	22228.91934
309.148875	-462.029968	502.139852	-406.514841	0.525652	-0.009059	22215.18601
369.422931	-415.489241	556.310206	-324.877829	-0.237311	0.753904	22223.5786
409.859956	-368.185551	578.436126	-245.529704	0.525652	-0.009059	22231.20823
454.111795	-316.304085	602.850933	-192.885275	-0.237311	-1.534985	22191.53417
468.608087	-257.555955	545.628728	-198.226014	-0.237311	0.753904	22202.21564
484.630304	-178.970793	501.376889	-116.589001	-0.237311	-0.009059	22173.22306
497.600671	-88.94119	484.591709	-28.085324	-1.000274	-0.009059	22197.63787
495.311783	-16.45973	551.73243	122.981298	0.525652	-0.009059	22210.60823
497.600671	24.740258	540.287989	213.773864	1.288614	1.516866	22220.52675
473.185863	120.873563	489.169485	270.996069	0.525652	-0.009059	22207.55638
452.585869	194.117986	444.917647	316.01087	-0.237311	-1.534985	22204.50453
420.541435	253.629079	352.599156	402.22566	-0.237311	0.753904	22205.2675
386.971074	307.799433	271.725105	448.766387	0.525652	1.516866	22184.6675
353.400714	372.651266	178.643652	452.5812	2.051577	-0.009059	22211.3712
306.097024	433.688285	121.421446	547.18858	0.525652	1.516866	22247.23045
267.185924	475.651236	-3.704443	562.447835	0.525652	-0.772022	22239.60082
190.889651	503.117894	-59.400722	551.766356	0.525652	0.753904	22225.86749
133.667445	501.591969	-85.341455	597.54412	0.525652	0.753904	22238.83786
74.156352	513.799372	-128.830331	574.655238	0.525652	0.753904	22230.44527
8.541557	519.140112	-235.645115	579.995977	0.525652	-0.009059	22213.66009
-44.865835	485.569751	-260.822885	562.447835	-1.000274	0.753904	2285.073397
-103.613966	495.488267	-327.200643	576.181164	0.525652	-0.009059	16.022217
-174.5695	467.258645	-416.467283	497.596002	-0.237311	-1.534985	12.207404
-223.399115	445.132726	-442.408016	457.158977	0.525652	0.753904	15747.55089
-287.487985	412.325328	-471.4006	405.277511	-0.237311	-0.772022	22169.40825
-305.799091	358.154974	-560.667241	288.544212	-1.763237	-0.772022	22186.95639
-379.043514	330.688316	-570.585756	233.610895	-0.237311	0.753904	22201.45268
-411.850911	271.940185	-534.726507	200.040534	0.525652	0.753904	22217.4749
-455.339787	220.058719	-587.370936	102.381304	1.288614	-0.009059	22209.08231
-467.547191	151.392072	-559.904278	53.551689	0.525652	-1.534985	22199.92676
-500.354589	98.747644	-512.600588	-10.537181	-1.000274	0.753904	22221.28971
-527.821247	36.184699	-459.193197	-95.226045	0.525652	0.753904	22214.42305
-534.687912	-22.563432	-444.696905	-173.048244	0.525652	-0.772022	22196.11194
-495.01385	-94.281929	-431.726538	-256.974145	0.525652	-0.772022	22202.21564
-488.147185	-146.163395	-378.319146	-324.114866	-0.237311	0.753904	22218.23786
-462.969415	-222.459669	-326.43768	-382.862997	1.288614	0.753904	22224.34156
-447.71016	-304.859644	-356.193227	-540.796283	0.525652	1.516866	22206.79342
-361.495371	-337.667042	-224.200674	-501.885183	0.525652	-0.009059	22216.71194
-331.739824	-397.178135	-150.956251	-561.396277	0.525652	0.753904	22223.5786
-256.206513	-446.770713	-57.874797	-579.707383	-0.237311	0.753904	22212.13416
-205.08801	-484.155887	-15.911846	-593.440712	0.525652	0.753904	22225.10453
-125.739885	-529.933652	80.221458	-575.892569	-0.237311	-0.009059	22216.71194
-48.680649	-533.748465	174.828838	-581.996271	-1.000274	-1.534985	22225.10453
21.511923	-545.955869	261.80659	-554.529612	0.525652	0.753904	22230.44527
76.44524	-552.822534	294.613988	-561.396277	-0.237311	-0.772022	22193.06009
159.608179	-532.22254	328.947311	-550.714799	-1.763237	-0.009059	22203.74157
227.511862	-510.859583	396.850994	-507.988885	-0.237311	-0.772022	22212.89712
257.267409	-473.474409	463.991715	-426.351873	-0.237311	-0.009059	22203.74157
332.80072	-446.770713	466.280603	-439.322239	-0.237311	1.516866	22215.18601
396.88959	-399.467024	555.547244	-261.551921	1.288614	-0.009059	22233.49712
439.615503	-336.141117	599.03612	-216.53712	1.288614	-0.772022	22215.18601
465.556236	-272.052247	604.376859	-143.292697	-0.237311	1.516866	22221.28971
499.889559	-202.622638	583.776865	-91.411231	-1.000274	-0.009059	22223.5786
517.437702	-123.274513	567.754647	-5.196442	-0.237311	-0.772022	22186.19343
518.200665	-53.844904	573.095387	108.485006	0.525652	0.753904	22230.44527
515.911777	16.347668	571.569461	183.255354	-0.237311	0.753904	22226.63045
470.896975	107.903196	428.132467	222.929417	-0.237311	0.753904	22201.45268
448.008093	161.310588	437.288019	283.966436	0.525652	-0.009059	22208.31935
432.748838	226.925383	402.954696	370.944188	0.525652	-1.534985	22226.63045
402.230329	282.621663	304.532503	419.01084	-1.000274	0.753904	22174.74899
370.185894	341.369794	241.206596	465.551567	0.525652	1.516866	22189.24528
342.719235	404.695701	154.991807	500.647853	-0.237311	-0.772022	22214.42305
280.919254	439.029024	104.636266	557.870058	-0.237311	-0.009059	22224.34156
216.830384	483.280863	-10.571107	572.36635	-0.237311	-0.009059	22217.4749
148.163737	503.880857	-53.29702	596.781158	-0.237311	-0.009059	22226.63045
87.889681	505.406782	-114.334039	583.047828	-0.237311	0.753904	22207.55638
42.87488	506.932708	-230.304375	562.447835	-0.237311	0.753904	22199.92676
-26.554729	497.777155	-293.630283	580.75894	-0.237311	0.753904	22206.79342
-75.384344	487.095677	-417.993209	503.699704	-1.000274	-1.534985	34.333323
-119.636183	476.414198	-472.926526	451.055275	-1.763237	-0.009059	12.970367
-209.665786	467.258645	-412.65247	497.596002	0.525652	1.516866	12.970367
-240.184296	434.451248	-473.689489	431.218244	1.288614	-0.009059	18362.22419
-320.295383	395.540148	-486.659855	369.418262	-0.237311	0.753904	22184.6675
-352.339818	343.658682	-533.963545	299.22569	-0.237311	2.279829	22213.66009
-393.539806	311.614247	-535.48947	224.455342	1.288614	-0.009059	22224.34156
-438.554607	243.710564	-546.933911	121.455373	2.051577	0.753904	22229.6823
-454.576825	194.880948	-562.193166	55.077614	1.288614	1.516866	22230.44527
-501.117552	123.162451	-553.037613	3.959111	1.288614	-0.009059	22201.45268
-502.643477	67.466171	-459.193197	-67.759386	0.525652	0.753904	22209.08231
-549.184204	7.192115	-494.289482	-170.759356	-0.237311	-0.009059	22207.55638
-528.58421	-72.15601	-421.808022	-228.744524	-1.000274	-0.772022	22211.3712
-501.117552	-131.667103	-378.319146	-274.522288	-0.237311	0.753904	22205.2675
-477.465707	-208.726339	-345.511749	-351.581524	0.525652	0.753904	22207.55638
-420.243502	-278.155949	-305.074724	-436.270388	-0.237311	-0.772022	22216.71194
-406.510172	-321.644825	-219.622897	-472.129637	-0.237311	0.753904	22199.16379
-347.762042	-384.970732	-153.245139	-527.062954	-0.237311	1.516866	22199.16379
-293.591687	-442.9559	-108.9933	-562.922202	-1.000274	-2.297947	22207.55638
-245.525035	-494.837366	-25.830362	-617.855519	-0.237311	-1.534985	22205.2675
-150.917655	-517.726248	-4.467405	-643.03329	-0.237311	1.516866	22207.55638
-97.510264	-537.563279	65.725166	-620.90737	0.525652	-0.009059	22216.71194
-16.636214	-545.955869	232.814006	-552.240724	-0.237311	-0.009059	22226.63045
61.185985	-548.244757	277.065845	-568.262942	1.288614	-0.009059	22216.71194
119.171153	-548.244757	348.784342	-540.03332	-0.237311	-0.772022	22212.89712
188.600763	-529.933652	401.428771	-485.862966	-1.000274	-0.772022	22217.4749
255.741483	-495.600329	467.806529	-442.37409	-0.237311	0.753904	22211.3712
310.6748	-448.296639	506.717628	-381.337071	1.288614	-0.772022	22246.46748
368.659968	-400.992949	532.658361	-340.137083	0.525652	-0.009059	22251.04526
415.200695	-370.47444	554.784281	-273.759325	-0.237311	-0.009059	22225.10453
453.348832	-282.733725	596.747231	-186.781573	-0.237311	-0.009059	22232.73415
499.889559	-230.089296	547.154653	-177.62602	1.288614	-0.009059	22235.786
497.600671	-147.68932	581.487977	-26.559398	-0.237311	-0.772022	22203.74157
506.756224	-72.918972	541.050952	38.292434	-0.237311	-0.009059	22198.40083
507.519187	-2.7264	543.33984	139.003516	0.525652	-0.009059	22223.5786
493.022895	53.732842	544.102803	213.010901	-0.237311	-0.772022	22202.21564
444.956242	133.080967	475.436156	282.44051	-1.000274	-1.534985	22196.11194
438.85254	201.747613	442.628759	341.951604	-0.237311	-0.009059	22215.94897
416.726621	262.021669	360.228783	415.958989	-1.000274	1.516866	22183.14158
363.319229	326.110539	222.89549	392.307144	-1.000274	0.753904	22180.08972
336.615533	365.021639	132.102925	451.818238	-0.237311	-1.534985	22166.3564
283.208142	433.688285	114.554782	506.751555	-0.237311	-0.009059	22208.31935
236.667415	472.599385	37.495545	568.551536	-1.000274	-0.772022	22193.06009
177.919284	494.725304	-63.978499	535.744139	1.288614	0.753904	22230.44527
117.645228	503.880857	-116.622928	590.677456	0.525652	-0.009059	22225.10453
61.948948	513.03641	-154.771064	591.440419	-0.237311	-0.009059	22216.71194
-5.954735	496.251229	-229.541413	579.233015	-0.237311	-0.009059	22225.86749
-42.576947	496.251229	-286.000655	554.055244	0.525652	0.753904	394.451735
-118.87322	481.754937	-366.874705	567.788574	1.288614	1.516866	14.496292
-166.939873	468.021608	-411.889507	503.699704	1.288614	-0.009059	12.970367
-219.584302	445.895689	-440.882091	454.107126	0.525652	1.516866	18490.40193
-277.56947	405.458664	-524.807992	361.788635	0.525652	1.516866	22192.29713
-323.347234	384.095707	-541.593172	301.514578	-0.237311	-0.772022	22221.28971
-379.806476	318.480912	-529.385768	277.099771	0.525652	1.516866	22222.81564
-423.295352	261.258706	-536.252433	172.573876	-0.237311	-0.009059	22208.31935
-446.184235	199.458725	-562.956129	110.773894	-1.000274	-0.772022	22218.23786
-474.413856	144.525408	-546.933911	66.522056	0.525652	1.516866	22224.34156
-511.79903	79.673575	-505.733923	-14.351995	-0.237311	0.753904	22185.43046
-523.243471	23.214333	-474.452451	-112.011225	-0.237311	-0.009059	22191.53417
-524.006434	-41.6375	-463.770973	-208.907492	-1.000274	-0.009059	22190.00824
-507.221254	-113.355997	-443.933942	-274.522288	0.525652	0.753904	22157.96381
-488.147185	-178.970793	-373.74137	-356.922263	-1.000274	-0.009059	22190.7712
-456.10275	-247.637439	-358.482115	-426.351873	-0.237311	-0.772022	22188.48232
-417.954613	-297.230017	-282.185842	-488.914817	-0.237311	3.042792	22201.45268
-375.991663	-342.244818	-234.119189	-535.455544	-0.237311	-0.772022	22206.03046
-314.954644	-401.755912	-118.148853	-529.351842	-0.237311	-1.534985	22228.91934
-263.83614	-439.904049	-63.978499	-584.285159	-0.237311	-0.009059	22216.71194
-181.436165	-483.392925	-9.045182	-595.7296	0.525652	1.516866	22218.23786
-111.243593	-516.963285	97.769601	-606.411078	0.525652	-0.772022	22247.23045
-46.39176	-555.874385	167.962173	-574.366643	1.288614	-0.009059	22245.70452
1.674892	-565.7929	224.421416	-584.285159	-0.237311	0.753904	22225.10453
91.704495	-568.081789	313.688056	-575.129606	1.288614	1.516866	22235.786
152.741514	-533.748465	367.85841	-536.981469	0.525652	1.516866	22239.60082
241.245191	-525.355875	434.236168	-481.28519	0.525652	-0.772022	22218.23786
290.837769	-459.74108	502.139852	-447.714829	-0.237311	-0.009059	22224.34156
344.245161	-433.037384	541.050952	-356.922263	0.525652	2.279829	22228.91934
416.726621	-380.392955	583.776865	-256.974145	0.525652	0.753904	22215.94897
454.874758	-331.56334	618.110188	-211.196381	-0.237311	-1.534985	22225.10453
466.319199	-270.526321	583.776865	-156.263064	-1.000274	-0.772022	22222.05268
489.971044	-201.859675	600.562045	-88.35938	-1.763237	-0.009059	22190.00824
512.096963	-117.170811	574.621312	-0.618665	-0.237311	1.516866	22201.45268
509.045112	-42.400463	528.843548	107.722043	-0.237311	0.753904	22196.11194
499.126596	11.006929	511.295405	194.699795	0.525652	0.753904	22187.71935
489.208081	89.592091	461.702827	209.196087	0.525652	-0.009059	22203.74157
445.719205	170.466141	435.762094	291.596063	-1.000274	-1.534985	22206.03046
426.645136	229.977234	380.828777	377.810852	-0.237311	0.753904	22204.50453
402.230329	290.25129	306.821391	435.033057	0.525652	0.753904	22210.60823
374.000708	358.917937	224.421416	470.892306	0.525652	-0.009059	22199.16379
321.356279	404.695701	164.14736	517.433033	-1.000274	-1.534985	22214.42305
268.71185	459.629018	87.851086	564.736723	0.525652	-0.772022	22241.12674
184.022986	486.332714	-4.467405	551.003393	0.525652	-0.009059	22247.23045
132.14152	509.221596	-88.393306	557.107095	1.288614	1.516866	22235.786
69.578576	521.429	-162.400692	550.240431	1.288614	0.753904	22231.20823
39.060066	519.140112	-221.911785	547.18858	1.288614	2.279829	22228.91934
-28.843617	493.199378	-307.363612	496.070076	-0.237311	-1.534985	15066.22517
-82.251009	483.280863	-344.748786	561.684872	0.525652	-0.009059	22.888882
-142.525065	461.154944	-387.474699	531.166362	-1.000274	1.516866	12.207404
-207.376898	443.606801	-432.489501	489.203412	-0.237311	2.279829	12.970367
-271.465768	430.636434	-437.067277	406.040473	-0.237311	-0.009059	22100.7416
-312.665756	384.095707	-495.052445	332.033088	-0.237311	1.516866	22192.29713
-353.865743	346.710533	-515.652439	274.810883	-1.000274	1.516866	22200.68972
-395.828694	301.695732	-575.163533	204.618311	-0.237311	-0.009059	22196.11194
-440.843495	220.058719	-636.200551	74.914646	-1.763237	-0.009059	22202.21564
-464.49534	184.962433	-582.030197	-21.981622	0.525652	2.279829	22216.71194
-513.324955	123.925414	-532.437619	-21.218659	0.525652	-0.009059	22188.48232
-507.221254	71.280985	-463.770973	-68.522349	-0.237311	-0.009059	22190.00824
-517.139769	-8.830102	-505.733923	-176.863058	-0.237311	-0.009059	22220.52675
-508.747179	-82.074525	-400.445066	-232.559337	-0.237311	-0.009059	22197.63787
-504.169403	-143.111544	-402.733954	-311.144499	-0.237311	0.753904	22193.06009
-461.443489	-220.933743	-319.571016	-353.10745	0.525652	1.516866	22235.02304
-418.717576	-259.844843	-321.859904	-472.892599	0.525652	-0.009059	22209.84527
-379.043514	-326.222601	-232.593264	-525.537028	0.525652	-0.009059	22191.53417
-341.65834	-379.629993	-145.615512	-536.981469	1.288614	0.753904	22238.83786
-284.436134	-417.778129	-70.845163	-569.025904	-0.237311	0.753904	22193.82305
-224.162078	-484.91885	-12.097033	-585.048122	1.288614	0.753904	22222.81564
-147.102842	-513.911434	32.154806	-614.803669	-1.000274	0.753904	22226.63045
-79.199158	-534.511428	148.125142	-587.33701	0.525652	0.753904	22220.52675
4.726743	-556.637347	228.236229	-550.714799	-1.000274	-0.009059	22219.00082
52.793395	-551.296608	301.480652	-536.981469	0.525652	1.516866	22227.39341
138.245222	-540.61513	343.443603	-511.040736	-0.237311	-0.772022	22220.52675
202.334092	-536.037354	431.94728	-474.418525	-0.237311	-0.009059	22199.16379
267.948887	-491.022552	469.332454	-428.640761	-1.000274	-0.009059	22212.89712
317.541465	-455.926266	485.354672	-401.937065	-1.000274	0.753904	22208.31935
367.897006	-408.622577	551.73243	-363.788928	-0.237311	-1.534985	22206.03046
440.378466	-346.059632	557.073169	-246.292667	0.525652	0.753904	22222.81564
457.926609	-302.570756	586.065753	-215.011194	0.525652	-0.009059	22226.63045
483.867342	-217.881892	569.280573	-147.870474	1.288614	-0.009059	22209.84527
510.571037	-146.926358	583.776865	-57.840871	-0.237311	-0.772022	22222.81564
525.06733	-70.630084	586.065753	91.699826	-0.237311	-0.009059	22219.76379
506.756224	13.295817	553.258355	166.470174	-0.237311	-0.009059	22202.97861
485.393267	76.621724	519.687995	220.640528	1.288614	-0.772022	22228.91934
486.15623	147.577259	498.325038	298.462728	0.525652	0.753904	22228.91934
454.874758	225.399458	370.910261	332.796051	0.525652	-1.534985	22193.82305
415.200695	281.095738	349.547305	412.907138	-0.237311	-0.009059	22202.21564
371.711819	341.369794	230.525118	440.373797	0.525652	1.516866	22206.03046
342.719235	371.125341	173.302912	451.055275	-0.237311	-0.772022	22196.11194
276.341477	411.562366	100.05849	550.240431	-0.237311	-0.009059	22219.76379
210.726682	456.577167	-12.097033	570.077462	-0.237311	2.279829	22229.6823
176.393359	488.621602	-41.089617	584.573754	0.525652	-0.772022	22222.81564
103.148936	515.325298	-93.734046	583.810791	-0.237311	0.753904	22220.52675
44.400805	497.014192	-167.741431	579.995977	-1.000274	-0.009059	22208.31935
5.489706	513.799372	-230.304375	582.284866	-1.000274	-1.534985	22201.45268
-48.680649	493.962341	-334.83027	526.588586	-1.000274	-0.009059	183.87402
-115.058407	479.466049	-372.978407	531.929325	-1.000274	0.753904	14.496292
-177.621351	464.969757	-414.178395	485.388598	-0.237311	1.516866	13.733329
-240.184296	445.895689	-456.141346	412.144175	-0.237311	-1.534985	21112.70486
-290.539836	418.42903	-554.563539	354.159007	1.288614	1.516866	22205.2675
-333.26575	377.992005	-585.082048	287.781249	0.525652	0.753904	22222.05268
-382.095365	314.666098	-527.09688	267.944218	0.525652	-0.772022	22209.08231
-413.376837	263.547595	-553.800576	157.314621	-0.237311	-0.009059	22206.03046
-453.050899	212.429091	-564.482054	111.536857	2.051577	1.516866	22241.12674
-488.910148	150.62911	-540.067247	26.08503	1.288614	0.753904	22231.20823
-504.169403	77.384687	-502.682073	-24.27051	-0.237311	0.753904	22209.84527
-523.243471	16.347668	-472.163563	-137.951958	-1.000274	-1.534985	22219.00082
-516.376806	-48.504165	-426.385799	-214.248232	0.525652	-0.009059	22200.68972
-495.01385	-114.11896	-398.91914	-278.337102	0.525652	2.279829	22207.55638
-485.858297	-185.837457	-359.245078	-339.374121	-0.237311	-0.009059	22207.55638
-438.554607	-241.533737	-353.904339	-428.640761	0.525652	-0.772022	22203.74157
-408.79906	-299.518905	-257.771034	-466.025935	0.525652	0.753904	22211.3712
-360.732408	-359.029999	-196.734015	-524.011103	-1.000274	-0.772022	22226.63045
-320.295383	-425.407757	-116.622928	-534.692581	1.288614	-0.772022	22213.66009
-258.495401	-447.533676	-48.719244	-600.307377	-1.000274	-0.009059	22199.92676
-191.35468	-498.652179	9.265924	-612.51478	-1.000274	-0.772022	22211.3712
-103.613966	-539.852167	57.332576	-629.299961	-1.000274	-0.772022	22211.3712
-44.865835	-557.40031	154.991807	-598.018488	0.525652	-0.772022	22030.54903
31.430439	-580.289192	249.599186	-610.225892	0.525652	1.516866	22222.05268
110.778563	-568.844751	289.273248	-622.433296	0.525652	1.516866	22224.34156
177.156321	-538.326242	365.569522	-499.596295	-0.237311	-0.772022	22217.4749
222.171123	-503.229956	447.206535	-456.870382	0.525652	0.753904	22227.39341
289.311844	-468.896633	443.391721	-417.959282	1.288614	-1.534985	22227.39341
360.267378	-430.748496	543.33984	-356.159301	-0.237311	1.516866	22215.18601
415.963658	-363.607775	570.806498	-257.737108	1.288614	0.753904	22247.23045
451.822907	-331.56334	587.591679	-207.381567	0.525652	-0.009059	22250.2823
488.445118	-252.215215	563.176871	-179.151946	0.525652	-0.772022	22194.58602
511.334	-177.444867	559.362057	-57.840871	1.288614	0.753904	22224.34156
510.571037	-114.11896	578.436126	30.662807	1.288614	-0.772022	22231.97119
512.859926	-38.585649	550.206504	124.507224	-1.000274	0.753904	22160.25269
491.496969	48.392103	518.162069	202.329423	0.525652	-0.009059	22208.31935
470.896975	113.243936	516.636144	262.603479	0.525652	-0.009059	22217.4749
453.348832	186.488358	452.547274	335.084939	0.525652	0.753904	22206.79342
417.489584	247.525377	370.147298	401.462697	-1.000274	1.516866	22196.87491
385.445149	303.221657	287.747323	434.270095	-1.000274	0.753904	22198.40083
357.97849	355.866086	200.006608	489.203412	-0.237311	-0.009059	22171.69713
308.385912	410.03644	159.569583	518.195996	-1.000274	1.516866	22202.97861
252.689632	455.051242	68.777017	552.529319	-1.000274	-0.772022	22181.61565
187.074837	488.621602	-57.111834	539.558952	-1.000274	-0.772022	22210.60823
126.800781	514.562335	-107.467375	531.929325	-2.526199	-0.772022	22219.00082
62.711911	512.273447	-146.378474	554.818207	-0.237311	-0.009059	22229.6823
11.593408	500.066043	-289.052506	547.951543	-0.237311	-0.009059	22226.63045
-45.628798	510.747521	-306.600649	541.847841	-1.000274	0.753904	6174.65743
-95.221376	489.384565	-349.326562	512.092294	-0.237311	-0.772022	17.548143
-157.78432	471.836422	-381.370997	515.144145	1.288614	-0.009059	13.733329
-207.376898	463.443832	-434.778389	468.603418	0.525652	2.279829	10714.28571
-274.517619	424.532732	-495.815408	399.936772	-0.237311	-0.009059	22183.14158
-297.406501	399.354962	-494.289482	349.581231	-0.237311	-0.772022	22225.10453
-378.280551	350.525347	-543.119098	287.781249	-0.237311	-0.009059	22218.23786
-411.850911	268.125371	-522.519104	195.462758	-0.237311	0.753904	22222.81564
-432.450905	242.947601	-601.104266	77.966497	-1.763237	-0.009059	22190.00824
-489.673111	164.362439	-528.622806	79.492422	-0.237311	-0.009059	22202.97861
-507.221254	113.243936	-518.70429	-17.403846	-0.237311	0.753904	22218.23786
-520.19162	20.925444	-460.719122	-91.411231	-0.237311	-0.009059	22208.31935
-516.376806	-17.222692	-456.904308	-157.026026	-0.237311	0.753904	22202.97861
-507.221254	-91.230078	-403.496917	-237.137114	-1.000274	1.516866	22190.7712
-491.961999	-164.474501	-372.215445	-333.270419	-1.000274	0.753904	22198.40083
-475.939781	-219.407818	-332.541382	-430.166686	-2.526199	-0.009059	22157.20084
-434.739794	-281.207799	-298.208059	-463.737047	-1.000274	0.753904	22186.95639
-384.384253	-338.430005	-218.859934	-498.833333	0.525652	-0.009059	22223.5786
-317.243532	-388.785545	-121.963667	-540.03332	0.525652	0.753904	22219.76379
-276.043544	-430.748496	-118.911816	-568.262942	-0.237311	0.753904	22220.52675
-205.850972	-493.31144	-6.756294	-624.722184	-0.237311	-0.009059	22228.91934
-138.710252	-520.015136	40.547396	-602.596265	-0.237311	0.753904	22222.81564
-59.362127	-538.326242	162.621434	-585.048122	-0.237311	-0.009059	22217.4749
6.252668	-547.481795	243.495484	-548.42591	-0.237311	-0.772022	22249.51933
60.423023	-539.089205	288.510286	-556.818501	0.525652	1.516866	22245.70452
166.474843	-542.141055	351.07323	-549.951836	2.051577	0.753904	22232.73415
217.593347	-513.911434	425.080616	-468.314823	0.525652	-1.534985	22237.31193
279.393328	-476.52626	465.517641	-435.507425	-1.000274	-0.009059	22232.73415
331.274794	-450.585527	522.739846	-395.0704	-0.237311	1.516866	22214.42305
396.88959	-397.941098	560.887983	-289.01858	0.525652	-0.772022	22224.34156
436.563652	-341.481856	590.643529	-216.53712	-0.237311	-0.009059	22228.15638
473.185863	-272.052247	609.717598	-205.855642	-1.000274	-0.009059	22203.74157
498.363634	-201.859675	606.665747	-134.900107	-0.237311	-1.534985	22198.40083
502.178447	-148.452283	586.065753	-29.611249	-1.000274	-1.534985	22204.50453
505.230298	-57.659718	579.199088	96.277602	-0.237311	2.279829	22193.06009
494.54882	-7.304177	518.162069	153.499808	-1.000274	-0.009059	22186.95639
485.393267	72.043948	516.636144	244.292373	-0.237311	0.753904	22206.03046
460.97846	137.658743	477.725044	274.810883	-0.237311	0.753904	22187.71935
448.008093	220.821681	380.065814	333.559013	-0.237311	0.753904	22198.40083
423.593285	276.517961	292.325099	369.418262	-0.237311	-0.009059	22202.97861
363.319229	355.866086	194.665869	377.047889	-0.237311	0.753904	22186.95639
345.771086	396.303111	171.776987	503.699704	0.525652	0.753904	22215.18601
288.548881	421.480881	100.05849	538.79599	-0.237311	0.753904	22225.10453
235.141489	476.414198	-1.415554	563.97376	-0.237311	1.516866	22244.17859
161.134104	508.458633	-64.741462	584.573754	1.288614	1.516866	22241.12674
108.489675	523.717888	-128.067369	593.729307	1.288614	0.753904	22242.65267
39.823029	511.510484	-240.985854	570.840425	1.288614	0.753904	22074.0379
-18.925102	511.510484	-269.978438	563.210797	-0.237311	-0.772022	22226.63045
-70.043605	498.540118	-325.674718	553.292282	-0.237311	-0.009059	53.407392
-133.369512	470.310496	-400.445066	527.351549	0.525652	0.753904	13.733329
-187.539867	451.236428	-405.785805	502.936741	0.525652	-0.009059	12.970367
-240.947258	421.480881	-453.089495	447.240461	1.288614	-0.009059	21893.9787
-293.591687	405.458664	-502.682073	344.240492	-0.237311	1.516866	22211.3712
-346.999079	365.021639	-519.467253	324.403461	0.525652	0.753904	22209.84527
-383.62129	306.273508	-526.333917	248.107187	-0.237311	-0.009059	22200.68972
-417.954613	248.28834	-563.719091	137.47759	-0.237311	-0.009059	22207.55638
-466.021266	184.962433	-560.667241	81.78131	0.525652	1.516866	22166.3564
-495.776812	124.688377	-526.333917	4.722074	-1.000274	-0.772022	22205.2675
-515.613844	71.280985	-485.896892	-45.633467	0.525652	0.753904	22209.84527
-529.347173	1.088413	-462.245047	-150.159362	-0.237311	-0.009059	22183.90454
-522.480508	-61.474531	-427.148762	-205.855642	-0.237311	-0.772022	22204.50453
-507.221254	-118.696736	-399.682103	-304.277835	-0.237311	0.753904	22211.3712
-467.547191	-193.467085	-355.430264	-337.085232	0.525652	1.516866	22190.7712
-445.421272	-265.185582	-306.600649	-413.381506	0.525652	-0.009059	22202.97861
-402.695359	-314.015197	-256.245108	-498.833333	-0.237311	-0.009059	22231.20823
-348.525004	-359.792961	-154.771064	-509.514811	0.525652	-0.772022	22235.786
-292.065762	-395.65221	-92.971083	-534.692581	1.288614	-0.009059	22199.16379
-253.154662	-473.474409	-40.326654	-587.33701	0.525652	0.753904	22241.12674
-170.754687	-503.992919	19.18444	-573.603681	0.525652	0.753904	22229.6823
-95.984338	-549.770683	96.243676	-630.062923	-0.237311	1.516866	22217.4749
-24.265841	-555.874385	219.843639	-575.129606	-0.237311	-0.009059	22226.63045
39.823029	-546.718832	275.539919	-567.499979	0.525652	2.279829	22225.86749
110.015601	-546.718832	322.843609	-543.085171	0.525652	-0.009059	22218.23786
198.519278	-549.770683	366.332485	-469.077786	0.525652	-0.772022	22226.63045
245.822968	-491.022552	464.754678	-454.581494	-1.000274	1.516866	22206.79342
301.519248	-468.13367	507.480591	-393.544475	-0.237311	1.516866	22198.40083
347.297012	-426.933682	547.154653	-333.270419	-0.237311	-0.009059	22209.84527
429.696987	-365.896663	558.599095	-245.529704	-0.237311	-0.009059	22218.23786
446.482168	-291.889278	588.354641	-204.329716	0.525652	0.753904	22204.50453
474.711789	-238.481886	564.702796	-185.255648	-0.237311	-0.772022	22209.08231
506.756224	-157.607836	587.591679	-43.344579	-1.000274	-0.009059	22209.08231
518.200665	-88.94119	570.806498	47.447987	-0.237311	0.753904	22206.79342
492.259932	-15.696767	533.421324	137.47759	-1.000274	0.753904	22197.63787
480.052528	46.103215	489.169485	184.78128	-0.237311	-0.772022	22199.92676
476.237714	127.740228	481.539858	262.603479	1.288614	-0.009059	22215.94897
453.348832	193.355023	442.628759	342.714566	2.051577	-0.009059	22227.39341
412.911807	247.525377	375.488038	415.196026	0.525652	2.279829	22228.91934
409.096993	308.562396	267.147329	448.766387	-0.237311	-0.772022	22195.34898
358.741453	380.280893	206.11031	494.544151	-0.237311	-1.534985	22228.91934
307.622949	426.058658	154.228844	534.218213	-0.237311	1.516866	22231.20823
254.215558	454.288279	38.258508	557.107095	-0.237311	-0.772022	22216.71194
186.311874	488.621602	-24.304436	571.603387	0.525652	-0.009059	22222.05268
135.193371	500.829006	-89.919232	603.647822	0.525652	-0.009059	22228.15638
64.237836	507.69567	-168.504394	569.314499	-0.237311	-0.009059	22225.10453
7.778594	502.354931	-260.059922	553.292282	-0.237311	-0.009059	22220.52675
-58.599164	499.30308	-298.208059	537.270064	0.525652	0.753904	1005.584887
-103.613966	490.147528	-371.452482	546.425617	-0.237311	0.753904	16.022217
-155.495432	457.34013	-407.31173	519.721921	0.525652	-0.009059	12.970367
-237.895407	444.369763	-466.822824	463.262679	-1.000274	1.516866	15199.74365
-285.96206	412.325328	-488.185781	394.596032	-0.237311	0.753904	22180.85269
-303.510203	388.673484	-496.578371	327.455312	-1.000274	-0.009059	22205.2675
-352.339818	322.295725	-534.726507	286.255324	-1.000274	-2.297947	22218.23786
-396.591657	268.888334	-589.659825	145.87018	0.525652	-0.009059	22220.52675
-442.369421	227.688346	-634.674626	84.070198	1.288614	-0.009059	22183.14158
-482.043483	148.340221	-568.296868	40.581322	0.525652	0.753904	22197.63787
-498.065701	85.777277	-506.496886	-21.981622	0.525652	0.753904	22246.46748
-523.243471	27.792109	-460.719122	-86.833455	0.525652	-0.009059	22220.52675
-507.221254	-46.215276	-464.533936	-175.337132	1.288614	1.516866	22215.18601
-512.561993	-78.259711	-403.496917	-258.50007	-0.237311	-0.009059	22221.28971
-497.302738	-163.711538	-398.156178	-356.922263	-0.237311	-0.772022	22197.63787
-469.073117	-230.852259	-351.615451	-402.700028	0.525652	0.753904	22190.00824
-421.769427	-290.363352	-273.793251	-471.366674	0.525652	0.753904	22209.08231
-375.991663	-349.111483	-183.000686	-496.544444	-0.237311	-0.009059	22214.42305
-318.006495	-404.807763	-138.748847	-530.114805	0.525652	0.753904	22221.28971
-266.125029	-445.244788	-85.341455	-579.707383	0.525652	2.279829	22230.44527
-210.428749	-491.022552	-34.222952	-586.574047	-0.237311	1.516866	22199.92676
-132.60655	-513.148471	72.591831	-586.574047	-1.000274	-0.009059	22199.92676
-70.043605	-550.533646	178.643652	-593.440712	-1.000274	0.753904	21938.23054
17.697109	-545.955869	232.051043	-566.737016	-0.237311	-0.009059	22210.60823
71.867464	-549.770683	275.539919	-588.862935	-1.000274	0.753904	22206.79342
161.897067	-549.770683	348.021379	-495.781482	-0.237311	0.753904	22228.15638
219.119272	-507.807732	428.132467	-449.240755	0.525652	-0.009059	22229.6823
283.971105	-470.422558	467.806529	-414.144469	0.525652	-0.009059	22217.4749
352.637751	-436.852198	534.184287	-385.151885	-0.237311	0.753904	22225.10453
411.385882	-385.733694	558.599095	-304.277835	0.525652	-0.009059	22229.6823
441.904391	-323.17075	577.673163	-207.381567	1.288614	-0.009059	22235.786
473.185863	-259.08188	582.250939	-166.181579	0.525652	0.753904	22244.17859
505.993261	-203.3856	582.250939	-131.085293	0.525652	0.753904	22225.86749
518.963628	-116.407848	577.673163	0.90726	0.525652	1.516866	22208.31935
510.571037	-43.926388	546.391691	112.29982	-0.237311	-0.009059	22211.3712
471.659938	21.688407	548.680579	200.040534	-0.237311	-0.772022	22221.28971
470.896975	74.332836	502.139852	240.47756	-0.237311	-0.772022	22183.14158
454.111795	165.888364	480.013933	322.877535	-0.237311	1.516866	22210.60823
431.222913	222.347607	403.717659	371.70715	0.525652	0.753904	22220.52675
391.548851	271.177222	276.302882	390.781219	-0.237311	-2.297947	22175.51195
366.37108	336.029055	232.051043	460.210828	0.525652	1.516866	22215.18601
335.852571	393.25126	176.354763	496.070076	-1.763237	-0.009059	22206.03046
254.978521	439.791987	95.480713	516.67007	-1.000274	0.753904	22201.45268
194.704464	479.466049	-15.911846	563.210797	-1.000274	0.753904	22206.03046
148.9267	487.858639	-73.897014	568.551536	-0.237311	-0.009059	22218.23786
91.704495	521.429	-130.356257	588.388568	-1.000274	-0.772022	22213.66009
21.511923	493.199378	-208.941419	579.995977	0.525652	1.516866	22219.76379
-30.369543	508.458633	-275.319177	533.455251	-0.237311	0.753904	22228.91934
-80.725084	493.962341	-320.333978	551.766356	0.525652	-0.009059	26.703696
-127.265811	468.784571	-385.185811	525.06266	1.288614	1.516866	13.733329
-196.69542	474.12531	-430.963575	474.70712	0.525652	0.753904	11.444441
-235.606519	423.006807	-514.889476	393.070107	1.288614	-0.009059	21886.34907
-295.880575	411.562366	-497.341333	371.70715	1.288614	0.753904	22218.23786
-342.421302	371.125341	-504.970961	320.588647	1.288614	1.516866	22232.73415
-388.962029	292.540179	-533.200582	229.033118	-1.000274	-1.534985	22234.26008
-448.473123	253.629079	-532.437619	126.796112	-0.237311	-0.772022	22214.42305
-482.043483	171.992066	-546.170949	76.440571	0.525652	0.753904	22199.16379
-488.147185	124.688377	-519.467253	18.455403	-0.237311	-0.772022	22210.60823
-526.295322	62.888395	-479.79319	-51.737169	0.525652	-0.009059	22200.68972
-519.428657	-5.778251	-463.00801	-120.403815	-0.237311	0.753904	22209.08231
-522.480508	-67.578233	-421.04506	-219.588971	-0.237311	-0.009059	22207.55638
-508.747179	-143.111544	-376.793221	-327.929679	-1.763237	-0.009059	22177.80084
-471.362005	-204.148563	-392.815438	-390.492624	-0.237311	3.042792	22190.00824
-440.080533	-276.630023	-375.267295	-482.811115	-0.237311	0.753904	22186.19343
-402.695359	-319.355936	-244.037705	-484.337041	-0.237311	0.753904	22202.21564
-345.473153	-384.207769	-155.534027	-520.196289	1.288614	3.042792	22212.89712
-294.35465	-426.170719	-99.074785	-546.899985	0.525652	0.753904	22229.6823
-246.287998	-481.866999	-34.222952	-604.885153	-1.000274	-0.772022	22219.76379
-160.073208	-503.992919	21.473328	-600.307377	-0.237311	-1.534985	22217.4749
-87.591748	-538.326242	116.84367	-615.566631	0.525652	-0.009059	22228.15638
-5.954735	-571.133639	190.851055	-582.759234	-1.000274	-0.772022	22219.76379
59.66006	-555.111422	245.02141	-612.51478	1.288614	1.516866	22238.07489
121.460042	-529.170689	339.628789	-542.322209	0.525652	-0.009059	22249.51933
191.652613	-523.066987	318.265832	-533.929618	1.288614	-0.772022	22170.17121
254.215558	-491.022552	467.043566	-461.448158	-0.237311	1.516866	22225.10453
296.178508	-458.978117	489.932448	-434.744463	1.288614	0.753904	22237.31193
370.948857	-422.355906	557.073169	-298.937095	-0.237311	-0.009059	22231.20823
406.808105	-355.978148	551.73243	-248.581555	-0.237311	-0.009059	22214.42305
464.030311	-300.281868	579.199088	-205.855642	-0.237311	0.753904	22219.76379
497.600671	-229.326333	614.295374	-121.92974	0.525652	2.279829	22230.44527
505.993261	-162.948575	580.725014	-38.766802	-1.763237	-0.772022	22183.14158
509.808075	-94.281929	582.250939	73.38872	-0.237311	0.753904	22219.00082
502.178447	-14.933804	525.028734	149.684994	-0.237311	-1.534985	22196.87491
470.896975	54.495805	486.880597	139.766478	-0.237311	0.753904	22183.14158
464.030311	130.792078	499.850964	285.492361	-1.000274	-0.772022	22181.61565
432.748838	200.98465	426.606541	338.899753	-1.000274	0.753904	22206.79342
424.356248	250.577228	354.888044	409.855287	-0.237311	0.753904	22194.58602
386.208111	317.717949	256.465851	438.084908	0.525652	1.516866	22190.00824
354.926639	384.85867	191.614018	497.596002	-0.237311	-0.772022	22230.44527
290.837769	431.399397	144.310328	545.662654	-0.237311	-0.009059	22217.4749
232.089639	458.103093	1.636297	558.633021	-0.237311	-0.009059	22219.76379
172.578545	493.962341	-95.259971	563.210797	-0.237311	-0.009059	22227.39341
132.904483	516.851223	-99.837747	557.870058	0.525652	0.753904	22247.99341
52.030433	522.191962	-170.793282	564.736723	0.525652	-0.009059	22109.13419
17.697109	503.880857	-300.496947	505.988592	0.525652	-0.009059	22235.786
-52.495462	500.066043	-308.889537	529.640437	-0.237311	0.753904	445.570238
-100.562115	485.569751	-360.008041	551.766356	0.525652	3.042792	15.259255
-164.650985	458.103093	-416.467283	511.329331	0.525652	-0.772022	12.970367
-223.399115	436.740136	-427.911724	468.603418	-1.000274	-0.772022	18138.67611
-279.858358	423.006807	-496.578371	401.462697	-0.237311	1.516866	22180.08972
-324.873159	378.754968	-518.70429	343.477529	-0.237311	1.516866	22215.18601
-371.413886	320.7698	-532.437619	274.04792	-0.237311	-0.772022	22222.05268
-431.687943	244.473526	-554.563539	162.65536	-0.237311	0.753904	22182.37861
-444.658309	202.510576	-604.156117	63.470205	-1.000274	-0.772022	22197.63787
-472.88793	124.688377	-535.48947	10.062813	0.525652	-0.009059	22173.22306
-511.79903	82.725426	-497.341333	-39.529765	-1.000274	-0.009059	22177.80084
-539.265688	24.740258	-456.141346	-120.403815	-0.237311	-0.009059	22202.97861
-515.613844	-41.6375	-444.696905	-192.122312	-0.237311	-0.772022	22219.76379
-510.273104	-96.570817	-402.733954	-241.71489	0.525652	1.516866	22195.34898
-478.991632	-195.755973	-383.659886	-310.381537	-0.237311	1.516866	22206.03046
-459.917564	-241.533737	-318.808053	-397.359289	-0.237311	-1.534985	22200.68972
-419.480539	-301.044831	-249.378444	-458.396307	-0.237311	-0.772022	22196.11194
-351.576855	-346.822595	-160.111804	-496.544444	1.288614	1.516866	22240.36378
-318.769458	-400.992949	-118.148853	-555.292575	0.525652	-0.009059	22248.75637
-253.917625	-458.215154	-116.622928	-619.381445	1.288614	0.753904	22238.07489
-189.065792	-492.548478	21.473328	-602.596265	0.525652	0.753904	22227.39341
-115.058407	-510.859583	92.428862	-572.840718	0.525652	-0.772022	22240.36378
-37.99917	-553.585497	183.984391	-553.76665	-0.237311	1.516866	22228.91934
24.563774	-558.926236	235.865857	-551.477761	-1.000274	-0.009059	22212.13416
87.889681	-541.378093	328.947311	-528.588879	-1.000274	-1.534985	22225.86749
165.71188	-535.274391	393.036181	-486.625929	-0.237311	0.753904	22227.39341
234.378527	-506.281807	446.443572	-453.055568	-0.237311	1.516866	22216.71194
297.704434	-478.815148	502.902815	-418.722245	0.525652	0.753904	22226.63045
347.297012	-432.274421	520.450958	-354.633375	-0.237311	-0.009059	22210.60823
391.548851	-387.25962	521.21392	-332.507456	-1.763237	1.516866	22196.87491
447.24513	-336.904079	549.443542	-246.292667	0.525652	0.753904	22193.82305
472.422901	-255.267066	562.413908	-175.337132	-1.763237	-0.772022	22212.13416
505.230298	-189.652271	586.828716	-58.603833	-0.237311	1.516866	22212.13416
514.385851	-123.274513	591.406492	27.610956	0.525652	1.516866	22205.2675
499.889559	-38.585649	540.287989	113.062782	-0.237311	-0.009059	22216.71194
499.126596	36.947662	542.576877	187.070168	0.525652	-0.009059	22199.92676
473.948826	91.118016	481.539858	248.87015	-1.763237	-0.772022	22190.7712
451.059944	171.992066	440.33987	303.803467	-1.000274	-0.009059	22204.50453
447.24513	232.266122	374.725075	344.240492	1.288614	1.516866	22211.3712
408.334031	291.777216	261.043627	355.684933	0.525652	-0.009059	22215.18601
373.237745	355.866086	237.391782	457.92194	0.525652	-0.772022	22241.12674
311.437763	412.325328	145.073291	502.936741	-0.237311	0.753904	22228.91934
261.082223	458.103093	94.71775	549.477468	0.525652	-0.772022	22225.10453
177.156321	466.495683	-37.274803	575.418201	-0.237311	-2.297947	22223.5786
146.637812	505.406782	-70.845163	583.810791	-0.237311	0.753904	22224.34156
71.104501	498.540118	-115.097002	579.233015	0.525652	-1.534985	22218.23786
25.326737	504.64382	-221.148823	554.055244	-0.237311	-1.534985	22225.10453
-28.843617	497.777155	-263.111773	560.921909	-1.000274	0.753904	17740.40956
-93.69545	482.5179	-356.95619	562.447835	-1.000274	-0.772022	21.362957
-147.865804	458.866055	-448.511718	492.255263	-0.237311	-0.772022	12.970367
-215.006525	455.814204	-518.70429	447.240461	-0.237311	1.516866	9.918516
-271.465768	430.636434	-545.407986	336.610864	-1.763237	-0.772022	22077.85272
-315.717607	396.303111	-501.156147	369.418262	-0.237311	-0.009059	22201.45268
-350.05093	342.895719	-518.70429	306.855318	0.525652	-0.009059	22225.10453
-389.724992	282.621663	-539.304284	216.825715	0.525652	-0.009059	22188.48232
-433.213868	227.688346	-599.57834	119.929447	-0.237311	-0.009059	22213.66009
-468.310154	171.992066	-524.807992	77.966497	-0.237311	0.753904	22223.5786
-487.384222	115.532824	-542.356135	30.662807	0.525652	-0.772022	22199.16379
-508.747179	63.651358	-477.504302	-72.337163	2.051577	-0.009059	22223.5786
-512.561993	-1.963438	-500.393184	-153.211213	0.525652	0.753904	22228.91934
-520.19162	-91.230078	-409.600619	-255.448219	0.525652	-0.009059	22196.11194
-503.40644	-143.874507	-379.845072	-306.566723	0.525652	-0.009059	22205.2675
-459.154601	-214.067079	-391.289513	-396.596326	0.525652	-0.009059	22224.34156
-427.110166	-268.237433	-295.919171	-459.15927	0.525652	0.753904	22201.45268
-399.643508	-330.800377	-208.941419	-461.448158	-1.000274	-2.297947	22215.18601
-340.895377	-382.681843	-150.956251	-523.24814	0.525652	1.516866	22227.39341
-289.776874	-433.800347	-101.363673	-565.211091	-0.237311	2.279829	22222.05268
-226.450966	-462.029968	-25.830362	-604.12219	-0.237311	-0.009059	22219.76379
-158.547283	-507.807732	60.384427	-569.788867	0.525652	0.753904	22231.20823
-87.591748	-548.244757	125.999223	-601.833302	-2.526199	-0.009059	22202.97861
-35.710282	-558.926236	132.865887	-672.025874	-0.237311	-0.772022	22197.63787
40.585992	-565.7929	218.317714	-637.692551	-0.237311	-0.009059	22204.50453
118.408191	-558.926236	318.265832	-553.76665	-0.237311	-0.772022	22218.23786
203.097055	-506.281807	386.932479	-477.470376	0.525652	1.516866	22215.94897
284.734067	-486.444776	454.836162	-438.559276	-0.237311	-0.009059	22226.63045
327.459981	-452.874415	515.110219	-382.862997	-0.237311	1.516866	22231.97119
380.104409	-405.570726	539.525026	-287.492654	0.525652	-0.009059	22215.94897
421.304397	-326.985564	598.273157	-240.188965	0.525652	0.753904	22222.05268
463.267348	-287.311501	580.725014	-187.544536	-0.237311	0.753904	22208.31935
509.808075	-217.881892	602.850933	-109.722337	1.288614	0.753904	22227.39341
505.993261	-133.955991	576.9102	-12.826069	1.288614	-0.009059	22232.73415
509.808075	-80.5486	604.376859	77.966497	0.525652	-0.009059	22202.97861
515.148814	17.873593	512.058368	141.292404	0.525652	-0.772022	22206.79342
486.15623	71.280985	513.584293	220.640528	1.288614	1.516866	22216.71194
466.319199	145.28837	487.64356	302.277541	-0.237311	-0.009059	22207.55638
423.593285	197.932799	435.762094	361.025672	0.525652	-0.009059	22202.97861
421.304397	278.043887	326.658422	419.773803	-1.000274	-0.009059	22206.03046
381.630335	332.214241	272.488068	458.684902	-0.237311	1.516866	22222.81564
335.089608	384.095707	193.902906	508.27748	-1.000274	-0.009059	22218.23786
281.682216	429.110509	113.791819	526.588586	-1.763237	-0.772022	22197.63787
219.119272	468.784571	0.873334	551.003393	-1.763237	-0.772022	22207.55638
148.9267	485.569751	-131.11922	524.299698	-0.237311	0.753904	22206.03046
104.674861	506.169745	-158.585878	525.825623	-1.763237	0.753904	22207.55638
42.87488	513.03641	-212.756232	543.373766	0.525652	-0.772022	22215.94897
-9.006586	497.777155	-276.08214	532.692288	0.525652	0.753904	22226.63045
-66.228792	494.725304	-301.25991	562.447835	-0.237311	0.753904	96.896268
-126.502848	478.703086	-360.008041	538.033027	-0.237311	0.753904	14.496292
-165.413947	457.34013	-407.31173	489.966375	0.525652	1.516866	12.970367
-240.184296	442.843838	-455.378383	439.610834	1.288614	0.753904	21004.36415
-281.384283	421.480881	-508.022812	372.470113	0.525652	1.516866	22217.4749
-328.687973	379.517931	-534.726507	311.433094	0.525652	-0.772022	22241.12674
-370.650924	323.821651	-578.978346	202.329423	0.525652	-0.772022	22192.29713
-409.562023	246.762414	-595.000564	96.277602	0.525652	-0.009059	22208.31935
-443.132384	179.621694	-534.726507	89.410938	-0.237311	0.753904	22230.44527
-497.302738	133.843929	-524.807992	28.373919	1.288614	-0.009059	22202.97861
-523.243471	89.592091	-482.845041	-25.796436	-0.237311	-0.009059	22202.97861
-545.36939	21.688407	-486.659855	-115.826039	-0.237311	-0.009059	22219.00082
-513.324955	-59.185643	-417.993209	-206.618604	-0.237311	-0.009059	22200.68972
-520.954583	-130.141178	-367.637668	-300.463021	-1.000274	-0.009059	22194.58602
-475.176819	-194.230047	-337.119159	-340.900046	-0.237311	0.753904	22213.66009
-453.050899	-262.133731	-318.808053	-432.455574	-1.000274	-0.772022	22181.61565
-411.087949	-301.807793	-250.141407	-464.500009	-0.237311	0.753904	22200.68972
-386.673141	-369.711477	-179.948835	-539.270358	-0.237311	2.279829	22211.3712
-313.428718	-425.407757	-164.68958	-607.937004	-1.763237	-0.009059	22213.66009
-257.732439	-451.34849	-139.51181	-691.862905	-0.237311	-0.009059	22213.66009
-173.043575	-507.04477	45.125173	-591.151824	-0.237311	-0.009059	22228.15638
-103.613966	-518.489211	98.532564	-591.151824	0.525652	-0.009059	22229.6823
-31.132506	-556.637347	191.614018	-578.181457	-0.237311	1.516866	22218.23786
35.245252	-554.348459	256.465851	-581.996271	-0.237311	0.753904	22224.34156
107.726712	-542.141055	325.132497	-542.322209	-0.237311	-2.297947	22228.15638
172.578545	-523.066987	373.962112	-511.040736	0.525652	-0.009059	22128.97122
247.348893	-487.970701	441.865796	-469.077786	1.288614	1.516866	22244.17859
299.993322	-456.689229	467.806529	-450.76668	0.525652	-0.772022	22244.94156
369.422931	-421.592943	540.287989	-370.655593	0.525652	-0.772022	22225.10453
406.808105	-361.318887	567.754647	-237.900076	-1.000274	0.753904	22231.20823
444.956242	-320.118899	558.599095	-238.663039	-1.000274	-0.772022	22202.97861
489.208081	-252.978178	595.984269	-153.974175	-1.000274	-1.534985	22197.63787
495.311783	-178.970793	612.006486	-45.633467	-0.237311	-0.009059	22219.00082
518.963628	-110.304146	583.776865	45.922062	0.525652	0.753904	22230.44527
526.593255	-27.904171	537.236138	121.455373	-0.237311	-0.772022	22186.95639
474.711789	43.051364	523.502809	193.17387	-1.000274	-0.009059	22190.00824
476.237714	104.088383	489.932448	254.973852	-1.000274	-0.772022	22185.43046
446.482168	183.436507	419.739876	296.173839	0.525652	-0.009059	22155.67492
403.756254	254.392042	294.613988	316.01087	-0.237311	-0.009059	22182.37861
401.467366	286.436477	197.71772	347.292343	-1.000274	-0.009059	22202.21564
341.19331	361.206825	219.843639	464.788604	-0.237311	-0.009059	22222.81564
314.489614	418.42903	164.14736	525.825623	-0.237311	1.516866	22223.5786
242.771117	453.525316	61.14739	566.262648	-0.237311	-0.009059	22228.91934
187.8378	479.466049	-17.437772	569.314499	0.525652	0.753904	22225.86749
130.615595	502.354931	-92.20812	607.462636	0.525652	-0.009059	22217.4749
87.126719	522.954925	-145.615512	590.677456	1.288614	0.753904	22246.46748
5.489706	525.243813	-239.459928	563.210797	1.288614	-0.009059	22247.23045
-41.051021	496.251229	-295.156208	560.921909	-1.000274	0.753904	7190.160833
-109.717668	477.177161	-340.17101	547.18858	-0.237311	1.516866	19.074068
-147.102842	484.043826	-392.815438	515.144145	0.525652	-0.772022	14.496292
-215.006525	455.814204	-447.748755	457.92194	0.525652	0.753904	9756.767479
-269.17688	429.873471	-475.978377	421.299728	-0.237311	0.753904	22165.59343
-314.191681	397.066074	-489.711706	356.447896	0.525652	-0.772022	22219.00082
-362.258334	339.843868	-538.541321	290.8331	1.288614	0.753904	22209.84527
-423.295352	278.806849	-544.645023	171.810913	-1.000274	0.753904	22199.92676
-449.999048	231.50316	-553.037613	99.329453	0.525652	1.516866	22217.4749
-484.332371	151.392072	-531.674657	59.655391	-1.000274	-0.009059	22186.95639
-504.932365	98.747644	-531.674657	-7.48533	-1.000274	0.753904	22186.19343
-511.79903	50.680991	-516.415402	-124.218629	-0.237311	-1.534985	22176.27491
-523.243471	-27.141208	-485.896892	-195.174163	-0.237311	2.279829	22184.6675
-501.117552	-104.963407	-467.585787	-284.440803	-0.237311	0.753904	22203.74157
-513.324955	-165.237463	-408.074693	-359.974114	0.525652	0.753904	22212.89712
-466.784228	-230.852259	-363.822854	-425.58891	0.525652	-0.009059	22200.68972
-424.821278	-278.155949	-264.637699	-439.322239	-0.237311	0.753904	22217.4749
-380.569439	-325.459638	-172.319207	-469.840749	0.525652	-0.772022	22229.6823
-318.769458	-388.022583	-135.696996	-540.796283	0.525652	-0.772022	22222.05268
-265.362066	-438.378123	-79.237754	-563.685165	1.288614	-0.009059	22242.65267
-205.850972	-482.629962	-38.800728	-599.544414	1.288614	1.516866	22247.23045
-134.132475	-502.466993	64.199241	-601.070339	0.525652	-0.772022	22238.07489
-68.51768	-537.563279	115.317744	-612.51478	0.525652	0.753904	22228.15638
-4.42881	-540.61513	215.265863	-598.781451	-0.237311	-0.009059	22235.02304
66.526725	-554.348459	265.621404	-580.470345	-1.000274	-1.534985	22225.10453
151.978551	-542.141055	359.46582	-527.825917	-0.237311	0.753904	22215.18601
223.697048	-523.066987	414.399137	-453.055568	0.525652	0.753904	22225.10453
294.652583	-475.000335	456.362088	-424.825947	-1.000274	-0.772022	22228.15638
337.378496	-437.615161	505.191703	-382.100034	-0.237311	0.753904	22214.42305
366.37108	-410.911465	547.917616	-274.522288	-0.237311	-0.009059	22202.97861
428.934025	-353.689259	579.199088	-240.188965	0.525652	0.753904	22209.84527
446.482168	-291.126315	579.962051	-213.485269	-1.000274	1.516866	22162.54158
496.837708	-210.252265	587.591679	-111.248262	-1.000274	-0.009059	22201.45268
495.311783	-146.926358	555.547244	-13.589032	-1.000274	-1.534985	22216.71194
489.971044	-66.81527	525.028734	84.070198	-0.237311	1.516866	22196.11194
493.022895	7.955078	476.962082	129.847963	-0.237311	-1.534985	22202.97861
474.711789	81.199501	512.82133	241.240522	-0.237311	0.753904	22219.76379
467.082161	159.784662	484.591709	307.61828	1.288614	1.516866	22195.34898
429.696987	213.955017	382.354702	354.159007	1.288614	0.753904	22190.00824
397.652552	284.147589	323.606572	422.825654	-0.237311	-2.297947	22217.4749
371.711819	340.606831	254.176962	468.603418	0.525652	1.516866	22243.41563
330.511832	408.510515	174.828838	503.699704	0.525652	-0.009059	22231.20823
280.919254	448.184577	115.317744	543.373766	-0.237311	-0.009059	22238.83786
213.778533	466.495683	-19.72666	549.477468	0.525652	-0.772022	22233.49712
154.267439	494.725304	-57.874797	550.240431	-0.237311	-0.009059	22220.52675
89.415607	508.458633	-126.541443	582.284866	-1.000274	-0.009059	22224.34156
23.037849	509.221596	-175.371058	557.870058	0.525652	0.753904	22228.15638
-24.265841	513.03641	-267.68955	564.736723	1.288614	1.516866	22217.4749
-56.310276	490.91049	-321.859904	583.810791	0.525652	0.753904	34.333323
-134.895438	484.043826	-376.030258	544.136729	0.525652	1.516866	13.733329
-199.747271	445.132726	-405.785805	486.151561	-1.000274	0.753904	11.444441
-256.206513	427.584583	-475.215414	393.070107	-0.237311	-0.009059	21523.17881
-302.74724	404.695701	-528.622806	358.736784	-1.000274	-0.009059	22194.58602
-343.184265	359.6809	-521.756141	307.61828	-1.000274	-0.009059	22193.06009
-392.01388	316.192024	-607.97093	145.87018	0.525652	1.516866	22212.89712
-414.902762	251.340191	-604.156117	74.914646	-0.237311	0.753904	22193.82305
-483.569409	188.777246	-558.378352	68.810944	0.525652	0.753904	22201.45268
-490.436073	130.029116	-508.785774	22.270217	-0.237311	-0.772022	22216.71194
-532.399024	69.75506	-504.970961	-48.685318	0.525652	2.279829	22215.94897
-513.324955	1.088413	-460.719122	-134.137144	-0.237311	1.516866	22196.87491
-508.747179	-63.763419	-418.756171	-198.226014	0.525652	-0.009059	22222.05268
-514.087918	-102.674519	-379.845072	-289.01858	1.288614	-0.772022	22222.81564
-492.724962	-204.148563	-389.763587	-372.181518	1.288614	2.279829	22186.95639
-452.287936	-266.711507	-312.704351	-452.292606	-0.237311	-0.772022	22200.68972
-405.74721	-317.067048	-248.615481	-468.314823	-0.237311	-0.772022	22234.26008
-354.628706	-370.47444	-180.711798	-528.588879	-1.000274	1.516866	22219.00082
-282.910209	-429.22257	-117.38589	-550.714799	-0.237311	-0.009059	22215.94897
-243.236147	-465.081819	-41.852579	-596.492563	0.525652	-0.009059	22228.15638
-157.78432	-510.859583	51.991837	-579.707383	0.525652	-0.009059	22228.91934
-92.169525	-527.644763	120.658484	-594.203675	0.525652	-0.009059	22215.94897
-39.525096	-546.718832	211.451049	-559.107389	-1.000274	-0.772022	22205.2675
45.926731	-549.00772	280.117696	-559.870351	-1.000274	0.753904	22209.08231
114.593377	-548.244757	341.154714	-544.611097	-1.000274	-0.772022	22197.63787
183.260023	-526.118838	393.799143	-491.966668	-1.000274	-0.772022	22214.42305
240.482229	-490.259589	438.050982	-485.862966	-0.237311	-0.009059	22221.28971
317.541465	-452.874415	480.776895	-440.085202	0.525652	-0.009059	22215.94897
371.711819	-403.281837	499.850964	-343.188934	-0.237311	-2.297947	22222.81564
419.778472	-374.289253	560.12502	-277.574139	-0.237311	1.516866	22229.6823
464.030311	-313.252234	552.495393	-221.114896	1.288614	1.516866	22212.13416
489.208081	-224.748557	608.954635	-125.744554	0.525652	-0.009059	22201.45268
516.674739	-163.711538	618.110188	-18.166808	0.525652	0.753904	22238.07489
511.334	-77.496749	587.591679	42.107248	0.525652	-0.009059	22219.76379
507.519187	-10.356028	573.095387	135.951665	0.525652	-1.534985	22218.23786
491.496969	56.02173	513.584293	196.225721	-1.000274	0.753904	22210.60823
470.896975	116.295786	492.221336	254.973852	0.525652	0.753904	22209.84527
442.667354	184.962433	397.613957	312.95902	0.525652	-1.534985	22206.03046
421.304397	262.784632	318.265832	341.188641	0.525652	-0.772022	22193.06009
385.445149	317.717949	275.539919	429.692318	0.525652	0.753904	22223.5786
354.163676	371.888303	183.221428	480.810822	0.525652	0.753904	22219.76379
302.28221	414.614217	133.62885	525.825623	-0.237311	-0.772022	22227.39341
252.689632	461.917906	71.065906	558.633021	-1.000274	-0.772022	22226.63045
175.630396	474.12531	-31.171101	573.892276	-1.000274	-0.009059	22196.87491
109.252638	508.458633	-112.045151	576.181164	-0.237311	0.753904	22212.13416
64.237836	506.169745	-171.556245	545.662654	-0.237311	-0.772022	22204.50453
19.223035	504.64382	-254.719183	520.484884	-0.237311	0.753904	22202.97861
-42.576947	503.880857	-305.074724	534.218213	-0.237311	0.753904	3006.836146
-124.976922	475.651236	-343.222861	562.447835	-0.237311	1.516866	16.78518
-158.547283	472.599385	-411.889507	472.418232	-0.237311	-1.534985	12.970367
-222.636153	445.132726	-482.845041	388.49233	-0.237311	1.516866	14565.72161
-282.147246	420.717918	-480.556153	402.988622	0.525652	0.753904	22187.71935
-313.428718	376.46608	-507.259849	340.425678	-0.237311	-0.772022	22202.21564
-363.021296	333.740166	-517.941327	280.914585	0.525652	0.753904	22232.73415
-424.821278	284.147589	-530.148731	167.233137	0.525652	1.516866	22241.12674
-443.132384	222.347607	-561.430203	99.329453	-0.237311	-0.772022	22194.58602
-475.176819	148.340221	-532.437619	50.499838	0.525652	0.753904	22218.23786
-504.932365	100.273569	-530.911694	-21.218659	0.525652	0.753904	22212.89712
-520.954583	28.555072	-525.570955	-119.640852	-0.237311	-0.772022	22186.19343
-516.376806	-46.215276	-466.822824	-173.811207	-0.237311	0.753904	22201.45268
-499.591626	-97.33378	-397.393215	-249.344518	-0.237311	0.753904	22219.76379
-491.199036	-173.630054	-369.163594	-340.137083	-1.000274	-0.772022	22211.3712
-467.547191	-235.430035	-338.645084	-380.574108	-1.000274	-0.772022	22187.71935
-412.613874	-300.281868	-238.696966	-427.114835	-0.237311	0.753904	22206.03046
-376.754626	-345.296669	-211.230307	-509.514811	-1.763237	0.753904	22205.2675
-336.3176	-404.807763	-134.171071	-568.262942	-1.000274	0.753904	22199.92676
-252.391699	-437.615161	-88.393306	-594.966637	0.525652	0.753904	22215.18601
-203.562084	-491.785515	-27.356287	-639.218476	-0.237311	-0.009059	22218.23786
-121.162109	-522.304024	66.488129	-604.885153	-1.000274	-2.297947	22214.42305
-38.762133	-552.822534	98.532564	-687.285129	-0.237311	1.516866	22225.10453
16.934147	-550.533646	153.465881	-657.529582	-0.237311	-0.772022	22228.91934
88.652644	-549.770683	300.717689	-558.344426	0.525652	-1.534985	22214.42305
161.897067	-533.748465	377.013963	-498.833333	-0.237311	-0.009059	22222.81564
232.852601	-504.755881	437.288019	-459.15927	0.525652	0.753904	22250.2823
278.630365	-468.13367	487.64356	-421.774096	-0.237311	-3.06091	22232.73415
361.793304	-432.274421	517.399107	-337.085232	0.525652	-0.009059	22236.54897
409.859956	-398.704061	560.887983	-279.100064	0.525652	0.753904	22236.54897
448.771056	-324.696675	581.487977	-211.959343	0.525652	-0.772022	22215.18601
465.556236	-262.896694	590.643529	-165.418616	-0.237311	-0.772022	22215.18601
492.259932	-197.281898	592.169455	-65.470498	0.525652	1.516866	22196.11194
509.045112	-124.800438	584.539828	27.610956	0.525652	-1.534985	22199.92676
506.756224	-55.370829	547.154653	116.877596	0.525652	0.753904	22211.3712
496.074745	14.821742	541.050952	185.544242	-0.237311	-0.009059	22213.66009
476.237714	91.118016	512.058368	255.736814	-1.000274	-0.009059	22213.66009
457.163646	156.732812	456.362088	319.062721	-1.000274	-0.009059	22186.19343
428.934025	220.821681	373.962112	340.425678	-0.237311	-0.009059	22190.00824
386.971074	297.880918	313.688056	396.121958	-0.237311	-1.534985	22162.54158
373.237745	348.236458	239.68067	475.470083	-0.237311	-0.772022	22205.2675
327.459981	400.117925	160.332546	502.173778	1.288614	2.279829	22225.10453
270.237775	442.843838	75.643682	523.536735	0.525652	-0.009059	22229.6823
209.963719	487.858639	-48.719244	529.640437	0.525652	-0.009059	22219.00082
144.348924	503.880857	-117.38589	545.662654	0.525652	1.516866	22227.39341
97.808197	518.377149	-141.800698	567.788574	1.288614	-0.772022	22227.39341
36.008215	509.984559	-190.630313	544.899692	0.525652	1.516866	22215.18601
-21.976953	512.273447	-252.430295	579.233015	2.051577	2.279829	22247.99341
-83.013972	495.488267	-302.022873	582.284866	1.288614	-0.009059	35.096286
-133.369512	485.569751	-413.415432	533.455251	-1.000274	-1.534985	13.733329
-194.406531	446.658652	-405.785805	473.944157	0.525652	2.279829	11.444441
-243.999109	429.873471	-488.185781	417.484915	-0.237311	0.753904	22019.86755
-306.562054	403.932738	-537.778358	352.633082	-1.000274	-3.06091	22192.29713
-353.102781	354.34016	-524.045029	296.936802	0.525652	-0.772022	22206.79342
-423.295352	297.117955	-541.593172	212.247938	-0.237311	1.516866	22219.76379
-424.821278	245.999452	-555.326501	132.136851	-0.237311	0.753904	22200.68972
-474.413856	178.858731	-530.148731	81.78131	-1.000274	-0.009059	22195.34898
-515.613844	112.480973	-540.067247	19.981329	-0.237311	-0.772022	22197.63787
-529.347173	62.888395	-456.141346	-57.077908	-1.000274	0.753904	22186.95639
-529.347173	-6.541214	-459.193197	-163.892691	-1.000274	-0.009059	22172.4601
-491.961999	-66.81527	-402.733954	-246.292667	-0.237311	0.753904	22201.45268
-513.324955	-146.163395	-414.941358	-307.329686	-0.237311	-0.772022	22191.53417
-482.043483	-194.230047	-373.74137	-385.151885	0.525652	2.279829	22195.34898
-433.976831	-273.578172	-269.978438	-424.825947	-0.237311	-1.534985	22224.34156
-397.354619	-326.222601	-225.726599	-482.048152	-0.237311	0.753904	22228.15638
-355.391669	-381.918881	-194.445127	-553.76665	-0.237311	2.279829	22219.00082
-291.302799	-433.037384	-89.919232	-572.840718	-0.237311	0.753904	22225.10453
-224.162078	-458.215154	-5.230368	-574.366643	0.525652	-0.772022	22241.88971
-150.154693	-500.941068	66.488129	-562.15924	0.525652	-0.009059	22235.786
-86.065823	-528.407726	87.851086	-584.285159	0.525652	-0.009059	22238.83786
-18.162139	-568.844751	208.399198	-591.914786	0.525652	-0.009059	22237.31193
61.948948	-545.192906	288.510286	-555.292575	1.288614	-0.009059	22224.34156
122.223004	-552.059571	358.702857	-518.670364	-0.237311	2.279829	22228.15638
195.467427	-526.118838	409.821361	-475.181488	-1.000274	-0.772022	22226.63045
254.978521	-486.444776	451.784311	-460.685196	0.525652	-0.772022	22212.13416
312.963689	-444.481825	497.562076	-430.929649	0.525652	0.753904	22223.5786
382.393298	-409.385539	540.287989	-313.433387	-0.237311	-0.009059	22222.81564
409.096993	-360.555924	569.280573	-250.870443	-0.237311	-0.009059	22204.50453
455.63772	-301.044831	596.747231	-170.759356	-0.237311	0.753904	22199.92676
483.867342	-231.615222	594.458343	-134.137144	-1.763237	-0.772022	22209.84527
499.889559	-166.000426	564.702796	-34.951988	0.525652	0.753904	22173.98602
505.993261	-81.311562	574.621312	57.366503	0.525652	1.516866	22196.87491
514.385851	-6.541214	556.310206	141.292404	-0.237311	0.753904	22207.55638
479.289565	50.680991	486.880597	193.936833	0.525652	0.753904	22190.7712
471.659938	126.214302	496.03615	305.329392	0.525652	1.516866	22212.89712
442.667354	202.510576	331.999162	312.95902	-1.000274	-1.534985	22209.08231
426.645136	261.258706	299.191764	370.181225	0.525652	-1.534985	22202.21564
383.15626	321.532763	267.910292	443.425648	0.525652	2.279829	22219.00082
353.400714	385.621633	212.976975	509.040443	0.525652	-0.009059	22248.75637
308.385912	429.873471	144.310328	544.899692	2.051577	-0.009059	22247.23045
226.748899	474.12531	26.051104	553.292282	0.525652	0.753904	22231.20823
177.156321	493.962341	-52.534058	562.447835	-0.237311	0.753904	22238.83786
119.934116	514.562335	-86.867381	580.75894	-0.237311	-0.009059	22238.07489
58.897097	518.377149	-222.674748	544.899692	-0.237311	0.753904	22210.60823
1.674892	508.458633	-253.193258	587.625605	-1.000274	-0.772022	22222.05268
-66.991754	502.354931	-289.052506	572.36635	-0.237311	0.753904	508.133183
-112.769519	477.177161	-358.482115	550.240431	1.288614	1.516866	16.022217
-169.228761	467.258645	-420.282097	518.195996	-0.237311	-0.772022	13.733329
-257.732439	435.21421	-437.83024	453.344163	-0.237311	-0.009059	19831.69042
-282.910209	409.273477	-488.185781	391.544181	-1.000274	0.753904	22164.83047
-350.813892	376.46608	-528.622806	315.247908	-0.237311	0.753904	22188.48232
-398.117582	312.37721	-571.348719	260.314591	-1.000274	-0.009059	22206.79342
-434.739794	250.577228	-546.170949	163.418323	-1.000274	-0.009059	22197.63787
-463.732378	201.747613	-572.111682	97.040565	-0.237311	0.753904	22206.79342
-487.384222	152.917998	-517.178365	50.499838	0.525652	-0.009059	22211.3712
-507.221254	74.332836	-516.415402	-57.840871	0.525652	1.516866	22198.40083
-515.613844	30.84396	-479.030228	-136.426032	0.525652	-0.009059	22193.82305
-520.954583	-40.111575	-452.326532	-230.270449	1.288614	-0.009059	22201.45268
-511.79903	-110.304146	-432.489501	-261.551921	0.525652	0.753904	22207.55638
-474.413856	-170.578203	-343.985823	-337.085232	1.288614	1.516866	22224.34156
-453.050899	-233.90411	-318.808053	-388.203736	1.288614	-0.772022	22222.05268
-416.428688	-300.281868	-260.059922	-443.137053	0.525652	0.753904	22234.26008
-360.732408	-370.47444	-179.948835	-508.751848	0.525652	1.516866	22228.15638
-298.169464	-417.015167	-102.889598	-562.922202	0.525652	0.753904	22229.6823
-260.021327	-452.874415	-67.03035	-578.94442	-1.000274	-1.534985	22224.34156
-183.725053	-491.022552	29.102955	-581.996271	0.525652	-0.772022	22215.18601
-119.636183	-516.200322	91.6659	-597.255526	0.525652	-0.009059	22225.86749
-66.228792	-556.637347	166.436248	-665.159209	-1.000274	-0.009059	22227.39341
29.904513	-545.192906	241.206596	-584.285159	0.525652	0.753904	22216.71194
78.734128	-550.533646	303.006578	-544.611097	-1.763237	-0.772022	22202.97861
162.660029	-549.770683	389.98433	-501.885183	-1.763237	0.753904	22212.89712
232.852601	-504.755881	446.443572	-498.07037	-1.000274	0.753904	22197.63787
299.230359	-468.13367	489.932448	-419.485208	-0.237311	-0.772022	22211.3712
364.845155	-421.592943	530.369473	-352.344487	-0.237311	0.753904	22226.63045
402.230329	-368.948514	555.547244	-269.181549	-0.237311	0.753904	22189.24528
459.452534	-336.141117	566.228722	-256.211182	-0.237311	-0.009059	22203.74157
477.000677	-260.607806	583.776865	-161.603803	-1.000274	0.753904	22222.05268
496.837708	-183.548569	582.250939	-86.833455	-0.237311	-0.009059	22178.5638
529.645106	-111.067109	579.199088	6.247999	1.288614	-0.009059	22193.82305
517.437702	-36.296761	542.576877	106.196118	0.525652	-0.009059	22237.31193
498.363634	37.710625	545.628728	195.462758	1.288614	1.516866	22219.76379
473.948826	112.480973	521.21392	270.996069	0.525652	0.753904	22211.3712
459.452534	171.992066	445.680609	320.588647	1.288614	-1.534985	22219.76379
429.696987	234.555011	371.673224	363.31456	-0.237311	0.753904	22200.68972
403.756254	300.932769	289.273248	439.610834	-0.237311	-0.009059	22215.94897
367.134043	360.443862	233.576969	496.833039	0.525652	0.753904	22227.39341
315.252577	401.64385	163.384397	527.351549	-0.237311	0.753904	22224.34156
251.92667	455.051242	86.32516	530.4034	0.525652	-0.772022	22217.4749
185.548912	487.858639	-10.571107	525.06266	0.525652	-0.009059	22228.15638
139.008185	498.540118	-63.978499	591.440419	-1.000274	-0.772022	22206.03046
85.600793	513.03641	-188.341425	552.529319	-1.763237	-0.009059	22196.11194
10.830445	500.829006	-221.911785	545.662654	-0.237311	1.516866	22206.03046
-37.236208	497.777155	-238.696966	547.951543	0.525652	1.516866	20519.88281
-94.458413	481.754937	-341.696935	558.633021	-0.237311	0.753904	22.125919
-140.99914	468.784571	-410.363581	499.121927	-1.000274	-3.06091	14.496292
-205.850972	457.34013	-466.822824	461.736753	-0.237311	1.516866	3588.976714
-250.865774	423.769769	-459.193197	412.907138	-0.237311	-0.772022	22130.49715
-306.562054	395.540148	-541.593172	326.692349	0.525652	-0.772022	22207.55638
-336.3176	356.629049	-590.422787	235.13682	0.525652	-0.009059	22187.71935
-387.436104	273.46611	-578.978346	167.233137	0.525652	0.753904	22212.89712
-446.947197	239.132787	-573.637607	133.662776	1.288614	0.753904	22239.60082
-472.88793	165.125402	-530.911694	75.677608	1.288614	-0.009059	22228.15638
-517.902732	102.562457	-530.911694	16.929478	0.525652	0.753904	22205.2675
-505.695328	62.888395	-480.556153	-112.774188	0.525652	-0.772022	22216.71194
-540.028651	-1.200475	-463.00801	-182.203797	0.525652	0.753904	22216.71194
-504.169403	-80.5486	-396.630252	-231.796375	-1.000274	1.516866	22200.68972
-509.510142	-147.68932	-385.185811	-310.381537	-0.237311	-2.297947	22201.45268
-459.917564	-213.304116	-349.326562	-387.440773	-0.237311	-0.009059	22210.60823
-409.562023	-270.526321	-267.68955	-424.825947	0.525652	1.516866	22220.52675
-382.858327	-320.881862	-196.734015	-482.048152	-0.237311	-0.009059	22219.76379
-346.236116	-397.941098	-133.408108	-517.907401	-0.237311	-0.772022	22206.79342
-277.56947	-439.141086	-86.867381	-567.499979	-0.237311	0.753904	22206.79342
-217.295414	-471.948484	-10.571107	-594.203675	-1.763237	-0.772022	22199.16379
-152.443581	-518.489211	60.384427	-578.94442	-0.237311	-0.009059	22212.89712
-67.754717	-541.378093	122.184409	-618.618482	-0.237311	0.753904	22220.52675
1.674892	-554.348459	219.080677	-579.707383	-1.000274	-1.534985	22216.71194
72.630427	-554.348459	295.37695	-539.270358	0.525652	-0.009059	22228.15638
126.800781	-534.511428	356.413969	-507.225923	-0.237311	2.279829	22230.44527
211.489645	-530.696614	421.265802	-479.759264	-0.237311	-0.009059	22216.71194
258.793334	-496.363291	428.895429	-462.974084	0.525652	-0.772022	22224.34156
332.037757	-439.141086	499.088001	-376.759295	1.288614	0.753904	22253.33415
396.126627	-394.889247	549.443542	-301.225984	0.525652	0.753904	22228.15638
440.378466	-343.770744	526.55466	-269.944511	0.525652	-1.534985	22209.08231
481.578453	-294.178166	589.880567	-166.181579	0.525652	0.753904	22231.97119
494.54882	-222.459669	599.799082	-89.885306	0.525652	-0.009059	22215.18601
512.859926	-132.430066	579.199088	-7.48533	-0.237311	-0.772022	22197.63787
497.600671	-72.918972	592.932418	83.307236	-0.237311	-0.009059	22216.71194
505.230298	4.140264	557.836132	170.284988	-0.237311	-0.772022	22199.16379
487.682155	75.858761	523.502809	237.425709	-0.237311	0.753904	22206.79342
459.452534	152.155035	438.050982	273.284957	-0.237311	-0.009059	22188.48232
435.800689	208.614278	423.55469	329.7442	-1.000274	-0.772022	22183.14158
414.437733	268.888334	319.028795	388.49233	-1.000274	-0.009059	22193.82305
377.052559	319.243874	206.11031	396.121958	-1.000274	0.753904	22212.13416
349.5859	376.46608	189.32513	512.092294	-0.237311	0.753904	22212.89712
290.074807	437.503099	127.525148	540.321915	-0.237311	-0.009059	22209.08231
229.80075	466.495683	6.977036	553.292282	-0.237311	-0.772022	22226.63045
173.341508	490.147528	-69.319238	567.025611	0.525652	-0.772022	22226.63045
106.96375	516.088261	-96.785896	579.233015	-0.237311	-0.009059	22217.4749
60.423023	503.117894	-190.630313	573.892276	-0.237311	-0.009059	22224.34156
2.437855	500.829006	-269.215475	551.003393	0.525652	0.753904	22226.63045
-46.39176	498.540118	-312.704351	571.603387	1.288614	-0.772022	55.69628
-128.028773	484.043826	-394.341364	549.477468	0.525652	0.753904	14.496292
-169.228761	449.710502	-453.089495	454.870089	1.288614	1.516866	10.681478
-247.05096	446.658652	-435.541352	448.003424	0.525652	-1.534985	20905.94195
-283.673172	412.325328	-476.741339	380.862703	0.525652	0.753904	22212.13416
-340.132414	378.754968	-516.415402	320.588647	-1.000274	1.516866	22223.5786
-396.591657	316.192024	-564.482054	245.818299	-1.000274	-0.009059	22179.32676
-420.243502	252.103154	-541.593172	151.973882	-0.237311	-0.009059	22212.89712
-466.784228	192.59206	-541.593172	111.536857	-0.237311	-0.009059	22227.39341
-487.384222	136.89578	-542.356135	32.188732	0.525652	-0.772022	22177.80084
-521.717546	79.673575	-494.289482	-45.633467	0.525652	0.753904	22209.08231
-535.450875	14.821742	-514.889476	-150.159362	0.525652	1.516866	22197.63787
-519.428657	-51.556016	-439.356165	-189.833424	-1.000274	-2.297947	22184.6675
-508.747179	-127.852289	-451.563569	-364.551891	-1.000274	-0.772022	22171.69713
-482.043483	-191.941159	-366.874705	-353.870413	-1.000274	0.753904	22198.40083
-456.10275	-256.792992	-313.467314	-414.907431	-0.237311	-0.009059	22212.13416
-395.828694	-315.541123	-241.748816	-453.055568	-0.237311	1.516866	22222.81564
-362.258334	-365.896663	-179.185872	-501.885183	1.288614	0.753904	22231.97119
-296.643538	-406.333688	-107.467375	-530.877767	0.525652	0.753904	22223.5786
-238.65837	-464.318856	-66.267387	-620.144408	-0.237311	-1.534985	22217.4749
-163.125059	-487.970701	21.473328	-594.966637	0.525652	1.516866	12838.37397
-92.932487	-509.333658	65.725166	-626.24811	1.288614	-0.009059	22136.60085
-26.554729	-564.266975	129.814036	-583.522196	1.288614	0.753904	22230.44527
52.030433	-547.481795	182.458465	-585.048122	0.525652	0.753904	22238.07489
100.097085	-542.141055	346.495454	-530.114805	-0.237311	-0.009059	22235.786
171.05262	-540.61513	389.221367	-501.885183	0.525652	-0.772022	22222.05268
239.719266	-506.281807	454.836162	-433.218537	0.525652	2.279829	22221.28971
314.489614	-458.978117	508.243554	-422.537059	-1.000274	-0.772022	22228.91934
360.267378	-421.592943	533.421324	-327.166717	1.288614	0.753904	22215.18601
403.756254	-368.948514	575.384275	-263.84081	0.525652	0.753904	22221.28971
443.430317	-312.489272	576.147237	-217.300083	0.525652	-0.009059	22212.13416
481.578453	-249.926327	587.591679	-137.188995	-1.000274	-1.534985	22183.14158
500.652522	-179.733755	582.250939	-38.003839	-1.000274	0.753904	22180.08972
486.15623	-119.459699	544.865765	-41.05569	-1.000274	-2.297947	22184.6675
495.311783	-30.956022	548.680579	118.403522	-1.000274	0.753904	22192.29713
498.363634	33.132848	531.895399	199.277572	0.525652	0.753904	22197.63787
473.185863	107.903196	490.695411	277.862734	-0.237311	-0.772022	22224.34156
441.141428	190.303172	426.606541	301.514578	0.525652	-1.534985	22193.82305
425.119211	254.392042	355.651006	363.31456	0.525652	1.516866	22200.68972
389.259962	307.799433	312.16213	450.292312	-0.237311	-0.009059	22230.44527
361.030341	369.599415	226.710304	486.914524	-0.237311	-0.009059	22215.18601
316.01554	420.717918	140.495515	521.247847	1.288614	0.753904	22243.41563
259.556297	460.391981	16.132589	557.107095	1.288614	-0.772022	22249.51933
197.756315	483.280863	-60.926648	537.270064	0.525652	-0.009059	22239.60082
143.585961	500.066043	-82.289604	567.788574	1.288614	1.516866	22227.39341
77.208203	510.747521	-144.089586	551.003393	-0.237311	0.753904	22238.83786
18.460072	520.666037	-202.837717	571.603387	-0.237311	-0.772022	22225.86749
-32.658431	491.673453	-242.511779	572.36635	-0.237311	0.753904	2186.651204
-99.799152	489.384565	-332.541382	576.181164	1.288614	1.516866	16.78518
-147.102842	472.599385	-411.889507	534.981176	0.525652	0.753904	13.733329
-213.4806	448.184577	-426.385799	446.477499	0.525652	1.516866	9009.82696
-277.56947	423.006807	-474.452451	416.721952	-0.237311	-0.772022	22165.59343
-316.480569	374.177192	-508.022812	357.973821	-1.000274	-0.772022	22196.87491
-362.258334	323.058688	-588.133899	193.17387	-1.000274	0.753904	22184.6675
-419.480539	274.229073	-598.815377	145.87018	-0.237311	0.753904	22167.88232
-453.813862	213.192054	-615.600558	64.99613	-0.237311	0.753904	22212.89712
-485.858297	167.41429	-529.385768	55.840577	-0.237311	-0.009059	22197.63787
-503.40644	103.32542	-537.015396	-5.959404	0.525652	0.753904	22200.68972
-530.110136	46.103215	-463.770973	-89.122343	0.525652	-0.009059	22215.94897
-517.902732	-11.881953	-457.667271	-159.314915	0.525652	0.753904	22195.34898
-514.087918	-82.074525	-418.756171	-257.737108	-0.237311	1.516866	22170.17121
-495.01385	-166.763389	-402.733954	-328.692642	0.525652	0.753904	22201.45268
-453.050899	-211.77819	-316.519165	-380.574108	-0.237311	-0.772022	22228.15638
-420.243502	-278.918911	-274.556214	-437.796314	-0.237311	0.753904	22237.31193
-372.939812	-328.511489	-195.971052	-490.440742	1.288614	0.753904	22244.17859
-325.636122	-384.207769	-133.408108	-530.114805	0.525652	-0.772022	22228.91934
-275.280582	-448.296639	-79.237754	-549.188873	0.525652	0.753904	22227.39341
-202.799122	-473.474409	3.162222	-617.092557	0.525652	0.753904	22225.10453
-131.080624	-507.04477	105.399229	-598.018488	-0.237311	-0.009059	22219.00082
-58.599164	-557.40031	159.569583	-571.314793	0.525652	1.516866	22219.76379
10.830445	-557.40031	244.258447	-565.211091	-0.237311	-0.009059	22226.63045
73.393389	-545.192906	303.006578	-540.796283	-0.237311	-0.009059	22227.39341
141.297073	-546.718832	359.46582	-505.699997	-0.237311	1.516866	22199.92676
213.778533	-523.066987	393.036181	-510.277774	-1.000274	0.753904	22207.55638
258.793334	-471.185521	400.665808	-486.625929	-1.000274	-0.009059	22212.13416
339.667384	-440.667011	525.028734	-361.50004	-0.237311	0.753904	22207.55638
381.630335	-396.415173	530.369473	-334.033381	-1.000274	-1.534985	22211.3712
441.141428	-342.244818	592.932418	-224.166747	-0.237311	-0.772022	22224.34156
470.896975	-275.86706	586.828716	-180.677871	0.525652	0.753904	22201.45268
495.311783	-207.200414	613.532412	-83.781604	0.525652	-0.009059	22217.4749
502.178447	-133.193028	596.747231	0.144297	-0.237311	-0.009059	22213.66009
512.859926	-58.42268	557.836132	81.018348	0.525652	0.753904	22182.37861
513.622888	18.636556	525.028734	174.862764	1.288614	-0.009059	22212.13416
489.971044	72.043948	479.25097	236.662746	0.525652	-1.534985	22229.6823
474.711789	133.080967	387.695441	265.65533	-1.000274	-0.772022	22195.34898
419.015509	224.636495	348.021379	332.033088	0.525652	1.516866	22211.3712
406.045143	283.384626	306.821391	418.247877	-0.237311	-0.009059	22239.60082
366.37108	348.999421	240.443633	477.758971	0.525652	0.753904	22215.94897
348.822937	403.169776	164.910322	512.092294	-1.000274	0.753904	22217.4749
270.237775	447.421614	118.369595	518.195996	0.525652	-0.009059	22228.15638
226.748899	473.362347	-11.33407	542.610803	-1.000274	-1.534985	22220.52675
166.474843	500.066043	-64.741462	584.573754	0.525652	0.753904	22219.76379
90.178569	509.984559	-115.097002	571.603387	0.525652	-0.009059	22231.20823
39.060066	504.64382	-212.756232	556.344133	-1.000274	0.753904	22205.2675
-11.295475	500.066043	-273.793251	541.084878	-0.237311	0.753904	22200.68972
-82.251009	492.436416	-335.593233	551.003393	-1.000274	-2.297947	58.748131
-118.110258	464.969757	-467.585787	415.958989	-0.237311	0.753904	14.496292
-196.69542	451.236428	-440.882091	478.521933	-1.000274	0.753904	11.444441
-235.606519	433.688285	-450.800606	428.166393	1.288614	1.516866	21836.75649
-295.117613	397.829036	-493.52652	372.470113	-0.237311	0.753904	22216.71194
-331.739824	364.258676	-543.119098	321.35161	-0.237311	1.516866	22205.2675
-385.910178	310.088322	-563.719091	230.559044	-0.237311	1.516866	22207.55638
-431.687943	249.051303	-551.511688	145.107217	1.288614	1.516866	22206.79342
-459.917564	195.643911	-530.148731	117.640559	-0.237311	0.753904	22199.92676
-490.436073	124.688377	-529.385768	13.877627	1.288614	0.753904	22221.28971
-524.006434	66.703209	-505.733923	-63.18161	1.288614	1.516866	22209.84527
-523.243471	12.532854	-475.215414	-141.003809	-0.237311	-0.009059	22205.2675
-517.902732	-60.711568	-421.04506	-202.040828	1.288614	0.753904	22225.10453
-511.036067	-119.459699	-422.570985	-309.618574	0.525652	-0.772022	22204.50453
-467.547191	-205.674489	-339.408047	-347.766711	-0.237311	1.516866	22196.87491
-433.976831	-247.637439	-316.519165	-402.700028	-1.000274	-0.772022	22219.00082
-408.79906	-307.148533	-222.674748	-450.76668	0.525652	0.753904	22228.91934
-365.310184	-376.578142	-159.348841	-493.492593	-0.237311	-0.772022	22220.52675
-314.954644	-427.696645	-112.045151	-546.899985	-1.763237	-0.772022	22199.16379
-246.287998	-466.607745	-44.90443	-585.048122	-1.000274	-0.009059	22207.55638
-178.384314	-499.415142	40.547396	-664.396246	-1.000274	-0.009059	22200.68972
-82.251009	-517.726248	-17.437772	-710.174011	-0.237311	0.753904	22206.03046
-27.317692	-561.978087	174.828838	-646.085141	-0.237311	-0.772022	22216.71194
45.163768	-546.718832	255.702888	-600.307377	0.525652	2.279829	22228.91934
108.489675	-552.822534	354.888044	-521.722215	-1.000274	0.753904	22217.4749
193.941502	-532.985503	390.747292	-501.122221	-1.000274	-1.534985	22227.39341
254.215558	-497.126254	451.784311	-447.714829	0.525652	2.279829	22229.6823
306.097024	-453.637378	476.199119	-397.359289	0.525652	2.279829	22214.42305
361.030341	-410.911465	557.073169	-322.58894	2.051577	0.753904	22235.02304
425.119211	-336.904079	546.391691	-250.10748	0.525652	-0.772022	22247.23045
460.215497	-285.022613	584.539828	-211.959343	0.525652	0.753904	22208.31935
486.15623	-233.141147	578.436126	-135.66307	0.525652	-0.009059	22206.03046
506.756224	-160.659687	593.69538	-46.39643	0.525652	-0.009059	22217.4749
510.571037	-83.600451	566.228722	47.447987	0.525652	-0.009059	22206.79342
513.622888	-17.222692	549.443542	141.292404	-0.237311	-0.009059	22203.74157
493.785857	52.206917	532.658361	230.559044	0.525652	1.516866	22219.00082
473.185863	112.480973	513.584293	283.966436	-0.237311	-0.009059	22190.7712
439.615503	196.406874	432.710243	341.188641	-0.237311	-0.772022	22191.53417
411.385882	252.866116	364.043597	394.596032	-1.000274	0.753904	22225.86749
377.052559	297.880918	286.98436	448.766387	-0.237311	1.516866	22194.58602
353.400714	361.969788	185.510316	488.440449	-0.237311	0.753904	22204.50453
309.148875	425.295695	97.006639	486.151561	0.525652	0.753904	22210.60823
245.822968	445.132726	-24.304436	504.462667	-1.000274	-0.009059	22207.55638
178.682247	487.095677	-32.697027	578.470052	0.525652	-0.009059	22215.94897
126.037818	504.64382	-125.015518	551.003393	0.525652	0.753904	22228.15638
64.237836	509.984559	-163.163655	567.025611	-0.237311	-0.009059	22213.66009
8.541557	513.03641	-218.859934	568.551536	0.525652	-0.009059	22215.18601
-47.154723	486.332714	-299.733984	554.055244	1.288614	0.753904	1284.829249
-112.769519	488.621602	-343.985823	559.395984	-0.237311	0.753904	16.78518
-148.628767	471.073459	-402.733954	499.121927	1.288614	1.516866	13.733329
-206.613935	448.184577	-443.170979	437.321946	0.525652	-2.297947	17761.77252
-293.591687	416.140142	-505.733923	344.240492	0.525652	-0.009059	22209.08231
-305.799091	372.651266	-562.193166	286.255324	-0.237311	1.516866	22206.03046
-374.465737	323.821651	-569.059831	269.470144	-1.000274	-0.772022	22222.81564
-437.028682	262.784632	-623.230185	169.522025	0.525652	0.753904	22203.74157
-457.628676	214.71798	-568.296868	108.485006	-0.237311	-0.772022	22195.34898
-488.147185	151.392072	-547.696874	60.418354	0.525652	0.753904	22212.13416
-485.858297	85.014314	-513.363551	-6.722367	0.525652	1.516866	22220.52675
-531.636061	38.473587	-456.904308	-115.063076	0.525652	0.753904	22181.61565
-511.79903	-39.348612	-439.356165	-196.700089	-0.237311	-0.009059	22189.24528
-509.510142	-104.963407	-439.356165	-305.80376	0.525652	-0.009059	22179.32676
-489.673111	-171.341165	-423.333948	-392.018549	-1.000274	1.516866	22150.33418
-446.947197	-229.326333	-340.933972	-410.329655	-1.000274	0.753904	22210.60823
-428.636092	-290.363352	-260.059922	-451.529643	-1.000274	1.516866	22219.76379
-359.969445	-338.430005	-226.489562	-545.374059	0.525652	1.516866	22216.71194
-312.665756	-398.704061	-128.830331	-556.055538	-0.237311	-1.534985	22219.76379
-269.17688	-440.667011	-74.659977	-573.603681	0.525652	-0.009059	22230.44527
-198.984308	-491.785515	13.8437	-596.492563	-0.237311	-0.009059	22202.97861
-124.976922	-511.622546	63.436278	-598.781451	0.525652	-0.772022	22215.94897
-47.917686	-529.170689	167.19921	-575.129606	-0.237311	0.753904	22239.60082
20.74896	-549.00772	254.939925	-555.292575	0.525652	-0.772022	22247.23045
88.652644	-548.244757	312.16213	-543.085171	1.288614	2.279829	22237.31193
155.030402	-538.326242	359.46582	-550.714799	-0.237311	0.753904	22236.54897
219.119272	-519.252173	391.510255	-498.833333	0.525652	0.753904	22238.07489
283.971105	-479.578111	483.828746	-433.9815	0.525652	-0.772022	22220.52675
342.719235	-430.748496	530.369473	-369.129667	0.525652	-0.772022	22225.86749
394.600701	-379.629993	573.858349	-269.944511	-0.237311	1.516866	22225.10453
451.822907	-336.904079	596.747231	-214.248232	0.525652	-0.772022	22212.89712
464.793273	-268.237433	586.828716	-154.737138	-0.237311	-0.009059	22206.03046
501.415485	-201.096712	592.932418	-86.833455	-0.237311	-0.009059	22211.3712
505.993261	-130.90414	587.591679	17.69244	-1.000274	-0.772022	22182.37861
500.652522	-46.215276	538.762063	89.410938	0.525652	2.279829	22191.53417
493.785857	3.377301	554.784281	195.462758	-0.237311	2.279829	22173.22306
480.052528	106.377271	473.147268	230.559044	-0.237311	-0.772022	22181.61565
470.134012	149.103184	409.821361	252.684963	0.525652	-0.772022	22203.74157
425.119211	239.132787	344.206565	327.455312	-0.237311	1.516866	22210.60823
405.28218	279.569812	309.873242	393.070107	0.525652	-0.009059	22215.18601
367.134043	352.051272	245.784372	482.336747	0.525652	0.753904	22210.60823
322.119241	401.64385	174.828838	510.566368	-0.237311	0.753904	22229.6823
281.682216	439.029024	71.828868	566.262648	0.525652	-0.772022	22215.18601
207.674831	481.754937	6.977036	576.944127	0.525652	0.753904	22244.17859
142.822998	505.406782	-69.319238	592.966344	0.525652	-0.009059	22247.23045
88.652644	493.199378	-192.156239	513.618219	-0.237311	-0.772022	22226.63045
39.823029	503.117894	-216.571046	548.714505	0.525652	1.516866	22230.44527
-17.399176	502.354931	-260.822885	551.003393	-0.237311	0.753904	22238.07489
-81.488046	486.332714	-337.119159	558.633021	-0.237311	-0.772022	27.466659
-144.050991	464.969757	-389.763587	536.507101	-0.237311	-0.772022	14.496292
-212.717637	456.577167	-435.541352	478.521933	-0.237311	1.516866	9.918516
-248.576886	430.636434	-465.296898	427.40343	-0.237311	-0.009059	21996.97867
-298.932426	409.273477	-475.215414	358.736784	-0.237311	1.516866	22195.34898
-354.628706	344.421645	-546.170949	266.418293	-1.000274	-0.009059	22191.53417
-400.40647	294.066104	-546.933911	220.640528	-1.000274	-0.009059	22203.74157
-449.999048	236.080936	-561.430203	132.136851	-0.237311	-0.772022	22162.54158
-485.095334	178.095768	-535.48947	69.573906	-1.000274	-0.772022	22190.7712
-495.01385	114.769861	-549.985762	-7.48533	-0.237311	-0.009059	22202.21564
-525.532359	62.125432	-551.511688	-123.455666	-0.237311	-0.772022	22196.87491
-519.428657	-2.7264	-460.719122	-118.87789	0.525652	-0.009059	22212.89712
-508.747179	-69.104159	-412.65247	-255.448219	-0.237311	1.516866	22212.89712
-504.932365	-141.585619	-378.319146	-286.729692	0.525652	-0.009059	22190.00824
-472.88793	-199.570787	-339.408047	-344.71486	-0.237311	2.279829	22214.42305
-429.399054	-259.08188	-273.030289	-417.959282	0.525652	1.516866	22241.88971
-382.858327	-314.015197	-217.334009	-469.840749	0.525652	0.753904	22232.73415
-344.710191	-377.341104	-156.29699	-528.588879	-0.237311	-0.009059	22238.07489
-294.35465	-423.881831	-116.622928	-562.922202	0.525652	-0.009059	22240.36378
-212.717637	-465.081819	-25.830362	-571.314793	0.525652	-0.009059	22227.39341
-139.473214	-513.148471	55.806651	-623.196259	-0.237311	0.753904	22222.81564
-76.91027	-531.459577	29.102955	-671.262911	0.525652	-0.772022	22226.63045
-18.925102	-549.770683	191.614018	-585.811085	0.525652	0.753904	22220.52675
45.163768	-558.163273	312.925093	-562.922202	0.525652	1.516866	22219.00082
113.067452	-543.666981	349.547305	-499.596295	0.525652	1.516866	22228.91934
203.860017	-540.61513	383.880628	-477.470376	0.525652	-1.534985	22225.10453
256.504446	-497.126254	454.836162	-414.907431	-1.000274	0.753904	22197.63787
319.830353	-453.637378	492.221336	-390.492624	0.525652	1.516866	22210.60823
338.141459	-414.726278	520.450958	-333.270419	-1.000274	-0.772022	22166.3564
434.274764	-353.689259	509.769479	-322.58894	-0.237311	-0.009059	22198.40083
475.474752	-294.178166	590.643529	-195.937126	-0.237311	0.753904	22218.23786
491.496969	-218.644855	557.836132	-150.159362	-0.237311	-1.534985	22199.92676
508.282149	-158.370799	538.762063	-36.477914	-0.237311	-0.009059	22202.21564
516.674739	-80.5486	563.176871	77.966497	-0.237311	1.516866	22216.71194
495.311783	-12.644916	555.547244	157.314621	-1.000274	-0.009059	22213.66009
480.815491	62.888395	515.110219	235.13682	-0.237311	-1.534985	22191.53417
470.134012	143.762445	489.169485	285.492361	1.288614	0.753904	22222.05268
454.111795	205.562427	397.613957	351.107156	1.288614	0.753904	22222.81564
420.541435	264.310557	343.443603	402.988622	2.051577	0.753904	22228.15638
383.15626	326.110539	275.539919	465.551567	0.525652	-0.772022	22233.49712
338.141459	390.962372	164.910322	471.655269	0.525652	0.753904	22241.12674
292.363695	412.325328	59.621465	448.766387	-0.237311	-0.772022	22210.60823
230.563713	468.784571	32.917769	551.766356	0.525652	1.516866	22221.28971
174.867433	497.777155	-57.111834	570.840425	-0.237311	-0.009059	22228.91934
110.778563	509.221596	-96.785896	582.284866	0.525652	1.516866	22222.05268
55.082284	502.354931	-186.052537	596.781158	0.525652	2.279829	22220.52675
1.674892	491.673453	-244.037705	565.499685	-0.237311	0.753904	22210.60823
-60.12509	487.095677	-286.763618	558.633021	-1.000274	-0.772022	229.651784
-115.058407	474.12531	-382.13396	509.803406	-1.000274	1.516866	16.022217
-180.673202	465.73272	-418.756171	458.684902	-0.237311	2.279829	10.681478
-249.339848	423.769769	-478.267265	428.929356	-1.000274	-1.534985	20887.63085
-295.880575	390.199409	-502.682073	420.536765	1.288614	2.279829	22195.34898
-325.636122	377.992005	-569.059831	278.625696	-0.237311	1.516866	22197.63787
-379.043514	324.584614	-602.630191	206.144236	0.525652	-0.009059	22219.00082
-415.665725	262.021669	-535.48947	180.966466	-0.237311	-0.772022	22209.84527
-460.680527	201.747613	-557.61539	122.218335	-0.237311	0.753904	22192.29713
-476.702744	153.680961	-535.48947	55.840577	1.288614	-0.009059	22235.02304
-493.487924	89.592091	-498.104296	-34.951988	1.288614	1.516866	22219.76379
-524.006434	14.05878	-471.4006	-105.14456	-0.237311	-0.009059	22217.4749
-505.695328	-33.24491	-434.778389	-168.470467	-1.000274	-1.534985	22201.45268
-518.665695	-111.830072	-425.622836	-315.722276	0.525652	-0.009059	22198.40083
-490.436073	-175.918942	-350.089525	-341.663009	-0.237311	0.753904	22210.60823
-449.999048	-243.059663	-331.015457	-405.751879	-0.237311	-0.772022	22226.63045
-409.562023	-291.126315	-248.615481	-454.581494	-0.237311	1.516866	22208.31935
-369.124998	-348.34852	-170.030319	-487.388891	-0.237311	-0.009059	22220.52675
-314.954644	-397.178135	-116.622928	-550.714799	1.288614	-0.772022	22230.44527
-266.887991	-454.400341	-51.008132	-570.55183	-0.237311	0.753904	22216.71194
-204.325047	-504.755881	22.23629	-585.048122	-0.237311	-0.009059	22199.92676
-128.028773	-538.326242	40.547396	-646.085141	-0.237311	-0.009059	22211.3712
-45.628798	-552.822534	164.14736	-595.7296	-0.237311	-0.009059	22195.34898
22.274886	-552.059571	248.073261	-547.662948	-1.000274	1.516866	22207.55638
92.467458	-546.718832	297.665838	-560.633314	-1.000274	-0.772022	22225.86749
158.845216	-539.852167	371.673224	-531.64073	0.525652	0.753904	22223.5786
238.956303	-502.466993	374.725075	-511.803699	0.525652	0.753904	22219.00082
294.652583	-470.422558	495.273187	-406.514841	0.525652	1.516866	22228.91934
345.771086	-425.407757	522.739846	-357.685226	-0.237311	0.753904	22222.05268
403.756254	-383.444806	576.147237	-270.707474	0.525652	2.279829	22203.74157
453.348832	-313.252234	605.902784	-202.803791	1.288614	-0.009059	22243.41563
488.445118	-256.030029	605.902784	-122.692703	0.525652	-0.772022	22241.88971
515.911777	-161.42265	602.850933	-68.522349	0.525652	-0.009059	22199.16379
509.045112	-113.355997	583.776865	5.485037	1.288614	-0.009059	22215.94897
505.993261	-33.24491	515.110219	110.773894	-0.237311	-0.009059	22212.89712
497.600671	38.473587	537.999101	166.470174	0.525652	1.516866	22190.00824
465.556236	95.695793	473.910231	238.951634	-0.237311	0.753904	22206.03046
444.193279	177.332805	435.762094	279.388659	-0.237311	-0.009059	22222.05268
422.06736	231.50316	345.732491	345.003454	-0.237311	0.753904	22211.3712
394.600701	285.673514	318.265832	439.610834	-1.763237	-0.772022	22222.81564
338.904422	354.34016	222.89549	457.158977	0.525652	-0.009059	22214.42305
320.593316	406.984589	153.465881	505.988592	-1.000274	0.753904	22194.58602
237.430378	437.503099	69.53998	517.433033	-0.237311	-0.009059	22204.50453
186.311874	474.888273	-44.90443	547.18858	-1.000274	-0.009059	22221.28971
140.53411	490.147528	-113.571077	548.714505	-1.000274	0.753904	22204.50453
76.44524	489.384565	-207.415493	486.914524	-0.237311	-0.009059	22218.23786
13.882296	516.088261	-230.304375	530.4034	1.288614	0.753904	22231.97119
-36.473245	500.829006	-275.319177	538.79599	0.525652	1.516866	22028.26014
-83.776935	494.725304	-397.393215	518.195996	0.525652	1.516866	22.888882
-156.258395	476.414198	-432.489501	534.981176	0.525652	-1.534985	14.496292
-205.850972	468.021608	-431.726538	476.233045	0.525652	-0.772022	2097.384564
-257.732439	431.399397	-466.822824	426.640467	0.525652	0.753904	22151.09714
-306.562054	387.910521	-501.91911	323.640498	1.288614	1.516866	22222.05268
-357.680557	339.080906	-556.089464	270.233106	0.525652	-0.009059	22202.21564
-408.79906	293.303141	-550.748725	212.247938	0.525652	1.516866	22218.23786
-439.31757	229.214272	-562.956129	134.425739	-0.237311	-0.772022	22216.71194
-472.88793	159.784662	-525.570955	58.892428	-0.237311	-0.009059	22196.11194
-504.932365	101.036532	-545.407986	-15.114957	0.525652	-0.009059	22201.45268
-521.717546	47.62914	-489.711706	-86.833455	-0.237311	-0.772022	22215.18601
-520.19162	-11.881953	-452.326532	-140.240846	0.525652	-0.009059	22211.3712
-507.221254	-84.363413	-405.785805	-224.92971	0.525652	1.516866	22201.45268
-514.087918	-143.874507	-366.874705	-336.32227	-1.763237	-3.06091	22187.71935
-480.517558	-214.830041	-343.985823	-360.737077	-0.237311	1.516866	22212.89712
-431.687943	-287.311501	-260.822885	-420.248171	-2.526199	0.753904	22194.58602
-377.517588	-319.355936	-227.252524	-481.28519	-0.237311	-0.772022	22211.3712
-335.554638	-388.022583	-156.29699	-541.559246	0.525652	-0.009059	22227.39341
-269.939842	-420.067018	-114.334039	-590.388861	0.525652	1.516866	22213.66009
-202.799122	-502.466993	-83.81553	-622.433296	0.525652	-0.772022	22133.549
-137.947289	-510.859583	-3.704443	-649.899954	-0.237311	0.753904	22230.44527
-60.888052	-532.22254	118.369595	-636.929588	0.525652	0.753904	22213.66009
-2.139922	-558.163273	215.265863	-572.840718	0.525652	1.516866	22221.28971
71.104501	-549.770683	309.11028	-540.796283	0.525652	-0.009059	22251.80822
131.378557	-517.726248	335.051013	-491.203705	0.525652	0.753904	22235.02304
224.460011	-516.963285	406.006547	-452.292606	0.525652	0.753904	22236.54897
273.289626	-465.081819	476.199119	-449.240755	0.525652	-0.772022	22238.83786
324.40813	-439.904049	516.636144	-382.100034	-0.237311	0.753904	22228.15638
372.474782	-424.644794	484.591709	-334.796344	-1.000274	0.753904	22189.24528
431.222913	-342.244818	578.436126	-221.877859	-1.000274	-0.772022	22208.31935
464.030311	-291.889278	589.880567	-176.100095	-0.237311	-0.009059	22217.4749
486.919193	-217.881892	616.584263	-89.122343	0.525652	-0.772022	22205.2675
505.993261	-137.770805	593.69538	-12.063106	0.525652	0.753904	22211.3712
503.704373	-75.20786	570.806498	99.329453	-1.000274	1.516866	22202.21564
487.682155	-2.7264	541.813914	171.04795	-1.763237	-0.772022	22180.85269
483.867342	63.651358	518.162069	208.433125	-1.000274	-2.297947	22179.32676
457.926609	155.206886	463.991715	284.729398	-0.237311	0.753904	22198.40083
443.430317	213.192054	384.64359	335.084939	-0.237311	1.516866	22194.58602
414.437733	277.280924	339.628789	406.803436	-0.237311	0.753904	22225.10453
372.474782	333.740166	249.599186	449.529349	0.525652	-0.772022	22217.4749
335.089608	385.621633	170.251061	475.470083	0.525652	-0.009059	22214.42305
280.919254	440.55495	103.110341	531.166362	-0.237311	-0.009059	22222.81564
221.40816	469.547534	22.999253	582.284866	0.525652	-0.009059	22232.73415
169.526694	500.066043	-54.059983	589.15153	0.525652	-0.009059	22223.5786
111.541526	506.932708	-104.415524	579.995977	-0.237311	0.753904	22243.41563
39.060066	506.169745	-183.000686	563.97376	0.525652	1.516866	22247.23045
-14.347325	501.591969	-239.459928	573.129313	0.525652	0.753904	22222.81564
-69.280643	493.199378	-307.363612	572.36635	0.525652	0.753904	112.918485
-132.60655	472.599385	-382.13396	556.344133	0.525652	0.753904	16.022217
-179.147277	464.206794	-459.956159	451.055275	-0.237311	1.516866	10.681478
-238.65837	428.347546	-461.482085	434.270095	0.525652	0.753904	20803.70495
-295.117613	406.221626	-484.370967	377.810852	-0.237311	-0.009059	22202.21564
-353.102781	355.866086	-576.689458	277.099771	0.525652	1.516866	22181.61565
-388.962029	308.562396	-529.385768	248.107187	-0.237311	-0.009059	22205.2675
-438.554607	257.443893	-543.88206	155.788696	-0.237311	-1.534985	22199.16379
-475.939781	196.406874	-554.563539	119.929447	-1.000274	0.753904	22192.29713
-474.413856	136.132818	-556.089464	32.188732	-0.237311	0.753904	22169.40825
-540.791614	65.940246	-504.970961	-34.189026	-1.000274	0.753904	22199.16379
-511.79903	5.66619	-463.770973	-123.455666	-0.237311	0.753904	22203.74157
-511.79903	-69.867121	-457.667271	-221.877859	0.525652	-0.772022	22180.08972
-498.065701	-138.533768	-446.22283	-281.388953	-1.000274	-0.772022	22202.97861
-491.961999	-191.941159	-395.104327	-359.211152	-0.237311	2.279829	22225.10453
-451.524974	-246.874476	-340.17101	-419.485208	1.288614	1.516866	22214.42305
-407.273135	-294.178166	-234.882152	-480.522227	-0.237311	-1.534985	22222.05268
-346.999079	-360.555924	-156.29699	-501.885183	0.525652	0.753904	22253.33415
-289.013911	-403.281837	-104.415524	-530.877767	2.051577	2.279829	22236.54897
-241.710221	-467.370707	-53.29702	-589.625898	-1.000274	-0.772022	22235.02304
-173.043575	-487.970701	19.18444	-623.196259	1.288614	-0.009059	22239.60082
-95.221376	-527.644763	55.043688	-607.937004	0.525652	-0.772022	22220.52675
-27.317692	-555.874385	192.376981	-554.529612	0.525652	-0.772022	22219.76379
37.534141	-557.40031	264.858441	-544.611097	0.525652	2.279829	22229.6823
119.171153	-542.141055	326.658422	-545.374059	-0.237311	-0.009059	22212.89712
170.289657	-534.511428	367.85841	-500.359258	0.525652	-0.772022	22222.81564
238.19334	-503.992919	454.0732	-450.003717	-1.000274	-0.009059	22230.44527
297.704434	-474.237372	492.221336	-401.174102	-1.763237	-1.534985	22196.11194
346.534049	-422.355906	540.287989	-327.166717	-0.237311	0.753904	22201.45268
403.756254	-384.207769	573.858349	-266.129698	-1.000274	-0.009059	22187.71935
460.97846	-317.067048	576.147237	-200.514902	-0.237311	0.753904	22202.97861
471.659938	-242.2967	606.665747	-132.611219	-1.000274	-0.772022	22205.2675
502.94141	-166.000426	599.799082	-40.292728	0.525652	1.516866	22215.18601
500.652522	-104.963407	562.413908	15.403552	-0.237311	0.753904	22206.03046
490.734006	-35.533798	531.132436	120.69241	0.525652	0.753904	22201.45268
497.600671	46.866177	538.762063	193.936833	-0.237311	0.753904	22197.63787
474.711789	102.562457	487.64356	236.662746	-0.237311	0.753904	22204.50453
457.163646	191.829097	425.843578	313.721982	0.525652	-0.772022	22208.31935
427.408099	249.051303	359.46582	400.699734	0.525652	-0.009059	22247.23045
411.385882	318.480912	299.954727	435.79602	0.525652	0.753904	22247.23045
350.348863	371.125341	235.865857	496.833039	0.525652	-0.772022	22227.39341
312.963689	418.42903	163.384397	542.610803	0.525652	0.753904	22236.54897
255.741483	458.866055	10.028887	551.766356	1.288614	0.753904	22234.26008
181.734098	490.91049	-56.348871	547.18858	-0.237311	-0.009059	22129.73418
131.378557	500.829006	-112.045151	579.995977	-0.237311	1.516866	22222.81564
77.208203	512.273447	-154.008102	576.181164	-0.237311	1.516866	22231.97119
19.223035	496.251229	-244.800667	567.788574	0.525652	-0.009059	22212.89712
-34.947319	505.406782	-289.815469	565.499685	-0.237311	-0.772022	3405.102695
-111.243593	471.836422	-347.800637	559.395984	-1.000274	2.279829	18.311106
-149.39173	466.495683	-408.837656	512.092294	-1.763237	-0.772022	14.496292
-218.058376	435.977173	-455.378383	451.055275	-0.237311	-0.009059	8223.212378
-272.991693	413.088291	-486.659855	414.433064	-1.000274	0.753904	22156.43788
-311.13983	375.703117	-530.911694	297.699765	-0.237311	0.753904	22194.58602
-379.043514	343.658682	-555.326501	265.65533	0.525652	-0.009059	22189.24528
-407.273135	274.992036	-534.726507	201.56646	0.525652	0.753904	22209.08231
-433.213868	223.11057	-572.111682	87.885012	-0.237311	0.753904	22198.40083
-477.465707	150.62911	-544.645023	33.714658	-0.237311	-0.009059	22188.48232
-501.880514	103.32542	-547.696874	-52.500131	-0.237311	-0.009059	22205.2675
-514.850881	43.814326	-458.430234	-82.255678	0.525652	-0.772022	22229.6823
-513.324955	-14.933804	-447.748755	-167.707505	0.525652	0.753904	22218.23786
-504.932365	-94.281929	-434.778389	-247.055629	1.288614	0.753904	22204.50453
-485.858297	-150.741171	-380.608035	-299.700058	-0.237311	-0.009059	22227.39341
-458.391638	-217.881892	-324.148792	-381.337071	-0.237311	-0.009059	22224.34156
-435.502756	-271.289284	-273.793251	-436.270388	1.288614	1.516866	22220.52675
-386.673141	-338.430005	-194.445127	-487.388891	1.288614	0.753904	22229.6823
-333.26575	-391.837396	-135.696996	-535.455544	0.525652	1.516866	22215.94897
-279.858358	-433.800347	-66.267387	-553.76665	-1.000274	0.753904	22224.34156
-202.799122	-481.104037	-44.141468	-645.322178	0.525652	-0.772022	22228.15638
-137.184326	-523.066987	73.354794	-611.751818	-0.237311	-2.297947	22193.82305
-60.12509	-557.40031	132.865887	-630.062923	-1.763237	0.753904	22204.50453
19.985998	-551.296608	242.732521	-559.107389	-1.000274	-0.772022	22213.66009
85.600793	-523.066987	331.999162	-549.951836	-0.237311	-0.772022	22205.2675
159.608179	-538.326242	364.806559	-514.85555	-1.763237	-0.009059	22212.13416
217.593347	-514.674397	406.76951	-502.648146	-1.000274	-0.009059	22230.44527
267.185924	-466.607745	480.776895	-439.322239	0.525652	-0.009059	22215.94897
335.089608	-449.059602	504.42874	-404.225953	0.525652	-0.009059	22217.4749
386.208111	-407.096651	505.954666	-314.19635	-0.237311	-0.009059	22225.10453
452.585869	-335.378154	570.043536	-251.633406	0.525652	-0.009059	22180.85269
463.267348	-268.237433	615.058337	-173.048244	0.525652	-0.009059	22215.18601
506.756224	-190.415234	551.73243	-147.107511	-0.237311	-0.009059	22235.02304
516.674739	-129.378215	594.458343	-12.063106	-0.237311	-0.772022	22222.05268
508.282149	-58.42268	560.12502	88.647975	0.525652	0.753904	22199.16379
503.704373	18.636556	554.021318	180.203503	-0.237311	-0.009059	22219.76379
467.082161	77.384687	523.502809	234.373858	0.525652	-1.534985	22207.55638
455.63772	156.732812	445.680609	283.966436	-1.000274	0.753904	22175.51195
437.326615	218.532793	398.37692	349.581231	-1.000274	-0.009059	22223.5786
409.096993	278.806849	338.865826	415.958989	-0.237311	0.753904	22228.91934
381.630335	339.080906	201.532534	443.425648	-0.237311	-0.772022	22217.4749
342.719235	385.621633	119.132558	471.655269	-0.237311	0.753904	22229.6823
274.815552	429.110509	106.162192	553.292282	-1.000274	0.753904	22209.84527
210.726682	469.547534	0.110371	569.314499	0.525652	-0.009059	22199.16379
150.452626	490.147528	-89.156269	579.233015	-1.000274	-0.009059	22199.92676
88.652644	503.880857	-168.504394	556.344133	-1.000274	0.753904	22217.4749
41.348954	521.429	-177.659947	569.314499	-1.000274	-0.009059	22208.31935
-10.532512	503.117894	-246.326593	569.314499	0.525652	1.516866	22186.95639
-71.569531	487.095677	-306.600649	539.558952	0.525652	0.753904	38.148137
-115.058407	474.888273	-389.763587	514.381182	0.525652	-0.772022	16.022217
-202.799122	448.184577	-437.067277	471.655269	1.288614	1.516866	10.681478
-234.843556	440.55495	-468.348749	426.640467	-1.000274	0.753904	21806.23798
-284.436134	402.406813	-536.252433	358.736784	0.525652	0.753904	22210.60823
-327.92501	361.206825	-562.956129	290.8331	-1.000274	-0.772022	22226.63045
-385.147216	307.036471	-527.859843	237.425709	0.525652	-0.772022	22218.23786
-419.480539	254.392042	-546.170949	159.603509	0.525652	-0.772022	22219.00082
-457.628676	187.251321	-572.874644	82.544273	-0.237311	-0.009059	22208.31935
-511.79903	125.451339	-543.88206	40.581322	-1.000274	-0.772022	22201.45268
-507.984216	73.569873	-508.785774	-57.077908	-0.237311	0.753904	22202.97861
-529.347173	4.903227	-471.4006	-128.796405	-0.237311	1.516866	22190.00824
-514.087918	-57.659718	-426.385799	-234.848226	-0.237311	-0.009059	22211.3712
-517.139769	-129.378215	-381.370997	-306.566723	0.525652	-0.009059	22201.45268
-483.569409	-197.281898	-372.215445	-357.685226	-1.000274	2.279829	22199.92676
-444.658309	-256.030029	-305.074724	-431.692612	-0.237311	1.516866	22206.79342
-401.932396	-321.644825	-240.222891	-477.470376	-0.237311	0.753904	22214.42305
-346.999079	-379.629993	-162.400692	-524.774066	0.525652	-0.009059	22207.55638
-299.695389	-417.778129	-126.541443	-552.240724	-0.237311	0.753904	22216.71194
-237.132445	-459.74108	-47.956281	-606.411078	0.525652	0.753904	22159.48973
-163.125059	-498.652179	22.999253	-601.070339	-0.237311	-0.772022	22211.3712
-82.251009	-531.459577	97.006639	-610.225892	-1.000274	-0.772022	22225.10453
-13.584363	-555.874385	212.214012	-564.448128	-0.237311	0.753904	22231.20823
50.504507	-546.718832	281.643621	-543.085171	-0.237311	0.753904	22212.13416
134.430408	-549.00772	310.636205	-532.403693	0.525652	0.753904	22242.65267
195.467427	-525.355875	360.228783	-512.566662	1.288614	-0.009059	22252.57118
254.215558	-491.022552	473.147268	-440.848165	1.288614	1.516866	22231.20823
316.01554	-454.400341	503.665777	-387.440773	1.288614	0.753904	22231.97119
366.37108	-412.43739	532.658361	-324.114866	0.525652	-0.009059	22235.786
412.911807	-366.659626	605.139821	-269.181549	-0.237311	-0.009059	22212.89712
459.452534	-313.252234	596.747231	-176.100095	0.525652	1.516866	22192.29713
485.393267	-227.800408	610.480561	-128.796405	1.288614	-0.009059	22215.18601
508.282149	-166.000426	600.562045	-32.6631	-0.237311	1.516866	22205.2675
505.230298	-79.785637	548.680579	42.870211	-0.237311	1.516866	22191.53417
515.148814	-34.770835	554.021318	148.159068	1.288614	-0.009059	22218.23786
493.022895	46.103215	493.747262	221.403491	-0.237311	-0.009059	22199.16379
451.822907	111.71801	417.450988	212.247938	-0.237311	2.279829	22186.19343
427.408099	186.488358	373.199149	286.255324	-1.000274	-0.772022	22200.68972
428.171062	245.236489	374.725075	403.751585	-0.237311	-1.534985	22215.94897
392.311813	298.643881	280.117696	434.270095	-0.237311	-0.009059	22213.66009
366.37108	381.043856	206.11031	490.729337	0.525652	0.753904	22229.6823
304.571099	426.058658	123.710334	483.09971	1.288614	-0.009059	22231.97119
240.482229	446.658652	38.258508	541.084878	0.525652	0.753904	22216.71194
182.497061	495.488267	-54.822946	581.521903	0.525652	-0.009059	22225.10453
132.904483	518.377149	-119.674779	548.714505	0.525652	0.753904	22228.91934
82.548942	524.480851	-173.845133	543.373766	0.525652	-0.009059	22238.07489
17.697109	522.954925	-234.119189	602.121897	1.288614	0.753904	22243.41563
-56.310276	490.91049	-329.489531	526.588586	1.288614	-0.009059	1417.584765
-124.21396	477.940124	-349.326562	573.129313	0.525652	0.753904	16.78518
-163.888022	474.888273	-392.052476	499.121927	-0.237311	-0.009059	11.444441
-224.925041	431.399397	-450.037644	447.240461	0.525652	-0.009059	17442.85409
-272.991693	419.191993	-498.104296	370.944188	0.525652	0.753904	22166.3564
-327.162048	382.569782	-530.911694	336.610864	0.525652	0.753904	22207.55638
-379.043514	332.214241	-524.045029	287.018286	-0.237311	-0.772022	22219.00082
-421.006464	271.940185	-538.541321	187.833131	0.525652	-0.009059	22174.74899
-446.184235	207.088352	-568.296868	117.640559	-1.000274	0.753904	22183.90454
-482.806446	155.206886	-576.689458	36.766509	-1.000274	-0.009059	22187.71935
-519.428657	88.066165	-524.807992	-12.063106	-0.237311	0.753904	22183.14158
-527.821247	34.658774	-469.111712	-103.618635	0.525652	1.516866	22195.34898
-509.510142	-30.956022	-456.141346	-179.914908	0.525652	-0.772022	22203.74157
-503.40644	-100.385631	-409.600619	-280.62599	-1.000274	-0.009059	22205.2675
-488.910148	-170.578203	-356.95619	-327.166717	-0.237311	0.753904	22217.4749
-448.473123	-230.089296	-313.467314	-388.966698	0.525652	0.753904	22229.6823
-410.324986	-285.022613	-285.237692	-460.685196	-0.237311	-0.772022	22225.86749
-369.124998	-350.637409	-192.156239	-507.988885	0.525652	-0.772022	22215.18601
-307.325016	-388.785545	-160.874766	-572.077755	0.525652	-0.772022	22236.54897
-267.650954	-452.111453	-78.474791	-568.262942	-0.237311	-0.772022	22249.51933
-208.139861	-465.081819	-53.29702	-634.6407	-0.237311	-0.009059	22227.39341
-118.110258	-516.200322	42.073322	-643.03329	1.288614	-0.009059	22231.20823
-49.443611	-537.563279	178.643652	-576.655532	0.525652	0.753904	22240.36378
29.141551	-577.237341	233.576969	-530.877767	-0.237311	1.516866	22206.03046
83.311905	-538.326242	302.243615	-544.611097	1.288614	-0.772022	22222.05268
151.978551	-549.00772	377.776926	-501.885183	-0.237311	-1.534985	22230.44527
219.119272	-510.859583	446.443572	-452.292606	-0.237311	2.279829	22213.66009
292.363695	-463.555894	478.488007	-407.277804	0.525652	-0.772022	22223.5786
337.378496	-439.904049	502.139852	-357.685226	0.525652	-1.534985	22216.71194
379.341447	-386.496657	541.813914	-297.41117	-0.237311	0.753904	22187.71935
429.696987	-336.904079	561.650945	-251.633406	-1.000274	-0.772022	22197.63787
442.667354	-265.948545	582.250939	-184.492685	-0.237311	-0.009059	22194.58602
510.571037	-197.281898	599.03612	-80.729753	-1.000274	0.753904	22199.16379
518.963628	-127.852289	560.12502	10.062813	-0.237311	1.516866	22203.74157
505.993261	-50.793053	552.495393	111.536857	-0.237311	-0.772022	22204.50453
486.15623	16.347668	541.813914	176.38869	-0.237311	-0.009059	22195.34898
474.711789	97.221718	482.302821	222.929417	0.525652	2.279829	22201.45268
465.556236	175.043917	443.391721	287.018286	1.288614	-0.009059	22201.45268
421.304397	228.451309	377.776926	367.129374	0.525652	2.279829	22228.91934
408.334031	299.406843	330.473236	431.981207	0.525652	0.753904	22239.60082
356.452565	360.443862	203.058459	458.684902	0.525652	-0.009059	22247.23045
328.985906	410.03644	136.680701	468.603418	-0.237311	0.753904	22245.70452
266.422962	446.658652	93.191825	557.870058	-0.237311	0.753904	22228.15638
208.437794	485.569751	-5.230368	573.892276	0.525652	2.279829	22195.34898
148.163737	493.199378	-55.585909	554.818207	-0.237311	-0.009059	22222.81564
74.156352	513.799372	-156.29699	564.736723	0.525652	-0.009059	22214.42305
32.956364	516.088261	-179.948835	589.914493	-1.000274	-0.772022	22224.34156
[truncated: 28,725 more rows]
