# Supplementary material for: Dynamic analysis of slant cracked rotor system considering nonlinear oil film force
Source: PLoS One. 2024 Jan 25;19(1):e0294293. doi: 10.1371/journal.pone.0294293 (PMC10810477; doi:10.1371/journal.pone.0294293)
Supplement: S1 File — These data were measured by two eddy current sensors, model WT0150. (ZIP) [file pone.0294293.s001.zip › 2021.3.18 Test data for plain bearings/2021.3.18 (P=0.2Mpa, Z=4.0g)/1000.csv]

1024	30720	7	0	3
8	8	8	8	10	10	1
3	3	3	3	1	1	4
2	1	4	3	0	0	0
0	0	0	0	0.000007	0.000001	20746
429.599481	84.666511	381.795892	209.541904	-0.191366	0.934045	22222.05268
415.103189	144.177605	361.958861	248.453004	-0.191366	0.171082	22231.20823
410.525412	183.088704	290.240363	295.756693	-0.191366	-0.591881	22224.34156
387.63653	221.999804	251.329264	301.097433	-0.191366	0.171082	22220.52675
367.799499	256.333127	210.129276	307.964097	-0.191366	0.934045	22213.66009
350.251356	326.525699	163.588549	373.578893	1.334559	1.697008	22247.23045
327.362474	360.859022	127.729301	414.015918	0.571597	0.934045	22235.786
293.792114	387.562718	97.210791	437.667763	1.334559	0.934045	22223.5786
253.355089	416.555302	32.358958	472.764048	0.571597	-0.591881	22227.39341
180.873629	446.310848	-49.278054	490.312191	-0.191366	-1.354843	22215.94897
161.79956	456.992327	-103.448409	476.578862	-0.191366	0.171082	22216.71194
110.681057	460.044178	-114.89285	484.971452	-0.954329	-0.591881	22212.89712
60.325516	469.962693	-169.826167	480.393676	-0.191366	0.171082	22199.16379
23.703305	466.14788	-210.263192	483.445527	1.334559	1.697008	22213.66009
-34.281863	467.673805	-257.566882	470.47516	0.571597	0.171082	22207.55638
-64.03741	448.599737	-288.085391	446.060353	-0.191366	0.171082	209.05179
-99.896659	450.125662	-334.626118	472.764048	-0.191366	0.171082	15.259255
-154.067013	434.866407	-375.826106	446.823315	0.571597	0.934045	12.970367
-190.689224	431.051594	-388.03351	414.77888	-0.191366	0.171082	9.918516
-232.652175	417.318264	-376.589069	384.260371	-0.191366	-0.591881	21715.44542
-266.222535	394.429382	-448.307566	339.245569	0.571597	2.45997	22210.60823
-284.533641	378.407165	-442.966827	306.438172	0.571597	-0.591881	22207.55638
-327.259554	334.155326	-476.537187	268.290035	0.571597	-0.591881	22214.42305
-343.281772	290.66645	-445.255715	221.749308	0.571597	0.171082	22224.34156
-365.407691	263.199792	-447.544603	156.134513	1.334559	1.697008	22215.94897
-396.689163	217.422027	-493.322367	46.267878	0.571597	1.697008	22222.81564
-417.289157	174.696114	-423.892758	57.71232	0.571597	-0.591881	22246.46748
-453.911368	138.073903	-457.463119	-8.665439	0.571597	0.171082	22241.12674
-469.170623	83.140586	-384.981659	-18.583954	-0.191366	0.934045	22226.63045
-483.666915	28.207269	-359.040926	-80.383936	-0.954329	0.171082	22235.786
-488.244692	-12.992719	-349.12241	-122.346886	0.571597	0.934045	22231.20823
-457.726182	-61.059372	-342.255745	-202.457974	-0.954329	0.171082	22211.3712
-463.829884	-96.155658	-303.344646	-217.717228	-0.954329	-0.591881	22221.28971
-447.807667	-148.800086	-273.589099	-270.361657	-0.191366	0.171082	22232.73415
-434.8373	-190.000074	-250.700217	-339.028304	0.571597	2.45997	22214.42305
-402.792865	-238.066727	-242.307627	-363.443111	0.571597	1.697008	22215.94897
-382.192871	-287.659304	-207.211341	-368.020888	0.571597	1.697008	22208.31935
-354.726213	-323.518553	-186.611347	-448.894938	-0.191366	0.171082	22196.87491
-321.155852	-361.66669	-101.922483	-451.946789	-0.191366	-0.591881	22182.37861
-271.563274	-406.681491	-59.19657	-480.939373	0.571597	0.934045	22215.94897
-235.704026	-436.437038	7.181188	-501.539367	-0.191366	0.934045	22200.68972
-171.615156	-453.985181	30.07007	-506.880106	-0.191366	0.171082	22200.68972
-113.629988	-470.007399	81.188574	-508.406031	0.571597	-0.591881	22215.18601
-65.563335	-508.918498	146.803369	-503.828255	-0.191366	0.171082	22206.79342
-13.681869	-525.703678	228.440382	-493.909739	0.571597	0.934045	22198.40083
42.777373	-530.281455	283.373699	-468.731969	1.334559	0.171082	22205.2675
87.792175	-518.837014	258.958891	-541.976392	0.571597	0.171082	22228.15638
151.118082	-502.051834	292.529252	-486.280112	0.571597	0.171082	22222.05268
205.288436	-494.422206	368.825525	-419.139391	1.334559	1.697008	22244.94156
231.229169	-467.71851	429.099582	-373.361627	0.571597	-0.591881	22240.36378
286.925449	-429.570374	476.403271	-368.020888	-1.717292	0.171082	22225.10453
319.732847	-427.281485	439.78106	-345.132006	-0.954329	0.934045	22224.34156
338.043952	-386.081498	490.136601	-272.650546	0.571597	0.171082	22228.91934
393.740232	-343.355584	502.344004	-198.64316	0.571597	-0.591881	22212.13416
420.443928	-306.733373	532.099551	-176.517241	-0.191366	0.171082	22224.34156
416.629114	-247.222279	484.795861	-131.502439	-0.191366	0.171082	22230.44527
455.540214	-207.548217	486.321787	-157.443172	-1.717292	0.171082	22194.58602
463.932804	-158.718602	422.99588	-68.939495	-0.191366	-0.591881	22201.45268
454.014288	-99.970471	390.188482	-26.976544	-0.191366	0.934045	22215.94897
466.221692	-58.770483	431.38847	105.778972	-0.954329	0.934045	22206.03046
449.436512	6.844312	438.255134	142.401183	-0.191366	0.934045	22213.66009
440.280959	49.570225	387.136631	191.993761	-1.717292	-1.354843	22228.15638
418.15504	107.555393	393.240333	228.615973	-0.191366	-1.354843	22221.28971
421.206891	158.673897	362.721823	245.401153	0.571597	0.934045	22220.52675
392.214307	200.636847	318.469985	294.230768	-0.191366	0.171082	22228.15638
376.955052	238.022021	277.269997	339.245569	0.571597	0.934045	22223.5786
340.332841	279.984972	168.166326	345.349271	1.334559	0.171082	22214.42305
331.177288	323.473848	125.440412	347.63816	1.334559	0.171082	22247.23045
318.969884	375.355314	78.136723	385.023334	0.571597	-0.591881	22232.73415
257.932865	396.718271	60.58858	433.089986	1.334559	0.934045	22207.55638
227.414356	428.762705	7.181188	476.578862	1.334559	1.697008	22235.786
173.244001	454.703439	-59.19657	468.186272	-0.191366	0.171082	22219.00082
127.466237	451.651588	-104.974334	471.238123	-0.954329	-1.354843	22188.48232
81.688473	480.644172	-130.915067	494.889968	-0.954329	0.934045	22213.66009
51.169963	476.066395	-159.907651	494.127005	0.571597	0.171082	22218.23786
16.073677	468.436768	-214.078006	477.341825	-0.191366	0.171082	22187.71935
-19.785571	470.725656	-273.589099	492.60108	1.334559	0.171082	22201.45268
-83.874441	463.858991	-317.840938	426.986284	-0.954329	-0.591881	28.992584
-108.289249	440.970109	-406.344615	376.630744	-0.191366	0.934045	14.496292
-163.222566	417.318264	-419.314982	396.467775	1.334559	1.697008	9.918516
-196.792926	425.710855	-384.981659	407.149253	-0.191366	0.934045	13.733329
-241.807728	404.347898	-430.759423	369.001116	-0.191366	0.171082	22093.11197
-247.148467	402.821972	-401.003876	303.386321	0.571597	0.171082	22207.55638
-299.792896	348.651618	-459.752007	285.075215	-0.954329	0.171082	22222.05268
-329.548442	334.918289	-434.574237	259.134482	0.571597	-1.354843	22213.66009
-356.252138	283.036823	-458.989044	207.253016	0.571597	0.171082	22215.18601
-394.400275	247.940537	-480.352001	120.275264	-0.954329	0.171082	22222.81564
-393.637312	213.607214	-461.277932	48.556767	0.571597	0.934045	22246.46748
-440.941002	145.70353	-445.255715	12.697518	-0.191366	-1.354843	22235.02304
-437.126188	103.74058	-443.729789	-68.939495	1.334559	0.934045	22241.88971
-468.40766	66.355405	-363.618702	-36.89506	0.571597	0.934045	22237.31193
-485.955803	28.970231	-378.877957	-97.169116	-0.191366	-1.354843	22224.34156
-465.35581	-18.333458	-365.144628	-181.095017	-0.191366	0.934045	22224.34156
-468.40766	-80.896403	-336.915006	-193.302421	-0.191366	-1.354843	22226.63045
-449.333592	-115.229726	-288.848354	-238.317222	1.334559	1.697008	22215.18601
-447.807667	-161.770453	-285.03354	-265.020918	-0.191366	0.171082	22225.10453
-427.970635	-209.837105	-255.277993	-319.954235	0.571597	0.934045	22223.5786
-393.637312	-252.563019	-190.426161	-368.78385	-0.954329	0.171082	22186.95639
-376.852132	-316.651888	-227.811335	-426.006056	-0.954329	-0.591881	22198.40083
-349.385474	-339.540771	-163.722465	-471.78382	-0.191366	0.934045	22189.24528
-296.741045	-363.955578	-108.026185	-486.280112	0.571597	0.171082	22192.29713
-270.037349	-396.762976	-41.648427	-472.546783	-0.191366	0.934045	22206.03046
-212.052181	-424.992597	0.314523	-505.35418	0.571597	2.45997	22221.28971
-155.592938	-470.770361	79.662648	-490.094926	-0.191366	0.171082	22196.87491
-106.00036	-473.822212	111.707083	-515.272696	1.334559	1.697008	22208.31935
-48.778155	-495.185169	181.136692	-503.065292	0.571597	-0.591881	22203.74157
9.969976	-510.444424	241.410748	-471.78382	-0.191366	0.934045	22190.00824
63.377367	-503.577759	256.670003	-506.117143	-0.191366	-0.591881	22202.21564
119.073647	-498.999983	281.084811	-516.798621	0.571597	-0.591881	22224.34156
164.851411	-511.207386	289.477401	-431.346795	1.334559	0.934045	22232.73415
211.392138	-479.162951	362.721823	-453.472714	0.571597	1.697008	22228.91934
254.881014	-459.32592	452.751426	-371.072739	1.334559	0.171082	22238.07489
282.347673	-426.518523	441.306985	-339.028304	-0.191366	-0.591881	22229.6823
324.310623	-426.518523	461.906979	-303.932018	-0.954329	0.934045	22214.42305
360.169872	-379.214833	487.08475	-243.657962	-0.954329	-0.591881	22224.34156
389.925419	-318.940777	516.840296	-196.354272	-0.191366	-0.591881	22231.20823
425.021704	-291.474118	509.210669	-157.443172	-0.191366	0.171082	22215.18601
444.858736	-244.170428	503.86993	-111.665408	0.571597	0.934045	22226.63045
441.806885	-188.474149	488.610675	-64.361718	-1.717292	-0.591881	22209.84527
465.458729	-153.377863	402.395886	-87.2506	-0.191366	0.934045	22195.34898
444.095773	-84.711216	398.581072	4.304928	-0.954329	-2.117806	22200.68972
458.592065	-31.303825	384.08478	66.10491	-0.954329	0.934045	22218.23786
455.540214	21.340604	422.232917	168.341916	-0.954329	-0.591881	22206.79342
440.280959	57.199853	426.810693	214.882643	-0.954329	0.171082	22224.34156
436.466145	123.577611	389.425519	240.823376	-0.191366	-0.591881	22231.20823
409.76245	175.459077	332.203314	273.630774	-0.191366	0.171082	22219.76379
385.347642	208.266475	281.847773	298.045582	-0.954329	-0.591881	22219.00082
381.532828	250.229425	242.173711	346.875197	0.571597	0.171082	22200.68972
371.614313	302.873854	174.270027	359.845563	0.571597	-0.591881	22235.02304
324.310623	330.340512	130.018189	353.741861	0.571597	0.171082	22234.26008
300.658778	378.407165	75.847834	414.77888	1.334559	0.171082	22208.31935
254.118051	403.584935	62.877468	466.660347	-0.191366	0.934045	22226.63045
216.732877	428.762705	-1.974365	475.815899	0.571597	0.171082	22218.23786
155.695858	444.784923	-114.129887	475.815899	-0.191366	2.45997	22220.52675
123.651423	480.644172	-98.10767	484.208489	-0.191366	-0.591881	22217.4749
81.688473	462.333066	-173.640981	481.919601	-0.191366	0.171082	22203.74157
38.96256	472.251581	-187.37431	489.549229	-0.954329	-0.591881	22214.42305
-9.104093	463.096029	-241.544664	468.186272	-0.954329	1.697008	8145.390179
-39.622602	466.910842	-289.611317	468.949235	-0.954329	0.934045	701.162755
-97.60777	463.858991	-338.440932	457.504794	0.571597	0.934045	18.311106
-122.022578	427.999743	-372.011292	414.015918	-0.191366	0.171082	11.444441
-186.111448	443.258997	-432.285348	393.415924	-0.954329	-1.354843	12.207404
-202.896628	408.925674	-410.159429	385.023334	0.571597	0.934045	14188.81802
-244.096616	402.821972	-426.944609	353.741861	-0.191366	0.171082	22183.14158
-294.452156	366.199761	-427.707572	314.067799	1.334559	0.934045	22205.2675
-297.504007	361.621985	-437.626088	269.81596	-0.954329	-0.591881	22215.18601
-334.126219	315.081258	-460.51497	240.060414	0.571597	0.934045	22225.86749
-372.274356	269.303493	-478.063113	159.186364	0.571597	0.934045	22214.42305
-397.452126	234.207208	-480.352001	113.408599	0.571597	-0.591881	22225.10453
-417.289157	192.244257	-491.796442	66.867872	1.334559	-0.591881	22248.75637
-430.259524	148.755381	-420.077945	11.934555	0.571597	0.934045	22240.36378
-447.044704	116.710946	-438.38905	-27.739507	0.571597	0.934045	22228.91934
-496.637282	61.777629	-359.803888	-58.258016	1.334559	2.45997	22240.36378
-479.852102	19.051716	-361.329814	-99.458004	-0.191366	-0.591881	22226.63045
-476.037288	-30.540862	-331.574267	-165.0728	0.571597	1.697008	22215.94897
-466.118772	-72.503813	-312.500199	-213.902415	-0.954329	-0.591881	22225.10453
-465.35581	-113.7038	-288.848354	-258.154254	0.571597	0.934045	22229.6823
-456.200257	-166.348229	-273.589099	-297.065353	-0.191366	0.934045	22218.23786
-420.341008	-219.755621	-246.885403	-329.872751	0.571597	-0.591881	22215.94897
-393.637312	-263.244497	-214.840968	-383.280142	-0.191366	-0.591881	22206.03046
-362.35584	-288.422267	-179.744682	-438.976422	-0.954329	0.934045	22194.58602
-318.866964	-335.725957	-120.233589	-417.613466	-1.717292	0.934045	22166.3564
-283.770678	-373.111131	-88.189154	-501.539367	-0.954329	0.171082	22215.18601
-246.385504	-402.103715	-55.381756	-513.74677	-0.191366	0.171082	22198.40083
-170.852193	-434.911113	7.181188	-516.035659	-0.191366	0.934045	22208.31935
-149.489236	-471.533324	72.033021	-486.280112	-0.191366	0.171082	22219.76379
-82.348516	-487.555542	117.810785	-501.539367	0.571597	0.934045	22199.92676
-24.363348	-508.918498	181.136692	-487.806037	-0.191366	-0.591881	22202.21564
27.518119	-515.785163	257.432966	-470.257894	0.571597	-0.591881	22207.55638
77.873659	-515.785163	262.010742	-498.487516	1.334559	0.171082	22214.42305
136.62179	-504.340722	315.418134	-499.250478	-0.191366	-0.591881	22212.89712
146.540305	-485.266653	342.884792	-438.213459	-0.191366	0.934045	22244.17859
196.132883	-478.399989	393.240333	-423.717167	1.334559	0.934045	22234.26008
253.355089	-445.592591	436.729209	-370.309776	1.334559	1.697008	22229.6823
284.636561	-424.992597	445.121799	-327.583863	0.571597	0.934045	22228.91934
331.177288	-384.555572	493.951414	-269.598695	-0.191366	0.171082	22225.10453
372.377276	-352.511137	500.055116	-221.532042	-0.954329	0.171082	22218.23786
394.503195	-318.177814	513.025483	-202.457974	-0.191366	0.171082	22226.63045
449.436512	-268.585236	516.077334	-153.628359	-0.954329	-1.354843	22225.86749
442.569847	-235.777838	500.818079	-106.324669	-0.191366	0.171082	22196.11194
444.095773	-185.422298	477.929197	-86.487638	-0.954329	0.171082	22206.79342
453.251326	-112.177875	422.99588	-29.265432	-0.191366	1.697008	22212.13416
457.829102	-72.503813	439.018097	31.771586	-0.191366	-1.354843	22204.50453
450.962437	-12.229756	403.158849	95.860456	-0.191366	0.171082	22213.66009
440.280959	28.207269	419.944029	139.349332	-0.954329	-0.591881	22228.91934
424.258742	69.407256	390.951445	214.882643	0.571597	0.171082	22215.18601
422.732816	137.31094	390.188482	247.690041	0.571597	0.934045	22225.86749
395.266158	166.303524	339.069979	275.919662	-0.954329	-0.591881	22230.44527
367.036536	208.266475	293.292214	301.097433	-0.191366	0.171082	22213.66009
346.436543	270.066456	227.677419	340.771495	1.334559	-0.591881	22231.20823
345.67358	314.318295	143.751518	390.364073	0.571597	0.934045	22248.75637
315.15507	355.518283	117.047822	406.38629	-0.191366	0.934045	22222.05268
268.614343	382.221979	107.892269	441.482576	0.571597	-1.354843	22202.97861
220.547691	402.05901	37.699698	474.289974	-0.191366	0.171082	22226.63045
186.977331	431.051594	-51.566943	442.245539	-0.954329	-1.354843	22211.3712
147.303268	450.888625	-98.10767	481.156639	0.571597	0.934045	22201.45268
105.340318	468.436768	-108.789148	477.341825	-0.191366	0.934045	22221.28971
76.347734	469.199731	-166.774316	487.26034	0.571597	0.171082	22215.94897
36.673671	483.696023	-190.426161	459.793682	0.571597	0.171082	22195.34898
-5.289279	460.044178	-240.781701	484.971452	-0.954329	-1.354843	22211.3712
-58.696671	460.80714	-281.218726	468.186272	0.571597	2.45997	441.755425
-106.00036	453.177513	-367.433516	426.986284	-0.191366	-0.591881	16.022217
-144.91146	428.762705	-389.559435	403.334439	-0.191366	0.171082	14.496292
-194.504038	401.296047	-408.633504	382.734445	-0.954329	-0.591881	9.918516
-231.126249	409.688637	-445.255715	367.475191	0.571597	0.934045	20579.3939
-274.615125	384.510867	-444.492752	332.378905	-0.954329	-0.591881	22197.63787
-281.48179	373.829388	-431.522386	309.490023	-0.191366	0.171082	22222.05268
-305.896598	341.021991	-461.277932	275.1567	1.334559	-0.591881	22208.31935
-357.015101	296.770152	-484.929777	237.008563	0.571597	0.934045	22221.28971
-356.252138	251.755351	-448.307566	164.527103	-0.191366	-1.354843	22226.63045
-392.111387	212.081288	-488.744591	91.28268	0.571597	1.697008	22236.54897
-410.422492	183.851667	-438.38905	56.949357	1.334559	0.934045	22241.88971
-448.570629	125.103536	-436.863125	-3.324699	-0.191366	0.171082	22241.12674
-441.703965	84.666511	-404.81869	-24.687656	-0.191366	-1.354843	22229.6823
-461.540996	42.703561	-369.722404	-84.961712	0.571597	0.171082	22228.15638
-480.615064	5.318387	-442.203864	-139.895029	-1.717292	-1.354843	22225.10453
-478.326176	-44.274191	-318.603901	-159.73206	-0.191366	0.171082	22218.23786
-458.489145	-89.288993	-303.344646	-216.191303	-0.191366	0.171082	22219.76379
-469.933586	-149.563049	-269.011323	-262.73203	1.334559	1.697008	22229.6823
-424.155822	-193.814888	-253.752068	-305.457943	0.571597	0.171082	22218.23786
-418.815083	-243.407466	-252.989105	-361.154223	-0.954329	-0.591881	22193.06009
-372.274356	-273.925975	-199.581714	-393.961621	-0.191366	0.171082	22206.03046
-363.881766	-304.444485	-162.959502	-444.317161	-0.191366	0.934045	22184.6675
-302.081784	-356.325951	-114.89285	-476.361596	-0.191366	1.697008	22198.40083
-291.400306	-370.822243	-72.929899	-468.731969	-0.191366	1.697008	22206.03046
-234.1781	-423.466672	-20.28547	-547.317131	-0.191366	-0.591881	22219.00082
-176.955895	-441.777777	59.062654	-493.909739	1.334559	-0.591881	22200.68972
-116.681839	-470.770361	93.395977	-493.909739	1.334559	3.222933	22215.94897
-67.089261	-505.103684	137.647816	-522.139361	-0.191366	0.171082	22209.08231
-36.570751	-511.207386	213.181127	-490.857888	-0.191366	-0.591881	22182.37861
54.221814	-507.392573	268.114444	-455.761602	1.334559	-0.591881	22209.84527
92.369951	-508.918498	301.684805	-479.413447	0.571597	1.697008	22226.63045
138.910678	-494.422206	328.3885	-450.420863	1.334559	0.934045	22223.5786
171.718076	-498.23702	369.588488	-408.457913	0.571597	0.171082	22232.73415
238.858797	-482.977765	429.862544	-385.569031	0.571597	0.934045	22243.41563
280.058784	-446.355554	439.018097	-380.991254	-0.191366	-2.880769	22214.42305
312.866182	-424.229634	437.492172	-364.206074	-0.191366	0.934045	22219.00082
350.251356	-396.000013	505.395855	-260.443142	1.334559	0.934045	22231.97119
392.977269	-350.985212	506.158818	-186.435756	-0.954329	-0.591881	22221.28971
405.184673	-307.496336	520.65511	-180.332054	-0.191366	0.934045	22218.23786
426.54763	-275.451901	500.818079	-149.050582	-0.191366	0.171082	22228.91934
446.384661	-212.125994	497.766228	-93.354302	-0.191366	0.171082	22206.79342
458.592065	-154.903788	465.721793	-49.865426	-0.191366	0.171082	22201.45268
459.355028	-113.7038	450.462538	-12.480252	-0.954329	0.934045	22209.08231
473.088357	-40.459378	442.832911	65.341947	0.571597	-0.591881	22218.23786
450.962437	-16.807533	427.573656	132.482668	-0.191366	0.934045	22215.18601
463.169841	44.229486	346.699606	106.541935	0.571597	0.934045	22227.39341
428.836518	100.688729	399.344035	232.430786	-0.191366	-0.591881	22231.97119
421.969853	145.70353	374.929227	266.764109	-0.191366	1.697008	22216.71194
397.555046	192.244257	318.469985	289.652992	-0.191366	-0.591881	22223.5786
396.02912	242.599798	271.929258	340.771495	1.334559	0.934045	22217.4749
371.614313	276.170158	210.892239	346.112234	0.571597	-1.354843	22228.15638
333.466176	320.421997	140.699667	377.393706	0.571597	1.697008	22238.83786
311.340257	362.384947	104.840418	413.252955	0.571597	0.934045	22211.3712
280.821747	402.05901	68.218207	453.68998	0.571597	0.934045	22212.89712
221.310654	417.318264	-27.152135	421.645545	-0.191366	-1.354843	22208.31935
183.162517	447.836774	-117.944701	419.356657	0.571597	0.934045	22212.89712
134.332902	454.703439	-108.789148	479.630713	1.334559	0.171082	22206.79342
87.029212	464.621954	-113.366924	484.971452	0.571597	1.697008	22212.13416
53.458852	471.488619	-155.329875	491.075154	-0.191366	-1.354843	22219.76379
30.569969	471.488619	-231.626149	491.838117	-0.191366	1.697008	22202.21564
-48.015192	458.518252	-284.270577	481.919601	-1.717292	0.171082	22184.6675
-64.03741	453.940476	-314.789087	475.815899	-0.954329	2.45997	63.325907
-122.785541	449.362699	-356.752037	463.608496	-1.717292	0.171082	15.259255
-148.726274	431.814556	-381.166845	419.356657	-0.191366	-0.591881	10.681478
-205.948479	427.23678	-394.900174	409.438141	-0.191366	0.934045	10.681478
-238.755877	422.659004	-474.248299	328.564091	-0.191366	1.697008	21902.37129
-269.274386	382.221979	-476.537187	289.652992	-0.191366	0.934045	22199.92676
-296.741045	361.621985	-441.440901	282.786327	-0.191366	0.171082	22221.28971
-320.39289	334.918289	-455.937193	267.527072	1.334559	1.697008	22227.39341
-360.829915	286.088674	-471.196448	199.623389	-0.191366	0.934045	22212.13416
-373.800281	251.755351	-445.255715	150.030811	0.571597	-1.354843	22231.97119
-406.607679	214.370176	-489.507554	82.127127	1.334559	0.171082	22252.57118
-425.681747	164.777599	-438.38905	45.504916	1.334559	-0.591881	22228.15638
-451.62248	114.422058	-438.38905	-11.71729	1.334559	0.171082	22232.73415
-485.955803	67.881331	-391.848323	-33.080246	-0.191366	-0.591881	22240.36378
-490.53358	28.207269	-372.774255	-119.295035	-0.191366	-0.591881	22214.42305
-482.14099	-21.385309	-379.64092	-170.413539	0.571597	3.222933	22222.05268
-472.222474	-65.637148	-310.974273	-187.961682	-0.191366	-0.591881	22228.91934
-458.489145	-114.466763	-288.848354	-224.583893	1.334559	1.697008	22216.71194
-457.726182	-145.748235	-291.900205	-285.620912	0.571597	-0.591881	22222.05268
-427.970635	-196.103776	-250.700217	-306.220906	-0.191366	0.934045	22222.05268
-416.526194	-245.696354	-218.655782	-368.020888	-0.191366	0.171082	22194.58602
-368.459542	-292.237081	-195.003937	-410.746801	-0.954329	0.171082	22200.68972
-345.57066	-329.622255	-131.67803	-422.954205	-0.191366	-0.591881	22176.27491
-310.474374	-376.925945	-78.270638	-478.650485	-0.191366	0.934045	22209.08231
-264.69661	-400.57779	-72.929899	-506.117143	1.334559	0.171082	22198.40083
-209.00033	-434.911113	-65.300272	-532.820839	1.334559	1.697008	22203.74157
-162.459603	-462.377771	47.618213	-514.509733	-0.191366	-0.591881	22217.4749
-102.948509	-483.740728	117.047822	-497.724553	1.334559	1.697008	22208.31935
-45.726304	-502.051834	171.218177	-496.198627	0.571597	0.171082	22212.13416
-4.526316	-513.496275	241.410748	-460.339379	-0.191366	-0.591881	22205.2675
60.325516	-511.970349	268.114444	-466.443081	1.334559	0.934045	22216.71194
112.969945	-493.659243	311.60332	-480.17641	2.097522	0.171082	22219.76379
164.851411	-503.577759	355.855159	-429.057907	0.571597	1.697008	22247.99341
196.895846	-492.133318	392.47737	-397.776434	0.571597	-0.591881	22225.86749
228.940281	-465.429622	429.099582	-393.198658	-0.954329	0.171082	22231.20823
277.769896	-425.75556	397.818109	-406.169025	-0.191366	-2.117806	22226.63045
328.125437	-411.259268	483.269936	-332.924602	-0.191366	0.934045	22213.66009
364.747648	-376.925945	499.292153	-237.55426	0.571597	0.934045	22221.28971
400.606897	-334.962994	510.736594	-186.435756	-0.191366	1.697008	22231.97119
410.525412	-302.155596	513.788445	-158.969098	-0.191366	0.171082	22214.42305
419.680965	-238.066727	510.736594	-126.924663	-0.191366	-1.354843	22201.45268
445.621698	-196.866739	497.003265	-85.724675	-1.717292	-1.354843	22206.03046
445.621698	-148.800086	471.062532	-17.058029	0.571597	0.934045	22202.97861
470.799469	-95.392695	452.751426	24.904922	-0.191366	0.171082	22207.55638
469.273543	-32.82975	407.736625	105.016009	-0.191366	1.697008	22219.00082
457.066139	19.814679	408.499588	135.534519	0.571597	-0.591881	22225.86749
444.858736	53.385039	348.225531	124.85304	1.334559	0.934045	22221.28971
421.969853	108.318356	380.269966	207.253016	-0.191366	0.934045	22229.6823
408.236524	159.436859	343.647755	274.393737	0.571597	0.934045	22229.6823
388.399493	196.822033	294.055177	316.356687	-0.191366	0.171082	22216.71194
372.377276	253.281276	265.062593	341.534458	0.571597	0.171082	22228.91934
357.880984	294.481264	184.951506	367.475191	0.571597	0.934045	22249.51933
325.073586	334.155326	165.877437	384.260371	0.571597	0.171082	22221.28971
296.081002	373.829388	98.736717	428.51221	-0.191366	-0.591881	22197.63787
260.221753	400.533084	68.98117	455.215905	-0.954329	0.934045	22234.26008
217.49584	427.23678	-24.863247	453.68998	0.571597	0.934045	22200.68972
161.79956	449.362699	-93.529893	446.060353	-0.191366	0.171082	22197.63787
125.940312	460.044178	-114.89285	484.208489	-0.191366	-0.591881	22220.52675
83.214398	466.14788	-137.781732	492.60108	0.571597	0.934045	22206.79342
38.199597	473.014544	-172.115055	484.208489	-0.954329	0.171082	22203.74157
-0.711503	474.54047	-240.781701	484.971452	-0.191366	-0.591881	22219.76379
-34.281863	458.518252	-273.589099	464.371458	-0.954329	0.171082	11583.30027
-82.348516	437.918258	-347.596485	442.245539	-1.717292	-0.591881	22.125919
-117.444801	440.970109	-359.040926	455.978868	-0.191366	1.697008	12.207404
-161.69664	428.762705	-394.137212	421.645545	-0.954329	-0.591881	12.207404
-197.555889	421.133078	-423.129796	391.127036	0.571597	-0.591881	9440.137944
-221.970696	394.429382	-457.463119	332.378905	-0.191366	-0.591881	22168.64528
-295.978082	380.696053	-473.485336	309.490023	0.571597	0.171082	22210.60823
-307.422523	354.75532	-441.440901	257.608557	-0.191366	0.171082	22212.13416
-333.363256	314.318295	-450.596454	252.267817	0.571597	0.934045	22224.34156
-373.037318	270.066456	-446.78164	186.653022	-0.191366	0.934045	22219.76379
-392.87435	244.888686	-480.352001	117.223413	1.334559	0.934045	22238.07489
-415.763232	181.562779	-449.833491	94.334531	-0.191366	0.171082	22243.41563
-430.259524	145.70353	-426.944609	46.267878	0.571597	-1.354843	22240.36378
-453.148406	105.266505	-413.21128	1.253077	0.571597	-0.591881	22222.81564
-469.170623	61.014666	-368.196478	-36.132097	0.571597	-0.591881	22232.73415
-476.037288	19.814679	-387.270547	-116.243184	-0.191366	0.171082	22229.6823
-468.40766	-25.963086	-358.277963	-162.020949	-0.191366	0.171082	22212.89712
-465.35581	-70.214924	-321.655752	-224.583893	-0.191366	-0.591881	22223.5786
-460.778033	-120.570465	-281.218726	-244.420924	-0.191366	0.934045	22231.97119
-433.311375	-168.637118	-274.352062	-276.465359	1.334559	0.171082	22210.60823
-431.022486	-234.251913	-249.174292	-334.450527	-0.191366	-0.591881	22196.11194
-411.948418	-264.770422	-192.715049	-377.939403	-0.191366	1.697008	22208.31935
-372.274356	-296.051895	-182.033571	-387.094956	-0.191366	0.934045	22170.93417
-332.600293	-338.777808	-114.89285	-437.450497	-0.954329	-0.591881	22192.29713
-292.926231	-372.348168	-73.692862	-454.235677	-0.191366	0.934045	22201.45268
-237.229951	-408.97038	-60.722496	-513.74677	0.571597	0.934045	22198.40083
-206.711442	-436.437038	34.647847	-527.4801	0.571597	0.934045	22193.06009
-158.644789	-470.007399	49.907101	-504.591218	0.571597	-1.354843	22215.94897
-82.348516	-491.370355	118.573748	-503.828255	-0.191366	-0.591881	22202.97861
-45.726304	-511.207386	191.81817	-488.569	0.571597	1.697008	22212.13416
25.992193	-513.496275	255.144078	-471.020857	0.571597	0.934045	22223.5786
70.244032	-514.259237	294.055177	-480.17641	1.334559	1.697008	22228.91934
113.732908	-504.340722	311.60332	-468.731969	1.334559	0.171082	22229.6823
170.955113	-505.103684	361.195898	-419.902354	-0.191366	-0.591881	22235.786
223.599542	-475.348138	411.551439	-390.146807	-0.191366	-0.591881	22241.12674
252.592126	-449.407405	435.966246	-358.102372	0.571597	-0.591881	22216.71194
292.266188	-425.75556	431.38847	-386.331993	-0.191366	-0.591881	22223.5786
327.362474	-405.155566	489.373638	-284.857949	-0.191366	0.171082	22230.44527
367.036536	-357.851876	490.899563	-245.94685	0.571597	-0.591881	22216.71194
408.236524	-328.09633	511.499557	-226.872781	0.571597	0.171082	22226.63045
423.495779	-279.266714	528.284737	-145.998731	-0.191366	0.171082	22231.20823
455.540214	-239.592652	503.106967	-110.902445	-0.954329	0.171082	22192.29713
467.747618	-201.444515	496.240302	-68.939495	-0.954329	0.171082	22206.03046
472.325394	-124.385279	467.247718	-1.798774	-1.717292	-1.354843	22210.60823
466.984655	-76.318626	466.484756	62.290096	0.571597	-0.591881	22202.97861
461.643916	-15.281607	401.632923	110.356748	-0.954329	-0.591881	22219.00082
457.829102	22.103567	426.047731	145.453034	-0.191366	-0.591881	22233.49712
421.206891	66.355405	378.744041	188.178948	-0.954329	0.171082	22219.00082
421.206891	136.547977	343.647755	249.978929	-0.191366	1.697008	22223.5786
406.710599	171.644263	334.492202	288.127066	-0.191366	0.171082	22231.97119
385.347642	215.133139	271.166295	320.934464	0.571597	1.697008	22212.13416
368.562462	268.540531	233.781121	358.319638	-0.191366	-0.591881	22237.31193
341.858766	321.947922	191.81817	365.949265	-0.954329	0.171082	22244.17859
332.703213	352.466432	120.099673	411.727029	0.571597	-0.591881	22216.71194
291.503225	389.088643	85.76635	443.771464	0.571597	0.171082	22217.4749
249.540275	408.925674	33.121921	470.47516	-0.191366	0.934045	22213.66009
185.451405	435.62937	-37.070651	455.978868	-0.954329	0.171082	22204.50453
153.40697	450.888625	-98.10767	481.919601	-0.191366	0.934045	22197.63787
112.206982	469.962693	-102.685446	481.156639	-0.191366	-1.354843	22214.42305
68.718106	473.777507	-144.648397	488.023303	0.571597	0.171082	22222.81564
33.62182	476.829358	-188.137273	485.734415	0.571597	2.45997	22194.58602
-10.630018	463.096029	-246.885403	481.156639	-0.191366	0.171082	22195.34898
-36.570751	456.992327	-290.374279	465.897384	-0.954329	0.934045	389.873959
-83.111478	447.836774	-340.72982	492.60108	-0.954329	-0.591881	14.496292
-131.941093	436.392333	-378.114994	444.534427	-0.191366	0.171082	13.733329
-170.08923	431.051594	-397.952025	426.986284	-0.191366	0.171082	10.681478
-215.866995	415.029376	-426.944609	358.319638	0.571597	0.934045	20723.59386
-243.333653	387.562718	-423.892758	358.319638	-0.191366	0.171082	22197.63787
-292.163268	379.93309	-516.974212	276.682625	-0.191366	0.934045	22211.3712
-315.05215	344.073842	-481.877926	272.867811	-0.191366	1.697008	22201.45268
-337.17807	302.873854	-483.403852	214.882643	-0.191366	-0.591881	22211.3712
-366.170654	267.777568	-447.544603	158.423401	0.571597	0.171082	22245.70452
-394.400275	222.762767	-474.248299	112.645637	0.571597	0.934045	22239.60082
-440.941002	181.562779	-449.833491	67.630835	0.571597	-0.591881	22236.54897
-434.8373	123.577611	-442.966827	41.690102	0.571597	0.171082	22238.07489
-466.118772	89.244288	-410.922392	1.253077	1.334559	0.171082	22237.31193
-476.037288	45.755412	-394.137212	-78.095048	-0.191366	-0.591881	22219.76379
-480.615064	0.74061	-388.796472	-127.687626	-0.191366	0.934045	22225.86749
-474.511362	-47.326042	-352.937224	-153.628359	-0.191366	-0.591881	22226.63045
-465.35581	-88.52603	-298.003907	-216.954266	-0.191366	1.697008	22217.4749
-462.303959	-143.459347	-293.42613	-274.176471	-0.954329	-0.591881	22226.63045
-429.496561	-183.13341	-248.411329	-293.250539	1.334559	0.934045	22222.05268
-424.155822	-231.200062	-249.937254	-328.346825	-0.954329	-1.354843	22191.53417
-398.215089	-276.214863	-201.870602	-399.30236	-0.191366	-0.591881	22206.03046
-350.911399	-311.311149	-127.863216	-402.354211	-0.191366	0.934045	22185.43046
-321.918815	-360.903727	-114.89285	-458.813453	-1.717292	-0.591881	22195.34898
-273.0892	-376.925945	-81.322489	-473.309745	-0.191366	0.934045	22204.50453
-237.992914	-422.703709	-32.492874	-496.198627	-0.191366	0.934045	22206.03046
-197.555889	-442.54074	3.366374	-543.502317	1.334559	1.697008	22202.21564
-141.096646	-459.32592	61.351542	-537.398615	1.334559	0.934045	22206.03046
-72.43	-505.103684	133.07004	-539.687503	-0.191366	-2.117806	22211.3712
-15.970757	-524.177753	197.921872	-490.094926	-0.191366	1.697008	22195.34898
42.014411	-511.207386	255.144078	-458.813453	2.097522	0.934045	22228.15638
83.214398	-500.525908	297.869991	-469.494932	1.334559	0.171082	22228.15638
125.940312	-505.866647	356.618122	-434.398646	0.571597	0.171082	22237.31193
187.740293	-497.474057	383.321817	-408.457913	0.571597	0.934045	22231.20823
225.88843	-470.770361	416.892178	-394.724583	-0.191366	0.171082	22237.31193
267.851381	-450.93333	434.440321	-388.620882	-0.954329	-0.591881	22222.05268
303.710629	-424.992597	462.669942	-320.717198	-0.191366	-0.591881	22216.71194
337.28099	-390.659274	490.899563	-280.280173	-0.191366	0.171082	22228.91934
381.532828	-358.614839	507.684743	-203.983899	-0.191366	0.171082	22226.63045
399.843934	-312.074112	516.077334	-186.435756	-0.191366	-0.591881	22215.94897
421.206891	-269.348199	493.951414	-145.235768	-0.191366	-0.591881	22206.79342
451.7254	-224.333397	515.314371	-85.724675	-0.191366	1.697008	22212.89712
470.036506	-162.533416	467.247718	-24.687656	-0.191366	0.171082	22199.92676
454.777251	-125.148242	437.492172	8.119742	0.571597	0.934045	22215.18601
457.066139	-52.666782	459.618091	72.971574	0.571597	0.934045	22223.5786
454.777251	-9.940868	429.862544	119.512301	-0.191366	0.171082	22213.66009
443.33281	32.022082	399.344035	174.445618	0.571597	1.697008	22225.86749
432.651332	99.925766	372.640339	210.304867	0.571597	-0.591881	22233.49712
414.340226	128.91835	357.381084	238.534488	-0.954329	0.171082	22211.3712
406.710599	199.110922	296.344065	275.1567	-0.191366	-0.591881	22219.76379
373.140238	243.36276	252.855189	299.571507	1.334559	1.697008	22235.02304
371.614313	279.984972	226.151494	368.238153	1.334559	1.697008	22234.26008
347.199505	320.421997	153.670034	391.127036	-0.954329	0.171082	22231.20823
311.340257	353.992357	115.521897	414.015918	0.571597	0.171082	22214.42305
285.399524	392.903457	88.818201	455.978868	0.571597	-0.591881	22227.39341
228.940281	425.710855	1.077486	466.660347	-0.191366	-0.591881	22207.55638
177.821778	447.836774	-72.166937	465.134421	-0.191366	-0.591881	22200.68972
148.066231	457.755289	-104.211372	490.312191	0.571597	1.697008	22212.13416
87.792175	470.725656	-150.752098	473.527011	-0.191366	1.697008	22206.79342
49.644038	489.036762	-165.24839	498.704781	0.571597	-1.354843	22215.18601
11.495901	476.829358	-255.277993	462.08257	-0.191366	0.934045	22213.66009
-31.992975	458.518252	-249.937254	471.238123	-0.191366	2.45997	22190.7712
-76.244814	458.518252	-307.15946	471.238123	1.334559	1.697008	109.866634
-118.207764	460.80714	-332.33723	478.86775	-1.717292	-1.354843	15.259255
-137.281833	431.814556	-381.929808	433.089986	-0.954329	0.171082	9.918516
-174.667007	415.792339	-384.981659	394.178887	-0.191366	-0.591881	12.207404
-228.837361	402.05901	-404.055727	373.578893	-0.191366	1.697008	21934.41572
-252.489206	389.088643	-456.700156	337.719644	-0.191366	-1.354843	22196.87491
-283.007715	351.703469	-439.914976	285.075215	0.571597	0.171082	22216.71194
-308.185486	342.547916	-475.011262	250.741892	-0.191366	-0.591881	22225.86749
-356.252138	292.955338	-497.900144	198.097463	-0.191366	0.934045	22209.84527
-373.037318	248.7035	-457.463119	139.349332	-0.191366	-0.591881	22241.88971
-399.741014	218.947953	-478.063113	80.601202	0.571597	1.697008	22250.2823
-417.289157	154.859083	-437.626088	66.867872	1.334559	0.171082	22228.15638
-447.044704	115.947983	-431.522386	21.853071	-0.191366	1.697008	22233.49712
-463.066921	80.851697	-395.663137	-28.50247	0.571597	1.697008	22237.31193
-485.955803	41.177635	-413.21128	-112.428371	-0.191366	-1.354843	22214.42305
-484.429878	-7.65198	-378.877957	-123.872812	0.571597	0.934045	22219.00082
-474.511362	-49.614931	-321.655752	-176.517241	-0.191366	-2.880769	22227.39341
-466.118772	-110.65195	-308.685385	-213.902415	0.571597	0.171082	22224.34156
-467.644698	-151.851937	-295.715018	-311.561645	-0.191366	0.171082	22209.84527
-440.178039	-208.31118	-277.403913	-357.339409	-0.191366	0.934045	22202.21564
-420.341008	-259.429683	-198.818751	-362.680149	0.571597	0.934045	22206.03046
-373.800281	-293.000044	-163.722465	-397.776434	-0.954329	-0.591881	22183.90454
-345.57066	-333.437069	-133.966918	-413.035689	-0.954329	0.171082	22205.2675
-305.133635	-376.162982	-76.744713	-453.472714	-0.954329	0.171082	22199.92676
-259.355871	-396.000013	-42.41139	-500.013441	-0.191366	-0.591881	22206.03046
-221.207734	-422.703709	3.366374	-501.539367	1.334559	0.171082	22198.40083
-169.326268	-464.666659	35.410809	-514.509733	0.571597	1.697008	22214.42305
-116.681839	-498.999983	94.921903	-522.139361	0.571597	1.697008	22193.06009
-62.511484	-498.23702	133.833002	-502.302329	-0.191366	0.171082	22194.58602
-1.474465	-506.62961	166.6404	-522.902323	1.334559	0.171082	22225.86749
49.644038	-504.340722	264.29963	-461.102342	0.571597	0.171082	22219.76379
93.895877	-504.340722	315.418134	-477.124559	0.571597	-1.354843	22232.73415
142.725492	-504.340722	367.2996	-432.87272	-0.191366	0.171082	22240.36378
203.762511	-486.029616	389.425519	-393.198658	0.571597	0.171082	22226.63045
248.777312	-468.481473	422.99588	-368.020888	0.571597	-0.591881	22222.05268
289.214337	-437.962964	449.699575	-349.709782	0.571597	0.934045	22227.39341
312.866182	-416.600007	482.506973	-321.480161	-0.191366	1.697008	22219.76379
359.406909	-379.214833	497.766228	-247.472775	0.571597	0.934045	22222.81564
392.977269	-334.962994	516.840296	-193.302421	0.571597	0.934045	22231.97119
430.362444	-300.629671	498.529191	-186.435756	1.334559	0.934045	22228.15638
421.969853	-265.533385	501.581042	-129.213551	-0.954329	-1.354843	22196.87491
437.992071	-206.785254	446.647725	-118.532073	-0.954329	0.171082	22211.3712
451.7254	-141.170459	500.818079	-11.71729	-0.191366	1.697008	22210.60823
456.303177	-89.288993	449.699575	18.038257	-0.191366	-1.354843	22205.2675
455.540214	-41.985303	444.358836	101.201196	0.571597	0.934045	22223.5786
458.592065	-1.548278	428.336619	152.319699	-0.191366	-0.591881	22232.73415
448.673549	53.385039	415.366252	176.734506	0.571597	2.45997	22219.00082
419.680965	112.896132	381.795892	235.482637	-0.191366	-0.591881	22226.63045
403.658748	157.147971	364.247749	254.556706	0.571597	0.171082	22230.44527
386.110605	212.081288	297.869991	252.267817	0.571597	0.171082	22197.63787
371.614313	265.48868	209.366313	262.949296	0.571597	-0.591881	22241.88971
355.592095	286.851636	152.144108	353.741861	1.334559	0.934045	22247.99341
336.518027	342.547916	147.566332	391.889998	1.334559	0.171082	22209.08231
301.421741	364.673836	117.047822	438.430725	0.571597	-0.591881	22225.10453
248.014349	396.718271	56.773766	451.401092	-0.191366	1.697008	22219.00082
214.443989	411.977525	-8.078067	467.423309	0.571597	1.697008	22195.34898
174.006964	431.814556	-53.855831	470.47516	0.571597	0.934045	22203.74157
129.755125	463.096029	-99.633595	480.393676	0.571597	1.697008	22219.00082
96.947728	464.621954	-136.255806	479.630713	0.571597	0.934045	22208.31935
31.332932	460.044178	-199.581714	482.682564	0.571597	0.934045	22185.43046
1.577385	465.384917	-274.352062	418.593694	-0.954329	-1.354843	22193.82305
-29.704087	462.333066	-303.344646	437.667763	-0.191366	1.697008	22193.82305
-89.21518	445.547886	-310.974273	423.934433	-0.191366	-0.591881	31.281472
-108.289249	450.888625	-334.626118	457.504794	-0.954329	0.171082	12.970367
-162.459603	432.577519	-365.144628	427.749247	0.571597	0.171082	11.444441
-212.052181	419.607153	-378.877957	378.919632	-0.191366	0.171082	10363.32286
-241.807728	402.05901	-408.633504	360.608526	-0.191366	0.171082	22171.69713
-277.666976	374.592351	-436.100162	298.808544	-0.191366	-0.591881	22217.4749
-312.000299	352.466432	-435.337199	294.230768	0.571597	0.171082	22209.08231
-344.044734	321.18496	-467.381634	249.978929	0.571597	0.934045	22220.52675
-343.281772	275.407195	-487.218665	171.393767	0.571597	0.171082	22240.36378
-382.955834	224.288692	-495.611256	95.097494	-0.191366	0.171082	22232.73415
-416.526194	201.39981	-548.255684	29.482698	1.334559	0.171082	22238.07489
-440.941002	153.333157	-410.159429	44.741953	0.571597	0.934045	22241.88971
-448.570629	112.13317	-427.707572	22.616034	0.571597	-1.354843	22221.28971
-496.637282	64.066517	-354.463149	-44.524687	-0.191366	0.171082	22222.05268
-505.029872	24.392455	-381.166845	-102.509855	0.571597	0.934045	22229.6823
-476.037288	-35.118639	-368.196478	-153.628359	-0.191366	0.934045	22215.18601
-457.726182	-71.74085	-314.026124	-197.117235	-0.191366	0.171082	22220.52675
-478.326176	-115.992689	-272.063174	-254.33944	0.571597	0.934045	22231.20823
-442.466927	-167.874155	-281.218726	-276.465359	-0.191366	0.171082	22206.03046
-433.311375	-215.177844	-243.833552	-329.109788	-0.954329	-0.591881	22193.82305
-416.526194	-246.459317	-289.611317	-419.902354	-0.954329	0.171082	22205.2675
-375.326207	-294.525969	-196.529863	-413.798652	-0.954329	-2.117806	22177.03787
-330.311405	-341.829659	-123.28544	-427.531981	-0.191366	0.171082	22202.21564
-289.87438	-376.925945	-63.011384	-444.317161	-0.954329	0.934045	22215.18601
-263.170684	-407.444454	-29.441023	-485.517149	1.334559	0.934045	22212.13416
-202.896628	-441.777777	11.758964	-519.850472	0.571597	1.697008	22203.74157
-154.067013	-453.985181	62.114505	-502.302329	0.571597	0.171082	22210.60823
-80.82259	-488.318504	123.151524	-499.250478	0.571597	0.934045	22202.21564
-24.363348	-505.866647	175.795953	-516.035659	0.571597	0.934045	22183.14158
17.599603	-492.896281	236.832972	-528.243062	-0.954329	-0.591881	22222.05268
57.273665	-527.229604	226.151494	-549.606019	1.334559	2.45997	22232.73415
116.021796	-515.0222	294.055177	-513.74677	0.571597	-0.591881	22229.6823
154.932896	-518.837014	362.721823	-412.272726	1.334559	0.934045	22234.26008
199.947697	-479.162951	406.973662	-406.169025	-0.191366	0.171082	22238.07489
242.67361	-457.799995	445.121799	-412.272726	-0.191366	0.934045	22211.3712
275.481008	-450.170367	448.17365	-373.361627	0.571597	0.934045	22221.28971
314.392108	-401.340752	496.240302	-285.620912	0.571597	0.934045	22230.44527
359.406909	-374.637056	498.529191	-229.924632	-0.191366	0.934045	22218.23786
391.451344	-332.674106	501.581042	-201.695011	-0.191366	0.934045	22220.52675
403.658748	-296.814857	473.35142	-165.0728	-0.191366	0.171082	22209.84527
453.251326	-254.851907	452.751426	-202.457974	-1.717292	-0.591881	22198.40083
437.229108	-196.103776	442.069948	-121.583924	-0.954329	-2.117806	22200.68972
464.695767	-144.22231	449.699575	-73.517271	-0.191366	0.934045	22219.76379
460.11799	-85.474179	471.825495	57.71232	-0.954329	0.171082	22214.42305
470.799469	-24.43716	422.99588	116.46045	-0.191366	0.934045	22220.52675
448.673549	28.970231	419.944029	172.15673	-0.954329	-0.591881	22228.91934
439.517996	66.355405	395.529221	203.438202	-0.954329	-0.591881	22230.44527
423.495779	113.659095	393.240333	243.112265	0.571597	1.697008	22217.4749
408.236524	168.592412	321.521836	276.682625	0.571597	0.171082	22222.05268
413.577263	214.370176	235.307046	264.475221	-0.191366	0.171082	22234.26008
386.873568	269.303493	188.003357	320.934464	0.571597	0.171082	22235.02304
339.569878	296.007189	118.573748	328.564091	0.571597	0.171082	22215.18601
308.288406	335.681252	116.284859	415.541843	1.334559	0.171082	22216.71194
280.821747	397.481233	117.810785	462.08257	-0.191366	0.171082	22221.28971
264.036567	399.007159	51.433027	477.341825	0.571597	2.45997	22217.4749
190.029181	422.659004	-22.574359	467.423309	-0.191366	0.934045	22208.31935
151.881045	466.14788	-78.270638	477.341825	-0.191366	-0.591881	22200.68972
135.095864	456.229364	-121.759514	485.734415	0.571597	0.934045	22212.13416
80.92551	471.488619	-140.07062	487.26034	0.571597	0.934045	22228.15638
45.066261	479.881209	-188.900235	475.052937	-0.191366	0.171082	22196.87491
-9.104093	471.488619	-247.648366	461.319607	-0.954329	-1.354843	22182.37861
-55.64482	450.888625	-322.418714	433.089986	-0.954329	0.171082	2177.495651
-73.955925	437.918258	-357.515	429.275172	-0.191366	0.934045	16.78518
-117.444801	442.496035	-365.90759	453.68998	-0.954329	0.171082	12.207404
-183.059597	422.659004	-383.455733	427.749247	-0.191366	-0.591881	9.155553
-204.422553	411.977525	-418.552019	374.341855	0.571597	0.171082	20877.71233
-249.437355	394.429382	-439.152013	365.186302	-0.191366	-0.591881	22193.06009
-278.429939	385.273829	-427.707572	333.90483	-0.954329	-0.591881	22217.4749
-312.763262	350.940506	-445.255715	288.127066	0.571597	0.171082	22222.05268
-362.35584	316.607183	-461.277932	241.586339	-0.191366	0.171082	22211.3712
-361.592877	257.859052	-489.507554	130.956742	1.334559	0.171082	22247.23045
-384.481759	238.022021	-510.107548	74.4975	0.571597	3.222933	22249.51933
-413.474343	205.214624	-497.900144	57.71232	1.334559	-0.591881	22229.6823
-423.392859	135.022052	-420.840907	38.638251	0.571597	0.934045	22235.786
-447.044704	89.244288	-401.003876	-11.71729	-0.191366	-0.591881	22235.786
-475.274325	41.177635	-375.063143	-77.332085	-0.191366	-0.591881	22212.13416
-472.985437	-1.548278	-361.329814	-111.665408	-0.191366	0.934045	22224.34156
-482.903952	-49.614931	-351.411298	-158.206135	-0.191366	-0.591881	22229.6823
-471.459511	-74.029738	-323.94464	-197.880197	-0.191366	0.171082	22214.42305
-466.881735	-135.066757	-298.766869	-266.546844	0.571597	-0.591881	22212.89712
-432.548412	-192.288962	-275.115025	-311.561645	-0.191366	0.934045	22202.21564
-433.311375	-229.674136	-281.218726	-429.820869	-0.191366	1.697008	22192.29713
-387.53361	-267.822273	-226.285409	-435.161609	-0.954329	0.171082	22167.88232
-354.726213	-305.97041	-182.796533	-449.657901	-0.191366	0.171082	22208.31935
-318.104001	-350.985212	-92.003968	-444.317161	-0.191366	-1.354843	22199.16379
-276.141051	-377.688907	-73.692862	-438.213459	-0.191366	0.934045	22211.3712
-244.096616	-400.57779	-34.781762	-489.331963	-0.191366	-0.591881	22207.55638
-172.378119	-437.962964	29.307107	-527.4801	-0.191366	0.171082	22202.97861
-139.570721	-483.740728	92.633015	-505.35418	-0.191366	0.934045	22193.06009
-77.007776	-504.340722	124.67745	-495.435665	1.334559	0.171082	22183.90454
-23.600385	-508.918498	189.529282	-472.546783	1.334559	1.697008	22226.63045
18.362566	-509.681461	220.047792	-494.672702	0.571597	0.171082	22215.18601
67.192181	-521.125902	286.42555	-492.383814	-0.191366	0.171082	22238.07489
123.651423	-518.074051	317.707022	-435.161609	1.334559	-0.591881	22239.60082
178.58474	-498.23702	393.240333	-393.198658	1.334559	2.45997	22226.63045
238.858797	-488.318504	420.706991	-407.69495	-0.954329	0.171082	22225.86749
254.881014	-443.303703	411.551439	-385.569031	-0.954329	-0.591881	22228.15638
309.814331	-431.096299	474.114383	-332.161639	0.571597	-1.354843	22213.66009
346.436543	-392.948162	495.47734	-275.702396	-0.191366	0.171082	22224.34156
375.429127	-343.355584	516.840296	-231.450558	-0.954329	-0.591881	22231.97119
409.76245	-319.703739	500.055116	-184.909831	0.571597	0.934045	22215.18601
423.495779	-275.451901	497.766228	-153.628359	-0.954329	-0.591881	22200.68972
442.569847	-231.200062	461.144017	-158.206135	-0.191366	-0.591881	22211.3712
467.747618	-164.822304	462.669942	-81.146899	-0.191366	-1.354843	22200.68972
472.325394	-132.777869	467.247718	-20.872842	-0.954329	-0.591881	22207.55638
479.955022	-74.029738	448.17365	84.416015	0.571597	1.697008	22228.15638
460.11799	-3.837166	450.462538	115.697488	-0.191366	-0.591881	22228.15638
448.673549	32.785045	414.60329	192.756724	1.334559	0.934045	22220.52675
441.043922	89.244288	400.106998	210.304867	-0.954329	-0.591881	22227.39341
415.103189	138.073903	369.588488	259.897445	-0.191366	1.697008	22228.91934
380.769866	192.244257	309.314432	288.890029	-0.191366	0.934045	22196.87491
392.214307	217.422027	253.618152	303.386321	1.334559	0.934045	22244.94156
363.221723	270.066456	207.840388	345.349271	-0.191366	0.934045	22244.17859
357.118021	307.45163	171.981139	350.69001	1.334559	-1.354843	22195.34898
294.555076	354.75532	133.833002	407.912216	1.334559	0.171082	22225.10453
286.162486	383.747904	63.640431	408.675179	-0.954329	-0.591881	22217.4749
214.443989	426.473817	2.603412	453.68998	-0.954329	0.171082	22204.50453
186.214368	439.444184	-37.070651	471.238123	-0.191366	1.697008	22212.13416
141.199566	465.384917	-83.611378	462.845533	0.571597	-0.591881	22221.28971
109.918094	473.014544	-116.418775	466.660347	-0.191366	0.934045	22203.74157
71.006995	481.407134	-149.226173	483.445527	0.571597	-0.591881	22178.5638
16.83664	471.488619	-224.759484	465.134421	-0.954329	0.934045	22196.87491
-30.467049	446.310848	-279.692801	461.319607	-0.954329	-1.354843	22169.40825
-59.459633	451.651588	-317.840938	462.845533	-0.954329	0.934045	212.866604
-94.555919	450.888625	-355.989075	451.401092	-0.191366	0.171082	15.259255
-145.674423	421.133078	-391.085361	435.378874	0.571597	2.45997	12.970367
-180.007746	422.659004	-396.4261	409.438141	0.571597	0.934045	10.681478
-215.866995	401.296047	-404.81869	372.052967	-0.191366	0.171082	21732.2306
-273.0892	391.377531	-439.914976	347.63816	0.571597	0.171082	22202.97861
-280.718827	374.592351	-431.522386	311.778911	-0.191366	0.171082	22209.84527
-317.341039	354.75532	-431.522386	269.81596	-0.191366	0.171082	22217.4749
-348.622511	307.45163	-462.040895	204.964128	1.334559	0.171082	22238.83786
-381.429908	262.436829	-448.307566	146.97896	1.334559	0.934045	22238.83786
-382.192871	208.266475	-497.900144	66.867872	1.334559	1.697008	22239.60082
-425.681747	164.777599	-452.885342	66.10491	0.571597	1.697008	22240.36378
-450.096555	109.844281	-417.789056	10.40863	0.571597	-0.591881	22222.05268
-460.778033	86.955399	-416.263131	-44.524687	0.571597	0.171082	22225.10453
-478.326176	28.970231	-376.589069	-88.776526	0.571597	-0.591881	22228.15638
-470.696549	-0.022353	-355.989075	-107.850594	-0.191366	0.171082	22215.18601
-479.852102	-45.800117	-337.677969	-168.124651	0.571597	-0.591881	22223.5786
-467.644698	-110.65195	-340.72982	-200.932048	0.571597	0.934045	22232.73415
-466.118772	-144.985273	-279.692801	-258.917216	-0.191366	-0.591881	22202.97861
-427.970635	-198.392664	-266.722434	-319.954235	-0.191366	0.171082	22199.92676
-415.000269	-244.933391	-255.277993	-364.206074	-0.954329	0.171082	22212.13416
-386.770648	-288.422267	-188.137273	-406.169025	-0.954329	0.171082	22161.01566
-359.303989	-325.807441	-122.522477	-425.243093	-0.191366	0.171082	22207.55638
-296.741045	-350.222249	-104.974334	-469.494932	1.334559	2.45997	22213.66009
-267.748461	-392.948162	-34.781762	-481.702335	-0.191366	1.697008	22209.08231
-226.548473	-434.14815	-11.89288	-512.983808	0.571597	0.171082	22210.60823
-169.326268	-455.511107	47.618213	-512.220845	-0.191366	-0.591881	22214.42305
-115.155913	-483.740728	90.344126	-508.406031	-0.954329	-0.591881	22202.97861
-53.355932	-489.081467	146.803369	-522.902323	-0.191366	-1.354843	22184.6675
0.05146	-518.074051	218.521866	-490.094926	0.571597	0.171082	22222.05268
35.910709	-515.785163	249.803338	-493.146777	0.571597	0.934045	22219.00082
83.214398	-510.444424	301.684805	-482.465298	1.334559	0.934045	22232.73415
116.784759	-515.0222	343.647755	-439.739385	0.571597	0.171082	22238.07489
182.399554	-490.607392	368.062563	-416.850503	0.571597	-0.591881	22237.31193
243.436573	-459.32592	395.529221	-419.139391	-0.191366	1.697008	22215.18601
285.399524	-452.459256	445.884762	-352.761633	-0.191366	-0.591881	22222.05268
321.258772	-419.651858	466.484756	-325.294974	1.334559	0.171082	22231.97119
351.014319	-386.84446	497.766228	-259.680179	0.571597	1.697008	22215.94897
399.843934	-360.903727	476.403271	-203.220936	-0.191366	-1.354843	22220.52675
415.866152	-306.733373	496.240302	-177.280203	-0.954329	0.934045	22209.84527
428.836518	-273.163012	484.032899	-158.969098	-1.717292	0.171082	22196.11194
460.11799	-209.074143	473.35142	-111.665408	1.334559	0.171082	22205.2675
465.458729	-161.770453	474.877346	-46.813575	-0.954329	-2.880769	22220.52675
471.562431	-105.31121	452.751426	11.171593	0.571597	-0.591881	22209.84527
453.251326	-39.696415	379.507004	34.060475	-0.191366	1.697008	22221.28971
463.169841	5.318387	429.099582	137.060444	-0.191366	0.171082	22232.73415
450.962437	54.148002	419.181066	191.230798	-0.191366	-0.591881	22222.05268
426.54763	99.925766	395.529221	228.615973	-0.191366	0.171082	22219.00082
417.392077	135.785015	317.707022	285.838178	0.571597	0.934045	22223.5786
410.525412	189.955369	285.662587	286.601141	-0.191366	0.171082	22237.31193
389.925419	243.36276	253.618152	310.252985	0.571597	-0.591881	22233.49712
351.777282	280.747935	205.5515	373.578893	-0.191366	0.171082	22219.00082
328.125437	330.340512	137.647816	394.178887	0.571597	0.171082	22210.60823
286.925449	357.044208	110.181158	427.749247	0.571597	0.171082	22204.50453
265.562492	405.110861	59.825617	429.275172	0.571597	0.934045	22217.4749
216.732877	429.525668	-1.211402	455.978868	-0.954329	0.934045	22212.89712
181.636591	439.444184	-55.381756	481.919601	0.571597	1.697008	22206.03046
145.01438	453.940476	-92.76693	476.578862	-0.954329	-2.117806	22214.42305
87.792175	463.858991	-113.366924	465.897384	-0.191366	0.171082	22228.91934
38.199597	474.54047	-161.433577	495.652931	-0.191366	0.934045	22199.16379
6.155162	460.80714	-245.359478	475.815899	-0.191366	0.934045	22188.48232
-33.5189	453.177513	-289.611317	456.741831	0.571597	0.171082	22206.79342
-70.904075	462.333066	-336.152044	451.401092	-0.954329	-1.354843	41.199988
-117.444801	447.836774	-384.218696	433.089986	0.571597	0.934045	14.496292
-141.859609	431.051594	-420.077945	413.252955	0.571597	0.934045	11.444441
-187.637373	417.318264	-445.255715	338.482607	0.571597	0.934045	12.207404
-232.652175	408.925674	-403.292764	373.578893	0.571597	0.934045	22100.7416
-266.985498	386.036792	-436.100162	341.534458	0.571597	0.171082	7795.953246
-301.318821	362.384947	-446.018678	281.260401	-0.954329	-0.591881	22163.30454
-325.733629	326.525699	-446.018678	251.504855	0.571597	-0.591881	22209.08231
-363.118803	292.955338	-458.989044	172.919693	0.571597	-0.591881	22241.12674
-376.852132	238.022021	-464.329783	117.986376	-0.191366	-1.354843	22242.65267
-411.948418	202.925735	-484.929777	86.704904	-0.191366	0.934045	22228.91934
-431.785449	155.622046	-416.263131	52.37158	0.571597	0.171082	22235.02304
-446.281741	96.873915	-436.863125	1.253077	0.571597	-0.591881	22232.73415
-501.978021	80.088735	-471.196448	-117.76911	-0.191366	1.697008	22212.89712
-478.326176	24.392455	-375.826106	-103.272818	-0.191366	-0.591881	22222.81564
-464.592847	-16.04457	-346.070559	-145.235768	-0.191366	0.171082	22229.6823
-469.933586	-69.451962	-309.448348	-181.85798	-0.191366	-0.591881	22213.66009
-466.881735	-122.096391	-314.026124	-251.287589	-0.191366	1.697008	22202.21564
-462.303959	-166.348229	-296.477981	-289.435726	-2.480254	0.171082	22202.97861
-427.970635	-203.733403	-261.381695	-335.976453	-0.954329	-0.591881	22192.29713
-386.770648	-260.955609	-242.307627	-376.413478	-0.954329	0.171082	22175.51195
-379.14102	-286.896342	-172.878018	-401.591248	-0.954329	0.934045	22209.84527
-334.126219	-341.066696	-111.840999	-431.346795	1.334559	0.171082	22190.00824
-286.059566	-371.585206	-94.292856	-499.250478	-0.191366	-0.591881	22205.2675
-256.30402	-406.681491	-59.19657	-493.146777	-0.191366	-0.591881	22212.13416
-196.792926	-431.859262	16.336741	-497.724553	1.334559	0.934045	22215.18601
-159.407752	-459.32592	78.136723	-484.754186	-0.191366	0.934045	22201.45268
-99.133696	-494.422206	117.810785	-487.806037	0.571597	2.45997	22197.63787
-34.281863	-511.970349	149.092257	-487.043075	-0.191366	0.934045	22225.10453
9.207013	-513.496275	234.544084	-477.887522	0.571597	0.171082	22214.42305
66.429218	-509.681461	288.714438	-489.331963	0.571597	1.697008	22238.83786
105.340318	-510.444424	311.60332	-461.102342	0.571597	-0.591881	22239.60082
161.036597	-502.051834	384.847743	-414.561615	-0.954329	0.934045	22222.81564
200.71066	-498.999983	370.351451	-419.139391	0.571597	0.171082	22224.34156
257.932865	-458.562958	404.684774	-428.294944	-0.954329	-0.591881	22227.39341
292.266188	-440.251852	456.56624	-345.894968	0.571597	0.934045	22213.66009
324.310623	-413.548156	490.136601	-294.013502	-0.191366	1.697008	22223.5786
367.799499	-374.637056	491.662526	-248.235738	0.571597	0.171082	22231.97119
386.110605	-325.807441	502.344004	-199.406123	-0.191366	-0.591881	22213.66009
421.969853	-303.681522	511.499557	-170.413539	-0.954329	-0.591881	22199.92676
425.784667	-241.118578	493.951414	-136.080216	0.571597	0.934045	22212.89712
454.014288	-192.288962	498.529191	-88.013563	0.571597	1.697008	22201.45268
470.799469	-134.303794	451.225501	-32.317283	-0.954329	0.934045	22203.74157
462.406879	-89.288993	411.551439	24.904922	-0.191366	-1.354843	22228.15638
463.932804	-30.540862	380.269966	102.727121	-0.191366	0.934045	22223.5786
454.777251	19.051716	416.892178	142.401183	-0.191366	-0.591881	22220.52675
441.043922	67.881331	411.551439	210.304867	1.334559	1.697008	22230.44527
413.577263	114.422058	384.08478	243.875227	1.334559	1.697008	22226.63045
402.132822	170.8813	352.803308	273.630774	-0.191366	1.697008	22201.45268
399.843934	216.659065	257.432966	295.756693	1.334559	1.697008	22244.94156
367.799499	257.859052	237.595935	341.534458	1.334559	1.697008	22245.70452
357.880984	297.533115	175.03299	372.052967	0.571597	0.934045	22196.87491
325.073586	333.392363	146.803369	411.727029	-0.191366	0.934045	22225.86749
285.399524	371.5405	60.58858	397.230737	-0.191366	0.171082	22212.13416
257.169902	399.007159	16.336741	414.015918	-0.191366	0.171082	22192.29713
207.577324	424.184929	-19.522508	462.845533	-0.191366	0.934045	22212.89712
163.325486	448.599737	-79.033601	486.497378	-0.191366	-0.591881	22222.05268
117.547721	462.333066	-98.10767	487.26034	-0.191366	0.934045	22205.2675
65.666255	464.621954	-143.122471	489.549229	-0.191366	0.171082	22183.14158
43.540336	460.80714	-206.448378	488.786266	-1.717292	-2.117806	22193.82305
7.681087	473.777507	-236.966888	464.371458	-0.954329	0.171082	22168.64528
-44.963341	456.229364	-262.144658	473.527011	-0.954329	0.934045	4955.442976
-78.533702	447.073811	-323.94464	470.47516	-0.191366	-0.591881	20.599994
-132.704056	443.258997	-360.566851	465.134421	-0.191366	0.934045	12.207404
-182.296634	437.918258	-424.655721	401.808514	0.571597	1.697008	12.970367
-211.289218	422.659004	-412.448317	367.475191	0.571597	-0.591881	17821.28361
-239.518839	399.770121	-428.470535	334.667793	-0.191366	0.934045	22190.00824
-278.429939	376.881239	-431.522386	320.171501	-0.191366	-0.591881	22207.55638
-313.526225	348.651618	-442.966827	281.260401	-0.954329	-0.591881	22217.4749
-333.363256	319.659034	-461.277932	243.875227	1.334559	0.934045	22241.88971
-350.911399	265.48868	-454.411268	163.76414	1.334559	1.697008	22236.54897
-400.503977	232.681282	-470.433485	113.408599	-0.191366	0.171082	22239.60082
-418.05212	189.192406	-462.040895	87.467866	0.571597	-0.591881	22238.07489
-441.703965	139.599828	-436.100162	46.267878	0.571597	0.171082	22221.28971
-468.40766	95.347989	-430.759423	-19.346917	-0.191366	-0.591881	22225.10453
-489.007654	46.518374	-394.900174	-113.954296	1.334559	0.171082	22228.91934
-482.14099	15.236902	-365.144628	-119.295035	0.571597	1.697008	22214.42305
-470.696549	-29.014937	-341.492783	-152.865396	-0.191366	-0.591881	22222.81564
-464.592847	-83.948254	-323.181677	-205.509825	-0.954329	0.934045	22224.34156
-461.540996	-125.911204	-289.611317	-240.606111	-0.191366	0.171082	22205.2675
-450.096555	-180.081559	-273.589099	-299.354241	-0.954329	1.697008	22199.16379
-422.629896	-228.148211	-239.255776	-361.917186	-0.191366	-0.591881	22209.08231
-393.637312	-262.481534	-198.818751	-374.887552	-0.191366	-1.354843	22163.30454
-360.066952	-299.103746	-165.24839	-429.820869	-0.191366	0.171082	22083.95642
-326.496591	-345.644472	-104.974334	-444.317161	1.334559	0.934045	22213.66009
-283.007715	-372.348168	-102.685446	-493.146777	1.334559	1.697008	22196.87491
-241.044765	-402.103715	-72.929899	-535.87269	-0.191366	-0.591881	22206.03046
-192.21515	-441.014815	30.07007	-500.013441	0.571597	0.171082	22219.00082
-138.044795	-470.007399	88.818201	-481.702335	0.571597	0.171082	22211.3712
-81.585553	-489.84443	136.884853	-506.117143	1.334559	-1.354843	22190.00824
-25.12631	-509.681461	196.395947	-486.280112	1.334559	0.934045	22229.6823
19.888491	-533.333306	243.699637	-464.917155	0.571597	-0.591881	22222.05268
75.584771	-498.999983	300.158879	-477.124559	-0.191366	0.171082	22229.6823
119.83661	-505.866647	347.462569	-445.843087	0.571597	0.171082	22236.54897
176.295852	-502.051834	355.855159	-425.243093	1.334559	0.171082	22235.786
231.992132	-473.822212	399.344035	-413.798652	0.571597	0.934045	22215.18601
273.955083	-454.748144	406.973662	-375.650515	1.334559	0.934045	22225.86749
301.421741	-432.622224	450.462538	-335.976453	-0.191366	0.171082	22230.44527
337.28099	-404.392603	491.662526	-273.413508	-0.191366	-0.591881	22214.42305
383.058754	-367.770392	505.395855	-222.295005	-0.954329	0.171082	22216.71194
405.184673	-334.200031	493.188451	-188.724644	-0.954329	1.697008	22209.84527
413.577263	-305.207447	511.499557	-153.628359	-0.954329	-1.354843	22190.7712
440.280959	-241.118578	481.74401	-124.635775	-0.191366	0.934045	22204.50453
463.169841	-177.79267	480.218085	-46.050613	-1.717292	-1.354843	22219.76379
463.932804	-125.911204	473.35142	16.512332	-0.954329	0.171082	22199.92676
470.036506	-59.533446	445.121799	57.71232	-0.191366	-0.591881	22220.52675
457.829102	-22.911235	377.981078	114.934525	0.571597	-0.591881	22230.44527
435.703183	31.25912	367.2996	118.749338	0.571597	0.934045	22224.34156
429.599481	80.851697	396.292184	220.223382	-0.191366	-2.117806	22216.71194
420.443928	135.022052	374.166265	252.267817	0.571597	0.171082	22224.34156
401.36986	186.140555	339.832941	292.704842	2.097522	0.934045	22244.17859
394.503195	225.814617	267.351481	330.090017	0.571597	-0.591881	22238.07489
354.829133	280.747935	175.03299	345.349271	0.571597	-0.591881	22225.10453
342.621729	312.792369	182.662618	377.393706	0.571597	0.171082	22215.18601
322.784698	350.940506	141.46263	429.275172	-0.191366	-0.591881	22176.27491
287.688412	383.747904	80.425611	435.378874	-0.191366	0.171082	22215.18601
237.332871	419.607153	14.047853	445.29739	0.571597	0.171082	22202.21564
193.843995	438.681221	-38.596576	426.986284	-0.191366	0.171082	22204.50453
156.458821	452.41455	-98.10767	472.001086	0.571597	0.171082	22217.4749
103.051429	463.096029	-130.915067	462.08257	-0.191366	0.934045	22119.81567
67.955144	469.962693	-158.381726	490.312191	-0.191366	-1.354843	22201.45268
25.22923	476.066395	-206.448378	478.86775	-0.191366	0.934045	22193.06009
-19.785571	458.518252	-271.300211	459.793682	-0.191366	0.171082	22207.55638
-56.407783	453.940476	-287.322428	463.608496	0.571597	0.934045	189.214759
-106.763323	445.547886	-343.781671	460.556645	0.571597	0.934045	13.733329
-128.889243	441.733072	-393.374249	430.038135	-0.191366	-0.591881	13.733329
-170.852193	427.23678	-386.507584	385.786296	0.571597	0.934045	10.681478
-228.837361	402.821972	-481.877926	357.556675	-0.191366	0.171082	21370.58626
-260.881796	400.533084	-417.026094	314.067799	-0.191366	0.171082	22208.31935
-288.348455	373.829388	-425.418684	308.72706	-0.954329	-0.591881	22208.31935
-315.05215	337.207177	-454.411268	260.660408	0.571597	-0.591881	22211.3712
-328.022517	298.296077	-469.670522	223.275233	0.571597	-0.591881	22247.23045
-381.429908	261.673866	-433.811274	150.030811	-0.954329	0.171082	22238.07489
-402.792865	228.866468	-465.855709	97.386382	0.571597	-1.354843	22229.6823
-420.341008	168.592412	-423.892758	83.653053	1.334559	-0.591881	22236.54897
-431.785449	130.444275	-433.048311	27.19381	-0.954329	-0.591881	22227.39341
-476.037288	83.903548	-421.60387	-33.080246	-0.191366	0.171082	22212.13416
-495.874319	33.548008	-362.092777	-83.435787	0.571597	-0.591881	22224.34156
-474.511362	2.266536	-360.566851	-121.583924	-0.191366	0.934045	22229.6823
-468.40766	-47.326042	-342.255745	-174.991315	-0.191366	0.171082	22216.71194
-474.511362	-91.577881	-317.840938	-251.287589	-0.191366	0.934045	22205.2675
-456.963219	-143.459347	-292.663168	-268.072769	1.334559	-0.591881	22203.74157
-446.281741	-211.363031	-258.329844	-319.954235	-0.191366	0.934045	22193.06009
-408.133604	-260.192646	-255.277993	-346.657931	-0.191366	0.934045	22181.61565
-383.718797	-275.451901	-175.166906	-393.961621	-0.954329	0.934045	22212.13416
-347.859548	-315.888926	-139.307657	-413.798652	-0.954329	0.171082	22178.5638
-316.578076	-350.222249	-120.233589	-461.865304	-0.954329	-0.591881	22208.31935
-254.015131	-389.896311	-80.559527	-486.280112	-0.191366	0.934045	22212.13416
-210.526255	-408.97038	-55.381756	-522.902323	0.571597	1.697008	22198.40083
-167.800342	-443.303703	4.8923	-512.220845	0.571597	0.171082	22203.74157
-109.052211	-467.71851	71.270058	-536.635653	-0.191366	0.171082	22187.71935
-64.03741	-497.474057	152.144108	-498.487516	2.097522	0.934045	22223.5786
-12.155944	-515.785163	217.758903	-480.17641	0.571597	0.171082	22219.00082
38.96256	-495.185169	248.277413	-451.946789	0.571597	0.171082	22241.88971
83.977361	-521.888865	300.921842	-460.339379	0.571597	0.171082	22236.54897
138.910678	-497.474057	359.669973	-428.294944	1.334559	0.934045	22206.03046
193.081032	-499.762945	374.929227	-397.776434	-0.191366	0.171082	22230.44527
231.992132	-474.585175	403.158849	-393.198658	-0.191366	1.697008	22225.86749
268.614343	-453.985181	418.418103	-355.813484	0.571597	-1.354843	22217.4749
306.76248	-415.074082	465.721793	-317.665347	1.334559	0.934045	22227.39341
347.962468	-397.525939	489.373638	-290.198688	-0.191366	0.171082	22082.43049
381.532828	-348.696323	481.74401	-226.109819	0.571597	0.171082	22214.42305
411.288375	-318.177814	514.551408	-171.939464	-0.191366	0.934045	22205.2675
422.732816	-270.111162	481.74401	-145.998731	-0.954329	0.934045	22215.94897
438.755034	-194.577851	512.26252	-105.561706	-0.191366	-0.591881	22196.87491
460.880953	-169.40008	472.588458	-46.813575	-0.954329	0.934045	22064.88235
460.11799	-101.496397	459.618091	12.697518	-0.191366	-1.354843	22227.39341
450.962437	-56.481595	422.99588	74.4975	0.571597	1.697008	22216.71194
454.777251	-7.65198	422.99588	101.964158	0.571597	-1.354843	22224.34156
458.592065	60.251704	371.114414	145.453034	0.571597	-1.354843	22228.15638
421.206891	83.903548	359.669973	191.993761	0.571597	0.171082	22187.71935
405.947636	155.622046	342.884792	227.85301	-0.191366	1.697008	22203.74157
402.895785	205.214624	309.314432	301.860395	1.334559	1.697008	22251.80822
376.192089	235.733133	274.218146	345.349271	0.571597	0.934045	22234.26008
355.592095	302.110891	188.766319	363.660377	-0.191366	0.171082	22210.60823
334.992101	329.57755	165.114475	394.178887	0.571597	-1.354843	22232.73415
315.918033	366.199761	107.129307	417.067769	0.571597	0.171082	22212.89712
264.036567	383.747904	60.58858	425.460359	-0.191366	0.934045	22195.34898
219.021765	418.081227	-8.841029	470.47516	-0.191366	-0.591881	22212.89712
181.636591	441.733072	-63.774346	489.549229	0.571597	0.171082	22216.71194
151.881045	454.703439	-85.900266	488.786266	-0.191366	0.171082	22207.55638
97.71069	474.54047	-127.100254	455.978868	0.571597	-0.591881	22194.58602
42.777373	474.54047	-174.403943	468.186272	-0.191366	0.934045	22201.45268
19.888491	462.333066	-222.470596	487.26034	0.571597	0.171082	22180.85269
-13.681869	471.488619	-237.72985	474.289974	-0.954329	-1.354843	22206.79342
-70.904075	453.940476	-295.715018	489.549229	-0.191366	0.171082	37.385174
-99.896659	450.125662	-350.648336	490.312191	-0.954329	0.171082	16.022217
-157.881827	421.896041	-378.114994	424.697396	-0.191366	0.171082	11.444441
-191.452187	431.051594	-397.952025	401.808514	0.571597	0.934045	12.207404
-214.341069	418.84419	-425.418684	317.11965	-0.191366	0.171082	22029.78607
-250.96328	395.955308	-427.707572	334.667793	-0.191366	-0.591881	22205.2675
-308.185486	353.992357	-520.789026	267.527072	1.334559	0.934045	22193.06009
-331.074368	341.021991	-449.833491	243.112265	0.571597	0.171082	22225.10453
-354.726213	296.770152	-439.914976	204.964128	-0.191366	-0.591881	22238.07489
-387.53361	248.7035	-469.670522	127.141929	0.571597	1.697008	22243.41563
-407.370642	216.659065	-467.381634	89.756754	1.334559	0.934045	22227.39341
-424.918784	176.985002	-421.60387	58.475282	1.334559	0.934045	22191.53417
-461.540996	111.370207	-407.107578	32.534549	1.334559	0.171082	22230.44527
-470.696549	77.799847	-385.744621	-42.998762	-0.191366	0.934045	22219.00082
-469.933586	36.599859	-371.248329	-71.991346	-0.191366	-1.354843	22217.4749
-465.35581	-17.570496	-345.307596	-125.398737	-0.191366	0.171082	22228.91934
-465.35581	-74.029738	-354.463149	-198.64316	-0.954329	0.934045	22116.76382
-460.778033	-110.65195	-308.685385	-242.894999	0.571597	0.171082	22207.55638
-446.281741	-157.192676	-267.485397	-281.043136	-0.191366	-1.354843	22204.50453
-427.970635	-204.496366	-246.122441	-332.161639	-0.954329	-0.591881	22209.84527
-389.059536	-237.303764	-220.181708	-374.12459	-0.191366	0.171082	22176.27491
-351.674362	-276.977826	-199.581714	-390.146807	-0.191366	-0.591881	22084.71938
-357.015101	-325.807441	-144.648397	-431.346795	0.571597	0.171082	22215.18601
-301.318821	-357.851876	-100.396558	-452.709751	-0.954329	0.171082	22189.24528
-266.985498	-406.681491	-69.115086	-487.806037	-0.191366	-0.591881	22206.79342
-207.474404	-437.962964	-20.28547	-519.850472	0.571597	2.45997	22209.84527
-151.778125	-448.644442	33.121921	-522.139361	-0.191366	0.171082	22019.86755
-112.104062	-481.45184	83.477462	-522.902323	1.334559	-1.354843	22202.97861
-46.489267	-490.607392	146.040406	-519.08751	0.571597	0.171082	22234.26008
-2.237428	-514.259237	228.440382	-478.650485	-0.191366	-0.591881	22210.60823
42.014411	-495.948132	291.003326	-483.991224	-0.954329	0.934045	22238.07489
108.392169	-506.62961	326.862575	-471.020857	-0.191366	-1.354843	22239.60082
164.088448	-508.918498	354.329233	-429.820869	0.571597	0.171082	22225.10453
209.866213	-488.318504	372.640339	-422.191242	-0.191366	0.171082	22216.71194
251.0662	-463.140734	416.129215	-372.598664	-0.191366	0.171082	22228.15638
276.243971	-445.592591	462.669942	-344.369043	-0.191366	1.697008	22224.34156
319.732847	-424.229634	466.484756	-319.191272	1.334559	0.171082	22220.52675
359.406909	-378.45187	455.040315	-264.257955	-0.191366	-0.591881	22219.00082
375.429127	-347.933361	494.714377	-220.006117	-0.954329	-1.354843	22206.03046
412.051338	-303.681522	479.455122	-177.280203	0.571597	0.171082	22198.40083
450.199475	-256.377832	503.86993	-115.480222	-0.954329	0.171082	22208.31935
439.517996	-210.600068	510.736594	-100.220967	-0.191366	0.171082	22222.05268
470.799469	-160.244527	468.773644	5.830853	-0.191366	0.171082	22200.68972
464.695767	-89.288993	447.410687	26.430847	-0.191366	-1.354843	22224.34156
474.614282	-39.696415	422.232917	91.28268	-0.191366	0.171082	22231.97119
458.592065	7.607275	421.469954	136.297481	-0.191366	-0.591881	22215.18601
449.436512	57.199853	371.114414	208.778941	-0.191366	-0.591881	22224.34156
444.858736	94.585027	398.581072	192.756724	0.571597	0.934045	22193.82305
413.577263	176.985002	291.003326	228.615973	-0.191366	-2.117806	22219.76379
393.740232	219.710916	284.899624	291.178917	0.571597	0.934045	22241.88971
371.614313	247.177574	245.225562	353.741861	-0.954329	0.171082	22233.49712
367.799499	282.27386	185.714469	386.549259	-0.191366	-0.591881	22207.55638
327.362474	334.918289	153.670034	381.971483	-0.191366	0.171082	22196.87491
290.740263	368.488649	117.047822	415.541843	-0.191366	-1.354843	22222.81564
251.829163	411.214563	37.699698	462.845533	-0.191366	-0.591881	22194.58602
205.288436	425.710855	-12.655843	474.289974	0.571597	0.934045	22207.55638
172.481039	452.41455	-75.218788	481.919601	0.571597	0.171082	22219.00082
124.414386	474.54047	-96.581744	478.86775	-0.191366	0.171082	22103.03049
81.688473	469.199731	-154.566912	451.401092	-1.717292	-0.591881	22204.50453
29.807007	463.858991	-186.611347	489.549229	-0.954329	1.697008	22197.63787
-2.237428	472.251581	-267.485397	452.164055	-0.191366	0.171082	22201.45268
-50.304081	464.621954	-252.989105	480.393676	-0.954329	0.171082	11159.85595
-78.533702	435.62937	-354.463149	454.452943	-0.191366	-0.591881	21.362957
-111.3411	447.073811	-377.352031	461.319607	0.571597	0.171082	12.207404
-169.326268	429.525668	-375.063143	445.29739	-0.191366	0.934045	11.444441
-212.052181	425.710855	-409.396466	378.156669	-0.191366	0.171082	9683.523057
-248.674392	399.770121	-429.99646	337.719644	-0.954329	0.934045	22170.93417
-270.800312	397.481233	-507.055697	275.1567	-0.954329	0.171082	22019.86755
-319.629927	363.910873	-496.374218	246.164116	0.571597	0.171082	22214.42305
-331.837331	321.947922	-534.522355	159.949326	0.571597	0.934045	22247.23045
-368.459542	268.540531	-476.537187	150.030811	1.334559	0.171082	22227.39341
-379.14102	232.681282	-453.648305	108.06786	1.334559	0.171082	22235.786
-417.289157	197.584996	-464.329783	83.653053	0.571597	-1.354843	22240.36378
-431.022486	133.496126	-446.018678	51.608618	0.571597	1.697008	22220.52675
-453.911368	107.555393	-435.337199	-18.583954	-0.191366	-0.591881	22215.94897
-468.40766	63.303555	-379.64092	-62.835793	-0.954329	0.171082	22227.39341
-469.170623	15.999865	-365.90759	-107.087632	-0.191366	0.171082	22219.00082
-486.718766	-29.777899	-334.626118	-153.628359	-0.191366	0.171082	22221.28971
-461.540996	-61.059372	-355.989075	-233.739446	0.571597	0.171082	22203.74157
-476.800251	-122.859353	-333.100193	-262.73203	-0.191366	-0.591881	22193.82305
-450.096555	-166.348229	-330.811304	-360.39126	-0.954329	0.171082	22196.11194
-405.081753	-222.807472	-272.063174	-338.265341	-0.954329	-0.591881	22190.00824
-396.689163	-265.533385	-193.478012	-348.946819	-0.191366	-0.591881	22209.84527
-369.985467	-299.866708	-137.018769	-382.51718	-0.954329	0.171082	22198.40083
-321.918815	-349.459286	-114.129887	-425.243093	0.571597	-0.591881	22215.18601
-295.215119	-368.533355	-63.774346	-458.813453	0.571597	0.171082	22214.42305
-248.674392	-404.392603	-30.203986	-485.517149	-0.191366	0.171082	22199.16379
-199.844777	-440.251852	20.151555	-514.509733	-0.191366	0.934045	22202.21564
-138.807758	-486.029616	51.433027	-486.280112	0.571597	0.171082	19948.42372
-81.585553	-488.318504	61.351542	-570.206013	1.334559	0.934045	22198.40083
-34.281863	-505.103684	120.099673	-532.057876	0.571597	1.697008	22224.34156
23.703305	-522.651827	162.825586	-534.346764	0.571597	0.171082	22241.12674
56.510703	-524.177753	303.21073	-474.835671	1.334559	0.934045	22221.28971
121.362535	-505.866647	311.60332	-438.976422	0.571597	0.171082	22225.86749
161.036597	-515.0222	389.425519	-445.080124	-0.191366	0.934045	22233.49712
206.814362	-487.555542	394.766258	-404.643099	-1.717292	-0.591881	22214.42305
246.488424	-455.511107	425.284768	-384.043105	-0.954329	-0.591881	22218.23786
293.792114	-431.096299	466.484756	-323.769049	-0.954329	0.934045	22229.6823
330.414325	-391.422237	461.906979	-296.30239	-0.191366	0.934045	22192.29713
370.088387	-369.296317	484.032899	-239.843148	-0.191366	1.697008	22219.00082
402.132822	-338.014845	483.269936	-188.724644	-1.717292	-0.591881	22206.79342
431.888369	-275.451901	439.78106	-207.798713	-0.191366	-0.591881	22204.50453
426.54763	-228.911174	474.877346	-132.265402	-0.954329	0.171082	22202.21564
452.488363	-182.370447	497.003265	-48.339501	-0.191366	-1.354843	22199.92676
478.429096	-128.200092	492.425489	7.356779	0.571597	0.934045	22227.39341
466.221692	-74.029738	466.484756	47.793804	-0.191366	0.171082	22216.71194
456.303177	-35.881601	436.729209	111.119711	-0.191366	-0.591881	22225.86749
443.33281	26.681343	400.106998	151.556736	-0.191366	2.45997	22231.20823
446.384661	77.036884	361.958861	169.867842	0.571597	0.171082	22090.06012
410.525412	137.31094	336.018128	208.015979	-0.191366	1.697008	22208.31935
421.206891	176.22204	255.144078	225.564122	-0.191366	-1.354843	22244.94156
386.873568	221.999804	236.832972	275.919662	0.571597	0.934045	22223.5786
366.273574	270.829419	219.284829	336.956681	1.334559	0.171082	22208.31935
353.303207	292.192376	181.899655	393.415924	-0.191366	0.171082	22235.02304
298.36989	341.784953	130.781151	410.201104	-0.191366	1.697008	22206.79342
272.429157	359.333096	72.033021	410.201104	-0.191366	0.934045	22201.45268
232.755095	408.162712	53.721915	475.815899	-0.191366	-1.354843	22217.4749
183.162517	433.340482	-10.366955	488.786266	-0.954329	0.171082	22206.03046
153.40697	458.518252	-87.426191	487.26034	-0.954329	0.171082	22208.31935
114.495871	475.303432	-108.789148	462.08257	-0.191366	2.45997	22189.24528
60.325516	469.199731	-174.403943	462.08257	-0.954329	-2.117806	22187.71935
17.599603	456.992327	-277.403913	381.20852	-0.191366	-0.591881	22180.08972
-24.363348	451.651588	-262.907621	449.875166	-0.191366	0.171082	22209.84527
-44.963341	460.044178	-286.559466	460.556645	-0.191366	0.934045	374.614704
-96.844808	465.384917	-296.477981	507.097372	-0.191366	0.171082	13.733329
-139.570721	443.258997	-370.485367	458.267756	0.571597	1.697008	12.970367
-160.933677	431.814556	-399.477951	407.149253	0.571597	0.934045	10.681478
-225.022547	417.318264	-421.60387	361.371489	-0.954329	-0.591881	19448.68313
-259.355871	392.903457	-428.470535	347.63816	0.571597	0.934045	22194.58602
-276.141051	365.436798	-444.492752	294.230768	1.334559	0.934045	22213.66009
-299.029933	368.488649	-509.344585	243.875227	1.334559	-0.591881	22231.97119
-340.992883	304.399779	-505.529771	178.260432	0.571597	-0.591881	22239.60082
-351.674362	258.622015	-512.396436	94.334531	0.571597	0.171082	22241.12674
-386.770648	215.133139	-478.826075	70.682686	-0.191366	-1.354843	22215.94897
-407.370642	164.014636	-439.152013	88.230829	-0.191366	-0.591881	22223.5786
-452.385443	122.051685	-452.885342	47.030841	-0.191366	0.934045	22230.44527
-456.200257	90.770213	-430.759423	-23.161731	1.334559	0.171082	22212.13416
-459.252108	56.43689	-397.952025	-89.539489	0.571597	-0.591881	22219.00082
-467.644698	2.266536	-362.855739	-97.169116	2.097522	2.45997	22235.02304
-475.274325	-39.696415	-322.418714	-167.361688	-0.954329	-1.354843	22213.66009
-477.563213	-90.051956	-307.15946	-229.924632	-0.191366	0.171082	22208.31935
-471.459511	-141.170459	-304.107609	-269.598695	-1.717292	0.171082	22204.50453
-426.44471	-177.029708	-303.344646	-369.546813	-0.191366	0.171082	22200.68972
-403.555828	-225.859323	-274.352062	-383.280142	-0.191366	-1.354843	22180.08972
-376.852132	-279.266714	-180.507645	-385.569031	-0.191366	0.171082	22212.13416
-363.881766	-316.651888	-132.440993	-399.30236	0.571597	0.934045	22219.76379
-312.763262	-360.140764	-94.292856	-445.080124	-0.191366	0.934045	22196.87491
-281.48179	-393.711125	-51.566943	-466.443081	0.571597	0.171082	22213.66009
-226.548473	-424.229634	-30.203986	-498.487516	-0.191366	0.934045	22212.89712
-179.244783	-441.777777	29.307107	-529.768988	-0.191366	-0.591881	22145.7564
-125.074429	-466.192585	74.321909	-516.798621	-0.191366	1.697008	22195.34898
-67.852224	-484.503691	95.684866	-566.391199	0.571597	-0.591881	22227.39341
-14.444832	-503.577759	159.010773	-509.931957	0.571597	0.171082	22207.55638
35.910709	-501.288871	234.544084	-477.887522	0.571597	0.934045	22237.31193
88.555137	-511.970349	284.136662	-477.887522	1.334559	-0.591881	22239.60082
133.569939	-508.155535	368.062563	-428.294944	-0.191366	0.171082	22215.94897
183.162517	-515.785163	357.381084	-399.30236	-0.191366	0.934045	22221.28971
223.599542	-463.903697	442.832911	-390.90977	-0.191366	0.171082	22228.15638
275.481008	-453.985181	456.56624	-376.413478	-0.191366	-0.591881	22216.71194
300.658778	-430.333336	470.299569	-319.191272	-0.191366	0.934045	22222.81564
351.014319	-399.051864	500.818079	-277.991285	-0.191366	0.934045	22228.91934
380.769866	-367.007429	481.74401	-236.028334	-0.954329	0.171082	22202.21564
405.184673	-295.288932	408.499588	-232.976483	-0.954329	0.171082	22197.63787
418.15504	-262.481534	468.773644	-176.517241	-0.954329	0.171082	22209.08231
447.910587	-221.281546	457.329203	-187.198719	-0.954329	-1.354843	22214.42305
455.540214	-175.503782	498.529191	-32.317283	-0.191366	0.171082	22209.84527
466.221692	-112.940838	447.410687	6.593816	-0.954329	-1.354843	22227.39341
459.355028	-61.059372	447.410687	85.941941	-0.191366	0.934045	22232.73415
457.829102	-10.703831	422.99588	127.904891	0.571597	0.171082	22218.23786
441.806885	39.65171	427.573656	186.653022	-1.717292	0.171082	22224.34156
432.651332	80.088735	406.210699	239.297451	0.571597	0.934045	22219.00082
419.680965	146.466493	332.203314	245.401153	1.334559	0.934045	22225.10453
407.473561	208.266475	278.795922	259.134482	1.334559	0.934045	22244.17859
394.503195	222.762767	243.699637	305.675209	0.571597	-0.591881	22213.66009
355.592095	268.540531	206.314462	361.371489	1.334559	-0.591881	22202.97861
331.940251	330.340512	172.744102	404.860365	1.334559	2.45997	22226.63045
318.969884	362.384947	119.33671	426.223321	-0.191366	-0.591881	22225.10453
275.481008	389.851606	65.166356	435.378874	-0.954329	0.171082	22191.53417
238.095834	417.318264	4.129337	458.267756	-0.191366	-1.354843	22210.60823
185.451405	442.496035	-52.329905	481.156639	0.571597	-0.591881	22222.05268
136.62179	447.836774	-89.71508	489.549229	-0.954329	-0.591881	22188.48232
99.236616	467.673805	-151.515061	461.319607	1.334559	0.934045	22202.97861
51.169963	466.910842	-171.352092	476.578862	-0.954329	0.171082	22194.58602
28.281081	465.384917	-273.589099	421.645545	-0.191366	-0.591881	22199.16379
-12.155944	446.310848	-269.774285	451.401092	-0.954329	0.934045	22203.74157
-55.64482	450.125662	-298.766869	468.949235	-0.191366	-0.591881	54.933317
-109.815174	444.784923	-329.285379	476.578862	-0.191366	0.171082	14.496292
-146.437385	436.392333	-375.826106	429.275172	0.571597	0.934045	9.918516
-183.82256	432.577519	-391.085361	414.015918	0.571597	1.697008	10.681478
-218.918845	407.399749	-407.107578	375.867781	1.334559	1.697008	21937.46757
-281.48179	392.903457	-423.129796	330.852979	0.571597	0.934045	22189.24528
-296.741045	362.384947	-434.574237	263.712258	-0.954329	0.171082	22215.18601
-312.763262	334.918289	-457.463119	226.327084	0.571597	0.171082	22247.99341
-344.044734	302.873854	-486.455703	170.630805	0.571597	-0.591881	22229.6823
-395.9262	233.444245	-475.011262	147.741922	0.571597	0.934045	22238.07489
-406.607679	205.214624	-484.929777	64.578984	0.571597	-0.591881	22240.36378
-424.918784	170.8813	-424.655721	53.897506	1.334559	1.697008	22217.4749
-445.518778	115.947983	-447.544603	10.40863	-0.191366	0.171082	22219.76379
-484.429878	71.696145	-429.233497	-16.295066	0.571597	0.171082	22228.91934
-489.770617	35.073933	-367.433516	-89.539489	-0.191366	0.934045	22212.89712
-471.459511	-9.177905	-365.90759	-117.006147	-0.954329	0.171082	22219.76379
-468.40766	-60.296409	-320.892789	-182.620943	0.571597	0.171082	22218.23786
-479.089139	-116.755651	-313.263161	-255.865365	-0.954329	-0.591881	22190.7712
-469.170623	-177.029708	-317.840938	-323.006086	-0.191366	0.171082	22202.21564
-424.155822	-199.91859	-310.21131	-357.339409	-1.717292	-0.591881	22173.22306
-402.792865	-254.851907	-255.277993	-395.487546	-0.191366	0.171082	22206.03046
-379.903983	-286.896342	-162.19654	-371.835701	1.334559	1.697008	22204.50453
-341.755846	-318.940777	-146.174322	-432.109758	-0.191366	0.934045	22224.34156
-300.555858	-350.985212	-85.900266	-439.739385	-0.191366	0.934045	22215.18601
-266.222535	-396.762976	-52.329905	-480.939373	-0.954329	-0.591881	22202.97861
-208.237367	-424.229634	-9.603992	-515.272696	0.571597	0.171082	22206.03046
-160.170715	-445.592591	40.751548	-506.880106	-0.954329	0.171082	22205.2675
-97.60777	-479.925914	97.210791	-542.739354	0.571597	0.171082	22212.13416
-60.222596	-491.370355	135.358928	-512.983808	1.334559	0.934045	22219.76379
-5.289279	-520.362939	192.581133	-480.17641	0.571597	0.171082	22241.88971
41.251448	-519.599976	268.877407	-485.517149	0.571597	0.171082	22225.10453
95.421802	-520.362939	309.314432	-474.835671	1.334559	-0.591881	22236.54897
149.592156	-513.496275	356.618122	-446.60605	-0.191366	1.697008	22233.49712
180.873629	-499.762945	386.373668	-396.250509	-0.954329	-1.354843	22207.55638
222.073616	-469.244436	431.38847	-380.991254	-0.954329	-1.354843	22219.76379
273.19212	-457.037032	439.018097	-354.287558	-0.191366	0.934045	22231.20823
319.732847	-412.022231	462.669942	-325.294974	-0.191366	0.171082	22212.13416
354.06617	-382.266684	492.425489	-251.287589	-0.191366	0.171082	22219.76379
392.214307	-342.592622	500.055116	-200.169086	-0.191366	0.171082	22209.84527
404.421711	-302.918559	477.929197	-213.139452	-0.954329	0.171082	22205.2675
439.517996	-261.718571	497.003265	-166.598725	-0.954329	0.934045	22206.79342
454.777251	-196.866739	502.344004	-97.932079	-0.954329	-0.591881	22219.00082
460.11799	-151.851937	475.640309	-61.309867	0.571597	0.934045	22224.34156
474.614282	-94.629732	462.669942	48.556767	-0.191366	0.171082	22219.76379
458.592065	-41.985303	429.099582	92.808605	-0.191366	-1.354843	22219.76379
452.488363	3.029498	425.284768	159.186364	-0.954329	-1.354843	22221.28971
431.888369	51.096151	420.706991	198.097463	-0.191366	0.171082	22209.08231
428.073555	112.896132	365.773674	216.408569	0.571597	2.45997	22217.4749
410.525412	160.199822	329.151463	240.060414	-0.191366	0.934045	22246.46748
391.451344	199.110922	287.951475	298.045582	0.571597	0.934045	22225.10453
385.347642	261.673866	258.958891	320.171501	1.334559	0.934045	22204.50453
338.043952	288.377562	218.521866	378.156669	-0.191366	-1.354843	22228.91934
334.229139	323.473848	110.181158	362.134452	-0.191366	0.171082	22199.92676
306.76248	373.829388	117.047822	403.334439	-0.191366	-1.354843	22206.79342
255.643977	399.007159	60.58858	449.875166	0.571597	-0.591881	22218.23786
218.258803	425.710855	-1.974365	469.712197	-0.191366	0.934045	22203.74157
167.903262	446.310848	-62.248421	472.001086	0.571597	0.171082	22213.66009
125.177349	450.888625	-117.944701	472.001086	-0.954329	-0.591881	22192.29713
81.688473	460.80714	-153.040987	444.534427	-0.954329	-0.591881	22177.03787
36.673671	469.962693	-217.892819	468.949235	-0.191366	-0.591881	22179.32676
7.681087	473.014544	-242.307627	477.341825	-0.954329	0.171082	22212.89712
-26.652236	469.199731	-269.774285	465.897384	-0.954329	0.171082	22211.3712
-83.111478	451.651588	-320.129826	467.423309	-0.191366	0.171082	23.651845
-110.578137	440.970109	-413.974243	414.77888	0.571597	0.171082	11.444441
-154.067013	439.444184	-375.826106	437.667763	-0.191366	0.934045	11.444441
-190.689224	424.184929	-408.633504	401.808514	0.571597	0.934045	4039.887692
-238.755877	415.029376	-396.4261	379.682595	0.571597	0.934045	22147.28233
-279.192902	394.429382	-423.892758	332.378905	0.571597	0.171082	22212.89712
-302.844747	363.14791	-441.440901	278.20855	0.571597	-2.117806	22227.39341
-332.600293	308.977556	-461.277932	256.845594	-0.191366	0.171082	22241.12674
-355.489175	291.429413	-465.092746	169.867842	1.334559	0.171082	22241.12674
-380.666946	229.629431	-438.38905	119.512301	-0.191366	0.934045	22223.5786
-418.815083	198.347959	-471.959411	108.06786	0.571597	0.171082	22236.54897
-438.652114	138.073903	-422.366833	47.030841	1.334559	1.697008	22231.20823
-458.489145	91.533176	-430.759423	14.986406	-0.191366	0.171082	22212.13416
-471.459511	62.540592	-387.270547	-28.50247	0.571597	-0.591881	22223.5786
-473.7484	25.91838	-348.359447	-87.2506	0.571597	-0.591881	22230.44527
-479.852102	-22.911235	-331.574267	-145.998731	0.571597	1.697008	22214.42305
-463.066921	-81.659366	-323.94464	-213.139452	-0.191366	0.934045	22213.66009
-466.118772	-125.911204	-302.581683	-254.33944	-1.717292	0.171082	22207.55638
-442.466927	-170.163043	-267.485397	-313.850533	-1.717292	-1.354843	22190.00824
-408.133604	-219.755621	-256.803919	-329.109788	-0.954329	0.171082	22179.32676
-394.400275	-253.325981	-193.478012	-361.154223	-0.191366	0.171082	22207.55638
-384.481759	-298.340783	-197.292825	-449.657901	0.571597	0.171082	22204.50453
-338.703995	-327.333367	-131.67803	-446.60605	0.571597	-1.354843	22202.21564
-288.348455	-367.007429	-77.507676	-451.183826	-0.191366	0.171082	22219.76379
-245.622541	-412.785193	-38.596576	-466.443081	0.571597	0.934045	22215.18601
-192.978112	-434.14815	18.625629	-495.435665	0.571597	-1.354843	22191.53417
-147.200348	-463.903697	89.581164	-496.198627	-0.191366	0.934045	22206.03046
-96.081845	-497.474057	101.788567	-503.065292	0.571597	0.934045	22222.81564
-29.704087	-518.837014	178.084841	-500.013441	-0.191366	0.171082	22208.31935
12.258864	-505.103684	236.832972	-475.598634	-0.954329	-1.354843	22238.07489
73.295883	-520.362939	279.558885	-490.094926	1.334559	0.934045	22244.17859
110.681057	-514.259237	298.632954	-478.650485	-0.954329	0.171082	22220.52675
164.088448	-503.577759	323.047761	-467.206043	0.571597	0.934045	22223.5786
210.629175	-488.318504	406.973662	-384.806068	-0.191366	-0.591881	22229.6823
250.303238	-459.32592	430.625507	-362.680149	-0.954329	-1.354843	22212.13416
287.688412	-442.54074	467.247718	-331.398676	0.571597	0.171082	22224.34156
324.310623	-416.600007	479.455122	-283.332024	-0.954329	-0.591881	22228.91934
367.799499	-369.296317	487.847712	-247.472775	-0.954329	-0.591881	22193.82305
399.843934	-326.570404	492.425489	-241.369073	0.571597	1.697008	22204.50453
412.051338	-291.474118	502.344004	-171.176502	-0.191366	-0.591881	22212.89712
441.806885	-247.222279	500.055116	-136.080216	-0.954329	0.934045	22206.03046
466.984655	-199.155627	504.632893	-55.206166	-0.191366	0.171082	22213.66009
476.140208	-125.911204	413.840327	-55.206166	-0.191366	-0.591881	22230.44527
468.51058	-76.318626	465.721793	44.741953	-0.191366	0.171082	22225.86749
460.880953	-29.777899	436.729209	132.482668	-0.191366	0.171082	22220.52675
449.436512	19.051716	438.255134	187.415985	-0.191366	0.934045	22227.39341
428.836518	61.014666	412.314401	203.438202	-0.191366	0.171082	22223.5786
407.473561	125.103536	391.714407	251.504855	1.334559	0.171082	22231.20823
402.132822	173.170189	320.758873	279.734476	0.571597	-0.591881	22243.41563
383.821717	228.103506	287.188513	309.490023	-0.191366	-0.591881	22209.84527
357.118021	254.044239	229.966307	371.290004	0.571597	0.934045	22206.03046
340.332841	309.740519	185.714469	370.527042	-0.954329	0.171082	22223.5786
315.15507	339.496065	120.862636	363.660377	-0.191366	0.171082	22220.52675
300.658778	375.355314	62.114505	405.623328	0.571597	0.934045	22192.29713
244.962499	405.873823	37.699698	456.741831	-0.191366	0.171082	22215.18601
196.895846	430.288631	-24.100284	468.186272	0.571597	0.934045	22222.81564
158.747709	443.258997	-90.478042	469.712197	-0.191366	-0.591881	22186.95639
122.888461	455.466401	-118.707664	468.949235	-0.191366	0.171082	22203.74157
58.799591	459.281215	-180.507645	451.401092	-0.954329	-0.591881	22194.58602
25.22923	468.436768	-193.478012	460.556645	0.571597	0.171082	22195.34898
-11.392981	472.251581	-250.700217	489.549229	-0.954329	0.171082	22208.31935
-45.726304	460.044178	-272.063174	478.86775	-0.954329	-0.591881	791.192358
-93.792957	452.41455	-335.389081	448.349241	0.571597	2.45997	16.022217
-121.259615	453.177513	-397.189062	395.704812	0.571597	-0.591881	11.444441
-170.08923	431.814556	-408.633504	426.223321	-0.191366	0.171082	9.918516
-212.052181	415.029376	-395.663137	399.519626	-0.191366	0.934045	17580.95035
-255.541057	392.140494	-422.366833	346.112234	0.571597	0.934045	22181.61565
-270.800312	382.984941	-431.522386	316.356687	0.571597	1.697008	22214.42305
-311.237337	352.466432	-457.463119	256.082631	0.571597	-0.591881	22241.88971
-340.992883	302.873854	-466.618672	229.378935	0.571597	0.171082	22228.15638
-373.800281	276.170158	-467.381634	158.423401	-0.191366	-0.591881	22238.07489
-404.318791	215.896102	-485.69274	114.171562	2.097522	1.697008	22243.41563
-423.392859	183.088704	-465.855709	71.445649	-0.191366	0.171082	22218.23786
-447.807667	128.91835	-476.537187	-0.272848	-0.191366	-1.354843	22219.00082
-460.778033	90.770213	-398.714988	-10.191364	0.571597	1.697008	22228.91934
-476.800251	57.199853	-375.063143	-55.206166	-0.191366	-2.117806	22209.84527
-466.881735	3.029498	-361.329814	-90.302451	-0.191366	0.934045	22224.34156
-471.459511	-45.800117	-336.915006	-161.257986	-0.954329	-0.591881	22220.52675
-468.40766	-99.207508	-326.996491	-227.635744	-0.954329	1.697008	22188.48232
-457.726182	-145.748235	-293.42613	-276.465359	-0.954329	0.171082	22198.40083
-441.703965	-191.526	-268.24836	-313.087571	-0.191366	-1.354843	22177.80084
-412.711381	-220.518584	-230.100223	-339.028304	1.334559	0.934045	22197.63787
-397.452126	-266.296348	-192.715049	-386.331993	-0.191366	0.934045	22196.11194
-366.933616	-293.763006	-170.58913	-440.502348	0.571597	0.934045	22206.79342
-344.044734	-348.696323	-154.566912	-480.17641	-0.191366	-1.354843	22207.55638
-270.800312	-378.45187	-59.19657	-450.420863	0.571597	-1.354843	22208.31935
-234.1781	-418.888895	-11.129918	-492.383814	0.571597	0.934045	22214.42305
-183.059597	-436.437038	29.307107	-499.250478	0.571597	-0.591881	22212.89712
-117.444801	-473.822212	96.447828	-502.302329	0.571597	1.697008	22219.76379
-83.874441	-479.925914	128.492263	-509.168994	0.571597	0.171082	22222.05268
-11.392981	-501.288871	200.973723	-482.465298	-0.191366	-0.591881	22238.83786
24.466268	-519.599976	265.062593	-454.99864	-0.191366	0.171082	22222.81564
83.977361	-511.970349	300.921842	-464.917155	-0.954329	0.171082	22234.26008
122.888461	-515.0222	319.99591	-462.628267	-0.191366	0.934045	22232.73415
174.006964	-488.318504	312.366283	-436.687534	0.571597	0.171082	22214.42305
225.125467	-476.874063	375.69219	-405.406062	-0.191366	0.171082	22224.34156
254.881014	-450.93333	445.121799	-361.154223	-0.191366	-0.591881	22229.6823
306.76248	-429.570374	467.247718	-338.265341	0.571597	0.171082	22212.89712
352.540244	-392.185199	494.714377	-275.702396	-0.191366	-0.591881	22217.4749
357.118021	-371.585206	477.929197	-248.998701	-1.717292	-2.117806	22206.79342
412.814301	-330.385218	500.818079	-220.006117	-1.717292	0.171082	22197.63787
420.443928	-267.822273	503.86993	-139.132067	-0.191366	1.697008	22209.08231
456.303177	-215.940807	509.210669	-104.798743	0.571597	1.697008	22220.52675
459.355028	-162.533416	473.35142	-54.443203	-0.191366	0.171082	22224.34156
455.540214	-113.7038	448.936613	-33.080246	-0.191366	-1.354843	22219.00082
456.303177	-70.214924	445.884762	55.423431	-0.954329	0.934045	22230.44527
454.014288	-9.940868	446.647725	146.97896	0.571597	0.171082	22228.91934
452.488363	29.733194	415.366252	179.786357	0.571597	2.45997	22219.00082
437.992071	96.110952	391.714407	223.275233	0.571597	0.171082	22215.94897
419.680965	135.785015	362.721823	264.475221	1.334559	0.171082	22247.99341
405.947636	196.822033	295.581103	275.919662	-0.954329	-0.591881	22226.63045
380.006903	232.681282	273.455183	330.852979	1.334559	0.171082	22209.84527
367.799499	263.962754	238.358897	355.267787	-0.191366	0.934045	22233.49712
327.362474	307.45163	180.373729	374.341855	0.571597	1.697008	22190.7712
304.473592	355.518283	118.573748	374.341855	0.571597	0.171082	22196.87491
268.614343	381.459016	55.24784	425.460359	0.571597	1.697008	22220.52675
229.703244	408.925674	1.840449	460.556645	0.571597	-1.354843	22205.2675
196.895846	443.258997	-35.544725	481.919601	0.571597	2.45997	22217.4749
155.695858	459.281215	-86.663229	479.630713	0.571597	0.934045	22210.60823
100.762541	469.199731	-128.626179	456.741831	-0.191366	-0.591881	22181.61565
61.088479	463.858991	-182.033571	462.08257	-0.954329	0.171082	22176.27491
9.969976	463.858991	-239.255776	481.156639	-2.480254	-2.117806	22209.08231
-27.415199	465.384917	-252.226142	474.289974	-0.191366	0.171082	22207.55638
-65.563335	464.621954	-290.374279	460.556645	0.571597	0.171082	54.170354
-99.896659	466.14788	-380.403882	438.430725	-0.954329	0.171082	14.496292
-160.933677	441.733072	-397.189062	419.356657	0.571597	0.171082	12.207404
-189.163299	421.133078	-432.285348	349.927048	0.571597	0.171082	9.918516
-215.866995	410.4516	-406.344615	381.20852	1.334559	0.934045	21750.5417
-270.037349	391.377531	-419.314982	352.978899	0.571597	0.171082	22204.50453
-292.163268	382.221979	-431.522386	303.386321	1.334559	0.171082	22228.15638
-311.237337	337.207177	-458.226081	273.630774	0.571597	0.934045	22241.88971
-365.407691	307.45163	-452.885342	204.201165	-0.191366	-1.354843	22238.07489
-384.481759	250.992388	-455.937193	145.453034	0.571597	0.171082	22221.28971
-408.133604	215.896102	-453.648305	103.490084	1.334559	0.171082	22233.49712
-438.652114	162.48871	-440.677938	72.971574	-0.954329	0.934045	22231.20823
-449.333592	131.207238	-451.359417	-22.398768	0.571597	0.171082	22210.60823
-463.829884	85.429474	-424.655721	-27.739507	0.571597	0.171082	22222.05268
-475.274325	33.548008	-367.433516	-80.383936	-0.191366	-0.591881	22231.20823
-476.800251	-20.622347	-372.011292	-134.55429	0.571597	0.171082	22213.66009
-467.644698	-49.614931	-346.070559	-187.198719	-0.954329	0.171082	22207.55638
-468.40766	-109.888987	-303.344646	-229.924632	-0.954329	0.171082	22207.55638
-450.096555	-148.800086	-306.396497	-276.465359	-0.191366	0.934045	22191.53417
-424.918784	-199.91859	-264.433546	-321.480161	-0.191366	0.171082	22176.27491
-411.948418	-235.014876	-225.522447	-339.028304	-0.191366	-0.591881	22214.42305
-371.511393	-285.370416	-200.344676	-386.331993	0.571597	0.934045	22211.3712
-351.674362	-319.703739	-125.574328	-428.294944	-0.954329	-0.591881	22190.00824
-308.948448	-344.118547	-132.440993	-503.828255	0.571597	0.171082	22210.60823
-268.511423	-387.607423	-49.278054	-524.428249	0.571597	0.171082	22211.3712
-220.444771	-418.125932	-6.552141	-503.828255	-0.191366	0.171082	22202.97861
-159.407752	-453.222218	59.825617	-499.250478	-0.954329	-1.354843	22207.55638
-103.711472	-476.874063	101.788567	-499.250478	-0.191366	0.171082	22231.97119
-67.089261	-495.948132	148.329294	-506.880106	1.334559	1.697008	22212.89712
-8.34113	-507.392573	242.173711	-469.494932	1.334559	0.171082	22243.41563
42.014411	-521.125902	284.899624	-454.235677	0.571597	0.934045	22241.88971
84.740324	-508.155535	291.003326	-461.865304	1.334559	0.934045	22219.76379
125.940312	-505.103684	298.632954	-462.628267	-0.191366	0.171082	22222.05268
189.266219	-497.474057	397.818109	-416.850503	-0.191366	0.171082	22230.44527
219.021765	-472.296287	425.284768	-385.569031	-0.954329	-1.354843	22212.89712
267.088418	-449.407405	457.329203	-356.576447	0.571597	0.171082	22223.5786
314.392108	-420.414821	467.247718	-325.294974	-0.191366	0.171082	22229.6823
335.755064	-400.57779	487.08475	-271.12462	-0.191366	0.171082	22195.34898
399.843934	-344.88151	511.499557	-223.82093	-0.191366	0.171082	22203.74157
399.843934	-308.259298	493.951414	-158.206135	-0.954329	-1.354843	22211.3712
436.466145	-257.903758	514.551408	-136.843178	-0.954329	1.697008	22209.84527
450.199475	-207.548217	507.684743	-80.383936	-0.954329	-0.591881	22213.66009
467.747618	-151.088975	462.669942	-44.524687	0.571597	0.934045	22229.6823
474.614282	-103.785285	464.195867	6.593816	-0.191366	-0.591881	22228.15638
475.377245	-56.481595	393.240333	58.475282	0.571597	0.934045	22219.76379
458.592065	-3.074204	427.573656	121.801189	0.571597	1.697008	22229.6823
449.436512	46.518374	388.662557	179.023395	0.571597	0.171082	22215.18601
434.177257	102.977617	381.795892	233.956712	1.334559	0.171082	22232.73415
408.999487	165.540561	355.092196	269.81596	0.571597	-0.591881	22246.46748
415.866152	195.296108	302.447767	319.408538	1.334559	-0.591881	22221.28971
367.036536	241.836835	256.670003	346.112234	-0.191366	-0.591881	22207.55638
364.747648	291.429413	221.573717	376.630744	1.334559	-0.591881	22220.52675
331.177288	326.525699	146.040406	401.808514	-0.191366	-0.591881	22219.00082
293.029151	368.488649	65.929319	398.756663	-0.191366	0.934045	22183.14158
271.666194	399.770121	71.270058	439.193688	-0.191366	1.697008	22211.3712
219.021765	424.184929	1.840449	461.319607	-0.191366	-2.117806	22220.52675
176.295852	455.466401	-64.537309	466.660347	0.571597	-0.591881	22199.16379
124.414386	462.333066	-108.026185	469.712197	-0.191366	2.45997	22209.84527
91.606988	458.518252	-143.885434	462.08257	-0.191366	-1.354843	22198.40083
49.644038	456.229364	-190.426161	484.208489	-0.191366	0.934045	22196.87491
-12.155944	465.384917	-227.048372	487.26034	-0.191366	1.697008	22211.3712
-46.489267	466.910842	-262.907621	489.549229	-0.191366	0.934045	22219.76379
-65.563335	450.888625	-322.418714	468.186272	-0.191366	0.171082	28.229621
-110.578137	440.970109	-358.277963	446.060353	-0.191366	-1.354843	15.259255
-142.622572	444.784923	-431.522386	440.719613	-0.191366	0.934045	11.444441
-203.659591	426.473817	-429.99646	380.445557	0.571597	0.171082	32.807398
-235.704026	411.977525	-396.4261	379.682595	0.571597	-0.591881	22099.21567
-269.274386	397.481233	-410.159429	333.90483	-0.191366	-1.354843	22221.28971
-294.452156	362.384947	-437.626088	298.045582	-0.191366	0.171082	22241.88971
-324.970666	338.733103	-433.811274	254.556706	1.334559	0.171082	22229.6823
-373.037318	279.984972	-458.989044	172.919693	1.334559	0.934045	22239.60082
-405.081753	238.784984	-453.648305	117.223413	0.571597	0.934045	22241.88971
-405.844716	202.925735	-452.12238	87.467866	0.571597	-1.354843	22217.4749
-443.992853	154.09612	-459.752007	28.719736	-0.191366	0.171082	22223.5786
-462.303959	106.029468	-436.863125	9.645667	-0.954329	-2.880769	22228.15638
-475.274325	67.881331	-383.455733	-32.317283	-0.954329	-1.354843	22210.60823
-486.718766	17.52579	-408.633504	-93.354302	-0.191366	0.934045	22223.5786
-473.7484	-25.963086	-361.329814	-135.317253	-0.191366	-0.591881	22220.52675
-481.378027	-72.503813	-341.492783	-207.798713	-2.480254	-2.117806	22183.14158
-456.200257	-122.096391	-301.81872	-243.657962	-2.480254	-0.591881	22199.16379
-436.363226	-177.029708	-276.64095	-286.383875	-1.717292	-0.591881	22186.19343
-431.785449	-206.785254	-252.989105	-338.265341	-0.191366	-0.591881	22194.58602
-406.607679	-244.933391	-193.478012	-373.361627	0.571597	0.934045	22198.40083
-365.407691	-284.607454	-185.085422	-397.776434	0.571597	0.171082	22210.60823
-334.126219	-328.859292	-137.018769	-441.26531	0.571597	0.171082	22200.68972
-307.422523	-373.111131	-110.315073	-479.413447	0.571597	0.934045	22202.21564
-250.96328	-401.340752	-56.907682	-483.991224	-0.191366	-0.591881	22209.08231
-207.474404	-436.437038	-32.492874	-519.08751	1.334559	0.171082	22206.03046
-149.489236	-457.799995	69.744133	-515.272696	1.334559	1.697008	22224.34156
-87.689255	-482.977765	133.833002	-494.672702	0.571597	-1.354843	22228.91934
-27.415199	-508.918498	183.42558	-498.487516	0.571597	-0.591881	22242.65267
25.22923	-509.681461	242.936674	-461.102342	1.334559	0.171082	22227.39341
48.881075	-521.125902	296.344065	-466.443081	0.571597	2.45997	22238.83786
104.577355	-504.340722	313.129246	-466.443081	-0.191366	-0.591881	22229.6823
141.962529	-504.340722	352.803308	-439.739385	-0.191366	0.171082	22212.89712
198.421772	-490.607392	387.899594	-378.702366	-0.954329	-0.591881	22223.5786
245.725461	-455.511107	436.729209	-378.702366	-0.954329	0.171082	22231.97119
281.58471	-448.644442	445.121799	-375.650515	-0.191366	0.171082	22213.66009
322.021735	-418.888895	480.218085	-294.776465	-0.954329	0.171082	22216.71194
352.540244	-385.318535	487.847712	-241.369073	-0.954329	-0.591881	22209.84527
405.184673	-343.355584	493.951414	-209.324638	-0.191366	2.45997	22198.40083
425.784667	-289.18523	514.551408	-152.865396	-0.954329	-1.354843	22208.31935
437.229108	-263.244497	494.714377	-136.080216	-0.954329	-1.354843	22219.76379
461.643916	-193.051925	477.929197	-80.383936	-0.191366	0.171082	22215.18601
457.829102	-138.881571	474.114383	-10.954327	0.571597	0.934045	22222.05268
465.458729	-84.711216	454.277352	26.430847	-0.191366	1.697008	22231.20823
458.592065	-34.355676	391.714407	92.808605	0.571597	0.171082	22223.5786
447.910587	1.503573	442.069948	151.556736	2.097522	2.45997	22222.05268
422.732816	63.303555	390.951445	171.393767	-0.191366	-1.354843	22213.66009
418.15504	124.340573	382.558855	230.141898	-0.191366	0.171082	22241.88971
414.340226	180.036853	343.647755	280.497439	-0.191366	-0.591881	22231.97119
390.688381	207.503512	305.499618	320.934464	1.334559	0.934045	22220.52675
357.880984	265.48868	224.625568	339.245569	2.097522	0.934045	22232.73415
350.251356	289.140525	199.447798	364.42334	-0.191366	0.171082	22198.40083
317.443959	334.155326	139.936704	390.364073	-0.954329	0.171082	22199.16379
290.740263	372.303463	99.499679	430.038135	-0.191366	1.697008	22219.00082
244.962499	399.770121	50.670064	467.423309	0.571597	0.171082	22202.21564
201.473623	427.23678	-30.203986	452.164055	-0.191366	-0.591881	22208.31935
152.644007	456.992327	-106.50026	464.371458	-0.191366	-0.591881	22213.66009
112.206982	451.651588	-98.10767	463.608496	-0.191366	1.697008	22184.6675
61.851442	471.488619	-159.907651	470.47516	-0.954329	0.934045	22186.95639
19.888491	469.199731	-200.344676	496.415893	-1.717292	-0.591881	22212.13416
4.629236	466.910842	-237.72985	481.156639	-0.191366	-0.591881	22201.45268
-50.304081	447.073811	-304.107609	456.741831	0.571597	0.934045	4545.731986
-83.111478	460.044178	-328.522416	446.823315	-0.191366	0.171082	19.837031
-125.074429	447.836774	-376.589069	453.68998	0.571597	-0.591881	11.444441
-160.170715	438.681221	-399.477951	405.623328	0.571597	0.171082	12.207404
-208.237367	416.555302	-398.714988	372.052967	-0.954329	-0.591881	14591.66234
-250.200318	375.355314	-486.455703	357.556675	0.571597	0.171082	22167.88232
-277.666976	380.696053	-470.433485	315.593725	0.571597	0.171082	22228.15638
-286.822529	352.466432	-489.507554	259.134482	0.571597	0.171082	22243.41563
-337.941032	314.318295	-444.492752	224.038196	-0.191366	0.934045	22231.20823
-350.911399	270.066456	-452.12238	166.053028	0.571597	0.171082	22225.10453
-386.007685	209.7924	-443.729789	127.141929	0.571597	0.171082	22234.26008
-418.05212	177.747965	-443.729789	92.808605	-0.191366	0.934045	22225.10453
-452.385443	128.155387	-420.077945	16.512332	-0.191366	0.171082	22214.42305
-460.01507	96.110952	-439.152013	0.490114	-0.191366	0.171082	22225.86749
-477.563213	51.096151	-382.69277	-50.628389	0.571597	0.171082	22229.6823
-467.644698	15.999865	-370.485367	-113.191334	1.334559	1.697008	22212.89712
-469.933586	-31.303825	-333.100193	-171.176502	-0.954329	-0.591881	22207.55638
-463.066921	-78.607515	-312.500199	-210.087601	0.571597	0.171082	22208.31935
-464.592847	-126.674167	-307.922422	-252.813514	-0.954329	-1.354843	22191.53417
-449.333592	-177.79267	-257.566882	-312.324608	-0.191366	-0.591881	22186.95639
-422.629896	-221.281546	-211.789117	-335.976453	-0.191366	0.934045	22219.00082
-376.852132	-265.533385	-195.003937	-387.857919	-0.954329	0.171082	22199.16379
-357.778064	-315.125963	-138.544695	-393.961621	-0.191366	0.171082	22198.40083
-318.866964	-342.592622	-108.026185	-454.235677	-0.191366	-0.591881	22214.42305
-273.0892	-370.05928	-109.552111	-470.257894	-0.191366	-2.117806	22186.19343
-239.518839	-401.340752	-19.522508	-480.17641	-0.191366	0.934045	22207.55638
-196.029963	-444.829628	-18.759545	-558.761572	-0.954329	-2.117806	22208.31935
-135.755907	-466.955548	47.618213	-494.672702	-0.191366	0.934045	22221.28971
-77.770739	-488.318504	78.136723	-551.894907	0.571597	-0.591881	22221.28971
-28.941124	-498.23702	192.581133	-479.413447	0.571597	-0.591881	22243.41563
18.362566	-504.340722	261.247779	-467.206043	-0.191366	-0.591881	22232.73415
64.903293	-508.918498	276.507034	-480.17641	1.334559	0.934045	22226.63045
125.177349	-511.207386	295.581103	-463.39123	-0.954329	-0.591881	22224.34156
157.984747	-509.681461	370.351451	-411.509764	-0.191366	0.171082	22224.34156
219.021765	-476.874063	416.129215	-394.724583	0.571597	0.934045	22219.76379
260.984716	-453.985181	441.306985	-360.39126	0.571597	0.171082	22226.63045
301.421741	-425.75556	441.306985	-356.576447	-0.191366	-1.354843	22228.91934
319.732847	-412.785193	440.544023	-307.746831	-0.954329	-0.591881	22195.34898
374.666164	-373.874094	459.618091	-303.169055	-0.191366	-1.354843	22206.03046
400.606897	-321.992628	492.425489	-214.665378	-0.191366	0.934045	22211.3712
423.495779	-278.503752	516.840296	-158.206135	-0.191366	-1.354843	22201.45268
450.199475	-241.88154	499.292153	-100.98393	-0.954329	-1.354843	22213.66009
470.036506	-192.288962	484.032899	-59.783942	0.571597	0.171082	22233.49712
473.088357	-117.518614	451.988464	0.490114	1.334559	0.934045	22217.4749
466.221692	-61.059372	470.299569	56.949357	0.571597	0.934045	22224.34156
456.303177	-10.703831	426.047731	116.46045	0.571597	-0.591881	22231.97119
457.829102	12.185051	393.240333	157.660438	0.571597	0.934045	22187.71935
438.755034	81.61466	332.203314	156.897475	1.334559	0.934045	22237.31193
422.732816	144.940567	332.203314	242.349302	0.571597	0.171082	22248.75637
398.318009	176.22204	279.558885	261.42337	0.571597	0.934045	22207.55638
394.503195	225.051655	281.847773	347.63816	-0.191366	0.934045	22214.42305
370.85135	254.807201	221.573717	346.112234	-0.191366	0.171082	22222.81564
344.147654	320.421997	174.270027	394.178887	0.571597	0.934045	22213.66009
328.8884	349.414581	136.884853	424.697396	-0.191366	-1.354843	22195.34898
283.110635	386.036792	95.684866	436.9048	0.571597	0.934045	22219.00082
236.569908	406.636786	23.203406	464.371458	0.571597	0.171082	22212.89712
196.132883	438.681221	-39.359539	459.030719	-0.191366	0.171082	22186.95639
156.458821	447.073811	-144.648397	457.504794	-1.717292	-0.591881	22206.03046
102.288467	461.570103	-143.885434	460.556645	-1.717292	-1.354843	22196.87491
54.984777	468.436768	-243.833552	431.564061	-0.191366	0.934045	22197.63787
22.940342	476.066395	-223.996521	472.764048	-0.191366	-0.591881	22212.89712
-8.34113	457.755289	-245.359478	478.86775	-0.191366	0.934045	22220.52675
-55.64482	454.703439	-314.026124	467.423309	-0.954329	-0.591881	175.481429
-95.318882	450.125662	-323.94464	469.712197	0.571597	0.934045	14.496292
-127.363317	443.258997	-388.03351	436.9048	1.334559	0.171082	12.207404
-173.141081	424.947892	-404.81869	389.60111	0.571597	0.934045	9.918516
-221.207734	413.503451	-410.922392	372.81593	0.571597	0.934045	20687.73461
-257.829945	395.955308	-466.618672	323.223352	0.571597	0.934045	22206.03046
-283.770678	377.644202	-489.507554	256.845594	0.571597	0.171082	22223.5786
-305.133635	349.414581	-501.714957	220.223382	1.334559	0.934045	22235.786
-341.755846	295.244227	-506.292734	170.630805	0.571597	-1.354843	22241.12674
-372.274356	253.281276	-441.440901	166.815991	0.571597	0.934045	22222.81564
-400.503977	215.896102	-488.744591	111.119711	-0.191366	-1.354843	22222.81564
-435.600263	170.8813	-472.722373	88.230829	-0.954329	0.934045	22225.10453
-447.044704	135.022052	-401.766839	18.038257	0.571597	-0.591881	22218.23786
-460.01507	83.140586	-391.848323	-8.665439	0.571597	1.697008	22220.52675
-474.511362	41.177635	-359.040926	-73.517271	-0.191366	-0.591881	22228.15638
-487.481729	9.896163	-396.4261	-136.843178	-0.191366	-0.591881	22198.40083
-489.770617	-67.926036	-337.677969	-204.746862	-0.191366	-1.354843	22190.7712
-480.615064	-109.888987	-362.092777	-277.991285	-0.191366	-0.591881	22205.2675
-482.903952	-140.407496	-323.94464	-294.776465	-0.191366	-0.591881	22176.27491
-433.311375	-193.814888	-262.144658	-312.324608	-0.191366	-0.591881	22199.92676
-411.185455	-242.644503	-230.863186	-329.109788	0.571597	1.697008	22203.74157
-392.87435	-253.325981	-200.344676	-376.413478	0.571597	2.45997	22222.81564
-366.170654	-301.392634	-143.122471	-410.746801	0.571597	0.171082	22201.45268
-312.000299	-372.348168	-92.76693	-459.576416	-0.954329	-0.591881	22209.08231
-271.563274	-382.266684	-67.58916	-467.206043	0.571597	-0.591881	22208.31935
-238.755877	-408.207417	-21.811396	-501.539367	0.571597	-0.591881	22174.74899
-157.881827	-444.829628	-4.263253	-564.102311	0.571597	0.171082	22218.23786
-134.229982	-453.985181	46.85525	-545.791205	0.571597	0.171082	22230.44527
-49.541118	-517.311088	124.67745	-555.709721	1.334559	1.697008	22224.34156
-12.155944	-521.125902	204.788537	-483.991224	0.571597	0.171082	22230.44527
32.858858	-519.599976	275.744071	-454.99864	0.571597	-0.591881	22240.36378
90.844026	-515.0222	316.944059	-457.287528	0.571597	-1.354843	22213.66009
119.073647	-489.081467	328.3885	-461.102342	-0.191366	0.171082	22219.00082
189.266219	-503.577759	339.832941	-403.880136	-0.954329	-1.354843	22229.6823
239.621759	-481.45184	426.810693	-386.331993	-0.954329	-0.591881	22218.23786
267.088418	-446.355554	438.255134	-378.702366	0.571597	0.934045	22222.05268
292.266188	-431.096299	433.677358	-340.554229	-0.191366	0.171082	22221.28971
344.147654	-402.103715	466.484756	-297.065353	-0.954329	0.171082	22204.50453
384.584679	-348.696323	456.56624	-279.51721	-0.191366	-0.591881	22202.21564
420.443928	-318.177814	451.988464	-239.843148	-0.954329	-1.354843	22213.66009
428.073555	-269.348199	513.025483	-134.55429	-0.191366	1.697008	22219.00082
447.147624	-212.888956	490.136601	-100.98393	-0.191366	-0.591881	22218.23786
457.066139	-164.822304	471.825495	-28.50247	1.334559	1.697008	22230.44527
478.429096	-97.681583	483.269936	32.534549	-0.954329	-1.354843	22231.97119
453.251326	-67.926036	447.410687	87.467866	-0.191366	-0.591881	22215.94897
449.436512	-6.889017	440.544023	143.164146	0.571597	0.934045	22225.86749
453.251326	49.570225	414.60329	182.075246	1.334559	0.934045	22213.66009
435.703183	112.896132	355.092196	204.201165	1.334559	1.697008	22234.26008
407.473561	141.888716	342.12183	231.667824	0.571597	-0.591881	22231.20823
411.288375	215.896102	280.321848	265.238184	0.571597	0.171082	22209.84527
370.85135	238.022021	249.803338	338.482607	-0.191366	-1.354843	22216.71194
359.406909	282.27386	232.255195	366.712228	0.571597	0.171082	22213.66009
327.362474	315.081258	165.114475	369.001116	-0.191366	0.934045	22210.60823
289.9773	363.14791	121.625599	417.830731	-0.191366	-1.354843	22204.50453
265.562492	383.747904	90.344126	449.112204	-0.191366	0.171082	22209.84527
221.310654	421.133078	0.314523	477.341825	-0.191366	0.171082	22219.00082
184.688442	440.970109	-70.641011	468.186272	-0.191366	1.697008	22182.37861
145.777343	463.096029	-117.944701	446.060353	-0.954329	-0.591881	22184.6675
96.947728	453.940476	-219.418745	398.756663	-0.954329	-0.591881	22186.95639
29.807007	479.881209	-210.263192	475.052937	-0.954329	1.697008	22202.21564
2.340348	479.881209	-266.722434	436.141837	0.571597	0.171082	22209.08231
-27.415199	469.199731	-242.307627	489.549229	-0.191366	0.171082	22219.76379
-55.64482	451.651588	-345.307596	481.919601	0.571597	1.697008	35.859249
-120.496652	462.333066	-323.94464	475.052937	-0.191366	0.934045	14.496292
-143.385535	421.896041	-375.826106	446.823315	-0.191366	0.934045	9.918516
-196.792926	428.762705	-400.240913	394.941849	-0.191366	-1.354843	10.681478
-246.385504	408.162712	-419.314982	374.341855	-1.717292	-2.117806	22037.41569
-271.563274	402.821972	-464.329783	309.490023	1.334559	0.934045	22231.20823
-269.274386	366.199761	-448.307566	291.94188	0.571597	0.934045	22244.94156
-323.44474	339.496065	-505.529771	240.060414	0.571597	0.934045	22225.10453
-344.044734	286.851636	-470.433485	182.838208	0.571597	0.171082	22229.6823
-376.089169	250.992388	-444.492752	140.875258	0.571597	2.45997	22238.83786
-410.422492	199.110922	-478.063113	100.438233	-0.191366	-0.591881	22212.89712
-447.807667	175.459077	-432.285348	46.267878	-0.191366	0.171082	22219.00082
-450.859518	100.688729	-423.892758	24.904922	0.571597	0.934045	22229.6823
-481.378027	64.066517	-388.796472	-27.739507	-0.954329	0.934045	22212.13416
-476.800251	32.785045	-391.848323	-95.643191	0.571597	0.171082	22216.71194
-481.378027	-18.333458	-366.670553	-131.502439	-0.954329	-1.354843	22214.42305
-468.40766	-83.185291	-331.574267	-200.932048	-0.954329	-0.591881	22190.00824
-470.696549	-125.911204	-299.529832	-278.754247	-0.191366	0.171082	22190.00824
-450.859518	-169.40008	-290.374279	-299.354241	-0.954329	0.171082	22196.11194
-420.341008	-210.600068	-243.07059	-343.60608	0.571597	-0.591881	22198.40083
-405.081753	-250.27413	-223.233558	-367.257925	-0.191366	-0.591881	22209.08231
-394.400275	-282.318565	-148.46321	-379.465329	-0.191366	0.934045	22212.13416
-334.126219	-323.518553	-120.996552	-429.057907	-1.717292	-1.354843	22208.31935
-304.370672	-353.2741	-90.478042	-454.99864	0.571597	0.171082	22202.21564
-243.333653	-408.207417	-40.122502	-479.413447	0.571597	0.934045	22221.28971
-203.659591	-432.622224	-4.263253	-508.406031	1.334559	0.171082	22214.42305
-152.541087	-460.851846	43.803399	-529.006025	1.334559	1.697008	22215.94897
-97.60777	-478.399989	41.514511	-508.406031	2.097522	0.171082	22231.97119
-42.674453	-482.977765	112.470046	-508.406031	-0.191366	0.171082	22245.70452
17.599603	-518.837014	244.462599	-467.206043	1.334559	0.934045	22228.91934
55.74774	-511.970349	290.240363	-466.443081	0.571597	0.934045	22230.44527
94.658839	-508.155535	319.232947	-477.124559	-0.191366	0.171082	22228.15638
137.384753	-518.837014	371.114414	-448.131975	0.571597	0.934045	22213.66009
212.918064	-477.637026	400.106998	-397.013472	-0.191366	0.934045	22225.10453
256.40694	-460.088883	421.469954	-357.339409	-0.191366	0.171082	22231.20823
294.555076	-435.674075	447.410687	-355.813484	1.334559	0.171082	22215.94897
312.866182	-423.466672	439.78106	-342.843117	-0.954329	0.934045	22202.21564
344.147654	-383.792609	472.588458	-297.065353	0.571597	-0.591881	22214.42305
370.088387	-344.88151	491.662526	-238.317222	-0.954329	0.171082	22193.82305
426.54763	-293.763006	480.981048	-223.057968	-0.954329	0.171082	22212.13416
418.15504	-248.748205	516.077334	-133.028365	-0.954329	0.171082	22222.05268
471.562431	-201.444515	501.581042	-81.146899	-0.191366	0.934045	22218.23786
464.695767	-138.881571	486.321787	-24.687656	1.334559	0.171082	22223.5786
457.066139	-76.318626	474.877346	31.008624	0.571597	0.934045	22231.97119
469.273543	-32.066788	390.951445	121.038227	-0.191366	-0.591881	22222.05268
437.992071	6.081349	425.284768	136.297481	0.571597	1.697008	22193.82305
431.125406	64.82948	387.136631	195.045612	0.571597	-1.354843	22240.36378
430.362444	130.444275	365.773674	214.119681	0.571597	-0.591881	22243.41563
421.969853	160.962785	337.544053	262.949296	0.571597	2.45997	22201.45268
383.821717	188.429443	284.136662	278.971513	0.571597	0.171082	22219.76379
353.303207	240.310909	243.699637	362.897414	0.571597	-0.591881	22214.42305
338.043952	291.429413	178.084841	388.838147	0.571597	0.934045	22212.89712
320.495809	337.97014	152.144108	400.282588	0.571597	-0.591881	22204.50453
297.606927	371.5405	110.94412	426.223321	-0.954329	-0.591881	22219.00082
269.377306	407.399749	57.536729	468.949235	-0.191366	0.171082	22206.79342
196.132883	418.84419	-11.89288	484.971452	0.571597	0.934045	22187.71935
146.540305	437.918258	-92.003968	477.341825	-1.717292	-1.354843	22208.31935
122.125498	460.80714	-111.840999	484.971452	-0.954329	0.171082	22175.51195
75.584771	450.125662	-185.085422	440.719613	-0.191366	-0.591881	22203.74157
55.74774	471.488619	-229.33726	466.660347	0.571597	0.934045	22222.05268
2.340348	470.725656	-261.381695	458.267756	-0.191366	-0.591881	22200.68972
-25.889273	470.725656	-288.085391	449.875166	-0.191366	0.171082	10390.02655
-72.43	453.940476	-312.500199	489.549229	0.571597	-0.591881	22.125919
-123.548503	440.207147	-381.166845	459.030719	1.334559	0.934045	11.444441
-169.326268	427.23678	-380.403882	429.275172	-0.191366	0.934045	11.444441
-210.526255	402.05901	-407.107578	393.415924	-0.191366	0.934045	10131.38218
-232.652175	393.66642	-439.152013	355.267787	0.571597	0.934045	22159.48973
-271.563274	374.592351	-429.99646	301.860395	2.860485	0.171082	22228.91934
-308.948448	355.518283	-465.855709	259.134482	-0.191366	-2.117806	22238.07489
-339.466958	328.814587	-497.900144	224.801159	1.334559	0.171082	22234.26008
-339.466958	266.251643	-459.752007	201.149314	-0.191366	-0.591881	22227.39341
-388.296573	232.681282	-477.30015	95.860456	1.334559	0.171082	22229.6823
-425.681747	187.666481	-440.677938	85.178978	0.571597	2.45997	22224.34156
-442.466927	147.229456	-430.759423	45.504916	-0.954329	-0.591881	22214.42305
-463.829884	99.162803	-424.655721	4.304928	0.571597	0.934045	22225.86749
-485.192841	64.82948	-388.796472	-35.369134	0.571597	-1.354843	22227.39341
-486.718766	10.659126	-381.166845	-97.932079	-0.191366	-0.591881	22199.16379
-482.903952	-29.014937	-346.833522	-174.228352	-0.191366	0.171082	22199.16379
-471.459511	-68.688999	-350.648336	-249.761663	0.571597	-0.591881	22209.84527
-472.222474	-143.459347	-307.15946	-277.228322	0.571597	0.934045	22158.72677
-457.726182	-180.844521	-271.300211	-300.880167	0.571597	0.171082	22206.03046
-437.126188	-241.88154	-246.885403	-361.917186	0.571597	0.934045	22207.55638
-383.718797	-260.955609	-220.181708	-407.69495	-0.954329	-2.117806	22202.97861
-376.089169	-299.866708	-146.937285	-401.591248	-0.191366	0.171082	22212.89712
-328.022517	-336.48892	-114.129887	-423.717167	0.571597	1.697008	22219.00082
-281.48179	-379.214833	-71.403974	-440.502348	0.571597	-0.591881	22196.87491
-255.541057	-396.000013	-8.078067	-469.494932	-0.954329	0.934045	22177.03787
-192.21515	-440.251852	-8.841029	-507.643069	0.571597	0.171082	22227.39341
-144.91146	-448.644442	72.033021	-494.672702	1.334559	0.171082	22213.66009
-72.43	-486.792579	130.781151	-496.198627	1.334559	-0.591881	22232.73415
-26.652236	-511.970349	183.42558	-499.250478	0.571597	2.45997	22240.36378
5.392199	-524.177753	245.225562	-477.124559	0.571597	0.934045	22234.26008
67.955144	-522.651827	269.64037	-516.035659	-0.191366	-0.591881	22217.4749
102.288467	-523.41479	339.069979	-456.524565	-0.191366	-0.591881	22225.10453
157.984747	-500.525908	374.929227	-409.983838	0.571597	0.934045	22228.15638
215.206952	-495.185169	419.181066	-391.672733	0.571597	0.171082	22219.76379
239.621759	-470.770361	427.573656	-392.435695	-0.191366	0.171082	22223.5786
282.347673	-429.570374	439.78106	-345.132006	-0.954329	-0.591881	22219.00082
329.651362	-407.444454	471.825495	-299.354241	-0.954329	0.934045	22196.87491
364.747648	-377.688907	485.558824	-255.102403	0.571597	0.171082	22212.89712
412.051338	-337.251882	473.35142	-223.82093	-0.954329	0.171082	22217.4749
426.54763	-296.051895	500.818079	-145.998731	-0.191366	-0.591881	22202.21564
458.592065	-217.466733	469.536607	-140.657992	-0.191366	-1.354843	22222.81564
471.562431	-186.18526	497.766228	-62.07283	-0.191366	0.171082	22232.73415
466.984655	-119.04454	489.373638	8.882704	-0.191366	-1.354843	22214.42305
477.666133	-81.659366	474.877346	68.393798	-0.954329	0.171082	22223.5786
453.251326	-16.807533	435.203283	147.741922	-0.191366	-0.591881	22230.44527
443.33281	31.25912	429.099582	153.082662	0.571597	0.171082	22202.97861
441.806885	78.562809	391.714407	207.253016	1.334559	0.934045	22242.65267
417.392077	129.681313	361.958861	245.401153	-0.191366	-1.354843	22239.60082
395.266158	183.851667	330.677389	283.54929	0.571597	0.171082	22197.63787
397.555046	216.659065	291.003326	317.882613	0.571597	0.934045	22229.6823
349.488393	272.355344	202.499649	302.623358	-0.191366	-0.591881	22217.4749
337.28099	307.45163	171.981139	325.51224	-0.191366	-0.591881	22202.21564
314.392108	350.940506	133.833002	414.77888	-0.191366	-1.354843	22207.55638
292.266188	389.851606	110.94412	448.349241	0.571597	2.45997	22219.76379
243.436573	397.481233	35.410809	469.712197	-0.191366	0.171082	22217.4749
185.451405	431.051594	-30.203986	475.052937	-0.191366	-1.354843	22182.37861
153.40697	440.970109	-125.574328	462.08257	-0.191366	-0.591881	22193.06009
116.021796	463.858991	-140.833583	448.349241	-0.191366	0.171082	22186.95639
75.584771	456.229364	-158.381726	467.423309	-0.191366	0.171082	22197.63787
32.858858	475.303432	-201.107639	441.482576	-0.191366	0.171082	22213.66009
3.866274	456.992327	-285.796503	452.164055	-1.717292	-1.354843	22219.76379
-62.511484	450.888625	-314.789087	400.282588	-0.191366	0.171082	873.592334
-106.763323	445.547886	-323.94464	484.971452	-0.191366	1.697008	14.496292
-131.941093	440.970109	-362.092777	449.875166	-0.191366	-0.591881	12.207404
-176.955895	430.288631	-367.433516	411.727029	0.571597	1.697008	9.155553
-219.681808	408.925674	-414.737205	364.42334	-0.191366	0.934045	19585.25346
-250.96328	392.903457	-429.99646	345.349271	-0.191366	0.934045	22224.34156
-267.748461	385.273829	-440.677938	313.304836	0.571597	-1.354843	22222.05268
-298.26697	347.125693	-469.670522	267.527072	0.571597	0.171082	22228.91934
-345.57066	300.584966	-453.648305	244.63819	0.571597	0.934045	22238.07489
-363.881766	247.177574	-456.700156	150.793773	-0.191366	0.171082	22219.76379
-404.318791	203.688698	-492.559405	98.149345	-0.191366	-1.354843	22219.00082
-432.548412	169.355375	-440.677938	54.660469	0.571597	0.934045	22227.39341
-445.518778	128.91835	-420.077945	42.453065	1.334559	-0.591881	22216.71194
-469.933586	90.00725	-401.003876	-0.272848	-0.954329	-1.354843	22218.23786
-470.696549	36.599859	-375.826106	-81.909861	-0.191366	0.171082	22224.34156
-489.007654	-5.363092	-378.114994	-121.583924	-0.954329	0.171082	22211.3712
-480.615064	-53.429744	-343.781671	-195.591309	-0.954329	0.934045	22195.34898
-471.459511	-88.52603	-333.863155	-241.369073	-0.191366	-0.591881	22196.87491
-455.437294	-134.303794	-291.137242	-284.094987	-0.191366	0.171082	22196.11194
-437.889151	-202.207478	-266.722434	-312.324608	-0.954329	0.171082	22185.43046
-406.607679	-221.281546	-253.752068	-355.050521	-1.717292	-0.591881	22208.31935
-404.318791	-265.533385	-196.529863	-388.620882	-0.191366	0.171082	22207.55638
-349.385474	-303.681522	-130.152105	-405.406062	-0.191366	-0.591881	22206.79342
-315.815113	-344.88151	-87.426191	-439.739385	-0.954329	-0.591881	22213.66009
-282.244753	-374.637056	-43.937315	-445.843087	-0.191366	-0.591881	22226.63045
-221.970696	-421.940746	-15.707694	-500.013441	-0.191366	0.171082	22193.06009
-171.615156	-441.014815	35.410809	-506.117143	0.571597	-0.591881	22220.52675
-118.970727	-467.71851	80.425611	-509.168994	0.571597	-0.591881	22239.60082
-64.800373	-489.081467	144.514481	-509.168994	0.571597	0.171082	22225.86749
-30.467049	-522.651827	227.677419	-453.472714	0.571597	-0.591881	22235.786
47.35515	-500.525908	245.988525	-488.569	-0.191366	-0.591881	22231.97119
88.555137	-524.177753	277.269997	-512.220845	0.571597	-0.591881	22212.13416
135.858827	-505.103684	337.544053	-434.398646	0.571597	0.171082	22219.76379
187.740293	-496.711094	390.188482	-392.435695	0.571597	0.934045	22229.6823
238.858797	-479.925914	414.60329	-399.30236	-0.191366	0.171082	22223.5786
286.162486	-444.829628	451.225501	-371.072739	-0.954329	0.934045	22218.23786
296.081002	-431.096299	468.773644	-342.080155	0.571597	0.171082	22209.08231
337.28099	-413.548156	475.640309	-294.013502	-0.954329	0.934045	22209.08231
386.873568	-354.800025	498.529191	-219.243154	-1.717292	-0.591881	22198.40083
411.288375	-317.414851	499.292153	-180.332054	-0.191366	-1.354843	22216.71194
420.443928	-267.059311	490.136601	-150.576508	0.571597	0.934045	22222.81564
433.414295	-228.148211	484.032899	-145.235768	-0.191366	-0.591881	22217.4749
466.221692	-168.637118	469.536607	-53.68024	1.334559	1.697008	22229.6823
470.036506	-108.363061	480.981048	24.141959	0.571597	0.934045	22232.73415
465.458729	-58.007521	451.988464	100.438233	-0.191366	0.171082	22213.66009
460.11799	-7.65198	445.121799	124.090078	-0.954329	-0.591881	22201.45268
453.251326	48.0443	416.129215	184.364134	-0.191366	-0.591881	22246.46748
433.414295	100.688729	375.69219	236.2456	0.571597	1.697008	22230.44527
427.310593	147.992418	365.773674	257.608557	0.571597	-0.591881	22208.31935
398.318009	194.533145	313.129246	303.386321	0.571597	0.171082	22223.5786
386.873568	225.814617	263.536668	331.615942	-0.191366	0.934045	22197.63787
370.85135	254.044239	211.655202	346.112234	0.571597	-0.591881	22211.3712
331.177288	307.45163	146.803369	407.912216	0.571597	-1.354843	22210.60823
309.814331	353.992357	112.470046	409.438141	-0.191366	-1.354843	22206.79342
271.666194	389.088643	71.270058	452.927017	-0.191366	0.934045	22214.42305
234.28102	415.029376	18.625629	474.289974	-0.954329	0.171082	22197.63787
185.451405	445.547886	-85.900266	459.793682	-0.954329	0.171082	22202.21564
132.806976	463.096029	-98.10767	475.815899	-0.191366	-0.591881	22181.61565
84.740324	463.858991	-143.122471	462.845533	-0.954329	-0.591881	22208.31935
51.169963	471.488619	-172.878018	473.527011	0.571597	0.171082	22215.18601
22.177379	469.199731	-210.263192	484.971452	-0.191366	-0.591881	22206.03046
-38.096677	462.333066	-289.611317	453.68998	0.571597	0.934045	22228.91934
-80.059627	465.384917	-339.966857	439.956651	0.571597	-0.591881	53.407392
-113.629988	442.496035	-376.589069	416.304806	0.571597	0.171082	13.733329
-145.674423	435.62937	-370.485367	445.29739	0.571597	0.934045	11.444441
-193.741075	426.473817	-383.455733	407.912216	-0.191366	0.171082	9.918516
-236.466988	413.503451	-419.314982	376.630744	0.571597	0.171082	21940.51943
-264.69661	401.296047	-415.500168	328.564091	-0.191366	-0.591881	22227.39341
-272.326237	366.199761	-455.937193	285.838178	0.571597	-0.591881	22239.60082
-318.104001	330.340512	-465.855709	265.238184	1.334559	2.45997	22226.63045
-348.622511	292.955338	-445.255715	218.697457	-0.191366	-0.591881	22231.97119
-395.163238	243.36276	-461.277932	140.875258	-0.191366	0.171082	22231.97119
-398.978051	209.7924	-499.426069	69.156761	0.571597	-0.591881	22210.60823
-420.341008	167.066487	-436.100162	45.504916	0.571597	0.934045	22221.28971
-447.044704	112.896132	-421.60387	11.171593	-0.191366	0.934045	22230.44527
-476.037288	77.799847	-375.826106	-18.583954	0.571597	0.171082	22214.42305
-487.481729	33.548008	-372.774255	-84.961712	-0.191366	1.697008	22210.60823
-474.511362	-22.911235	-391.085361	-139.895029	-0.954329	-1.354843	22203.74157
-482.903952	-70.977887	-346.070559	-212.376489	-0.191366	0.934045	22201.45268
-474.511362	-103.785285	-310.974273	-236.791297	-0.954329	0.171082	22169.40825
-456.200257	-157.955639	-284.270577	-286.383875	-0.191366	-0.591881	22212.13416
-437.889151	-199.155627	-252.226142	-317.665347	-0.191366	-1.354843	22199.92676
-394.400275	-248.748205	-233.152074	-374.887552	-0.191366	0.171082	22194.58602
-389.822499	-264.770422	-207.211341	-419.902354	0.571597	0.171082	22214.42305
-342.518809	-324.281516	-182.033571	-460.339379	-0.191366	-0.591881	22215.94897
-302.081784	-359.377802	-75.98175	-454.235677	0.571597	-0.591881	22202.21564
-260.118833	-396.000013	-27.152135	-465.680118	0.571597	0.934045	22190.7712
-205.948479	-420.414821	1.077486	-506.117143	2.097522	0.934045	22232.73415
-161.69664	-465.429622	75.847834	-497.724553	0.571597	0.934045	22215.18601
-110.578137	-473.05925	105.603381	-502.302329	-0.191366	-0.591881	22237.31193
-56.407783	-498.23702	169.692251	-496.96159	-0.191366	-1.354843	22237.31193
7.681087	-526.466641	242.173711	-479.413447	0.571597	0.171082	22225.10453
48.881075	-524.177753	272.692221	-477.124559	0.571597	0.934045	22225.86749
103.051429	-505.103684	304.736655	-461.865304	-0.191366	0.171082	22229.6823
146.540305	-515.785163	357.381084	-442.791236	-0.191366	-0.591881	22212.13416
198.421772	-490.607392	399.344035	-394.724583	-0.954329	-0.591881	22221.28971
243.436573	-472.296287	420.706991	-394.724583	-0.191366	0.171082	22228.15638
275.481008	-447.881479	440.544023	-345.894968	-0.191366	-0.591881	22203.74157
325.836549	-427.281485	459.618091	-323.006086	-1.717292	0.171082	22198.40083
372.377276	-392.185199	482.506973	-308.509794	-0.954329	-1.354843	22210.60823
396.02912	-339.540771	493.188451	-207.03575	-0.191366	0.171082	22209.84527
419.680965	-301.392634	525.232886	-165.0728	-0.191366	-1.354843	22206.79342
443.33281	-246.459317	509.210669	-134.55429	-0.191366	0.171082	22228.91934
453.251326	-209.074143	461.906979	-117.006147	0.571597	-1.354843	22226.63045
448.673549	-147.274161	438.255134	-61.309867	-0.191366	-0.591881	22219.00082
467.747618	-91.577881	449.699575	-14.76914	0.571597	0.934045	22228.15638
468.51058	-35.881601	422.232917	99.67527	-0.191366	-0.591881	22226.63045
457.829102	19.814679	435.966246	166.053028	-0.191366	0.171082	22222.05268
440.280959	61.777629	416.129215	213.356718	1.334559	0.171082	22247.23045
427.310593	121.288723	390.951445	246.927078	0.571597	0.171082	22243.41563
409.76245	163.251673	355.092196	273.630774	0.571597	-0.591881	22197.63787
393.740232	212.844251	313.892208	306.438172	0.571597	-0.591881	22232.73415
374.666164	250.992388	242.173711	343.823346	-0.954329	-0.591881	22215.18601
348.725431	289.140525	179.610767	365.186302	-0.191366	0.171082	22186.95639
338.806915	331.103475	168.166326	384.260371	-0.191366	0.934045	22212.13416
293.029151	373.829388	127.729301	418.593694	0.571597	0.171082	22222.05268
255.643977	397.481233	72.033021	454.452943	-0.191366	-0.591881	22206.03046
213.681026	431.051594	-3.50029	468.949235	1.334559	1.697008	22196.11194
161.036597	442.496035	-73.692862	459.793682	-0.191366	-0.591881	22199.92676
132.044013	450.888625	-114.89285	475.815899	-0.191366	0.171082	22176.27491
80.162547	469.199731	-142.359508	469.712197	0.571597	-0.591881	22201.45268
38.96256	471.488619	-191.189124	478.86775	-0.191366	0.934045	22219.00082
6.918125	472.251581	-246.122441	462.845533	-0.191366	1.697008	22212.13416
-22.074459	467.673805	-273.589099	472.764048	0.571597	0.934045	22219.76379
-64.03741	440.970109	-317.077975	455.978868	0.571597	0.171082	23.651845
-122.785541	441.733072	-388.796472	430.038135	0.571597	0.171082	13.733329
-153.30405	435.62937	-385.744621	436.9048	0.571597	1.697008	10.681478
-199.081814	431.051594	-401.766839	364.42334	0.571597	1.697008	12.207404
-228.074398	413.503451	-407.870541	367.475191	-0.191366	-0.591881	22125.91937
-279.955864	374.592351	-448.307566	318.645576	0.571597	1.697008	22222.81564
-294.452156	365.436798	-438.38905	289.652992	0.571597	-0.591881	22233.49712
-334.126219	324.236811	-443.729789	250.741892	0.571597	-0.591881	22231.97119
-352.437324	290.66645	-442.203864	197.3345	1.334559	0.171082	22222.81564
-395.163238	243.36276	-456.700156	119.512301	0.571597	0.934045	22224.34156
-415.763232	188.429443	-462.040895	91.28268	0.571597	0.171082	22225.10453
-437.126188	154.09612	-417.789056	31.008624	0.571597	0.171082	22212.13416
-451.62248	102.214654	-417.026094	11.934555	0.571597	0.934045	22224.34156
-473.7484	73.985033	-421.60387	-75.806159	-0.191366	0.934045	22216.71194
-482.14099	20.577641	-362.092777	-88.776526	-0.954329	0.171082	22197.63787
-469.170623	-25.200123	-355.226112	-155.154284	-0.954329	-0.591881	22200.68972
-457.726182	-66.400111	-326.996491	-198.64316	-0.191366	1.697008	22208.31935
-458.489145	-128.200092	-298.003907	-260.443142	-0.954329	0.171082	22188.48232
-460.778033	-166.348229	-260.618733	-279.51721	-0.191366	0.171082	22181.61565
-418.05212	-211.363031	-262.907621	-342.080155	-0.191366	0.171082	22214.42305
-389.059536	-260.192646	-220.181708	-372.598664	-0.191366	0.171082	22186.95639
-375.326207	-302.155596	-166.011353	-441.26531	1.334559	0.934045	22206.03046
-326.496591	-349.459286	-168.300241	-465.680118	0.571597	0.171082	22209.08231
-288.348455	-383.029647	-69.878048	-455.761602	-0.191366	-0.591881	22182.37861
-251.726243	-402.103715	-36.307688	-473.309745	1.334559	0.934045	22203.74157
-183.059597	-427.281485	17.862666	-490.857888	-0.191366	-1.354843	22231.20823
-138.807758	-463.903697	62.114505	-507.643069	0.571597	1.697008	22235.786
-94.555919	-486.029616	83.477462	-502.302329	0.571597	0.171082	22231.20823
-34.281863	-511.970349	184.188543	-474.835671	1.334559	0.934045	22239.60082
10.732938	-512.733312	246.751487	-477.124559	-0.954329	0.171082	22231.97119
55.74774	-517.311088	269.64037	-485.517149	-0.191366	-0.591881	22214.42305
117.547721	-515.785163	304.736655	-466.443081	0.571597	0.171082	22225.10453
164.088448	-503.577759	355.092196	-426.006056	-0.191366	0.171082	22230.44527
215.206952	-481.45184	386.373668	-418.376428	-0.191366	-1.354843	22215.94897
251.829163	-454.748144	426.047731	-413.035689	1.334559	0.171082	22222.81564
284.636561	-444.829628	453.514389	-356.576447	-0.191366	-1.354843	22208.31935
331.940251	-417.36297	461.144017	-320.717198	-0.191366	0.934045	22198.40083
364.747648	-367.770392	509.973632	-262.73203	-0.954329	-0.591881	22203.74157
399.080971	-329.622255	497.766228	-194.065384	-0.954329	0.171082	22221.28971
417.392077	-280.79264	519.892147	-157.443172	-0.191366	-0.591881	22204.50453
437.229108	-238.066727	481.74401	-141.420955	-0.954329	-0.591881	22221.28971
461.643916	-192.288962	477.929197	-78.095048	-0.191366	1.697008	22232.73415
463.169841	-112.940838	432.914395	-37.658023	-0.954329	-2.117806	22218.23786
474.614282	-70.214924	432.151433	4.304928	-0.191366	0.934045	22220.52675
469.273543	-38.17049	382.558855	81.364164	1.334559	0.171082	22206.79342
452.488363	30.496157	419.944029	170.630805	0.571597	0.171082	22236.54897
439.517996	85.429474	397.818109	220.986345	0.571597	0.171082	22236.54897
425.021704	128.155387	376.455153	260.660408	2.097522	0.934045	22225.10453
402.895785	176.22204	329.914426	288.127066	0.571597	0.171082	22223.5786
392.977269	213.607214	278.03296	319.408538	0.571597	0.934045	22206.79342
370.088387	254.807201	244.462599	354.504824	0.571597	1.697008	22217.4749
343.384692	303.636817	168.166326	369.764079	0.571597	2.45997	22199.92676
318.969884	345.599767	131.544114	404.860365	-0.191366	-1.354843	22202.97861
281.58471	368.488649	105.603381	436.141837	-0.191366	0.934045	22214.42305
255.643977	412.740488	15.573778	444.534427	-0.954329	-1.354843	22193.82305
195.369921	421.133078	-27.915098	449.112204	-0.191366	0.934045	22193.06009
162.562523	447.836774	-95.818781	462.08257	-1.717292	0.934045	22192.29713
132.806976	459.281215	-123.28544	496.415893	-0.954329	0.171082	22210.60823
64.903293	473.014544	-152.278024	478.86775	-1.717292	-0.591881	22200.68972
32.095895	470.725656	-182.033571	472.001086	-0.954329	-1.354843	22203.74157
-6.052242	473.777507	-261.381695	469.712197	-0.954329	0.934045	22228.91934
-46.489267	457.755289	-293.42613	475.815899	0.571597	0.171082	727.866451
-81.585553	449.362699	-318.603901	437.667763	-0.954329	0.171082	16.78518
-141.096646	437.155296	-386.507584	433.089986	0.571597	0.934045	11.444441
-181.533671	437.155296	-375.826106	384.260371	-0.191366	0.171082	12.207404
-205.948479	418.081227	-410.922392	359.082601	0.571597	0.171082	17830.43916
-244.859579	402.821972	-413.974243	346.112234	1.334559	0.934045	22215.94897
-266.985498	382.984941	-439.914976	308.72706	0.571597	1.697008	22227.39341
-308.185486	366.962724	-420.077945	278.20855	1.334559	0.934045	22226.63045
-340.992883	314.318295	-462.803858	224.801159	0.571597	-0.591881	22230.44527
-376.852132	267.777568	-441.440901	150.030811	-0.954329	1.697008	22226.63045
-391.348424	218.947953	-475.011262	98.912307	1.334559	0.934045	22215.18601
-417.289157	181.562779	-437.626088	78.312313	-0.191366	-0.591881	22224.34156
-442.466927	126.629462	-408.633504	48.556767	0.571597	-1.354843	22228.91934
-451.62248	101.451691	-455.937193	-29.265432	-0.191366	-1.354843	22207.55638
-472.985437	58.725778	-397.189062	-90.302451	-0.954329	0.171082	22209.84527
-472.985437	-0.785315	-370.485367	-113.191334	-0.191366	0.171082	22206.79342
-473.7484	-52.666782	-344.544634	-180.332054	-0.954329	0.171082	22196.11194
-466.118772	-85.474179	-326.233528	-219.243154	-0.954329	0.171082	22182.37861
-460.01507	-138.881571	-294.189093	-269.598695	-0.191366	0.171082	22215.18601
-428.733598	-172.451931	-283.507615	-318.42831	0.571597	0.171082	22192.29713
-402.792865	-231.200062	-223.996521	-364.206074	-0.954329	-1.354843	22199.16379
-370.74843	-259.429683	-211.026155	-383.280142	-0.191366	-1.354843	22215.18601
-348.622511	-289.948193	-159.144689	-407.69495	-0.954329	0.171082	22185.43046
-328.78548	-358.614839	-131.67803	-448.131975	0.571597	0.934045	22193.82305
-270.800312	-383.792609	-57.670645	-483.228261	0.571597	-1.354843	22190.00824
-226.548473	-411.259268	-23.337321	-529.768988	0.571597	0.934045	22228.91934
-174.667007	-448.644442	19.388592	-522.139361	0.571597	0.171082	22220.52675
-123.548503	-464.666659	104.840418	-489.331963	-0.191366	-0.591881	22239.60082
-90.741106	-502.814796	119.33671	-502.302329	0.571597	-0.591881	22233.49712
-16.73372	-510.444424	228.440382	-467.969006	0.571597	-1.354843	22228.15638
19.125528	-534.096268	259.721854	-517.561584	-0.191366	0.934045	22228.15638
64.903293	-508.918498	298.632954	-459.576416	-0.191366	0.934045	22225.10453
122.125498	-515.0222	355.855159	-451.183826	-0.954329	-1.354843	22215.18601
176.295852	-509.681461	399.344035	-419.902354	-0.191366	-0.591881	22225.86749
226.651393	-473.05925	368.062563	-406.169025	-0.954329	0.171082	22218.23786
250.303238	-459.32592	385.610706	-416.08754	-0.191366	-0.591881	22207.55638
310.577294	-424.992597	429.099582	-347.420894	-2.480254	-2.117806	22200.68972
347.962468	-392.948162	494.714377	-292.487577	-0.191366	0.171082	22214.42305
379.24394	-358.614839	510.736594	-218.480191	-0.954329	0.171082	22201.45268
392.214307	-307.496336	516.077334	-189.487607	-0.954329	-2.117806	22194.58602
431.125406	-277.740789	506.921781	-165.835762	0.571597	0.934045	22231.97119
444.095773	-212.888956	500.055116	-117.006147	0.571597	-0.591881	22214.42305
463.169841	-161.00749	488.610675	-46.813575	1.334559	0.934045	22223.5786
477.666133	-131.251943	474.114383	13.460481	0.571597	0.934045	22230.44527
470.036506	-70.214924	462.669942	85.178978	-0.191366	-0.591881	22167.11936
449.436512	-7.65198	424.521805	95.860456	0.571597	-0.591881	22206.79342
441.806885	50.333188	408.499588	196.571538	-0.191366	0.171082	22248.75637
429.599481	94.585027	394.766258	218.697457	0.571597	-0.591881	22230.44527
418.15504	146.466493	387.136631	255.319668	0.571597	0.171082	22211.3712
403.658748	188.429443	309.314432	288.890029	0.571597	0.171082	22155.67492
386.873568	239.547947	251.329264	325.51224	-0.191366	0.171082	22211.3712
351.777282	266.251643	216.995941	349.927048	-0.191366	-0.591881	22191.53417
341.095803	313.555332	172.744102	386.549259	-0.954329	-0.591881	22214.42305
311.340257	348.651618	130.781151	412.489992	-0.191366	0.171082	22214.42305
290.740263	392.903457	87.292275	426.986284	-0.191366	-0.591881	22073.27494
224.362505	410.4516	-8.078067	464.371458	0.571597	0.171082	22198.40083
183.92548	424.184929	-90.478042	433.852949	-0.191366	0.171082	22201.45268
125.940312	451.651588	-164.485428	442.245539	-0.191366	0.934045	22183.90454
103.051429	467.673805	-112.603962	480.393676	0.571597	-1.354843	22206.79342
50.407001	480.644172	-162.19654	475.052937	-0.954329	0.171082	22220.52675
15.310715	471.488619	-216.366894	476.578862	-0.191366	-0.591881	22207.55638
7.681087	453.177513	-303.344646	504.045521	0.571597	0.171082	22226.63045
-60.985559	468.436768	-282.744652	478.86775	-0.191366	-0.591881	90.029603
-93.792957	460.044178	-346.833522	478.104788	-0.191366	-0.591881	13.733329
-144.91146	439.444184	-383.455733	452.927017	-0.191366	0.171082	13.733329
-183.059597	428.762705	-362.092777	385.023334	-0.191366	0.171082	9.155553
-196.792926	411.977525	-481.114964	316.356687	0.571597	0.171082	21784.11206
-266.222535	405.110861	-450.596454	317.882613	-0.191366	-0.591881	22221.28971
-297.504007	376.881239	-461.277932	263.712258	-0.191366	-0.591881	22233.49712
-331.837331	342.547916	-443.729789	254.556706	-0.191366	0.934045	22222.81564
-347.096585	292.192376	-449.833491	224.801159	0.571597	-1.354843	22223.5786
-377.615095	264.725717	-446.018678	154.608587	-0.954329	0.171082	22225.10453
-408.133604	200.636847	-475.774224	96.623419	-0.191366	0.934045	22217.4749
-439.415076	159.436859	-423.129796	54.660469	0.571597	1.697008	22219.00082
-437.126188	122.814648	-415.500168	27.19381	0.571597	0.171082	22228.91934
-461.540996	70.933182	-407.107578	-15.532103	-0.191366	-0.591881	22194.58602
-479.852102	24.392455	-388.796472	-102.509855	-0.191366	0.171082	22195.34898
-489.007654	-3.074204	-396.4261	-143.709843	0.571597	0.934045	22203.74157
-464.592847	-52.666782	-381.929808	-232.21352	0.571597	0.934045	22196.11194
-467.644698	-109.888987	-308.685385	-239.080185	-1.717292	-1.354843	22191.53417
-467.644698	-161.770453	-278.929838	-277.991285	-0.191366	-1.354843	22170.17121
-442.466927	-200.681552	-275.877987	-320.717198	-1.717292	1.697008	22218.23786
-408.133604	-245.696354	-216.366894	-356.576447	-0.191366	-1.354843	22187.71935
-383.718797	-281.555603	-198.055788	-397.776434	0.571597	-0.591881	22208.31935
-334.889182	-331.911143	-133.203956	-409.220875	0.571597	0.171082	22203.74157
-295.215119	-354.800025	-110.315073	-474.072708	-0.191366	-0.591881	22066.40828
-261.644759	-396.000013	-63.011384	-517.561584	-0.191366	0.934045	22202.21564
-216.629957	-424.229634	-53.855831	-564.102311	0.571597	-1.354843	22231.97119
-163.985528	-458.562958	26.255256	-539.687503	0.571597	0.934045	22225.10453
-117.444801	-471.533324	96.447828	-516.798621	2.097522	-0.591881	22235.786
-53.355932	-507.392573	165.877437	-512.220845	1.334559	0.934045	22182.37861
0.05146	-508.155535	224.625568	-478.650485	-0.191366	-1.354843	22217.4749
34.384783	-512.733312	266.588519	-466.443081	-0.191366	-0.591881	22216.71194
80.162547	-522.651827	306.262581	-459.576416	0.571597	0.934045	22231.20823
139.673641	-508.155535	356.618122	-435.161609	-0.191366	0.171082	22220.52675
183.162517	-516.548126	362.721823	-445.080124	0.571597	1.697008	22031.31199
238.095834	-467.71851	410.788476	-399.30236	-0.954329	0.171082	22226.63045
271.666194	-439.488889	411.551439	-384.043105	0.571597	0.171082	22206.79342
325.073586	-423.466672	391.714407	-384.043105	-0.954329	-1.354843	22197.63787
331.940251	-399.814827	435.966246	-327.583863	-0.954329	-0.591881	22209.84527
384.584679	-357.088914	501.581042	-205.509825	0.571597	1.697008	22217.4749
403.658748	-303.681522	518.366222	-167.361688	0.571597	0.171082	22210.60823
450.962437	-262.481534	506.158818	-125.398737	-0.191366	0.171082	22227.39341
460.11799	-204.496366	500.818079	-98.695042	0.571597	0.171082	22234.26008
476.903171	-154.140826	491.662526	-33.080246	-0.191366	0.171082	22215.18601
458.592065	-90.814918	473.35142	35.5864	-0.191366	0.934045	22223.5786
450.962437	-46.56308	413.840327	96.623419	-0.191366	-0.591881	22206.03046
470.799469	-2.311241	377.218115	81.364164	2.097522	0.934045	22229.6823
444.095773	62.540592	354.329233	160.712289	0.571597	-1.354843	22238.07489
447.910587	86.955399	348.225531	191.993761	0.571597	-0.591881	22215.18601
425.784667	148.755381	352.040345	275.1567	0.571597	0.171082	22212.13416
392.214307	203.688698	312.366283	305.675209	1.334559	2.45997	22219.76379
375.429127	236.496096	257.432966	327.801128	-0.191366	0.171082	22222.05268
362.45876	281.510897	204.788537	366.712228	0.571597	-1.354843	22193.06009
323.54766	337.97014	149.85522	389.60111	-0.191366	-1.354843	22206.79342
308.288406	363.14791	117.810785	426.223321	0.571597	0.934045	22216.71194
264.036567	396.718271	40.751548	442.245539	-0.191366	0.171082	22159.48973
212.918064	422.659004	-20.28547	443.771464	-0.191366	0.934045	22190.7712
180.873629	452.41455	-80.559527	439.193688	-0.954329	-1.354843	22190.00824
145.01438	475.303432	-156.8558	423.934433	0.571597	1.697008	22206.79342
70.244032	463.096029	-163.722465	436.141837	-0.191366	-0.591881	22205.2675
42.014411	469.962693	-169.063204	484.208489	0.571597	0.934045	22199.16379
1.577385	471.488619	-219.418745	472.764048	0.571597	0.934045	22227.39341
-26.652236	477.592321	-266.722434	489.549229	0.571597	0.934045	22219.00082
-66.326298	453.940476	-324.707602	480.393676	0.571597	0.934045	38.148137
-134.229982	448.599737	-356.752037	460.556645	-0.191366	-1.354843	14.496292
-141.096646	437.155296	-375.826106	440.719613	2.097522	0.934045	10.681478
-187.637373	426.473817	-404.81869	394.941849	1.334559	0.171082	5926.69454
-231.126249	397.481233	-436.100162	333.90483	0.571597	-0.591881	22180.85269
-268.511423	389.088643	-475.011262	282.786327	-0.191366	0.934045	22215.94897
-273.852163	356.281245	-475.011262	226.327084	1.334559	-0.591881	22228.91934
-340.992883	324.999773	-479.589038	262.186333	-0.191366	0.171082	22131.26011
-360.829915	282.27386	-455.937193	211.830792	-0.191366	-0.591881	22212.89712
-369.222505	222.762767	-449.833491	107.304897	0.571597	0.171082	22217.4749
-411.185455	206.740549	-444.492752	98.912307	-0.191366	0.934045	22228.15638
-418.05212	135.785015	-410.922392	55.423431	-0.191366	0.934045	22214.42305
-442.466927	95.347989	-452.12238	-20.10988	-0.191366	0.171082	22036.65273
-470.696549	70.933182	-381.166845	-41.472836	0.571597	0.171082	22217.4749
-482.14099	9.896163	-355.989075	-88.776526	-0.954329	0.171082	22197.63787
-482.14099	-29.014937	-375.826106	-206.272787	-0.191366	2.45997	22200.68972
-511.133574	-77.844552	-355.226112	-223.057968	-0.191366	-0.591881	22172.4601
-461.540996	-123.622316	-418.552019	-313.087571	-1.717292	-0.591881	22153.38603
-463.066921	-161.770453	-265.959472	-288.672763	1.334559	-0.591881	22201.45268
-405.081753	-211.363031	-264.433546	-326.8209	-0.191366	0.171082	22212.89712
-393.637312	-248.748205	-210.263192	-364.206074	1.334559	0.171082	22216.71194
-372.274356	-276.977826	-163.722465	-387.094956	-0.954329	0.171082	22199.92676
-338.703995	-330.385218	-129.389142	-438.976422	-0.191366	0.171082	22205.2675
-286.059566	-360.903727	-66.063235	-469.494932	0.571597	-0.591881	22193.82305
-258.592908	-414.311119	-73.692862	-526.717137	1.334559	0.934045	22211.3712
-194.504038	-427.281485	-27.152135	-554.183795	0.571597	-1.354843	22219.00082
-160.933677	-454.748144	27.781182	-538.161578	0.571597	0.934045	22244.17859
-88.452217	-486.029616	76.610797	-519.08751	0.571597	0.934045	22223.5786
-38.85964	-506.62961	197.15891	-504.591218	1.334559	0.934045	22229.6823
0.05146	-515.0222	223.862605	-483.228261	-0.191366	0.171082	22230.44527
78.636622	-516.548126	265.825556	-479.413447	-0.191366	1.697008	22212.89712
89.3181	-527.229604	333.729239	-458.813453	1.334559	0.934045	22221.28971
174.006964	-516.548126	354.329233	-441.26531	0.571597	0.171082	22234.26008
205.288436	-493.659243	389.425519	-402.354211	-0.191366	-0.591881	22200.68972
240.384722	-463.140734	422.99588	-396.250509	-0.954329	0.171082	22207.55638
300.658778	-428.807411	429.862544	-359.628298	-0.191366	-1.354843	22207.55638
334.229139	-402.866678	452.751426	-326.8209	-0.954329	0.171082	22201.45268
378.480977	-369.296317	455.803277	-298.591279	-0.191366	-0.591881	22206.03046
396.792083	-334.200031	496.240302	-188.724644	-0.191366	0.171082	22206.03046
431.888369	-293.000044	516.840296	-165.0728	0.571597	0.934045	22225.10453
441.043922	-235.777838	508.447706	-110.902445	0.571597	-1.354843	22218.23786
456.303177	-194.577851	514.551408	-75.043197	-0.191366	0.171082	22228.15638
466.221692	-132.777869	474.114383	-25.450619	-0.191366	-1.354843	22227.39341
466.984655	-93.103807	461.906979	53.134543	-0.191366	0.171082	22167.11936
467.747618	-32.82975	406.973662	98.912307	0.571597	0.171082	22215.18601
448.673549	33.548008	397.818109	143.164146	0.571597	-0.591881	22245.70452
429.599481	60.251704	383.321817	208.015979	1.334559	0.934045	22219.00082
415.103189	130.444275	358.90701	193.519687	0.571597	0.171082	22202.97861
423.495779	150.281307	348.988494	266.001147	-0.191366	0.171082	22148.80825
370.088387	219.710916	286.42555	327.038166	-0.191366	-0.591881	22201.45268
370.85135	249.466462	240.647786	342.29742	-0.191366	0.171082	22202.97861
346.436543	289.140525	197.921872	375.867781	-0.191366	1.697008	22222.05268
340.332841	335.681252	142.225593	401.808514	0.571597	0.171082	22206.79342
293.029151	367.725687	68.98117	416.304806	-0.191366	2.45997	22113.71197
249.540275	401.296047	38.46266	445.29739	-0.191366	-0.591881	22207.55638
193.081032	426.473817	-61.485458	430.038135	-0.191366	0.171082	22180.08972
150.355119	446.310848	-128.626179	433.852949	-0.954329	-0.591881	22188.48232
86.266249	451.651588	-130.915067	445.29739	-0.191366	0.171082	22210.60823
55.74774	468.436768	-198.818751	417.830731	-0.954329	0.171082	22170.17121
27.518119	466.14788	-197.292825	449.112204	-0.191366	0.934045	22212.89712
-10.630018	479.118246	-240.018739	472.001086	1.334559	0.934045	22231.97119
-42.674453	463.096029	-275.877987	488.786266	-0.191366	0.171082	4075.746941
-80.059627	450.125662	-307.922422	477.341825	-0.191366	-0.591881	19.074068
-121.259615	444.784923	-363.618702	472.764048	0.571597	-0.591881	10.681478
-163.985528	444.02196	-384.981659	431.564061	-0.191366	-0.591881	12.970367
-201.370703	411.977525	-431.522386	366.712228	0.571597	0.934045	18342.38716
-241.807728	393.66642	-443.729789	329.327054	0.571597	0.171082	22209.84527
[truncated: 28,725 more rows]
