# Supplementary material for: Dynamic analysis of slant cracked rotor system considering nonlinear oil film force
Source: PLoS One. 2024 Jan 25;19(1):e0294293. doi: 10.1371/journal.pone.0294293 (PMC10810477; doi:10.1371/journal.pone.0294293)
Supplement: S1 File — These data were measured by two eddy current sensors, model WT0150. (ZIP) [file pone.0294293.s001.zip › 2021.3.18 Test data for plain bearings/2021.3.18 (P=0.2Mpa, Z=4.0g)/1100.csv]

1024	30720	7	0	3
8	8	8	8	10	10	1
3	3	3	3	1	1	4
2	1	4	3	0	0	0
0	0	0	0	0.000024	-0.00002	20749.8125
-402.156069	231.994964	-488.48421	131.025836	0.353556	-0.479134	22210.60823
-441.067168	192.320902	-486.195322	89.062885	-0.409407	1.046791	22219.76379
-458.615311	150.357951	-467.884216	-2.492643	-0.409407	1.809754	22198.40083
-484.556044	88.55797	-449.573111	-10.885233	-1.17237	-1.242097	22198.40083
-484.556044	45.069094	-421.343489	-103.203725	-0.409407	0.283829	22214.42305
-490.659746	-16.730888	-401.506458	-131.433346	-0.409407	-0.479134	22219.76379
-483.030119	-77.767907	-352.676843	-192.470365	-0.409407	1.046791	22193.06009
-467.007901	-120.49382	-318.34352	-252.744421	-0.409407	-1.242097	22201.45268
-447.933833	-168.560473	-278.669457	-304.625887	-1.17237	0.283829	22209.08231
-434.963466	-237.227119	-269.513905	-342.774024	0.353556	1.046791	22193.82305
-407.496808	-271.560442	-228.313917	-392.366602	-1.17237	-0.479134	22215.18601
-367.822746	-308.182653	-165.750972	-435.092515	0.353556	-0.479134	22219.76379
-318.99313	-360.06412	-170.328749	-486.211019	-0.409407	-0.479134	22212.89712
-264.822776	-401.264107	-65.802854	-493.077683	0.353556	0.283829	22224.34156
-228.200565	-426.441878	-23.839903	-572.425808	-0.409407	-1.242097	22229.6823
-173.267248	-464.590015	29.567488	-557.929516	0.353556	-0.479134	22210.60823
-112.230229	-483.664083	85.263768	-530.462857	0.353556	1.046791	22222.81564
-43.563582	-511.893704	178.345222	-483.92213	0.353556	-1.242097	22240.36378
9.843809	-517.234443	260.745198	-468.662876	1.116519	1.046791	22235.02304
73.169716	-505.02704	294.315558	-485.448056	1.116519	-0.479134	22238.07489
102.1623	-521.049257	311.863701	-470.951764	0.353556	1.809754	22240.36378
186.088201	-512.656667	356.878502	-431.277702	1.116519	1.046791	22231.97119
224.236338	-472.982605	424.782186	-393.892527	0.353556	0.283829	22224.34156
276.880767	-460.012238	468.271062	-406.099931	-1.17237	1.809754	22227.39341
326.473345	-429.493729	456.063658	-355.744391	-0.409407	0.283829	22217.4749
361.569631	-386.767815	511.759938	-288.60367	0.353556	-1.242097	22215.94897
398.954805	-348.619679	530.834006	-256.559235	0.353556	0.283829	22211.3712
432.525165	-305.130803	553.722889	-166.529632	1.879481	0.283829	22222.81564
436.339979	-250.960448	537.700671	-133.722234	-0.409407	1.046791	22188.48232
458.465899	-187.634541	548.382149	-65.818551	-1.17237	0.283829	22198.40083
470.673302	-131.938261	481.241429	-23.8556	-0.409407	0.283829	22185.43046
471.436265	-65.560503	476.663652	63.885115	0.353556	0.283829	22192.29713
473.725153	-12.153112	446.145143	102.796214	0.353556	2.572717	21957.30461
436.339979	49.64687	420.20441	172.225823	-0.409407	0.283829	22203.74157
442.443681	128.994995	388.922937	186.722115	0.353556	1.046791	22198.40083
421.080724	170.957945	343.145173	224.107289	-0.409407	0.283829	22222.05268
399.717768	200.713492	332.463695	298.114675	-0.409407	-0.479134	22229.6823
363.095556	264.039399	277.530378	360.677619	-1.17237	0.283829	22212.89712
355.465929	309.817163	219.54521	407.981309	-0.409407	0.283829	22242.65267
321.132606	364.75048	131.804495	407.218346	1.879481	1.046791	22251.04526
289.088171	386.113437	89.078582	440.788707	0.353556	0.283829	22228.91934
263.910401	425.024537	31.093414	469.018328	0.353556	1.046791	22234.26008
190.665978	445.624531	-51.306562	493.433136	0.353556	1.046791	22239.60082
133.443773	456.306009	-152.780606	435.447968	0.353556	1.046791	22215.94897
103.688226	472.328226	-161.173196	504.114614	-0.409407	0.283829	22217.4749
57.147499	480.720816	-157.358382	495.722024	-0.409407	0.283829	22228.91934
16.710474	479.194891	-245.86206	490.381285	-0.409407	1.046791	22228.15638
-40.511731	464.698599	-267.225016	487.329434	-1.17237	-1.242097	7656.331065
-94.682086	458.594897	-328.262035	476.647955	-1.17237	1.046791	19.837031
-135.119111	436.468978	-382.43239	469.781291	-0.409407	0.283829	13.733329
-196.15613	421.209723	-412.950899	406.455384	-0.409407	1.046791	9.918516
-241.933894	389.165288	-428.210154	386.618352	-0.409407	0.283829	20631.27537
-280.082031	394.506027	-462.543477	318.714669	0.353556	-0.479134	22193.06009
-306.785727	366.276406	-502.980502	281.329495	0.353556	0.283829	22196.87491
-322.807944	338.046785	-483.143471	272.173942	1.116519	1.046791	22194.58602
-374.68941	277.009766	-472.461993	192.062855	0.353556	1.809754	22224.34156
-397.578292	218.261635	-512.136055	115.003618	-1.17237	0.283829	22186.95639
-437.252355	192.320902	-489.247173	55.492525	1.116519	1.046791	22201.45268
-448.696796	153.409802	-453.387924	58.544376	1.879481	0.283829	22241.12674
-459.378274	94.661672	-424.39534	6.662909	-1.17237	-0.479134	22219.76379
-496.763448	38.202429	-389.299054	-81.840768	0.353556	-0.479134	22166.3564
-479.978268	3.106143	-381.669427	-132.959271	0.353556	-1.242097	22208.31935
-459.378274	-53.353099	-362.595358	-219.174061	1.116519	0.283829	22203.74157
-468.533827	-104.471603	-329.787961	-244.351831	0.353556	1.046791	22219.00082
-454.800498	-167.034547	-298.506489	-298.522185	1.116519	-0.479134	22226.63045
-419.704212	-212.049349	-257.306501	-341.248099	-0.409407	0.283829	22219.00082
-409.785696	-250.197485	-224.499103	-379.396235	-0.409407	1.809754	22220.52675
-345.696826	-309.708579	-157.358382	-428.225851	0.353556	0.283829	22229.6823
-327.38572	-356.249306	-99.373214	-454.929546	-0.409407	1.809754	22228.15638
-291.526472	-392.108555	-59.699152	-467.13695	-0.409407	0.283829	22196.11194
-235.067229	-431.782617	-20.02509	-519.018416	-0.409407	0.283829	22209.08231
-178.607987	-473.745567	37.197116	-544.959149	0.353556	1.809754	22206.79342
-105.363564	-489.767785	57.79711	-554.114702	-0.409407	1.046791	22204.50453
-58.822837	-507.315928	160.034116	-508.336938	-0.409407	-0.479134	22223.5786
-0.074706	-512.656667	234.804464	-470.951764	0.353556	1.809754	22235.02304
45.703058	-503.501114	267.611862	-502.233236	1.116519	-0.479134	22218.23786
117.421555	-501.212226	308.81185	-468.662876	1.116519	1.809754	22225.10453
169.303021	-499.6863	326.359993	-502.233236	-0.409407	1.809754	22231.20823
218.132636	-479.849269	425.545149	-401.522155	-0.409407	-0.479134	22212.89712
271.540028	-452.382611	452.248845	-389.314751	1.879481	-0.479134	22244.17859
318.843718	-427.20484	478.189578	-340.485136	1.116519	1.809754	22248.75637
372.251109	-382.190039	490.396981	-287.077744	1.116519	-0.479134	22205.2675
409.636283	-350.908567	523.204379	-241.29998	-0.409407	1.046791	22225.10453
426.421464	-303.604877	543.04141	-178.737036	-0.409407	-0.479134	22233.49712
442.443681	-252.486374	526.25623	-138.300011	-0.409407	0.283829	22195.34898
478.30293	-202.893796	531.596969	-71.15929	1.116519	2.572717	22207.55638
475.251079	-140.330851	507.182162	-13.937084	0.353556	0.283829	22219.76379
471.436265	-79.293832	510.996975	64.648077	0.353556	-0.479134	22214.42305
463.806638	-9.864223	450.722919	103.559177	0.353556	0.283829	22201.45268
438.628867	26.757988	420.967372	160.01842	-0.409407	-0.479134	22200.68972
433.288128	94.661672	423.256261	214.188774	-1.17237	1.046791	22195.34898
415.739985	144.25425	382.056273	280.566532	0.353556	1.046791	22202.97861
389.799252	191.557939	310.337775	314.136892	0.353556	0.283829	22217.4749
381.406662	245.728294	272.189639	356.099843	-0.409407	0.283829	22219.76379
345.547413	299.898648	147.826712	376.699837	0.353556	1.809754	22216.71194
328.762233	334.231971	127.989681	436.21093	0.353556	0.283829	22227.39341
292.902985	391.454176	94.419321	436.21093	1.116519	2.572717	22231.20823
256.280773	403.66158	21.174898	466.72944	1.116519	-0.479134	22215.18601
173.880798	435.706015	-101.662102	452.996111	0.353556	-0.479134	22221.28971
153.280804	464.698599	-119.210245	478.173881	0.353556	1.046791	22247.99341
104.451189	473.091189	-131.417649	500.2998	1.116519	0.283829	22235.786
48.754909	490.639332	-189.402817	504.114614	0.353556	0.283829	22235.786
25.866027	495.217108	-223.73614	504.114614	-0.409407	0.283829	22241.88971
-32.882104	470.802301	-251.202799	494.196098	-0.409407	-1.242097	7080.294198
-86.289496	456.306009	-309.187967	485.040546	1.116519	1.046791	19.837031
-145.037626	460.120823	-354.965731	463.677589	1.116519	1.046791	12.970367
-177.845024	431.891201	-396.165719	440.788707	0.353556	-1.242097	9.918516
-232.015378	425.787499	-410.662011	397.299831	-0.409407	1.809754	20709.86053
-275.504254	387.639363	-498.402726	282.092457	0.353556	0.283829	22177.03787
-303.733876	379.246772	-473.224955	293.536899	0.353556	-0.479134	22202.97861
-341.11905	328.891232	-461.780514	263.018389	-0.409407	1.046791	22190.7712
-386.896814	273.194952	-468.647179	197.403594	0.353556	0.283829	22206.79342
-415.126435	240.387554	-494.587912	111.188804	-0.409407	-0.479134	22187.71935
-431.911615	191.557939	-470.936067	89.062885	-0.409407	1.046791	22194.58602
-449.459758	140.439436	-454.150887	40.23327	0.353556	1.046791	22212.89712
-454.037535	87.032044	-467.121253	-0.966718	0.353556	0.283829	22205.2675
-489.133821	60.328348	-411.424974	-66.581513	-0.409407	1.046791	22202.21564
-502.104187	3.106143	-432.78793	-153.559265	-0.409407	-2.00506	22208.31935
-459.378274	-45.723472	-386.247203	-203.914806	0.353556	1.046791	22202.97861
-471.585678	-100.656789	-345.810178	-261.899974	-0.409407	0.283829	22209.08231
-459.378274	-160.167883	-280.958346	-288.60367	1.879481	0.283829	22247.99341
-421.230137	-215.864162	-265.699091	-324.462918	1.116519	1.809754	22247.99341
-398.341255	-256.301187	-183.299115	-380.922161	1.116519	0.283829	22229.6823
-383.082	-287.58266	-145.913941	-419.83326	0.353556	-0.479134	22232.73415
-327.38572	-349.382641	-96.321363	-435.092515	-0.409407	-0.479134	22233.49712
-280.844994	-382.953002	-71.906556	-465.611025	1.116519	0.283829	22215.18601
-236.593155	-426.441878	-28.41768	-497.65546	0.353556	-0.479134	22219.00082
-186.237614	-450.856685	34.908227	-533.514708	0.353556	1.046791	22230.44527
-122.911707	-472.219642	96.708209	-522.83323	1.879481	2.572717	22222.05268
-70.267278	-513.41963	137.145234	-534.277671	0.353556	0.283829	22221.28971
-8.467296	-530.20481	215.730396	-471.714727	0.353556	1.046791	22207.55638
39.599356	-528.678884	268.374825	-500.707311	-0.409407	-0.479134	22206.03046
93.76971	-517.234443	297.367409	-474.766578	-1.17237	1.809754	22202.21564
163.962282	-521.049257	369.085906	-427.462888	-0.409407	0.283829	22216.71194
216.606711	-489.767785	407.234043	-419.070298	0.353556	0.283829	22221.28971
258.569661	-471.456679	454.537733	-385.499937	0.353556	1.046791	22200.68972
310.451128	-417.286325	432.411813	-387.788826	-0.409407	-0.479134	22199.16379
372.251109	-399.738182	494.211795	-334.381434	-0.409407	-1.242097	22225.10453
405.058507	-354.72338	524.730305	-206.203694	0.353556	1.809754	22212.89712
438.628867	-305.130803	530.834006	-177.21111	1.116519	-1.242097	22196.11194
466.858489	-228.834529	497.263646	-154.322228	1.879481	-0.479134	22236.54897
479.065892	-191.449355	520.152528	-86.418544	1.116519	1.046791	22224.34156
487.458483	-128.123448	525.493267	-10.122271	2.642444	1.809754	22228.91934
471.436265	-77.004944	499.552534	47.099935	-0.409407	-0.479134	22224.34156
476.014041	-22.83459	472.848838	130.262873	0.353556	1.046791	22214.42305
434.814054	14.550584	444.619217	163.070271	-0.409407	-1.242097	22212.89712
427.184426	74.061678	422.493298	218.003588	-0.409407	1.046791	22196.11194
419.554799	147.3061	373.663683	264.544315	0.353556	1.046791	22218.23786
402.006656	197.661641	317.967403	322.529483	1.879481	0.283829	22224.34156
374.539997	256.409772	274.478527	341.603551	-0.409407	1.046791	22229.6823
353.940004	296.846797	203.522992	369.833172	1.116519	-0.479134	22223.5786
324.94742	331.18012	120.360054	417.899825	-1.17237	-0.479134	22199.92676
289.851134	380.772698	103.574874	450.707222	-1.17237	1.046791	22210.60823
248.651146	409.002319	37.197116	468.255365	-0.409407	1.046791	22210.60823
198.295605	444.861568	-44.439897	491.90721	-0.409407	0.283829	22202.97861
154.806729	464.698599	-122.262096	455.284999	-0.409407	1.046791	22223.5786
99.873412	479.957854	-132.180612	474.359067	-0.409407	-1.242097	22231.20823
60.962313	476.906003	-148.965792	500.2998	-1.17237	-0.479134	22216.71194
22.814176	487.587481	-225.262066	517.08498	1.116519	2.572717	22219.00082
-33.645067	475.380077	-280.195383	492.670173	0.353556	-0.479134	18077.63909
-61.874688	460.120823	-300.795377	469.781291	1.116519	0.283829	20.599994
-133.593185	454.780083	-393.113868	420.188713	-0.409407	1.046791	14.496292
-163.348732	440.283791	-381.669427	450.707222	1.116519	0.283829	9.918516
-217.519086	432.654164	-433.550893	399.588719	1.116519	1.046791	19479.9646
-253.378335	390.691214	-449.573111	346.94429	-0.409407	-1.242097	22195.34898
-303.733876	392.980102	-433.550893	308.796153	0.353556	1.046791	22222.05268
-342.644975	341.098636	-489.247173	253.862836	0.353556	1.046791	22189.24528
-364.770895	286.928281	-486.195322	208.848035	-0.409407	0.283829	22203.74157
-402.156069	242.676443	-474.750881	144.759165	-1.935332	-0.479134	22219.00082
-428.096802	200.713492	-493.824949	91.351773	0.353556	1.046791	22208.31935
-457.852348	154.172765	-489.247173	34.129568	0.353556	-0.479134	22204.50453
-472.34864	93.135746	-447.284222	-11.648196	-1.935332	-1.242097	22194.58602
-485.319007	46.595019	-395.402756	-65.818551	0.353556	2.572717	22200.68972
-496.000485	-6.812372	-450.336073	-157.374079	-0.409407	-0.479134	22178.5638
-491.422709	-47.249397	-365.647209	-196.285179	-1.17237	0.283829	22200.68972
-476.163454	-104.471603	-304.61019	-252.744421	-0.409407	0.283829	22217.4749
-469.29679	-160.167883	-318.34352	-298.522185	1.116519	0.283829	22219.00082
-438.77828	-218.153051	-258.832426	-338.95921	1.116519	1.809754	22228.91934
-396.052367	-266.982666	-219.921327	-380.159198	1.116519	-1.242097	22231.20823
-364.770895	-294.449324	-160.410233	-445.773994	-0.409407	-0.479134	22214.42305
-351.037565	-354.72338	-107.002842	-445.773994	0.353556	2.572717	22225.86749
-288.474621	-386.767815	-72.669518	-481.633242	1.879481	0.283829	22253.33415
-227.437602	-425.678915	-20.788052	-502.233236	0.353556	-2.00506	22233.49712
-178.607987	-450.856685	1.337867	-600.655429	0.353556	0.283829	22235.02304
-122.911707	-478.323344	76.871178	-531.988783	0.353556	1.809754	22238.83786
-72.556166	-514.945555	177.582259	-486.973981	0.353556	1.046791	22222.05268
-5.415446	-514.182592	250.063719	-505.285087	-1.17237	-0.479134	22209.08231
26.628989	-527.152959	287.448893	-472.477689	-0.409407	-1.242097	22229.6823
87.666008	-522.575183	315.678515	-455.692509	-0.409407	1.046791	22219.76379
157.85858	-512.656667	376.715534	-432.803627	0.353556	1.809754	22222.05268
219.658562	-489.004822	411.811819	-409.151782	1.116519	-0.479134	22228.91934
255.517811	-464.590015	446.145143	-365.662906	-0.409407	-0.479134	22219.00082
295.954836	-436.360393	472.085876	-358.033279	0.353556	0.283829	22197.63787
341.7326	-379.901151	415.626633	-361.848092	-1.935332	0.283829	22203.74157
396.665917	-342.515977	480.478466	-239.774055	-0.409407	2.572717	22193.06009
428.710352	-312.76043	528.545118	-176.448147	-0.409407	-0.479134	22202.21564
448.547383	-244.856746	546.856224	-133.722234	-0.409407	0.283829	22216.71194
480.591818	-225.782678	535.411783	-83.366693	-1.17237	0.283829	22211.3712
482.117743	-128.88641	487.34513	-25.381525	-0.409407	-0.479134	22202.97861
477.539967	-86.160497	504.893273	37.944382	-0.409407	-0.479134	22210.60823
466.858489	-22.83459	467.508099	119.581395	-0.409407	0.283829	22215.18601
462.280712	19.891323	426.308111	122.633245	0.353556	-1.242097	22193.06009
456.17701	87.032044	407.997006	181.381376	1.116519	1.046791	22227.39341
408.110358	152.64684	357.641465	249.28506	-0.409407	0.283829	22246.46748
407.347395	202.239418	304.997036	250.048023	1.116519	-0.479134	22230.44527
381.406662	244.202368	282.108154	359.914657	1.116519	1.046791	22235.02304
368.436296	307.528275	179.871147	393.485017	0.353556	1.046791	22238.07489
310.451128	352.543077	108.915613	436.21093	-0.409407	-0.479134	22211.3712
287.562245	386.8764	95.182284	437.736856	0.353556	-0.479134	22220.52675
241.784481	401.372692	38.723041	459.099812	1.116519	1.809754	22149.57122
205.16227	441.046754	-33.758419	480.462769	-0.409407	-1.242097	22214.42305
155.569692	468.513413	-109.29173	465.966477	0.353556	2.572717	22222.81564
88.428971	468.513413	-134.4695	475.12203	-0.409407	0.283829	22209.84527
66.303052	461.646748	-196.269482	469.018328	-0.409407	-1.242097	22204.50453
28.917878	483.772667	-247.387985	493.433136	0.353556	2.572717	11539.8114
-30.593216	461.646748	-251.965762	466.72944	-0.409407	-1.242097	22181.61565
-71.793204	447.150456	-308.425004	501.062763	0.353556	1.046791	25.17777
-129.015409	447.150456	-353.439806	486.566471	-1.17237	-1.242097	13.733329
-167.926508	438.757866	-394.639793	427.055377	0.353556	0.283829	9.918516
-209.889459	430.365276	-402.269421	392.722054	0.353556	1.809754	17336.03931
-254.141298	403.66158	-468.647179	330.15911	0.353556	0.283829	22173.98602
-286.948695	374.668996	-484.669396	303.455414	-0.409407	-1.242097	22184.6675
-326.622758	354.831965	-472.461993	292.010973	0.353556	0.283829	22238.07489
-375.452373	286.928281	-495.350875	223.344327	1.879481	1.046791	22223.5786
-424.281988	234.283852	-528.921235	106.611028	1.116519	0.283829	22213.66009
-434.963466	199.950529	-530.447161	82.19622	1.116519	1.046791	22226.63045
-446.407907	156.461653	-452.624961	51.677711	0.353556	0.283829	22211.3712
-467.007901	94.661672	-432.78793	6.662909	0.353556	0.283829	22214.42305
-491.422709	65.669088	-414.476825	-56.662998	-1.17237	1.046791	22217.4749
-496.000485	10.735771	-423.632377	-136.774085	-0.409407	-0.479134	22202.21564
-486.08197	-45.723472	-361.832396	-193.99629	-1.17237	0.283829	22206.79342
-479.978268	-98.367901	-325.973147	-226.803688	-0.409407	1.046791	22228.15638
-460.141237	-154.827143	-284.773159	-285.551819	-0.409407	-1.242097	22212.13416
-435.726429	-210.523423	-279.43242	-334.381434	-0.409407	1.809754	22200.68972
-399.104218	-254.012299	-301.55834	-454.929546	-0.409407	0.283829	22212.89712
-380.030149	-309.708579	-200.084296	-496.129534	-0.409407	1.046791	22209.08231
-338.067199	-353.197455	-128.365798	-448.062882	-0.409407	0.283829	22206.03046
-282.370919	-381.427076	-90.217661	-483.159168	0.353556	0.283829	22029.78607
-250.326484	-411.182623	-20.788052	-520.544342	1.116519	-0.479134	22226.63045
-180.133912	-474.50853	19.648973	-529.699895	-0.409407	1.046791	22215.94897
-129.778372	-477.560381	98.997097	-526.648044	0.353556	-1.242097	22226.63045
-67.215427	-511.893704	132.567458	-523.596193	0.353556	1.046791	22228.91934
-3.126557	-515.708518	231.752614	-472.477689	0.353556	1.046791	22214.42305
54.095648	-509.604816	265.322974	-486.973981	1.116519	-1.242097	22247.23045
114.369704	-514.182592	289.737782	-472.477689	0.353556	1.809754	22248.75637
144.125251	-511.893704	344.671099	-513.677677	0.353556	1.809754	22231.20823
212.791897	-488.241859	422.493298	-388.551788	1.116519	0.283829	22238.07489
266.962252	-461.538164	467.508099	-387.025863	0.353556	0.283829	22231.97119
308.162239	-435.597431	476.663652	-348.877726	-1.17237	-0.479134	22193.82305
337.154823	-405.078921	520.915491	-280.21108	-0.409407	-2.00506	22214.42305
395.139991	-353.960418	542.278447	-229.855539	0.353556	1.046791	22227.39341
429.473315	-317.338206	553.722889	-168.055557	0.353556	-0.479134	22214.42305
450.836271	-259.353038	546.093261	-139.825936	-0.409407	0.283829	22202.21564
458.465899	-199.841945	531.596969	-97.862985	-1.17237	1.046791	22197.63787
475.251079	-144.908628	497.263646	-79.55188	0.353556	1.046791	22186.19343
479.065892	-102.182715	431.648851	4.374021	-0.409407	0.283829	22178.5638
481.354781	-40.382733	398.07849	79.144369	-0.409407	0.283829	22204.50453
465.332563	32.098727	427.071074	138.655463	-0.409407	-0.479134	22206.03046
440.917756	100.002411	423.256261	225.633215	-0.409407	1.046791	22206.03046
422.60665	151.883877	393.500714	271.410979	1.116519	-0.479134	22230.44527
405.058507	194.60979	340.093322	303.455414	-0.409407	0.283829	22222.81564
393.614066	237.335703	264.560011	354.573917	-0.409407	1.046791	22208.31935
359.280743	283.113468	202.76003	377.4628	0.353556	-0.479134	22223.5786
341.7326	344.913449	156.982265	424.766489	0.353556	1.809754	22255.62304
299.769649	380.009735	90.604507	440.788707	0.353556	1.046791	22237.31193
266.199289	413.580096	23.463786	436.973893	1.879481	0.283829	22228.15638
224.236338	438.757866	-74.195444	461.388701	-0.409407	-1.242097	22240.36378
167.014133	457.068972	-97.847289	465.966477	0.353556	1.046791	22225.10453
115.132667	460.883785	-110.817655	495.722024	-0.409407	0.283829	22224.34156
59.436387	474.617115	-144.388016	501.825726	-0.409407	1.046791	22228.91934
15.947511	479.194891	-220.684289	485.040546	0.353556	0.283829	22212.89712
-38.985806	475.380077	-251.965762	494.959061	-0.409407	-0.479134	22222.81564
-84.000607	466.987487	-298.506489	485.040546	1.116519	1.809754	25.17777
-114.519117	447.913419	-353.439806	485.803508	-1.935332	-0.479134	12.970367
-177.082061	425.024537	-381.669427	432.396117	-0.409407	-0.479134	12.207404
-230.489453	406.713431	-453.387924	333.973924	0.353556	1.046791	17527.54296
-254.90426	398.320841	-491.536061	254.625799	0.353556	1.046791	22147.28233
-276.267217	366.276406	-500.691614	270.648016	-1.17237	-0.479134	22193.82305
-326.622758	343.387524	-507.558279	253.862836	0.353556	1.809754	22221.28971
-372.400522	302.950499	-487.721247	249.28506	0.353556	0.283829	22218.23786
-395.289404	254.883846	-479.328657	143.233239	-0.409407	1.046791	22209.08231
-412.074584	213.683859	-504.506428	110.425842	0.353556	1.046791	22214.42305
-467.007901	145.780175	-486.958285	64.648077	1.116519	0.283829	22203.74157
-460.141237	117.550554	-448.810148	18.107351	-0.409407	0.283829	22198.40083
-487.607895	64.143162	-383.958315	-61.240774	1.879481	1.046791	22219.00082
-480.741231	11.498733	-397.691644	-165.003706	0.353556	-1.242097	22225.10453
-497.526411	-55.641988	-440.417558	-262.662937	1.116519	1.046791	22193.06009
-475.400491	-77.004944	-354.965731	-256.559235	1.116519	0.283829	22234.26008
-472.34864	-162.456771	-341.995365	-325.225881	0.353556	0.283829	22225.10453
-421.9931	-226.545641	-277.906495	-333.618471	1.116519	0.283829	22211.3712
-406.733845	-248.67156	-232.12873	-360.322167	-0.409407	0.283829	22223.5786
-394.526441	-310.471542	-170.328749	-419.070298	-0.409407	-0.479134	22228.91934
-332.72646	-347.093753	-104.713953	-441.95918	1.116519	1.809754	22215.18601
-278.556105	-403.552996	-102.425065	-463.322136	-0.409407	0.283829	22224.34156
-257.956111	-429.493729	-48.254711	-512.151752	-0.409407	-0.479134	22208.31935
-214.467235	-466.878903	5.915643	-585.396174	-0.409407	1.046791	22196.11194
-150.378366	-495.108524	62.374886	-559.455441	0.353556	1.809754	22201.45268
-77.133943	-505.02704	122.648942	-527.411006	-1.17237	-0.479134	22217.4749
-19.911738	-529.441847	234.804464	-509.099901	0.353556	1.046791	22215.18601
28.917878	-511.130741	250.826682	-476.292503	-0.409407	-1.242097	22221.28971
88.428971	-503.501114	320.256291	-467.13695	0.353556	1.046791	22230.44527
153.280804	-500.449263	359.167391	-435.855478	-0.409407	-0.479134	22222.81564
202.110419	-478.323344	407.997006	-403.04808	0.353556	-0.479134	22218.23786
266.962252	-449.33076	407.234043	-390.077714	-0.409407	1.046791	22202.97861
310.451128	-437.886319	456.063658	-369.47772	1.116519	0.283829	22244.94156
352.414078	-408.893735	493.448832	-283.262931	1.116519	2.572717	22236.54897
396.665917	-358.538194	510.996975	-258.848123	0.353556	1.046791	22209.08231
427.184426	-318.101169	536.937708	-184.840737	1.116519	-0.479134	22219.00082
456.17701	-265.45674	534.64882	-168.81852	1.879481	0.283829	22213.66009
463.043675	-196.027131	535.411783	-90.996321	0.353556	1.046791	22222.81564
477.539967	-149.486404	522.441416	-20.803749	-0.409407	-0.479134	22209.84527
474.488116	-80.819758	507.182162	45.574009	0.353556	0.283829	22206.79342
470.673302	-25.886441	451.485882	124.159171	-0.409407	2.572717	22209.08231
466.095526	25.232063	435.463664	160.781382	0.353556	-1.242097	22201.45268
436.339979	71.77279	430.122925	197.403594	-0.409407	1.046791	22188.48232
414.21406	138.91351	396.552565	256.914687	-0.409407	1.046791	22201.45268
395.139991	185.454237	306.522962	276.751718	1.116519	1.046791	22214.42305
383.69555	222.839411	250.826682	312.610967	-1.17237	0.283829	22203.74157
368.436296	287.691244	197.41929	333.210961	-0.409407	-0.479134	22210.60823
336.391861	332.706046	131.041532	373.647986	1.116519	1.809754	22231.20823
311.21409	383.824549	128.752644	436.973893	0.353556	1.809754	22224.34156
261.621512	408.239356	60.085998	475.12203	-0.409407	-0.479134	22219.00082
217.369674	439.520829	-7.054723	489.618322	0.353556	0.283829	22228.15638
155.569692	441.809717	-109.29173	479.699806	0.353556	1.809754	22224.34156
109.028965	468.513413	-122.262096	481.225732	0.353556	0.283829	22219.00082
66.303052	482.246742	-141.336165	503.351651	1.116519	0.283829	22248.75637
19.762325	478.431928	-179.484302	504.114614	0.353556	1.046791	22247.23045
-21.437663	478.431928	-267.987979	446.129446	0.353556	-1.242097	22231.97119
-59.5858	458.594897	-341.995365	465.203514	1.116519	1.046791	35.859249
-107.652452	457.068972	-358.017582	458.33685	1.116519	1.046791	12.970367
-169.452434	437.23194	-385.484241	440.788707	-0.409407	-0.479134	12.970367
-199.207981	419.683798	-396.928682	411.03316	-0.409407	0.283829	14102.60323
-269.400552	408.239356	-431.262005	356.099843	0.353556	0.283829	22181.61565
-289.237584	391.454176	-454.150887	327.870222	-1.17237	1.809754	22199.16379
-329.674609	342.624561	-472.461993	277.514681	-0.409407	0.283829	22203.74157
-370.874596	291.506058	-493.824949	228.685066	-0.409407	-0.479134	22190.7712
-396.052367	255.646809	-507.558279	127.211022	-0.409407	1.046791	22181.61565
-439.541243	208.343119	-539.602713	74.566593	-1.935332	0.283829	22172.4601
-457.852348	151.120914	-506.032353	23.44809	1.116519	0.283829	22204.50453
-456.326423	107.632038	-503.743465	-5.544494	0.353556	0.283829	22196.11194
-502.104187	48.120945	-435.076819	-67.344476	-0.409407	1.046791	22200.68972
-490.659746	17.602435	-403.032384	-149.744452	0.353556	-0.479134	22219.00082
-483.793082	-36.567919	-370.224986	-180.262961	-0.409407	0.283829	22203.74157
-469.29679	-92.264199	-334.365737	-226.040725	0.353556	0.283829	22221.28971
-468.533827	-136.516038	-310.713892	-269.529601	-1.17237	-0.479134	22227.39341
-420.467174	-198.316019	-275.617606	-316.833291	1.116519	0.283829	22245.70452
-402.919031	-257.827113	-235.180581	-370.240683	0.353556	0.283829	22238.83786
-364.007932	-288.345622	-200.847258	-444.248068	1.116519	0.283829	22241.12674
-349.51164	-318.864132	-148.202829	-445.011031	-0.409407	1.809754	22236.54897
-300.682025	-368.45671	-94.032475	-477.055466	-0.409407	-1.242097	22225.10453
-254.141298	-408.130772	-65.802854	-516.729528	-0.409407	-0.479134	22227.39341
-190.052428	-431.782617	5.152681	-519.781379	0.353556	-0.479134	22226.63045
-154.193179	-476.034456	78.397103	-497.65546	1.116519	1.809754	22217.4749
-84.76357	-504.264077	115.019315	-519.781379	1.116519	1.046791	22227.39341
-37.45988	-514.182592	229.463725	-470.951764	0.353556	1.046791	22229.6823
47.228983	-534.782586	237.856315	-468.662876	-1.935332	-1.242097	22199.16379
80.036381	-513.41963	315.678515	-470.951764	-1.17237	1.046791	22202.97861
139.547474	-499.6863	343.145173	-450.35177	-0.409407	-0.479134	22215.18601
199.821531	-483.664083	377.478496	-419.83326	-0.409407	-0.479134	22203.74157
248.651146	-469.167791	395.026639	-439.670292	-0.409407	0.283829	22211.3712
299.769649	-442.464095	422.493298	-432.040664	0.353556	-0.479134	22224.34156
363.095556	-400.501145	489.634019	-321.411067	0.353556	0.283829	22193.06009
381.406662	-366.167821	510.996975	-251.981458	-0.409407	1.046791	22219.00082
428.710352	-303.604877	548.382149	-177.21111	1.116519	1.046791	22196.87491
441.680718	-255.538225	530.834006	-142.877787	0.353556	0.283829	22204.50453
492.036259	-211.286386	538.463634	-119.225942	0.353556	1.046791	22225.10453
480.591818	-163.982696	512.522901	-42.929668	1.116519	-1.242097	22235.02304
483.643669	-86.160497	495.737721	25.736978	0.353556	-0.479134	22223.5786
479.828855	-44.960509	436.226627	97.455475	1.116519	1.809754	22193.82305
463.806638	25.232063	384.345161	113.477693	1.116519	-2.00506	22216.71194
440.154793	52.698721	394.263677	170.699898	-0.409407	0.283829	22209.08231
407.347395	127.469069	392.737751	218.003588	-0.409407	0.283829	22214.42305
392.851103	187.743126	330.937769	295.825787	-0.409407	-0.479134	22225.10453
392.08814	221.313486	286.685931	346.94429	-0.409407	0.283829	22228.15638
351.651115	280.824579	244.72298	393.485017	-0.409407	-1.242097	22216.71194
321.895569	323.550493	177.582259	424.766489	-0.409407	-1.242097	22225.86749
290.614096	376.194922	110.441538	436.973893	-1.17237	0.283829	22210.60823
255.517811	409.002319	47.115631	453.759073	0.353556	1.046791	22197.63787
218.132636	419.683798	-74.195444	430.870191	-1.935332	0.283829	22195.34898
160.910431	463.172674	-119.973208	431.633154	-0.409407	1.046791	22219.00082
124.28822	466.987487	-139.047277	465.203514	0.353556	0.283829	22208.31935
51.80676	471.565264	-171.091712	470.544254	-0.409407	-2.00506	22223.5786
10.606772	479.957854	-242.810209	459.862775	-1.17237	-0.479134	22230.44527
-12.28211	463.935636	-251.202799	497.247949	0.353556	-0.479134	22216.71194
-46.615433	465.461562	-288.587973	482.751657	0.353556	2.572717	51.118503
-105.363564	455.543046	-348.099066	493.433136	0.353556	0.283829	12.970367
-154.956142	441.046754	-377.09165	443.840558	1.116519	0.283829	12.207404
-174.03021	441.046754	-403.795346	407.218346	0.353556	1.809754	8914.456618
-241.933894	404.424543	-445.758297	362.203545	0.353556	-0.479134	22150.33418
-296.867211	374.668996	-464.069403	327.870222	1.116519	0.283829	22211.3712
-318.230168	353.306039	-467.884216	285.144308	1.116519	0.283829	22218.23786
-382.319038	299.898648	-481.617545	231.736917	-1.17237	-0.479134	22199.16379
-381.556075	245.728294	-506.795316	140.181388	-0.409407	-1.242097	22203.74157
-427.333839	203.765343	-506.795316	102.033252	-0.409407	0.283829	22209.84527
-441.067168	154.935728	-450.336073	76.092519	-0.409407	-0.479134	22217.4749
-462.430125	112.972777	-467.121253	18.870313	1.116519	0.283829	22209.08231
-488.370858	59.565386	-412.187936	-39.114855	0.353556	0.283829	22186.95639
-506.681964	2.34318	-413.713862	-134.485197	-0.409407	-0.479134	22192.29713
-475.400491	-25.886441	-419.817564	-219.174061	-0.409407	1.046791	22183.90454
-476.163454	-86.160497	-332.076849	-227.566651	0.353556	0.283829	22202.21564
-483.793082	-142.61974	-325.973147	-284.788856	0.353556	-0.479134	22212.13416
-428.096802	-225.019715	-309.187967	-364.136981	0.353556	1.046791	22229.6823
-403.681994	-254.775262	-238.995395	-387.788826	-0.409407	0.283829	22213.66009
-375.452373	-289.108585	-201.610221	-416.78141	0.353556	0.283829	22223.5786
-344.170901	-334.886349	-117.68432	-441.196217	0.353556	1.809754	22230.44527
-300.682025	-375.323374	-76.484332	-464.848062	0.353556	-0.479134	22215.94897
-248.800559	-412.708548	-45.20286	-502.996199	-0.409407	-0.479134	22224.34156
-190.815391	-443.227058	9.730457	-537.329522	1.116519	-0.479134	22251.04526
-145.037626	-463.064089	77.634141	-498.418422	0.353556	-0.479134	22231.97119
-74.082092	-488.241859	116.54524	-527.411006	-0.409407	-0.479134	22231.20823
-17.622849	-514.182592	207.337806	-474.003615	0.353556	1.809754	22239.60082
37.310468	-527.152959	278.293341	-484.685093	-0.409407	-2.00506	22222.81564
77.747493	-525.627033	250.826682	-523.596193	-0.409407	1.809754	22216.71194
152.517841	-510.367779	359.167391	-428.988813	-0.409407	1.046791	22228.91934
202.873382	-489.004822	399.604416	-399.233267	-1.17237	-1.242097	22204.50453
254.754848	-466.878903	449.196994	-364.136981	-0.409407	1.046791	22212.13416
312.740016	-430.256691	488.108093	-353.455502	-0.409407	-1.242097	22216.71194
350.12519	-409.656697	503.367348	-304.625887	-1.935332	-0.479134	22204.50453
381.406662	-382.190039	527.782155	-249.69257	-0.409407	0.283829	22200.68972
410.399246	-309.708579	526.25623	-182.551849	-0.409407	-1.242097	22177.80084
435.577016	-279.953032	506.419199	-160.42593	-0.409407	-0.479134	22208.31935
475.251079	-209.76046	517.86364	-145.166675	-0.409407	1.809754	22196.87491
471.436265	-147.960479	499.552534	-59.714849	-0.409407	-0.479134	22203.74157
485.932557	-88.449385	475.137727	-3.255606	-0.409407	-1.242097	22219.76379
483.643669	-41.908658	435.463664	107.373991	-0.409407	0.283829	22203.74157
464.5696	24.4691	443.856254	152.388792	0.353556	-0.479134	22209.84527
437.865905	81.691305	427.834037	211.899886	0.353556	1.809754	22206.03046
437.865905	130.52092	408.759969	270.648016	2.642444	1.046791	22238.07489
420.317762	199.950529	343.908136	317.188743	1.116519	-0.479134	22244.17859
395.902954	252.594958	253.878533	355.33688	1.116519	1.809754	22246.46748
356.991855	276.246803	243.197055	368.307247	0.353556	0.283829	22226.63045
346.310376	335.757896	167.663744	406.455384	0.353556	0.283829	22229.6823
306.636314	373.906033	113.493389	429.344266	-0.409407	-0.479134	22228.15638
257.806699	407.476394	68.478588	481.988695	0.353556	-1.242097	22220.52675
204.399307	447.913419	-29.943605	462.151663	-0.409407	-1.242097	22218.23786
172.354872	460.120823	-65.039891	470.544254	-0.409407	1.046791	22228.15638
116.658592	460.120823	-95.558401	509.455353	-0.409407	0.283829	22224.34156
73.169716	460.120823	-171.091712	494.959061	-0.409407	0.283829	22199.92676
17.473437	473.091189	-206.187997	498.773875	-1.17237	-0.479134	22206.03046
-5.415446	472.328226	-275.617606	448.418334	-0.409407	1.046791	22215.94897
-59.5858	466.224524	-296.2176	459.862775	-1.17237	1.046791	180.822169
-112.993191	456.306009	-350.387955	464.440552	-0.409407	-1.242097	14.496292
-159.533918	437.994903	-412.187936	440.025744	0.353556	-1.242097	12.970367
-185.474651	423.498611	-501.454577	351.522067	-0.409407	0.283829	9355.44908
-250.326484	422.735648	-490.010136	330.922073	0.353556	1.046791	22161.77862
-295.341286	381.535661	-515.187906	295.825787	0.353556	0.283829	22219.00082
-306.785727	347.9653	-475.513844	280.566532	-1.17237	0.283829	22189.24528
-363.244969	314.39494	-468.647179	243.944321	0.353556	0.283829	22216.71194
-366.29682	273.957915	-477.039769	168.41101	0.353556	0.283829	22238.83786
-431.148653	208.343119	-529.684198	98.981401	0.353556	1.809754	22215.18601
-426.570876	162.565355	-502.980502	31.84068	-0.409407	-0.479134	22202.21564
-471.585678	122.12833	-466.358291	0.559208	0.353556	0.283829	22223.5786
-486.844932	69.483901	-432.78793	-51.322259	-0.409407	1.046791	22198.40083
-471.585678	1.580218	-450.336073	-148.981489	-0.409407	-2.00506	22186.95639
-476.163454	-28.175329	-374.0398	-193.99629	-0.409407	0.283829	22220.52675
-475.400491	-87.686423	-353.439806	-218.411098	-0.409407	0.283829	22222.05268
-469.29679	-136.516038	-296.980563	-271.055527	-0.409407	-2.00506	22219.00082
-452.511609	-196.027131	-276.380569	-306.151813	-0.409407	0.283829	22229.6823
-439.541243	-257.06415	-235.943544	-364.136981	-1.935332	-0.479134	22200.68972
-392.237553	-297.501175	-200.847258	-414.492521	-1.17237	0.283829	22201.45268
-341.11905	-334.123387	-152.780606	-454.929546	-1.17237	-0.479134	22206.03046
-302.20795	-368.45671	-102.425065	-496.892497	0.353556	-1.242097	22215.18601
-254.90426	-408.130772	-58.173226	-538.092485	-1.17237	0.283829	22210.60823
-209.126496	-446.278909	14.308234	-574.714696	-0.409407	1.809754	22226.63045
-145.800589	-476.797418	58.560072	-506.811012	0.353556	-0.479134	22231.97119
-88.578384	-501.212226	84.500805	-542.670261	1.116519	0.283829	22133.549
-9.993222	-524.101108	191.315588	-493.840646	0.353556	1.046791	22221.28971
31.969729	-518.760369	269.137788	-459.507323	0.353556	-1.242097	22228.15638
90.717859	-509.604816	329.411844	-464.848062	0.353556	0.283829	22238.07489
156.332655	-511.893704	375.189608	-434.329552	1.879481	1.046791	22246.46748
196.76968	-498.923338	407.234043	-403.04808	0.353556	0.283829	22248.75637
253.991885	-456.197424	435.463664	-403.811043	1.116519	1.046791	22213.66009
284.510395	-428.730766	468.271062	-367.951794	0.353556	-1.242097	22225.10453
338.680749	-419.575213	488.108093	-310.729589	-0.409407	-0.479134	22215.18601
389.799252	-363.878933	513.285863	-229.092576	0.353556	1.046791	22194.58602
410.399246	-331.834498	535.411783	-202.38888	-1.17237	-0.479134	22213.66009
440.154793	-276.901181	525.493267	-184.077775	0.353556	1.046791	22223.5786
464.5696	-221.967864	539.989559	-123.803719	-0.409407	0.283829	22205.2675
468.384414	-167.79751	524.730305	-41.403743	-0.409407	0.283829	22193.06009
473.725153	-111.338267	487.34513	12.003649	-1.17237	-0.479134	22196.87491
479.828855	-73.190131	440.041441	95.92955	-1.17237	1.046791	22181.61565
462.280712	11.498733	417.152559	142.470277	-0.409407	-2.00506	22183.14158
443.969607	74.82464	424.782186	185.959153	0.353556	2.572717	22214.42305
435.577016	131.283883	393.500714	254.625799	-0.409407	1.046791	22228.15638
402.006656	178.587573	354.589614	294.299861	-0.409407	-1.242097	22218.23786
384.458513	215.972747	235.567427	299.6406	-0.409407	1.046791	22228.15638
358.51778	282.350505	200.471141	357.625768	0.353556	0.283829	22228.91934
336.391861	327.365306	176.056334	427.81834	-0.409407	-0.479134	22215.94897
315.791867	371.617145	140.960048	450.707222	1.116519	1.809754	22237.31193
273.065953	412.817133	76.871178	487.329434	0.353556	-0.479134	22251.04526
203.636344	428.076388	-33.758419	491.144247	-0.409407	0.283829	22228.15638
177.695611	469.276375	-82.588034	469.018328	1.879481	1.809754	22231.97119
131.154884	470.802301	-92.50655	507.929428	0.353556	0.283829	22243.41563
67.828977	476.906003	-136.758388	497.247949	0.353556	1.046791	22213.66009
21.28825	474.617115	-204.662072	473.596104	-1.17237	-0.479134	22218.23786
-23.726551	476.906003	-229.07688	511.744241	-0.409407	-0.479134	11276.58925
-52.719135	470.039338	-299.269451	463.677589	0.353556	1.046791	67.903684
-106.126527	454.017121	-333.602774	486.566471	1.116519	0.283829	12.970367
-154.193179	447.150456	-366.410172	449.181297	1.116519	-0.479134	12.207404
-210.652422	425.024537	-401.506458	403.403533	-1.17237	1.046791	3039.643544
-250.326484	399.846766	-468.647179	358.388731	-1.17237	0.283829	22116.76382
-296.104248	383.061586	-483.906434	309.559116	0.353556	1.809754	22177.80084
-321.282019	349.491226	-470.173104	279.040607	-0.409407	1.046791	22202.97861
-360.956081	302.187536	-480.09162	238.603581	0.353556	-0.479134	22199.16379
-376.978298	268.617176	-488.48421	165.359159	1.116519	1.046791	22206.03046
-418.941249	219.78756	-549.521229	80.670295	-0.409407	0.283829	22212.13416
-428.096802	167.906094	-496.113837	73.80363	-0.409407	-1.242097	22200.68972
-467.007901	112.209815	-449.573111	24.211052	0.353556	1.046791	22216.71194
-501.341224	61.854274	-399.21757	-54.374109	-0.409407	0.283829	22208.31935
-483.793082	23.706137	-406.084234	-103.203725	1.879481	-1.242097	22224.34156
-475.400491	-36.567919	-393.113868	-155.848153	1.116519	2.572717	22241.12674
-458.615311	-82.345683	-332.839812	-236.722204	0.353556	-1.242097	22245.70452
-470.822715	-132.701224	-333.602774	-269.529601	0.353556	0.283829	22222.81564
-433.437541	-199.078982	-288.587973	-334.381434	-0.409407	0.283829	22230.44527
-417.415323	-241.041933	-235.180581	-374.818459	-0.409407	-1.242097	22226.63045
-378.504224	-281.478958	-190.16578	-389.314751	-0.409407	-1.242097	22210.60823
-347.985714	-328.019685	-121.499134	-434.329552	0.353556	0.283829	22222.81564
-308.311652	-370.745598	-100.136177	-451.114733	-0.409407	-0.479134	22230.44527
-262.533888	-405.078921	-67.328779	-533.514708	0.353556	0.283829	22212.89712
-208.363534	-453.908536	-0.188058	-530.462857	-1.17237	0.283829	22199.92676
-146.563552	-472.219642	70.767476	-491.551758	-0.409407	0.283829	22213.66009
-90.867272	-498.160375	108.15265	-524.359155	0.353556	0.283829	22200.68972
-7.704334	-511.130741	205.048918	-486.211019	-1.17237	-0.479134	22209.84527
22.814176	-530.967773	279.056303	-489.26287	-0.409407	-1.242097	22220.52675
89.191934	-524.864071	288.211856	-488.499907	0.353556	2.572717	22227.39341
138.784512	-515.708518	365.271093	-438.144366	0.353556	0.283829	22222.05268
186.851164	-492.056673	388.922937	-427.462888	0.353556	0.283829	22228.91934
246.362258	-454.671499	389.6859	-454.929546	1.116519	1.046791	22223.5786
301.295575	-443.227058	407.234043	-361.848092	0.353556	0.283829	22189.24528
337.154823	-409.656697	488.108093	-293.944409	0.353556	-1.242097	22231.97119
392.08814	-364.641896	533.885857	-232.144427	1.116519	-1.242097	22247.99341
413.451097	-323.441908	545.330298	-206.966657	0.353556	-0.479134	22221.28971
440.917756	-289.108585	543.04141	-162.714818	1.116519	0.283829	22217.4749
472.199228	-208.234535	507.182162	-141.351861	1.116519	0.283829	22226.63045
474.488116	-176.953063	510.996975	-39.877817	-0.409407	-0.479134	22205.2675
472.199228	-121.256783	492.68587	35.655493	0.353556	1.046791	22214.42305
474.488116	-55.641988	462.16736	74.566593	0.353556	1.046791	22219.00082
472.199228	9.209845	474.374764	136.366575	-0.409407	-2.00506	22198.40083
453.888122	74.82464	384.345161	179.855451	-0.409407	1.046791	22222.05268
419.554799	124.417218	398.841453	250.810985	1.116519	-0.479134	22231.97119
403.532581	171.720908	350.774801	288.196159	-0.409407	1.046791	22196.11194
383.69555	219.024598	265.322974	348.470216	-0.409407	0.283829	22204.50453
350.12519	267.09125	259.219272	353.810955	-0.409407	0.283829	22210.60823
342.495563	315.157903	139.434122	398.062793	-0.409407	1.809754	22209.08231
313.502979	356.35789	114.256352	411.796123	-0.409407	0.283829	22215.94897
254.754848	403.66158	70.004513	459.862775	0.353556	-0.479134	22226.63045
206.688195	425.024537	-61.98804	441.551669	-0.409407	1.046791	22225.10453
183.036351	458.594897	-123.025059	443.840558	-1.17237	1.046791	22217.4749
125.814145	463.935636	-86.402848	526.240533	-0.409407	0.283829	22227.39341
70.880828	479.194891	-155.069494	501.825726	0.353556	0.283829	22224.34156
35.784542	480.720816	-217.632438	478.173881	0.353556	1.809754	22241.12674
-4.652483	472.328226	-242.047246	512.507204	0.353556	-0.479134	22244.94156
-53.482098	471.565264	-291.639824	479.699806	0.353556	0.283829	158.696249
-93.919123	446.387493	-359.543508	470.544254	0.353556	-0.479134	12.970367
-165.63762	448.676382	-354.202768	458.33685	0.353556	0.283829	12.207404
-206.837608	431.128239	-434.313856	374.410949	0.353556	1.046791	8.39259
-246.51167	420.44676	-434.313856	362.203545	0.353556	0.283829	21816.1565
-273.215366	386.113437	-447.284222	341.603551	-0.409407	0.283829	22202.97861
-315.178317	358.646779	-470.173104	303.455414	0.353556	0.283829	22218.23786
-364.007932	323.550493	-518.239757	251.573948	-0.409407	-0.479134	22185.43046
-400.630143	255.646809	-486.958285	187.485078	-1.17237	-0.479134	22190.7712
-412.074584	209.869045	-498.402726	121.10732	0.353556	0.283829	22201.45268
-454.037535	161.03943	-448.810148	61.596227	-1.935332	-1.242097	22173.22306
-457.852348	115.261666	-456.439775	42.522158	0.353556	1.809754	22209.84527
-489.133821	75.587603	-444.995334	-32.24819	0.353556	1.046791	22206.79342
-496.000485	28.283914	-433.550893	-104.72965	-0.409407	-0.479134	22196.87491
-492.948634	-13.679037	-369.462023	-164.240744	0.353556	1.809754	22216.71194
-478.452342	-78.53087	-342.758327	-203.914806	0.353556	-2.00506	22228.15638
-474.637529	-131.938261	-301.55834	-264.188862	-1.17237	-2.00506	22208.31935
-456.326423	-198.316019	-313.765743	-338.95921	0.353556	2.572717	22219.00082
-413.60051	-219.678976	-240.521321	-401.522155	1.116519	-0.479134	22251.04526
-374.68941	-270.797479	-181.010227	-385.499937	0.353556	-0.479134	22244.94156
-354.089416	-324.204871	-131.417649	-426.699925	0.353556	-1.242097	22231.97119
-305.259801	-377.612263	-103.188028	-476.292503	-0.409407	-1.242097	22232.73415
-249.563521	-414.234474	-78.77322	-511.388789	-0.409407	0.283829	22235.786
-228.200565	-450.093723	11.256383	-525.122118	0.353556	0.283829	22219.00082
-144.274664	-468.404828	76.108215	-507.573975	-1.17237	-1.242097	22224.34156
-100.785788	-492.819636	123.411905	-505.285087	-0.409407	0.283829	22228.91934
-27.541365	-508.841853	190.552626	-472.477689	0.353556	1.809754	22219.00082
24.340101	-509.604816	232.515576	-474.003615	0.353556	-0.479134	22225.10453
86.903046	-516.471481	308.81185	-487.736944	0.353556	1.046791	22231.97119
131.154884	-521.81222	341.619248	-449.588807	-0.409407	0.283829	22195.34898
180.747462	-496.634449	359.930353	-436.618441	-0.409407	0.283829	22205.2675
236.443742	-472.219642	440.804403	-408.388819	-0.409407	1.809754	22192.29713
274.591879	-449.33076	461.404397	-375.581422	-1.17237	-0.479134	22197.63787
328.762233	-408.893735	478.95254	-306.151813	-0.409407	0.283829	22221.28971
373.777035	-375.323374	535.411783	-247.403682	-0.409407	-1.242097	22207.55638
403.532581	-321.915983	529.308081	-199.337029	1.116519	-1.242097	22204.50453
443.206644	-279.190069	519.389565	-164.240744	0.353556	1.809754	22210.60823
446.258495	-221.967864	489.634019	-142.114824	0.353556	1.809754	22205.2675
469.147377	-186.871578	537.700671	-58.951886	0.353556	-0.479134	22201.45268
484.406632	-98.367901	515.574752	25.736978	1.879481	-0.479134	22177.03787
476.777004	-44.197546	433.174776	61.596227	-0.409407	-0.479134	22233.49712
471.436265	-2.997559	439.278478	161.544345	0.353556	-1.242097	22212.89712
459.991824	74.061678	424.782186	205.796184	1.116519	2.572717	22230.44527
434.814054	120.602405	401.893304	254.625799	0.353556	0.283829	22235.02304
427.947389	154.935728	350.011838	288.959122	-0.409407	-2.00506	22225.10453
376.828886	223.602374	305.759999	326.344296	0.353556	1.046791	22215.94897
366.147407	271.669027	257.693347	375.936874	0.353556	-0.479134	22227.39341
337.917786	323.550493	155.45634	396.536868	1.116519	1.046791	22231.20823
305.873351	355.594928	132.567458	407.218346	-0.409407	-0.479134	22214.42305
253.991885	379.246772	40.248967	434.685005	-1.17237	-1.242097	22203.74157
218.132636	427.313425	-45.20286	415.610936	-1.17237	-0.479134	22209.84527
158.621543	434.18009	-117.68432	461.388701	0.353556	2.572717	22200.68972
125.051182	466.987487	-105.476916	493.433136	-1.17237	-0.479134	22214.42305
75.458605	478.431928	-141.336165	504.114614	-1.17237	1.046791	22220.52675
40.362319	464.698599	-223.73614	482.751657	-0.409407	0.283829	22214.42305
0.688256	471.565264	-257.306501	494.196098	0.353556	0.283829	22225.86749
-46.615433	453.254158	-300.795377	461.388701	-0.409407	1.046791	342.570269
-112.993191	457.068972	-322.921296	485.803508	-0.409407	-0.479134	14.496292
-157.24503	453.254158	-384.721278	448.418334	-0.409407	-0.479134	11.444441
-190.052428	421.972686	-441.18052	382.803539	1.879481	1.809754	10845.51531
-241.933894	415.106021	-454.150887	340.077625	1.116519	1.046791	22183.90454
-256.430186	393.743064	-511.373092	301.929489	0.353556	0.283829	22203.74157
-320.519056	360.172704	-474.750881	302.692451	0.353556	-0.479134	22222.05268
-361.719044	328.128269	-450.336073	237.077656	1.116519	-0.479134	22217.4749
-396.052367	272.431989	-483.906434	189.773966	0.353556	0.283829	22209.08231
-418.178286	222.076449	-515.950869	102.796214	-0.409407	1.809754	22202.97861
-429.622727	178.587573	-473.224955	86.011034	-0.409407	-2.00506	22213.66009
-452.511609	122.891293	-439.654595	21.922164	0.353556	1.809754	22144.99344
-486.844932	75.587603	-440.417558	-74.974103	0.353556	0.283829	22193.06009
-484.556044	44.306131	-393.113868	-78.025954	-0.409407	0.283829	22216.71194
-494.47456	-16.730888	-381.669427	-165.003706	-1.17237	0.283829	22193.82305
-486.844932	-70.901242	-375.565725	-254.270347	-0.409407	-0.479134	22207.55638
-483.793082	-115.916044	-292.402787	-247.403682	-1.17237	-1.242097	22212.13416
-437.252355	-183.056765	-296.2176	-324.462918	-0.409407	1.046791	22205.2675
-420.467174	-237.990082	-237.46947	-343.536987	1.116519	1.046791	22224.34156
-366.29682	-287.58266	-191.691705	-401.522155	-0.409407	0.283829	22230.44527
-344.170901	-321.915983	-165.750972	-432.040664	0.353556	0.283829	22215.94897
-300.682025	-367.693747	-92.50655	-482.396205	0.353556	-0.479134	22223.5786
-265.585739	-410.41966	-77.247295	-510.625826	1.116519	-0.479134	22229.6823
-214.467235	-443.227058	-27.654717	-528.173969	-0.409407	1.046791	22210.60823
-158.770956	-460.775201	57.034147	-502.996199	1.116519	-1.242097	22244.94156
-96.970974	-495.108524	124.174868	-519.018416	0.353556	0.283829	22246.46748
-42.80062	-517.234443	150.115601	-555.640628	0.353556	-0.479134	22231.97119
-1.600632	-502.738151	266.848899	-470.951764	-0.409407	-0.479134	22232.73415
76.221567	-523.338145	302.708148	-471.714727	1.116519	1.809754	22236.54897
141.836363	-517.234443	327.885918	-460.270286	-0.409407	-0.479134	22212.89712
180.747462	-495.871487	388.922937	-402.285118	0.353556	-0.479134	22216.71194
228.814115	-483.664083	424.019223	-412.203633	0.353556	1.809754	22226.63045
272.302991	-443.227058	458.352546	-342.774024	-0.409407	-1.242097	22215.94897
324.184457	-414.997437	504.893273	-310.729589	0.353556	1.809754	22204.50453
359.280743	-382.953002	506.419199	-274.87034	-0.409407	1.809754	22181.61565
386.747401	-340.227088	499.552534	-225.277763	0.353556	0.283829	22198.40083
423.369613	-291.397473	507.182162	-223.751837	-1.17237	0.283829	22180.85269
458.465899	-236.464156	534.64882	-129.90742	-0.409407	1.046791	22208.31935
482.880706	-176.1901	527.782155	-43.692631	-1.17237	0.283829	22212.13416
479.065892	-114.390118	509.47105	-0.203755	-0.409407	0.283829	22190.00824
464.5696	-51.064211	435.463664	64.648077	-0.409407	1.046791	22210.60823
463.043675	-2.234596	465.219211	144.759165	-0.409407	-0.479134	22214.42305
451.599234	57.276498	431.648851	192.062855	-0.409407	1.809754	22215.94897
429.473315	109.157964	420.967372	237.077656	0.353556	0.283829	22224.34156
424.132575	186.2172	369.848869	285.907271	0.353556	-0.479134	22249.51933
379.117774	215.972747	238.619278	300.403563	1.116519	1.809754	22235.786
378.354811	281.587542	178.345222	324.055408	1.879481	1.046791	22238.83786
341.7326	319.735679	186.737812	400.351682	1.116519	1.046791	22241.12674
315.791867	368.565294	137.908197	440.788707	-0.409407	1.046791	22223.5786
268.488177	390.691214	96.708209	469.781291	-0.409407	0.283829	22223.5786
215.843748	422.735648	-15.447313	472.070179	1.116519	1.046791	22228.91934
159.384506	459.35786	-51.306562	501.062763	0.353556	1.046791	22215.94897
126.577108	463.172674	-82.588034	504.114614	0.353556	0.283829	22222.05268
74.695642	482.246742	-160.410233	494.196098	-0.409407	1.046791	22230.44527
41.888244	473.854152	-181.77319	484.277583	-1.935332	0.283829	22216.71194
-19.911738	466.224524	-244.336134	504.877577	-1.17237	-2.00506	22199.16379
-71.793204	469.276375	-295.454638	463.677589	-0.409407	1.809754	320.444349
-97.733937	457.068972	-322.158333	491.90721	-1.17237	-0.479134	16.022217
-146.563552	439.520829	-404.558309	451.470185	-0.409407	0.283829	11.444441
-186.237614	431.891201	-410.662011	405.692421	-0.409407	-0.479134	11.444441
-251.089447	402.135655	-438.128669	382.803539	0.353556	-0.479134	22009.94903
-270.926478	396.794915	-433.550893	339.314663	0.353556	0.283829	22195.34898
-306.022764	365.513443	-483.143471	286.670234	0.353556	1.046791	22109.13419
-342.644975	319.735679	-486.958285	250.810985	-1.17237	-1.242097	22206.79342
-382.319038	276.246803	-478.565695	191.299892	1.879481	1.046791	22206.03046
-413.60051	242.676443	-525.869384	97.455475	1.116519	1.046791	22227.39341
-416.652361	190.032014	-489.247173	54.729562	1.116519	-0.479134	22228.15638
-442.593094	124.417218	-521.291608	-10.122271	1.116519	1.046791	22212.89712
-477.68938	83.217231	-448.047185	-56.662998	1.116519	-0.479134	22220.52675
-489.133821	34.387615	-403.795346	-78.788917	0.353556	-0.479134	22220.52675
-493.711597	-31.22718	-405.321272	-129.90742	-0.409407	-0.479134	22208.31935
-460.141237	-63.271615	-337.417588	-187.129626	-0.409407	0.283829	22222.81564
-470.059752	-125.071597	-319.106482	-245.114794	-1.17237	-0.479134	22228.15638
-457.089386	-173.901212	-275.617606	-301.574036	-0.409407	-1.242097	22215.94897
-410.548659	-234.938231	-255.017613	-356.507353	-0.409407	-0.479134	22223.5786
-382.319038	-284.530809	-197.032445	-376.344384	-0.409407	-1.242097	22206.79342
-376.978298	-321.915983	-165.750972	-469.425838	-0.409407	1.046791	22195.34898
-318.99313	-377.612263	-216.106513	-552.588777	-0.409407	1.046791	22197.63787
-259.482037	-400.501145	-100.136177	-529.699895	0.353556	-0.479134	22218.23786
-215.993161	-431.782617	-26.891754	-564.033218	0.353556	0.283829	22213.66009
-151.141328	-479.849269	64.663774	-483.92213	1.116519	-0.479134	22220.52675
-108.415415	-482.138157	115.782278	-493.840646	1.879481	1.809754	22231.20823
-39.748769	-523.338145	178.345222	-481.633242	0.353556	-0.479134	22224.34156
18.999362	-533.256661	253.878533	-486.973981	0.353556	-0.479134	22216.71194
78.510456	-514.945555	291.263707	-475.52954	1.116519	1.809754	22226.63045
141.836363	-514.182592	331.700732	-458.74436	0.353556	-1.242097	22248.75637
199.821531	-485.190008	391.974788	-415.255484	1.879481	-0.479134	22235.02304
224.999301	-451.619648	309.574813	-460.270286	-0.409407	0.283829	22209.84527
276.880767	-428.730766	435.463664	-397.707341	1.116519	-1.242097	22224.34156
319.60668	-427.20484	470.55995	-315.307366	1.116519	1.046791	22223.5786
364.621482	-379.901151	510.234013	-252.744421	0.353556	1.809754	22222.05268
395.139991	-342.515977	542.278447	-225.277763	0.353556	-0.479134	22215.18601
445.495532	-286.056734	500.315497	-162.714818	0.353556	-0.479134	22205.2675
463.043675	-258.590076	544.567336	-127.618532	0.353556	0.283829	22216.71194
483.643669	-167.79751	533.122895	-44.455594	-0.409407	-2.00506	22202.21564
472.962191	-118.967895	508.708087	-2.492643	-0.409407	1.809754	22193.06009
470.673302	-72.427168	447.671068	45.574009	-1.17237	0.283829	22189.24528
472.199228	1.580218	400.367378	73.040668	-0.409407	-1.242097	22192.29713
449.310346	48.120945	415.626633	156.203606	-0.409407	1.046791	22199.16379
415.739985	120.602405	359.930353	205.796184	-1.935332	-1.242097	22206.79342
424.132575	167.143132	357.641465	289.722085	-0.409407	1.809754	22229.6823
389.799252	210.632008	315.678515	334.736886	0.353556	1.046791	22222.81564
369.199258	258.69866	272.952601	367.544284	-1.17237	-1.242097	22219.00082
332.577047	312.869014	180.63411	396.536868	-0.409407	0.283829	22230.44527
315.791867	363.987518	152.404489	443.077595	0.353556	-0.479134	22223.5786
284.510395	401.372692	68.478588	436.973893	0.353556	0.283829	22219.00082
222.710413	439.520829	11.256383	469.018328	1.116519	1.809754	22251.80822
175.406723	459.35786	-69.617668	459.862775	0.353556	1.046791	22247.23045
144.125251	479.194891	-123.788022	446.892409	0.353556	-0.479134	22229.6823
70.880828	472.328226	-133.706537	514.03313	0.353556	0.283829	22238.07489
34.258617	470.039338	-195.506519	481.988695	0.353556	-0.479134	22233.49712
-0.074706	475.380077	-241.284283	489.618322	-0.409407	-1.242097	22214.42305
-46.615433	467.75045	-270.276867	490.381285	-0.409407	-0.479134	734.733116
-93.15616	460.883785	-318.34352	503.351651	-0.409407	0.283829	18.311106
-161.822807	447.150456	-374.0398	466.72944	-0.409407	-0.479134	10.681478
-191.578353	432.654164	-412.950899	401.877607	0.353556	1.046791	11.444441
-236.593155	405.187506	-419.054601	390.433166	-1.17237	-0.479134	21864.98611
-282.370919	393.743064	-440.417558	331.685035	-1.17237	0.283829	22173.98602
-324.33387	361.69863	-460.254589	287.433197	-0.409407	0.283829	22167.88232
-348.748677	322.024567	-471.69903	220.292476	-0.409407	0.283829	22205.2675
-398.341255	260.224586	-501.454577	134.840649	-1.935332	-0.479134	22190.7712
-402.919031	239.624592	-492.299024	134.840649	-0.409407	-0.479134	22212.89712
-432.674578	190.794976	-466.358291	102.796214	-0.409407	-1.242097	22219.76379
-479.215305	132.046846	-458.728663	31.077717	0.353556	1.046791	22200.68972
-473.111603	84.743156	-431.262005	-22.329675	1.116519	0.283829	22199.92676
-490.659746	30.572802	-401.506458	-88.707433	0.353556	-0.479134	22192.29713
-475.400491	-2.234596	-377.09165	-117.700017	1.116519	0.283829	22238.83786
-467.770864	-60.219764	-329.024998	-187.129626	1.116519	-2.00506	22239.60082
-473.111603	-114.390118	-331.313886	-264.188862	0.353556	-0.479134	22241.88971
-467.770864	-188.397504	-310.713892	-316.070328	-0.409407	1.809754	22231.97119
-414.363472	-225.019715	-274.091681	-361.848092	0.353556	-1.242097	22226.63045
-398.341255	-266.219703	-181.77319	-377.87031	-0.409407	0.283829	22229.6823
-355.615342	-322.678945	-125.313947	-428.225851	-0.409407	0.283829	22225.10453
-318.230168	-357.012269	-90.980624	-461.033248	0.353556	-1.242097	22215.18601
-258.719074	-389.819666	-71.143593	-477.818428	-0.409407	1.809754	22227.39341
-222.096863	-434.071505	-10.106574	-522.070267	-2.698295	1.046791	22227.39341
-167.926508	-466.11594	69.241551	-500.707311	-0.409407	-1.242097	22207.55638
-108.415415	-501.212226	108.15265	-504.522124	-1.935332	0.283829	22202.97861
-49.667284	-505.790002	173.767446	-512.914714	-0.409407	0.283829	22215.18601
-9.230259	-527.152959	160.797079	-535.040634	-0.409407	-0.479134	22202.97861
76.221567	-526.389996	279.819266	-538.092485	-0.409407	1.809754	22213.66009
119.710443	-514.945555	349.248875	-438.907329	-0.409407	-0.479134	22229.6823
178.458574	-505.02704	366.797018	-449.588807	0.353556	0.283829	22198.40083
232.628928	-472.982605	401.893304	-403.04808	1.116519	1.809754	22220.52675
277.64373	-450.856685	448.434031	-382.448086	-0.409407	0.283829	22229.6823
308.162239	-411.182623	492.68587	-309.203664	1.116519	0.283829	22193.06009
363.095556	-375.323374	513.285863	-249.69257	-0.409407	0.283829	22212.13416
404.295544	-334.123387	518.626603	-213.833321	0.353556	-1.242097	22237.31193
430.99924	-296.738212	523.204379	-173.396296	1.116519	1.809754	22217.4749
473.725153	-231.123417	517.100677	-174.159259	0.353556	1.809754	22205.2675
484.406632	-183.819727	509.47105	-80.314843	0.353556	-2.00506	22224.34156
489.747371	-109.812342	488.871056	-16.988935	0.353556	1.046791	22215.94897
463.043675	-56.40495	453.77477	51.677711	-0.409407	1.046791	22202.21564
472.962191	-11.390149	470.55995	138.655463	-0.409407	0.283829	22218.23786
433.288128	42.017243	449.959956	205.796184	1.116519	2.572717	22225.10453
443.969607	114.498703	404.945155	249.28506	-0.409407	0.283829	22219.00082
427.947389	158.750542	377.478496	275.988756	0.353556	1.046791	22231.20823
389.799252	209.106082	301.182223	305.744302	-0.409407	0.283829	22206.79342
366.91037	247.254219	234.804464	333.210961	-1.17237	-0.479134	22201.45268
336.391861	300.661611	169.189669	373.647986	-1.17237	-0.479134	22204.50453
318.080755	341.861598	96.708209	401.877607	-0.409407	0.283829	22216.71194
284.510395	394.506027	6.678606	388.144278	-1.17237	-2.00506	22206.03046
228.051152	418.920835	-34.521382	465.966477	-0.409407	1.046791	22226.63045
180.747462	449.439344	-62.751003	468.255365	0.353556	1.046791	22231.97119
131.917847	461.646748	-89.454699	502.588688	-1.935332	-1.242097	22209.08231
80.036381	474.617115	-132.180612	503.351651	-1.17237	-0.479134	22216.71194
35.02158	470.802301	-183.299115	491.90721	0.353556	1.046791	22229.6823
8.317884	492.165258	-238.232432	507.166465	1.116519	0.283829	22238.83786
-33.645067	473.854152	-290.113898	498.010912	-0.409407	1.046791	1749.473556
-87.052458	460.883785	-360.30647	472.070179	1.116519	-1.242097	19.074068
-146.563552	448.676382	-390.062017	421.714638	-0.409407	0.283829	11.444441
-204.54872	424.261574	-447.284222	381.277613	1.116519	0.283829	12.207404
-234.304267	407.476394	-405.321272	347.707253	-0.409407	1.046791	21624.65285
-268.63759	390.691214	-451.861999	351.522067	-0.409407	-1.242097	22175.51195
-306.022764	372.380108	-451.099036	298.877638	-1.17237	0.283829	22207.55638
-319.756093	310.580126	-489.247173	267.596165	0.353556	0.283829	22219.76379
-389.185702	267.09125	-503.743465	180.618413	-0.409407	0.283829	22193.82305
-408.259771	225.1283	-517.476794	98.981401	-1.17237	-0.479134	22194.58602
-442.593094	176.298684	-463.30644	85.248071	-1.17237	-1.242097	22197.63787
-492.185672	112.972777	-445.758297	23.44809	0.353556	1.809754	22171.69713
-491.422709	75.587603	-481.617545	-97.862985	-0.409407	-0.479134	22177.80084
-513.548628	19.891323	-440.417558	-154.322228	0.353556	0.283829	22198.40083
-512.022703	-0.70867	-427.447191	-159.662967	1.116519	2.572717	22225.86749
-471.585678	-69.375317	-351.91388	-232.144427	-0.409407	-1.242097	22217.4749
-474.637529	-119.730857	-313.765743	-266.47775	1.116519	-0.479134	22229.6823
-447.933833	-178.478988	-274.091681	-312.255515	0.353556	1.046791	22228.91934
-405.20792	-222.730827	-268.750942	-351.929577	-0.409407	-0.479134	22215.18601
-393.763479	-275.375256	-212.291699	-378.633273	1.116519	1.046791	22227.39341
-337.304236	-306.656728	-152.017643	-425.174	1.116519	0.283829	22202.21564
-305.259801	-357.012269	-127.602836	-486.973981	1.116519	-0.479134	22229.6823
-252.615372	-399.738182	-88.691736	-524.359155	0.353556	-0.479134	22231.20823
-225.148714	-418.81225	-28.41768	-535.040634	0.353556	1.809754	22240.36378
-170.215397	-472.982605	59.323035	-522.83323	-0.409407	-0.479134	22216.71194
-99.259862	-486.715934	82.97488	-549.536926	1.116519	1.046791	22221.28971
-46.615433	-496.634449	162.323004	-502.996199	0.353556	0.283829	22229.6823
14.421586	-517.234443	227.174837	-478.581391	0.353556	-0.479134	22212.89712
63.251201	-511.893704	311.863701	-473.240652	1.116519	1.809754	22225.10453
118.184518	-514.945555	324.071105	-457.981397	-0.409407	0.283829	22233.49712
164.725245	-514.182592	391.974788	-411.44067	-1.17237	0.283829	22190.00824
219.658562	-483.664083	377.478496	-419.83326	-0.409407	1.046791	22202.97861
267.725214	-466.878903	436.98959	-392.366602	-0.409407	0.283829	22181.61565
324.184457	-421.864101	478.95254	-342.774024	-0.409407	0.283829	22199.16379
356.991855	-402.02707	509.47105	-277.159229	-0.409407	1.046791	22206.03046
402.769619	-346.33079	475.900689	-242.062943	-0.409407	-2.00506	22213.66009
434.051091	-302.078952	523.967342	-173.396296	0.353556	-0.479134	22214.42305
459.991824	-232.649343	553.722889	-131.433346	0.353556	1.809754	22210.60823
474.488116	-187.634541	539.989559	-66.581513	0.353556	-1.242097	22215.94897
487.458483	-128.88641	491.922907	-7.07042	-1.17237	-0.479134	22196.11194
476.014041	-48.01236	483.530317	71.514742	1.879481	0.283829	22222.81564
467.621451	-5.286447	429.359962	120.344357	1.116519	0.283829	22225.10453
449.310346	50.409833	436.98959	200.455445	0.353556	1.046791	22241.12674
442.443681	111.446852	422.493298	233.262842	0.353556	0.283829	22226.63045
431.762203	149.594989	367.559981	263.781352	0.353556	1.046791	22237.31193
403.532581	211.39497	297.367409	304.218377	0.353556	0.283829	22231.20823
366.147407	264.039399	224.885949	350.759104	-0.409407	-0.479134	22214.42305
350.12519	304.476424	198.182253	401.114644	-1.17237	0.283829	22224.34156
316.554829	345.676412	139.434122	426.292415	0.353556	1.809754	22227.39341
291.377059	397.557878	69.241551	438.499819	0.353556	-1.242097	22211.3712
233.391891	395.26899	10.49342	450.707222	-1.17237	0.283829	22206.79342
184.562276	442.57268	-58.173226	484.277583	-1.935332	-1.242097	22207.55638
140.310437	458.594897	-95.558401	483.51462	-0.409407	-0.479134	22195.34898
87.666008	473.854152	-120.736171	491.90721	-0.409407	1.046791	22210.60823
24.340101	467.75045	-219.921327	462.914626	-0.409407	-0.479134	22221.28971
4.50307	474.617115	-333.602774	424.003527	0.353556	-0.479134	22212.89712
-35.170992	467.75045	-251.202799	451.470185	-0.409407	1.809754	1604.510636
-81.711719	454.780083	-306.136116	493.433136	1.879481	0.283829	18.311106
-131.304297	444.098605	-353.439806	452.996111	0.353556	-0.479134	11.444441
-177.845024	441.046754	-403.795346	435.447968	1.116519	0.283829	11.444441
-222.859826	414.343058	-428.210154	391.959092	-0.409407	0.283829	21657.46025
-254.141298	405.187506	-431.262005	362.203545	0.353556	-1.242097	22219.76379
-292.289435	375.431959	-441.18052	319.477632	0.353556	0.283829	22223.5786
-335.015348	322.78753	-509.847167	232.49988	0.353556	0.283829	22210.60823
-354.852379	280.061617	-500.691614	206.559147	-0.409407	-0.479134	22214.42305
-409.022733	245.728294	-491.536061	124.159171	1.116519	1.809754	22205.2675
-428.859764	175.535722	-504.506428	45.574009	0.353556	-0.479134	22204.50453
-462.430125	129.757958	-475.513844	37.944382	1.116519	1.046791	22222.81564
-473.111603	91.609821	-452.624961	-34.537078	-1.17237	0.283829	22207.55638
-505.919001	37.439466	-406.847197	-84.892619	0.353556	-0.479134	22217.4749
-505.156038	-14.442	-384.721278	-100.151874	-0.409407	1.809754	22232.73415
-480.741231	-64.034578	-345.810178	-199.337029	-1.17237	0.283829	22177.03787
-479.215305	-125.071597	-319.869445	-261.899974	-1.17237	1.046791	22209.08231
-450.222721	-175.427137	-322.921296	-303.862924	-0.409407	1.046791	22212.89712
-412.074584	-228.834529	-274.091681	-378.633273	0.353556	-1.242097	22202.97861
-390.711628	-284.530809	-237.46947	-403.04808	-0.409407	-0.479134	22217.4749
-348.748677	-329.54561	-197.032445	-472.477689	0.353556	1.046791	22231.20823
-310.60054	-359.301157	-182.536153	-560.218404	-0.409407	-0.479134	22211.3712
-277.793143	-401.264107	-81.062109	-502.996199	0.353556	0.283829	22222.05268
-221.3339	-428.730766	-3.239909	-504.522124	1.116519	1.046791	22233.49712
-171.741322	-456.960387	73.819327	-512.914714	-0.409407	-0.479134	22212.89712
-102.311713	-464.590015	128.752644	-511.388789	1.116519	1.809754	22245.70452
-67.215427	-518.760369	144.011899	-522.83323	1.116519	0.283829	22247.99341
-2.363595	-508.078891	199.708179	-486.211019	1.879481	0.283829	22230.44527
72.406754	-514.182592	301.182223	-470.188801	-0.409407	1.046791	22228.91934
128.103033	-522.575183	322.545179	-449.588807	1.116519	0.283829	22240.36378
163.199319	-502.738151	353.063689	-461.796211	1.116519	-0.479134	22207.55638
238.73263	-479.849269	402.656267	-402.285118	-0.409407	1.046791	22205.2675
280.695581	-474.50853	436.226627	-402.285118	-0.409407	-0.479134	22223.5786
317.317792	-415.760399	490.396981	-332.092546	0.353556	2.572717	22224.34156
352.414078	-386.004853	512.522901	-246.640719	0.353556	1.046791	22208.31935
390.562215	-356.249306	530.834006	-237.485166	-1.17237	-1.242097	22202.97861
418.028873	-303.604877	516.337714	-172.633334	-1.17237	-1.242097	22198.40083
455.414048	-250.197485	505.656236	-153.559265	-1.935332	-1.242097	22175.51195
480.591818	-204.419721	520.915491	-63.529662	0.353556	-0.479134	22198.40083
485.932557	-133.464187	501.841422	-31.485227	-0.409407	1.046791	22202.21564
476.777004	-63.271615	448.434031	-10.885233	0.353556	-1.242097	22198.40083
462.280712	-20.545702	429.359962	89.062885	0.353556	-0.479134	22212.13416
440.917756	41.25428	434.700702	182.907302	0.353556	1.809754	22232.73415
441.680718	106.869075	424.782186	234.025805	-0.409407	-2.00506	22192.29713
421.843687	163.328318	362.219242	292.010973	0.353556	0.283829	22225.10453
398.954805	222.076449	324.071105	327.107259	0.353556	1.046791	22248.75637
385.221476	272.431989	259.219272	357.625768	1.879481	0.283829	22237.31193
348.599264	308.291238	195.130402	403.403533	1.116519	1.046791	22239.60082
313.502979	361.69863	111.204501	424.003527	0.353556	1.046791	22236.54897
275.354842	386.8764	66.1897	427.81834	1.116519	1.046791	22224.34156
234.154854	409.765282	18.88601	466.72944	0.353556	1.046791	22224.34156
194.480792	454.780083	-75.721369	460.625738	-1.17237	0.283829	22226.63045
138.784512	465.461562	-116.158394	498.010912	-0.409407	-2.768022	22214.42305
89.954897	478.431928	-147.439867	501.825726	-0.409407	-0.479134	22217.4749
47.991946	479.194891	-161.173196	507.929428	-0.409407	1.046791	22231.97119
10.606772	471.565264	-216.106513	501.825726	0.353556	0.283829	22224.34156
-48.904322	460.120823	-263.410203	506.403502	-0.409407	1.046791	1479.384747
-84.000607	457.831934	-316.817594	501.825726	-0.409407	0.283829	19.074068
-143.511701	447.913419	-405.321272	444.60352	-0.409407	-0.479134	10.681478
-170.978359	433.417127	-400.743495	408.744272	-0.409407	1.046791	10.681478
-226.674639	413.580096	-424.39534	385.85539	0.353556	0.283829	21208.0752
-267.874627	391.454176	-457.202738	340.840588	0.353556	-1.242097	22182.37861
-306.785727	356.35789	-459.491626	297.351712	0.353556	1.046791	22193.06009
-328.148683	344.150487	-523.580496	240.129507	0.353556	0.283829	22209.84527
-372.400522	282.350505	-473.987918	190.536929	0.353556	0.283829	22216.71194
-413.60051	242.676443	-490.773098	132.551761	0.353556	-0.479134	22193.06009
-431.148653	199.950529	-464.069403	102.796214	1.116519	0.283829	22232.73415
-451.748647	148.069063	-451.861999	35.655493	-0.409407	1.046791	22228.91934
-483.030119	97.713523	-486.195322	-26.907451	1.116519	0.283829	22191.53417
-489.896783	57.276498	-403.032384	-81.077805	0.353556	-1.242097	22223.5786
-486.844932	-0.70867	-377.854613	-110.070389	1.116519	1.046791	22239.60082
-471.585678	-66.323466	-348.099066	-171.107408	-0.409407	-1.242097	22209.84527
-485.319007	-114.390118	-318.34352	-254.270347	-0.409407	-1.242097	22219.76379
-469.29679	-173.901212	-314.528706	-303.862924	-0.409407	1.046791	22230.44527
-426.570876	-217.390088	-256.543538	-354.981428	0.353556	-0.479134	22219.00082
-398.341255	-264.693777	-203.136146	-389.314751	-0.409407	0.283829	22223.5786
-368.585708	-312.76043	-161.173196	-430.514739	-0.409407	-1.242097	22209.08231
-321.282019	-347.093753	-108.528767	-493.077683	-1.935332	-1.242097	22193.82305
-294.578323	-400.501145	-123.025059	-506.04805	-0.409407	0.283829	22200.68972
-233.541304	-425.678915	-26.891754	-525.885081	-1.17237	0.283829	22217.4749
-181.659838	-467.641865	35.67119	-515.203603	-0.409407	-1.242097	22209.08231
-114.519117	-487.478897	81.448954	-522.070267	-0.409407	1.046791	22219.00082
-70.267278	-509.604816	159.271154	-526.648044	-0.409407	-2.768022	22229.6823
18.236399	-518.760369	179.108185	-499.181385	-0.409407	-1.242097	22225.10453
58.673424	-508.841853	279.056303	-501.470273	0.353556	1.809754	22218.23786
103.688226	-506.552965	333.226658	-467.899913	-0.409407	-1.242097	22225.86749
179.9845	-495.871487	380.530347	-412.966596	1.116519	-0.479134	22228.91934
237.969668	-460.775201	416.389596	-399.233267	1.116519	1.046791	22238.07489
296.717798	-439.412244	462.930323	-390.077714	1.116519	0.283829	22241.12674
303.584463	-424.915952	465.982174	-323.699956	0.353556	1.809754	22216.71194
369.199258	-383.715964	527.019193	-260.374048	1.116519	0.283829	22205.2675
410.399246	-351.671529	530.071044	-216.12221	0.353556	1.809754	22219.00082
412.688134	-309.708579	531.596969	-178.737036	0.353556	1.809754	22215.94897
463.043675	-258.590076	549.908075	-154.322228	-0.409407	-1.242097	22202.21564
463.043675	-196.790094	482.767354	-99.388911	0.353556	-1.242097	22209.84527
498.139961	-127.360485	498.026609	-33.011153	1.116519	1.809754	22215.18601
482.880706	-77.767907	497.263646	59.307338	0.353556	0.283829	22206.03046
471.436265	-17.493851	462.16736	130.262873	-1.17237	-1.242097	22198.40083
458.465899	22.180212	431.648851	193.58878	-1.17237	1.046791	22215.18601
437.102942	67.957976	412.574782	217.240625	-1.17237	-2.768022	22190.7712
420.317762	157.224616	365.271093	252.336911	-1.17237	-0.479134	22212.13416
400.480731	207.580157	279.819266	291.24801	0.353556	1.046791	22224.34156
387.510364	242.676443	227.174837	342.366514	1.116519	0.283829	22219.00082
351.651115	294.557909	150.115601	366.018359	-0.409407	-1.242097	22220.52675
328.762233	346.439375	147.06375	407.981309	-0.409407	0.283829	22229.6823
282.221506	394.506027	29.567488	386.618352	1.116519	1.046791	22223.5786
240.258556	417.394909	-29.943605	404.929458	0.353556	0.283829	22218.23786
196.006717	444.861568	-29.943605	491.144247	1.116519	1.046791	22251.80822
145.651176	466.224524	-107.002842	487.329434	0.353556	-1.242097	22245.70452
100.636375	482.246742	-120.736171	486.566471	1.116519	1.046791	22235.02304
54.095648	470.802301	-176.432451	475.12203	-0.409407	0.283829	22237.31193
19.762325	480.720816	-243.573172	475.884993	0.353556	0.283829	22236.54897
-26.015439	465.461562	-264.173165	461.388701	-0.409407	1.046791	22215.18601
-84.000607	448.676382	-303.084265	491.90721	-1.17237	-2.00506	22.888882
-135.119111	445.624531	-380.906464	444.60352	1.116519	0.283829	12.207404
-176.319099	437.23194	-380.143501	418.662787	-0.409407	-0.479134	10.681478
-219.045012	410.528245	-438.128669	346.181327	-0.409407	-0.479134	20379.49767
-261.007962	384.587512	-452.624961	346.181327	-2.698295	-0.479134	22176.27491
-309.837578	364.75048	-453.387924	292.010973	-0.409407	-0.479134	22175.51195
-354.852379	310.580126	-469.410142	254.625799	0.353556	-1.242097	22186.19343
-353.326454	295.320871	-520.528645	203.507296	-1.17237	0.283829	22202.21564
-414.363472	241.91348	-523.580496	86.773997	-1.17237	0.283829	22186.95639
-433.437541	196.135716	-493.061987	94.403624	-0.409407	-2.00506	22202.21564
-431.911615	147.3061	-474.750881	14.292537	0.353556	-0.479134	22208.31935
-457.852348	86.269082	-489.247173	-31.485227	-0.409407	-2.00506	22193.82305
-497.526411	49.64687	-413.713862	-120.751868	0.353556	1.046791	22212.13416
-499.052336	-8.338298	-435.839781	-131.433346	-1.17237	0.283829	22227.39341
-473.874566	-48.01236	-361.832396	-168.81852	1.879481	0.283829	22228.15638
-472.34864	-111.338267	-310.713892	-230.618502	1.116519	0.283829	22241.88971
-433.437541	-144.145665	-284.773159	-295.470334	1.116519	1.046791	22245.70452
-418.941249	-205.182684	-254.25465	-349.640689	0.353556	0.283829	22228.91934
-404.444957	-259.353038	-215.34355	-380.922161	-0.409407	0.283829	22229.6823
-380.030149	-311.234504	-148.965792	-424.411037	-1.17237	-0.479134	22228.91934
-322.807944	-340.990051	-132.180612	-464.848062	-0.409407	-0.479134	22220.52675
-287.711658	-373.797449	-55.121376	-490.788795	0.353556	1.809754	22218.23786
-238.11908	-419.575213	-16.973239	-525.885081	0.353556	1.809754	22229.6823
-182.4228	-476.034456	56.271184	-534.277671	0.353556	-1.242097	22230.44527
-123.67467	-480.612232	115.782278	-515.203603	0.353556	1.046791	22218.23786
-73.319129	-517.234443	162.323004	-504.522124	-0.409407	0.283829	22206.79342
-7.704334	-529.441847	227.9378	-489.26287	-1.17237	-1.242097	22212.13416
46.466021	-522.575183	287.448893	-478.581391	-1.935332	1.046791	22195.34898
111.317853	-511.130741	316.441477	-445.773994	0.353556	-1.242097	22209.84527
163.962282	-507.315928	356.878502	-441.95918	-0.409407	0.283829	22226.63045
219.658562	-482.138157	388.159975	-393.129565	0.353556	0.283829	22191.53417
269.25114	-453.908536	463.693286	-382.448086	0.353556	1.046791	22210.60823
302.8215	-411.182623	475.137727	-335.907359	-1.17237	-0.479134	22222.81564
352.414078	-386.004853	534.64882	-267.240713	-0.409407	0.283829	22182.37861
404.295544	-353.197455	504.130311	-262.662937	0.353556	-1.242097	22206.03046
447.021457	-299.027101	543.804373	-168.055557	0.353556	1.046791	22243.41563
455.414048	-250.197485	546.093261	-131.433346	-0.409407	0.283829	22216.71194
483.643669	-180.767876	525.493267	-62.7667	0.353556	-2.00506	22215.18601
501.954775	-109.049379	512.522901	-28.433376	-0.409407	-0.479134	22220.52675
494.325147	-79.293832	495.737721	53.203636	-1.17237	-0.479134	22202.21564
479.828855	-28.175329	465.982174	107.373991	0.353556	0.283829	22215.94897
459.228861	36.676504	453.77477	181.381376	-0.409407	-0.479134	22227.39341
443.206644	97.713523	424.019223	235.551731	-0.409407	-2.768022	22219.00082
424.895538	150.357951	379.767385	281.329495	-0.409407	1.046791	22220.52675
401.243693	201.476455	317.967403	310.322079	-1.17237	1.046791	22230.44527
376.828886	244.965331	278.293341	347.707253	0.353556	-1.242097	22203.74157
353.940004	302.187536	224.122986	398.062793	0.353556	1.046791	22200.68972
332.577047	349.491226	159.271154	389.670203	-0.409407	0.283829	22207.55638
286.799283	396.794915	52.45637	431.633154	-0.409407	1.046791	22217.4749
249.414109	407.476394	37.197116	456.047961	-0.409407	1.046791	22206.03046
186.088201	442.57268	-44.439897	498.010912	-0.409407	1.046791	22226.63045
149.46599	463.935636	-78.77322	503.351651	-0.409407	-0.479134	22230.44527
96.821561	466.987487	-113.106544	496.484987	-0.409407	1.046791	22215.18601
66.303052	476.906003	-163.462084	491.144247	0.353556	-1.242097	22224.34156
6.791958	464.698599	-243.573172	433.159079	1.116519	1.809754	22231.97119
-17.622849	476.906003	-249.676873	446.892409	1.116519	0.283829	22229.6823
-75.608017	467.75045	-321.395371	472.070179	0.353556	-0.479134	23.651845
-125.200595	448.676382	-355.728694	456.047961	1.116519	1.046791	14.496292
-176.319099	445.624531	-420.580527	427.81834	0.353556	1.046791	11.444441
-215.230198	405.950468	-434.313856	396.536868	0.353556	-0.479134	18953.52031
-258.719074	402.135655	-444.232371	362.203545	0.353556	0.283829	22195.34898
-315.178317	376.957884	-446.52126	301.929489	0.353556	-0.479134	22177.03787
-331.963497	328.891232	-483.143471	270.648016	0.353556	-1.242097	22206.03046
-380.030149	286.165319	-496.113837	209.610997	-1.17237	0.283829	22217.4749
-393.763479	245.728294	-501.454577	101.270289	-0.409407	0.283829	22186.95639
-431.911615	196.898678	-496.8768	100.507326	-1.17237	-1.242097	22211.3712
-459.378274	133.572771	-453.387924	49.388823	-0.409407	0.283829	22199.92676
-489.896783	90.083895	-483.906434	-15.46301	-1.17237	-0.479134	22184.6675
-502.104187	45.069094	-425.921266	-72.685215	-0.409407	0.283829	22195.34898
-507.444926	-6.04941	-392.350905	-109.307427	-0.409407	0.283829	22214.42305
-483.030119	-51.064211	-370.987949	-186.366663	0.353556	0.283829	22221.28971
-492.185672	-96.841975	-314.528706	-261.137011	1.116519	1.809754	22221.28971
-470.059752	-153.301218	-302.321302	-290.892558	0.353556	0.283829	22228.91934
-417.415323	-219.678976	-278.669457	-323.699956	1.116519	-0.479134	22225.86749
-399.104218	-255.538225	-229.07688	-387.788826	0.353556	1.046791	22219.76379
-395.289404	-318.101169	-202.373184	-436.618441	0.353556	0.283829	22224.34156
-324.33387	-349.382641	-119.973208	-509.862863	0.353556	0.283829	22253.33415
-283.133882	-371.508561	-110.817655	-507.573975	0.353556	1.046791	22235.02304
-233.541304	-418.81225	-25.365829	-499.181385	0.353556	0.283829	22241.12674
-171.741322	-450.093723	47.115631	-516.729528	1.879481	1.046791	22241.88971
-129.778372	-474.50853	93.656358	-493.840646	1.116519	1.809754	22222.81564
-97.733937	-517.234443	160.797079	-534.277671	-0.409407	-0.479134	22221.28971
-0.837669	-517.234443	229.463725	-471.714727	0.353556	0.283829	22231.20823
50.280834	-517.234443	279.819266	-479.344354	-0.409407	-0.479134	22210.60823
113.606741	-521.049257	324.071105	-472.477689	0.353556	-0.479134	22224.34156
158.621543	-498.923338	327.885918	-493.077683	0.353556	1.046791	22213.66009
221.94745	-488.241859	393.500714	-435.092515	-1.17237	-0.479134	22187.71935
256.280773	-488.241859	410.285894	-386.2629	-1.935332	0.283829	22201.45268
300.532612	-437.886319	452.248845	-356.507353	-0.409407	0.283829	22197.63787
357.754817	-399.738182	514.811789	-284.025893	0.353556	1.046791	22196.11194
399.717768	-358.538194	517.100677	-256.559235	-0.409407	-1.242097	22199.92676
421.843687	-313.523393	517.100677	-197.048141	0.353556	0.283829	22219.00082
457.702936	-260.878964	548.382149	-134.485197	0.353556	-0.479134	22208.31935
473.725153	-205.945647	556.011777	-78.788917	-0.409407	1.046791	22209.84527
482.117743	-151.01233	506.419199	-52.085221	1.116519	2.572717	22202.97861
476.014041	-108.286416	459.878472	19.633276	1.116519	0.283829	22192.29713
477.539967	0.054292	480.478466	123.396208	0.353556	-0.479134	22232.73415
465.332563	25.232063	435.463664	179.092488	1.116519	0.283829	22249.51933
447.021457	93.898709	402.656267	256.914687	0.353556	-1.242097	22242.65267
421.080724	146.543138	389.6859	265.307277	1.116519	1.809754	22226.63045
389.799252	190.794976	295.078521	303.455414	1.116519	0.283829	22238.07489
373.777035	256.409772	271.426676	353.047992	0.353556	0.283829	22229.6823
356.228892	280.824579	176.819296	371.359098	0.353556	0.283829	22214.42305
327.999271	337.283822	139.434122	418.662787	-0.409407	0.283829	22225.86749
299.006687	385.350474	98.997097	450.707222	0.353556	0.283829	22231.20823
230.34004	411.291207	-1.713984	456.810924	-0.409407	1.046791	22212.13416
180.747462	451.728232	-36.047307	495.722024	0.353556	-0.479134	22225.86749
143.362288	454.780083	-84.11396	488.855359	-1.17237	-2.00506	22163.30454
83.088232	473.091189	-180.247264	422.477601	0.353556	3.335679	22199.16379
47.228983	481.483779	-162.699121	503.351651	0.353556	-0.479134	22206.03046
5.266033	473.854152	-227.550954	488.855359	-0.409407	-0.479134	22219.76379
-17.622849	463.935636	-260.358352	486.566471	-0.409407	0.283829	21829.88983
-67.215427	440.283791	-312.239818	484.277583	-0.409407	-0.479134	22.125919
-119.096893	446.387493	-370.987949	436.21093	0.353556	0.283829	14.496292
-182.4228	437.23194	-399.21757	412.559085	1.116519	0.283829	11.444441
-227.437602	418.920835	-395.402756	387.381315	0.353556	0.283829	19090.09064
-263.296851	401.372692	-455.676812	355.33688	-0.409407	1.046791	22179.32676
-301.444987	372.380108	-462.543477	275.988756	1.116519	1.809754	22215.18601
-337.304236	351.780114	-490.773098	250.810985	1.879481	-0.479134	22219.00082
-347.985714	301.424573	-488.48421	226.396178	0.353556	0.283829	22224.34156
-393.763479	244.965331	-472.461993	156.966569	1.116519	0.283829	22219.76379
-438.015317	194.60979	-497.639763	115.003618	0.353556	-0.479134	22216.71194
-460.904199	145.017212	-462.543477	44.811046	-0.409407	1.046791	22201.45268
-477.68938	90.846858	-443.469409	-16.225973	0.353556	0.283829	22212.89712
-486.08197	58.802423	-395.402756	-49.03337	-0.409407	-0.479134	22215.18601
-486.844932	1.580218	-390.062017	-111.596315	0.353556	1.046791	22227.39341
-486.844932	-54.116062	-371.750911	-180.262961	0.353556	1.046791	22229.6823
-496.763448	-100.656789	-326.73611	-252.744421	-1.17237	1.046791	22194.58602
-454.800498	-176.953063	-368.69906	-363.374018	-1.935332	0.283829	22205.2675
-438.015317	-215.1012	-285.536122	-340.485136	-0.409407	-0.479134	22214.42305
-399.86718	-257.06415	-229.07688	-396.181416	-1.17237	1.046791	22204.50453
-373.926447	-306.656728	-175.669488	-425.174	0.353556	1.809754	22215.94897
-330.437571	-340.990051	-147.439867	-477.055466	-0.409407	-0.479134	22228.91934
-297.630174	-397.449294	-87.928773	-485.448056	1.116519	1.046791	22215.18601
-243.459819	-417.286325	-16.210276	-503.759162	-0.409407	-0.479134	22223.5786
-183.185763	-450.856685	37.960078	-517.492491	0.353556	0.283829	22228.91934
-119.859856	-464.590015	93.656358	-513.677677	0.353556	1.046791	22212.89712
-64.163576	-496.634449	144.011899	-517.492491	1.116519	-1.242097	22244.94156
8.317884	-517.234443	211.915582	-487.736944	0.353556	-0.479134	22248.75637
55.621573	-520.286294	268.374825	-499.181385	0.353556	1.046791	22231.97119
96.821561	-517.997406	300.41926	-480.870279	0.353556	-0.479134	22226.63045
155.569692	-513.41963	367.559981	-424.411037	1.116519	1.809754	22238.07489
214.317823	-475.271493	413.337745	-398.470304	-0.409407	0.283829	22222.81564
284.510395	-466.878903	461.404397	-385.499937	-0.409407	-0.479134	22196.87491
300.532612	-428.730766	482.004391	-338.95921	-0.409407	1.046791	22223.5786
345.547413	-399.738182	510.234013	-273.344415	-1.17237	1.046791	22219.76379
408.873321	-350.908567	505.656236	-235.959241	0.353556	1.809754	22194.58602
424.132575	-309.708579	543.04141	-200.862955	-0.409407	1.809754	22217.4749
449.310346	-266.982666	558.300665	-147.455563	-0.409407	0.283829	22200.68972
463.806638	-216.627125	472.085876	-145.929638	0.353556	-1.242097	22196.87491
485.932557	-147.960479	467.508099	-71.922252	-0.409407	1.809754	22191.53417
476.014041	-79.293832	470.55995	25.736978	-0.409407	0.283829	22206.03046
471.436265	-29.701254	462.16736	108.899916	1.116519	1.046791	22214.42305
461.517749	24.4691	447.671068	172.988786	-0.409407	0.283829	22225.86749
437.102942	92.372783	433.174776	234.788768	0.353556	-0.479134	22232.73415
425.658501	137.387585	369.848869	279.040607	0.353556	1.046791	22215.18601
401.243693	193.846827	330.174807	295.825787	1.116519	2.572717	22226.63045
381.406662	258.69866	257.693347	351.522067	1.116519	-0.479134	22230.44527
359.280743	278.535691	185.211887	326.344296	1.879481	1.809754	22070.98605
343.258525	351.780114	111.967464	388.144278	0.353556	0.283829	22236.54897
286.799283	404.424543	30.330451	359.151694	1.116519	-0.479134	22240.36378
252.46596	422.735648	21.174898	423.240564	0.353556	1.809754	22228.15638
202.110419	447.913419	-13.158425	492.670173	-0.409407	1.046791	22228.15638
156.332655	470.802301	-87.16581	512.507204	-0.409407	-1.242097	22225.86749
93.006748	480.720816	-126.07691	496.484987	-0.409407	0.283829	22218.23786
57.910462	485.298593	-152.017643	498.773875	-0.409407	0.283829	22222.05268
26.628989	477.668966	-212.291699	491.144247	1.116519	1.809754	22234.26008
-19.911738	478.431928	-252.728724	511.744241	-0.409407	1.809754	22224.34156
-72.556166	446.387493	-284.773159	481.988695	-1.17237	-1.242097	28.229621
-113.756154	454.780083	-463.30644	353.810955	0.353556	1.809754	14.496292
-157.24503	423.498611	-452.624961	362.203545	-0.409407	1.046791	10.681478
-224.385751	410.528245	-455.676812	372.885023	-0.409407	-0.479134	15967.28416
-261.770925	410.528245	-432.78793	358.388731	1.116519	1.046791	22053.43791
-281.607956	389.928251	-441.18052	316.425781	0.353556	0.283829	22209.84527
-340.356087	337.283822	-490.773098	264.544315	0.353556	0.283829	22199.92676
-367.059783	300.661611	-498.402726	233.262842	1.116519	1.046791	22209.84527
-389.185702	250.30607	-493.061987	143.233239	1.116519	0.283829	22210.60823
-428.859764	195.372753	-514.424943	108.136953	0.353556	-0.479134	22187.71935
-447.933833	162.565355	-501.454577	34.129568	0.353556	0.283829	22222.05268
-477.68938	128.994995	-498.402726	-31.485227	1.879481	1.046791	22228.91934
-472.34864	85.506119	-435.076819	-71.15929	0.353556	1.809754	22228.15638
-479.215305	11.498733	-396.928682	-113.12224	0.353556	1.809754	22230.44527
-477.68938	-36.567919	-371.750911	-169.581483	0.353556	-0.479134	22241.88971
-496.763448	-104.471603	-322.158333	-243.588868	0.353556	1.046791	22214.42305
-478.452342	-155.590106	-287.82501	-290.129595	0.353556	0.283829	22219.76379
-447.17087	-191.449355	-268.750942	-340.485136	0.353556	1.046791	22230.44527
-402.156069	-262.404889	-250.439836	-392.366602	-0.409407	-1.242097	22212.89712
-374.68941	-288.345622	-181.77319	-419.83326	0.353556	1.046791	22219.00082
-330.437571	-344.804865	-144.388016	-463.322136	-0.409407	-0.479134	22229.6823
-298.393136	-389.819666	-84.11396	-486.211019	-1.17237	0.283829	22197.63787
-261.770925	-424.152989	-91.743587	-549.536926	-0.409407	0.283829	22199.92676
-191.578353	-450.093723	-0.951021	-525.885081	-0.409407	-1.242097	22215.18601
-138.170962	-481.375195	19.648973	-590.736914	-1.17237	1.046791	22212.13416
-86.289496	-498.160375	163.84893	-527.411006	-0.409407	-0.479134	22217.4749
-8.467296	-525.627033	224.122986	-471.714727	0.353556	-0.479134	22230.44527
51.80676	-511.130741	274.478527	-467.899913	-0.409407	1.046791	22227.39341
97.584524	-519.523332	328.648881	-475.52954	0.353556	-1.242097	22214.42305
156.332655	-505.790002	353.063689	-459.507323	0.353556	1.809754	22205.2675
216.606711	-496.634449	382.819235	-420.596223	0.353556	1.046791	22216.71194
270.777065	-453.908536	444.619217	-370.240683	1.116519	-0.479134	22235.02304
310.451128	-425.678915	473.611801	-332.092546	0.353556	1.046791	22238.83786
337.917786	-419.575213	448.434031	-308.440701	0.353556	-1.242097	22219.76379
403.532581	-361.590045	493.448832	-279.448117	1.116519	-1.242097	22214.42305
426.421464	-301.315989	547.619187	-175.685185	0.353556	1.809754	22220.52675
437.865905	-257.827113	547.619187	-134.485197	-0.409407	0.283829	22212.89712
466.858489	-208.997498	538.463634	-95.574097	-1.17237	-1.242097	22198.40083
488.984408	-161.693808	498.789571	-13.174122	-0.409407	0.283829	22214.42305
466.095526	-90.738273	495.737721	28.025866	0.353556	0.283829	22220.52675
474.488116	-31.22718	469.034025	131.025836	-0.409407	1.046791	22213.66009
456.939973	18.365398	451.485882	161.544345	-0.409407	1.046791	22201.45268
437.102942	73.298715	389.6859	195.877668	-0.409407	-2.00506	22211.3712
424.132575	142.728324	348.485912	169.173972	-1.17237	0.283829	22196.87491
393.614066	197.661641	285.922968	230.973954	-0.409407	0.283829	22210.60823
381.406662	241.91348	277.530378	339.314663	-0.409407	0.283829	22222.05268
358.51778	291.506058	218.782247	382.040576	0.353556	1.046791	22220.52675
337.917786	338.809747	154.693377	410.270197	1.116519	2.572717	22223.5786
281.458544	385.350474	118.071166	431.633154	0.353556	0.283829	22228.15638
251.702997	404.424543	43.300818	459.099812	0.353556	0.283829	22222.81564
202.873382	444.861568	-15.447313	491.90721	-0.409407	0.283829	22219.76379
154.806729	476.14304	-81.062109	507.166465	0.353556	1.046791	22250.2823
126.577108	468.513413	-125.313947	464.440552	0.353556	1.046791	22248.75637
61.725275	471.565264	-205.425035	485.803508	1.116519	-0.479134	22231.97119
30.443803	489.876369	-238.232432	481.988695	0.353556	0.283829	22237.31193
-24.489514	470.039338	-238.995395	475.884993	-0.409407	1.046791	22238.83786
-58.059874	460.883785	-303.847228	491.144247	-0.409407	-0.479134	35.859249
-116.808005	447.913419	-354.202768	457.573887	0.353556	1.046791	13.733329
-168.689471	447.150456	-390.82498	434.685005	-0.409407	0.283829	9.155553
-205.311683	409.765282	-385.484241	407.218346	-0.409407	-1.242097	17027.80236
-264.822776	405.187506	-432.024968	357.625768	-0.409407	0.283829	22181.61565
-295.341286	365.513443	-448.047185	328.633184	0.353556	-0.479134	22206.79342
-330.437571	333.469008	-500.691614	277.514681	-1.17237	-0.479134	22178.5638
-362.482006	290.743095	-509.847167	192.062855	-0.409407	0.283829	22190.7712
-419.704212	238.098666	-495.350875	139.418426	-1.17237	0.283829	22192.29713
-430.38569	204.528306	-552.57308	79.144369	-0.409407	0.283829	22170.17121
-447.17087	163.328318	-508.321241	21.159201	0.353556	1.809754	22210.60823
-479.215305	109.920926	-467.121253	7.425872	-0.409407	-1.242097	22206.03046
-489.896783	67.195013	-401.506458	-58.951886	0.353556	1.046791	22211.3712
-486.08197	0.054292	-364.121284	-118.462979	-0.409407	-0.479134	22216.71194
-463.95605	-52.590137	-375.565725	-180.262961	0.353556	-0.479134	22226.63045
-470.822715	-93.790124	-345.047216	-221.462949	1.879481	1.809754	22231.20823
-446.407907	-140.330851	-306.899079	-292.418483	-0.409407	-0.479134	22238.83786
-422.756063	-187.634541	-284.010197	-317.596254	-0.409407	0.283829	22247.23045
-428.096802	-263.167852	-258.832426	-378.633273	1.116519	0.283829	22239.60082
-366.29682	-289.871548	-250.439836	-451.114733	0.353556	0.283829	22228.15638
-335.015348	-335.649312	-154.306531	-457.218435	0.353556	-0.479134	22231.97119
-299.156099	-376.8493	-96.321363	-532.751746	-0.409407	-0.479134	22224.34156
-264.059813	-409.656697	-25.365829	-509.099901	0.353556	1.046791	22215.94897
-203.022794	-457.72335	37.197116	-515.203603	0.353556	1.046791	22226.63045
-141.222813	-486.715934	118.071166	-512.151752	0.353556	0.283829	22229.6823
-74.845055	-511.130741	148.589675	-528.936932	-0.409407	-0.479134	22218.23786
-18.385812	-526.389996	211.915582	-474.766578	-0.409407	0.283829	22202.97861
26.628989	-515.708518	266.085937	-477.818428	-0.409407	0.283829	22212.89712
99.110449	-526.389996	256.930384	-504.522124	-0.409407	-2.00506	22161.01566
142.599325	-534.782586	288.974819	-542.670261	0.353556	1.809754	22210.60823
203.636344	-508.841853	340.093322	-438.144366	-0.409407	0.283829	22220.52675
266.199289	-450.856685	433.937739	-392.366602	0.353556	-1.242097	22199.16379
295.191873	-432.54558	479.715503	-344.29995	0.353556	0.283829	22217.4749
343.258525	-408.130772	507.182162	-279.448117	-0.409407	0.283829	22221.28971
405.058507	-369.982635	510.234013	-246.640719	1.116519	0.283829	22201.45268
430.99924	-306.656728	538.463634	-193.233328	0.353556	0.283829	22195.34898
456.939973	-265.45674	548.382149	-153.559265	1.879481	0.283829	22238.83786
482.117743	-208.997498	543.04141	-100.914836	1.116519	0.283829	22194.58602
501.954775	-134.990112	486.582168	-51.322259	1.116519	2.572717	22199.92676
486.69552	-111.338267	435.463664	-12.411159	-0.409407	-2.00506	22214.42305
481.354781	-36.567919	427.834037	118.055469	0.353556	0.283829	22231.20823
472.199228	17.602435	453.011807	147.811016	0.353556	1.046791	22222.05268
434.814054	75.587603	427.071074	210.37396	-1.17237	-1.242097	22225.10453
424.895538	132.809808	401.130341	265.307277	-0.409407	0.283829	22222.81564
398.191842	181.639424	317.967403	296.588749	0.353556	0.283829	22217.4749
391.325178	235.809778	266.085937	331.685035	-0.409407	-1.242097	22225.86749
355.465929	277.772728	219.54521	382.040576	-2.698295	-2.00506	22217.4749
324.94742	334.231971	134.856346	396.536868	-0.409407	-0.479134	22196.87491
302.8215	357.120853	66.952662	386.618352	0.353556	1.046791	22209.08231
259.332624	404.424543	37.197116	455.284999	-0.409407	1.046791	22218.23786
200.584493	441.046754	-42.151009	443.840558	0.353556	0.283829	22206.79342
170.828947	478.431928	-102.425065	516.322018	-0.409407	-1.242097	22224.34156
126.577108	473.854152	-136.758388	436.21093	1.116519	2.572717	22235.02304
72.406754	470.039338	-147.439867	504.877577	0.353556	-1.242097	22215.18601
9.843809	475.380077	-193.217631	495.722024	0.353556	0.283829	22224.34156
-19.148775	461.646748	-248.913911	493.433136	-0.409407	-0.479134	22229.6823
-51.19321	457.068972	-302.321302	486.566471	0.353556	-0.479134	54.933317
-101.54875	458.594897	-359.543508	452.996111	1.116519	0.283829	13.733329
-161.822807	447.150456	-387.010166	432.396117	1.116519	1.046791	10.681478
-186.237614	420.44676	-399.980533	398.062793	0.353556	0.283829	17328.40968
-262.533888	418.157872	-448.810148	372.885023	0.353556	0.283829	22151.09714
-292.289435	386.113437	-477.802732	333.210961	-0.409407	0.283829	22211.3712
-341.11905	347.9653	-511.373092	246.996172	-1.17237	-0.479134	22189.24528
-354.852379	296.846797	-472.461993	237.840619	-0.409407	0.283829	22208.31935
-397.578292	257.172735	-480.09162	170.699898	1.116519	0.283829	22220.52675
-418.178286	210.632008	-492.299024	116.529544	-1.17237	-0.479134	22206.79342
-451.748647	148.832026	-460.254589	60.833264	-0.409407	1.809754	22202.97861
-483.030119	97.713523	-473.987918	-2.492643	-1.17237	-1.242097	22190.7712
-487.607895	64.906125	-424.39534	-43.692631	0.353556	-0.479134	22204.50453
-501.341224	19.891323	-414.476825	-109.307427	-0.409407	-0.479134	22196.87491
-485.319007	-47.249397	-365.647209	-186.366663	-0.409407	0.283829	22217.4749
-497.526411	-99.893826	-379.380539	-265.714788	-0.409407	1.046791	22219.00082
-466.244939	-141.093814	-334.365737	-305.38885	-0.409407	0.283829	22215.94897
-435.726429	-194.501206	-264.936128	-314.544403	0.353556	-0.479134	22228.91934
-397.578292	-250.960448	-229.839842	-364.899943	-1.17237	-0.479134	22229.6823
-385.370888	-295.212287	-183.299115	-407.625857	0.353556	0.283829	22215.94897
-340.356087	-331.834498	-122.262096	-446.536956	1.116519	0.283829	22223.5786
-293.052397	-363.115971	-100.136177	-467.13695	1.879481	1.809754	22254.86007
-240.407968	-410.41966	-42.913972	-480.870279	0.353556	-0.479134	22234.26008
-191.578353	-451.619648	13.545271	-510.625826	1.116519	-1.242097	22235.786
-138.170962	-481.375195	50.167482	-519.018416	0.353556	-0.479134	22238.83786
-103.074676	-507.315928	143.248936	-560.981367	1.116519	-1.242097	22222.05268
-10.756185	-511.893704	207.337806	-464.085099	0.353556	1.046791	22226.63045
35.784542	-524.864071	271.426676	-468.662876	-0.409407	1.046791	22227.39341
91.480822	-511.130741	306.522962	-463.322136	0.353556	-0.479134	22213.66009
142.599325	-512.656667	369.085906	-424.411037	-0.409407	0.283829	22219.76379
221.184487	-486.715934	385.108124	-390.077714	0.353556	0.283829	22213.66009
248.651146	-455.434462	461.404397	-383.974012	-1.17237	-1.242097	22196.11194
308.162239	-439.412244	487.34513	-354.981428	-1.17237	0.283829	22169.40825
330.288159	-407.367809	488.108093	-300.048111	-0.409407	-0.479134	22202.97861
373.777035	-358.538194	511.759938	-220.699986	-0.409407	-0.479134	22194.58602
440.917756	-307.419691	523.967342	-213.070359	-0.409407	2.572717	22195.34898
449.310346	-268.508591	504.893273	-193.233328	1.116519	0.283829	22215.94897
472.199228	-222.730827	518.626603	-129.144458	0.353556	-1.242097	22204.50453
468.384414	-157.116032	503.367348	-70.396327	-1.17237	1.046791	22208.31935
483.643669	-83.871609	503.367348	30.314754	0.353556	-1.242097	22212.13416
461.517749	-22.071627	449.959956	124.159171	-0.409407	1.809754	22231.20823
466.858489	18.365398	468.271062	172.225823	0.353556	-0.479134	22215.18601
450.073308	90.846858	437.752553	216.477662	1.116519	-1.242097	22248.75637
426.421464	135.861659	401.130341	248.522097	0.353556	1.046791	22246.46748
412.688134	180.876461	319.493328	277.514681	0.353556	1.046791	22226.63045
387.510364	238.861629	300.41926	352.285029	0.353556	-1.242097	22234.26008
363.095556	282.350505	233.278539	363.72947	1.116519	1.046791	22235.02304
336.391861	331.943083	124.93783	313.37393	-1.935332	-1.242097	22206.03046
302.8215	374.668996	111.204501	414.085011	0.353556	0.283829	22222.05268
250.940034	415.106021	50.930445	477.410918	-1.17237	1.046791	22228.91934
200.584493	441.046754	-0.951021	480.462769	0.353556	1.046791	22215.94897
164.725245	460.883785	-75.721369	496.484987	-0.409407	-0.479134	22222.81564
102.925263	457.068972	-113.106544	498.010912	-1.17237	0.283829	22209.08231
53.332685	475.380077	-129.891724	467.492403	-1.17237	-2.00506	22200.68972
7.554921	469.276375	-226.025029	498.010912	-1.17237	0.283829	22199.16379
-17.622849	480.720816	-252.728724	491.90721	-0.409407	0.283829	22169.40825
-45.852471	473.091189	-310.713892	462.914626	0.353556	-0.479134	53.407392
-87.815421	476.906003	-403.795346	407.218346	-0.409407	0.283829	14.496292
-164.874658	441.046754	-441.18052	430.870191	-0.409407	-0.479134	12.207404
-192.341316	434.943052	-427.447191	400.351682	-0.409407	1.046791	8021.790216
-245.748708	410.528245	-424.39534	382.803539	1.116519	1.046791	22144.99344
-268.63759	392.980102	-457.202738	324.818371	0.353556	0.283829	22193.06009
-315.941279	360.935667	-470.936067	293.536899	-0.409407	-1.242097	22234.26008
-343.407938	309.817163	-482.380508	243.181358	0.353556	1.809754	22215.94897
-408.259771	256.409772	-500.691614	163.833233	-0.409407	0.283829	22209.08231
-416.652361	219.78756	-509.847167	96.692512	0.353556	1.809754	22215.94897
-467.770864	161.03943	-529.684198	43.285121	0.353556	2.572717	22202.21564
-462.430125	112.209815	-489.247173	-3.255606	-0.409407	-0.479134	22213.66009
-487.607895	77.876491	-413.713862	-55.900035	-0.409407	0.283829	22227.39341
-480.741231	18.365398	-400.743495	-90.233358	1.116519	1.046791	22213.66009
-483.793082	-31.990143	-386.247203	-177.974073	-0.409407	-1.242097	22222.05268
-493.711597	-81.582721	-341.995365	-238.248129	0.353556	-1.242097	22229.6823
-479.978268	-139.567889	-309.187967	-284.788856	-0.409407	0.283829	22199.16379
-441.067168	-200.604908	-284.010197	-330.56662	0.353556	-0.479134	22201.45268
-408.259771	-250.197485	-226.025029	-419.070298	-0.409407	-0.479134	22213.66009
-373.926447	-294.449324	-247.387985	-470.188801	-1.17237	-0.479134	22202.21564
-338.830162	-325.730796	-152.780606	-457.218435	-0.409407	-0.479134	22206.03046
-303.733876	-382.190039	-103.950991	-478.581391	0.353556	1.046791	22228.91934
-241.170931	-406.604847	-51.306562	-516.729528	0.353556	-1.242097	22224.34156
-193.104279	-442.464095	-5.528798	-550.299888	0.353556	-1.242097	22220.52675
-138.933924	-465.352977	94.419321	-508.336938	0.353556	1.809754	22225.86749
-77.133943	-489.767785	144.011899	-519.018416	-1.17237	0.283829	22226.63045
-24.489514	-514.182592	230.226688	-478.581391	0.353556	-0.479134	22218.23786
48.754909	-508.078891	238.619278	-502.233236	1.116519	0.283829	22119.81567
82.325269	-505.02704	327.122956	-479.344354	1.116519	1.046791	22243.41563
141.836363	-493.582599	308.048887	-460.270286	0.353556	0.283829	22194.58602
203.636344	-489.004822	398.841453	-412.966596	1.879481	1.046791	22231.97119
241.021519	-469.930754	418.678484	-383.211049	0.353556	0.283829	22231.20823
299.006687	-449.33076	462.930323	-363.374018	0.353556	1.046791	22185.43046
335.628898	-392.871517	505.656236	-324.462918	1.116519	-1.242097	22216.71194
387.510364	-360.06412	504.893273	-230.618502	-0.409407	-1.242097	22224.34156
421.843687	-327.256722	559.063628	-186.366663	-0.409407	1.809754	22209.08231
436.339979	-285.293771	539.989559	-135.24816	1.116519	1.046791	22218.23786
459.991824	-227.308603	522.441416	-113.12224	-0.409407	1.046791	22201.45268
469.147377	-166.271584	517.86364	-59.714849	-0.409407	1.809754	22180.08972
466.095526	-102.945677	475.900689	-19.277824	-0.409407	-1.242097	22167.11936
466.858489	-43.434584	461.404397	100.507326	-1.17237	-0.479134	22216.71194
463.806638	17.602435	454.537733	166.885084	0.353556	1.046791	22212.89712
447.78442	63.380199	407.234043	194.351743	-0.409407	-0.479134	22221.28971
433.288128	127.469069	362.982204	221.818401	-0.409407	-0.479134	22229.6823
416.502948	177.82461	263.034086	267.596165	0.353556	1.046791	22222.05268
390.562215	235.046815	293.552595	355.33688	0.353556	-1.242097	22218.23786
366.147407	279.298654	233.278539	382.040576	0.353556	1.046791	22228.15638
350.12519	325.839381	164.611893	409.507235	1.116519	-0.479134	22247.99341
319.60668	395.26899	114.256352	458.33685	0.353556	1.046791	22238.83786
271.540028	411.291207	72.293402	453.759073	0.353556	1.046791	22239.60082
213.55486	434.18009	8.204532	494.196098	1.116519	1.046791	22241.12674
160.147468	453.254158	-67.328779	497.247949	1.116519	1.046791	22226.63045
110.55489	460.883785	-138.284314	485.040546	-0.409407	-0.479134	22224.34156
67.828977	468.513413	-153.543569	495.722024	-0.409407	-1.242097	22229.6823
30.443803	477.668966	-189.402817	501.825726	-0.409407	1.809754	22215.18601
-13.808036	470.039338	-228.313917	503.351651	1.116519	0.283829	22223.5786
-55.770986	462.409711	-286.299085	486.566471	0.353556	-0.479134	94.607379
-120.622819	439.520829	-359.543508	494.959061	-1.17237	0.283829	14.496292
-150.378366	446.387493	-364.884247	443.840558	-1.935332	0.283829	12.970367
-193.867242	416.631947	-412.950899	400.351682	-0.409407	-0.479134	8633.686331
-243.459819	407.476394	-443.469409	368.307247	-0.409407	0.283829	22125.91937
-280.082031	383.061586	-464.832365	324.818371	-0.409407	1.046791	22188.48232
-332.72646	344.150487	-487.721247	273.699867	-0.409407	-0.479134	22211.3712
-364.770895	321.261604	-509.084204	221.818401	0.353556	1.046791	22183.90454
-383.844963	273.957915	-507.558279	153.914718	1.116519	1.046791	22207.55638
-418.178286	212.157933	-491.536061	103.559177	0.353556	-0.479134	22215.18601
-453.274572	170.957945	-485.432359	38.707344	0.353556	1.046791	22197.63787
-453.274572	128.232032	-447.284222	18.107351	1.116519	-2.00506	22207.55638
-475.400491	80.16538	-414.476825	-41.403743	1.116519	1.046791	22251.80822
-471.585678	38.965392	-384.721278	-90.996321	0.353556	0.283829	22239.60082
-481.504193	-23.597553	-362.595358	-186.366663	0.353556	0.283829	22228.15638
-467.007901	-86.92346	-354.965731	-239.774055	-0.409407	0.283829	22238.07489
-458.615311	-141.856777	-310.713892	-290.892558	0.353556	-1.242097	22227.39341
-447.17087	-212.049349	-329.787961	-342.774024	-0.409407	1.046791	22214.42305
-409.785696	-236.464156	-266.462054	-385.499937	0.353556	1.046791	22225.10453
-374.68941	-281.478958	-204.662072	-457.218435	-1.17237	-0.479134	22228.15638
-329.674609	-342.515977	-176.432451	-475.52954	-0.409407	-2.00506	22213.66009
-312.889428	-371.508561	-93.269512	-471.714727	0.353556	-0.479134	22225.86749
-254.141298	-421.864101	-45.965823	-493.077683	-0.409407	-0.479134	22209.08231
-187.000577	-453.908536	13.545271	-513.677677	-0.409407	1.046791	22200.68972
-167.926508	-469.930754	26.515637	-546.485075	-1.17237	1.046791	22203.74157
-103.837639	-484.427046	124.93783	-541.144336	-1.17237	-1.242097	22220.52675
-35.170992	-522.575183	179.108185	-487.736944	-1.17237	0.283829	22206.79342
6.028996	-514.945555	281.345191	-462.559174	0.353556	0.283829	22225.10453
67.828977	-511.130741	272.952601	-521.307304	1.116519	-1.242097	22222.81564
130.391922	-519.523332	313.389626	-470.951764	0.353556	0.283829	22212.13416
192.191903	-480.612232	359.167391	-432.040664	0.353556	0.283829	22211.3712
249.414109	-458.486313	414.86367	-394.65549	1.116519	0.283829	22209.08231
294.42891	-440.175207	482.004391	-347.3518	1.116519	2.572717	22238.07489
341.7326	-382.953002	507.182162	-296.99626	0.353556	0.283829	22225.86749
392.08814	-374.560412	498.026609	-267.240713	0.353556	-1.242097	22222.05268
430.236277	-316.575244	530.071044	-203.151843	0.353556	1.046791	22219.00082
442.443681	-279.953032	545.330298	-164.240744	1.879481	0.283829	22213.66009
453.125159	-215.864162	530.071044	-147.455563	-1.17237	-0.479134	22202.21564
472.962191	-169.323435	500.315497	-62.7667	-0.409407	1.046791	22201.45268
475.251079	-115.916044	484.293279	-16.988935	-0.409407	-1.242097	22210.60823
466.095526	-44.197546	469.034025	98.981401	0.353556	1.046791	22227.39341
459.228861	6.920957	462.16736	169.173972	0.353556	0.283829	22229.6823
439.39183	57.276498	422.493298	214.188774	-0.409407	-1.242097	22198.40083
425.658501	118.313516	396.552565	256.914687	-1.17237	0.283829	22202.97861
406.584432	190.794976	358.404428	270.648016	1.116519	1.046791	22216.71194
392.851103	228.943113	298.893334	324.055408	-0.409407	-2.00506	22202.97861
357.754817	272.431989	223.360023	372.885023	-0.409407	-0.479134	22199.16379
347.836302	317.446791	133.33042	393.485017	1.116519	1.046791	22228.91934
300.532612	375.431959	101.285986	378.988725	0.353556	0.283829	22213.66009
266.962252	400.609729	65.426737	446.892409	0.353556	-0.479134	22222.81564
214.317823	435.706015	-21.551015	491.90721	0.353556	-1.242097	22230.44527
169.303021	460.120823	-94.032475	498.010912	-0.409407	-2.00506	22211.3712
131.154884	476.906003	-121.499134	506.403502	1.879481	1.809754	22241.88971
86.140083	483.772667	-129.128761	500.2998	0.353556	-0.479134	22251.80822
38.836393	479.957854	-176.432451	520.899794	0.353556	1.809754	22234.26008
-20.6747	467.75045	-218.395401	507.929428	0.353556	1.809754	22232.73415
-51.19321	476.906003	-286.299085	459.099812	0.353556	-0.479134	186.925871
-109.94134	450.96527	-338.180551	477.410918	1.116519	1.809754	15.259255
-151.904291	444.861568	-374.802762	458.33685	0.353556	0.283829	13.733329
-190.052428	431.891201	-402.269421	424.766489	-0.409407	1.046791	2304.147465
-253.378335	405.950468	-421.343489	390.433166	0.353556	1.809754	22126.68233
-288.474621	399.083804	-522.054571	293.536899	-1.17237	0.283829	22188.48232
-317.467205	346.439375	-467.121253	304.218377	1.116519	0.283829	22215.18601
-370.111634	303.713462	-479.328657	246.996172	0.353556	0.283829	22195.34898
-397.578292	261.750511	-482.380508	179.855451	-0.409407	0.283829	22185.43046
-412.074584	206.817194	-505.26939	88.299922	-1.17237	-0.479134	22177.03787
-445.644945	153.409802	-502.980502	39.470307	0.353556	1.046791	22200.68972
-461.667162	119.076479	-465.595328	3.611059	-1.17237	-0.479134	22205.2675
-491.422709	77.113529	-435.076819	-38.351892	0.353556	1.809754	22226.63045
-492.185672	35.913541	-408.373123	-94.811135	-0.409407	-1.242097	22228.91934
-486.08197	-34.279031	-401.506458	-184.077775	-0.409407	-0.479134	22212.89712
-505.919001	-96.079013	-412.187936	-216.12221	-1.17237	1.046791	22221.28971
-471.585678	-131.938261	-333.602774	-280.974042	0.353556	-0.479134	22228.91934
-436.489392	-185.345653	-270.276867	-297.759223	1.116519	-0.479134	22236.54897
-424.281988	-234.938231	-232.891693	-351.929577	1.116519	0.283829	22235.786
-391.47459	-273.84933	-217.632438	-422.122149	0.353556	-0.479134	22238.83786
-326.622758	-340.227088	-112.343581	-435.092515	1.116519	-0.479134	22224.34156
-308.311652	-360.06412	-78.010258	-466.373987	-1.17237	-0.479134	22229.6823
-264.822776	-421.101139	-53.59545	-483.159168	-1.17237	-2.00506	22225.10453
-205.311683	-434.071505	12.019345	-497.65546	1.116519	0.283829	22219.00082
-145.037626	-476.797418	88.315619	-494.603609	-0.409407	0.283829	22219.00082
-97.733937	-493.582599	116.54524	-518.255454	-0.409407	-1.242097	22228.15638
-44.326545	-522.575183	207.337806	-472.477689	-0.409407	1.809754	22224.34156
19.762325	-534.019624	263.797048	-472.477689	-1.17237	-0.479134	22198.40083
70.880828	-524.864071	295.078521	-486.211019	0.353556	-1.242097	22206.79342
132.68081	-524.101108	337.041471	-469.425838	-0.409407	0.283829	22191.53417
203.636344	-498.923338	393.500714	-437.381403	-0.409407	0.283829	22199.16379
233.391891	-479.086307	426.308111	-403.811043	-0.409407	0.283829	22215.18601
292.140022	-447.041872	453.011807	-345.062912	0.353556	-0.479134	22219.00082
321.895569	-427.20484	498.026609	-319.122179	1.116519	0.283829	22193.06009
379.117774	-381.427076	491.922907	-268.766639	-0.409407	0.283829	22212.89712
436.339979	-341.753014	528.545118	-204.677769	-0.409407	0.283829	22206.03046
458.465899	-269.271554	539.226597	-172.633334	-0.409407	-1.242097	22202.21564
463.806638	-223.49379	524.730305	-133.722234	1.116519	-0.479134	22223.5786
485.932557	-157.878994	534.64882	-37.588929	1.116519	1.809754	22239.60082
482.117743	-101.419752	504.893273	5.136984	0.353556	-1.242097	22223.5786
467.621451	-64.79754	449.196994	97.455475	0.353556	1.809754	22233.49712
472.199228	19.128361	439.278478	176.040637	0.353556	-0.479134	22215.18601
455.414048	65.669088	433.937739	185.19619	-0.409407	-0.479134	22216.71194
431.762203	131.283883	385.108124	240.89247	-0.409407	1.809754	22220.52675
411.162209	179.350535	350.011838	282.85542	-1.17237	0.283829	22229.6823
379.880737	219.024598	272.952601	336.262812	-1.17237	-1.242097	22216.71194
382.932588	250.30607	183.685961	343.129476	0.353556	1.046791	22217.4749
339.443712	321.261604	140.960048	367.544284	-0.409407	-0.479134	22230.44527
304.347426	351.017151	131.041532	407.981309	0.353556	0.283829	22199.92676
266.962252	394.506027	70.767476	452.233148	-0.409407	1.046791	22204.50453
234.154854	434.943052	2.10083	498.773875	-0.409407	0.283829	22208.31935
172.354872	466.224524	-56.647301	499.536838	-0.409407	0.283829	22213.66009
128.865996	457.068972	-115.395432	491.144247	-0.409407	1.046791	22215.94897
63.251201	482.246742	-140.573202	481.225732	-0.409407	-1.242097	22228.15638
25.103064	476.14304	-187.113929	489.618322	-0.409407	1.046791	22228.15638
-6.941371	473.854152	-240.521321	503.351651	0.353556	-0.479134	22216.71194
-64.926539	472.328226	-327.499073	430.107228	0.353556	-0.479134	173.192541
-116.045042	444.861568	-388.536092	443.077595	-0.409407	1.046791	14.496292
-158.770956	443.335642	-398.454607	434.685005	1.879481	1.046791	12.970367
-186.237614	435.706015	-402.269421	404.166495	1.116519	1.046791	9.918516
-235.067229	419.683798	-393.113868	396.536868	1.116519	1.046791	21994.68978
-256.430186	381.535661	-466.358291	321.76652	-0.409407	1.046791	22197.63787
-328.911646	367.039369	-472.461993	294.299861	-0.409407	-0.479134	22212.89712
-344.933863	312.106052	-484.669396	219.529513	1.116519	1.809754	22203.74157
-382.319038	271.669027	-499.928651	183.670264	-0.409407	-0.479134	22192.29713
-421.9931	225.891262	-511.373092	120.344357	0.353556	1.046791	22210.60823
-451.748647	167.906094	-448.810148	76.855481	-1.17237	-1.242097	22213.66009
-449.459758	128.994995	-459.491626	3.611059	-0.409407	-1.242097	22209.84527
-500.578262	74.061678	-436.602744	-36.063004	-1.935332	1.809754	22199.92676
-508.207889	27.520951	-408.373123	-101.677799	-1.17237	-2.00506	22204.50453
-501.341224	-22.83459	-369.462023	-138.300011	-0.409407	-1.242097	22199.16379
-465.481976	-77.767907	-370.224986	-219.937023	-0.409407	-0.479134	22210.60823
-463.95605	-143.382702	-320.632408	-295.470334	-0.409407	-0.479134	22218.23786
-447.17087	-180.004914	-298.506489	-318.359216	-0.409407	-0.479134	22217.4749
-426.570876	-234.938231	-251.202799	-366.425869	-1.17237	0.283829	22215.94897
-385.370888	-290.634511	-240.521321	-434.329552	0.353556	-1.242097	22227.39341
-344.170901	-318.864132	-155.832457	-455.692509	1.116519	-0.479134	22224.34156
-314.415354	-356.249306	-112.343581	-470.188801	0.353556	1.046791	22218.23786
-248.037596	-412.708548	-45.965823	-470.188801	1.879481	0.283829	22241.12674
-214.467235	-438.649281	2.10083	-512.151752	0.353556	0.283829	22251.04526
-152.667254	-476.797418	56.271184	-489.26287	0.353556	1.809754	22232.73415
-92.393198	-495.108524	103.574874	-509.862863	0.353556	-1.242097	22238.83786
-35.933955	-511.893704	181.397073	-492.31472	-0.409407	0.283829	22241.12674
13.658623	-524.864071	230.989651	-466.373987	-1.17237	-0.479134	22217.4749
69.354903	-517.997406	269.90075	-486.211019	-0.409407	0.283829	22199.92676
134.969698	-507.315928	353.063689	-439.670292	-0.409407	1.809754	22225.10453
189.903015	-498.923338	397.315527	-402.285118	0.353556	-0.479134	22212.89712
250.177071	-484.427046	420.967372	-395.418453	-1.17237	-1.242097	22197.63787
286.799283	-444.752983	487.34513	-351.929577	0.353556	0.283829	22222.05268
319.60668	-435.597431	475.900689	-332.092546	-0.409407	-1.242097	22184.6675
376.065923	-375.323374	494.211795	-246.640719	-1.17237	-1.242097	22198.40083
411.162209	-340.990051	530.071044	-215.359247	-0.409407	1.046791	22191.53417
421.080724	-280.715995	536.174746	-165.003706	0.353556	-0.479134	7217.627491
464.5696	-229.597492	533.122895	-139.062973	-1.17237	0.283829	22151.09714
461.517749	-147.197516	518.626603	-60.477811	0.353556	0.283829	22197.63787
468.384414	-114.390118	507.182162	-15.46301	-0.409407	-2.00506	22203.74157
478.30293	-56.40495	478.95254	95.166587	-0.409407	-0.479134	22211.3712
467.621451	6.920957	459.878472	153.151755	0.353556	1.046791	22222.05268
450.073308	59.565386	433.174776	185.19619	0.353556	-0.479134	22219.00082
430.99924	125.180181	389.6859	230.210991	0.353556	1.809754	22244.17859
422.60665	173.246834	360.693316	274.46283	1.116519	0.283829	22245.70452
384.458513	233.52089	302.708148	338.5517	1.116519	-0.479134	22240.36378
371.488147	280.061617	245.485943	378.988725	0.353556	0.283829	22227.39341
329.525196	311.343089	166.900781	395.010943	0.353556	-0.479134	22234.26008
328.762233	369.328257	115.782278	414.847974	0.353556	-0.479134	22225.86749
273.828916	404.424543	82.211917	469.781291	0.353556	1.046791	22215.94897
222.710413	426.550462	5.152681	488.855359	-1.17237	-0.479134	22225.10453
173.117835	454.017121	-60.462115	499.536838	-0.409407	0.283829	22231.20823
119.710443	465.461562	-83.350997	510.981279	-1.17237	0.283829	22216.71194
67.828977	466.224524	-149.728755	494.959061	-0.409407	-0.479134	22203.74157
30.443803	478.431928	-226.025029	438.499819	0.353556	1.046791	22211.3712
-19.148775	457.831934	-275.617606	462.151663	-0.409407	0.283829	22186.95639
-44.326545	461.646748	-277.906495	464.440552	-0.409407	-0.479134	375.377667
-118.333931	441.809717	-327.499073	499.536838	-0.409407	1.046791	13.733329
-138.170962	451.728232	-379.380539	452.996111	0.353556	0.283829	12.207404
-194.630204	431.128239	-396.928682	412.559085	1.116519	0.283829	9.918516
-238.11908	410.528245	-422.106452	378.988725	0.353556	-0.479134	22086.24531
-271.689441	393.743064	-444.995334	321.76652	0.353556	-0.479134	22180.08972
-315.178317	351.780114	-493.824949	263.781352	0.353556	1.046791	22185.43046
-352.563491	317.446791	-474.750881	233.262842	2.642444	1.809754	22225.10453
-388.422739	267.09125	-490.773098	164.596196	0.353556	-0.479134	22183.90454
-426.570876	244.965331	-522.817533	76.855481	1.116519	0.283829	22219.76379
-434.963466	184.691275	-477.802732	59.307338	0.353556	1.809754	22220.52675
-459.378274	141.202399	-474.750881	27.262903	-0.409407	-1.242097	22228.91934
-500.578262	83.217231	-419.054601	-30.722265	1.116519	1.809754	22221.28971
-503.630113	45.832056	-401.506458	-83.366693	0.353556	0.283829	22225.86749
-500.578262	-26.649404	-367.173135	-148.218526	0.353556	-1.242097	22222.81564
-491.422709	-70.901242	-346.573141	-206.966657	0.353556	0.283829	22217.4749
-464.719013	-125.834559	-327.499073	-261.899974	0.353556	-0.479134	22226.63045
-441.067168	-182.293802	-278.669457	-313.018477	0.353556	-0.479134	22229.6823
-429.622727	-241.804895	-244.336134	-401.522155	0.353556	1.046791	22196.11194
-382.319038	-286.056734	-329.787961	-507.573975	-0.409407	-1.242097	22206.03046
-339.593124	-317.338206	-203.136146	-534.277671	-0.409407	0.283829	22209.08231
-306.022764	-372.271523	-94.795438	-454.166584	-0.409407	1.809754	22205.2675
-260.245	-400.501145	-55.884338	-478.581391	0.353556	-1.242097	22222.05268
-219.807975	-440.93817	24.989712	-537.329522	0.353556	0.283829	22232.73415
-148.85244	-460.775201	52.45637	-496.892497	0.353556	1.046791	22215.18601
-114.519117	-495.108524	108.15265	-529.699895	0.353556	-0.479134	22224.34156
-45.089508	-505.790002	192.078551	-502.233236	0.353556	1.046791	22231.20823
9.843809	-529.441847	233.278539	-474.766578	-0.409407	-1.242097	22202.21564
58.673424	-524.864071	224.122986	-519.018416	1.116519	0.283829	22241.12674
135.732661	-491.29371	304.234074	-502.996199	1.116519	1.046791	22243.41563
192.191903	-479.849269	343.145173	-457.981397	1.879481	0.283829	22200.68972
231.865966	-467.641865	394.263677	-448.825844	1.116519	0.283829	22186.19343
282.984469	-443.227058	488.871056	-374.055496	0.353556	1.046791	22225.86749
333.34001	-408.893735	473.611801	-315.307366	-0.409407	0.283829	22202.21564
370.725184	-360.827082	516.337714	-236.722204	0.353556	-0.479134	22212.13416
417.265911	-340.227088	550.671038	-210.018508	0.353556	0.283829	22220.52675
447.021457	-279.953032	557.537702	-155.848153	0.353556	0.283829	22214.42305
469.91034	-240.27897	527.019193	-146.692601	0.353556	0.283829	22193.06009
472.199228	-178.478988	498.026609	-56.662998	-0.409407	1.809754	22197.63787
478.30293	-132.701224	509.47105	-9.359308	-0.409407	-0.479134	22211.3712
474.488116	-43.434584	444.619217	32.603643	-0.409407	1.046791	22199.92676
471.436265	-14.442	451.485882	119.581395	-0.409407	-2.00506	22216.71194
453.125159	44.306131	436.226627	196.640631	-0.409407	-0.479134	22220.52675
407.347395	121.365367	383.582198	261.492464	1.116519	1.809754	22218.23786
418.791836	171.720908	354.589614	295.825787	1.116519	1.046791	22228.15638
384.458513	201.476455	295.841483	345.418365	0.353556	-0.479134	22231.20823
366.147407	264.802362	227.174837	374.410949	0.353556	0.283829	22215.18601
346.310376	299.135685	164.611893	380.514651	-1.17237	-1.242097	22220.52675
327.236308	376.957884	121.123017	417.899825	1.116519	-0.479134	22249.51933
273.065953	401.372692	86.789694	475.884993	1.116519	2.572717	22235.786
241.784481	434.18009	2.10083	478.173881	-0.409407	-1.242097	22236.54897
163.962282	460.120823	-81.062109	440.025744	1.116519	0.283829	22241.12674
145.651176	478.431928	-81.062109	511.744241	-0.409407	1.046791	22224.34156
98.347487	476.14304	-152.780606	491.90721	-0.409407	-0.479134	22224.34156
24.340101	487.587481	-171.854674	486.566471	-0.409407	-0.479134	22227.39341
2.977145	479.957854	-210.765774	497.247949	-0.409407	-0.479134	22212.13416
-37.45988	473.091189	-302.321302	476.647955	0.353556	1.046791	345.62212
-93.919123	457.068972	-360.30647	487.329434	-0.409407	1.046791	15.259255
-134.356148	442.57268	-358.780545	462.151663	0.353556	1.046791	12.207404
-187.76354	425.787499	-413.713862	414.847974	-1.17237	-2.00506	9.918516
-241.170931	391.454176	-462.543477	369.070209	0.353556	1.046791	21991.63793
-275.504254	386.8764	-461.780514	316.425781	-0.409407	-1.242097	22169.40825
-309.074615	365.513443	-473.224955	294.299861	-0.409407	-0.479134	22191.53417
-352.563491	315.157903	-477.039769	267.596165	0.353556	1.809754	22214.42305
-393.763479	269.380138	-478.565695	180.618413	-0.409407	-1.242097	22205.2675
-411.311622	227.417188	-525.106421	118.055469	-0.409407	1.046791	22201.45268
-459.378274	179.350535	-480.09162	73.80363	1.116519	1.809754	22209.84527
-459.378274	130.52092	-458.728663	23.44809	0.353556	-0.479134	22226.63045
-487.607895	83.980193	-419.054601	-23.092637	0.353556	0.283829	22214.42305
-495.237523	38.965392	-386.247203	-84.129656	1.116519	-1.242097	22247.99341
-482.267156	-22.83459	-408.373123	-143.64075	0.353556	0.283829	22245.70452
-475.400491	-58.693839	-428.210154	-288.60367	1.116519	2.572717	22231.20823
-476.926417	-122.782708	-318.34352	-261.137011	-0.409407	0.283829	22235.02304
-444.881982	-181.530839	-287.062048	-300.048111	-0.409407	-0.479134	22234.26008
-414.363472	-229.597492	-256.543538	-351.929577	0.353556	0.283829	22209.08231
-407.496808	-258.590076	-212.291699	-376.344384	-0.409407	1.046791	22222.05268
-350.274603	-325.730796	-129.128761	-422.885111	-0.409407	0.283829	22231.20823
-306.785727	-357.012269	-90.217661	-458.74436	0.353556	1.809754	22215.18601
-258.719074	-398.212256	-58.173226	-478.581391	1.116519	0.283829	22223.5786
-226.674639	-440.93817	-7.054723	-528.936932	-1.17237	0.283829	22210.60823
-154.956142	-474.50853	28.041563	-531.22582	0.353556	1.809754	22197.63787
-119.859856	-489.767785	53.219333	-583.870249	-0.409407	-1.242097	22200.68972
-44.326545	-511.893704	150.878563	-541.144336	-0.409407	1.046791	22220.52675
22.051213	-517.234443	229.463725	-511.388789	-0.409407	0.283829	22202.21564
58.673424	-516.471481	282.871117	-472.477689	0.353556	-1.242097	22214.42305
121.999332	-512.656667	348.485912	-452.640658	-0.409407	1.809754	22219.76379
193.717829	-494.345561	387.397012	-413.729559	-0.409407	-0.479134	22221.28971
232.628928	-476.797418	433.937739	-389.314751	-0.409407	-0.479134	22216.71194
282.221506	-450.856685	453.011807	-358.033279	0.353556	-0.479134	22203.74157
324.184457	-414.234474	477.426615	-321.411067	1.879481	0.283829	22237.31193
358.51778	-375.323374	482.004391	-281.737005	1.116519	0.283829	22222.05268
427.184426	-311.997467	510.996975	-210.781471	1.116519	1.046791	22217.4749
448.547383	-292.160436	513.285863	-190.944439	1.116519	0.283829	22228.91934
463.806638	-228.071566	528.545118	-158.137042	1.116519	0.283829	22212.89712
479.065892	-189.923429	530.834006	-59.714849	0.353556	1.809754	22219.00082
501.191812	-119.730857	510.234013	5.136984	0.353556	-0.479134	22228.91934
476.777004	-57.167913	481.241429	81.433258	-0.409407	1.046791	22213.66009
482.880706	0.817255	471.322913	164.596196	0.353556	-1.242097	22222.81564
463.043675	50.409833	433.174776	184.433227	-1.935332	-2.00506	22228.15638
431.762203	109.920926	409.522931	251.573948	-1.17237	1.046791	22209.08231
411.925172	158.750542	359.930353	283.618383	0.353556	1.046791	22204.50453
361.569631	223.602374	269.137788	289.722085	0.353556	-0.479134	22217.4749
377.591848	237.335703	188.263738	285.907271	-0.409407	-0.479134	22193.06009
334.102972	314.39494	108.915613	337.025775	0.353556	-0.479134	22208.31935
310.451128	360.935667	103.574874	358.388731	0.353556	0.283829	22228.91934
283.747432	389.928251	84.500805	470.544254	0.353556	2.572717	22219.76379
221.184487	427.313425	15.834159	494.196098	0.353556	-1.242097	22213.66009
181.510425	460.120823	-67.328779	496.484987	-1.17237	-1.242097	22228.91934
124.28822	472.328226	-97.084326	484.277583	1.116519	1.046791	22219.76379
96.821561	484.53563	-124.550985	491.144247	0.353556	-1.242097	22218.23786
46.466021	487.587481	-195.506519	503.351651	0.353556	2.572717	22250.2823
2.977145	463.935636	-241.284283	500.2998	0.353556	0.283829	22240.36378
-49.667284	463.935636	-379.380539	368.307247	1.116519	-0.479134	318.918424
-111.467266	470.802301	-376.328688	486.566471	0.353556	0.283829	16.022217
-137.407999	441.809717	-378.617576	459.862775	-0.409407	-1.242097	12.207404
-201.496869	418.920835	-386.247203	434.685005	-0.409407	-0.479134	12.970367
-223.622788	393.743064	-412.950899	383.566501	1.116519	1.046791	21864.98611
-286.185733	381.535661	-446.52126	351.522067	0.353556	1.046791	22205.2675
-318.99313	358.646779	-451.861999	297.351712	-0.409407	-1.242097	22198.40083
-335.778311	326.602344	-479.328657	271.410979	-0.409407	-0.479134	22207.55638
-393.000516	267.854213	-476.276806	189.011004	0.353556	-0.479134	22200.68972
-408.259771	222.076449	-555.624931	99.744363	-1.17237	-0.479134	22176.27491
-433.437541	177.82461	-521.291608	18.107351	-1.17237	-0.479134	22162.54158
-458.615311	136.624622	-467.884216	-1.729681	-0.409407	-1.242097	22215.18601
-498.289374	95.424634	-469.410142	-28.433376	-0.409407	3.335679	22204.50453
-489.896783	45.832056	-451.861999	-115.411128	-0.409407	-2.00506	22221.28971
-500.578262	-16.730888	-384.721278	-156.611116	0.353556	-0.479134	22232.73415
-497.526411	-70.13828	-361.832396	-189.418514	0.353556	-0.479134	22211.3712
-484.556044	-125.071597	-310.713892	-244.351831	0.353556	0.283829	22221.28971
-450.222721	-183.056765	-293.928712	-329.803658	-0.409407	-0.479134	22228.15638
-412.837547	-218.153051	-229.839842	-361.848092	1.879481	0.283829	22239.60082
-377.741261	-259.353038	-229.07688	-409.151782	1.116519	0.283829	22241.12674
-348.748677	-319.627095	-166.513935	-449.588807	-0.409407	-1.242097	22240.36378
-309.837578	-358.538194	-98.610252	-473.240652	0.353556	1.046791	22233.49712
-276.267217	-386.767815	-73.432481	-493.840646	0.353556	-0.479134	22213.66009
-231.252416	-430.256691	2.863792	-553.351739	0.353556	0.283829	22227.39341
-163.348732	-469.930754	37.197116	-500.707311	-1.17237	0.283829	22221.28971
-113.756154	-483.664083	114.256352	-507.573975	0.353556	-0.479134	22217.4749
-43.563582	-517.997406	195.893365	-507.573975	0.353556	1.046791	22228.91934
6.028996	-511.893704	250.826682	-485.448056	1.116519	0.283829	22209.84527
55.621573	-528.678884	295.078521	-483.92213	-0.409407	-0.479134	22204.50453
118.947481	-509.604816	344.671099	-459.507323	-0.409407	1.046791	22202.97861
178.458574	-508.841853	370.611832	-408.388819	-0.409407	1.809754	22202.97861
224.236338	-481.375195	413.337745	-409.151782	-0.409407	-0.479134	22177.80084
268.488177	-482.138157	416.389596	-388.551788	-0.409407	0.283829	22201.45268
318.080755	-427.20484	457.589584	-351.166614	0.353556	0.283829	22220.52675
366.91037	-383.715964	523.204379	-250.455533	-0.409407	-1.242097	22198.40083
414.21406	-340.990051	536.937708	-200.099992	-0.409407	1.809754	22214.42305
433.288128	-292.160436	548.382149	-161.951855	1.116519	0.283829	22225.86749
469.147377	-246.382672	522.441416	-148.218526	0.353556	0.283829	22186.95639
481.354781	-176.1901	512.522901	-74.211141	0.353556	1.809754	22197.63787
492.036259	-119.730857	513.285863	14.292537	1.116519	-1.242097	22253.33415
491.273296	-54.879025	501.841422	84.485109	1.879481	1.809754	22232.73415
485.932557	-13.679037	459.115509	134.077687	0.353556	-1.242097	22234.26008
451.599234	44.306131	443.093292	144.759165	-0.409407	0.283829	22241.12674
430.99924	109.157964	373.663683	230.210991	0.353556	1.046791	22223.5786
411.162209	160.276467	359.930353	286.670234	0.353556	0.283829	22219.00082
398.954805	211.39497	321.019254	327.870222	-0.409407	-0.479134	22225.10453
382.932588	251.069033	259.219272	357.625768	1.116519	1.809754	22227.39341
344.021488	323.550493	184.448924	398.062793	-0.409407	0.283829	22221.28971
305.873351	343.387524	139.434122	433.159079	1.116519	-0.479134	22230.44527
273.828916	384.587512	89.841544	449.94426	-1.17237	0.283829	22205.2675
227.288189	418.920835	13.545271	475.884993	0.353556	0.283829	22198.40083
175.406723	444.098605	-84.876922	446.892409	-1.17237	0.283829	22206.03046
136.495624	473.091189	-115.395432	477.410918	-1.17237	-1.242097	22218.23786
70.880828	489.876369	-173.3806	433.159079	-0.409407	-0.479134	22208.31935
47.228983	480.720816	-190.928743	490.381285	0.353556	1.046791	22229.6823
3.740107	466.224524	-260.358352	452.996111	-0.409407	0.283829	22226.63045
-37.45988	467.75045	-283.247234	492.670173	0.353556	0.283829	1841.029084
-87.815421	454.780083	-322.158333	496.484987	1.879481	1.046791	18.311106
-134.356148	443.335642	-360.30647	466.72944	0.353556	0.283829	12.207404
-174.03021	441.046754	-389.299054	445.366483	1.116519	-0.479134	12.207404
-228.200565	421.972686	-437.365707	402.64057	0.353556	0.283829	21608.63063
-249.563521	392.217139	-455.676812	314.136892	1.116519	1.046791	22199.16379
-305.259801	368.565294	-484.669396	284.381346	0.353556	0.283829	22194.58602
-325.096832	322.024567	-501.454577	253.862836	0.353556	1.046791	22210.60823
-393.763479	291.506058	-502.980502	147.811016	-0.409407	-0.479134	22215.94897
-408.259771	231.994964	-512.899018	98.981401	0.353556	0.283829	22192.29713
-435.726429	182.402386	-508.321241	73.80363	0.353556	0.283829	22207.55638
-456.326423	132.809808	-466.358291	41.759195	1.116519	-2.00506	22228.91934
-467.770864	98.476485	-477.802732	-11.648196	-0.409407	0.283829	22219.76379
-493.711597	47.357982	-416.765713	-90.996321	0.353556	0.283829	22209.84527
-500.578262	-13.679037	-396.165719	-157.374079	-1.935332	-0.479134	22206.79342
-485.319007	-67.849391	-386.247203	-232.90739	-1.17237	0.283829	22207.55638
-490.659746	-112.10123	-331.313886	-252.744421	-1.17237	-1.242097	22203.74157
-452.511609	-180.767876	-305.373153	-344.29995	-0.409407	-2.00506	22091.58605
-431.911615	-235.701193	-339.706476	-427.462888	-1.17237	0.283829	22224.34156
-413.60051	-276.138219	-267.225016	-427.462888	0.353556	-0.479134	22215.94897
-354.852379	-318.101169	-193.980594	-456.455472	0.353556	-0.479134	22219.00082
-312.889428	-344.804865	-102.425065	-453.403621	1.116519	1.046791	22226.63045
-286.185733	-402.790033	-49.017674	-476.292503	1.116519	1.046791	22209.84527
-223.622788	-424.915952	-25.365829	-524.359155	1.116519	1.046791	22239.60082
-163.348732	-464.590015	47.878594	-509.862863	0.353556	1.046791	22253.33415
-126.726521	-495.871487	102.048948	-518.255454	0.353556	-1.242097	22228.91934
-39.748769	-507.315928	156.219303	-514.44064	1.116519	1.046791	22238.83786
11.369735	-519.523332	215.730396	-506.04805	0.353556	-1.242097	22236.54897
47.228983	-505.790002	256.930384	-503.759162	1.116519	0.283829	22215.18601
101.399338	-498.923338	328.648881	-509.099901	0.353556	0.283829	22196.11194
176.932649	-497.397412	384.345161	-422.122149	-0.409407	-0.479134	22220.52675
232.628928	-473.745567	432.411813	-391.603639	1.879481	1.046791	22214.42305
273.065953	-450.856685	463.693286	-372.529571	1.116519	3.335679	22219.00082
302.8215	-424.152989	472.085876	-337.433285	0.353556	1.046791	22223.5786
350.888153	-408.893735	520.915491	-263.425899	-1.17237	-2.768022	22185.43046
418.791836	-339.464126	522.441416	-235.196278	-1.17237	0.283829	22186.95639
419.554799	-299.027101	533.122895	-207.72962	-1.17237	-0.479134	22168.64528
449.310346	-231.88638	522.441416	-190.944439	-1.17237	-0.479134	22192.29713
465.332563	-204.419721	435.463664	-119.988905	-1.17237	1.046791	22193.82305
482.880706	-115.153081	475.900689	-22.329675	0.353556	-0.479134	22230.44527
461.517749	-86.160497	447.671068	18.107351	-0.409407	0.283829	22169.40825
478.30293	-12.916074	453.77477	118.055469	0.353556	0.283829	22219.00082
459.228861	47.357982	453.011807	189.011004	0.353556	1.046791	22228.91934
443.206644	101.528336	408.759969	249.28506	0.353556	2.572717	22229.6823
414.977023	170.957945	382.819235	292.010973	1.116519	0.283829	22240.36378
406.584432	219.78756	335.515546	335.499849	1.879481	1.046791	22247.99341
401.243693	270.143101	217.256322	330.15911	-0.409407	0.283829	22235.02304
360.043705	295.320871	195.130402	385.85539	0.353556	0.283829	22223.5786
333.34001	354.069002	132.567458	414.085011	0.353556	1.046791	22236.54897
273.828916	380.772698	72.293402	461.388701	-0.409407	-0.479134	22231.97119
248.651146	417.394909	34.145265	497.247949	0.353556	-0.479134	22212.13416
192.191903	443.335642	-41.388046	476.647955	-0.409407	0.283829	22223.5786
146.414139	460.883785	-78.77322	494.959061	0.353556	1.046791	22231.20823
82.325269	475.380077	-100.89914	492.670173	-0.409407	-1.242097	22212.89712
44.177132	473.091189	-161.173196	504.877577	-1.17237	1.809754	22212.13416
-0.074706	461.646748	-229.839842	509.455353	-0.409407	0.283829	22208.31935
-35.933955	465.461562	-293.928712	469.018328	-0.409407	-1.242097	1684.621723
-76.37098	462.409711	-328.262035	478.173881	-1.17237	1.809754	18.311106
-145.800589	452.491195	-366.410172	469.018328	-1.17237	-0.479134	12.207404
-184.711689	441.809717	-379.380539	447.655371	1.116519	1.046791	12.207404
-246.51167	420.44676	-435.839781	372.12206	0.353556	1.046791	21089.05301
-268.63759	410.528245	-499.928651	343.892439	-0.409407	-0.479134	22194.58602
-293.052397	373.143071	-459.491626	303.455414	0.353556	0.283829	22206.03046
-341.11905	324.313455	-483.906434	276.751718	1.116519	1.046791	22196.87491
-377.741261	280.824579	-467.884216	201.98137	0.353556	-0.479134	22202.97861
-399.104218	245.728294	-480.854583	108.136953	-0.409407	0.283829	22225.86749
-418.941249	193.846827	-509.847167	91.351773	1.116519	1.809754	22212.89712
-453.274572	143.491287	-474.750881	45.574009	1.116519	0.283829	22241.12674
-475.400491	103.054262	-448.047185	-21.566712	0.353556	1.046791	22192.29713
-504.393075	47.357982	-398.454607	-78.788917	0.353556	-0.479134	22220.52675
-496.000485	-12.916074	-425.158303	-148.981489	1.116519	1.046791	22223.5786
-484.556044	-67.849391	-384.721278	-197.811104	1.116519	1.809754	22231.20823
-476.926417	-115.916044	-320.632408	-239.774055	0.353556	0.283829	22213.66009
-462.430125	-170.086398	-301.55834	-323.699956	-0.409407	-1.242097	22222.05268
-425.044951	-229.597492	-255.017613	-350.403651	0.353556	0.283829	22229.6823
-412.074584	-270.797479	-201.610221	-391.603639	-0.409407	0.283829	22192.29713
-371.637559	-313.523393	-184.825041	-420.596223	-0.409407	1.046791	22209.84527
-336.541273	-364.641896	-116.921357	-463.322136	-0.409407	-0.479134	22212.13416
-278.556105	-393.63448	-48.254711	-469.425838	-0.409407	0.283829	22202.97861
-236.593155	-435.597431	-61.225077	-550.299888	-0.409407	1.046791	22214.42305
-170.215397	-455.434462	-23.076941	-518.255454	-0.409407	-0.479134	22233.49712
-129.778372	-479.086307	120.360054	-558.692479	1.116519	-1.242097	22219.76379
-58.059874	-511.130741	147.826712	-496.129534	0.353556	0.283829	22219.76379
2.214182	-516.471481	206.574843	-506.04805	0.353556	0.283829	22223.5786
51.80676	-513.41963	292.789633	-479.344354	0.353556	0.283829	22200.68972
116.658592	-512.656667	327.885918	-461.033248	1.116519	3.335679	22240.36378
179.9845	-511.130741	379.767385	-429.751776	1.116519	0.283829	22247.99341
232.628928	-468.404828	430.885888	-407.625857	1.116519	-0.479134	22215.94897
271.540028	-449.33076	435.463664	-371.003645	1.116519	0.283829	22213.66009
318.843718	-424.915952	478.95254	-332.855508	1.116519	0.283829	22221.28971
360.043705	-396.686331	494.974758	-268.766639	0.353556	1.046791	22216.71194
406.584432	-347.856716	541.515485	-230.618502	0.353556	2.572717	22201.45268
423.369613	-302.078952	553.722889	-169.581483	-0.409407	-2.00506	22215.18601
447.78442	-250.197485	521.678454	-180.262961	0.353556	1.046791	22224.34156
467.621451	-194.501206	538.463634	-107.018538	-0.409407	0.283829	22190.7712
482.117743	-131.175299	521.678454	-16.225973	-0.409407	-0.479134	22211.3712
456.17701	-77.004944	520.915491	64.648077	-1.935332	0.283829	22208.31935
475.251079	-18.256813	455.300695	126.448059	-0.409407	-0.479134	22199.92676
456.939973	37.439466	453.011807	191.299892	-0.409407	-1.242097	22212.89712
437.102942	103.054262	401.893304	205.796184	-1.17237	1.046791	22219.76379
412.688134	154.935728	353.063689	261.492464	0.353556	0.283829	22211.3712
405.82147	211.39497	304.997036	304.98134	0.353556	-0.479134	22220.52675
391.325178	265.565325	182.160036	301.166526	1.879481	1.046791	22232.73415
341.7326	302.950499	180.63411	379.751688	1.116519	0.283829	22212.13416
323.421494	351.017151	110.441538	391.196129	0.353556	1.046791	22221.28971
293.665947	399.083804	113.493389	466.72944	0.353556	2.572717	22233.49712
249.414109	425.024537	37.960078	484.277583	0.353556	-2.00506	22238.83786
190.665978	443.335642	-36.81027	499.536838	0.353556	1.046791	22238.07489
132.68081	473.854152	-69.617668	460.625738	-0.409407	1.809754	22242.65267
99.110449	477.668966	-136.758388	495.722024	0.353556	0.283829	22232.73415
63.251201	473.091189	-155.069494	507.929428	0.353556	1.809754	22224.34156
-0.074706	470.039338	-271.802793	453.759073	0.353556	-0.479134	22199.16379
-49.667284	463.935636	-247.387985	469.018328	0.353556	-0.479134	22219.00082
-87.052458	458.594897	-300.032414	498.010912	0.353556	1.809754	24.414808
-138.170962	432.654164	-380.143501	454.522036	-0.409407	-1.242097	12.207404
-171.741322	432.654164	-380.143501	447.655371	-1.17237	-0.479134	12.207404
-219.807975	409.002319	-417.528676	395.010943	-0.409407	1.046791	21150.85299
-260.245	407.476394	-456.439775	346.94429	-0.409407	0.283829	22176.27491
-286.185733	373.906033	-490.010136	273.699867	-0.409407	0.283829	22171.69713
-341.882012	347.9653	-507.558279	279.040607	0.353556	1.046791	22185.43046
-376.215336	292.26902	-493.061987	205.033221	0.353556	-0.479134	22196.11194
-405.20792	246.491256	-548.758266	85.248071	-0.409407	1.046791	22202.97861
-434.963466	198.424604	-541.891602	59.307338	-0.409407	-0.479134	22203.74157
-450.985684	154.172765	-464.069403	66.174003	0.353556	-1.242097	22222.05268
-458.615311	103.817224	-427.447191	-2.492643	0.353556	2.572717	22231.20823
-497.526411	57.276498	-419.054601	-67.344476	0.353556	-0.479134	22212.13416
-492.185672	0.054292	-388.536092	-114.648166	1.116519	0.283829	22244.94156
-489.896783	-53.353099	-350.387955	-210.781471	-0.409407	1.809754	22247.99341
-468.533827	-123.545671	-298.506489	-265.714788	1.116519	0.283829	22226.63045
-476.926417	-146.434553	-278.669457	-290.129595	0.353556	0.283829	22230.44527
-417.415323	-213.575274	-287.062048	-379.396235	0.353556	0.283829	22236.54897
-407.496808	-257.06415	-222.210215	-411.44067	-0.409407	0.283829	22215.94897
-362.482006	-316.575244	-142.86209	-435.855478	1.116519	1.809754	22219.00082
-322.044981	-343.278939	-137.521351	-475.52954	1.116519	1.046791	22228.91934
-283.896844	-402.790033	-56.647301	-484.685093	-1.17237	0.283829	22225.10453
-251.089447	-422.627064	-74.958407	-557.166553	-0.409407	0.283829	22219.00082
-189.289465	-453.145573	44.06378	-522.83323	-1.935332	0.283829	22209.84527
-122.911707	-482.90112	91.36747	-516.729528	0.353556	-0.479134	22207.55638
-82.474682	-517.234443	150.878563	-535.040634	-0.409407	1.046791	22202.21564
-3.126557	-530.20481	203.522992	-492.31472	-0.409407	-0.479134	22202.97861
35.784542	-528.678884	283.63408	-515.966565	-0.409407	-0.479134	22219.00082
114.369704	-514.182592	333.98962	-470.188801	-0.409407	2.572717	22212.89712
174.64376	-507.315928	375.189608	-408.388819	-0.409407	-0.479134	22195.34898
228.051152	-468.404828	394.263677	-404.574006	1.116519	1.046791	22204.50453
268.488177	-470.693716	395.026639	-441.95918	0.353556	1.046791	22197.63787
324.94742	-439.412244	461.404397	-345.825875	0.353556	-1.242097	22205.2675
366.147407	-380.664113	529.308081	-265.714788	-0.409407	1.046791	22225.86749
404.295544	-344.804865	534.64882	-202.38888	-0.409407	1.046791	22221.28971
438.628867	-308.945616	565.16733	-179.499998	-0.409407	-2.00506	22224.34156
455.414048	-255.538225	525.493267	-187.129626	1.879481	1.809754	22208.31935
486.69552	-188.397504	516.337714	-95.574097	0.353556	0.283829	22216.71194
480.591818	-131.938261	519.389565	-0.203755	0.353556	-0.479134	22223.5786
475.251079	-78.53087	488.108093	67.699928	-0.409407	0.283829	22227.39341
476.014041	-14.442	466.745137	137.129537	-0.409407	-0.479134	22221.28971
464.5696	41.25428	423.256261	192.825817	0.353556	-0.479134	22219.76379
449.310346	93.135746	370.611832	184.433227	0.353556	1.046791	22230.44527
419.554799	154.172765	381.29331	279.803569	-0.409407	-2.00506	22225.10453
395.139991	197.661641	325.59703	311.848004	-0.409407	-1.242097	22196.11194
372.251109	239.624592	248.537794	346.94429	-1.17237	1.046791	22209.84527
350.888153	306.00235	195.130402	375.173911	-0.409407	-2.00506	22202.21564
311.977053	336.520859	131.041532	409.507235	-0.409407	-0.479134	22206.03046
289.851134	387.639363	101.285986	452.996111	1.116519	1.046791	22222.05268
252.46596	417.394909	31.093414	456.047961	0.353556	0.283829	22231.20823
202.873382	453.254158	-42.151009	462.151663	-0.409407	1.046791	22218.23786
154.043767	463.935636	-132.180612	480.462769	0.353556	-0.479134	22226.63045
102.925263	473.854152	-110.054693	458.33685	0.353556	-1.242097	22231.20823
58.673424	471.565264	-162.699121	482.751657	0.353556	1.809754	22214.42305
22.814176	489.113407	-226.787991	481.988695	1.116519	1.046791	22242.65267
-28.304328	473.854152	-253.491687	493.433136	-0.409407	0.283829	9167.760247
-71.030241	443.335642	-334.365737	489.618322	1.116519	0.283829	20.599994
-108.415415	447.913419	-364.121284	462.914626	1.116519	-0.479134	10.681478
-185.474651	439.520829	-376.328688	435.447968	0.353556	1.046791	9.918516
-222.096863	415.868984	-412.950899	392.722054	-0.409407	1.809754	20328.37916
-269.400552	399.846766	-434.313856	353.810955	0.353556	-1.242097	22177.03787
-310.60054	380.009735	-444.232371	320.240594	-0.409407	1.046791	22207.55638
-340.356087	343.387524	-454.150887	291.24801	-1.17237	0.283829	22201.45268
-377.741261	281.587542	-490.773098	198.929519	0.353556	-0.479134	22195.34898
-398.341255	242.676443	-501.454577	89.062885	-1.17237	1.046791	22199.16379
-431.148653	200.713492	-507.558279	102.033252	-0.409407	0.283829	22198.40083
-442.593094	144.25425	-440.417558	58.544376	-0.409407	-2.768022	22199.16379
-470.059752	98.476485	-450.336073	-18.514861	-1.17237	-0.479134	22215.94897
-508.207889	54.987609	-409.899048	-75.737066	0.353556	0.283829	22217.4749
-486.844932	6.157994	-403.795346	-148.981489	0.353556	1.046791	22218.23786
-479.978268	-43.434584	-367.936098	-203.151843	0.353556	1.809754	22226.63045
-479.978268	-102.182715	-348.099066	-241.29998	0.353556	-1.242097	22230.44527
-470.822715	-183.056765	-292.402787	-317.596254	1.116519	1.046791	22217.4749
-418.178286	-211.286386	-313.002781	-396.181416	-0.409407	-0.479134	22221.28971
-390.711628	-243.330821	-227.550954	-430.514739	0.353556	-0.479134	22238.07489
-352.563491	-293.686361	-158.884308	-426.699925	0.353556	-0.479134	22234.26008
-327.38572	-352.434492	-96.321363	-444.248068	0.353556	1.809754	22240.36378
-282.370919	-407.367809	-62.751003	-504.522124	-0.409407	0.283829	22241.88971
-235.067229	-414.234474	-16.973239	-508.336938	0.353556	1.046791	22224.34156
-193.104279	-444.752983	24.989712	-515.203603	-0.409407	-0.479134	22222.81564
-122.148744	-481.375195	111.967464	-531.988783	-0.409407	-0.479134	22226.63045
-70.267278	-507.315928	148.589675	-493.077683	-1.17237	-2.00506	22202.97861
-13.045073	-517.234443	239.382241	-484.685093	-1.17237	-1.242097	22219.76379
51.043797	-523.338145	230.226688	-546.485075	-0.409407	0.283829	22207.55638
100.636375	-507.315928	324.071105	-477.055466	-0.409407	-0.479134	22209.84527
158.621543	-523.338145	382.819235	-422.122149	-1.17237	-0.479134	22195.34898
208.214121	-483.664083	397.315527	-392.366602	-0.409407	-0.479134	22206.03046
247.12522	-482.90112	408.759969	-391.603639	-0.409407	0.283829	22185.43046
299.769649	-414.997437	473.611801	-354.981428	-0.409407	0.283829	22197.63787
334.102972	-399.738182	500.315497	-275.633303	1.116519	1.046791	22213.66009
379.117774	-350.908567	515.574752	-239.011092	0.353556	1.046791	22207.55638
427.947389	-311.997467	523.967342	-192.470365	0.353556	1.046791	22202.97861
444.732569	-244.093784	498.026609	-173.396296	-0.409407	1.046791	22207.55638
476.014041	-183.819727	535.411783	-103.203725	-0.409407	1.046791	22222.81564
464.5696	-149.486404	513.285863	-46.744482	-0.409407	-1.242097	22213.66009
480.591818	-71.664205	502.604385	60.070301	0.353556	0.283829	22247.23045
478.30293	-18.256813	478.95254	130.262873	-0.409407	-0.479134	22247.23045
470.673302	32.86169	475.900689	165.359159	-0.409407	-0.479134	22227.39341
440.154793	97.713523	413.337745	225.633215	0.353556	1.046791	22234.26008
413.451097	147.3061	374.426645	278.277644	1.116519	-0.479134	22239.60082
395.139991	180.113498	275.24149	313.37393	-0.409407	-0.479134	22208.31935
377.591848	244.965331	247.774831	324.055408	0.353556	0.283829	22221.28971
355.465929	303.713462	205.81188	372.12206	0.353556	1.809754	22231.97119
318.080755	346.439375	156.982265	436.21093	-0.409407	1.046791	22216.71194
294.42891	383.824549	88.315619	422.477601	0.353556	2.572717	22224.34156
252.46596	397.557878	54.745259	482.751657	0.353556	-2.00506	22210.60823
192.954866	428.83935	-29.180642	465.966477	-0.409407	1.809754	22204.50453
152.517841	461.646748	-77.247295	489.618322	-0.409407	1.046791	22204.50453
113.606741	473.854152	-127.602836	503.351651	-0.409407	-1.242097	22219.76379
57.147499	466.224524	-152.017643	486.566471	-1.17237	1.046791	22179.32676
25.103064	471.565264	-247.387985	443.840558	-0.409407	1.809754	22211.3712
-41.274694	478.431928	-261.884277	476.647955	-0.409407	-1.242097	22212.13416
-63.400614	464.698599	-299.269451	493.433136	0.353556	1.046791	23.651845
-120.622819	450.202307	-342.758327	467.492403	-1.17237	-0.479134	12.970367
-160.296881	442.57268	-398.454607	438.499819	-0.409407	-1.242097	9.918516
-234.304267	419.683798	-469.410142	340.840588	1.116519	1.809754	18868.06848
-249.563521	413.580096	-488.48421	334.736886	1.116519	-1.242097	22193.82305
-279.319068	383.061586	-446.52126	326.344296	1.879481	1.809754	22221.28971
-332.72646	340.335673	-481.617545	280.566532	1.116519	0.283829	22216.71194
-372.400522	293.794946	-492.299024	220.292476	1.116519	-1.242097	22203.74157
-392.237553	234.283852	-477.039769	131.025836	0.353556	1.046791	22206.79342
-423.519025	198.424604	-498.402726	95.166587	-1.17237	-1.242097	22217.4749
-454.800498	153.409802	-460.254589	58.544376	-0.409407	-1.242097	22209.84527
-474.637529	100.002411	-444.232371	12.003649	0.353556	0.283829	22222.05268
-486.844932	64.906125	-426.684228	-86.418544	0.353556	0.283829	22230.44527
-505.919001	3.106143	-382.43239	-107.018538	0.353556	0.283829	22216.71194
-496.763448	-59.456801	-370.987949	-181.025924	-0.409407	1.046791	22200.68972
-486.08197	-108.286416	-330.550924	-241.29998	-1.935332	-1.242097	22210.60823
-462.430125	-167.79751	-299.269451	-307.677738	0.353556	-1.242097	22197.63787
-431.911615	-226.545641	-295.454638	-355.744391	-1.17237	-0.479134	22204.50453
-418.941249	-263.930815	-217.632438	-406.099931	0.353556	0.283829	22225.86749
-371.637559	-295.97525	-155.832457	-417.544372	1.116519	1.809754	22227.39341
-342.644975	-353.197455	-122.262096	-457.981397	-0.409407	-1.242097	22074.80087
-281.607956	-382.953002	-76.484332	-481.633242	-0.409407	0.283829	22227.39341
-251.089447	-428.730766	-39.099158	-528.173969	0.353556	1.046791	22227.39341
-168.689471	-450.856685	18.123047	-561.74433	0.353556	0.283829	22215.18601
-109.94134	-482.138157	50.167482	-538.855447	1.116519	0.283829	22249.51933
-63.400614	-505.790002	133.33042	-522.83323	0.353556	1.809754	22248.75637
5.266033	-507.315928	189.0267	-509.862863	0.353556	0.283829	22203.74157
50.280834	-498.160375	280.582229	-479.344354	0.353556	-0.479134	22228.15638
107.50304	-520.286294	299.656297	-480.870279	1.116519	2.572717	22238.83786
155.569692	-495.871487	351.537763	-435.855478	0.353556	1.046791	22196.11194
218.895599	-474.50853	410.285894	-385.499937	-0.409407	0.283829	22211.3712
259.332624	-450.093723	454.537733	-380.922161	-0.409407	1.809754	22224.34156
304.347426	-434.071505	482.004391	-338.196248	0.353556	0.283829	22203.74157
344.021488	-402.790033	497.263646	-293.181446	-0.409407	1.809754	22206.03046
396.665917	-373.034486	536.937708	-232.144427	-1.17237	-0.479134	22201.45268
424.895538	-325.730796	509.47105	-215.359247	0.353556	-0.479134	22189.24528
447.021457	-276.138219	501.841422	-227.566651	-0.409407	1.809754	22182.37861
477.539967	-205.182684	532.359932	-79.55188	-0.409407	-0.479134	22215.94897
487.458483	-157.116032	490.396981	-23.8556	0.353556	-0.479134	22209.84527
473.725153	-89.975311	498.789571	56.255487	-0.409407	1.809754	22219.76379
482.880706	-35.804956	460.641435	119.581395	0.353556	0.283829	22229.6823
462.280712	22.180212	452.248845	162.307308	0.353556	-0.479134	22225.10453
443.969607	81.691305	404.945155	211.136923	-0.409407	-0.479134	22216.71194
421.080724	150.357951	369.848869	247.759134	1.116519	-0.479134	22226.63045
418.028873	193.083865	354.589614	307.270228	0.353556	1.046791	22241.88971
397.42888	258.69866	215.730396	274.46283	0.353556	1.046791	22237.31193
355.465929	277.009766	102.048948	337.025775	0.353556	-1.242097	22239.60082
329.525196	351.780114	114.256352	407.981309	0.353556	1.046791	22240.36378
290.614096	389.928251	124.174868	441.551669	0.353556	1.046791	22205.2675
253.228922	409.002319	24.989712	456.047961	-0.409407	-1.242097	22226.63045
186.851164	447.913419	-47.491748	493.433136	1.116519	1.046791	22228.15638
139.547474	459.35786	-107.765804	488.092396	0.353556	0.283829	22212.89712
112.080816	474.617115	-110.817655	510.218316	0.353556	-0.479134	22224.34156
59.436387	473.091189	-176.432451	501.825726	1.116519	1.046791	22225.86749
14.421586	476.906003	-201.610221	486.566471	-0.409407	-0.479134	22205.2675
-34.40803	467.75045	-263.410203	505.640539	0.353556	0.283829	22199.92676
-92.393198	458.594897	-314.528706	453.759073	-1.935332	-1.242097	28.992584
-125.963558	456.306009	-395.402756	433.159079	-1.17237	-1.242097	15.259255
-164.111695	434.18009	-381.669427	443.077595	0.353556	0.283829	12.207404
-215.993161	420.44676	-427.447191	411.03316	-0.409407	1.046791	19060.33509
-273.978329	396.031953	-468.647179	377.4628	-0.409407	-1.242097	22168.64528
-283.133882	389.165288	-447.284222	343.129476	0.353556	0.283829	22197.63787
-325.859795	345.676412	-467.121253	286.670234	-0.409407	0.283829	22218.23786
-379.267187	289.980132	-504.506428	208.085072	0.353556	0.283829	22193.06009
-398.341255	240.387554	-515.187906	116.529544	1.116519	1.046791	22193.06009
-443.356056	216.73571	-528.921235	115.766581	1.116519	-0.479134	22244.17859
-447.17087	157.987579	-441.943483	48.62586	1.116519	-0.479134	22243.41563
-481.504193	83.980193	-444.232371	-1.729681	0.353556	1.809754	22226.63045
-498.289374	54.987609	-419.054601	-30.722265	1.116519	-1.242097	22235.786
-480.741231	22.180212	-378.617576	-105.492613	-0.409407	-0.479134	22235.786
-478.452342	-39.61977	-384.721278	-194.759253	-1.17237	1.046791	22208.31935
-486.08197	-94.553087	-330.550924	-245.877756	-0.409407	-2.00506	22221.28971
-460.141237	-168.560473	-307.662041	-293.944409	1.116519	0.283829	22230.44527
-428.859764	-202.893796	-303.084265	-337.433285	0.353556	-0.479134	22212.89712
-405.970882	-261.641927	-237.46947	-380.159198	1.116519	0.283829	22225.10453
-382.319038	-317.338206	-169.565786	-419.070298	-0.409407	0.283829	22209.08231
-325.859795	-352.434492	-135.995426	-446.536956	-1.17237	-0.479134	22191.53417
-288.474621	-375.323374	-147.439867	-529.699895	0.353556	-0.479134	22205.2675
-238.882043	-427.20484	-16.210276	-515.966565	0.353556	1.046791	22220.52675
-191.578353	-459.249275	33.382302	-511.388789	0.353556	0.283829	22207.55638
-128.252446	-480.612232	87.552656	-499.944348	1.116519	-0.479134	22222.05268
-69.504315	-495.871487	153.167452	-502.233236	0.353556	1.809754	22226.63045
-15.333961	-529.441847	227.9378	-515.203603	-0.409407	-0.479134	22219.00082
59.436387	-515.708518	271.426676	-499.181385	0.353556	-0.479134	22215.94897
91.480822	-523.338145	321.782217	-461.796211	1.116519	1.046791	22200.68972
168.540059	-514.945555	375.952571	-422.122149	1.116519	0.283829	22232.73415
205.16227	-487.478897	388.922937	-428.225851	0.353556	-0.479134	22220.52675
250.177071	-441.701132	409.522931	-411.44067	1.116519	2.572717	22221.28971
307.399277	-434.071505	455.300695	-371.766608	1.116519	0.283829	22219.76379
356.991855	-394.397443	519.389565	-274.87034	0.353556	1.046791	22216.71194
392.851103	-347.093753	524.730305	-239.774055	0.353556	1.046791	22225.86749
425.658501	-296.738212	521.678454	-186.366663	0.353556	-2.00506	22203.74157
440.917756	-253.249336	524.730305	-130.670383	0.353556	0.283829	22202.21564
470.673302	-205.182684	536.937708	-90.996321	-1.17237	-1.242097	22222.05268
472.962191	-141.093814	511.759938	-24.618563	0.353556	1.046791	22234.26008
478.30293	-88.449385	516.337714	50.914748	-0.409407	1.809754	22215.18601
472.199228	-38.093845	439.278478	98.218438	-1.17237	-0.479134	22201.45268
[truncated: 28,725 more rows]
