# Supplementary material for: Dynamic analysis of slant cracked rotor system considering nonlinear oil film force
Source: PLoS One. 2024 Jan 25;19(1):e0294293. doi: 10.1371/journal.pone.0294293 (PMC10810477; doi:10.1371/journal.pone.0294293)
Supplement: S1 File — These data were measured by two eddy current sensors, model WT0150. (ZIP) [file pone.0294293.s001.zip › 2021.3.18 Test data for plain bearings/2021.3.18 (P=0.2Mpa, Z=4.0g)/1600.csv]

1024	30720	7	0	3
8	8	8	8	10	10	1
3	3	3	3	1	1	4
2	1	4	3	0	0	0
0	0	0	0	0.000017	-0.000012	20723.04492
-382.604155	407.263251	-667.155579	385.459454	-1.972756	-0.417367	22156.43788
-439.82636	321.811424	-737.348151	229.815056	-0.44683	1.871521	22186.19343
-534.43374	257.722555	-747.266666	147.41508	0.316132	2.634484	22205.2675
-545.115218	144.804069	-693.096312	85.615099	0.316132	1.871521	22225.10453
-593.18187	83.767051	-736.585188	-50.192269	0.316132	1.108558	22230.44527
-588.604094	-9.314403	-629.770405	-151.666313	-0.44683	-1.18033	22215.18601
-584.78928	-103.921783	-594.674119	-288.236643	0.316132	0.345595	22222.81564
-559.61151	-215.314342	-534.400063	-435.488451	0.316132	1.871521	22228.15638
-510.781895	-289.321728	-446.659348	-514.836575	0.316132	1.108558	22235.786
-452.796727	-370.958741	-352.814931	-597.236551	0.316132	-1.18033	22242.65267
-378.026379	-451.069828	-263.548291	-701.762446	1.842058	1.108558	22247.23045
-300.967142	-525.840176	-162.83721	-762.036502	1.079095	1.108558	22224.34156
-211.700502	-561.699425	-34.65947	-761.273539	0.316132	-0.417367	22230.44527
-123.196825	-600.610524	79.784941	-788.740198	1.079095	1.108558	22215.18601
-23.248706	-629.603108	207.96268	-767.377241	0.316132	2.634484	22192.29713
95.773481	-630.366071	320.118203	-709.392073	-0.44683	0.345595	22209.84527
185.803084	-620.447556	420.829284	-635.384688	-0.44683	-1.18033	22221.28971
255.232693	-570.092015	509.332962	-592.658775	-0.44683	1.108558	22201.45268
339.921557	-530.417953	585.629235	-514.073613	-0.44683	0.345595	22187.71935
426.899309	-442.677238	658.110695	-385.895873	-0.44683	-1.18033	22191.53417
476.491887	-368.669852	677.947726	-317.229227	-0.44683	1.108558	22190.7712
529.899278	-271.773585	694.732907	-218.044071	0.316132	-1.18033	22194.58602
564.232601	-174.114355	722.962528	-78.42189	-0.44683	-1.18033	22219.00082
557.365937	-78.744012	668.792174	37.548446	-0.44683	-1.943293	22228.91934
549.736309	13.574479	684.051428	191.666919	-0.44683	-1.18033	22216.71194
542.869645	129.544815	668.029211	329.000212	1.079095	0.345595	22227.39341
518.454837	224.915157	580.288496	401.481672	0.316132	0.345595	22228.91934
492.514104	301.211431	500.940371	530.422374	1.079095	3.397446	22215.18601
452.840042	395.81881	392.599663	592.985319	1.079095	0.345595	22229.6823
380.358582	474.403972	330.036718	683.777884	1.079095	-0.417367	22254.09711
312.454898	528.574326	153.792326	722.688984	1.079095	1.108558	22227.39341
228.528997	571.300239	33.244214	697.511214	0.316132	1.871521	22233.49712
148.41791	587.322457	-30.844656	734.896388	1.079095	1.871521	22242.65267
62.203121	599.529861	-170.466837	732.607499	1.079095	1.871521	22209.08231
-2.648712	578.929867	-269.651993	718.87417	0.316132	1.108558	3270.821253
-122.433862	540.018767	-349.76308	726.503798	0.316132	-0.417367	18.311106
-203.307912	533.915065	-439.792683	648.681598	1.079095	-0.417367	14.496292
-280.367148	498.055817	-522.955621	580.777915	0.316132	1.108558	21875.66759
-364.293049	453.041015	-574.837088	476.25202	0.316132	1.108558	22198.40083
-435.248584	369.115114	-669.444467	378.59279	-1.209793	-1.18033	22180.08972
-493.233752	289.004027	-695.3852	212.266913	-0.44683	0.345595	22183.90454
-531.381889	202.026275	-694.622237	122.23731	-1.209793	1.108558	22206.03046
-588.604094	113.522597	-724.377784	-8.992281	-0.44683	0.345595	22212.89712
-591.655945	28.833733	-709.118529	-148.614462	0.316132	1.108558	22212.13416
-600.811498	-48.988466	-598.488932	-264.584798	1.079095	1.871521	22227.39341
-596.996684	-159.618063	-637.400032	-389.710687	0.316132	-0.417367	22225.10453
-542.82633	-244.306926	-536.688951	-517.888426	-0.44683	-0.417367	22215.94897
-500.100417	-333.573567	-406.985285	-568.243967	-1.209793	0.345595	22224.34156
-436.011547	-397.662436	-294.829763	-631.569874	0.316132	1.871521	22227.39341
-339.878242	-477.773524	-215.481638	-727.703179	1.842058	1.871521	22239.60082
-262.056043	-557.121648	-105.615004	-757.458726	0.316132	1.871521	22244.94156
-159.819036	-584.588307	37.82199	-778.821682	0.316132	-0.417367	22243.41563
-70.552396	-632.654959	156.081214	-771.955018	0.316132	-0.417367	22201.45268
33.210537	-630.366071	255.26637	-743.725396	-0.44683	-0.417367	22222.05268
130.106804	-626.551258	352.162638	-695.658744	0.316132	0.345595	22225.10453
209.454929	-594.506823	439.14039	-633.0958	0.316132	-1.18033	22192.29713
297.958606	-539.573506	554.347763	-590.369886	1.079095	1.108558	22212.89712
386.462284	-480.062412	614.621819	-453.799556	0.316132	1.108558	22224.34156
450.551154	-400.714287	642.088478	-364.532916	0.316132	0.345595	22184.6675
499.380769	-323.655051	686.340317	-259.244059	-1.209793	-1.18033	22184.6675
539.054831	-245.069889	715.332901	-116.570027	-0.44683	-0.417367	22210.60823
556.602974	-111.55141	687.103279	26.104005	-1.209793	1.108558	22203.74157
571.862229	-19.232919	670.318099	113.84472	-0.44683	1.108558	22207.55638
552.78816	80.7152	632.932925	243.548385	0.316132	1.108558	22220.52675
532.188166	169.98184	626.829223	361.807609	-0.44683	0.345595	22224.34156
513.877061	279.848474	466.607048	377.066864	1.079095	0.345595	22218.23786
478.780775	352.329934	414.725582	506.007567	1.079095	-1.943293	22228.15638
408.588203	430.915096	362.081153	638.763083	-0.44683	-1.18033	22225.10453
358.232662	507.974332	228.562674	712.770468	-0.44683	1.108558	22216.71194
269.728985	553.752096	124.036779	754.733419	0.316132	1.108558	22236.54897
191.143823	589.611345	49.266431	769.992674	0.316132	-0.417367	22252.57118
109.50681	590.374308	-77.385383	767.703785	1.079095	1.108558	22218.23786
23.292021	585.796531	-192.592756	734.133425	0.316132	0.345595	22205.2675
-61.396843	571.300239	-283.385322	750.918605	0.316132	1.871521	70.955535
-155.241259	544.596544	-403.170472	676.91122	-0.44683	1.108558	16.022217
-252.137527	521.707661	-480.229708	557.889033	-0.44683	1.871521	14089.63286
-333.011577	477.455823	-560.340796	537.289039	1.079095	-0.417367	22173.22306
-386.418969	417.181767	-629.007442	434.289069	-0.44683	0.345595	22193.06009
-474.159684	339.359567	-693.096312	288.563187	0.316132	1.871521	22207.55638
-519.174485	257.722555	-723.614821	175.644702	1.079095	2.634484	22228.91934
-567.241137	150.907771	-684.703722	80.274359	-1.209793	0.345595	22190.7712
-591.655945	79.952237	-695.3852	-45.614492	0.316132	1.871521	22204.50453
-610.730013	-23.810695	-697.674088	-178.370008	-1.209793	-0.417367	22208.31935
-603.863349	-110.025485	-580.940789	-298.155158	-0.44683	-0.417367	22203.74157
-564.189286	-209.21064	-586.281529	-469.821774	0.316132	1.108558	22212.13416
-526.04115	-287.03284	-474.126006	-520.177315	0.316132	1.108558	22230.44527
-454.322652	-370.195778	-381.044552	-626.229135	0.316132	1.108558	22222.05268
-393.285633	-443.440201	-310.851981	-735.332806	0.316132	1.871521	22220.52675
-309.359732	-518.210549	-168.940912	-768.903167	0.316132	0.345595	22226.63045
-211.700502	-565.514239	-38.474284	-761.273539	0.316132	0.345595	22228.15638
-121.670899	-601.373487	53.844208	-776.532794	1.079095	0.345595	22233.49712
-23.248706	-611.292003	207.199718	-723.888365	0.316132	0.345595	22237.31193
82.040152	-617.395705	309.436724	-716.258738	0.316132	1.871521	22225.10453
187.329009	-623.499407	419.303359	-641.48839	0.316132	1.108558	22203.74157
255.995656	-574.669791	494.83667	-603.340253	0.316132	-0.417367	22212.89712
341.447482	-510.580922	577.999608	-515.599538	-0.44683	1.871521	22216.71194
430.714122	-445.729089	625.303298	-421.755121	0.316132	-0.417367	22186.95639
490.225216	-369.432815	648.19218	-321.807003	0.316132	0.345595	22209.84527
517.691874	-271.010622	701.599571	-188.288524	0.316132	-0.417367	22228.91934
552.78816	-171.825466	713.806975	-61.63671	0.316132	0.345595	22217.4749
564.995564	-71.114385	693.206981	68.829918	-1.209793	0.345595	22202.97861
553.551123	13.574479	689.392167	201.585435	-0.44683	0.345595	22211.3712
533.714092	119.626299	640.562552	317.555771	-1.972756	-1.943293	22196.11194
514.640024	203.5522	563.503316	383.933529	-1.209793	-0.417367	22207.55638
474.965961	308.841058	475.762601	485.407573	1.079095	1.871521	22221.28971
439.106713	395.055847	393.362626	576.200138	-0.44683	1.108558	22219.00082
374.25488	459.90768	304.858948	659.363077	-0.44683	-1.18033	22220.52675
293.38083	531.626177	136.244183	710.48158	0.316132	-1.18033	22230.44527
223.188258	563.670612	66.051611	724.214909	-0.44683	1.108558	22222.05268
130.106804	591.137271	-45.340948	744.051941	0.316132	2.634484	22201.45268
66.017934	592.663196	-130.029812	734.133425	0.316132	2.634484	22224.34156
-7.989451	585.033569	-223.874229	762.363046	0.316132	-0.417367	5749.687185
-97.256091	563.670612	-345.948266	739.474164	0.316132	0.345595	19.074068
-190.337545	527.048401	-462.681565	660.126039	-0.44683	-1.18033	12.207404
-269.68567	507.211369	-516.85192	579.251989	1.079095	0.345595	21738.3343
-349.796757	450.752127	-596.200044	481.592759	0.316132	0.345595	22174.74899
-426.093031	361.485487	-695.3852	359.518721	0.316132	0.345595	22178.5638
-475.685609	293.581803	-718.274082	235.918758	0.316132	-0.417367	22219.76379
-541.300404	205.078126	-704.540753	149.703968	-0.44683	-0.417367	22199.16379
-571.055951	131.833703	-690.807424	3.978086	0.316132	2.634484	22223.5786
-617.596678	42.567063	-646.555585	-98.258921	0.316132	1.871521	22229.6823
-599.285572	-59.669944	-620.614852	-238.644065	-1.209793	1.108558	22193.06009
-589.367057	-152.751398	-572.548199	-376.74032	0.316132	2.634484	22206.03046
-545.115218	-245.069889	-519.903771	-480.503252	-0.44683	1.871521	22208.31935
-500.100417	-331.284678	-419.955652	-567.481004	-0.44683	-1.18033	22199.92676
-422.278217	-412.158728	-296.355689	-654.458756	-0.44683	2.634484	22219.76379
-345.981944	-472.432785	-221.58534	-738.384657	0.316132	1.871521	22231.97119
-267.396782	-532.706841	-125.452036	-786.45131	-0.44683	1.108558	22215.18601
-155.241259	-589.166083	2.725704	-792.555012	1.079095	0.345595	22220.52675
-67.500545	-631.129034	82.836792	-786.45131	0.316132	1.108558	22211.3712
21.003133	-613.580891	268.999699	-778.05872	1.079095	-0.417367	22189.24528
127.817916	-615.869779	369.710781	-691.84393	0.316132	-1.18033	22135.07492
241.499364	-586.877195	474.236676	-631.569874	1.079095	1.108558	22235.02304
315.506749	-532.706841	493.310744	-567.481004	0.316132	-0.417367	22212.89712
380.358582	-483.877226	600.88849	-464.481035	0.316132	-0.417367	22209.08231
449.025228	-398.425399	639.79959	-358.429214	0.316132	0.345595	22208.31935
511.588173	-329.758753	692.444018	-260.007021	1.079095	1.871521	22207.55638
542.869645	-228.284709	724.488453	-125.72558	0.316132	1.108558	22214.42305
556.602974	-126.810665	713.044012	-4.414504	-0.44683	1.108558	22226.63045
563.469639	-24.573658	687.103279	148.178043	-0.44683	1.871521	22231.20823
546.684458	66.218908	672.606987	261.859491	0.316132	1.108558	22216.71194
521.506688	163.878138	634.45885	341.207615	-1.209793	-0.417367	22202.21564
490.988179	253.907741	513.910738	443.444622	-0.44683	1.108558	22210.60823
452.840042	321.048462	431.510762	525.844598	-0.44683	1.871521	22199.92676
419.269681	431.678059	357.503377	588.407542	0.316132	-0.417367	22153.38603
355.180811	488.900264	238.48119	692.170474	-0.44683	0.345595	22221.28971
259.810469	535.440991	107.251599	700.563065	-0.44683	1.108558	22216.71194
178.173457	563.670612	59.184947	769.229711	0.316132	-0.417367	22218.23786
89.669779	574.35209	-98.74834	739.474164	0.316132	-0.417367	22209.08231
15.662394	587.322457	-192.592756	729.555649	-0.44683	0.345595	22205.2675
-69.02647	557.56691	-341.37049	700.563065	-0.44683	0.345595	102.999969
-143.796818	557.56691	-423.770466	658.600114	1.079095	0.345595	14.496292
-220.093092	522.470624	-458.866752	622.740865	1.079095	1.108558	11119.41893
-308.59677	485.08545	-538.977839	531.9483	1.079095	0.345595	22164.83047
-389.47082	414.892878	-627.481516	416.740926	0.316132	0.345595	22190.7712
-459.663392	346.226232	-661.81484	279.407634	1.079095	2.634484	22201.45268
-509.255969	260.011443	-724.377784	187.089143	0.316132	1.871521	22215.18601
-556.559659	177.611467	-707.592604	94.770651	-0.44683	0.345595	22222.81564
-587.078169	86.055939	-657.237063	-49.429306	0.316132	-0.417367	22225.10453
-600.048535	2.130038	-655.711138	-144.036685	-0.44683	-0.417367	22215.94897
-593.944833	-105.447708	-619.088926	-338.592183	-0.44683	1.871521	22224.34156
-573.344839	-205.395827	-541.266727	-402.681053	0.316132	1.108558	22228.91934
-516.885597	-293.899504	-448.948236	-531.621756	-1.209793	-0.417367	22193.06009
-465.004131	-374.773554	-383.333441	-601.814327	-0.44683	1.108558	22104.55641
-419.989329	-443.440201	-263.548291	-694.895781	-0.44683	-1.18033	22210.60823
-312.411583	-508.292033	-172.755725	-742.199471	0.316132	-0.417367	22202.21564
-207.122726	-566.277201	-56.022426	-788.740198	0.316132	1.108558	22222.05268
-148.374595	-611.292003	12.64422	-820.02167	0.316132	1.108558	22206.03046
-11.804265	-631.129034	201.096016	-766.614279	-0.44683	1.871521	22196.87491
83.566077	-625.788295	303.333023	-720.836514	0.316132	4.160409	22216.71194
178.936419	-609.003115	364.370042	-697.947632	-0.44683	0.345595	22206.79342
266.677134	-570.092015	484.918154	-644.540241	0.316132	-0.417367	22190.7712
341.447482	-501.425369	588.681086	-525.518054	1.842058	0.345595	22233.49712
418.506719	-448.017977	620.725521	-414.888457	1.079095	1.108558	22228.15638
481.832626	-357.988374	668.029211	-290.525531	1.079095	1.871521	22199.92676
526.084465	-279.403212	711.518087	-203.547779	-0.44683	0.345595	22228.91934
566.52149	-173.351392	719.147714	-51.718194	-1.209793	-0.417367	22214.42305
554.314086	-93.240304	726.014379	97.05954	0.316132	-0.417367	22223.5786
564.995564	17.389292	678.710689	221.422466	-0.44683	-1.943293	22215.94897
545.158533	133.359628	645.140329	329.000212	0.316132	-1.18033	22224.34156
519.980763	224.152194	587.918123	401.481672	-0.44683	1.871521	22229.6823
457.417818	311.129946	481.866303	492.274237	1.079095	-0.417367	22217.4749
412.403017	379.03363	339.955234	575.437176	-0.44683	-0.417367	22125.15641
375.017843	453.803978	265.947848	638.00012	-0.44683	1.871521	22211.3712
298.721569	526.285438	195.755277	680.726033	-1.972756	1.108558	22198.40083
231.580848	565.196537	65.288649	733.370462	-0.44683	1.108558	22214.42305
138.499394	578.929867	-42.289097	724.977872	-0.44683	1.871521	22220.52675
62.203121	587.322457	-125.452036	734.133425	0.316132	1.871521	22205.2675
-8.752414	581.981718	-226.163117	753.970456	0.316132	-1.18033	3736.991485
-114.041272	553.752096	-360.444559	721.163058	-1.209793	0.345595	19.074068
-192.626434	527.811363	-441.318609	636.474195	-1.209793	0.345595	11.444441
-294.100478	492.715077	-570.259311	561.703846	-0.44683	0.345595	21503.34178
-340.641205	469.063233	-606.11856	470.148318	0.316132	-0.417367	22209.08231
-403.204149	381.322518	-690.044461	389.274268	0.316132	0.345595	22210.60823
-488.655976	299.685505	-722.851859	200.822472	0.316132	-1.18033	22226.63045
-527.567075	208.892939	-715.222231	127.578049	0.316132	-1.18033	22074.80087
-566.478175	115.811485	-703.014827	19.23734	0.316132	0.345595	22222.81564
-610.730013	29.596696	-658.762989	-118.858915	0.316132	1.108558	22218.23786
-620.648529	-49.751428	-622.140777	-243.984804	0.316132	1.108558	22225.10453
-581.737429	-155.040286	-559.577833	-341.644034	0.316132	0.345595	22223.5786
-542.82633	-245.069889	-484.807485	-448.458817	0.316132	1.108558	22217.4749
-490.181901	-332.810604	-442.844534	-577.39952	0.316132	-0.417367	22225.10453
-429.144882	-404.529101	-312.377906	-623.177284	-1.209793	0.345595	22222.81564
-370.396751	-480.062412	-228.452005	-697.947632	-1.209793	1.108558	22197.63787
-271.974558	-554.83276	-110.955744	-771.955018	1.079095	1.108558	22212.13416
-181.181993	-592.217934	7.303481	-784.162421	1.079095	-0.417367	22208.31935
-69.02647	-631.129034	97.333084	-777.295757	-0.44683	-0.417367	22199.16379
24.817946	-640.284587	248.399706	-750.592061	-0.44683	-1.18033	22219.00082
103.403108	-620.447556	375.05152	-695.658744	-1.209793	-0.417367	22154.14899
220.89937	-594.506823	435.325576	-655.221719	-0.44683	-1.18033	22195.34898
297.958606	-557.121648	520.777403	-590.369886	1.079095	1.871521	22204.50453
371.965992	-466.329083	558.925539	-481.266215	-0.44683	0.345595	22189.24528
441.395601	-405.292064	631.406999	-430.910674	0.316132	-1.18033	22183.14158
508.536322	-313.736535	680.236615	-258.481096	1.842058	-0.417367	22236.54897
561.18075	-239.72915	639.036627	-216.518145	0.316132	1.871521	22188.48232
548.210384	-128.33659	700.073646	-9.755244	0.316132	1.871521	22231.97119
559.654825	-28.388472	686.340317	151.229894	1.079095	2.634484	22232.73415
529.136316	70.796684	687.103279	278.644671	-0.44683	1.108558	22235.02304
518.454837	173.033691	616.910707	340.444653	1.079095	0.345595	22215.18601
494.802992	250.85589	541.377397	448.022399	-0.44683	-1.18033	22218.23786
462.758557	342.411418	465.081123	558.651995	0.316132	1.108558	22231.20823
422.321532	429.38917	372.762632	631.133455	-0.44683	1.871521	22214.42305
351.365998	482.796562	277.39229	644.103822	-1.209793	0.345595	22219.00082
268.203059	535.440991	105.725674	699.037139	-0.44683	0.345595	22208.31935
186.566047	578.929867	35.533102	743.288978	0.316132	0.345595	22202.21564
97.299406	569.011351	-133.081663	715.822319	0.316132	0.345595	22168.64528
27.869797	579.692829	-165.889061	740.237127	-0.44683	-0.417367	22204.50453
-45.374625	564.433575	-305.511241	740.237127	-1.209793	1.108558	77.059236
-132.352377	545.359506	-423.770466	695.985288	1.079095	2.634484	12.970367
-239.930123	514.840997	-456.577863	615.874201	0.316132	0.345595	13460.95157
-310.885658	475.166935	-598.488932	519.740896	0.316132	1.108558	22170.17121
-387.181932	430.915096	-647.318548	391.563156	-0.44683	0.345595	22176.27491
-445.930062	346.226232	-683.940759	301.533553	-0.44683	2.634484	22189.24528
-497.811528	273.744772	-716.748157	193.192844	1.079095	1.871521	22247.23045
-561.137436	187.529983	-717.511119	91.7188	1.079095	2.634484	22232.73415
-579.448541	94.448529	-688.518535	-39.51079	1.079095	-0.417367	22235.02304
-587.841131	-0.158851	-635.874107	-147.851499	0.316132	-1.943293	22236.54897
-590.13002	-98.581044	-590.096342	-274.503313	0.316132	0.345595	22220.52675
-574.870765	-205.395827	-527.533398	-427.095861	0.316132	1.871521	22222.05268
-517.64856	-278.64025	-459.629714	-510.258799	-0.44683	0.345595	22228.15638
-461.95228	-370.958741	-373.414925	-599.525439	0.316132	0.345595	22196.11194
-397.100447	-443.440201	-278.807546	-707.866148	-0.44683	1.108558	22222.05268
-329.959726	-502.188331	-180.385353	-739.14762	0.316132	-1.18033	22228.15638
-221.619018	-579.247568	-40.763172	-781.110571	0.316132	1.108558	22214.42305
-129.300526	-611.292003	30.955326	-811.62908	-0.44683	0.345595	22194.58602
-17.907967	-640.284587	133.192332	-791.792049	-0.44683	0.345595	22199.92676
45.41794	-630.366071	226.273786	-774.243906	-0.44683	0.345595	22171.69713
162.914202	-599.084599	400.22929	-681.162452	-1.209793	1.108558	22194.58602
259.047507	-581.536456	484.918154	-633.0958	0.316132	2.634484	22215.94897
320.847488	-514.395735	578.762571	-506.443985	0.316132	0.345595	22202.97861
410.114129	-460.225381	600.125527	-423.281047	-0.44683	0.345595	22198.40083
465.810408	-356.462449	674.132913	-340.118109	-0.44683	1.108558	22200.68972
524.558539	-283.218026	704.651422	-189.051487	0.316132	1.108558	22226.63045
562.706676	-190.136572	711.518087	-66.214486	0.316132	-2.706256	22212.13416
572.625192	-72.640311	685.577354	78.748434	2.605021	0.345595	22248.75637
558.1289	24.255957	671.844025	188.615068	1.079095	-0.417367	22247.23045
542.106682	113.522597	619.199596	276.355783	1.079095	1.108558	22225.10453
526.847427	222.626269	571.895906	355.703907	1.079095	1.108558	22235.02304
474.202998	292.81884	499.414446	499.903865	0.316132	1.108558	22235.786
454.365967	382.085481	397.177439	570.096437	-0.44683	-1.943293	22154.14899
368.151178	466.011382	302.57006	651.733449	-0.44683	-1.18033	22222.81564
310.16601	500.344705	182.021947	696.748251	-0.44683	2.634484	22231.97119
227.003072	558.329873	77.496052	734.133425	-0.44683	1.871521	22212.89712
136.210506	574.35209	-62.126128	708.192692	0.316132	0.345595	22188.48232
56.099419	578.929867	-133.081663	747.866754	-1.209793	1.108558	22196.11194
-24.774631	570.537277	-259.733477	724.214909	-1.209793	0.345595	6537.827692
-109.463495	554.515059	-385.622329	669.281592	-0.44683	0.345595	18.311106
-202.544949	529.337289	-451.237124	663.940853	0.316132	0.345595	12.970367
-286.47085	501.107668	-516.088957	559.414958	-1.209793	1.108558	21208.0752
-349.796757	462.959531	-587.807454	502.192753	-0.44683	1.108558	22185.43046
-414.64859	375.981779	-660.288914	380.118715	0.316132	0.345595	22199.16379
-481.789311	303.500319	-696.148163	249.652087	-0.44683	1.108558	22216.71194
-529.093001	221.863306	-696.148163	158.859521	0.316132	0.345595	22214.42305
-577.159653	128.781852	-703.014827	16.948452	0.316132	-0.417367	22224.34156
-574.870765	50.19669	-670.20743	-108.940399	1.842058	1.108558	22246.46748
-583.263355	-53.566242	-608.407448	-195.155189	1.079095	1.871521	22237.31193
-586.315206	-145.884733	-642.740771	-377.503283	0.316132	0.345595	22236.54897
-540.537442	-244.306926	-571.022274	-526.281016	1.079095	-0.417367	22233.49712
-475.685609	-325.180976	-423.007503	-546.118048	0.316132	1.108558	22225.86749
-432.959696	-389.269846	-313.903832	-655.984682	-0.44683	-0.417367	22223.5786
-356.663422	-470.143896	-207.852011	-694.132819	0.316132	1.871521	22228.91934
-284.181962	-541.099431	-106.377967	-732.280955	1.079095	1.871521	22214.42305
-178.130142	-579.247568	-3.377998	-777.295757	-0.44683	0.345595	22222.81564
-82.759799	-638.758661	107.251599	-790.266123	0.316132	-1.18033	22202.97861
8.032766	-634.943848	257.555258	-740.673545	-1.209793	-1.18033	22189.24528
107.980885	-632.654959	352.925601	-719.310589	-0.44683	-1.18033	22186.19343
198.010488	-610.52904	423.118172	-671.243936	-0.44683	0.345595	22202.97861
285.751202	-545.677207	511.62185	-572.058781	-0.44683	-0.417367	22176.27491
372.728954	-483.877226	570.369981	-481.266215	-0.44683	1.108558	22196.11194
439.106713	-416.736505	660.399583	-353.088475	0.316132	0.345595	22213.66009
497.091881	-328.232827	693.206981	-261.532947	0.316132	0.345595	22214.42305
542.869645	-232.862485	706.177348	-128.014468	0.316132	-0.417367	22220.52675
558.1289	-129.862516	693.206981	-13.570057	1.079095	1.108558	22231.97119
553.551123	-15.418105	686.340317	138.259527	1.079095	1.871521	22217.4749
555.840011	73.848535	661.162546	259.570603	0.316132	1.108558	22231.97119
541.343719	169.98184	597.073676	357.229833	1.079095	0.345595	22249.51933
496.328918	279.085511	532.984806	412.926113	0.316132	1.108558	22239.60082
472.677073	356.90771	436.088539	496.089051	1.079095	-1.18033	22233.49712
429.188197	439.307686	280.44414	551.022368	0.316132	0.345595	22238.83786
356.706737	487.374338	252.214519	702.851953	0.316132	1.871521	22232.73415
270.491948	540.78173	122.510854	712.770468	-0.44683	-0.417367	22215.18601
182.751233	571.300239	45.451618	766.17786	0.316132	-1.943293	22225.10453
120.188289	579.692829	-76.62242	772.281562	0.316132	-0.417367	22222.05268
27.869797	586.559494	-171.2298	776.859338	0.316132	1.108558	22205.2675
-59.107955	562.907649	-284.911248	755.496382	-0.44683	0.345595	113.681448
-159.819036	536.966916	-410.800099	699.037139	-1.209793	1.871521	15.259255
-246.796788	514.078034	-483.281559	573.148287	-1.209793	0.345595	10246.58956
-308.59677	475.166935	-570.259311	509.82238	-0.44683	0.345595	22127.4453
-367.3449	424.048431	-656.4741	393.089082	-0.44683	0.345595	22191.53417
-457.374503	348.51512	-727.429635	274.829857	-0.44683	1.108558	22191.53417
-506.204118	264.589219	-713.696306	197.770621	-0.44683	1.108558	22221.28971
-567.241137	166.929989	-720.56297	71.118807	-0.44683	1.108558	22229.6823
-596.996684	89.10779	-677.837057	-31.1182	-0.44683	0.345595	22210.60823
-606.152237	-10.840329	-637.400032	-146.325573	0.316132	0.345595	22220.52675
-596.233721	-103.15882	-661.81484	-301.969972	1.079095	0.345595	22228.15638
-543.589293	-173.351392	-567.20746	-440.066227	0.316132	0.345595	22235.02304
-507.730044	-267.195808	-477.94082	-496.52547	1.079095	2.634484	22242.65267
-451.270801	-357.225411	-403.933435	-617.073582	1.842058	1.871521	22246.46748
-399.389335	-421.314281	-262.785328	-703.288371	-0.44683	0.345595	22227.39341
-306.307881	-512.106847	-151.392769	-723.125403	0.316132	0.345595	22228.15638
-224.670869	-574.669791	-52.970576	-755.169837	0.316132	-1.18033	22226.63045
-134.641266	-618.92163	62.236798	-789.503161	0.316132	1.108558	22197.63787
-40.796849	-627.31422	186.599724	-737.621695	-0.44683	2.634484	22209.08231
67.54386	-625.788295	312.488575	-717.784663	0.316132	1.871521	22222.05268
152.232723	-618.158667	399.466327	-675.821713	0.316132	-0.417367	22201.45268
245.314177	-590.692009	480.340378	-623.940247	-0.44683	0.345595	22186.19343
336.106743	-528.892027	554.347763	-565.192116	-0.44683	-0.417367	22192.29713
423.847458	-452.595754	552.821838	-537.725457	-1.209793	1.108558	22196.11194
455.891893	-387.743921	650.481068	-365.295879	0.316132	1.871521	22177.03787
512.351135	-296.951355	711.518087	-256.192208	0.316132	0.345595	22214.42305
565.758527	-184.03287	652.769956	-134.11817	-1.209793	-1.943293	22228.15638
561.18075	-82.558826	717.621789	55.096589	0.316132	-1.18033	22216.71194
557.365937	23.492994	695.495869	187.852105	-0.44683	-1.18033	22224.34156
547.447421	111.996672	661.162546	311.452069	-0.44683	-0.417367	22228.91934
510.062247	203.5522	593.258863	375.540939	0.316132	-0.417367	22211.3712
481.069663	295.107729	494.83667	515.926082	1.079095	1.108558	22225.10453
445.973377	389.715108	414.725582	588.407542	1.079095	1.108558	22251.80822
390.277097	460.670643	311.725613	625.792716	0.316132	-0.417367	22228.15638
295.669718	531.626177	88.940494	630.370493	0.316132	-0.417367	22237.31193
235.395662	565.9595	84.362717	747.103791	1.079095	1.871521	22241.88971
161.388276	595.715047	-1.089109	748.629717	0.316132	1.871521	22213.66009
70.595711	594.189121	-144.526104	721.163058	-0.44683	0.345595	22198.40083
-14.093153	582.74468	-217.770527	746.340829	-1.209793	-1.18033	11501.66326
-98.019054	552.226171	-345.185304	720.400096	-0.44683	-0.417367	21.362957
-172.02644	533.152103	-442.081571	652.496412	0.316132	-1.18033	11.444441
-268.159745	488.900264	-501.592665	590.69643	0.316132	0.345595	21449.17142
-358.95231	449.989164	-588.570417	473.200169	-1.209793	0.345595	22170.17121
-423.804143	401.159549	-715.222231	344.259466	0.316132	0.345595	22164.06751
-474.159684	285.952176	-678.60002	234.392832	-1.209793	-0.417367	22201.45268
-510.781895	218.811455	-724.377784	142.074341	-0.44683	0.345595	22213.66009
-571.055951	118.100374	-751.844443	-3.651542	-0.44683	1.108558	22208.31935
-596.996684	49.433727	-654.185212	-99.021884	0.316132	1.108558	22225.86749
-592.418908	-49.751428	-609.933373	-218.044071	0.316132	2.634484	22228.91934
-583.263355	-133.67733	-571.022274	-375.977357	1.079095	0.345595	22212.13416
-552.744845	-242.781001	-497.014888	-456.088445	-0.44683	0.345595	22222.81564
-491.707826	-328.232827	-418.429727	-559.851377	-0.44683	-1.943293	22227.39341
-433.722658	-397.662436	-338.318639	-628.518023	0.316132	0.345595	22238.83786
-342.16713	-472.432785	-215.481638	-721.599477	0.316132	0.345595	22243.41563
-256.715303	-519.736474	-155.970545	-790.266123	0.316132	0.345595	22244.94156
-167.448663	-587.640158	-72.807607	-826.888335	0.316132	2.634484	22202.21564
-69.789433	-620.447556	104.199748	-797.895751	0.316132	0.345595	22222.05268
10.321654	-637.232736	251.451556	-764.32539	-1.209793	-2.706256	22212.89712
116.373475	-621.973481	345.295973	-704.051334	-0.44683	-0.417367	22190.00824
206.403078	-577.721642	428.458911	-638.436539	-0.44683	0.345595	22212.89712
294.143793	-551.017947	536.79962	-582.740259	1.079095	1.108558	22221.28971
372.728954	-482.3513	603.177378	-505.681023	0.316132	-1.18033	22184.6675
442.921526	-419.788356	660.399583	-369.873655	-0.44683	-1.18033	22186.95639
494.802992	-336.625418	699.310683	-260.007021	-0.44683	1.108558	22209.84527
537.528906	-251.173591	717.621789	-143.273722	-0.44683	1.108558	22207.55638
577.202968	-132.151404	634.45885	-52.481157	-0.44683	1.108558	22207.55638
571.099266	-50.514391	604.703304	82.563248	0.316132	1.871521	22220.52675
558.1289	62.404094	679.473652	254.992826	0.316132	1.871521	22225.10453
526.847427	159.300361	623.014409	345.022429	0.316132	1.108558	22216.71194
498.617806	248.567002	555.110726	432.763144	-0.44683	1.108558	22228.15638
478.017812	324.100313	471.184825	545.681629	0.316132	-0.417367	22229.6823
420.032644	432.441021	362.844116	595.274207	0.316132	0.345595	22218.23786
343.73637	488.137301	272.05155	640.289008	0.316132	1.871521	22227.39341
277.358612	549.17432	133.192332	728.029723	1.079095	0.345595	22253.33415
217.084556	575.115053	27.903475	740.237127	1.079095	-0.417367	22219.76379
107.980885	600.292823	-148.340918	695.985288	0.316132	-1.18033	22199.16379
45.41794	598.766898	-177.333502	752.444531	0.316132	-1.18033	22223.5786
-40.796849	561.381724	-297.118651	730.318611	1.079095	1.108558	179.296243
-130.063489	545.359506	-428.348242	695.222325	0.316132	0.345595	13.733329
-223.907906	521.707661	-468.022304	623.503828	0.316132	1.108558	6456.953642
-294.86344	484.322487	-539.740802	544.155703	0.316132	1.108558	22138.88974
-365.818975	435.492872	-634.348181	437.34092	-0.44683	1.108558	22199.92676
-435.248584	354.618822	-645.792622	334.340951	-0.44683	1.871521	22220.52675
-506.967081	270.692921	-707.592604	197.007658	-0.44683	0.345595	22187.71935
-558.848547	178.37443	-706.829641	48.992887	-0.44683	0.345595	22201.45268
-580.211504	92.159641	-702.251865	-81.473741	-0.44683	-0.417367	22206.79342
-618.359641	-12.366254	-680.125945	-202.021853	-0.44683	-1.18033	22202.21564
-588.604094	-105.447708	-685.466684	-350.036624	0.316132	1.108558	22212.13416
-584.78928	-184.795833	-639.68892	-450.747705	-0.44683	-1.18033	22228.15638
-520.70041	-283.218026	-460.392677	-515.599538	0.316132	-0.417367	22223.5786
-465.767093	-359.5143	-371.126037	-579.688408	-0.44683	0.345595	22209.84527
-399.389335	-439.625387	-280.333471	-672.769862	-0.44683	-0.417367	22222.81564
-311.648621	-512.86981	-194.118682	-736.095769	0.316132	1.108558	22220.52675
-236.878272	-560.173499	-58.311315	-778.821682	1.079095	1.108558	22242.65267
-119.382011	-597.558674	34.007176	-801.710564	0.316132	1.108558	22239.60082
-33.167222	-615.869779	176.681208	-768.903167	1.079095	2.634484	22215.18601
69.069785	-627.31422	306.384874	-719.310589	-0.44683	1.108558	22199.92676
167.491978	-640.284587	349.87375	-708.629111	0.316132	0.345595	22215.18601
249.128991	-573.143866	465.844086	-610.206917	-0.44683	-0.417367	22214.42305
336.106743	-519.736474	562.740353	-527.043979	0.316132	0.345595	22194.58602
404.010427	-456.410567	616.910707	-429.384749	1.079095	1.871521	22215.18601
476.491887	-377.825405	685.577354	-324.095891	-0.44683	0.345595	22217.4749
502.43262	-280.929138	726.777342	-221.095922	1.079095	1.108558	22215.18601
539.054831	-201.581013	703.125497	-89.866331	-0.44683	-1.18033	22206.03046
573.388154	-94.003267	714.569938	68.066956	-1.209793	-1.18033	22211.3712
550.499272	8.23374	664.97736	178.696552	0.316132	-0.417367	22200.68972
532.951129	92.922603	616.147745	254.992826	-0.44683	-0.417367	22208.31935
516.928912	196.685536	507.807036	308.400218	-1.209793	-1.18033	22214.42305
503.195582	300.448468	473.473713	474.726094	0.316132	-0.417367	22215.94897
451.314116	381.322518	401.755216	545.681629	1.079095	0.345595	22224.34156
399.43265	459.90768	321.644128	631.133455	0.316132	1.871521	22231.97119
314.743786	514.078034	205.673792	714.296394	-0.44683	1.108558	22215.18601
235.395662	569.774314	72.918276	760.074158	0.316132	0.345595	22219.76379
159.099388	587.322457	-23.977992	732.607499	0.316132	1.871521	22214.42305
81.277189	591.900233	-104.089079	768.466748	0.316132	1.108558	22231.97119
-8.752414	582.74468	-216.244601	753.970456	-0.44683	-0.417367	20939.51231
-93.441278	570.537277	-374.940851	686.829735	-0.44683	0.345595	22.125919
-172.02644	518.655811	-476.414895	660.126039	1.079095	1.108558	14.496292
-263.581968	507.974332	-533.6371	589.933468	0.316132	0.345595	21116.51967
-333.011577	462.959531	-582.466715	492.274237	-0.44683	-1.943293	22183.14158
-417.700441	380.559555	-672.496318	383.170566	-1.209793	1.108558	22207.55638
-487.893013	298.922542	-707.592604	251.940975	0.316132	-1.943293	22210.60823
-518.411522	232.544784	-703.014827	159.622484	-1.209793	-1.18033	22223.5786
-562.663361	140.989256	-703.014827	37.548446	-0.44683	0.345595	22229.6823
-595.470759	31.122622	-666.392616	-99.784846	-1.209793	1.871521	22192.29713
-599.285572	-54.329205	-664.866691	-221.095922	0.316132	1.871521	22208.31935
-590.892982	-141.306957	-593.911156	-389.710687	-0.44683	1.108558	22205.2675
-544.352255	-245.069889	-543.555615	-481.266215	0.316132	1.108558	22200.68972
-514.596709	-315.262461	-438.266758	-556.799526	-0.44683	1.108558	22216.71194
-442.878211	-412.158728	-342.896416	-686.503191	0.316132	1.871521	22234.26008
-363.530087	-470.906859	-223.874229	-698.710595	0.316132	2.634484	22215.94897
-280.367148	-525.840176	-113.244632	-771.192055	0.316132	0.345595	22222.81564
-179.656067	-588.403121	2.725704	-779.584645	-0.44683	-1.18033	22222.05268
-86.574613	-627.31422	140.058997	-785.688347	1.079095	0.345595	22190.7712
15.662394	-628.840146	257.555258	-732.280955	1.079095	-0.417367	22234.26008
116.373475	-619.684593	353.688563	-718.547626	0.316132	-1.18033	22231.20823
204.11419	-586.114232	424.644098	-681.925415	1.079095	-0.417367	22203.74157
294.143793	-553.306835	506.281111	-574.347669	1.079095	1.108558	22208.31935
381.884507	-493.795741	563.503316	-513.31065	0.316132	-0.417367	22214.42305
444.447452	-430.469834	619.962558	-401.91809	0.316132	0.345595	22208.31935
500.143732	-341.203194	692.444018	-277.555164	1.079095	-0.417367	22214.42305
539.054831	-249.647666	691.681056	-153.192238	-0.44683	1.871521	22228.15638
558.891862	-143.595845	700.836609	-7.466355	0.316132	1.108558	22226.63045
569.573341	-38.306987	682.525503	129.103975	-1.209793	2.634484	22217.4749
535.240017	51.722616	658.873658	267.20023	-0.44683	0.345595	22207.55638
518.454837	153.19666	639.79959	342.733541	0.316132	1.108558	22206.79342
495.565955	246.278113	545.955173	428.94833	-0.44683	1.108558	22199.92676
471.151148	326.389201	469.658899	522.792747	-0.44683	0.345595	22214.42305
417.743756	427.100282	326.984867	599.089021	-1.209793	-0.417367	22220.52675
363.573402	482.033599	257.555258	644.103822	-0.44683	-0.417367	22219.00082
275.069724	537.729879	114.881227	702.08899	-1.209793	-0.417367	22225.86749
192.669749	565.196537	8.829406	693.6964	0.316132	0.345595	22226.63045
106.454959	583.507643	-73.570569	729.555649	0.316132	0.345595	22203.74157
46.180903	585.796531	-155.207582	751.681568	-0.44683	-0.417367	22208.31935
-30.878333	578.166904	-275.755695	773.807487	1.079095	0.345595	127.414777
-123.196825	567.485426	-392.488993	697.511214	1.079095	-0.417367	16.022217
-237.641235	533.152103	-473.363044	618.163089	0.316132	0.345595	2451.399274
-300.967142	496.529891	-567.970423	553.311256	0.316132	0.345595	22119.81567
-354.374534	437.78176	-625.955591	396.903895	1.079095	1.108558	22186.95639
-451.270801	352.329934	-658.762989	322.89651	0.316132	1.871521	22215.18601
-515.359671	256.196629	-709.118529	185.563217	-1.209793	1.871521	22222.05268
-556.559659	172.270728	-699.200014	68.066956	-0.44683	1.108558	22209.84527
-581.737429	104.367044	-662.577802	-17.384871	-0.44683	0.345595	22216.71194
-596.233721	10.522628	-637.400032	-144.036685	-0.44683	-1.18033	22228.15638
-599.285572	-90.951416	-620.614852	-288.236643	-0.44683	-0.417367	22219.76379
-579.448541	-196.240274	-555.763019	-390.473649	-0.44683	0.345595	22196.87491
-516.885597	-286.269877	-474.126006	-509.495836	-1.209793	-0.417367	22210.60823
-476.448572	-364.855039	-406.985285	-610.206917	-0.44683	2.634484	22208.31935
-410.833776	-437.336499	-293.303838	-672.006899	0.316132	-0.417367	22206.79342
-326.144913	-516.684623	-204.037197	-748.303173	0.316132	-0.417367	22224.34156
-221.619018	-589.929046	-116.296483	-835.280925	0.316132	-0.417367	22209.08231
-133.878303	-599.084599	18.747922	-829.177223	1.079095	1.108558	22199.16379
-28.589445	-623.499407	174.39232	-763.562428	0.316132	1.871521	22219.00082
67.54386	-634.943848	307.147836	-732.280955	1.079095	0.345595	22216.71194
162.151239	-618.158667	399.466327	-691.080968	-0.44683	1.108558	22191.53417
248.366028	-571.61794	478.814452	-604.103216	1.079095	0.345595	22228.91934
320.084526	-541.099431	555.873689	-530.09583	1.842058	0.345595	22237.31193
398.669688	-457.17353	628.355149	-440.82919	-0.44683	-0.417367	22185.43046
474.965961	-381.640219	676.421801	-321.04404	0.316132	1.871521	22221.28971
522.269651	-288.558765	706.177348	-219.569996	0.316132	0.345595	22236.54897
560.417788	-199.292125	710.755124	-79.184853	0.316132	-1.18033	22212.13416
564.232601	-101.632895	714.569938	52.807701	-0.44683	-1.943293	22220.52675
568.047415	11.285591	698.54772	201.585435	0.316132	-1.18033	22230.44527
546.684458	113.522597	625.303298	283.98541	-0.44683	-1.18033	22212.89712
522.269651	195.922573	592.4959	381.64464	-0.44683	1.108558	22220.52675
490.225216	286.715139	490.258893	496.852014	-1.209793	0.345595	22210.60823
436.817824	368.352151	420.829284	582.30384	-0.44683	-1.18033	22202.21564
400.195613	447.700276	286.547842	625.029754	-0.44683	1.108558	22206.79342
311.691935	511.789146	170.577506	673.096406	-0.44683	1.871521	22215.94897
242.262326	550.700245	103.436786	728.029723	-0.44683	0.345595	22215.18601
127.817916	597.240972	-81.200197	685.30381	1.079095	1.108558	22206.03046
71.358673	588.848382	-109.429818	734.133425	1.842058	1.108558	22198.40083
6.506841	586.559494	-217.007564	766.940823	-0.44683	-0.417367	13541.06265
-90.389427	565.196537	-336.792714	715.059357	-0.44683	1.108558	22.125919
-175.078291	539.255804	-416.903801	685.30381	0.316132	0.345595	12.207404
-252.137527	518.655811	-503.881553	607.481611	1.079095	1.871521	20644.24574
-346.744906	465.248419	-592.385231	506.770529	-0.44683	1.108558	22190.00824
-409.307851	385.137332	-674.785206	400.718709	0.316132	1.871521	22201.45268
-465.767093	313.418834	-683.177796	279.407634	0.316132	0.345595	22238.83786
-515.359671	221.100343	-706.829641	159.622484	0.316132	-0.417367	22222.81564
-559.61151	135.648517	-687.755573	44.415111	1.079095	0.345595	22224.34156
-593.18187	49.433727	-661.81484	-98.258921	0.316132	1.871521	22228.15638
-600.811498	-41.358838	-644.266697	-228.725549	0.316132	1.108558	22210.60823
-596.233721	-126.810665	-576.363013	-359.192177	0.316132	0.345595	22222.05268
-568.767063	-243.543964	-564.918572	-472.873625	-0.44683	-0.417367	22228.91934
-501.626342	-330.521716	-448.185273	-550.695824	0.316132	0.345595	22212.89712
-452.033764	-387.743921	-332.214937	-630.043949	0.316132	1.871521	22200.68972
-363.530087	-478.536487	-221.58534	-679.636527	-1.209793	0.345595	22210.60823
-285.707887	-544.914245	-122.400185	-782.636496	-0.44683	1.108558	22195.34898
-196.441247	-586.114232	-38.474284	-796.369825	-1.209793	-1.18033	22199.92676
-79.707949	-625.788295	95.044195	-775.006869	0.316132	-0.417367	22222.81564
8.795729	-641.810512	220.170084	-746.014285	1.079095	-0.417367	22199.16379
103.403108	-631.129034	307.147836	-716.258738	-0.44683	1.108558	22205.2675
203.351227	-604.425338	413.962619	-678.110601	0.316132	-0.417367	22215.18601
291.091942	-553.306835	526.118142	-581.214333	1.079095	1.108558	22213.66009
369.677103	-489.980928	573.421831	-499.577321	0.316132	1.108558	22191.53417
447.499303	-403.766138	648.19218	-354.614401	0.316132	-1.18033	22225.86749
513.114098	-338.151343	690.918093	-281.369978	1.079095	0.345595	22248.75637
545.158533	-248.884703	715.332901	-161.584828	1.079095	1.871521	22237.31193
553.551123	-135.203255	722.962528	-25.014498	1.079095	1.108558	22236.54897
572.625192	-39.06995	687.103279	112.318794	0.316132	1.871521	22236.54897
555.077049	61.641131	668.792174	232.103944	0.316132	2.634484	22213.66009
538.291868	160.063324	634.45885	335.866876	0.316132	-0.417367	22221.28971
494.802992	256.959592	558.162577	426.659442	0.316132	-2.706256	22229.6823
470.388185	332.492903	473.473713	526.607561	0.316132	-0.417367	22215.18601
414.691905	417.181767	340.718197	616.637163	0.316132	1.871521	22223.5786
365.86229	481.270636	280.44414	697.511214	-0.44683	1.108558	22209.84527
271.25491	531.626177	145.399736	727.26676	-1.209793	-1.943293	22192.29713
186.566047	563.670612	-8.718737	709.718617	-1.209793	-1.18033	22190.00824
107.217922	581.218755	-68.22983	744.051941	-1.209793	0.345595	22200.68972
40.840164	587.322457	-186.489054	766.940823	-0.44683	1.871521	22204.50453
-43.085737	568.248388	-316.19272	698.274176	0.316132	1.108558	203.711051
-119.382011	559.855798	-426.059354	714.296394	-0.44683	1.108558	14.496292
-236.878272	513.315071	-489.385261	645.629747	0.316132	-0.417367	5270.546587
-307.070844	487.374338	-588.570417	544.155703	-0.44683	0.345595	22131.26011
-389.47082	437.018798	-606.881523	435.814995	0.316132	-0.417367	22189.24528
-441.352286	353.092897	-665.629653	332.052063	1.079095	1.108558	22230.44527
-486.367087	276.03366	-706.066678	213.792838	0.316132	-0.417367	22235.02304
-545.878181	177.611467	-709.881492	94.007689	1.079095	1.871521	22238.07489
-560.374473	93.685566	-686.229647	-44.088567	1.079095	1.871521	22235.786
-598.52261	-10.840329	-639.68892	-166.162605	1.842058	-0.417367	22228.15638
-584.026318	-81.795863	-593.148193	-300.444046	-0.44683	0.345595	22224.34156
-572.581877	-187.847684	-551.185243	-388.184761	-0.44683	0.345595	22225.10453
-532.144852	-277.877287	-464.207491	-501.103246	0.316132	1.108558	22215.18601
-471.107833	-364.855039	-399.355658	-587.318035	-0.44683	1.108558	22223.5786
-413.122665	-435.047611	-268.88903	-710.917999	-0.44683	1.108558	22228.91934
-323.856024	-504.47722	-173.518688	-717.021701	-0.44683	-0.417367	22214.42305
-236.878272	-562.462388	-59.83724	-774.243906	-0.44683	-0.417367	22202.97861
-125.485713	-627.31422	27.140512	-809.340192	-0.44683	0.345595	22209.08231
-40.796849	-656.306804	200.333053	-747.54021	-0.44683	0.345595	22168.64528
49.232754	-625.025332	285.78488	-766.614279	0.316132	1.871521	22202.21564
156.047537	-634.180885	384.207073	-705.57726	-0.44683	0.345595	22211.3712
244.551215	-565.514239	468.895937	-636.147651	0.316132	0.345595	22183.90454
324.662302	-528.129064	549.769987	-567.481004	0.316132	0.345595	22202.21564
393.328948	-466.329083	561.214428	-514.836575	0.316132	1.108558	22212.89712
480.3067	-387.743921	658.110695	-371.399581	0.316132	1.871521	22211.3712
534.477055	-300.003206	709.992161	-234.829251	0.316132	-0.417367	22219.76379
569.573341	-192.42546	733.644006	-79.184853	0.316132	-0.417367	22251.80822
569.573341	-85.610677	713.044012	53.570664	0.316132	0.345595	22243.41563
572.625192	2.130038	706.177348	166.489149	1.079095	-1.18033	22236.54897
555.077049	95.974454	654.295882	289.326149	1.079095	-1.18033	22238.07489
520.743725	201.263312	610.044043	386.98538	-1.209793	0.345595	22231.20823
497.854843	289.004027	536.79962	499.140902	-0.44683	0.345595	22216.71194
439.869675	376.744741	426.170023	581.540878	-0.44683	1.108558	22226.63045
398.669688	446.937313	320.118203	650.970487	-0.44683	-1.943293	22228.15638
320.084526	510.26322	234.666376	706.666766	-0.44683	1.108558	22216.71194
246.07714	565.9595	66.051611	749.39268	0.316132	1.108558	22211.3712
151.469761	581.981718	0.436816	761.600083	-0.44683	1.108558	22197.63787
72.884599	585.033569	-88.829824	774.57045	-0.44683	0.345595	22191.53417
4.980915	584.270606	-218.533489	771.518599	-0.44683	-0.417367	8858.760338
-101.070905	545.359506	-325.348273	726.503798	-0.44683	-1.18033	19.074068
-164.396812	523.99655	-429.111205	652.496412	0.316132	1.108558	13.733329
-256.715303	512.552109	-508.459329	583.066803	0.316132	1.108558	20999.78637
-336.063428	467.537307	-607.644485	457.177951	-0.44683	1.108558	22167.11936
-398.626373	392.766959	-637.400032	401.481672	-0.44683	-1.18033	22193.82305
-472.633758	298.15958	-703.014827	279.407634	-0.44683	1.108558	22217.4749
-515.359671	242.4633	-720.56297	137.496565	-0.44683	-1.18033	22225.10453
-562.663361	147.85592	-716.748157	58.911403	1.842058	0.345595	22235.786
-593.944833	69.270759	-660.288914	-72.318188	1.079095	1.108558	22243.41563
-594.707796	-29.914397	-629.007442	-199.732965	1.079095	2.634484	22240.36378
-573.344839	-127.573628	-605.355597	-376.74032	0.316132	2.634484	22222.81564
-555.033734	-229.047672	-522.955621	-468.295848	1.079095	1.108558	22228.91934
-505.441156	-325.943939	-438.266758	-563.666191	-0.44683	-1.943293	22228.15638
-445.1671	-404.529101	-336.792714	-667.429123	-0.44683	0.345595	22223.5786
-357.426385	-476.247598	-217.007564	-694.132819	-0.44683	2.634484	22217.4749
-283.418999	-543.388319	-115.53352	-762.036502	0.316132	1.108558	22227.39341
-184.233843	-584.588307	-19.400215	-771.192055	1.079095	1.871521	22197.63787
-88.100539	-612.817928	87.414568	-784.162421	-0.44683	-1.18033	22196.87491
10.321654	-629.603108	235.429339	-719.310589	-1.972756	-1.943293	22199.92676
107.980885	-621.210518	339.955234	-723.125403	-0.44683	0.345595	22207.55638
182.751233	-606.714226	432.273725	-638.436539	-1.209793	0.345595	22170.17121
289.566016	-560.173499	504.755185	-562.903228	-0.44683	-0.417367	22196.87491
356.706737	-488.455002	564.266279	-536.962495	0.316132	0.345595	22211.3712
435.291899	-425.892058	648.955142	-388.184761	1.079095	1.871521	22177.03787
490.988179	-351.12171	684.814391	-271.451462	1.079095	1.108558	22222.81564
538.291868	-250.410628	684.814391	-173.792232	-0.44683	1.108558	22226.63045
558.1289	-148.936584	700.073646	-56.29597	-0.44683	1.108558	22212.89712
571.862229	-32.966248	685.577354	100.874353	0.316132	1.108558	22227.39341
564.995564	62.404094	658.873658	229.052093	1.079095	1.108558	22253.33415
544.39557	153.959622	611.569968	328.237249	-0.44683	0.345595	22231.20823
500.906694	232.544784	560.451465	440.392771	0.316132	1.871521	22238.83786
446.73634	330.204015	458.214458	551.022368	1.079095	-0.417367	22241.12674
423.847458	412.60399	380.392259	602.140871	-0.44683	1.108558	22228.15638
369.677103	465.248419	258.318221	669.281592	-0.44683	-0.417367	22215.94897
259.810469	525.522475	153.029363	727.26676	0.316132	-1.18033	22227.39341
197.247525	570.537277	42.399767	750.918605	0.316132	-1.18033	22220.52675
117.136438	575.115053	-62.889091	768.466748	-0.44683	1.108558	22204.50453
27.106835	596.47801	-181.911278	727.26676	0.316132	0.345595	22196.11194
-40.033886	559.092836	-278.044583	745.577866	-1.209793	0.345595	328.073977
-140.744967	537.729879	-393.251956	704.377878	-0.44683	-0.417367	16.78518
-229.248645	511.789146	-466.496379	625.792716	-1.209793	1.108558	1899.014252
-304.018993	476.69286	-566.444497	527.370523	-0.44683	-0.417367	22106.08234
-379.552304	427.100282	-634.348181	418.266852	0.316132	-0.417367	22170.17121
-432.196733	348.51512	-664.866691	330.526137	-1.209793	1.108558	22219.00082
-485.604125	266.878107	-709.118529	190.903956	-0.44683	1.108558	22227.39341
-536.722628	169.98184	-705.303716	80.274359	-0.44683	1.108558	22212.13416
-577.922616	87.581864	-727.429635	-52.481157	0.316132	-0.417367	22220.52675
-598.52261	-7.788478	-651.896324	-149.377424	-0.44683	1.108558	22228.15638
-582.500392	-74.929199	-593.148193	-309.599599	1.079095	-1.18033	22231.97119
-564.952249	-180.218056	-551.948205	-443.881041	1.842058	-0.417367	22242.65267
-534.43374	-270.247659	-474.888969	-507.206948	1.079095	1.108558	22244.94156
-484.078199	-340.440231	-384.859366	-601.814327	1.079095	0.345595	22224.34156
-396.337484	-426.65502	-260.49644	-681.162452	1.079095	1.108558	22231.20823
-317.752322	-501.425369	-193.355719	-737.621695	-0.44683	-0.417367	22228.91934
-249.848639	-551.780909	-81.96316	-781.873533	-1.209793	-0.417367	22202.97861
-139.219042	-602.899413	53.081245	-767.377241	1.079095	1.108558	22209.84527
-30.878333	-629.603108	190.414538	-761.273539	-0.44683	1.871521	22222.81564
62.203121	-619.684593	259.844147	-756.695763	0.316132	1.871521	22190.7712
140.788282	-619.684593	403.281141	-689.555042	-0.44683	-0.417367	22196.87491
237.68455	-573.906829	484.155191	-618.599508	-0.44683	-0.417367	22200.68972
323.136377	-548.729058	515.436663	-611.732843	-0.44683	-0.417367	22199.16379
396.380799	-472.432785	606.229229	-445.406966	0.316132	1.108558	22164.83047
469.625222	-403.766138	657.347733	-324.095891	-1.209793	-0.417367	22212.13416
524.558539	-290.084691	677.947726	-234.829251	-1.209793	-0.417367	22226.63045
563.469639	-182.506945	700.073646	-106.651511	-0.44683	1.108558	22219.00082
561.943713	-85.610677	666.503285	27.629931	-0.44683	-1.943293	22222.81564
564.995564	11.285591	656.58477	187.852105	0.316132	-0.417367	22231.20823
551.262235	85.292976	650.481068	254.992826	0.316132	1.108558	22212.89712
509.299284	192.107759	587.155161	367.911311	0.316132	-1.943293	22220.52675
485.64744	294.344766	519.251477	477.777945	0.316132	-1.18033	22251.80822
456.654856	356.90771	349.110787	518.977933	0.316132	0.345595	22229.6823
393.328948	461.433605	354.451526	649.444561	0.316132	1.871521	22241.12674
313.980824	515.60396	217.881196	708.955655	0.316132	0.345595	22241.88971
246.07714	549.17432	91.992344	740.237127	1.079095	1.871521	22216.71194
156.047537	571.300239	-38.474284	743.288978	0.316132	2.634484	22196.87491
78.225338	585.796531	-100.274265	761.600083	0.316132	1.108558	22209.08231
4.980915	581.981718	-197.170533	753.207493	-1.209793	-1.18033	22202.21564
-84.285725	556.803947	-329.163086	734.133425	-0.44683	0.345595	25.17777
-167.448663	533.915065	-474.888969	655.548263	-1.209793	-0.417367	12.970367
-265.870856	498.818779	-507.696367	589.170505	-1.209793	-1.18033	20441.29765
-329.959726	455.329903	-593.148193	467.096467	-1.209793	-0.417367	22152.62307
-403.204149	383.611406	-736.585188	312.215031	-0.44683	0.345595	22195.34898
-484.078199	298.15958	-678.60002	262.622454	-1.209793	-1.18033	22206.03046
-529.093001	221.100343	-695.3852	167.252111	0.316132	-0.417367	22205.2675
-568.0041	147.092958	-684.703722	32.97067	0.316132	0.345595	22225.10453
-602.337423	69.270759	-670.20743	-105.125586	-0.44683	1.108558	22229.6823
-585.552243	-32.203285	-670.20743	-263.058872	-0.44683	-0.417367	22213.66009
-591.655945	-142.06992	-583.229678	-361.481065	-0.44683	1.108558	22223.5786
-542.063367	-226.758783	-514.563031	-461.429184	0.316132	1.108558	22229.6823
-490.181901	-299.240243	-461.15564	-562.140265	1.842058	1.108558	22238.83786
-424.567106	-377.825405	-371.126037	-663.614309	0.316132	0.345595	22244.17859
-366.581938	-468.617971	-213.955713	-681.162452	0.316132	1.871521	22244.17859
-275.789372	-522.025363	-121.637222	-770.429092	0.316132	-1.18033	22220.52675
-191.863471	-579.247568	-4.14096	-788.740198	1.079095	0.345595	22225.10453
-104.122756	-613.580891	109.540487	-779.584645	0.316132	1.108558	22222.05268
6.506841	-633.417922	237.718227	-750.592061	0.316132	-0.417367	22197.63787
107.980885	-632.654959	329.273756	-712.443924	0.316132	-0.417367	22212.89712
192.669749	-599.847562	433.799651	-639.199501	1.079095	-0.417367	22216.71194
288.803053	-549.492021	505.518148	-576.636557	0.316132	-0.417367	22201.45268
356.706737	-509.817959	558.162577	-519.414352	-1.209793	-1.943293	22193.82305
429.95116	-425.129095	635.984776	-385.895873	-0.44683	0.345595	22199.16379
490.225216	-335.099492	690.15513	-281.369978	-1.209793	0.345595	22206.03046
524.558539	-246.595815	687.866242	-198.970002	-0.44683	0.345595	22204.50453
555.840011	-141.306957	719.910677	-53.24412	-1.209793	0.345595	22216.71194
576.440005	-45.936615	679.473652	106.978055	-0.44683	2.634484	22227.39341
555.840011	34.937435	661.925509	238.970609	1.079095	-0.417367	22215.18601
534.477055	166.929989	620.725521	324.422435	-0.44683	-0.417367	22228.15638
500.143732	249.329964	571.895906	426.659442	0.316132	0.345595	22228.91934
474.202998	337.833642	474.236676	535.763113	-0.44683	1.871521	22215.18601
419.269681	404.974363	386.495961	580.777915	0.316132	1.108558	22225.10453
369.677103	496.529891	259.844147	678.437145	1.079095	0.345595	22251.80822
285.751202	532.38914	156.844177	735.65935	-0.44683	-0.417367	22228.91934
192.669749	588.08542	12.64422	730.318611	1.079095	-0.417367	22205.2675
125.529028	592.663196	-75.096495	741.00009	1.079095	-0.417367	22230.44527
24.054984	593.426159	-167.414986	763.888972	-0.44683	-1.18033	22213.66009
-46.137588	580.455792	-294.829763	737.185276	-0.44683	-0.417367	550.096133
-140.744967	551.463208	-381.807515	687.592698	-0.44683	-0.417367	16.022217
-208.648651	514.078034	-465.733416	625.029754	0.316132	1.108558	12.970367
-300.967142	483.559525	-543.555615	547.207554	0.316132	-0.417367	22087.00827
-394.048596	436.255835	-639.68892	415.977964	1.079095	0.345595	22175.51195
-448.981913	343.174381	-638.162995	341.207615	-0.44683	1.108558	22186.19343
-488.655976	267.64107	-722.851859	180.222478	-0.44683	1.871521	22197.63787
-546.641144	172.270728	-754.133331	110.029906	-1.209793	0.345595	22206.79342
-580.211504	98.263343	-684.703722	-7.466355	-0.44683	-0.417367	22209.08231
-592.418908	14.337441	-632.822256	-129.540393	-0.44683	0.345595	22212.89712
-591.655945	-61.958832	-641.214846	-295.86627	-0.44683	0.345595	22225.10453
-571.818914	-172.588429	-544.318578	-377.503283	0.316132	0.345595	22225.86749
-526.804112	-272.536548	-466.496379	-489.658805	0.316132	-0.417367	22219.00082
-470.34487	-364.092076	-377.992701	-583.503222	0.316132	1.871521	22227.39341
-387.944894	-425.129095	-271.177918	-660.562458	1.079095	1.108558	22228.15638
-315.463434	-487.692039	-178.096464	-707.866148	1.842058	1.108558	22242.65267
-249.085676	-560.173499	-81.96316	-818.495745	1.079095	1.871521	22243.41563
-153.715334	-599.847562	21.799773	-820.784633	1.842058	1.108558	22215.18601
-40.033886	-621.973481	156.844177	-730.75503	0.316132	0.345595	22205.2675
61.440158	-635.70681	266.710811	-739.14762	0.316132	1.871521	22223.5786
149.943835	-626.551258	379.629296	-665.140235	1.079095	1.108558	22222.05268
238.447513	-574.669791	491.784819	-607.155067	-0.44683	1.108558	22185.43046
309.403047	-522.788325	542.903322	-545.355085	-0.44683	-1.18033	22210.60823
396.380799	-480.062412	610.807006	-449.22178	-1.209793	1.871521	22208.31935
478.780775	-390.795772	665.740323	-324.095891	-0.44683	0.345595	22210.60823
509.299284	-303.055057	702.362534	-233.303325	-1.209793	0.345595	22210.60823
542.106682	-209.973603	716.095863	-106.651511	-1.209793	0.345595	22209.84527
563.469639	-95.529193	667.266248	-7.466355	-1.209793	-1.18033	22200.68972
562.706676	-14.655143	695.495869	187.089143	-0.44683	-0.417367	22208.31935
547.447421	85.292976	597.073676	219.133578	-1.209793	-0.417367	22215.18601
523.032614	190.581834	616.910707	393.089082	0.316132	1.871521	22222.81564
484.884477	286.715139	526.881105	489.222386	0.316132	0.345595	22221.28971
435.291899	366.826226	445.244092	551.022368	-1.209793	-1.943293	22226.63045
408.588203	436.255835	343.770048	625.792716	0.316132	1.871521	22223.5786
320.084526	501.87063	225.510823	690.644549	-0.44683	0.345595	22215.94897
254.46973	550.700245	52.318282	706.666766	0.316132	0.345595	22202.21564
186.566047	566.722463	-33.896507	743.288978	0.316132	1.871521	22240.36378
84.32904	572.826165	-117.059445	779.148226	1.079095	1.108558	22219.00082
8.795729	565.196537	-186.489054	706.666766	0.316132	0.345595	22212.89712
-75.130172	565.196537	-309.326055	736.422313	0.316132	0.345595	31.281472
-181.944955	536.203953	-424.533428	677.674182	1.079095	0.345595	12.207404
-250.611602	505.685444	-500.066739	587.644579	-0.44683	1.108558	19660.0238
-335.300465	462.959531	-558.81487	500.666827	0.316132	1.871521	22184.6675
-397.100447	401.922512	-632.822256	401.481672	-0.44683	0.345595	22202.21564
-463.478205	313.418834	-673.259281	280.170596	0.316132	1.108558	22219.76379
-525.278187	236.359598	-715.985194	139.785453	-1.209793	0.345595	22228.91934
-571.055951	136.411479	-690.807424	69.592881	-0.44683	0.345595	22191.53417
-593.944833	56.300392	-697.674088	-92.155219	-0.44683	1.871521	22204.50453
-593.18187	-48.988466	-734.2963	-297.392195	0.316132	1.108558	22206.03046
-579.448541	-132.914367	-613.748187	-413.362531	-0.44683	0.345595	22201.45268
-555.033734	-218.366193	-509.985255	-469.058811	-1.209793	-0.417367	22210.60823
-505.441156	-293.136542	-465.733416	-533.910644	0.316132	0.345595	22230.44527
-438.300435	-386.980958	-339.844565	-630.806911	0.316132	1.108558	22219.00082
-374.211565	-469.380934	-252.866813	-694.895781	0.316132	2.634484	22222.81564
-286.47085	-532.706841	-147.577955	-778.05872	1.842058	1.871521	22226.63045
-202.544949	-589.166083	-15.585401	-775.006869	-0.44683	-1.18033	22193.06009
-87.337576	-614.343854	110.30345	-781.873533	1.842058	1.108558	22228.15638
6.506841	-628.077183	237.718227	-725.414291	1.079095	1.108558	22233.49712
112.558661	-620.447556	272.05155	-758.221688	1.079095	0.345595	22213.66009
204.11419	-601.373487	400.22929	-662.088384	0.316132	-0.417367	22208.31935
284.225277	-553.306835	507.807036	-577.39952	-1.209793	0.345595	22230.44527
352.128961	-503.714257	563.503316	-521.70324	1.079095	1.871521	22216.71194
435.291899	-436.573536	652.769956	-390.473649	-1.209793	-1.18033	22204.50453
494.802992	-345.018008	690.918093	-269.162574	0.316132	0.345595	22224.34156
537.528906	-264.143958	722.962528	-180.658897	1.079095	1.871521	22233.49712
569.573341	-149.699547	697.021795	-38.747828	-0.44683	1.108558	22213.66009
561.18075	-61.19587	652.769956	90.192875	-0.44683	1.871521	22207.55638
532.951129	44.855951	628.355149	219.133578	-0.44683	1.871521	22210.60823
510.82521	144.041107	561.97739	232.103944	-0.44683	-1.18033	22194.58602
490.225216	238.648486	578.762571	381.64464	-0.44683	-3.469218	22210.60823
476.491887	317.233648	422.35521	488.459424	-1.209793	-1.18033	22221.28971
427.662272	403.448437	358.26634	602.140871	1.079095	1.871521	22216.71194
375.780805	476.69286	294.940432	676.91122	0.316132	0.345595	22222.81564
291.854904	526.285438	165.99973	736.422313	0.316132	-1.18033	22231.97119
221.662333	579.692829	37.82199	725.740835	1.079095	0.345595	22216.71194
120.188289	584.270606	-38.474284	751.681568	0.316132	-1.18033	22196.11194
50.758679	588.848382	-158.259433	774.57045	0.316132	1.108558	22215.18601
-27.06352	579.692829	-292.540875	717.348245	1.079095	1.871521	378.429518
-136.930154	554.515059	-386.385292	675.385294	0.316132	1.108558	14.496292
-206.359763	525.522475	-474.888969	643.340859	-0.44683	-1.18033	12.970367
-310.122695	501.107668	-548.896355	544.918666	0.316132	-0.417367	22061.06754
-350.55972	429.38917	-629.007442	412.16315	1.079095	2.634484	22188.48232
-442.878211	363.774375	-651.896324	341.970578	0.316132	1.108558	22218.23786
-525.278187	280.611437	-708.355567	205.400248	-0.44683	1.108558	22222.05268
-543.589293	181.426281	-673.259281	113.84472	0.316132	1.871521	22212.13416
-589.367057	93.685566	-674.785206	-1.362653	-0.44683	-0.417367	22223.5786
-580.974467	24.255957	-647.318548	-150.140387	-0.44683	0.345595	22228.91934
-593.18187	-79.506975	-596.200044	-276.029239	-0.44683	0.345595	22193.06009
-582.500392	-182.506945	-561.866721	-392.762537	-1.972756	0.345595	22203.74157
-510.018932	-274.825436	-513.800069	-505.681023	-0.44683	1.108558	22210.60823
-489.418938	-353.410598	-440.555646	-630.043949	-0.44683	0.345595	22201.45268
-409.307851	-425.892058	-278.044583	-652.169868	-0.44683	-0.417367	22215.94897
-326.907875	-501.425369	-174.281651	-713.96985	-0.44683	-0.417367	22231.20823
-233.826421	-557.121648	-67.466868	-773.480943	0.316132	0.345595	22207.55638
-136.167191	-600.610524	66.051611	-766.614279	-0.44683	0.345595	22215.18601
-40.796849	-630.366071	187.362687	-759.747614	0.316132	0.345595	22219.76379
58.388307	-623.499407	272.05155	-769.666129	0.316132	0.345595	22178.5638
143.077171	-613.580891	391.8367	-704.814297	0.316132	-1.18033	22212.13416
234.632699	-575.432754	466.607048	-614.021731	1.079095	1.108558	22228.91934
330.003041	-547.966096	452.873719	-669.718011	1.079095	0.345595	22207.55638
382.64747	-460.988344	569.607018	-516.362501	-0.44683	0.345595	22199.92676
480.3067	-396.899474	690.15513	-327.910705	0.316132	2.634484	22236.54897
503.195582	-303.055057	689.392167	-228.725549	-0.44683	0.345595	22224.34156
551.262235	-195.477311	692.444018	-96.732996	-1.209793	-0.417367	22215.18601
571.099266	-97.055118	713.806975	25.341042	-0.44683	-2.706256	22224.34156
560.417788	1.367075	701.599571	166.489149	-0.44683	-1.18033	22230.44527
516.165949	92.159641	671.081062	258.044677	-1.209793	-0.417367	22214.42305
517.691874	189.055908	603.177378	377.829827	-1.209793	0.345595	22207.55638
485.64744	273.744772	535.273695	488.459424	-1.209793	1.108558	22209.84527
447.499303	356.90771	405.570029	541.103853	1.079095	0.345595	22202.21564
396.380799	450.752127	264.421923	609.007536	-0.44683	-1.943293	22212.89712
339.158594	500.344705	220.170084	702.851953	0.316132	1.108558	22224.34156
255.995656	551.463208	14.933108	674.622331	0.316132	0.345595	22203.74157
163.677165	577.403941	-20.926141	713.533431	-0.44683	1.871521	22203.74157
82.803114	589.611345	-81.96316	769.229711	-0.44683	1.108558	22228.91934
-8.752414	577.403941	-197.933496	757.78527	0.316132	1.108558	22196.11194
-90.389427	557.56691	-316.955682	755.496382	-0.44683	0.345595	25.940733
-166.685701	540.78173	-419.955652	670.807518	0.316132	-1.18033	13.733329
-265.107894	510.26322	-513.037106	580.777915	0.316132	1.871521	18532.36488
-333.011577	453.041015	-597.72597	471.674243	0.316132	-0.417367	22171.69713
-404.730074	415.655841	-670.20743	390.800193	-0.44683	-1.18033	22228.91934
-471.107833	321.811424	-678.60002	296.955777	1.079095	-1.18033	22227.39341
-513.070783	233.307747	-716.748157	180.985441	0.316132	-0.417367	22219.00082
-560.374473	157.011473	-696.911125	79.511397	-0.44683	0.345595	22221.28971
-600.811498	63.930019	-644.266697	-53.24412	-1.209793	0.345595	22219.00082
-600.048535	-28.388472	-635.111144	-178.370008	0.316132	1.871521	22216.71194
-593.18187	-138.255106	-557.288945	-323.332928	0.316132	1.871521	22228.15638
-556.559659	-210.736566	-503.881553	-437.777339	0.316132	-1.18033	22228.15638
-516.122634	-319.840237	-439.02972	-544.592122	-0.44683	0.345595	22196.87491
-433.722658	-391.558735	-358.15567	-671.243936	1.079095	2.634484	22214.42305
-358.189348	-475.484636	-273.466806	-694.132819	-0.44683	0.345595	22207.55638
-296.389366	-547.966096	-209.377937	-862.747583	-0.44683	1.871521	22189.24528
-204.833837	-599.847562	-63.652054	-832.992037	0.316132	1.871521	22215.18601
-120.144974	-629.603108	53.844208	-790.266123	-0.44683	-1.18033	22209.84527
3.45499	-635.70681	226.273786	-733.806881	0.316132	-1.18033	22205.2675
91.195705	-634.180885	317.829315	-734.569844	-0.44683	-1.18033	22209.84527
186.566047	-596.032748	413.962619	-655.984682	-0.44683	0.345595	22212.89712
282.699351	-571.61794	520.01444	-593.421737	0.316132	1.108558	22184.6675
361.284513	-509.817959	554.347763	-533.910644	1.079095	-0.417367	22218.23786
446.73634	-422.077244	647.429217	-373.688469	1.079095	0.345595	22249.51933
507.773359	-339.677268	695.495869	-258.481096	1.079095	1.108558	22230.44527
527.61039	-243.543964	697.784758	-224.910735	1.079095	1.871521	22232.73415
562.706676	-147.410659	689.392167	-83.762629	0.316132	1.108558	22236.54897
561.18075	-49.751428	683.288466	124.526198	-1.209793	1.108558	22215.18601
553.551123	45.618914	656.58477	207.689136	-1.209793	-0.417367	22213.66009
533.714092	147.85592	642.088478	325.185398	1.079095	0.345595	22228.91934
495.565955	225.67812	569.607018	423.607591	0.316132	-0.417367	22225.10453
446.73634	323.33735	501.703334	522.792747	-0.44683	-0.417367	22219.76379
411.640054	388.189183	398.703365	613.585313	-0.44683	0.345595	22206.79342
375.017843	463.722493	287.310805	666.992704	-1.209793	1.871521	22207.55638
284.225277	533.152103	128.614556	670.044555	-0.44683	-1.18033	22199.16379
213.269742	567.485426	15.696071	679.200108	0.316132	-1.943293	22191.53417
98.825332	589.611345	-64.415017	718.111207	-0.44683	-1.943293	22209.84527
59.15127	594.189121	-136.133514	739.474164	0.316132	1.108558	22201.45268
-46.137588	578.166904	-290.251987	685.30381	-0.44683	0.345595	628.681295
-123.196825	559.092836	-377.229739	715.822319	0.316132	1.108558	16.78518
-197.967173	527.811363	-462.681565	645.629747	1.079095	1.871521	10.681478
-294.100478	476.69286	-548.896355	535.763113	-1.209793	-1.18033	22068.69717
-355.137497	438.544723	-612.222262	459.46684	0.316132	0.345595	22219.76379
-423.04118	373.692891	-651.896324	364.85946	0.316132	1.871521	22228.91934
-486.367087	281.374399	-701.488902	209.978025	1.079095	1.108558	22232.73415
-552.744845	197.448498	-731.244449	90.192875	1.842058	2.634484	22240.36378
-559.61151	108.181858	-679.362983	-2.125616	1.079095	0.345595	22220.52675
-601.574461	22.730032	-690.044461	-124.962617	0.316132	1.108558	22223.5786
-611.492976	-71.114385	-633.585218	-345.458848	0.316132	-0.417367	22224.34156
-578.685578	-175.64028	-548.133392	-382.844022	0.316132	-0.417367	22219.00082
-543.589293	-252.699516	-495.488963	-488.13288	0.316132	1.871521	22221.28971
-479.500423	-350.358747	-410.037136	-602.57729	0.316132	0.345595	22229.6823
-408.544888	-415.973542	-271.177918	-653.695793	0.316132	-0.417367	22221.28971
-349.033795	-485.403151	-187.252017	-728.466142	-1.209793	-0.417367	22198.40083
-252.90049	-551.780909	-116.296483	-810.866117	-1.972756	-0.417367	22203.74157
-143.796818	-608.240152	19.510884	-792.555012	-0.44683	0.345595	22174.74899
-45.374625	-628.077183	156.844177	-765.088353	-0.44683	1.871521	22173.98602
44.654978	-624.262369	246.87378	-808.577229	-0.44683	1.108558	22206.03046
149.180873	-613.580891	323.170054	-701.762446	0.316132	1.108558	22209.84527
233.869736	-575.432754	478.814452	-622.414321	1.079095	-0.417367	22203.74157
313.217861	-531.943878	534.510732	-582.740259	0.316132	1.108558	22212.89712
393.328948	-466.329083	612.332931	-443.118078	-0.44683	1.108558	22210.60823
474.965961	-406.817989	674.895875	-339.355146	0.316132	1.871521	22215.18601
516.928912	-289.321728	685.577354	-235.592214	1.079095	0.345595	22247.99341
540.580757	-205.395827	706.94031	-99.021884	-0.44683	-1.18033	22248.75637
564.232601	-104.684746	693.969944	10.84475	0.316132	-0.417367	22231.20823
573.388154	-3.973664	680.999577	176.407664	0.316132	-0.417367	22235.02304
534.477055	88.344827	610.044043	234.392832	-0.44683	-0.417367	22235.02304
516.165949	198.211461	584.10331	335.103914	-0.44683	-1.18033	22209.84527
478.017812	293.581803	534.510732	470.911281	1.079095	1.108558	22222.05268
451.314116	350.041046	426.170023	566.281623	-0.44683	0.345595	22228.91934
394.854874	437.78176	344.53301	644.866785	0.316132	1.108558	22216.71194
340.684519	506.448407	239.244153	708.955655	0.316132	0.345595	22221.28971
235.395662	543.833581	76.73309	715.822319	-1.972756	1.108558	22198.40083
156.047537	562.907649	2.725704	758.548233	0.316132	2.634484	22196.87491
79.751263	579.692829	-106.377967	752.444531	0.316132	1.871521	22171.69713
-7.226489	582.74468	-226.163117	753.970456	-1.209793	-0.417367	22195.34898
-75.130172	568.248388	-358.918633	715.059357	1.079095	1.108558	25.940733
-157.530148	535.440991	-438.266758	596.800132	0.316132	-0.417367	12.207404
-243.744937	498.055817	-538.214876	568.570511	1.079095	1.108558	19431.13498
-323.856024	461.433605	-638.162995	488.459424	1.079095	1.871521	22186.95639
-390.233782	404.974363	-634.348181	403.77056	0.316132	0.345595	22207.55638
-448.21895	330.966977	-684.703722	277.881708	-0.44683	-1.943293	22220.52675
-497.811528	233.307747	-733.533337	170.303962	1.842058	-0.417367	22240.36378
-577.922616	157.774436	-703.014827	55.096589	0.316132	1.108558	22235.02304
-582.500392	63.167057	-658.762989	-50.192269	0.316132	-0.417367	22235.02304
-583.263355	-31.440323	-693.859275	-243.221841	0.316132	1.108558	22234.26008
-596.233721	-121.469926	-585.518566	-331.725519	1.079095	2.634484	22225.86749
-568.767063	-227.521746	-522.192659	-420.229196	0.316132	1.108558	22225.10453
-510.781895	-329.758753	-462.681565	-582.740259	0.316132	0.345595	22228.15638
-448.981913	-389.269846	-343.659378	-639.199501	1.079095	1.871521	22212.89712
-373.448602	-468.617971	-237.607558	-700.999483	0.316132	2.634484	22225.10453
-300.967142	-533.469804	-158.259433	-770.429092	-0.44683	1.108558	22224.34156
-194.915322	-575.432754	-34.65947	-764.32539	1.079095	1.871521	22205.2675
-115.567197	-621.210518	80.547903	-790.266123	-0.44683	1.108558	22194.58602
11.084617	-639.521624	201.096016	-754.406875	-1.209793	-1.18033	22202.21564
104.166071	-644.0994	294.17747	-762.036502	-0.44683	-0.417367	22160.25269
182.751233	-605.951264	404.807067	-667.429123	-0.44683	0.345595	22191.53417
261.336395	-576.195717	465.844086	-630.806911	0.316132	0.345595	22209.08231
371.203029	-498.373518	540.614434	-546.88101	-0.44683	-0.417367	22193.82305
431.477085	-438.862424	626.06626	-379.792171	0.316132	-0.417367	22208.31935
494.802992	-354.936523	664.97736	-305.021823	0.316132	0.345595	22221.28971
539.054831	-269.484697	711.518087	-192.103338	-0.44683	0.345595	22217.4749
555.840011	-160.381025	712.28105	-29.592275	-0.44683	2.634484	22218.23786
570.336303	-52.803279	688.629205	108.503981	1.079095	1.108558	22249.51933
568.810378	58.58928	680.236615	238.970609	-0.44683	-0.417367	22245.70452
533.714092	148.618883	639.036627	317.555771	-0.44683	-1.18033	22231.97119
505.484471	243.989225	558.925539	429.711293	1.079095	0.345595	22238.07489
473.440036	323.33735	449.058905	506.007567	-0.44683	1.108558	22237.31193
428.425234	417.181767	358.26634	592.222356	1.079095	0.345595	22215.18601
375.780805	472.878046	293.414507	668.51863	-0.44683	1.108558	22225.10453
292.617867	525.522475	164.473804	712.770468	0.316132	-0.417367	22225.10453
208.691966	569.011351	58.421984	748.629717	0.316132	0.345595	22207.55638
122.477177	581.981718	-30.081693	751.681568	-1.209793	-1.18033	22206.03046
41.603127	578.166904	-180.385353	760.837121	-0.44683	-0.417367	22200.68972
-53.767215	552.226171	-268.88903	735.65935	-0.44683	0.345595	1064.333018
-127.011638	545.359506	-410.800099	694.459363	-1.972756	-2.706256	16.022217
-214.752353	520.181736	-480.992671	629.60753	-0.44683	-0.417367	13.733329
-303.25603	497.292854	-585.518566	535.000151	0.316132	-0.417367	22010.712
-369.633789	440.070649	-622.90374	443.444622	1.079095	2.634484	22208.31935
-421.515255	366.826226	-679.362983	367.911311	-0.44683	1.871521	22212.13416
-503.152268	296.633654	-751.844443	181.748403	0.316132	1.108558	22213.66009
-544.352255	193.633685	-698.437051	124.526198	0.316132	1.108558	22218.23786
-573.344839	106.655933	-683.177796	6.266974	0.316132	-0.417367	22225.86749
-593.944833	28.070771	-645.792622	-140.984834	1.842058	0.345595	22239.60082
-584.026318	-81.795863	-593.911156	-248.56258	1.079095	1.108558	22241.12674
-574.870765	-164.195839	-545.081541	-363.006991	-0.44683	0.345595	22239.60082
-515.359671	-257.277293	-502.355628	-507.206948	0.316132	1.108558	22234.26008
-471.107833	-343.492082	-419.955652	-587.318035	-1.209793	0.345595	22228.91934
-419.226366	-425.892058	-284.148285	-646.066166	-0.44683	-1.18033	22227.39341
-321.567136	-478.536487	-209.377937	-778.821682	0.316132	-0.417367	22216.71194
-265.870856	-547.966096	-115.53352	-775.769831	0.316132	1.108558	22201.45268
-163.63385	-613.580891	-7.192811	-816.206856	-0.44683	0.345595	22217.4749
-52.24129	-641.04755	186.599724	-753.643912	-1.209793	1.108558	22198.40083
37.788313	-634.943848	303.333023	-740.673545	1.079095	1.108558	22203.74157
133.158655	-629.603108	373.525594	-678.110601	-1.972756	1.108558	22193.06009
220.89937	-583.062382	451.347794	-639.962464	0.316132	-0.417367	22157.96381
304.825271	-533.469804	532.984806	-575.873594	-1.209793	-1.943293	22148.80825
394.854874	-479.299449	592.4959	-447.695855	-0.44683	1.871521	22200.68972
467.336334	-388.506884	664.97736	-340.118109	-0.44683	-0.417367	22227.39341
506.247433	-312.973573	668.029211	-263.058872	0.316132	1.108558	22217.4749
563.469639	-230.573597	647.429217	-108.177437	-0.44683	-1.943293	22221.28971
566.52149	-104.684746	687.866242	0.926235	-0.44683	-0.417367	22230.44527
565.758527	-7.788478	714.569938	185.563217	0.316132	-1.18033	22213.66009
552.78816	83.004088	649.718105	253.466901	-1.209793	0.345595	22216.71194
525.321502	197.448498	601.651453	376.303901	1.079095	-0.417367	22251.80822
503.958545	279.085511	528.40703	474.726094	-0.44683	-0.417367	22239.60082
466.573371	371.404002	405.570029	553.311256	1.079095	-1.18033	22235.786
401.721538	441.596574	323.170054	621.977903	1.079095	2.634484	22240.36378
334.580818	509.500258	244.584892	701.326027	0.316132	0.345595	22218.23786
233.869736	539.255804	57.659021	683.014922	-0.44683	1.108558	22190.00824
178.173457	573.589128	2.725704	749.39268	-0.44683	2.634484	22205.2675
94.247555	590.374308	-91.881675	761.600083	-0.44683	0.345595	22206.79342
-6.463526	576.640979	-179.62239	731.081574	-0.44683	0.345595	7760.85696
-75.130172	568.248388	-303.985316	740.237127	0.316132	0.345595	31.281472
-172.789402	533.915065	-419.192689	679.963071	-1.972756	-1.18033	13.733329
-248.322713	511.789146	-514.563031	573.91125	-0.44683	0.345595	18185.9798
-352.848608	469.826195	-594.674119	493.800163	-1.972756	1.108558	22135.07492
-400.152298	398.870661	-643.503734	415.215001	0.316132	1.871521	22209.84527
-474.922646	324.863275	-686.99261	272.540969	-0.44683	-0.417367	22198.40083
-523.752261	240.937374	-770.155548	135.970639	1.079095	-1.18033	22223.5786
-555.033734	164.641101	-757.948144	52.044738	0.316132	-0.417367	22230.44527
-583.263355	66.98187	-727.429635	-141.747797	-1.209793	-0.417367	22191.53417
-594.707796	-22.28477	-667.918541	-196.681114	0.316132	1.108558	22222.05268
-581.737429	-107.736596	-597.72597	-324.095891	0.316132	1.108558	22228.15638
-552.744845	-210.736566	-502.355628	-424.806972	1.842058	0.345595	22230.44527
-491.707826	-305.343945	-422.24454	-523.992128	0.316132	0.345595	22243.41563
-461.189317	-380.877256	-327.637161	-619.36247	1.079095	1.871521	22242.65267
-362.767124	-463.277232	-255.918664	-696.421707	0.316132	1.108558	22193.06009
-294.86344	-538.04758	-150.629806	-771.955018	1.079095	1.108558	22215.94897
-207.122726	-576.95868	-10.244662	-774.243906	0.316132	-0.417367	22218.23786
-100.307942	-631.891997	83.599754	-787.214272	-0.44683	-0.417367	22190.7712
-5.700563	-630.366071	197.281202	-729.992067	0.316132	0.345595	22205.2675
84.32904	-612.817928	290.362656	-721.599477	0.316132	-0.417367	22215.94897
190.38086	-596.795711	429.221874	-640.725427	0.316132	-0.417367	22209.84527
269.728985	-563.22535	476.525564	-617.073582	0.316132	1.108558	22199.16379
358.995625	-497.610555	590.969974	-503.392134	-2.735719	-1.18033	22190.00824
432.240048	-435.047611	622.251447	-409.547718	0.316132	-0.417367	22212.89712
476.491887	-351.884672	709.229199	-285.184792	-0.44683	-0.417367	22200.68972
534.477055	-254.988405	690.918093	-171.503344	0.316132	1.871521	22216.71194
548.210384	-159.618063	665.740323	-85.288554	0.316132	1.108558	22228.91934
565.758527	-60.432907	669.555136	102.400279	-0.44683	1.871521	22135.07492
571.862229	27.307808	617.67367	165.726186	-0.44683	-1.18033	22223.5786
532.188166	137.174442	631.406999	295.429851	-0.44683	-0.417367	22231.97119
518.454837	237.885523	555.873689	421.318703	0.316132	-0.417367	22211.3712
472.677073	317.233648	466.607048	495.326088	-0.44683	1.108558	22222.81564
438.34375	405.737325	389.547812	608.244573	-0.44683	1.871521	22251.80822
382.64747	480.507674	303.333023	667.755667	0.316132	-0.417367	22229.6823
311.691935	528.574326	165.99973	703.614915	0.316132	-1.18033	22215.18601
224.714183	553.752096	59.94791	739.474164	1.079095	-0.417367	22228.15638
120.188289	578.166904	-33.896507	744.814903	1.079095	0.345595	22212.89712
56.862381	581.218755	-169.703874	738.711201	1.079095	-0.417367	22196.87491
-36.982035	569.774314	-259.733477	747.866754	-0.44683	1.871521	714.896084
-131.589415	559.092836	-386.385292	701.326027	0.316132	1.871521	16.78518
-203.307912	522.470624	-484.044522	606.718648	0.316132	-1.18033	11.444441
-303.25603	477.455823	-544.318578	509.059418	-0.44683	-1.18033	21967.22312
-378.026379	437.78176	-653.422249	441.918697	-1.209793	0.345595	22181.61565
-432.196733	355.381785	-662.577802	352.652056	-1.209793	0.345595	22188.48232
-484.841162	256.196629	-747.266666	213.029876	-1.209793	1.108558	22206.03046
-539.774479	196.685536	-721.325933	104.689167	-0.44683	3.397446	22212.13416
-563.426324	118.100374	-713.696306	-2.125616	-0.44683	0.345595	22046.57124
-587.078169	28.833733	-716.748157	-144.799648	1.079095	0.345595	22228.15638
-570.292988	-65.773646	-624.429665	-266.873686	-0.44683	-1.18033	22227.39341
-567.241137	-161.906951	-571.785237	-356.903289	0.316132	1.871521	22218.23786
-535.196702	-269.484697	-496.251926	-533.910644	0.316132	1.108558	22227.39341
-485.604125	-339.677268	-402.407509	-574.347669	0.316132	-0.417367	22228.91934
-411.596739	-412.158728	-262.022365	-636.910613	1.079095	0.345595	22238.07489
-323.093062	-477.773524	-178.096464	-716.258738	1.079095	0.345595	22238.07489
-247.559751	-537.284617	-77.385383	-771.955018	-0.44683	-0.417367	22228.91934
-155.241259	-580.010531	3.488667	-797.132788	0.316132	1.871521	22198.40083
-46.900551	-625.788295	160.658991	-765.088353	1.079095	1.871521	22213.66009
43.892015	-621.973481	262.133035	-764.32539	-0.44683	-0.417367	22216.71194
129.343841	-637.995699	340.718197	-707.103185	0.316132	1.108558	22176.27491
236.921587	-570.092015	477.288527	-631.569874	-0.44683	1.108558	22127.4453
313.217861	-541.099431	525.355179	-606.392104	0.316132	0.345595	22215.94897
381.121545	-467.092046	563.503316	-440.066227	-0.44683	1.871521	22209.08231
458.180781	-401.47725	672.606987	-325.621817	-1.209793	0.345595	22215.18601
499.380769	-320.6032	695.495869	-249.325543	-1.209793	1.108558	22210.60823
543.632608	-216.840268	710.755124	-111.99225	1.079095	0.345595	22205.2675
555.077049	-119.944	684.051428	-8.229318	-0.44683	-1.18033	22204.50453
555.840011	-8.551441	645.140329	139.785453	-0.44683	-0.417367	22214.42305
540.580757	88.344827	649.718105	244.311348	-0.44683	-1.18033	22219.76379
533.714092	183.715169	616.910707	360.281684	0.316132	0.345595	22222.05268
494.802992	269.166996	528.40703	451.07425	0.316132	1.108558	22229.6823
440.632638	373.692891	408.62188	475.489057	0.316132	-1.18033	22225.86749
423.847458	433.966947	314.777464	619.689014	-0.44683	-0.417367	22216.71194
330.003041	496.529891	222.458972	692.933437	-0.44683	0.345595	22190.00824
267.440097	559.855798	98.096046	715.059357	1.079095	1.108558	22243.41563
185.803084	587.322457	41.636804	735.65935	-0.44683	0.345595	22224.34156
88.143854	593.426159	-68.22983	758.548233	1.079095	1.108558	22204.50453
-2.648712	583.507643	-185.726092	721.163058	1.079095	1.108558	22223.5786
-81.233874	573.589128	-306.274204	720.400096	-0.44683	0.345595	52.644429
-175.841253	538.492842	-446.659348	661.651965	0.316132	0.345595	12.970367
-242.981974	514.840997	-517.614882	603.666797	-0.44683	1.871521	16546.37288
-332.248614	464.485456	-583.99264	513.637194	0.316132	0.345595	22169.40825
-381.841192	411.078065	-626.718554	419.029815	0.316132	0.345595	22214.42305
-465.767093	315.707723	-693.859275	264.148379	-0.44683	-0.417367	22225.10453
-511.544858	227.967008	-715.222231	152.755819	-1.972756	-1.943293	22185.43046
-570.292988	147.85592	-700.725939	66.54103	-0.44683	0.345595	22200.68972
-584.78928	66.98187	-668.681504	-56.29597	-1.209793	0.345595	22196.87491
-593.944833	-16.181068	-661.051877	-183.710748	-1.209793	-0.417367	22198.40083
-598.52261	-118.418075	-587.044491	-334.014407	-0.44683	-0.417367	22211.3712
-545.878181	-224.469895	-519.903771	-426.332898	0.316132	-1.18033	22230.44527
-508.493007	-305.343945	-485.570447	-557.562489	1.079095	1.108558	22220.52675
-448.981913	-390.795772	-366.54826	-643.777278	1.079095	0.345595	22220.52675
-374.974528	-441.151312	-239.133483	-706.340222	-0.44683	0.345595	22128.97122
-313.937509	-515.158698	-207.089048	-787.214272	0.316132	1.108558	22179.32676
-182.707918	-572.380903	-21.689103	-788.740198	0.316132	1.108558	22222.81564
-79.707949	-590.692009	102.673823	-781.110571	0.316132	-1.943293	22225.86749
-1.885749	-641.04755	185.836761	-747.54021	1.079095	1.108558	22231.97119
93.484593	-628.077183	330.036718	-724.651328	-1.209793	0.345595	22208.31935
194.958637	-612.817928	423.881135	-646.066166	0.316132	-0.417367	22219.76379
265.914171	-560.173499	498.651483	-597.236551	0.316132	-0.417367	22212.89712
347.551184	-518.973512	552.821838	-545.355085	-0.44683	0.345595	22173.22306
434.528936	-432.758722	634.45885	-394.288463	1.079095	-0.417367	22224.34156
492.514104	-361.803188	685.577354	-292.814419	0.316132	-0.417367	22229.6823
533.714092	-281.6921	659.636621	-212.703332	0.316132	-0.417367	22213.66009
547.447421	-171.825466	716.858826	-38.747828	-1.209793	1.108558	22217.4749
558.891862	-80.269938	684.051428	77.985471	-1.209793	0.345595	22197.63787
553.551123	19.678181	566.555167	162.674335	-1.209793	0.345595	22195.34898
536.00298	121.152225	652.769956	318.318733	0.316132	1.108558	22210.60823
497.091881	241.700337	597.836639	414.452038	-0.44683	-1.18033	22219.00082
469.625222	317.996611	493.310744	506.007567	1.079095	1.108558	22215.18601
433.003011	394.292884	384.207073	599.851983	0.316132	2.634484	22224.34156
378.832656	467.537307	254.503407	653.259375	-0.44683	1.108558	22206.79342
291.091942	514.840997	137.770109	666.229741	-0.44683	-0.417367	22207.55638
217.084556	569.774314	66.051611	757.78527	0.316132	-0.417367	22193.82305
131.63273	581.218755	-27.792805	753.970456	-0.44683	-1.18033	22192.29713
66.017934	587.322457	-167.414986	686.829735	0.316132	1.871521	22222.81564
-25.537594	574.35209	-253.629775	759.311195	1.079095	1.108558	1223.029267
-110.989421	557.56691	-369.600111	729.555649	0.316132	0.345595	17.548143
-192.626434	536.203953	-464.207491	642.577897	0.316132	-1.18033	13.733329
-298.678254	493.47804	-558.051907	549.496443	0.316132	1.108558	21863.46019
-365.056012	446.937313	-599.251895	471.674243	-1.209793	0.345595	22207.55638
-423.04118	372.166965	-667.918541	374.015013	0.316132	1.871521	22216.71194
-486.367087	282.900325	-699.962976	235.155795	1.079095	2.634484	22215.94897
-526.04115	205.078126	-687.755573	126.052124	-0.44683	-0.417367	22222.05268
-572.581877	118.863336	-727.429635	-4.414504	-0.44683	0.345595	22119.05271
-619.885566	28.833733	-665.629653	-133.355207	-0.44683	1.108558	22192.29713
-603.863349	-76.455124	-706.066678	-348.510699	-1.972756	0.345595	22203.74157
-567.241137	-180.981019	-598.488932	-366.821804	-0.44683	1.108558	22206.79342
-519.174485	-271.773585	-484.807485	-504.91806	-0.44683	1.871521	22203.74157
-482.552274	-341.203194	-425.296391	-588.843961	-0.44683	1.108558	22215.94897
-427.618957	-412.158728	-276.518657	-646.829129	1.842058	1.108558	22235.786
-346.744906	-494.558704	-216.244601	-749.829098	0.316132	0.345595	22198.40083
-257.478266	-560.173499	-110.955744	-784.162421	1.079095	-0.417367	22212.89712
-150.663483	-584.588307	10.355332	-776.532794	0.316132	1.871521	22221.28971
-66.737582	-629.603108	162.947879	-773.480943	-0.44683	1.871521	22179.32676
31.684611	-605.951264	216.355271	-775.769831	1.079095	1.108558	22225.10453
141.551245	-602.899413	374.288557	-691.84393	0.316132	0.345595	22238.83786
217.084556	-575.432754	375.05152	-652.932831	0.316132	0.345595	22189.24528
315.506749	-514.395735	529.169993	-578.162483	0.316132	1.108558	22207.55638
386.462284	-460.988344	616.910707	-456.851407	0.316132	1.108558	22237.31193
456.654856	-409.106878	671.081062	-345.458848	1.079095	1.871521	22222.81564
526.084465	-319.077275	697.021795	-259.244059	0.316132	1.108558	22215.94897
552.78816	-225.232858	716.858826	-114.281138	0.316132	-0.417367	22229.6823
571.862229	-107.736596	688.629205	16.18549	0.316132	-0.417367	22224.34156
579.491856	-26.099584	675.658838	147.41508	0.316132	-0.417367	22212.89712
530.662241	64.692982	669.555136	261.096528	-1.209793	-1.18033	22215.18601
503.958545	179.900355	617.67367	367.911311	-1.209793	-1.18033	22208.31935
497.091881	273.744772	423.881135	422.844628	-0.44683	-0.417367	22204.50453
438.34375	341.648456	453.636682	545.681629	1.079095	1.871521	22214.42305
396.380799	437.78176	351.399675	621.21494	-1.209793	-0.417367	22220.52675
336.106743	497.292854	240.770078	695.985288	0.316132	0.345595	22213.66009
250.654917	543.833581	96.570121	718.111207	0.316132	1.108558	22201.45268
181.225307	575.878016	14.933108	763.126009	0.316132	0.345595	22202.21564
75.93645	579.692829	-89.592787	761.600083	0.316132	1.108558	22183.14158
13.373505	579.692829	-216.244601	744.051941	-0.44683	1.108558	22193.82305
-56.056104	563.670612	-332.9779	705.140841	1.842058	1.871521	41.962951
-152.952371	556.803947	-408.511211	664.703816	0.316132	0.345595	15.259255
-236.11531	502.633593	-525.24451	573.148287	0.316132	1.871521	17873.16508
-340.641205	478.981748	-625.955591	477.777945	-0.44683	0.345595	22205.2675
-401.678224	405.737325	-635.111144	408.348336	1.079095	0.345595	22215.18601
-468.818944	314.94476	-678.60002	284.748373	-0.44683	-0.417367	22219.00082
-523.752261	240.937374	-738.111113	171.066925	-0.44683	-0.417367	22225.10453
-547.404106	144.041107	-696.911125	71.881769	-1.209793	0.345595	22215.18601
-598.52261	64.692982	-677.074094	-57.821896	-0.44683	0.345595	22218.23786
-600.048535	-19.995882	-658.762989	-182.184822	1.079095	1.108558	22228.91934
-585.552243	-114.603261	-576.363013	-335.540332	0.316132	0.345595	22224.34156
-554.270771	-213.788417	-542.792653	-430.147712	-1.209793	-1.18033	22196.87491
-503.152268	-293.899504	-477.94082	-585.029147	0.316132	1.108558	22210.60823
-461.95228	-385.455033	-349.000117	-605.629141	0.316132	3.397446	22209.84527
-387.181932	-444.966126	-257.444589	-721.599477	-0.44683	-1.18033	22202.97861
-305.544919	-522.025363	-163.600172	-761.273539	0.316132	1.871521	22218.23786
-213.226427	-573.143866	-27.792805	-758.221688	1.079095	2.634484	22219.00082
-112.515346	-612.817928	88.177531	-779.584645	0.316132	1.108558	22199.92676
-8.752414	-622.736444	219.407122	-746.014285	0.316132	-0.417367	22210.60823
78.988301	-626.551258	328.510793	-729.992067	1.079095	0.345595	22207.55638
190.38086	-612.054966	410.910769	-672.769862	1.079095	1.108558	22177.80084
291.854904	-555.595723	449.058905	-612.495806	0.316132	-1.18033	22222.81564
356.706737	-494.558704	513.147775	-529.332867	1.842058	0.345595	22235.786
425.373383	-435.047611	624.540335	-424.04401	0.316132	-0.417367	22228.15638
495.565955	-360.277262	697.784758	-301.969972	0.316132	-0.417367	22233.49712
552.78816	-254.225442	713.806975	-183.710748	-0.44683	1.108558	22238.07489
548.973347	-174.114355	703.888459	-35.695977	0.316132	1.871521	22210.60823
567.284452	-62.721795	693.206981	72.644732	1.079095	1.108558	22218.23786
558.891862	41.8041	656.58477	222.948391	0.316132	-0.417367	22231.20823
543.632608	133.359628	646.666254	334.340951	-0.44683	-0.417367	22217.4749
509.299284	226.441082	584.10331	423.607591	0.316132	1.108558	22221.28971
479.543738	311.892909	495.599632	515.926082	-0.44683	0.345595	22215.18601
420.032644	387.42622	355.977451	556.363107	-1.972756	-0.417367	22196.11194
378.832656	474.403972	304.858948	657.074189	-0.44683	0.345595	22206.03046
308.640085	529.337289	101.147897	692.170474	-1.209793	-1.18033	22186.95639
224.714183	560.618761	38.584953	711.244543	-1.972756	-0.417367	22209.84527
140.02532	582.74468	-19.400215	764.651934	-0.44683	-0.417367	22214.42305
47.706829	596.47801	-150.629806	769.992674	1.079095	1.108558	22210.60823
-29.352408	578.929867	-252.866813	747.866754	0.316132	0.345595	2079.836421
-108.700533	565.9595	-396.303807	705.903804	0.316132	0.345595	19.074068
-191.863471	517.129885	-446.659348	623.503828	0.316132	0.345595	12.207404
-275.789372	487.374338	-547.370429	527.370523	1.842058	1.108558	21739.09726
-358.189348	446.937313	-593.148193	472.437206	1.079095	1.108558	22219.76379
-438.300435	375.218816	-709.118529	335.103914	0.316132	1.871521	22232.73415
-490.181901	276.796623	-772.444436	185.563217	-0.44683	1.871521	22237.31193
-534.43374	205.841088	-718.274082	123.000273	1.079095	1.108558	22222.05268
-579.448541	121.152225	-680.888908	16.948452	0.316132	1.108558	22225.10453
-603.100386	39.515212	-667.918541	-148.614462	0.316132	1.108558	22225.86749
-610.730013	-61.958832	-623.666703	-253.140357	1.079095	0.345595	22212.89712
-579.448541	-161.906951	-537.451913	-356.140326	-0.44683	0.345595	22222.81564
-539.011516	-269.484697	-516.088957	-472.110662	-0.44683	1.108558	22231.20823
-479.500423	-336.625418	-408.511211	-588.843961	-0.44683	1.108558	22214.42305
-435.248584	-419.025393	-287.963098	-659.799495	-1.209793	-1.18033	22199.92676
-336.826391	-488.455002	-244.474222	-761.273539	-0.44683	0.345595	22209.08231
-246.033825	-549.492021	-139.185365	-827.651297	-1.209793	-0.417367	22157.20084
-171.263477	-596.032748	6.540518	-819.258707	0.316132	1.108558	22200.68972
-53.004253	-625.788295	153.792326	-773.480943	-0.44683	1.871521	22215.18601
35.499425	-630.366071	258.318221	-748.303173	-0.44683	1.871521	22207.55638
124.003102	-609.766077	372.762632	-697.184669	0.316132	0.345595	22202.97861
228.528997	-585.35127	470.421862	-620.125433	-0.44683	-0.417367	22210.60823
304.825271	-533.469804	549.007024	-593.421737	1.079095	1.108558	22192.29713
380.358582	-480.062412	621.488484	-453.799556	0.316132	0.345595	22211.3712
468.099297	-387.743921	652.769956	-338.592183	0.316132	1.108558	22251.04526
520.743725	-318.314312	689.392167	-251.614431	0.316132	0.345595	22247.99341
553.551123	-199.292125	628.355149	-195.155189	0.316132	0.345595	22232.73415
568.810378	-103.15882	715.332901	21.526229	1.079095	-1.18033	22237.31193
561.943713	-15.418105	655.058844	140.548416	0.316132	0.345595	22238.83786
552.78816	83.767051	684.814391	271.778006	0.316132	1.108558	22215.94897
525.321502	182.189244	627.592186	352.652056	0.316132	0.345595	22223.5786
490.988179	270.692921	553.5848	460.992765	-0.44683	-1.18033	22230.44527
456.654856	349.278083	443.718166	563.992735	-0.44683	-0.417367	22213.66009
394.854874	414.129916	326.984867	634.185306	-1.209793	-0.417367	22222.81564
338.395631	497.292854	250.688594	662.414928	-1.209793	1.871521	22203.74157
265.914171	531.626177	26.377549	675.385294	-0.44683	1.108558	22187.71935
162.914202	585.033569	-11.770588	750.918605	0.316132	1.108558	22196.11194
78.988301	591.900233	-117.822408	742.526015	0.316132	1.108558	22196.87491
31.684611	575.115053	-221.58534	728.792686	-0.44683	0.345595	22192.29713
-70.552396	567.485426	-295.592726	735.65935	1.079095	1.108558	35.096286
-149.137558	542.307655	-402.407509	670.807518	-0.44683	0.345595	13.733329
-249.848639	512.552109	-495.488963	593.748281	-0.44683	1.108558	11299.47813
-323.093062	466.774344	-558.051907	520.503859	0.316132	1.108558	22167.88232
-386.418969	412.60399	-626.718554	435.814995	-0.44683	0.345595	22217.4749
-460.426354	339.359567	-672.496318	284.748373	1.079095	0.345595	22222.05268
-499.337454	262.300331	-709.118529	166.489149	-0.44683	-1.943293	22237.31193
-545.878181	148.618883	-706.066678	85.615099	1.842058	1.108558	22241.12674
-599.285572	63.930019	-744.977778	-157.770014	1.079095	2.634484	22229.6823
-588.604094	-7.788478	-686.229647	-203.547779	0.316132	-0.417367	22226.63045
-585.552243	-100.106969	-574.837088	-321.04404	-0.44683	1.108558	22228.91934
-555.033734	-218.366193	-517.614882	-436.251413	-1.209793	-1.18033	22222.81564
-497.811528	-287.03284	-419.955652	-503.392134	-0.44683	0.345595	22215.94897
-454.322652	-363.329113	-352.814931	-597.999514	0.316132	2.634484	22226.63045
-378.789341	-452.595754	-243.71126	-681.925415	0.316132	2.634484	22230.44527
-300.204179	-507.529071	-155.970545	-739.14762	-0.44683	0.345595	22194.58602
-216.278278	-581.536456	-52.970576	-775.006869	0.316132	1.108558	22196.11194
-116.33016	-605.951264	77.496052	-804.762415	-1.972756	-0.417367	22198.40083
-14.856116	-635.70681	178.207134	-762.036502	-1.209793	-0.417367	22158.72677
80.514226	-637.232736	293.414507	-771.192055	1.079095	0.345595	22199.92676
168.254941	-609.003115	410.147806	-653.695793	-0.44683	-0.417367	22214.42305
254.46973	-551.780909	501.703334	-632.332837	1.079095	1.871521	22196.11194
343.73637	-502.188331	573.421831	-518.651389	-0.44683	-1.943293	22215.94897
424.610421	-436.573536	657.347733	-379.029208	-0.44683	-2.706256	22230.44527
486.410402	-367.143927	689.392167	-279.844052	0.316132	0.345595	22215.18601
538.291868	-283.980989	709.229199	-228.725549	-0.44683	1.108558	22222.05268
552.78816	-159.618063	712.28105	-41.799678	-0.44683	0.345595	22252.57118
555.840011	-77.98105	697.784758	64.252142	1.079095	1.108558	22238.07489
568.810378	19.678181	603.177378	145.889155	-0.44683	1.108558	22234.26008
529.899278	153.19666	663.451434	296.192814	0.316132	0.345595	22241.88971
524.558539	230.255896	544.429247	383.170566	0.316132	0.345595	22231.20823
486.410402	324.100313	477.288527	515.926082	0.316132	2.634484	22216.71194
439.106713	392.003996	404.807067	588.407542	-0.44683	-0.417367	22222.81564
378.832656	464.485456	301.044134	668.51863	0.316132	1.108558	22226.63045
311.691935	518.655811	127.851593	721.163058	-0.44683	-2.706256	22211.3712
220.89937	565.196537	56.133096	754.733419	1.079095	-1.943293	22202.97861
122.477177	578.929867	-18.637252	758.548233	-0.44683	-0.417367	22197.63787
59.15127	578.929867	-154.44462	760.074158	-1.209793	1.108558	22176.27491
-30.115371	563.670612	-284.911248	724.214909	-1.209793	0.345595	1390.881069
-130.826452	550.700245	-379.518627	697.511214	-1.209793	-1.18033	17.548143
-198.730135	517.129885	-473.363044	624.266791	0.316132	-0.417367	12.970367
-284.181962	487.374338	-561.866721	477.014983	0.316132	1.871521	21853.54167
-358.95231	433.203984	-609.933373	454.889063	-0.44683	-0.417367	22215.18601
-415.411553	379.796592	-642.740771	381.64464	0.316132	-0.417367	22207.55638
-491.707826	285.952176	-696.148163	231.340981	0.316132	2.634484	22219.76379
-555.033734	202.789237	-696.148163	116.896571	0.316132	1.871521	22228.15638
-563.426324	123.441113	-709.118529	41.36326	1.079095	0.345595	22221.28971
-586.315206	43.330025	-666.392616	-113.518176	0.316132	1.108558	22242.65267
-576.39669	-65.773646	-631.29633	-236.355176	1.079095	0.345595	22244.94156
-594.707796	-148.936584	-534.400063	-351.56255	1.079095	0.345595	22222.81564
-548.167069	-243.543964	-513.037106	-485.843991	1.079095	1.108558	22232.73415
-487.13005	-343.492082	-405.45936	-553.747675	-0.44683	-0.417367	22229.6823
-425.330068	-411.395766	-292.540875	-633.0958	0.316132	0.345595	22215.94897
-342.16713	-493.795741	-197.933496	-697.184669	0.316132	-1.18033	22206.79342
-242.219011	-545.677207	-69.755756	-787.977235	-1.209793	-0.417367	22224.34156
-150.663483	-581.536456	14.170145	-759.747614	0.316132	1.871521	22207.55638
-53.004253	-621.210518	146.162699	-747.54021	1.079095	1.108558	22206.79342
35.499425	-629.603108	263.65896	-734.569844	0.316132	2.634484	22196.87491
116.373475	-628.840146	330.799681	-719.310589	-1.209793	1.108558	22196.11194
195.721599	-624.262369	384.207073	-686.503191	-0.44683	-0.417367	22155.67492
286.514165	-525.840176	457.451495	-607.918029	0.316132	0.345595	22196.11194
396.380799	-494.558704	597.836639	-482.79214	-0.44683	1.108558	22219.76379
451.314116	-421.314281	610.044043	-370.636618	0.316132	1.871521	22218.23786
505.484471	-319.840237	672.606987	-238.644065	1.079095	0.345595	22227.39341
547.447421	-216.840268	709.992161	-124.962617	0.316132	0.345595	22231.20823
553.551123	-105.447708	712.28105	25.341042	-0.44683	-0.417367	22214.42305
552.025198	-16.181068	702.362534	138.259527	-1.209793	-1.18033	22219.00082
557.365937	84.530013	672.606987	276.355783	-0.44683	-1.943293	22251.04526
536.00298	189.055908	629.118111	383.170566	1.079095	0.345595	22235.786
509.299284	279.085511	512.384813	429.711293	1.079095	-0.417367	22239.60082
472.677073	340.12253	426.932986	555.600145	-0.44683	-1.943293	22241.88971
412.403017	433.966947	343.007085	622.740865	0.316132	-1.18033	22220.52675
342.210445	499.581742	253.740445	661.651965	0.316132	0.345595	22200.68972
263.625283	540.018767	106.488636	737.185276	0.316132	0.345595	22206.79342
169.017904	570.537277	35.533102	771.518599	-0.44683	1.108558	22208.31935
107.217922	578.929867	-71.281681	764.651934	0.316132	1.871521	22217.4749
14.899431	577.403941	-175.044613	737.185276	-0.44683	0.345595	22206.79342
-56.056104	562.144687	-294.829763	742.526015	-1.209793	-0.417367	76.296274
-148.374595	549.937283	-437.503795	667.755667	-0.44683	1.108558	12.970367
-233.063459	517.129885	-498.540814	579.251989	-1.209793	1.871521	13559.37376
-333.011577	472.878046	-585.518566	483.118685	-0.44683	0.345595	22161.77862
-382.604155	414.892878	-635.874107	393.089082	-0.44683	-0.417367	22199.16379
-456.611541	344.700307	-742.68889	219.133578	0.316132	1.108558	22224.34156
-516.122634	264.589219	-719.037045	182.511366	0.316132	-0.417367	22225.10453
-558.085585	155.485548	-690.807424	84.089173	0.316132	1.108558	22216.71194
-586.315206	74.611498	-686.99261	-55.533008	1.079095	2.634484	22225.86749
-601.574461	-13.89218	-641.977808	-167.68853	1.079095	1.871521	22228.91934
-575.633728	-103.921783	-576.363013	-282.132941	1.079095	-0.417367	22230.44527
-555.796696	-200.055088	-513.037106	-414.125494	0.316132	1.871521	22249.51933
-509.255969	-283.218026	-462.681565	-508.732873	1.842058	1.108558	22244.17859
-434.485621	-383.929107	-369.600111	-640.725427	0.316132	-1.18033	22223.5786
-395.574522	-439.625387	-281.096434	-734.569844	-0.44683	1.108558	22229.6823
-317.752322	-523.551288	-183.437204	-749.829098	1.079095	3.397446	22220.52675
-212.463465	-573.143866	-70.518718	-819.258707	-0.44683	1.108558	22183.90454
-109.463495	-606.714226	75.207164	-786.45131	1.079095	-0.417367	22215.18601
-17.145004	-628.077183	233.140451	-739.14762	0.316132	-0.417367	22223.5786
75.173487	-622.736444	307.910799	-723.888365	-0.44683	0.345595	22187.71935
184.277158	-627.31422	435.325576	-680.399489	-0.44683	-0.417367	22185.43046
264.388246	-563.988313	492.547781	-615.547657	-0.44683	1.871521	22196.87491
343.73637	-510.580922	555.873689	-527.806942	0.316132	0.345595	22200.68972
419.269681	-451.832791	651.244031	-385.895873	-1.209793	-1.943293	22202.21564
487.173365	-357.225411	658.873658	-325.621817	-1.209793	-1.18033	22218.23786
518.454837	-265.669883	615.384782	-226.436661	0.316132	1.871521	22219.00082
550.499272	-175.64028	732.118081	-38.747828	1.079095	1.871521	22223.5786
571.862229	-80.269938	688.629205	82.563248	-0.44683	-1.18033	22225.86749
558.1289	27.307808	671.844025	196.244695	0.316132	1.108558	22223.5786
542.869645	122.67815	677.184764	295.429851	1.079095	1.108558	22220.52675
513.877061	214.233679	578.762571	414.452038	-0.44683	-0.417367	22226.63045
487.936328	317.233648	517.725552	515.926082	1.079095	1.871521	22250.2823
423.847458	388.189183	389.547812	610.533462	1.079095	2.634484	22238.07489
383.410433	454.566941	259.844147	632.659381	0.316132	0.345595	22240.36378
308.640085	522.470624	146.925662	701.326027	-1.209793	-1.18033	22216.71194
243.025289	565.9595	56.896059	741.00009	-0.44683	-1.943293	22208.31935
131.63273	572.063202	-33.133544	753.970456	0.316132	1.871521	22201.45268
65.254971	593.426159	-200.222384	752.444531	-0.44683	0.345595	22210.60823
-17.145004	578.166904	-240.659409	753.970456	1.079095	1.108558	2383.49559
-114.041272	552.989134	-350.526043	735.65935	-0.44683	0.345595	16.78518
-207.885688	535.440991	-470.311193	614.348275	0.316132	-0.417367	12.207404
-278.841223	499.581742	-542.02969	565.51866	-1.972756	-1.18033	21678.06024
-352.085646	443.1225	-592.385231	470.911281	-1.209793	1.108558	22183.90454
-429.907845	362.248449	-668.681504	362.570572	-0.44683	0.345595	22206.03046
-467.293019	295.107729	-720.56297	202.348397	-1.209793	2.634484	22198.40083
-543.589293	205.078126	-715.985194	106.978055	-0.44683	1.871521	22211.3712
-585.552243	102.078156	-829.666642	-57.821896	-0.44683	1.108558	22227.39341
-606.9152	23.492994	-752.607405	-200.495928	0.316132	0.345595	22214.42305
-600.048535	-57.381056	-652.659287	-258.481096	1.079095	1.108558	22220.52675
-568.767063	-155.803249	-545.844504	-348.510699	-0.44683	1.108558	22228.15638
-544.352255	-252.699516	-527.533398	-446.932892	-0.44683	0.345595	22216.71194
-465.767093	-330.521716	-407.748248	-568.243967	1.842058	1.108558	22241.12674
-436.011547	-393.08466	-270.414956	-643.014315	1.079095	-1.18033	22247.99341
-362.004161	-480.825375	-212.429788	-736.095769	0.316132	-0.417367	22225.86749
-262.056043	-546.44017	-116.296483	-772.71798	1.079095	0.345595	22196.87491
-165.159775	-578.484605	33.244214	-757.458726	1.842058	2.634484	22232.73415
-72.841284	-633.417922	149.21455	-746.777247	0.316132	1.871521	22215.94897
37.02535	-630.366071	211.777494	-794.080937	-0.44683	1.108558	22186.95639
126.29199	-616.632742	372.762632	-691.080968	-0.44683	0.345595	22219.76379
210.217891	-592.217934	420.066321	-665.903197	-1.209793	-0.417367	22217.4749
309.403047	-536.521655	535.273695	-567.481004	0.316132	1.108558	22188.48232
371.203029	-479.299449	600.125527	-433.199563	-0.44683	0.345595	22226.63045
453.603005	-408.343915	667.266248	-337.82922	-0.44683	-0.417367	22207.55638
507.773359	-322.892088	671.844025	-233.303325	-0.44683	0.345595	22200.68972
514.640024	-224.469895	668.792174	-140.221872	-0.44683	-0.417367	22206.79342
552.025198	-142.832882	659.636621	-14.33302	-0.44683	-0.417367	22218.23786
555.840011	-18.469956	610.807006	67.303993	-0.44683	-0.417367	22208.31935
541.343719	69.270759	632.169962	247.363199	0.316132	-0.417367	22226.63045
526.847427	176.848504	645.903291	341.207615	0.316132	0.345595	22233.49712
488.69929	275.270697	520.777403	445.73351	0.316132	1.108558	22215.94897
460.469669	350.804008	463.555197	550.259405	-0.44683	-1.18033	22222.05268
412.403017	435.492872	348.347824	641.814934	1.079095	0.345595	22230.44527
346.788221	503.396556	265.184886	698.274176	1.079095	-0.417367	22228.15638
259.047507	539.255804	118.69604	741.763052	-0.44683	0.345595	22228.15638
181.225307	581.981718	37.82199	767.703785	0.316132	2.634484	22215.94897
92.72163	585.033569	-62.889091	739.474164	0.316132	1.108558	22213.66009
11.84758	572.826165	-197.170533	727.26676	0.316132	1.871521	22200.68972
-63.685731	550.700245	-340.607527	712.770468	0.316132	-1.18033	57.985168
-143.796818	533.915065	-444.37046	641.051971	-0.44683	-0.417367	14.496292
-242.219011	520.181736	-499.303777	605.955685	-0.44683	1.871521	10508.28578
-313.937509	475.929897	-593.911156	512.111269	0.316132	1.108558	22173.98602
-390.996745	411.841027	-652.659287	444.970548	-0.44683	-1.943293	22212.13416
-471.107833	321.811424	-682.414833	291.615038	-1.209793	-1.18033	22188.48232
-513.070783	250.85589	-736.585188	164.963223	-0.44683	-0.417367	22202.21564
-586.315206	160.063324	-703.77779	73.407695	-1.209793	-0.417367	22206.03046
-594.707796	60.878168	-712.17038	-76.133002	0.316132	0.345595	22199.92676
-597.759647	-15.418105	-651.133361	-163.873716	-0.44683	-0.417367	22213.66009
-594.707796	-109.262522	-581.703752	-325.621817	1.079095	1.108558	22232.73415
-560.374473	-203.106939	-570.259311	-465.243997	0.316132	-1.18033	22216.71194
-516.122634	-296.188392	-528.296361	-586.555073	-0.44683	1.871521	22224.34156
-457.374503	-366.380964	-346.711229	-596.473588	0.316132	1.871521	22231.97119
-388.707857	-441.914275	-244.474222	-687.266154	0.316132	1.871521	22185.43046
-298.678254	-504.47722	-149.10388	-733.806881	-0.44683	1.108558	22232.73415
-210.937539	-566.277201	-36.948358	-768.140204	1.842058	1.871521	22247.99341
-108.700533	-615.106816	59.184947	-787.977235	1.079095	0.345595	22210.60823
-1.122787	-642.573475	197.281202	-752.880949	0.316132	0.345595	22209.84527
82.803114	-618.158667	295.703395	-724.651328	-1.209793	0.345595	22218.23786
169.017904	-616.632742	423.881135	-678.873564	1.079095	1.871521	22203.74157
252.943805	-583.062382	466.607048	-646.066166	0.316132	0.345595	22184.6675
339.921557	-507.529071	577.999608	-491.947693	-0.44683	-2.706256	22227.39341
426.136346	-449.543903	637.510701	-407.258829	1.079095	-0.417367	22217.4749
484.121514	-356.462449	674.895875	-275.266276	0.316132	0.345595	22220.52675
530.662241	-280.166175	711.518087	-192.103338	-1.209793	1.108558	22227.39341
556.602974	-178.692131	724.488453	-50.192269	-1.209793	1.108558	22204.50453
566.52149	-70.351422	677.947726	71.118807	-0.44683	0.345595	22202.21564
552.78816	31.122622	667.266248	192.429882	-0.44683	-0.417367	22211.3712
533.714092	121.152225	664.214397	303.059479	-0.44683	1.108558	22219.00082
513.114098	221.100343	559.688502	415.977964	0.316132	1.108558	22217.4749
474.965961	296.633654	508.569999	460.229802	-0.44683	1.108558	22228.91934
442.921526	383.611406	375.05152	558.651995	-1.209793	0.345595	22231.20823
390.277097	474.403972	296.466358	630.370493	-0.44683	1.871521	22213.66009
311.691935	522.470624	155.318252	682.251959	-0.44683	1.871521	22202.97861
234.632699	562.144687	56.896059	738.711201	1.079095	-1.18033	22213.66009
149.180873	577.403941	-1.852072	770.755636	1.079095	0.345595	22223.5786
63.729046	581.218755	-143.000178	746.340829	0.316132	-1.943293	22231.20823
-4.9376	592.663196	-269.651993	758.548233	1.079095	-1.18033	4132.969146
-114.804234	562.907649	-342.133453	748.629717	0.316132	0.345595	19.074068
-188.048657	525.522475	-475.651932	621.21494	0.316132	1.871521	10.681478
-278.841223	494.241003	-551.185243	551.022368	1.079095	0.345595	21838.28242
-352.085646	452.278052	-587.044491	467.096467	-1.209793	1.108558	22193.82305
-426.855994	385.137332	-637.400032	374.777976	-0.44683	1.871521	22212.89712
-469.581907	305.026244	-690.044461	258.044677	0.316132	1.108558	22225.86749
-532.144852	212.707753	-707.592604	147.41508	-0.44683	1.108558	22215.18601
-568.767063	121.915187	-693.859275	28.392893	-1.209793	0.345595	22196.87491
-616.833715	36.463361	-667.155579	-139.458909	-1.209793	-0.417367	22206.79342
-598.52261	-63.484758	-620.614852	-256.192208	-0.44683	-0.417367	22200.68972
-586.315206	-154.277323	-554.237094	-360.718103	0.316132	0.345595	22207.55638
-542.063367	-245.832852	-521.429696	-486.606954	-0.44683	1.108558	22219.76379
-477.974497	-322.129126	-418.429727	-585.029147	0.316132	1.108558	22225.10453
-426.855994	-409.106878	-335.266788	-662.851346	1.079095	0.345595	22219.76379
-354.374534	-477.010561	-246.763111	-741.436508	0.316132	0.345595	22218.23786
-257.478266	-528.892027	-104.089079	-799.421676	-0.44683	-1.18033	22215.94897
-162.870887	-584.588307	-5.666886	-798.658713	0.316132	-0.417367	22184.6675
-64.448694	-616.632742	141.584922	-746.777247	0.316132	1.108558	22233.49712
40.077201	-628.077183	268.999699	-744.488359	0.316132	1.108558	22230.44527
131.63273	-628.077183	346.821899	-700.999483	1.079095	1.108558	22214.42305
219.373444	-586.877195	415.488545	-646.829129	-0.44683	-0.417367	22206.03046
304.825271	-525.077214	517.725552	-578.162483	0.316132	3.397446	22229.6823
383.410433	-480.825375	610.044043	-473.636588	1.079095	3.397446	22216.71194
447.499303	-411.395766	638.273664	-372.162544	0.316132	0.345595	22222.05268
503.958545	-331.284678	660.399583	-256.192208	-0.44683	1.108558	22231.20823
548.973347	-225.232858	693.969944	-118.095952	0.316132	1.108558	22214.42305
568.047415	-120.706963	689.392167	-13.570057	0.316132	0.345595	22221.28971
561.18075	-29.151435	663.451434	148.941006	-1.209793	1.108558	22224.34156
536.765943	54.774467	675.658838	256.518752	-1.209793	2.634484	22196.11194
524.558539	166.929989	634.45885	377.829827	-0.44683	-1.18033	22209.08231
467.336334	238.648486	524.592216	460.229802	-1.209793	-1.18033	22215.18601
458.943744	340.12253	455.162607	509.059418	-1.209793	-1.18033	22209.08231
428.425234	433.966947	341.481159	627.318642	-0.44683	-0.417367	22221.28971
356.706737	477.455823	233.140451	651.733449	0.316132	0.345595	22199.16379
255.232693	541.544693	112.592338	721.163058	1.079095	2.634484	22199.16379
204.11419	563.670612	31.718288	765.414897	0.316132	1.108558	22204.50453
100.351257	593.426159	-91.118712	729.555649	0.316132	0.345595	22206.79342
28.63276	581.981718	-171.2298	741.00009	0.316132	1.108558	22222.05268
-56.056104	566.722463	-274.992732	739.474164	-0.44683	0.345595	83.162938
-139.219042	545.359506	-400.118621	683.777884	1.079095	1.871521	12.970367
-224.670869	523.233587	-506.933404	598.326058	1.079095	1.871521	12945.18876
-321.567136	478.218785	-561.103758	538.814964	0.316132	1.108558	22180.85269
-376.500453	424.811394	-638.162995	418.266852	0.316132	0.345595	22222.05268
-457.374503	334.018828	-660.288914	305.348367	0.316132	-0.417367	22223.5786
-508.493007	250.092927	-726.666672	164.20026	1.079095	1.108558	22213.66009
-559.61151	165.404063	-699.962976	83.32621	-0.44683	1.108558	22223.5786
-606.152237	91.396678	-676.311132	-47.90338	0.316132	1.108558	22229.6823
-596.996684	-1.684776	-689.281498	-215.755182	-0.44683	-0.417367	22212.89712
-594.707796	-104.684746	-584.755603	-290.525531	-0.44683	1.871521	22203.74157
-590.13002	-203.106939	-532.874137	-412.599569	1.079095	0.345595	22212.13416
-516.885597	-282.455063	-476.414895	-517.888426	-1.209793	1.108558	22190.7712
-469.581907	-359.5143	-406.985285	-639.199501	0.316132	2.634484	22212.13416
-387.181932	-459.462418	-282.622359	-720.073552	0.316132	2.634484	22218.23786
-322.330099	-512.106847	-184.200166	-735.332806	1.079095	1.108558	22199.16379
-206.359763	-557.884611	-25.503917	-767.377241	1.079095	-0.417367	22195.34898
-112.515346	-599.847562	68.3405	-796.369825	1.079095	1.108558	22216.71194
-21.722781	-623.499407	181.258985	-733.043918	-0.44683	0.345595	22184.6675
69.069785	-634.180885	310.96265	-726.177253	0.316132	-0.417367	22199.16379
171.306792	-604.425338	415.488545	-678.873564	1.842058	2.634484	22239.60082
266.677134	-572.380903	486.444079	-618.599508	-0.44683	1.108558	22222.05268
323.899339	-519.736474	568.844055	-515.599538	1.079095	0.345595	22232.73415
429.188197	-448.017977	629.881074	-401.91809	0.316132	-0.417367	22238.83786
470.388185	-354.17356	631.406999	-282.895903	-1.209793	-0.417367	22235.02304
504.721508	-267.958771	729.06623	-203.547779	-0.44683	-0.417367	22215.18601
561.943713	-165.721764	705.414385	-82.999666	-1.209793	1.871521	22225.10453
558.891862	-71.877348	680.236615	61.963254	-0.44683	1.871521	22225.86749
558.891862	17.389292	668.029211	183.274329	1.079095	0.345595	22219.00082
529.899278	128.781852	629.118111	312.977994	0.316132	-1.18033	22226.63045
513.877061	211.94479	587.155161	412.16315	-0.44683	-0.417367	22220.52675
471.91411	292.81884	506.281111	515.926082	-1.209793	2.634484	22195.34898
433.003011	385.900294	407.095955	569.333474	-0.44683	0.345595	22211.3712
390.277097	470.589158	270.525625	628.081605	-0.44683	-1.18033	22195.34898
289.566016	500.344705	164.473804	689.118623	-1.209793	-0.417367	22196.87491
238.447513	560.618761	77.496052	756.259344	0.316132	1.871521	22219.00082
159.862351	575.115053	-34.65947	751.681568	0.316132	0.345595	22199.16379
55.336456	588.08542	-124.689073	747.103791	-0.44683	1.108558	22195.34898
-30.115371	563.670612	-250.577924	739.474164	0.316132	1.108558	7201.605274
-106.411644	557.56691	-378.755664	705.140841	-0.44683	-0.417367	19.837031
-179.656067	547.648395	-471.837118	666.229741	-0.44683	-1.18033	13.733329
-274.263446	500.344705	-517.614882	587.644579	1.842058	1.108558	21687.97876
-346.744906	451.51509	-580.940789	477.014983	0.316132	0.345595	22225.86749
-409.307851	388.189183	-678.60002	380.118715	0.316132	1.108558	22226.63045
-467.293019	305.789207	-675.548169	265.674304	0.316132	1.108558	22224.34156
-529.855963	224.152194	-684.703722	176.407664	0.316132	1.108558	22229.6823
-578.685578	124.967038	-752.607405	6.266974	-1.209793	0.345595	22213.66009
-600.048535	41.8041	-639.68892	-107.414474	-0.44683	0.345595	22216.71194
-594.707796	-57.381056	-616.037075	-227.199624	-0.44683	0.345595	22226.63045
-569.530026	-149.699547	-551.948205	-353.851438	-1.209793	1.871521	22225.86749
-534.43374	-235.914336	-535.925988	-472.873625	0.316132	0.345595	22216.71194
-501.626342	-326.706902	-404.696397	-543.066197	-0.44683	0.345595	22206.79342
-439.82636	-403.003176	-332.214937	-702.525409	-0.44683	-0.417367	22208.31935
-367.3449	-467.092046	-215.481638	-734.569844	-1.972756	-2.706256	22176.27491
-266.633819	-531.943878	-141.474253	-773.480943	-0.44683	1.108558	22209.08231
-172.789402	-597.558674	31.718288	-787.977235	0.316132	1.871521	22209.08231
-78.182023	-626.551258	115.644189	-794.080937	0.316132	0.345595	22202.21564
29.395723	-623.499407	242.296004	-767.377241	0.316132	0.345595	22200.68972
123.240139	-618.158667	356.740414	-692.606893	-0.44683	1.108558	22213.66009
189.617898	-584.588307	397.940402	-662.088384	-0.44683	-0.417367	22188.48232
291.091942	-558.647574	527.644067	-594.947663	0.316132	1.108558	22214.42305
391.803023	-486.929077	606.229229	-451.510668	1.842058	1.871521	22255.62304
455.12893	-409.86984	641.325515	-358.429214	1.079095	2.634484	22235.02304
503.958545	-328.232827	699.310683	-250.851468	1.079095	0.345595	22239.60082
540.580757	-216.077305	732.881043	-120.38484	1.079095	0.345595	22241.88971
560.417788	-114.603261	668.792174	-20.436722	1.079095	-0.417367	22222.81564
571.862229	-26.862546	666.503285	133.681751	0.316132	0.345595	22220.52675
539.817794	67.744833	675.658838	249.652087	0.316132	2.634484	22228.91934
530.662241	158.537399	630.644037	364.85946	0.316132	1.108558	22220.52675
499.380769	256.196629	548.244061	462.518691	-0.44683	-0.417367	22219.76379
457.417818	343.937344	411.673731	502.955716	0.316132	-0.417367	22231.20823
416.21783	422.522506	360.555228	629.60753	-0.44683	0.345595	22212.89712
357.4697	478.981748	253.740445	683.014922	-1.209793	1.108558	22193.06009
266.677134	548.411357	91.229382	689.118623	0.316132	0.345595	22206.79342
168.254941	567.485426	31.718288	752.444531	0.316132	1.108558	22203.74157
96.536444	581.981718	-81.200197	730.318611	0.316132	1.108558	22196.11194
25.580909	584.270606	-194.118682	745.577866	1.079095	0.345595	22212.89712
-72.841284	582.74468	-291.014949	719.637133	-0.44683	-1.943293	122.837001
-138.456079	550.700245	-436.740832	673.096406	0.316132	1.108558	16.022217
-250.611602	506.448407	-493.963037	599.089021	0.316132	1.871521	9629.352702
-313.937509	472.878046	-564.918572	518.977933	0.316132	0.345595	22173.98602
-394.048596	420.233617	-622.90374	415.977964	0.316132	-0.417367	22204.50453
-449.744876	343.174381	-690.807424	331.2891	1.079095	0.345595	22238.83786
-501.626342	263.826256	-730.481486	189.378031	1.079095	0.345595	22241.88971
-555.033734	173.796653	-720.56297	81.037322	1.079095	1.871521	22228.15638
-582.500392	80.7152	-683.177796	-50.955231	-0.44683	1.108558	22231.20823
-619.885566	-10.840329	-640.451883	-165.399642	0.316132	-0.417367	22232.73415
-593.944833	-107.736596	-607.644485	-308.073674	-0.44683	-0.417367	22211.3712
-573.344839	-184.03287	-552.711168	-399.629202	-0.44683	1.108558	22221.28971
-530.618926	-283.218026	-470.311193	-499.577321	0.316132	0.345595	22230.44527
-448.21895	-375.536517	-355.866782	-588.080998	0.316132	0.345595	22213.66009
-383.367118	-443.440201	-327.637161	-714.732812	0.316132	2.634484	22191.53417
-316.226397	-525.840176	-169.703874	-762.799465	-0.44683	2.634484	22200.68972
-234.589384	-561.699425	-38.474284	-779.584645	-1.209793	-0.417367	22200.68972
-111.752383	-622.736444	35.533102	-788.740198	-1.209793	-1.18033	22184.6675
-22.485743	-637.232736	209.488606	-739.14762	-1.209793	1.108558	22202.21564
68.306822	-621.973481	291.125619	-723.125403	-0.44683	0.345595	22201.45268
162.914202	-615.106816	405.570029	-699.473558	1.079095	0.345595	22194.58602
244.551215	-562.462388	441.429278	-646.829129	0.316132	-0.417367	22206.03046
340.684519	-512.86981	562.740353	-511.784724	-0.44683	1.108558	22227.39341
416.980793	-450.306865	616.910707	-378.266245	-0.44683	0.345595	22215.18601
463.52152	-381.640219	629.881074	-336.303295	0.316132	0.345595	22224.34156
533.714092	-261.092107	717.621789	-244.747766	0.316132	-0.417367	22252.57118
561.18075	-185.558796	716.095863	-69.266337	1.079095	1.108558	22236.54897
552.025198	-66.536609	648.19218	41.36326	0.316132	0.345595	22238.07489
561.943713	32.648547	683.288466	204.637286	1.079095	1.871521	22238.83786
545.921496	126.492964	670.318099	317.555771	0.316132	0.345595	22223.5786
531.425204	203.5522	577.236645	414.452038	-0.44683	-0.417367	22223.5786
470.388185	280.611437	497.125558	477.777945	0.316132	3.397446	22229.6823
444.447452	385.137332	419.303359	602.140871	0.316132	2.634484	22214.42305
387.225246	458.381754	304.095985	653.259375	0.316132	0.345595	22218.23786
307.877122	504.159519	166.762693	699.037139	-0.44683	0.345595	22206.03046
218.610482	546.122469	70.629388	753.207493	0.316132	-1.943293	22184.6675
130.869767	583.507643	-30.081693	724.214909	-0.44683	-1.18033	22189.24528
49.232754	574.35209	-117.059445	761.600083	-0.44683	0.345595	22209.84527
-19.433892	572.826165	-225.400154	744.814903	-0.44683	0.345595	4713.583789
-111.752383	547.648395	-345.948266	704.377878	-0.44683	1.108558	19.837031
-183.470881	530.100252	-477.177857	643.340859	-0.44683	-1.943293	12.970367
-271.211595	501.107668	-512.274143	570.096437	0.316132	1.871521	21427.80847
-357.426385	454.566941	-592.385231	491.511275	-0.44683	1.108558	22198.40083
-424.567106	392.766959	-668.681504	380.881678	-0.44683	1.108558	22219.76379
-487.893013	292.055878	-673.259281	246.600236	0.316132	2.634484	22216.71194
-532.907814	207.367014	-707.592604	143.600267	0.316132	1.871521	22215.94897
-572.581877	135.648517	-712.933343	-7.466355	1.842058	1.108558	22247.23045
-609.967051	40.278175	-715.985194	-143.273722	0.316132	0.345595	22240.36378
-584.78928	-48.225503	-635.111144	-234.829251	1.079095	0.345595	22228.15638
-597.759647	-141.306957	-579.414864	-339.355146	1.079095	0.345595	22235.02304
-541.300404	-234.388411	-497.014888	-463.718072	0.316132	1.108558	22231.20823
-490.944864	-311.447647	-406.985285	-550.695824	-0.44683	-0.417367	22210.60823
-423.804143	-400.714287	-296.355689	-639.962464	-0.44683	-0.417367	22215.94897
-347.507869	-475.484636	-200.222384	-707.103185	0.316132	-1.18033	22224.34156
-268.159745	-549.492021	-107.903893	-759.747614	-0.44683	-0.417367	22194.58602
-172.789402	-584.588307	1.962742	-772.71798	0.316132	1.871521	22202.97861
-101.833868	-639.521624	144.636773	-776.532794	-1.209793	1.108558	22202.97861
19.477207	-635.70681	220.170084	-768.903167	-1.209793	0.345595	22187.71935
98.062369	-621.210518	297.229321	-728.466142	-0.44683	0.345595	22188.48232
207.166041	-592.980897	351.399675	-659.036533	0.316132	1.108558	22200.68972
299.484532	-547.966096	521.540365	-562.140265	-0.44683	1.871521	22214.42305
366.625253	-479.299449	610.807006	-475.162513	1.842058	2.634484	22223.5786
438.34375	-400.714287	635.984776	-360.718103	0.316132	1.108558	22230.44527
498.617806	-351.12171	694.732907	-274.503313	0.316132	1.108558	22225.10453
543.632608	-239.72915	707.703273	-147.088536	-1.209793	-0.417367	22217.4749
547.447421	-151.988435	680.236615	-42.562641	0.316132	-0.417367	22224.34156
581.780744	-27.625509	678.710689	127.578049	0.316132	0.345595	22251.04526
568.810378	79.189274	655.058844	251.178012	1.842058	-0.417367	22238.83786
549.736309	178.37443	526.118142	293.903926	1.079095	0.345595	22244.17859
506.247433	269.929958	563.503316	459.46684	1.079095	0.345595	22241.12674
468.099297	348.51512	463.555197	556.363107	0.316132	-0.417367	22222.81564
412.403017	424.048431	352.162638	629.60753	-0.44683	-0.417367	22222.81564
353.654886	501.107668	239.244153	685.30381	0.316132	1.871521	22207.55638
266.677134	538.492842	137.770109	740.237127	-0.44683	0.345595	22206.03046
199.536413	575.115053	44.688655	770.755636	-0.44683	1.108558	22215.18601
99.588295	584.270606	-98.74834	741.763052	0.316132	1.108558	22192.29713
24.054984	585.796531	-170.466837	760.074158	-0.44683	-1.18033	22180.08972
-58.344992	565.196537	-284.911248	753.207493	-1.972756	-1.18033	91.555528
-141.50793	546.885432	-458.103789	654.022338	-0.44683	0.345595	13.733329
-239.930123	530.100252	-529.822286	551.785331	-1.209793	1.871521	12231.8186
-303.25603	480.507674	-574.074125	527.370523	-0.44683	1.871521	22161.77862
-369.633789	427.100282	-623.666703	442.681659	-0.44683	-1.18033	22218.23786
-455.848578	327.152164	-688.518535	321.370584	0.316132	-1.18033	22219.00082
-506.967081	256.196629	-691.570386	201.585435	0.316132	-1.18033	22215.94897
-550.455957	166.167026	-768.629623	77.222508	-0.44683	1.108558	22226.63045
-593.18187	98.263343	-706.829641	-32.644126	0.316132	1.108558	22221.28971
-588.604094	5.181889	-639.68892	-143.273722	0.316132	1.871521	22223.5786
-573.344839	-82.558826	-600.777821	-314.940338	1.079095	0.345595	22247.23045
-574.107802	-187.084721	-571.022274	-442.355115	1.079095	-0.417367	22240.36378
-506.967081	-287.03284	-473.363044	-515.599538	0.316132	2.634484	22230.44527
-458.137466	-364.855039	-368.837149	-594.947663	1.079095	1.108558	22236.54897
-394.048596	-441.914275	-277.28162	-679.636527	0.316132	-0.417367	22225.10453
-307.070844	-515.921661	-184.200166	-750.592061	0.316132	2.634484	22196.11194
-220.856055	-566.277201	-48.392799	-775.006869	0.316132	0.345595	22219.76379
-128.537564	-620.447556	38.584953	-778.05872	0.316132	1.108558	22223.5786
-33.930184	-631.891997	198.807128	-752.117987	-0.44683	-0.417367	22179.32676
53.047568	-613.580891	295.703395	-740.673545	0.316132	1.108558	22206.03046
143.840133	-617.395705	396.414477	-708.629111	-0.44683	0.345595	22196.11194
249.891954	-575.432754	412.436694	-688.792079	-0.44683	-0.417367	22183.14158
312.454898	-517.447586	549.769987	-547.643973	0.316132	-1.18033	22202.21564
411.640054	-463.277232	568.844055	-472.873625	0.316132	-0.417367	22220.52675
480.3067	-370.958741	682.525503	-309.599599	-0.44683	-0.417367	22212.13416
533.714092	-267.958771	713.806975	-208.888518	-0.44683	1.871521	22222.05268
548.210384	-175.64028	717.621789	-74.607076	0.316132	0.345595	22230.44527
582.543707	-86.37364	681.76254	45.941036	-0.44683	-0.417367	22220.52675
561.943713	12.048553	695.495869	197.770621	0.316132	1.108558	22220.52675
542.869645	112.759635	672.606987	292.378	0.316132	1.108558	22228.15638
537.528906	227.204045	598.599602	396.903895	0.316132	-0.417367	22249.51933
499.380769	314.181797	483.392229	487.696461	1.079095	1.108558	22238.07489
449.788191	388.189183	415.488545	597.563095	0.316132	1.871521	22248.75637
410.877091	448.463239	310.199687	625.029754	0.316132	1.108558	22221.28971
313.980824	528.574326	175.918246	680.726033	0.316132	-0.417367	22216.71194
230.054923	555.278022	76.73309	760.837121	-0.44683	-1.943293	22209.84527
172.069755	569.011351	-39.237246	758.548233	1.079095	-1.18033	22208.31935
72.121636	594.189121	-116.296483	757.78527	1.079095	-0.417367	22204.50453
-8.752414	567.485426	-266.600142	747.103791	-0.44683	-1.18033	8272.041993
-88.100539	553.752096	-348.237155	720.400096	-1.209793	-0.417367	19.074068
-192.626434	536.203953	-461.15564	655.548263	-1.209793	-0.417367	14.496292
-282.656037	501.107668	-513.800069	596.03717	-0.44683	-1.18033	19997.25333
-332.248614	456.092866	-636.637069	438.866846	-0.44683	1.871521	22186.95639
-427.618957	385.900294	-674.785206	364.096498	-0.44683	1.108558	22193.82305
-474.922646	308.078095	-687.755573	264.911342	1.079095	2.634484	22209.84527
-532.907814	225.67812	-707.592604	137.496565	0.316132	1.108558	22228.91934
-571.818914	135.648517	-715.222231	19.23734	1.079095	1.108558	22214.42305
-603.100386	50.959653	-658.000026	-94.444107	-1.209793	0.345595	22207.55638
-593.18187	-49.751428	-609.933373	-222.621847	1.079095	1.871521	22223.5786
-568.767063	-137.492143	-584.755603	-368.34773	0.316132	1.871521	22215.94897
-530.618926	-235.914336	-509.985255	-457.61437	1.079095	0.345595	22237.31193
-506.204118	-327.469865	-433.688981	-575.873594	0.316132	0.345595	22249.51933
-437.537472	-385.455033	-343.659378	-681.925415	1.079095	-0.417367	22217.4749
-372.68564	-485.403151	-263.548291	-724.651328	1.079095	-0.417367	22180.08972
-288.759738	-538.810543	-106.377967	-751.355024	1.079095	-1.18033	22219.00082
-184.996806	-589.929046	-9.4817	-764.32539	0.316132	0.345595	22220.52675
-76.656098	-634.943848	163.710842	-762.036502	-0.44683	1.871521	22201.45268
18.714245	-626.551258	252.214519	-734.569844	0.316132	1.871521	22213.66009
104.166071	-621.210518	361.318191	-688.029117	0.316132	1.108558	22220.52675
221.662333	-605.188301	425.407061	-644.540241	0.316132	1.108558	22186.19343
287.277128	-547.966096	524.592216	-573.584706	-0.44683	1.871521	22224.34156
359.758588	-490.74389	613.858857	-472.110662	0.316132	1.108558	22212.89712
438.34375	-422.840207	611.569968	-388.947724	-1.209793	0.345595	22198.40083
490.988179	-327.469865	620.725521	-346.221811	-1.209793	0.345595	22202.97861
548.210384	-248.884703	716.858826	-140.984834	-1.209793	-1.18033	22218.23786
564.995564	-131.388441	684.051428	-66.977449	0.316132	-0.417367	22210.60823
556.602974	-36.781062	630.644037	126.815086	0.316132	0.345595	22222.81564
559.654825	67.744833	666.503285	238.207646	-0.44683	1.108558	22231.20823
521.506688	163.878138	647.429217	357.229833	0.316132	-1.18033	22217.4749
503.195582	254.670704	559.688502	440.392771	1.079095	0.345595	22220.52675
485.64744	344.700307	481.10334	541.103853	-0.44683	0.345595	22227.39341
431.477085	431.678059	370.473743	615.111238	0.316132	-0.417367	22237.31193
357.4697	494.241003	248.399706	673.096406	0.316132	0.345595	22228.91934
291.091942	540.78173	104.962711	724.214909	1.079095	2.634484	22215.18601
198.77345	576.640979	38.584953	721.926021	1.079095	1.871521	22218.23786
118.662363	593.426159	-101.800191	729.555649	0.316132	0.345595	22204.50453
32.447574	588.848382	-170.466837	764.651934	0.316132	-0.417367	22216.71194
-43.8487	578.166904	-281.096434	738.711201	0.316132	-0.417367	137.333293
-130.826452	553.752096	-396.303807	698.274176	-0.44683	1.108558	15.259255
-234.589384	524.759512	-482.518596	612.82235	0.316132	1.108558	8677.938169
-307.070844	486.611376	-551.185243	548.73348	0.316132	0.345595	22173.22306
-385.656006	425.574357	-619.851889	453.363138	-1.209793	1.108558	22181.61565
-461.95228	337.833642	-706.066678	291.615038	-0.44683	-1.943293	22197.63787
-527.567075	276.796623	-776.25925	136.733602	1.079095	0.345595	22209.84527
-545.878181	167.692952	-799.148132	18.474378	-0.44683	0.345595	22198.40083
-606.9152	73.085572	-704.540753	-58.584859	0.316132	0.345595	22212.13416
-591.655945	9.759665	-653.422249	-177.607046	-0.44683	1.108558	22231.20823
-572.581877	-97.818081	-590.096342	-276.029239	0.316132	0.345595	22213.66009
-565.715212	-174.114355	-536.688951	-388.947724	-0.44683	-0.417367	22220.52675
-506.967081	-283.218026	-473.363044	-506.443985	0.316132	0.345595	22228.91934
-484.841162	-364.092076	-377.229739	-577.39952	1.079095	2.634484	22217.4749
-397.100447	-420.551319	-291.014949	-675.821713	1.079095	1.108558	22209.08231
-318.515285	-493.795741	-165.889061	-730.75503	1.079095	1.108558	22247.23045
-220.856055	-554.83276	-53.733538	-739.910583	0.316132	1.871521	22218.23786
-146.085707	-609.003115	21.03681	-836.043888	1.842058	2.634484	22198.40083
-41.559812	-627.31422	182.021947	-776.532794	0.316132	0.345595	22221.28971
56.862381	-620.447556	308.673762	-722.36244	-0.44683	-0.417367	22218.23786
162.151239	-628.077183	377.340408	-717.784663	0.316132	2.634484	22191.53417
248.366028	-570.092015	485.681117	-604.103216	-1.209793	-0.417367	22219.76379
317.032675	-504.47722	545.955173	-513.31065	-1.209793	-1.943293	22228.15638
404.010427	-460.988344	632.932925	-396.577351	-0.44683	-0.417367	22216.71194
482.595589	-386.217995	693.969944	-308.836636	-0.44683	-1.18033	22225.10453
504.721508	-297.714318	704.651422	-203.547779	-1.209793	0.345595	22212.13416
560.417788	-197.766199	667.266248	-140.221872	0.316132	1.871521	22199.16379
565.758527	-94.76623	602.414415	-20.436722	-0.44683	0.345595	22197.63787
555.840011	1.367075	656.58477	157.333596	-1.209793	-0.417367	22212.89712
535.240017	123.441113	651.244031	255.755789	0.316132	0.345595	22210.60823
510.062247	212.707753	593.258863	403.007597	-0.44683	1.108558	22224.34156
479.543738	301.211431	507.044073	505.244604	0.316132	1.108558	22231.20823
438.34375	382.085481	420.829284	587.644579	1.079095	0.345595	22218.23786
401.721538	449.226201	334.614495	656.311226	-1.209793	1.871521	22209.84527
318.5586	517.892848	220.170084	706.666766	-0.44683	0.345595	22215.18601
235.395662	557.56691	82.073829	741.763052	0.316132	0.345595	22236.54897
157.573463	590.374308	-25.503917	736.422313	1.842058	1.871521	22221.28971
73.647562	581.218755	-149.10388	718.111207	1.079095	1.108558	22207.55638
2.692027	588.08542	-250.577924	713.533431	1.079095	1.108558	14754.93637
-91.15239	555.278022	-361.207521	673.859369	-0.44683	-0.417367	22.888882
-191.100508	521.707661	-462.681565	650.207524	-0.44683	-0.417367	11.444441
-275.789372	507.211369	-516.088957	583.829766	0.316132	-0.417367	21346.17145
-341.404167	465.248419	-583.99264	487.696461	-0.44683	0.345595	22196.87491
-422.278217	394.292884	-653.422249	396.140932	-0.44683	0.345595	22218.23786
-465.004131	305.789207	-670.20743	256.518752	0.316132	2.634484	22225.10453
-548.167069	197.448498	-705.303716	126.052124	-1.972756	-1.18033	22190.00824
-571.055951	129.544815	-719.037045	-4.414504	-0.44683	-1.18033	22200.68972
-616.070753	34.174473	-679.362983	-122.673729	-1.209793	0.345595	22211.3712
-618.359641	-34.492174	-640.451883	-214.229257	0.316132	0.345595	22202.21564
-590.13002	-136.72918	-587.807454	-391.999575	-0.44683	0.345595	22212.89712
-545.878181	-232.862485	-536.688951	-468.295848	-1.209793	1.108558	22232.73415
-487.13005	-325.180976	-410.037136	-551.458787	0.316132	-0.417367	22214.42305
-432.196733	-399.951325	-326.111235	-647.592092	-0.44683	0.345595	22219.76379
-368.107863	-480.062412	-222.348303	-690.318005	-0.44683	-0.417367	22225.10453
-264.344931	-534.232766	-117.822408	-792.555012	-1.209793	-0.417367	22186.19343
-178.130142	-568.56609	17.984959	-772.71798	0.316132	-0.417367	22225.10453
-80.470911	-627.31422	131.666407	-771.955018	1.842058	-0.417367	22232.73415
14.899431	-622.736444	250.688594	-726.940216	1.079095	1.108558	22214.42305
118.662363	-637.232736	283.495991	-757.458726	0.316132	0.345595	22191.53417
215.558631	-599.084599	411.673731	-700.23652	0.316132	-0.417367	22212.13416
293.38083	-533.469804	516.962589	-588.080998	0.316132	1.108558	22225.10453
378.069694	-511.343884	592.4959	-504.155097	-0.44683	2.634484	22215.18601
442.158564	-419.025393	671.844025	-336.303295	0.316132	2.634484	22228.15638
503.958545	-338.914306	716.095863	-252.377394	0.316132	2.634484	22233.49712
540.580757	-236.677299	711.518087	-152.429275	-0.44683	-1.18033	22214.42305
545.921496	-135.203255	713.806975	-30.355237	0.316132	-0.417367	22225.86749
566.52149	-40.595876	674.132913	139.785453	-1.209793	-1.943293	22209.08231
551.262235	49.433727	677.947726	248.889124	-1.209793	1.108558	22199.92676
539.817794	167.692952	620.725521	322.89651	-0.44683	1.871521	22208.31935
506.247433	260.011443	507.044073	418.266852	-1.209793	-0.417367	22219.76379
474.965961	330.966977	421.592247	528.896449	-0.44683	-0.417367	22214.42305
426.136346	420.99658	326.221905	595.274207	0.316132	-1.18033	22193.82305
355.943774	482.033599	279.681178	638.00012	-0.44683	1.108558	22214.42305
274.306761	536.203953	148.451587	743.288978	-0.44683	0.345595	22207.55638
183.514196	580.455792	50.792357	753.970456	-0.44683	1.871521	22209.84527
118.662363	586.559494	-35.422433	752.444531	0.316132	-0.417367	22215.18601
53.81053	581.218755	-167.414986	762.363046	0.316132	-1.18033	22221.28971
-54.530178	563.670612	-307.037167	748.629717	-0.44683	-0.417367	215.918455
-145.322744	546.122469	-455.814901	644.103822	1.842058	2.634484	13.733329
-233.826421	528.574326	-489.385261	604.42976	1.079095	2.634484	4776.146733
-316.98936	482.033599	-580.940789	546.444592	0.316132	1.108558	22150.33418
-381.841192	432.441021	-629.007442	393.089082	0.316132	0.345595	22215.94897
-442.878211	356.144748	-664.103728	330.526137	-0.44683	-0.417367	22218.23786
-494.759677	266.878107	-704.540753	207.689136	-1.209793	-0.417367	22211.3712
-548.167069	168.455914	-703.77779	111.555832	0.316132	1.871521	22222.81564
-603.863349	83.767051	-699.962976	-28.829312	0.316132	1.108558	22225.86749
-601.574461	-4.736627	-647.318548	-164.636679	-1.209793	0.345595	22193.82305
-613.781864	-106.210671	-629.007442	-284.421829	-0.44683	0.345595	22203.74157
-574.870765	-184.795833	-562.629684	-410.31068	-0.44683	0.345595	22212.13416
-518.411522	-279.403212	-490.148224	-500.340283	-1.209793	-1.943293	22203.74157
-476.448572	-368.669852	-439.792683	-677.347638	-0.44683	1.108558	22214.42305
-405.493037	-439.625387	-329.163086	-732.280955	0.316132	4.160409	22215.18601
-320.041211	-501.425369	-189.540905	-752.880949	0.316132	0.345595	22190.00824
-234.589384	-567.040164	-68.22983	-776.532794	-0.44683	-2.706256	22206.79342
-133.878303	-602.899413	53.081245	-766.614279	-0.44683	1.108558	22218.23786
-27.06352	-623.499407	190.414538	-742.962434	-1.209793	0.345595	22173.22306
66.017934	-618.158667	297.992283	-713.96985	1.079095	-0.417367	22206.03046
162.151239	-602.13645	385.732998	-691.84393	1.079095	-1.18033	22224.34156
266.677134	-563.988313	480.340378	-620.125433	1.079095	1.871521	22226.63045
337.632669	-518.973512	553.5848	-540.777308	1.079095	0.345595	22231.20823
420.795607	-448.017977	621.488484	-425.569935	0.316132	-1.18033	22239.60082
469.625222	-378.588368	658.873658	-318.755152	0.316132	0.345595	22223.5786
519.2178	-293.136542	684.051428	-218.807033	0.316132	1.108558	22217.4749
555.077049	-190.899535	716.858826	-55.533008	-0.44683	0.345595	22227.39341
565.758527	-97.055118	690.15513	44.415111	-0.44683	0.345595	22227.39341
564.232601	19.678181	683.288466	210.740987	-0.44683	1.108558	22217.4749
529.899278	93.685566	659.636621	289.326149	-1.209793	-1.18033	22222.05268
507.010396	208.892939	613.858857	411.400187	-1.209793	0.345595	22206.79342
484.121514	285.952176	503.992222	488.459424	-1.209793	3.397446	22203.74157
434.528936	360.722524	388.784849	561.703846	-1.972756	1.108558	22203.74157
375.780805	451.51509	251.451556	599.089021	0.316132	1.108558	22219.00082
315.506749	504.159519	204.91083	694.459363	0.316132	1.108558	22203.74157
239.973438	547.648395	85.888643	753.207493	1.079095	0.345595	22187.71935
149.180873	578.929867	-42.289097	721.163058	-0.44683	-1.18033	22216.71194
70.595711	589.611345	-105.615004	742.526015	-0.44683	-0.417367	22203.74157
-6.463526	581.218755	-226.92608	749.39268	0.316132	1.108558	22207.55638
-90.389427	559.092836	-326.874198	732.607499	-0.44683	-1.18033	24.414808
-174.315328	535.440991	-438.266758	670.044555	1.842058	1.108558	14.496292
-264.344931	511.026183	-505.407479	599.851983	0.316132	1.871521	20979.18638
-347.507869	480.507674	-606.881523	460.229802	1.079095	1.108558	22225.10453
-398.626373	395.81881	-677.074094	394.615007	-0.44683	0.345595	22221.28971
-469.581907	317.996611	-679.362983	243.548385	0.316132	1.871521	22219.00082
-527.567075	207.367014	-757.185182	90.192875	-1.209793	0.345595	22222.05268
-566.478175	131.833703	-680.125945	13.896601	1.079095	1.108558	22221.28971
-607.678162	60.878168	-664.866691	-92.155219	-0.44683	0.345595	22215.94897
-594.707796	-46.699578	-615.274113	-215.755182	0.316132	1.108558	22225.86749
-594.707796	-148.936584	-581.703752	-350.036624	1.079095	1.108558	22225.86749
-541.300404	-244.306926	-515.325994	-437.777339	-0.44683	0.345595	22195.34898
-493.996715	-320.6032	-429.111205	-549.932861	-0.44683	0.345595	22202.97861
-456.611541	-400.714287	-348.237155	-665.140235	-0.44683	0.345595	22188.48232
-368.870826	-476.247598	-242.948297	-700.23652	-1.209793	-1.18033	22190.7712
-285.707887	-530.417953	-136.133514	-766.614279	0.316132	-0.417367	22199.92676
-185.759769	-579.247568	-27.029842	-790.266123	0.316132	2.634484	22218.23786
-79.707949	-635.70681	66.051611	-798.658713	-0.44683	-0.417367	22190.7712
11.84758	-627.31422	243.821929	-720.836514	-0.44683	-0.417367	22210.60823
113.321624	-616.632742	322.407091	-710.917999	0.316132	0.345595	22213.66009
194.958637	-583.825344	426.170023	-654.458756	-1.209793	-0.417367	22177.80084
290.328979	-538.04758	538.325546	-546.118048	-0.44683	0.345595	22244.17859
375.017843	-479.299449	613.858857	-488.895842	1.079095	1.108558	22248.75637
428.425234	-434.284648	639.79959	-350.799587	1.079095	2.634484	22234.26008
506.247433	-333.573567	688.629205	-277.555164	1.079095	0.345595	22231.20823
535.240017	-235.151374	709.229199	-163.110754	0.316132	-0.417367	22236.54897
575.677042	-139.781031	705.414385	-35.695977	1.079095	0.345595	22222.81564
560.417788	-38.306987	641.325515	94.007689	0.316132	-0.417367	22214.42305
556.602974	56.300392	687.103279	264.148379	0.316132	-0.417367	22227.39341
548.210384	166.929989	646.666254	349.600206	0.316132	1.108558	22228.15638
510.062247	250.092927	574.947757	456.414989	0.316132	1.108558	22217.4749
463.52152	327.152164	471.184825	538.052002	-0.44683	-1.943293	22220.52675
403.247464	408.026214	381.918185	623.503828	0.316132	1.108558	22209.84527
350.603035	478.981748	257.555258	658.600114	0.316132	-0.417367	22199.92676
277.358612	522.470624	153.792326	727.26676	0.316132	1.108558	22181.61565
214.032705	569.011351	32.481251	731.844537	1.079095	1.108558	22204.50453
110.269773	590.374308	-70.518718	721.163058	1.079095	1.871521	22196.87491
19.477207	568.248388	-167.414986	750.918605	-0.44683	-1.18033	22192.29713
-49.952402	578.166904	-341.37049	684.540847	1.079095	0.345595	345.62212
-141.50793	555.278022	-414.614913	676.148257	-0.44683	1.108558	15.259255
-210.174577	538.492842	-480.229708	606.718648	0.316132	2.634484	7878.353221
-305.544919	477.455823	-544.318578	557.889033	0.316132	-0.417367	22157.96381
-381.841192	437.018798	-614.51115	454.889063	0.316132	0.345595	22223.5786
-457.374503	348.51512	-690.807424	335.866876	0.316132	0.345595	22231.20823
-501.626342	265.352182	-713.696306	223.711354	1.079095	0.345595	22235.02304
-548.930032	177.611467	-715.985194	76.459546	0.316132	-1.18033	22222.05268
-584.78928	102.078156	-673.259281	-10.518206	0.316132	1.108558	22222.05268
-614.544827	-3.210701	-661.81484	-150.140387	-1.209793	1.108558	21990.112
-605.389274	-88.662528	-587.807454	-279.08109	-1.209793	0.345595	22222.05268
-565.715212	-187.847684	-551.185243	-385.895873	-0.44683	1.108558	22217.4749
-522.989299	-277.114324	-465.733416	-487.369917	-0.44683	1.871521	22226.63045
-467.293019	-356.462449	-404.696397	-617.073582	-0.44683	-1.18033	22206.03046
-406.256	-444.203163	-291.014949	-691.84393	-0.44683	1.108558	22181.61565
-342.16713	-507.529071	-185.726092	-729.992067	0.316132	1.871521	22198.40083
-257.478266	-570.092015	-70.518718	-787.977235	-1.972756	-1.18033	22174.74899
-127.774601	-595.269785	47.740506	-811.62908	-0.44683	-0.417367	22195.34898
-29.352408	-621.973481	165.99973	-774.243906	0.316132	-0.417367	22202.97861
69.069785	-629.603108	277.39229	-749.066136	1.079095	1.108558	22202.97861
151.469761	-618.158667	297.229321	-771.192055	0.316132	0.345595	22186.95639
244.551215	-567.803127	476.525564	-654.458756	-0.44683	-0.417367	22215.94897
339.158594	-512.106847	568.844055	-546.88101	0.316132	0.345595	22218.23786
419.269681	-469.380934	632.932925	-449.22178	-0.44683	-1.18033	22210.60823
479.543738	-377.062443	684.814391	-319.518115	1.079095	0.345595	22246.46748
513.877061	-287.03284	709.229199	-209.651481	1.079095	1.871521	22251.80822
555.840011	-186.321758	722.199565	-76.133002	1.079095	2.634484	22235.786
561.943713	-88.662528	697.784758	43.652148	-0.44683	-0.417367	22228.15638
566.52149	15.100404	688.629205	195.481733	0.316132	1.108558	22238.83786
538.291868	104.367044	648.19218	293.140963	0.316132	1.871521	22222.05268
514.640024	207.367014	594.784788	367.148348	-0.44683	1.108558	22216.71194
484.121514	292.81884	526.118142	473.200169	1.079095	1.108558	22226.63045
454.365967	369.115114	416.251508	557.889033	-1.209793	0.345595	22224.34156
396.380799	439.307686	291.125619	618.926052	-1.209793	1.108558	22189.24528
319.321563	495.003966	178.970096	715.822319	-0.44683	0.345595	22202.21564
246.07714	553.752096	88.940494	744.814903	-0.44683	-1.18033	22180.85269
169.780866	582.74468	-18.637252	721.163058	-1.209793	-1.943293	22188.48232
69.832748	601.055786	-136.896477	741.763052	-1.209793	-1.943293	22177.03787
-18.67093	572.826165	-213.955713	742.526015	0.316132	0.345595	22183.90454
-82.759799	565.196537	-367.311223	690.644549	0.316132	0.345595	25.940733
-173.552365	528.574326	-445.896385	656.311226	0.316132	-0.417367	13.733329
-270.448633	496.529891	-567.970423	546.444592	0.316132	-0.417367	20318.46065
-322.330099	451.51509	-642.740771	459.46684	0.316132	1.871521	22186.95639
-409.307851	392.766959	-661.051877	402.244634	1.079095	3.397446	22214.42305
-472.633758	321.048462	-665.629653	290.852075	1.079095	2.634484	22226.63045
-516.122634	241.700337	-709.881492	162.674335	1.079095	1.108558	22233.49712
-587.841131	157.774436	-720.56297	13.133639	-0.44683	0.345595	22232.73415
-600.811498	61.641131	-675.548169	-77.658927	1.842058	0.345595	22245.70452
-593.18187	-22.28477	-623.666703	-202.021853	0.316132	0.345595	22219.76379
-582.500392	-133.67733	-572.548199	-355.377363	0.316132	2.634484	22223.5786
-535.196702	-235.914336	-531.348212	-449.22178	0.316132	1.871521	22227.39341
-508.493007	-312.973573	-421.481577	-524.755091	0.316132	-0.417367	22220.52675
-447.455988	-397.662436	-352.051968	-633.0958	-1.209793	-1.18033	22210.60823
-361.241198	-474.721673	-233.029781	-717.021701	-0.44683	-1.18033	22215.18601
-292.574552	-538.04758	-132.3187	-749.829098	-0.44683	-0.417367	22107.60826
-182.707918	-588.403121	4.25163	-763.562428	-1.972756	-1.18033	22187.71935
-88.863501	-629.603108	95.807158	-768.903167	-0.44683	1.871521	22193.82305
-14.093153	-644.0994	218.644159	-758.984651	0.316132	0.345595	22182.37861
102.640146	-632.654959	306.384874	-742.199471	0.316132	1.108558	22179.32676
186.566047	-596.032748	394.888551	-663.614309	-0.44683	1.108558	22193.06009
291.091942	-541.099431	504.755185	-594.947663	1.079095	2.634484	22232.73415
371.965992	-502.951294	557.399614	-512.547687	1.079095	1.108558	22213.66009
438.34375	-416.736505	577.236645	-433.199563	1.079095	1.871521	22224.34156
486.410402	-346.543933	677.184764	-279.844052	0.316132	0.345595	22228.91934
542.106682	-261.092107	719.147714	-174.555195	1.079095	0.345595	22213.66009
575.677042	-129.862516	710.755124	-52.481157	0.316132	0.345595	22244.17859
569.573341	-23.810695	688.629205	123.763235	0.316132	0.345595	22249.51933
567.284452	52.485578	680.236615	245.074311	1.079095	0.345595	22208.31935
528.373353	158.537399	625.303298	333.577988	0.316132	-0.417367	22230.44527
510.062247	243.226263	574.947757	438.103883	1.079095	-0.417367	22237.31193
489.462253	321.048462	480.340378	538.052002	0.316132	-0.417367	22222.81564
410.877091	416.418804	368.947818	573.91125	0.316132	-1.18033	22186.95639
368.151178	481.270636	293.414507	696.748251	0.316132	1.108558	22218.23786
292.617867	525.522475	149.21455	715.059357	-0.44683	0.345595	22130.49715
205.640115	569.011351	24.088661	737.185276	1.079095	0.345595	22191.53417
110.269773	576.640979	-55.259464	764.651934	-1.209793	-0.417367	22202.97861
43.892015	576.640979	-157.49647	761.600083	0.316132	1.871521	22200.68972
-60.63388	569.774314	-283.385322	734.133425	0.316132	0.345595	238.044374
-141.50793	553.752096	-407.748248	684.540847	-0.44683	0.345595	15.259255
-226.959757	528.574326	-467.259342	633.422344	-1.209793	1.108558	10.681478
-298.678254	479.744711	-538.214876	554.074219	-0.44683	1.871521	22086.24531
-363.530087	435.492872	-624.429665	431.237218	1.079095	-0.417367	22211.3712
-445.930062	363.774375	-728.192598	308.400218	-0.44683	-0.417367	22225.10453
-506.204118	260.011443	-754.896293	168.015074	1.079095	0.345595	22207.55638
-558.848547	192.870722	-746.503703	71.118807	-0.44683	1.108558	22217.4749
-600.811498	99.789268	-685.466684	-73.081151	0.316132	1.108558	22229.6823
-603.100386	24.255957	-612.222262	-130.303356	1.079095	-0.417367	22220.52675
-594.707796	-81.032901	-603.066709	-271.451462	1.842058	1.108558	22234.26008
-557.322622	-174.114355	-545.081541	-389.710687	1.079095	1.108558	22244.17859
-529.855963	-273.29951	-455.814901	-479.740289	-0.44683	1.108558	22230.44527
-481.026348	-366.380964	-374.177888	-591.132849	1.079095	1.871521	22220.52675
-407.781925	-440.38835	-303.222353	-685.740228	-0.44683	1.871521	22187.71935
-325.38195	-505.240182	-173.518688	-720.073552	-0.44683	1.108558	22205.2675
-239.930123	-557.121648	-62.889091	-760.510577	-1.209793	1.108558	22202.97861
-158.29311	-609.003115	58.421984	-798.658713	1.079095	0.345595	22219.76379
-43.085737	-626.551258	182.021947	-757.458726	0.316132	-1.18033	22215.94897
45.41794	-628.840146	282.733029	-737.621695	-1.209793	0.345595	22186.95639
149.943835	-607.477189	361.318191	-707.866148	-0.44683	0.345595	22183.90454
227.003072	-578.484605	458.214458	-614.021731	-0.44683	-1.18033	22209.84527
308.640085	-531.943878	574.184794	-565.955079	-0.44683	-0.417367	22197.63787
406.299315	-467.855008	584.866273	-452.273631	0.316132	-0.417367	22219.76379
473.440036	-375.536517	650.481068	-346.221811	-0.44683	-1.943293	22231.20823
523.795576	-302.292094	713.044012	-220.332959	0.316132	0.345595	22207.55638
553.551123	-197.003237	706.177348	-140.984834	0.316132	1.871521	22223.5786
573.388154	-99.344006	715.332901	51.281775	-0.44683	1.108558	22231.20823
552.78816	-19.232919	665.740323	152.755819	1.079095	-1.18033	22140.41566
545.921496	113.522597	652.006993	264.911342	1.079095	0.345595	22245.70452
524.558539	207.367014	601.651453	390.037231	0.316132	3.397446	22251.04526
499.380769	295.107729	528.40703	494.563126	1.842058	2.634484	22237.31193
458.180781	368.352151	407.095955	551.785331	1.079095	1.871521	22222.81564
398.669688	459.144717	329.273756	621.977903	1.079095	1.108558	22230.44527
329.240078	507.211369	204.147867	718.111207	0.316132	1.108558	22213.66009
239.210475	564.433575	84.362717	747.103791	-0.44683	0.345595	22187.71935
172.832717	578.166904	-3.377998	762.363046	-0.44683	0.345595	22210.60823
83.566077	589.611345	-106.377967	745.577866	0.316132	0.345595	22216.71194
-4.174638	575.878016	-215.481638	718.111207	-0.44683	-0.417367	22182.37861
-88.863501	549.937283	-371.126037	710.48158	-1.209793	0.345595	25.17777
-192.626434	526.285438	-455.051938	663.17789	-1.209793	1.108558	11.444441
-254.426415	494.241003	-526.770435	578.489027	-0.44683	-1.18033	19583.72753
-329.196764	467.537307	-598.488932	521.266821	-0.44683	-1.943293	22183.14158
-410.833776	410.315102	-635.874107	402.244634	-0.44683	1.108558	22210.60823
-477.974497	312.655872	-674.022243	278.644671	0.316132	3.397446	22209.08231
-526.804112	240.937374	-748.029629	136.733602	0.316132	0.345595	22217.4749
-576.39669	155.485548	-725.140747	40.600297	-0.44683	1.108558	22230.44527
-593.944833	63.167057	-661.81484	-62.399672	0.316132	-0.417367	22212.13416
-598.52261	-35.255136	-656.4741	-208.888518	-1.209793	-0.417367	22219.76379
-585.552243	-113.077336	-574.837088	-340.118109	1.079095	1.871521	22248.75637
-549.692994	-214.55138	-502.355628	-437.777339	1.079095	1.108558	22238.83786
-495.52264	-320.6032	-461.15564	-555.2736	0.316132	1.108558	22228.15638
-443.641174	-371.721703	-335.266788	-643.014315	1.079095	-0.417367	22219.00082
-378.789341	-463.277232	-209.377937	-713.96985	0.316132	0.345595	22222.81564
-295.626403	-521.2624	-123.163147	-775.006869	-0.44683	2.634484	22206.79342
-188.048657	-588.403121	-19.400215	-786.45131	0.316132	-0.417367	22201.45268
-90.389427	-625.025332	98.859009	-773.480943	-0.44683	0.345595	22212.89712
9.558692	-633.417922	252.214519	-721.599477	0.316132	0.345595	22201.45268
95.010518	-627.31422	336.903383	-758.221688	0.316132	0.345595	22199.16379
201.062339	-586.114232	423.118172	-662.088384	0.316132	2.634484	22222.05268
285.751202	-550.254984	522.303328	-570.532855	-1.209793	1.871521	22190.00824
364.336364	-512.86981	552.821838	-502.629172	0.316132	1.108558	22209.84527
436.817824	-426.65502	650.481068	-356.903289	-0.44683	1.871521	22210.60823
487.173365	-345.018008	686.340317	-251.614431	-1.209793	1.108558	22201.45268
527.61039	-241.255075	699.310683	-185.999636	0.316132	0.345595	22219.76379
559.654825	-137.492143	663.451434	-35.695977	0.316132	-0.417367	22230.44527
581.780744	-42.121801	688.629205	125.289161	1.079095	-0.417367	22215.94897
562.706676	60.115206	681.76254	252.703938	-1.209793	0.345595	22222.05268
525.321502	160.063324	621.488484	357.992796	0.316132	-0.417367	22231.20823
498.617806	242.4633	565.792204	379.355752	0.316132	-1.18033	22212.13416
476.491887	334.781791	471.184825	545.681629	1.079095	-1.18033	22243.41563
434.528936	409.552139	353.688563	599.851983	1.079095	0.345595	22247.99341
356.706737	473.641009	235.429339	645.629747	1.842058	1.871521	22223.5786
284.98824	547.648395	152.266401	722.688984	0.316132	1.108558	22208.31935
201.062339	575.115053	19.510884	763.888972	0.316132	1.108558	22222.81564
110.269773	588.08542	-58.311315	766.940823	-0.44683	-0.417367	22211.3712
32.447574	580.455792	-178.859427	752.444531	-0.44683	-0.417367	22186.95639
-47.663514	574.35209	-274.229769	743.288978	0.316132	1.871521	386.059145
-137.693117	556.040985	-418.429727	699.037139	1.079095	2.634484	14.496292
-222.38198	527.048401	-464.970453	631.133455	0.316132	1.871521	668.355358
-303.25603	469.826195	-570.259311	527.370523	-0.44683	1.108558	22109.89715
-388.707857	429.38917	-632.822256	399.955746	-0.44683	1.108558	22196.87491
-440.589323	351.566971	-693.859275	345.022429	-0.44683	-1.943293	22196.11194
-506.204118	273.744772	-725.140747	184.800254	-1.209793	-1.18033	22202.97861
-546.641144	172.270728	-703.77779	97.822502	0.316132	1.108558	22214.42305
-581.737429	95.974454	-686.99261	-12.807094	0.316132	1.108558	22213.66009
-610.730013	22.730032	-626.718554	-131.066319	0.316132	-0.417367	22221.28971
-602.337423	-72.640311	-645.792622	-292.814419	1.842058	0.345595	22230.44527
-562.663361	-171.825466	-584.755603	-391.236612	1.079095	0.345595	22213.66009
-515.359671	-275.588399	-495.488963	-475.162513	0.316132	1.108558	22219.76379
-464.241168	-344.255045	-434.451944	-626.229135	1.079095	2.634484	22213.66009
-405.493037	-420.551319	-265.837179	-647.592092	1.842058	4.160409	22236.54897
-319.278248	-492.269816	-208.614974	-758.984651	-1.209793	-0.417367	22212.13416
-230.77457	-543.388319	-81.200197	-775.769831	1.079095	1.108558	22224.34156
-136.167191	-602.13645	55.370133	-776.532794	0.316132	0.345595	22215.94897
-39.270923	-635.70681	172.866395	-767.377241	1.079095	0.345595	22213.66009
56.099419	-631.891997	289.599693	-752.117987	0.316132	0.345595	22194.58602
146.129022	-629.603108	397.940402	-683.45134	1.079095	1.871521	22211.3712
233.106774	-579.247568	474.999638	-607.918029	-0.44683	0.345595	22217.4749
311.691935	-529.65499	543.666285	-540.014346	1.079095	-0.417367	22228.91934
403.247464	-457.936493	617.67367	-417.177345	-0.44683	-1.18033	22228.91934
468.862259	-396.899474	666.503285	-339.355146	-1.972756	-1.18033	22195.34898
517.691874	-298.477281	698.54772	-247.036655	-0.44683	1.108558	22210.60823
536.765943	-197.003237	634.45885	-195.918151	-1.209793	0.345595	22206.79342
551.262235	-99.344006	683.288466	21.526229	0.316132	1.108558	22201.45268
555.840011	4.418926	703.888459	168.015074	-0.44683	0.345595	22215.94897
519.2178	89.870752	636.747739	284.748373	-0.44683	-0.417367	22233.49712
514.640024	188.292945	587.155161	361.807609	-0.44683	0.345595	22215.18601
491.751141	285.952176	509.332962	479.303871	-0.44683	1.871521	22222.05268
465.810408	373.692891	400.22929	551.022368	-0.44683	0.345595	22223.5786
408.588203	439.307686	310.96265	634.185306	-0.44683	1.108558	22176.27491
328.477116	514.840997	249.162668	709.718617	1.842058	-0.417367	22226.63045
[truncated: 28,725 more rows]
