# Supplementary material for: Dynamic analysis of slant cracked rotor system considering nonlinear oil film force
Source: PLoS One. 2024 Jan 25;19(1):e0294293. doi: 10.1371/journal.pone.0294293 (PMC10810477; doi:10.1371/journal.pone.0294293)
Supplement: S1 File — These data were measured by two eddy current sensors, model WT0150. (ZIP) [file pone.0294293.s001.zip › 2021.3.18 Test data for plain bearings/2021.3.18 (P=0.2Mpa, Z=10.4g)/600.csv]

1024	30720	7	0	3
8	8	8	8	10	10	1
3	3	3	3	1	1	4
2	1	4	3	0	0	0
0	0	0	0	0.000015	-0.000041	20769.62695
-159.110414	-431.006293	59.835899	-501.52536	-0.169428	-1.392917	22215.18601
-138.51042	-449.317399	88.06552	-486.266105	-0.169428	0.133008	22176.27491
-113.33265	-472.969244	123.161806	-512.206838	-0.169428	0.133008	22202.21564
-51.532668	-457.709989	155.969204	-524.414242	1.356497	0.133008	22234.26008
-33.984525	-500.435902	179.621048	-499.236471	0.593535	0.133008	22236.54897
-17.962308	-499.672939	177.33216	-549.592012	-0.169428	0.133008	22193.82305
34.682121	-500.435902	251.339546	-487.79203	1.356497	0.133008	22224.34156
48.41545	-491.280349	268.124726	-477.873515	-0.169428	0.133008	22225.86749
70.54137	-489.754424	299.406198	-459.562409	-0.169428	-0.629955	22219.76379
102.585805	-495.858126	348.235813	-466.429074	0.593535	0.133008	22218.23786
126.23765	-472.969244	379.517285	-425.229086	0.593535	0.133008	22207.55638
181.933929	-472.969244	374.176546	-409.969831	0.593535	0.133008	22211.3712
196.430221	-477.54702	392.487652	-400.051316	-0.932391	-0.629955	22193.82305
207.1117	-457.709989	400.117279	-383.266135	-0.932391	-1.392917	22183.90454
226.185768	-450.080362	419.954311	-387.080949	-0.932391	0.133008	22185.43046
247.548725	-447.028511	439.791342	-395.473539	-0.932391	0.133008	22171.69713
258.230203	-406.591486	417.665422	-392.421688	-0.169428	0.133008	22177.80084
315.452408	-396.67297	448.183932	-355.799477	-0.169428	-0.629955	22190.7712
329.9487	-382.939641	441.317267	-324.518005	-0.169428	0.133008	22112.949
346.73388	-353.184094	498.539472	-229.147663	0.593535	0.133008	22185.43046
371.911651	-333.347063	500.065398	-192.525451	-0.169428	0.133008	22199.16379
394.800533	-308.932255	500.065398	-194.051377	-0.169428	0.133008	22197.63787
397.852384	-304.354479	514.56169	-171.925457	0.593535	0.133008	22174.74899
414.637564	-263.917454	513.035764	-153.614352	0.593535	-1.392917	22211.3712
430.659782	-226.53228	515.324653	-110.888438	0.593535	-1.392917	22250.2823
448.207924	-193.724882	508.457988	-84.947705	0.593535	0.133008	22235.02304
445.919036	-176.176739	497.77651	-76.555115	1.356497	0.133008	22233.49712
461.178291	-144.132304	502.354286	9.659674	0.593535	0.895971	22241.12674
459.652366	-115.13972	506.932063	1.267084	-0.932391	-0.629955	22224.34156
445.919036	-82.332322	484.04318	37.126333	0.593535	0.133008	22216.71194
449.73385	-39.606409	473.361702	89.770761	-0.932391	0.133008	22227.39341
443.630148	-31.213819	469.546888	125.63001	-0.932391	0.133008	22227.39341
439.815334	-1.458272	450.47282	153.859631	0.593535	0.895971	22219.76379
429.896819	39.741716	437.502453	182.089253	0.593535	0.895971	22230.44527
416.16349	58.052821	412.324683	199.637396	-0.169428	0.895971	22209.84527
405.482011	86.282442	379.517285	226.341091	-0.169428	-0.629955	22202.97861
397.089421	113.749101	332.213596	221.000352	-0.932391	0.895971	22204.50453
386.407943	163.341679	283.383981	243.126272	-1.695353	-0.629955	22216.71194
378.778315	163.341679	278.806204	274.407744	-0.169428	-1.392917	22210.60823
372.674614	215.223145	234.554365	265.252191	-0.169428	-0.629955	22225.86749
362.756098	232.771288	270.413614	347.652167	-0.169428	0.133008	22233.49712
356.652396	249.556468	252.102508	372.066974	0.593535	0.133008	22215.18601
329.185738	284.652754	211.665483	388.089192	0.593535	0.895971	22224.34156
317.741296	308.304599	155.206241	407.16326	0.593535	0.133008	22231.20823
320.793147	335.771257	133.843284	420.896589	1.356497	0.895971	22230.44527
294.089452	357.134214	114.769216	433.103993	-0.169428	-1.392917	22237.31193
280.356122	371.630506	70.517377	438.444732	0.593535	-1.392917	22240.36378
249.837613	384.600873	36.947017	465.148428	1.356497	-0.629955	22224.34156
237.630209	405.963829	-10.356673	439.207695	1.356497	0.133008	22233.49712
189.563557	406.726792	-46.215922	438.444732	-0.169428	-0.629955	22228.15638
165.148749	430.378637	-59.949251	499.481751	0.593535	0.895971	22218.23786
143.02283	440.297152	-91.230723	497.192863	0.593535	-0.629955	22219.76379
136.156165	432.667525	-129.37886	494.903975	0.593535	2.421896	22202.97861
88.089513	453.267519	-128.615897	501.007677	0.593535	0.895971	22188.48232
60.622854	439.53419	-161.423295	474.303981	-0.169428	0.133008	22197.63787
45.363599	457.845295	-166.001071	501.770639	-1.695353	-1.392917	22205.2675
16.371015	459.371221	-220.934388	459.044726	-0.932391	0.895971	22190.00824
17.896941	454.030482	-250.689935	464.385465	-0.169428	-0.629955	22198.40083
-4.991941	460.897146	-219.408463	485.748422	-0.169428	0.895971	22214.42305
-44.666004	433.430488	-301.808439	467.437316	0.593535	-0.629955	1762.443922
-46.954892	446.400854	-314.778805	442.259546	0.593535	-0.629955	18.311106
-83.577103	437.245301	-301.808439	476.592869	-0.169428	-0.629955	12.207404
-98.836358	433.430488	-329.275097	462.85954	0.593535	1.658934	9.918516
-149.191899	418.171233	-367.423234	430.052142	0.593535	0.133008	10.681478
-137.747457	421.223084	-367.423234	401.822521	1.356497	0.133008	8.39259
-161.399302	407.489755	-378.867675	412.503999	0.593535	0.133008	11.444441
-192.680775	405.200867	-397.178781	381.222527	2.11946	1.658934	21060.06043
-215.569657	392.993463	-413.200998	371.304011	-0.169428	0.133008	22180.85269
-259.058533	367.05273	-425.408402	338.496614	-0.169428	-1.392917	22199.16379
-289.577042	367.815692	-471.949129	267.541079	0.593535	0.895971	22064.88235
-296.443707	349.504587	-449.82321	270.59293	-0.932391	-0.629955	22180.08972
-292.628893	328.904593	-458.978762	253.80775	-0.932391	0.133008	22213.66009
-322.38444	303.726823	-459.741725	252.281824	0.593535	0.133008	22196.11194
-341.458508	277.786089	-453.638023	202.689247	1.356497	0.133008	22206.03046
-349.088136	262.526835	-465.845427	163.778147	-0.169428	-0.629955	22208.31935
-367.399241	216.74907	-473.475054	134.0226	-0.932391	-0.629955	22190.7712
-392.577012	203.015741	-487.208384	99.689277	-0.169428	-0.629955	22203.74157
-410.888117	192.334263	-510.097266	62.304103	-0.932391	-0.629955	22212.89712
-429.962186	146.556499	-475.00098	44.75596	0.593535	0.133008	22209.08231
-426.147372	131.297244	-471.949129	21.104115	-0.932391	0.895971	22212.89712
-435.302925	97.726884	-497.889862	-19.33291	-0.169428	0.895971	22228.15638
-455.139956	93.149107	-464.319502	-41.458829	0.593535	0.133008	22227.39341
-471.162173	59.578747	-414.726924	-68.162525	0.593535	-0.629955	22218.23786
-465.821434	35.926902	-405.571371	-105.547699	0.593535	-0.629955	22228.91934
-468.873285	7.697281	-406.334334	-121.569917	-0.169428	-0.629955	22226.63045
-459.717732	-9.850862	-386.497302	-149.799538	0.593535	0.133008	22238.83786
-457.428844	-30.450856	-368.949159	-178.029159	0.593535	0.133008	22243.41563
-456.665881	-64.021217	-361.319532	-240.592104	0.593535	0.895971	22232.73415
-447.510329	-99.117503	-329.275097	-245.932843	0.593535	0.133008	22225.86749
-445.22144	-136.502677	-338.43065	-314.599489	-0.169428	-0.629955	22234.26008
-433.014037	-158.628596	-301.808439	-327.569856	-0.169428	0.133008	22230.44527
-417.754782	-174.650814	-272.815855	-328.332818	-0.169428	-0.629955	22211.3712
-409.362192	-201.354509	-250.689935	-344.355036	0.593535	0.133008	22224.34156
-381.132571	-231.873019	-211.015873	-349.695775	0.593535	0.133008	22231.97119
-363.584428	-244.080423	-218.6455	-403.866129	0.593535	0.133008	22214.42305
-360.532577	-279.176708	-185.07514	-398.52539	-0.932391	-0.629955	22186.19343
-362.058502	-299.776702	-134.719599	-425.992049	-0.169428	0.895971	22212.13416
-336.880732	-314.272994	-124.038121	-444.303154	-0.169428	0.133008	22196.87491
-301.021483	-338.687802	-90.46776	-479.39944	-0.169428	-1.392917	22213.66009
-293.391856	-359.287796	-67.578878	-486.266105	-0.932391	0.133008	22222.05268
-240.747427	-374.547051	-71.393692	-499.236471	-0.169428	-0.629955	22220.52675
-228.540023	-398.198895	-30.956667	-541.199422	-0.169428	0.895971	22225.10453
-194.969663	-418.035927	29.317389	-514.495726	0.593535	0.133008	22231.97119
-157.584489	-433.295181	77.384042	-515.258689	0.593535	0.133008	22220.52675
-126.303016	-441.687771	91.880334	-486.266105	0.593535	-0.629955	22190.00824
-94.258581	-454.658138	119.346992	-509.154987	0.593535	0.133008	22224.34156
-56.873407	-472.969244	155.969204	-509.91795	1.356497	-0.629955	22244.94156
-45.428966	-492.043312	185.72475	-508.392024	1.356497	1.658934	22222.81564
-6.517867	-495.095163	210.139558	-485.503142	1.356497	-0.629955	22212.89712
25.526568	-498.909977	253.628434	-472.532776	1.356497	0.895971	22236.54897
38.496935	-483.650722	302.458049	-454.984633	0.593535	-1.392917	22214.42305
80.459885	-488.991461	294.065459	-467.954999	-0.169428	-0.629955	22202.21564
96.482103	-491.280349	326.872857	-442.777229	-0.932391	-0.629955	22206.79342
123.948761	-501.961828	339.08026	-436.673527	-0.932391	0.133008	22200.68972
159.045047	-481.361834	384.858025	-422.940198	-0.169428	0.133008	22200.68972
191.089482	-466.102579	381.043211	-412.258719	-0.169428	0.133008	22221.28971
212.452439	-459.998877	396.302466	-405.392055	-0.169428	0.895971	22180.85269
220.082066	-443.97666	435.213565	-378.688359	-0.932391	-2.15588	22182.37861
247.548725	-436.347032	436.739491	-363.429104	-0.932391	-0.629955	22184.6675
284.170936	-408.117411	435.213565	-338.251334	-0.932391	-1.392917	22173.98602
285.696862	-417.272964	414.613571	-355.036514	-0.169428	0.133008	22190.00824
337.578328	-376.835939	431.398752	-284.843942	-0.169428	-0.629955	22190.00824
333.763514	-356.998908	412.324683	-250.510619	-0.169428	-0.629955	22191.53417
373.437576	-337.161876	489.38392	-222.280998	-0.169428	0.133008	22206.79342
392.511645	-307.40633	514.56169	-184.132861	0.593535	-0.629955	22210.60823
402.43016	-288.332261	515.324653	-158.955091	-0.169428	-0.629955	22186.95639
413.874601	-252.473013	524.480205	-129.199544	0.593535	-0.629955	22242.65267
442.867185	-218.13969	512.272802	-131.488432	0.593535	-0.629955	22247.99341
433.711632	-211.273025	504.643174	-97.918072	1.356497	-0.629955	22231.97119
442.867185	-172.361925	513.035764	-49.088457	-0.932391	0.133008	22225.86749
451.259775	-131.161938	506.1691	-13.992171	0.593535	-0.629955	22236.54897
439.815334	-109.798981	476.413553	11.1856	-0.169428	0.133008	22225.86749
441.34126	-91.487875	466.495037	39.415221	-0.169428	0.133008	22215.94897
449.73385	-54.865664	454.287634	70.696693	-0.169428	-2.15588	22225.86749
439.052372	-23.584192	464.969112	127.918898	-0.169428	-0.629955	22226.63045
436.000521	0.067653	461.917261	165.304072	-0.169428	-0.629955	22215.94897
415.400527	18.378759	416.90246	185.904066	-0.932391	0.133008	22210.60823
413.111639	53.475045	416.90246	202.689247	-0.932391	0.133008	22210.60823
409.296825	90.097256	377.228397	195.059619	-0.169428	-0.629955	22193.82305
409.296825	119.852803	367.309882	232.444793	-0.169428	0.133008	22212.89712
387.933868	142.741685	340.606186	252.281824	-0.169428	-0.629955	22219.76379
378.015353	167.919455	295.591384	243.126272	-0.169428	-0.629955	22212.89712
347.496843	193.860188	228.450664	240.837383	-0.932391	0.133008	22222.81564
372.674614	216.74907	266.5988	316.370694	0.593535	-0.629955	22233.49712
342.919067	248.793505	250.576583	369.015123	-0.932391	-0.629955	22212.89712
351.311657	274.734239	218.532148	381.98549	-0.169428	0.133008	22222.05268
333.000551	318.986077	159.021055	404.874372	0.593535	0.895971	22135.07492
318.504259	329.667556	145.287725	420.896589	0.593535	-0.629955	22235.786
305.533893	367.815692	111.717365	431.578068	-0.169428	0.133008	22238.07489
270.437607	380.023096	90.354408	451.415099	0.593535	0.133008	22242.65267
239.919097	390.704575	63.650712	449.889173	0.593535	-1.392917	22227.39341
223.133917	402.911978	20.924799	473.541018	0.593535	-0.629955	22222.81564
202.533923	415.119382	-22.564077	481.170646	-0.932391	-0.629955	22226.63045
181.933929	423.511972	-88.178872	491.852124	-0.169428	-0.629955	22220.52675
152.178383	444.111966	-97.334425	493.378049	-0.932391	0.133008	22218.23786
120.133948	454.793444	-97.334425	508.637304	-0.932391	0.133008	22216.71194
104.11173	448.689743	-117.934419	501.007677	-0.169428	1.658934	22216.71194
75.882109	445.637892	-151.504779	484.985459	-0.169428	-0.629955	22195.34898
59.096929	468.526774	-157.608481	470.489167	-0.932391	0.133008	22209.84527
24.763605	447.92678	-236.193643	473.541018	-0.169428	0.895971	22186.19343
16.371015	458.608258	-217.882538	490.326198	0.593535	0.133008	22202.21564
-6.517867	444.111966	-251.452898	501.770639	-0.169428	0.895971	22222.05268
-30.932674	460.897146	-258.319563	462.85954	0.593535	-0.629955	1594.59212
-56.110445	450.215668	-323.171395	420.896589	1.356497	0.895971	19.837031
-82.051178	438.771227	-281.971407	459.044726	-0.169428	0.133008	12.970367
-98.836358	426.563823	-333.089911	464.385465	0.593535	-0.629955	12.207404
-126.303016	427.326786	-373.526936	440.73362	-0.169428	-0.629955	9.918516
-140.036346	425.80086	-376.578787	429.289179	1.356497	-0.629955	9.155553
-178.184483	405.200867	-394.889892	403.348446	0.593535	-1.392917	9.918516
-170.554855	392.2305	-401.756557	409.452148	-0.169428	0.133008	21122.62337
-215.569657	405.963829	-408.623222	380.459564	0.593535	-1.392917	22177.03787
-230.065949	387.652724	-420.067663	320.948471	0.593535	0.133008	22197.63787
-260.584458	361.711991	-413.963961	317.89662	-0.932391	0.133008	22163.30454
-281.947415	349.504587	-452.112098	283.563297	-0.932391	-0.629955	22185.43046
-309.414073	325.852742	-481.104682	214.133688	0.593535	0.133008	22206.03046
-313.99185	308.304599	-460.504688	247.704048	0.593535	0.895971	22199.92676
-338.406657	281.600903	-454.400986	185.904066	-0.169428	0.133008	22191.53417
-367.399241	249.556468	-459.741725	169.881849	-1.695353	-2.918843	22209.08231
-382.658496	228.956474	-461.267651	109.607793	-0.169428	-0.629955	22192.29713
-382.658496	203.778704	-500.941713	86.718911	-0.169428	0.133008	22200.68972
-404.021453	190.045375	-529.934297	60.778177	-0.932391	-0.629955	22212.13416
-420.806633	162.578716	-467.371352	53.14855	-0.169428	0.133008	22212.89712
-432.251074	129.771318	-462.030613	39.415221	0.593535	-0.629955	22215.18601
-440.643664	103.830585	-459.741725	-7.888469	-0.169428	-0.629955	22229.6823
-465.821434	91.623182	-440.667657	-55.192159	0.593535	0.133008	22218.23786
-462.006621	72.549113	-443.719508	-76.555115	-0.169428	-0.629955	22212.89712
-468.110323	40.504678	-393.363967	-87.999556	-0.169428	-0.629955	22223.5786
-459.717732	21.43061	-373.526936	-103.258811	1.356497	-0.629955	22244.94156
-462.769583	-6.036049	-397.941743	-139.11806	1.356497	0.133008	22238.83786
-449.036254	-30.450856	-372.00101	-182.606936	-0.169428	0.895971	22240.36378
-452.088105	-60.206403	-360.556569	-213.888408	0.593535	0.895971	22239.60082
-446.747366	-84.621211	-342.245464	-251.273582	2.11946	0.133008	22227.39341
-452.088105	-122.769347	-308.675103	-269.584688	-0.169428	0.133008	22226.63045
-442.169589	-147.947118	-294.178811	-293.236532	-0.169428	-0.629955	22227.39341
-423.858484	-176.939702	-270.526966	-312.310601	0.593535	0.133008	22214.42305
-393.339974	-196.776733	-273.578817	-333.673557	-0.169428	0.133008	22224.34156
-401.732564	-220.428578	-242.297345	-365.717992	-0.169428	0.133008	22229.6823
-365.873316	-251.71005	-211.015873	-395.473539	0.593535	0.133008	22207.55638
-362.821465	-285.28041	-169.052922	-389.369837	-0.932391	0.133008	22201.45268
-352.902949	-300.539665	-155.319593	-410.732794	-0.932391	0.133008	22214.42305
-300.25852	-324.19151	-112.59368	-467.192036	-0.932391	0.133008	22197.63787
-314.754812	-344.028541	-95.045537	-490.843881	-1.695353	-1.392917	22210.60823
-268.214085	-356.998908	-66.815916	-482.451291	0.593535	-1.392917	22225.10453
-249.140017	-380.650752	-44.689996	-482.451291	1.356497	0.133008	22220.52675
-227.77706	-389.806305	-49.267773	-539.673496	-0.169428	0.133008	22224.34156
-196.495588	-417.272964	-1.20112	-549.592012	-0.169428	-0.629955	22228.15638
-164.451153	-433.295181	50.680346	-533.569795	0.593535	0.895971	22208.31935
-134.695607	-446.265548	55.258122	-524.414242	1.356497	1.658934	22202.97861
-96.54747	-443.97666	137.658098	-490.843881	1.356497	0.895971	22246.46748
-71.369699	-486.702573	156.732166	-515.258689	0.593535	0.895971	22240.36378
-23.303047	-479.072946	176.569197	-499.999434	0.593535	0.133008	22194.58602
-22.540084	-499.672939	242.183993	-469.480925	-0.169428	0.133008	22229.6823
22.474717	-491.280349	249.81362	-468.717962	1.356497	0.895971	22234.26008
42.311748	-501.961828	293.302496	-465.666111	-0.169428	0.133008	22199.92676
78.93396	-491.280349	312.376565	-468.717962	0.593535	0.133008	22216.71194
104.874693	-499.672939	329.924708	-457.273521	1.356497	1.658934	22218.23786
136.156165	-479.835908	369.59877	-426.755011	-0.169428	0.133008	22200.68972
169.726526	-492.806275	379.517285	-417.599459	-0.169428	0.133008	22202.21564
181.933929	-478.309983	388.672838	-406.155017	-0.932391	-1.392917	22201.45268
188.800594	-458.472952	397.828391	-374.110583	-0.932391	0.133008	22182.37861
215.50429	-442.450734	423.006161	-364.192067	-0.932391	-2.15588	22177.03787
237.630209	-418.035927	413.850609	-370.295769	-0.932391	-0.629955	22200.68972
262.045017	-417.272964	429.872826	-355.799477	-0.932391	-1.392917	22178.5638
304.77093	-385.228529	461.917261	-322.229116	0.593535	0.133008	22124.39345
329.185738	-369.206311	435.213565	-278.74024	-0.169428	0.133008	22206.79342
339.867216	-352.421131	476.413553	-251.273582	-0.169428	0.133008	22183.90454
370.385725	-355.472982	454.287634	-248.221731	0.593535	0.133008	22189.24528
378.778315	-296.724851	491.672808	-272.636539	0.593535	-0.629955	22191.53417
406.244974	-281.465597	508.457988	-193.288414	0.593535	0.133008	22216.71194
423.030154	-260.10264	515.324653	-134.540283	0.593535	-0.629955	22244.94156
422.267191	-232.635982	516.087615	-121.569917	0.593535	0.133008	22247.23045
431.422744	-202.880435	532.872796	-109.362513	0.593535	-0.629955	22229.6823
443.630148	-170.836	522.191317	-61.29586	1.356497	-0.629955	22231.97119
454.311626	-145.65823	467.258	-4.836618	0.593535	0.133008	22231.20823
448.207924	-115.13972	474.124665	13.474488	0.593535	-0.629955	22220.52675
460.415328	-83.095285	483.280218	40.178184	0.593535	0.133008	22219.76379
450.496813	-53.339738	451.998745	93.585575	-0.169428	0.133008	22230.44527
455.074589	-27.399005	419.954311	138.600377	-0.169428	0.133008	22227.39341
438.289409	7.697281	434.450603	156.911482	0.593535	0.895971	22219.76379
423.793117	28.297274	434.450603	179.800364	-0.169428	0.133008	22206.03046
427.607931	54.238008	397.828391	204.978135	-0.169428	1.658934	22200.68972
404.719048	88.571331	376.465435	230.155905	-0.169428	-0.629955	22196.11194
407.770899	119.08984	358.154329	259.911452	0.593535	0.133008	22213.66009
389.459794	151.897238	326.109894	269.067005	-0.169428	0.133008	22225.10453
391.748682	174.023157	310.850639	266.015154	-0.169428	0.133008	22215.18601
363.519061	192.334263	266.5988	296.533663	-0.932391	0.133008	22227.39341
372.674614	217.512033	273.465465	327.052173	0.593535	1.658934	22234.26008
352.837582	263.289797	238.369179	365.963272	0.593535	0.895971	22215.18601
345.207955	278.549052	184.961788	354.518831	-0.169428	0.133008	22222.81564
326.896849	302.96386	178.095123	423.94844	1.356497	-0.629955	22251.80822
311.637595	338.060146	145.287725	422.422515	0.593535	0.895971	22231.20823
313.16352	356.371251	101.035887	448.363248	-0.169428	-0.629955	22232.73415
267.385756	392.993463	88.06552	457.518801	0.593535	0.133008	22241.12674
268.148719	375.44532	51.443309	456.755838	-0.169428	-0.629955	22222.05268
225.422805	399.097165	-3.490008	458.281763	-0.169428	-0.629955	22217.4749
202.533923	413.593457	-24.090002	493.378049	0.593535	0.133008	22229.6823
177.356153	428.089749	-53.845549	479.64472	0.593535	0.133008	22220.52675
156.756159	428.089749	-101.149239	471.25213	0.593535	-0.629955	22216.71194
126.23765	431.1416	-118.697382	499.481751	-0.169428	0.133008	22199.92676
98.008028	447.92678	-143.112189	476.592869	-0.932391	-1.392917	22196.87491
75.882109	456.31937	-147.689966	496.4299	-0.932391	0.133008	22198.40083
38.496935	450.215668	-177.445512	471.25213	-0.932391	-0.629955	22196.87491
33.156196	461.660109	-204.912171	495.666938	-0.932391	-1.392917	22207.55638
7.978425	450.978631	-211.015873	479.64472	-0.169428	-1.392917	22204.50453
-2.703053	457.082333	-225.512165	500.244714	-0.169428	0.895971	22220.52675
-23.303047	440.297152	-270.526966	484.222496	-0.169428	0.133008	3801.843318
-44.666004	447.163817	-285.023258	497.955826	-0.169428	-1.392917	20.599994
-66.02896	441.823078	-299.51955	460.570652	1.356497	0.895971	12.207404
-107.228948	421.986047	-342.245464	436.918807	-0.169428	0.133008	12.970367
-111.806724	431.904562	-378.104712	435.392881	0.593535	-0.629955	9.918516
-145.377085	422.749009	-366.660271	414.792887	1.356497	-0.629955	10.681478
-172.843743	419.697159	-380.3936	418.607701	0.593535	0.133008	9.918516
-188.865961	411.304568	-384.208414	388.852154	0.593535	-1.392917	21203.49742
-211.754843	381.549022	-429.223216	390.37808	-0.932391	-1.392917	22183.90454
-228.540023	359.423102	-428.460253	338.496614	0.593535	0.895971	22051.14902
-249.90298	360.949028	-431.512104	314.081806	-0.169428	0.895971	22151.8601
-281.184452	346.452736	-445.245433	290.429961	0.593535	0.895971	22201.45268
-290.340005	338.823108	-455.926911	253.80775	-0.169428	-1.392917	22204.50453
-313.228887	307.541636	-468.897278	195.059619	-0.169428	0.133008	22173.22306
-339.16962	289.230531	-497.126899	185.904066	-0.932391	-0.629955	22206.03046
-359.769614	249.556468	-462.030613	155.385557	-0.169428	0.133008	22209.08231
-378.08072	233.534251	-468.134315	124.104085	-0.169428	-1.392917	22195.34898
-384.947384	209.119443	-494.075048	92.822612	-0.932391	-0.629955	22204.50453
-416.991819	178.600934	-495.600974	96.637426	-0.932391	-1.392917	22215.18601
-415.465894	148.082424	-465.845427	61.54114	0.593535	0.133008	22212.89712
-426.910335	136.637983	-458.2158	20.341152	0.593535	-1.392917	22219.00082
-453.614031	113.749101	-467.371352	7.370786	0.593535	0.133008	22231.97119
-452.088105	96.963921	-434.563955	-26.962537	-0.169428	-1.392917	22217.4749
-487.947354	75.600964	-433.800992	-68.925488	-0.169428	-0.629955	22219.00082
-484.13254	36.689865	-423.119514	-104.021774	-0.932391	0.133008	22228.15638
-462.769583	21.43061	-413.200998	-180.318047	0.593535	-0.629955	22247.23045
-466.584397	-7.561974	-394.12693	-169.636569	1.356497	0.895971	22236.54897
-452.088105	-28.161968	-370.475085	-188.710637	1.356497	-0.629955	22237.31193
-444.458478	-59.44344	-352.926942	-205.495818	0.593535	0.133008	22238.83786
-454.376993	-83.858248	-339.193613	-226.095812	0.593535	0.895971	22223.5786
-461.243658	-109.036018	-310.201029	-258.140247	0.593535	0.895971	22226.63045
-446.747366	-147.947118	-291.889923	-287.132831	-0.932391	-0.629955	22228.15638
-429.962186	-173.887851	-275.867706	-306.206899	-0.169428	-0.629955	22215.18601
-404.784415	-204.40636	-243.060308	-342.066148	-0.169428	-1.392917	22223.5786
-405.547378	-235.687832	-244.586233	-360.377253	1.356497	0.133008	22231.97119
-400.969602	-263.154491	-188.889954	-395.473539	-1.695353	0.133008	22190.00824
-368.925167	-273.835969	-182.786252	-384.029098	-0.169428	-0.629955	22205.2675
-349.851098	-305.117442	-138.534413	-419.125384	-0.169428	0.133008	22216.71194
-330.014067	-328.769286	-105.727015	-439.725378	0.593535	0.133008	22205.2675
-291.102968	-354.710019	-102.675164	-456.510558	-1.695353	-1.392917	22212.13416
-279.658527	-351.658168	-60.712214	-471.00685	-0.169428	-1.392917	22228.91934
-253.717793	-382.939641	-49.267773	-483.977217	-0.169428	-0.629955	22215.18601
-226.251135	-396.67297	-18.749263	-511.443875	0.593535	0.895971	22225.10453
-196.495588	-410.406299	-8.830748	-529.754981	1.356497	0.895971	22226.63045
-174.369669	-433.295181	28.554427	-559.510528	0.593535	-0.629955	22166.3564
-117.910426	-434.058144	36.184054	-518.31054	1.356497	0.895971	22222.81564
-101.888209	-466.865542	77.384042	-552.643863	0.593535	0.133008	22250.2823
-70.606737	-472.969244	136.132172	-523.651279	1.356497	0.895971	22228.91934
-42.377115	-485.93961	181.909937	-499.236471	-0.169428	0.895971	22215.18601
-18.725271	-498.909977	230.739552	-460.325372	1.356497	0.133008	22237.31193
5.689537	-484.413685	252.865471	-477.873515	1.356497	0.895971	22228.15638
21.711755	-496.621089	284.909906	-479.39944	-0.169428	0.133008	22182.37861
76.645072	-493.569238	303.983975	-462.61426	-0.169428	-0.629955	22193.82305
103.348767	-488.228498	332.976559	-448.880931	0.593535	1.658934	22211.3712
133.867277	-480.598871	337.554335	-455.747595	-0.169428	-0.629955	22178.5638
152.941345	-495.858126	339.08026	-418.362421	-0.169428	0.895971	22213.66009
151.41542	-479.072946	389.435801	-401.577241	-0.932391	0.133008	22195.34898
204.822811	-457.709989	404.695056	-403.866129	-0.169428	0.133008	22180.85269
231.526507	-454.658138	431.398752	-366.480955	-0.169428	0.895971	22193.82305
249.837613	-434.058144	457.339485	-355.036514	-0.169428	0.133008	22201.45268
268.911681	-409.643336	445.132081	-345.117999	-0.169428	0.133008	22190.7712
293.326489	-417.272964	473.361702	-312.310601	0.593535	0.895971	22196.87491
334.526477	-381.413715	485.569106	-271.873576	-0.169428	-0.629955	22203.74157
333.000551	-359.287796	481.754292	-241.355066	-0.169428	-0.629955	22182.37861
378.015353	-339.450765	469.546888	-203.969892	1.356497	0.895971	22190.00824
387.170906	-308.932255	459.628373	-217.703221	0.593535	0.133008	22193.06009
403.956086	-287.569299	499.302435	-139.11806	1.356497	-0.629955	22238.07489
413.874601	-250.184124	483.280218	-146.747687	0.593535	-0.629955	22238.83786
423.030154	-224.243391	490.909845	-129.962507	-0.169428	1.658934	22244.94156
445.919036	-195.250807	513.798727	-79.606966	-0.169428	0.895971	22228.15638
434.474595	-167.784149	498.539472	-65.110674	-0.169428	-1.392917	22225.86749
461.178291	-128.873049	494.724659	-7.125506	0.593535	0.895971	22228.91934
453.548664	-128.873049	485.569106	12.711525	0.593535	-0.629955	22220.52675
452.022738	-90.724912	490.909845	39.415221	0.593535	0.895971	22219.00082
450.496813	-61.732328	469.546888	101.215203	0.593535	0.133008	22231.20823
447.444962	-32.739744	435.213565	131.733712	-0.169428	-0.629955	22225.86749
433.711632	7.697281	429.872826	146.230004	-0.169428	0.133008	22199.16379
412.348676	10.749132	360.443217	115.711495	-0.932391	-0.629955	22206.03046
422.267191	46.60838	332.213596	132.496675	-0.169428	0.133008	22202.97861
415.400527	85.51948	386.38395	219.474427	-0.169428	-0.629955	22205.2675
397.852384	121.378728	354.339515	246.178123	0.593535	0.895971	22217.4749
392.511645	144.26761	340.606186	257.622564	-0.169428	-0.629955	22228.91934
386.407943	172.497232	319.243229	269.067005	-0.169428	-1.392917	22215.18601
369.622763	201.489816	307.035825	315.607732	-0.169428	0.133008	22228.15638
371.148688	226.667586	274.991391	332.392912	-0.169428	0.133008	22231.97119
351.311657	245.741654	233.02844	365.20031	-0.169428	0.133008	22212.89712
334.526477	286.941642	198.695117	371.304011	2.11946	0.895971	22222.05268
335.289439	315.171264	169.702533	406.400297	1.356497	0.133008	22251.80822
310.874632	331.193481	159.784017	391.904005	0.593535	0.895971	22231.97119
300.193154	343.400885	98.746998	437.68177	0.593535	0.895971	22232.73415
268.148719	380.786059	92.643296	460.570652	-0.169428	-0.629955	22239.60082
253.652427	380.023096	31.606277	453.703987	-0.169428	0.133008	22219.00082
222.370954	399.860127	9.480358	478.118795	-0.169428	-1.392917	22218.23786
192.615408	413.593457	-35.534443	472.015093	0.593535	0.895971	22231.97119
177.356153	428.089749	-62.238139	484.222496	-0.169428	-0.629955	22223.5786
153.704308	450.978631	-104.20109	485.748422	-0.932391	-1.392917	22182.37861
129.2895	447.163817	-88.941835	491.089161	-0.169428	0.133008	22222.05268
104.11173	439.53419	-154.55663	482.696571	-0.932391	0.895971	22199.92676
68.252482	454.793444	-178.971438	417.081776	-0.169428	-0.629955	22195.34898
58.333966	450.978631	-238.482531	455.992875	-0.932391	-1.392917	22190.00824
35.445084	460.134184	-182.023289	506.348416	1.356497	0.133008	22214.42305
19.422866	449.452705	-228.564016	501.007677	-0.169428	0.133008	22214.42305
-11.095643	462.423072	-233.904755	483.459534	-0.169428	-0.629955	22200.68972
-30.169712	439.53419	-281.208445	468.963242	-0.169428	-0.629955	9172.338023
-44.666004	434.193451	-290.363998	474.303981	-0.169428	-0.629955	22.125919
-73.658588	438.771227	-299.51955	473.541018	1.356497	0.895971	12.207404
-98.836358	434.193451	-331.563985	461.333614	1.356497	0.133008	12.207404
-108.754873	428.089749	-369.712122	436.155844	0.593535	-1.392917	9.155553
-153.769675	422.749009	-400.230632	423.94844	0.593535	-0.629955	12.207404
-168.265967	412.067531	-401.756557	363.674384	0.593535	0.133008	9.155553
-180.473371	400.62309	-394.12693	399.533633	0.593535	0.895971	21274.45296
-214.043731	398.334202	-388.786191	382.748452	-0.169428	0.895971	22185.43046
-227.014098	386.126798	-421.593588	359.85957	0.593535	0.133008	22202.97861
-262.110384	358.66014	-425.408402	312.555881	-0.169428	0.895971	22180.08972
-270.502974	351.030512	-421.593588	282.800334	0.593535	-0.629955	22197.63787
-288.814079	327.378667	-456.689874	257.622564	-0.169428	0.133008	22208.31935
-310.177036	305.252748	-475.00098	248.467011	-0.169428	0.133008	22179.32676
-341.458508	277.023127	-499.415787	197.348507	-0.932391	-0.629955	22199.92676
-359.769614	246.504617	-497.126899	145.467041	-0.169428	0.133008	22209.08231
-392.577012	221.326847	-498.652825	85.955948	-0.932391	0.895971	22197.63787
-392.577012	219.037959	-523.067632	30.259668	-0.169428	0.133008	22206.79342
-410.125155	190.045375	-478.815794	80.615209	-0.169428	-1.392917	22218.23786
-415.465894	171.734269	-452.87506	56.200401	-0.169428	0.133008	22219.76379
-431.488111	128.245393	-463.556539	32.548556	0.593535	0.895971	22221.28971
-438.354776	108.408362	-477.289868	-2.54773	0.593535	-0.629955	22226.63045
-451.325142	89.334293	-451.349135	-33.066239	-0.169428	-0.629955	22221.28971
-466.584397	59.578747	-409.386184	-69.688451	-0.169428	0.895971	22216.71194
-469.636248	38.978753	-415.489886	-97.918072	1.356497	-1.392917	22248.75637
-476.502913	35.163939	-402.51952	-121.569917	0.593535	1.658934	22251.04526
-474.214024	-0.69531	-429.223216	-171.162495	0.593535	-1.392917	22211.3712
-463.532546	-31.213819	-404.045445	-219.99211	0.593535	0.133008	22236.54897
-453.614031	-68.598993	-339.193613	-194.814339	1.356497	0.133008	22239.60082
-464.295509	-97.591577	-335.378799	-248.221731	0.593535	0.133008	22219.00082
-465.821434	-122.006385	-326.223246	-245.932843	-0.169428	-0.629955	22222.81564
-440.643664	-139.554528	-304.097327	-276.451352	-0.169428	-1.392917	22229.6823
-423.095521	-167.021186	-271.289929	-320.703191	-0.169428	-0.629955	22215.94897
-410.125155	-203.643398	-262.897339	-339.014297	-0.169428	0.133008	22225.10453
-400.206639	-222.717466	-234.667718	-356.56244	0.593535	0.133008	22217.4749
-391.814049	-244.843385	-198.808469	-371.821694	-1.695353	-1.392917	22191.53417
-356.717763	-288.332261	-210.25291	-435.910564	-0.932391	-0.629955	22205.2675
-356.717763	-311.221143	-143.875152	-429.806862	-0.169428	0.895971	22216.71194
-340.695545	-324.954473	-137.008487	-454.22167	-0.169428	0.133008	22202.97861
-301.784446	-343.265578	-85.127021	-450.406856	-0.169428	-1.392917	22219.00082
-270.502974	-355.472982	-69.104804	-452.695744	-0.169428	-0.629955	22231.20823
-256.769644	-376.835939	-29.430742	-487.029068	-0.169428	0.133008	22215.94897
-223.962247	-389.806305	-8.830748	-508.392024	-0.169428	0.133008	22222.05268
-186.577073	-410.406299	18.635911	-503.814248	1.356497	0.133008	22215.94897
-165.214116	-424.902591	44.576644	-518.31054	0.593535	0.895971	22203.74157
-121.72524	-440.161846	88.828483	-498.473509	1.356497	-0.629955	22234.26008
-106.465985	-465.339616	74.332191	-520.599428	-0.169428	0.895971	22242.65267
-61.451184	-468.391467	98.746998	-560.27349	1.356497	0.895971	22202.21564
-50.006743	-505.776641	162.835868	-521.362391	-0.169428	-1.392917	22219.00082
-21.777121	-482.124797	199.45808	-484.740179	0.593535	0.895971	22234.26008
11.793239	-512.643306	246.761769	-456.510558	-0.169428	-0.629955	22213.66009
35.445084	-503.487753	274.228428	-444.303154	-0.169428	-0.629955	22209.84527
77.408034	-488.228498	310.850639	-461.088335	-0.169428	0.895971	22215.94897
107.926544	-482.124797	322.29508	-441.251303	-0.169428	0.895971	22215.18601
117.082097	-495.858126	354.339515	-452.695744	-0.169428	-1.392917	22195.34898
141.496904	-487.465536	359.680254	-427.517974	-0.932391	-0.629955	22185.43046
185.748743	-476.021095	386.38395	-414.547608	-0.932391	0.133008	22183.90454
210.926513	-466.865542	375.702472	-427.517974	-0.932391	-1.392917	22158.72677
231.526507	-450.080362	394.013577	-434.384639	0.593535	-0.629955	22193.82305
252.126501	-431.769256	430.635789	-409.206868	0.593535	0.133008	22206.03046
276.541309	-418.035927	439.028379	-335.962446	0.593535	0.133008	22199.92676
311.637595	-391.332231	461.917261	-314.599489	-0.169428	0.895971	22206.03046
323.082036	-393.621119	479.465404	-277.977278	-0.932391	-0.629955	22206.79342
345.207955	-366.917423	491.672808	-229.910625	-0.169428	0.895971	22183.90454
376.489427	-340.213727	484.806143	-217.703221	-0.169428	-1.392917	22174.74899
392.511645	-299.776702	496.250584	-210.073594	1.356497	1.658934	22243.41563
400.904235	-291.384112	519.902429	-141.406948	0.593535	0.133008	22238.83786
421.504229	-269.258193	512.272802	-138.355097	0.593535	0.133008	22238.83786
434.474595	-235.687832	478.702441	-140.643985	0.593535	-0.629955	22240.36378
439.815334	-205.932286	506.1691	-99.443997	0.593535	0.895971	22228.91934
444.393111	-182.280441	526.769094	-50.614382	0.593535	0.133008	22222.81564
458.12644	-147.947118	514.56169	-4.073655	0.593535	0.895971	22229.6823
460.415328	-125.821198	490.909845	15.000413	-0.169428	-0.629955	22220.52675
431.422744	-96.065652	506.1691	22.630041	-0.932391	0.133008	22219.76379
443.630148	-44.947148	490.909845	72.985581	-0.169428	0.133008	22229.6823
442.104223	-22.058266	454.287634	123.341122	-0.932391	-0.629955	22227.39341
429.896819	-11.376788	458.86541	145.467041	-0.932391	0.133008	22196.11194
431.422744	42.030604	390.961727	130.207787	-1.695353	-0.629955	22093.87494
423.793117	62.630598	341.369149	147.755929	-0.169428	-0.629955	22209.84527
414.637564	77.889852	384.858025	184.378141	-0.169428	-1.392917	22201.45268
408.533862	122.904654	318.480267	187.429992	0.593535	0.133008	22222.81564
390.985719	143.504648	348.998776	275.933669	-0.169428	-0.629955	22228.91934
372.674614	175.549083	326.109894	295.7707	-0.169428	-0.629955	22216.71194
375.726464	196.912039	301.695086	324.763284	-0.169428	-1.392917	22224.34156
361.993135	228.956474	252.102508	325.526247	-0.169428	-0.629955	22231.97119
354.363508	250.319431	259.732136	371.304011	-0.169428	-0.629955	22214.42305
348.259806	276.260164	215.480297	382.748452	1.356497	0.895971	22245.70452
325.370924	294.57127	185.72475	412.503999	1.356497	0.133008	22247.23045
307.822781	319.74904	133.080321	427.763254	0.593535	-0.629955	22228.15638
306.296855	350.267549	84.250706	395.718819	0.593535	0.133008	22234.26008
275.778346	378.497171	58.309973	409.452148	0.593535	0.133008	22239.60082
254.415389	378.497171	62.124787	470.489167	0.593535	0.895971	22212.89712
227.711694	392.2305	31.606277	472.015093	-0.169428	-1.392917	22219.00082
205.585774	412.830494	-25.615928	481.170646	-0.169428	-0.629955	22229.6823
178.882078	426.563823	-71.393692	464.385465	0.593535	0.895971	22214.42305
155.993196	441.060115	-109.541829	484.222496	-0.169428	0.895971	22199.16379
128.526538	443.349003	-104.964052	494.141012	-0.932391	-0.629955	22203.74157
110.215432	451.741593	-135.482562	476.592869	-0.169428	0.133008	22204.50453
85.800624	447.92678	-178.971438	440.73362	-0.169428	0.895971	22150.33418
65.200631	469.289736	-203.386246	478.118795	-0.169428	0.133008	22212.13416
43.074711	447.92678	-175.156624	457.518801	-0.169428	-0.629955	22217.4749
24.763605	465.474923	-252.215861	447.600285	-0.169428	0.895971	22206.79342
-5.754904	454.793444	-236.193643	500.244714	1.356497	1.658934	22218.23786
-35.510451	450.978631	-251.452898	477.355832	-0.169428	-0.629955	8337.656789
-47.717855	444.111966	-279.682519	466.674354	-0.169428	-1.392917	20.599994
-85.103029	429.615674	-298.756588	488.800273	1.356497	0.895971	12.207404
-85.103029	448.689743	-341.482501	465.148428	1.356497	-0.629955	12.207404
-117.910426	428.089749	-363.60842	436.918807	0.593535	-1.392917	9.918516
-136.221532	415.882345	-363.60842	424.711403	-0.169428	0.895971	12.207404
-167.503004	414.356419	-393.363967	388.852154	1.356497	0.895971	9.155553
-188.102998	409.01568	-400.993594	336.970688	0.593535	-0.629955	20527.51244
-210.99188	386.126798	-424.645439	362.148459	0.593535	1.658934	22155.67492
-243.799278	370.104581	-426.934327	346.126241	-0.169428	0.895971	22179.32676
-251.428905	373.919394	-426.934327	324.763284	-0.932391	-1.392917	22192.29713
-281.184452	339.586071	-440.667657	282.037371	-0.169428	0.133008	22204.50453
-294.154819	328.14163	-448.297284	242.363309	-0.169428	0.133008	22189.24528
-304.073334	306.778673	-467.371352	246.178123	0.593535	-0.629955	22193.82305
-335.354806	277.023127	-464.319502	214.133688	-0.169428	-0.629955	22200.68972
-357.480726	262.526835	-481.104682	151.570743	0.593535	0.133008	22212.13416
-359.769614	242.689804	-491.78616	93.585575	0.593535	0.133008	22200.68972
-386.47331	199.96389	-468.134315	100.45224	-0.169428	0.895971	22209.08231
-407.836266	196.912039	-478.815794	78.32632	0.593535	0.895971	22228.15638
-410.888117	166.39353	-498.652825	19.57819	-0.169428	0.133008	22217.4749
-429.962186	132.060207	-446.008396	31.785593	-0.169428	-0.629955	22219.76379
-436.82885	100.778734	-471.186166	4.318935	0.593535	0.133008	22225.10453
-455.902919	93.91207	-464.319502	-12.466245	0.593535	-0.629955	22222.05268
-453.614031	76.363927	-410.149147	-46.799568	-0.169428	0.133008	22221.28971
-453.614031	58.815784	-417.778775	-95.629184	0.593535	0.133008	22248.75637
-479.554764	32.875051	-416.252849	-130.725469	0.593535	0.133008	22035.88977
-444.458478	-11.376788	-441.430619	-148.273612	1.356497	0.895971	22228.91934
-451.325142	-40.369372	-407.860259	-194.814339	-0.169428	0.133008	22238.07489
-466.584397	-73.17677	-379.630638	-227.621737	-0.169428	0.133008	22234.26008
-471.162173	-76.22862	-382.682489	-293.236532	0.593535	0.133008	22213.66009
-447.510329	-118.191571	-315.541768	-265.006911	-0.169428	-0.629955	22225.10453
-452.088105	-144.895267	-291.889923	-287.895793	-0.169428	1.658934	22231.97119
-435.302925	-174.650814	-278.919556	-314.599489	-0.169428	0.895971	22215.18601
-426.147372	-206.695248	-258.319563	-335.962446	-0.169428	-0.629955	22223.5786
-407.836266	-218.902652	-240.008457	-361.903179	-0.932391	-0.629955	22209.08231
-383.421459	-251.71005	-210.25291	-370.295769	-0.932391	-1.392917	22193.82305
-369.688129	-270.021156	-178.971438	-410.732794	-0.932391	-0.629955	22205.2675
-368.162204	-292.910038	-151.504779	-419.888347	0.593535	0.133008	22222.81564
-328.488142	-328.769286	-155.319593	-474.821664	-0.169428	0.133008	22203.74157
-310.177036	-324.19151	-151.504779	-487.029068	-0.169428	0.133008	22222.81564
-275.843713	-360.050759	-67.578878	-455.747595	-0.169428	-0.629955	22232.73415
-251.428905	-375.310013	-37.823332	-465.666111	-0.169428	-0.629955	22217.4749
-223.199284	-393.621119	-23.32704	-496.18462	0.593535	0.133008	22221.28971
-198.784476	-408.880374	9.480358	-503.814248	-0.169428	0.895971	22193.06009
-169.791892	-425.665554	56.021085	-515.258689	0.593535	0.133008	22227.39341
-137.747457	-442.450734	93.406259	-494.658695	1.356497	0.895971	22240.36378
-102.651172	-456.184063	118.584029	-514.495726	0.593535	-1.392917	22219.76379
-72.132662	-485.176647	126.97662	-535.09572	-0.169428	-0.629955	22213.66009
-52.295631	-484.413685	184.198825	-494.658695	0.593535	0.133008	22225.10453
-17.199345	-492.043312	233.791403	-460.325372	0.593535	0.133008	22223.5786
0.348798	-485.93961	277.280279	-503.051285	-0.169428	0.895971	22201.45268
36.208047	-497.384051	284.909906	-461.088335	0.593535	0.133008	22195.34898
72.830258	-491.280349	312.376565	-474.821664	-0.169428	-0.629955	22215.18601
81.222848	-498.147014	321.532117	-467.192036	-0.169428	-0.629955	22199.92676
114.793208	-501.961828	353.576552	-437.43649	-0.932391	-0.629955	22205.2675
131.578389	-499.672939	374.176546	-419.888347	-2.458316	-2.918843	22187.71935
168.963563	-485.93961	374.176546	-403.103167	-0.932391	0.133008	22187.71935
197.956147	-457.709989	393.250615	-397.762427	-0.169428	-1.392917	22171.69713
222.370954	-450.843324	399.354317	-386.317986	-0.932391	0.133008	22184.6675
253.652427	-423.376666	360.443217	-447.355005	0.593535	0.895971	22193.82305
266.622793	-414.221113	361.969143	-356.56244	0.593535	0.133008	22178.5638
298.667228	-408.117411	433.68764	-341.303185	0.593535	0.133008	22206.79342
325.370924	-376.072976	484.04318	-280.266166	0.593535	-0.629955	22212.89712
347.496843	-360.050759	498.539472	-244.406917	0.593535	-0.629955	22186.95639
360.46721	-337.924839	497.77651	-229.910625	0.593535	0.133008	22192.29713
394.03757	-302.065591	527.532056	-178.792122	1.356497	1.658934	22256.386
406.244974	-288.332261	523.717243	-154.377314	1.356497	0.895971	22231.97119
412.348676	-257.813752	509.983913	-148.273612	1.356497	1.658934	22237.31193
426.082005	-228.821168	522.191317	-103.258811	0.593535	0.133008	22219.76379
429.133856	-209.747099	528.295019	-100.969923	1.356497	0.133008	22226.63045
426.082005	-196.01377	461.917261	-78.081041	0.593535	0.895971	22219.00082
443.630148	-154.813782	499.302435	-30.777351	-0.169428	0.133008	22227.39341
453.548664	-122.769347	476.413553	0.504121	0.593535	0.133008	22225.10453
446.681999	-84.621211	489.38392	41.704109	-0.169428	0.133008	22219.00082
446.681999	-66.310105	480.228367	97.400389	-0.169428	0.133008	22227.39341
444.393111	-35.028633	444.369118	131.733712	-0.932391	-0.629955	22206.79342
448.970887	0.067653	445.132081	134.0226	-0.169428	0.133008	22199.92676
419.21534	7.697281	387.146913	134.785563	-0.932391	-0.629955	22199.92676
410.059788	55.00097	405.458019	170.644812	0.593535	0.895971	22216.71194
421.504229	90.097256	381.043211	192.007768	0.593535	0.895971	22209.08231
403.193123	111.460213	326.109894	182.089253	-0.932391	-0.629955	22225.86749
390.985719	138.163909	237.606216	179.800364	-0.169428	0.133008	22232.73415
385.64498	170.971306	323.821006	274.407744	-0.169428	-0.629955	22215.94897
371.148688	203.015741	299.406198	311.792918	0.593535	0.895971	22225.86749
361.230172	221.326847	276.517316	342.311427	-0.169428	-1.392917	22229.6823
361.993135	260.237947	253.628434	385.037341	0.593535	-1.392917	22231.97119
339.867216	268.630537	230.739552	369.015123	0.593535	-0.629955	22243.41563
341.393141	302.96386	194.880303	399.533633	-0.169428	-0.629955	22247.23045
300.956116	322.037928	148.339576	413.266962	1.356497	0.133008	22222.05268
293.326489	341.874959	131.554396	417.081776	0.593535	0.133008	22231.97119
281.119085	364.763841	97.984036	450.652136	-0.932391	-0.629955	22231.20823
257.46724	377.734208	69.754414	466.674354	0.593535	0.133008	22215.94897
233.815395	399.860127	26.265538	466.674354	-0.169428	0.895971	22219.76379
207.874662	412.067531	-14.934449	486.511385	-0.169428	1.658934	22229.6823
178.882078	431.1416	-64.527027	483.459534	-0.169428	0.133008	22200.68972
153.704308	436.482339	-75.208506	491.852124	-0.169428	0.133008	22212.89712
117.845059	433.430488	-100.386276	478.118795	-0.169428	0.133008	22206.03046
96.482103	449.452705	-144.638115	487.274347	-0.932391	0.895971	22204.50453
92.667289	460.134184	-160.660332	453.703987	0.593535	0.895971	22187.71935
69.778407	456.31937	-146.927003	497.192863	-0.169428	0.133008	22212.89712
49.178413	457.082333	-201.86032	476.592869	0.593535	0.133008	22225.10453
10.267313	448.689743	-217.882538	497.955826	-0.169428	0.133008	22176.27491
-11.095643	459.371221	-269.001041	493.378049	1.356497	-0.629955	22137.36381
-22.540084	447.92678	-254.504749	496.4299	-0.169428	0.133008	20733.51238
-46.191929	452.504556	-286.549184	484.985459	0.593535	0.133008	23.651845
-82.81414	436.482339	-299.51955	469.726204	-0.169428	-0.629955	14.496292
-101.125246	438.008264	-327.749172	481.170646	0.593535	0.895971	11.444441
-111.806724	434.956413	-363.60842	433.866956	0.593535	0.133008	9.155553
-138.51042	415.882345	-373.526936	425.474366	0.593535	0.133008	10.681478
-156.821526	409.778643	-379.630638	404.874372	0.593535	0.133008	9.155553
-182.762259	399.860127	-392.601004	379.696602	0.593535	0.895971	19243.44615
-228.540023	392.2305	-438.378768	323.237359	-0.932391	-0.629955	22158.72677
-244.562241	374.682357	-439.141731	334.6818	0.593535	1.658934	22196.11194
-256.006682	360.186065	-458.2158	291.192924	0.593535	0.133008	22193.82305
-266.68816	351.793475	-447.534321	271.355893	0.593535	0.895971	22206.03046
-292.628893	328.14163	-444.48247	273.644781	0.593535	-1.392917	22206.03046
-323.147403	308.304599	-472.712092	243.126272	-0.932391	-0.629955	22193.82305
-326.199253	275.497201	-465.845427	192.007768	-0.932391	0.133008	22199.92676
-355.9548	245.741654	-469.660241	164.54111	-0.169428	-1.392917	22206.79342
-373.502943	233.534251	-496.363936	131.733712	-1.695353	-0.629955	22135.07492
-384.947384	215.986108	-488.734309	104.267053	-0.932391	0.133008	22205.2675
-391.814049	190.808337	-493.312086	64.592991	-0.169428	0.133008	22225.86749
-412.414043	151.897238	-485.682458	34.837444	1.356497	0.895971	22229.6823
-432.251074	136.637983	-507.808378	-23.147724	-0.169428	0.133008	22217.4749
-432.251074	115.275026	-449.82321	5.84486	-0.169428	-0.629955	22225.86749
-443.695515	93.149107	-442.193582	-2.54773	-0.169428	-0.629955	22228.91934
-449.036254	80.178741	-412.438035	-39.169941	2.11946	0.133008	22238.83786
-477.265875	47.371343	-380.3936	-82.658817	1.356497	0.133008	22247.99341
-446.747366	29.8232	-438.378768	-149.036575	-0.932391	-1.392917	22228.91934
-460.480695	-16.717527	-406.334334	-151.325463	0.593535	-0.629955	22222.81564
-474.214024	-35.028633	-375.052861	-171.162495	0.593535	-0.629955	22232.73415
-469.636248	-68.598993	-352.926942	-215.414333	1.356497	1.658934	22233.49712
-478.791801	-79.280471	-340.719538	-238.303215	-0.169428	-0.629955	22208.31935
-454.376993	-118.954534	-318.593619	-252.799507	-0.932391	0.133008	22222.81564
-434.539962	-144.895267	-279.682519	-290.184681	0.593535	0.133008	22230.44527
-422.332558	-168.547112	-285.786221	-300.86616	0.593535	0.133008	22213.66009
-410.125155	-192.198956	-246.875122	-335.199483	-0.169428	-0.629955	22220.52675
-412.414043	-235.687832	-216.356612	-363.429104	-0.169428	0.895971	22209.84527
-374.265906	-247.895236	-255.267712	-390.895763	-0.169428	0.133008	22199.16379
-363.584428	-265.443379	-162.94922	-393.184651	-0.932391	0.133008	22210.60823
-345.273322	-292.147075	-146.927003	-429.0439	-0.932391	-0.629955	22217.4749
-331.539993	-308.932255	-121.749233	-453.458707	-0.169428	0.133008	22223.5786
-301.021483	-348.606318	-130.904786	-449.643893	0.593535	-0.629955	22219.76379
-256.769644	-363.10261	-99.623313	-499.999434	-0.169428	0.895971	22228.91934
-251.428905	-372.258162	-117.934419	-525.177204	0.593535	1.658934	22229.6823
-230.065949	-389.806305	-42.401108	-489.317956	-0.169428	0.133008	22199.16379
-200.310402	-408.880374	30.080352	-512.969801	-0.932391	-0.629955	22216.71194
-162.925228	-424.139628	65.176638	-496.18462	0.593535	-0.629955	22246.46748
-139.273383	-433.295181	82.724781	-532.043869	0.593535	-0.629955	22227.39341
-101.888209	-466.865542	135.36921	-519.836465	-0.169428	-0.629955	22213.66009
-72.895625	-475.258132	139.946986	-520.599428	0.593535	-1.392917	22234.26008
-56.110445	-482.124797	172.754384	-493.895732	1.356497	-0.629955	22219.00082
-14.147494	-497.384051	197.169191	-476.347589	0.593535	0.133008	22188.48232
11.793239	-505.776641	213.954372	-478.636478	-0.932391	0.133008	22108.37123
43.074711	-493.569238	269.650651	-460.325372	-0.169428	0.133008	22191.53417
78.93396	-492.043312	289.487683	-454.22167	0.593535	-1.392917	22208.31935
82.748774	-492.043312	325.346931	-455.747595	0.593535	-0.629955	22219.00082
104.11173	-497.384051	334.502484	-445.066117	-0.932391	-0.629955	22180.85269
142.259867	-501.198865	361.969143	-434.384639	-0.932391	-0.629955	22178.5638
166.674675	-478.309983	372.650621	-405.392055	-0.932391	-1.392917	22174.74899
201.007998	-471.443318	393.250615	-387.843912	0.593535	0.133008	22185.43046
230.000582	-451.606287	415.376534	-401.577241	-0.932391	-2.15588	22183.14158
247.548725	-433.295181	422.243199	-378.688359	-0.169428	-0.629955	22219.76379
272.726495	-435.58407	451.235783	-367.243918	-0.169428	-1.392917	22189.24528
274.25242	-410.406299	474.887628	-342.066148	0.593535	-1.392917	22190.00824
313.16352	-368.443349	444.369118	-314.599489	-0.932391	-1.392917	22203.74157
339.104253	-361.576684	471.835777	-262.718023	-0.169428	-1.392917	22196.87491
374.963502	-340.213727	502.354286	-197.103228	1.356497	-0.629955	22232.73415
385.64498	-312.747069	529.820945	-184.132861	2.11946	0.895971	22250.2823
408.533862	-274.598932	487.095031	-173.451383	0.593535	-0.629955	22244.17859
425.319042	-264.680416	513.035764	-128.436581	0.593535	0.133008	22225.10453
419.978303	-236.450795	527.532056	-111.651401	0.593535	0.133008	22236.54897
439.815334	-211.273025	519.139466	-84.184743	0.593535	0.133008	22231.20823
452.022738	-179.22859	497.013547	-55.955121	-0.169428	-0.629955	22213.66009
448.207924	-141.080453	480.991329	-15.518096	-0.932391	-0.629955	22222.81564
442.867185	-118.954534	467.258	4.318935	-0.169428	0.895971	22231.20823
450.496813	-89.96195	466.495037	23.393003	-0.932391	-0.629955	22212.89712
454.311626	-64.784179	482.517255	91.296687	-0.169428	-0.629955	22223.5786
445.919036	-38.843446	448.183932	127.918898	-0.169428	-0.629955	22210.60823
438.289409	-19.006415	403.932093	152.333706	-0.169428	1.658934	22166.3564
428.370893	31.349125	405.458019	157.674445	0.593535	0.133008	22206.79342
420.741266	29.8232	399.354317	190.481843	0.593535	0.133008	22218.23786
410.82275	97.726884	390.961727	195.059619	-0.169428	-0.629955	22212.89712
406.244974	116.800952	374.939509	230.918868	-0.169428	0.895971	22221.28971
395.563496	148.082424	346.709888	273.644781	-0.169428	-0.629955	22229.6823
380.304241	168.682418	355.865441	276.696632	-0.169428	-0.629955	22219.76379
368.8598	203.778704	273.465465	283.563297	-0.169428	-0.629955	22220.52675
367.333874	224.378698	255.154359	339.259576	-0.169428	-0.629955	22228.15638
362.756098	251.845356	250.576583	380.459564	2.11946	0.133008	22247.23045
349.022769	272.44535	221.583999	380.459564	0.593535	0.133008	22235.786
339.867216	306.015711	163.598831	415.55585	-0.169428	-0.629955	22241.88971
311.637595	341.874959	142.998837	414.792887	-0.169428	0.133008	22239.60082
304.77093	344.92681	119.346992	414.029925	-0.169428	0.133008	22223.5786
279.59316	360.186065	94.932185	404.874372	0.593535	0.133008	22225.10453
249.07465	381.549022	69.754414	462.85954	0.593535	0.133008	22227.39341
240.68206	402.911978	23.213687	472.778055	0.593535	0.133008	22218.23786
210.163551	410.541606	-33.245555	471.25213	0.593535	0.133008	22188.48232
178.882078	431.1416	-53.845549	477.355832	0.593535	0.133008	22214.42305
150.652457	432.667525	-85.127021	475.829906	-0.932391	-1.392917	22190.7712
133.867277	441.060115	-108.015903	494.141012	-1.695353	-0.629955	22205.2675
102.585805	453.267519	-146.16404	484.222496	-0.169428	-0.629955	22178.5638
90.378401	452.504556	-168.28996	483.459534	-0.932391	-0.629955	22196.87491
59.859891	450.978631	-152.267742	496.4299	0.593535	0.895971	22213.66009
33.156196	463.948997	-187.364028	483.459534	0.593535	0.895971	22219.00082
24.763605	463.186035	-228.564016	487.274347	-0.169428	-1.392917	22201.45268
-1.177128	451.741593	-233.904755	513.21508	0.593535	0.895971	22204.50453
-24.06601	455.556407	-265.94919	472.015093	-0.932391	-2.15588	17998.29096
-63.740072	442.586041	-316.304731	443.022509	-0.169428	0.133008	21.362957
-62.214147	441.060115	-307.91214	489.563236	1.356497	0.895971	13.733329
-98.073395	429.615674	-326.223246	476.592869	1.356497	-0.629955	10.681478
-111.806724	432.667525	-351.401016	433.103993	1.356497	0.895971	12.207404
-141.562271	417.40827	-378.104712	439.207695	1.356497	-0.629955	9.918516
-154.532638	411.304568	-393.363967	400.296595	1.356497	0.133008	8.39259
-190.391886	401.386053	-392.601004	392.666968	-0.169428	0.133008	19497.51274
-216.332619	389.941612	-404.045445	382.748452	-0.169428	-0.629955	22146.51936
-239.984464	389.941612	-408.623222	360.622533	-0.932391	-1.392917	22192.29713
-259.821495	354.845326	-420.830626	320.185508	-0.932391	-1.392917	22196.11194
-283.47334	353.3194	-465.845427	255.333675	-0.932391	0.133008	22172.4601
-291.102968	329.667556	-444.48247	260.674415	0.593535	-0.629955	22210.60823
-320.858514	311.35645	-462.793576	249.992936	-0.169428	-1.392917	22202.21564
-346.036285	279.312015	-481.104682	222.526278	-0.932391	-0.629955	22196.87491
-356.717763	248.793505	-489.497272	185.141104	-0.169428	-0.629955	22212.89712
-352.139987	231.245362	-452.87506	119.526308	-0.169428	-1.392917	22211.3712
-387.236272	219.800921	-485.682458	73.748544	-0.169428	-0.629955	22214.42305
-402.495527	189.282412	-501.704676	65.355954	0.593535	0.133008	22223.5786
-414.702931	167.156493	-468.134315	54.674476	-0.169428	0.133008	22221.28971
-426.910335	146.556499	-496.363936	13.474488	0.593535	-0.629955	22206.79342
-447.510329	119.852803	-465.845427	-10.94032	-0.932391	0.133008	22215.94897
-439.117739	93.149107	-499.415787	-28.488463	0.593535	0.895971	22243.41563
-457.428844	71.78615	-405.571371	-42.984755	0.593535	-0.629955	22233.49712
-459.717732	61.867635	-415.489886	-91.81437	-0.169428	0.133008	22128.20826
-478.028838	19.904684	-402.51952	-115.466215	1.356497	0.133008	22241.12674
-487.947354	-7.561974	-408.623222	-138.355097	0.593535	-0.629955	22223.5786
-478.791801	-30.450856	-372.00101	-181.08101	0.593535	0.895971	22226.63045
-475.73995	-64.784179	-352.926942	-215.414333	-0.169428	0.133008	22225.10453
-458.95477	-89.198987	-330.801023	-234.488402	-0.932391	-0.629955	22214.42305
-459.717732	-116.665646	-310.963991	-254.325433	0.593535	0.133008	22219.76379
-446.747366	-138.028602	-285.023258	-283.318017	-0.169428	0.133008	22228.91934
-427.673297	-170.073037	-294.941774	-306.969862	0.593535	0.895971	22222.05268
-422.332558	-203.643398	-260.608451	-337.488371	-1.695353	0.133008	22200.68972
-397.917751	-219.665615	-243.823271	-351.984663	-0.169428	0.133008	22210.60823
-382.658496	-234.92487	-189.652916	-395.473539	-0.169428	0.895971	22209.08231
-366.636279	-259.339677	-200.334395	-400.051316	-0.932391	0.133008	22207.55638
-350.614061	-292.147075	-143.112189	-430.569825	-0.169428	0.895971	22219.76379
-337.643695	-313.510032	-130.904786	-453.458707	0.593535	0.133008	22231.20823
-305.59926	-331.821137	-95.045537	-469.480925	-0.169428	0.133008	22219.76379
-296.443707	-363.10261	-88.941835	-480.925366	-0.932391	0.133008	22226.63045
-258.29557	-363.865572	-83.601096	-520.599428	-0.169428	0.133008	22135.83789
-209.465955	-396.67297	-30.956667	-538.147571	1.356497	-0.629955	22178.5638
-191.917812	-408.880374	-24.090002	-514.495726	0.593535	-1.392917	22235.786
-173.606706	-425.665554	49.15442	-506.866099	1.356497	0.133008	22250.2823
-137.747457	-441.687771	89.591445	-487.79203	0.593535	-0.629955	22215.18601
-97.310432	-466.102579	120.872918	-517.547577	-0.169428	-1.392917	22221.28971
-93.495619	-456.184063	146.050688	-485.503142	0.593535	0.133008	22237.31193
-50.769705	-497.384051	183.435862	-509.91795	-0.932391	-0.629955	22207.55638
-18.725271	-495.858126	233.791403	-468.717962	-0.169428	-1.392917	22202.97861
11.793239	-494.3322	242.946956	-471.00685	-0.169428	-0.629955	22215.94897
42.311748	-498.909977	300.169161	-454.22167	-0.169428	0.895971	22195.34898
46.889525	-487.465536	306.272863	-487.029068	0.593535	0.133008	22177.03787
77.408034	-497.384051	327.635819	-470.243887	-0.932391	-0.629955	22211.3712
112.50432	-508.06553	323.058043	-440.488341	-0.932391	-1.392917	22185.43046
146.074681	-489.754424	374.176546	-423.70316	-0.169428	0.133008	22187.71935
173.541339	-471.443318	391.724689	-400.814278	0.593535	0.895971	22200.68972
204.822811	-468.391467	400.117279	-390.895763	0.593535	0.895971	22188.48232
234.578358	-442.450734	403.932093	-384.029098	0.593535	0.895971	22194.58602
250.600576	-433.295181	425.29505	-381.74021	-0.169428	0.133008	22180.85269
269.674644	-405.06556	420.717273	-345.117999	0.593535	0.133008	22199.16379
291.800563	-405.06556	431.398752	-351.984663	-0.932391	-0.629955	22182.37861
326.133887	-382.939641	446.658006	-302.392085	-0.169428	0.895971	22183.90454
339.867216	-366.15446	446.658006	-297.051346	1.356497	1.658934	22201.45268
374.963502	-331.821137	500.065398	-194.814339	1.356497	1.658934	22241.12674
388.696831	-303.591516	493.198733	-186.421749	0.593535	-0.629955	22244.17859
397.089421	-302.828553	519.139466	-165.058793	-0.932391	-0.629955	22243.41563
411.585713	-268.49523	510.746876	-137.592134	0.593535	0.133008	22209.84527
427.607931	-253.998938	507.695025	-127.673619	-0.932391	0.895971	22229.6823
439.815334	-197.539696	523.717243	-126.147693	-0.932391	-0.629955	22225.10453
445.156074	-173.124888	503.880212	-69.688451	-0.169428	-0.629955	22213.66009
457.363477	-147.184155	503.880212	-12.466245	-0.932391	-1.392917	22221.28971
450.496813	-125.058236	488.620957	16.526339	0.593535	0.133008	22231.97119
456.600515	-89.96195	492.435771	40.178184	-0.169428	-1.392917	22213.66009
445.156074	-62.495291	463.443187	95.111501	-1.695353	-0.629955	22200.68972
443.630148	-28.161968	415.376534	80.615209	-0.169428	0.133008	22208.31935
439.052372	3.882467	461.917261	121.052234	-0.932391	0.895971	22196.11194
435.237558	16.089871	423.769124	168.355923	0.593535	1.658934	22211.3712
433.711632	53.475045	413.087646	187.429992	-0.169428	-0.629955	22222.05268
409.296825	99.252809	364.258031	206.50406	0.593535	0.133008	22222.05268
407.007937	115.275026	356.628403	224.052203	-0.169428	0.133008	22222.05268
393.274607	141.978722	369.59877	266.015154	-0.169428	0.133008	22231.20823
387.933868	174.023157	338.317298	295.007738	-0.169428	0.133008	22220.52675
378.015353	196.149077	293.302496	295.7707	-0.169428	0.133008	22217.4749
373.437576	227.430549	260.495099	346.126241	1.356497	0.133008	22247.99341
350.548694	258.712021	262.783987	372.829937	-0.169428	0.133008	22247.23045
342.919067	282.363866	220.058073	376.644751	0.593535	0.133008	22234.26008
329.9487	291.519419	186.487713	398.77067	0.593535	0.895971	22237.31193
315.452408	328.904593	138.421061	412.503999	-0.169428	0.133008	22238.83786
291.800563	327.378667	104.8507	429.289179	-0.169428	-0.629955	22216.71194
264.333905	351.793475	81.198855	436.918807	0.593535	-1.392917	22224.34156
256.704278	381.549022	62.88775	468.200279	-0.169428	-0.629955	22227.39341
219.319103	397.571239	36.184054	471.25213	-0.169428	0.133008	22215.18601
204.059849	403.674941	-40.11222	462.096577	-0.169428	0.895971	22177.03787
188.037631	418.934196	-59.186288	502.533602	-0.932391	0.133008	22222.05268
150.652457	429.615674	-95.8085	488.03731	-0.932391	-1.392917	22190.7712
136.919128	438.008264	-153.030705	453.703987	-0.169428	0.895971	22199.92676
104.874693	456.31937	-129.37886	481.933608	-0.169428	-1.392917	22210.60823
87.32655	447.92678	-133.956636	484.222496	-0.169428	-1.392917	22199.16379
59.859891	459.371221	-165.238109	494.141012	0.593535	0.133008	22219.76379
32.393233	452.504556	-187.364028	511.689155	0.593535	-0.629955	22199.16379
27.815456	466.237885	-204.149208	502.533602	-0.169428	0.133008	22198.40083
-1.177128	450.215668	-217.119575	502.533602	-0.169428	0.895971	22192.29713
-23.303047	444.874929	-237.719569	480.407683	-0.169428	-0.629955	22190.7712
-40.85119	448.689743	-291.889923	467.437316	-0.169428	-0.629955	25.17777
-74.42155	434.193451	-299.51955	458.281763	0.593535	-1.392917	14.496292
-91.206731	441.823078	-362.082495	432.34103	1.356497	0.133008	10.681478
-114.095613	426.563823	-340.719538	456.755838	1.356497	1.658934	12.970367
-144.614122	425.80086	-374.289899	439.970658	0.593535	0.133008	9.155553
-165.214116	412.067531	-372.763973	407.926223	-0.932391	-0.629955	10.681478
-184.288184	402.149016	-421.593588	391.904005	0.593535	0.133008	21498.764
-209.465955	385.363835	-413.963961	364.437347	-0.932391	0.133008	22164.83047
-242.273352	378.497171	-423.882476	336.207726	0.593535	1.658934	22195.34898
-258.29557	362.474953	-423.882476	314.081806	-0.169428	1.658934	22198.40083
-278.132601	342.637922	-449.060247	286.615148	-0.932391	-0.629955	22187.71935
-290.340005	320.512003	-467.371352	246.178123	-1.695353	0.133008	22203.74157
-333.828881	322.037928	-491.78616	222.526278	-0.169428	0.133008	22209.84527
-331.539993	289.993493	-549.008365	179.037402	-0.169428	-0.629955	22195.34898
-344.510359	264.815723	-471.186166	172.170737	1.356497	0.895971	22138.12677
-373.502943	234.297213	-451.349135	147.755929	-0.169428	-1.392917	22217.4749
-374.265906	210.645369	-496.363936	118.000383	0.593535	0.133008	22215.18601
-395.628863	195.386114	-505.519489	71.459656	-0.169428	0.133008	22224.34156
-411.65108	174.023157	-486.445421	48.570774	1.356497	-0.629955	22232.73415
-422.332558	144.26761	-465.082464	31.785593	-0.169428	-0.629955	22212.89712
-436.82885	116.800952	-443.719508	17.289301	0.593535	-0.629955	22222.81564
-443.695515	97.726884	-458.978762	-17.044022	0.593535	-0.629955	22253.33415
-473.451062	83.993554	-420.067663	-99.443997	0.593535	-1.392917	22231.97119
-458.191807	32.112088	-461.267651	-158.192128	0.593535	0.133008	22231.20823
-462.006621	22.956535	-413.963961	-138.355097	0.593535	-0.629955	22238.07489
-459.717732	1.593579	-395.652855	-133.014358	-0.169428	-0.629955	22220.52675
-456.665881	-22.821229	-364.371383	-160.481016	0.593535	1.658934	22224.34156
-465.058472	-53.339738	-359.793607	-200.155079	-0.169428	-1.392917	22225.86749
-461.243658	-87.673062	-328.512134	-242.880992	-0.169428	-0.629955	22216.71194
-452.851068	-111.324906	-312.489917	-244.406917	0.593535	-0.629955	22219.76379
-445.22144	-147.184155	-286.549184	-289.421719	-0.169428	0.133008	22226.63045
-429.199223	-176.939702	-304.86029	-342.82911	-0.169428	-0.629955	22215.94897
-416.991819	-199.065621	-259.082525	-336.725408	-1.695353	-0.629955	22196.87491
-392.577012	-234.92487	-229.326979	-365.717992	-1.695353	0.133008	22210.60823
-377.317757	-255.524864	-240.008457	-412.258719	0.593535	-0.629955	22219.76379
-365.873316	-268.49523	-170.578848	-393.184651	-0.169428	0.895971	22206.79342
-338.406657	-286.043373	-153.030705	-422.940198	-0.932391	-0.629955	22227.39341
-348.325173	-299.776702	-122.512195	-447.355005	0.593535	1.658934	22230.44527
-298.732595	-327.243361	-101.912202	-460.325372	-0.932391	-1.392917	22216.71194
-281.947415	-344.791504	-100.386276	-463.377223	0.593535	0.133008	22226.63045
-271.265936	-374.547051	-65.28999	-470.243887	0.593535	0.133008	22182.37861
-225.488172	-381.413715	-45.452959	-516.784614	-0.169428	1.658934	22203.74157
-220.147433	-410.406299	-26.378891	-561.799416	0.593535	0.133008	22241.88971
-159.110414	-427.954442	20.924799	-532.806832	1.356497	0.895971	22241.88971
-124.014128	-453.132213	54.49516	-541.199422	0.593535	-0.629955	22204.50453
-107.991911	-450.843324	117.058104	-504.577211	-0.932391	-0.629955	22227.39341
-69.843774	-472.969244	141.472912	-514.495726	-0.169428	0.133008	22235.786
-47.717855	-487.465536	166.650682	-483.214254	-0.932391	-0.629955	22182.37861
-4.991941	-481.361834	220.058073	-490.843881	0.593535	-0.629955	22181.61565
1.111761	-494.3322	239.132142	-461.088335	0.593535	-0.629955	22214.42305
36.971009	-492.806275	288.72472	-461.088335	0.593535	0.133008	22198.40083
61.385817	-492.043312	314.665453	-468.717962	-0.169428	0.133008	22202.97861
78.170997	-501.198865	331.450633	-462.61426	-1.695353	-1.392917	22190.7712
110.978395	-482.887759	300.169161	-487.79203	-0.169428	-1.392917	22172.4601
137.682091	-492.806275	290.250645	-474.058701	-0.932391	-1.392917	22172.4601
177.356153	-480.598871	379.517285	-401.577241	-0.932391	-2.15588	22202.21564
201.007998	-459.235914	397.065428	-387.080949	-0.169428	0.895971	22193.82305
224.659843	-451.606287	410.035795	-378.688359	0.593535	0.133008	22203.74157
253.652427	-431.769256	425.29505	-366.480955	-0.169428	-0.629955	22206.03046
276.541309	-424.902591	449.709857	-361.140216	-0.169428	-1.392917	22198.40083
296.37834	-402.013709	458.102447	-328.332818	-0.169428	-1.392917	22186.19343
311.637595	-374.547051	474.887628	-304.680973	0.593535	0.895971	22187.71935
339.104253	-365.391498	501.591323	-255.851358	1.356497	0.133008	22247.23045
383.356092	-325.717435	491.672808	-204.732855	-0.169428	0.133008	22238.07489
372.674614	-305.117442	491.672808	-203.969892	0.593535	0.895971	22241.88971
397.852384	-305.880404	436.739491	-191.762488	0.593535	-0.629955	22182.37861
412.348676	-266.969305	510.746876	-146.747687	-0.169428	0.895971	22225.86749
411.585713	-239.502646	532.109833	-105.547699	-0.932391	0.133008	22225.10453
419.978303	-217.376727	514.56169	-81.895854	-0.169428	-0.629955	22228.15638
453.548664	-170.836	475.65059	-58.244009	0.593535	0.133008	22215.18601
448.970887	-157.102671	499.302435	-13.992171	-0.932391	-1.392917	22225.10453
448.207924	-125.058236	489.38392	-0.258841	0.593535	0.895971	22231.97119
447.444962	-96.828614	476.413553	30.259668	0.593535	0.133008	22209.84527
439.052372	-73.939732	474.124665	66.881879	0.593535	0.133008	22204.50453
461.178291	-36.554558	341.369149	74.511507	-0.932391	0.895971	22207.55638
441.34126	-20.532341	423.006161	82.904097	-0.932391	0.133008	22200.68972
431.422744	25.245424	413.850609	110.370755	0.593535	0.133008	22212.13416
423.793117	56.526896	419.191348	188.955917	-0.169428	0.133008	22228.15638
413.111639	78.652815	403.932093	221.000352	-0.169428	-0.629955	22214.42305
409.296825	119.08984	356.628403	243.889234	-0.169428	0.895971	22224.34156
391.748682	148.082424	345.183962	266.015154	-0.169428	-1.392917	22230.44527
384.119055	166.39353	321.532117	289.666999	-0.932391	-0.629955	22219.00082
371.148688	197.675002	310.087676	322.474396	-0.169428	0.133008	22221.28971
365.044986	228.193512	290.250645	353.755868	1.356497	0.133008	22250.2823
372.674614	246.504617	255.917322	372.829937	1.356497	-0.629955	22241.12674
330.711663	279.312015	194.11734	350.704018	1.356497	0.133008	22235.786
330.711663	297.623121	170.465496	365.963272	-0.169428	-1.392917	22239.60082
314.689446	328.14163	140.709949	403.348446	-0.932391	-0.629955	22230.44527
304.007967	338.823108	118.584029	439.207695	-0.169428	0.133008	22215.94897
281.882048	367.05273	91.880334	435.392881	-0.169428	0.133008	22225.10453
249.837613	392.2305	69.754414	459.807689	-0.169428	0.133008	22229.6823
226.185768	397.571239	27.028501	467.437316	-0.169428	0.895971	22181.61565
214.741327	407.489755	-11.882599	480.407683	-0.169428	-1.392917	22210.60823
178.119116	412.830494	-48.50481	478.881757	-0.169428	0.133008	22205.2675
155.230234	427.326786	-121.749233	439.207695	-0.932391	-0.629955	22193.82305
121.659873	428.852711	-166.001071	413.266962	-0.169428	0.133008	22172.4601
106.400618	438.771227	-127.852935	482.696571	-0.169428	0.133008	22215.94897
86.563587	453.267519	-162.186258	482.696571	-0.932391	-0.629955	22205.2675
69.778407	461.660109	-159.134407	497.955826	0.593535	0.133008	22215.18601
43.074711	461.660109	-172.104773	520.844708	-0.932391	-0.629955	22225.86749
27.815456	444.111966	-198.808469	493.378049	0.593535	0.895971	22205.2675
0.348798	455.556407	-243.823271	500.244714	-0.169428	-0.629955	22193.82305
-28.643786	444.874929	-250.689935	475.066944	-0.169428	-0.629955	22200.68972
-46.191929	455.556407	-297.230662	477.355832	0.593535	0.133008	25.940733
-69.080811	440.297152	-304.86029	469.726204	1.356497	0.133008	13.733329
-72.895625	433.430488	-370.475085	433.103993	0.593535	0.133008	10.681478
-114.095613	436.482339	-382.682489	421.659552	0.593535	-0.629955	11.444441
-144.614122	417.40827	-394.12693	391.904005	0.593535	-1.392917	9.918516
-169.02893	405.200867	-378.104712	401.059558	-0.169428	1.658934	11.444441
-186.577073	401.386053	-379.630638	387.326229	0.593535	0.133008	17787.71325
-227.014098	392.2305	-404.045445	388.089192	-0.169428	-0.629955	22163.30454
-222.436321	374.682357	-421.593588	350.704018	-0.169428	0.895971	22197.63787
-253.717793	364.000879	-418.541737	320.185508	-0.169428	-0.629955	22170.17121
-276.606676	338.823108	-439.141731	290.429961	-0.169428	0.133008	22198.40083
-287.288154	334.245332	-446.771359	268.304042	-1.695353	-1.392917	22202.21564
-307.888148	299.912009	-459.741725	215.659613	-0.932391	-0.629955	22206.03046
-319.332589	287.704605	-492.549123	170.644812	-0.932391	-1.392917	22206.03046
-352.902949	265.578686	-474.238017	186.667029	-0.169428	-0.629955	22210.60823
-373.502943	241.163878	-476.526905	152.333706	0.593535	0.133008	22225.86749
-385.710347	219.037959	-480.341719	102.741128	-0.169428	1.658934	22218.23786
-396.391825	196.912039	-503.993564	66.118917	-0.932391	0.133008	22222.05268
-428.43626	164.867604	-478.815794	58.489289	0.593535	-0.629955	22228.15638
-432.251074	136.637983	-458.978762	26.444854	-0.169428	-1.392917	22208.31935
-429.199223	118.326877	-446.771359	4.318935	0.593535	0.133008	22238.07489
-440.643664	105.356511	-463.556539	-12.466245	0.593535	0.895971	22256.386
-449.036254	86.282442	-423.119514	-36.881053	-0.169428	0.133008	22228.91934
-471.162173	63.39356	-476.526905	-117.755103	1.356497	0.895971	22238.07489
-478.028838	46.60838	-414.726924	-120.043991	0.593535	0.895971	22241.12674
-465.821434	1.593579	-425.408402	-190.236563	-0.169428	-0.629955	22216.71194
-478.791801	-30.450856	-381.156563	-183.369898	-0.169428	-1.392917	22217.4749
-466.584397	-62.495291	-349.112128	-194.051377	0.593535	0.133008	22230.44527
-464.295509	-77.754546	-351.401016	-224.569886	-0.169428	-0.629955	22212.13416
-458.95477	-108.273055	-315.541768	-272.636539	0.593535	0.133008	22222.05268
-442.932552	-147.184155	-295.704737	-285.606905	-0.169428	0.895971	22235.02304
-430.725148	-169.310074	-278.919556	-294.762458	-1.695353	-0.629955	22190.7712
-415.465894	-193.724882	-267.475115	-322.229116	0.593535	0.133008	22203.74157
-399.443676	-218.13969	-241.534382	-371.821694	-0.932391	-0.629955	22211.3712
-391.051086	-260.865603	-248.401047	-395.473539	-0.932391	-0.629955	22209.84527
-350.614061	-267.732267	-240.008457	-419.125384	-0.169428	0.133008	22212.89712
-348.325173	-273.835969	-135.482562	-416.836496	0.593535	0.895971	22232.73415
-326.199253	-303.591516	-104.20109	-420.651309	-0.169428	0.133008	22229.6823
-291.102968	-341.739653	-91.993686	-464.140186	0.593535	-0.629955	22219.00082
-270.502974	-359.287796	-77.497394	-480.162403	0.593535	-0.629955	22066.40828
-259.821495	-372.258162	-47.741847	-474.058701	-0.169428	0.895971	22203.74157
-220.910396	-392.095194	-30.956667	-477.873515	1.356497	-0.629955	22231.20823
-201.836327	-404.302597	2.613693	-528.229055	0.593535	-0.629955	22244.17859
-176.658557	-421.85074	14.821097	-535.858683	0.593535	0.133008	22198.40083
-143.851159	-447.791473	69.754414	-517.547577	-0.169428	0.133008	22212.13416
-107.991911	-463.050728	88.06552	-496.947583	-0.169428	0.133008	22229.6823
-90.443768	-468.391467	112.480328	-496.947583	0.593535	-0.629955	22222.81564
-59.162296	-495.095163	173.517347	-497.710546	-0.169428	-0.629955	22201.45268
-25.591935	-498.909977	199.45808	-490.080919	-0.932391	0.133008	22217.4749
14.84509	-490.517387	238.369179	-478.636478	-0.932391	0.133008	22216.71194
51.467301	-491.280349	250.576583	-442.014266	-1.695353	-1.392917	22173.22306
52.230264	-490.517387	281.095092	-494.658695	-0.932391	-0.629955	22199.16379
81.222848	-492.806275	325.346931	-461.851297	-1.695353	-0.629955	22193.82305
117.845059	-494.3322	345.946925	-460.325372	-0.169428	0.133008	22170.93417
161.333935	-501.198865	373.413584	-426.755011	-0.169428	0.133008	22186.19343
171.252451	-462.287765	332.213596	-452.695744	-0.932391	0.133008	22193.82305
213.215402	-470.680355	294.065459	-527.466093	-0.169428	0.133008	22141.17863
223.89688	-444.739622	398.591354	-427.517974	-0.169428	1.658934	22198.40083
246.785762	-434.821107	437.502453	-355.036514	-0.169428	-0.629955	22210.60823
269.674644	-421.85074	456.576522	-333.673557	-0.169428	-1.392917	22198.40083
291.800563	-394.384082	464.206149	-308.495787	-0.932391	0.895971	22180.85269
323.082036	-378.361864	458.86541	-299.340234	-0.169428	0.133008	22198.40083
338.34129	-359.287796	500.828361	-245.16988	0.593535	-0.629955	22247.23045
374.200539	-340.97669	505.406137	-219.99211	0.593535	0.133008	22237.31193
390.985719	-321.139659	489.38392	-203.206929	0.593535	0.133008	22242.65267
411.585713	-276.88782	509.983913	-161.243979	-0.169428	-2.15588	22238.07489
402.43016	-270.784118	477.939479	-141.406948	-0.932391	-0.629955	22220.52675
414.637564	-252.473013	449.709857	-163.532867	-0.932391	-1.392917	22222.05268
433.711632	-228.058205	521.428355	-107.836587	-0.169428	-0.629955	22226.63045
445.919036	-179.991553	522.191317	-48.325494	-0.169428	0.895971	22216.71194
451.259775	-150.998969	525.243168	-21.621798	-0.932391	-0.629955	22225.10453
455.837552	-123.53231	494.724659	4.318935	-0.932391	-2.15588	22230.44527
439.052372	-100.643428	477.939479	24.155966	-0.932391	0.895971	22194.58602
451.259775	-65.547142	467.258	64.592991	-0.932391	0.895971	22202.97861
437.526446	-38.080484	404.695056	76.037432	-0.932391	0.133008	22197.63787
439.052372	11.512094	439.791342	121.815196	-1.695353	-0.629955	22199.16379
438.289409	17.615796	418.428385	170.644812	-0.932391	-0.629955	22215.18601
432.94867	47.371343	342.132111	147.755929	-0.169428	-0.629955	22231.97119
418.452378	89.334293	383.332099	191.244805	-0.169428	0.133008	22217.4749
404.719048	120.615766	392.487652	251.518862	-0.169428	-1.392917	22222.05268
405.482011	133.586132	354.339515	259.148489	-0.169428	0.895971	22231.20823
380.304241	162.578716	334.502484	293.481812	-0.932391	-0.629955	22214.42305
371.911651	204.541667	303.221012	324.000322	1.356497	0.133008	22215.94897
373.437576	228.193512	278.043241	344.600316	0.593535	0.133008	22250.2823
352.837582	251.845356	242.183993	345.363278	-0.169428	0.895971	22232.73415
337.578328	261.000909	181.146974	372.066974	1.356497	0.133008	22228.15638
336.815365	301.437934	164.361794	394.192894	0.593535	-0.629955	22238.83786
307.059818	325.089779	146.050688	410.978074	0.593535	0.133008	22225.10453
303.245004	349.504587	124.687731	433.103993	-0.169428	-0.629955	22215.94897
284.933899	365.526804	106.376626	448.363248	0.593535	0.133008	22227.39341
264.333905	370.867543	81.198855	462.096577	-0.932391	0.133008	22229.6823
242.970948	404.437904	21.687762	474.303981	-0.169428	0.895971	22184.6675
201.77096	399.097165	-8.067785	465.148428	-1.695353	-0.629955	22210.60823
167.437637	415.882345	-40.875183	494.141012	0.593535	0.895971	22209.84527
163.622824	422.749009	-114.119605	461.333614	-0.932391	-0.629955	22184.6675
135.393202	442.586041	-129.37886	451.415099	0.593535	0.133008	22201.45268
109.452469	455.556407	-87.41591	486.511385	-0.169428	-0.629955	22219.00082
87.32655	442.586041	-172.867736	488.800273	0.593535	0.133008	22210.60823
57.571003	447.92678	-189.652916	481.170646	-0.169428	0.133008	22199.16379
41.548786	460.897146	-177.445512	513.978043	-0.169428	0.133008	22209.84527
26.289531	466.237885	-210.25291	494.903975	0.593535	0.895971	22194.58602
-13.384531	438.008264	-229.326979	497.955826	-0.932391	-2.15588	22193.82305
-27.880823	451.741593	-247.638084	488.800273	0.593535	0.133008	12163.15195
-45.428966	448.689743	-279.682519	484.222496	0.593535	-0.629955	22.888882
-69.080811	441.060115	-321.64547	473.541018	1.356497	0.133008	12.970367
-104.177097	428.852711	-323.171395	462.85954	0.593535	0.895971	10.681478
-113.33265	431.1416	-356.741756	440.73362	-0.169428	0.895971	11.444441
-142.325234	424.274935	-370.475085	429.289179	0.593535	0.133008	9.155553
-162.925228	399.097165	-445.245433	377.407713	-0.932391	0.133008	10.681478
-196.495588	396.808276	-426.934327	389.615117	0.593535	0.895971	14747.30674
-207.940029	386.126798	-388.786191	391.141043	-0.169428	0.895971	22156.43788
-236.932613	380.786059	-430.749141	362.911421	1.356497	-0.629955	22202.21564
-236.932613	355.608289	-452.87506	336.970688	-0.169428	-0.629955	22193.06009
-275.843713	353.3194	-430.749141	280.511446	-0.932391	0.133008	22194.58602
-294.154819	331.193481	-458.978762	261.437377	-0.932391	0.133008	22208.31935
-310.939999	318.986077	-478.052831	230.155905	-1.695353	-1.392917	22201.45268
-330.77703	286.17868	-472.712092	198.11147	0.593535	1.658934	22193.06009
-355.9548	263.289797	-469.660241	171.407774	-0.169428	-0.629955	22219.00082
-358.243688	238.87499	-498.652825	126.392973	-0.169428	0.133008	22226.63045
-377.317757	225.141661	-512.386154	78.32632	0.593535	0.895971	22219.00082
-397.154788	196.912039	-494.075048	70.696693	-0.932391	-0.629955	22225.10453
-414.702931	166.39353	-468.134315	63.067066	-0.169428	0.133008	22230.44527
-423.095521	146.556499	-438.378768	36.36337	0.593535	-0.629955	22214.42305
-433.014037	123.667617	-426.934327	11.948562	1.356497	0.895971	22247.23045
-448.273291	99.252809	-456.689874	-28.488463	0.593535	0.895971	22247.23045
-455.902919	72.549113	-442.956545	-49.851419	0.593535	0.133008	22221.28971
-478.791801	44.319492	-405.571371	-100.969923	-0.169428	-1.392917	22231.20823
-478.791801	20.667647	-389.549153	-138.355097	-0.169428	-0.629955	22239.60082
-471.162173	-0.69531	-400.993594	-135.303246	-0.932391	0.133008	22210.60823
-460.480695	-33.502707	-385.73434	-175.740271	-0.932391	-0.629955	22219.76379
-452.851068	-60.969366	-365.897308	-215.414333	-0.169428	0.133008	22231.20823
-451.325142	-86.910099	-333.852874	-230.673588	0.593535	0.895971	22212.89712
-446.747366	-115.13972	-319.356582	-245.16988	-0.932391	0.133008	22222.05268
-455.139956	-150.236006	-310.963991	-277.977278	-1.695353	-0.629955	22163.30454
-433.014037	-170.836	-287.312147	-303.155048	-0.932391	0.895971	22196.87491
-426.910335	-206.695248	-269.001041	-348.932812	-0.169428	0.133008	22204.50453
-394.102937	-218.13969	-256.793637	-364.192067	-0.169428	0.133008	22220.52675
-381.895533	-241.028572	-236.956606	-395.473539	-0.932391	-0.629955	22209.84527
-378.08072	-266.206342	-162.94922	-412.258719	0.593535	0.133008	22220.52675
-351.377024	-285.28041	-160.660332	-421.414272	-0.932391	-0.629955	22228.91934
-323.910365	-310.458181	-201.097357	-483.977217	-0.169428	0.895971	22225.86749
-303.310371	-327.243361	-83.601096	-442.777229	0.593535	-0.629955	22218.23786
-272.791862	-342.502616	-85.127021	-452.695744	0.593535	-0.629955	22199.16379
-265.925197	-365.391498	-45.452959	-482.451291	-0.169428	-0.629955	22223.5786
-227.014098	-390.569268	-4.252971	-482.451291	0.593535	-0.629955	22237.31193
-205.651141	-388.28038	17.872948	-518.31054	0.593535	-1.392917	22235.02304
-179.710408	-421.85074	30.843315	-534.332757	-0.169428	-1.392917	22206.03046
-143.088197	-440.924809	104.087737	-491.606844	1.356497	0.895971	22222.81564
-115.621538	-447.791473	125.450694	-497.710546	-0.169428	0.133008	22225.10453
-91.969693	-480.598871	140.709949	-534.332757	-0.932391	0.133008	22186.19343
-59.925258	-476.784057	170.465496	-548.066087	0.593535	-0.629955	22198.40083
-30.932674	-497.384051	227.687701	-475.584627	-0.169428	-0.629955	22212.13416
8.741388	-503.487753	268.124726	-478.636478	1.356497	1.658934	22225.10453
43.074711	-479.835908	285.672869	-451.932782	-0.169428	0.133008	22205.2675
54.519152	-504.250716	278.043241	-467.954999	-0.932391	0.133008	22190.00824
92.667289	-488.991461	326.872857	-477.110552	-0.932391	-0.629955	22191.53417
122.422836	-521.035896	355.102478	-457.273521	-0.932391	0.133008	22146.51936
145.311718	-482.124797	354.339515	-454.984633	-0.932391	-1.392917	22183.14158
176.59319	-495.095163	348.998776	-432.095751	-0.169428	0.133008	22196.87491
194.141333	-465.339616	388.672838	-400.051316	0.593535	0.133008	22168.64528
222.370954	-436.347032	358.917292	-403.866129	0.593535	-0.629955	22196.87491
242.207986	-436.347032	397.065428	-438.962415	-0.169428	-1.392917	22208.31935
268.911681	-423.376666	441.317267	-347.406887	-0.932391	0.133008	22198.40083
293.326489	-408.117411	464.206149	-313.836526	0.593535	-1.392917	22192.29713
324.607961	-382.939641	487.857994	-287.132831	0.593535	0.133008	22249.51933
357.415359	-366.917423	490.909845	-239.066178	-0.169428	0.133008	22242.65267
343.68203	-328.769286	486.332069	-206.25878	-0.169428	0.133008	22231.20823
388.696831	-313.510032	498.539472	-204.732855	0.593535	0.133008	22228.15638
392.511645	-302.828553	522.191317	-164.29583	0.593535	-0.629955	22236.54897
412.348676	-269.258193	517.613541	-143.695836	0.593535	-0.629955	22217.4749
414.637564	-239.502646	502.354286	-126.147693	0.593535	-0.629955	22225.10453
428.370893	-221.954503	493.198733	-99.443997	-0.169428	-1.392917	22228.15638
439.052372	-179.22859	483.280218	-57.481047	-0.169428	-0.629955	22219.00082
449.73385	-153.287857	508.457988	-7.888469	-0.169428	-0.629955	22225.10453
448.207924	-129.636012	492.435771	-4.073655	-1.695353	0.133008	22216.71194
445.156074	-94.539726	477.176516	34.074482	-0.169428	0.133008	22195.34898
447.444962	-78.517509	476.413553	64.592991	-0.169428	0.895971	22209.08231
433.711632	-41.895297	422.243199	118.763345	-0.932391	-1.392917	22220.52675
436.763483	-9.0879	432.924677	127.918898	-0.169428	0.133008	22202.21564
432.185707	22.193573	403.16913	144.704079	0.593535	1.658934	22224.34156
414.637564	53.475045	381.806174	151.570743	-0.169428	-1.392917	22231.97119
423.793117	95.437995	378.754323	205.741097	-0.932391	-1.392917	22211.3712
410.059788	96.963921	388.672838	255.333675	-0.169428	0.133008	22224.34156
384.882017	145.030573	341.369149	247.704048	-0.169428	0.895971	22230.44527
390.222756	168.682418	343.658037	282.800334	-0.169428	-0.629955	22216.71194
391.748682	193.860188	302.458049	308.741067	-0.169428	-0.629955	22241.88971
381.067204	211.408331	297.880273	359.85957	-0.169428	0.133008	22247.99341
355.126471	251.845356	245.998807	369.778086	-0.169428	0.895971	22232.73415
335.289439	267.867574	220.058073	366.726235	-0.169428	-1.392917	22230.44527
324.607961	285.415717	180.384011	385.037341	0.593535	0.133008	22232.73415
316.215371	320.512003	132.317359	391.141043	-1.695353	-1.392917	22218.23786
293.326489	344.163848	125.450694	430.052142	-0.932391	-0.629955	22216.71194
285.696862	363.237916	77.384042	430.052142	-0.169428	0.133008	22228.15638
255.178352	381.549022	36.947017	423.94844	0.593535	0.133008	22204.50453
223.89688	384.600873	39.998868	468.963242	-0.169428	-0.629955	22210.60823
206.348737	399.097165	-5.778897	476.592869	-0.932391	0.133008	22202.97861
186.511706	428.089749	-42.401108	479.64472	-0.169428	0.895971	22210.60823
167.437637	437.245301	-104.20109	459.807689	-0.932391	-0.629955	22171.69713
138.445053	444.111966	-100.386276	488.800273	-1.695353	-1.392917	22209.84527
121.659873	449.452705	-108.778866	490.326198	-0.169428	0.133008	22226.63045
85.037662	463.186035	-133.956636	486.511385	0.593535	0.895971	22180.08972
68.252482	460.897146	-166.001071	474.303981	0.593535	0.895971	22219.76379
32.393233	448.689743	-183.549214	507.874341	1.356497	0.133008	22209.84527
17.896941	454.030482	-197.282544	483.459534	-0.169428	0.133008	22187.71935
-0.414165	455.556407	-234.667718	492.615087	1.356497	0.895971	22205.2675
-11.858606	461.660109	-240.77142	506.348416	1.356497	1.658934	22238.07489
-33.984525	446.400854	-291.889923	478.881757	0.593535	0.133008	25.17777
-70.606737	450.215668	-302.571401	481.933608	0.593535	-0.629955	12.970367
-92.732656	444.874929	-311.726954	442.259546	-0.169428	-0.629955	12.970367
-109.517836	415.882345	-362.845458	430.052142	0.593535	0.133008	9.918516
-135.458569	406.726792	-364.371383	430.052142	0.593535	0.133008	9.918516
-162.162265	409.778643	-397.178781	392.666968	-0.169428	0.133008	9.918516
-192.680775	393.756425	-383.445451	377.407713	0.593535	-0.629955	10216.07105
-214.806694	384.600873	-408.623222	352.229943	-0.169428	0.133008	22141.94159
-232.354837	382.311984	-438.378768	358.333645	-0.932391	-0.629955	22184.6675
-267.451123	357.897177	-423.119514	320.948471	-0.932391	0.133008	22192.29713
-274.317787	353.3194	-428.460253	307.978104	-0.169428	-0.629955	22193.82305
-292.628893	339.586071	-456.689874	239.311458	-0.169428	0.133008	22210.60823
-298.732595	314.408301	-450.586172	226.341091	-0.169428	0.133008	22213.66009
-336.117769	289.993493	-462.793576	228.62998	-0.169428	0.895971	22206.79342
-353.665912	260.237947	-454.400986	191.244805	-0.169428	0.133008	22225.86749
-368.925167	246.504617	-465.082464	137.074451	0.593535	1.658934	22230.44527
-368.925167	213.69722	-522.30467	66.118917	-0.169428	-1.392917	22214.42305
-396.391825	197.675002	-489.497272	39.415221	-0.169428	0.895971	22226.63045
-408.599229	168.682418	-456.689874	72.222619	-0.169428	-0.629955	22228.91934
-413.939968	154.186126	-444.48247	50.096699	0.593535	0.133008	22233.49712
-430.725148	125.956505	-447.534321	18.815227	0.593535	0.133008	22246.46748
-440.643664	103.830585	-446.008396	-3.310692	-0.169428	0.133008	22245.70452
-452.088105	67.208374	-426.171365	-65.110674	1.356497	0.133008	22221.28971
-466.584397	48.897268	-420.830626	-90.288444	0.593535	-0.629955	22235.02304
-471.162173	19.141722	-408.623222	-113.177327	-0.169428	0.133008	22234.26008
-464.295509	-0.69531	-423.882476	-151.325463	0.593535	0.133008	22206.79342
-467.34736	-25.87308	-370.475085	-180.318047	-1.695353	-0.629955	22220.52675
-452.088105	-50.287887	-358.267681	-195.577302	0.593535	-0.629955	22230.44527
-470.399211	-77.754546	-375.052861	-252.799507	0.593535	1.658934	22214.42305
-448.273291	-106.74713	-321.64547	-251.273582	0.593535	0.895971	22223.5786
-457.428844	-140.31749	-297.993625	-284.08098	-0.169428	0.133008	22207.55638
-432.251074	-175.413776	-288.075109	-293.999495	-1.695353	0.133008	22199.92676
-433.014037	-204.40636	-303.334364	-323.755042	-0.932391	-0.629955	22199.92676
-410.125155	-226.53228	-236.956606	-343.592073	-0.169428	0.133008	22219.00082
-394.8659	-245.606348	-217.882538	-393.947614	-0.932391	-0.629955	22222.05268
-355.9548	-257.050789	-180.497363	-389.369837	-0.169428	0.133008	22221.28971
-348.325173	-282.991522	-166.764034	-420.651309	-0.169428	-0.629955	22229.6823
-335.354806	-316.561883	-139.297376	-460.325372	-0.169428	0.133008	22227.39341
-323.147403	-320.376696	-114.882568	-493.13277	-0.169428	0.133008	22191.53417
-279.658527	-357.76187	-108.778866	-509.91795	-0.169428	0.133008	22208.31935
-254.480756	-363.10261	-51.556661	-479.39944	0.593535	0.895971	22244.94156
-227.014098	-377.598902	-19.512226	-489.317956	0.593535	-0.629955	22235.02304
-215.569657	-407.354448	15.58406	-505.340173	1.356497	0.133008	22207.55638
-160.63634	-418.035927	48.391458	-520.599428	-0.169428	-0.629955	22231.20823
-146.140048	-443.97666	85.776632	-503.814248	-0.169428	0.133008	22221.28971
-119.436352	-457.709989	114.769216	-484.740179	-1.695353	0.133008	22212.89712
-88.15488	-466.102579	128.502545	-496.947583	-0.169428	0.133008	22218.23786
-50.006743	-491.280349	167.413645	-506.103136	-0.169428	0.133008	22201.45268
-26.354898	-486.702573	213.954372	-483.214254	-0.169428	0.133008	22203.74157
6.4525	-501.198865	220.821036	-471.00685	0.593535	-0.629955	22199.16379
24.000643	-495.858126	280.33213	-478.636478	-0.932391	0.133008	22190.7712
52.230264	-493.569238	303.221012	-461.088335	-0.932391	-1.392917	22191.53417
86.563587	-508.06553	311.613602	-455.747595	-0.169428	-1.392917	22197.63787
121.659873	-482.887759	322.29508	-469.480925	-0.169428	0.133008	22188.48232
130.052463	-497.384051	326.872857	-423.70316	-0.169428	0.133008	22185.43046
186.511706	-474.495169	346.709888	-439.725378	-0.169428	-0.629955	21930.60091
187.274668	-469.917393	369.59877	-411.495757	-0.932391	-0.629955	22182.37861
210.926513	-457.709989	403.932093	-374.110583	0.593535	0.895971	22190.00824
222.370954	-424.902591	390.961727	-396.999465	-0.169428	0.133008	22193.82305
263.570942	-443.213697	417.665422	-368.769843	-0.169428	-0.629955	22180.08972
310.111669	-402.776672	436.739491	-380.214284	0.593535	0.133008	22203.74157
323.844998	-378.361864	482.517255	-277.977278	0.593535	0.133008	22250.2823
336.052402	-360.050759	497.013547	-245.16988	2.11946	0.895971	22247.23045
355.126471	-347.843355	484.04318	-222.280998	0.593535	0.133008	22230.44527
381.830166	-328.769286	535.161684	-194.814339	0.593535	-1.392917	22237.31193
384.119055	-297.487814	519.902429	-166.584718	-0.169428	-1.392917	22232.73415
413.874601	-276.124858	510.746876	-164.29583	-0.169428	-0.629955	22212.13416
412.348676	-242.554497	497.77651	-131.488432	-0.169428	-0.629955	22224.34156
426.844968	-219.665615	510.746876	-91.81437	0.593535	0.133008	22232.73415
443.630148	-208.984137	486.332069	-70.451413	0.593535	0.895971	22215.94897
450.496813	-155.576745	486.332069	-19.33291	-0.169428	0.133008	22225.10453
447.444962	-131.161938	486.332069	-14.755133	-1.695353	-0.629955	22210.60823
441.34126	-108.273055	465.732075	28.733743	-1.695353	-0.629955	22194.58602
445.919036	-67.83603	447.420969	72.222619	-0.169428	-1.392917	22194.58602
450.496813	-47.236036	420.717273	91.296687	-0.932391	-1.392917	22217.4749
441.34126	-16.717527	441.317267	130.970749	-0.169428	0.133008	22208.31935
432.94867	25.245424	420.717273	156.14852	-0.169428	-0.629955	22219.76379
426.844968	57.289858	384.858025	172.9337	0.593535	0.895971	22232.73415
423.030154	78.652815	404.695056	221.763315	0.593535	0.133008	22220.52675
407.770899	119.08984	374.939509	230.155905	-0.169428	0.133008	22221.28971
410.059788	142.741685	355.865441	258.385526	-0.169428	-0.629955	22229.6823
387.170906	176.312045	341.369149	311.792918	0.593535	-0.629955	22225.86749
379.541278	202.252778	322.29508	299.585514	1.356497	1.658934	22240.36378
370.385725	218.274996	271.93954	344.600316	2.11946	0.895971	22243.41563
344.444992	228.956474	263.546949	371.304011	0.593535	0.133008	22238.07489
353.600545	247.26758	209.376595	368.25216	-0.169428	-0.629955	22225.86749
320.030185	287.704605	184.198825	378.170676	-0.169428	0.133008	22227.39341
314.689446	314.408301	146.050688	411.741036	-0.932391	0.133008	22228.91934
300.193154	339.586071	130.028471	426.237328	0.593535	0.133008	22215.94897
278.067234	367.815692	94.169222	417.081776	0.593535	-0.629955	22222.81564
244.496874	367.05273	49.917383	423.94844	-0.932391	0.133008	22200.68972
234.578358	384.600873	50.680346	461.333614	-0.932391	0.133008	22193.06009
198.71911	404.437904	-5.778897	466.674354	-0.932391	-0.629955	22205.2675
173.541339	427.326786	-39.349257	472.015093	0.593535	-0.629955	22208.31935
161.333935	431.904562	-92.756649	484.985459	-1.695353	-0.629955	22196.11194
143.02283	436.482339	-113.356643	492.615087	-0.169428	-0.629955	22212.13416
120.133948	448.689743	-108.778866	503.296565	0.593535	0.133008	22228.15638
82.748774	450.215668	-140.823301	487.274347	-0.169428	0.133008	22190.00824
72.067295	450.978631	-169.815885	490.326198	-0.169428	0.133008	22196.87491
46.126562	464.71196	-153.030705	513.978043	-0.169428	-0.629955	22196.11194
17.896941	450.978631	-223.223277	502.533602	0.593535	1.658934	22167.88232
14.082127	468.526774	-288.075109	457.518801	0.593535	0.133008	22201.45268
-8.806755	453.267519	-301.045476	446.07436	2.11946	0.133008	22234.26008
-33.221563	452.504556	-267.475115	494.903975	0.593535	0.895971	45.014801
-65.265997	448.689743	-298.756588	475.829906	-0.169428	0.895971	12.970367
-84.340066	429.615674	-333.852874	476.592869	0.593535	-0.629955	13.733329
-123.251165	431.904562	-335.378799	441.496583	0.593535	0.133008	10.681478
-134.695607	429.615674	-393.363967	429.289179	0.593535	0.133008	11.444441
-158.347451	406.726792	-365.134346	422.422515	-0.932391	0.133008	9.918516
-195.732625	405.963829	-379.630638	400.296595	-0.169428	1.658934	11093.4782
-200.310402	404.437904	-420.830626	372.066974	-0.169428	-0.629955	22120.57863
-239.221501	376.208283	-432.275067	327.815135	-0.169428	-0.629955	22190.7712
-256.769644	364.000879	-452.112098	319.422545	-0.932391	-0.629955	22199.92676
-277.369638	352.556438	-471.186166	282.800334	-0.932391	-1.392917	22195.34898
-285.762228	344.163848	-439.141731	274.407744	-0.932391	-1.392917	22204.50453
-320.858514	306.778673	-450.586172	242.363309	-0.932391	0.133008	22214.42305
-339.16962	302.96386	-504.756527	240.074421	0.593535	0.133008	22208.31935
-346.036285	254.134245	-494.838011	169.881849	0.593535	0.133008	22225.86749
-375.028869	242.689804	-477.289868	131.733712	-0.169428	-0.629955	22225.10453
-386.47331	216.74907	-492.549123	81.378171	-0.932391	-0.629955	22206.03046
-401.732564	199.96389	-510.097266	75.274469	-1.695353	-0.629955	22218.23786
-402.495527	169.445381	-459.741725	37.126333	-0.169428	0.133008	22228.91934
-415.465894	145.030573	-455.163949	-0.258841	-0.169428	-2.15588	22232.73415
-434.539962	128.245393	-475.763943	-1.784767	0.593535	0.895971	22241.88971
-445.984403	100.015772	-465.082464	-16.281059	1.356497	-0.629955	22241.88971
-458.191807	81.704666	-418.541737	-36.11809	-0.932391	-0.629955	22219.76379
-458.191807	58.815784	-407.860259	-69.688451	1.356497	1.658934	22231.20823
-476.502913	19.904684	-396.415818	-107.836587	-0.169428	0.133008	22228.15638
-465.058472	-4.510123	-416.252849	-135.303246	-0.932391	0.133008	22214.42305
-471.925136	-29.687894	-365.897308	-158.192128	-0.169428	-0.629955	22220.52675
-458.191807	-50.287887	-347.586203	-193.288414	0.593535	-1.392917	22229.6823
-466.584397	-90.724912	-327.749172	-236.014327	-0.932391	-0.629955	22219.76379
-468.873285	-110.561944	-323.171395	-270.34765	-0.932391	-1.392917	22158.72677
-468.873285	-154.05082	-334.615836	-265.006911	-0.169428	-0.629955	22208.31935
-429.199223	-163.206372	-299.51955	-326.04393	-0.932391	0.133008	22207.55638
-410.888117	-184.569329	-277.393631	-314.599489	0.593535	-0.629955	22211.3712
-410.888117	-220.428578	-249.926972	-359.614291	-0.169428	0.133008	22220.52675
-390.288123	-247.132274	-214.067724	-372.584657	-0.932391	-1.392917	22226.63045
-365.873316	-268.49523	-194.230693	-406.91798	0.593535	0.133008	22218.23786
-346.799247	-281.465597	-166.001071	-422.177235	-0.932391	0.133008	22228.15638
-336.880732	-307.40633	-135.482562	-462.61426	-0.169428	0.133008	22228.15638
-310.939999	-317.324845	-104.20109	-473.295738	-0.169428	-0.629955	22167.11936
-271.265936	-354.710019	-80.549245	-500.762397	-0.169428	-1.392917	22219.00082
-268.214085	-353.947057	-49.267773	-522.888316	1.356497	0.133008	22250.2823
-219.38447	-375.310013	-48.50481	-497.710546	-0.169428	-1.392917	22220.52675
-204.125216	-404.302597	3.376656	-526.70313	1.356497	-0.629955	22218.23786
-167.503004	-429.480368	41.524793	-514.495726	-0.169428	-0.629955	22237.31193
-151.480787	-424.139628	74.332191	-499.999434	-0.169428	0.133008	22213.66009
-120.962277	-470.680355	117.821067	-501.52536	-0.169428	0.133008	22190.00824
-80.525252	-472.206281	108.665514	-517.547577	-0.932391	-0.629955	22177.03787
-52.295631	-478.309983	175.806235	-499.999434	-0.932391	-1.392917	22192.29713
-27.117861	-503.487753	229.976589	-482.451291	0.593535	-0.629955	22191.53417
-8.806755	-484.413685	231.502515	-458.799446	-0.169428	-0.629955	22215.94897
17.896941	-501.961828	248.287695	-486.266105	-0.169428	0.133008	22180.08972
56.045078	-498.909977	287.961757	-489.317956	-0.169428	-0.629955	22183.14158
77.408034	-500.435902	320.006192	-452.695744	-0.932391	-1.392917	22183.14158
116.319134	-485.93961	339.08026	-445.066117	-0.932391	-0.629955	22193.06009
139.970979	-476.021095	369.59877	-442.777229	-0.169428	-0.629955	22193.06009
180.408004	-486.702573	372.650621	-419.125384	-0.169428	1.658934	22193.06009
195.667259	-455.421101	390.198764	-412.258719	0.593535	0.895971	22201.45268
214.741327	-457.709989	426.058012	-400.814278	-0.932391	-1.392917	22192.29713
236.104284	-428.717405	415.376534	-374.873545	-0.169428	-1.392917	22192.29713
268.911681	-436.347032	430.635789	-367.243918	1.356497	-1.392917	22190.00824
304.77093	-408.880374	455.813559	-322.229116	0.593535	-0.629955	22237.31193
313.926483	-389.043343	442.843193	-292.47357	0.593535	-0.629955	22246.46748
338.34129	-376.072976	436.739491	-284.08098	-0.169428	-0.629955	22242.65267
365.807949	-336.398914	500.065398	-215.414333	-0.169428	0.133008	22225.10453
387.933868	-309.695218	493.961696	-178.029159	-0.169428	-0.629955	22231.97119
384.882017	-288.332261	487.857994	-180.318047	0.593535	0.133008	22231.20823
411.585713	-266.969305	498.539472	-145.984724	-0.169428	0.133008	22212.13416
423.793117	-253.998938	523.717243	-116.229177	-0.169428	0.133008	22224.34156
437.526446	-217.376727	504.643174	-100.20696	-1.695353	-0.629955	22229.6823
442.104223	-177.702664	516.087615	-62.821786	-0.169428	-0.629955	22214.42305
432.94867	-167.021186	509.983913	-34.592165	-0.169428	0.895971	22204.50453
441.34126	-138.028602	439.791342	-52.90327	-0.169428	0.133008	22212.13416
438.289409	-115.902683	406.983944	-44.51068	-1.695353	-2.15588	22180.08972
445.919036	-70.887881	457.339485	70.696693	0.593535	0.133008	22213.66009
442.867185	-31.976782	445.895044	124.104085	-0.169428	1.658934	22219.76379
442.104223	-9.0879	445.895044	137.074451	0.593535	0.133008	22220.52675
445.919036	15.326908	419.191348	163.778147	0.593535	0.895971	22221.28971
419.21534	40.504678	426.058012	193.533694	-0.169428	0.133008	22231.20823
414.637564	74.075039	409.272832	224.052203	-0.169428	-0.629955	22225.10453
416.926452	110.69725	372.650621	230.155905	0.593535	0.133008	22218.23786
407.770899	131.297244	314.665453	208.029986	0.593535	0.133008	22150.33418
384.119055	166.39353	328.398782	305.689216	1.356497	0.133008	22248.75637
381.830166	204.541667	288.72472	339.259576	-0.169428	0.133008	22231.97119
381.067204	214.460182	239.132142	319.422545	-0.169428	0.133008	22238.83786
346.73388	235.823139	260.495099	372.066974	-0.169428	-0.629955	22242.65267
348.259806	251.082394	223.109924	375.881788	-0.169428	-0.629955	22216.71194
316.978334	289.230531	191.065489	378.933639	-0.932391	0.133008	22222.05268
308.585744	312.119413	145.287725	419.370664	-0.932391	-0.629955	22228.91934
304.007967	341.874959	126.213657	431.578068	-0.169428	0.133008	22215.18601
281.882048	359.423102	90.354408	435.392881	0.593535	1.658934	22194.58602
262.045017	383.83791	70.517377	449.889173	0.593535	0.133008	22223.5786
218.556141	392.993463	2.613693	472.015093	-0.169428	0.133008	22189.24528
201.77096	391.467537	-79.023319	393.429931	-0.169428	-0.629955	22198.40083
184.222818	418.934196	-88.941835	397.244744	-0.169428	-0.629955	22193.82305
155.993196	425.80086	-116.408494	459.044726	-0.169428	-0.629955	22200.68972
139.208016	446.400854	-94.282574	497.955826	0.593535	0.133008	22217.4749
117.082097	464.71196	-94.282574	498.718788	-0.169428	-0.629955	22205.2675
86.563587	459.371221	-133.193674	497.192863	0.593535	0.133008	22215.94897
72.067295	457.082333	-158.371444	498.718788	-0.932391	0.133008	22196.11194
43.074711	454.793444	-164.475146	507.111379	0.593535	0.133008	22204.50453
28.578419	460.134184	-205.675134	489.563236	0.593535	0.895971	22196.87491
-0.414165	460.134184	-258.319563	498.718788	1.356497	0.895971	22215.94897
-30.932674	459.371221	-259.082525	452.941024	1.356497	0.133008	22217.4749
-28.643786	445.637892	-288.075109	449.126211	0.593535	-0.629955	67.903684
-67.554886	440.297152	-316.304731	474.303981	1.356497	0.895971	13.733329
-84.340066	441.060115	-320.882507	467.437316	0.593535	0.895971	11.444441
-114.858575	421.223084	-359.793607	438.444732	-0.169428	0.133008	9.155553
-154.532638	399.097165	-371.238048	444.548434	-0.169428	0.133008	11.444441
-156.821526	412.067531	-381.919526	417.081776	-0.169428	0.133008	9.155553
-188.865961	410.541606	-384.971377	394.192894	0.593535	0.133008	5374.309519
-209.465955	399.860127	-407.860259	394.955856	0.593535	0.133008	22106.08234
-235.406688	370.867543	-423.882476	361.385496	-0.169428	0.133008	22187.71935
-255.243719	368.578655	-446.008396	323.237359	-0.932391	0.895971	22204.50453
-270.502974	344.92681	-444.48247	279.748483	-0.932391	-0.629955	22190.00824
-288.051117	334.245332	-494.838011	181.32629	-0.932391	-2.15588	22206.79342
-307.888148	320.512003	-465.845427	247.704048	-0.169428	0.895971	22219.76379
-330.77703	289.993493	-439.141731	238.548495	-0.169428	-0.629955	22209.84527
-354.428875	277.786089	-461.267651	172.9337	-0.932391	-1.392917	22222.05268
-358.243688	250.319431	-475.763943	156.911482	-0.169428	-0.629955	22227.39341
-387.999235	232.008325	-486.445421	93.585575	-0.169428	0.133008	22212.13416
-400.969602	193.097226	-488.734309	83.66706	-0.932391	0.133008	22219.00082
-406.310341	180.126859	-458.978762	77.563358	-0.169428	-0.629955	22247.23045
-404.784415	153.423163	-444.48247	21.867078	0.593535	0.133008	22238.07489
-438.354776	121.378728	-485.682458	-30.014388	0.593535	-0.629955	22190.00824
-455.902919	91.623182	-484.156533	-13.229208	-0.169428	0.133008	22238.07489
-465.821434	83.230592	-472.712092	-87.999556	-0.932391	-0.629955	22230.44527
-478.028838	51.186157	-407.097296	-81.132892	-0.169428	0.133008	22219.76379
-474.214024	13.03802	-388.023228	-122.332879	-0.932391	-0.629955	22224.34156
-490.236242	-7.561974	-404.808408	-107.836587	-0.169428	-0.629955	22223.5786
-476.502913	-38.080484	-364.371383	-160.481016	-0.169428	-1.392917	22217.4749
-458.95477	-55.628627	-356.741756	-207.784706	-0.932391	0.133008	22225.86749
-460.480695	-77.754546	-331.563985	-225.332849	-0.169428	0.133008	22229.6823
-461.243658	-112.850832	-317.830656	-245.16988	-0.932391	0.133008	22195.34898
-445.984403	-129.636012	-305.623252	-272.636539	-0.932391	0.133008	22209.84527
-417.754782	-163.206372	-324.697321	-326.04393	0.593535	0.895971	22217.4749
-414.702931	-190.673031	-310.201029	-358.851328	-0.169428	-0.629955	22203.74157
-396.391825	-207.458211	-235.43068	-352.747626	-0.169428	0.133008	22221.28971
-394.102937	-244.843385	-227.801053	-358.088365	0.593535	-0.629955	22231.97119
-371.977018	-258.576715	-192.704767	-387.843912	0.593535	0.133008	22215.94897
-348.325173	-279.176708	-154.55663	-420.651309	-0.169428	0.895971	22225.10453
-337.643695	-302.065591	-133.193674	-409.969831	0.593535	-0.629955	22222.81564
-324.673328	-334.110026	-102.675164	-454.22167	-1.695353	-0.629955	22195.34898
-280.421489	-338.687802	-99.623313	-466.429074	-0.169428	0.133008	22236.54897
-259.058533	-350.132243	-79.023319	-472.532776	0.593535	-0.629955	22246.46748
-253.717793	-395.147044	-63.764065	-523.651279	0.593535	0.895971	22186.95639
-221.673359	-405.06556	-22.564077	-541.962385	-0.169428	0.895971	22225.10453
-182.762259	-418.035927	37.709979	-515.258689	0.593535	0.133008	22239.60082
-151.480787	-453.132213	88.828483	-491.606844	-0.169428	-1.392917	22207.55638
-120.199315	-458.472952	123.924769	-496.947583	0.593535	0.895971	22212.13416
-87.391917	-480.598871	139.946986	-497.710546	-0.169428	0.133008	22214.42305
-56.110445	-491.280349	159.784017	-510.680912	0.593535	0.895971	22206.03046
-32.4586	-485.93961	210.902521	-467.192036	-0.169428	-0.629955	22195.34898
-3.466016	-499.672939	249.81362	-473.295738	-0.932391	-0.629955	22191.53417
31.63027	-501.961828	266.5988	-462.61426	-1.695353	0.895971	22176.27491
39.259897	-488.228498	269.650651	-485.503142	-0.169428	-0.629955	22157.20084
80.459885	-496.621089	282.621018	-485.503142	-0.932391	-0.629955	22193.82305
117.845059	-486.702573	293.302496	-503.814248	-0.169428	-0.629955	22199.92676
139.208016	-490.517387	324.583968	-443.540192	-0.169428	0.133008	22099.97864
169.726526	-474.495169	377.99136	-414.547608	0.593535	-0.629955	22200.68972
189.563557	-464.576654	398.591354	-385.555024	0.593535	1.658934	22211.3712
214.741327	-438.63592	416.90246	-396.236502	-0.169428	-0.629955	22180.08972
224.659843	-430.24333	444.369118	-396.236502	-0.169428	0.133008	22177.80084
270.437607	-416.510001	447.420969	-344.355036	0.593535	0.895971	22222.81564
292.563526	-402.776672	456.576522	-310.784675	1.356497	0.895971	22239.60082
315.452408	-390.569268	474.887628	-284.08098	0.593535	0.133008	22241.88971
329.185738	-369.969274	470.309851	-277.977278	-0.169428	-0.629955	22241.88971
363.519061	-348.606318	500.828361	-226.095812	-0.169428	-0.629955	22223.5786
386.407943	-335.635951	516.087615	-180.318047	-0.169428	-0.629955	22225.10453
384.882017	-302.828553	530.583907	-173.451383	-0.169428	0.133008	22225.86749
413.111639	-262.391528	518.376504	-142.932873	-0.169428	0.133008	22214.42305
421.504229	-253.998938	526.769094	-143.695836	-0.169428	-0.629955	22220.52675
434.474595	-234.161907	519.139466	-111.651401	-0.169428	-1.392917	22227.39341
442.867185	-195.250807	507.695025	-75.792152	-0.932391	-0.629955	22221.28971
448.970887	-163.969335	499.302435	-26.199575	-0.932391	-0.629955	22198.40083
432.185707	-136.502677	423.006161	-80.369929	-0.932391	0.895971	22038.17866
461.178291	-110.561944	444.369118	-10.177357	0.593535	0.895971	22203.74157
451.259775	-83.858248	420.717273	54.674476	-0.932391	-0.629955	22205.2675
445.919036	-36.554558	409.272832	53.911513	-0.169428	-0.629955	22223.5786
444.393111	-14.428639	429.109863	115.711495	0.593535	0.895971	22226.63045
430.659782	12.275057	433.68764	156.14852	0.593535	0.133008	22219.00082
422.267191	52.712082	421.480236	190.481843	-0.932391	0.133008	22225.86749
427.607931	78.652815	403.16913	196.585545	-0.932391	-2.15588	22227.39341
406.244974	109.171325	380.280248	246.941085	-0.169428	0.133008	22215.18601
403.193123	146.556499	370.361733	274.407744	2.11946	0.133008	22246.46748
400.904235	168.682418	340.606186	291.955887	-0.932391	0.133008	22248.75637
367.333874	187.756486	304.746937	285.089222	1.356497	0.133008	22229.6823
379.541278	215.223145	229.976589	302.637365	-0.169428	-1.392917	22233.49712
361.993135	228.193512	181.146974	333.918837	-0.169428	0.895971	22239.60082
343.68203	261.000909	223.109924	354.518831	-0.169428	0.895971	22212.89712
326.896849	282.363866	195.643266	395.718819	-0.169428	0.133008	22221.28971
315.452408	312.119413	146.050688	416.318813	-0.932391	0.133008	22231.20823
292.563526	330.430518	109.428477	422.422515	-0.932391	0.895971	22214.42305
291.800563	360.949028	80.435893	434.629919	0.593535	0.133008	22198.40083
243.733911	373.156432	52.206271	452.941024	-0.932391	0.133008	22205.2675
236.104284	389.178649	36.184054	452.941024	-1.695353	0.133008	22194.58602
213.978364	398.334202	-24.852965	441.496583	-0.932391	-0.629955	22159.48973
172.015414	431.1416	-85.889984	422.422515	-0.932391	-2.15588	22209.84527
161.333935	418.934196	-66.815916	472.778055	-0.169428	-0.629955	22212.13416
146.074681	436.482339	-142.349227	465.148428	0.593535	0.133008	22211.3712
112.50432	446.400854	-114.119605	472.015093	0.593535	-0.629955	22216.71194
94.956177	457.845295	-126.327009	500.244714	0.593535	-0.629955	22198.40083
67.489519	460.134184	-148.452928	492.615087	-0.169428	0.895971	22196.11194
48.41545	459.371221	-161.423295	495.666938	-0.169428	0.895971	22193.82305
25.526568	471.578625	-197.282544	491.852124	0.593535	-0.629955	22216.71194
14.84509	457.845295	-237.719569	504.82249	0.593535	0.133008	22211.3712
-6.517867	458.608258	-230.089941	497.955826	0.593535	-0.629955	22211.3712
-37.036376	446.400854	-285.786221	444.548434	0.593535	0.133008	120.548112
-78.236364	440.297152	-302.571401	466.674354	0.593535	-0.629955	16.78518
-87.391917	427.326786	-353.689905	402.585484	0.593535	-0.629955	12.207404
-109.517836	429.615674	-348.349166	435.392881	1.356497	0.895971	9.918516
-136.221532	422.749009	-365.897308	438.444732	-0.169428	-0.629955	10.681478
-159.110414	404.437904	-374.289899	420.133627	-0.169428	0.133008	7.629627
-192.680775	412.067531	-392.601004	401.822521	0.593535	-1.392917	6405.835139
-207.177067	395.282351	-399.467669	381.222527	-0.169428	-0.629955	22121.34159
-232.354837	381.549022	-429.223216	348.415129	-0.932391	-0.629955	22187.71935
-260.584458	365.526804	-433.800992	323.237359	-0.932391	-0.629955	22204.50453
-272.028899	363.237916	-458.978762	284.326259	-0.169428	-0.629955	22190.7712
-295.680744	340.349034	-456.689874	292.71885	-0.169428	0.895971	22204.50453
-297.206669	322.800891	-466.60839	273.644781	-0.932391	0.895971	22222.81564
-324.673328	285.415717	-499.415787	194.296656	-0.169428	0.133008	22210.60823
-349.851098	273.971276	-463.556539	192.007768	-0.169428	-0.629955	22212.89712
-359.769614	245.741654	-453.638023	141.652228	-0.932391	-1.392917	22222.05268
-384.184421	225.904623	-483.39357	95.111501	-0.932391	-0.629955	22209.84527
-386.47331	190.808337	-481.104682	91.296687	-0.169428	0.133008	22219.00082
-402.495527	180.126859	-470.423203	47.044848	1.356497	-0.629955	22250.2823
-435.302925	138.926871	-453.638023	29.496705	0.593535	0.133008	22241.88971
-421.569596	124.430579	-475.763943	6.607823	0.593535	0.133008	22225.86749
-429.199223	102.30466	-452.112098	-32.303276	-0.169428	0.895971	22238.83786
-440.643664	72.549113	-473.475054	-75.02919	2.11946	0.895971	22235.786
-453.614031	63.39356	-475.763943	-136.829171	-0.932391	-1.392917	22211.3712
-458.191807	29.8232	-400.993594	-110.888438	-0.169428	-0.629955	22223.5786
-462.769583	3.882467	-394.12693	-120.806954	-0.169428	-0.629955	22227.39341
-463.532546	-22.821229	-371.238048	-176.503234	0.593535	0.133008	22217.4749
-455.139956	-36.554558	-355.21583	-187.184712	0.593535	-0.629955	22223.5786
-445.984403	-72.413807	-343.008426	-232.199513	-0.169428	-0.629955	22208.31935
-471.162173	-105.984167	-310.963991	-257.377284	-0.169428	0.895971	22195.34898
-452.088105	-129.636012	-319.356582	-271.110613	-0.932391	-1.392917	22202.97861
-433.014037	-155.576745	-289.601035	-316.888377	-0.932391	-0.629955	22219.76379
-407.836266	-182.280441	-274.34178	-364.192067	-0.932391	-0.629955	22202.21564
-393.339974	-226.53228	-253.741786	-387.843912	0.593535	0.133008	22225.10453
-381.132571	-244.843385	-253.741786	-411.495757	-0.169428	-1.392917	22232.73415
-370.451092	-252.473013	-191.178842	-380.977247	-0.169428	-1.392917	22216.71194
-347.56221	-275.361895	-155.319593	-410.732794	-0.169428	-0.629955	22222.81564
-330.77703	-299.01374	-132.430711	-442.777229	-0.169428	0.133008	22198.40083
-300.25852	-311.984106	-108.015903	-442.014266	0.593535	-0.629955	22222.05268
-269.740011	-339.450765	-69.104804	-466.429074	1.356497	1.658934	22241.88971
-257.532607	-358.524833	-47.741847	-467.954999	-0.932391	-0.629955	22228.15638
-239.984464	-373.021125	-43.164071	-507.629062	1.356497	0.895971	22212.13416
-217.858545	-397.435933	20.924799	-493.895732	-0.169428	-0.629955	22224.34156
-170.554855	-415.747038	21.687762	-502.288322	-0.169428	0.133008	22224.34156
-160.63634	-432.532219	86.539595	-528.229055	-0.169428	-0.629955	22197.63787
-124.014128	-453.895175	106.376626	-497.710546	-0.169428	0.895971	22131.26011
-101.125246	-465.339616	123.161806	-519.073503	-0.169428	0.133008	22212.13416
-66.791923	-488.228498	174.280309	-490.843881	-0.932391	0.133008	22208.31935
-10.33268	-481.361834	193.354378	-496.18462	-0.169428	-0.629955	22206.03046
-8.043792	-490.517387	230.739552	-467.954999	-1.695353	-2.918843	22190.00824
14.082127	-491.280349	253.628434	-493.13277	-0.169428	0.133008	22190.7712
55.282115	-494.3322	271.176577	-487.029068	-0.169428	0.133008	22169.40825
84.274699	-488.991461	280.33213	-477.110552	-1.695353	-1.392917	22184.6675
122.422836	-485.176647	280.33213	-501.52536	-0.932391	0.895971	22205.2675
150.652457	-472.206281	310.087676	-474.821664	-0.169428	0.895971	22182.37861
158.282084	-485.176647	303.983975	-450.406856	-1.695353	-0.629955	22202.97861
198.71911	-463.050728	387.909876	-411.495757	0.593535	0.895971	22215.18601
224.659843	-443.213697	409.272832	-393.947614	-0.169428	-1.392917	22190.00824
252.126501	-436.347032	429.872826	-374.110583	0.593535	-0.629955	22193.06009
278.067234	-424.902591	454.287634	-336.725408	0.593535	-0.629955	22252.57118
289.511675	-393.621119	480.228367	-330.621707	0.593535	-0.629955	22234.26008
313.16352	-380.650752	471.072814	-307.732824	-0.169428	0.133008	22234.26008
336.815365	-374.547051	471.835777	-273.399501	0.593535	0.133008	22233.49712
350.548694	-347.080392	502.354286	-219.229147	-0.932391	-0.629955	22224.34156
387.933868	-314.272994	490.146882	-229.910625	-0.169428	0.133008	22218.23786
387.170906	-303.591516	497.77651	-172.68842	0.593535	1.658934	22228.15638
400.904235	-279.176708	492.435771	-148.273612	0.593535	0.895971	22225.10453
413.111639	-246.369311	506.932063	-126.147693	0.593535	-0.629955	22221.28971
440.578297	-221.954503	510.746876	-107.836587	-0.169428	0.133008	22228.91934
422.267191	-205.169323	501.591323	-68.162525	0.593535	-0.629955	22207.55638
452.022738	-167.021186	481.754292	-37.644016	-0.169428	0.895971	22198.40083
445.156074	-138.028602	446.658006	-39.932904	-0.169428	-0.629955	22185.43046
452.785701	-99.880465	469.546888	18.052264	-0.932391	0.895971	22219.76379
452.785701	-80.806397	451.998745	78.32632	-0.932391	0.133008	22203.74157
458.12644	-32.739744	390.198764	68.407805	0.593535	0.895971	22225.10453
446.681999	-27.399005	419.191348	73.748544	-0.169428	-1.392917	22230.44527
432.185707	15.326908	461.917261	172.170737	-0.169428	-0.629955	22217.4749
434.474595	43.556529	418.428385	207.267023	-0.169428	-0.629955	22225.10453
406.244974	74.075039	402.406168	226.341091	0.593535	0.895971	22230.44527
419.21534	98.489846	381.806174	246.941085	0.593535	0.133008	22222.81564
422.267191	125.193542	380.280248	274.407744	1.356497	-1.392917	22243.41563
381.067204	162.578716	364.258031	283.563297	-0.169428	-0.629955	22247.23045
379.541278	183.941673	306.272863	307.978104	0.593535	0.895971	22223.5786
371.148688	222.08981	278.806204	321.711434	-0.169428	0.133008	22232.73415
358.941284	235.060176	245.235844	347.652167	-0.169428	0.133008	22232.73415
349.785731	260.237947	217.769185	367.489198	-0.932391	-0.629955	22215.94897
323.082036	292.282381	150.628464	383.511415	-0.169428	0.895971	22222.05268
317.741296	315.171264	163.598831	407.926223	-0.169428	0.895971	22230.44527
299.430191	344.163848	121.63588	423.185478	0.593535	0.133008	22197.63787
284.933899	363.237916	101.798849	451.415099	0.593535	-0.629955	22212.13416
266.622793	373.156432	78.909967	445.311397	-0.932391	0.895971	22205.2675
226.185768	389.941612	17.872948	446.837322	-0.169428	-1.392917	22201.45268
212.452439	401.386053	-24.090002	459.044726	-1.695353	0.133008	22185.43046
179.645041	420.460121	-43.927034	472.778055	0.593535	0.133008	22215.18601
160.570973	444.111966	-73.68258	484.222496	-0.169428	0.133008	22225.10453
131.578389	450.978631	-114.119605	478.881757	0.593535	-0.629955	22176.27491
133.867277	457.845295	-172.104773	437.68177	-0.169428	0.133008	22070.98605
91.141364	448.689743	-114.119605	491.852124	0.593535	0.133008	22206.03046
73.593221	450.978631	-146.16404	497.955826	-0.169428	0.133008	22196.87491
49.178413	461.660109	-174.393662	519.318782	-0.932391	-0.629955	22205.2675
35.445084	468.526774	-201.097357	496.4299	1.356497	0.133008	22233.49712
2.637686	466.237885	-244.586233	515.503969	-0.169428	-0.629955	22206.79342
-8.806755	453.267519	-239.245494	484.985459	0.593535	-0.629955	22193.06009
-34.747488	448.689743	-278.156594	476.592869	0.593535	0.133008	106.05182
-66.02896	440.297152	-301.808439	463.622503	1.356497	0.133008	15.259255
-109.517836	433.430488	-328.512134	441.496583	-0.169428	0.133008	10.681478
-104.94006	418.171233	-360.556569	442.259546	-0.169428	0.133008	12.207404
-149.191899	426.563823	-393.363967	413.266962	0.593535	-1.392917	9.918516
-164.451153	409.01568	-381.919526	414.029925	-0.169428	-0.629955	10.681478
-181.999296	403.674941	-385.73434	398.007707	-0.169428	-0.629955	970.488601
-213.280768	391.467537	-386.497302	375.881788	-0.932391	-0.629955	22088.5342
-231.591874	365.526804	-426.171365	356.044757	-0.932391	0.133008	22186.19343
-264.399272	369.341618	-476.526905	299.585514	0.593535	0.133008	22202.97861
-281.184452	355.608289	-449.060247	276.696632	-0.932391	-0.629955	22206.79342
-289.577042	335.771257	-446.008396	269.829967	-0.169428	0.133008	22205.2675
-297.206669	325.852742	-455.926911	241.600346	0.593535	0.133008	22226.63045
-321.621477	291.519419	-489.497272	210.318874	1.356497	0.133008	22222.05268
-346.799247	285.415717	-466.60839	166.829998	-0.169428	-0.629955	22215.94897
-372.73998	244.978692	-460.504688	124.867047	-0.932391	-0.629955	22225.10453
-381.132571	215.223145	-458.2158	116.474457	-0.169428	-0.629955	22225.10453
-387.236272	212.171294	-484.156533	104.267053	1.356497	-0.629955	22235.786
-404.021453	186.993524	-471.186166	85.192985	0.593535	0.133008	22247.23045
-437.591813	164.867604	-471.186166	65.355954	-0.169428	0.133008	22190.00824
-416.991819	116.800952	-462.030613	9.659674	1.356497	-0.629955	22224.34156
-437.591813	109.934287	-466.60839	-13.992171	-0.169428	-1.392917	22233.49712
-457.428844	80.178741	-432.275067	-42.984755	0.593535	0.133008	22231.20823
-471.162173	60.341709	-429.223216	-85.710668	-0.932391	0.133008	22212.13416
-480.317726	24.482461	-405.571371	-102.495848	-0.932391	-1.392917	22222.05268
-474.214024	3.882467	-408.623222	-117.755103	-0.932391	-0.629955	22228.15638
-471.162173	-21.295303	-385.73434	-190.236563	-0.169428	-0.629955	22212.13416
-455.902919	-56.391589	-362.845458	-203.206929	0.593535	0.133008	22224.34156
-460.480695	-97.591577	-339.956575	-209.310631	-1.695353	-0.629955	22209.84527
-486.421428	-122.769347	-352.926942	-239.829141	-0.932391	0.133008	22196.87491
-450.56218	-141.843416	-301.045476	-284.843942	-0.932391	-0.629955	22206.79342
-438.354776	-168.547112	-295.704737	-310.784675	0.593535	0.895971	22222.81564
-424.621447	-180.754515	-289.601035	-348.169849	0.593535	0.895971	22214.42305
-394.102937	-202.880435	-281.971407	-377.162433	-0.169428	-0.629955	22220.52675
-392.577012	-234.161907	-236.193643	-389.369837	-0.169428	0.133008	22231.20823
-387.236272	-254.761901	-233.141792	-474.058701	0.593535	0.895971	22224.34156
-346.036285	-279.176708	-202.623283	-437.43649	-0.932391	0.133008	22194.58602
-330.014067	-304.354479	-121.749233	-428.280937	-0.169428	0.133008	22216.71194
-304.073334	-318.850771	-96.571462	-432.858713	1.356497	-0.629955	22243.41563
-294.154819	-337.161876	-77.497394	-466.429074	-0.169428	-0.629955	22231.97119
-250.665943	-362.339647	-30.956667	-489.317956	0.593535	-0.629955	22199.92676
-223.199284	-374.547051	-28.667779	-474.821664	0.593535	-0.629955	22227.39341
-217.095582	-405.06556	6.428507	-502.288322	-0.169428	-1.392917	22220.52675
-179.710408	-437.109995	40.76183	-516.021652	0.593535	0.133008	22193.06009
-153.769675	-437.109995	75.095153	-487.029068	-0.169428	0.133008	22220.52675
-130.11783	-446.265548	107.139588	-498.473509	-0.169428	0.895971	22199.16379
-101.125246	-471.443318	123.161806	-503.051285	0.593535	0.133008	22210.60823
-64.503035	-478.309983	168.176607	-507.629062	-0.169428	-1.392917	22214.42305
-33.221563	-491.280349	212.428446	-491.606844	-0.932391	0.133008	22185.43046
-3.466016	-492.043312	232.265477	-467.192036	-1.695353	-1.392917	22183.90454
37.733972	-497.384051	258.969173	-490.080919	-0.169428	-0.629955	22180.85269
49.178413	-492.806275	279.569167	-482.451291	-1.695353	0.133008	22179.32676
79.696923	-496.621089	310.087676	-476.347589	-0.932391	-0.629955	22187.71935
109.452469	-499.672939	294.065459	-464.903148	-0.169428	-0.629955	22212.89712
156.756159	-498.909977	316.191378	-436.673527	0.593535	-0.629955	22183.14158
157.519122	-472.206281	379.517285	-425.992049	0.593535	0.895971	22194.58602
199.482072	-457.709989	375.702472	-415.31057	0.593535	0.133008	22197.63787
217.030215	-450.080362	384.858025	-413.784645	-0.169428	-0.629955	22181.61565
248.311687	-422.613703	434.450603	-355.036514	-0.169428	-0.629955	22224.34156
275.778346	-413.45815	440.554304	-339.777259	0.593535	0.133008	22251.80822
285.696862	-402.776672	427.583938	-318.414303	1.356497	-1.392917	22238.07489
310.111669	-390.569268	473.361702	-297.051346	0.593535	-0.629955	22228.15638
339.867216	-379.124827	483.280218	-261.95506	1.356497	1.658934	22239.60082
355.889433	-345.554467	503.117249	-226.095812	-0.169428	-0.629955	22225.86749
377.25239	-328.769286	500.065398	-194.051377	0.593535	0.895971	22215.94897
400.141272	-311.221143	497.77651	-182.606936	0.593535	0.133008	22227.39341
402.43016	-287.569299	490.146882	-145.984724	-0.932391	0.133008	22228.91934
401.667198	-253.235975	506.932063	-139.881022	-0.169428	0.895971	22219.00082
434.474595	-216.613764	522.95428	-97.918072	-0.169428	-0.629955	22228.91934
425.319042	-192.198956	521.428355	-67.399562	0.593535	0.895971	22212.13416
445.919036	-168.547112	493.198733	-58.244009	-1.695353	0.133008	21996.21571
457.363477	-122.769347	484.806143	-17.806984	-0.932391	-0.629955	22208.31935
458.12644	-113.613795	487.095031	20.341152	0.593535	0.895971	22220.52675
461.178291	-64.784179	478.702441	45.518923	-0.169428	0.133008	22211.3712
458.12644	-38.843446	429.109863	82.141134	-0.169428	0.895971	22222.81564
441.34126	-19.769378	435.976528	102.741128	-0.169428	0.133008	22232.73415
432.94867	12.275057	454.287634	170.644812	-0.169428	0.133008	22215.18601
421.504229	36.689865	384.095062	175.985551	-0.169428	-0.629955	22220.52675
416.16349	76.363927	397.828391	203.452209	-0.169428	-2.15588	22228.15638
417.689415	116.800952	394.013577	249.992936	0.593535	0.133008	22236.54897
409.296825	154.186126	365.020993	260.674415	1.356497	1.658934	22240.36378
388.696831	148.082424	313.90249	274.407744	-0.169428	-0.629955	22241.88971
374.963502	209.882406	294.065459	293.481812	0.593535	0.133008	22229.6823
368.096837	207.593518	288.72472	327.815135	0.593535	-0.629955	22226.63045
358.941284	236.586102	245.235844	345.363278	0.593535	0.895971	22227.39341
344.444992	255.66017	221.583999	372.066974	-0.169428	0.133008	22225.10453
327.659812	281.600903	193.354378	399.533633	-0.169428	0.133008	22219.00082
313.926483	313.645338	110.954402	408.689186	-0.932391	-0.629955	22215.94897
294.852414	338.823108	108.665514	390.37808	0.593535	1.658934	22207.55638
277.304271	350.267549	82.724781	413.266962	-0.169428	0.133008	22193.06009
261.282054	369.341618	76.621079	435.392881	-0.169428	0.133008	22206.79342
239.919097	379.260133	57.547011	461.333614	-1.695353	-0.629955	22180.08972
208.637625	399.097165	5.665544	452.941024	-0.169428	0.133008	22199.92676
172.778376	408.252717	-30.956667	485.748422	-0.169428	-0.629955	22215.18601
168.2006	431.1416	-72.919618	479.64472	-0.169428	0.133008	22220.52675
140.733942	438.008264	-96.571462	497.955826	1.356497	0.895971	22202.97861
127.763575	456.31937	-108.015903	505.585453	0.593535	-1.392917	22201.45268
106.400618	454.030482	-117.171456	506.348416	-0.169428	0.895971	22196.87491
84.274699	460.134184	-153.030705	463.622503	0.593535	0.133008	22175.51195
52.993227	463.948997	-198.808469	485.748422	0.593535	-0.629955	22221.28971
20.948792	462.423072	-186.601065	503.296565	-0.169428	0.133008	22238.07489
11.030276	458.608258	-224.749202	513.21508	-0.169428	-1.392917	22209.08231
-8.806755	447.163817	-243.060308	486.511385	-0.169428	-0.629955	22206.03046
-22.540084	448.689743	-275.867706	489.563236	-0.169428	-0.629955	95.370342
-58.399333	443.349003	-325.460283	469.726204	-0.169428	0.133008	14.496292
-91.206731	428.089749	-317.830656	461.333614	-0.169428	0.895971	9.918516
-108.754873	429.615674	-345.297315	439.207695	-0.169428	0.133008	11.444441
-130.11783	404.437904	-375.052861	432.34103	-0.932391	-0.629955	9.155553
-159.873377	406.726792	-441.430619	396.481782	1.356497	0.895971	10.681478
-184.288184	412.067531	-413.200998	387.326229	-0.169428	-1.392917	1918.088321
-209.465955	392.993463	-409.386184	382.748452	-0.169428	0.133008	22099.21567
-232.354837	381.549022	-407.860259	369.778086	-1.695353	0.133008	22186.95639
-258.29557	368.578655	-436.852843	318.659583	-0.932391	-0.629955	22206.79342
-280.421489	342.637922	-432.275067	300.348477	0.593535	-0.629955	22190.7712
-286.525191	341.111997	-438.378768	275.933669	-0.169428	0.133008	22212.89712
-301.784446	314.408301	-476.526905	250.755899	0.593535	0.895971	22224.34156
-326.199253	300.674972	-481.867644	223.28924	-0.932391	-1.392917	22220.52675
-327.725179	278.549052	-470.423203	159.963333	0.593535	0.895971	22215.18601
-352.902949	237.349064	-462.030613	141.652228	-0.169428	0.895971	22222.81564
-384.947384	238.87499	-486.445421	72.222619	-0.932391	-1.392917	22235.02304
-392.577012	206.067592	-484.919495	62.304103	1.356497	1.658934	22239.60082
-409.362192	174.023157	-493.312086	79.852246	0.593535	0.895971	22240.36378
-432.251074	141.21576	-436.08988	39.415221	1.356497	-0.629955	22235.786
-433.014037	134.349095	-451.349135	1.267084	0.593535	0.133008	22225.10453
-439.880701	98.489846	-484.156533	-25.436612	-0.169428	0.895971	22229.6823
-453.614031	73.312076	-436.08988	-52.90327	0.593535	0.133008	22225.10453
-474.214024	56.526896	-421.593588	-71.977339	-0.932391	-0.629955	22211.3712
-474.976987	26.771349	-394.889892	-99.443997	0.593535	0.895971	22223.5786
-473.451062	4.64543	-368.949159	-116.229177	0.593535	0.133008	22232.73415
-466.584397	-23.584192	-385.73434	-162.006942	-0.932391	-1.392917	22212.13416
-481.080689	-60.969366	-362.845458	-191.762488	-1.695353	0.133008	22200.68972
-456.665881	-75.465658	-333.852874	-226.095812	-0.169428	-0.629955	22214.42305
-475.73995	-93.776763	-330.03806	-241.355066	-0.169428	0.895971	22197.63787
-457.428844	-123.53231	-287.312147	-270.34765	-0.169428	0.133008	22210.60823
-433.776999	-173.124888	-301.808439	-302.392085	0.593535	-0.629955	22220.52675
-419.280707	-179.991553	-281.971407	-318.414303	0.593535	0.895971	22222.81564
-412.414043	-205.932286	-264.423264	-354.273551	0.593535	-1.392917	22222.81564
-394.102937	-230.347093	-216.356612	-368.769843	0.593535	0.895971	22230.44527
-387.999235	-257.050789	-220.934388	-417.599459	-0.932391	0.133008	22219.76379
-351.377024	-294.435963	-203.386246	-445.82908	-0.932391	0.133008	22182.37861
-313.99185	-293.673	-182.786252	-476.347589	-0.169428	0.133008	22238.07489
-304.836297	-321.902622	-124.038121	-473.295738	-0.169428	0.133008	22247.23045
-284.999266	-343.265578	-53.845549	-459.562409	0.593535	-0.629955	22224.34156
-254.480756	-350.895206	-34.771481	-457.273521	-0.169428	-0.629955	22222.81564
-248.377054	-398.198895	-20.275189	-496.18462	-0.169428	0.895971	22235.786
-210.99188	-392.095194	3.376656	-497.710546	0.593535	0.895971	22213.66009
-168.265967	-423.376666	36.947017	-515.258689	0.593535	0.133008	22204.50453
-151.480787	-441.687771	77.384042	-490.843881	-0.169428	0.133008	22203.74157
-125.540054	-459.235914	112.480328	-492.369807	0.593535	0.895971	22196.87491
-107.228948	-462.287765	123.924769	-528.992018	-0.169428	0.133008	22180.85269
-63.740072	-486.702573	168.176607	-502.288322	-0.169428	0.133008	22216.71194
-50.006743	-485.93961	195.643266	-524.414242	-0.169428	-0.629955	22180.08972
-8.806755	-498.147014	237.606216	-477.873515	-0.169428	0.133008	22192.29713
24.763605	-497.384051	267.361763	-460.325372	-0.169428	0.133008	22200.68972
47.652488	-489.754424	296.354347	-480.162403	0.593535	0.133008	22181.61565
85.800624	-489.754424	300.169161	-467.954999	-0.169428	-0.629955	22199.92676
115.556171	-493.569238	323.058043	-448.880931	0.593535	0.133008	22199.16379
146.074681	-483.650722	345.946925	-425.992049	0.593535	0.895971	22187.71935
178.119116	-488.228498	377.99136	-432.858713	-0.169428	-0.629955	22192.29713
197.193184	-474.495169	388.672838	-409.969831	1.356497	-0.629955	22184.6675
208.637625	-441.687771	372.650621	-432.858713	-0.169428	-0.629955	22183.90454
231.526507	-422.613703	443.606155	-384.792061	-0.169428	-1.392917	22239.60082
256.704278	-416.510001	445.132081	-363.429104	1.356497	1.658934	22248.75637
296.37834	-403.539635	451.998745	-317.65134	0.593535	-0.629955	22235.786
322.319073	-382.939641	480.228367	-287.895793	-0.169428	-0.629955	22173.22306
336.815365	-369.969274	484.806143	-243.643955	-0.169428	-0.629955	22235.786
349.785731	-367.680386	505.406137	-234.488402	-0.169428	-0.629955	22222.81564
376.489427	-330.295212	493.198733	-216.940259	-0.169428	-0.629955	22216.71194
399.378309	-303.591516	509.983913	-173.451383	0.593535	0.133008	22228.15638
403.193123	-274.598932	516.850578	-155.90324	1.356497	0.895971	22231.97119
421.504229	-253.998938	512.272802	-133.77732	-0.169428	-0.629955	22217.4749
423.793117	-241.028572	493.961696	-129.962507	-0.932391	-0.629955	22203.74157
432.185707	-208.984137	409.272832	-209.310631	-0.169428	0.133008	22215.18601
432.94867	-167.784149	442.08023	-66.6366	0.593535	0.895971	22188.48232
441.34126	-143.369341	478.702441	2.030047	-0.169428	0.895971	22215.18601
444.393111	-104.458242	481.754292	22.630041	-0.932391	0.133008	22221.28971
441.34126	-63.258254	457.339485	40.941146	-0.932391	-0.629955	22212.89712
432.94867	-46.473074	433.68764	81.378171	0.593535	0.133008	22223.5786
446.681999	-13.665676	448.183932	136.311488	-1.695353	-1.392917	22231.20823
438.289409	17.615796	447.420969	169.118886	-0.169428	0.895971	22215.94897
431.422744	48.134306	418.428385	198.874433	0.593535	0.895971	22222.81564
429.896819	74.075039	378.754323	186.667029	0.593535	-0.629955	22248.75637
410.059788	110.69725	368.072844	249.229974	0.593535	-0.629955	22239.60082
412.348676	132.823169	345.183962	246.178123	-0.169428	-0.629955	22235.02304
381.067204	161.052791	328.398782	280.511446	1.356497	0.895971	22239.60082
381.067204	196.912039	301.695086	308.741067	1.356497	1.658934	22232.73415
371.911651	203.778704	284.146943	340.022539	-0.169428	-0.629955	22220.52675
367.333874	237.349064	252.865471	348.415129	-0.932391	-0.629955	22228.15638
337.578328	269.393499	231.502515	373.5929	0.593535	-0.629955	22225.10453
334.526477	287.704605	196.406229	392.666968	0.593535	0.133008	22219.76379
331.474626	305.252748	151.391427	423.185478	-0.932391	-1.392917	22176.27491
307.059818	329.667556	123.161806	425.474366	0.593535	0.133008	22220.52675
271.963532	351.030512	91.117371	418.607701	-0.169428	0.133008	22195.34898
249.837613	358.66014	1.850731	383.511415	-0.169428	0.133008	22200.68972
242.207986	388.415686	25.502576	436.918807	-0.932391	-1.392917	22204.50453
221.607992	395.282351	13.295172	489.563236	-0.169428	0.133008	22202.97861
194.904296	419.697159	-39.349257	473.541018	0.593535	0.133008	22221.28971
152.941345	434.956413	-93.519611	502.533602	-0.169428	0.133008	22199.92676
159.80801	452.504556	-100.386276	483.459534	-0.932391	0.133008	22128.97122
114.793208	445.637892	-93.519611	499.481751	-0.169428	0.133008	22201.45268
98.770991	460.897146	-119.460344	480.407683	0.593535	-0.629955	22200.68972
71.304332	447.92678	-176.68255	472.778055	-0.169428	-0.629955	22185.43046
43.837674	463.948997	-194.993655	483.459534	1.356497	-1.392917	22219.00082
27.052494	461.660109	-238.482531	473.541018	0.593535	-1.392917	22219.76379
12.556202	459.371221	-233.904755	501.007677	-0.169428	-0.629955	22202.97861
-10.33268	455.556407	-245.349196	495.666938	-0.169428	-0.629955	22210.60823
-34.747488	442.586041	-284.260296	485.748422	-0.169428	0.895971	176.244392
-62.977109	438.771227	-317.830656	475.829906	-1.695353	-1.392917	14.496292
-78.999327	430.378637	-314.778805	462.096577	-0.169428	0.133008	12.970367
-108.754873	427.326786	-358.267681	450.652136	-0.169428	-1.392917	10.681478
-137.747457	414.356419	-367.423234	430.052142	0.593535	0.895971	9.918516
-151.480787	409.01568	-377.34175	404.111409	-0.932391	-1.392917	9.918516
-189.628924	398.334202	-380.3936	397.244744	-0.932391	-0.629955	2974.028748
-197.258551	373.919394	-400.230632	377.407713	-0.169428	-0.629955	22115.23789
-246.851129	395.282351	-439.141731	320.948471	-0.932391	0.133008	22181.61565
-255.243719	376.208283	-449.060247	293.481812	0.593535	0.895971	21376.68996
-267.451123	364.000879	-438.378768	305.689216	-0.932391	-1.392917	22060.30458
-274.317787	344.163848	-420.067663	286.615148	-0.169428	0.133008	22206.79342
-312.465924	321.274965	-464.319502	231.681831	1.356497	-0.629955	22221.28971
-321.621477	311.35645	-481.867644	230.155905	-0.169428	0.895971	22228.91934
-349.088136	272.44535	-471.949129	190.481843	-0.169428	0.133008	22214.42305
-351.377024	243.452766	-449.82321	154.622594	-0.169428	0.133008	22222.81564
-362.058502	225.904623	-479.578756	92.822612	1.356497	-0.629955	22251.04526
-391.814049	211.408331	-493.312086	85.955948	0.593535	0.133008	22233.49712
-417.754782	181.652785	-549.771328	17.289301	-0.169428	-1.392917	22222.05268
-416.991819	167.156493	-452.112098	18.052264	-0.169428	-1.392917	22238.07489
-432.251074	131.297244	-442.956545	34.837444	0.593535	-1.392917	22219.00082
-452.088105	89.334293	-457.452837	2.030047	-0.169428	-0.629955	22222.81564
-488.710316	73.312076	-441.430619	-18.569947	-1.695353	-1.392917	22225.86749
-481.080689	58.815784	-399.467669	-62.821786	-0.932391	-1.392917	22212.13416
-477.265875	32.875051	-394.12693	-100.969923	0.593535	0.133008	22219.76379
-473.451062	5.408392	-410.149147	-116.229177	-0.169428	0.133008	22228.15638
-473.451062	-22.058266	-389.549153	-154.377314	-0.169428	0.895971	22218.23786
-471.925136	-49.524925	-368.949159	-192.525451	-0.169428	0.895971	22199.92676
-471.162173	-86.147136	-358.267681	-224.569886	-0.169428	-0.629955	22209.84527
-468.110323	-107.510093	-348.349166	-277.977278	-0.932391	0.133008	22210.60823
-451.325142	-123.53231	-320.882507	-281.792091	0.593535	0.133008	22207.55638
-431.488111	-166.258223	-304.097327	-310.784675	-0.169428	0.133008	22228.15638
-420.04367	-178.465627	-268.238078	-319.177265	-0.169428	0.895971	22229.6823
-415.465894	-218.13969	-260.608451	-359.614291	0.593535	0.133008	22219.00082
-382.658496	-245.606348	-213.304761	-371.821694	0.593535	1.658934	22228.15638
-376.554794	-270.021156	-205.675134	-393.947614	-0.932391	-0.629955	22148.80825
-350.614061	-270.784118	-162.186258	-414.547608	0.593535	-0.629955	22203.74157
-323.147403	-292.147075	-140.823301	-453.458707	-0.169428	0.133008	22241.88971
-311.702961	-325.717435	-131.667748	-468.717962	1.356497	0.895971	22241.12674
-297.206669	-338.687802	-115.645531	-506.103136	0.593535	0.133008	22191.53417
-267.451123	-356.235945	-63.001102	-471.769813	-0.169428	-0.629955	22229.6823
-245.325203	-386.754454	-19.512226	-454.22167	0.593535	0.133008	22235.786
-200.310402	-415.747038	-14.171487	-536.621646	-0.932391	0.133008	22188.48232
-172.843743	-441.687771	44.576644	-518.31054	-0.932391	-0.629955	22215.18601
-154.532638	-434.821107	75.858116	-494.658695	-0.932391	0.133008	22217.4749
-130.880793	-448.554436	120.109955	-487.79203	-0.932391	0.895971	22196.87491
-89.680805	-465.339616	131.554396	-507.629062	-0.169428	0.133008	22202.97861
-69.080811	-479.072946	155.969204	-508.392024	-0.932391	0.133008	22191.53417
-40.85119	-485.176647	197.169191	-509.154987	-0.932391	0.133008	22168.64528
-4.991941	-524.087747	216.24326	-513.732763	-0.169428	-0.629955	22156.43788
24.000643	-489.754424	200.984005	-501.52536	-0.169428	-1.392917	22199.92676
56.80804	-495.858126	269.650651	-477.873515	-0.932391	-1.392917	22194.58602
78.93396	-486.702573	307.798788	-471.769813	-0.169428	-0.629955	22172.4601
107.926544	-489.754424	327.635819	-462.61426	-0.169428	0.133008	22200.68972
138.445053	-485.93961	350.524701	-432.095751	-0.169428	0.133008	22202.21564
163.622824	-489.754424	362.732105	-428.280937	-0.169428	0.133008	22187.71935
188.037631	-470.680355	391.724689	-409.969831	0.593535	0.133008	22189.24528
221.607992	-432.532219	410.035795	-399.288353	1.356497	0.133008	22238.07489
239.156135	-442.450734	444.369118	-365.717992	1.356497	0.133008	22237.31193
246.022799	-422.613703	438.265416	-396.236502	0.593535	0.133008	22240.36378
282.645011	-411.932225	451.998745	-340.540222	1.356497	0.895971	22239.60082
319.267222	-405.06556	473.361702	-284.843942	1.356497	0.133008	22224.34156
327.659812	-379.88779	500.828361	-257.377284	-0.169428	-0.629955	22222.81564
360.46721	-347.080392	513.798727	-225.332849	-0.169428	0.133008	22229.6823
368.096837	-318.850771	500.065398	-201.681004	0.593535	-0.629955	22213.66009
373.437576	-320.376696	518.376504	-192.525451	-0.932391	-0.629955	22223.5786
413.111639	-282.991522	506.932063	-145.221761	0.593535	-1.392917	22230.44527
407.007937	-259.339677	510.746876	-131.488432	-0.169428	-0.629955	22212.89712
420.741266	-228.058205	513.035764	-120.043991	-0.169428	0.133008	22202.97861
441.34126	-184.569329	464.969112	-126.147693	-0.932391	0.895971	22179.32676
436.000521	-161.680447	458.102447	-133.014358	0.593535	0.133008	22200.68972
453.548664	-125.821198	437.502453	-47.562531	-0.932391	0.895971	22209.08231
454.311626	-111.324906	466.495037	3.555972	1.356497	0.133008	22229.6823
459.652366	-73.939732	488.620957	57.726327	0.593535	0.133008	22219.00082
452.785701	-49.524925	453.524671	91.296687	0.593535	0.133008	22222.05268
447.444962	-8.324937	463.443187	125.63001	0.593535	0.133008	22231.20823
439.052372	10.749132	446.658006	159.200371	-0.169428	0.895971	22223.5786
423.793117	45.082455	426.820975	190.481843	0.593535	-0.629955	22221.28971
429.896819	77.889852	405.458019	230.155905	0.593535	0.895971	22251.80822
410.059788	96.963921	379.517285	247.704048	0.593535	0.133008	22243.41563
407.770899	139.689834	358.917292	249.992936	0.593535	0.133008	22232.73415
397.852384	162.578716	336.028409	252.281824	0.593535	-0.629955	22237.31193
378.015353	185.467598	296.354347	286.615148	-0.169428	-0.629955	22235.02304
370.385725	206.830555	281.858055	327.815135	1.356497	0.895971	22215.18601
367.333874	242.689804	253.628434	364.437347	-0.932391	-0.629955	22224.34156
343.68203	246.504617	231.502515	383.511415	-0.169428	0.895971	22231.20823
345.970918	267.867574	151.391427	363.674384	-0.932391	0.133008	22135.83789
316.215371	302.96386	137.658098	411.741036	-0.932391	-0.629955	22209.84527
296.37834	330.430518	126.97662	426.237328	-0.932391	0.133008	22206.03046
267.385756	358.66014	73.569228	410.978074	-0.932391	-0.629955	22194.58602
279.59316	364.763841	26.265538	401.059558	-0.169428	0.133008	22154.91195
238.393172	385.363835	-37.823332	403.348446	-0.932391	0.133008	22215.94897
209.400588	403.674941	1.850731	463.622503	-0.169428	-1.392917	22202.97861
193.37837	424.274935	-24.090002	484.222496	0.593535	0.133008	22215.18601
171.252451	427.326786	-71.393692	490.326198	-0.169428	-0.629955	22223.5786
151.41542	443.349003	-94.282574	519.318782	0.593535	0.133008	22211.3712
114.793208	441.823078	-108.015903	500.244714	-0.169428	-1.392917	22196.87491
89.615438	452.504556	-110.304792	483.459534	-0.932391	-0.629955	22193.06009
74.356183	463.186035	-146.16404	495.666938	-0.169428	0.133008	22211.3712
55.282115	469.289736	-191.178842	495.666938	1.356497	0.895971	22212.89712
28.578419	449.452705	-217.882538	481.933608	0.593535	-0.629955	22202.21564
15.608053	467.763811	-277.393631	469.726204	-0.169428	-1.392917	22203.74157
-14.910457	445.637892	-280.445482	462.85954	0.593535	-0.629955	22202.21564
-33.984525	446.400854	-289.601035	470.489167	-0.169428	-0.629955	357.829524
-56.873407	441.060115	-301.045476	477.355832	0.593535	0.133008	15.259255
-75.947476	441.060115	-313.25288	466.674354	-0.169428	1.658934	12.970367
-127.828942	420.460121	-330.801023	456.755838	-0.932391	0.133008	9.918516
-117.910426	414.356419	-386.497302	423.185478	0.593535	-0.629955	11.444441
-156.058563	404.437904	-381.919526	408.689186	-1.695353	-0.629955	9.918516
-185.81411	399.097165	-378.104712	409.452148	-0.932391	0.895971	9.155553
-205.651141	394.519388	-426.171365	356.807719	-0.932391	-0.629955	22082.43049
-213.280768	364.763841	-449.060247	326.28921	-0.169428	0.895971	22190.00824
-245.325203	355.608289	-435.326918	328.578098	-0.169428	0.133008	22195.34898
-270.502974	358.66014	-441.430619	298.059589	-0.169428	-2.15588	22222.81564
-278.895564	343.400885	-448.297284	277.459595	-0.932391	-0.629955	22209.84527
-303.310371	330.430518	-454.400986	244.652197	-0.169428	-2.15588	22219.00082
-310.939999	306.015711	-468.134315	217.948501	0.593535	0.895971	22228.91934
-349.851098	275.497201	-476.526905	198.11147	0.593535	-1.392917	22209.08231
-353.665912	253.371282	-458.2158	170.644812	0.593535	-0.629955	22234.26008
-368.925167	232.008325	-475.763943	100.45224	0.593535	0.133008	22251.80822
-391.814049	203.015741	-493.312086	70.696693	0.593535	-0.629955	22218.23786
-393.339974	174.023157	-514.675042	66.118917	-0.932391	0.895971	22231.97119
-418.517745	136.637983	-458.978762	36.36337	-0.169428	0.133008	22240.36378
-436.82885	135.87502	-487.208384	-24.673649	-0.169428	0.895971	22216.71194
-446.747366	103.830585	-483.39357	-56.718084	0.593535	0.133008	22217.4749
-453.614031	86.282442	-443.719508	-24.673649	-0.169428	0.133008	22228.15638
-465.821434	62.630598	-404.045445	-55.955121	-0.169428	0.133008	22216.71194
-468.873285	32.112088	-390.312116	-90.288444	-0.932391	0.133008	22220.52675
-474.976987	11.512094	-386.497302	-124.621768	-0.169428	0.133008	22230.44527
-468.110323	-24.347154	-400.230632	-152.851389	-0.932391	-1.392917	22203.74157
-463.532546	-54.102701	-352.163979	-188.710637	-1.695353	0.133008	22199.16379
-462.006621	-85.384173	-365.134346	-237.540253	-0.169428	0.895971	22211.3712
-448.273291	-109.798981	-355.21583	-276.451352	-0.169428	-1.392917	22217.4749
-439.117739	-138.791565	-331.563985	-291.710607	-0.169428	0.895971	22209.84527
-433.776999	-162.44341	-325.460283	-316.125415	-0.169428	-0.629955	22225.86749
-413.939968	-183.806366	-268.238078	-309.25875	-0.169428	-2.15588	22230.44527
-406.310341	-207.458211	-242.297345	-350.458738	-0.169428	0.133008	22219.00082
-376.554794	-230.347093	-239.245494	-368.006881	-0.169428	0.133008	22225.10453
-366.636279	-245.606348	-203.386246	-400.814278	1.356497	0.133008	22205.2675
-346.799247	-265.443379	-167.526997	-387.080949	0.593535	0.133008	22228.15638
-337.643695	-300.539665	-133.193674	-438.962415	1.356497	0.895971	22243.41563
-293.391856	-328.769286	-130.904786	-451.169819	0.593535	0.895971	22202.97861
-287.288154	-341.739653	-109.541829	-481.688328	-0.169428	-0.629955	22202.21564
-268.214085	-356.998908	-36.297406	-446.592043	-0.932391	0.133008	22228.91934
-241.51039	-388.28038	-25.615928	-493.13277	-0.169428	0.895971	22221.28971
-218.621508	-395.910007	-9.59371	-496.18462	-0.169428	-0.629955	22197.63787
-195.732625	-432.532219	46.102569	-510.680912	0.593535	0.133008	22216.71194
-152.243749	-426.428517	73.569228	-513.732763	-0.169428	0.133008	22215.18601
-118.673389	-466.102579	90.354408	-500.762397	-0.169428	0.133008	22181.61565
-89.680805	-451.606287	109.428477	-529.754981	-0.169428	-0.629955	22203.74157
-70.606737	-480.598871	141.472912	-516.021652	0.593535	-0.629955	22196.87491
-30.932674	-503.487753	188.013639	-496.947583	-0.932391	0.133008	22178.5638
3.400649	-481.361834	225.398813	-480.925366	-0.169428	-0.629955	22182.37861
16.371015	-520.272933	211.665483	-494.658695	0.593535	0.133008	22190.7712
60.622854	-496.621089	226.161775	-554.932751	-0.169428	-0.629955	22196.87491
71.304332	-498.909977	257.443248	-536.621646	0.593535	-0.629955	22192.29713
105.637656	-487.465536	340.606186	-446.592043	-0.169428	0.133008	22209.08231
133.867277	-486.702573	364.258031	-437.43649	-0.169428	0.895971	22207.55638
172.015414	-479.072946	373.413584	-421.414272	-0.169428	1.658934	22181.61565
193.37837	-475.258132	381.806174	-401.577241	-0.169428	-0.629955	22193.82305
223.133917	-445.502585	401.643205	-377.162433	0.593535	-0.629955	22252.57118
242.970948	-434.058144	439.028379	-345.880961	1.356497	-0.629955	22233.49712
262.045017	-427.191479	446.658006	-354.273551	1.356497	0.133008	22240.36378
280.356122	-414.221113	468.020963	-315.362452	-0.169428	0.133008	22203.74157
309.348706	-381.413715	477.176516	-308.495787	-0.932391	-1.392917	22216.71194
317.741296	-373.784088	442.08023	-309.25875	-0.169428	0.133008	22221.28971
349.785731	-350.895206	490.146882	-216.177296	0.593535	0.895971	22232.73415
378.015353	-326.480398	506.932063	-186.421749	-0.932391	-0.629955	22215.18601
387.170906	-311.984106	520.665392	-184.895824	0.593535	0.133008	22224.34156
405.482011	-275.361895	516.087615	-155.90324	0.593535	-0.629955	22231.20823
402.43016	-259.339677	500.065398	-158.192128	-0.169428	-0.629955	22193.06009
429.133856	-223.480429	490.909845	-143.695836	-0.169428	0.133008	22205.2675
437.526446	-217.376727	499.302435	-118.518066	-0.169428	-1.392917	22203.74157
427.607931	-176.939702	460.391336	-59.006972	-0.932391	0.133008	22202.97861
442.104223	-139.554528	442.08023	-23.910686	-0.932391	-0.629955	22210.60823
452.022738	-116.665646	383.332099	-19.33291	0.593535	-1.392917	22228.91934
444.393111	-83.095285	433.68764	1.267084	-0.169428	-0.629955	22224.34156
451.259775	-38.843446	455.050596	107.318904	0.593535	0.133008	22220.52675
452.022738	-23.584192	468.020963	146.992967	-0.169428	-0.629955	22228.91934
436.763483	8.460243	453.524671	179.037402	-0.169428	0.133008	22224.34156
445.919036	52.712082	416.139497	177.511476	1.356497	-0.629955	22183.14158
421.504229	71.023188	415.376534	233.207756	-0.169428	0.133008	22246.46748
420.741266	110.69725	388.672838	225.578129	1.356497	1.658934	22243.41563
413.111639	130.534281	345.183962	263.726266	-0.169428	0.133008	22225.86749
387.933868	146.556499	326.109894	271.355893	-0.169428	-0.629955	22236.54897
372.674614	186.230561	310.850639	291.955887	1.356497	0.133008	22231.20823
367.333874	208.35648	256.680285	323.237359	-0.169428	-0.629955	22212.89712
361.230172	230.4824	265.835838	358.333645	-0.169428	-0.629955	22223.5786
350.548694	263.289797	214.717334	371.304011	-0.169428	0.895971	22231.97119
325.370924	290.756456	184.198825	372.829937	-0.169428	0.895971	22181.61565
323.844998	315.171264	158.258092	399.533633	-0.932391	0.133008	22211.3712
295.615377	328.14163	134.606247	432.34103	-0.932391	-0.629955	22208.31935
281.119085	354.845326	75.095153	410.978074	-0.932391	-0.629955	22181.61565
271.20057	376.208283	46.865532	412.503999	0.593535	0.133008	22196.87491
239.156135	385.363835	75.095153	472.015093	-0.169428	0.133008	22217.4749
227.711694	407.489755	-5.778897	444.548434	-0.169428	0.133008	22207.55638
192.615408	421.223084	-59.949251	441.496583	0.593535	0.895971	22196.87491
171.252451	439.53419	-101.912202	452.941024	-0.169428	0.133008	22222.81564
139.970979	444.111966	-78.260357	491.852124	-0.932391	-1.392917	22196.11194
117.845059	456.31937	-91.230723	505.585453	-0.169428	-0.629955	22199.92676
94.956177	450.978631	-125.564046	488.800273	-0.169428	-0.629955	22209.08231
71.304332	471.578625	-130.904786	505.585453	0.593535	-1.392917	22220.52675
65.200631	467.000848	-166.764034	507.111379	-0.169428	-1.392917	22209.84527
38.496935	451.741593	-211.015873	480.407683	-0.169428	0.133008	22203.74157
20.185829	460.134184	-252.978823	501.770639	1.356497	1.658934	22207.55638
-10.33268	455.556407	-254.504749	488.03731	0.593535	0.895971	22193.82305
-59.162296	438.008264	-314.015842	469.726204	0.593535	0.133008	305.948057
-61.451184	434.956413	-304.86029	466.674354	0.593535	-0.629955	16.022217
-90.443768	437.245301	-310.201029	478.118795	-0.932391	0.133008	12.207404
-100.362283	428.852711	-341.482501	452.178062	-0.169428	-0.629955	9.918516
-129.354867	415.882345	-373.526936	429.289179	-0.932391	-1.392917	10.681478
-158.347451	409.778643	-363.60842	402.585484	-0.932391	0.133008	9.918516
-172.843743	399.097165	-404.045445	414.029925	0.593535	2.421896	9.918516
-203.362253	387.652724	-418.541737	362.911421	0.593535	0.895971	21864.98611
-228.540023	379.260133	-448.297284	333.155875	-0.169428	0.895971	22076.32679
-255.243719	364.763841	-420.067663	347.652167	-0.169428	-1.392917	22205.2675
-251.428905	357.897177	-423.119514	336.207726	0.593535	0.895971	22224.34156
-291.102968	342.637922	-459.741725	234.733681	-0.169428	0.133008	22205.2675
-310.177036	317.460152	-462.030613	193.533694	-0.169428	-0.629955	22213.66009
-325.436291	293.808307	-452.112098	234.733681	-0.169428	-2.15588	22219.76379
-341.458508	273.971276	-453.638023	204.215172	0.593535	-0.629955	22211.3712
-352.902949	259.474984	-466.60839	142.41519	1.356497	1.658934	22246.46748
-376.554794	235.823139	-464.319502	124.867047	0.593535	-0.629955	22250.2823
-386.47331	219.037959	-499.415787	69.170768	1.356497	0.895971	22222.81564
-395.628863	195.386114	-499.415787	63.830028	-0.169428	0.133008	22229.6823
-407.073304	154.949089	-478.052831	24.155966	1.356497	1.658934	22239.60082
-429.199223	127.48243	-467.371352	6.607823	-0.932391	0.133008	22219.00082
-444.458478	101.541697	-453.638023	0.504121	-0.932391	0.133008	22215.94897
-449.799217	77.889852	-440.667657	-41.458829	-0.169428	0.133008	22228.15638
-461.243658	51.949119	-410.149147	-56.718084	-0.932391	-1.392917	22217.4749
-462.769583	23.719498	-385.73434	-103.258811	-0.169428	0.133008	22220.52675
-487.947354	9.986169	-388.023228	-106.310662	-0.932391	0.133008	22219.76379
-474.214024	-38.080484	-381.919526	-149.799538	-0.169428	0.133008	22204.50453
-461.243658	-41.895297	-369.712122	-210.073594	0.593535	0.895971	22203.74157
-458.95477	-68.598993	-364.371383	-217.703221	-0.169428	1.658934	22217.4749
-464.295509	-93.776763	-317.830656	-241.355066	-0.932391	-0.629955	22219.76379
-470.399211	-129.636012	-311.726954	-290.947644	-0.169428	0.895971	22216.71194
-423.095521	-165.495261	-323.171395	-326.04393	0.593535	-0.629955	22226.63045
-404.784415	-189.147106	-294.178811	-342.066148	0.593535	0.895971	22231.97119
-410.125155	-212.79895	-291.12696	-348.932812	-0.932391	-1.392917	22215.18601
-378.843682	-234.92487	-223.986239	-361.903179	1.356497	0.133008	22179.32676
-366.636279	-257.050789	-186.601065	-387.843912	-0.169428	-0.629955	22222.05268
-359.769614	-281.465597	-154.55663	-395.473539	1.356497	0.133008	22232.73415
-339.16962	-292.147075	-124.038121	-413.021682	0.593535	0.133008	22235.02304
-302.547409	-321.139659	-114.119605	-470.243887	-0.169428	-0.629955	22214.42305
-291.102968	-338.687802	-82.838133	-451.169819	0.593535	-1.392917	22215.18601
-262.110384	-360.813721	-36.297406	-454.984633	-0.169428	0.133008	22225.10453
-248.377054	-386.754454	-38.586294	-480.162403	-0.169428	-0.629955	22187.71935
-216.332619	-408.880374	3.376656	-515.258689	-0.169428	-0.629955	22204.50453
-193.443737	-418.035927	37.709979	-502.288322	-0.169428	0.895971	22209.08231
-160.63634	-437.872958	88.06552	-505.340173	0.593535	0.133008	22215.18601
-140.799308	-449.317399	86.539595	-483.977217	-0.169428	0.133008	22205.2675
-97.310432	-453.895175	109.428477	-518.31054	-0.932391	0.895971	22187.71935
-72.895625	-479.835908	170.465496	-514.495726	-0.169428	0.895971	22193.06009
-39.325264	-476.784057	201.746968	-504.577211	-0.169428	0.133008	22159.48973
-14.910457	-511.117381	229.213626	-459.562409	-0.932391	-0.629955	22181.61565
1.111761	-490.517387	225.398813	-493.13277	-0.169428	0.133008	22192.29713
39.259897	-488.228498	255.917322	-490.080919	-0.932391	0.133008	22139.6527
82.748774	-480.598871	276.517316	-487.79203	0.593535	0.133008	22189.24528
94.193215	-492.043312	287.961757	-497.710546	-0.169428	-0.629955	22202.21564
139.970979	-486.702573	336.028409	-476.347589	-0.169428	0.133008	22207.55638
165.148749	-485.93961	384.858025	-403.866129	-0.932391	-0.629955	22190.7712
200.245035	-466.102579	400.117279	-398.52539	0.593535	-0.629955	22239.60082
212.452439	-445.502585	403.16913	-385.555024	-0.932391	0.133008	22248.75637
246.785762	-422.613703	410.035795	-330.621707	-0.932391	-0.629955	22228.15638
265.85983	-427.954442	445.132081	-386.317986	0.593535	0.895971	22235.02304
294.089452	-402.776672	471.072814	-328.332818	0.593535	-0.629955	22241.88971
301.719079	-393.621119	478.702441	-287.895793	-0.169428	-0.629955	22215.18601
328.422775	-377.598902	484.04318	-260.429135	-0.169428	0.133008	22222.81564
352.837582	-356.235945	503.117249	-230.673588	-0.932391	-0.629955	22229.6823
374.200539	-333.347063	478.702441	-216.940259	0.593535	-0.629955	22214.42305
394.03757	-307.40633	509.220951	-173.451383	-0.932391	-0.629955	22222.05268
400.904235	-282.991522	513.035764	-147.51065	-0.932391	0.133008	22223.5786
407.770899	-259.339677	513.035764	-136.829171	-0.932391	0.133008	22195.34898
429.896819	-231.873019	471.072814	-122.332879	-0.169428	-0.629955	22200.68972
446.681999	-202.117472	474.887628	-110.888438	-0.932391	-1.392917	22214.42305
442.104223	-181.517478	490.909845	-54.429196	-0.932391	-0.629955	22206.79342
444.393111	-145.65823	487.095031	-36.11809	-0.169428	-0.629955	22219.00082
440.578297	-106.74713	460.391336	-30.777351	-0.932391	-0.629955	22229.6823
457.363477	-75.465658	426.820975	13.474488	-0.169428	-0.629955	22226.63045
447.444962	-58.680478	457.339485	99.689277	-0.169428	-0.629955	22219.76379
440.578297	-17.48049	425.29505	84.430022	-1.695353	0.133008	22225.86749
440.578297	10.749132	448.946895	175.222588	0.593535	0.133008	22227.39341
439.052372	40.504678	437.502453	195.059619	0.593535	0.895971	22235.02304
422.267191	71.023188	389.435801	217.185539	0.593535	-0.629955	22243.41563
418.452378	102.30466	374.176546	236.259607	0.593535	0.895971	22242.65267
413.874601	120.615766	360.443217	268.304042	-0.169428	-1.392917	22225.86749
[truncated: 28,725 more rows]
