# Supplementary material for: Dynamic analysis of slant cracked rotor system considering nonlinear oil film force
Source: PLoS One. 2024 Jan 25;19(1):e0294293. doi: 10.1371/journal.pone.0294293 (PMC10810477; doi:10.1371/journal.pone.0294293)
Supplement: S1 File — These data were measured by two eddy current sensors, model WT0150. (ZIP) [file pone.0294293.s001.zip › 2021.3.18 Test data for plain bearings/2021.3.18 (P=0.2Mpa, Z=10.4g)/700.csv]

1024	30720	7	0	3
8	8	8	8	10	10	1
3	3	3	3	1	1	4
2	1	4	3	0	0	0
0	0	0	0	-0.000005	-0.000015	20757.52148
-99.477475	434.626541	-336.454099	473.376703	0.70291	1.129637	10.681478
-128.470059	434.626541	-370.02446	451.250784	-0.060053	-1.922214	12.207404
-152.884867	420.130249	-371.550385	441.332268	-0.060053	-0.396289	9.918516
-186.455227	423.1821	-418.854075	387.161914	-0.060053	0.366674	11727.50023
-215.447811	401.056181	-409.698522	412.339684	-0.060053	1.129637	22136.60085
-252.832985	372.063597	-434.876293	377.243398	-0.823016	-1.159251	22168.64528
-272.670017	359.856193	-469.972578	322.310081	-1.585978	-0.396289	22178.5638
-306.240377	352.989528	-468.446653	276.532317	-0.060053	1.129637	22188.48232
-314.632967	327.048795	-482.179982	271.191578	-1.585978	-1.159251	22203.74157
-334.469998	295.00436	-485.231833	229.99159	-0.060053	-1.159251	22219.76379
-346.677402	278.21918	-491.335535	205.576782	0.70291	0.366674	22223.5786
-360.410731	247.700671	-472.261467	139.199024	-0.060053	-1.159251	22216.71194
-401.610719	220.234012	-520.328119	95.710148	-0.060053	0.366674	22226.63045
-418.395899	190.478465	-556.95033	49.932384	-0.060053	-1.159251	22223.5786
-445.099595	156.908105	-460.054063	46.11757	-0.060053	-0.396289	22215.94897
-435.18108	128.678484	-453.187398	30.858316	0.70291	0.366674	22248.75637
-456.544036	98.922937	-469.972578	-5.000933	0.70291	0.366674	22247.23045
-482.484769	66.115539	-461.579988	-37.045368	0.70291	0.366674	22209.84527
-476.381067	51.619247	-424.957777	-108.763865	0.70291	-0.396289	22232.73415
-477.14403	11.945185	-416.565187	-117.919418	1.465872	1.129637	22240.36378
-470.277366	-22.388138	-395.20223	-175.141623	-0.060053	-0.396289	22213.66009
-471.803291	-62.825163	-407.409634	-205.660133	-1.585978	-1.159251	22220.52675
-466.462552	-86.477008	-366.209646	-249.149009	1.465872	0.366674	22232.73415
-459.595887	-129.202921	-360.868907	-291.874922	-0.060053	1.129637	22214.42305
-442.047744	-151.328841	-370.02446	-322.393432	-0.060053	-0.396289	22221.28971
-429.077378	-188.714015	-308.224478	-322.393432	-2.348941	-1.922214	22211.3712
-433.655154	-228.388077	-292.965223	-339.941575	-0.823016	0.366674	22199.92676
-400.847756	-245.93622	-277.705969	-414.711923	-0.823016	0.366674	22204.50453
-376.432949	-256.617699	-228.113391	-415.474886	-0.823016	-0.396289	22219.00082
-347.440365	-290.188059	-181.572664	-453.623022	-0.823016	0.366674	22212.13416
-321.499632	-319.180643	-133.506011	-478.03783	-0.060053	-0.396289	22218.23786
-300.136675	-342.832488	-137.320825	-507.793377	-0.060053	-0.396289	22229.6823
-268.09224	-367.247295	-64.076402	-512.371153	-0.060053	0.366674	22222.81564
-221.551513	-378.691736	-42.713446	-513.897079	-0.060053	0.366674	22213.66009
-200.188557	-425.232463	-49.58011	-551.282253	0.70291	1.129637	22191.53417
-168.144122	-442.780606	24.427275	-559.674843	0.70291	0.366674	22220.52675
-135.336724	-460.328749	84.701331	-510.082265	-0.060053	-0.396289	22235.786
-88.033034	-471.77319	117.508729	-536.785961	0.70291	0.366674	22237.31193
-63.618227	-484.743557	138.871686	-523.052631	-0.060053	-0.396289	22222.81564
-23.181202	-491.610221	181.597599	-543.652625	-0.823016	-0.396289	22047.33421
10.389159	-511.447253	255.604984	-494.060047	-0.060053	-1.159251	22210.60823
30.989153	-509.158364	271.627202	-503.978563	-0.060053	0.366674	22195.34898
66.848401	-507.632439	325.797556	-500.926712	0.70291	1.129637	22196.11194
104.233575	-504.580588	334.953109	-478.800793	0.70291	0.366674	22206.03046
128.648383	-500.765774	379.204948	-465.830426	-0.060053	-0.396289	22208.31935
169.085408	-485.50652	377.679022	-425.393401	-0.823016	-1.159251	22198.40083
196.552067	-478.639855	410.48642	-411.660072	-0.060053	0.366674	22190.00824
224.781688	-454.98801	438.716041	-407.845258	-1.585978	1.129637	22191.53417
257.589085	-445.069495	425.745675	-382.667488	-1.585978	-0.396289	22172.4601
271.322415	-422.943575	452.449371	-384.193413	-0.060053	1.129637	22186.19343
312.522403	-394.713954	474.57529	-368.171196	0.70291	0.366674	22197.63787
349.907577	-375.639885	501.278986	-272.800854	-0.060053	-0.396289	22220.52675
368.981645	-358.854705	505.093799	-233.126791	0.70291	-0.396289	22219.76379
395.685341	-316.128792	514.249352	-217.104574	0.70291	-0.396289	22229.6823
411.707558	-292.476947	533.323421	-174.378661	-0.823016	0.366674	22228.15638
417.81126	-263.484363	521.87898	-147.674965	-0.060053	1.129637	22216.71194
444.514956	-216.180673	534.849346	-116.393493	0.70291	0.366674	22250.2823
468.166801	-190.23994	527.982681	-92.741648	0.70291	-0.396289	22249.51933
455.196434	-158.195505	521.87898	-27.889815	0.70291	1.129637	22233.49712
466.640875	-131.49181	488.308619	12.54721	-0.060053	0.366674	22237.31193
449.092732	-82.662194	506.619725	52.221272	0.70291	-1.159251	22241.88971
454.433472	-49.854797	448.634557	101.050887	-0.060053	0.366674	22215.18601
446.040882	-10.943697	491.36047	140.72495	-0.060053	0.366674	22222.05268
438.411254	14.997036	475.338253	190.317528	-0.060053	0.366674	22231.20823
426.966813	50.856284	426.508637	181.161975	-0.060053	0.366674	22215.18601
426.966813	85.189608	377.679022	185.739751	-0.060053	-1.159251	22220.52675
409.41867	115.708117	388.360501	258.221211	-0.823016	-1.159251	22218.23786
401.789043	153.856254	358.604954	278.058242	-0.823016	-1.922214	22196.11194
393.396453	186.663652	351.738289	304.761938	-0.823016	-0.396289	22202.97861
390.344602	237.019192	293.753121	322.310081	-0.823016	0.366674	22219.00082
357.537204	255.330298	269.338314	387.924876	-0.823016	0.366674	22212.89712
339.226098	282.796956	221.271661	386.398951	-0.060053	0.366674	22219.00082
326.255732	310.263615	163.286493	394.028578	-0.060053	-0.396289	22230.44527
311.75944	347.648789	130.479096	447.43597	1.465872	-0.396289	22228.91934
310.233514	366.722858	98.434661	459.643374	-0.823016	-1.159251	22215.94897
259.877974	375.115448	54.945785	484.821144	0.70291	-1.159251	22225.10453
234.700203	414.78951	17.56061	468.035964	-0.060053	-0.396289	22202.21564
214.100209	430.048765	-22.113452	508.472989	0.70291	-0.396289	22233.49712
189.685402	457.515423	-63.31344	521.443355	0.70291	0.366674	22239.60082
158.40393	450.648759	-86.965284	508.472989	-0.060053	0.366674	22226.63045
114.152091	446.833945	-99.935651	515.339653	-0.060053	-0.396289	22219.76379
107.285426	463.619125	-123.587496	513.813728	-0.060053	-0.396289	22225.86749
61.507662	470.48579	-132.743049	519.91743	0.70291	-1.159251	22193.06009
40.907668	472.774678	-165.550446	535.939647	-0.060053	1.129637	22210.60823
14.966935	462.0932	-212.091173	527.547057	-0.060053	1.892599	22206.03046
1.996569	464.382088	-234.980055	509.235952	0.70291	0.366674	22204.50453
-36.914531	459.041349	-305.172627	489.39892	0.70291	1.129637	80.87405
-57.514525	448.35987	-305.172627	491.687809	-1.585978	-0.396289	13.733329
-92.610811	444.545057	-326.535584	502.369287	0.70291	-0.396289	12.207404
-123.892283	432.337653	-351.713354	484.821144	-0.823016	-1.922214	10.681478
-146.781165	424.708026	-385.283715	448.198933	-0.060053	0.366674	12.207404
-197.136706	404.870994	-404.357783	435.228566	0.70291	-0.396289	1564.073611
-208.581147	411.737659	-407.409634	399.369317	0.70291	0.366674	22081.66753
-238.336693	391.900628	-460.054063	373.428584	0.70291	0.366674	22177.03787
-277.247793	389.61174	-478.365169	297.895273	0.70291	-0.396289	22194.58602
-282.588532	362.908044	-434.876293	316.206379	0.70291	1.129637	22216.71194
-312.344079	352.226566	-473.024429	271.191578	-0.060053	-0.396289	22215.18601
-319.973706	323.233982	-476.839243	230.754553	0.70291	1.129637	22247.99341
-344.388514	285.848807	-460.817026	210.917521	0.70291	0.366674	22244.17859
-364.988508	244.64882	-457.002212	175.058273	-0.060053	0.366674	22228.91934
-395.507017	230.91549	-487.520721	115.547179	-0.060053	-0.396289	22234.26008
-414.581086	192.767354	-519.565156	43.065719	-0.060053	0.366674	22239.60082
-430.603303	172.930322	-485.231833	63.665713	-0.823016	0.366674	22215.18601
-448.151446	130.967372	-477.602206	16.362024	0.70291	0.366674	22224.34156
-458.069962	100.448862	-475.313318	-13.393523	0.70291	-1.159251	22228.91934
-484.010695	62.300726	-424.957777	-24.075002	0.70291	-0.396289	22214.42305
-500.795875	54.671098	-427.246665	-104.186089	-0.823016	0.366674	22219.76379
-484.773658	12.708148	-428.009628	-117.156455	-0.823016	0.366674	22216.71194
-487.825508	-14.758511	-441.742957	-183.534214	-0.060053	-1.159251	22190.7712
-476.381067	-54.432573	-411.224448	-209.474947	-1.585978	1.129637	22205.2675
-480.195881	-84.18812	-369.261497	-241.519382	-0.060053	-0.396289	22220.52675
-474.092179	-102.499226	-363.157795	-266.697152	-0.060053	0.366674	22205.2675
-450.440334	-144.462176	-318.142994	-301.793438	-0.060053	0.366674	22222.05268
-433.655154	-168.876984	-307.461515	-327.734171	0.70291	-1.159251	22230.44527
-423.736639	-212.36586	-280.75782	-353.674904	0.70291	1.129637	22214.42305
-395.507017	-225.336226	-263.209677	-388.77119	0.70291	1.129637	22213.66009
-387.87739	-263.484363	-261.683751	-422.34155	1.465872	0.366674	22223.5786
-373.381098	-291.713984	-189.202291	-430.73414	2.228835	1.129637	22242.65267
-327.603334	-310.788053	-173.943036	-490.245234	0.70291	1.129637	22240.36378
-310.055191	-346.647301	-102.224539	-480.326718	1.465872	1.129637	22246.46748
-266.566315	-362.669519	-72.468992	-478.800793	-0.823016	0.366674	22227.39341
-257.410762	-384.032476	-46.528259	-499.400787	-0.823016	-0.396289	22219.76379
-212.39596	-416.839873	-2.276421	-547.467439	-0.823016	-0.396289	22226.63045
-178.062637	-447.358383	-6.854197	-585.615576	-0.823016	0.366674	22193.06009
-148.307091	-460.328749	88.516145	-524.578557	-0.823016	0.366674	22206.03046
-110.158954	-468.721339	112.930953	-520.763743	0.70291	0.366674	22224.34156
-70.484891	-487.032445	148.027238	-540.600774	-0.060053	1.129637	22201.45268
-43.781196	-500.765774	187.701301	-513.897079	-0.060053	0.366674	22132.02307
-14.788612	-512.210215	228.138326	-491.008197	-0.823016	-0.396289	22187.71935
22.596563	-515.262066	267.812388	-506.267451	-0.060053	0.366674	22200.68972
60.744699	-507.632439	280.782755	-493.297085	-0.823016	0.366674	22183.14158
78.292842	-500.765774	307.48645	-473.460054	-0.823016	0.366674	22197.63787
124.833569	-508.395402	350.975326	-459.726724	-0.060053	0.366674	22206.79342
168.322445	-491.610221	388.360501	-444.46747	-0.060053	-1.159251	22186.95639
199.603917	-476.350967	380.730873	-420.052662	-0.060053	0.366674	22198.40083
226.307613	-452.699122	408.197532	-423.104513	-0.823016	-0.396289	22209.08231
251.485384	-433.625053	462.367886	-396.400817	0.70291	-0.396289	22186.95639
263.692787	-438.965793	437.953079	-409.371184	0.70291	-0.396289	22181.61565
332.359434	-396.239879	408.197532	-382.667488	1.465872	1.129637	22223.5786
334.648322	-385.558401	495.938247	-303.319363	1.465872	1.129637	22244.17859
368.981645	-364.195444	518.064166	-249.149009	0.70291	-0.396289	22231.20823
401.789043	-344.358413	512.723427	-209.474947	0.70291	0.366674	22239.60082
416.285335	-303.158425	552.397489	-183.534214	-0.060053	-0.396289	22239.60082
404.077931	-255.854736	524.930831	-149.963853	0.70291	0.366674	22215.94897
428.492739	-255.091773	515.012315	-125.549046	-0.060053	0.366674	22225.10453
440.700142	-210.076972	525.693793	-87.400909	-0.060053	-0.396289	22231.97119
460.537174	-166.588096	532.560458	-49.252772	-0.060053	0.366674	22215.94897
449.855695	-141.410325	520.353054	-23.312039	-0.823016	-0.396289	22222.81564
446.803844	-113.943667	497.464172	37.72498	-0.060053	0.366674	22217.4749
438.411254	-60.536275	461.604923	91.895334	-0.823016	-0.396289	22193.82305
452.907546	-23.151101	414.301234	75.110154	-1.585978	-0.396289	22201.45268
441.463105	7.367408	466.1827	163.613832	-0.060053	-0.396289	22220.52675
423.151999	33.308142	418.87901	181.161975	-0.060053	-0.396289	22201.45268
408.655707	78.322943	395.227165	197.947155	-0.060053	-0.396289	22223.5786
421.626074	108.841452	396.753091	255.932323	-1.585978	-1.159251	22230.44527
402.552006	153.093291	377.679022	265.087876	0.70291	-0.396289	22222.81564
393.396453	182.085875	346.39755	304.761938	-0.060053	0.366674	22222.05268
388.055714	218.708087	300.619786	332.991559	0.70291	0.366674	22228.15638
372.033496	249.989559	287.649419	376.480435	1.465872	-1.159251	22228.91934
359.06313	287.374733	240.34573	364.273032	0.70291	-0.396289	22240.36378
344.566838	298.819174	149.553164	402.421168	0.70291	-1.159251	22245.70452
321.677955	328.574721	169.390195	446.673007	1.465872	0.366674	22241.12674
298.026111	362.908044	144.212425	447.43597	-0.060053	-0.396289	22228.91934
277.426117	380.456187	103.7754	471.087815	-0.060053	-1.159251	22228.15638
239.27798	401.819143	46.553194	477.191517	-0.060053	-0.396289	22193.06009
210.285396	430.048765	24.427275	512.287803	-0.060053	1.129637	22209.84527
187.396514	436.915429	-28.980116	506.184101	-0.060053	0.366674	22225.86749
166.79652	449.885796	-86.202322	479.480405	-0.060053	0.366674	22215.94897
130.937271	454.463572	-78.572694	527.547057	-0.060053	-0.396289	22198.40083
103.470613	458.278386	-116.720831	507.710026	-0.823016	-1.159251	22196.11194
67.611364	463.619125	-172.417111	503.13225	-1.585978	-1.922214	22211.3712
41.670631	465.145051	-164.787484	520.680393	-0.823016	-1.159251	22188.48232
19.544712	464.382088	-217.431912	523.732244	-0.823016	-0.396289	22199.16379
-19.366388	450.648759	-233.45413	532.124834	-0.060053	-0.396289	22213.66009
-38.440456	472.774678	-261.683751	502.369287	0.70291	0.366674	1549.577319
-62.855264	453.70061	-287.624484	493.976697	-0.823016	0.366674	18.311106
-90.321923	444.545057	-306.698553	486.347069	-0.823016	-1.159251	11.444441
-110.158954	436.152467	-358.580019	467.273001	-0.060053	-0.396289	12.970367
-132.284873	439.204318	-423.431851	403.184131	-0.060053	-1.159251	9.918516
-165.855233	437.678392	-398.254081	432.176715	1.465872	-0.396289	10.681478
-178.8256	409.448771	-399.017044	398.606355	-0.060053	-1.159251	20934.93454
-225.366327	403.345069	-459.2911	344.436	0.70291	1.129637	22185.43046
-249.781135	391.137665	-441.742957	347.487851	0.70291	-0.396289	22206.03046
-270.381128	363.671007	-417.32815	322.310081	0.70291	-0.396289	22231.20823
-306.240377	340.782124	-470.735541	310.86564	-0.823016	-1.159251	22210.60823
-335.232961	310.263615	-483.705908	246.77677	0.70291	1.129637	22222.05268
-341.336663	282.033994	-476.07628	208.628633	-0.060053	-0.396289	22225.86749
-366.514433	254.567335	-476.839243	180.399012	-0.060053	-0.396289	22214.42305
-380.247763	226.337714	-518.802194	96.473111	-0.823016	-1.159251	22221.28971
-412.292197	194.293279	-521.091082	51.458309	-0.823016	-0.396289	22215.94897
-429.077378	161.485881	-486.757759	44.591645	-1.585978	0.366674	22193.06009
-441.284782	133.25626	-519.565156	-14.156486	-1.585978	-0.396289	22205.2675
-457.306999	112.656266	-477.602206	7.969433	-0.823016	-1.159251	22219.00082
-460.35885	71.456278	-448.609622	-33.993517	-0.823016	-0.396289	22200.68972
-471.803291	52.38221	-432.587404	-75.956468	1.465872	0.366674	22220.52675
-487.825508	25.678514	-427.246665	-146.149039	-0.060053	0.366674	22228.15638
-477.14403	8.130371	-439.454069	-154.54163	-0.060053	-0.396289	22216.71194
-480.958844	-39.936281	-411.98741	-198.793468	-0.060053	0.366674	22220.52675
-472.566254	-74.269604	-363.157795	-222.445313	-0.060053	-0.396289	22228.15638
-464.173664	-98.684412	-330.350398	-258.304562	1.465872	-0.396289	22225.86749
-445.862558	-123.862182	-344.84669	-330.023059	0.70291	1.129637	22172.4601
-450.440334	-158.958468	-292.965223	-326.208245	-0.823016	-1.159251	22244.94156
-419.921825	-206.262158	-311.276329	-364.356382	-0.060053	-0.396289	22238.83786
-413.05516	-221.521413	-251.765236	-358.25268	0.70291	1.129637	22228.91934
-406.951458	-250.513997	-218.957838	-395.637854	-0.060053	-0.396289	22227.39341
-368.040359	-287.136208	-161.735633	-424.630438	0.70291	0.366674	22227.39341
-353.544067	-315.365829	-142.661564	-452.097097	-0.060053	0.366674	22215.18601
-312.344079	-346.647301	-86.965284	-464.304501	-0.060053	1.129637	22226.63045
-281.825569	-364.195444	-93.068986	-486.43042	-0.823016	0.366674	22196.11194
-259.69965	-384.032476	-33.557893	-497.111898	-0.060053	-1.159251	22199.16379
-225.366327	-413.02506	-35.083818	-526.104482	-0.060053	0.366674	22199.92676
-185.692265	-449.647271	-48.054185	-609.267421	-1.585978	0.366674	22207.55638
-139.9145	-460.328749	45.027269	-516.185967	-0.060053	0.366674	22180.85269
-123.892283	-469.484302	64.8643	-543.652625	-0.823016	-1.159251	22207.55638
-90.321923	-475.588004	142.686499	-539.837812	-0.823016	-1.159251	22224.34156
-44.544158	-509.158364	191.516114	-513.897079	0.70291	1.129637	22174.74899
-20.892313	-503.817625	222.797587	-511.60819	-0.060053	0.366674	22206.03046
23.359525	-498.476886	257.13091	-492.534122	0.70291	-0.396289	22211.3712
66.085439	-506.869476	282.30868	-504.741526	-0.060053	-1.159251	22193.82305
82.870619	-500.765774	325.797556	-476.511905	-0.060053	0.366674	22189.24528
140.855787	-503.817625	309.775339	-467.356352	1.465872	1.129637	22222.81564
146.196526	-503.817625	386.071612	-449.045246	1.465872	0.366674	22217.4749
197.315029	-479.402818	328.849407	-466.593389	-0.823016	-1.922214	22209.84527
216.389098	-456.513936	381.493836	-433.023029	0.70291	0.366674	22222.81564
251.485384	-442.780606	445.582706	-394.874892	-0.060053	-0.396289	22215.18601
262.166862	-428.284314	453.975296	-382.667488	-0.060053	-0.396289	22200.68972
285.818707	-417.602836	486.782694	-355.963792	0.70291	0.366674	22207.55638
330.833508	-406.921358	522.641942	-283.482332	-0.060053	0.366674	22231.20823
356.774241	-367.247295	512.723427	-249.149009	-0.060053	1.129637	22219.76379
380.426086	-337.491749	516.53824	-223.971239	-0.060053	-0.396289	22225.86749
397.211266	-309.262127	530.27157	-194.215692	-0.823016	-0.396289	22215.18601
402.552006	-281.032506	513.486389	-178.956437	-0.060053	1.129637	22196.11194
427.729776	-243.647332	467.708625	-159.882369	-0.823016	-0.396289	22206.03046
456.72236	-223.047338	446.345669	-159.882369	-0.060053	-0.396289	22222.81564
449.855695	-183.373276	515.775278	-56.882399	-0.060053	-0.396289	22202.97861
459.011248	-140.647363	510.434539	-6.526859	-0.060053	-0.396289	22221.28971
454.433472	-115.469592	511.960464	20.176837	0.70291	-0.396289	22231.20823
465.11495	-67.40294	507.382688	97.999036	-0.060053	-0.396289	22213.66009
458.248285	-31.543691	487.545656	126.228658	-0.060053	0.366674	22221.28971
455.959397	6.604446	466.1827	137.673099	0.70291	0.366674	22228.15638
439.174217	39.411843	447.871594	162.087906	0.70291	1.892599	22224.34156
440.700142	76.034055	424.219749	209.391596	-0.060053	0.366674	22241.12674
433.070515	111.130341	386.071612	236.095292	0.70291	-0.396289	22247.99341
418.574223	139.359962	351.738289	268.902689	0.70291	-1.159251	22238.83786
385.766825	187.426614	350.975326	299.421199	-0.060053	0.366674	22228.91934
388.055714	207.263646	320.456817	321.547118	0.70291	1.129637	22231.20823
380.426086	236.25623	278.493866	381.821174	-0.060053	-1.159251	22225.10453
349.144614	261.434	241.871655	390.213765	0.70291	-0.396289	22217.4749
339.226098	298.819174	201.43463	418.443386	-0.823016	0.366674	22224.34156
315.574254	321.708056	180.071673	435.991529	-0.060053	-0.396289	22231.20823
304.892775	349.937677	130.479096	445.910044	-0.060053	1.129637	22220.52675
282.766856	373.589522	98.434661	461.932262	-0.060053	0.366674	22205.2675
240.803905	400.293218	41.975418	472.61374	-0.823016	-1.159251	22210.60823
217.15206	420.893212	-32.79493	458.880411	-0.060053	0.366674	22175.51195
182.818737	415.552473	-97.646763	458.117448	-0.823016	-0.396289	22206.03046
164.507632	451.411721	-72.468992	483.295219	0.70291	0.366674	22225.10453
140.092824	460.567274	-83.913434	524.495206	0.70291	0.366674	22202.21564
110.337277	463.619125	-95.357875	533.650759	-0.823016	1.129637	22212.89712
75.240991	466.670976	-122.824533	516.865579	-0.823016	-1.159251	22227.39341
58.455811	467.433939	-151.054154	547.384088	-0.060053	-1.159251	22202.97861
35.566929	468.196902	-193.017105	526.784095	-0.823016	-1.159251	22193.82305
24.885451	474.300603	-215.143024	516.865579	0.70291	0.366674	22226.63045
-17.840463	461.330237	-257.868938	487.110032	0.70291	0.366674	18923.76476
-49.121935	443.782094	-327.298547	500.080399	0.70291	0.366674	22.888882
-72.010817	437.678392	-337.217062	464.22115	-0.823016	-1.159251	14.496292
-97.95155	443.782094	-350.950391	471.850777	0.70291	1.129637	9.918516
-130.758948	421.656175	-377.654087	468.798927	-0.060053	0.366674	10.681478
-167.381159	425.470988	-370.787423	440.569305	-0.823016	-1.922214	9.155553
-204.00337	410.974696	-389.098528	436.754492	-0.823016	-1.159251	18817.71294
-231.470029	389.61174	-453.187398	400.13228	-0.823016	0.366674	22164.83047
-255.121874	378.930261	-472.261467	356.643404	-0.060053	0.366674	22167.88232
-271.907054	365.959895	-447.846659	332.991559	-1.585978	0.366674	22206.79342
-298.61075	343.833975	-471.498504	296.369348	-0.060053	-0.396289	22192.29713
-313.870004	311.78954	-508.883678	237.621217	-0.060053	-0.396289	22202.97861
-356.595918	307.211764	-467.68369	239.147143	-0.060053	1.129637	22219.00082
-370.329247	257.619186	-505.831827	136.910136	-0.060053	1.129637	22202.21564
-379.4848	236.25623	-510.409603	110.969403	0.70291	1.129637	22223.5786
-393.218129	222.5229	-494.387386	105.628664	0.70291	0.366674	22231.97119
-425.262564	179.034024	-492.098498	84.265707	-0.060053	-0.396289	22212.89712
-442.810707	154.619217	-453.187398	40.013868	-0.060053	0.366674	22222.81564
-432.892191	105.789602	-463.105914	-2.712045	-0.060053	1.129637	22231.97119
-459.595887	96.634049	-450.89851	-8.052784	0.70291	-1.159251	22219.00082
-459.595887	64.589614	-419.617038	-64.512027	0.70291	0.366674	22238.83786
-484.010695	35.59703	-429.535553	-136.993487	1.465872	1.892599	22249.51933
-460.35885	18.81185	-467.68369	-156.067555	2.228835	1.892599	22235.02304
-480.195881	-32.306654	-441.742957	-208.711984	-0.823016	0.366674	22231.97119
-471.803291	-65.877014	-374.602236	-201.082356	0.70291	-0.396289	22233.49712
-465.699589	-102.499226	-354.002242	-261.356413	0.70291	0.366674	22224.34156
-466.462552	-123.862182	-332.639286	-275.089742	-0.823016	-0.396289	22207.55638
-427.551452	-158.958468	-302.120776	-288.823071	-0.060053	-1.159251	22227.39341
-431.366266	-195.58068	-307.461515	-323.919357	-0.823016	0.366674	22228.91934
-396.26998	-225.336226	-292.965223	-375.037861	-0.060053	-0.396289	22216.71194
-406.951458	-257.380661	-232.691167	-398.689705	-0.823016	-0.396289	22206.03046
-371.09221	-284.84732	-191.491179	-427.682289	-0.060053	0.366674	22216.71194
-346.677402	-315.365829	-176.994887	-454.385985	-0.823016	0.366674	22201.45268
-319.210744	-336.728786	-161.735633	-494.060047	-0.060053	0.366674	22214.42305
-291.744085	-356.565817	-86.965284	-472.697091	1.465872	0.366674	22227.39341
-258.173725	-389.373215	-90.780098	-510.082265	-0.060053	1.129637	22197.63787
-233.758917	-406.158395	-25.165303	-526.867445	0.70291	1.129637	22215.94897
-207.818184	-429.81024	9.16802	-544.415588	0.70291	0.366674	22228.91934
-169.670047	-440.491718	74.782816	-542.1267	-0.060053	1.129637	22206.79342
-124.655246	-461.091712	95.38281	-535.260035	0.70291	-0.396289	22196.87491
-86.507109	-464.906526	115.219841	-532.971147	1.465872	-1.159251	22246.46748
-56.751562	-492.373184	183.886487	-529.156333	0.70291	-1.159251	22212.13416
-12.499723	-493.136147	228.138326	-497.874861	0.70291	0.366674	22185.43046
18.781749	-491.610221	239.582767	-489.482271	0.70291	0.366674	22215.94897
34.803966	-491.610221	247.212394	-561.200768	0.70291	0.366674	22209.08231
89.737283	-500.765774	311.301264	-505.504489	-0.823016	0.366674	22206.79342
111.10024	-506.106513	346.39755	-467.356352	-0.823016	-0.396289	22212.13416
149.248377	-504.580588	380.730873	-443.704507	-0.060053	0.366674	22215.18601
172.137259	-495.425035	398.279016	-430.73414	-0.823016	-0.396289	22212.89712
209.522433	-467.195414	423.456787	-397.926743	-0.060053	0.366674	22173.22306
229.359464	-455.750973	424.219749	-420.815625	-0.823016	-0.396289	22197.63787
268.270564	-439.728755	439.479004	-383.430451	-0.823016	-0.396289	22172.4601
275.137228	-429.047277	389.123463	-419.289699	-1.585978	-1.922214	22160.25269
312.522403	-410.736171	472.286402	-317.052693	-0.060053	0.366674	22222.05268
330.833508	-393.188028	492.123433	-304.082326	-0.823016	-0.396289	22202.97861
383.477937	-348.93619	476.864178	-301.793438	-0.060053	-1.159251	22192.29713
399.500155	-322.232494	524.167868	-201.082356	-0.060053	0.366674	22230.44527
416.285335	-295.528798	532.560458	-165.986071	-0.060053	0.366674	22212.89712
426.966813	-247.462146	538.66416	-140.8083	-0.060053	-0.396289	22219.76379
438.411254	-203.210307	517.301203	-149.20089	-0.060053	-0.396289	22229.6823
453.670509	-185.662164	521.87898	-74.430542	-1.585978	-1.159251	22231.97119
472.744577	-145.225139	527.219719	-43.912033	1.465872	-1.159251	22243.41563
459.774211	-115.469592	507.382688	0.339806	0.70291	0.366674	22247.99341
475.796428	-80.373306	478.390104	44.591645	-0.823016	-0.396289	22227.39341
442.989031	-49.091834	441.004929	110.20644	-0.823016	-0.396289	22228.91934
462.826062	-5.602958	455.501221	111.732366	-1.585978	-0.396289	22229.6823
447.566807	10.419259	391.412352	120.124956	0.70291	-1.922214	22222.05268
430.781627	47.804434	432.612339	217.784186	-0.060053	-1.922214	22216.71194
409.41867	96.634049	419.641973	226.939739	-0.060053	0.366674	22228.15638
404.077931	124.86367	349.449401	261.273062	-0.060053	-0.396289	22228.15638
393.396453	182.848838	359.367917	289.502683	0.70291	0.366674	22217.4749
386.529788	188.189577	316.642003	328.413783	-2.348941	-1.159251	22203.74157
375.84831	225.574751	276.967941	336.04341	-0.060053	-0.396289	22216.71194
361.352018	258.382149	255.604984	358.932292	-0.823016	-0.396289	22199.92676
349.144614	277.456217	180.834636	384.110063	-0.823016	0.366674	22215.18601
327.018695	301.871025	148.790201	382.584137	-0.060053	-0.396289	22225.86749
320.15203	346.122864	114.456878	370.376733	-0.060053	-0.396289	22215.94897
299.552036	371.300634	90.805033	460.406336	-0.060053	-0.396289	22222.81564
266.744638	394.952479	99.197623	488.635958	-0.060053	-0.396289	22225.86749
232.411315	406.39692	26.716163	492.450771	-0.060053	-1.159251	22208.31935
201.892806	426.233951	-2.276421	503.13225	0.70291	-1.159251	22199.92676
168.322445	461.330237	-78.572694	503.13225	0.70291	-1.159251	22246.46748
148.485414	459.804311	-66.365291	527.547057	0.70291	-0.396289	22234.26008
127.122457	455.226535	-99.172688	523.732244	0.70291	1.129637	22209.84527
101.181724	471.248752	-122.06157	516.102616	0.70291	0.366674	22227.39341
72.952103	462.856162	-164.787484	538.228536	-0.060053	-0.396289	22200.68972
31.752115	464.382088	-189.965254	516.102616	1.465872	-0.396289	22193.82305
13.44101	468.196902	-215.143024	516.865579	0.70291	-0.396289	22214.42305
-10.973798	454.463572	-238.031906	511.52484	-0.060053	0.366674	22220.52675
-52.936748	451.411721	-254.054124	500.843361	0.70291	0.366674	48.066652
-78.114519	463.619125	-311.276329	511.52484	-0.060053	0.366674	12.970367
-101.766364	443.782094	-350.950391	485.584107	-0.060053	-0.396289	13.733329
-133.047836	431.57469	-357.054093	460.406336	-2.348941	0.366674	9.155553
-168.907084	412.500622	-373.076311	413.865609	-0.060053	0.366674	10.681478
-183.403376	404.108032	-433.350367	397.843392	-0.823016	-0.396289	7933.286538
-226.892252	391.137665	-476.07628	378.769324	-0.823016	-1.159251	22109.13419
-246.729284	378.167299	-502.017013	303.236013	0.70291	0.366674	22185.43046
-252.070023	391.900628	-448.609622	318.495267	0.70291	1.129637	22225.10453
-281.825569	358.330267	-458.528137	276.532317	-0.060053	-1.159251	22208.31935
-311.581116	333.91546	-473.024429	280.34713	-0.823016	-1.159251	22219.00082
-323.78852	293.478435	-466.920727	268.902689	0.70291	-0.396289	22227.39341
-358.884806	278.21918	-500.491088	198.710118	1.465872	1.129637	22219.00082
-361.936657	249.989559	-479.128131	149.880502	1.465872	1.129637	22243.41563
-399.321831	220.234012	-485.231833	115.547179	0.70291	0.366674	22247.23045
-410.003309	184.374763	-497.439237	78.924968	0.70291	-0.396289	22229.6823
-417.632937	153.093291	-490.572572	46.11757	0.70291	-0.396289	22229.6823
-446.625521	127.152558	-474.550355	20.176837	0.70291	1.129637	22230.44527
-466.462552	92.056272	-528.720709	-55.356474	-1.585978	-0.396289	22215.18601
-467.225515	71.456278	-431.061479	-60.697213	-0.060053	-0.396289	22217.4749
-477.14403	32.545179	-434.11333	-97.319424	-0.823016	-0.396289	22226.63045
-470.277366	7.367408	-413.513336	-111.815716	-0.823016	0.366674	22228.91934
-486.299583	-10.180734	-402.831858	-152.252741	0.70291	0.366674	22221.28971
-477.14403	-61.299238	-390.624454	-199.556431	-0.823016	-0.396289	22207.55638
-474.092179	-102.499226	-356.291131	-241.519382	-0.823016	-1.159251	22212.13416
-461.884775	-126.914033	-328.061509	-274.326779	-0.823016	0.366674	22187.71935
-458.069962	-160.484394	-339.50595	-297.215661	-0.060053	1.129637	22215.18601
-433.655154	-175.743648	-337.217062	-343.756388	-0.060053	0.366674	22227.39341
-443.57367	-219.995487	-286.098559	-383.430451	-0.060053	1.129637	22216.71194
-384.825539	-247.462146	-269.313379	-452.097097	-0.823016	-0.396289	22224.34156
-373.381098	-268.825102	-193.780068	-404.030445	0.70291	0.366674	22232.73415
-349.729253	-294.002873	-148.002303	-427.682289	0.70291	0.366674	22212.89712
-335.232961	-323.758419	-143.424527	-463.541538	0.70291	1.129637	22219.00082
-303.951489	-345.884339	-93.068986	-490.245234	1.465872	1.892599	22248.75637
-265.803352	-369.536184	-64.839365	-490.245234	1.465872	0.366674	22232.73415
-237.573731	-394.713954	-70.180104	-548.993365	0.70291	0.366674	22193.06009
-212.39596	-426.758389	-19.061601	-575.69706	0.70291	-0.396289	22228.15638
-175.010786	-438.965793	35.108753	-537.548923	0.70291	0.366674	22224.34156
-146.781165	-471.010228	83.175406	-510.845228	-0.060053	0.366674	22199.16379
-109.395991	-477.876892	122.086505	-522.289669	0.70291	0.366674	22211.3712
-74.299705	-492.373184	143.449462	-528.393371	-0.060053	-1.159251	22211.3712
-37.677494	-503.817625	216.693885	-489.482271	-0.060053	-1.159251	22208.31935
-2.581208	-502.2917	229.664251	-516.185967	-0.823016	1.129637	22202.21564
24.885451	-518.313917	280.782755	-493.297085	-0.823016	0.366674	22201.45268
58.455811	-502.2917	298.330898	-497.874861	-0.060053	0.366674	22182.37861
101.944687	-509.158364	306.723488	-484.904495	-0.060053	1.129637	22171.69713
130.937271	-506.106513	342.582736	-478.03783	-0.060053	-0.396289	22198.40083
178.240961	-498.476886	366.234581	-445.230432	0.70291	-0.396289	22193.06009
214.863172	-462.617637	382.256799	-442.178581	-0.060053	-1.159251	22194.58602
233.174278	-450.410234	351.738289	-433.785991	0.70291	1.129637	22203.74157
256.06316	-447.358383	397.516053	-439.12673	-0.060053	1.129637	22196.11194
291.159446	-425.995426	462.367886	-368.934159	0.70291	-1.159251	22201.45268
317.100179	-402.343581	497.464172	-306.371214	-0.060053	-0.396289	22230.44527
352.959428	-381.743587	510.434539	-259.067524	0.70291	-0.396289	22219.00082
365.929794	-346.647301	473.812327	-261.356413	0.70291	0.366674	22238.07489
392.63349	-303.921388	518.064166	-208.711984	0.70291	-0.396289	22247.99341
413.233484	-292.476947	533.323421	-183.534214	0.70291	0.366674	22231.97119
430.018664	-260.432512	496.701209	-146.149039	0.70291	-1.922214	22230.44527
432.307552	-232.965854	524.930831	-151.489779	-0.060053	1.129637	22233.49712
447.566807	-194.054754	507.382688	-88.163871	0.70291	1.129637	22219.00082
448.32977	-168.114021	481.441955	-50.778697	-0.823016	-0.396289	22217.4749
459.011248	-123.862182	518.064166	4.917582	0.70291	0.366674	22228.15638
463.589024	-90.291822	496.701209	49.932384	-0.823016	-0.396289	22225.10453
446.040882	-62.825163	489.834545	110.969403	-0.823016	-1.159251	22218.23786
449.855695	-24.677026	469.997513	132.33236	-0.060053	0.366674	22206.79342
444.514956	-0.262219	390.649389	108.680515	-0.823016	-0.396289	22210.60823
430.781627	47.804434	431.086414	208.628633	-0.823016	0.366674	22200.68972
413.233484	89.767384	424.982712	223.124925	-0.823016	-1.159251	22213.66009
416.285335	124.86367	379.204948	266.613801	0.70291	0.366674	22227.39341
404.077931	159.196993	375.390134	277.29528	-0.060053	-0.396289	22217.4749
392.63349	179.796987	319.693854	310.102677	0.70291	-1.159251	22225.86749
362.877943	212.604385	267.049425	305.524901	0.70291	1.129637	22233.49712
367.45572	243.122894	246.449432	368.087845	-0.823016	-0.396289	22212.89712
348.381651	280.508068	250.264245	400.895243	-0.060053	-0.396289	22224.34156
346.855726	310.263615	203.723518	419.206349	0.70291	0.366674	22254.09711
321.677955	340.782124	166.338344	441.332268	1.465872	0.366674	22233.49712
300.314999	369.774708	103.7754	454.302635	-0.060053	-0.396289	22148.04529
272.84834	374.352485	77.834667	484.821144	-0.060053	-0.396289	22228.91934
249.196495	414.78951	44.264306	493.976697	-0.060053	0.366674	22225.10453
204.944657	421.656175	-5.328272	502.369287	-0.823016	-1.159251	22202.97861
188.159476	440.730243	-86.202322	490.161883	-0.060053	-1.159251	22209.08231
161.455781	457.515423	-82.387508	529.835945	0.70291	0.366674	22219.76379
136.27801	462.856162	-82.387508	508.472989	0.70291	-1.159251	22216.71194
108.048389	455.989498	-99.172688	538.228536	-0.060053	0.366674	22206.79342
57.692848	472.011715	-151.817117	532.124834	-0.060053	0.366674	22200.68972
39.381743	467.433939	-193.017105	532.887796	-0.060053	0.366674	22182.37861
-10.973798	461.330237	-205.224509	532.124834	-0.060053	0.366674	22194.58602
-2.581208	452.937647	-252.528198	509.998914	-0.823016	-1.159251	22200.68972
-30.047866	449.885796	-279.994857	503.13225	0.70291	0.366674	258.644368
-68.958966	453.70061	-302.883739	493.213734	-0.060053	-0.396289	16.78518
-87.270072	442.256168	-347.135578	484.058181	0.70291	-0.396289	10.681478
-149.833016	420.130249	-356.291131	435.228566	-0.060053	-1.159251	12.207404
-144.492277	429.285802	-384.520752	436.754492	1.465872	1.129637	9.155553
-176.536712	416.315435	-392.913342	427.598939	-0.060053	-1.159251	10.681478
-209.344109	410.211734	-393.676305	404.710057	0.70291	0.366674	22069.46013
-239.099656	394.952479	-420.380001	382.584137	1.465872	0.366674	22208.31935
-255.884836	391.137665	-453.187398	344.436	-0.060053	-0.396289	22238.07489
-278.010756	359.09323	-447.846659	311.628603	-0.060053	-0.396289	22219.00082
-294.795936	341.545087	-469.972578	282.636019	0.70291	-0.396289	22228.15638
-329.892222	307.974727	-476.07628	258.984174	-0.060053	-1.159251	22230.44527
-350.492216	270.589553	-496.676274	187.265677	0.70291	1.129637	22217.4749
-375.669986	243.122894	-489.80961	126.99162	-0.823016	0.366674	22217.4749
-382.536651	211.078459	-519.565156	80.450893	-0.060053	1.129637	22227.39341
-422.210713	203.448832	-499.728125	89.606446	-0.060053	0.366674	22222.05268
-426.025527	169.115509	-476.07628	80.450893	0.70291	0.366674	22220.52675
-439.758856	128.678484	-491.335535	25.517576	-0.823016	-0.396289	22206.79342
-475.618105	91.29331	-479.128131	4.917582	-0.823016	1.892599	22209.08231
-488.588471	72.982204	-495.150349	-44.674995	-0.823016	-0.396289	22196.87491
-472.566254	43.98962	-451.661473	-111.052754	0.70291	1.892599	22217.4749
-485.53662	10.419259	-447.083696	-165.986071	-0.823016	0.366674	22222.81564
-480.195881	-6.365921	-414.276299	-142.334226	-0.060053	-1.159251	22216.71194
-469.514403	-42.988132	-408.172597	-236.941605	1.465872	-0.396289	22225.86749
-471.803291	-84.18812	-374.602236	-252.20086	-0.823016	0.366674	22233.49712
-475.618105	-123.862182	-382.231864	-251.437897	-0.060053	1.129637	22212.89712
-445.862558	-138.358474	-330.350398	-299.50455	0.70291	0.366674	22222.81564
-433.655154	-168.876984	-292.202261	-323.919357	0.70291	-1.159251	22252.57118
-429.84034	-215.417711	-290.676335	-358.25268	1.465872	-0.396289	22233.49712
-403.136645	-236.780667	-284.572633	-397.926743	-0.060053	-0.396289	22234.26008
-387.87739	-263.484363	-222.009689	-400.215631	-0.060053	-0.396289	22241.88971
-364.225545	-290.188059	-178.520813	-429.208215	-0.060053	-1.159251	22227.39341
-333.707036	-313.076941	-131.217123	-442.941544	0.70291	0.366674	22214.42305
-320.736669	-346.647301	-116.720831	-477.274867	0.70291	0.366674	22214.42305
-291.744085	-375.639885	-68.654179	-498.637824	-0.060053	0.366674	22216.71194
-252.070023	-409.973209	-67.128253	-500.163749	-0.060053	0.366674	22216.71194
-220.788551	-419.891724	-10.669011	-527.630408	-0.060053	-0.396289	22198.40083
-197.136706	-437.439867	38.160604	-530.682259	-0.060053	-1.159251	22204.50453
-152.121904	-461.091712	64.101337	-529.919296	-0.060053	0.366674	22195.34898
-142.203389	-470.247265	77.834667	-539.074849	-0.823016	-0.396289	22198.40083
-72.77378	-492.373184	149.553164	-568.067433	-0.060053	0.366674	22190.00824
-38.440456	-511.447253	183.886487	-520.000781	-0.060053	-1.159251	22182.37861
-10.210835	-499.239849	244.160543	-513.897079	0.70291	1.892599	22207.55638
29.463227	-498.476886	223.560549	-509.319302	0.70291	0.366674	22206.79342
69.137289	-496.187998	289.938308	-498.637824	-0.060053	1.129637	22195.34898
76.766917	-491.610221	301.382749	-539.074849	1.465872	0.366674	22198.40083
127.88542	-500.765774	322.745705	-469.64524	-0.823016	-1.159251	22205.2675
174.426147	-493.136147	383.782724	-439.12673	1.465872	-0.396289	22205.2675
202.655768	-467.195414	413.538271	-416.237848	-0.823016	-1.159251	22219.00082
236.226129	-460.328749	418.116047	-391.823041	1.465872	-0.396289	22225.10453
261.403899	-440.491718	433.375302	-410.134146	-0.060053	-1.159251	22196.87491
272.085377	-429.81024	443.293818	-386.482302	0.70291	-0.396289	22219.76379
301.077962	-414.550985	476.864178	-327.734171	-0.060053	-1.159251	22232.73415
330.833508	-395.476917	499.75306	-293.400848	-0.060053	-0.396289	22215.94897
365.929794	-348.93619	508.14565	-231.600866	-0.060053	0.366674	22215.18601
375.84831	-337.491749	519.590091	-201.082356	-0.823016	0.366674	22228.15638
388.818676	-300.869537	489.071582	-208.711984	-0.823016	-1.159251	22222.81564
409.41867	-271.113991	528.745644	-168.274959	-0.060053	-0.396289	22221.28971
417.81126	-252.039922	519.590091	-125.549046	-0.823016	-1.159251	22207.55638
439.174217	-212.36586	522.641942	-92.741648	-0.823016	0.366674	22211.3712
451.381621	-184.899201	539.427123	-48.489809	-0.823016	-0.396289	22201.45268
457.485323	-126.914033	502.041948	-26.36389	-0.060053	-1.159251	22215.18601
462.826062	-107.077002	520.353054	16.362024	-0.060053	0.366674	22224.34156
455.196434	-59.773312	463.893812	92.658297	-0.060053	-0.396289	22213.66009
455.196434	-18.573325	443.293818	107.154589	0.70291	1.129637	22226.63045
441.463105	-7.891846	409.723457	78.162005	-0.060053	-0.396289	22230.44527
447.566807	47.041471	428.034563	165.139757	0.70291	0.366674	22215.94897
422.389037	77.55998	388.360501	203.287894	-0.060053	-0.396289	22222.05268
430.781627	114.945154	413.538271	251.354546	0.70291	0.366674	22254.86007
420.863111	148.515515	381.493836	297.132311	-0.060053	0.366674	22233.49712
393.396453	173.693285	348.686438	300.184162	1.465872	0.366674	22237.31193
381.952012	230.152528	310.538301	344.436	0.70291	-1.159251	22241.12674
359.826092	237.019192	267.049425	356.643404	-0.060053	0.366674	22222.05268
357.537204	267.537702	238.056841	385.635988	-0.060053	0.366674	22221.28971
338.463136	295.767323	197.619816	414.628572	-0.060053	0.366674	22231.20823
308.707589	333.91546	178.545748	426.835976	0.70291	-1.159251	22222.81564
299.552036	365.196932	125.138356	456.591523	-0.060053	0.366674	22218.23786
261.403899	376.641373	80.886518	457.354485	-0.060053	-0.396289	22188.48232
243.855756	394.189516	43.501344	475.665591	-0.823016	1.129637	22202.21564
213.337247	407.159883	1.538393	502.369287	-0.823016	-0.396289	22197.63787
201.892806	431.57469	-54.157887	487.872995	-0.823016	-0.396289	22200.68972
155.352079	455.226535	-67.128253	497.028548	-0.823016	-0.396289	22205.2675
118.729867	462.0932	-73.994918	523.732244	-0.823016	-0.396289	22202.97861
105.759501	459.804311	-119.772682	503.895212	-0.060053	0.366674	22222.05268
65.322476	473.537641	-137.320825	526.021132	-0.060053	-0.396289	22199.92676
56.166923	475.063566	-184.624515	503.895212	-0.823016	0.366674	22192.29713
35.566929	475.826529	-215.143024	519.154467	0.70291	0.366674	22198.40083
15.729898	471.248752	-219.720801	475.665591	-0.823016	0.366674	22199.16379
-22.418239	462.856162	-292.202261	483.295219	0.70291	0.366674	2660.451064
-49.884897	456.75246	-276.180043	505.421138	0.70291	-0.396289	16.78518
-79.640444	446.070982	-301.357814	495.502622	0.70291	1.129637	12.970367
-91.847848	427.759876	-327.298547	470.324852	-0.060053	-0.396289	11.444441
-155.173755	431.57469	-385.283715	445.147082	-0.060053	1.129637	9.918516
-172.721898	425.470988	-388.335566	435.991529	-0.060053	-0.396289	9.918516
-207.055221	413.263584	-406.646671	400.13228	-0.060053	-0.396289	20329.90509
-233.758917	394.189516	-431.061479	394.028578	-0.823016	-1.159251	22185.43046
-258.936687	375.87841	-435.639255	373.428584	-0.823016	-1.922214	22215.94897
-271.907054	356.804342	-476.07628	321.547118	0.70291	-0.396289	22213.66009
-300.899638	345.359901	-456.239249	287.213795	-0.060053	0.366674	22217.4749
-316.158893	316.367317	-482.942945	255.932323	-0.060053	0.366674	22207.55638
-350.492216	282.033994	-479.891094	224.650851	-0.060053	-1.159251	22203.74157
-355.069992	244.64882	-489.80961	154.458279	0.70291	-0.396289	22201.45268
-384.062576	213.367347	-512.698492	90.369409	-0.060053	0.366674	22216.71194
-402.373682	204.211795	-514.98738	64.428676	-0.060053	0.366674	22220.52675
-408.477384	179.034024	-507.357753	61.376825	-0.823016	-2.685177	22217.4749
-450.440334	128.678484	-498.965162	-3.475008	-0.060053	-1.922214	22112.18604
-442.047744	121.811819	-476.839243	-12.63056	-0.060053	-1.159251	22225.86749
-486.299583	92.056272	-466.920727	-46.963884	0.70291	1.129637	22218.23786
-487.062546	46.278508	-448.609622	-131.652747	-0.060053	1.129637	22223.5786
-468.75144	37.885918	-449.372585	-166.749033	-0.060053	0.366674	22254.09711
-466.462552	3.552595	-405.883709	-138.519412	2.228835	1.892599	22234.26008
-471.040328	-36.88443	-392.150379	-174.378661	0.70291	0.366674	22236.54897
-455.781074	-70.454791	-380.705938	-205.660133	-0.060053	-2.685177	22239.60082
-463.410701	-100.9733	-381.468901	-250.674934	0.70291	0.366674	22221.28971
-461.884775	-128.439959	-316.617068	-306.371214	-0.060053	0.366674	22222.81564
-444.336632	-165.06217	-299.831888	-305.608251	-0.823016	0.366674	22229.6823
-422.210713	-199.395493	-287.624484	-340.704537	-0.060053	-0.396289	22214.42305
-412.292197	-231.439928	-263.209677	-371.223047	0.70291	-0.396289	22222.05268
-406.951458	-249.751034	-221.246726	-409.371184	-0.060053	-0.396289	22229.6823
-368.803321	-283.321394	-180.046738	-424.630438	-0.823016	1.129637	22204.50453
-355.069992	-312.313978	-176.231925	-469.64524	-0.060053	0.366674	22200.68972
-319.973706	-339.780637	-103.750465	-465.067463	-0.060053	-0.396289	22202.21564
-299.373712	-361.906556	-85.439359	-501.689675	-0.060053	0.366674	22206.03046
-261.225576	-403.869507	-51.106036	-538.311886	-0.060053	0.366674	22205.2675
-218.499662	-406.921358	-42.713446	-559.674843	-0.060053	-0.396289	22222.05268
-194.084855	-427.521352	30.530977	-526.867445	-0.823016	-0.396289	22208.31935
-153.64783	-452.699122	80.886518	-534.497073	-0.823016	-1.159251	22210.60823
-135.336724	-458.802824	94.619847	-558.91188	0.70291	-1.159251	22047.33421
-84.218221	-493.89911	142.686499	-517.711892	-0.823016	-0.396289	22188.48232
-55.225637	-490.847259	163.286493	-536.785961	-0.060053	-0.396289	22195.34898
-4.107133	-496.950961	203.723518	-532.971147	-0.060053	-0.396289	22230.44527
30.22619	-497.713923	266.286463	-484.904495	0.70291	0.366674	22234.26008
56.166923	-495.425035	282.30868	-478.03783	0.70291	-1.159251	22205.2675
82.870619	-502.2917	315.879041	-475.748942	1.465872	-0.396289	22211.3712
108.811352	-515.262066	336.479034	-453.623022	-0.823016	-0.396289	22212.13416
144.6706	-493.89911	341.056811	-452.86006	-0.060053	0.366674	22164.06751
186.633551	-490.847259	392.938277	-407.845258	-0.823016	-1.159251	22198.40083
220.966874	-467.195414	406.671606	-407.082295	-0.060053	0.366674	22212.13416
220.966874	-435.150979	412.012345	-437.600805	0.70291	0.366674	22181.61565
280.477968	-435.150979	460.841961	-350.623053	0.70291	-0.396289	22220.52675
298.789073	-416.076911	467.708625	-359.778606	-0.823016	0.366674	22209.08231
325.492769	-403.106544	462.367886	-339.178612	-0.823016	-1.159251	22205.2675
346.092763	-371.062109	513.486389	-256.778636	-0.060053	1.129637	22174.74899
388.818676	-342.832488	518.064166	-208.711984	-0.060053	0.366674	22217.4749
404.077931	-333.676935	519.590091	-189.637915	-0.060053	-0.396289	22221.28971
437.648291	-273.402879	492.886396	-196.50458	-0.060053	-0.396289	22219.00082
442.226068	-258.906587	524.167868	-136.993487	-0.823016	-1.159251	22228.91934
438.411254	-224.573264	515.012315	-128.600896	-0.823016	-0.396289	22227.39341
460.537174	-179.558462	531.797495	-59.171287	0.70291	-0.396289	22215.94897
461.300136	-143.699213	501.278986	-27.126852	0.70291	-0.396289	22225.10453
463.589024	-87.239971	514.249352	17.887949	1.465872	-0.396289	22254.86007
470.455689	-65.877014	494.412321	40.776831	0.70291	-0.396289	22235.02304
455.959397	-30.017766	466.945663	110.20644	0.70291	-0.396289	22234.26008
448.32977	4.315558	463.893812	162.850869	-0.060053	1.129637	22241.88971
458.248285	38.648881	431.086414	184.213826	0.70291	0.366674	22223.5786
434.59644	69.16739	447.108631	226.939739	-0.060053	-0.396289	22222.81564
408.655707	97.397011	410.48642	259.747137	0.70291	0.366674	22229.6823
402.552006	139.359962	390.649389	278.058242	0.70291	0.366674	22215.18601
390.344602	171.404397	353.264215	309.339714	-0.060053	-0.396289	22222.81564
368.981645	195.056242	310.538301	316.206379	-0.823016	-1.159251	22229.6823
353.72239	219.471049	261.708686	337.569336	-0.823016	-1.922214	22202.97861
340.752024	256.856223	222.797587	368.087845	-0.823016	-0.396289	22197.63787
339.989061	280.508068	215.930922	402.421168	-0.823016	-0.396289	22210.60823
327.018695	319.419168	170.916121	439.04338	-0.823016	-1.159251	22218.23786
296.500185	343.071013	148.027238	441.332268	0.70291	-0.396289	22202.21564
281.24093	374.352485	101.486512	461.169299	-0.823016	-1.922214	22222.05268
249.196495	405.633957	69.442077	487.110032	0.70291	0.366674	22195.34898
238.515017	416.315435	9.930983	477.191517	-0.060053	-0.396289	22211.3712
195.026141	430.811727	-42.713446	481.00633	-0.060053	-0.396289	22222.81564
172.137259	454.463572	-50.343073	518.391504	-0.060053	0.366674	22188.48232
142.381712	449.885796	-89.254173	515.339653	1.465872	0.366674	22208.31935
122.544681	465.908013	-100.698614	519.91743	1.465872	0.366674	22245.70452
95.840985	466.670976	-112.143055	533.650759	0.70291	1.129637	22230.44527
54.640997	466.670976	-145.713415	532.124834	-0.060053	0.366674	22213.66009
33.278041	478.87838	-199.88377	531.361871	-0.060053	1.129637	22217.4749
-7.921947	476.589492	-230.402279	532.124834	-0.060053	0.366674	22216.71194
-26.996015	465.908013	-239.557832	528.31002	-0.060053	0.366674	22183.14158
-41.492307	468.196902	-260.920788	516.865579	-0.823016	-1.159251	25.940733
-81.929332	446.833945	-321.957807	487.110032	-0.823016	-0.396289	12.207404
-103.292289	444.545057	-339.50595	476.428554	0.70291	-0.396289	12.970367
-140.677463	418.604324	-386.80964	461.932262	-0.060053	0.366674	9.155553
-164.329308	412.500622	-390.624454	444.384119	-0.823016	1.129637	10.681478
-194.084855	407.159883	-504.305902	339.858224	-0.823016	-0.396289	21479.68993
-229.944103	398.767292	-447.846659	371.139696	-0.060053	0.366674	22174.74899
-242.151507	385.796926	-444.031845	370.376733	-0.060053	-1.922214	22205.2675
-273.432979	370.537671	-444.794808	323.836006	-0.823016	-1.922214	22212.89712
-279.536681	346.885826	-453.950361	271.95454	-0.060053	1.129637	22217.4749
-304.714452	312.552503	-485.994796	268.902689	-0.060053	-0.396289	22219.76379
-336.758887	297.293248	-482.942945	209.391596	-0.823016	-0.396289	22219.76379
-360.410731	266.774739	-505.831827	167.428645	-0.823016	-1.159251	22209.08231
-379.4848	244.64882	-485.994796	114.784217	-0.060053	-0.396289	22224.34156
-400.847756	210.315496	-480.654057	102.576813	1.465872	0.366674	22251.04526
-413.818123	185.137726	-485.994796	56.036086	1.465872	0.366674	22235.786
-431.366266	164.537732	-491.335535	-17.208337	1.465872	1.129637	22097.68975
-448.914409	119.522931	-453.950361	11.021284	-0.060053	0.366674	22241.12674
-464.936626	97.397011	-473.024429	-6.526859	0.70291	0.366674	22222.81564
-470.277366	76.034055	-450.89851	-80.534244	-0.060053	0.366674	22222.05268
-492.403285	18.81185	-400.542969	-121.734232	-0.060053	0.366674	22230.44527
-477.906993	1.263707	-405.120746	-117.919418	-0.060053	0.366674	22213.66009
-472.566254	-27.728877	-384.520752	-159.119406	0.70291	1.129637	22223.5786
-487.825508	-53.66961	-382.231864	-226.260127	-0.060053	-1.159251	22228.15638
-477.14403	-94.869598	-374.602236	-240.756419	-0.823016	-0.396289	22202.21564
-474.092179	-122.336257	-371.550385	-301.030475	-1.585978	-0.396289	22199.92676
-455.018111	-179.558462	-341.031876	-381.904525	-0.060053	1.129637	22212.13416
-431.366266	-197.106605	-299.068925	-329.260096	-0.823016	-0.396289	22212.89712
-410.003309	-223.047338	-251.765236	-371.223047	0.70291	0.366674	22209.08231
-391.692204	-255.854736	-244.135608	-384.956376	-0.060053	-1.159251	22226.63045
-381.010725	-283.321394	-181.572664	-426.919327	0.70291	-0.396289	22229.6823
-344.388514	-293.23991	-131.980086	-429.971178	-0.823016	-0.396289	22214.42305
-319.210744	-322.995457	-102.224539	-480.326718	-0.060053	1.129637	22222.05268
-293.270011	-359.617668	-90.780098	-487.956346	0.70291	0.366674	22189.24528
-282.588532	-383.269513	-83.150471	-510.845228	0.70291	1.129637	22211.3712
-249.781135	-400.817656	-56.446775	-521.526706	0.70291	1.129637	22244.94156
-191.795967	-407.68432	-19.824564	-532.208184	0.70291	0.366674	22234.26008
-157.462643	-432.099128	30.530977	-554.334104	-0.060053	-0.396289	22204.50453
-132.284873	-454.98801	92.330959	-522.289669	-0.060053	0.366674	22119.81567
-98.714513	-459.565787	128.95317	-530.682259	0.70291	0.366674	22219.76379
-73.536742	-474.825041	135.819835	-517.711892	-0.060053	1.892599	22188.48232
-46.833047	-503.054663	212.116108	-501.689675	-0.823016	-0.396289	22211.3712
1.996569	-508.395402	252.553133	-484.141532	-0.060053	0.366674	22215.18601
45.485445	-498.476886	274.679053	-498.637824	0.70291	1.892599	22183.90454
74.478029	-500.765774	314.353115	-491.008197	-0.060053	0.366674	22202.21564
95.840985	-507.632439	307.48645	-488.719308	-1.585978	0.366674	22190.00824
124.070607	-496.950961	299.856823	-488.719308	-0.823016	-0.396289	22179.32676
165.270594	-496.950961	315.116078	-503.2156	-0.060053	0.366674	22176.27491
202.655768	-471.010228	395.990128	-458.963762	-0.823016	0.366674	22200.68972
237.752054	-453.462085	412.775308	-400.215631	1.465872	1.129637	22201.45268
249.959458	-435.913942	444.05678	-372.748972	-0.060053	0.366674	22218.23786
290.396483	-420.654687	463.893812	-343.756388	1.465872	0.366674	22228.15638
319.389067	-408.447283	496.701209	-302.556401	-0.060053	1.129637	22231.20823
343.803875	-364.958407	496.701209	-270.511966	-0.060053	1.129637	22215.94897
378.137198	-344.358413	516.53824	-230.07494	-0.060053	0.366674	22225.10453
399.500155	-310.788053	508.14565	-220.156425	1.465872	1.129637	22253.33415
396.448304	-291.713984	460.078998	-201.082356	-0.060053	0.366674	22235.786
407.892745	-258.143624	488.308619	-182.008288	-0.060053	-0.396289	22237.31193
438.411254	-223.047338	529.508607	-119.445344	0.70291	-1.159251	22241.88971
444.514956	-191.002903	524.167868	-55.356474	-0.060053	0.366674	22222.81564
459.011248	-155.906617	524.167868	-23.312039	-0.823016	-1.159251	22222.05268
462.826062	-123.09922	507.382688	10.258322	-0.060053	0.366674	22225.86749
443.751993	-94.106636	525.693793	47.643496	-0.823016	0.366674	22213.66009
455.959397	-46.802946	458.553072	86.554595	-0.060053	-0.396289	22222.05268
458.248285	-14.758511	466.945663	134.621248	-0.060053	0.366674	22228.91934
438.411254	21.100738	459.316035	165.139757	-0.060053	1.892599	22206.79342
439.93718	62.300726	442.530855	183.450863	-0.823016	-0.396289	22199.16379
401.02608	76.034055	346.39755	156.747167	-0.060053	-0.396289	22143.46751
413.233484	124.86367	379.204948	257.458248	-0.060053	-1.159251	22211.3712
395.685341	155.382179	339.530885	284.924907	0.70291	1.129637	22209.08231
382.714974	188.189577	318.167929	308.576752	-0.060053	0.366674	22227.39341
373.559422	212.604385	298.330898	332.991559	0.70291	-0.396289	22230.44527
362.877943	243.885857	251.027208	378.769324	0.70291	1.892599	22222.05268
336.174247	286.61177	227.375363	397.843392	-0.823016	-1.922214	22224.34156
324.729806	311.78954	175.493897	413.865609	-0.060053	-1.159251	22228.15638
324.729806	342.30805	154.893903	444.384119	0.70291	0.366674	22212.13416
301.840924	388.085814	96.908735	461.932262	-0.060053	-0.396289	22242.65267
262.929825	389.61174	67.153188	442.858193	2.228835	1.129637	22234.26008
230.88539	431.57469	-32.031967	427.598939	-0.060053	-1.159251	22199.16379
208.75947	421.656175	-17.535675	509.235952	0.70291	0.366674	22228.15638
181.292812	433.863578	-48.817148	528.31002	0.70291	1.129637	22234.26008
143.907638	441.493206	-88.49121	515.339653	0.70291	-1.159251	22188.48232
136.27801	442.256168	-116.720831	525.258169	0.70291	-0.396289	22220.52675
108.048389	467.433939	-112.143055	509.235952	-0.060053	-1.159251	22213.66009
65.322476	456.75246	-129.691198	533.650759	0.70291	-1.159251	22190.00824
42.433594	462.0932	-183.861552	519.154467	-0.060053	0.366674	22206.03046
16.492861	447.596908	-224.298577	516.865579	-0.823016	-0.396289	22194.58602
-6.396021	447.596908	-263.972639	482.532256	-0.823016	-0.396289	22179.32676
-49.884897	453.70061	-286.098559	492.450771	-0.823016	-1.159251	62.562944
-72.77378	443.019131	-357.054093	432.939678	-0.060053	-1.159251	15.259255
-103.292289	436.152467	-362.394833	484.821144	-0.823016	-1.159251	11.444441
-125.418208	436.152467	-350.187429	479.480405	1.465872	1.129637	11.444441
-160.514494	419.367286	-373.076311	441.332268	-0.060053	-1.159251	9.918516
-186.455227	405.633957	-391.387417	413.865609	-0.060053	-0.396289	15723.89905
-214.684849	401.056181	-399.780007	410.813759	0.70291	0.366674	22173.98602
-241.388544	382.745075	-415.802224	380.295249	-0.060053	-0.396289	22212.13416
-253.595948	378.167299	-427.246665	349.013777	0.70291	-0.396289	22244.94156
-280.299644	361.382118	-447.846659	320.784156	0.70291	-0.396289	22231.97119
-316.921855	323.233982	-457.002212	259.747137	0.70291	1.892599	22237.31193
-341.336663	295.00436	-507.357753	226.176776	0.70291	1.892599	22241.12674
-343.625551	273.641404	-523.37997	179.636049	-0.060053	0.366674	22222.05268
-371.855172	242.359931	-482.179982	158.273093	-0.060053	-1.159251	22221.28971
-381.773688	211.078459	-503.542939	101.81385	-0.060053	-0.396289	22226.63045
-422.210713	187.426614	-500.491088	85.791633	-0.060053	0.366674	22212.13416
-429.84034	170.641434	-460.054063	65.954601	-0.060053	-0.396289	22209.08231
-435.944042	133.25626	-495.150349	5.680545	-0.823016	1.129637	22227.39341
-463.410701	89.004421	-482.179982	-14.156486	-0.823016	-0.396289	22196.87491
-477.14403	73.745167	-450.135547	-89.689797	-0.823016	-0.396289	22199.92676
-471.040328	25.678514	-470.735541	-155.304592	-1.585978	0.366674	22209.84527
-484.773658	-1.025182	-458.528137	-163.697182	-0.060053	1.129637	22211.3712
-492.403285	-21.625176	-467.68369	-192.689766	-0.060053	0.366674	22209.08231
-478.669956	-42.225169	-400.542969	-223.208276	0.70291	0.366674	22230.44527
-473.329216	-76.558493	-343.320764	-233.126791	0.70291	0.366674	22225.10453
-467.988477	-114.706629	-317.380031	-268.223077	0.70291	0.366674	22219.76379
-464.936626	-155.906617	-334.165211	-300.267512	-0.060053	0.366674	22228.15638
-442.047744	-191.002903	-301.357814	-387.245264	0.70291	0.366674	22228.91934
-406.188496	-207.025121	-267.787453	-347.571202	0.70291	1.129637	22235.786
-391.692204	-237.54363	-244.135608	-386.482302	1.465872	-0.396289	22249.51933
-389.403315	-274.165841	-232.691167	-438.363768	0.70291	-0.396289	22247.23045
-368.803321	-307.736202	-192.254142	-458.963762	-0.060053	0.366674	22204.50453
-348.203328	-314.602867	-135.031937	-442.941544	-0.060053	-0.396289	22227.39341
-303.951489	-343.595451	-109.854167	-509.319302	-0.823016	0.366674	22228.91934
-264.277427	-380.980625	-89.254173	-506.267451	-0.823016	-1.159251	22188.48232
-246.729284	-400.054693	-32.031967	-516.94893	-0.823016	-0.396289	22217.4749
-216.210774	-420.654687	7.642095	-527.630408	-0.823016	0.366674	22229.6823
-163.566345	-438.20283	19.849499	-550.51929	-0.060053	-1.159251	22196.11194
-136.862649	-450.410234	86.227257	-523.815594	-0.060053	0.366674	22190.7712
-115.499693	-481.691706	113.693915	-536.785961	-0.060053	-0.396289	22196.87491
-69.721929	-504.580588	144.212425	-564.252619	-0.823016	0.366674	22175.51195
-22.418239	-506.106513	196.856854	-534.497073	-0.060053	-0.396289	22183.90454
-21.655276	-516.025029	191.516114	-541.363737	-0.060053	-1.159251	22199.16379
35.566929	-505.343551	258.656835	-514.660041	-0.060053	-0.396289	22200.68972
64.559513	-506.869476	307.48645	-470.408203	0.70291	0.366674	22201.45268
96.603948	-501.528737	335.716072	-485.667457	0.70291	0.366674	22215.18601
138.566899	-497.713923	364.708656	-445.230432	1.465872	1.129637	22212.13416
162.218743	-480.16578	366.997544	-439.889693	-0.060053	0.366674	22189.24528
195.026141	-471.77319	366.997544	-429.208215	-0.060053	0.366674	22195.34898
243.855756	-454.225047	425.745675	-397.16378	1.465872	0.366674	22219.00082
265.218713	-445.069495	453.212333	-384.956376	-0.060053	-0.396289	22232.73415
297.263148	-425.232463	453.975296	-347.571202	1.465872	-0.396289	22241.88971
318.626104	-403.106544	462.367886	-322.393432	-0.060053	0.366674	22241.12674
333.122396	-374.876923	511.197501	-295.689736	0.70291	0.366674	22222.81564
365.929794	-363.432482	506.619725	-244.571232	0.70291	-1.159251	22223.5786
389.581639	-322.232494	521.116017	-224.734201	-0.060053	0.366674	22229.6823
417.048298	-290.951022	524.167868	-191.163841	-0.823016	0.366674	22213.66009
431.54459	-274.928804	527.982681	-154.54163	-0.060053	-1.159251	22224.34156
423.151999	-237.54363	535.612309	-141.571263	-0.060053	0.366674	22229.6823
442.989031	-209.314009	538.66416	-82.823132	-0.823016	1.892599	22200.68972
457.485323	-162.773282	518.827129	-40.097219	-0.823016	-0.396289	22202.21564
474.270503	-142.173288	435.66419	-24.075002	-0.823016	-0.396289	22205.2675
462.063099	-81.136269	460.078998	-18.734262	-0.823016	0.366674	22205.2675
461.300136	-47.565909	415.064196	20.176837	-0.060053	-1.159251	22209.84527
450.618658	-5.602958	411.249383	39.250906	-0.060053	-0.396289	22229.6823
443.751993	9.656297	439.479004	152.932353	-0.060053	0.366674	22225.10453
430.781627	43.98962	457.027147	181.924937	-0.060053	0.366674	22222.05268
433.833478	76.797018	432.612339	213.969372	-0.823016	-0.396289	22225.10453
416.285335	133.25626	395.990128	250.591584	-0.060053	-0.396289	22224.34156
410.181633	163.011807	363.18273	295.606385	0.70291	-0.396289	22225.10453
399.500155	183.611801	315.879041	315.443416	0.70291	-0.396289	22247.99341
385.003863	213.367347	273.91609	332.991559	1.465872	-0.396289	22246.46748
356.774241	243.885857	273.91609	374.191547	-0.060053	-0.396289	22227.39341
352.196465	291.952509	208.301295	377.243398	-0.823016	0.366674	22236.54897
333.122396	295.00436	167.86427	413.102647	0.70291	0.366674	22233.49712
325.492769	330.863609	140.397611	406.998945	-0.060053	-0.396289	22180.85269
306.418701	372.063597	132.005021	453.539672	-0.060053	-0.396289	22219.00082
278.189079	378.167299	82.412443	471.087815	0.70291	0.366674	22232.73415
249.196495	414.78951	51.893934	488.635958	-0.060053	0.366674	22195.34898
201.129843	414.026547	-5.328272	500.080399	-0.823016	-1.159251	22210.60823
183.5817	426.996914	-41.18752	509.998914	-0.060053	0.366674	22207.55638
156.115041	448.35987	-82.387508	497.791511	-0.060053	0.366674	22196.87491
121.781718	456.75246	-96.120837	535.176685	-0.823016	-0.396289	22181.61565
88.974321	466.670976	-148.002303	493.213734	0.70291	1.129637	22199.16379
79.818768	463.619125	-233.45413	484.821144	-0.823016	-0.396289	22194.58602
33.278041	472.011715	-209.802285	482.532256	-0.823016	-1.159251	22198.40083
16.492861	468.196902	-196.831919	522.206318	-0.060053	1.129637	22220.52675
-10.210835	463.619125	-226.587465	528.31002	-0.823016	-0.396289	22208.31935
-26.233053	449.885796	-270.076341	509.235952	0.70291	1.129637	427.259133
-60.566376	444.545057	-311.276329	498.554473	-0.060053	-0.396289	15.259255
-72.010817	440.730243	-302.883739	486.347069	1.465872	0.366674	14.496292
-123.892283	437.678392	-336.454099	480.243368	-0.060053	-0.396289	9.918516
-135.336724	420.893212	-386.046677	420.732274	0.70291	-0.396289	9.918516
-172.721898	407.159883	-431.824442	399.369317	1.465872	-1.159251	9.155553
-211.632998	414.78951	-405.883709	416.154498	0.70291	-0.396289	21935.94165
-231.470029	384.271	-446.320734	355.880441	-0.060053	-0.396289	22205.2675
-275.721868	373.589522	-447.083696	342.910075	-0.060053	0.366674	22219.00082
-268.09224	374.352485	-450.135547	331.465634	-0.823016	1.129637	22209.84527
-295.558899	341.545087	-447.846659	281.873056	-0.823016	0.366674	22222.05268
-301.662601	311.78954	-471.498504	246.013807	-0.060053	1.129637	22228.15638
-348.203328	272.115478	-497.439237	194.132341	-0.823016	0.366674	22194.58602
-377.195912	247.700671	-471.498504	159.036055	-1.585978	-1.922214	22200.68972
-393.218129	210.315496	-498.2022	98.761999	-0.060053	-0.396289	22211.3712
-413.818123	188.95254	-540.928113	69.769415	-0.060053	-0.396289	22203.74157
-457.306999	163.77477	-477.602206	20.176837	-0.060053	0.366674	22188.48232
-447.388483	118.759968	-519.565156	-22.549076	-0.060053	0.366674	22227.39341
-471.040328	114.182192	-523.37997	-108.000903	1.465872	-0.396289	22215.18601
-458.832924	82.900719	-457.765175	-50.015735	0.70291	0.366674	22221.28971
-487.825508	49.330359	-429.535553	-79.771281	-0.060053	-1.159251	22228.91934
-473.329216	34.834067	-425.72074	-123.260157	0.70291	1.129637	22220.52675
-460.35885	6.604446	-401.305932	-142.334226	-0.060053	-0.396289	22225.86749
-458.069962	-39.173318	-414.276299	-188.874953	0.70291	-0.396289	22249.51933
-458.832924	-60.536275	-352.476317	-216.341611	1.465872	1.129637	22243.41563
-461.121813	-109.36589	-369.261497	-248.386046	0.70291	0.366674	22230.44527
-440.521819	-135.306623	-358.580019	-330.786022	0.70291	-0.396289	22239.60082
-440.521819	-174.217723	-303.646702	-305.608251	-0.060053	1.892599	22230.44527
-422.210713	-202.447344	-278.468931	-347.571202	0.70291	0.366674	22214.42305
-405.425533	-231.439928	-240.320795	-366.64527	-0.060053	0.366674	22225.86749
-383.299613	-266.536214	-202.172658	-391.823041	-0.060053	0.366674	22230.44527
-372.618135	-282.558432	-160.209707	-411.660072	0.70291	0.366674	22205.2675
-332.944073	-322.995457	-125.113421	-451.334134	-0.060053	-0.396289	22215.18601
-307.00334	-338.254711	-93.068986	-491.771159	-0.823016	0.366674	22208.31935
-277.247793	-371.062109	-110.617129	-526.104482	-0.823016	1.129637	22194.58602
-245.203358	-404.632469	-61.024551	-506.267451	-0.823016	0.366674	22190.00824
-222.314476	-416.076911	-41.18752	-545.178551	-0.060053	-0.396289	22215.18601
-201.714482	-445.069495	38.923567	-548.993365	-0.060053	1.129637	22208.31935
-167.381159	-431.336165	73.25689	-528.393371	-0.060053	0.366674	22190.00824
-107.870065	-476.350967	127.427245	-516.185967	-0.823016	-0.396289	22206.03046
-76.588593	-489.321333	142.686499	-544.415588	-0.060053	-1.159251	22196.11194
-46.833047	-492.373184	188.464264	-529.919296	-0.060053	0.366674	22199.92676
1.996569	-491.610221	228.138326	-498.637824	0.70291	1.129637	22206.03046
28.700264	-493.89911	260.182761	-480.326718	1.465872	-0.396289	22221.28971
79.818768	-507.632439	276.204978	-503.978563	-0.060053	-0.396289	22211.3712
100.418762	-500.002812	338.00496	-497.111898	0.70291	0.366674	22231.20823
131.700234	-490.847259	341.819774	-470.408203	-0.823016	-0.396289	22203.74157
172.900222	-490.084296	361.656805	-471.171165	1.465872	0.366674	22196.11194
197.315029	-490.084296	344.871625	-474.985979	-0.823016	1.129637	22196.87491
215.626135	-467.958377	384.545687	-445.230432	-0.060053	-0.396289	22209.84527
242.329831	-442.017644	442.530855	-379.615637	-0.823016	-0.396289	22215.94897
278.952042	-435.150979	477.627141	-358.25268	0.70291	1.129637	22228.15638
308.707589	-402.343581	486.782694	-334.600835	-0.060053	-1.159251	22231.20823
327.018695	-388.610252	498.990097	-281.956407	-1.585978	0.366674	22195.34898
360.589055	-359.617668	508.14565	-252.20086	-1.585978	0.366674	22203.74157
372.033496	-341.306562	486.782694	-230.07494	-1.585978	0.366674	22213.66009
407.129782	-304.684351	497.464172	-198.030506	-0.060053	-0.396289	22206.03046
415.522372	-277.980655	547.819713	-187.349027	-0.823016	-1.159251	22213.66009
413.996447	-256.617699	510.434539	-156.830518	0.70291	-0.396289	22231.20823
465.11495	-208.551046	466.945663	-138.519412	-0.060053	-1.159251	22213.66009
452.907546	-160.484394	505.856762	-61.460176	-0.060053	-0.396289	22222.81564
463.589024	-123.862182	515.012315	-1.186119	-0.060053	-0.396289	22228.15638
454.433472	-91.817747	496.701209	43.065719	-0.060053	0.366674	22216.71194
459.774211	-71.217753	478.390104	94.184223	0.70291	1.129637	22228.15638
457.485323	-31.543691	473.049364	110.20644	-0.060053	-1.922214	22251.04526
445.277919	15.759999	470.760476	174.29531	-0.060053	-0.396289	22238.83786
440.700142	39.411843	441.767892	191.08049	0.70291	0.366674	22230.44527
432.307552	88.241459	416.590122	234.569366	0.70291	-0.396289	22222.05268
426.20385	107.315527	410.48642	251.354546	-0.823016	-1.159251	22227.39341
417.048298	147.752552	338.767923	252.880472	0.70291	1.129637	22216.71194
385.766825	179.796987	337.241997	264.324913	-0.060053	-0.396289	22226.63045
384.2409	217.182161	312.064227	341.384149	-0.823016	-0.396289	22227.39341
369.744608	233.967341	280.019792	376.480435	-0.060053	-1.159251	22217.4749
356.774241	273.641404	263.997574	388.687839	-0.823016	-0.396289	22227.39341
322.440918	299.582137	218.982773	396.317466	-0.823016	-1.922214	22209.84527
328.54462	322.471019	138.108723	416.154498	-0.060053	-0.396289	22196.11194
304.892775	353.752491	135.056872	428.361901	-0.823016	-1.159251	22180.85269
288.870558	373.589522	82.412443	438.280417	-1.585978	-0.396289	22215.94897
256.826123	404.108032	22.138387	460.406336	-0.060053	1.129637	22208.31935
201.892806	410.974696	1.538393	490.924846	-0.060053	-0.396289	22187.71935
182.818737	428.522839	-45.002334	488.635958	-0.060053	-1.159251	22220.52675
174.426147	455.226535	-77.809732	503.895212	-0.060053	1.129637	22213.66009
147.722451	459.804311	-77.046769	543.569275	0.70291	1.129637	22215.18601
102.70765	465.145051	-94.594912	521.443355	0.70291	1.129637	22211.3712
92.026172	479.641343	-136.557862	527.547057	0.70291	-0.396289	22220.52675
32.515078	468.196902	-187.676366	542.806312	0.70291	-0.396289	22220.52675
42.433594	470.48579	-195.305993	530.598908	0.70291	-1.159251	22204.50453
-7.158984	470.48579	-247.950422	519.91743	-0.060053	0.366674	22204.50453
-17.0775	466.670976	-253.291161	516.102616	1.465872	1.129637	4569.383831
-57.514525	451.411721	-300.594851	504.658175	-0.060053	-0.396289	20.599994
-83.455258	451.411721	-301.357814	490.161883	-0.823016	-0.396289	12.207404
-110.921916	426.233951	-341.031876	450.487821	-0.060053	-0.396289	12.207404
-138.388575	426.996914	-385.283715	443.621156	0.70291	1.129637	11.444441
-157.462643	421.656175	-393.676305	436.754492	0.70291	0.366674	9.155553
-207.055221	412.500622	-389.861491	426.835976	0.70291	-1.159251	20825.0679
-242.151507	392.663591	-417.32815	404.710057	-0.823016	1.129637	22179.32676
-252.070023	381.21915	-431.061479	314.680454	-0.823016	0.366674	22199.16379
-281.825569	362.145081	-439.454069	330.702671	-0.060053	1.129637	22199.92676
-300.899638	345.359901	-466.157765	261.273062	-0.060053	-0.396289	22209.08231
-338.284812	320.182131	-511.935529	243.724919	0.70291	0.366674	22230.44527
-341.336663	294.241398	-540.928113	165.90272	-0.060053	0.366674	22212.89712
-355.832955	269.063627	-480.654057	156.747167	-0.060053	-0.396289	22222.05268
-377.195912	240.834006	-485.994796	125.465695	-0.060053	-0.396289	22229.6823
-404.66257	211.078459	-493.624423	100.287925	-0.060053	-1.922214	22210.60823
-406.188496	176.745136	-466.920727	84.265707	0.70291	-1.159251	22222.81564
-422.973676	148.515515	-476.07628	53.747198	0.70291	-0.396289	22249.51933
-437.469968	99.6859	-466.920727	-6.526859	0.70291	-0.396289	22231.20823
-461.121813	90.530347	-479.891094	-54.593511	0.70291	-1.159251	22228.91934
-482.484769	63.826651	-430.298516	-80.534244	0.70291	0.366674	22242.65267
-476.381067	31.019253	-421.142963	-104.949052	-0.823016	-2.685177	22222.81564
-485.53662	2.789632	-431.061479	-146.149039	0.70291	-0.396289	22215.94897
-489.351434	-34.595542	-376.128162	-174.378661	-0.823016	0.366674	22226.63045
-488.588471	-74.269604	-380.705938	-201.845319	0.70291	-0.396289	22224.34156
-465.699589	-98.684412	-355.528168	-273.563816	-0.060053	-1.159251	22218.23786
-460.35885	-133.017735	-346.372615	-283.482332	-0.823016	-1.922214	22225.10453
-429.84034	-174.980686	-335.691137	-314.000842	-0.060053	0.366674	22208.31935
-435.944042	-203.210307	-295.254112	-351.386016	-1.585978	-0.396289	22200.68972
-412.292197	-226.862152	-267.02449	-363.593419	-0.060053	1.129637	22209.84527
-395.507017	-249.751034	-235.743018	-437.600805	-0.823016	-1.159251	22162.54158
-369.566284	-278.743618	-181.572664	-430.73414	0.70291	-0.396289	22208.31935
-336.758887	-315.365829	-144.950452	-496.348936	1.465872	0.366674	22190.7712
-329.892222	-347.410264	-196.831919	-519.237818	0.70291	-0.396289	22219.76379
-290.981122	-380.217662	-193.017105	-606.978533	-0.060053	0.366674	22209.84527
-270.381128	-392.425066	-61.787514	-510.082265	-0.060053	-0.396289	22215.18601
-232.232992	-408.447283	-32.031967	-533.73411	-0.823016	-0.396289	22213.66009
-184.166339	-420.654687	29.005052	-527.630408	0.70291	-0.396289	22228.91934
-145.25524	-442.780606	48.842083	-547.467439	-0.060053	0.366674	22225.86749
-107.107103	-456.513936	107.590213	-538.311886	1.465872	1.129637	22211.3712
-78.114519	-488.558371	137.34576	-524.578557	0.70291	-0.396289	22202.97861
-51.410823	-501.528737	151.079089	-527.630408	0.70291	-0.396289	22203.74157
-24.707127	-505.343551	229.664251	-510.082265	0.70291	-0.396289	22212.13416
20.307674	-508.395402	264.760537	-494.060047	0.70291	1.129637	22202.97861
38.61878	-501.528737	296.042009	-494.82301	0.70291	1.129637	22205.2675
85.159507	-509.921327	313.590152	-472.697091	0.70291	-0.396289	22224.34156
114.152091	-507.632439	356.316066	-500.926712	-0.060053	0.366674	22194.58602
146.959489	-503.817625	380.730873	-452.097097	-0.060053	-0.396289	22187.71935
175.952073	-487.795408	376.153097	-429.971178	-2.348941	-1.159251	22188.48232
220.966874	-490.084296	386.834575	-423.867476	-0.823016	0.366674	22173.22306
244.618719	-448.884308	445.582706	-390.297115	0.70291	0.366674	22207.55638
269.796489	-435.913942	453.975296	-378.852674	-0.823016	-0.396289	22215.18601
303.36685	-407.68432	440.241967	-392.586003	0.70291	0.366674	22105.31938
326.255732	-382.50655	479.916029	-301.793438	0.70291	0.366674	22216.71194
348.381651	-361.906556	469.234551	-278.904556	0.70291	-1.159251	22224.34156
374.322384	-333.676935	460.078998	-281.956407	-0.060053	0.366674	22231.97119
399.500155	-319.943606	529.508607	-190.400878	-0.060053	-0.396289	22214.42305
415.522372	-277.217692	533.323421	-160.645331	1.465872	-0.396289	22241.88971
435.359403	-246.699183	542.478973	-132.41571	0.70291	-0.396289	22254.09711
451.381621	-213.891785	550.108601	-115.63053	1.465872	0.366674	22234.26008
462.826062	-181.084388	503.567874	-75.193505	-0.060053	0.366674	22229.6823
446.803844	-139.121437	521.87898	-18.734262	-0.060053	1.129637	22240.36378
461.300136	-104.025151	504.330837	30.858316	-0.823016	1.129637	22221.28971
438.411254	-91.817747	450.160482	17.887949	0.70291	1.129637	22217.4749
464.351987	-38.410356	469.997513	124.702732	-0.060053	0.366674	22228.91934
452.907546	-1.025182	471.523439	165.139757	-0.060053	-1.159251	22223.5786
423.914962	47.041471	408.960495	155.984204	0.70291	0.366674	22221.28971
439.174217	66.115539	427.2716	220.836037	-0.060053	0.366674	22222.05268
405.603856	89.004421	417.353085	249.065658	-0.823016	-0.396289	22206.03046
403.314968	124.86367	369.286432	256.695286	-0.060053	-0.396289	22199.92676
412.470521	174.456248	339.530885	277.29528	-1.585978	-1.159251	22209.84527
370.507571	199.634018	312.82719	314.680454	-0.060053	0.366674	22220.52675
372.033496	226.337714	281.545717	345.961926	-0.823016	-0.396289	22211.3712
359.06313	259.908074	241.108692	379.532286	-0.823016	-0.396289	22224.34156
343.803875	298.819174	186.938338	371.139696	-0.060053	-0.396289	22226.63045
310.996477	339.256199	172.442046	391.73969	1.465872	0.366674	22214.42305
295.737222	332.389534	75.545778	384.110063	-0.060053	0.366674	22211.3712
286.58167	375.87841	86.99022	423.784125	0.70291	1.129637	22212.13416
269.796489	399.530255	68.679114	488.635958	0.70291	-0.396289	22232.73415
233.937241	427.759876	43.501344	496.265585	0.70291	1.129637	22242.65267
193.500216	438.441355	-8.380123	514.576691	0.70291	-0.396289	22215.94897
183.5817	457.515423	-46.528259	497.791511	-0.060053	-0.396289	22219.76379
147.722451	451.411721	-84.676396	532.124834	-0.060053	1.129637	22199.92676
112.626165	452.937647	-102.224539	509.235952	-0.060053	-0.396289	22197.63787
74.478029	460.567274	-128.165272	507.710026	-0.060053	1.129637	22206.79342
54.640997	467.433939	-163.261558	520.680393	-0.060053	-1.159251	22201.45268
26.411376	470.48579	-193.017105	536.70261	1.465872	-0.396289	22212.13416
6.574345	459.041349	-215.143024	540.517424	-0.060053	-1.159251	22203.74157
-21.655276	449.122833	-247.950422	510.761877	-1.585978	-1.159251	20599.23093
-46.070084	448.35987	-286.098559	513.813728	-1.585978	-1.159251	22.888882
-88.033034	438.441355	-289.913372	496.265585	-0.823016	-0.396289	14.496292
-93.373773	452.174684	-354.765205	469.561889	-0.823016	-0.396289	10.681478
-130.758948	436.152467	-389.098528	453.539672	-0.823016	-0.396289	11.444441
-157.462643	424.708026	-408.935559	413.865609	-0.823016	-0.396289	9.918516
-188.744116	415.552473	-410.461485	416.91746	-0.060053	-0.396289	15599.53612
-223.840401	397.241367	-405.883709	389.450802	1.465872	0.366674	22183.14158
-243.677433	378.930261	-412.750373	368.850808	-0.060053	0.366674	22219.00082
-274.195942	376.641373	-439.454069	347.487851	-0.060053	1.129637	22205.2675
-283.351495	349.937677	-463.868877	287.976758	0.70291	1.892599	22228.91934
-300.136675	330.863609	-466.157765	283.398981	0.70291	-0.396289	22249.51933
-316.158893	295.00436	-492.098498	226.939739	0.70291	-1.159251	22225.86749
-368.040359	262.959925	-488.283684	205.576782	1.465872	0.366674	22231.20823
-374.907023	227.100677	-486.757759	139.199024	-0.060053	0.366674	22239.60082
-394.744055	217.182161	-492.098498	109.443477	1.465872	1.129637	22218.23786
-422.973676	192.004391	-502.017013	78.924968	-1.585978	-1.159251	22209.84527
-426.025527	158.43403	-486.757759	36.962017	-0.060053	-0.396289	22228.15638
-436.707005	126.389595	-463.105914	4.917582	-0.060053	-0.396289	22219.00082
-459.595887	72.219241	-527.957746	-84.349058	0.70291	1.129637	22219.76379
-469.514403	66.115539	-460.054063	-67.563878	-0.823016	-0.396289	22228.91934
-477.14403	30.256291	-435.639255	-110.289791	-0.823016	-0.396289	22203.74157
-485.53662	-1.025182	-408.935559	-119.445344	-0.823016	0.366674	22201.45268
-491.640322	-26.202952	-399.780007	-185.060139	-0.060053	0.366674	22211.3712
-493.92921	-62.062201	-397.491118	-199.556431	-0.823016	-0.396289	22218.23786
-484.010695	-84.951083	-382.231864	-228.549015	-0.823016	0.366674	22211.3712
-464.173664	-122.336257	-361.63187	-284.245295	0.70291	-1.159251	22226.63045
-445.862558	-146.751064	-315.091143	-324.68232	-0.060053	-0.396289	22231.97119
-429.84034	-191.002903	-296.017074	-325.445283	-0.060053	0.366674	22216.71194
-417.632937	-217.706599	-257.105975	-388.008227	0.70291	0.366674	22224.34156
-381.773688	-244.410295	-261.683751	-397.926743	-0.060053	-0.396289	22198.40083
-379.4848	-272.639916	-215.905987	-452.097097	-0.060053	-0.396289	22231.97119
-339.047775	-287.136208	-160.97267	-429.208215	-0.060053	-1.159251	22240.36378
-329.129259	-338.254711	-141.135639	-470.408203	0.70291	-1.159251	22215.18601
-310.055191	-354.276929	-117.483794	-517.711892	2.228835	1.129637	22216.71194
-270.381128	-375.639885	-49.58011	-489.482271	0.70291	-1.159251	22224.34156
-232.995954	-401.580619	-23.639377	-518.474855	-0.060053	-0.396289	22214.42305
-209.344109	-423.706538	9.930983	-534.497073	-0.060053	-0.396289	22207.55638
-168.907084	-446.59542	56.47171	-532.971147	0.70291	0.366674	22197.63787
-136.099687	-464.906526	90.805033	-510.082265	-1.585978	-0.396289	22212.13416
-104.055252	-482.454669	123.612431	-542.1267	-0.060053	-0.396289	22201.45268
-68.958966	-496.950961	141.160574	-562.726694	-0.823016	-1.159251	22186.95639
-32.336755	-504.580588	211.353146	-502.452638	-0.823016	1.129637	22198.40083
11.152121	-506.869476	237.293879	-490.245234	-0.823016	0.366674	22196.11194
52.352109	-496.187998	273.91609	-473.460054	0.70291	1.129637	22192.29713
69.900252	-517.550955	292.990158	-504.741526	-1.585978	-0.396289	22205.2675
100.418762	-496.187998	334.953109	-477.274867	-0.060053	0.366674	22205.2675
147.722451	-493.89911	338.767923	-470.408203	0.70291	0.366674	22188.48232
164.507632	-477.876892	362.419768	-446.756358	1.465872	0.366674	22200.68972
206.470582	-471.77319	366.234581	-417.763774	-0.060053	0.366674	22218.23786
238.515017	-455.750973	412.775308	-405.55637	-0.060053	0.366674	22213.66009
275.137228	-437.439867	456.264184	-366.64527	-0.060053	-0.396289	22230.44527
299.552036	-406.921358	475.338253	-342.993426	-0.060053	0.366674	22203.74157
312.522403	-400.817656	489.071582	-307.134177	-0.060053	-0.396289	22228.91934
347.618688	-385.558401	495.938247	-281.193444	-0.060053	-0.396289	22234.26008
356.011279	-333.676935	510.434539	-246.860121	-0.060053	-0.396289	22242.65267
378.900161	-331.388047	500.516023	-232.363829	-0.060053	-1.159251	22219.76379
407.892745	-294.765835	512.723427	-185.060139	-0.823016	-1.159251	22217.4749
426.20385	-261.195475	535.612309	-146.912002	-0.823016	-1.159251	22226.63045
444.514956	-224.573264	517.301203	-125.549046	-0.060053	0.366674	22223.5786
426.20385	-187.951052	504.330837	-72.904617	-0.060053	-0.396289	22218.23786
464.351987	-162.773282	490.597507	-36.282405	-0.823016	-0.396289	22228.91934
454.433472	-133.780698	466.945663	-6.526859	-0.823016	0.366674	22207.55638
455.196434	-91.817747	482.96788	14.836098	-0.823016	1.129637	22199.92676
449.092732	-49.091834	466.1827	94.184223	-0.823016	1.129637	22211.3712
452.907546	-12.469623	462.367886	139.961987	-0.823016	0.366674	22217.4749
448.32977	31.782216	468.471588	185.739751	-0.060053	0.366674	22214.42305
454.433472	67.641465	441.767892	193.369378	-0.060053	-0.396289	22225.86749
415.522372	95.871086	421.930861	243.724919	-0.060053	0.366674	22233.49712
401.02608	134.782186	376.153097	241.436031	-0.060053	-0.396289	22211.3712
404.077931	163.011807	326.560519	289.502683	-0.060053	-1.159251	22220.52675
396.448304	200.396981	305.960525	291.791572	-0.060053	-1.159251	22228.15638
385.003863	218.708087	289.175345	337.569336	1.465872	-0.396289	22235.02304
379.663123	254.567335	280.782755	378.006361	-0.060053	-1.159251	22241.88971
350.670539	289.663621	235.00499	394.028578	0.70291	-0.396289	22226.63045
330.070546	325.52287	195.330928	429.124864	0.70291	0.366674	22217.4749
300.314999	328.574721	150.316127	450.487821	-0.060053	-0.396289	22225.10453
282.003893	369.011746	115.982804	426.835976	-0.060053	0.366674	22219.76379
261.403899	387.322851	89.279108	469.561889	-0.060053	-0.396289	22200.68972
240.803905	410.974696	49.605045	491.687809	0.70291	0.366674	22217.4749
211.048359	419.367286	12.219871	494.73966	0.70291	1.129637	22225.86749
179.766886	443.019131	-64.076402	519.154467	-0.823016	0.366674	22199.16379
138.566899	433.100616	-87.728247	500.080399	-1.585978	-1.159251	22183.90454
128.648383	455.226535	-122.824533	485.584107	-1.585978	-0.396289	22186.19343
93.552097	461.330237	-133.506011	511.52484	-0.060053	-1.159251	22198.40083
45.485445	471.248752	-169.36526	529.835945	-0.060053	0.366674	22193.06009
36.329892	468.959864	-193.780068	528.31002	-1.585978	-0.396289	22195.34898
11.152121	472.011715	-212.854136	536.70261	0.70291	-0.396289	22211.3712
-23.181202	457.515423	-243.372646	509.235952	-0.823016	-1.159251	22193.06009
-29.284904	461.330237	-283.046708	502.369287	-0.060053	-1.159251	90.029603
-56.751562	455.226535	-318.142994	489.39892	-0.060053	-1.159251	14.496292
-106.34414	449.122833	-364.683721	471.087815	0.70291	-0.396289	12.207404
-133.810799	426.996914	-400.542969	416.154498	1.465872	0.366674	10.681478
-151.358941	426.233951	-399.017044	427.598939	1.465872	1.892599	10.681478
-166.618196	425.470988	-415.802224	388.687839	0.70291	0.366674	788.90347
-221.551513	410.211734	-405.120746	424.547088	0.70291	-1.922214	22127.4453
-247.492246	401.819143	-409.698522	387.924876	-0.060053	-1.159251	22224.34156
-254.358911	387.322851	-427.246665	351.302665	0.70291	-0.396289	22206.03046
-310.818153	365.959895	-476.839243	312.391565	0.70291	1.129637	22215.18601
-306.240377	325.52287	-477.602206	278.058242	0.70291	1.129637	22226.63045
-329.892222	302.633988	-474.550355	247.539733	-0.823016	-1.922214	22212.89712
-340.5737	277.456217	-478.365169	208.628633	-0.060053	-1.159251	22217.4749
-365.751471	246.937708	-485.231833	157.51013	0.70291	-0.396289	22231.20823
-399.321831	221.759938	-554.661442	70.532378	-1.585978	0.366674	22147.28233
-416.107011	182.085875	-566.105883	34.673129	-0.060053	1.892599	22200.68972
-429.077378	163.77477	-504.305902	14.073135	-0.060053	-1.159251	22209.08231
-436.707005	134.019223	-486.757759	20.176837	0.70291	1.129637	22215.18601
-466.462552	87.478496	-489.80961	-14.919449	0.70291	0.366674	22210.60823
-466.462552	67.641465	-442.50592	-33.230554	-0.060053	0.366674	22228.91934
-478.669956	46.278508	-420.380001	-99.608312	-0.060053	-0.396289	22230.44527
-477.14403	17.285924	-421.905926	-116.393493	0.70291	0.366674	22217.4749
-472.566254	-19.336287	-399.017044	-156.067555	-0.823016	-0.396289	22225.86749
-485.53662	-52.906648	-361.63187	-191.163841	-0.060053	-1.159251	22227.39341
-457.306999	-67.40294	-355.528168	-262.119375	1.465872	1.129637	22239.60082
-468.75144	-118.521443	-377.654087	-278.904556	-0.060053	1.129637	22244.94156
-455.781074	-139.8844	-331.876323	-303.319363	0.70291	0.366674	22245.70452
-432.129229	-170.402909	-308.987441	-313.237879	-0.060053	-1.922214	22224.34156
-410.766272	-207.025121	-276.180043	-355.200829	0.70291	-0.396289	22233.49712
-392.455166	-229.914003	-238.794869	-383.430451	1.465872	0.366674	22221.28971
-384.062576	-282.558432	-217.431912	-393.348966	0.70291	1.129637	22202.21564
-353.544067	-294.002873	-166.313409	-439.12673	-0.060053	0.366674	22218.23786
-329.892222	-330.625084	-144.18749	-446.756358	-0.060053	1.129637	22229.6823
-311.581116	-343.595451	-101.461576	-489.482271	0.70291	1.129637	22192.29713
-277.247793	-380.980625	-76.283806	-498.637824	-0.823016	-0.396289	22193.06009
-258.936687	-399.29173	-53.394924	-503.2156	-1.585978	1.129637	22207.55638
-216.210774	-426.758389	-125.876384	-625.289638	-0.823016	-0.396289	22086.24531
-175.773749	-447.358383	45.790232	-521.526706	-0.060053	0.366674	22187.71935
-142.966351	-463.3806	73.25689	-517.711892	-0.060053	1.129637	22202.97861
-100.240438	-468.721339	115.982804	-548.993365	-0.823016	0.366674	22215.18601
-67.43304	-493.136147	141.923537	-546.704476	0.70291	1.129637	22199.16379
-33.86268	-495.425035	200.671667	-505.504489	0.70291	1.892599	22212.89712
-7.158984	-503.817625	225.086475	-503.2156	-0.823016	1.129637	22198.40083
44.722482	-487.795408	254.079059	-509.319302	-0.060053	0.366674	22175.51195
76.766917	-480.928743	316.642003	-507.030414	-0.823016	0.366674	22192.29713
94.31506	-486.269482	338.767923	-487.193383	0.70291	-0.396289	22215.94897
140.855787	-508.395402	305.197562	-548.993365	0.70291	1.129637	22210.60823
172.900222	-486.269482	358.604954	-461.25265	-0.060053	0.366674	22215.94897
188.922439	-472.536153	406.671606	-400.215631	-0.060053	0.366674	22236.54897
233.174278	-467.195414	437.953079	-392.586003	-0.060053	-1.159251	22214.42305
268.270564	-459.565787	444.819743	-378.089711	-0.060053	-0.396289	22222.05268
279.715005	-420.654687	456.264184	-372.748972	-0.060053	-1.159251	22219.00082
303.36685	-400.817656	486.782694	-325.445283	0.70291	1.129637	22219.00082
334.648322	-377.928774	504.330837	-286.534183	-0.060053	1.129637	22223.5786
358.300167	-353.513966	495.938247	-262.119375	1.465872	0.366674	22233.49712
378.900161	-335.20286	490.597507	-216.341611	-1.585978	1.129637	22202.97861
392.63349	-314.602867	492.886396	-223.208276	-0.823016	-1.159251	22201.45268
416.285335	-273.402879	511.197501	-180.482363	-0.823016	-1.922214	22212.13416
432.307552	-239.832518	525.693793	-135.467561	-0.060053	0.366674	22216.71194
459.774211	-188.714015	525.693793	-85.874983	-0.060053	-0.396289	22214.42305
452.907546	-157.432543	528.745644	-26.36389	-0.823016	-0.396289	22225.10453
465.877913	-133.780698	476.864178	-19.497225	-0.060053	-0.396289	22229.6823
450.618658	-88.002934	475.338253	7.969433	-0.060053	0.366674	22216.71194
464.351987	-52.143685	486.782694	89.606446	-0.823016	-0.396289	22226.63045
446.040882	-17.810362	481.441955	121.650881	0.70291	1.129637	22229.6823
450.618658	15.759999	478.390104	167.428645	-0.060053	-0.396289	22238.07489
444.514956	47.041471	429.560488	179.636049	-0.823016	-0.396289	22241.88971
439.174217	99.6859	434.138265	258.221211	1.465872	1.892599	22246.46748
417.81126	120.285894	377.679022	233.806404	1.465872	-0.396289	22224.34156
413.233484	161.485881	344.108662	283.398981	0.70291	0.366674	22233.49712
373.559422	190.478465	354.79014	313.917491	-0.060053	-0.396289	22230.44527
367.45572	211.841422	313.590152	336.04341	-1.585978	-1.159251	22211.3712
353.72239	233.204379	279.256829	381.821174	-0.060053	-1.922214	22220.52675
353.72239	271.352515	247.975357	371.902659	-0.823016	-1.922214	22226.63045
340.752024	298.819174	196.856854	406.235982	0.70291	0.366674	22171.69713
305.655738	316.367317	143.449462	423.021162	-0.823016	-1.159251	22195.34898
287.344632	342.30805	74.782816	388.687839	-1.585978	-0.396289	22207.55638
254.537235	379.693224	-4.565309	411.576721	-1.585978	-0.396289	22167.88232
228.596501	394.189516	27.479126	461.169299	0.70291	-0.396289	22201.45268
206.470582	407.922845	-17.535675	493.976697	-0.823016	-0.396289	22216.71194
177.477998	431.57469	-57.9727	513.050765	-0.060053	0.366674	22210.60823
165.270594	455.989498	-61.024551	519.154467	-0.060053	0.366674	22198.40083
127.122457	462.0932	-93.831949	541.280387	-0.060053	-1.922214	22206.79342
101.944687	465.908013	-130.45416	498.554473	-0.060053	-1.159251	22200.68972
76.003954	459.804311	-147.239341	526.021132	0.70291	0.366674	22180.85269
54.640997	472.011715	-181.572664	536.70261	0.70291	1.129637	22219.76379
41.670631	472.774678	-226.587465	503.895212	1.465872	1.129637	22225.86749
-2.581208	465.908013	-270.839304	484.821144	0.70291	-0.396289	22205.2675
-20.892313	457.515423	-283.046708	498.554473	-1.585978	-0.396289	682.85165
-62.092301	459.804311	-328.061509	481.769293	-0.060053	-0.396289	18.311106
-84.981183	437.678392	-310.513366	488.635958	0.70291	-0.396289	12.207404
-125.418208	427.759876	-355.528168	447.43597	-0.060053	0.366674	11.444441
-151.358941	417.841361	-356.291131	451.250784	-0.823016	-1.159251	9.918516
-185.692265	415.552473	-389.861491	434.465603	-0.060053	0.366674	8.39259
-203.240408	408.685808	-408.172597	422.2582	-0.060053	-2.685177	21825.31205
-234.52188	391.137665	-415.802224	394.791541	0.70291	0.366674	22210.60823
-255.884836	364.433969	-436.402218	350.539702	-0.823016	0.366674	22184.6675
-268.855203	354.515454	-474.550355	256.695286	-0.060053	1.129637	22199.92676
-303.188526	334.678423	-542.454038	228.465664	-0.823016	0.366674	22211.3712
-328.366296	311.78954	-499.728125	239.147143	-0.823016	-1.159251	22206.03046
-348.96629	282.796956	-477.602206	215.495298	0.70291	-0.396289	22213.66009
-368.040359	260.671037	-486.757759	168.191608	0.70291	1.129637	22228.91934
-389.403315	224.811788	-501.254051	94.184223	0.70291	-0.396289	22024.44533
-398.558868	192.767354	-504.305902	93.42126	-0.823016	1.129637	22215.94897
-434.418117	166.063658	-487.520721	61.376825	0.70291	1.129637	22226.63045
-442.810707	132.493297	-473.787392	15.599061	-0.060053	0.366674	22227.39341
-435.18108	104.263676	-498.2022	-19.497225	0.70291	-0.396289	22236.54897
-470.277366	78.322943	-443.268883	-24.837964	0.70291	0.366674	22244.94156
-478.669956	52.38221	-447.846659	-83.586095	0.70291	-1.159251	22243.41563
-505.373651	40.174806	-421.905926	-149.20089	-0.060053	-0.396289	22225.10453
-478.669956	-1.788144	-416.565187	-139.282375	-0.060053	1.129637	22233.49712
-481.721807	-32.306654	-402.831858	-178.956437	-0.060053	-0.396289	22228.15638
-475.618105	-65.877014	-396.728156	-223.971239	-0.823016	-1.159251	22211.3712
-449.677372	-95.632561	-373.076311	-278.141593	-0.823016	-0.396289	22222.05268
-468.75144	-133.017735	-333.402248	-282.719369	-0.060053	0.366674	22231.20823
-439.758856	-168.114021	-331.876323	-332.311947	0.70291	1.129637	22214.42305
-419.158862	-206.262158	-292.202261	-359.015643	-0.823016	-1.159251	22203.74157
-413.05516	-237.54363	-254.054124	-384.956376	-0.060053	-0.396289	22207.55638
-389.403315	-267.299177	-262.446714	-436.837842	-0.823016	-0.396289	22163.30454
-358.884806	-298.580649	-232.691167	-512.371153	-1.585978	-0.396289	22200.68972
-340.5737	-321.469531	-178.520813	-517.711892	-0.060053	-1.159251	22215.94897
-307.766303	-343.595451	-111.380092	-487.956346	1.465872	-0.396289	22219.00082
-286.403346	-364.195444	-87.728247	-487.193383	-0.823016	-1.159251	22204.50453
-254.358911	-378.691736	-45.765297	-510.845228	-0.060053	-1.159251	22222.05268
-222.314476	-405.395432	-6.091234	-563.489657	-0.060053	1.129637	22167.88232
-191.795967	-443.543569	38.160604	-535.260035	-0.060053	-0.396289	22177.03787
-149.070053	-439.728755	76.308741	-523.052631	-0.060053	-1.159251	22214.42305
-104.055252	-462.617637	107.590213	-532.971147	0.70291	1.129637	22228.91934
-60.566376	-476.350967	95.38281	-548.230402	1.465872	0.366674	22208.31935
-65.144152	-495.425035	201.43463	-524.578557	1.465872	-1.159251	22208.31935
-3.344171	-509.921327	213.642034	-529.156333	-0.060053	-1.159251	22221.28971
28.700264	-500.002812	278.493866	-481.089681	0.70291	0.366674	22203.74157
59.981737	-509.158364	298.330898	-500.926712	-0.060053	-1.159251	22183.90454
90.500246	-505.343551	328.086444	-490.245234	-0.060053	-1.159251	22215.94897
122.544681	-515.262066	351.738289	-474.223016	-0.060053	-0.396289	22197.63787
155.352079	-503.817625	320.456817	-452.86006	-0.060053	0.366674	22185.43046
194.263178	-483.980594	403.619755	-416.237848	-0.823016	0.366674	22227.39341
217.915023	-467.958377	421.930861	-412.423035	-0.823016	-1.159251	22194.58602
233.937241	-458.039861	426.508637	-404.030445	-0.823016	-0.396289	22206.03046
288.107595	-425.232463	457.79011	-348.334165	-0.823016	-1.159251	22193.06009
305.655738	-407.68432	479.153066	-359.015643	-0.823016	-0.396289	22206.79342
327.018695	-377.928774	437.953079	-323.156394	-0.060053	1.129637	22215.94897
368.981645	-353.513966	488.308619	-240.756419	-0.823016	-1.159251	22231.20823
390.344602	-333.676935	523.404905	-209.474947	-0.823016	-0.396289	22226.63045
402.552006	-302.395463	537.138234	-197.267543	1.465872	2.655562	22221.28971
413.233484	-274.928804	540.953048	-164.460145	0.70291	0.366674	22229.6823
417.048298	-258.143624	538.66416	-126.312008	-0.060053	1.129637	22228.15638
449.855695	-200.158456	544.004899	-104.186089	1.465872	0.366674	22239.60082
473.50754	-158.195505	546.293787	-41.623144	0.70291	1.129637	22247.23045
468.929764	-129.965884	451.686408	-42.386107	0.70291	1.129637	22244.94156
461.300136	-88.765896	464.656774	-34.75648	-0.060053	-0.396289	22225.86749
467.403838	-66.639977	495.175284	72.058303	-0.060053	-1.159251	22235.02304
463.589024	-25.439989	431.086414	106.391626	-0.060053	-1.159251	22227.39341
446.803844	2.026669	468.471588	158.273093	-0.823016	-0.396289	22212.89712
440.700142	27.967402	431.849377	197.184192	0.70291	-0.396289	22222.81564
420.100148	62.300726	430.323451	210.154559	-0.060053	0.366674	22231.20823
410.944596	111.893303	392.175314	236.858254	-0.823016	-0.396289	22213.66009
404.840894	144.700701	376.153097	262.798988	-0.823016	-0.396289	22205.2675
391.870527	177.508099	327.323482	296.369348	-0.823016	0.366674	22209.84527
365.929794	211.841422	289.175345	285.68787	-0.060053	-0.396289	22194.58602
370.507571	224.048826	246.449432	349.77674	-0.060053	0.366674	22214.42305
331.596471	258.382149	249.501282	363.510069	-0.823016	0.366674	22218.23786
341.514987	291.189547	151.079089	356.643404	-0.060053	-0.396289	22215.18601
323.966844	324.759907	155.656866	418.443386	-0.060053	1.129637	22210.60823
307.944626	347.648789	129.716133	449.724858	0.70291	-0.396289	22226.63045
275.137228	386.559889	88.516145	465.747076	-0.060053	-0.396289	22221.28971
249.959458	388.085814	68.679114	480.243368	0.70291	-0.396289	22186.19343
226.307613	420.130249	14.50876	504.658175	0.70291	0.366674	22227.39341
207.233545	433.863578	-13.720862	520.680393	0.70291	0.366674	22246.46748
177.477998	451.411721	-62.550477	532.124834	0.70291	0.366674	22206.03046
146.196526	458.278386	-86.965284	517.628542	-0.060053	1.129637	22214.42305
98.129873	453.70061	-138.083788	477.191517	-0.060053	-0.396289	22217.4749
85.159507	461.330237	-142.661564	514.576691	-0.060053	-1.922214	22197.63787
49.300258	465.145051	-164.024521	538.991498	-0.823016	-0.396289	22199.92676
31.752115	457.515423	-195.305993	532.124834	0.70291	0.366674	22219.76379
6.574345	465.908013	-210.565248	533.650759	-0.060053	-1.159251	22200.68972
-35.388605	456.75246	-231.165242	516.865579	-0.060053	-0.396289	7543.41258
-47.596009	449.122833	-289.913372	499.317436	-0.060053	1.129637	19.074068
-88.033034	439.204318	-342.557801	491.687809	-0.823016	0.366674	13.733329
-118.551544	442.256168	-392.150379	458.117448	-0.060053	0.366674	10.681478
-145.25524	417.841361	-376.891125	436.754492	-0.060053	1.129637	9.918516
-161.277457	416.315435	-379.942975	429.124864	-0.060053	-0.396289	10.681478
-201.714482	415.552473	-392.150379	416.91746	0.70291	-0.396289	20303.20139
-224.603364	402.582106	-406.646671	385.635988	-0.060053	0.366674	22199.92676
-252.832985	385.033963	-437.165181	361.984143	0.70291	0.366674	22209.84527
-270.381128	365.196932	-443.268883	333.754522	-0.060053	-0.396289	22210.60823
-282.588532	343.071013	-482.942945	287.213795	-0.060053	-1.159251	22224.34156
-307.00334	327.048795	-473.787392	258.984174	0.70291	-0.396289	22218.23786
-334.469998	286.61177	-467.68369	228.465664	0.70291	1.129637	22238.07489
-356.595918	266.774739	-476.839243	190.317528	1.465872	0.366674	22247.23045
-377.958874	235.493267	-521.854045	95.710148	-0.060053	-2.685177	22080.90457
-400.847756	201.159944	-530.246635	88.843484	0.70291	0.366674	22225.10453
-413.818123	172.930322	-510.409603	52.984235	-0.060053	1.129637	22236.54897
-450.440334	133.25626	-553.135517	-12.63056	-0.060053	1.129637	22228.15638
-451.96626	114.182192	-473.787392	-3.475008	1.465872	0.366674	22214.42305
-478.669956	95.871086	-461.579988	-16.445374	-0.060053	-0.396289	22224.34156
-467.225515	59.248875	-429.535553	-48.489809	0.70291	-0.396289	22229.6823
-477.14403	46.278508	-418.854075	-114.867567	-0.060053	-0.396289	22213.66009
-477.906993	-7.128884	-443.268883	-140.8083	-0.060053	1.129637	22206.79342
-474.092179	-30.780728	-389.861491	-177.430512	-0.823016	1.129637	22210.60823
-487.062546	-72.743679	-397.491118	-254.489748	-0.823016	-1.159251	22195.34898
-461.121813	-97.921449	-384.520752	-278.904556	0.70291	1.129637	22215.18601
-479.432918	-143.699213	-341.031876	-283.482332	0.70291	0.366674	22220.52675
-446.625521	-153.617729	-389.098528	-378.089711	-0.060053	0.366674	22215.18601
-423.736639	-194.054754	-292.965223	-364.356382	-0.060053	-0.396289	22222.81564
-401.610719	-232.965854	-243.372646	-357.489718	-0.823016	-0.396289	22222.05268
-390.929241	-250.513997	-218.957838	-394.111929	0.70291	-0.396289	22215.18601
-366.514433	-284.084357	-198.357844	-424.630438	0.70291	0.366674	22191.53417
-342.099626	-296.291761	-145.713415	-454.385985	0.70291	-0.396289	22227.39341
-306.240377	-326.81027	-101.461576	-462.015613	0.70291	-0.396289	22246.46748
-285.640383	-355.039892	-83.150471	-464.304501	-0.060053	0.366674	22220.52675
-273.432979	-385.558401	-43.476408	-494.060047	0.70291	1.129637	22215.18601
-233.758917	-396.239879	-0.750495	-533.73411	1.465872	1.129637	22207.55638
-192.558929	-436.676904	32.819865	-538.311886	-0.060053	0.366674	22197.63787
-156.699681	-445.832457	35.108753	-568.830396	-0.823016	0.366674	22196.87491
-132.284873	-460.328749	103.7754	-515.423004	0.70291	0.366674	22220.52675
-86.507109	-477.876892	132.767984	-522.289669	0.70291	1.129637	22207.55638
-61.329339	-486.269482	164.049456	-520.000781	-0.823016	-0.396289	22196.87491
-15.551574	-492.373184	219.745736	-491.771159	-0.060053	-0.396289	22214.42305
2.759531	-511.447253	248.73832	-503.2156	-0.823016	-0.396289	22176.27491
32.515078	-509.921327	256.367947	-525.34152	-0.060053	-0.396289	22183.14158
63.79655	-499.239849	307.48645	-528.393371	-0.823016	0.366674	22184.6675
90.500246	-503.817625	322.745705	-500.926712	-0.823016	1.129637	22176.27491
153.063191	-492.373184	296.042009	-494.060047	-0.823016	-1.159251	22187.71935
182.055775	-492.373184	360.893842	-436.074879	1.465872	1.129637	22236.54897
195.789104	-476.350967	371.57532	-416.237848	-0.060053	1.129637	22222.05268
240.040943	-444.306532	449.39752	-387.245264	-0.060053	-1.159251	22221.28971
268.270564	-430.573203	476.101215	-382.667488	-1.585978	0.366674	22227.39341
305.655738	-415.313948	472.286402	-341.4675	-0.060053	1.129637	22222.81564
328.54462	-389.373215	515.775278	-324.68232	0.70291	-0.396289	22241.88971
351.433502	-357.32878	486.782694	-265.171226	0.70291	-0.396289	22246.46748
375.085347	-334.439898	489.071582	-217.867537	0.70291	-0.396289	22241.12674
397.974229	-319.180643	525.693793	-208.711984	-0.060053	-1.159251	22226.63045
413.233484	-276.45473	521.116017	-195.741617	-0.060053	-0.396289	22236.54897
423.151999	-269.588065	486.782694	-167.511996	-0.060053	-0.396289	22225.86749
446.803844	-220.75845	516.53824	-128.600896	-0.060053	1.129637	22213.66009
462.063099	-181.084388	515.012315	-62.223138	0.70291	1.129637	22227.39341
452.144583	-156.66958	518.064166	-20.260188	1.465872	0.366674	22230.44527
455.959397	-118.521443	496.701209	11.021284	-0.060053	0.366674	22213.66009
441.463105	-78.084418	482.96788	78.162005	-1.585978	-1.159251	22205.2675
446.803844	-48.328871	478.390104	120.887918	-1.585978	-0.396289	22210.60823
447.566807	-17.810362	450.923445	135.38421	-0.823016	-0.396289	22018.34162
436.885329	27.20444	443.293818	188.028639	1.465872	1.129637	22214.42305
415.522372	63.826651	406.671606	194.895304	0.70291	-0.396289	22221.28971
422.389037	106.552564	366.234581	199.47308	1.465872	1.129637	22217.4749
408.655707	137.834036	300.619786	224.650851	1.465872	1.892599	22225.86749
397.211266	172.16736	350.975326	275.769354	-0.060053	-0.396289	22230.44527
388.818676	200.396981	318.930892	317.732305	0.70291	-0.396289	22218.23786
372.796459	231.678453	302.145711	363.510069	0.70291	0.366674	22221.28971
367.45572	265.248814	267.049425	387.924876	0.70291	-1.922214	22229.6823
334.648322	284.322882	211.353146	407.761908	0.70291	0.366674	22243.41563
329.307583	319.419168	163.286493	407.761908	0.70291	1.892599	22227.39341
314.048328	333.91546	133.530946	416.154498	0.70291	1.892599	22220.52675
291.159446	376.641373	88.516145	460.406336	-0.060053	-0.396289	22231.97119
270.559452	379.693224	74.782816	481.769293	0.70291	1.129637	22216.71194
220.203911	410.211734	32.056902	503.13225	0.70291	-0.396289	22202.21564
208.75947	422.419137	-22.876415	492.450771	-0.060053	1.129637	22222.05268
166.79652	449.122833	-58.735663	513.050765	-0.060053	-0.396289	22204.50453
144.6706	442.256168	-98.409726	522.206318	-0.060053	1.129637	22208.31935
100.418762	456.75246	-100.698614	508.472989	0.70291	1.129637	22222.05268
86.685432	459.804311	-132.743049	521.443355	-0.823016	-1.159251	22182.37861
62.270625	476.589492	-179.283776	528.31002	-0.060053	0.366674	22186.95639
23.359525	465.145051	-195.305993	522.206318	-0.060053	1.129637	22189.24528
10.389159	460.567274	-254.054124	481.769293	0.70291	0.366674	22045.80828
-3.344171	471.248752	-257.868938	487.110032	-0.060053	-0.396289	22186.95639
-61.329339	448.35987	-295.254112	453.539672	-0.060053	0.366674	34.333323
-60.566376	442.256168	-363.920758	443.621156	-0.823016	-1.159251	12.970367
-92.610811	440.730243	-362.394833	451.250784	-0.060053	-0.396289	13.733329
-125.418208	430.811727	-364.683721	479.480405	0.70291	-0.396289	10.681478
-155.936718	421.656175	-374.602236	445.147082	-0.060053	-1.159251	9.918516
-171.195973	427.759876	-385.283715	428.361901	0.70291	1.129637	7234.412671
-197.899668	415.552473	-426.483702	394.028578	0.70291	1.129637	22178.5638
-234.52188	398.767292	-444.031845	378.006361	0.70291	0.366674	22220.52675
-255.121874	378.930261	-446.320734	332.228597	0.70291	0.366674	22222.81564
-281.062607	359.09323	-465.394802	279.584168	0.70291	0.366674	22235.02304
-310.818153	328.574721	-456.239249	249.828621	-0.060053	-0.396289	22222.81564
-340.5737	292.715472	-484.46887	240.673068	-0.060053	-0.396289	22212.89712
-357.35888	269.063627	-482.942945	184.213826	0.70291	0.366674	22224.34156
-370.329247	246.174745	-483.705908	146.065689	-0.060053	0.366674	22206.03046
-387.87739	210.315496	-485.994796	99.524962	-0.060053	-0.396289	22212.13416
-422.210713	175.982173	-498.2022	82.739782	-0.823016	-0.396289	22206.03046
-441.284782	153.856254	-489.80961	38.487943	-0.823016	-0.396289	22209.84527
-466.462552	125.626633	-493.624423	-5.763896	-0.823016	0.366674	22195.34898
-458.832924	87.478496	-473.787392	-9.57871	1.465872	0.366674	22215.18601
-470.277366	69.930353	-440.979994	-40.860182	-1.585978	-0.396289	22220.52675
-473.329216	46.278508	-435.639255	-98.082387	0.70291	0.366674	22215.18601
-473.329216	12.708148	-384.520752	-98.84535	0.70291	1.129637	22224.34156
-497.744024	-21.625176	-452.424435	-198.030506	-0.823016	1.129637	22226.63045
-475.618105	-66.639977	-418.854075	-228.549015	-0.060053	-0.396289	22210.60823
-487.825508	-82.662194	-349.424466	-230.837903	-0.060053	-0.396289	22218.23786
-456.544036	-114.706629	-320.431882	-266.697152	0.70291	-1.159251	22248.75637
-440.521819	-143.699213	-310.513366	-306.371214	0.70291	0.366674	22243.41563
-429.077378	-176.506611	-300.594851	-335.363798	-0.060053	-0.396289	22235.02304
-407.714421	-229.15104	-300.594851	-384.956376	1.465872	-0.396289	22214.42305
-391.692204	-237.54363	-249.476347	-380.3786	-0.060053	-0.396289	22227.39341
-385.588502	-271.876953	-211.328211	-416.237848	0.70291	1.892599	22216.71194
-355.069992	-299.343612	-218.194875	-510.845228	-0.060053	1.129637	22184.6675
-331.418147	-327.573233	-126.639347	-457.437836	0.70291	1.129637	22223.5786
-307.00334	-358.091743	-106.039353	-496.348936	0.70291	1.129637	22216.71194
-272.670017	-384.795438	-86.965284	-494.060047	0.70291	0.366674	22213.66009
-245.966321	-411.499134	-29.743079	-525.34152	0.70291	2.655562	22224.34156
-207.818184	-430.573203	-9.143085	-522.289669	-0.823016	1.129637	22183.90454
-175.773749	-435.913942	50.368008	-554.334104	-0.823016	0.366674	22191.53417
-152.884867	-474.825041	23.664312	-512.371153	-0.060053	0.366674	22191.53417
-122.366357	-485.50652	121.323543	-536.785961	-0.060053	0.366674	22180.85269
-65.144152	-500.765774	154.13094	-528.393371	-0.060053	0.366674	22195.34898
-36.914531	-501.528737	186.938338	-515.423004	-0.060053	0.366674	22197.63787
21.070637	-503.054663	206.012406	-507.030414	0.70291	-0.396289	22194.58602
33.278041	-494.662072	263.997574	-521.526706	-0.823016	-0.396289	22202.97861
75.240991	-493.89911	302.145711	-514.660041	1.465872	1.129637	22212.89712
108.048389	-500.002812	337.241997	-487.956346	-0.060053	-0.396289	22190.7712
146.959489	-492.373184	379.204948	-456.674873	0.70291	0.366674	22219.00082
188.922439	-480.16578	368.523469	-425.393401	0.70291	1.129637	22250.2823
230.88539	-464.906526	420.404936	-424.630438	0.70291	1.129637	22236.54897
235.463166	-445.832457	438.716041	-399.452668	0.70291	-0.396289	22228.91934
273.611303	-442.780606	455.501221	-371.98601	1.465872	1.892599	22236.54897
293.448334	-432.099128	447.108631	-378.089711	-0.060053	-0.396289	22224.34156
308.707589	-409.210246	464.656774	-338.415649	0.70291	1.129637	22217.4749
343.040912	-379.454699	513.486389	-279.667518	-0.060053	0.366674	22225.86749
365.929794	-355.039892	512.723427	-233.889754	0.70291	0.366674	22231.97119
394.159415	-322.995457	522.641942	-194.215692	-0.823016	-1.922214	22215.18601
404.840894	-300.106575	538.66416	-174.378661	-0.060053	1.129637	22209.84527
407.129782	-255.854736	514.249352	-156.830518	-1.585978	-0.396289	22210.60823
452.144583	-232.202891	528.745644	-135.467561	-1.585978	-0.396289	22189.24528
436.122366	-197.106605	516.53824	-100.371275	0.70291	1.129637	22215.18601
452.144583	-148.27699	505.093799	-60.697213	0.70291	1.129637	22222.05268
465.11495	-127.676996	485.256768	-31.704629	-0.823016	0.366674	22213.66009
467.403838	-98.684412	493.649358	20.9398	0.70291	1.129637	22225.86749
456.72236	-47.565909	458.553072	72.821266	-0.060053	-0.396289	22232.73415
451.381621	-1.025182	476.864178	147.591614	-0.060053	-0.396289	22165.59343
455.959397	7.367408	467.708625	178.873086	0.70291	1.892599	22222.81564
440.700142	61.537763	458.553072	210.917521	-0.060053	-0.396289	22238.07489
431.54459	100.448862	442.530855	242.198994	1.465872	1.129637	22244.94156
435.359403	137.834036	366.234581	261.273062	1.465872	0.366674	22237.31193
400.263117	179.796987	357.079028	298.658236	-0.060053	-0.396289	22241.12674
395.685341	185.900689	331.138295	301.710087	0.70291	-0.396289	22237.31193
372.796459	224.811788	294.516084	348.250814	-0.823016	-1.159251	22216.71194
353.72239	243.122894	241.108692	377.243398	-0.060053	0.366674	22183.14158
339.989061	278.21918	246.449432	389.450802	-0.060053	0.366674	22222.81564
336.174247	305.685839	150.316127	408.52487	-0.060053	-1.159251	22214.42305
315.574254	326.285832	123.612431	405.473019	-0.060053	-0.396289	22202.21564
298.789073	362.908044	118.271692	442.858193	0.70291	0.366674	22223.5786
261.403899	374.352485	91.567996	484.058181	-1.585978	-0.396289	22192.29713
222.4928	401.819143	50.368008	489.39892	-0.823016	-0.396289	22206.79342
219.440949	420.893212	-27.454191	486.347069	-0.823016	-1.922214	22199.92676
174.426147	426.996914	-47.291222	488.635958	0.70291	0.366674	22185.43046
150.774302	452.174684	-96.8838	509.998914	-0.060053	-0.396289	22200.68972
130.937271	462.856162	-96.8838	509.235952	-0.060053	-0.396289	22199.92676
80.581731	468.196902	-122.06157	526.021132	-0.060053	-0.396289	22192.29713
69.900252	481.167268	-153.343043	495.502622	-0.060053	0.366674	22200.68972
43.196556	472.774678	-187.676366	494.73966	-0.060053	-1.159251	22204.50453
17.255823	470.48579	-220.483763	497.791511	-0.060053	-1.159251	22170.93417
-3.344171	474.300603	-205.224509	538.228536	0.70291	0.366674	22224.34156
-29.284904	465.908013	-252.528198	519.91743	1.465872	1.129637	122.837001
-62.092301	455.226535	-311.276329	498.554473	-0.823016	-1.159251	16.022217
-106.34414	432.337653	-342.557801	474.902628	1.465872	0.366674	12.970367
-124.655246	427.759876	-356.291131	474.139666	0.70291	1.129637	11.444441
-156.699681	425.470988	-371.550385	441.332268	-0.060053	0.366674	9.918516
-188.744116	415.552473	-401.305932	428.361901	-0.060053	-1.159251	9.918516
-208.581147	397.241367	-421.905926	421.495237	0.70291	1.892599	22099.97864
-234.52188	388.848777	-418.854075	379.532286	-0.060053	0.366674	22212.89712
-270.381128	375.87841	-443.268883	339.095261	-0.060053	0.366674	22208.31935
-300.136675	356.041379	-459.2911	322.310081	-1.585978	0.366674	22202.97861
-310.055191	333.91546	-459.2911	280.34713	-0.060053	0.366674	22209.84527
-322.262595	309.500652	-485.231833	256.695286	-0.823016	0.366674	22192.29713
-343.625551	272.878441	-489.80961	183.450863	-0.060053	0.366674	22213.66009
-393.218129	256.093261	-468.446653	144.539763	-0.823016	-1.159251	22202.97861
-401.610719	220.996975	-504.305902	104.102738	-0.060053	-1.159251	22209.84527
-414.581086	196.582167	-543.979964	47.643496	-0.060053	0.366674	22222.81564
-419.921825	145.463664	-527.194784	3.391657	-0.060053	-0.396289	22229.6823
-449.677372	130.967372	-492.861461	16.362024	0.70291	0.366674	22215.18601
-446.625521	101.974788	-484.46887	-33.230554	-0.060053	-0.396289	22219.00082
-464.936626	84.426645	-431.824442	-46.963884	0.70291	0.366674	22240.36378
-467.988477	44.752583	-396.728156	-75.956468	1.465872	0.366674	22238.83786
-479.432918	21.100738	-395.20223	-122.497195	1.465872	-0.396289	22235.786
-453.492185	-19.336287	-406.646671	-165.223108	-0.060053	-1.922214	22237.31193
-467.225515	-50.61776	-423.431851	-206.423096	0.70291	0.366674	22231.97119
-477.906993	-70.454791	-370.787423	-243.80827	0.70291	0.366674	22222.05268
-473.329216	-115.469592	-358.580019	-263.645301	-0.060053	-0.396289	22224.34156
-462.647738	-141.410325	-321.957807	-296.452699	-0.823016	-0.396289	22225.10453
-442.810707	-166.588096	-351.713354	-367.408233	-0.060053	-0.396289	22173.22306
-423.736639	-194.817717	-303.646702	-380.3786	-0.060053	0.366674	22195.34898
-393.981092	-236.780667	-244.898571	-408.608221	1.465872	1.129637	22220.52675
-397.795905	-271.876953	-215.905987	-412.423035	-0.823016	0.366674	22193.06009
-365.751471	-289.425096	-207.513397	-438.363768	-0.060053	0.366674	22207.55638
-335.232961	-322.995457	-163.261558	-453.623022	0.70291	1.129637	22202.21564
-322.262595	-361.143593	-112.906018	-484.141532	-0.060053	0.366674	22201.45268
-268.09224	-370.299146	-86.965284	-488.719308	0.70291	0.366674	22221.28971
-240.625582	-392.425066	-25.165303	-503.978563	-0.060053	-0.396289	22206.03046
-221.551513	-425.232463	-2.276421	-537.548923	-0.060053	-1.159251	22189.24528
-187.21819	-425.232463	19.849499	-555.860029	0.70291	1.129637	22205.2675
-136.862649	-446.59542	62.575412	-539.074849	-0.060053	-1.159251	22203.74157
-110.158954	-472.536153	75.545778	-570.356321	0.70291	-0.396289	22190.00824
-65.144152	-480.928743	147.264276	-527.630408	-0.823016	-1.922214	22225.10453
-35.388605	-491.610221	205.249444	-516.185967	-0.823016	-1.159251	22227.39341
-10.973798	-490.847259	231.95314	-492.534122	-0.060053	1.892599	22216.71194
37.092855	-508.395402	264.760537	-492.534122	0.70291	1.129637	22202.21564
65.322476	-505.343551	299.09386	-516.185967	0.70291	0.366674	22211.3712
98.892836	-506.106513	301.382749	-487.956346	-0.823016	-0.396289	22203.74157
118.729867	-505.343551	340.293848	-448.282283	0.70291	0.366674	22196.87491
162.218743	-490.084296	382.256799	-428.445252	-0.060053	0.366674	22226.63045
201.892806	-471.010228	386.834575	-408.608221	0.70291	1.892599	22230.44527
223.255762	-445.832457	390.649389	-414.711923	-0.823016	-0.396289	22173.98602
246.907607	-444.306532	465.419737	-387.245264	-0.823016	-0.396289	22209.08231
275.900191	-431.336165	470.760476	-368.171196	-0.823016	-0.396289	22209.84527
305.655738	-409.973209	492.886396	-323.156394	-1.585978	-0.396289	22199.92676
344.566838	-376.402848	476.864178	-275.852705	-0.060053	1.892599	22218.23786
352.959428	-355.802854	508.14565	-233.126791	-0.060053	-1.159251	22218.23786
391.870527	-329.099159	503.567874	-221.68235	-0.060053	-0.396289	22212.89712
405.603856	-298.580649	497.464172	-201.082356	0.70291	0.366674	22225.10453
421.626074	-281.032506	502.804911	-169.037922	-0.060053	-0.396289	22231.97119
438.411254	-240.595481	508.908613	-127.837934	0.70291	1.129637	22214.42305
445.277919	-209.314009	479.916029	-129.363859	0.70291	-0.396289	22221.28971
442.226068	-158.195505	473.812327	-75.956468	1.465872	0.366674	22240.36378
457.485323	-125.388108	495.175284	-17.9713	1.465872	0.366674	22235.786
460.537174	-97.158486	492.886396	41.539794	-0.060053	0.366674	22238.83786
471.218652	-56.721461	498.227135	94.947185	0.70291	1.892599	22243.41563
462.826062	-29.254803	477.627141	152.932353	0.70291	0.366674	22202.21564
440.700142	2.026669	459.316035	181.161975	0.70291	-0.396289	22218.23786
442.226068	37.885918	440.241967	196.421229	-0.060053	0.366674	22225.86749
421.626074	82.900719	414.301234	213.969372	-0.060053	0.366674	22226.63045
412.470521	119.522931	398.279016	249.065658	-0.060053	-0.396289	22219.00082
394.159415	157.671068	350.975326	272.717503	-0.060053	0.366674	22227.39341
383.477937	190.478465	323.508668	313.917491	0.70291	0.366674	22231.97119
375.085347	207.263646	298.330898	333.754522	-1.585978	1.129637	22197.63787
366.692757	243.122894	267.812388	365.035994	-0.060053	0.366674	22208.31935
359.826092	262.959925	249.501282	393.265616	-0.823016	0.366674	22200.68972
336.93721	288.900658	187.701301	406.998945	-0.060053	0.366674	22201.45268
330.833508	331.626572	166.338344	410.813759	-0.060053	0.366674	22219.00082
301.077962	344.596938	113.693915	464.984113	-0.060053	-0.396289	22202.21564
278.189079	381.982112	96.908735	468.035964	0.70291	0.366674	22206.03046
253.011309	401.056181	69.442077	484.821144	-0.060053	-0.396289	22219.76379
224.781688	407.159883	-11.431974	500.843361	-0.060053	-0.396289	22196.11194
195.026141	433.100616	-36.609744	498.554473	0.70291	0.366674	22182.37861
166.033557	462.0932	-104.513427	492.450771	-0.060053	-0.396289	22223.5786
130.174308	462.0932	-118.246757	523.732244	1.465872	1.129637	22235.02304
119.49283	457.515423	-112.143055	526.784095	1.465872	0.366674	22210.60823
70.663215	467.433939	-140.372676	529.072983	0.70291	0.366674	22212.13416
50.826184	462.0932	-181.572664	536.70261	-0.060053	-1.159251	22214.42305
32.515078	467.433939	-224.298577	508.472989	-0.823016	-0.396289	22199.92676
-7.158984	456.75246	-226.587465	536.70261	-0.060053	-1.159251	22196.11194
-38.440456	459.804311	-258.6319	515.339653	-0.060053	0.366674	1069.673757
-70.484891	446.833945	-321.957807	462.695225	-0.823016	0.366674	16.78518
-91.084885	444.545057	-334.928174	487.110032	-0.060053	-0.396289	13.733329
-117.025618	432.337653	-362.394833	464.22115	-0.823016	1.129637	10.681478
-156.699681	409.448771	-411.98741	432.939678	-0.823016	1.129637	10.681478
-164.329308	411.737659	-395.20223	442.858193	-0.823016	-0.396289	9.918516
-191.795967	404.870994	-385.283715	423.784125	-0.060053	0.366674	21692.55654
-209.344109	385.796926	-421.905926	384.873025	0.70291	0.366674	22199.92676
-258.173725	378.167299	-424.194814	342.910075	-0.060053	0.366674	22205.2675
-266.566315	365.959895	-470.735541	297.895273	-0.060053	-0.396289	22219.76379
-290.21816	339.256199	-457.765175	282.636019	0.70291	-1.922214	22226.63045
-307.766303	323.996944	-460.054063	253.643435	-0.060053	-1.159251	22209.84527
-339.047775	287.374733	-506.59479	207.86567	0.70291	-0.396289	22221.28971
-358.884806	253.804372	-484.46887	152.169391	0.70291	-1.159251	22235.02304
-381.773688	230.91549	-529.483672	141.487912	2.228835	-0.396289	22234.26008
-398.558868	208.026608	-533.298486	74.347192	0.70291	0.366674	22239.60082
-416.869974	162.248844	-473.024429	55.273123	1.465872	0.366674	22241.12674
-431.366266	131.730335	-466.920727	36.962017	0.70291	-1.159251	22228.15638
-438.995893	113.419229	-491.335535	-10.341672	0.70291	1.129637	22224.34156
-459.595887	76.034055	-463.868877	-28.652778	0.70291	0.366674	22226.63045
-472.566254	56.959986	-418.091112	-62.223138	-0.060053	0.366674	22219.00082
-478.669956	21.8637	-424.957777	-111.052754	-0.060053	-1.159251	22218.23786
-482.484769	-17.810362	-438.691106	-150.726816	0.70291	0.366674	22228.91934
-473.329216	-35.358505	-415.039261	-216.341611	-0.060053	1.129637	22226.63045
-490.877359	-78.084418	-372.313348	-220.156425	-0.823016	0.366674	22197.63787
-468.75144	-104.788114	-375.365199	-266.697152	-1.585978	-0.396289	22210.60823
-464.173664	-139.121437	-320.431882	-281.956407	-0.060053	0.366674	22215.18601
-448.914409	-178.795499	-322.72077	-336.889724	-0.823016	1.129637	22091.58605
-419.921825	-203.97327	-286.098559	-338.415649	0.70291	-0.396289	22219.76379
-408.477384	-229.15104	-244.135608	-388.008227	0.70291	0.366674	22203.74157
-376.432949	-263.484363	-251.765236	-439.12673	-0.823016	0.366674	22207.55638
-373.381098	-284.084357	-220.483763	-464.304501	-0.060053	-1.922214	22218.23786
-336.758887	-312.313978	-143.424527	-438.363768	-0.060053	1.129637	22219.00082
-316.921855	-330.625084	-88.49121	-477.274867	-0.823016	0.366674	22185.43046
-290.981122	-345.121376	-81.624545	-494.82301	2.228835	1.129637	22241.88971
-267.329277	-370.299146	-25.928266	-504.741526	1.465872	0.366674	22225.86749
-214.684849	-410.736171	-2.276421	-560.437806	1.465872	0.366674	22202.97861
-178.8256	-431.336165	45.790232	-539.837812	1.465872	0.366674	22217.4749
-141.440426	-457.276898	74.019853	-517.711892	0.70291	-0.396289	22218.23786
-123.12932	-474.062079	110.642064	-499.400787	-1.585978	-0.396289	22202.21564
-77.351556	-469.484302	141.923537	-545.178551	-0.060053	1.129637	22204.50453
-40.729345	-493.89911	182.360562	-528.393371	-0.060053	-0.396289	22212.13416
-11.736761	-504.580588	238.056841	-494.82301	0.70291	0.366674	22212.13416
6.574345	-506.869476	251.790171	-507.793377	0.70291	0.366674	22167.88232
43.196556	-509.158364	241.871655	-517.711892	0.70291	-0.396289	22190.7712
95.078023	-500.765774	273.91609	-563.489657	0.70291	1.129637	22183.90454
131.700234	-511.447253	283.834606	-536.785961	-0.823016	0.366674	22184.6675
146.959489	-500.002812	382.256799	-446.756358	-0.823016	-1.159251	22218.23786
197.315029	-487.032445	399.804942	-431.497103	-0.823016	-1.159251	22218.23786
220.203911	-470.247265	416.590122	-413.94896	-0.823016	-1.159251	22150.33418
253.011309	-439.728755	424.219749	-378.089711	1.465872	1.129637	22228.91934
277.426117	-435.150979	460.841961	-385.719339	-0.823016	0.366674	22222.05268
308.707589	-414.550985	439.479004	-337.652686	-0.060053	-0.396289	22207.55638
317.863142	-386.321364	478.390104	-318.578618	-0.060053	1.129637	22221.28971
367.45572	-358.091743	544.004899	-240.756419	0.70291	0.366674	22251.04526
385.766825	-340.5436	505.093799	-235.41568	1.465872	1.129637	22236.54897
408.655707	-306.973239	511.197501	-251.437897	0.70291	0.366674	22239.60082
418.574223	-268.06214	515.775278	-198.793468	0.70291	-1.922214	22237.31193
440.700142	-245.93622	546.293787	-140.045338	0.70291	1.129637	22225.86749
438.411254	-215.417711	543.241936	-101.897201	-0.060053	0.366674	22222.81564
444.514956	-183.373276	495.938247	-72.141654	-0.823016	-0.396289	22225.10453
475.033466	-144.462176	521.116017	-1.186119	-0.060053	1.129637	22219.00082
458.248285	-105.551077	518.827129	33.910166	0.70291	0.366674	22220.52675
465.877913	-75.79553	506.619725	72.058303	0.70291	0.366674	22228.91934
450.618658	-30.017766	479.153066	120.887918	-0.823016	-0.396289	22218.23786
439.174217	2.789632	463.130849	143.013838	-0.060053	1.129637	22198.40083
433.833478	35.59703	398.279016	177.347161	-0.823016	0.366674	22212.13416
439.174217	67.641465	348.686438	165.139757	-0.823016	-1.159251	22212.13416
415.522372	103.500713	399.804942	239.147143	-0.060053	-0.396289	22206.03046
406.366819	143.937738	367.760507	276.532317	-0.823016	0.366674	22222.81564
403.314968	185.900689	352.501252	290.265646	-0.060053	1.129637	22231.20823
378.137198	206.500683	331.138295	331.465634	-0.060053	0.366674	22215.18601
365.929794	233.204379	289.175345	357.406367	-0.060053	1.129637	22224.34156
353.72239	251.515484	251.790171	368.850808	0.70291	1.129637	22220.52675
352.196465	293.478435	198.382779	364.273032	-0.060053	1.129637	22191.53417
320.15203	320.182131	136.582797	416.154498	1.465872	1.129637	22240.36378
314.811291	339.256199	122.849468	454.302635	1.465872	-0.396289	22247.23045
298.789073	394.952479	91.567996	445.910044	1.465872	0.366674	22196.87491
260.640936	406.39692	11.456909	466.510038	0.70291	0.366674	22212.89712
230.122427	410.211734	24.427275	503.895212	0.70291	1.129637	22218.23786
184.344663	432.337653	-32.79493	518.391504	-0.060053	0.366674	22202.21564
165.270594	446.833945	-83.150471	516.102616	0.70291	-0.396289	22206.79342
139.329861	452.174684	-93.831949	503.13225	0.70291	0.366674	22217.4749
108.811352	459.804311	-102.224539	532.124834	-0.060053	-0.396289	22204.50453
87.448395	468.196902	-129.691198	535.939647	-0.823016	-0.396289	22194.58602
47.01137	465.145051	-160.97267	532.887796	0.70291	1.129637	22193.82305
46.248407	465.145051	-217.431912	534.413722	-0.823016	-0.396289	22175.51195
-1.818245	468.196902	-273.891155	503.895212	-0.823016	1.129637	22163.30454
-33.099717	454.463572	-353.23928	464.22115	-0.823016	0.366674	11876.27796
-48.358972	443.782094	-287.624484	493.213734	-0.823016	0.366674	22.888882
-78.114519	438.441355	-312.802255	484.821144	-0.823016	-1.159251	12.970367
-115.499693	438.441355	-343.320764	477.954479	0.70291	0.366674	12.970367
-129.233022	431.57469	-353.23928	468.798927	-0.060053	1.129637	10.681478
-173.484861	424.708026	-372.313348	447.43597	0.70291	1.129637	11.444441
-189.507078	406.39692	-401.305932	422.2582	1.465872	1.892599	19660.0238
-220.788551	406.39692	-421.905926	386.398951	1.465872	0.366674	22209.08231
-245.203358	397.241367	-442.50592	360.458218	1.465872	1.892599	22228.15638
-263.514464	371.300634	-509.646641	318.495267	0.70291	-1.159251	22234.26008
-293.270011	346.885826	-466.920727	273.480466	-0.060053	-1.159251	22238.07489
-320.736669	320.182131	-460.817026	268.139727	-0.823016	-1.159251	22219.76379
-331.418147	295.00436	-473.787392	229.99159	-0.060053	-0.396289	22221.28971
-359.647769	258.382149	-473.787392	188.028639	0.70291	0.366674	22225.10453
-387.114427	218.708087	-511.935529	129.280509	-0.060053	1.129637	22212.89712
-419.921825	193.530316	-515.750343	86.554595	-0.060053	-1.922214	22219.00082
-417.632937	179.034024	-521.854045	73.584229	-0.823016	0.366674	22227.39341
-433.655154	143.174776	-470.735541	59.8509	0.70291	1.129637	22219.00082
-452.729223	119.522931	-472.261467	6.443508	-0.823016	-0.396289	22199.92676
-455.018111	82.137757	-488.283684	-47.726846	-0.823016	-1.159251	22209.08231
-482.484769	60.7748	-449.372585	-47.726846	-0.060053	-0.396289	22206.03046
-484.773658	18.81185	-438.691106	-115.63053	-1.585978	-1.159251	22206.03046
-479.432918	-3.31407	-411.224448	-130.889785	0.70291	0.366674	22222.81564
-496.218099	-38.410356	-384.520752	-183.534214	-0.060053	-1.159251	22228.91934
-462.647738	-64.351089	-387.572603	-207.186058	-0.823016	0.366674	22219.76379
-461.884775	-84.951083	-347.898541	-252.20086	0.70291	0.366674	22226.63045
-453.492185	-129.202921	-337.217062	-275.089742	-0.060053	-0.396289	22229.6823
-449.677372	-158.958468	-315.091143	-314.763804	0.70291	0.366674	22141.94159
-419.921825	-182.610313	-283.809671	-353.674904	1.465872	-0.396289	22239.60082
-413.05516	-232.965854	-287.624484	-381.904525	0.70291	-0.396289	22245.70452
-361.173694	-263.484363	-276.943006	-435.311917	2.228835	0.366674	22193.06009
-362.69962	-273.402879	-225.824503	-458.200799	0.70291	0.366674	22225.10453
-354.307029	-301.6325	-165.550446	-434.548954	1.465872	-0.396289	22238.07489
-326.840371	-336.728786	-110.617129	-455.148948	-0.060053	0.366674	22203.74157
-315.39593	-358.091743	-93.068986	-480.326718	-0.060053	-0.396289	22214.42305
-263.514464	-375.639885	-89.254173	-491.771159	-0.060053	0.366674	22219.00082
-239.862619	-404.632469	-35.846781	-503.978563	-0.060053	1.129637	22199.92676
-193.321892	-425.232463	15.271722	-531.445222	-0.060053	-1.159251	22202.21564
-170.43301	-447.358383	45.027269	-543.652625	-0.060053	0.366674	22194.58602
-152.121904	-455.750973	101.486512	-511.60819	-0.823016	0.366674	22168.64528
-104.055252	-481.691706	107.590213	-559.674843	-0.823016	-0.396289	22167.88232
-85.744146	-503.054663	122.086505	-600.111868	-0.060053	0.366674	22201.45268
-15.551574	-502.2917	172.442046	-548.230402	-0.823016	-0.396289	22207.55638
17.255823	-503.817625	247.975357	-489.482271	0.70291	1.129637	22199.92676
48.537296	-511.447253	289.938308	-507.030414	-0.060053	-1.922214	22206.03046
72.952103	-501.528737	299.856823	-489.482271	-0.060053	0.366674	22206.79342
113.389128	-496.950961	334.953109	-494.060047	0.70291	1.129637	22212.13416
149.248377	-494.662072	376.91606	-453.623022	-0.060053	-0.396289	22226.63045
192.737253	-476.350967	403.619755	-414.711923	0.70291	0.366674	22242.65267
220.203911	-466.432451	429.560488	-407.082295	0.70291	1.129637	22225.86749
248.433533	-453.462085	442.530855	-403.267482	2.228835	1.892599	22243.41563
268.270564	-440.491718	402.856793	-388.77119	0.70291	1.129637	22244.17859
279.715005	-415.313948	463.893812	-374.274898	-0.060053	0.366674	22225.10453
325.492769	-399.29173	480.678992	-297.215661	-0.060053	-0.396289	22225.86749
348.381651	-376.402848	498.227135	-268.223077	-0.823016	0.366674	22228.91934
363.640906	-346.647301	523.404905	-206.423096	-0.060053	1.129637	22215.18601
394.159415	-310.788053	522.641942	-203.371245	0.70291	0.366674	22222.81564
410.944596	-291.713984	533.323421	-169.037922	0.70291	-0.396289	22230.44527
419.337186	-254.32881	541.716011	-136.993487	-0.060053	-1.159251	22217.4749
430.018664	-226.862152	517.301203	-128.600896	-0.823016	-0.396289	22199.92676
432.307552	-188.714015	463.893812	-134.704598	-0.060053	0.366674	22212.13416
448.32977	-161.247356	481.441955	-44.674995	-1.585978	-0.396289	22204.50453
464.351987	-135.306623	495.175284	-13.393523	0.70291	-0.396289	22208.31935
459.011248	-81.899232	482.96788	33.147204	0.70291	-0.396289	22225.86749
436.885329	-44.514058	453.975296	121.650881	1.465872	0.366674	22228.91934
454.433472	-14.758511	498.227135	138.436061	0.70291	-0.396289	22219.76379
439.93718	32.545179	447.108631	165.139757	-0.060053	0.366674	22228.91934
426.966813	64.589614	422.693824	180.399012	0.70291	0.366674	22231.20823
426.20385	107.315527	417.353085	226.176776	0.70291	0.366674	22216.71194
427.729776	137.071074	381.493836	255.932323	1.465872	1.129637	22247.99341
413.996447	164.537732	344.871625	279.584168	-0.060053	-1.159251	22248.75637
398.737192	206.500683	309.775339	293.317497	0.70291	-0.396289	22206.79342
353.72239	239.30808	259.419798	315.443416	0.70291	0.366674	22224.34156
365.929794	253.04141	244.160543	328.413783	0.70291	0.366674	22237.31193
343.803875	275.167329	190.753152	384.873025	-0.060053	-1.159251	22200.68972
327.018695	322.471019	164.049456	432.939678	0.70291	1.129637	22214.42305
320.15203	336.967311	147.264276	464.984113	0.70291	1.129637	22228.91934
298.789073	387.322851	139.634648	454.302635	-0.060053	0.366674	22215.18601
259.115011	405.633957	55.708747	460.406336	-0.060053	0.366674	22079.37864
225.544651	401.819143	28.242089	502.369287	-0.823016	0.366674	22198.40083
186.633551	423.1821	-16.00975	487.110032	-1.585978	1.892599	22177.03787
161.455781	427.759876	-71.70603	490.161883	-0.823016	-0.396289	22165.59343
153.826153	435.389504	-115.194906	481.00633	-0.060053	1.129637	22201.45268
104.233575	458.278386	-111.380092	498.554473	-0.060053	-0.396289	22197.63787
91.263209	463.619125	-126.639347	515.339653	-0.060053	-1.159251	22204.50453
59.981737	468.959864	-155.631931	531.361871	0.70291	0.366674	22213.66009
41.670631	466.670976	-185.387478	532.124834	-0.060053	0.366674	22208.31935
-4.870096	477.352454	-225.824503	525.258169	0.70291	0.366674	22183.90454
-6.396021	459.041349	-254.817087	503.895212	-0.823016	0.366674	22183.90454
-37.677494	456.75246	-283.046708	490.924846	0.70291	-0.396289	38.9111
-69.721929	453.70061	-307.461515	497.791511	0.70291	-0.396289	14.496292
-88.033034	430.811727	-351.713354	484.058181	0.70291	-0.396289	11.444441
-133.047836	430.811727	-375.365199	472.61374	-0.060053	0.366674	11.444441
-148.307091	430.811727	-389.861491	439.04338	-0.060053	-0.396289	9.918516
-197.899668	400.293218	-379.942975	439.04338	0.70291	1.892599	10861.53752
-206.292259	406.39692	-414.276299	400.13228	-0.060053	-0.396289	22170.17121
-252.070023	385.033963	-453.950361	387.161914	0.70291	-0.396289	22199.16379
-266.566315	373.589522	-431.824442	349.77674	-0.060053	0.366674	22215.94897
-289.455197	368.248783	-462.342951	306.287864	-0.060053	1.892599	22226.63045
-311.581116	327.048795	-472.261467	274.243429	-0.060053	0.366674	22213.66009
-335.232961	296.530286	-502.017013	198.710118	-1.585978	-0.396289	22093.87494
-350.492216	278.21918	-524.142933	161.324944	-0.823016	1.129637	22209.08231
-363.462582	251.515484	-496.676274	120.124956	-0.060053	0.366674	22200.68972
-383.299613	207.263646	-572.209585	56.036086	0.70291	0.366674	22206.03046
-429.077378	176.745136	-577.550324	-2.712045	-0.060053	-0.396289	22221.28971
-426.025527	158.43403	-495.913311	46.880533	-0.823016	-1.159251	22228.15638
-444.336632	129.441446	-466.157765	25.517576	-0.060053	-1.922214	22215.94897
-458.069962	98.159974	-482.942945	-4.23797	-0.060053	0.366674	22228.91934
-481.721807	60.011837	-453.950361	-33.993517	-0.060053	-0.396289	22228.91934
-488.588471	34.071104	-417.32815	-72.904617	-0.823016	-1.159251	22212.89712
-474.092179	15.759999	-405.120746	-135.467561	1.465872	1.129637	22248.75637
-472.566254	-17.810362	-384.520752	-166.749033	-0.060053	0.366674	22249.51933
-465.699589	-52.906648	-382.994826	-220.156425	1.465872	-0.396289	22228.15638
-475.618105	-71.980716	-373.076311	-268.98604	-0.060053	0.366674	22237.31193
-461.884775	-116.232555	-334.928174	-301.030475	-0.060053	0.366674	22237.31193
-455.018111	-148.27699	-366.209646	-351.386016	-0.060053	1.129637	22180.85269
-441.284782	-183.373276	-311.276329	-320.104543	-0.060053	1.129637	22213.66009
-412.292197	-207.788083	-289.15041	-349.097127	1.465872	1.129637	22228.91934
-404.66257	-239.832518	-253.291161	-403.267482	0.70291	-0.396289	22214.42305
-396.26998	-276.45473	-208.27636	-427.682289	-0.060053	0.366674	22189.24528
-354.307029	-299.343612	-158.683782	-429.971178	-1.585978	-1.159251	22203.74157
-332.18111	-329.099159	-133.506011	-458.200799	-0.060053	-0.396289	22199.92676
-309.292228	-357.32878	-115.957868	-525.34152	-0.060053	0.366674	22155.67492
-263.514464	-370.299146	-53.394924	-478.800793	-0.060053	0.366674	22198.40083
-242.151507	-411.499134	-58.735663	-524.578557	0.70291	-0.396289	22196.87491
-239.862619	-434.388016	-50.343073	-570.356321	-0.060053	-0.396289	22202.21564
-176.536712	-438.965793	39.68653	-543.652625	0.70291	1.129637	22216.71194
-136.862649	-455.750973	93.093921	-513.134116	0.70291	0.366674	22215.94897
-97.95155	-472.536153	109.879102	-523.052631	-0.060053	0.366674	22190.00824
-68.958966	-485.50652	146.501313	-532.971147	0.70291	-0.396289	22194.58602
-52.173786	-489.321333	226.6124	-498.637824	-0.060053	0.366674	22195.34898
12.678047	-498.476886	243.397581	-496.348936	1.465872	1.129637	22201.45268
43.196556	-503.817625	255.604984	-519.237818	0.70291	0.366674	22213.66009
49.300258	-491.610221	278.493866	-539.074849	-0.060053	-0.396289	22207.55638
95.078023	-504.580588	316.642003	-487.956346	1.465872	0.366674	22222.81564
138.566899	-497.713923	357.841991	-450.571171	0.70291	-0.396289	22226.63045
158.40393	-477.113929	363.18273	-449.808209	-0.060053	-0.396289	22228.91934
198.840955	-482.454669	405.908644	-393.348966	-0.060053	0.366674	22210.60823
240.803905	-450.410234	449.39752	-398.689705	0.70291	1.129637	22223.5786
265.218713	-449.647271	436.427153	-404.030445	-0.823016	-1.159251	22228.91934
287.344632	-432.862091	479.153066	-369.697121	-0.060053	-0.396289	22219.00082
320.15203	-411.499134	492.886396	-328.497134	-0.060053	0.366674	22199.92676
333.885359	-387.084327	511.197501	-307.134177	-0.060053	-1.159251	22213.66009
373.559422	-355.039892	507.382688	-247.623083	-0.823016	-0.396289	22204.50453
404.840894	-319.180643	500.516023	-236.178642	-1.585978	-1.159251	22206.79342
397.211266	-307.736202	468.471588	-204.89717	0.70291	0.366674	22224.34156
417.81126	-281.795469	466.1827	-211.763835	-0.060053	0.366674	22226.63045
441.463105	-231.439928	477.627141	-153.015704	0.70291	-0.396289	22220.52675
446.803844	-194.054754	533.323421	-89.689797	-0.060053	1.129637	22227.39341
457.485323	-160.484394	518.064166	-22.549076	-0.060053	-0.396289	22227.39341
462.826062	-132.254772	508.908613	7.969433	0.70291	1.129637	22215.94897
468.929764	-83.425157	498.990097	40.776831	0.70291	-1.922214	22247.23045
465.11495	-42.988132	477.627141	100.287925	-0.060053	1.129637	22248.75637
461.300136	-11.70666	478.390104	146.065689	0.70291	1.892599	22228.91934
439.93718	22.626663	453.212333	171.243459	1.465872	-1.159251	22235.02304
430.781627	60.011837	414.301234	162.850869	1.465872	-0.396289	22240.36378
422.389037	89.004421	394.464203	207.86567	-0.060053	0.366674	22210.60823
410.181633	124.100707	398.279016	258.984174	0.70291	-1.159251	22222.05268
406.366819	152.330328	369.286432	285.68787	0.70291	1.129637	22233.49712
385.766825	180.55995	330.375333	316.969342	-0.060053	0.366674	22215.94897
356.774241	224.811788	302.908674	352.065628	0.70291	0.366674	22191.53417
348.381651	240.834006	257.893873	354.354516	-0.823016	-1.159251	22206.79342
332.359434	255.330298	220.508698	357.406367	-0.060053	-0.396289	22196.87491
333.122396	296.530286	171.679083	394.028578	-0.060053	1.129637	22167.11936
307.944626	330.100646	149.553164	435.228566	-0.823016	-1.159251	22209.84527
296.500185	359.09323	108.353176	439.04338	-1.585978	-1.159251	22212.13416
282.766856	392.663591	77.834667	481.00633	0.70291	-0.396289	22193.06009
256.06316	414.78951	19.849499	468.798927	-0.060053	1.129637	22206.79342
214.863172	426.233951	-19.061601	482.532256	-0.060053	-1.922214	22206.03046
189.685402	436.152467	-32.031967	515.339653	-0.060053	-0.396289	22194.58602
152.300228	453.70061	-87.728247	534.413722	-0.823016	-1.159251	22196.11194
131.700234	472.774678	-79.335657	518.391504	-0.060053	-0.396289	22226.63045
95.840985	476.589492	-111.380092	519.91743	1.465872	-0.396289	22213.66009
69.900252	470.48579	-150.291192	506.184101	1.465872	0.366674	22218.23786
48.537296	473.537641	-186.913403	542.806312	-0.823016	-0.396289	22205.2675
17.255823	472.011715	-221.246726	526.784095	-0.060053	-0.396289	22193.06009
-18.603425	460.567274	-287.624484	506.947063	0.70291	0.366674	22202.97861
-43.781196	456.75246	-255.580049	449.724858	0.70291	0.366674	409.71099
-64.381189	453.70061	-289.15041	499.317436	-0.060053	-0.396289	16.022217
-101.766364	439.96728	-313.565217	491.687809	0.70291	0.366674	12.970367
-113.973767	428.522839	-347.898541	468.798927	-0.060053	-0.396289	9.918516
-149.070053	429.285802	-366.209646	455.065597	-0.060053	-0.396289	11.444441
-181.877451	413.263584	-394.439267	432.176715	-0.823016	0.366674	9.918516
-203.240408	409.448771	-421.142963	386.398951	-0.823016	-0.396289	21932.8898
-229.181141	381.21915	-443.268883	368.850808	-0.060053	0.366674	22185.43046
-257.410762	370.537671	-453.187398	345.198963	0.70291	-0.396289	22199.16379
-288.692234	370.537671	-479.891094	278.821205	1.465872	1.129637	22219.76379
-318.447781	358.330267	-512.698492	281.873056	1.465872	0.366674	22223.5786
-324.551483	312.552503	-484.46887	221.599	-0.823016	-1.922214	22120.57863
-347.440365	286.61177	-519.565156	178.110124	0.70291	0.366674	22226.63045
-366.514433	255.330298	-462.342951	169.717534	0.70291	0.366674	22222.81564
-392.455166	226.337714	-514.224417	105.628664	-0.823016	-0.396289	22212.89712
-415.344048	203.448832	-507.357753	87.317558	-0.060053	1.129637	22248.75637
-410.003309	169.878471	-492.861461	62.139788	1.465872	-0.396289	22248.75637
-444.336632	137.834036	-492.861461	26.280539	0.70291	-1.159251	22225.86749
-448.151446	117.234043	-485.231833	17.124986	0.70291	-1.159251	22235.786
-460.35885	82.900719	-443.268883	-16.445374	-0.060053	0.366674	22239.60082
-478.669956	56.197024	-434.11333	-93.504611	-0.060053	-1.159251	22211.3712
-497.744024	18.81185	-431.824442	-127.837934	-0.060053	0.366674	22224.34156
-467.225515	-16.284436	-408.935559	-132.41571	-0.823016	0.366674	22229.6823
-477.14403	-46.802946	-373.076311	-192.689766	-0.060053	0.366674	22212.13416
-467.225515	-75.032567	-366.972609	-222.445313	-0.060053	0.366674	22222.05268
-473.329216	-107.839965	-370.787423	-268.223077	-0.823016	0.366674	22211.3712
-466.462552	-145.988102	-333.402248	-301.793438	-0.823016	-0.396289	22188.48232
-433.655154	-171.928835	-328.061509	-336.889724	-0.823016	-0.396289	22161.01566
-428.314415	-213.891785	-305.172627	-393.348966	-0.823016	0.366674	22212.89712
-416.869974	-246.699183	-299.831888	-414.711923	0.70291	-0.396289	22206.79342
-386.351464	-265.010289	-251.002273	-437.600805	-0.060053	-1.159251	22207.55638
-353.544067	-297.054724	-180.046738	-446.756358	-0.060053	1.129637	22211.3712
-347.440365	-319.180643	-125.113421	-481.089681	-0.060053	0.366674	22219.76379
-305.477414	-344.358413	-117.483794	-472.697091	0.70291	1.129637	22204.50453
-275.721868	-363.432482	-61.787514	-480.326718	-0.060053	0.366674	22196.87491
-230.707066	-387.084327	-26.691228	-500.163749	0.70291	1.129637	22222.05268
-221.551513	-413.02506	-13.720862	-523.815594	1.465872	-0.396289	22219.76379
-201.714482	-426.758389	34.345791	-553.571141	0.70291	0.366674	22221.28971
-144.492277	-454.98801	74.782816	-519.237818	0.70291	-0.396289	22212.13416
-107.107103	-461.854675	75.545778	-518.474855	-0.060053	-0.396289	22198.40083
-71.247854	-484.743557	111.405027	-571.119284	-0.823016	-0.396289	22146.51936
-33.099717	-507.632439	216.693885	-544.415588	-0.823016	-1.159251	22185.43046
-12.499723	-505.343551	246.449432	-518.474855	-0.060053	0.366674	22196.11194
29.463227	-507.632439	237.293879	-487.956346	-0.060053	0.366674	22214.42305
53.878035	-508.395402	289.938308	-514.660041	0.70291	-0.396289	22204.50453
98.892836	-510.68429	326.560519	-481.852644	-0.823016	-1.159251	22212.89712
113.389128	-516.787992	357.079028	-463.541538	-0.823016	0.366674	22202.21564
158.40393	-489.321333	375.390134	-449.045246	-1.585978	-1.159251	22214.42305
191.211327	-487.032445	422.693824	-406.319333	-0.823016	-1.159251	22196.87491
221.729837	-467.195414	421.167898	-410.897109	-0.823016	1.129637	22211.3712
245.381682	-460.328749	421.167898	-417.763774	0.70291	-0.396289	22225.86749
273.611303	-435.913942	409.723457	-374.274898	0.70291	0.366674	22222.05268
299.552036	-409.210246	476.864178	-350.623053	0.70291	0.366674	22221.28971
339.989061	-381.743587	477.627141	-368.171196	0.70291	1.129637	22230.44527
356.774241	-360.380631	511.960464	-243.045307	-0.060053	-0.396289	22225.86749
378.137198	-328.336196	528.745644	-204.89717	-0.823016	1.129637	22217.4749
414.759409	-300.106575	547.05675	-169.037922	2.228835	-0.396289	22249.51933
416.285335	-269.588065	547.05675	-162.171257	0.70291	0.366674	22247.23045
426.966813	-219.232524	505.856762	-170.563847	-0.823016	-0.396289	22229.6823
440.700142	-203.97327	522.641942	-113.341642	1.465872	-1.159251	22237.31193
454.433472	-163.536245	546.293787	-46.200921	-0.060053	0.366674	22238.83786
458.248285	-129.965884	507.382688	-33.230554	0.70291	-0.396289	22215.94897
451.381621	-89.528859	502.804911	14.073135	-0.823016	0.366674	22140.41566
455.196434	-53.66961	498.990097	90.369409	-0.823016	-0.396289	22231.97119
449.855695	-23.914064	463.893812	129.280509	0.70291	0.366674	22215.18601
446.803844	8.130371	453.975296	156.747167	0.70291	0.366674	22225.10453
423.914962	30.256291	435.66419	184.213826	-0.060053	-0.396289	22212.13416
413.996447	72.982204	426.508637	226.176776	-1.585978	-1.159251	22193.06009
406.366819	111.893303	373.864209	236.095292	-0.823016	-1.159251	22199.92676
375.085347	153.093291	368.523469	269.665652	-0.823016	-0.396289	22221.28971
386.529788	178.271062	334.953109	284.161944	-0.060053	-1.922214	22202.21564
381.952012	215.656236	271.627202	332.228597	-0.060053	-0.396289	22212.13416
366.692757	229.389565	196.856854	329.939708	1.465872	-1.159251	22205.2675
365.929794	247.700671	173.967972	273.480466	-0.823016	-2.685177	22215.18601
331.596471	292.715472	188.464264	395.554504	-0.823016	0.366674	22216.71194
318.626104	336.204348	166.338344	416.91746	-0.060053	1.129637	22200.68972
307.181663	359.856193	140.397611	452.776709	-0.060053	0.366674	22229.6823
289.63352	383.508038	101.486512	482.532256	-0.060053	0.366674	22217.4749
247.67057	404.870994	74.019853	488.635958	0.70291	-0.396289	22222.05268
223.255762	422.419137	-15.246787	501.606324	0.70291	-0.396289	22219.00082
192.737253	441.493206	-48.054185	493.213734	1.465872	1.892599	22208.31935
159.166892	447.596908	-81.624545	524.495206	0.70291	1.892599	22207.55638
130.937271	446.070982	-81.624545	513.813728	-0.823016	-0.396289	22190.00824
117.203942	458.278386	-108.328241	522.206318	-0.823016	0.366674	22196.87491
79.055805	460.567274	-177.75785	489.39892	-0.060053	0.366674	22206.79342
49.300258	472.011715	-194.54303	495.502622	-0.823016	-0.396289	22211.3712
24.122488	465.145051	-206.750434	523.732244	-0.823016	1.129637	22202.21564
-4.107133	456.75246	-222.772652	529.835945	-0.060053	-1.159251	22189.24528
-22.418239	450.648759	-250.23931	514.576691	-0.060053	0.366674	4228.339488
-71.247854	432.337653	-270.076341	488.635958	-0.060053	-0.396289	19.837031
-88.033034	446.833945	-318.905956	470.324852	-0.823016	-0.396289	12.970367
-106.34414	441.493206	-337.217062	473.376703	-0.060053	0.366674	12.970367
-136.862649	429.285802	-365.446683	468.798927	-0.060053	-0.396289	9.918516
-187.21819	417.078398	-393.676305	413.102647	-0.060053	-0.396289	9.918516
-208.581147	410.974696	-419.617038	365.798957	-0.060053	0.366674	20923.4901
-232.995954	402.582106	-506.59479	336.04341	-0.823016	-0.396289	22192.29713
-257.410762	385.033963	-424.957777	362.747106	-0.060053	0.366674	22210.60823
-268.09224	364.433969	-427.246665	339.858224	0.70291	-1.159251	22242.65267
-294.032973	339.256199	-466.920727	301.710087	0.70291	-0.396289	22238.07489
-310.055191	318.656205	-483.705908	266.613801	0.70291	0.366674	22196.87491
-345.914439	278.21918	-494.387386	210.154559	1.465872	1.129637	22236.54897
-364.988508	250.752522	-490.572572	161.324944	0.70291	-0.396289	22235.786
-390.166278	238.545118	-517.276268	97.999036	-0.823016	-0.396289	22210.60823
-403.899607	205.73772	-535.587374	93.42126	-0.060053	1.129637	22223.5786
-426.78849	167.589583	-494.387386	67.480527	0.70291	0.366674	22229.6823
-438.995893	142.411813	-479.891094	35.436092	0.70291	0.366674	22215.94897
-468.75144	113.419229	-486.757759	0.339806	0.70291	0.366674	22225.86749
-468.75144	72.982204	-460.054063	-24.837964	-0.823016	-1.159251	22210.60823
-494.692173	62.300726	-429.535553	-69.852766	-0.823016	0.366674	22193.82305
-506.136614	14.997036	-416.565187	-112.578679	-1.585978	-0.396289	22203.74157
-467.988477	-17.810362	-437.165181	-165.986071	-0.823016	-0.396289	22221.28971
-473.329216	-38.410356	-402.068895	-204.89717	0.70291	1.129637	22204.50453
-473.329216	-78.847381	-374.602236	-235.41568	0.70291	-0.396289	22222.05268
-459.595887	-99.447375	-364.683721	-263.645301	-0.060053	-1.159251	22230.44527
-470.277366	-133.017735	-337.217062	-293.400848	-0.823016	-0.396289	22207.55638
-461.121813	-163.536245	-296.780037	-343.756388	0.70291	1.129637	22219.00082
-419.158862	-196.343642	-342.557801	-406.319333	-0.060053	0.366674	22190.00824
-406.188496	-223.047338	-281.520782	-379.615637	1.465872	0.366674	22225.10453
-384.062576	-252.039922	-209.802285	-386.482302	0.70291	0.366674	22239.60082
-371.09221	-287.136208	-178.520813	-412.423035	0.70291	0.366674	22236.54897
-332.944073	-306.973239	-160.209707	-445.993395	0.70291	-0.396289	22221.28971
-316.158893	-345.121376	-141.898602	-484.904495	-0.060053	0.366674	22215.18601
-284.114458	-357.32878	-87.728247	-474.223016	-0.060053	0.366674	22205.2675
-260.462613	-389.373215	-55.683812	-505.504489	-0.060053	-1.159251	22191.53417
-236.047805	-416.839873	-32.79493	-537.548923	-0.060053	-1.159251	22200.68972
-197.899668	-439.728755	-0.750495	-554.334104	-0.060053	-0.396289	22209.08231
-175.010786	-451.173196	60.286524	-536.022998	-0.060053	-0.396289	22204.50453
-126.181171	-462.617637	103.7754	-517.711892	0.70291	0.366674	22206.03046
-92.610811	-493.136147	118.271692	-551.282253	-0.823016	-0.396289	22154.91195
-49.121935	-496.187998	164.049456	-521.526706	-0.823016	-1.922214	22195.34898
-26.233053	-506.106513	206.775369	-514.660041	-0.060053	1.129637	22173.22306
21.070637	-520.602805	260.182761	-527.630408	-0.823016	1.129637	22189.24528
61.507662	-511.447253	270.864239	-523.052631	-0.060053	0.366674	22202.21564
88.211358	-501.528737	309.775339	-483.378569	-0.823016	-1.159251	22213.66009
116.440979	-491.610221	352.501252	-462.778575	-0.060053	-0.396289	22223.5786
150.01134	-503.817625	387.597538	-443.704507	-0.060053	-0.396289	22231.20823
198.840955	-487.795408	381.493836	-427.682289	0.70291	0.366674	22217.4749
198.840955	-472.536153	405.145681	-432.260066	-0.060053	-0.396289	22219.00082
256.06316	-445.069495	439.479004	-378.089711	1.465872	0.366674	22253.33415
265.218713	-416.076911	476.101215	-360.541569	-0.823016	-1.159251	22238.83786
308.707589	-412.262097	465.419737	-349.097127	0.70291	-0.396289	22230.44527
326.255732	-398.528768	514.249352	-319.341581	0.70291	0.366674	22239.60082
372.033496	-361.906556	493.649358	-259.830487	1.465872	0.366674	22235.786
381.189049	-336.728786	486.019731	-243.80827	-0.060053	-1.159251	22215.18601
406.366819	-314.602867	539.427123	-190.400878	0.70291	1.129637	22226.63045
417.048298	-281.795469	532.560458	-184.297176	-0.823016	0.366674	22228.15638
442.989031	-249.751034	483.730843	-164.460145	0.70291	0.366674	22216.71194
457.485323	-210.076972	518.064166	-123.260157	0.70291	-0.396289	22228.15638
440.700142	-189.476978	527.219719	-53.067586	-0.823016	-1.159251	22213.66009
454.433472	-150.565878	518.827129	-17.208337	-1.585978	-0.396289	22195.34898
442.226068	-107.839965	498.227135	12.54721	-1.585978	-1.159251	22070.98605
430.781627	-79.610344	514.249352	78.162005	0.70291	1.129637	22223.5786
462.826062	-52.143685	452.449371	109.443477	-0.060053	-1.159251	22202.97861
452.144583	2.789632	471.523439	142.250875	-0.060053	0.366674	22226.63045
442.226068	34.071104	444.05678	168.954571	-0.823016	0.366674	22233.49712
432.307552	64.589614	401.330867	199.47308	-0.823016	0.366674	22215.18601
411.707558	103.500713	392.175314	218.547149	0.70291	1.129637	22222.81564
417.048298	131.730335	334.953109	242.961956	-0.060053	-0.396289	22227.39341
388.818676	181.322912	314.353115	254.406397	1.465872	-0.396289	22223.5786
393.396453	209.552534	325.034593	326.124895	0.70291	1.129637	22240.36378
385.003863	239.30808	299.09386	361.221181	-0.060053	1.892599	22238.83786
375.84831	262.959925	229.664251	377.243398	-0.060053	-0.396289	22215.18601
363.640906	282.796956	226.6124	381.058212	0.70291	-0.396289	22224.34156
329.307583	327.811758	167.101307	432.176715	0.70291	-1.159251	22228.15638
298.789073	340.019162	148.790201	442.095231	-0.060053	-0.396289	22191.53417
289.63352	375.87841	111.405027	474.902628	-0.060053	-0.396289	22201.45268
251.485384	394.189516	80.886518	495.502622	-0.060053	2.655562	22214.42305
211.811321	406.39692	10.693946	477.191517	1.465872	1.129637	22202.21564
207.996508	434.626541	-74.757881	461.932262	-0.060053	0.366674	22202.97861
157.640967	437.678392	-70.180104	513.050765	-0.060053	0.366674	22194.58602
137.040973	443.782094	-90.780098	523.732244	-0.823016	1.129637	22197.63787
117.203942	455.226535	-116.720831	530.598908	-0.823016	-0.396289	22178.5638
85.159507	456.75246	-157.157856	506.947063	-0.823016	-0.396289	22182.37861
66.848401	478.87838	-154.868968	538.991498	-0.823016	-1.159251	22203.74157
9.626196	485.745044	-222.009689	516.865579	0.70291	1.129637	22180.08972
-6.396021	465.908013	-243.372646	499.317436	0.70291	1.892599	22197.63787
-10.973798	457.515423	-294.491149	488.635958	0.70291	-1.159251	22204.50453
-47.596009	450.648759	-305.93559	514.576691	0.70291	0.366674	27.466659
-56.751562	439.204318	-321.194845	503.895212	0.70291	0.366674	14.496292
-94.136736	442.256168	-368.498534	460.406336	0.70291	0.366674	11.444441
-126.944134	428.522839	-353.23928	487.110032	1.465872	1.129637	12.207404
-158.225606	410.974696	-373.839274	442.095231	0.70291	0.366674	9.918516
-192.558929	407.922845	-400.542969	417.680423	-0.060053	-0.396289	18842.89071
-230.707066	411.737659	-434.876293	350.539702	-0.823016	-1.922214	22193.82305
-251.30706	398.767292	-415.039261	362.747106	0.70291	-0.396289	22206.79342
-268.855203	373.589522	-455.476286	317.732305	-0.060053	0.366674	22221.28971
-290.21816	349.937677	-451.661473	297.895273	0.70291	1.129637	22223.5786
-300.899638	330.100646	-468.446653	281.873056	-0.060053	0.366674	22213.66009
-326.840371	300.345099	-484.46887	249.828621	-0.823016	1.129637	22222.81564
-363.462582	249.226596	-524.905895	184.213826	-0.823016	0.366674	22206.79342
-383.299613	235.493267	-526.431821	97.999036	-1.585978	0.366674	22196.11194
-403.899607	202.685869	-505.831827	87.317558	-0.823016	0.366674	22205.2675
-414.581086	184.374763	-481.417019	64.428676	-0.823016	-0.396289	22220.52675
-426.025527	140.885887	-503.542939	37.72498	0.70291	-0.396289	22205.2675
-441.284782	116.47108	-455.476286	12.54721	1.465872	1.129637	22225.86749
-465.699589	101.211825	-483.705908	-17.208337	-0.823016	-0.396289	22231.97119
-463.410701	66.115539	-439.454069	-59.171287	0.70291	0.366674	22213.66009
-480.958844	30.256291	-446.320734	-106.474977	-0.060053	-0.396289	22223.5786
-487.825508	16.522961	-453.187398	-140.8083	0.70291	0.366674	22228.91934
-472.566254	-20.862213	-399.017044	-194.215692	0.70291	-0.396289	22231.20823
-470.277366	-55.958499	-418.091112	-236.941605	-0.060053	-1.159251	22242.65267
-463.410701	-92.58071	-360.868907	-245.334195	0.70291	1.129637	22246.46748
-461.884775	-120.047369	-318.905956	-262.119375	0.70291	-0.396289	22212.89712
-458.069962	-148.27699	-306.698553	-301.030475	1.465872	-0.396289	22226.63045
-416.107011	-197.869568	-318.142994	-323.156394	-0.060053	-0.396289	22228.15638
-412.292197	-227.625115	-286.861522	-399.452668	-0.060053	0.366674	22177.03787
-393.218129	-249.751034	-237.268944	-388.77119	-0.060053	-0.396289	22214.42305
-368.040359	-281.795469	-188.439328	-404.793407	0.70291	-0.396289	22226.63045
-352.781104	-308.499165	-154.106005	-437.600805	-0.060053	-0.396289	22194.58602
-327.603334	-335.965823	-122.824533	-474.985979	-0.060053	1.129637	22206.03046
-286.403346	-358.091743	-70.943067	-487.956346	-0.823016	0.366674	22189.24528
-284.114458	-380.980625	-87.728247	-503.2156	-0.060053	0.366674	22196.11194
-237.573731	-395.476917	-42.713446	-514.660041	-1.585978	-0.396289	22185.43046
-206.292259	-421.41765	22.90135	-539.837812	-0.823016	0.366674	22200.68972
-161.277457	-451.936159	61.812449	-532.971147	0.70291	0.366674	22209.08231
-134.573761	-458.802824	89.279108	-503.2156	0.70291	1.129637	22190.00824
-108.633028	-473.299116	93.856884	-541.363737	-0.060053	-1.159251	22188.48232
-65.144152	-488.558371	160.997605	-526.104482	-0.060053	1.129637	22205.2675
-19.366388	-490.847259	186.938338	-529.156333	0.70291	-0.396289	22182.37861
-3.344171	-503.054663	227.375363	-513.134116	1.465872	0.366674	22188.48232
50.063221	-502.2917	216.693885	-544.415588	1.465872	1.129637	22228.91934
67.611364	-497.713923	297.567935	-462.015613	0.70291	0.366674	22233.49712
112.626165	-496.187998	342.582736	-490.245234	1.465872	1.129637	22238.07489
143.144675	-478.639855	379.204948	-445.993395	-0.823016	-1.159251	22240.36378
185.107625	-488.558371	405.145681	-420.052662	1.465872	0.366674	22225.10453
209.522433	-467.958377	408.197532	-419.289699	-0.823016	-0.396289	22219.76379
238.515017	-453.462085	427.2716	-388.77119	-0.060053	0.366674	22228.91934
260.640936	-439.728755	443.293818	-372.748972	-0.060053	-0.396289	22219.76379
295.737222	-413.788022	487.545656	-349.097127	0.70291	-0.396289	22220.52675
323.203881	-404.632469	489.071582	-318.578618	-0.060053	-0.396289	22230.44527
326.255732	-387.847289	515.775278	-261.356413	-1.585978	0.366674	22206.03046
360.589055	-339.017674	490.597507	-285.77122	-0.823016	-0.396289	22197.63787
[truncated: 28,725 more rows]
