# Supplementary material for: Dynamic analysis of slant cracked rotor system considering nonlinear oil film force
Source: PLoS One. 2024 Jan 25;19(1):e0294293. doi: 10.1371/journal.pone.0294293 (PMC10810477; doi:10.1371/journal.pone.0294293)
Supplement: S1 File — These data were measured by two eddy current sensors, model WT0150. (ZIP) [file pone.0294293.s001.zip › 2021.3.18 Test data for plain bearings/2021.3.18 (P=0.2Mpa, Z=10.4g)/400.csv]

1024	30720	7	0	3
8	8	8	8	10	10	1
3	3	3	3	1	1	4
2	1	4	3	0	0	0
0	0	0	0	0.000016	-0.000032	20763.89063
374.919987	160.006797	283.152509	276.65759	0.553007	-0.267208	22196.87491
360.423695	182.895679	278.574732	284.287218	-0.209955	-1.030171	22207.55638
353.557031	190.525306	257.211776	301.072398	1.31597	-0.267208	22204.50453
339.060739	215.703076	235.848819	327.013131	-0.972918	-0.267208	22206.03046
340.586664	234.014182	237.374745	330.827945	-0.209955	-0.267208	22209.84527
310.068155	235.540107	198.463645	349.13905	-0.972918	-0.267208	22209.08231
327.616298	273.688244	164.130322	329.302019	-0.209955	-0.267208	22209.84527
311.59408	268.347505	144.293291	343.798311	0.553007	0.495755	22220.52675
317.697782	300.39194	148.108104	372.027932	-0.209955	0.495755	22219.76379
298.623714	316.414158	121.404409	371.26497	0.553007	0.495755	22219.76379
302.438527	330.147487	108.434042	396.44274	-0.209955	-1.030171	22225.10453
269.63113	340.828965	90.885899	392.627926	1.31597	-1.030171	22228.15638
272.682981	358.377108	73.337756	384.998299	-0.209955	-0.267208	22215.18601
262.001502	372.110437	62.656278	408.650144	0.553007	-1.030171	22231.97119
245.216322	390.421543	35.952582	442.983467	0.553007	-0.267208	22250.2823
226.905217	383.554878	6.197035	439.931616	0.553007	-1.030171	22232.73415
200.201521	417.125239	-7.536294	445.272355	1.31597	1.258717	22238.83786
202.490409	401.103021	-54.839984	454.427908	0.553007	0.495755	22241.12674
168.920049	415.599313	-61.706648	456.716796	-0.209955	0.495755	22219.76379
162.816347	430.095605	-109.010338	439.931616	0.553007	-0.267208	22221.28971
136.875614	430.095605	-150.210326	446.035318	-0.972918	-1.793134	22214.42305
129.245986	436.96227	-128.084406	462.820498	-0.209955	-1.030171	22213.66009
120.090433	437.725233	-160.128841	430.776063	-0.209955	0.495755	22222.05268
92.623775	433.910419	-155.551065	449.850131	-0.209955	0.495755	22231.97119
77.36452	435.436345	-157.07699	452.901982	-0.209955	-1.793134	22191.53417
60.57934	436.199307	-179.20291	446.035318	0.553007	0.495755	22205.2675
46.083048	441.540046	-187.5955	452.13902	-0.209955	0.495755	22206.03046
20.905278	424.754866	-206.669568	447.561243	-0.209955	-1.793134	22202.97861
20.142315	446.880786	-231.084376	442.983467	-0.209955	-1.030171	22217.4749
5.646023	440.014121	-250.158444	443.74643	-0.972918	-0.267208	22231.20823
-8.087306	444.591897	-268.46955	457.479759	-0.209955	-0.267208	22216.71194
-24.109524	434.673382	-266.180662	432.301989	-0.209955	-0.267208	22222.81564
-50.81322	433.910419	-269.995475	431.539026	-0.972918	-1.030171	2240.058596
-44.709518	436.199307	-368.417668	349.902013	0.553007	-0.267208	17.548143
-59.968773	433.147456	-289.832507	430.0131	1.31597	-0.267208	13.733329
-75.99099	414.836351	-305.091761	436.879765	-0.209955	-0.267208	10.681478
-88.961357	427.806717	-324.928792	436.116802	0.553007	0.495755	9.155553
-107.272462	411.7845	-370.706557	417.805697	-0.209955	-1.030171	9.918516
-143.131711	399.577096	-369.943594	406.361255	-0.972918	-0.267208	9.155553
-137.028009	398.05117	-358.499153	390.339038	-0.209955	0.495755	10.681478
-162.968742	395.762282	-370.706557	384.998299	0.553007	0.495755	9.918516
-182.805773	391.947469	-369.943594	374.316821	-0.209955	-0.267208	7.629627
-181.279848	384.317841	-397.410252	352.953864	-0.209955	-0.267208	12364.57411
-212.56132	376.688214	-405.03988	351.427938	-0.972918	-0.267208	22162.54158
-233.161314	369.058586	-404.276917	347.613125	-0.209955	-0.267208	22196.11194
-239.265016	364.48081	-416.484321	322.435354	-0.972918	-1.793134	22193.82305
-240.027978	345.406742	-424.113948	285.05018	-0.209955	-1.030171	22046.57124
-265.205749	356.08822	-414.195433	291.916845	-0.972918	-0.267208	22199.16379
-278.939078	339.30304	-416.484321	278.183516	-0.209955	1.258717	22209.84527
-281.990929	324.806748	-436.321352	240.035379	0.553007	1.258717	22210.60823
-310.22055	316.414158	-447.00283	231.642789	-0.209955	-0.267208	22197.63787
-308.694625	296.577126	-479.810228	220.198348	0.553007	-0.267208	22224.34156
-317.850178	270.636393	-444.713942	202.650205	-0.972918	-1.793134	22210.60823
-336.161283	265.295654	-473.706526	158.398366	0.553007	-0.267208	22178.5638
-332.34647	257.666027	-481.336154	127.879856	0.553007	1.258717	22223.5786
-347.605724	252.325288	-469.891712	111.857639	1.31597	-0.267208	22235.786
-362.864979	219.51789	-441.662091	124.065043	-0.209955	0.495755	22232.73415
-363.627942	217.991965	-491.254669	79.050241	0.553007	-0.267208	22208.31935
-368.968681	175.266051	-494.30652	80.576167	-0.209955	-0.267208	22220.52675
-381.939048	166.110498	-473.706526	34.798403	-0.209955	-0.267208	22156.43788
-401.013116	170.688275	-460.73616	50.057657	-0.209955	0.495755	22206.79342
-410.168669	144.747542	-443.188017	37.087291	-0.209955	-1.030171	22190.7712
-416.272371	136.354952	-430.980613	27.931738	-0.209955	0.495755	22205.2675
-440.687178	112.703107	-426.402836	-1.823809	-0.209955	-0.267208	22194.58602
-438.39829	92.866076	-399.699141	-18.608989	0.553007	0.495755	22193.06009
-456.709396	79.132746	-401.988029	-33.105281	-0.972918	-0.267208	22184.6675
-455.946433	63.110529	-399.699141	-50.653424	-0.209955	0.495755	22197.63787
-458.998284	48.614237	-382.150998	-67.438604	-0.209955	-0.267208	22167.11936
-450.605694	24.199429	-370.706557	-100.246002	0.553007	0.495755	22191.53417
-459.761247	21.147578	-369.943594	-104.823778	-0.972918	-1.793134	22199.92676
-462.050135	20.384616	-360.788041	-113.979331	-0.209955	-1.030171	22183.14158
-460.524209	-13.948708	-380.625072	-162.808946	-0.209955	-1.030171	22193.82305
-439.161253	-24.630186	-333.321383	-171.964499	0.553007	0.495755	22203.74157
-436.109402	-54.385733	-322.639904	-170.438574	-0.209955	-1.030171	22181.61565
-469.679762	-59.726472	-303.565836	-213.164487	-0.209955	-0.267208	22169.40825
-463.57606	-57.437584	-305.854724	-220.031152	0.553007	0.495755	22233.49712
-430.768663	-88.719056	-324.928792	-238.342257	1.31597	1.258717	22219.76379
-424.664961	-105.504236	-276.86214	-245.208922	-0.209955	-1.030171	22193.06009
-427.716812	-121.526453	-277.625103	-271.912618	-0.209955	-1.030171	22207.55638
-421.61311	-136.022745	-276.099177	-287.171872	1.31597	0.495755	22225.10453
-428.479774	-165.015329	-239.476966	-301.668164	-0.209955	-0.267208	22215.18601
-397.198302	-189.430137	-242.528817	-311.58668	-0.209955	-0.267208	22225.86749
-391.0946	-201.637541	-224.980674	-319.216307	-0.209955	-1.030171	22229.6823
-374.30942	-219.185684	-194.462164	-330.660748	0.553007	-0.267208	22217.4749
-372.020532	-227.578274	-185.306612	-343.631115	0.553007	-0.267208	22226.63045
-372.020532	-257.333821	-180.728835	-354.312593	-0.972918	-0.267208	22210.60823
-368.968681	-264.200485	-162.41773	-387.882954	-0.972918	-1.030171	22196.87491
-336.161283	-271.06715	-116.639965	-395.512581	0.553007	-0.267208	22207.55638
-343.790911	-306.926398	-95.277009	-378.727401	-0.209955	-1.030171	22222.05268
-320.902029	-309.215287	-118.928854	-402.379246	-0.209955	-0.267208	22202.97861
-288.094631	-322.948616	-82.306642	-425.268128	-0.209955	0.495755	22225.10453
-283.516854	-331.341206	-73.151089	-438.238494	-0.209955	-1.030171	22231.97119
-256.050196	-348.889349	-51.02517	-458.838488	0.553007	-1.030171	22212.89712
-246.13168	-369.489343	-32.714064	-445.868122	-0.209955	-1.793134	22221.28971
-241.553904	-364.148604	-6.773331	-464.179227	-0.209955	-0.267208	22229.6823
-205.694655	-377.881933	3.908147	-447.394047	0.553007	-0.267208	22223.5786
-194.250214	-389.326374	10.774812	-516.060693	1.31597	-0.267208	22245.70452
-180.516885	-402.296741	19.930365	-481.72737	0.553007	1.258717	22235.02304
-160.679854	-420.607846	84.782197	-477.149594	-0.209955	-0.267208	22222.05268
-133.213195	-411.452293	110.72293	-442.816271	-0.209955	-1.030171	22230.44527
-113.376164	-432.81525	104.619228	-468.757004	-0.209955	-0.267208	22230.44527
-96.590984	-453.415244	114.537744	-456.5496	-0.209955	0.495755	22207.55638
-75.99099	-451.126356	137.426626	-461.127376	-0.972918	-0.267208	22219.76379
-64.546549	-458.755983	179.389577	-472.571817	-0.209955	-0.267208	22231.20823
-41.657667	-457.230058	177.100688	-476.386631	-0.972918	0.495755	22215.94897
-14.191008	-465.622648	213.7229	-442.053308	-0.209955	-0.267208	22222.05268
-11.139157	-487.748567	249.582148	-451.208861	-0.209955	-1.030171	22207.55638
17.090464	-496.141157	223.641415	-471.045892	-1.735881	-1.030171	22206.79342
21.66824	-472.489312	270.945105	-434.423681	-0.972918	-0.267208	22196.87491
43.79416	-480.881902	286.20436	-435.949606	-0.972918	0.495755	22218.23786
78.127483	-484.696716	286.20436	-451.971824	-0.209955	0.495755	22161.01566
78.890446	-483.170791	262.552515	-430.608867	-0.972918	-1.030171	22219.00082
101.016365	-469.437461	325.115459	-408.482948	0.553007	-0.267208	22229.6823
128.483023	-466.38561	351.056192	-398.564432	0.553007	1.258717	22230.44527
147.557092	-470.963387	368.604335	-397.801469	-0.209955	0.495755	22217.4749
175.786713	-466.38561	360.974708	-382.542214	-0.972918	-1.793134	22224.34156
190.283005	-457.230058	356.396932	-365.757034	1.31597	0.495755	22252.57118
207.831148	-457.230058	368.604335	-389.408879	0.553007	-0.267208	22235.786
220.038552	-442.733766	377.759888	-350.49778	0.553007	0.495755	22241.88971
235.297807	-421.370809	409.04136	-346.682966	2.078933	-1.030171	22240.36378
242.164471	-418.318958	416.670988	-333.712599	-0.209955	-1.030171	22221.28971
252.082987	-400.770815	409.804323	-308.534829	-0.209955	0.495755	22219.00082
282.601496	-405.348592	419.722839	-303.957053	-0.209955	-0.267208	22222.05268
289.468161	-400.007852	431.930243	-317.690382	0.553007	0.495755	22187.71935
300.149639	-386.274523	458.633938	-279.542245	-0.209955	-1.030171	22219.00082
319.223708	-361.859716	470.841342	-251.312624	-0.209955	-0.267208	22199.92676
323.801484	-379.407858	454.819125	-229.949667	-0.209955	-0.267208	22189.24528
342.875553	-354.993051	442.611721	-250.549661	-0.209955	-0.267208	22200.68972
350.50518	-345.074535	398.359882	-233.764481	-0.972918	-0.267208	22181.61565
372.631099	-306.926398	481.52282	-181.883015	-0.972918	-1.030171	22191.53417
377.971838	-293.193069	483.048746	-170.438574	-0.972918	-0.267208	22208.31935
400.860721	-281.748628	490.678373	-148.312654	-0.209955	0.495755	22224.34156
403.149609	-271.06715	514.330218	-133.0534	0.553007	0.495755	22201.45268
400.097758	-252.756044	489.152448	-120.083033	0.553007	1.258717	22219.76379
419.171826	-237.496789	498.308001	-110.92748	0.553007	-0.267208	22229.6823
424.512565	-216.896796	484.574671	-80.408971	-0.972918	-0.267208	22180.08972
436.719969	-187.141249	488.389485	-91.853412	0.553007	-1.030171	22175.51195
440.534783	-181.80051	471.604305	-51.416387	0.553007	-0.267208	22231.20823
422.98664	-145.941261	434.219131	-28.527505	-0.209955	-0.267208	22190.00824
433.668118	-147.467186	472.367268	-14.794175	0.553007	-0.267208	22212.89712
452.742187	-116.185714	466.263566	18.013222	-0.209955	-0.267208	22217.4749
444.349597	-108.556087	431.16728	45.479881	-0.209955	-0.267208	22207.55638
437.482932	-57.437584	467.026528	32.509514	-0.972918	-0.267208	22180.85269
440.534783	-57.437584	438.796907	91.257645	-0.972918	-0.267208	22207.55638
445.112559	-42.941292	420.485801	104.990974	-0.972918	0.495755	22207.55638
437.482932	-12.422782	404.463584	121.013192	-0.972918	-0.267208	22180.08972
424.512565	-4.030192	418.196913	152.294664	-0.209955	0.495755	22206.79342
410.016273	14.280914	404.463584	141.613186	-0.972918	-1.030171	22191.53417
424.512565	17.332765	315.196944	85.916906	-0.209955	-0.267208	22167.11936
408.490348	59.295715	317.485832	152.294664	-0.209955	-0.267208	22190.7712
403.912571	69.214231	373.945075	206.465018	-0.209955	-1.030171	22208.31935
407.727385	95.917927	355.633969	217.909459	0.553007	1.258717	22179.32676
384.838503	102.021628	336.5599	240.798342	0.553007	0.495755	22198.40083
385.601466	140.169765	319.011757	250.716857	0.553007	-1.030171	22208.31935
381.786652	155.42902	299.937689	247.665006	0.553007	-0.267208	22183.90454
371.105174	153.903095	302.226577	247.665006	0.553007	-0.267208	22187.71935
369.579248	175.266051	257.974739	269.027963	0.553007	0.495755	22225.86749
358.134807	197.391971	258.737701	294.205733	0.553007	-1.030171	22235.786
354.319994	226.384555	246.530297	313.279802	1.31597	0.495755	22244.94156
336.771851	243.932698	193.122906	298.020547	1.31597	-0.267208	22244.94156
347.453329	260.717878	193.122906	333.879795	0.553007	-0.267208	22225.10453
324.564447	266.82158	185.493279	355.242752	0.553007	-0.267208	22230.44527
316.934819	279.028983	158.789583	351.427938	-1.735881	-1.030171	22225.86749
305.490378	304.206754	143.530328	349.902013	-0.209955	0.495755	22215.94897
305.490378	310.310456	87.071085	386.524224	-0.972918	-1.030171	22220.52675
288.705198	328.621561	106.908117	391.864963	-0.209955	-1.030171	22230.44527
282.601496	341.591928	90.885899	406.361255	-0.209955	-0.267208	22219.76379
263.527428	353.036369	79.441458	398.731628	-0.972918	0.495755	22201.45268
244.453359	359.903034	21.45629	385.761262	-0.209955	-1.030171	22208.31935
253.608912	380.503027	-11.351108	379.65756	-0.209955	-0.267208	22206.03046
228.431142	380.503027	0.856296	407.124218	-0.972918	-0.267208	22210.60823
201.727446	395.762282	-25.8474	430.0131	-0.209955	-0.267208	22219.00082
192.571893	404.917835	-44.921468	442.983467	-0.209955	0.495755	22228.15638
168.157086	414.073388	-71.625164	447.561243	0.553007	0.495755	22219.00082
157.475607	414.836351	-131.136257	420.857547	-0.209955	0.495755	21999.26756
141.45339	435.436345	-106.72145	455.190871	-0.972918	-1.030171	22220.52675
126.194135	432.384494	-127.321444	457.479759	0.553007	0.495755	22208.31935
130.008949	451.458562	-118.165891	475.790865	1.31597	0.495755	22248.75637
91.860812	436.96227	-134.188108	465.872349	0.553007	-0.267208	22249.51933
91.097849	452.221525	-176.151059	446.798281	-0.209955	0.495755	22229.6823
59.053414	457.562264	-157.839953	426.961249	0.553007	-0.267208	22231.97119
42.268234	440.777084	-168.521431	455.953833	0.553007	0.495755	22240.36378
32.349719	449.932637	-205.906606	463.583461	-0.209955	0.495755	22217.4749
4.88306	433.147456	-215.825121	445.272355	-0.972918	-1.030171	22222.05268
10.986762	443.065972	-212.010307	449.850131	-0.972918	-1.030171	22228.91934
-1.220642	443.065972	-240.239929	451.376057	1.31597	-0.267208	22214.42305
-11.90212	430.858568	-269.232513	449.087169	-0.209955	1.258717	22225.10453
-34.791002	429.332643	-258.551034	423.146436	-0.209955	1.258717	20720.54201
-63.020623	419.414127	-276.86214	433.064951	-0.209955	-1.030171	22.888882
-75.228027	413.310425	-297.462134	414.753846	-0.972918	-1.030171	12.970367
-92.013207	429.332643	-321.113979	413.990883	-0.972918	-0.267208	12.207404
-84.38358	417.125239	-330.269532	407.124218	-0.972918	-0.267208	9.918516
-112.613201	410.258574	-334.084345	407.124218	-0.209955	0.495755	12.207404
-129.398382	414.073388	-369.943594	388.813113	-0.209955	0.495755	9.155553
-143.131711	405.680798	-382.150998	378.894597	0.553007	-0.267208	8.39259
-157.628003	394.999319	-370.706557	364.398305	-0.209955	-0.267208	9.918516
-166.020593	385.843767	-375.284333	371.26497	-0.209955	-0.267208	9.155553
-193.487252	388.132655	-397.410252	347.613125	0.553007	0.495755	4409.161657
-204.931693	392.710431	-411.143582	339.983497	-0.209955	-0.267208	22154.91195
-207.983544	388.895618	-420.299135	322.435354	1.31597	0.495755	22227.39341
-204.931693	349.221555	-421.82506	266.739075	0.553007	1.258717	22133.549
-254.52427	369.058586	-430.21765	262.924261	0.553007	0.495755	22215.94897
-257.576121	346.932667	-421.82506	278.946478	0.553007	0.495755	22227.39341
-264.442786	339.30304	-425.639874	284.287218	0.553007	0.495755	22199.92676
-283.516854	333.962301	-446.239868	236.983528	0.553007	0.495755	22206.03046
-294.198333	300.39194	-442.425054	249.190932	-0.209955	0.495755	22223.5786
-289.620556	308.78453	-440.899128	224.776124	-0.209955	1.258717	22216.71194
-323.95388	281.317872	-454.632458	211.805758	-0.209955	-0.267208	22196.11194
-333.872395	266.058617	-458.447271	188.153913	-1.735881	-0.267208	22199.16379
-346.842762	251.562325	-444.713942	156.109478	-0.209955	1.258717	22205.2675
-375.835346	240.117884	-461.499122	104.990974	-0.209955	0.495755	22157.20084
-367.442756	214.940114	-453.869495	98.12431	-0.209955	0.495755	22207.55638
-381.176085	206.547523	-504.987998	53.872471	-0.209955	-1.030171	22219.00082
-393.383489	198.154933	-453.869495	74.472465	1.31597	-1.030171	22195.34898
-391.0946	182.895679	-466.076899	67.6058	0.553007	-1.030171	22206.79342
-405.590892	162.295685	-446.239868	58.450247	-0.209955	-0.267208	22205.2675
-423.901998	140.169765	-437.084315	32.509514	-0.209955	-0.267208	22193.82305
-414.746445	126.436436	-416.484321	20.302111	0.553007	0.495755	22181.61565
-417.798296	118.806809	-421.82506	-1.060846	1.31597	1.258717	22213.66009
-414.746445	110.414219	-424.876911	-29.290467	0.553007	-0.267208	22200.68972
-433.820514	82.94756	-431.743576	-46.075648	0.553007	-1.030171	22211.3712
-449.079768	60.821641	-425.639874	-65.149716	-0.209955	-0.267208	22212.13416
-450.605694	51.666088	-391.306551	-80.408971	-0.209955	-0.267208	22196.87491
-452.894582	39.458684	-372.995445	-74.305269	-0.209955	-1.030171	22213.66009
-453.657545	15.043876	-371.469519	-90.327486	-0.972918	0.495755	22200.68972
-452.894582	8.177212	-356.210265	-120.845996	0.553007	-0.267208	22196.11194
-458.235321	7.414249	-366.12878	-128.475623	1.31597	-0.267208	22219.00082
-453.657545	-18.526484	-330.269532	-157.468207	-0.209955	-0.267208	22192.29713
-449.842731	-39.126478	-316.536202	-183.40894	-0.972918	-1.030171	22185.43046
-452.131619	-71.170913	-318.062128	-181.883015	-0.972918	-0.267208	22176.27491
-464.339023	-86.430168	-300.513985	-247.49781	-0.209955	1.258717	22182.37861
-437.635327	-88.719056	-347.054712	-265.808916	-0.209955	1.258717	22154.91195
-443.739029	-139.074596	-337.899159	-301.668164	-0.972918	-1.030171	22186.19343
-433.820514	-133.733857	-337.899159	-320.742233	-1.735881	-0.267208	22224.34156
-417.035333	-147.467186	-260.07696	-265.808916	0.553007	-1.030171	22222.05268
-402.539041	-167.304218	-234.89919	-281.06817	0.553007	-1.030171	22221.28971
-403.302004	-175.696808	-244.817705	-302.431127	-0.209955	-1.030171	22228.91934
-384.227936	-209.267168	-212.010307	-330.660748	0.553007	0.495755	22225.86749
-378.124234	-215.37087	-223.454748	-330.660748	0.553007	1.258717	22145.7564
-368.968681	-221.474572	-169.284394	-339.816301	1.31597	-0.267208	22252.57118
-364.390905	-248.94123	-179.20291	-348.971854	1.31597	-0.267208	22247.99341
-340.73906	-258.859746	-142.580698	-370.334811	0.553007	-1.030171	22228.15638
-341.502022	-277.170852	-147.158475	-385.594065	1.31597	-0.267208	22239.60082
-338.450172	-280.985665	-118.928854	-412.297761	-0.209955	-0.267208	22233.49712
-315.561289	-301.585659	-92.98812	-410.008873	-0.209955	-0.267208	22213.66009
-302.590923	-333.630094	-63.995536	-404.668134	-0.209955	-1.030171	22223.5786
-283.516854	-351.178237	-36.528878	-438.238494	-0.972918	-1.030171	22229.6823
-265.968712	-354.230088	-36.528878	-430.608867	-0.209955	0.495755	22215.18601
-247.657606	-364.911566	-32.714064	-454.260712	0.553007	-1.030171	22225.86749
-234.687239	-375.593045	-6.010368	-451.208861	-0.209955	0.495755	22212.89712
-222.479836	-382.459709	-10.588145	-474.097743	-0.972918	1.258717	22195.34898
-204.931693	-416.793033	-25.084437	-532.845874	-0.972918	0.495755	22041.99347
-176.702071	-401.533778	44.345172	-515.297731	-0.209955	1.258717	22221.28971
-157.628003	-413.741182	77.915533	-493.934774	0.553007	1.258717	22200.68972
-146.946525	-420.607846	42.819247	-504.616252	-0.209955	-0.267208	22223.5786
-125.583568	-431.289325	119.11552	-456.5496	0.553007	-0.267208	22228.15638
-98.879872	-444.259691	123.693297	-447.394047	-0.209955	0.495755	22212.89712
-78.279878	-457.230058	142.767365	-472.571817	0.553007	0.495755	22221.28971
-61.494698	-461.807834	152.685881	-490.11996	-0.209955	-1.030171	22226.63045
-37.842853	-455.704132	182.441428	-456.5496	1.31597	0.495755	22232.73415
-20.29471	-464.096722	232.034005	-429.845904	0.553007	0.495755	22244.94156
-9.613232	-478.593014	217.537713	-442.816271	1.31597	0.495755	22241.88971
15.564538	-481.644865	272.471031	-449.682935	0.553007	1.258717	22228.15638
27.771942	-480.11894	265.604366	-422.216277	0.553007	0.495755	22231.97119
50.660824	-491.563381	293.071024	-421.453314	-0.209955	-0.267208	22199.92676
63.631191	-473.252275	290.782136	-437.475532	-0.209955	-0.267208	22217.4749
69.734893	-471.72635	319.011757	-405.431097	-0.209955	0.495755	22218.23786
98.727477	-486.222642	332.745087	-413.060724	-0.209955	0.495755	22231.20823
108.645992	-477.830052	338.085826	-371.097773	1.31597	0.495755	22225.86749
139.927465	-481.644865	383.100627	-399.327395	0.553007	-0.267208	22219.76379
150.608943	-478.593014	361.737671	-385.594065	-1.735881	-1.030171	22203.74157
166.63116	-461.807834	361.737671	-390.934805	-1.735881	-1.030171	22209.84527
191.045968	-447.311542	336.5599	-398.564432	0.553007	0.495755	22205.2675
194.860782	-454.941169	355.633969	-381.779252	-0.972918	0.495755	22216.71194
206.305223	-435.867101	376.996925	-382.542214	-0.972918	-0.267208	22227.39341
237.586695	-424.42266	390.730255	-363.468146	-0.209955	-0.267208	22200.68972
259.712614	-410.689331	428.878392	-325.320009	0.553007	0.495755	22225.10453
278.02372	-406.874517	447.189497	-306.245941	1.31597	1.258717	22222.81564
276.497794	-395.430076	449.478385	-290.986686	0.553007	-1.030171	22199.16379
310.068155	-375.593045	462.448752	-287.171872	0.553007	0.495755	22210.60823
313.120006	-364.148604	463.211715	-251.312624	2.078933	0.495755	22249.51933
328.379261	-353.467125	454.819125	-237.579294	0.553007	-0.267208	22224.34156
355.082956	-324.474541	450.241348	-187.223754	-0.209955	-1.030171	22174.74899
348.216292	-342.022684	446.426535	-220.031152	0.553007	0.495755	22228.15638
363.475546	-319.896765	462.448752	-178.068201	0.553007	-0.267208	22216.71194
374.157025	-301.585659	476.182081	-172.727462	-0.209955	-1.030171	22186.19343
392.46813	-282.511591	488.389485	-150.601542	-0.972918	-1.793134	22219.76379
401.623683	-255.807895	508.226516	-125.423772	1.31597	0.495755	22216.71194
408.490348	-257.333821	489.915411	-121.608958	-0.209955	-0.267208	22216.71194
413.831087	-234.444938	486.100597	-129.238586	-0.209955	-0.267208	22215.94897
400.860721	-219.185684	478.470969	-102.53489	-0.972918	-0.267208	22188.48232
423.749603	-199.348653	477.708007	-85.74971	-0.209955	-0.267208	22181.61565
435.194044	-181.037547	464.73764	-70.490455	-0.209955	1.258717	22148.80825
446.638485	-169.593106	455.582087	-51.416387	-0.209955	0.495755	22192.29713
439.008857	-142.126447	451.767274	-4.87566	-0.972918	-1.030171	22180.85269
455.031075	-113.133863	449.478385	29.457663	0.553007	-0.267208	22199.92676
444.349597	-98.637571	439.55987	14.961371	-0.209955	-0.267208	22206.03046
444.349597	-75.748689	444.900609	43.953955	1.31597	0.495755	22204.50453
441.297746	-50.570919	450.241348	85.153943	-0.209955	1.258717	22206.03046
441.297746	-42.941292	417.433951	96.598384	-0.209955	-0.267208	22194.58602
439.008857	-11.659819	410.567286	121.013192	1.31597	-1.030171	22214.42305
440.534783	2.836473	422.011727	153.057627	0.553007	-0.267208	22218.23786
428.327379	13.517951	395.308031	146.953925	0.553007	-0.267208	21982.48238
430.616267	32.592019	405.989509	178.235397	0.553007	0.495755	22211.3712
417.645901	44.799423	389.204329	185.102062	0.553007	1.258717	22206.03046
405.438497	84.473486	355.633969	207.227981	-0.209955	-0.267208	22202.97861
398.571832	89.051262	342.663602	211.042795	0.553007	-0.267208	22178.5638
397.045907	113.46607	339.611751	239.272416	-0.209955	-1.030171	22212.89712
393.994056	129.488287	331.219161	251.47982	-0.209955	-1.030171	22214.42305
376.445913	155.42902	290.019173	245.376118	0.553007	0.495755	22176.27491
382.549615	167.636424	266.367329	259.109447	0.553007	1.258717	22225.86749
351.268143	173.740126	272.471031	285.813143	-0.972918	-1.030171	22211.3712
358.89777	189.762343	243.478447	278.946478	-0.972918	-1.030171	22196.11194
341.349627	218.754927	212.196974	302.598323	-0.972918	0.495755	22209.84527
344.401478	234.777145	216.011788	317.857578	-0.209955	-0.267208	22219.76379
327.616298	249.273437	142.004403	288.864994	-0.972918	-0.267208	22132.78604
340.586664	269.873431	186.256241	366.687193	-0.209955	-1.030171	22223.5786
319.223708	284.369723	172.522912	374.316821	-0.209955	-0.267208	22229.6823
313.120006	292.762313	134.374775	371.26497	-0.209955	0.495755	22215.18601
308.542229	312.599344	108.434042	394.916814	0.553007	-0.267208	22219.76379
301.675565	326.332673	116.063669	407.887181	0.553007	0.495755	22230.44527
289.468161	347.69563	113.011819	404.072367	-0.209955	-1.030171	22234.26008
278.02372	344.643779	71.048868	386.524224	-0.209955	-1.030171	22235.786
262.764465	365.243773	50.448874	394.153852	0.553007	0.495755	22244.17859
240.638546	374.399326	32.900731	426.198287	0.553007	-0.267208	22231.97119
216.986701	385.080804	16.878514	426.961249	-0.972918	-1.030171	22222.81564
204.016334	391.184506	-53.314058	381.946448	0.553007	-1.030171	22224.34156
181.890415	401.865984	-71.625164	446.798281	-0.972918	-0.267208	22222.81564
163.579309	421.703015	-66.284425	455.190871	-0.972918	-0.267208	22162.54158
159.001533	422.465978	-95.277009	449.850131	-0.209955	0.495755	22229.6823
149.84598	417.888202	-105.958487	447.561243	-0.209955	-1.793134	22221.28971
107.120067	434.673382	-125.795518	465.109386	-1.735881	0.495755	22196.11194
104.831179	436.199307	-150.973288	442.220504	-0.209955	0.495755	22209.08231
89.571924	431.621531	-180.728835	420.094585	-0.972918	-0.267208	22197.63787
86.520073	446.117823	-194.462164	413.990883	-0.209955	0.495755	22205.2675
72.023781	452.221525	-204.38068	412.464957	-0.209955	-0.267208	22218.23786
49.897862	437.725233	-212.010307	400.257554	-0.209955	-0.267208	22232.73415
35.40157	430.095605	-244.817705	427.724212	-0.209955	0.495755	22219.00082
26.246017	447.643748	-230.321413	424.672361	0.553007	-0.267208	22228.91934
6.408986	440.777084	-215.825121	460.53161	-0.209955	-1.030171	22229.6823
-6.561381	436.96227	-229.55845	449.850131	-0.209955	-0.267208	22212.89712
-4.272493	430.858568	-252.447332	461.294573	2.078933	0.495755	22220.52675
-35.553965	430.095605	-264.654736	430.0131	0.553007	0.495755	22252.57118
-50.050257	434.673382	-272.284364	441.457541	0.553007	-1.030171	32.044435
-61.494698	430.095605	-299.751022	438.40569	0.553007	0.495755	12.970367
-63.020623	414.836351	-330.269532	420.857547	-0.209955	-0.267208	12.970367
-92.77617	416.362276	-342.476935	436.879765	-0.209955	-0.267208	10.681478
-119.479866	417.125239	-361.551004	419.331622	0.553007	1.258717	8.39259
-128.635419	413.310425	-344.765824	398.731628	-0.209955	-0.267208	9.918516
-141.605785	408.732649	-353.921376	405.598293	-0.209955	-1.030171	9.155553
-149.235413	398.05117	-376.047296	384.998299	-0.209955	-0.267208	10.681478
-170.598369	398.814133	-378.336184	378.131634	-0.209955	0.495755	9.155553
-198.827991	385.080804	-383.676923	357.53164	-0.972918	0.495755	3218.939787
-200.353916	374.399326	-409.617656	317.094615	-0.972918	-0.267208	22106.08234
-237.73909	364.48081	-435.558389	332.35387	-0.972918	-1.030171	22164.83047
-216.376134	372.8734	-421.82506	316.331653	-1.735881	-0.267208	22191.53417
-246.13168	356.851183	-427.928762	291.916845	0.553007	-0.267208	22206.79342
-287.331668	368.295624	-449.291719	262.161298	-0.209955	-0.267208	22194.58602
-278.176115	327.858599	-426.402836	269.790926	1.31597	0.495755	22210.60823
-281.990929	327.095636	-458.447271	230.879826	0.553007	-1.030171	22213.66009
-301.82796	323.280822	-427.165799	248.427969	-0.209955	-1.030171	22207.55638
-307.931662	302.680828	-442.425054	217.909459	-0.972918	-1.030171	22206.03046
-310.22055	301.917866	-427.165799	206.465018	1.31597	0.495755	22237.31193
-344.553873	266.82158	-453.869495	187.39095	1.31597	-0.267208	22239.60082
-327.00573	268.347505	-444.713942	162.976142	1.31597	1.258717	22199.16379
-355.235352	237.828996	-429.454687	150.768739	0.553007	-1.030171	22215.94897
-365.153867	230.962331	-443.188017	86.679869	1.31597	1.258717	22182.37861
-361.339054	204.258635	-453.106532	82.865055	0.553007	-0.267208	22220.52675
-397.961265	198.154933	-472.180601	66.842838	0.553007	-0.267208	22200.68972
-391.857563	183.658641	-469.12875	53.872471	-0.209955	0.495755	22202.97861
-406.353855	167.636424	-454.632458	63.790987	-0.972918	-0.267208	22216.71194
-401.776079	149.325318	-453.869495	63.790987	-0.209955	-1.030171	22195.34898
-426.953849	132.540138	-414.958395	11.146558	-0.972918	-1.030171	22185.43046
-436.872365	103.547554	-421.062097	-8.690473	-0.972918	-0.267208	22186.95639
-426.953849	98.206815	-455.39542	-41.497871	-0.209955	0.495755	22156.43788
-441.450141	73.792007	-434.795427	-29.290467	-0.209955	0.495755	22189.24528
-443.739029	69.214231	-431.743576	-62.097865	-0.209955	-0.267208	22195.34898
-432.294588	53.192013	-404.276917	-89.564524	0.553007	-0.267208	22176.27491
-466.627911	44.03646	-409.617656	-120.845996	0.553007	-0.267208	22197.63787
-456.709396	42.510535	-443.188017	-165.860797	-0.209955	-1.030171	22055.7268
-452.131619	13.517951	-354.684339	-131.527474	-0.972918	-1.030171	22206.79342
-446.79088	-11.659819	-365.365818	-121.608958	-0.972918	0.495755	22190.7712
-444.501992	-19.289447	-334.847308	-133.0534	0.553007	-0.267208	22230.44527
-443.739029	-27.682037	-309.669538	-173.490425	1.31597	0.495755	22206.03046
-443.739029	-59.726472	-347.054712	-204.008934	0.553007	-0.267208	22183.90454
-439.161253	-72.696838	-309.669538	-215.453375	0.553007	1.258717	22199.92676
-437.635327	-85.667205	-305.091761	-263.520028	0.553007	-0.267208	22198.40083
-435.346439	-119.237565	-279.913991	-254.364475	-0.972918	-0.267208	22219.76379
-433.057551	-132.970894	-259.313997	-249.786698	-0.209955	-1.030171	22228.15638
-419.324222	-146.704224	-262.365848	-264.28299	0.553007	-0.267208	22221.28971
-410.931632	-155.859777	-232.610301	-310.060754	-0.209955	-1.030171	22217.4749
-402.539041	-187.141249	-249.395482	-303.19409	-0.209955	1.258717	22229.6823
-397.961265	-200.874578	-223.454748	-321.505196	-0.209955	-0.267208	22186.95639
-378.124234	-211.556056	-215.825121	-316.927419	-1.735881	-0.267208	22197.63787
-381.176085	-239.785678	-191.410314	-385.594065	-0.972918	-0.267208	22210.60823
-368.205718	-235.970864	-166.232543	-365.757034	-0.209955	-1.030171	22214.42305
-350.657575	-256.570858	-139.528847	-369.571848	-0.972918	-1.793134	22204.50453
-348.368687	-272.593075	-133.425146	-398.564432	0.553007	0.495755	22225.86749
-322.427954	-295.481957	-108.247375	-406.957022	-0.209955	-1.030171	22228.91934
-295.724258	-300.059734	-105.958487	-434.423681	0.553007	0.495755	22216.71194
-305.642774	-316.081951	-146.395512	-451.208861	0.553007	1.258717	22225.86749
-285.04278	-338.970833	-63.232574	-449.682935	-0.209955	-1.030171	22229.6823
-269.020562	-342.785647	-32.714064	-423.742202	-0.209955	0.495755	22215.18601
-255.287233	-354.230088	-8.299257	-428.319979	-0.209955	-1.030171	22244.17859
-218.665022	-356.518976	-4.484443	-441.290345	1.31597	0.495755	22248.75637
-233.924277	-371.778231	-3.72148	-475.623668	0.553007	0.495755	22143.46751
-200.353916	-385.51156	9.248886	-484.016259	0.553007	-1.030171	22232.73415
-177.465034	-391.615262	45.871098	-474.097743	-0.209955	-0.267208	22235.786
-155.339115	-403.822666	48.922949	-490.882923	-0.209955	-0.267208	22208.31935
-138.553934	-426.711548	95.463676	-459.601451	-0.209955	-1.030171	22221.28971
-124.057642	-451.889318	99.278489	-460.364414	0.553007	-0.267208	22231.97119
-104.983574	-452.652281	84.019235	-475.623668	-0.209955	-1.030171	22214.42305
-78.279878	-450.363393	131.322924	-464.179227	-0.972918	-1.030171	22222.05268
-79.042841	-467.148573	158.789583	-490.11996	-0.209955	-1.030171	22208.31935
-54.628033	-467.148573	192.359943	-466.468116	-0.972918	0.495755	22200.68972
-12.665083	-486.222642	209.908086	-490.882923	-0.972918	-1.030171	22198.40083
-16.479897	-483.170791	223.641415	-445.868122	-0.209955	-0.267208	22222.81564
8.697874	-477.067089	258.737701	-442.053308	-0.209955	0.495755	22214.42305
30.06083	-475.541163	273.233993	-413.823687	-0.209955	-1.030171	22213.66009
43.031197	-477.830052	292.308062	-410.771836	-0.209955	-0.267208	22229.6823
48.371936	-476.304126	309.093242	-433.660718	-0.209955	-1.030171	22222.81564
70.497855	-470.200424	283.915472	-438.238494	-0.209955	-1.030171	22218.23786
103.305253	-477.067089	310.619167	-413.060724	-0.972918	-0.267208	22228.15638
133.823763	-464.096722	350.29323	-399.327395	0.553007	1.258717	22249.51933
143.742278	-474.015238	357.159894	-398.564432	1.31597	-0.267208	22238.83786
156.712645	-480.11894	359.448783	-379.490364	-0.209955	-0.267208	22238.83786
180.36449	-439.681915	374.708037	-374.149624	-0.209955	-1.030171	22235.02304
196.386707	-454.178207	381.574702	-359.653332	0.553007	-0.267208	22225.86749
207.831148	-438.918952	392.25618	-347.445929	0.553007	0.495755	22225.86749
212.408925	-435.867101	398.359882	-343.631115	-0.209955	0.495755	22215.18601
240.638546	-429.000436	400.64877	-359.653332	-0.209955	0.495755	22196.11194
254.371875	-413.741182	445.663572	-328.37186	0.553007	-1.030171	22221.28971
272.682981	-402.296741	396.070994	-348.208891	-0.209955	0.495755	22195.34898
284.127422	-401.533778	441.848758	-297.090388	-0.209955	-0.267208	22200.68972
289.468161	-399.24489	447.95246	-269.623729	0.553007	1.258717	22203.74157
312.357043	-369.489343	451.004311	-248.260773	-0.972918	-1.030171	22204.50453
324.564447	-366.437492	449.478385	-231.475593	-0.209955	-0.267208	22174.74899
343.638515	-345.074535	456.34505	-235.290406	-0.209955	-1.030171	22208.31935
358.89777	-340.496759	468.552454	-204.008934	-0.209955	-1.030171	22225.86749
368.053323	-317.607877	458.633938	-176.542276	1.31597	0.495755	22189.24528
376.445913	-303.874548	479.233932	-181.883015	0.553007	-0.267208	22218.23786
393.994056	-284.037516	498.308001	-157.468207	-0.209955	2.02168	22231.20823
412.305162	-280.985665	502.885777	-131.527474	0.553007	-1.030171	22180.08972
406.964422	-249.704193	435.745056	-184.934866	-0.209955	-1.793134	22138.88974
416.882938	-223.76346	499.070963	-107.875629	0.553007	-1.030171	22245.70452
421.460714	-218.422721	492.204299	-111.690443	0.553007	-0.267208	22219.76379
433.668118	-177.222733	448.715423	-104.823778	-0.209955	-0.267208	22188.48232
430.616267	-183.326435	451.767274	-78.120082	1.31597	1.258717	22222.81564
438.245895	-161.200516	473.893193	-27.764542	-0.209955	1.258717	22192.29713
431.37923	-134.49682	463.974677	-4.87566	0.553007	0.495755	22173.22306
437.482932	-119.237565	447.189497	6.568781	-0.209955	0.495755	22206.03046
432.905155	-114.659789	455.582087	29.457663	-0.209955	0.495755	22205.2675
427.564416	-94.822758	441.848758	21.065073	0.553007	-0.267208	22192.29713
432.142193	-60.489434	436.508019	64.553949	-1.735881	-0.267208	22209.84527
429.090342	-48.282031	430.404317	97.361347	-0.972918	-0.267208	22196.87491
432.905155	-28.445	403.700621	121.013192	-0.209955	1.258717	22180.85269
433.668118	-10.896857	424.300615	124.828006	-0.972918	-0.267208	21922.97128
429.853305	20.384616	425.063578	159.924291	-0.209955	0.495755	22208.31935
413.831087	24.962392	391.493217	175.183546	-0.209955	0.495755	22182.37861
423.749603	50.140162	383.100627	172.131695	-0.972918	-0.267208	22190.00824
389.416279	71.503119	384.626553	204.17613	-0.209955	0.495755	22196.11194
391.705168	79.895709	346.478416	216.383534	0.553007	0.495755	22183.90454
404.675534	109.651256	362.500633	228.590938	-0.972918	-1.030171	22183.90454
369.579248	144.747542	283.915472	215.620571	0.553007	-1.030171	22201.45268
394.757019	154.666057	306.804354	259.87241	1.31597	-0.267208	22238.07489
368.816286	162.295685	298.411764	265.976112	0.553007	-0.267208	22244.94156
366.527397	192.051231	264.841403	276.65759	0.553007	0.495755	22243.41563
337.534813	208.073449	267.893254	280.472404	-0.209955	-0.267208	22223.5786
358.134807	196.629008	245.004372	320.909429	-0.209955	0.495755	22234.26008
345.927403	232.488257	221.352527	320.146466	-1.735881	-1.793134	22215.18601
341.349627	240.117884	219.826602	344.561274	-0.209955	-1.030171	22210.60823
326.853335	257.666027	208.382161	349.902013	-0.972918	-0.267208	22222.05268
324.564447	267.584542	170.234024	372.027932	0.553007	0.495755	22231.20823
292.520012	298.103052	132.84885	361.346454	-0.209955	-1.030171	22212.13416
298.623714	299.628977	110.72293	367.450156	-0.209955	-1.030171	22211.3712
296.334826	325.56971	125.219222	381.946448	-0.972918	0.495755	22212.13416
274.971869	343.880816	71.811831	386.524224	-0.972918	-0.267208	22199.92676
278.786683	339.30304	71.048868	397.968665	-0.972918	-0.267208	22209.08231
252.082987	374.399326	64.182203	407.124218	-0.209955	0.495755	22219.76379
245.979285	382.791916	10.011849	423.146436	0.553007	0.495755	22222.05268
235.297807	387.369692	13.0637	413.22792	-0.972918	-0.267208	22220.52675
213.93485	377.451177	-33.477027	401.783479	0.553007	1.258717	22231.20823
213.171887	382.791916	-79.254791	459.005684	0.553007	0.495755	22211.3712
177.312639	404.154872	-81.543679	430.0131	0.553007	-0.267208	22215.18601
168.157086	427.806717	-116.639965	440.694579	-0.209955	-0.267208	22241.12674
153.660794	436.199307	-102.143673	449.087169	1.31597	0.495755	22254.09711
141.45339	439.251158	-111.299226	473.501976	1.31597	0.495755	22234.26008
126.194135	418.651164	-141.817736	444.509392	-0.972918	-1.030171	22231.97119
97.964514	446.117823	-120.454779	446.798281	0.553007	-0.267208	22241.12674
73.549706	442.303009	-149.447363	452.901982	0.553007	0.495755	22221.28971
72.023781	439.251158	-173.099208	434.590877	-0.209955	1.258717	22222.81564
52.949713	441.540046	-174.625133	462.820498	0.553007	0.495755	22230.44527
34.638607	439.251158	-181.491798	461.294573	-0.209955	-0.267208	22216.71194
10.223799	444.591897	-227.269562	445.272355	-0.209955	0.495755	22225.86749
8.697874	445.35486	-243.29178	454.427908	-0.209955	-1.793134	22231.20823
-1.983605	422.465978	-236.425115	449.850131	-2.498844	-0.267208	22190.00824
-23.346561	439.251158	-246.343631	445.272355	-0.972918	1.258717	22208.31935
-30.213226	423.991903	-267.706587	423.909398	-0.972918	-0.267208	22206.79342
-42.42063	432.384494	-279.151028	441.457541	-0.972918	-0.267208	34.333323
-63.020623	431.621531	-271.521401	444.509392	0.553007	-0.267208	13.733329
-84.38358	419.414127	-302.03991	411.701995	-0.209955	1.258717	10.681478
-92.77617	410.258574	-327.217681	422.383473	0.553007	-0.267208	10.681478
-108.035425	418.651164	-357.73619	394.916814	1.31597	0.495755	10.681478
-119.479866	412.547462	-352.395451	377.368671	-0.209955	-0.267208	10.681478
-157.628003	391.947469	-388.2547	394.916814	0.553007	0.495755	9.155553
-133.213195	399.577096	-391.306551	339.983497	0.553007	-1.030171	7.629627
-162.205779	395.762282	-387.491737	375.842746	-0.209955	0.495755	10.681478
-172.124295	388.132655	-392.832476	373.553858	0.553007	-0.267208	9.155553
-191.961326	378.214139	-395.121364	341.509423	-0.209955	-1.030171	21749.77874
-215.613171	390.421543	-404.276917	331.590907	-0.209955	-0.267208	22211.3712
-238.502053	370.584512	-402.750992	335.405721	0.553007	0.495755	22196.87491
-238.502053	355.325257	-434.032464	305.650174	-0.209955	0.495755	22193.82305
-259.102047	345.406742	-414.195433	291.153882	1.31597	-0.267208	22223.5786
-264.442786	330.91045	-432.506538	276.65759	-0.972918	-1.030171	22214.42305
-275.887227	319.466009	-443.188017	227.827975	-0.972918	-1.030171	22165.59343
-298.013146	308.78453	-451.580607	217.146497	-0.972918	-1.030171	22201.45268
-302.590923	298.103052	-454.632458	212.56872	-1.735881	-1.793134	22198.40083
-314.798327	290.473425	-430.21765	204.939093	-0.209955	-0.267208	22195.34898
-318.61314	279.028983	-455.39542	197.309466	-0.972918	-1.793134	22199.16379
-339.213134	250.036399	-456.158383	160.687254	-0.209955	0.495755	22214.42305
-347.605724	237.828996	-445.476905	115.672453	-0.972918	-1.030171	22053.43791
-360.576091	228.673443	-434.032464	124.065043	-0.209955	-0.267208	22222.81564
-371.257569	218.754927	-431.743576	83.628018	1.31597	-0.267208	22199.16379
-374.30942	188.236418	-462.262085	73.709502	-0.209955	-0.267208	22178.5638
-388.805712	198.917896	-478.284303	68.368763	-0.209955	-0.267208	22168.64528
-413.22052	169.925312	-479.810228	29.457663	1.31597	0.495755	22193.06009
-412.457557	151.614206	-437.847278	31.746552	0.553007	-0.267208	22208.31935
-410.168669	143.221616	-423.350986	21.828036	0.553007	-0.267208	22224.34156
-422.376073	109.651256	-424.876911	8.094707	-0.209955	1.258717	22215.18601
-412.457557	113.46607	-411.143582	1.991005	-0.209955	-0.267208	22202.97861
-439.161253	93.629038	-425.639874	-16.320101	-0.209955	-1.030171	22203.74157
-459.761247	82.94756	-418.773209	-55.994163	-0.209955	-0.267208	22193.06009
-459.761247	49.3772	-376.810259	-62.097865	-0.209955	-1.030171	22193.82305
-462.050135	35.64387	-392.069513	-108.638592	0.553007	-1.030171	22126.68233
-471.205688	23.436467	-362.313967	-96.431188	-0.209955	-1.030171	22193.82305
-455.946433	12.754988	-344.765824	-113.979331	-0.209955	-0.267208	22174.74899
-460.524209	-17.000558	-382.91396	-134.579325	-1.735881	-0.267208	22187.71935
-451.368657	-23.10426	-380.625072	-194.853381	-1.735881	-1.030171	22193.82305
-450.605694	-36.074627	-329.506569	-175.779313	-0.972918	-2.556096	22151.8601
-448.316806	-65.830174	-324.928792	-210.112636	-0.972918	-0.267208	22183.14158
-452.894582	-69.644987	-328.743606	-221.557077	-0.209955	-0.267208	22208.31935
-452.131619	-84.141279	-312.721389	-225.371891	0.553007	0.495755	22219.00082
-437.635327	-116.948677	-298.225097	-250.549661	-0.209955	0.495755	22221.28971
-426.190886	-126.867193	-279.913991	-262.757065	1.31597	1.258717	22232.73415
-422.376073	-147.467186	-271.521401	-274.964469	0.553007	0.495755	22226.63045
-409.405706	-168.830143	-234.89919	-289.460761	0.553007	-1.030171	22218.23786
-391.857563	-164.252367	-238.714003	-285.645947	1.31597	0.495755	22228.15638
-375.835346	-179.511621	-212.010307	-315.401494	-0.209955	0.495755	22246.46748
-371.257569	-205.452354	-213.536233	-320.742233	1.31597	0.495755	22228.91934
-379.650159	-213.081982	-189.121425	-342.105189	0.553007	1.258717	22239.60082
-351.420538	-245.88938	-161.654767	-372.623699	-0.209955	-0.267208	22238.07489
-357.52424	-243.600491	-131.89922	-369.571848	0.553007	-0.267208	22216.71194
-349.13165	-270.304187	-121.980704	-390.171842	-0.972918	-1.030171	22224.34156
-328.531656	-290.141218	-107.484412	-381.016289	-0.209955	0.495755	22232.73415
-319.376103	-303.874548	-97.565897	-393.986656	-0.209955	-0.267208	22216.71194
-298.776109	-323.711579	-83.069605	-425.268128	-0.209955	0.495755	22225.86749
-297.250184	-332.867132	-51.788133	-433.660718	-0.209955	0.495755	22218.23786
-266.731674	-336.681945	-70.862201	-465.705153	-0.972918	0.495755	22195.34898
-246.13168	-352.704163	-96.039971	-501.564401	-0.972918	-1.030171	22206.03046
-243.842792	-361.859716	-18.217772	-442.053308	-0.209955	-1.030171	22209.84527
-214.850208	-382.459709	12.300737	-451.208861	-0.972918	-1.793134	22199.92676
-201.116879	-391.615262	3.908147	-474.860706	1.31597	1.258717	22219.76379
-185.094661	-394.667113	35.189619	-472.571817	0.553007	0.495755	22229.6823
-164.494668	-411.452293	87.834048	-486.305147	0.553007	-1.030171	22214.42305
-142.368748	-414.504144	85.54516	-486.305147	1.31597	0.495755	22222.05268
-114.139127	-432.052287	77.915533	-462.653302	0.553007	-0.267208	22225.86749
-103.457649	-438.918952	137.426626	-467.231078	0.553007	-0.267208	22217.4749
-76.753953	-455.704132	132.085887	-487.068109	1.31597	0.495755	22246.46748
-53.865071	-456.467095	145.819216	-477.149594	0.553007	0.495755	22248.75637
-33.265077	-464.859685	171.759949	-455.786637	-0.209955	1.258717	22228.91934
-31.739151	-458.755983	200.752533	-455.786637	1.31597	0.495755	22234.26008
-9.613232	-483.933753	231.271043	-421.453314	-0.209955	-0.267208	22232.73415
-14.953971	-483.933753	258.737701	-467.231078	-0.972918	0.495755	22214.42305
4.120097	-483.933753	257.211776	-403.905171	-0.209955	0.495755	22220.52675
51.423787	-474.778201	296.122875	-424.505165	-0.209955	-0.267208	22228.15638
68.97193	-473.252275	290.782136	-428.319979	-0.209955	-0.267208	22216.71194
82.705259	-475.541163	306.804354	-429.082941	0.553007	-0.267208	22222.05268
93.386738	-477.067089	309.093242	-416.875538	-0.972918	-0.267208	22207.55638
112.460806	-485.459679	310.619167	-445.105159	-0.209955	0.495755	22209.08231
133.0608	-470.963387	311.38213	-450.445898	0.553007	2.02168	22202.21564
156.712645	-483.170791	373.945075	-387.882954	-0.209955	0.495755	22219.00082
169.683011	-457.99302	375.471	-370.334811	-0.209955	-0.267208	22222.05268
180.36449	-466.38561	369.367298	-370.334811	0.553007	0.495755	22215.18601
213.93485	-446.548579	383.100627	-368.045922	-0.209955	-1.030171	22219.76379
215.460775	-433.578213	399.122845	-368.808885	0.553007	0.495755	22025.20829
240.638546	-435.104138	430.404317	-338.290376	-0.209955	0.495755	22206.03046
262.764465	-419.844884	421.248764	-343.631115	1.31597	0.495755	22193.06009
281.838534	-428.237474	431.16728	-310.060754	0.553007	-0.267208	22244.17859
280.312608	-392.378225	435.745056	-311.58668	-0.209955	1.258717	22230.44527
297.860751	-393.90415	425.826541	-302.431127	0.553007	-0.267208	22192.29713
310.068155	-374.830082	457.870976	-274.964469	1.31597	-0.267208	22228.91934
325.32741	-364.148604	466.263566	-243.682996	0.553007	-0.267208	22219.00082
345.927403	-352.704163	461.685789	-226.134853	-0.209955	0.495755	22212.89712
339.060739	-333.630094	477.708007	-226.897816	0.553007	1.258717	22215.94897
379.497764	-325.237504	474.656156	-192.564493	-0.209955	1.258717	22210.60823
382.549615	-301.585659	499.833926	-165.097834	-0.209955	-0.267208	22219.76379
395.519981	-281.748628	482.285783	-153.653393	0.553007	0.495755	22193.82305
393.994056	-277.933814	484.574671	-170.438574	-0.972918	-0.267208	22093.11197
406.964422	-249.704193	477.708007	-126.949698	-0.209955	0.495755	22181.61565
410.779236	-250.467156	441.085795	-138.394139	-0.972918	-0.267208	22171.69713
417.645901	-232.919013	476.945044	-102.53489	-0.972918	-0.267208	22186.19343
432.142193	-197.822727	483.811709	-80.408971	0.553007	1.258717	22200.68972
427.564416	-186.378286	494.493187	-59.046014	-0.209955	0.495755	22209.08231
435.957006	-154.333851	467.789491	-39.208983	-0.209955	0.495755	22193.82305
431.37923	-155.096814	479.233932	-17.846026	-0.209955	0.495755	22199.92676
442.060708	-117.71164	439.55987	-1.060846	-0.209955	-1.030171	22193.82305
448.16441	-92.533869	463.211715	29.457663	-0.209955	0.495755	22184.6675
456.557	-78.80054	451.004311	39.376179	-0.209955	-0.267208	22194.58602
441.297746	-57.437584	418.959876	47.005806	0.553007	-0.267208	22220.52675
422.98664	-31.49685	400.64877	84.39098	0.553007	-1.030171	22212.13416
439.008857	-24.630186	381.574702	76.761353	-0.209955	-0.267208	22122.86752
431.37923	-9.370931	428.115429	150.768739	0.553007	0.495755	22221.28971
427.564416	16.569802	430.404317	168.316882	1.31597	2.02168	22203.74157
435.957006	35.64387	415.908025	175.183546	-0.209955	-0.267208	22186.95639
406.964422	38.695721	402.937659	211.042795	-0.209955	0.495755	22209.08231
410.779236	76.080895	384.626553	216.383534	-0.209955	-0.267208	22208.31935
406.964422	82.94756	351.819155	193.494652	0.553007	-0.267208	22171.69713
394.757019	100.495703	336.5599	228.590938	-0.209955	0.495755	22219.00082
385.601466	122.621622	325.115459	224.776124	-0.209955	-1.030171	22210.60823
385.601466	148.562355	278.574732	228.590938	-1.735881	-1.030171	22197.63787
344.401478	137.117914	255.68585	207.990944	-0.209955	-0.267208	22202.97861
367.29036	177.554939	240.426596	239.272416	-0.972918	-1.793134	22219.76379
363.475546	186.710492	280.100658	285.813143	0.553007	0.495755	22212.13416
374.919987	224.095666	248.056223	339.220535	-0.972918	-0.267208	22213.66009
336.771851	215.703076	226.693266	329.302019	0.553007	-0.267208	22233.49712
336.771851	243.932698	219.063639	349.902013	-0.209955	-1.030171	22212.89712
342.875553	255.377139	206.856235	356.005715	0.553007	0.495755	22223.5786
324.564447	271.399356	177.863651	368.976081	-0.209955	-0.267208	22228.91934
315.408894	288.947499	174.048837	367.450156	-0.209955	-0.267208	22236.54897
319.98667	308.021567	141.24144	365.92423	0.553007	0.495755	22240.36378
286.41631	334.725263	37.478508	365.161268	0.553007	-0.267208	22243.41563
295.571863	349.984518	55.789613	363.635342	1.31597	0.495755	22228.15638
279.549645	350.747481	80.967384	399.494591	0.553007	-0.267208	22229.6823
255.134838	357.614145	72.574793	413.990883	-0.209955	-0.267208	22228.15638
251.320024	370.584512	36.715545	441.457541	0.553007	-0.267208	22219.00082
229.194105	388.132655	29.84888	437.642728	0.553007	-1.030171	22219.00082
215.460775	395.762282	-15.928884	431.539026	-0.209955	0.495755	22228.91934
189.520042	405.680798	-51.02517	433.827914	-0.972918	-1.793134	22222.81564
169.683011	404.154872	-53.314058	452.901982	-1.735881	-0.267208	22199.16379
142.979315	422.465978	-107.484412	453.664945	-0.972918	0.495755	22203.74157
167.394123	421.703015	-168.521431	409.413106	-0.972918	-1.030171	22203.74157
137.638576	433.147456	-191.410314	384.998299	-0.972918	-2.556096	22200.68972
107.88303	430.095605	-154.025139	410.176069	-0.209955	-0.267208	22215.94897
99.490439	441.540046	-128.847369	459.005684	0.553007	-0.267208	22230.44527
86.520073	440.777084	-152.499214	455.953833	2.078933	2.02168	22219.00082
70.497855	446.880786	-155.551065	439.168653	-1.735881	-1.030171	22225.10453
55.238601	444.591897	-173.099208	468.9242	-0.209955	-0.267208	22230.44527
48.371936	447.643748	-178.439947	455.190871	-0.209955	-1.030171	22214.42305
36.164532	454.510413	-223.454748	432.301989	1.31597	0.495755	22162.54158
23.957129	446.880786	-215.062158	461.294573	0.553007	-0.267208	22253.33415
8.697874	439.251158	-210.484382	460.53161	1.31597	0.495755	22228.91934
-13.428046	437.725233	-237.188078	458.242722	-0.209955	0.495755	22232.73415
-21.057673	438.488195	-261.602885	431.539026	-0.972918	0.495755	22241.88971
-33.265077	425.517829	-260.839923	429.250138	-0.209955	0.495755	197.607349
-58.442847	409.495611	-282.965842	425.435324	-0.209955	0.495755	15.259255
-89.724319	422.465978	-330.269532	420.094585	-0.209955	-1.030171	10.681478
-94.302096	417.125239	-330.269532	431.539026	-0.972918	-1.030171	11.444441
-98.116909	412.547462	-340.188047	417.805697	-0.209955	0.495755	9.918516
-119.479866	409.495611	-356.210265	399.494591	-0.209955	-1.030171	8.39259
-131.68727	399.577096	-372.232482	398.731628	-0.209955	-0.267208	9.155553
-153.050226	385.080804	-412.669507	350.664976	-0.209955	0.495755	9.155553
-175.176146	403.39191	-429.454687	306.413137	-0.209955	-0.267208	11.444441
-190.435401	378.214139	-407.328768	314.042764	-0.209955	-0.267208	9.155553
-207.220581	375.162288	-417.247284	336.931646	-0.209955	-0.267208	21926.7861
-203.405767	375.925251	-399.699141	334.642758	0.553007	-0.267208	22186.95639
-230.109463	372.110437	-400.462103	330.827945	0.553007	-0.267208	22199.16379
-238.502053	356.851183	-410.380619	300.309435	0.553007	-1.030171	22211.3712
-250.709457	347.69563	-424.113948	278.183516	0.553007	1.258717	22212.13416
-261.390935	347.69563	-423.350986	258.346484	0.553007	0.495755	22186.19343
-265.205749	333.962301	-438.61024	257.583522	-0.209955	0.495755	22230.44527
-291.146482	327.858599	-450.054681	244.613155	0.553007	0.495755	22243.41563
-285.04278	323.280822	-443.950979	205.702056	-0.209955	-0.267208	22187.71935
-310.983513	301.917866	-463.788011	186.627987	0.553007	-0.267208	22216.71194
-319.376103	273.688244	-482.099116	186.627987	0.553007	-0.267208	22236.54897
-338.450172	258.42899	-443.950979	166.027993	-0.209955	0.495755	22155.67492
-346.079799	254.614176	-424.876911	133.983558	0.553007	0.495755	22207.55638
-368.205718	221.043815	-423.350986	127.116894	-0.209955	-0.267208	22215.18601
-375.835346	209.599374	-449.291719	109.568751	-0.209955	-0.267208	22215.94897
-398.724228	192.051231	-463.025048	81.33913	-0.209955	-0.267208	22171.69713
-397.961265	183.658641	-462.262085	63.028024	-0.972918	-0.267208	22185.43046
-403.302004	159.243834	-466.839862	53.872471	-1.735881	-0.267208	22170.93417
-401.013116	156.191983	-466.076899	-17.083064	0.553007	-1.030171	22157.96381
-408.642743	137.117914	-447.765793	-21.66084	-0.209955	-0.267208	22189.24528
-443.739029	94.392001	-456.158383	-23.186765	-0.209955	0.495755	22199.92676
-426.953849	105.073479	-457.684309	-35.394169	0.553007	0.495755	22199.92676
-433.057551	88.288299	-427.928762	-17.846026	-0.209955	-0.267208	22203.74157
-445.264955	63.873492	-401.225066	-41.497871	-0.972918	0.495755	22199.16379
-446.027917	56.243864	-395.121364	-49.127498	0.553007	-0.267208	22168.64528
-444.501992	31.829057	-395.121364	-73.542306	0.553007	1.258717	22175.51195
-455.946433	35.64387	-345.528786	-92.616374	0.553007	-0.267208	22197.63787
-461.287172	15.806839	-346.291749	-101.771927	0.553007	-0.267208	22215.94897
-437.635327	-3.267229	-345.528786	-117.031182	0.553007	1.258717	22198.40083
-450.605694	-31.49685	-348.580637	-162.045984	-0.209955	0.495755	22193.82305
-449.079768	-29.970925	-400.462103	-229.949667	1.31597	0.495755	22194.58602
-453.657545	-62.01536	-333.321383	-225.371891	0.553007	-0.267208	22214.42305
-437.635327	-75.748689	-304.328799	-217.742263	1.31597	-0.267208	22227.39341
-442.976066	-91.007944	-286.017693	-219.268189	-0.972918	-1.030171	22215.18601
-427.716812	-113.896826	-295.173246	-229.186704	-0.209955	-0.267208	22219.76379
-437.635327	-145.941261	-283.728805	-275.727431	0.553007	0.495755	22230.44527
-413.22052	-136.785708	-269.995475	-259.705214	-0.972918	-1.030171	22223.5786
-421.61311	-171.119031	-252.447332	-298.616313	-0.972918	-1.030171	22196.11194
-414.746445	-179.511621	-231.084376	-300.905202	-0.209955	-0.267208	22210.60823
-407.879781	-199.348653	-234.136227	-310.823717	-1.735881	-1.030171	22198.40083
-407.879781	-205.452354	-205.143643	-319.97927	-0.209955	-0.267208	22207.55638
-368.968681	-224.526423	-242.528817	-330.660748	0.553007	0.495755	22222.81564
-362.102016	-237.496789	-194.462164	-353.54963	-0.209955	0.495755	22229.6823
-351.420538	-244.363454	-157.839953	-355.075556	-0.209955	-1.793134	22218.23786
-338.450172	-270.304187	-132.662183	-371.860736	0.553007	-1.030171	22225.86749
-323.95388	-280.222703	-113.588114	-374.912587	0.553007	-0.267208	22229.6823
-315.561289	-293.956032	-85.358493	-396.275544	-0.209955	1.258717	22216.71194
-301.064997	-309.978249	-82.306642	-404.668134	1.31597	1.258717	22250.2823
-276.65019	-320.659728	-63.232574	-418.401463	1.31597	0.495755	22249.51933
-262.916861	-347.363424	-100.617748	-472.571817	0.553007	0.495755	22003.08237
-252.998345	-342.785647	-35.765915	-441.290345	0.553007	0.495755	22232.73415
-254.52427	-372.541194	-33.477027	-419.927389	0.553007	-0.267208	22238.83786
-217.139096	-362.622678	-44.921468	-502.327364	-0.209955	0.495755	22209.84527
-209.509469	-387.800449	26.797029	-465.705153	-0.209955	-0.267208	22219.76379
-182.04281	-406.111554	35.189619	-464.94219	0.553007	0.495755	22231.20823
-170.598369	-403.822666	55.789613	-470.282929	-0.209955	0.495755	22215.94897
-147.709487	-432.052287	82.493309	-478.675519	-0.209955	-1.030171	22219.76379
-127.872456	-435.867101	108.434042	-455.023675	-0.972918	-0.267208	22213.66009
-112.613201	-445.022654	112.248856	-467.994041	-0.209955	0.495755	22196.11194
-85.146543	-456.467095	124.45626	-504.616252	-0.972918	0.495755	22202.21564
-78.279878	-451.126356	116.063669	-487.068109	-0.209955	-0.267208	22222.05268
-66.835437	-476.304126	145.819216	-500.801439	-0.209955	0.495755	22208.31935
-20.29471	-473.252275	130.559961	-548.105128	-0.972918	-0.267208	22129.73418
-11.139157	-477.830052	238.90067	-422.216277	0.553007	0.495755	22232.73415
4.120097	-475.541163	246.530297	-429.082941	0.553007	1.258717	22220.52675
28.534905	-484.696716	269.41918	-419.927389	0.553007	1.258717	22222.05268
29.297868	-473.252275	302.98954	-405.431097	-0.972918	-1.793134	22223.5786
66.683042	-473.252275	291.545099	-423.742202	-0.209955	0.495755	22237.31193
79.653408	-464.859685	295.359913	-416.112575	1.31597	0.495755	22240.36378
107.120067	-470.200424	311.38213	-436.712569	1.31597	-0.267208	22244.17859
115.512657	-470.963387	300.700652	-420.690351	2.078933	1.258717	22237.31193
153.660794	-463.33376	323.589534	-398.564432	-0.209955	-1.030171	22225.86749
162.053384	-480.11894	356.396932	-393.223693	-0.209955	-0.267208	22228.91934
171.208937	-467.911536	374.708037	-388.645916	-0.209955	-1.030171	22222.81564
191.808931	-454.178207	383.86359	-361.942221	-0.972918	-1.030171	22212.89712
218.512626	-445.022654	383.100627	-361.942221	-0.209955	-1.030171	22193.06009
235.297807	-445.785617	408.278398	-328.37186	-0.972918	-0.267208	22204.50453
233.771881	-420.607846	426.589503	-337.527413	0.553007	0.495755	22205.2675
235.297807	-424.42266	434.982093	-336.76445	-0.209955	-0.267208	22200.68972
272.682981	-407.63748	428.878392	-330.660748	-0.972918	-0.267208	22206.03046
274.971869	-407.63748	406.752472	-324.557046	-0.209955	0.495755	22133.549
292.520012	-403.822666	417.433951	-329.134823	-0.209955	-0.267208	22205.2675
290.231124	-357.281939	409.04136	-335.238525	-0.972918	-0.267208	22225.86749
319.223708	-377.11897	444.137646	-276.490394	1.31597	-1.030171	22177.80084
339.060739	-343.54861	482.285783	-239.868183	-0.209955	-1.793134	22217.4749
360.423695	-332.104169	481.52282	-197.142269	-0.209955	-0.267208	22229.6823
363.475546	-330.578243	479.233932	-179.594126	-0.209955	-1.030171	22202.97861
375.68295	-293.193069	478.470969	-168.149685	0.553007	0.495755	22202.97861
393.231093	-279.45974	471.604305	-160.520058	1.31597	-0.267208	22178.5638
403.149609	-269.541224	494.493187	-139.920064	0.553007	1.258717	22213.66009
405.438497	-257.333821	486.86356	-143.734878	0.553007	0.495755	22166.3564
419.171826	-236.733827	482.285783	-117.794145	0.553007	0.495755	22224.34156
435.957006	-223.000497	463.211715	-123.897847	-0.209955	-0.267208	22186.95639
419.934789	-194.007913	445.663572	-121.608958	-0.972918	-0.267208	22183.90454
430.616267	-182.563472	460.159864	-91.090449	-0.209955	-0.267208	22212.13416
434.431081	-158.911628	483.048746	-38.44602	-0.209955	-0.267208	22212.13416
439.77182	-148.993112	475.419119	-20.897877	0.553007	-0.267208	22207.55638
435.194044	-119.237565	468.552454	1.228042	-0.209955	0.495755	22196.11194
432.905155	-129.919044	457.108013	13.435446	-0.972918	-0.267208	22188.48232
431.37923	-90.244981	426.589503	-1.060846	-0.209955	-0.267208	22169.40825
430.616267	-76.511652	418.959876	26.405812	-0.972918	0.495755	22165.59343
435.194044	-59.726472	411.330249	60.739136	-0.209955	0.495755	22196.87491
438.245895	-31.49685	381.574702	102.702086	-0.209955	-0.267208	22188.48232
428.327379	5.125361	396.833957	83.628018	0.553007	0.495755	22180.08972
432.905155	24.199429	391.493217	133.983558	-0.209955	0.495755	22205.2675
419.171826	26.488318	403.700621	159.161329	-0.209955	-1.030171	22199.92676
414.59405	50.903125	383.86359	193.494652	-0.209955	-0.267208	22196.11194
419.171826	73.792007	383.86359	211.805758	0.553007	0.495755	22193.06009
406.20146	85.236448	364.789522	217.146497	1.31597	1.258717	22225.86749
407.727385	111.177181	367.841373	235.457602	0.553007	0.495755	22248.75637
397.80887	128.725324	325.115459	248.427969	-0.209955	-0.267208	22244.17859
385.601466	137.880877	315.196944	253.005745	1.31597	-0.267208	22222.81564
385.601466	165.347536	310.619167	278.946478	-0.209955	0.495755	22236.54897
356.608882	168.399387	289.256211	258.346484	0.553007	1.258717	22229.6823
365.764435	195.103082	272.471031	296.494621	0.553007	0.495755	22213.66009
348.979254	206.547523	223.641415	307.939062	-0.972918	-1.030171	22221.28971
347.453329	235.540107	229.745117	332.35387	-0.209955	-1.793134	22228.91934
345.164441	237.828996	218.300676	345.324237	-0.209955	-0.267208	22213.66009
345.927403	262.243803	224.404378	334.642758	0.553007	-0.267208	22223.5786
315.408894	281.317872	141.24144	351.427938	-0.972918	0.495755	22210.60823
309.305192	279.791946	148.871067	340.74646	-0.972918	-1.030171	22196.87491
292.520012	294.288238	118.352558	353.716827	-0.972918	-0.267208	22204.50453
293.282975	311.073418	99.278489	382.709411	-1.735881	-1.030171	22218.23786
278.786683	330.91045	44.345172	372.790895	-0.972918	-0.267208	22212.89712
284.890385	346.932667	46.63406	354.479789	0.553007	-1.030171	22219.00082
265.816316	362.954885	16.878514	352.190901	-0.209955	-0.267208	22229.6823
249.031136	375.162288	41.293321	404.83533	-0.209955	0.495755	22152.62307
234.534844	380.503027	31.374806	433.827914	-0.209955	0.495755	22218.23786
221.564477	385.080804	-9.825182	445.272355	1.31597	0.495755	22232.73415
200.964483	401.103021	-31.188139	446.035318	0.553007	0.495755	22246.46748
193.334856	427.043754	-44.921468	451.376057	-0.209955	-1.030171	22236.54897
158.23857	418.651164	-100.617748	413.22792	-0.209955	-1.030171	22232.73415
149.083017	440.014121	-99.091822	462.820498	-0.972918	-1.793134	22234.26008
136.112651	431.621531	-119.691816	439.931616	0.553007	-0.267208	22223.5786
126.957098	419.414127	-175.388096	429.250138	-0.209955	-0.267208	22223.5786
107.120067	443.828935	-128.847369	468.9242	-0.972918	-1.793134	22224.34156
84.231185	439.251158	-139.528847	459.768647	0.553007	0.495755	22217.4749
65.157116	449.932637	-150.973288	441.457541	-0.972918	-1.030171	22225.10453
44.557122	440.777084	-183.780686	446.035318	-0.209955	-1.030171	22231.20823
23.957129	432.384494	-192.173276	452.13902	-0.209955	0.495755	22132.02307
17.090464	439.251158	-247.869556	458.242722	-0.209955	1.258717	22206.79342
-1.983605	434.673382	-233.373264	435.353839	-0.972918	-1.030171	22210.60823
-5.035455	429.332643	-224.217711	453.664945	0.553007	1.258717	22209.08231
-21.820636	430.095605	-237.95104	461.294573	-0.209955	0.495755	22215.18601
-38.605816	443.828935	-279.913991	428.487175	-0.209955	0.495755	22232.73415
-57.679884	427.043754	-321.876942	427.724212	0.553007	-1.030171	102.999969
-68.361363	420.17709	-361.551004	390.339038	-0.209955	-1.793134	15.259255
-75.228027	420.17709	-302.03991	431.539026	1.31597	1.258717	11.444441
-79.805804	411.7845	-312.721389	430.0131	-0.209955	-0.267208	11.444441
-91.250245	416.362276	-323.402867	428.487175	0.553007	-0.267208	9.918516
-102.694686	414.073388	-360.788041	412.464957	0.553007	-0.267208	8.39259
-139.316897	429.332643	-356.973227	381.946448	0.553007	0.495755	11.444441
-140.842823	394.236357	-379.86211	388.05015	-0.209955	0.495755	8.39259
-169.835407	388.895618	-360.788041	384.998299	0.553007	0.495755	8.39259
-190.435401	393.473394	-382.150998	369.739044	-0.209955	0.495755	9.918516
-191.198363	384.317841	-396.64729	341.509423	-0.209955	-1.030171	21872.61574
-217.139096	371.347475	-410.380619	335.405721	-1.735881	-3.319059	22201.45268
-227.820575	372.110437	-398.936178	329.302019	-0.972918	-0.267208	22202.21564
-240.790941	362.191922	-414.195433	310.990913	-1.735881	-1.030171	22186.95639
-255.287233	344.643779	-405.03988	304.887211	-0.209955	0.495755	22217.4749
-271.309451	344.643779	-414.195433	263.687224	-0.209955	-0.267208	22191.53417
-272.072413	336.251189	-407.328768	251.47982	-0.209955	0.495755	22196.11194
-291.909445	321.754897	-451.580607	240.798342	-0.972918	-1.030171	22165.59343
-295.724258	308.021567	-443.950979	214.094646	-0.209955	-1.030171	22205.2675
-319.376103	291.236387	-428.691725	203.413167	-0.209955	-0.267208	22209.08231
-310.22055	285.895648	-448.528756	201.887242	0.553007	-0.267208	22196.11194
-349.13165	272.925282	-450.054681	153.82059	0.553007	-0.267208	22210.60823
-335.398321	233.251219	-434.795427	159.161329	-0.209955	2.02168	22186.95639
-360.576091	233.251219	-437.084315	117.198378	0.553007	-0.267208	22211.3712
-363.627942	215.703076	-450.817644	92.783571	-0.209955	-1.793134	22203.74157
-375.072383	214.940114	-458.447271	79.050241	0.553007	-1.030171	22215.18601
-376.598308	170.688275	-456.921346	63.790987	0.553007	0.495755	22216.71194
-404.064967	179.080865	-485.150967	47.005806	-0.209955	-0.267208	22205.2675
-413.22052	167.636424	-445.476905	31.746552	0.553007	0.495755	22199.92676
-415.509408	134.066063	-421.062097	29.457663	-0.209955	-0.267208	22193.06009
-420.850147	127.199399	-469.12875	-4.112697	-0.209955	-1.030171	22193.06009
-436.109402	102.784591	-435.558389	-36.920095	0.553007	0.495755	22192.29713
-433.820514	90.577187	-464.550973	-44.549722	0.553007	2.02168	22185.43046
-442.213104	68.451268	-417.247284	-54.468238	0.553007	0.495755	22223.5786
-458.998284	58.532752	-377.573221	-60.57194	0.553007	-0.267208	22184.6675
-470.442725	46.325349	-377.573221	-80.408971	-0.972918	-1.793134	22173.22306
-475.020501	36.406833	-360.788041	-112.453406	-0.209955	0.495755	22182.37861
-468.9168	5.125361	-372.232482	-137.631176	-1.735881	-0.267208	22145.7564
-458.235321	-4.030192	-366.12878	-138.394139	-0.209955	-0.267208	22176.27491
-451.368657	-32.259813	-362.313967	-165.860797	-0.972918	-1.030171	22196.87491
-452.894582	-29.207962	-368.417668	-197.905232	0.553007	0.495755	22214.42305
-448.316806	-51.333882	-372.232482	-204.008934	-0.209955	-0.267208	22221.28971
-457.472358	-82.615354	-341.713973	-208.58671	1.31597	2.02168	22233.49712
-446.027917	-91.007944	-301.276948	-233.764481	-1.735881	-1.030171	22222.81564
-442.976066	-94.059795	-296.699171	-236.816332	-0.209955	0.495755	22220.52675
-423.901998	-113.896826	-270.758438	-253.601512	1.31597	0.495755	22248.75637
-423.901998	-130.682006	-253.973258	-250.549661	2.078933	-0.267208	22245.70452
-427.716812	-166.541255	-250.158444	-309.297792	0.553007	-1.030171	22231.97119
-413.22052	-171.881994	-218.876972	-293.275574	-0.209955	-1.030171	22234.26008
-391.857563	-196.296802	-235.662152	-312.349643	0.553007	-0.267208	22235.02304
-380.413122	-210.793094	-197.514015	-321.505196	-0.972918	-0.267208	22216.71194
-372.020532	-222.237535	-210.484382	-339.816301	0.553007	0.495755	22222.81564
-365.153867	-231.393088	-158.602916	-345.920003	-0.209955	-0.267208	22229.6823
-355.998314	-244.363454	-148.6844	-358.127407	-0.209955	0.495755	22219.76379
-334.635358	-267.252336	-147.158475	-385.594065	-0.209955	-0.267208	22225.86749
-330.057581	-273.356038	-109.010338	-368.808885	0.553007	-1.030171	22229.6823
-327.768693	-293.193069	-95.277009	-396.275544	-0.209955	0.495755	22195.34898
-312.509438	-307.689361	-89.936269	-427.557016	-0.209955	0.495755	22208.31935
-271.309451	-345.837498	-99.854785	-464.94219	-0.209955	-1.030171	21951.2009
-280.465004	-327.526392	-47.210356	-438.238494	-0.209955	-0.267208	22200.68972
-263.679823	-349.652312	-59.41776	-445.105159	0.553007	0.495755	22219.76379
-243.842792	-348.126386	-25.8474	-439.76442	0.553007	1.258717	22231.20823
-236.976128	-367.963417	-12.11407	-474.097743	0.553007	-0.267208	22212.89712
-217.902059	-402.296741	16.878514	-484.779221	-0.209955	-0.267208	22220.52675
-188.146512	-403.059703	4.67111	-481.72737	0.553007	0.495755	22230.44527
-169.072444	-412.215256	55.026651	-506.142178	1.31597	0.495755	22215.18601
-141.605785	-413.741182	99.278489	-477.912557	1.31597	-0.267208	22246.46748
-118.716903	-438.155989	114.537744	-439.001457	-0.209955	-1.030171	22247.99341
-116.428015	-422.133772	113.011819	-448.919973	-0.209955	-0.267208	22229.6823
-104.220611	-432.81525	126.745148	-481.72737	-0.209955	0.495755	22231.97119
-69.887288	-459.518946	148.871067	-465.705153	-0.209955	1.258717	22237.31193
-46.998406	-469.437461	150.396993	-468.757004	0.553007	-1.030171	22182.37861
-29.450263	-470.200424	203.804384	-458.838488	0.553007	-1.030171	22218.23786
-18.005822	-473.252275	232.034005	-432.134792	0.553007	-0.267208	22229.6823
-1.983605	-486.985604	246.530297	-423.742202	0.553007	0.495755	22224.34156
7.934911	-484.696716	269.41918	-445.105159	-0.209955	0.495755	22219.00082
37.690458	-483.933753	283.915472	-429.845904	-0.972918	-1.030171	22206.79342
61.342303	-480.881902	276.285844	-424.505165	-0.209955	-1.793134	22205.2675
75.075632	-508.348561	325.115459	-426.794053	-0.209955	0.495755	22200.68972
86.520073	-477.830052	288.493248	-435.186643	-0.972918	-0.267208	22217.4749
122.379322	-464.859685	314.433981	-433.660718	-0.209955	-0.267208	22221.28971
130.008949	-482.407828	332.745087	-390.934805	-0.209955	-0.267208	22216.71194
151.371906	-470.200424	359.448783	-411.534798	-0.972918	-0.267208	22218.23786
180.36449	-483.933753	338.085826	-376.438513	1.31597	0.495755	22222.05268
166.63116	-470.200424	383.100627	-377.201475	-0.209955	-0.267208	22184.6675
193.334856	-439.681915	356.396932	-385.594065	-0.972918	-1.030171	22187.71935
228.431142	-429.763399	405.989509	-351.260742	0.553007	0.495755	22243.41563
249.031136	-428.237474	436.508019	-320.742233	0.553007	-0.267208	22235.02304
258.949651	-423.659697	446.426535	-329.897786	0.553007	-1.030171	22217.4749
264.290391	-401.533778	438.796907	-333.712599	0.553007	0.495755	22216.71194
268.105204	-393.141188	442.611721	-335.238525	0.553007	0.495755	22217.4749
297.097788	-394.667113	450.241348	-297.090388	-0.209955	-0.267208	22215.18601
306.253341	-372.541194	467.789491	-271.912618	0.553007	0.495755	22204.50453
316.934819	-371.015268	466.263566	-245.971885	0.553007	-1.030171	22209.84527
347.453329	-350.415274	470.841342	-223.845965	0.553007	1.258717	22223.5786
327.616298	-343.54861	432.693205	-213.92745	-0.209955	-1.030171	22194.58602
364.238509	-332.104169	451.004311	-205.53486	-0.209955	0.495755	22204.50453
377.208876	-317.607877	488.389485	-184.934866	-1.735881	-0.267208	22192.29713
374.919987	-310.741212	489.915411	-178.068201	-0.972918	-0.267208	22203.74157
391.705168	-280.985665	491.441336	-159.757095	-0.209955	-0.267208	22144.23048
418.408863	-274.119001	482.285783	-139.920064	-0.209955	-0.267208	22194.58602
404.675534	-242.837529	484.574671	-116.268219	0.553007	-1.030171	22199.92676
416.882938	-226.052348	482.285783	-107.112666	-0.209955	-0.267208	22184.6675
432.905155	-212.319019	473.893193	-101.008965	0.553007	-0.267208	22191.53417
435.957006	-194.770876	469.315417	-78.883045	0.553007	-0.267208	22197.63787
444.349597	-156.622739	471.604305	-65.149716	-0.972918	-0.267208	22191.53417
439.008857	-145.178298	452.530236	-36.157132	-0.972918	-1.030171	22194.58602
448.16441	-120.763491	463.974677	11.90952	1.31597	-0.267208	22234.26008
438.245895	-98.637571	448.715423	20.302111	1.31597	1.258717	22222.81564
432.905155	-92.533869	416.670988	13.435446	-0.209955	-0.267208	22136.60085
442.823671	-55.911658	441.848758	45.479881	0.553007	-1.030171	22228.15638
437.482932	-48.282031	437.270982	90.494682	-0.209955	-1.030171	22205.2675
429.090342	-42.941292	416.670988	109.568751	-1.735881	-1.030171	22161.77862
437.482932	-13.948708	436.508019	134.746521	-0.209955	-1.030171	22188.48232
422.98664	5.125361	423.537652	146.953925	-0.209955	0.495755	22211.3712
424.512565	20.384616	422.77469	162.976142	-0.209955	0.495755	22191.53417
421.460714	47.851274	380.048776	161.450217	0.553007	2.02168	22209.84527
400.097758	52.429051	388.441367	186.627987	-0.972918	1.258717	22209.08231
399.334795	78.369784	367.841373	204.939093	-0.972918	-1.030171	22193.82305
396.282944	93.629038	344.952491	213.331683	-0.972918	0.495755	22203.74157
373.394062	111.940144	334.271012	226.30205	-0.209955	0.495755	22222.05268
381.023689	138.64384	326.641385	251.47982	-0.209955	-1.793134	22204.50453
365.001472	157.717908	299.937689	204.17613	0.553007	-0.267208	22084.71938
375.68295	176.791977	302.98954	286.576106	-0.209955	-0.267208	22231.97119
352.794068	189.762343	261.789552	296.494621	-0.209955	-1.030171	22217.4749
363.475546	205.021598	246.530297	297.257584	0.553007	-1.030171	22220.52675
342.875553	229.436406	201.515496	291.153882	-0.972918	-1.030171	22227.39341
361.949621	243.169735	201.515496	353.716827	1.31597	0.495755	22241.12674
334.482962	269.110468	204.567347	345.324237	0.553007	-0.267208	22239.60082
327.616298	276.740095	179.389577	347.613125	-0.209955	-0.267208	22243.41563
323.038521	278.266021	159.552545	367.450156	-0.209955	1.258717	22235.02304
301.675565	293.525275	129.034036	382.709411	-0.209955	-0.267208	22228.91934
295.571863	320.228971	117.589595	388.05015	0.553007	-1.030171	22228.91934
285.653347	333.199338	87.071085	407.887181	-0.209955	-0.267208	22222.05268
281.838534	356.08822	79.441458	396.44274	-0.209955	0.495755	22217.4749
267.342242	351.510443	46.63406	392.627926	-0.972918	-1.030171	22161.01566
245.979285	365.243773	45.108135	402.546442	-0.209955	-0.267208	22220.52675
224.616328	375.925251	-7.536294	417.042734	-0.209955	-0.267208	22212.89712
205.54226	388.895618	-36.528878	417.042734	-0.209955	0.495755	22207.55638
207.068185	393.473394	-29.662213	433.064951	-0.972918	0.495755	22214.42305
184.179303	414.836351	-52.551095	446.798281	-0.209955	0.495755	22198.40083
158.23857	399.577096	-87.647381	423.146436	-0.972918	-1.030171	22212.13416
151.371906	426.280792	-125.032555	419.331622	0.553007	-0.267208	22231.97119
137.638576	432.384494	-123.50663	446.798281	-0.209955	-0.267208	22216.71194
119.327471	431.621531	-114.351077	452.901982	1.31597	1.258717	22226.63045
107.88303	436.199307	-132.662183	462.820498	0.553007	-0.267208	22232.73415
84.231185	436.199307	-154.025139	446.798281	-0.209955	-0.267208	22210.60823
71.260818	446.117823	-133.425146	426.198287	0.553007	-0.267208	22223.5786
59.053414	436.199307	-166.995506	451.376057	0.553007	-0.267208	22222.05268
51.423787	449.932637	-170.81032	465.872349	-0.209955	-0.267208	22228.91934
46.083048	449.932637	-204.38068	442.983467	0.553007	0.495755	22232.73415
33.112681	427.043754	-201.328829	467.398274	0.553007	-0.267208	22243.41563
-14.953971	431.621531	-266.943624	472.739014	-0.972918	-0.267208	22219.00082
-11.139157	424.754866	-238.714003	449.087169	-0.209955	-0.267208	22215.94897
-27.161375	431.621531	-267.706587	441.457541	-0.972918	-0.267208	22229.6823
-37.07989	436.199307	-266.943624	449.087169	-0.209955	-0.267208	257.118442
-61.494698	420.940053	-285.25473	436.116802	0.553007	-0.267208	16.78518
-75.99099	423.228941	-304.328799	451.376057	-0.209955	0.495755	12.207404
-106.509499	419.414127	-331.795457	413.22792	0.553007	-0.267208	9.155553
-108.035425	413.310425	-370.706557	389.576075	0.553007	0.495755	10.681478
-124.057642	406.443761	-372.995445	395.679777	0.553007	-0.267208	9.918516
-141.605785	401.865984	-372.232482	403.309405	0.553007	-1.030171	9.918516
-159.916891	392.710431	-376.810259	378.131634	-0.209955	-0.267208	9.155553
-158.390966	384.317841	-392.069513	351.427938	-0.209955	0.495755	7.629627
-175.176146	397.288208	-403.513954	368.976081	0.553007	0.495755	9.918516
-198.065028	384.317841	-405.03988	354.479789	-0.209955	-0.267208	20988.34193
-211.035394	385.843767	-379.86211	349.902013	-0.972918	-0.267208	22190.00824
-219.427985	385.843767	-432.506538	286.576106	1.31597	0.495755	22177.80084
-238.502053	378.214139	-440.899128	292.679808	0.553007	-1.793134	22220.52675
-251.47242	359.903034	-403.513954	270.553888	0.553007	-1.030171	22241.12674
-248.420569	345.406742	-424.876911	274.368702	1.31597	-0.267208	22212.89712
-272.835376	344.643779	-420.299135	253.768708	1.31597	0.495755	22208.31935
-285.04278	336.251189	-434.795427	265.213149	0.553007	1.258717	22235.02304
-286.568705	298.103052	-472.180601	218.672422	0.553007	1.258717	22219.76379
-321.664991	302.680828	-480.573191	212.56872	-0.209955	-1.030171	22204.50453
-325.479805	277.503058	-449.291719	201.887242	-0.209955	-0.267208	22209.84527
-329.294619	266.058617	-440.899128	171.368732	0.553007	-0.267208	22203.74157
-357.52424	239.354921	-459.973197	158.398366	-0.209955	-1.793134	22158.72677
-358.287203	229.436406	-459.973197	143.902074	-0.972918	-0.267208	22196.87491
-364.390905	202.73271	-461.499122	64.553949	-1.735881	-1.793134	22186.19343
-388.805712	196.629008	-464.550973	52.346546	-0.209955	0.495755	22180.08972
-389.568675	183.658641	-462.262085	58.450247	-0.972918	-1.030171	22180.08972
-409.405706	181.369753	-474.469489	54.635434	-0.972918	0.495755	22201.45268
-401.013116	161.532722	-439.373203	47.768769	-0.209955	0.495755	22195.34898
-410.168669	144.747542	-432.506538	18.013222	-0.209955	-1.030171	22196.11194
-423.901998	123.384585	-432.506538	-3.349734	-0.209955	-1.030171	22205.2675
-425.427924	108.12533	-460.73616	-37.683057	-0.209955	-1.030171	21866.51204
-434.583476	100.495703	-438.61024	-10.216399	0.553007	0.495755	22202.97861
-454.420508	82.184597	-401.225066	-27.764542	0.553007	-0.267208	22202.21564
-442.976066	89.051262	-372.995445	-55.2312	2.078933	0.495755	22218.23786
-440.687178	52.429051	-384.439886	-100.246002	1.31597	0.495755	22212.13416
-452.894582	33.354982	-356.973227	-92.616374	0.553007	-1.030171	22204.50453
-453.657545	11.992026	-336.373234	-105.586741	1.31597	0.495755	22206.03046
-449.842731	3.599435	-346.291749	-137.631176	-1.735881	-1.030171	22188.48232
-452.131619	-22.341298	-403.513954	-149.075617	-0.209955	-1.030171	22221.28971
-442.213104	-32.259813	-331.032494	-155.179319	-0.209955	1.258717	22227.39341
-452.131619	-46.756105	-315.77324	-178.068201	-1.735881	-1.030171	22216.71194
-450.605694	-61.252397	-309.669538	-191.038568	1.31597	0.495755	22229.6823
-448.316806	-85.667205	-301.276948	-219.268189	0.553007	-0.267208	22229.6823
-436.872365	-106.267199	-303.565836	-262.757065	-0.209955	1.258717	22168.64528
-436.109402	-123.052379	-291.358432	-290.986686	-0.972918	-1.030171	22207.55638
-436.872365	-138.311634	-284.491767	-257.416326	-0.972918	-0.267208	22209.84527
-428.479774	-148.230149	-259.313997	-274.201506	-1.735881	-1.793134	22204.50453
-413.983482	-170.356069	-230.321413	-292.512612	0.553007	-0.267208	22220.52675
-389.568675	-172.644957	-213.536233	-303.19409	-0.209955	0.495755	22231.20823
-388.805712	-216.133833	-207.432531	-328.37186	0.553007	-0.267208	22216.71194
-377.361271	-227.578274	-202.854755	-348.971854	1.31597	-0.267208	22226.63045
-362.864979	-239.785678	-160.891804	-358.127407	1.31597	0.495755	22231.97119
-342.264985	-238.259752	-162.41773	-361.942221	-0.209955	-1.030171	22212.13416
-347.605724	-253.519007	-147.158475	-364.994072	0.553007	-1.793134	22242.65267
-330.057581	-277.170852	-132.662183	-396.275544	1.31597	-1.030171	22250.2823
-325.479805	-292.430106	-187.5955	-489.356998	0.553007	0.495755	22224.34156
-300.302035	-299.296771	-78.491828	-403.142208	-0.209955	0.495755	22191.53417
-287.331668	-315.318989	-66.284425	-419.927389	-0.209955	-0.267208	22239.60082
-283.516854	-343.54861	-42.63258	-446.631084	0.553007	0.495755	22213.66009
-262.153898	-354.230088	-22.795549	-432.897755	0.553007	0.495755	22217.4749
-240.027978	-356.518976	-28.136288	-455.786637	-0.209955	0.495755	22230.44527
-224.005761	-383.985635	7.722961	-434.423681	-0.972918	0.495755	22215.18601
-213.324283	-399.24489	6.959998	-470.282929	-0.972918	-1.030171	22216.71194
-200.353916	-403.822666	28.322955	-485.542184	-0.972918	0.495755	22222.81564
-169.072444	-419.844884	64.182203	-487.831072	-0.209955	-1.030171	22198.40083
-151.524301	-442.733766	25.271104	-509.956992	-0.972918	-0.267208	22202.21564
-138.553934	-422.896734	88.597011	-480.201445	0.553007	0.495755	22219.00082
-117.190978	-444.259691	132.085887	-453.497749	0.553007	-0.267208	22216.71194
-84.38358	-450.363393	119.11552	-458.838488	0.553007	1.258717	22219.00082
-84.38358	-471.72635	147.345142	-467.994041	-0.209955	0.495755	22211.3712
-53.102108	-457.99302	170.234024	-461.890339	-0.972918	-1.030171	22227.39341
-40.131741	-474.015238	199.226608	-463.416265	-0.209955	-1.793134	22215.94897
-18.005822	-478.593014	238.90067	-427.557016	-0.209955	-0.267208	22225.86749
1.831209	-485.459679	255.68585	-428.319979	0.553007	-0.267208	22227.39341
33.875644	-471.72635	255.68585	-432.897755	-0.209955	-1.030171	22238.07489
43.79416	-480.881902	263.315478	-449.682935	2.078933	0.495755	22244.94156
63.631191	-477.830052	276.285844	-458.075525	2.078933	1.258717	22247.23045
76.601557	-480.11894	296.885838	-421.453314	0.553007	0.495755	22226.63045
94.1497	-471.72635	327.404348	-405.431097	-0.209955	-0.267208	22228.15638
112.460806	-480.881902	315.196944	-404.668134	-0.209955	-0.267208	22225.86749
136.112651	-461.807834	328.16731	-384.06814	-0.209955	-0.267208	22209.84527
146.031166	-473.252275	363.263596	-402.379246	-0.209955	-0.267208	22223.5786
165.868198	-470.963387	377.759888	-358.127407	0.553007	-0.267208	22218.23786
173.497825	-465.622648	376.233963	-366.519997	-0.209955	0.495755	22197.63787
194.860782	-458.755983	386.152478	-360.416295	0.553007	-0.267208	22198.40083
233.008918	-460.281909	379.285814	-361.942221	-0.209955	-0.267208	22208.31935
213.93485	-434.341176	402.937659	-365.757034	-0.972918	-1.030171	22141.17863
242.164471	-425.948585	405.989509	-368.045922	-0.209955	-0.267208	22202.97861
267.342242	-415.267107	439.55987	-340.579264	-0.209955	-1.030171	22222.81564
283.364459	-406.111554	451.004311	-313.875568	-0.209955	-0.267208	22193.06009
294.8089	-390.8523	466.263566	-296.327425	0.553007	0.495755	22209.84527
303.20149	-370.252306	447.95246	-263.520028	-0.972918	-1.030171	22226.63045
326.853335	-370.252306	463.211715	-253.601512	-0.209955	-1.793134	22211.3712
332.957037	-351.9412	467.789491	-229.186704	0.553007	0.495755	22195.34898
367.29036	-332.104169	452.530236	-226.134853	-0.209955	-0.267208	22105.31938
368.053323	-313.793063	476.945044	-164.334872	0.553007	-0.267208	22231.97119
366.527397	-302.348622	466.263566	-160.520058	1.31597	-0.267208	22198.40083
402.386646	-293.193069	464.73764	-175.01635	-0.209955	-0.267208	22206.79342
403.149609	-271.06715	486.86356	-139.157101	1.31597	1.258717	22226.63045
401.623683	-256.570858	496.782075	-128.475623	0.553007	0.495755	22203.74157
412.305162	-264.963448	502.122814	-117.031182	-0.972918	-2.556096	22202.97861
416.882938	-223.76346	467.789491	-115.505257	0.553007	-0.267208	22210.60823
430.616267	-211.556056	491.441336	-81.171933	-0.209955	-0.267208	22198.40083
430.616267	-190.1931	478.470969	-75.831194	0.553007	0.495755	22185.43046
432.142193	-173.40792	482.285783	-46.075648	-0.972918	0.495755	22196.11194
434.431081	-159.67459	475.419119	-27.764542	-0.209955	-0.267208	22173.98602
440.534783	-141.363485	403.700621	-67.438604	-0.209955	-1.030171	22170.17121
436.719969	-129.156081	365.552484	-66.675641	-0.209955	0.495755	22032.07495
443.586634	-91.007944	420.485801	5.042856	-0.209955	0.495755	22199.92676
448.16441	-75.748689	443.374684	51.583583	-0.209955	-0.267208	22206.03046
435.957006	-49.044993	445.663572	92.783571	0.553007	-1.030171	22201.45268
426.801454	-25.393149	417.433951	117.961341	0.553007	-0.267208	22190.00824
433.668118	-4.030192	415.908025	127.116894	-0.209955	-0.267208	22184.6675
434.431081	-0.215378	431.16728	153.82059	-0.972918	-0.267208	22177.03787
426.801454	23.436467	380.811739	154.583552	1.31597	0.495755	22187.71935
423.749603	62.347566	404.463584	172.131695	2.078933	0.495755	22247.99341
424.512565	58.532752	367.841373	195.020577	0.553007	1.258717	22249.51933
398.571832	85.999411	357.159894	188.916875	0.553007	0.495755	22228.15638
395.519981	101.258666	367.841373	211.042795	0.553007	0.495755	22234.26008
392.46813	129.488287	352.582118	241.561304	0.553007	1.258717	22235.786
386.364429	143.984579	321.300646	253.768708	0.553007	-0.267208	22151.09714
383.312578	140.932728	332.745087	271.316851	0.553007	-1.030171	22219.00082
367.29036	180.60679	312.908056	300.309435	0.553007	-0.267208	22228.91934
361.949621	203.495673	263.315478	288.864994	0.553007	0.495755	22223.5786
353.557031	205.784561	250.345111	304.124249	-0.209955	-0.267208	22219.76379
341.349627	216.466039	238.90067	333.116833	-0.972918	-1.030171	22208.31935
338.297776	237.066033	197.700682	314.805727	0.553007	-0.267208	22205.2675
344.401478	230.199368	146.582179	315.56869	-0.972918	-0.267208	22196.87491
322.275559	271.399356	132.085887	314.042764	-0.972918	-1.030171	22215.94897
319.223708	291.99935	151.159955	371.26497	0.553007	0.495755	22220.52675
303.20149	309.547493	138.189589	388.05015	-0.209955	0.495755	22219.00082
304.727416	324.806748	124.45626	388.813113	-0.209955	-0.267208	22226.63045
294.8089	346.932667	96.989601	388.813113	-0.209955	-0.267208	22225.86749
272.682981	342.354891	87.834048	408.650144	-1.735881	-1.030171	22184.6675
269.63113	362.191922	67.234054	401.020516	0.553007	-0.267208	22222.05268
251.320024	382.791916	56.552576	437.642728	2.078933	1.258717	22250.2823
253.608912	375.925251	48.159986	435.353839	1.31597	1.258717	22235.786
223.090403	387.369692	-26.610362	375.079783	0.553007	-0.267208	22227.39341
197.14967	411.7845	-36.528878	458.242722	-0.972918	-0.267208	22240.36378
167.394123	404.154872	-72.388127	464.346423	0.553007	-0.267208	22224.34156
176.549676	411.021537	-57.128872	449.087169	-0.209955	-0.267208	22223.5786
166.63116	412.547462	-86.121456	462.820498	-0.972918	-0.267208	22228.91934
135.349688	435.436345	-141.817736	446.035318	-0.972918	-1.030171	22212.13416
110.934881	435.436345	-105.958487	450.613094	-0.972918	-1.030171	22222.81564
99.490439	423.228941	-152.499214	449.850131	0.553007	-0.267208	22231.20823
87.283036	431.621531	-150.210326	455.953833	-0.972918	-1.030171	22201.45268
78.127483	435.436345	-153.262177	455.190871	-0.972918	-0.267208	22197.63787
55.238601	436.96227	-168.521431	445.272355	-0.972918	-0.267208	22213.66009
27.771942	441.540046	-210.484382	450.613094	0.553007	0.495755	22202.97861
6.408986	433.910419	-199.802904	464.346423	0.553007	-1.793134	22212.13416
19.379352	443.065972	-215.825121	457.479759	1.31597	2.02168	22232.73415
-3.50953	446.117823	-219.639935	452.13902	0.553007	-0.267208	22222.05268
-16.479897	445.35486	-251.68437	449.850131	-0.209955	0.495755	22222.81564
-24.872487	439.251158	-275.336215	445.272355	0.553007	-0.267208	22228.15638
-31.739151	441.540046	-262.365848	446.798281	0.553007	0.495755	717.184973
-46.998406	429.332643	-293.64732	421.62051	0.553007	-0.267208	16.022217
-61.494698	427.806717	-308.143612	436.116802	-0.209955	-1.793134	12.970367
-72.176176	423.991903	-338.662122	407.124218	2.078933	0.495755	9.918516
-99.642835	427.043754	-412.669507	349.13905	-0.209955	0.495755	11.444441
-114.90209	405.680798	-375.284333	382.709411	0.553007	1.258717	9.155553
-124.057642	411.021537	-351.632488	389.576075	0.553007	-0.267208	7.629627
-137.028009	396.525245	-360.788041	391.864963	0.553007	1.258717	10.681478
-161.442817	382.028953	-369.180631	376.605709	-0.972918	-1.030171	8.39259
-185.094661	386.606729	-366.891743	378.894597	-0.972918	-0.267208	10.681478
-180.516885	391.947469	-379.099147	346.850162	-0.209955	-0.267208	21494.94919
-212.56132	369.058586	-385.202849	362.109417	-0.972918	-0.267208	22185.43046
-220.95391	362.191922	-414.958395	339.983497	-0.209955	0.495755	22193.82305
-240.790941	359.140071	-422.588023	297.257584	-0.209955	-0.267208	22187.71935
-269.783525	340.828965	-434.795427	269.790926	-0.972918	-1.030171	22151.8601
-249.183531	331.673412	-430.980613	272.842777	-0.209955	-1.030171	22207.55638
-281.990929	340.066002	-458.447271	236.220565	0.553007	-0.267208	22206.79342
-285.805743	330.91045	-471.417638	220.96131	-0.209955	-1.030171	22080.14161
-301.82796	311.073418	-434.032464	243.08723	-0.209955	-0.267208	22226.63045
-305.642774	305.732679	-444.713942	207.990944	-0.972918	-0.267208	22194.58602
-333.872395	277.503058	-436.321352	191.968726	-0.972918	-1.793134	22193.82305
-335.398321	272.925282	-463.788011	170.60577	-0.209955	0.495755	22193.06009
-330.820544	256.903064	-444.713942	155.346515	1.31597	-0.267208	22200.68972
-355.998314	240.117884	-442.425054	124.065043	0.553007	1.258717	22209.08231
-369.731644	214.177151	-446.239868	85.916906	0.553007	-1.030171	22196.87491
-365.91683	224.858629	-476.758377	52.346546	-0.209955	-0.267208	22191.53417
-376.598308	183.658641	-516.432439	29.457663	0.553007	0.495755	22201.45268
-407.116818	178.317902	-475.995414	27.931738	0.553007	-0.267208	22212.89712
-404.064967	161.532722	-429.454687	44.716918	-0.209955	-1.030171	22195.34898
-410.168669	137.117914	-430.980613	39.376179	-0.209955	0.495755	22207.55638
-417.035333	119.569771	-440.899128	1.228042	-0.209955	-0.267208	22132.78604
-414.746445	122.621622	-450.054681	-14.031213	-0.209955	-1.793134	22183.14158
-447.553843	85.236448	-447.765793	-18.608989	-0.972918	-0.267208	22177.80084
-452.131619	79.132746	-405.03988	-23.949728	-1.735881	-0.267208	22189.24528
-432.294588	52.429051	-400.462103	-73.542306	-0.209955	-2.556096	22157.96381
-465.101986	60.821641	-385.965811	-107.875629	-0.972918	-0.267208	22174.74899
-455.946433	8.940175	-426.402836	-163.571909	-0.972918	-0.267208	22184.6675
-458.235321	32.592019	-437.847278	-220.031152	0.553007	-0.267208	22208.31935
-451.368657	1.310547	-385.965811	-150.601542	-0.209955	0.495755	22217.4749
-445.264955	-10.133894	-356.210265	-141.44599	-0.209955	-1.030171	22228.91934
-447.553843	-26.156111	-331.795457	-171.201536	0.553007	0.495755	22232.73415
-444.501992	-47.519068	-322.639904	-176.542276	-0.209955	0.495755	22215.18601
-439.924216	-64.304248	-308.143612	-200.19412	0.553007	-0.267208	22230.44527
-436.109402	-72.696838	-304.328799	-208.58671	0.553007	-0.267208	22224.34156
-429.242737	-87.19313	-282.202879	-220.794114	-0.209955	-0.267208	22232.73415
-433.820514	-108.556087	-282.202879	-243.682996	1.31597	-0.267208	22232.73415
-436.109402	-126.10423	-250.921407	-261.994102	0.553007	-0.267208	22241.88971
-420.087184	-147.467186	-263.891774	-294.038537	0.553007	-0.267208	22216.71194
-413.22052	-179.511621	-296.699171	-339.816301	-0.972918	0.495755	22221.28971
-396.43534	-179.511621	-235.662152	-304.720015	-0.972918	-1.030171	22228.15638
-384.227936	-199.348653	-231.847339	-329.897786	-0.209955	-0.267208	22212.13416
-366.679793	-224.526423	-205.143643	-341.342227	0.553007	-0.267208	22222.81564
-361.339054	-245.126417	-178.439947	-340.579264	-0.209955	-0.267208	22232.73415
-355.235352	-265.726411	-156.314028	-368.045922	-0.972918	-0.267208	22193.82305
-355.235352	-263.437522	-162.41773	-406.957022	-0.209955	0.495755	22204.50453
-359.050165	-295.481957	-163.180692	-441.290345	0.553007	1.258717	22203.74157
-309.457588	-283.274554	-106.72145	-388.645916	-0.209955	-0.267208	22193.82305
-300.302035	-325.237504	-104.432561	-429.082941	-0.972918	-1.030171	22214.42305
-291.909445	-329.815281	-112.062189	-480.964408	0.553007	0.495755	22224.34156
-278.939078	-332.867132	-54.839984	-452.734786	-0.209955	-1.030171	22219.00082
-253.761308	-354.230088	-19.743698	-426.03109	-0.209955	-0.267208	22219.00082
-243.842792	-366.437492	-15.928884	-432.134792	0.553007	2.02168	22229.6823
-237.73909	-371.778231	-20.50666	-455.023675	0.553007	-0.267208	22221.28971
-204.931693	-386.274523	36.715545	-451.208861	0.553007	-0.267208	22242.65267
-190.435401	-403.059703	42.819247	-467.231078	0.553007	-1.030171	22247.99341
-171.361332	-407.63748	41.293321	-474.860706	-0.209955	1.258717	22238.83786
-158.390966	-415.267107	71.811831	-459.601451	-0.209955	1.258717	22228.91934
-127.109493	-421.370809	110.72293	-451.208861	-0.209955	1.258717	22238.83786
-121.768754	-446.548579	29.085917	-527.505135	0.553007	0.495755	22177.80084
-89.724319	-448.837468	135.900701	-471.045892	1.31597	0.495755	22212.89712
-89.724319	-449.60043	146.582179	-451.971824	-0.972918	-0.267208	22224.34156
-55.390996	-470.200424	170.996987	-464.94219	-0.209955	-1.030171	22229.6823
-54.628033	-477.830052	187.019204	-455.023675	-0.209955	-1.030171	22213.66009
-28.6873	-486.222642	238.137707	-445.105159	-0.972918	-1.030171	22206.79342
-2.746567	-479.355977	242.715484	-451.971824	-0.209955	0.495755	22211.3712
12.512687	-490.037455	249.582148	-447.394047	-0.209955	0.495755	22198.40083
28.534905	-482.407828	255.68585	-439.001457	-1.735881	-1.793134	22213.66009
58.290452	-483.933753	259.500664	-457.312563	-0.209955	-0.267208	22219.76379
80.416371	-484.696716	278.574732	-445.105159	0.553007	0.495755	22214.42305
103.305253	-467.911536	259.500664	-464.94219	0.553007	-1.030171	22222.81564
110.934881	-471.72635	318.248795	-419.927389	-0.209955	-0.267208	22229.6823
123.142284	-480.881902	338.085826	-410.008873	0.553007	-0.267208	22080.14161
146.794129	-472.489312	364.789522	-399.327395	-0.209955	-1.793134	22190.7712
169.683011	-464.859685	370.130261	-368.045922	0.553007	-1.030171	22237.31193
192.571893	-439.681915	377.759888	-353.54963	1.31597	-0.267208	22234.26008
212.408925	-446.548579	388.441367	-366.519997	0.553007	0.495755	22217.4749
217.749664	-429.000436	401.411733	-364.994072	1.31597	-1.030171	22202.97861
229.194105	-429.000436	425.063578	-335.238525	0.553007	-1.030171	22219.76379
242.927434	-429.000436	399.885808	-339.053338	-1.735881	-1.030171	22214.42305
242.927434	-406.111554	436.508019	-331.423711	-0.972918	-0.267208	22199.92676
272.682981	-400.770815	434.219131	-300.142239	1.31597	0.495755	22215.94897
291.757049	-386.274523	467.026528	-290.223723	0.553007	-0.267208	22220.52675
294.045937	-381.696747	463.974677	-284.120021	-0.972918	-0.267208	22206.79342
320.749633	-377.881933	484.574671	-245.208922	-0.972918	-1.793134	22213.66009
325.32741	-374.067119	425.826541	-236.053369	-1.735881	-0.267208	22065.64531
343.638515	-349.652312	436.508019	-222.32004	-0.209955	-0.267208	22202.97861
349.742217	-338.207871	470.078379	-197.905232	-0.209955	0.495755	22156.43788
377.208876	-319.133802	478.470969	-173.490425	0.553007	-0.267208	22180.85269
381.786652	-292.430106	460.159864	-149.075617	-0.209955	-1.030171	22197.63787
387.127391	-265.726411	473.13023	-152.890431	-0.209955	1.258717	22190.7712
410.779236	-258.096783	465.500603	-159.757095	1.31597	-0.267208	22199.16379
413.831087	-247.415305	489.915411	-116.268219	0.553007	-0.267208	22212.13416
419.934789	-223.76346	489.915411	-106.349704	1.31597	0.495755	22212.89712
435.194044	-211.556056	487.626522	-96.431188	-0.209955	-1.793134	22189.24528
448.927373	-182.563472	484.574671	-74.305269	1.31597	-0.267208	22221.28971
448.927373	-179.511621	481.52282	-47.601573	0.553007	1.258717	22225.86749
454.268112	-136.785708	455.582087	-37.683057	0.553007	0.495755	22177.80084
434.431081	-120.000528	459.396901	-12.505287	0.553007	-0.267208	22151.8601
437.482932	-101.689422	456.34505	5.805819	0.553007	1.258717	22216.71194
451.979224	-115.422752	446.426535	13.435446	-0.209955	-0.267208	22155.67492
447.401447	-63.541285	441.848758	57.687285	-0.972918	-1.030171	22194.58602
436.719969	-49.044993	439.55987	78.287279	-0.209955	-1.030171	22216.71194
441.297746	-30.733888	407.515435	116.435415	-0.972918	0.495755	22199.16379
435.957006	-15.474633	408.278398	120.250229	-0.209955	-1.030171	22183.14158
409.253311	-7.082043	407.515435	121.013192	-0.972918	-0.267208	22201.45268
406.964422	21.147578	398.359882	162.976142	-0.209955	-1.793134	22196.11194
407.727385	37.169796	362.500633	165.265031	-0.972918	-0.267208	22205.2675
414.59405	56.243864	364.789522	168.316882	0.553007	-0.267208	22219.76379
401.623683	78.369784	355.633969	195.020577	-0.209955	-1.030171	22210.60823
400.097758	91.34015	353.345081	179.761323	-0.209955	-0.267208	22219.76379
387.890354	134.829026	326.641385	233.931677	-0.209955	-0.267208	22217.4749
389.416279	128.725324	309.093242	244.613155	0.553007	-1.030171	22225.86749
376.445913	155.42902	319.77472	266.739075	-0.209955	0.495755	22215.18601
387.890354	180.60679	288.493248	295.731659	0.553007	-0.267208	22228.91934
375.68295	188.999381	290.019173	283.524255	-0.209955	-0.267208	22235.786
365.001472	202.73271	249.582148	304.887211	1.31597	-0.267208	22239.60082
355.845919	207.310486	253.396962	333.879795	1.31597	0.495755	22241.88971
346.690366	237.066033	212.959937	330.827945	-0.972918	-0.267208	22238.07489
332.957037	252.325288	196.93772	320.909429	0.553007	0.495755	22227.39341
324.564447	265.295654	184.730316	359.057566	0.553007	0.495755	22230.44527
314.645931	275.21417	132.085887	372.790895	-0.972918	-0.267208	22228.15638
315.408894	295.051201	121.404409	376.605709	-0.209955	-1.030171	22214.42305
302.438527	315.651195	116.826632	379.65756	-0.209955	0.495755	22225.10453
281.838534	331.673412	97.752564	397.968665	-0.209955	-0.267208	22225.86749
286.41631	343.880816	90.122936	404.072367	-0.209955	-0.267208	22212.13416
249.794099	354.562294	74.100719	400.257554	-0.972918	-1.030171	22202.97861
253.608912	375.925251	14.589625	423.146436	-0.972918	0.495755	22212.89712
234.534844	388.132655	15.352588	408.650144	-1.735881	-0.267208	22184.6675
220.801515	377.451177	-3.72148	410.176069	-0.972918	0.495755	22209.84527
203.253372	412.547462	-86.884419	406.361255	-0.209955	-0.267208	22227.39341
180.36449	391.947469	-69.336276	412.464957	-0.209955	-1.030171	22215.18601
164.342272	423.228941	-96.039971	426.961249	-0.972918	-1.030171	22222.81564
153.660794	408.732649	-118.928854	433.827914	-0.972918	-0.267208	22231.20823
139.164502	433.147456	-129.610332	455.953833	-0.209955	0.495755	22215.18601
125.431173	424.754866	-102.906636	469.687163	-0.972918	-0.267208	22220.52675
117.038582	440.777084	-134.188108	471.976051	-0.209955	-0.267208	22250.2823
97.201551	443.828935	-144.106624	471.213088	0.553007	-1.030171	22235.786
89.571924	447.643748	-147.158475	420.094585	0.553007	-1.030171	22235.02304
67.446005	443.065972	-168.521431	459.005684	0.553007	0.495755	22239.60082
51.423787	434.673382	-186.069574	469.687163	0.553007	1.258717	22228.91934
37.690458	444.591897	-193.699202	424.672361	-0.209955	-0.267208	22217.4749
22.431203	433.910419	-226.506599	471.213088	-0.209955	0.495755	22227.39341
3.357135	445.35486	-244.054742	449.087169	1.31597	0.495755	22225.86749
-7.324344	434.673382	-250.158444	455.190871	-0.209955	-0.267208	22216.71194
-23.346561	431.621531	-237.95104	455.953833	0.553007	-0.267208	22228.91934
-40.894704	416.362276	-260.839923	442.220504	-0.209955	-0.267208	2128.666036
-59.20581	417.888202	-274.573252	430.0131	-0.972918	-0.267208	16.78518
-66.835437	420.17709	-323.402867	413.990883	-1.735881	-1.793134	14.496292
-90.487282	411.021537	-338.662122	412.464957	-0.972918	-0.267208	11.444441
-97.353947	403.39191	-333.321383	414.753846	-0.972918	-0.267208	9.918516
-104.220611	416.362276	-373.758408	388.813113	0.553007	-0.267208	10.681478
-127.109493	398.05117	-367.654706	365.161268	1.31597	-0.267208	9.155553
-144.657636	403.39191	-361.551004	353.716827	-0.972918	-1.030171	11.444441
-159.153928	401.865984	-373.758408	356.005715	-0.209955	-1.030171	9.155553
-166.783556	391.947469	-377.573221	368.213119	-0.972918	-1.030171	7.629627
-188.909475	395.762282	-391.306551	357.53164	1.31597	-0.267208	16924.03943
-200.353916	384.317841	-394.358402	356.005715	-0.209955	-0.267208	22203.74157
-211.035394	367.532661	-419.536172	320.909429	0.553007	0.495755	22218.23786
-241.553904	366.006735	-430.21765	314.805727	1.31597	0.495755	22193.06009
-250.709457	360.665996	-423.350986	294.205733	0.553007	0.495755	22225.10453
-253.761308	346.169704	-432.506538	291.153882	-0.972918	0.495755	22223.5786
-266.731674	339.30304	-432.506538	238.509453	-0.972918	-0.267208	22081.66753
-291.909445	327.095636	-425.639874	239.272416	0.553007	0.495755	22209.08231
-294.961296	311.073418	-427.928762	238.509453	0.553007	-0.267208	22212.13416
-307.168699	305.732679	-438.61024	202.650205	1.31597	-0.267208	22191.53417
-304.879811	291.236387	-430.21765	217.146497	0.553007	-1.030171	22202.97861
-349.894613	256.903064	-453.869495	185.102062	-1.735881	-1.030171	22192.29713
-351.420538	237.828996	-458.447271	157.635403	-1.735881	-1.030171	22173.22306
-374.30942	207.310486	-443.188017	108.805788	-0.209955	-0.267208	22161.01566
-362.102016	219.51789	-449.291719	92.020608	-0.209955	-0.267208	22196.87491
-387.279787	209.599374	-471.417638	74.472465	-0.209955	-0.267208	22183.90454
-375.072383	190.525306	-481.336154	50.82062	-0.209955	-0.267208	22178.5638
-388.805712	173.740126	-510.328738	46.242844	0.553007	1.258717	22202.97861
-439.161253	163.82161	-479.047265	5.042856	-0.209955	-0.267208	22195.34898
-441.450141	147.03643	-466.076899	13.435446	-0.209955	0.495755	22171.69713
-414.746445	133.303101	-422.588023	21.065073	0.553007	-0.267208	22202.97861
-417.798296	113.46607	-420.299135	13.435446	0.553007	-0.267208	22210.60823
-423.901998	98.969778	-410.380619	-1.060846	-0.209955	-0.267208	22222.05268
-430.0057	96.680889	-396.64729	-27.764542	0.553007	-0.267208	22190.00824
-446.027917	76.080895	-386.728774	-50.653424	1.31597	-0.267208	22203.74157
-455.946433	55.480902	-384.439886	-78.120082	-0.972918	-1.030171	22191.53417
-455.18347	20.384616	-376.810259	-117.031182	0.553007	-0.267208	22208.31935
-459.761247	24.962392	-371.469519	-120.083033	-0.209955	-0.267208	22225.10453
-454.420508	4.362398	-364.602855	-120.083033	0.553007	1.258717	22218.23786
-472.731613	-17.000558	-372.232482	-129.238586	-0.209955	-1.030171	22225.10453
-455.18347	-26.919074	-340.95101	-169.675611	-0.972918	-0.267208	22230.44527
-455.18347	-61.252397	-311.958426	-187.986717	-0.972918	1.258717	22197.63787
-470.442725	-84.141279	-332.55842	-190.275605	-0.972918	-0.267208	22203.74157
-472.731613	-113.896826	-302.802873	-207.060785	-0.972918	-0.267208	22214.42305
-439.161253	-117.71164	-282.965842	-220.794114	0.553007	1.258717	22202.97861
-446.79088	-118.474602	-286.017693	-252.838549	-0.972918	-0.267208	22216.71194
-437.635327	-145.178298	-251.68437	-264.28299	-0.209955	-1.030171	22229.6823
-419.324222	-154.333851	-259.313997	-304.720015	1.31597	1.258717	22217.4749
-407.879781	-163.489404	-260.07696	-310.823717	1.31597	-0.267208	22225.10453
-395.672377	-179.511621	-247.869556	-332.949637	-0.209955	-0.267208	22229.6823
-390.331638	-191.719025	-245.580668	-329.134823	-0.972918	-0.267208	22212.13416
-374.30942	-210.030131	-189.884388	-319.216307	0.553007	0.495755	22238.83786
-363.627942	-221.474572	-186.832537	-332.949637	1.31597	0.495755	22252.57118
-357.52424	-235.207901	-165.46958	-363.468146	0.553007	-1.030171	22228.91934
-343.790911	-253.519007	-151.736251	-380.253326	1.31597	0.495755	22219.00082
-333.872395	-261.911597	-148.6844	-393.986656	-0.972918	0.495755	22238.83786
-323.190917	-293.956032	-99.854785	-386.357028	-0.209955	-1.030171	22217.4749
-305.642774	-306.926398	-106.72145	-399.327395	-0.209955	-1.030171	22214.42305
-287.331668	-326.000467	-51.788133	-413.823687	-0.209955	-0.267208	22228.15638
-272.072413	-337.444908	-47.210356	-422.97924	-0.209955	1.258717	22219.76379
-271.309451	-353.467125	-67.047387	-442.816271	-0.209955	-0.267208	22215.94897
-247.657606	-371.015268	-8.299257	-448.919973	0.553007	-0.267208	22229.6823
-229.3465	-373.304157	-0.669629	-439.76442	-0.972918	-0.267208	22199.92676
-218.665022	-387.800449	-1.432592	-463.416265	-0.972918	-1.030171	22202.21564
-213.324283	-411.452293	26.797029	-479.438482	0.553007	-0.267208	22209.84527
-182.04281	-393.141188	42.819247	-513.771805	-1.735881	-1.030171	22213.66009
-166.020593	-417.555995	71.048868	-486.305147	0.553007	0.495755	22216.71194
-133.976158	-426.711548	87.834048	-491.645886	-0.972918	-1.793134	22035.1268
-116.428015	-434.341176	117.589595	-435.949606	-0.209955	-0.267208	22230.44527
-106.509499	-456.467095	123.693297	-463.416265	0.553007	0.495755	22216.71194
-79.805804	-443.496728	148.871067	-462.653302	-0.209955	-0.267208	22225.86749
-50.81322	-465.622648	180.915502	-496.986625	-0.972918	-1.030171	22228.15638
-24.872487	-467.148573	208.382161	-461.127376	1.31597	-0.267208	22238.07489
-9.613232	-464.096722	194.648831	-434.423681	1.31597	1.258717	22244.17859
2.594172	-467.148573	257.211776	-433.660718	1.31597	-0.267208	22246.46748
20.905278	-454.178207	286.20436	-451.971824	-0.209955	0.495755	22225.86749
52.18675	-489.274493	270.182142	-426.03109	0.553007	0.495755	22232.73415
63.631191	-487.748567	273.233993	-432.134792	-0.972918	-0.267208	22226.63045
81.942297	-472.489312	306.041391	-440.527383	-0.209955	-0.267208	22209.84527
91.097849	-483.933753	316.722869	-421.453314	0.553007	-1.030171	22220.52675
103.305253	-478.593014	316.722869	-451.971824	-0.209955	0.495755	22186.95639
118.564508	-459.518946	338.848789	-450.445898	-0.209955	0.495755	22185.43046
136.875614	-482.407828	365.552484	-399.327395	-0.209955	0.495755	22199.92676
152.897831	-470.200424	384.626553	-385.594065	-0.972918	-1.030171	22210.60823
168.920049	-467.911536	380.048776	-371.860736	-0.209955	0.495755	22167.11936
181.890415	-475.541163	384.626553	-357.364444	-0.972918	-0.267208	22199.92676
206.305223	-436.630064	399.122845	-365.757034	-0.209955	-0.267208	22215.94897
223.090403	-429.763399	389.967292	-377.201475	0.553007	-1.030171	22201.45268
250.557061	-432.81525	415.145062	-348.208891	-0.209955	-1.030171	22199.92676
251.320024	-401.533778	417.433951	-330.660748	0.553007	-0.267208	22225.86749
281.075571	-408.400442	424.300615	-302.431127	-0.209955	-0.267208	22216.71194
281.838534	-388.563411	453.293199	-319.216307	0.553007	-0.267208	22180.85269
313.120006	-368.72638	418.959876	-301.668164	0.553007	-1.030171	22237.31193
327.616298	-358.807865	462.448752	-242.157071	0.553007	-0.267208	22174.74899
332.194074	-349.652312	474.656156	-220.031152	1.31597	0.495755	22222.05268
333.72	-347.363424	456.34505	-214.690412	0.553007	-0.267208	22203.74157
381.786652	-303.874548	477.708007	-175.779313	-0.209955	0.495755	22222.05268
384.838503	-311.504175	482.285783	-195.616344	-0.972918	0.495755	22199.92676
381.786652	-296.24492	483.811709	-173.490425	-0.209955	0.495755	22186.95639
393.994056	-288.615293	494.493187	-145.260803	-0.209955	-0.267208	22211.3712
395.519981	-259.622709	508.226516	-123.897847	0.553007	-0.267208	22196.87491
411.542199	-256.570858	469.315417	-123.897847	-0.209955	-0.267208	22187.71935
420.697752	-223.000497	477.708007	-108.638592	-0.209955	-0.267208	22215.94897
420.697752	-218.422721	479.233932	-101.008965	-0.209955	0.495755	22184.6675
429.853305	-189.430137	481.52282	-87.275635	-0.209955	2.02168	22195.34898
438.245895	-173.40792	473.13023	-76.594157	-0.972918	-0.267208	22173.98602
434.431081	-169.593106	481.52282	-34.631206	-0.209955	-0.267208	22185.43046
438.245895	-132.970894	468.552454	-10.216399	0.553007	0.495755	22209.84527
439.008857	-108.556087	462.448752	-8.690473	0.553007	-1.793134	22163.30454
445.112559	-109.31905	448.715423	31.746552	-0.209955	1.258717	22182.37861
442.060708	-73.459801	419.722839	33.272477	-0.209955	-0.267208	22197.63787
433.668118	-70.40795	456.34505	95.835422	-0.209955	-0.267208	22178.5638
435.957006	-29.970925	356.396932	59.21321	-0.209955	-0.267208	22183.14158
446.638485	-3.267229	402.937659	108.805788	1.31597	0.495755	22241.88971
445.112559	4.362398	427.352466	158.398366	1.31597	-0.267208	22249.51933
435.194044	16.569802	402.174696	175.946509	2.078933	0.495755	22230.44527
418.408863	44.03646	388.441367	173.657621	-0.209955	-1.030171	22232.73415
434.431081	43.273498	379.285814	188.916875	-0.972918	-1.030171	22235.02304
397.045907	69.977194	360.974708	186.627987	-0.209955	-1.030171	22212.13416
397.80887	93.629038	362.500633	224.776124	-0.209955	-0.267208	22217.4749
397.045907	116.51792	345.715453	230.116863	-0.972918	-1.030171	22228.15638
390.179242	133.303101	312.908056	254.531671	0.553007	0.495755	22215.94897
379.497764	137.880877	300.700652	256.057596	-0.972918	-0.267208	22219.76379
359.660733	168.399387	267.130291	275.894627	-1.735881	-1.030171	22207.55638
365.001472	182.132716	264.841403	263.687224	-0.972918	-1.030171	22204.50453
346.690366	198.917896	257.974739	289.627957	-0.972918	-1.030171	22200.68972
352.031105	211.1253	238.137707	307.939062	-0.972918	-1.030171	22219.00082
342.875553	228.673443	239.663633	330.064982	-0.209955	-0.267208	22216.71194
341.349627	248.510474	215.248825	328.539056	-0.972918	-0.267208	22217.4749
320.749633	267.584542	167.182173	346.087199	-0.209955	-0.267208	22228.91934
316.171857	276.740095	135.900701	336.931646	-0.209955	-1.030171	22215.18601
313.120006	304.206754	110.72293	330.827945	-0.209955	0.495755	22010.712
293.282975	317.940083	105.382191	373.553858	0.553007	1.258717	22219.76379
307.779267	330.147487	73.337756	394.916814	2.078933	0.495755	22251.04526
286.41631	347.69563	97.752564	393.390889	0.553007	-0.267208	22237.31193
280.312608	356.08822	83.256272	413.990883	0.553007	-1.030171	22236.54897
245.216322	362.191922	61.893315	426.961249	-0.972918	-0.267208	22238.83786
250.557061	374.399326	19.930365	414.753846	0.553007	0.495755	22224.34156
232.245956	378.214139	5.434073	448.324206	-0.209955	-0.267208	22225.86749
197.912633	391.184506	2.382222	440.694579	-0.209955	1.258717	22231.20823
186.468191	402.628947	-53.314058	452.901982	0.553007	0.495755	22213.66009
167.394123	418.651164	-76.20294	442.983467	-0.209955	0.495755	22223.5786
150.608943	419.414127	-115.877003	427.724212	-0.209955	-0.267208	22227.39341
144.505241	423.991903	-114.351077	451.376057	-0.209955	-0.267208	22215.18601
113.223769	417.888202	-146.395512	401.783479	-0.972918	0.495755	22165.59343
102.54229	433.147456	-138.765885	459.005684	-0.209955	-0.267208	22214.42305
94.1497	435.436345	-137.239959	462.057535	-0.209955	-0.267208	22196.87491
72.786744	445.35486	-147.921438	452.13902	-0.972918	0.495755	22210.60823
39.979346	429.332643	-165.46958	447.561243	-0.209955	-0.267208	22226.63045
46.083048	455.273376	-201.328829	455.190871	0.553007	-0.267208	22217.4749
35.40157	446.117823	-208.958456	459.005684	1.31597	-0.267208	22223.5786
6.408986	440.014121	-215.062158	449.850131	1.31597	-0.267208	22231.20823
4.120097	433.910419	-233.373264	439.168653	1.31597	1.258717	22219.76379
-13.428046	445.35486	-258.551034	423.909398	-0.209955	0.495755	22216.71194
-34.791002	430.095605	-273.047326	439.168653	0.553007	1.258717	22251.80822
-27.161375	434.673382	-293.64732	399.494591	0.553007	-1.030171	2399.517808
-51.576182	438.488195	-273.047326	445.272355	1.31597	-0.267208	17.548143
-58.442847	420.940053	-304.328799	432.301989	-0.972918	-1.030171	12.970367
-66.072474	422.465978	-311.958426	416.279771	-0.972918	-1.030171	11.444441
-83.620617	430.095605	-339.425084	409.413106	0.553007	1.258717	9.155553
-111.850239	407.969686	-340.188047	413.22792	-0.209955	-1.793134	9.918516
-118.716903	403.39191	-347.054712	401.783479	-0.972918	-1.030171	9.155553
-143.894674	409.495611	-356.210265	394.916814	0.553007	0.495755	9.918516
-155.339115	400.340059	-373.758408	373.553858	-0.209955	-1.030171	9.918516
-183.568736	373.636363	-369.180631	361.346454	-0.209955	0.495755	8.39259
-204.16873	372.8734	-427.928762	320.146466	-0.209955	0.495755	16513.56548
-203.405767	380.503027	-402.750992	322.435354	-0.209955	1.258717	22135.83789
-228.583537	370.584512	-392.069513	337.694609	-0.209955	1.258717	22199.16379
-229.3465	357.614145	-415.721358	320.146466	-0.972918	-0.267208	22197.63787
-252.998345	340.066002	-450.817644	276.65759	-1.735881	-0.267208	22209.08231
-240.790941	357.614145	-427.165799	290.390919	0.553007	-1.030171	22192.29713
-267.494637	333.962301	-422.588023	262.161298	-0.209955	-0.267208	22201.45268
-281.227966	330.91045	-440.899128	261.398335	-0.972918	0.495755	22175.51195
-296.487221	326.332673	-443.950979	235.457602	0.553007	-0.267208	22198.40083
-295.724258	298.866015	-453.106532	207.990944	0.553007	0.495755	22193.06009
-317.087215	297.340089	-447.765793	176.709472	2.078933	1.258717	22214.42305
-323.190917	258.42899	-482.099116	169.842807	-0.209955	-1.030171	22215.18601
-343.790911	251.562325	-442.425054	164.502068	0.553007	0.495755	22202.97861
-355.235352	233.251219	-441.662091	150.768739	1.31597	-0.267208	22212.13416
-362.102016	221.043815	-444.713942	113.383564	-0.209955	-0.267208	22217.4749
-376.598308	215.703076	-485.91393	69.131726	0.553007	-0.267208	22177.80084
-384.990898	185.184567	-467.602824	61.502098	-0.209955	0.495755	22200.68972
-392.620526	185.184567	-470.654675	50.82062	-0.209955	0.495755	22208.31935
-409.405706	157.717908	-437.847278	61.502098	-0.209955	-1.793134	22199.92676
-427.716812	143.221616	-431.743576	41.665067	-0.209955	-0.267208	22192.29713
-427.716812	124.910511	-428.691725	-3.349734	-0.972918	-1.030171	22177.03787
-434.583476	117.280883	-473.706526	-33.868244	0.553007	0.495755	22180.85269
-433.820514	100.495703	-455.39542	-28.527505	-0.972918	-0.267208	22170.93417
-442.976066	82.184597	-420.299135	-22.423803	-0.209955	-1.793134	22195.34898
-442.976066	63.110529	-422.588023	-57.520089	-0.209955	0.495755	22200.68972
-443.739029	56.243864	-388.2547	-68.201567	0.553007	-0.267208	22209.84527
-455.18347	37.169796	-380.625072	-104.823778	-0.209955	0.495755	22228.91934
-449.842731	24.199429	-372.232482	-117.794145	-0.209955	0.495755	22229.6823
-460.524209	11.992026	-350.869526	-129.238586	-0.209955	-0.267208	22215.94897
-462.813098	-13.948708	-369.180631	-139.157101	0.553007	0.495755	22228.91934
-436.872365	-19.289447	-342.476935	-200.19412	0.553007	-1.030171	22213.66009
-452.131619	-52.859807	-317.299165	-185.697828	1.31597	0.495755	22234.26008
-460.524209	-58.963509	-323.402867	-207.060785	1.31597	-0.267208	22242.65267
-448.316806	-71.933876	-315.010277	-217.742263	0.553007	-1.793134	22238.83786
-435.346439	-95.58572	-282.965842	-226.134853	-0.209955	1.258717	22219.76379
-427.716812	-112.370901	-301.276948	-274.201506	-0.972918	-0.267208	22219.76379
-424.664961	-109.31905	-302.802873	-268.097804	-0.209955	0.495755	22230.44527
-422.376073	-155.859777	-257.025109	-283.357059	-0.209955	-0.267208	22212.89712
-409.405706	-174.933845	-237.188078	-279.542245	0.553007	0.495755	22225.86749
-404.82793	-185.615323	-234.89919	-289.460761	0.553007	0.495755	22232.73415
-395.672377	-211.556056	-215.825121	-325.320009	-0.972918	0.495755	22193.06009
-417.798296	-222.237535	-248.632519	-372.623699	-0.972918	-1.030171	22201.45268
-368.968681	-220.711609	-288.306581	-440.527383	-0.972918	-0.267208	22206.03046
-358.287203	-258.096783	-172.336245	-390.934805	-0.972918	0.495755	22062.59346
-349.894613	-264.200485	-153.262177	-369.571848	-0.209955	1.258717	22212.89712
-349.13165	-277.933814	-109.010338	-381.016289	-0.209955	-0.267208	22228.91934
-327.00573	-285.563442	-99.854785	-398.564432	0.553007	-0.267208	22213.66009
-312.509438	-290.141218	-92.98812	-413.823687	-0.972918	0.495755	22219.76379
-296.487221	-316.844914	-75.439977	-418.401463	-0.209955	-1.793134	22226.63045
-275.887227	-340.496759	-68.573313	-432.134792	-0.972918	-0.267208	22212.13416
-254.52427	-348.126386	-26.610362	-429.845904	0.553007	-1.793134	22239.60082
-257.576121	-361.859716	-7.536294	-433.660718	-0.209955	0.495755	22251.80822
-213.324283	-388.563411	-41.869617	-490.882923	-0.209955	0.495755	22234.26008
-204.16873	-380.170821	-2.195555	-474.860706	0.553007	-1.030171	22227.39341
-208.746506	-380.170821	32.137768	-453.497749	-0.972918	-0.267208	22239.60082
-182.04281	-417.555995	79.441458	-471.808855	0.553007	1.258717	22228.91934
-159.153928	-412.978219	82.493309	-484.779221	-0.209955	-1.030171	22148.80825
-156.86504	-445.785617	119.11552	-463.416265	-0.209955	-0.267208	22226.63045
-121.005792	-434.341176	114.537744	-458.075525	-0.209955	-1.030171	22227.39341
-101.931723	-434.341176	126.745148	-465.705153	-0.209955	0.495755	22217.4749
-75.228027	-451.889318	146.582179	-453.497749	0.553007	-0.267208	22225.10453
-66.835437	-462.570797	164.130322	-464.179227	-1.735881	-1.030171	22209.08231
-54.628033	-483.933753	154.211806	-503.85329	-0.209955	-0.267208	22199.92676
-33.265077	-472.489312	181.678465	-504.616252	0.553007	0.495755	22214.42305
-7.324344	-481.644865	239.663633	-429.082941	-1.735881	-1.793134	22217.4749
15.564538	-471.72635	257.974739	-431.37183	1.31597	0.495755	22215.94897
47.608973	-480.881902	268.656217	-410.008873	0.553007	-0.267208	22225.10453
54.475638	-473.252275	277.048807	-432.134792	-0.209955	-0.267208	22228.15638
84.231185	-473.252275	287.730285	-426.03109	-0.972918	-1.030171	22210.60823
71.260818	-469.437461	307.567316	-417.6385	-0.209955	0.495755	22173.98602
105.594141	-478.593014	328.16731	-420.690351	0.553007	-0.267208	22222.05268
129.245986	-461.044871	334.271012	-420.690351	1.31597	0.495755	22226.63045
126.957098	-483.933753	336.5599	-400.85332	-0.209955	-0.267208	22231.20823
178.838564	-458.755983	352.582118	-399.327395	-0.209955	-0.267208	22186.95639
180.36449	-457.99302	365.552484	-395.512581	0.553007	-0.267208	22216.71194
194.860782	-447.311542	395.308031	-357.364444	-1.735881	-1.030171	22219.00082
204.016334	-449.60043	412.856174	-349.734817	-0.209955	0.495755	22200.68972
211.645962	-438.918952	430.404317	-338.290376	-0.209955	-0.267208	22210.60823
229.957067	-423.659697	420.485801	-333.712599	-0.209955	-1.793134	22216.71194
258.949651	-409.926368	437.270982	-316.927419	-0.209955	1.258717	22220.52675
274.208906	-402.296741	436.508019	-310.823717	0.553007	2.02168	22204.50453
278.02372	-401.533778	447.95246	-291.749649	-0.972918	-1.030171	22193.06009
304.727416	-377.11897	470.841342	-289.460761	-0.209955	-0.267208	22194.58602
312.357043	-388.563411	463.974677	-265.045953	-0.972918	-1.030171	22167.11936
334.482962	-364.911566	434.982093	-242.157071	-0.209955	1.258717	22169.40825
330.668149	-354.230088	476.182081	-218.505226	-0.209955	-0.267208	22208.31935
361.186658	-332.104169	473.893193	-179.594126	1.31597	0.495755	22214.42305
373.394062	-317.607877	473.893193	-168.912648	1.31597	-1.030171	22200.68972
395.519981	-284.037516	494.493187	-162.808946	0.553007	0.495755	22209.08231
387.127391	-284.800479	484.574671	-149.075617	0.553007	-0.267208	22202.21564
397.80887	-257.333821	496.782075	-138.394139	-0.972918	-0.267208	22175.51195
420.697752	-239.785678	486.86356	-122.371921	1.31597	0.495755	22222.05268
417.645901	-235.207901	489.915411	-133.0534	1.31597	0.495755	22223.5786
421.460714	-207.741243	443.374684	-143.734878	1.31597	1.258717	22186.19343
429.853305	-187.141249	389.204329	-202.483009	-0.209955	-0.267208	22093.87494
444.349597	-163.489404	486.100597	-73.542306	-0.209955	-0.267208	22230.44527
443.586634	-152.044963	488.389485	-27.764542	-0.209955	0.495755	22206.03046
445.875522	-145.178298	482.285783	-10.979362	0.553007	-0.267208	22186.95639
443.586634	-112.370901	468.552454	5.042856	-0.209955	0.495755	22205.2675
447.401447	-93.296832	458.633938	35.561365	-0.209955	0.495755	22199.16379
443.586634	-67.356099	449.478385	54.635434	-0.972918	-1.793134	22163.30454
433.668118	-59.726472	435.745056	86.679869	-0.972918	-0.267208	22203.74157
431.37923	-43.704254	409.804323	86.679869	-0.972918	-1.030171	22191.53417
429.090342	-12.422782	392.25618	98.887272	0.553007	0.495755	22208.31935
425.275528	-13.948708	367.07841	98.887272	-0.209955	-0.267208	22216.71194
428.327379	22.673504	399.885808	110.331714	0.553007	0.495755	22209.08231
414.59405	34.880908	384.626553	181.287248	-0.209955	-0.267208	22223.5786
417.645901	55.480902	367.07841	184.339099	0.553007	0.495755	22172.4601
406.964422	69.214231	364.789522	207.990944	-0.972918	0.495755	22225.10453
405.438497	91.34015	361.737671	201.124279	-0.209955	-0.267208	22219.00082
393.231093	101.258666	323.589534	241.561304	-0.209955	-1.030171	22228.91934
389.416279	126.436436	330.456199	249.953894	-0.209955	-0.267208	22225.86749
381.786652	157.717908	319.77472	276.65759	0.553007	-0.267208	22241.12674
377.971838	172.2142	285.441397	279.709441	-0.972918	-0.267208	22244.17859
356.608882	188.999381	243.478447	247.665006	-0.209955	-1.030171	22235.786
358.89777	190.525306	235.848819	281.235367	0.553007	0.495755	22228.91934
353.557031	214.940114	236.611782	317.094615	0.553007	-1.793134	22230.44527
349.742217	223.332704	232.796968	340.74646	0.553007	0.495755	22225.10453
330.668149	243.932698	207.619198	348.376087	-0.209955	-0.267208	22215.18601
328.379261	266.058617	194.648831	352.190901	-0.972918	-1.030171	22223.5786
307.779267	275.977133	135.900701	361.346454	-0.209955	0.495755	22180.85269
321.512596	281.317872	144.293291	381.183485	0.553007	-1.030171	22212.89712
294.8089	299.628977	120.641446	391.864963	-0.209955	0.495755	22204.50453
285.653347	320.991934	84.019235	377.368671	-0.972918	-1.030171	22210.60823
255.134838	333.962301	67.234054	374.316821	-0.972918	1.258717	22186.95639
265.816316	366.769698	59.604427	335.405721	-0.972918	-1.030171	22212.13416
255.897801	349.221555	-35.002952	330.064982	0.553007	0.495755	22222.81564
233.008918	374.399326	29.84888	417.805697	0.553007	1.258717	22215.18601
229.957067	383.554878	0.856296	442.983467	0.553007	0.495755	22224.34156
211.645962	393.473394	-15.928884	436.116802	-0.209955	-1.030171	22231.20823
184.942266	410.258574	-44.921468	455.190871	-0.209955	-0.267208	22215.18601
177.312639	408.732649	-83.069605	453.664945	-0.972918	-0.267208	22220.52675
158.23857	425.517829	-89.173307	455.953833	0.553007	0.495755	22252.57118
152.134868	426.280792	-112.062189	443.74643	-0.209955	-1.030171	22203.74157
120.853396	442.303009	-98.32886	452.901982	1.31597	1.258717	22234.26008
107.88303	442.303009	-156.314028	466.635312	0.553007	0.495755	22238.83786
104.831179	436.199307	-156.314028	450.613094	1.31597	0.495755	22228.15638
81.179334	438.488195	-156.314028	465.872349	-0.209955	0.495755	22220.52675
60.57934	447.643748	-149.447363	461.294573	-0.209955	0.495755	22228.15638
46.846011	451.458562	-180.728835	470.450125	-0.972918	0.495755	22220.52675
23.957129	443.065972	-200.565866	469.687163	0.553007	0.495755	22222.05268
1.068246	434.673382	-231.847339	452.13902	1.31597	-1.030171	22228.15638
-3.50953	428.56968	-235.662152	452.901982	-0.972918	1.258717	22221.28971
-17.242859	434.673382	-253.973258	455.190871	-0.972918	-0.267208	22196.87491
-28.6873	437.725233	-290.595469	403.309405	-0.972918	-0.267208	22200.68972
-58.442847	432.384494	-297.462134	378.131634	-0.972918	-1.030171	20243.6903
-77.516915	414.073388	-298.225097	439.931616	0.553007	0.495755	23.651845
-63.783586	426.280792	-335.610271	401.020516	0.553007	-0.267208	12.207404
-72.176176	418.651164	-310.4325	412.464957	0.553007	1.258717	12.207404
-91.250245	415.599313	-308.143612	424.672361	-0.209955	-1.793134	9.155553
-113.376164	413.310425	-326.454718	421.62051	-0.209955	1.258717	11.444441
-130.161344	397.288208	-357.73619	392.627926	-0.209955	-0.267208	10.681478
-130.161344	403.39191	-379.099147	389.576075	0.553007	-1.030171	7.629627
-148.47245	404.917835	-367.654706	366.687193	2.078933	1.258717	9.918516
-160.679854	402.628947	-366.12878	367.450156	0.553007	0.495755	8.39259
-187.38355	393.473394	-400.462103	360.583491	-0.209955	-0.267208	16086.30635
-204.931693	394.999319	-401.225066	340.74646	0.553007	0.495755	22183.14158
-233.161314	380.503027	-396.64729	351.427938	0.553007	-1.030171	22218.23786
-226.294649	358.377108	-504.987998	278.946478	-0.209955	-0.267208	22141.17863
-256.050196	349.221555	-404.276917	300.309435	-0.209955	1.258717	22208.31935
-238.502053	345.406742	-418.773209	292.679808	0.553007	0.495755	22219.00082
-274.361302	357.614145	-413.43247	262.924261	-0.972918	-0.267208	22180.08972
-292.672407	330.91045	-421.062097	251.47982	-0.972918	-0.267208	22186.19343
-302.590923	312.599344	-446.239868	215.620571	-0.972918	-0.267208	22192.29713
-304.879811	292.762313	-455.39542	220.96131	-0.972918	0.495755	22156.43788
-333.109432	282.843797	-440.136166	191.205764	-0.972918	0.495755	22151.8601
-339.213134	259.954915	-464.550973	148.47985	0.553007	0.495755	22196.11194
-339.976097	246.221586	-500.410222	122.539117	-0.209955	-0.267208	22181.61565
-355.235352	237.066033	-483.625042	114.146527	0.553007	-0.267208	22202.21564
-362.102016	224.095666	-451.580607	108.042825	-0.209955	-0.267208	22215.94897
-368.205718	208.073449	-456.921346	82.102092	-0.209955	-0.267208	22192.29713
-378.124234	198.917896	-476.758377	66.079875	0.553007	1.258717	22112.949
-394.146451	180.60679	-462.262085	62.265061	0.553007	0.495755	22215.18601
-406.353855	171.451238	-453.106532	56.161359	2.078933	1.258717	22220.52675
-405.590892	160.769759	-440.899128	53.872471	1.31597	-0.267208	22206.79342
-413.22052	134.066063	-431.743576	2.753968	1.31597	1.258717	22185.43046
-424.664961	113.46607	-430.980613	-17.846026	0.553007	-1.030171	22193.82305
-431.531625	122.621622	-406.565805	-4.112697	0.553007	0.495755	22190.00824
-446.79088	69.214231	-466.839862	-68.201567	-0.972918	-1.030171	22203.74157
-448.316806	64.636454	-409.617656	-52.179349	0.553007	-0.267208	22221.28971
-455.946433	56.243864	-376.047296	-65.912679	0.553007	-1.030171	22215.18601
-445.264955	41.747572	-357.73619	-84.223784	0.553007	0.495755	22226.63045
-439.924216	15.806839	-369.943594	-105.586741	0.553007	-1.030171	22228.15638
-473.494576	-2.504266	-344.765824	-132.290437	-0.972918	2.02168	22210.60823
-458.235321	-14.71167	-395.121364	-141.44599	-0.209955	-0.267208	22151.09714
-453.657545	-33.022776	-340.188047	-150.601542	-1.735881	-1.030171	22214.42305
-452.894582	-43.704254	-332.55842	-187.223754	-0.209955	1.258717	22202.21564
-452.131619	-55.148695	-331.032494	-192.564493	0.553007	-0.267208	22211.3712
-433.057551	-74.985726	-316.536202	-204.008934	-0.209955	-0.267208	22228.91934
-442.976066	-87.956093	-315.77324	-266.571878	-0.972918	-1.030171	22212.89712
-440.687178	-116.185714	-260.839923	-245.971885	-0.209955	-1.030171	22222.81564
-433.057551	-123.052379	-267.706587	-258.942251	0.553007	0.495755	22231.97119
-422.376073	-145.178298	-260.07696	-287.934835	1.31597	-0.267208	22212.89712
-415.509408	-172.644957	-243.29178	-288.697798	0.553007	1.258717	22224.34156
-403.302004	-181.037547	-238.714003	-308.534829	2.078933	1.258717	22255.62304
-391.857563	-198.58569	-223.454748	-323.794084	0.553007	-0.267208	22231.20823
-389.568675	-231.393088	-233.373264	-371.097773	0.553007	0.495755	22227.39341
-362.102016	-227.578274	-211.247345	-351.260742	0.553007	-1.030171	22181.61565
-363.627942	-234.444938	-162.41773	-358.89037	0.553007	-0.267208	22217.4749
-342.264985	-250.467156	-172.336245	-405.431097	-0.209955	-1.030171	22210.60823
-346.842762	-273.356038	-134.951071	-389.408879	0.553007	-1.030171	22229.6823
-328.531656	-290.904181	-103.669599	-384.06814	0.553007	0.495755	22221.28971
-302.590923	-295.481957	-73.914052	-393.986656	-0.209955	-0.267208	22219.00082
-298.776109	-313.793063	-87.647381	-410.008873	1.31597	-1.030171	22227.39341
-300.302035	-348.126386	-28.899251	-442.053308	-0.209955	-0.267208	22202.97861
-269.020562	-350.415274	-63.232574	-439.76442	-0.972918	-1.030171	22199.92676
-258.339084	-370.252306	-53.314058	-433.660718	-0.209955	0.495755	22206.79342
-243.079829	-364.911566	-15.165921	-461.127376	0.553007	0.495755	22218.23786
-211.035394	-377.881933	-5.247406	-464.94219	-0.209955	-0.267208	22212.89712
-189.672438	-397.718964	17.641476	-509.956992	0.553007	1.258717	22231.20823
-175.176146	-418.318958	30.611843	-472.571817	-0.209955	0.495755	22212.13416
-156.102077	-417.555995	73.337756	-472.571817	-0.209955	-0.267208	22216.71194
-146.946525	-422.896734	93.174787	-454.260712	-0.209955	-0.267208	22226.63045
-125.583568	-412.978219	111.485893	-450.445898	0.553007	-0.267208	22229.6823
-111.087276	-435.867101	112.248856	-455.023675	0.553007	0.495755	22238.83786
-84.38358	-455.704132	151.922918	-451.208861	0.553007	0.495755	22244.94156
-62.257661	-461.044871	149.63403	-467.994041	0.553007	-0.267208	22242.65267
-43.183592	-463.33376	192.359943	-485.542184	-0.209955	0.495755	22225.10453
-15.716934	-474.778201	197.700682	-461.890339	0.553007	-0.267208	22231.97119
-3.50953	-471.72635	247.29326	-422.97924	-0.209955	-0.267208	22229.6823
10.223799	-485.459679	254.922888	-451.971824	0.553007	0.495755	22212.13416
36.164532	-477.830052	270.945105	-439.76442	-0.209955	-1.030171	22219.00082
53.712675	-473.252275	282.389546	-428.319979	0.553007	-0.267208	22231.20823
63.631191	-486.985604	311.38213	-422.97924	-0.209955	0.495755	22183.90454
80.416371	-483.170791	329.693236	-451.971824	0.553007	-0.267208	22202.97861
103.305253	-485.459679	315.959907	-412.297761	-0.972918	-0.267208	22207.55638
123.905247	-470.963387	325.878422	-435.186643	-1.735881	0.495755	22177.03787
146.794129	-478.593014	364.026559	-393.223693	0.553007	-0.267208	22182.37861
156.712645	-460.281909	348.004341	-393.223693	0.553007	0.495755	22214.42305
164.342272	-451.889318	301.463615	-418.401463	-0.209955	1.258717	22211.3712
181.890415	-468.674499	341.137677	-416.875538	-0.972918	0.495755	22189.24528
211.645962	-442.733766	371.656186	-381.779252	-0.209955	-0.267208	22225.86749
229.194105	-429.763399	419.722839	-334.475562	0.553007	-0.267208	22221.28971
237.586695	-433.578213	412.093211	-329.897786	-0.209955	-0.267208	22196.87491
265.053353	-409.926368	431.930243	-335.238525	0.553007	1.258717	22221.28971
275.734832	-389.326374	415.145062	-311.58668	-0.209955	0.495755	22214.42305
283.364459	-396.193039	431.930243	-285.645947	-0.209955	-0.267208	20992.15674
297.860751	-387.037486	454.819125	-283.357059	-0.209955	-1.030171	22193.82305
320.749633	-368.72638	462.448752	-268.097804	0.553007	-0.267208	22191.53417
328.379261	-348.889349	475.419119	-231.475593	-0.209955	-0.267208	22199.92676
348.216292	-353.467125	449.478385	-207.060785	0.553007	2.02168	22185.43046
350.50518	-341.259722	494.493187	-188.749679	-0.972918	-1.030171	22211.3712
372.631099	-322.185653	480.759858	-170.438574	0.553007	-0.267208	22204.50453
393.231093	-289.378256	486.100597	-145.260803	-0.209955	-0.267208	22213.66009
395.519981	-290.904181	504.411703	-144.497841	0.553007	0.495755	22215.18601
397.80887	-270.304187	506.700591	-137.631176	-0.972918	-0.267208	22177.03787
390.942205	-255.044932	473.893193	-131.527474	-0.972918	-1.030171	22182.37861
402.386646	-235.207901	472.367268	-144.497841	-0.209955	-0.267208	22161.01566
422.98664	-216.896796	452.530236	-117.031182	-0.209955	-0.267208	21938.9935
421.460714	-186.378286	480.759858	-91.853412	-0.972918	-0.267208	22200.68972
426.038491	-177.985696	465.500603	-69.727492	-0.972918	-1.793134	22179.32676
429.853305	-149.756075	425.063578	-46.83861	1.31597	-0.267208	22190.00824
443.586634	-139.074596	457.870976	-10.979362	-0.209955	-1.030171	22200.68972
439.77182	-117.71164	467.789491	7.331744	-0.209955	0.495755	22209.84527
437.482932	-103.97831	457.108013	35.561365	-0.209955	-1.030171	22178.5638
442.823671	-73.459801	451.004311	44.716918	1.31597	-0.267208	22226.63045
445.112559	-42.941292	464.73764	85.916906	1.31597	-0.267208	22252.57118
448.16441	-29.207962	405.226547	91.257645	0.553007	0.495755	22228.15638
432.905155	-13.948708	415.908025	123.30208	0.553007	-0.267208	22231.97119
432.142193	5.888324	430.404317	121.776155	0.553007	-1.030171	22239.60082
429.853305	9.703137	422.77469	151.531701	0.553007	1.258717	22215.18601
421.460714	25.725355	392.25618	161.450217	-0.209955	-0.267208	22193.06009
413.068124	59.295715	400.64877	167.553919	-0.209955	-0.267208	22229.6823
410.016273	72.266082	389.967292	201.887242	0.553007	0.495755	22224.34156
400.097758	99.73274	353.345081	217.146497	-0.209955	1.258717	22222.81564
372.631099	95.154964	335.033975	207.990944	-0.209955	0.495755	22215.18601
384.07554	135.591989	343.426565	249.190932	-0.209955	1.258717	22206.79342
374.919987	156.191983	290.782136	236.983528	-0.972918	0.495755	22202.21564
364.238509	162.295685	280.100658	262.924261	-0.972918	0.495755	22218.23786
371.868137	179.843828	256.448813	253.005745	-0.972918	0.495755	22218.23786
349.742217	196.629008	238.90067	272.842777	1.31597	1.258717	22217.4749
366.527397	213.414188	190.834018	267.502037	-0.209955	-1.030171	22226.63045
336.008888	240.117884	190.071055	294.205733	-0.209955	0.495755	22230.44527
336.008888	256.140101	183.20439	324.724243	-0.209955	-0.267208	22214.42305
326.090372	262.243803	193.122906	352.190901	-0.209955	-0.267208	22193.06009
331.431111	283.60676	174.8118	379.65756	1.31597	1.258717	22248.75637
309.305192	304.206754	154.974769	387.287187	0.553007	1.258717	22236.54897
319.98667	317.940083	138.952552	380.420522	0.553007	-1.030171	22239.60082
290.994086	330.147487	109.197005	374.316821	0.553007	1.258717	22233.49712
281.075571	349.221555	91.648862	401.783479	0.553007	0.495755	22224.34156
276.497794	358.377108	77.15257	408.650144	0.553007	-0.267208	22225.86749
260.475577	357.614145	10.774812	375.079783	-0.972918	0.495755	22227.39341
237.586695	386.606729	40.530359	442.983467	-0.209955	-0.267208	22213.66009
226.905217	383.554878	2.382222	434.590877	-0.209955	1.258717	22222.81564
202.490409	396.525245	-25.8474	420.857547	-0.209955	0.495755	22231.20823
187.994117	404.917835	-36.528878	445.272355	0.553007	-1.793134	22214.42305
163.579309	406.443761	-69.336276	431.539026	-0.972918	-1.030171	22200.68972
136.112651	421.703015	-83.069605	445.272355	-0.972918	0.495755	22209.84527
146.794129	446.117823	-130.373295	442.220504	-0.209955	-0.267208	22198.40083
135.349688	428.56968	-118.928854	459.005684	-0.972918	-0.267208	22207.55638
107.88303	434.673382	-133.425146	462.057535	0.553007	1.258717	22226.63045
94.912663	446.880786	-134.951071	453.664945	-0.209955	-0.267208	22220.52675
68.97193	442.303009	-177.676984	450.613094	-0.209955	-0.267208	22220.52675
62.868228	436.199307	-177.676984	413.990883	-0.209955	-1.030171	22228.91934
51.423787	448.406711	-187.5955	439.931616	-0.209955	-0.267208	22226.63045
37.690458	436.96227	-179.20291	470.450125	0.553007	-0.267208	22217.4749
27.008979	447.643748	-195.225127	464.346423	2.078933	0.495755	22251.04526
12.512687	449.169674	-219.639935	457.479759	-0.209955	-1.793134	22243.41563
2.594172	447.643748	-253.973258	463.583461	-0.209955	-0.267208	22198.40083
-30.213226	430.095605	-282.965842	429.250138	1.31597	0.495755	22189.24528
-34.028039	428.56968	-268.46955	425.435324	-0.209955	-1.030171	22229.6823
-39.368779	430.858568	-297.462134	445.272355	0.553007	0.495755	30.518509
-58.442847	420.17709	-308.143612	417.042734	0.553007	-0.267208	12.207404
-86.672468	415.599313	-305.854724	437.642728	0.553007	0.495755	12.970367
-95.828021	401.103021	-311.195463	428.487175	0.553007	-0.267208	9.918516
-101.931723	411.7845	-358.499153	392.627926	-0.209955	-0.267208	10.681478
-124.057642	398.814133	-365.365818	395.679777	-0.972918	0.495755	10.681478
-151.524301	387.369692	-365.365818	398.731628	-1.735881	-0.267208	9.155553
-141.605785	395.762282	-382.150998	369.739044	0.553007	-0.267208	10.681478
-165.25763	394.236357	-366.12878	362.872379	-0.209955	0.495755	8.39259
-192.724289	385.080804	-389.017662	359.057566	-0.209955	-0.267208	7.629627
-214.087245	374.399326	-388.2547	342.272386	-0.209955	0.495755	21992.40089
-214.850208	382.791916	-438.61024	321.672392	-0.209955	-0.267208	21961.88238
-245.368718	374.399326	-418.773209	331.590907	-0.209955	-0.267208	22199.16379
-235.450202	345.406742	-438.61024	310.227951	-0.209955	0.495755	22186.95639
-262.153898	356.08822	-432.506538	291.153882	0.553007	0.495755	22197.63787
-265.968712	348.458593	-424.113948	285.813143	-0.209955	-0.267208	22202.21564
-277.413153	336.251189	-424.876911	249.953894	1.31597	0.495755	22219.76379
-285.04278	319.466009	-418.773209	232.405751	0.553007	2.02168	22219.00082
-307.931662	300.39194	-461.499122	214.857608	0.553007	1.258717	22185.43046
-320.902029	286.658611	-442.425054	193.494652	0.553007	-1.030171	22201.45268
-328.531656	278.266021	-459.210234	196.546503	0.553007	0.495755	22206.03046
-350.657575	244.69566	-461.499122	154.583552	0.553007	0.495755	22173.22306
-345.316836	243.932698	-467.602824	148.47985	0.553007	0.495755	22195.34898
-364.390905	224.095666	-448.528756	105.753937	-0.209955	0.495755	22209.08231
-377.361271	216.466039	-511.0917	5.042856	0.553007	0.495755	22103.03049
-382.70201	201.206784	-468.365787	92.020608	-0.209955	-0.267208	22209.08231
-392.620526	178.317902	-469.12875	61.502098	-0.209955	-0.267208	22193.06009
-415.509408	167.636424	-447.00283	46.242844	-0.972918	-0.267208	22190.7712
-422.376073	134.829026	-437.084315	29.457663	-0.972918	-0.267208	22147.28233
-428.479774	123.384585	-414.958395	2.753968	-0.209955	0.495755	22190.00824
-421.61311	114.229032	-414.195433	-20.897877	-0.209955	-0.267208	22184.6675
-425.427924	108.12533	-455.39542	-23.186765	-0.209955	-1.030171	22181.61565
-438.39829	74.55497	-448.528756	-33.868244	-0.209955	0.495755	22228.15638
-449.079768	82.184597	-393.595439	-66.675641	-0.209955	-0.267208	22230.44527
-443.739029	48.614237	-376.810259	-93.379337	0.553007	0.495755	22216.71194
-458.235321	41.747572	-398.173215	-103.297853	0.553007	0.495755	22225.10453
-451.368657	34.117945	-348.580637	-94.905263	1.31597	1.258717	22254.09711
-455.946433	-1.741304	-377.573221	-126.186735	0.553007	-0.267208	22219.76379
-446.79088	-2.504266	-398.173215	-135.342288	0.553007	-0.267208	22240.36378
-452.131619	-17.000558	-340.188047	-155.942282	-0.209955	-0.267208	22238.83786
-444.501992	-46.756105	-324.16583	-168.912648	-0.209955	1.258717	22225.10453
-439.161253	-57.437584	-327.217681	-196.379307	-0.209955	0.495755	22220.52675
-449.079768	-79.563503	-294.410283	-205.53486	-0.209955	-0.267208	22230.44527
-447.553843	-91.770907	-284.491767	-226.134853	-0.209955	-0.267208	22214.42305
-442.213104	-116.185714	-295.173246	-261.231139	0.553007	0.495755	22224.34156
-445.264955	-122.289416	-280.676954	-271.149655	0.553007	0.495755	22231.20823
-433.820514	-149.756075	-256.262146	-274.964469	-0.209955	1.258717	22196.87491
-424.664961	-165.015329	-253.973258	-277.253357	-0.972918	-1.030171	22199.92676
-411.694594	-186.378286	-260.07696	-322.268158	-0.972918	-0.267208	22215.18601
-409.405706	-207.741243	-224.217711	-329.897786	-0.209955	0.495755	22202.21564
-382.70201	-223.000497	-215.062158	-355.838519	-0.972918	-1.030171	22198.40083
-377.361271	-229.104199	-205.143643	-356.601481	0.553007	-0.267208	22228.91934
-355.998314	-245.126417	-175.388096	-374.149624	0.553007	-0.267208	22211.3712
-355.235352	-245.126417	-160.128841	-357.364444	1.31597	-0.267208	22216.71194
-338.450172	-277.170852	-125.795518	-363.468146	-0.209955	-0.267208	22228.15638
-321.664991	-284.800479	-128.847369	-373.386662	-0.209955	-0.267208	22218.23786
-318.61314	-286.326405	-70.099238	-406.957022	0.553007	-1.030171	22228.15638
-294.198333	-306.926398	-73.914052	-400.85332	-0.209955	-1.030171	22248.75637
-269.020562	-316.081951	-52.551095	-426.794053	0.553007	0.495755	22242.65267
-269.783525	-352.704163	-54.839984	-448.15701	0.553007	-0.267208	22225.10453
-261.390935	-354.230088	-28.899251	-426.794053	0.553007	-0.267208	22239.60082
-238.502053	-357.281939	-7.536294	-454.260712	-0.209955	0.495755	22234.26008
-218.665022	-387.037486	5.434073	-451.208861	0.553007	2.02168	22214.42305
-195.77614	-400.770815	28.322955	-456.5496	-0.209955	-1.030171	22223.5786
-188.909475	-400.770815	36.715545	-464.94219	0.553007	1.258717	22231.20823
-170.598369	-419.081921	41.293321	-477.149594	0.553007	0.495755	22214.42305
-150.761338	-418.318958	106.908117	-455.786637	-0.209955	-0.267208	22225.86749
-133.976158	-435.104138	116.063669	-468.757004	-0.972918	0.495755	22209.84527
-107.272462	-450.363393	122.930334	-469.519967	-0.209955	-0.267208	22199.16379
-96.590984	-482.407828	104.619228	-460.364414	-0.209955	-0.267208	22204.50453
-61.494698	-474.778201	173.285875	-487.068109	-0.209955	-0.267208	22222.05268
-46.998406	-472.489312	175.574763	-478.675519	-0.209955	0.495755	22210.60823
-27.161375	-471.72635	211.434012	-463.416265	0.553007	0.495755	22224.34156
-12.665083	-470.200424	219.063639	-445.868122	-0.209955	1.258717	22231.97119
11.749725	-482.407828	224.404378	-458.838488	1.31597	1.258717	22211.3712
36.927495	-501.481896	190.071055	-487.068109	0.553007	2.02168	22070.22309
45.320085	-465.622648	254.922888	-448.919973	0.553007	-0.267208	22206.03046
75.075632	-463.33376	269.41918	-474.097743	1.31597	0.495755	22234.26008
95.675626	-474.778201	331.219161	-416.112575	0.553007	1.258717	22238.83786
110.934881	-470.963387	327.404348	-416.875538	1.31597	-0.267208	22210.60823
121.616359	-471.72635	341.137677	-403.142208	0.553007	0.495755	22215.94897
126.194135	-493.089306	332.745087	-397.038506	-0.209955	-1.030171	22221.28971
152.897831	-467.148573	367.07841	-390.171842	-0.209955	1.258717	22204.50453
173.497825	-463.33376	371.656186	-383.305177	2.078933	1.258717	22208.31935
193.334856	-457.230058	389.967292	-360.416295	-0.972918	1.258717	22215.94897
214.697813	-434.341176	399.122845	-354.312593	0.553007	-1.030171	22223.5786
237.586695	-446.548579	418.959876	-361.179258	-0.209955	-1.030171	22199.92676
225.379291	-428.237474	430.404317	-322.268158	-1.735881	-1.030171	22192.29713
249.031136	-428.237474	403.700621	-356.601481	-0.209955	-0.267208	22117.52678
271.920018	-410.689331	456.34505	-298.616313	-0.209955	0.495755	22209.84527
283.364459	-394.667113	443.374684	-293.275574	-0.209955	0.495755	22185.43046
294.045937	-386.274523	429.641354	-286.40891	-0.972918	-0.267208	22190.7712
303.964453	-377.11897	445.663572	-269.623729	0.553007	0.495755	22215.18601
336.008888	-365.674529	464.73764	-244.445959	0.553007	-0.267208	22181.61565
336.008888	-350.415274	479.996895	-225.371891	0.553007	0.495755	22201.45268
362.712584	-332.867132	451.767274	-215.453375	-0.209955	-1.030171	22196.11194
366.527397	-307.689361	470.078379	-204.008934	1.31597	-0.267208	22173.22306
403.149609	-279.45974	438.033944	-197.905232	-0.209955	-1.793134	22206.79342
399.334795	-278.696777	476.182081	-166.62376	1.31597	1.258717	22233.49712
394.757019	-264.200485	484.574671	-133.816362	1.31597	1.258717	22212.89712
403.912571	-245.126417	481.52282	-124.660809	1.31597	-1.030171	22192.29713
413.831087	-230.630125	476.182081	-134.579325	-0.972918	-0.267208	22134.31196
398.571832	-207.741243	470.841342	-107.112666	0.553007	0.495755	22202.21564
412.305162	-206.215317	463.974677	-107.112666	-0.209955	-0.267208	22154.91195
432.905155	-174.933845	488.389485	-49.127498	0.553007	0.495755	22210.60823
434.431081	-159.67459	483.048746	-7.164548	-0.209955	-0.267208	22193.06009
442.060708	-121.526453	470.078379	3.51693	-0.209955	0.495755	22167.88232
433.668118	-123.052379	464.73764	2.753968	0.553007	-0.267208	22206.03046
435.957006	-113.133863	457.870976	5.805819	-1.735881	-0.267208	22186.95639
437.482932	-81.089428	433.456168	19.539148	-0.209955	0.495755	22205.2675
426.801454	-71.933876	451.004311	64.553949	-0.972918	-1.793134	22210.60823
426.801454	-50.570919	423.537652	83.628018	-0.209955	-1.030171	22213.66009
426.801454	-24.630186	425.063578	127.879856	0.553007	1.258717	22216.71194
440.534783	-19.289447	400.64877	115.672453	-0.209955	0.495755	22230.44527
433.668118	7.414249	413.619137	168.316882	0.553007	-0.267208	22209.08231
416.882938	37.169796	406.752472	177.472434	-0.972918	-0.267208	22219.00082
412.305162	47.088311	398.359882	205.702056	0.553007	-0.267208	22227.39341
416.882938	70.740156	386.915441	225.539087	0.553007	0.495755	22226.63045
399.334795	108.12533	380.811739	236.983528	0.553007	0.495755	22238.07489
405.438497	105.836442	335.033975	226.30205	0.553007	-0.267208	22244.94156
393.231093	136.354952	338.085826	249.953894	-0.209955	-1.030171	22247.23045
390.179242	160.769759	288.493248	251.47982	-0.209955	-1.030171	22226.63045
365.001472	173.740126	291.545099	264.450186	1.31597	1.258717	22234.26008
368.816286	178.317902	257.974739	282.761292	0.553007	-0.267208	22228.91934
361.949621	188.999381	248.056223	288.864994	-0.209955	-0.267208	22212.13416
348.216292	213.414188	235.848819	319.383503	0.553007	0.495755	22224.34156
342.875553	234.014182	222.878453	329.302019	-0.972918	-1.030171	22230.44527
343.638515	240.117884	217.537713	358.294603	-0.209955	0.495755	22212.13416
308.542229	250.799362	180.915502	352.953864	0.553007	1.258717	22206.03046
308.542229	281.317872	151.159955	330.064982	-0.972918	0.495755	22210.60823
316.171857	284.369723	120.641446	350.664976	-0.209955	-0.267208	22195.34898
294.8089	307.258605	142.004403	366.687193	-0.972918	-1.030171	22209.84527
300.912602	320.228971	128.271073	388.813113	-0.972918	-0.267208	22218.23786
274.971869	346.169704	44.345172	395.679777	0.553007	0.495755	22213.66009
273.445943	359.903034	64.182203	401.020516	-0.209955	-0.267208	22221.28971
270.394093	357.614145	53.500725	404.072367	-0.209955	0.495755	22234.26008
247.50521	372.8734	32.900731	428.487175	-0.209955	-1.030171	22218.23786
235.297807	386.606729	14.589625	420.094585	-0.209955	0.495755	22219.00082
215.460775	391.947469	-27.373325	438.40569	1.31597	1.258717	22244.94156
187.994117	407.206723	-89.173307	400.257554	1.31597	-0.267208	22212.13416
192.571893	411.7845	-51.788133	459.768647	0.553007	-0.267208	22232.73415
155.949682	413.310425	-92.98812	449.850131	0.553007	0.495755	22239.60082
144.505241	424.754866	-129.610332	451.376057	0.553007	0.495755	22234.26008
124.66821	416.362276	-120.454779	468.9242	0.553007	-0.267208	22220.52675
126.194135	438.488195	-147.921438	465.109386	0.553007	1.258717	22225.86749
102.54229	430.095605	-142.580698	457.479759	0.553007	1.258717	22229.6823
81.942297	438.488195	-157.839953	454.427908	-0.209955	-0.267208	22216.71194
65.157116	450.695599	-164.706618	446.035318	0.553007	0.495755	22225.86749
49.134899	437.725233	-180.728835	470.450125	0.553007	-1.030171	22229.6823
28.534905	440.777084	-192.173276	462.820498	-0.972918	-0.267208	22195.34898
9.460837	435.436345	-263.128811	381.183485	-1.735881	-0.267208	22207.55638
0.305284	438.488195	-240.239929	438.40569	-0.972918	1.258717	22185.43046
-7.324344	437.725233	-250.921407	458.242722	-0.209955	0.495755	22053.43791
-20.29471	436.199307	-257.025109	444.509392	-0.209955	-1.030171	22219.00082
-38.605816	433.147456	-277.625103	430.776063	-0.209955	-1.030171	22194.58602
-45.472481	414.836351	-280.676954	435.353839	-0.972918	-1.030171	31.281472
-62.257661	421.703015	-295.936208	429.250138	-0.209955	-1.030171	12.207404
-76.753953	414.073388	-290.595469	433.827914	-0.209955	-0.267208	13.733329
-94.302096	400.340059	-327.980643	380.420522	0.553007	0.495755	10.681478
-108.035425	403.39191	-392.069513	381.183485	0.553007	0.495755	9.155553
-135.502084	416.362276	-358.499153	404.072367	-0.209955	-1.030171	10.681478
-136.265046	406.443761	-389.780625	333.879795	1.31597	-0.267208	9.155553
-154.576152	391.184506	-362.313967	391.864963	0.553007	-0.267208	10.681478
-172.887258	392.710431	-349.3436	382.709411	-0.209955	0.495755	9.155553
-185.857624	407.969686	-358.499153	354.479789	0.553007	0.495755	7.629627
-212.56132	369.058586	-414.958395	329.302019	-0.209955	-0.267208	21971.8009
-212.56132	372.8734	-401.988029	352.190901	-0.209955	0.495755	22203.74157
-228.583537	366.769698	-411.906544	328.539056	-0.209955	-0.267208	22190.00824
-240.790941	367.532661	-418.773209	310.990913	-0.209955	0.495755	22183.90454
-265.968712	343.117853	-434.032464	275.131665	-1.735881	-2.556096	22186.95639
-265.205749	333.199338	-429.454687	263.687224	-0.209955	-1.030171	22164.06751
-283.516854	324.806748	-464.550973	205.702056	-0.209955	2.02168	22171.69713
-292.672407	308.78453	-437.084315	245.376118	-0.209955	-0.267208	22202.97861
-302.590923	302.680828	-439.373203	220.198348	0.553007	-1.793134	22194.58602
-317.850178	281.317872	-439.373203	214.094646	-0.972918	1.258717	22199.92676
-314.035364	281.317872	-451.580607	199.598354	-0.209955	0.495755	22204.50453
-343.790911	272.162319	-458.447271	157.635403	-0.209955	1.258717	22199.92676
-344.553873	229.436406	-463.025048	125.590968	0.553007	-0.267208	22182.37861
-352.946464	234.014182	-450.054681	127.116894	-0.209955	-0.267208	22173.98602
-362.864979	208.073449	-458.447271	92.020608	0.553007	-1.030171	22222.05268
-369.731644	209.599374	-437.847278	92.783571	0.553007	-0.267208	22186.19343
-368.205718	177.554939	-498.884296	18.776185	-0.209955	-1.030171	22217.4749
-393.383489	170.688275	-453.106532	36.324328	-0.209955	-0.267208	22207.55638
-413.22052	153.140132	-420.299135	45.479881	0.553007	1.258717	22202.97861
-426.190886	136.354952	-425.639874	25.64285	0.553007	0.495755	22202.97861
-423.901998	105.073479	-459.973197	-5.638622	-0.209955	0.495755	22204.50453
-433.820514	92.866076	-424.876911	-7.164548	0.553007	0.495755	22215.18601
-441.450141	83.710523	-414.958395	-15.557138	0.553007	1.258717	22224.34156
-442.976066	71.503119	-395.884327	-49.890461	-0.209955	-1.030171	22229.6823
-449.842731	62.347566	-379.099147	-63.62379	-0.972918	0.495755	22213.66009
-462.813098	34.117945	-370.706557	-76.594157	-0.972918	-0.267208	22202.97861
-482.650129	34.117945	-372.995445	-110.92748	-0.209955	-0.267208	22207.55638
-471.205688	17.332765	-365.365818	-127.71266	-0.209955	0.495755	22199.16379
-453.657545	-10.896857	-379.86211	-135.342288	-0.972918	-1.793134	22205.2675
-447.553843	-18.526484	-338.662122	-155.179319	-0.972918	-0.267208	22226.63045
-441.450141	-31.49685	-353.921376	-189.512642	0.553007	-1.030171	22215.18601
-454.420508	-66.593136	-336.373234	-180.357089	-0.209955	-1.030171	22218.23786
-455.18347	-67.356099	-293.64732	-213.164487	-0.209955	0.495755	22228.15638
-448.316806	-90.244981	-294.410283	-232.238555	-0.209955	-0.267208	22219.76379
-456.709396	-120.000528	-308.143612	-244.445959	-0.209955	-0.267208	22218.23786
-423.901998	-129.156081	-261.602885	-271.149655	1.31597	0.495755	22251.80822
-410.168669	-151.282	-262.365848	-301.668164	0.553007	0.495755	22241.12674
-401.013116	-160.437553	-346.291749	-350.49778	-0.209955	0.495755	22228.91934
-407.879781	-171.881994	-272.284364	-307.008904	-0.209955	-0.267208	22227.39341
-390.331638	-187.904212	-217.351047	-297.090388	0.553007	0.495755	22229.6823
-388.042749	-212.319019	-202.091792	-334.475562	0.553007	-0.267208	22215.94897
-386.516824	-234.444938	-203.617717	-339.053338	0.553007	0.495755	22225.10453
-362.102016	-260.385672	-157.839953	-369.571848	0.553007	0.495755	22226.63045
-348.368687	-265.726411	-144.869587	-359.653332	-0.209955	0.495755	22219.00082
-343.790911	-274.881964	-118.165891	-377.964438	-0.209955	0.495755	22224.34156
-329.294619	-282.511591	-99.091822	-386.357028	0.553007	0.495755	22209.84527
-311.746476	-293.193069	-132.662183	-441.290345	0.553007	0.495755	22199.16379
-300.302035	-319.133802	-128.084406	-443.579233	-0.972918	-0.267208	22206.79342
-268.2576	-322.185653	-82.306642	-492.408849	-0.972918	-1.030171	22220.52675
-270.546488	-339.733796	-37.291841	-435.186643	0.553007	0.495755	22206.79342
-261.390935	-344.311573	-14.402959	-422.216277	0.553007	1.258717	22226.63045
-245.368718	-363.385641	-22.795549	-457.312563	-0.209955	-1.030171	22164.83047
-223.242798	-382.459709	-3.72148	-455.023675	-0.209955	-0.267208	22212.13416
-193.487252	-397.718964	25.271104	-480.201445	0.553007	-1.030171	22222.05268
-193.487252	-404.585629	37.478508	-465.705153	-0.209955	-0.267208	22229.6823
-156.102077	-402.296741	58.078501	-467.994041	0.553007	-0.267208	22229.6823
-133.976158	-420.607846	87.834048	-461.890339	2.078933	0.495755	22244.17859
-131.68727	-418.318958	86.308123	-473.33478	1.31597	0.495755	22243.41563
-104.983574	-442.733766	100.041452	-501.564401	-0.209955	0.495755	22225.10453
-82.857655	-456.467095	138.952552	-471.808855	-0.209955	0.495755	22231.20823
-67.5984	-461.044871	154.974769	-466.468116	0.553007	-0.267208	22230.44527
-45.472481	-473.252275	181.678465	-464.179227	1.31597	-0.267208	22219.76379
-34.791002	-473.252275	196.174757	-449.682935	0.553007	-1.030171	22217.4749
-18.005822	-484.696716	236.611782	-435.186643	0.553007	0.495755	22228.91934
13.27565	-485.459679	235.085856	-455.786637	0.553007	0.495755	22112.949
32.349719	-478.593014	265.604366	-423.742202	0.553007	-1.030171	22206.79342
43.79416	-481.644865	286.20436	-415.349612	-0.972918	-2.556096	22202.97861
59.053414	-502.244859	273.233993	-465.705153	-0.972918	-1.030171	22200.68972
104.068216	-479.355977	309.856205	-420.690351	-0.209955	0.495755	22161.77862
84.231185	-480.881902	305.278428	-433.660718	-1.735881	-1.030171	22208.31935
120.090433	-482.407828	339.611751	-403.142208	-0.972918	-0.267208	22225.86749
132.297837	-474.778201	340.374714	-393.223693	-0.209955	-1.030171	22190.00824
155.949682	-467.148573	364.789522	-381.779252	-0.972918	-1.030171	22221.28971
161.290421	-469.437461	367.841373	-365.757034	-0.209955	-1.793134	22228.15638
195.623744	-454.178207	383.100627	-352.023705	-0.972918	-0.267208	22184.6675
214.697813	-442.733766	405.989509	-353.54963	-0.209955	-0.267208	22199.92676
230.72003	-418.318958	421.248764	-357.364444	1.31597	0.495755	22250.2823
240.638546	-415.267107	425.826541	-341.342227	0.553007	-0.267208	22167.88232
269.63113	-411.452293	425.063578	-348.971854	0.553007	1.258717	22208.31935
266.579279	-419.081921	428.878392	-326.082972	-0.209955	-0.267208	22202.21564
281.075571	-389.326374	438.033944	-311.58668	0.553007	0.495755	22204.50453
309.305192	-391.615262	454.056162	-296.327425	0.553007	-0.267208	22194.58602
305.490378	-358.807865	475.419119	-258.179288	-0.209955	0.495755	22214.42305
325.32741	-369.489343	452.530236	-242.157071	-0.209955	-0.267208	22198.40083
355.845919	-350.415274	485.337634	-227.660779	0.553007	0.495755	22205.2675
343.638515	-335.15602	471.604305	-192.564493	-0.972918	-0.267208	22208.31935
364.238509	-333.630094	484.574671	-184.934866	-0.209955	0.495755	22177.80084
381.786652	-320.659728	476.945044	-194.090418	-0.209955	-0.267208	22173.98602
366.527397	-287.85233	440.322833	-210.875599	-0.972918	-0.267208	22171.69713
368.816286	-293.193069	444.137646	-200.19412	-0.209955	-0.267208	22185.43046
406.20146	-263.437522	435.745056	-158.994133	-0.209955	-0.267208	22186.19343
[truncated: 28,725 more rows]
