# Supplementary material for: Dynamic analysis of slant cracked rotor system considering nonlinear oil film force
Source: PLoS One. 2024 Jan 25;19(1):e0294293. doi: 10.1371/journal.pone.0294293 (PMC10810477; doi:10.1371/journal.pone.0294293)
Supplement: S1 File — These data were measured by two eddy current sensors, model WT0150. (ZIP) [file pone.0294293.s001.zip › 2021.3.18 Test data for plain bearings/2021.3.18 (P=0.2Mpa, Z=10.4g)/500.csv]

1024	30720	7	0	3
8	8	8	8	10	10	1
3	3	3	3	1	1	4
2	1	4	3	0	0	0
0	0	0	0	-0.000011	0.000045	20767.21484
-265.488481	361.29728	-432.720326	287.342347	0.516875	0.873243	22177.80084
-275.406997	346.800988	-420.512923	282.001607	-1.009051	-0.652683	22187.71935
-287.614401	336.882472	-458.66106	243.853471	0.516875	0.11028	22201.45268
-299.058842	304.075074	-446.453656	217.912738	-0.246088	0.11028	22183.14158
-324.236612	304.838037	-453.32032	201.127557	0.516875	0.11028	22196.87491
-320.421798	288.81582	-515.120302	129.40906	0.516875	-1.415646	22196.87491
-351.70327	256.008422	-508.253637	101.179439	-0.246088	-0.652683	22181.61565
-357.04401	244.563981	-428.905513	145.431278	0.516875	0.11028	22226.63045
-361.621786	223.963987	-449.505507	106.520178	1.279837	0.11028	22220.52675
-389.851407	213.282509	-469.342538	72.186855	-0.246088	-0.652683	22194.58602
-401.295848	169.03067	-480.786979	53.112786	0.516875	0.873243	22193.82305
-395.955109	165.215856	-449.505507	59.216488	1.279837	0.11028	22212.13416
-427.999544	143.089937	-440.349954	29.460942	-0.246088	0.873243	22191.53417
-425.710656	114.097353	-456.372171	-25.472376	-0.246088	0.11028	22215.94897
-434.103246	97.312173	-441.875879	-3.346456	-0.246088	0.11028	22228.15638
-447.836575	69.845514	-401.438854	-30.813115	-0.246088	0.11028	22218.23786
-443.258799	52.297371	-406.016631	-69.724214	-0.246088	0.11028	22217.4749
-465.384718	35.512191	-389.23145	-76.590879	-0.246088	0.11028	22225.86749
-479.118048	0.415905	-380.83886	-104.8205	-1.009051	-0.652683	22206.03046
-466.147681	-25.524828	-357.187016	-112.450128	-0.246088	0.11028	22199.16379
-469.962495	-39.258157	-351.846276	-146.783451	-1.009051	-1.415646	22206.03046
-485.984712	-56.8063	-351.846276	-188.746401	-0.246088	0.11028	22218.23786
-453.940277	-63.672965	-341.927761	-204.768619	-0.246088	-0.652683	22209.84527
-461.569905	-84.272959	-319.038879	-232.99824	0.516875	0.11028	22228.15638
-447.073613	-108.687766	-328.194432	-271.90934	0.516875	0.873243	22232.73415
-437.155097	-131.576649	-307.594438	-280.30193	-0.246088	-1.415646	22215.94897
-434.866209	-157.517382	-305.305549	-348.968576	-1.009051	-0.652683	22222.81564
-414.266215	-175.065525	-291.57222	-342.864874	-0.246088	0.873243	22186.95639
-388.325482	-187.272928	-228.246313	-324.553768	0.516875	-0.652683	22235.786
-374.592153	-206.346997	-216.801872	-332.183396	0.516875	-0.652683	22242.65267
-363.910674	-235.339581	-201.542617	-370.331533	0.516875	1.636205	22239.60082
-371.540302	-256.702537	-178.653735	-373.383384	0.516875	-0.652683	22222.81564
-360.095861	-268.146978	-143.557449	-384.064862	-0.246088	-1.415646	22230.44527
-329.577351	-296.3766	-114.564865	-392.457452	-1.009051	-1.415646	22228.91934
-316.606985	-316.976594	-78.705617	-411.53152	0.516875	0.11028	22214.42305
-296.006991	-333.761774	-74.12784	-435.183365	0.516875	0.11028	22224.34156
-270.066258	-340.628438	-55.053772	-448.916695	0.516875	-0.652683	22231.20823
-246.414413	-355.887693	-79.468579	-508.427788	-0.246088	0.11028	22170.17121
-240.310711	-381.828426	-12.327858	-470.279651	0.516875	-1.415646	22209.84527
-231.155158	-403.954346	22.005465	-479.435204	-0.246088	-0.652683	22209.84527
-166.303325	-415.398787	41.842496	-506.901863	-0.246088	-0.652683	22207.55638
-164.014437	-407.769159	56.338788	-504.612974	0.516875	-1.415646	22208.31935
-139.59963	-430.658041	99.827664	-491.642608	-0.246088	0.11028	22217.4749
-109.844083	-444.391371	105.168403	-479.435204	-1.009051	-0.652683	22224.34156
-84.666313	-459.650625	108.983217	-487.827794	0.516875	-0.652683	22219.76379
-51.858915	-464.991365	137.975801	-507.664825	0.516875	0.11028	22229.6823
-44.99225	-476.435806	178.412826	-506.901863	0.516875	0.873243	22229.6823
-19.051517	-497.798762	182.990602	-538.183335	0.516875	0.11028	22171.69713
4.600328	-487.880247	218.849851	-496.983347	0.516875	-0.652683	22215.94897
43.511427	-477.961731	279.88687	-424.501887	1.279837	0.11028	22247.99341
64.874384	-471.095066	286.753534	-458.072247	0.516875	0.11028	22225.86749
86.237341	-491.69506	321.086858	-438.998179	0.516875	0.873243	22212.13416
113.703999	-475.672843	327.953522	-445.864844	1.279837	0.873243	22235.02304
124.385477	-484.828396	348.553516	-429.842626	0.516875	0.873243	22215.94897
142.696583	-478.724694	344.738702	-402.375968	-0.246088	0.11028	22177.80084
169.400279	-468.043216	368.390547	-399.324117	-1.009051	0.11028	22220.52675
180.84472	-457.361737	385.93869	-380.250048	-0.246088	0.11028	22209.84527
212.126192	-445.154333	373.731286	-399.324117	0.516875	1.636205	22196.87491
242.644702	-434.472855	434.005343	-353.546352	-0.246088	-0.652683	22206.03046
246.459515	-443.628408	439.346082	-355.835241	-1.009051	-0.652683	22177.80084
273.163211	-422.265451	450.790523	-326.842657	-1.009051	0.873243	22190.7712
278.50395	-389.458054	443.923858	-335.235247	-1.772014	-1.415646	22167.88232
308.259497	-394.798793	465.286815	-291.746371	-0.246088	0.11028	22193.82305
318.940975	-379.539538	482.834958	-256.650085	-1.009051	-0.652683	22192.29713
341.829857	-346.73214	468.338666	-224.60565	-1.772014	-0.652683	22193.82305
366.244665	-332.998811	475.20533	-205.531581	-0.246088	-1.415646	22199.92676
384.555771	-326.895109	465.286815	-206.294544	1.279837	0.873243	22192.29713
383.792808	-275.013643	473.679405	-208.583432	-0.246088	0.11028	22196.11194
386.844659	-261.280314	453.842374	-154.413078	-0.246088	0.873243	22137.36381
414.311317	-248.309947	492.753473	-130.761233	1.279837	0.11028	22222.05268
419.652057	-229.998842	509.538654	-104.8205	0.516875	0.873243	22231.20823
428.807609	-200.243295	502.671989	-106.346426	-0.246088	0.11028	22200.68972
440.25205	-175.828487	499.620138	-55.990885	-0.246088	-0.652683	22197.63787
444.829827	-152.176642	488.175697	-51.413109	0.516875	0.11028	22206.03046
444.066864	-132.339611	474.442368	-14.027934	-0.246088	-0.652683	22224.34156
441.015013	-113.265543	471.390517	20.305389	-0.246088	-0.652683	22214.42305
440.25205	-85.035922	459.946076	43.957234	1.279837	0.873243	22227.39341
443.303901	-55.280375	463.760889	85.920184	-0.246088	-0.652683	22230.44527
444.829827	-30.865567	404.249796	96.601662	-1.009051	-0.652683	22185.43046
430.333535	-14.84335	446.212746	146.19424	-1.009051	0.11028	22213.66009
415.837243	6.519607	432.479417	169.083122	0.516875	0.11028	22212.13416
410.496504	35.512191	412.642386	185.868303	-0.246088	0.11028	22198.40083
421.940945	47.719595	379.834988	191.209042	-0.246088	0.11028	22212.13416
402.103914	75.949216	362.286845	215.623849	-1.009051	0.11028	22220.52675
395.237249	115.623278	360.76092	238.512731	0.516875	0.11028	22216.71194
394.474286	130.882533	335.58315	232.40903	-0.246088	-2.178608	22223.5786
384.555771	163.689931	299.723901	259.112725	1.279837	0.11028	22231.97119
380.740957	162.926968	279.123907	255.297912	0.516875	1.636205	22219.00082
366.244665	186.578813	226.479478	253.771986	-0.246088	0.873243	22214.42305
357.089112	216.334359	218.849851	285.816421	-0.246088	-1.415646	22228.15638
357.852075	246.852869	240.97577	339.223813	0.516875	-0.652683	22243.41563
344.118746	255.245459	220.375776	368.979359	-0.246088	-0.652683	22233.49712
330.385416	271.267677	186.805416	376.608987	-0.246088	-0.652683	22239.60082
335.726155	307.126925	140.264689	411.705273	-0.246088	-0.652683	22236.54897
293.763205	336.119509	115.849881	407.127496	-0.246088	-0.652683	22221.28971
293.763205	343.749137	90.672111	401.023794	-0.246088	-0.652683	22225.10453
275.452099	352.904689	98.301738	424.675639	-0.246088	-0.652683	22225.86749
264.007658	367.400981	69.309154	446.038596	-0.246088	0.873243	22218.23786
233.489149	381.897273	31.161018	443.749708	0.516875	0.11028	22225.86749
223.570633	398.682454	5.220285	462.823776	-1.009051	-2.941571	22219.00082
196.866937	400.208379	-64.972287	454.431186	-1.772014	-1.415646	22193.06009
170.163242	411.65282	-59.631548	457.483037	-1.009051	-1.415646	22207.55638
164.822502	419.282448	-84.046356	477.320068	-0.246088	-0.652683	22210.60823
148.800285	422.334298	-107.698201	468.927478	0.516875	0.873243	22205.2675
117.518813	449.800957	-135.927822	473.505254	-0.246088	0.11028	22219.76379
112.941036	454.378733	-154.238928	450.616372	0.516875	0.873243	22234.26008
74.792899	447.512069	-170.261145	467.401553	-0.246088	0.11028	22215.94897
61.822533	446.749106	-174.075959	459.771925	0.516875	-0.652683	22216.71194
40.459576	445.223181	-222.142611	462.060813	-0.246088	-0.652683	22217.4749
38.170688	453.615771	-264.105562	440.697857	-0.246088	-1.415646	22166.3564
-5.318188	446.749106	-254.187046	455.194149	1.279837	-1.415646	22235.02304
-15.236703	451.326882	-267.920375	454.431186	-0.246088	0.11028	22250.2823
-29.732995	436.067628	-248.846307	459.008962	-0.246088	-0.652683	7539.597766
-54.910766	426.912075	-267.157413	454.431186	1.279837	-0.652683	20.599994
-85.429275	434.541702	-301.490736	448.327484	-0.246088	0.11028	11.444441
-89.244089	427.675038	-333.535171	435.357118	-0.246088	-1.415646	11.444441
-109.08112	414.704671	-354.898127	434.594155	-1.009051	-0.652683	9.155553
-129.681114	406.312081	-352.609239	423.912677	-0.246088	-1.415646	11.444441
-140.362592	398.682454	-362.527755	391.868242	-1.009051	0.873243	9.918516
-156.38481	381.897273	-406.779593	368.216397	0.516875	-0.652683	9.155553
-187.666282	379.608385	-393.046264	381.949726	-0.246088	-1.415646	20805.23087
-207.503313	374.267646	-415.935146	356.771956	-1.009051	0.11028	22160.25269
-242.599599	370.452832	-394.57219	341.512701	-1.009051	0.873243	22174.74899
-238.021823	349.852838	-410.594407	323.964558	-0.246088	0.11028	22193.06009
-250.992189	352.141727	-411.35737	307.942341	0.516875	0.11028	22195.34898
-289.140326	340.697286	-427.379587	275.897906	0.516875	0.11028	22193.06009
-286.851438	332.304696	-446.453656	237.749769	-0.246088	-0.652683	22199.16379
-298.295879	318.571366	-465.527724	224.016439	-1.009051	0.11028	22199.16379
-327.288463	291.86767	-455.609209	196.549781	-0.246088	0.11028	22171.69713
-329.577351	259.060273	-530.379557	161.453495	0.516875	0.11028	22166.3564
-355.518084	261.349161	-473.157352	137.80165	1.279837	-0.652683	22212.13416
-369.251413	235.408428	-499.098085	82.868333	1.279837	0.11028	22204.50453
-364.673637	222.438061	-521.224004	63.794265	1.279837	0.11028	22215.94897
-388.325482	202.60103	-462.475873	79.816482	0.516875	-0.652683	22211.3712
-416.555103	178.186223	-467.816612	73.71278	-0.246088	0.11028	22199.16379
-401.295848	169.03067	-477.735128	56.9276	-0.246088	-0.652683	22202.21564
-418.843991	127.067719	-466.290687	34.038718	-0.246088	0.873243	22228.15638
-434.866209	113.33439	-431.194401	10.386873	-1.009051	0.11028	22211.3712
-440.969911	88.15662	-431.194401	-13.264972	-0.246088	0.873243	22220.52675
-451.651389	71.371439	-427.379587	-36.153854	0.516875	0.11028	22230.44527
-462.332867	48.482557	-382.364786	-62.85755	-0.246088	-1.415646	22209.84527
-466.910644	26.356638	-380.075898	-99.479761	-1.009051	-0.652683	22198.40083
-460.043979	14.149234	-394.57219	-129.235308	-1.009051	-0.652683	22211.3712
-473.777308	-6.45076	-389.23145	-144.494562	-0.246088	0.11028	22199.92676
-471.48842	-38.495195	-354.135165	-154.413078	-1.009051	-1.415646	22206.79342
-452.414352	-48.41371	-329.720357	-205.531581	-0.246088	0.873243	22223.5786
-434.866209	-75.880369	-324.379618	-202.47973	-0.246088	0.11028	22225.86749
-442.495836	-96.480363	-314.461102	-235.287128	-0.246088	-0.652683	22219.00082
-446.31065	-116.317394	-310.646289	-265.042675	-0.246088	-0.652683	22228.91934
-442.495836	-145.309978	-291.57222	-287.931557	-0.246088	-0.652683	22225.86749
-432.577321	-166.672934	-280.127779	-326.079694	0.516875	0.11028	22184.6675
-397.481035	-165.909972	-271.735189	-320.738955	1.279837	0.11028	22247.23045
-396.718072	-182.695152	-287.757406	-373.383384	-0.246088	-1.415646	22247.99341
-370.014376	-212.450699	-264.105562	-377.96116	1.279837	0.11028	22226.63045
-369.251413	-233.813655	-181.705586	-367.279682	0.516875	0.11028	22235.02304
-374.592153	-259.754388	-161.868555	-353.546352	1.279837	-0.652683	22241.12674
-339.495867	-286.458084	-148.135226	-388.642638	0.516875	0.11028	22212.89712
-309.74032	-303.243264	-87.861169	-385.590787	-0.246088	-1.415646	22220.52675
-311.266245	-313.924743	-97.016722	-419.924111	-0.246088	-0.652683	22228.91934
-283.799587	-339.102513	-64.972287	-435.946328	-0.246088	0.11028	22214.42305
-258.621817	-364.280283	-60.394511	-485.538906	-1.009051	0.11028	22100.7416
-252.518115	-377.25065	-18.43156	-455.783359	-1.009051	0.11028	22219.00082
-227.340344	-384.117314	-38.268591	-479.435204	0.516875	0.11028	22195.34898
-208.266276	-394.798793	-9.276007	-511.479639	-1.009051	-2.178608	22203.74157
-182.325543	-423.028414	43.368421	-482.487055	-0.246088	-1.415646	22219.00082
-160.199623	-437.524706	69.309154	-495.457421	-1.009051	-0.652683	22206.79342
-129.681114	-442.102482	88.383223	-478.672241	0.516875	0.873243	22222.05268
-105.266306	-446.680259	131.872099	-477.909279	-0.246088	-1.415646	22228.91934
-86.955201	-450.495073	120.427658	-483.250018	0.516875	0.11028	22222.05268
-58.725579	-467.280253	151.70913	-488.590757	-0.246088	-0.652683	22217.4749
-36.59966	-468.806178	173.072087	-509.190751	-1.009051	-0.652683	22177.80084
-22.866331	-479.487657	218.086888	-471.805577	1.279837	-0.652683	22212.89712
29.015135	-472.620992	236.397994	-438.998179	0.516875	0.11028	22236.54897
63.348458	-490.169135	209.694298	-511.479639	0.516875	0.11028	22228.15638
63.348458	-476.435806	281.412795	-473.331502	0.516875	-2.178608	22216.71194
85.474378	-482.539508	311.931305	-428.316701	0.516875	-0.652683	22223.5786
113.703999	-468.043216	335.58315	-423.738924	-0.246088	0.11028	22226.63045
120.570664	-481.776545	354.657218	-431.368552	0.516875	0.873243	22196.11194
153.378061	-474.90988	385.175727	-394.74634	-0.246088	-0.652683	22206.79342
182.370645	-474.146917	393.568318	-385.590787	-0.246088	-0.652683	22223.5786
206.785453	-453.546923	398.146094	-380.250048	-0.246088	-0.652683	22202.21564
217.466931	-441.33952	415.694237	-365.753756	-0.246088	-0.652683	22199.92676
233.489149	-435.998781	440.109045	-343.627837	-0.246088	0.11028	22172.4601
248.748403	-427.60619	436.294231	-343.627837	-1.009051	-0.652683	22192.29713
267.822472	-411.583973	418.746088	-355.835241	-1.009051	0.11028	22161.77862
290.711354	-403.954346	453.842374	-298.613035	-1.772014	-0.652683	22199.16379
315.126162	-376.487687	443.923858	-263.516749	0.516875	-0.652683	22208.31935
326.570603	-362.754358	474.442368	-237.576016	0.516875	-0.652683	22185.43046
352.511336	-341.391401	485.123846	-217.738985	0.516875	0.11028	22202.21564
367.77059	-329.94696	453.079411	-198.664917	-0.246088	0.11028	22206.79342
385.318733	-311.635854	478.257181	-193.324178	-0.246088	-1.415646	22182.37861
383.029845	-284.169196	469.101629	-171.198258	-0.246088	0.11028	22157.20084
412.785392	-244.495134	491.990511	-148.309376	0.516875	-0.652683	22206.79342
406.68169	-244.495134	490.464585	-145.257525	1.279837	0.873243	22207.55638
408.970578	-240.68032	468.338666	-211.635283	0.516875	-0.652683	22182.37861
436.437237	-191.087742	486.649771	-110.161239	0.516875	-0.652683	22217.4749
444.829827	-165.909972	489.701622	-62.85755	0.516875	1.636205	22211.3712
441.777976	-160.569233	482.071995	-17.842748	-0.246088	0.11028	22214.42305
448.644641	-136.917388	464.523852	-17.842748	-0.246088	-0.652683	22224.34156
449.407603	-91.902586	459.946076	24.883165	-0.246088	-0.652683	22226.63045
440.25205	-75.880369	459.183113	56.9276	0.516875	-0.652683	22219.76379
443.303901	-62.147039	442.397933	82.868333	-0.246088	-0.652683	22107.60826
428.807609	-29.339642	426.375715	126.357209	-0.246088	-0.652683	22216.71194
434.911311	-8.739648	435.531268	145.431278	-0.246088	0.11028	22196.11194
425.755758	6.519607	414.168311	147.720166	0.516875	-0.652683	22206.03046
412.022429	51.534408	376.783137	152.297942	-0.246088	0.873243	22222.05268
403.629839	63.741812	385.93869	211.809036	-0.246088	-0.652683	22205.2675
410.496504	87.393657	364.575734	220.964588	0.516875	0.11028	22222.81564
399.052063	115.623278	356.183143	240.80162	0.516875	0.11028	22234.26008
389.133547	144.615862	332.531299	250.720135	-0.246088	-2.178608	22212.13416
379.977994	159.875117	303.538715	266.742353	1.279837	0.11028	22223.5786
373.11133	188.104738	273.020205	274.37198	0.516875	0.873243	22225.10453
376.163181	207.941769	266.153541	308.705303	0.516875	0.11028	22231.97119
351.748373	231.593614	240.212807	360.586769	2.0428	1.636205	22245.70452
348.696522	245.326944	229.531329	350.668254	1.279837	0.11028	22244.94156
338.778006	246.852869	194.435043	337.697887	0.516875	0.873243	22227.39341
328.096528	290.341745	179.938751	379.660838	0.516875	0.873243	22232.73415
304.444683	313.99359	166.205422	412.468235	0.516875	0.11028	22230.44527
292.237279	324.675068	117.375807	385.76454	1.279837	0.11028	22218.23786
289.185429	346.038025	79.990633	419.3349	-0.246088	0.11028	22219.00082
265.533584	353.667652	86.857297	430.779341	-0.246088	0.11028	22229.6823
257.903956	377.319497	45.65731	438.408969	-0.246088	0.873243	22227.39341
242.644702	392.578752	31.161018	452.142298	-0.246088	-0.652683	22210.60823
205.259527	391.815789	-19.957486	454.431186	-0.246088	0.11028	22205.2675
196.103975	400.971342	-56.579697	449.090447	0.516875	0.873243	22213.66009
159.481763	424.623187	-122.194493	450.616372	-0.246088	-0.652683	22197.63787
150.32621	436.83059	-115.327828	454.431186	-1.009051	0.11028	22216.71194
129.726217	439.119479	-118.379679	475.03118	-0.246088	0.11028	22224.34156
122.096589	430.726889	-104.64635	462.060813	-0.246088	-0.652683	22217.4749
102.259558	449.800957	-138.979673	478.845994	-0.246088	-0.652683	22225.86749
72.504011	446.749106	-153.475965	471.979329	-1.009051	0.11028	22230.44527
58.770682	456.667622	-170.261145	468.927478	-0.246088	0.11028	22207.55638
44.27439	444.460218	-214.512984	459.008962	0.516875	0.873243	22174.74899
10.70403	458.193547	-219.853723	469.690441	1.279837	0.873243	22242.65267
-2.266337	439.882441	-260.290748	472.742292	1.279837	1.636205	22230.44527
-0.740411	453.615771	-235.87594	455.194149	1.279837	0.11028	22178.5638
-52.621878	439.119479	-274.024077	407.890459	1.279837	-0.652683	80.87405
-63.303356	426.149112	-315.224065	449.090447	0.516875	0.11028	13.733329
-72.458909	426.149112	-305.305549	449.85341	-0.246088	-1.415646	13.733329
-103.740381	429.963926	-332.772208	432.305267	0.516875	0.11028	9.918516
-92.29594	417.756522	-357.187016	436.12008	0.516875	0.873243	9.155553
-125.8663	405.549118	-363.290717	403.312683	-0.246088	0.11028	10.681478
-154.858884	404.786156	-389.994413	377.37195	0.516875	0.11028	7.629627
-173.932953	395.630603	-386.942562	383.475651	-1.009051	-0.652683	10.681478
-191.481096	386.47505	-388.468488	370.505285	-0.246088	0.873243	17722.86142
-228.86627	362.060242	-411.35737	355.24603	0.516875	0.11028	22125.91937
-232.681083	365.875056	-419.74996	320.149744	-0.246088	-0.652683	22175.51195
-251.755152	367.400981	-455.609209	265.97939	0.516875	-0.652683	22182.37861
-254.04404	358.245429	-423.564774	305.653452	-0.246088	0.11028	22207.55638
-273.118109	344.512099	-431.194401	260.638651	0.516875	0.11028	22202.21564
-293.718102	333.067658	-456.372171	246.905322	-0.246088	0.11028	22194.58602
-311.266245	306.363962	-457.898097	236.986806	-0.246088	-1.415646	22183.90454
-324.236612	300.260261	-489.179569	191.972004	-1.009051	-1.415646	22178.5638
-323.473649	269.741751	-450.268469	191.209042	0.516875	-0.652683	22196.87491
-342.547718	257.534347	-460.949948	133.986836	0.516875	-0.652683	22215.18601
-383.747705	218.623248	-460.949948	117.964619	-0.246088	-0.652683	22204.50453
-378.406966	230.067689	-477.735128	59.216488	-0.246088	-1.415646	22185.43046
-396.718072	204.889918	-529.616594	43.194271	-0.246088	-0.652683	22209.84527
-409.688438	165.215856	-488.416606	48.53501	-0.246088	-0.652683	22212.89712
-427.236581	148.430676	-451.031432	42.431308	-0.246088	0.11028	22211.3712
-426.473619	119.438092	-438.824028	22.594277	-1.009051	-1.415646	22221.28971
-432.577321	127.067719	-421.275885	14.201687	0.516875	0.11028	22231.20823
-482.932861	86.630694	-442.638842	-26.235338	0.516875	0.873243	22214.42305
-451.651389	73.660328	-402.96478	-43.020518	-1.009051	0.11028	22218.23786
-466.910644	45.430706	-391.520339	-72.013102	-0.246088	-1.415646	22209.08231
-472.251383	32.46034	-370.920345	-104.8205	0.516875	0.11028	22196.87491
-471.48842	12.623309	-380.83886	-139.916786	-0.246088	-0.652683	22202.21564
-469.962495	-19.421126	-383.890711	-162.805668	-0.246088	-1.415646	22215.94897
-460.806942	-36.206306	-381.601823	-201.716768	1.279837	0.873243	22214.42305
-441.732873	-57.569263	-330.48332	-200.953805	-0.246088	0.11028	22220.52675
-444.021762	-77.406294	-308.3574	-210.109358	-0.246088	-0.652683	22228.91934
-447.836575	-93.428512	-302.253698	-240.627867	-1.009051	-0.652683	22222.81564
-454.70324	-127.761835	-296.912959	-281.064892	-0.246088	0.11028	22218.23786
-439.443985	-152.939605	-276.312965	-293.272296	0.516875	-0.652683	22183.90454
-413.503252	-162.858121	-275.550003	-302.427849	0.516875	0.11028	22247.23045
-404.347699	-176.59145	-234.350015	-327.605619	1.279837	-0.652683	22235.786
-389.088445	-198.717369	-242.742605	-320.738955	2.0428	0.11028	22231.20823
-402.821774	-247.546985	-195.438915	-384.064862	-0.246088	-1.415646	22240.36378
-379.932892	-242.969208	-193.150027	-406.190781	-0.246088	-0.652683	22224.34156
-357.04401	-257.4655	-187.046325	-404.664856	0.516875	-0.652683	22225.10453
-329.577351	-284.932159	-126.772269	-403.901893	0.516875	-1.415646	22228.91934
-327.288463	-313.924743	-105.409312	-412.294483	-0.246088	0.11028	22213.66009
-307.451432	-325.369184	-68.787101	-442.812993	1.279837	0.873243	22226.63045
-270.066258	-322.317333	-62.683399	-471.042614	-0.246088	0.11028	22109.13419
-266.251444	-356.650656	-44.372293	-450.44262	0.516875	0.873243	22199.92676
-250.992189	-377.25065	-16.905635	-448.153732	-0.246088	0.11028	22206.03046
-220.47368	-386.406203	-25.298225	-471.805577	-0.246088	0.11028	22211.3712
-209.792201	-399.376569	9.035098	-517.583341	-1.009051	-0.652683	22203.74157
-164.7774	-420.739526	35.738794	-535.894447	0.516875	-0.652683	22212.89712
-147.229257	-422.265451	10.561024	-519.109266	0.516875	-0.652683	22232.73415
-126.629263	-438.287669	109.746179	-461.887061	-0.246088	-0.652683	22212.89712
-102.214455	-453.546923	137.212838	-490.116682	-0.246088	0.873243	22222.81564
-70.170021	-455.072849	153.235055	-497.74631	-0.246088	0.11028	22228.91934
-59.488542	-479.487657	173.072087	-487.827794	0.516875	0.11028	22177.03787
-32.784846	-478.724694	199.01282	-469.516688	1.279837	0.873243	22214.42305
7.652179	-486.354321	247.079472	-464.175949	0.516875	-0.652683	22247.99341
38.170688	-476.435806	264.627615	-451.968545	0.516875	-0.652683	22218.23786
33.592912	-498.561725	268.442429	-455.020396	-0.246088	-1.415646	22201.45268
80.133639	-493.983949	261.575764	-472.568539	0.516875	0.11028	22230.44527
90.052154	-488.643209	311.931305	-441.287067	-0.246088	-1.415646	22220.52675
105.311409	-482.539508	318.797969	-411.53152	0.516875	0.11028	22190.00824
130.489179	-484.065433	359.997957	-412.294483	0.516875	0.11028	22221.28971
157.192875	-468.043216	370.679435	-377.96116	0.516875	0.11028	22227.39341
196.866937	-481.776545	410.353498	-402.375968	-0.246088	0.873243	22205.2675
210.600267	-460.413588	392.805355	-364.990793	-1.009051	-0.652683	22212.13416
219.755819	-444.391371	405.775721	-378.724123	-0.246088	0.873243	22181.61565
241.118776	-436.761743	441.63497	-352.78339	-0.246088	0.11028	22177.80084
247.985441	-423.791377	429.427566	-352.78339	-1.009051	0.11028	22167.88232
273.926174	-400.139532	435.531268	-328.368582	-1.009051	0.11028	22197.63787
292.237279	-400.902495	423.323864	-330.65747	-1.009051	0.11028	22186.19343
318.940975	-384.117314	433.24238	-314.635253	-1.009051	-1.415646	22196.87491
331.148379	-361.228432	482.834958	-224.60565	0.516875	0.873243	22219.00082
357.089112	-341.391401	480.54607	-212.398246	0.516875	1.636205	22193.06009
365.481702	-334.524737	482.834958	-193.324178	-1.009051	0.11028	22196.87491
395.237249	-311.635854	489.701622	-173.487146	-0.246088	-0.652683	22186.95639
407.444653	-275.013643	497.33125	-148.309376	2.0428	0.873243	22194.58602
412.785392	-249.835873	491.227548	-127.709382	1.279837	0.873243	22207.55638
432.622423	-235.339581	493.516436	-125.420494	0.516875	0.11028	22179.32676
414.311317	-213.976624	463.760889	-113.21309	1.279837	-0.652683	22192.29713
434.148349	-201.76922	491.990511	-110.161239	-1.009051	-0.652683	22193.06009
447.118715	-155.228493	425.612753	-127.709382	-0.246088	0.873243	22225.10453
442.540939	-149.124791	479.020144	-23.94645	-1.009051	-0.652683	22219.00082
447.118715	-130.050723	475.968293	22.594277	-0.246088	0.11028	22219.76379
434.911311	-99.532214	461.472001	32.512792	-0.246088	-0.652683	22227.39341
449.407603	-72.065555	446.975709	68.372041	-1.009051	0.11028	22127.4453
429.570572	-48.41371	443.160895	114.149805	-1.009051	0.11028	22202.21564
435.674274	-33.917418	421.034976	126.357209	-0.246088	0.11028	22209.84527
440.25205	-11.791499	428.664603	135.512762	-0.246088	0.11028	22208.31935
424.229833	19.489973	413.405349	156.875719	-0.246088	-1.415646	22206.79342
405.155765	44.667744	385.175727	177.475712	-0.246088	-0.652683	22215.94897
418.889094	55.349222	308.116491	121.779433	-0.246088	-0.652683	22228.15638
401.340951	95.023284	345.501665	188.157191	0.516875	0.873243	22218.23786
405.918727	117.149204	349.316479	250.720135	-0.246088	0.11028	22226.63045
391.422435	146.90475	314.983156	264.453464	0.516875	0.873243	22229.6823
379.215032	167.504744	300.486864	267.505315	-0.246088	0.11028	22208.31935
373.874292	195.734366	289.805385	309.468266	0.516875	0.11028	22229.6823
375.400218	216.334359	269.968354	320.912707	-0.246088	-1.415646	22252.57118
345.644671	238.460279	218.086888	328.542334	1.279837	0.11028	22228.15638
338.015044	262.875086	224.953553	356.008993	-0.246088	-0.652683	22231.97119
330.385416	276.608416	193.672081	359.823807	-0.246088	-0.652683	22239.60082
319.703938	287.289894	163.153571	381.949726	-0.246088	-0.652683	22216.71194
302.918758	307.126925	141.790614	407.890459	-1.009051	-1.415646	22218.23786
298.340981	325.438031	134.92395	405.601571	-0.246088	-0.652683	22228.91934
272.400248	332.304696	103.642478	414.757124	0.516875	0.11028	22219.76379
283.081727	360.534317	47.183235	420.860826	0.516875	0.873243	22221.28971
243.407664	394.86764	43.368421	443.749708	-1.009051	-0.652683	22224.34156
228.911372	382.660236	6.74621	448.327484	-0.246088	-0.652683	22199.92676
209.074341	389.526901	-13.853784	451.379335	-1.009051	0.873243	22201.45268
178.555832	413.941708	-35.216741	448.327484	-1.009051	-2.178608	22211.3712
158.718801	426.149112	-101.594499	455.957111	-1.772014	-2.178608	22212.89712
132.015105	420.04541	-119.142642	432.305267	-1.009051	0.11028	22212.89712
132.015105	436.067628	-151.187077	446.038596	0.516875	0.873243	22228.91934
117.518813	445.986143	-126.772269	443.749708	-1.009051	-1.415646	22229.6823
93.866968	445.986143	-132.113008	481.134882	-0.246088	-1.415646	22215.94897
74.029937	449.800957	-148.898188	472.742292	-1.772014	-1.415646	22219.00082
62.585496	452.852808	-200.779654	479.608956	1.279837	0.873243	22193.06009
31.304023	451.326882	-209.172245	482.660807	1.279837	0.873243	22230.44527
9.178104	457.430584	-210.69817	479.608956	0.516875	0.873243	22240.36378
12.229955	449.800957	-233.587052	447.564521	1.279837	0.11028	22189.24528
-22.866331	440.645404	-253.424083	459.771925	0.516875	0.11028	22212.13416
-27.444107	442.934292	-288.520369	442.223782	-1.772014	-2.178608	804.925687
-51.095952	442.17133	-330.48332	434.594155	-0.246088	-0.652683	15.259255
-79.325573	420.04541	-315.224065	443.749708	-0.246088	0.873243	13.733329
-96.110754	420.808373	-335.824059	448.327484	0.516875	0.11028	9.918516
-118.236673	414.704671	-341.164798	430.016378	0.516875	0.11028	12.207404
-150.281108	405.549118	-371.683308	398.734906	-0.246088	0.11028	9.918516
-159.436661	395.630603	-387.705525	398.734906	-1.009051	0.873243	8.39259
-185.377394	402.497267	-401.438854	362.112695	-0.246088	0.11028	9.918516
-200.636649	384.949124	-389.994413	370.505285	-1.009051	-0.652683	21060.06043
-221.999605	381.134311	-395.335152	353.720105	0.516875	0.873243	22163.30454
-225.051456	362.060242	-402.96478	343.038626	-1.009051	-0.652683	22182.37861
-257.095891	352.904689	-444.92773	284.290496	0.516875	0.11028	22187.71935
-256.332928	362.060242	-444.164768	259.112725	1.279837	0.11028	22193.06009
-279.22181	339.17136	-467.816612	239.275694	1.279837	0.11028	22210.60823
-288.377363	328.489882	-427.379587	246.905322	-1.009051	-1.415646	22189.24528
-306.688469	301.786186	-452.557358	228.594216	0.516875	0.11028	22182.37861
-324.236612	287.289894	-451.794395	214.860887	0.516875	0.873243	22215.18601
-337.969941	272.030639	-458.66106	177.475712	0.516875	0.873243	22223.5786
-347.888457	249.141757	-469.342538	150.772017	2.0428	0.873243	22197.63787
-365.4366	228.541763	-467.05365	110.334992	1.279837	0.11028	22197.63787
-366.962525	208.704732	-473.157352	76.001668	0.516875	0.11028	22204.50453
-397.481035	176.660297	-483.83883	54.638712	-0.246088	-1.415646	22193.82305
-401.295848	158.349191	-470.868463	47.772047	-0.246088	0.11028	22224.34156
-415.029178	141.564011	-456.372171	44.720196	-0.246088	0.873243	22229.6823
-419.606954	131.645496	-435.772177	22.594277	-0.246088	-0.652683	22213.66009
-433.340283	100.364023	-414.409221	1.23132	0.516875	0.873243	22227.39341
-451.651389	95.786247	-436.53514	-20.894599	0.516875	0.11028	22228.91934
-469.199532	53.060334	-394.57219	-60.568661	-1.009051	-0.652683	22190.7712
-479.118048	46.956632	-394.57219	-100.242724	-1.009051	0.11028	22205.2675
-468.436569	21.015899	-393.809227	-131.524196	-1.009051	-0.652683	22211.3712
-464.621756	-4.924834	-360.238866	-127.709382	-0.246088	-0.652683	22201.45268
-480.643973	-22.472977	-376.261084	-177.30196	1.279837	0.873243	22219.00082
-459.281016	-49.176673	-394.57219	-229.946389	-0.246088	0.11028	22229.6823
-464.621756	-55.280375	-369.394419	-241.39083	-0.246088	-0.652683	22214.42305
-457.755091	-73.591481	-332.009245	-259.701936	-1.009051	0.11028	22220.52675
-446.31065	-101.058139	-303.779624	-232.99824	0.516875	0.11028	22230.44527
-431.814358	-126.235909	-276.312965	-255.887122	0.516875	-2.178608	22186.95639
-427.236581	-139.969239	-271.735189	-282.590818	1.279837	0.873243	22239.60082
-411.977327	-162.858121	-261.053711	-293.272296	1.279837	0.11028	22247.23045
-400.532886	-189.561817	-254.950009	-334.472284	1.279837	0.11028	22228.91934
-395.955109	-222.369214	-206.120394	-326.079694	0.516875	0.11028	22228.15638
-383.747705	-223.132177	-222.905574	-374.146346	0.516875	0.11028	22235.786
-377.644004	-239.917357	-207.646319	-414.583371	-1.009051	-1.415646	22223.5786
-348.65142	-263.569202	-142.794486	-377.198197	0.516875	0.11028	22216.71194
-335.681053	-286.458084	-116.853753	-403.13893	-1.009051	1.636205	22226.63045
-318.895873	-300.191413	-105.409312	-417.635222	0.516875	0.873243	22231.20823
-289.903289	-328.421035	-71.838952	-431.368552	1.279837	0.873243	22098.45271
-292.95514	-345.969178	-33.690815	-463.412987	-0.246088	0.11028	22210.60823
-270.82922	-373.435836	-71.075989	-442.812993	-1.009051	0.11028	22211.3712
-237.25886	-377.25065	-38.268591	-484.775943	-0.246088	0.873243	22197.63787
-225.814419	-394.03583	-3.172306	-487.827794	-1.009051	-0.652683	22216.71194
-186.903319	-402.42842	8.272135	-489.35372	0.516875	0.11028	22222.05268
-160.962586	-418.450638	20.479539	-509.953713	-1.772014	-1.415646	22212.13416
-159.436661	-432.94693	76.175819	-499.272235	-0.246088	0.11028	22223.5786
-124.340375	-433.709892	43.368421	-547.338888	-0.246088	0.873243	22231.20823
-99.925567	-452.020998	103.642478	-498.509272	-1.772014	-0.652683	22203.74157
-70.932983	-455.072849	141.027652	-488.590757	-1.009051	-0.652683	22193.06009
-44.229287	-468.043216	189.094304	-474.857428	0.516875	0.11028	22240.36378
-14.473741	-476.435806	219.612814	-441.287067	1.279837	-0.652683	22234.26008
-0.740411	-479.487657	228.005404	-456.546322	-1.009051	-1.415646	22222.81564
26.726247	-487.117284	269.968354	-450.44262	0.516875	0.11028	22216.71194
58.770682	-481.013582	279.88687	-469.516688	-0.246088	0.11028	22224.34156
68.689198	-480.250619	314.983156	-448.916695	-0.246088	-1.415646	22216.71194
96.155856	-480.250619	331.768336	-440.524104	0.516875	-0.652683	22200.68972
125.14844	-486.354321	324.901671	-429.842626	0.516875	0.11028	22217.4749
137.355844	-480.250619	343.212777	-409.242632	-1.009051	0.873243	22216.71194
156.429912	-463.465439	357.709069	-406.953744	0.516875	0.873243	22219.76379
191.526198	-454.309886	403.486833	-376.435234	0.516875	0.11028	21481.21586
199.155826	-458.887663	405.775721	-368.042644	-1.772014	0.11028	22160.25269
227.385447	-435.998781	423.323864	-382.538936	-0.246088	-0.652683	22186.19343
235.015074	-423.028414	400.434982	-344.3908	0.516875	-0.652683	22178.5638
258.666919	-410.82101	431.716454	-329.894508	-0.246088	0.873243	22182.37861
292.237279	-399.376569	444.686821	-303.190812	-0.246088	-1.415646	22196.11194
294.526168	-399.376569	446.212746	-301.664886	0.516875	0.873243	22188.48232
328.859491	-371.909911	440.872007	-277.250079	0.516875	0.11028	22190.00824
312.837273	-351.309917	405.775721	-284.116743	-0.246088	-1.415646	22198.40083
356.326149	-334.524737	456.131262	-220.027873	1.279837	0.11028	22213.66009
375.400218	-326.132146	498.094213	-177.30196	-0.246088	0.873243	22173.98602
397.526137	-294.850674	506.486803	-170.435296	0.516875	0.11028	22212.89712
406.68169	-273.487718	517.168281	-131.524196	1.279837	-0.652683	22221.28971
406.68169	-257.4655	498.094213	-126.94642	0.516875	0.873243	22174.74899
409.733541	-249.07291	491.990511	-126.94642	-0.246088	-0.652683	22199.92676
432.622423	-215.50255	476.731256	-107.109388	0.516875	-0.652683	22200.68972
433.385386	-182.695152	466.81274	-83.457544	-0.246088	0.11028	22210.60823
440.25205	-165.147009	486.649771	-30.813115	-0.246088	-0.652683	22219.76379
445.59279	-143.02109	496.568287	-18.605711	-1.009051	0.873243	22228.15638
436.437237	-110.213692	469.864591	-5.635344	0.516875	0.11028	22222.05268
451.696492	-82.747033	455.368299	27.172053	0.516875	0.873243	22141.94159
445.59279	-69.013704	450.790523	63.031302	-1.772014	-0.652683	22209.84527
444.066864	-42.310008	417.983125	88.209072	-0.246088	-1.415646	22206.03046
434.148349	-32.391493	408.06461	114.912768	-0.246088	-1.415646	22195.34898
431.85946	-7.213722	427.901641	136.275725	-1.009051	-0.652683	22215.94897
431.096498	28.645526	395.857206	169.846085	-1.009051	0.11028	22220.52675
411.259466	49.24552	376.783137	185.10534	-0.246088	-0.652683	22214.42305
424.229833	69.082551	345.501665	192.734967	-0.246088	-1.415646	22225.86749
399.815025	104.178837	318.797969	182.053489	0.516875	1.636205	22233.49712
403.629839	131.645496	290.568348	205.705334	0.516875	0.11028	22214.42305
393.711324	158.349191	287.516497	243.853471	0.516875	0.873243	22216.71194
379.215032	178.949185	302.012789	300.312713	0.516875	0.11028	22241.88971
373.11133	198.786217	281.412795	311.757154	0.516875	-0.652683	22233.49712
358.615038	216.334359	248.605398	328.542334	0.516875	0.11028	22238.83786
354.037261	229.304726	240.97577	364.401583	0.516875	-1.415646	22239.60082
353.274298	246.089906	224.953553	339.223813	-0.246088	-1.415646	22223.5786
332.674305	271.267677	194.435043	380.423801	-0.246088	0.11028	22225.10453
314.363199	291.86767	157.049869	384.238614	-0.246088	0.11028	22228.15638
310.548385	312.467664	133.398024	392.631204	-1.009051	0.873243	22217.4749
302.918758	325.438031	113.560993	414.757124	-0.246088	0.11028	22220.52675
261.71877	349.089876	85.331372	372.794173	-0.246088	0.873243	22230.44527
268.585435	372.741721	85.331372	431.542304	0.516875	0.11028	22219.00082
237.303962	368.163944	56.338788	449.090447	-0.246088	0.873243	22199.92676
219.755819	374.267646	5.983247	448.327484	-1.009051	-0.652683	22212.89712
190.763235	385.712087	-48.187107	439.171931	-1.009051	-0.652683	22206.03046
170.926204	423.097261	-52.764883	459.008962	-0.246088	-0.652683	22206.79342
162.533614	427.675038	-86.335244	445.275633	-0.246088	-1.415646	22223.5786
141.170658	433.77874	-116.853753	459.008962	-0.246088	-0.652683	22228.15638
135.829918	444.460218	-151.950039	475.03118	0.516875	0.11028	22219.00082
118.281775	423.097261	-148.135226	432.305267	0.516875	0.11028	22227.39341
77.081788	439.882441	-213.750021	370.505285	0.516875	-0.652683	22216.71194
58.770682	457.430584	-197.727804	431.542304	-1.009051	-0.652683	22178.5638
51.904017	455.904659	-174.075959	493.342286	2.0428	0.873243	22241.12674
26.726247	451.326882	-190.098176	487.238584	-0.246088	-1.415646	22245.70452
2.311439	455.141696	-221.379648	462.060813	0.516875	-0.652683	22187.71935
-27.444107	433.015777	-252.661121	476.557105	0.516875	0.11028	22223.5786
-22.866331	436.83059	-265.631487	455.194149	0.516875	-0.652683	22235.02304
-37.362623	423.097261	-273.261114	473.505254	-0.246088	-1.415646	38.9111
-67.881132	429.963926	-301.490736	441.460819	0.516875	0.11028	16.022217
-79.325573	421.571336	-332.009245	450.616372	-0.246088	-0.652683	11.444441
-107.555195	426.912075	-329.720357	433.068229	0.516875	0.873243	9.155553
-125.8663	413.941708	-357.949978	421.623788	-0.246088	-0.652683	10.681478
-149.518145	402.497267	-361.001829	396.446018	-0.246088	0.11028	9.155553
-165.540363	386.47505	-361.001829	393.394167	-0.246088	0.873243	11.444441
-193.007021	391.815789	-351.083314	396.446018	-1.009051	-0.652683	8.39259
-198.34776	374.267646	-383.127749	359.060844	-1.009051	0.11028	22037.41569
-207.503313	368.926907	-397.624041	343.038626	-0.246088	0.873243	22165.59343
-228.103307	378.845422	-412.883295	327.779372	-0.246088	0.873243	22189.24528
-258.621817	352.904689	-427.379587	291.15716	0.516875	0.873243	22200.68972
-265.488481	345.275062	-451.031432	280.475682	0.516875	-0.652683	22190.00824
-289.903289	329.252845	-475.44624	238.512731	-1.009051	-1.415646	22177.03787
-315.844022	301.023223	-534.19437	137.80165	-0.246088	-1.415646	22096.16382
-305.162543	307.126925	-458.66106	214.860887	1.279837	-2.178608	22218.23786
-316.606985	286.526931	-444.164768	209.520147	0.516875	-1.415646	22217.4749
-334.91809	262.112124	-454.846246	168.32016	1.279837	0.11028	22212.13416
-375.355115	245.326944	-451.794395	153.060905	1.279837	0.11028	22208.31935
-366.962525	197.260291	-483.075867	111.097954	0.516875	1.636205	22197.63787
-386.799556	200.312142	-472.394389	77.527594	-0.246088	0.873243	22206.03046
-401.295848	184.289925	-489.179569	60.742414	0.516875	0.11028	22228.15638
-415.79214	156.060303	-451.794395	49.297973	0.516875	-1.415646	22214.42305
-426.473619	143.089937	-447.216618	27.172053	-0.246088	0.873243	22225.86749
-427.236581	119.438092	-449.505507	-28.524226	0.516875	1.636205	22230.44527
-432.577321	107.230688	-439.586991	-10.213121	-1.009051	0.11028	22212.13416
-450.888426	73.660328	-412.883295	-20.894599	-1.009051	0.873243	22201.45268
-471.48842	48.482557	-404.490705	-58.279773	-0.246088	-0.652683	22211.3712
-470.725457	54.586259	-395.335152	-98.716798	-1.009051	-0.652683	22196.11194
-471.48842	12.623309	-375.498121	-124.657531	-0.246088	0.11028	22211.3712
-449.362501	4.993681	-370.920345	-136.101972	-0.246088	-0.652683	22225.10453
-460.043979	-21.710014	-369.394419	-155.176041	0.516875	0.11028	22216.71194
-463.09583	-33.154455	-373.209233	-207.057507	0.516875	0.11028	22221.28971
-459.281016	-47.650747	-370.920345	-228.420464	-0.246088	0.11028	22228.91934
-473.777308	-81.984071	-322.853692	-293.272296	0.516875	0.873243	22216.71194
-449.362501	-113.265543	-338.112947	-282.590818	-0.246088	-0.652683	22199.92676
-431.814358	-120.132207	-272.498152	-269.620451	0.516875	-1.415646	22247.99341
-419.606954	-146.835903	-258.764822	-284.116743	1.279837	0.873243	22241.88971
-405.873625	-168.19886	-260.290748	-297.08711	0.516875	-0.652683	22225.86749
-392.903258	-185.747003	-210.69817	-337.524135	0.516875	0.873243	22240.36378
-392.903258	-207.109959	-236.638903	-352.78339	0.516875	0.11028	22234.26008
-383.747705	-242.206245	-187.809288	-381.013011	-0.246088	0.11028	22215.94897
-360.858823	-254.413649	-154.238928	-361.938942	0.516875	0.11028	22225.86749
-347.888457	-273.487718	-146.6093	-385.590787	0.516875	0.873243	22228.91934
-328.051426	-287.221047	-103.120424	-395.509303	0.516875	0.873243	22216.71194
-319.658836	-313.16178	-97.016722	-441.287067	0.516875	0.873243	22144.23048
-306.688469	-329.183997	-67.261175	-448.153732	-0.246088	0.11028	22214.42305
-279.22181	-352.835842	-37.505629	-426.027812	-0.246088	0.11028	22197.63787
-245.65145	-364.280283	-36.742666	-451.205583	-0.246088	0.11028	22206.79342
-240.310711	-391.746942	-9.276007	-474.094465	-0.246088	-0.652683	22220.52675
-212.844052	-419.2136	-16.142672	-480.198167	-1.772014	-1.415646	22203.74157
-186.140357	-400.139532	37.264719	-501.561123	-0.246088	-0.652683	22223.5786
-173.932953	-426.843228	51.761011	-493.168533	-1.009051	0.11028	22232.73415
-141.125555	-435.235818	79.22767	-504.612974	-1.009051	-1.415646	22213.66009
-112.132971	-451.258035	95.249887	-503.850012	0.516875	-0.652683	22219.00082
-125.8663	-478.724694	61.679527	-549.627776	-0.246088	0.873243	22076.32679
-67.11817	-472.620992	114.323956	-529.027782	1.279837	0.11028	22215.94897
-34.310772	-467.280253	195.198006	-479.435204	1.279837	0.873243	22241.12674
-22.103368	-483.30247	226.479478	-449.679657	0.516875	0.11028	22237.31193
3.074402	-481.776545	251.657249	-458.072247	-0.246088	-0.652683	22209.84527
32.066986	-498.561725	267.679466	-429.842626	0.516875	-0.652683	22222.05268
63.348458	-484.828396	286.753534	-461.124098	-0.246088	-1.415646	22225.86749
80.896601	-485.591358	308.116491	-429.079663	-0.246088	0.11028	22202.21564
98.444744	-481.013582	332.531299	-437.472253	-0.246088	0.11028	22212.89712
119.807701	-481.013582	360.76092	-412.294483	-0.246088	0.873243	22226.63045
137.355844	-484.828396	351.605367	-417.635222	-0.246088	-0.652683	22196.11194
156.429912	-476.435806	374.494249	-366.516719	-0.246088	-0.652683	22205.2675
180.081757	-466.51729	368.390547	-403.13893	-1.009051	0.873243	22185.43046
199.155826	-457.361737	407.301647	-358.124129	-0.246088	0.11028	22197.63787
226.622484	-455.072849	435.531268	-361.17598	-0.246088	-0.652683	22177.03787
253.32618	-432.94693	438.583119	-344.3908	-1.009051	-0.652683	22198.40083
259.429882	-412.346936	430.953492	-326.842657	-0.246088	0.873243	22208.31935
299.866907	-397.850644	452.316448	-312.346365	0.516875	0.11028	22180.85269
296.815056	-394.03583	452.316448	-284.116743	-0.246088	-1.415646	22199.92676
336.489118	-371.909911	461.472001	-281.827855	0.516875	0.873243	22203.74157
325.044677	-348.258066	449.264597	-278.776004	0.516875	0.873243	22181.61565
357.852075	-323.843258	463.760889	-230.709352	0.516875	0.873243	22191.53417
384.555771	-307.821041	448.501635	-218.501948	0.516875	-0.652683	22214.42305
400.577988	-292.561786	475.968293	-186.457513	1.279837	-0.652683	22209.08231
405.918727	-274.25068	491.990511	-158.227892	-1.009051	-1.415646	22191.53417
399.052063	-255.939575	488.175697	-125.420494	0.516875	0.873243	22219.00082
425.755758	-229.998842	479.783107	-112.450128	-0.246088	0.11028	22194.58602
441.015013	-209.398848	512.590505	-88.03532	0.516875	0.11028	22217.4749
437.2002	-181.932189	503.434952	-58.279773	-0.246088	-1.415646	22227.39341
445.59279	-159.80627	491.227548	-28.524226	0.516875	0.873243	22222.05268
437.963162	-140.732201	479.020144	-11.739046	-0.246088	0.11028	22220.52675
439.489088	-119.369245	462.234964	6.572059	-0.246088	0.873243	22173.22306
434.911311	-98.006288	448.501635	50.823898	-1.009051	-0.652683	22202.97861
441.015013	-67.487779	471.390517	69.135004	-1.009051	-1.415646	22199.16379
443.303901	-30.865567	437.820156	103.468327	-1.009051	-1.415646	22208.31935
431.85946	-6.45076	437.820156	125.594246	1.279837	0.873243	22220.52675
420.415019	-1.110021	401.197945	150.772017	1.279837	0.873243	22209.08231
415.837243	30.934414	396.620169	175.186824	0.516875	0.873243	22228.91934
414.311317	71.371439	385.175727	197.312744	0.516875	2.399168	22232.73415
406.68169	76.712179	350.842404	204.942371	-0.246088	-0.652683	22215.94897
393.711324	104.178837	339.397963	210.28311	-0.246088	0.11028	22225.10453
377.689106	121.72698	273.783168	193.49793	0.516875	0.11028	22050.38606
401.340951	146.90475	339.397963	259.875688	2.0428	0.11028	22229.6823
383.029845	195.734366	268.442429	232.40903	0.516875	0.873243	22246.46748
370.822441	198.023254	271.49428	294.971974	1.279837	0.11028	22245.70452
363.192814	220.149173	252.420211	330.06826	0.516875	0.11028	22222.81564
340.303932	228.541763	250.131323	343.801589	-0.246088	0.11028	22234.26008
333.437267	251.430645	211.983186	353.720105	-0.246088	-0.652683	22231.97119
324.281714	278.897304	178.412826	372.794173	0.516875	0.873243	22212.89712
314.363199	296.445447	166.205422	392.631204	-0.246088	-1.415646	22222.81564
301.392832	316.282478	131.109136	407.890459	0.516875	0.11028	22231.97119
298.340981	335.356546	87.62026	408.653422	-0.246088	-0.652683	22213.66009
283.081727	362.060242	82.279521	422.386751	-0.246088	-0.652683	22219.00082
245.696553	368.163944	62.44249	422.386751	-1.009051	-1.415646	22207.55638
238.066925	378.08246	36.501757	441.460819	-0.246088	0.11028	22205.2675
222.80767	381.897273	20.479539	446.801559	-1.009051	0.873243	22204.50453
189.23731	409.363932	-39.031554	462.060813	-0.246088	-0.652683	22216.71194
188.474347	409.363932	-61.920436	463.586739	-0.246088	-0.652683	22223.5786
157.955838	429.963926	-115.327828	455.957111	-0.246088	-1.415646	22215.94897
135.829918	439.882441	-104.64635	475.03118	0.516875	0.11028	22229.6823
125.14844	445.223181	-136.690785	460.534888	1.279837	1.636205	22227.39341
103.022521	441.408367	-131.350045	443.749708	0.516875	0.11028	22202.21564
72.504011	436.83059	-172.550033	442.986745	-1.009051	-0.652683	22196.11194
48.852166	452.852808	-187.809288	459.771925	1.279837	0.11028	22242.65267
35.118837	449.037994	-211.461133	447.564521	-0.246088	0.11028	22228.15638
25.200322	455.141696	-212.987058	450.616372	0.516875	-1.415646	22203.74157
0.022551	455.904659	-222.142611	481.134882	-0.246088	-1.415646	22231.97119
-8.370039	449.800957	-258.00186	483.42377	0.516875	0.11028	22219.76379
-30.495958	426.149112	-263.342599	446.038596	-1.009051	-0.652683	15446.18061
-38.125586	430.726889	-294.624071	465.875627	0.516875	-0.652683	21.362957
-67.881132	433.015777	-296.149997	456.720074	-0.246088	0.11028	14.496292
-86.955201	420.04541	-322.09073	434.594155	-0.246088	0.873243	9.918516
-108.318157	419.282448	-343.453686	436.12008	-1.009051	-1.415646	12.207404
-135.784816	409.363932	-351.846276	403.312683	-1.009051	0.11028	10.681478
-149.518145	413.941708	-342.690724	414.757124	-0.246088	0.11028	8.39259
-163.251474	390.289864	-389.23145	372.03121	-1.009051	0.11028	9.155553
-186.903319	390.289864	-372.44627	375.846024	-1.009051	-0.652683	2504.806665
-215.895903	382.660236	-396.861078	356.008993	0.516875	-0.652683	22101.50456
-220.47368	376.556534	-413.646258	338.46085	0.516875	0.873243	22196.11194
-234.207009	378.08246	-439.586991	331.594185	-0.246088	0.873243	22190.7712
-263.962556	357.482466	-439.586991	295.734937	-0.246088	-0.652683	22177.80084
-260.147742	350.615801	-422.801811	273.609017	-0.246088	0.11028	22182.37861
-268.540332	339.934323	-483.83883	212.571998	-0.246088	1.636205	21974.85275
-300.584767	316.282478	-429.668476	227.06829	0.516875	-0.652683	22208.31935
-317.369947	310.178776	-460.949948	198.075706	0.516875	0.11028	22225.10453
-322.710686	280.423229	-496.046234	159.92757	-0.246088	0.11028	22202.97861
-337.206978	252.956571	-463.238836	154.58683	0.516875	0.11028	22202.97861
-363.910674	246.089906	-450.268469	138.564613	0.516875	-1.415646	22212.89712
-381.458817	218.623248	-470.105501	88.972035	-1.009051	-0.652683	22212.13416
-383.747705	204.889918	-466.290687	66.083153	-0.246088	0.873243	22215.18601
-399.769923	172.845483	-466.290687	79.053519	-0.246088	0.11028	22223.5786
-406.636588	157.586229	-435.772177	52.349824	-0.246088	0.11028	22230.44527
-430.288432	136.986235	-436.53514	27.172053	-0.246088	-1.415646	22213.66009
-427.999544	109.519576	-432.720326	8.860948	-0.246088	0.11028	22224.34156
-435.629172	91.971433	-428.14255	-14.027934	-1.009051	-1.415646	22209.08231
-447.073613	56.875147	-425.090699	-46.072369	0.516875	0.11028	22196.87491
-463.858793	40.85293	-402.201817	-105.583463	-1.009051	-1.415646	22205.2675
-469.199532	35.512191	-358.712941	-97.953836	-1.009051	-0.652683	22219.00082
-453.940277	23.304787	-386.1796	-97.953836	0.516875	0.11028	22210.60823
-453.177314	-7.976685	-391.520339	-147.546413	-0.246088	-0.652683	22221.28971
-453.940277	-17.895201	-370.157382	-153.650115	0.516875	0.11028	22232.73415
-437.155097	-30.102605	-338.112947	-204.768619	0.516875	-0.652683	22215.94897
-449.362501	-65.19889	-332.772208	-213.161209	-0.246088	0.11028	22220.52675
-447.836575	-93.428512	-323.616655	-241.39083	0.516875	0.873243	22215.18601
-445.547687	-100.295176	-306.831475	-278.013041	0.516875	-1.415646	22236.54897
-429.52547	-130.813686	-306.068512	-271.146377	1.279837	0.873243	22237.31193
-418.081029	-167.435897	-295.387034	-314.635253	0.516875	-1.415646	22238.83786
-394.429184	-168.961823	-258.00186	-313.109327	0.516875	-1.415646	22236.54897
-394.429184	-193.37663	-222.142611	-316.924141	-0.246088	1.636205	22225.86749
-415.029178	-218.554401	-212.987058	-334.472284	0.516875	-0.652683	22222.81564
-369.251413	-239.154394	-170.261145	-357.361166	-1.009051	-0.652683	22226.63045
-369.251413	-257.4655	-167.972257	-367.279682	-0.246088	-0.652683	22216.71194
-348.65142	-282.64327	-132.113008	-389.405601	-0.246088	0.11028	22228.15638
-330.340314	-291.798823	-111.513014	-398.561154	-0.246088	-0.652683	22166.3564
-321.947724	-320.028445	-98.542648	-413.820409	-0.246088	0.11028	22197.63787
-305.925506	-323.843258	-41.320442	-456.546322	-0.246088	-0.652683	22206.03046
-263.199593	-352.072879	-105.409312	-469.516688	-1.009051	-0.652683	22211.3712
-253.281077	-365.806209	-47.424144	-485.538906	-0.246088	-0.652683	22206.03046
-233.444046	-378.776575	-10.801933	-451.968545	-0.246088	-1.415646	22215.18601
-199.110723	-390.221016	16.664726	-488.590757	-1.009051	-1.415646	22230.44527
-188.429245	-403.954346	43.368421	-487.064831	-1.009051	-0.652683	22215.18601
-154.095922	-429.132116	63.205453	-484.775943	1.279837	0.873243	22225.86749
-129.681114	-433.709892	87.62026	-495.457421	-0.246088	0.873243	22228.91934
-121.288524	-442.102482	96.01285	-495.457421	-0.246088	0.11028	22021.39348
-79.325573	-436.761743	141.027652	-503.850012	1.279837	0.11028	22224.34156
-61.014468	-483.30247	159.338757	-506.901863	2.0428	0.873243	22250.2823
-44.99225	-457.361737	155.523944	-467.2278	0.516875	-1.415646	22204.50453
-12.947815	-475.672843	181.464677	-484.01298	0.516875	0.873243	22209.84527
12.992918	-475.672843	247.079472	-464.175949	-0.246088	-0.652683	22235.786
37.407725	-482.539508	285.990572	-430.605589	0.516875	0.873243	22220.52675
61.05957	-472.620992	298.960938	-457.309285	-0.246088	-0.652683	22202.97861
67.926235	-487.880247	323.375746	-419.924111	-0.246088	0.873243	22224.34156
94.629931	-466.51729	324.901671	-440.524104	0.516875	1.636205	22226.63045
127.437328	-482.539508	340.160926	-426.027812	-0.246088	-0.652683	22184.6675
149.563248	-474.90988	380.597951	-404.664856	-1.009051	-0.652683	22214.42305
160.244726	-479.487657	382.123877	-384.827825	-0.246088	0.873243	22184.6675
182.370645	-473.383955	398.909057	-393.220415	-1.009051	0.11028	22176.27491
205.259527	-440.576557	374.494249	-409.242632	-1.772014	-1.415646	22172.4601
228.911372	-439.813594	412.642386	-366.516719	0.516875	-1.415646	22202.21564
254.852105	-422.265451	435.531268	-345.153762	-0.246088	-0.652683	22196.87491
267.059509	-410.82101	434.005343	-317.687104	-0.246088	0.11028	22199.16379
298.340981	-387.169165	444.686821	-307.005625	0.516875	0.873243	22213.66009
299.103944	-375.724724	435.531268	-292.509333	1.279837	0.873243	22195.34898
328.096528	-362.754358	462.234964	-267.331563	2.0428	2.399168	22199.16379
347.170597	-356.650656	475.20533	-222.316762	-0.246088	0.11028	22206.79342
376.163181	-325.369184	489.701622	-189.509364	0.516875	1.636205	22190.00824
373.11133	-297.139562	475.20533	-185.69455	0.516875	0.11028	22199.92676
385.318733	-265.85809	472.916442	-220.790836	0.516875	0.11028	22187.71935
405.918727	-257.4655	488.175697	-181.116774	0.516875	0.11028	22201.45268
412.785392	-251.361798	483.597921	-142.205674	1.279837	-0.652683	22208.31935
430.333535	-229.235879	497.33125	-130.761233	-0.246088	-1.415646	22225.10453
432.622423	-204.821071	501.909026	-92.613096	-1.009051	0.11028	22212.89712
441.777976	-174.302562	489.701622	-68.198289	-1.009051	-0.652683	22221.28971
430.333535	-166.672934	486.649771	-26.998301	-0.246088	-0.652683	22229.6823
442.540939	-130.050723	472.153479	-7.16127	1.279837	0.11028	22185.43046
439.489088	-107.161841	466.81274	26.409091	-0.246088	0.11028	22200.68972
444.829827	-91.902586	439.346082	48.53501	-0.246088	0.11028	22212.13416
440.25205	-70.53963	405.775721	58.453526	-0.246088	0.11028	22206.79342
441.015013	-32.391493	395.094243	117.201656	-1.009051	-0.652683	22208.31935
422.703908	-7.976685	417.220162	101.179439	-1.009051	-0.652683	22219.00082
439.489088	17.201085	421.034976	174.423862	-0.246088	0.11028	22229.6823
419.652057	30.934414	402.72387	186.631265	0.516875	0.873243	22219.00082
415.07428	68.319589	387.464616	202.653483	1.279837	0.873243	22228.15638
404.392802	85.104769	364.575734	222.490514	-1.009051	0.11028	22231.97119
410.496504	118.675129	343.212777	227.831253	-0.246088	0.11028	22009.94903
390.659473	152.24549	321.086858	254.534949	1.279837	-0.652683	22241.12674
384.555771	158.349191	300.486864	263.690502	0.516875	0.11028	22252.57118
363.192814	186.578813	228.005404	255.297912	1.279837	0.873243	22220.52675
367.007628	220.149173	301.249826	272.083092	0.516875	0.11028	22231.97119
354.800224	235.408428	253.183174	287.342347	0.516875	-0.652683	22242.65267
347.170597	244.563981	233.346143	343.801589	-0.246088	-0.652683	22213.66009
343.355783	252.193608	208.168373	359.823807	-0.246088	-0.652683	22220.52675
316.652087	283.47508	183.753565	392.631204	0.516875	-0.652683	22230.44527
318.940975	317.808404	134.160987	407.127496	-0.246088	0.11028	22215.18601
299.866907	319.334329	136.449875	404.838608	-0.246088	0.11028	22221.28971
284.607652	344.512099	108.220254	413.231198	-0.246088	0.11028	22228.15638
273.163211	356.719503	79.22767	413.231198	-0.246088	0.11028	22197.63787
251.037292	367.400981	68.546192	414.757124	0.516875	-0.652683	22205.2675
231.963223	372.741721	11.323986	432.305267	-1.009051	0.11028	22213.66009
206.785453	384.949124	-5.461194	431.542304	-0.246088	0.873243	22214.42305
194.578049	401.734305	-66.498213	419.3349	-0.246088	-0.652683	22215.94897
173.978055	426.149112	-58.868585	465.875627	-0.246088	0.11028	22229.6823
149.563248	423.860224	-90.150058	476.557105	-0.246088	-1.415646	22226.63045
134.303993	443.697255	-123.720418	463.586739	-0.246088	-1.415646	22217.4749
118.281775	444.460218	-118.379679	458.246	-0.246088	0.11028	22215.18601
90.815117	452.852808	-140.505598	473.505254	0.516875	0.873243	22210.60823
71.741049	453.615771	-164.157443	457.483037	1.279837	0.11028	22228.15638
44.27439	456.667622	-174.838921	472.742292	-0.246088	-0.652683	22235.786
35.118837	436.83059	-205.357431	443.749708	1.279837	0.11028	22184.6675
28.252173	444.460218	-235.112978	438.408969	0.516875	-2.178608	22212.13416
6.126253	444.460218	-251.898158	452.905261	-0.246088	0.11028	22228.91934
-18.288554	445.223181	-245.794456	449.090447	0.516875	0.11028	22204.50453
-27.444107	434.541702	-258.00186	473.505254	-0.246088	0.873243	1725.821711
-54.910766	423.097261	-268.683338	463.586739	-0.246088	1.636205	19.074068
-70.932983	409.363932	-310.646289	451.379335	-0.246088	0.873243	12.207404
-89.244089	433.77874	-315.224065	403.312683	-1.009051	-1.415646	9.155553
-115.947785	404.023193	-348.031463	426.201565	-1.009051	-0.652683	11.444441
-138.836667	393.341714	-351.846276	410.179347	-0.246088	-1.415646	9.918516
-147.99222	400.971342	-372.44627	397.971943	-0.246088	0.11028	11.444441
-159.436661	402.497267	-381.601823	343.038626	-0.246088	-0.652683	8.39259
-215.895903	387.238013	-413.646258	366.690471	-1.009051	-0.652683	15678.12128
-209.029239	382.660236	-407.542556	355.24603	-0.246088	0.11028	22155.67492
-218.947754	371.215795	-406.016631	346.090477	-0.246088	-0.652683	22190.7712
-244.888487	364.34913	-415.935146	323.201595	0.516875	0.11028	22204.50453
-261.673667	359.008391	-426.616625	301.075676	-0.246088	-0.652683	22191.53417
-286.851438	344.512099	-450.268469	263.690502	0.516875	0.11028	21948.14905
-284.56255	341.460248	-435.772177	253.009023	1.279837	-1.415646	22215.18601
-296.769953	310.178776	-456.372171	233.934955	0.516875	0.873243	22222.05268
-331.103277	297.971372	-500.62401	204.942371	0.516875	-0.652683	22173.22306
-326.5255	288.052857	-463.238836	175.949787	1.279837	0.11028	22199.16379
-369.251413	249.141757	-511.305488	125.594246	-0.246088	-0.652683	22207.55638
-356.281047	230.830652	-496.809196	113.386843	-0.246088	0.11028	22202.97861
-386.799556	212.519546	-470.868463	73.71278	0.516875	-1.415646	22221.28971
-386.036594	193.445477	-465.527724	88.972035	0.516875	0.11028	22229.6823
-400.532886	163.689931	-467.816612	66.846116	-0.246088	0.11028	22215.94897
-411.214364	143.089937	-440.349954	42.431308	0.516875	0.11028	22223.5786
-439.443985	130.882533	-450.268469	27.172053	-0.246088	0.11028	22229.6823
-436.392134	102.652912	-428.14255	3.520208	-1.009051	0.873243	22193.82305
-445.547687	85.867731	-426.616625	-26.998301	-0.246088	0.11028	22209.08231
-446.31065	56.875147	-408.305519	-60.568661	-0.246088	-0.652683	22214.42305
-453.940277	43.141818	-410.594407	-91.850134	-1.009051	0.11028	22202.21564
-466.147681	38.564042	-415.172184	-181.879737	-0.246088	1.636205	22220.52675
-459.281016	10.334421	-388.468488	-123.131606	0.516875	0.873243	22233.49712
-450.888426	-2.635946	-376.261084	-136.864935	1.279837	0.11028	22219.00082
-444.784724	-19.421126	-338.112947	-173.487146	0.516875	0.11028	22222.81564
-461.569905	-49.176673	-359.475904	-207.057507	0.516875	0.11028	22227.39341
-448.599538	-78.93222	-309.883326	-223.842687	-1.009051	-0.652683	22209.84527
-447.836575	-84.272959	-283.17963	-229.183426	0.516875	0.11028	22239.60082
-431.814358	-110.976655	-282.416667	-266.5686	0.516875	-0.652683	22244.94156
-427.236581	-146.072941	-319.038879	-299.375998	-0.246088	0.11028	22229.6823
-408.925476	-155.228493	-283.17963	-325.316731	0.516875	-0.652683	22227.39341
-409.688438	-187.272928	-262.579636	-327.605619	0.516875	-0.652683	22233.49712
-411.977327	-194.902556	-261.053711	-358.887092	-0.246088	0.873243	22224.34156
-379.932892	-223.89514	-197.727804	-338.287098	-0.246088	0.873243	22216.71194
-373.82919	-238.391432	-185.5204	-383.301899	-0.246088	-0.652683	22223.5786
-363.147712	-249.835873	-171.78707	-371.094495	1.279837	0.11028	22231.97119
-327.288463	-282.64327	-145.083375	-412.294483	0.516875	-0.652683	22172.4601
-333.392165	-310.872892	-117.616716	-416.109297	-1.009051	0.11028	22203.74157
-308.214394	-321.55437	-79.468579	-428.316701	-1.009051	0.11028	22212.13416
-281.510699	-331.472886	-74.12784	-445.864844	0.516875	0.873243	22194.58602
-262.43663	-355.887693	-57.34266	-474.857428	-1.009051	-0.652683	22212.13416
-259.384779	-381.828426	-42.083405	-470.279651	-1.009051	-0.652683	22222.81564
-220.47368	-383.354352	-41.320442	-505.375937	1.279837	1.636205	22216.71194
-203.688499	-395.561755	17.427688	-489.35372	0.516875	0.11028	22225.10453
-176.221841	-408.532122	50.235086	-481.724092	0.516875	-0.652683	22231.20823
-154.095922	-426.843228	73.886931	-484.775943	-0.246088	-0.652683	22213.66009
-131.207039	-432.183967	86.094335	-490.879645	0.516875	-0.652683	22031.31199
-85.429275	-452.020998	115.849881	-480.198167	0.516875	-0.652683	22237.31193
-72.458909	-441.33952	122.716546	-475.62039	1.279837	0.873243	22238.83786
-57.962617	-481.013582	176.123938	-490.116682	-0.246088	-0.652683	22190.00824
-35.836697	-490.169135	183.753565	-470.279651	0.516875	-0.652683	22212.89712
-20.577443	-481.776545	215.035037	-455.020396	0.516875	0.11028	22228.15638
6.889216	-487.880247	257.76095	-451.968545	-1.009051	-0.652683	22209.84527
28.252173	-494.746911	268.442429	-464.175949	-0.246088	-0.652683	22210.60823
52.66698	-478.724694	311.168342	-445.101881	-0.246088	0.873243	22224.34156
80.133639	-494.746911	323.375746	-443.575955	0.516875	-0.652683	22215.18601
105.311409	-484.065433	331.768336	-424.501887	-0.246088	0.873243	22202.21564
126.674366	-481.013582	343.212777	-414.583371	0.516875	0.11028	22219.00082
156.429912	-480.250619	373.731286	-384.064862	-0.246088	-0.652683	22174.74899
177.792869	-474.90988	375.257212	-395.509303	-0.246088	0.873243	22187.71935
197.6299	-459.650625	392.042392	-374.909309	-1.009051	-1.415646	22161.77862
203.733602	-439.813594	401.197945	-375.672272	0.516875	-1.415646	22178.5638
240.355813	-444.391371	426.375715	-368.042644	-1.009051	-0.652683	22196.11194
266.296546	-429.895079	382.886839	-368.042644	0.516875	0.11028	22205.2675
275.452099	-409.295085	436.294231	-327.605619	-0.246088	0.11028	22199.16379
302.918758	-389.458054	460.709038	-292.509333	0.516875	0.11028	22208.31935
321.992826	-375.724724	470.627554	-260.464898	-0.246088	-1.415646	22206.79342
336.489118	-362.754358	482.071995	-240.627867	-1.009051	-1.415646	22193.82305
353.274298	-345.969178	475.20533	-219.264911	0.516875	0.11028	22193.06009
373.11133	-336.813625	485.123846	-204.005656	0.516875	0.11028	22209.84527
383.792808	-297.139562	498.857175	-187.220476	-0.246088	-0.652683	22164.06751
392.948361	-292.561786	493.516436	-171.961221	-0.246088	0.11028	22197.63787
382.266882	-255.939575	484.360883	-152.887153	0.516875	0.11028	22198.40083
401.340951	-238.391432	440.872007	-180.353811	1.279837	0.873243	22216.71194
419.652057	-224.658102	477.494219	-96.42791	0.516875	0.11028	22219.00082
436.437237	-197.191444	479.020144	-100.242724	0.516875	0.11028	22228.91934
437.963162	-161.332195	480.54607	-56.753848	1.279837	1.636205	22228.91934
454.748342	-147.598866	468.338666	-55.227922	0.516875	0.11028	22193.06009
422.703908	-149.887754	472.153479	9.62391	-1.772014	-1.415646	22206.03046
440.25205	-91.139623	464.523852	14.201687	-0.246088	0.11028	22210.60823
442.540939	-80.458145	454.605337	38.616494	-1.009051	0.11028	22198.40083
445.59279	-52.228524	450.02756	85.920184	-1.009051	0.11028	22217.4749
430.333535	-17.132238	388.227578	117.201656	-0.246088	-0.652683	22224.34156
428.807609	2.704793	401.960908	108.809066	-0.246088	-0.652683	22215.94897
431.85946	12.623309	393.568318	141.616464	-0.246088	-0.652683	22225.86749
416.600206	44.667744	396.620169	190.446079	0.516875	-0.652683	22227.39341
415.837243	74.42329	386.701653	205.705334	-1.009051	-0.652683	22209.08231
405.918727	97.312173	352.36833	219.438663	0.516875	0.11028	22058.77865
407.444653	117.149204	369.15351	240.80162	0.516875	0.11028	22251.80822
402.103914	155.297341	349.316479	255.297912	1.279837	-0.652683	22235.786
385.318733	162.164005	295.909087	256.823837	0.516875	0.11028	22229.6823
365.481702	184.289925	289.042423	286.579384	0.516875	-1.415646	22236.54897
368.533553	211.756583	253.946137	295.734937	0.516875	-0.652683	22224.34156
366.244665	222.438061	254.709099	330.831223	-0.246088	-0.652683	22223.5786
332.674305	239.986204	233.346143	340.749738	0.516875	-0.652683	22228.15638
344.118746	256.771385	203.590596	375.846024	0.516875	0.11028	22219.76379
318.178013	285.763969	182.990602	394.920093	-0.246088	0.11028	22221.28971
303.681721	297.971372	135.686913	394.15713	-1.009051	-1.415646	22227.39341
292.237279	315.519515	120.427658	387.290465	0.516875	0.11028	22220.52675
276.978025	342.986174	89.146186	418.571937	-0.246088	-0.652683	22198.40083
276.978025	355.95654	55.575825	423.912677	-0.246088	0.11028	22212.13416
247.985441	365.112093	49.472123	433.831192	-1.009051	-1.415646	22209.08231
238.066925	381.897273	22.768427	440.697857	-1.772014	-1.415646	22205.2675
206.785453	392.578752	-28.350076	439.171931	0.516875	0.11028	22225.10453
172.45213	416.993559	-66.498213	407.890459	-0.246088	-1.415646	22228.91934
177.029906	426.149112	-106.172275	457.483037	0.516875	-0.652683	22216.71194
146.511397	433.77874	-104.64635	474.268217	-0.246088	-0.652683	22225.86749
125.911403	437.593553	-112.275977	477.320068	-0.246088	0.11028	22223.5786
112.941036	446.749106	-110.750051	472.742292	-0.246088	-0.652683	22195.34898
90.815117	445.223181	-133.638934	490.290435	1.279837	0.11028	22238.07489
78.607713	465.060212	-170.261145	475.03118	-0.246088	0.11028	22244.94156
52.66698	444.460218	-188.572251	467.401553	0.516875	-0.652683	22173.98602
40.459576	448.275032	-199.253729	462.060813	0.516875	-1.415646	22219.00082
23.674396	452.852808	-225.957425	444.51267	-0.246088	0.11028	22231.20823
-12.947815	432.252814	-250.372232	453.668223	-0.246088	0.11028	22172.4601
-31.258921	439.882441	-231.298164	481.134882	-0.246088	-0.652683	22209.08231
-39.651511	443.697255	-260.290748	452.905261	0.516875	0.873243	1423.688467
-54.910766	436.83059	-281.653705	457.483037	-0.246088	0.11028	18.311106
-76.273722	412.415783	-287.757406	436.883043	-0.246088	-0.652683	11.444441
-109.08112	426.149112	-336.587022	432.305267	-1.772014	-2.178608	12.207404
-122.051487	416.993559	-328.957394	410.94231	-1.009051	0.11028	9.918516
-148.755182	399.445416	-363.290717	379.660838	-1.009051	0.11028	8.39259
-153.332959	397.156528	-369.394419	378.897875	-1.009051	0.11028	10.681478
-167.066288	397.156528	-402.201817	368.216397	-1.772014	-1.415646	9.155553
-199.110723	396.393565	-396.098115	344.564552	-0.246088	-0.652683	22038.94162
-208.266276	391.052826	-440.349954	334.646036	-0.246088	-0.652683	22186.95639
-218.947754	359.771354	-471.631426	278.186794	1.279837	1.636205	22196.87491
-238.784785	360.534317	-411.35737	308.705303	-0.246088	-0.652683	22194.58602
-261.673667	354.430615	-432.720326	282.001607	-0.246088	-0.652683	22014.52681
-260.910705	341.460248	-422.801811	260.638651	1.279837	-0.652683	22223.5786
-285.325512	336.882472	-443.401805	250.720135	0.516875	-0.652683	22215.94897
-305.162543	319.334329	-478.498091	245.379396	1.279837	0.11028	22186.19343
-328.051426	275.845453	-454.083283	208.757185	0.516875	0.11028	22196.11194
-330.340314	264.401012	-471.631426	171.372011	0.516875	-0.652683	22189.24528
-355.518084	241.51213	-451.794395	140.090538	-1.772014	-0.652683	22209.84527
-359.332898	223.963987	-454.083283	103.468327	0.516875	0.11028	22229.6823
-387.562519	213.282509	-461.71291	82.10537	0.516875	0.11028	22212.89712
-395.192146	184.289925	-469.342538	61.505376	-0.246088	0.11028	22222.81564
-408.162513	169.793633	-454.846246	63.031302	0.516875	-0.652683	22223.5786
-415.029178	143.852899	-442.638842	45.483159	-0.246088	-0.652683	22212.89712
-445.547687	112.571427	-445.690693	-14.027934	-0.246088	-0.652683	22202.21564
-461.569905	108.756614	-420.512923	-31.576077	-1.772014	0.11028	22212.89712
-447.836575	67.556626	-433.483289	-22.420525	-0.246088	-0.652683	22196.87491
-444.021762	60.689961	-402.201817	-56.753848	-0.246088	-1.415646	22209.08231
-456.229165	56.112185	-416.698109	-88.03532	-0.246088	-2.178608	22226.63045
-458.518054	42.378855	-422.801811	-133.813084	0.516875	0.11028	22220.52675
-445.547687	14.912197	-388.468488	-124.657531	-0.246088	0.11028	22219.76379
-458.518054	-17.895201	-450.268469	-212.398246	0.516875	0.11028	22230.44527
-454.70324	-32.391493	-361.764792	-175.013072	0.516875	0.11028	22221.28971
-448.599538	-56.043338	-333.535171	-197.138991	-0.246088	-0.652683	22209.84527
-447.073613	-68.250741	-309.883326	-215.450097	0.516875	0.11028	22248.75637
-447.073613	-86.561847	-299.96481	-211.635283	0.516875	-0.652683	22243.41563
-440.969911	-105.635915	-308.3574	-279.538967	0.516875	0.11028	22222.81564
-422.658805	-139.969239	-274.78704	-287.168594	0.516875	-0.652683	22236.54897
-406.636588	-175.065525	-265.631487	-304.716737	-1.009051	-2.178608	22231.97119
-410.451401	-190.324779	-269.446301	-355.072278	0.516875	-0.652683	22212.13416
-390.61437	-204.821071	-217.564835	-328.368582	-1.009051	0.11028	22225.10453
-370.777339	-226.946991	-218.327797	-358.124129	0.516875	0.873243	22231.97119
-369.251413	-246.021059	-174.075959	-374.909309	-0.246088	0.873243	22215.18601
-345.599569	-264.332165	-145.083375	-371.857458	0.516875	0.11028	22196.87491
-341.021792	-304.006227	-125.246343	-406.953744	-1.009051	-0.652683	22211.3712
-322.710686	-316.213631	-118.379679	-409.242632	-1.009051	-1.415646	22194.58602
-287.614401	-320.791407	-102.357461	-453.494471	-0.246088	0.873243	22206.79342
-293.718102	-345.969178	-83.283393	-455.020396	-0.246088	-0.652683	22220.52675
-272.355146	-359.702507	-50.475995	-438.998179	-0.246088	0.873243	22206.03046
-238.784785	-369.621022	-29.113039	-449.679657	-1.009051	-1.415646	22223.5786
-215.132941	-390.221016	-34.453778	-486.301869	-0.246088	-0.652683	22232.73415
-179.273692	-392.509905	-18.43156	-516.820378	0.516875	1.636205	22219.76379
-175.458878	-423.791377	1.405471	-557.257403	-0.246088	1.636205	22218.23786
-150.281108	-426.080265	68.546192	-496.220384	2.0428	1.636205	22088.5342
-109.844083	-427.60619	113.560993	-458.072247	0.516875	-0.652683	22232.73415
-87.718163	-456.598774	127.294322	-483.250018	0.516875	0.11028	22238.83786
-67.11817	-456.598774	122.716546	-474.094465	0.516875	0.11028	22220.52675
-56.436691	-460.413588	152.472093	-496.220384	0.516875	0.11028	22206.03046
-28.970033	-479.487657	189.857267	-475.62039	1.279837	-0.652683	22219.76379
-4.555225	-484.065433	253.946137	-453.494471	-0.246088	0.873243	22220.52675
15.281806	-488.643209	259.286876	-448.153732	0.516875	-0.652683	22206.03046
40.459576	-493.220986	292.094274	-445.864844	-0.246088	-0.652683	22209.84527
74.792899	-473.383955	317.272044	-432.894477	0.516875	0.11028	22224.34156
75.555862	-482.539508	270.731317	-479.435204	-0.246088	2.399168	22103.79345
117.518813	-478.724694	335.58315	-410.005595	0.516875	0.873243	22209.08231
144.222509	-484.828396	334.820187	-414.583371	-1.009051	0.873243	22192.29713
157.955838	-485.591358	350.079442	-414.583371	-1.009051	0.11028	22198.40083
175.503981	-471.095066	372.968324	-387.116713	-0.246088	0.873243	22157.20084
215.941006	-455.835812	397.383131	-383.301899	0.516875	0.11028	22190.7712
222.80767	-429.895079	398.146094	-361.938942	0.516875	0.873243	22206.79342
238.066925	-432.183967	411.116461	-367.279682	0.516875	0.873243	22187.71935
254.852105	-420.739526	424.84979	-368.042644	0.516875	0.873243	22199.16379
276.215062	-404.717308	426.375715	-340.575986	1.279837	0.11028	22202.21564
298.340981	-402.42842	388.227578	-373.383384	-0.246088	0.873243	22185.43046
320.466901	-370.383985	475.968293	-271.90934	-0.246088	-1.415646	22220.52675
344.881708	-350.546954	481.309032	-215.450097	1.279837	0.873243	22216.71194
355.563187	-345.969178	472.916442	-201.716768	-0.246088	-1.415646	22202.21564
366.244665	-337.576587	481.309032	-193.324178	1.279837	0.873243	22183.90454
396.000212	-297.902525	473.679405	-171.198258	-0.246088	-0.652683	22210.60823
390.659473	-280.354382	509.538654	-151.361227	-1.009051	0.11028	22190.00824
401.340951	-266.621053	496.568287	-143.7316	0.516875	0.11028	22215.94897
415.837243	-236.865506	508.775691	-101.005686	0.516875	0.873243	22228.91934
431.096498	-213.976624	497.33125	-103.294575	0.516875	1.636205	22227.39341
434.148349	-190.324779	483.597921	-73.539028	0.516875	0.11028	22218.23786
445.59279	-159.043307	496.568287	-43.783481	-1.009051	-1.415646	22209.84527
433.385386	-147.598866	491.990511	-10.976084	-0.246088	0.11028	22212.13416
436.437237	-131.576649	468.338666	5.046134	-0.246088	1.636205	22197.63787
445.59279	-85.798884	472.153479	46.246122	-0.246088	0.11028	22206.79342
447.118715	-88.087773	457.657187	71.423892	-0.246088	0.11028	22221.28971
439.489088	-59.095189	410.353498	85.920184	-0.246088	-0.652683	22207.55638
443.303901	-22.472977	420.272013	109.572029	0.516875	0.11028	22225.86749
431.096498	-1.110021	414.168311	140.853501	-0.246088	-0.652683	22231.20823
444.066864	30.171452	364.575734	147.720166	-0.246088	-1.415646	22214.42305
413.548355	61.452924	366.101659	136.275725	-0.246088	-0.652683	22224.34156
401.340951	60.689961	321.086858	169.083122	-0.246088	0.11028	22077.08976
408.970578	113.33439	359.997957	239.275694	-0.246088	0.11028	22231.97119
392.185398	124.778831	344.738702	249.19421	0.516875	-0.652683	22242.65267
397.526137	158.349191	307.353528	273.609017	0.516875	-0.652683	22239.60082
373.874292	158.349191	289.805385	280.475682	-0.246088	0.11028	22219.76379
367.007628	191.156589	282.938721	310.994191	1.279837	0.11028	22232.73415
356.326149	209.467695	255.472062	320.912707	0.516875	-1.415646	22231.20823
359.378	232.356577	254.709099	347.616403	-0.246088	-2.178608	22214.42305
338.778006	249.141757	237.160957	355.24603	0.516875	0.873243	22222.05268
339.540969	267.452863	196.723931	362.112695	1.279837	1.636205	22233.49712
334.20023	274.319528	77.701745	317.860856	-0.246088	-0.652683	22088.5342
304.444683	301.023223	125.005434	390.342316	-1.009051	-0.652683	22216.71194
293.000242	325.438031	111.272105	418.571937	-1.009051	-0.652683	22206.79342
265.533584	348.326913	106.694329	415.520086	-1.009051	0.11028	22212.89712
259.429882	353.667652	54.0499	433.831192	-1.009051	-1.415646	22201.45268
235.778037	388.763938	36.501757	432.305267	-1.009051	-1.415646	22216.71194
228.14841	383.423199	5.220285	442.223782	0.516875	0.873243	22228.91934
208.311378	398.682454	-31.401927	445.275633	0.516875	1.636205	22219.00082
176.266943	419.282448	-76.416728	449.85341	-0.246088	0.11028	22227.39341
176.266943	427.675038	-109.224126	414.757124	0.516875	0.11028	22230.44527
142.696583	429.963926	-150.424114	454.431186	0.516875	0.873243	22182.37861
121.333626	447.512069	-152.713002	457.483037	1.279837	0.11028	22207.55638
112.178074	452.852808	-132.875971	459.008962	1.279837	-0.652683	22247.99341
90.052154	442.934292	-146.6093	481.134882	1.279837	0.873243	22227.39341
80.133639	463.534286	-151.950039	475.03118	0.516875	-0.652683	22196.87491
48.852166	442.934292	-173.312996	474.268217	0.516875	0.11028	22231.97119
52.66698	457.430584	-203.068543	474.268217	0.516875	0.873243	22216.71194
6.889216	451.326882	-207.646319	470.453403	-0.246088	0.873243	22185.43046
-6.844113	439.119479	-225.957425	486.475621	0.516875	0.11028	22219.00082
-22.866331	438.356516	-251.898158	462.060813	-0.246088	-0.652683	22213.66009
-41.177437	436.067628	-277.838891	462.060813	-0.246088	0.11028	92.318491
-67.881132	430.726889	-309.120363	439.171931	-0.246088	-0.652683	14.496292
-93.058903	411.65282	-301.490736	420.860826	-0.246088	0.873243	10.681478
-103.740381	416.993559	-325.142581	435.357118	-0.246088	0.873243	11.444441
-137.310741	420.04541	-343.453686	401.023794	-0.246088	-0.652683	9.918516
-131.207039	416.993559	-352.609239	420.097863	-0.246088	0.11028	12.207404
-157.147773	392.578752	-347.2685	397.971943	-0.246088	-0.652683	9.918516
-170.118139	387.238013	-392.283301	381.186763	-0.246088	0.11028	7.629627
-201.399611	392.578752	-382.364786	371.268248	-0.246088	-1.415646	21803.18613
-205.977388	388.763938	-396.098115	319.386782	1.279837	0.11028	22169.40825
-247.177375	373.504683	-415.172184	340.749738	0.516875	0.873243	22183.90454
-240.310711	362.060242	-431.957364	283.527533	-0.246088	-0.652683	22063.35643
-257.858854	364.34913	-476.209202	263.690502	1.279837	-0.652683	22206.03046
-273.118109	339.17136	-444.92773	257.5868	0.516875	-0.652683	22230.44527
-303.636618	323.912105	-439.586991	249.19421	0.516875	0.11028	22213.66009
-306.688469	321.623217	-446.453656	233.171992	1.279837	0.11028	22195.34898
-341.021792	284.238043	-454.846246	199.601632	0.516875	0.11028	22204.50453
-339.495867	272.030639	-459.424022	154.58683	-0.246088	0.873243	22222.05268
-364.673637	239.223242	-444.164768	143.905352	1.279837	0.873243	22212.89712
-365.4366	216.334359	-459.424022	115.675731	-0.246088	-0.652683	22222.05268
-381.458817	210.230658	-467.05365	79.816482	0.516875	0.11028	22230.44527
-388.325482	190.393626	-525.80178	20.305389	-1.009051	0.11028	22077.85272
-414.266215	159.875117	-464.001799	47.772047	0.516875	0.873243	22222.05268
-427.236581	137.749198	-431.194401	14.96465	-1.009051	-0.652683	22209.08231
-418.081029	113.33439	-422.038848	7.335022	-0.246088	0.11028	22200.68972
-434.103246	109.519576	-433.483289	-1.057568	0.516875	-0.652683	22205.2675
-481.406936	85.867731	-414.409221	-32.33904	-0.246088	0.873243	22219.76379
-450.125464	61.452924	-406.016631	-85.746432	-0.246088	-0.652683	22216.71194
-466.147681	46.193669	-390.757376	-103.294575	0.516875	0.873243	22221.28971
-461.569905	28.645526	-389.23145	-123.131606	-1.009051	-0.652683	22228.91934
-460.043979	6.519607	-396.861078	-149.835302	0.516875	0.873243	22224.34156
-468.436569	-14.84335	-396.098115	-173.487146	0.516875	0.11028	22215.94897
-440.206948	-44.598897	-372.44627	-220.027873	0.516875	0.873243	22222.81564
-437.91806	-55.280375	-314.461102	-227.657501	-0.246088	-0.652683	22245.70452
-443.258799	-72.828518	-305.305549	-243.679718	1.279837	-0.652683	22235.02304
-433.340283	-91.139623	-312.172214	-226.894538	0.516875	-0.652683	22234.26008
-434.103246	-114.791468	-276.312965	-252.835271	1.279837	0.11028	22241.12674
-422.658805	-152.939605	-273.261114	-281.064892	-0.246088	0.11028	22219.76379
-415.029178	-167.435897	-297.675922	-327.605619	0.516875	0.873243	22225.10453
-394.429184	-191.087742	-240.453717	-314.635253	0.516875	0.11028	22229.6823
-384.510668	-211.687736	-224.431499	-339.05006	-0.246088	-0.652683	22215.18601
-377.644004	-233.813655	-193.150027	-350.494501	-1.009051	0.11028	22225.86749
-361.621786	-247.546985	-153.475965	-370.331533	-1.009051	0.11028	22214.42305
-346.362531	-283.406233	-149.661151	-383.301899	-0.246088	0.11028	22192.29713
-343.31068	-293.324749	-122.957455	-425.26485	-1.772014	0.11028	22203.74157
-307.451432	-316.213631	-114.564865	-431.368552	-1.009051	-1.415646	22211.3712
-308.977357	-344.443252	-74.12784	-434.420403	-1.009051	-0.652683	22202.21564
-280.747736	-346.73214	-45.898219	-435.183365	0.516875	0.11028	22213.66009
-272.355146	-367.332134	-34.453778	-467.2278	0.516875	0.11028	22233.49712
-239.547748	-377.25065	-7.750082	-459.598173	0.516875	0.11028	22219.76379
-209.029239	-392.509905	-16.905635	-496.220384	-0.246088	0.11028	22221.28971
-194.532947	-391.746942	21.242502	-514.53149	-0.246088	0.11028	22225.10453
-176.984804	-435.998781	22.768427	-541.998148	1.279837	-0.652683	22108.37123
-141.125555	-413.872861	61.679527	-515.294453	1.279837	0.873243	22231.20823
-110.607046	-429.895079	79.22767	-520.635192	1.279837	0.873243	22247.99341
-92.29594	-455.835812	118.13877	-506.901863	1.279837	0.11028	22220.52675
-66.355207	-458.1247	160.10172	-483.250018	0.516875	-0.652683	22207.55638
-37.362623	-478.724694	183.753565	-481.724092	-0.246088	-0.652683	22231.20823
-17.525592	-488.643209	222.664665	-438.998179	-0.246088	0.11028	22223.5786
12.229955	-490.169135	244.027621	-468.753726	0.516875	1.636205	22196.11194
25.200322	-489.406172	282.938721	-437.472253	0.516875	0.873243	22222.81564
54.192906	-483.30247	298.960938	-437.472253	1.279837	0.11028	22230.44527
66.400309	-471.095066	290.568348	-461.887061	0.516875	0.873243	21961.88238
86.237341	-485.591358	325.664634	-451.205583	-0.246088	0.11028	22207.55638
108.36326	-493.220986	346.264628	-433.65744	-1.009051	-0.652683	22193.82305
125.14844	-477.961731	369.15351	-427.553738	1.279837	0.873243	22180.85269
167.874353	-480.250619	374.494249	-384.827825	-1.009051	-2.178608	22177.80084
196.103975	-471.858029	379.834988	-371.857458	0.516875	1.636205	22206.03046
216.703969	-454.309886	416.4572	-377.96116	-0.246088	-0.652683	22193.06009
230.437298	-428.369153	430.953492	-360.413017	0.516875	0.11028	22190.00824
251.800254	-431.421004	434.768305	-364.227831	-0.246088	-0.652683	22208.31935
268.585435	-414.635824	415.694237	-322.26488	0.516875	0.873243	22182.37861
288.422466	-398.613606	427.901641	-345.153762	-0.246088	-0.652683	22178.5638
321.992826	-397.087681	441.63497	-291.746371	1.279837	0.873243	22203.74157
325.80764	-371.146948	472.153479	-259.701936	2.0428	0.11028	22209.84527
341.829857	-343.680289	490.464585	-232.99824	0.516875	0.11028	22208.31935
362.429851	-323.843258	482.071995	-198.664917	0.516875	0.873243	22206.79342
384.555771	-315.450668	504.960877	-181.879737	1.279837	-0.652683	22213.66009
387.607622	-307.821041	500.383101	-176.538997	-0.246088	-0.652683	22194.58602
398.2891	-274.25068	485.886809	-152.887153	-0.246088	0.11028	22222.81564
405.918727	-259.754388	468.338666	-116.264941	-0.246088	-0.652683	22226.63045
417.363168	-236.102543	502.671989	-97.953836	-0.246088	0.11028	22216.71194
428.044647	-210.16181	488.175697	-105.583463	-0.246088	0.11028	22228.15638
436.437237	-189.561817	501.146063	-50.650146	0.516875	0.873243	22221.28971
424.992796	-170.487748	489.701622	-49.12422	-0.246088	0.873243	22197.63787
430.333535	-155.228493	471.390517	-17.079785	-1.772014	-0.652683	22204.50453
436.437237	-123.947021	414.931274	-20.894599	-0.246088	0.873243	22212.13416
430.333535	-85.798884	469.864591	27.935016	-1.772014	-0.652683	22202.97861
447.118715	-62.147039	478.257181	82.868333	-0.246088	0.11028	22217.4749
431.096498	-49.939636	419.509051	87.44611	-0.246088	-0.652683	22232.73415
440.25205	-11.028536	421.034976	133.986836	-1.009051	-0.652683	22212.89712
427.281684	1.178868	418.746088	124.068321	0.516875	0.11028	22225.10453
434.148349	33.223303	383.649802	175.949787	1.279837	0.11028	22231.20823
418.126131	68.319589	381.360914	174.423862	-0.246088	-1.415646	22109.89715
420.415019	77.475141	366.864622	206.468296	0.516875	0.11028	22241.12674
407.444653	115.623278	340.923889	217.912738	0.516875	0.11028	22251.04526
381.50392	132.408458	282.938721	218.6757	-0.246088	-1.415646	22225.10453
392.185398	163.689931	321.086858	283.527533	-0.246088	0.873243	22228.91934
376.926143	172.845483	292.857236	294.971974	-0.246088	0.11028	22239.60082
379.977994	208.704732	279.123907	323.201595	1.279837	0.873243	22223.5786
354.800224	207.178807	250.894286	321.67567	-0.246088	-0.652683	22219.00082
351.748373	233.882502	232.58318	336.171962	-0.246088	1.636205	22230.44527
337.252081	250.667683	215.035037	357.534918	-0.246088	0.11028	22225.86749
320.466901	277.371378	167.731347	362.112695	0.516875	0.873243	22035.88977
314.363199	288.81582	158.575795	371.268248	0.516875	0.873243	22222.81564
299.103944	313.230627	121.190621	399.497869	-1.772014	-0.652683	22210.60823
298.340981	336.882472	82.279521	379.660838	0.516875	0.11028	22200.68972
281.555801	346.800988	76.175819	387.290465	-0.246088	0.11028	22215.18601
254.852105	371.978758	68.546192	430.016378	-0.246088	-0.652683	22219.00082
247.222478	376.556534	54.812862	446.801559	0.516875	0.11028	22214.42305
221.281745	399.445416	12.086949	455.194149	0.516875	0.11028	22225.86749
208.311378	410.889857	-43.609331	466.63859	0.516875	0.873243	22233.49712
182.370645	419.282448	-73.364877	452.142298	-0.246088	-0.652683	22212.13416
158.718801	420.04541	-104.64635	446.801559	-0.246088	-1.415646	22187.71935
158.718801	430.726889	-122.194493	480.371919	0.516875	1.636205	22212.89712
140.407695	442.17133	-153.475965	439.171931	0.516875	0.873243	22228.91934
99.207707	454.378733	-125.246343	462.060813	1.279837	-0.652683	22226.63045
87.763266	455.904659	-210.69817	413.994161	-0.246088	0.11028	22194.58602
62.585496	449.800957	-156.527816	464.349702	0.516875	0.11028	22220.52675
50.378092	442.934292	-185.5204	488.001546	0.516875	0.11028	22222.81564
23.674396	438.356516	-216.801872	468.927478	-0.246088	-0.652683	22199.92676
14.518843	458.95651	-191.624102	462.060813	0.516875	0.11028	22212.13416
4.600328	441.408367	-232.824089	468.164515	-1.009051	0.11028	22216.71194
-28.20707	439.119479	-264.868524	469.690441	-0.246088	-0.652683	22220.52675
-49.570027	432.252814	-266.39445	455.957111	0.516875	0.11028	25.17777
-74.747797	424.623187	-299.201848	438.408969	-0.246088	0.873243	12.207404
-104.503344	410.889857	-315.224065	436.883043	0.516875	0.873243	12.207404
-128.918151	404.023193	-380.83886	378.134912	-1.009051	0.11028	9.918516
-124.340375	401.734305	-364.05368	406.364534	-1.009051	0.873243	9.155553
-152.569996	406.312081	-356.424053	426.201565	1.279837	0.873243	9.918516
-167.066288	406.312081	-373.209233	398.734906	0.516875	1.636205	7.629627
-176.221841	399.445416	-376.261084	373.557136	0.516875	-0.652683	54.170354
-207.503313	387.238013	-389.23145	355.24603	0.516875	0.11028	22082.43049
-212.844052	372.741721	-401.438854	340.749738	-0.246088	-0.652683	22182.37861
-246.414413	365.112093	-418.986997	316.334931	0.516875	0.873243	22101.50456
-250.229226	355.193578	-413.646258	306.416415	0.516875	0.873243	22199.16379
-270.066258	355.193578	-429.668476	276.660868	-0.246088	-0.652683	22216.71194
-267.777369	346.800988	-468.579575	171.372011	1.279837	1.636205	22178.5638
-296.006991	316.282478	-464.764761	209.520147	0.516875	0.11028	22205.2675
-311.266245	300.260261	-451.031432	215.623849	-0.246088	-1.415646	22214.42305
-337.206978	277.371378	-447.216618	198.075706	-0.246088	-1.415646	22205.2675
-360.858823	253.719534	-456.372171	184.342377	-0.246088	-0.652683	22219.00082
-360.095861	235.408428	-451.794395	133.986836	0.516875	0.11028	22228.15638
-378.406966	211.756583	-475.44624	85.920184	-1.009051	0.11028	22217.4749
-392.903258	192.682515	-496.809196	63.794265	-0.246088	-0.652683	22078.61568
-403.584737	179.712148	-476.972165	65.32019	-0.246088	-0.652683	22225.86749
-423.421768	153.008452	-444.92773	54.638712	-1.009051	0.11028	22201.45268
-443.258799	136.223272	-476.209202	-1.057568	0.516875	-0.652683	22201.45268
-449.362501	100.364023	-462.475873	-40.73163	-0.246088	0.11028	22214.42305
-444.784724	93.497359	-446.453656	-36.153854	-0.246088	-0.652683	22212.13416
-449.362501	78.238104	-428.905513	-30.813115	0.516875	0.873243	22218.23786
-453.177314	69.082551	-392.283301	-48.361258	0.516875	-0.652683	22228.91934
-470.725457	29.408489	-395.335152	-95.664947	-1.009051	0.873243	22222.81564
-469.199532	10.334421	-393.809227	-127.709382	-1.009051	0.11028	22209.84527
-459.281016	-9.502611	-395.335152	-142.968637	0.516875	-0.652683	22219.76379
-453.940277	-19.421126	-359.475904	-151.361227	0.516875	0.11028	22241.12674
-469.199532	-44.598897	-347.2685	-190.272327	0.516875	0.11028	22238.83786
-466.910644	-62.147039	-312.172214	-213.924172	0.516875	0.873243	22242.65267
-440.206948	-67.487779	-372.44627	-288.69452	1.279837	0.11028	22235.786
-447.836575	-114.791468	-317.512953	-257.413048	0.516875	0.873243	22225.86749
-438.681022	-130.050723	-283.17963	-256.650085	-0.246088	0.11028	22227.39341
-427.236581	-149.124791	-261.053711	-287.931557	-0.246088	-0.652683	22226.63045
-424.18473	-166.672934	-265.631487	-288.69452	0.516875	0.11028	22212.89712
-415.029178	-181.169226	-224.431499	-340.575986	-0.246088	0.873243	22222.81564
-394.429184	-221.606251	-229.009276	-335.235247	-0.246088	0.873243	22231.97119
-367.725488	-242.206245	-183.994474	-355.835241	0.516875	-0.652683	22204.50453
-367.725488	-265.85809	-162.631518	-364.227831	-1.009051	0.11028	22199.92676
-357.806972	-284.169196	-150.424114	-395.509303	-0.246088	-0.652683	22211.3712
-344.836606	-296.3766	-131.350045	-441.287067	-1.009051	0.11028	22196.11194
-318.895873	-306.295115	-112.275977	-437.472253	-1.009051	0.873243	22210.60823
-291.429214	-323.843258	-91.675983	-462.650024	-0.246088	-0.652683	22221.28971
-276.932922	-335.287699	-59.631548	-439.761142	-0.246088	-0.652683	22228.91934
-250.992189	-358.939544	-43.609331	-448.153732	-1.009051	-2.178608	22219.00082
-228.86627	-371.146948	-20.720449	-440.524104	-0.246088	-0.652683	22226.63045
-218.184791	-402.42842	11.323986	-502.324086	-0.246088	0.11028	22222.81564
-192.244058	-400.139532	28.109167	-481.724092	-0.246088	-0.652683	22128.97122
-157.910735	-421.502489	50.998049	-495.457421	1.279837	0.11028	22237.31193
-136.547779	-426.843228	76.938782	-477.146316	1.279837	-0.652683	22247.99341
-124.340375	-430.658041	108.220254	-516.820378	1.279837	-0.652683	22180.85269
-76.273722	-464.228402	99.827664	-541.235186	0.516875	0.11028	22215.18601
-61.77743	-458.1247	123.479509	-531.31667	0.516875	0.11028	22235.02304
-39.651511	-482.539508	214.272074	-464.938912	0.516875	0.873243	22212.13416
-11.42189	-480.250619	239.449845	-443.575955	0.516875	0.873243	22210.60823
3.837365	-484.065433	248.605398	-449.679657	-0.246088	0.11028	22226.63045
38.933651	-488.643209	273.783168	-435.946328	-1.009051	0.873243	22214.42305
67.926235	-490.169135	276.072056	-464.175949	-0.246088	0.873243	21998.50459
79.370676	-488.643209	311.931305	-438.235216	-1.009051	0.11028	22211.3712
89.289191	-486.354321	327.953522	-431.368552	-0.246088	0.11028	22177.03787
119.807701	-487.117284	327.953522	-410.005595	-0.246088	0.11028	22178.5638
143.459546	-486.354321	352.36833	-436.709291	-0.246088	0.11028	22186.95639
166.348428	-470.332104	348.553516	-397.798191	-1.009051	0.11028	22186.95639
200.681751	-458.887663	389.753504	-370.331533	-0.246088	0.11028	22206.03046
217.466931	-450.495073	419.509051	-357.361166	-0.246088	0.11028	22205.2675
233.489149	-430.658041	430.953492	-342.864874	-0.246088	0.11028	22204.50453
247.222478	-425.317302	427.138678	-356.598203	-0.246088	0.873243	22196.11194
260.955807	-410.82101	427.901641	-336.761172	-0.246088	-1.415646	22187.71935
276.215062	-395.561755	430.953492	-319.213029	-1.009051	-0.652683	22196.87491
318.178013	-376.487687	469.864591	-282.590818	0.516875	0.11028	22204.50453
333.437267	-369.621022	479.020144	-251.309346	0.516875	-0.652683	22203.74157
354.037261	-337.576587	461.472001	-252.835271	1.279837	0.11028	22177.03787
344.118746	-348.258066	466.81274	-230.709352	-0.246088	-0.652683	22199.16379
379.977994	-317.739556	482.834958	-211.635283	-0.246088	0.11028	22206.79342
394.474286	-298.665488	491.227548	-172.724184	-0.246088	0.11028	22227.39341
392.185398	-266.621053	484.360883	-140.679749	0.516875	-0.652683	22214.42305
415.07428	-242.206245	482.071995	-118.553829	0.516875	0.11028	22225.86749
435.674274	-226.184028	478.257181	-87.272357	0.516875	-0.652683	22232.73415
434.148349	-202.532183	496.568287	-90.324208	-0.246088	0.11028	22209.84527
428.044647	-186.509966	498.094213	-64.383475	-0.246088	0.873243	22204.50453
427.281684	-159.043307	485.886809	-25.472376	-0.246088	0.11028	22214.42305
423.46687	-144.547015	455.368299	-33.102003	-1.009051	0.11028	22191.53417
434.911311	-106.398878	429.427566	5.046134	-1.009051	0.873243	22211.3712
437.2002	-78.93222	419.509051	-17.079785	-1.009051	0.873243	22225.10453
441.015013	-51.465561	450.790523	94.312774	1.279837	0.11028	22219.76379
441.777976	-30.865567	421.797939	116.438694	0.516875	0.873243	22225.10453
437.2002	-4.161871	440.872007	134.749799	-0.246088	0.873243	22231.97119
440.25205	8.045532	427.901641	156.875719	-0.246088	0.873243	22222.81564
423.46687	31.697377	402.72387	175.186824	0.516875	0.11028	22154.14899
422.703908	63.741812	382.123877	196.549781	1.279837	0.11028	22247.23045
406.68169	88.919582	376.020175	213.334961	-0.246088	0.873243	22242.65267
417.363168	104.9418	339.397963	213.334961	1.279837	1.636205	22225.86749
385.318733	120.964017	327.953522	244.616433	0.516875	0.11028	22236.54897
389.133547	147.667713	266.153541	227.06829	-0.246088	-0.652683	22238.07489
367.77059	165.978819	307.353528	273.609017	-0.246088	-0.652683	22219.76379
370.059479	203.363993	284.464646	304.127527	-0.246088	0.11028	22225.86749
350.98541	223.201024	255.472062	333.883074	0.516875	0.11028	22228.91934
352.511336	243.801018	247.842435	345.327515	-0.246088	0.11028	22216.71194
343.355783	284.238043	207.40541	357.534918	-1.009051	0.11028	22062.59346
310.548385	269.741751	201.301708	347.616403	-1.009051	0.11028	22224.34156
304.444683	297.20841	150.946167	391.105279	-0.246088	0.11028	22196.11194
312.074311	320.860254	131.872099	386.527502	-0.246088	0.873243	22210.60823
274.689137	339.934323	90.672111	403.312683	-1.009051	-1.415646	22219.76379
276.978025	368.926907	86.857297	383.475651	-1.009051	-0.652683	22202.21564
264.007658	381.134311	22.005465	377.37195	0.516875	0.873243	22225.10453
237.303962	384.186162	48.709161	450.616372	-0.246088	0.873243	22232.73415
216.703969	398.682454	7.509173	462.060813	0.516875	0.873243	22217.4749
195.341012	413.178746	-40.55748	465.112664	1.279837	0.873243	22222.81564
184.659534	420.808373	-63.446362	469.690441	-0.246088	1.636205	22202.97861
160.244726	431.489851	-105.409312	468.164515	-1.009051	0.873243	22203.74157
156.429912	437.593553	-100.068573	464.349702	1.279837	-0.652683	22236.54897
124.385477	447.512069	-136.690785	491.053397	0.516875	0.11028	22235.02304
98.444744	431.489851	-148.898188	457.483037	-0.246088	0.11028	22177.80084
75.555862	452.089845	-161.868555	446.801559	0.516875	0.11028	22219.76379
57.244757	443.697255	-155.00189	481.897845	-0.246088	0.11028	22228.15638
23.674396	458.193547	-213.750021	444.51267	-1.009051	-1.415646	22187.71935
27.48921	441.408367	-210.69817	481.897845	1.279837	0.873243	22212.89712
20.622545	448.275032	-222.142611	494.868211	-0.246088	0.873243	22224.34156
-9.133002	442.934292	-223.668537	489.527472	-0.246088	0.11028	22222.05268
-27.444107	444.460218	-254.187046	460.534888	-0.246088	0.873243	7821.131016
-47.281138	429.963926	-311.409251	439.171931	-0.246088	0.873243	21.362957
-71.695946	426.149112	-297.675922	443.749708	-1.772014	-2.178608	10.681478
-104.503344	411.65282	-332.772208	430.779341	-0.246088	0.11028	12.207404
-121.288524	408.600969	-386.1796	417.046012	-0.246088	0.873243	9.918516
-120.525561	415.467634	-393.809227	412.468235	0.516875	0.11028	11.444441
-147.99222	409.363932	-386.1796	385.76454	0.516875	0.11028	9.155553
-160.962586	399.445416	-376.261084	388.816391	-1.009051	-0.652683	10.681478
-183.088506	397.156528	-389.23145	371.268248	0.516875	1.636205	17297.89117
-212.08109	386.47505	-401.438854	358.297881	-0.246088	0.11028	22149.57122
-218.184791	375.030609	-403.727742	330.831223	-0.246088	0.11028	22143.46751
-230.392195	371.978758	-415.172184	314.809005	0.516875	0.11028	22213.66009
-255.569966	350.615801	-409.068482	311.757154	0.516875	0.11028	22198.40083
-276.169959	342.223211	-430.431438	259.875688	-0.246088	-1.415646	22170.93417
-289.903289	332.304696	-429.668476	244.616433	0.516875	0.11028	22199.92676
-317.369947	303.312112	-461.71291	198.075706	1.279837	0.11028	22187.71935
-310.503283	286.526931	-459.424022	195.023855	-1.009051	0.11028	22212.13416
-338.732904	275.08249	-468.579575	193.49793	-1.009051	0.11028	22225.10453
-347.125494	246.852869	-438.824028	162.97942	-0.246088	0.11028	22215.94897
-363.147712	229.304726	-440.349954	137.038687	-0.246088	0.873243	22222.05268
-362.384749	210.230658	-473.157352	79.053519	-0.246088	0.873243	22119.81567
-380.695854	178.186223	-467.05365	49.297973	-1.009051	0.11028	22215.18601
-415.79214	165.215856	-482.312904	66.846116	-1.772014	0.11028	22197.63787
-412.740289	155.297341	-454.846246	31.74983	-1.009051	-0.652683	22210.60823
-430.288432	128.593645	-450.268469	-6.398307	-1.009051	-1.415646	22215.94897
-434.866209	102.652912	-467.816612	5.046134	-0.246088	0.11028	22206.03046
-445.547687	96.54921	-483.83883	-68.961252	0.516875	0.873243	22225.86749
-450.888426	82.052918	-455.609209	-77.353842	-0.246088	-0.652683	22229.6823
-457.755091	60.689961	-389.994413	-63.620512	-0.246088	0.873243	22215.94897
-456.229165	33.986265	-380.075898	-100.242724	-0.246088	0.873243	22225.86749
-461.569905	4.230719	-371.683308	-106.346426	1.279837	0.873243	22230.44527
-461.569905	-4.924834	-373.209233	-141.442712	-0.246088	0.873243	22212.13416
-453.940277	-32.391493	-351.083314	-173.487146	1.279837	1.636205	22246.46748
-451.651389	-49.939636	-351.083314	-201.716768	1.279837	0.11028	22247.23045
-447.073613	-59.095189	-320.564804	-205.531581	0.516875	0.11028	22224.34156
-465.384718	-92.665549	-325.142581	-236.813054	2.0428	0.873243	22234.26008
-441.732873	-112.50258	-290.046295	-272.672302	0.516875	0.11028	22234.26008
-420.369917	-126.235909	-282.416667	-296.324147	-0.246088	-0.652683	22209.84527
-433.340283	-154.465531	-256.475934	-298.613035	-1.009051	0.11028	22220.52675
-414.266215	-171.250711	-249.60927	-301.664886	0.516875	0.873243	22231.20823
-398.243997	-204.821071	-236.638903	-341.338949	-0.246088	0.873243	22218.23786
-376.881041	-230.761804	-189.335213	-350.494501	0.516875	-0.652683	22215.94897
-375.355115	-250.598835	-198.490766	-367.279682	0.516875	1.636205	22211.3712
-360.858823	-258.228463	-174.838921	-381.775974	-0.246088	1.636205	22207.55638
-357.806972	-290.272898	-151.187077	-400.087079	-0.246088	-0.652683	22198.40083
-333.392165	-297.139562	-101.594499	-412.294483	-0.246088	0.11028	22217.4749
-297.532916	-311.635854	-142.031524	-443.575955	-0.246088	0.11028	22222.81564
-281.510699	-322.317333	-64.209325	-500.035198	0.516875	-0.652683	22217.4749
-283.036624	-354.361768	-80.994505	-476.383353	0.516875	1.636205	22230.44527
-242.599599	-363.517321	-19.957486	-450.44262	-0.246088	-0.652683	22229.6823
-225.814419	-379.539538	-17.668598	-468.753726	-1.009051	-1.415646	22211.3712
-211.318127	-398.613606	18.953614	-494.694459	-1.009051	-0.652683	22151.09714
-176.984804	-406.243234	51.761011	-469.516688	-0.246088	0.11028	22239.60082
-163.251474	-427.60619	60.153602	-485.538906	1.279837	0.873243	22235.786
-136.547779	-426.843228	93.723962	-496.983347	-0.246088	-0.652683	22191.53417
-98.399642	-438.287669	109.746179	-480.961129	1.279837	0.11028	22223.5786
-81.614462	-455.835812	128.057285	-493.931496	0.516875	0.11028	22215.94897
-55.673729	-477.198768	159.338757	-505.375937	-1.009051	-1.415646	22207.55638
-35.836697	-473.383955	205.879484	-461.887061	-0.246088	0.11028	22211.3712
-6.844113	-490.169135	228.005404	-451.968545	-1.009051	0.11028	22205.2675
16.044769	-489.406172	268.442429	-439.761142	-0.246088	-0.652683	22221.28971
54.192906	-481.776545	281.412795	-447.390769	-0.246088	0.11028	22050.38606
48.852166	-495.509874	298.960938	-447.390769	-1.009051	-0.652683	22194.58602
74.792899	-500.08765	303.538715	-441.287067	-1.772014	0.11028	22186.95639
90.052154	-475.672843	295.909087	-439.761142	-0.246088	0.873243	22190.7712
133.54103	-484.065433	347.027591	-410.005595	-0.246088	-0.652683	22177.03787
152.615099	-477.198768	372.205361	-403.13893	0.516875	0.873243	22185.43046
193.052124	-452.783961	352.36833	-400.850042	1.279837	0.873243	22203.74157
210.600267	-466.51729	344.738702	-377.96116	0.516875	0.11028	22194.58602
223.570633	-436.761743	350.842404	-407.716707	-0.246088	0.11028	22199.92676
240.355813	-429.132116	430.953492	-351.257464	0.516875	0.873243	22210.60823
260.955807	-422.265451	434.768305	-335.235247	0.516875	0.11028	22196.87491
279.266913	-410.058047	442.397933	-329.894508	-0.246088	-1.415646	22193.82305
298.340981	-394.03583	459.946076	-295.561184	1.279837	0.873243	22221.28971
309.785422	-376.487687	463.760889	-277.250079	0.516875	0.873243	22211.3712
329.622454	-371.909911	482.071995	-248.257495	0.516875	0.11028	22183.90454
356.326149	-334.524737	467.575703	-223.842687	0.516875	-0.652683	22202.21564
367.77059	-323.080295	479.783107	-201.716768	0.516875	1.636205	22209.84527
361.666889	-329.183997	451.553486	-208.583432	-0.246088	-0.652683	22209.84527
397.526137	-298.665488	491.990511	-154.413078	-0.246088	-0.652683	22222.81564
403.629839	-264.332165	491.990511	-160.51678	-1.009051	0.11028	22228.91934
417.363168	-250.598835	497.33125	-129.99827	0.516875	1.636205	22214.42305
422.703908	-218.554401	494.279399	-109.398277	0.516875	0.11028	22223.5786
435.674274	-207.872922	487.412734	-90.324208	-1.009051	0.11028	22209.08231
434.911311	-191.850705	482.834958	-61.331624	-0.246088	0.11028	22196.11194
418.126131	-171.250711	452.316448	-37.679779	-0.246088	-0.652683	22200.68972
431.85946	-134.628499	459.946076	-2.583493	-0.246088	0.873243	22219.76379
437.963162	-101.058139	443.923858	-11.739046	0.516875	0.873243	22213.66009
443.303901	-78.93222	421.034976	23.35724	1.279837	0.11028	22222.81564
447.118715	-71.302592	416.4572	43.957234	0.516875	0.11028	22231.20823
444.066864	-20.947052	357.709069	53.875749	0.516875	0.11028	22221.28971
437.2002	5.756644	437.820156	139.327576	-0.246088	0.11028	22220.52675
431.096498	17.964048	431.716454	169.846085	-0.246088	0.873243	22186.19343
431.85946	43.904781	412.642386	182.053489	1.279837	1.636205	22249.51933
417.363168	59.926998	385.93869	201.89052	0.516875	0.11028	22239.60082
405.155765	100.364023	369.15351	207.994222	0.516875	-0.652683	22235.02304
412.785392	125.541794	362.286845	235.46088	1.279837	0.11028	22238.07489
404.392802	147.667713	335.58315	243.853471	-0.246088	0.11028	22225.86749
376.926143	162.164005	337.872038	280.475682	-0.246088	0.11028	22226.63045
365.481702	185.052887	313.45723	287.342347	-1.009051	-0.652683	22228.15638
360.140963	195.734366	289.042423	311.757154	0.516875	-0.652683	22215.18601
357.089112	232.356577	263.10169	307.942341	-0.246088	-0.652683	22224.34156
342.59282	239.223242	240.97577	349.905291	-0.246088	0.11028	22126.68233
343.355783	257.534347	178.412826	346.85344	-0.246088	-1.415646	22203.74157
319.703938	266.6899	159.338757	382.712689	-1.009051	0.11028	22204.50453
321.992826	305.601	143.31654	378.134912	0.516875	0.11028	22216.71194
300.62987	320.860254	112.79803	401.023794	-0.246088	0.873243	22205.2675
282.318764	347.56395	71.598043	404.075645	-1.009051	0.11028	22212.13416
277.740987	368.926907	57.101751	403.312683	0.516875	0.873243	22234.26008
261.71877	376.556534	44.894347	426.964527	-0.246088	-0.652683	22217.4749
233.489149	384.186162	9.035098	419.3349	1.279837	0.11028	22211.3712
219.755819	389.526901	-45.898219	368.979359	-0.246088	0.11028	22224.34156
194.578049	412.415783	-54.290809	456.720074	-1.009051	0.11028	22188.48232
174.741018	426.912075	-63.446362	466.63859	1.279837	-1.415646	22224.34156
163.296577	439.882441	-83.283393	473.505254	0.516875	-0.652683	22247.23045
145.748434	433.77874	-117.616716	484.186733	0.516875	0.873243	22235.02304
97.681782	449.800957	-109.224126	469.690441	0.516875	0.873243	22197.63787
81.659564	450.56392	-129.82412	481.897845	0.516875	0.873243	22225.86749
77.84475	449.800957	-138.21671	471.216366	-0.246088	0.11028	22231.20823
35.118837	446.749106	-190.098176	471.216366	0.516875	-0.652683	22170.17121
32.829949	447.512069	-200.016692	475.794143	0.516875	0.873243	22217.4749
16.807731	451.326882	-212.987058	496.394137	-0.246088	0.11028	22227.39341
1.548477	433.77874	-229.772238	471.979329	-1.009051	0.11028	22199.16379
-15.236703	433.77874	-242.742605	472.742292	-0.246088	0.11028	22217.4749
-42.703362	429.963926	-265.631487	454.431186	-0.246088	-0.652683	2324.747459
-41.940399	436.067628	-293.861108	467.401553	-1.009051	0.11028	16.78518
-79.325573	400.208379	-338.87591	446.801559	-1.772014	-1.415646	13.733329
-96.110754	424.623187	-334.298133	441.460819	-1.009051	0.11028	11.444441
-116.710747	414.704671	-359.475904	417.046012	0.516875	0.11028	9.155553
-130.444077	397.919491	-358.712941	407.890459	-0.246088	0.873243	9.918516
-149.518145	411.65282	-369.394419	373.557136	0.516875	0.873243	8.39259
-186.140357	404.786156	-377.787009	352.957142	-0.246088	-1.415646	9.918516
-198.34776	388.000975	-412.883295	294.971974	-0.246088	-0.652683	19955.29038
-209.792201	385.712087	-401.438854	342.275664	0.516875	-0.652683	22151.8601
-219.710717	380.371348	-393.809227	349.905291	-0.246088	-1.415646	22195.34898
-232.681083	379.608385	-415.172184	330.06826	1.279837	-0.652683	22212.89712
-273.881071	359.771354	-425.090699	305.653452	0.516875	-0.652683	22188.48232
-260.910705	342.223211	-420.512923	262.927539	1.279837	0.11028	22190.7712
-276.169959	335.356546	-442.638842	230.120141	0.516875	0.11028	22192.29713
-307.451432	311.704702	-447.216618	240.038657	-0.246088	0.11028	22221.28971
-320.421798	293.393596	-441.112917	221.727551	0.516875	1.636205	22221.28971
-347.125494	259.823236	-455.609209	193.49793	0.516875	0.873243	22218.23786
-358.569935	256.771385	-460.186985	140.853501	-0.246088	-0.652683	22228.15638
-377.644004	236.934353	-481.549942	114.149805	-1.009051	0.11028	22167.88232
-395.192146	214.045471	-486.127718	77.527594	-0.246088	0.11028	22203.74157
-401.295848	172.082521	-486.127718	55.401675	-0.246088	0.11028	22207.55638
-395.955109	162.926968	-467.816612	56.164637	-0.246088	0.11028	22212.13416
-421.895842	143.852899	-449.505507	37.853532	-1.009051	0.11028	22206.03046
-433.340283	117.912166	-473.157352	1.23132	-0.246088	0.873243	22215.94897
-444.021762	104.9418	-435.772177	-26.235338	-0.246088	0.11028	22230.44527
-449.362501	91.971433	-432.720326	-39.205705	0.516875	0.11028	22215.18601
-453.940277	61.452924	-402.96478	-84.983469	-0.246088	0.873243	22227.39341
-446.31065	60.689961	-432.720326	-152.12419	-0.246088	0.873243	22229.6823
-476.829159	14.912197	-457.135134	-181.116774	1.279837	3.162131	22149.57122
-458.518054	16.438122	-359.475904	-119.316792	-0.246088	-1.415646	22220.52675
-447.073613	-7.976685	-367.105531	-120.842718	0.516875	-1.415646	22250.2823
-450.125464	-39.258157	-328.957394	-155.176041	-0.246088	-0.652683	22228.91934
-444.784724	-53.754449	-361.001829	-211.635283	2.0428	1.636205	22230.44527
-446.31065	-81.221108	-319.801841	-223.079724	1.279837	0.11028	22241.88971
-449.362501	-94.954437	-296.149997	-229.946389	0.516875	0.873243	22219.00082
-436.392134	-117.080357	-299.96481	-283.353781	-0.246088	-0.652683	22215.18601
-440.206948	-148.361829	-264.105562	-271.90934	-1.009051	-0.652683	22228.15638
-420.369917	-166.672934	-271.735189	-292.509333	0.516875	-0.652683	22218.23786
-408.925476	-184.221077	-254.950009	-364.227831	-0.246088	-1.415646	22217.4749
-393.666221	-215.50255	-220.616686	-335.998209	-1.009051	0.873243	22225.86749
-382.984743	-242.206245	-209.172245	-350.494501	-1.009051	0.11028	22202.97861
-361.621786	-254.413649	-180.942623	-377.96116	-0.246088	1.636205	22203.74157
-357.806972	-247.546985	-187.809288	-397.035228	-1.009051	0.11028	22206.03046
-344.073643	-297.139562	-119.142642	-394.74634	0.516875	0.11028	22215.94897
-318.13291	-310.872892	-120.668567	-430.605589	-0.246088	-1.415646	22209.84527
-293.718102	-315.450668	-102.357461	-442.05003	0.516875	0.11028	22228.91934
-288.377363	-333.761774	-93.201909	-455.020396	-0.246088	-1.415646	22230.44527
-266.251444	-361.228432	-58.105623	-484.01298	0.516875	0.11028	22216.71194
-240.310711	-363.517321	-77.179691	-521.398155	1.279837	0.11028	22217.4749
-225.051456	-400.139532	-58.105623	-522.161117	-0.246088	0.873243	22189.24528
-193.769984	-391.746942	20.479539	-496.983347	1.279837	0.11028	22228.15638
-178.510729	-413.872861	68.546192	-474.094465	-0.246088	-0.652683	22243.41563
-151.044071	-429.895079	89.909148	-484.775943	-0.246088	0.11028	22208.31935
-106.792232	-434.472855	96.01285	-468.753726	-0.246088	0.11028	22207.55638
-100.68853	-462.702476	88.383223	-487.827794	0.516875	0.873243	22226.63045
-78.562611	-458.887663	146.368391	-466.464837	0.516875	0.873243	22219.00082
-54.910766	-477.961731	179.938751	-482.487055	-1.009051	-0.652683	22186.19343
-28.20707	-476.435806	202.827633	-453.494471	-0.246088	0.11028	22217.4749
-5.318188	-488.643209	228.768366	-452.731508	-1.009051	0.11028	22227.39341
28.252173	-492.458023	209.694298	-464.938912	-0.246088	-0.652683	22081.66753
32.829949	-490.932098	273.020205	-447.390769	-0.246088	-1.415646	22195.34898
60.296607	-478.724694	311.931305	-451.205583	-1.009051	0.11028	22199.16379
72.504011	-503.139501	326.427597	-424.501887	-0.246088	0.873243	22190.7712
109.126223	-496.272837	330.24241	-432.894477	-0.246088	0.873243	22187.71935
117.518813	-484.828396	341.686851	-413.057446	-1.009051	-0.652683	22196.11194
162.533614	-478.724694	381.360914	-410.768558	1.279837	-0.652683	22205.2675
189.23731	-464.228402	389.753504	-391.694489	-0.246088	0.11028	22190.7712
208.311378	-466.51729	406.538684	-395.509303	-0.246088	0.873243	22202.21564
223.570633	-430.658041	398.909057	-437.472253	0.516875	0.873243	22192.29713
252.563217	-408.532122	351.605367	-426.027812	1.279837	1.636205	22032.07495
269.348397	-416.161749	407.301647	-381.775974	1.279837	-0.652683	22209.84527
288.422466	-394.798793	452.316448	-323.790806	-0.246088	1.636205	22231.20823
308.259497	-394.03583	469.101629	-307.005625	1.279837	0.11028	22205.2675
303.681721	-377.25065	477.494219	-258.938973	0.516875	0.11028	22188.48232
351.748373	-347.495103	470.627554	-236.813054	0.516875	-0.652683	22212.13416
343.355783	-349.021029	485.123846	-230.709352	-0.246088	-1.415646	22192.29713
371.585404	-320.028445	482.071995	-191.798252	-0.246088	-0.652683	22219.00082
384.555771	-310.109929	501.909026	-173.487146	0.516875	0.873243	22231.20823
397.526137	-286.458084	514.11643	-146.783451	-0.246088	0.11028	22213.66009
382.266882	-264.332165	491.227548	-144.494562	-0.246088	-1.415646	22221.28971
410.496504	-257.4655	482.071995	-114.739016	0.516875	0.11028	22231.97119
421.940945	-217.028475	493.516436	-108.635314	-1.009051	-1.415646	22191.53417
438.726125	-191.850705	498.094213	-94.901985	-1.772014	-1.415646	22203.74157
431.096498	-178.117375	501.909026	-49.887183	-0.246088	-0.652683	22209.84527
444.829827	-140.732201	499.620138	-19.368674	-0.246088	-2.178608	22205.2675
431.85946	-130.813686	453.079411	8.860948	-0.246088	-0.652683	22214.42305
437.2002	-101.821102	443.160895	21.831314	0.516875	0.11028	22230.44527
444.066864	-65.961853	449.264597	36.327606	0.516875	0.11028	22225.10453
441.015013	-56.043338	428.664603	59.979451	-0.246088	0.11028	22219.76379
446.355752	-27.050754	391.279429	93.549811	0.516875	0.11028	22228.91934
448.644641	3.467756	410.353498	104.23129	0.516875	-0.652683	22201.45268
431.85946	36.275154	384.412765	155.349793	1.279837	-1.415646	22240.36378
431.85946	50.008483	404.249796	207.231259	-0.246088	0.873243	22246.46748
412.022429	79.001067	386.701653	219.438663	1.279837	0.873243	22238.07489
407.444653	100.364023	380.597951	217.912738	0.516875	-0.652683	22225.86749
383.792808	109.519576	347.790553	253.009023	-0.246088	0.873243	22235.02304
383.029845	147.667713	334.820187	254.534949	1.279837	1.636205	22233.49712
380.740957	170.556595	316.509081	284.290496	-0.246088	0.11028	22214.42305
373.11133	190.393626	280.649833	296.497899	-0.246088	0.11028	22223.5786
354.037261	204.889918	247.842435	317.097893	0.516875	0.873243	22232.73415
347.170597	223.963987	228.005404	322.438633	-0.246088	0.11028	22141.17863
339.540969	247.615832	231.057255	340.749738	-1.009051	0.11028	22209.84527
325.80764	262.875086	205.879484	367.453434	-0.246088	-0.652683	22211.3712
308.259497	286.526931	161.627646	391.105279	0.516875	0.11028	22200.68972
314.363199	312.467664	146.368391	408.653422	0.516875	0.11028	22212.89712
296.815056	336.882472	125.005434	402.54972	-0.246088	0.11028	22219.76379
275.452099	343.749137	79.990633	410.94231	-1.009051	0.11028	22215.94897
278.50395	366.638019	72.361005	419.3349	0.516875	0.873243	22224.34156
251.037292	377.319497	25.820278	444.51267	-0.246088	-0.652683	22232.73415
239.592851	375.030609	-9.276007	439.934894	1.279837	0.11028	22222.05268
190.000273	410.126895	-90.150058	388.816391	0.516875	0.873243	22018.34162
193.815086	422.334298	-73.364877	426.964527	1.279837	0.873243	22221.28971
170.926204	440.645404	-100.068573	416.283049	1.279837	0.11028	22244.17859
154.141024	431.489851	-112.275977	471.979329	2.0428	0.11028	22228.91934
135.066956	442.17133	-97.779685	469.690441	-0.246088	-0.652683	22201.45268
95.392893	453.615771	-132.875971	465.875627	0.516875	0.11028	22231.20823
83.18549	436.83059	-122.957455	475.03118	-0.246088	-0.652683	22216.71194
60.296607	450.56392	-188.572251	477.320068	-0.246088	0.873243	22188.48232
46.563278	449.800957	-175.601884	482.660807	0.516875	0.11028	22220.52675
31.304023	445.986143	-188.572251	475.03118	-0.246088	0.11028	22214.42305
-0.740411	455.141696	-227.48335	462.823776	-0.246088	-0.652683	22193.06009
-3.792262	450.56392	-231.298164	483.42377	-0.246088	0.873243	22221.28971
-24.392256	435.304665	-255.712972	455.957111	-1.009051	-1.415646	22167.11936
-43.466325	423.860224	-284.705556	436.883043	-0.246088	-0.652683	128.940703
-59.488542	439.119479	-301.490736	449.85341	-1.009051	-0.652683	16.022217
-82.377424	423.860224	-325.142581	457.483037	-0.246088	-0.652683	12.207404
-116.710747	416.993559	-325.905543	435.357118	-1.009051	-0.652683	9.918516
-127.392226	417.756522	-351.846276	409.416385	1.279837	0.11028	12.207404
-128.918151	401.734305	-363.290717	410.179347	-1.009051	0.11028	9.155553
-151.044071	394.86764	-362.527755	382.712689	2.0428	2.399168	10.681478
-165.540363	394.104677	-412.883295	344.564552	-0.246088	-0.652683	9.155553
-183.088506	374.267646	-392.283301	336.934925	-0.246088	-1.415646	21178.31965
-202.162574	394.104677	-397.624041	347.616403	0.516875	-1.415646	22172.4601
-242.599599	376.556534	-428.905513	325.490483	-0.246088	-1.415646	22215.18601
-243.362562	363.586168	-427.379587	302.601601	0.516875	-1.415646	22186.95639
-274.644034	358.245429	-420.512923	306.416415	1.279837	0.873243	22205.2675
-278.458848	326.963956	-429.668476	246.142359	0.516875	-0.652683	22206.79342
-315.844022	325.438031	-437.298103	258.349763	-1.009051	0.873243	22212.89712
-308.977357	305.601	-450.268469	228.594216	-1.009051	0.11028	22215.94897
-320.421798	290.341745	-455.609209	217.912738	0.516875	1.636205	22227.39341
-341.784755	255.245459	-460.949948	178.238675	-0.246088	-0.652683	22223.5786
-352.466233	234.645465	-467.05365	125.594246	0.516875	-0.652683	22182.37861
-379.169929	222.438061	-465.527724	91.260923	-1.009051	-0.652683	22211.3712
-392.140296	186.578813	-508.253637	60.742414	-1.009051	0.11028	22206.79342
-394.429184	183.526962	-500.62401	43.957234	-1.772014	-0.652683	22199.16379
-401.295848	151.482527	-466.290687	61.505376	-0.246088	-0.652683	22215.18601
-437.155097	140.038086	-455.609209	24.120202	-0.246088	-0.652683	22218.23786
-415.79214	124.015868	-445.690693	-2.583493	-0.246088	-0.652683	22214.42305
-436.392134	103.415874	-444.92773	-17.842748	0.516875	1.636205	22226.63045
-450.888426	88.15662	-438.824028	-31.576077	0.516875	0.11028	22231.20823
-453.177314	66.793663	-428.14255	-91.087171	-0.246088	-0.652683	22211.3712
-464.621756	35.512191	-425.853662	-120.842718	-1.009051	-1.415646	22051.91199
-461.569905	33.223303	-396.861078	-106.346426	1.279837	0.11028	22233.49712
-458.518054	2.704793	-404.490705	-162.042705	1.279837	0.11028	22235.786
-460.043979	-16.369275	-406.779593	-154.413078	0.516875	-1.415646	22236.54897
-451.651389	-34.680381	-348.794425	-165.857519	0.516875	-0.652683	22238.83786
-448.599538	-58.332226	-341.927761	-208.583432	0.516875	0.873243	22224.34156
-450.888426	-69.776667	-316.74999	-223.842687	1.279837	1.636205	22225.10453
-429.52547	-101.058139	-294.624071	-231.472314	-1.009051	-0.652683	22227.39341
-435.629172	-128.524798	-301.490736	-274.198228	0.516875	-0.652683	22220.52675
-431.051395	-152.939605	-266.39445	-272.672302	-1.009051	-0.652683	22220.52675
-421.13288	-178.117375	-256.475934	-303.953774	-1.009051	-1.415646	22228.91934
-409.688438	-201.76922	-236.638903	-321.501917	0.516875	0.11028	22221.28971
-402.821774	-226.946991	-225.957425	-351.257464	-0.246088	0.873243	22198.40083
-389.851407	-254.413649	-232.824089	-382.538936	-1.772014	-0.652683	22210.60823
-366.199562	-258.991426	-176.364847	-384.064862	0.516875	0.11028	22209.08231
-347.125494	-277.302531	-148.898188	-390.931526	0.516875	0.11028	22207.55638
-325.762537	-290.272898	-135.927822	-393.220415	0.516875	-0.652683	22222.81564
-315.081059	-295.613637	-100.831536	-416.109297	-0.246088	0.11028	22229.6823
-287.614401	-310.872892	-78.705617	-432.894477	-0.246088	-1.415646	22217.4749
-287.614401	-333.761774	-70.313026	-446.627806	-1.009051	0.11028	22225.10453
-269.303295	-352.072879	-59.631548	-461.124098	0.516875	0.11028	22220.52675
-231.918121	-361.228432	-16.905635	-459.598173	1.279837	-0.652683	22173.22306
-200.636649	-394.03583	-1.64638	-473.331502	1.279837	0.873243	22235.786
-201.399611	-399.376569	12.086949	-514.53149	0.516875	0.11028	22246.46748
-160.962586	-410.058047	9.035098	-538.946297	-0.246088	0.11028	22183.90454
-139.59963	-422.265451	89.909148	-494.694459	0.516875	-0.652683	22222.81564
-122.051487	-426.843228	125.768397	-456.546322	-0.246088	-0.652683	22234.26008
-102.214455	-457.361737	130.346173	-491.642608	1.279837	-0.652683	22202.97861
-76.273722	-459.650625	135.686913	-484.01298	-0.246088	0.11028	22207.55638
-57.962617	-479.487657	176.8869	-471.805577	0.516875	0.873243	22227.39341
-17.525592	-485.591358	225.716515	-452.731508	0.516875	-0.652683	22212.13416
9.178104	-487.880247	237.160957	-472.568539	0.516875	0.11028	22120.57863
24.437359	-493.983949	270.731317	-453.494471	-1.009051	-0.652683	22199.16379
45.800315	-488.643209	286.753534	-455.020396	-1.009051	-0.652683	22180.85269
62.585496	-500.08765	267.679466	-472.568539	-0.246088	0.873243	22167.11936
88.526229	-477.198768	317.272044	-441.287067	-0.246088	-0.652683	22202.21564
103.022521	-486.354321	340.923889	-421.450036	0.516875	0.11028	22200.68972
141.93362	-477.198768	340.160926	-412.294483	-0.246088	0.11028	22202.21564
167.111391	-468.043216	376.783137	-382.538936	-0.246088	0.11028	22206.03046
193.815086	-458.887663	379.072026	-387.879676	-0.246088	0.11028	22201.45268
212.889155	-449.73211	395.094243	-376.435234	1.279837	0.873243	22177.80084
218.229894	-451.258035	382.123877	-403.13893	1.279837	-0.652683	22015.28977
250.274329	-422.265451	417.983125	-351.257464	0.516875	0.11028	22223.5786
270.874323	-413.872861	430.190529	-345.153762	0.516875	0.11028	22214.42305
309.785422	-403.954346	420.272013	-374.909309	0.516875	0.11028	22206.79342
309.02246	-394.798793	430.190529	-320.738955	0.516875	-0.652683	22205.2675
318.940975	-380.302501	472.916442	-248.257495	-0.246088	0.11028	22203.74157
338.778006	-354.361768	469.864591	-213.161209	-1.009051	-0.652683	22206.79342
345.644671	-333.761774	466.049778	-216.21306	0.516875	1.636205	22228.91934
382.266882	-328.421035	488.175697	-194.850103	-0.246088	0.873243	22214.42305
393.711324	-308.584003	489.701622	-159.753817	-1.009051	-0.652683	22220.52675
408.970578	-284.169196	490.464585	-150.598264	-0.246088	0.873243	22231.20823
413.548355	-258.991426	505.72384	-120.842718	0.516875	0.11028	22216.71194
412.022429	-251.361798	501.909026	-126.183457	-1.009051	-0.652683	22201.45268
426.518721	-217.028475	476.731256	-126.94642	-0.246088	-0.652683	22213.66009
414.311317	-180.406264	466.049778	-117.790867	-0.246088	0.11028	22201.45268
439.489088	-169.724785	488.175697	-33.864966	-1.009051	-0.652683	22209.08231
433.385386	-139.206276	490.464585	-1.057568	-0.246088	-0.652683	22222.05268
447.881678	-114.028506	473.679405	13.438724	-0.246088	0.873243	22224.34156
450.170566	-98.006288	457.657187	50.060935	-0.246088	0.873243	22219.00082
450.170566	-57.569263	443.923858	64.557227	0.516875	-0.652683	22227.39341
442.540939	-33.917418	426.375715	92.023886	0.516875	0.11028	22228.91934
441.015013	-14.080387	415.694237	124.831284	0.516875	1.636205	22205.2675
435.674274	-0.347058	415.694237	153.060905	1.279837	0.873243	22247.99341
441.777976	42.378855	401.197945	176.71275	-0.246088	0.11028	22247.99341
426.518721	60.689961	351.605367	132.460911	0.516875	-0.652683	22222.05268
406.68169	78.238104	366.864622	196.549781	1.279837	0.11028	22236.54897
413.548355	113.33439	363.049808	233.934955	-0.246088	0.11028	22238.83786
388.370584	122.489943	362.286845	253.771986	-1.009051	-0.652683	22213.66009
392.185398	159.875117	344.738702	272.846055	-1.009051	-0.652683	22223.5786
357.852075	159.112154	310.405379	272.083092	0.516875	-0.652683	22231.20823
375.400218	195.734366	302.775752	280.475682	-0.246088	-0.652683	22213.66009
363.192814	216.334359	249.36836	314.046042	-0.246088	-1.415646	22184.6675
344.881708	225.489912	244.790584	343.038626	-1.009051	0.11028	22217.4749
340.303932	256.771385	222.664665	343.801589	-1.009051	-1.415646	22193.82305
328.096528	282.712118	207.40541	356.008993	-1.009051	-1.415646	22202.97861
318.178013	300.260261	152.472093	373.557136	-0.246088	-0.652683	22221.28971
300.62987	316.282478	124.242471	391.868242	-0.246088	-0.652683	22205.2675
296.815056	330.77877	109.746179	422.386751	-0.246088	-0.652683	22221.28971
273.926174	355.193578	94.486925	420.097863	-0.246088	-0.652683	22231.20823
262.481733	374.267646	68.546192	430.016378	-0.246088	0.11028	22223.5786
234.252111	379.608385	33.449906	421.623788	-0.246088	-0.652683	22217.4749
206.785453	398.682454	-22.246374	425.438602	-0.246088	0.11028	22014.52681
199.918788	406.312081	-25.298225	454.431186	-0.246088	0.11028	22214.42305
195.341012	428.438	-62.683399	441.460819	2.0428	0.873243	22239.60082
167.874353	435.304665	-89.387095	470.453403	-0.246088	-1.415646	22224.34156
138.881769	451.326882	-142.031524	423.149714	0.516875	0.11028	22209.84527
123.622515	441.408367	-155.764853	446.801559	-0.246088	-2.178608	22219.00082
103.022521	443.697255	-116.853753	475.03118	-0.246088	0.11028	22228.15638
79.370676	435.304665	-139.742635	482.660807	-0.246088	0.873243	22199.92676
69.45216	449.800957	-147.372263	474.268217	-0.246088	0.11028	22208.31935
45.037353	441.408367	-187.046325	471.979329	0.516875	0.11028	22225.10453
19.09662	441.408367	-193.150027	475.03118	0.516875	1.636205	22204.50453
18.333657	441.408367	-203.831505	476.557105	-0.246088	-0.652683	22204.50453
-9.895964	435.304665	-228.246313	466.63859	-0.246088	0.11028	22179.32676
-31.258921	442.934292	-261.053711	433.831192	-1.009051	-0.652683	22189.24528
-44.99225	426.912075	-314.461102	434.594155	-0.246088	0.873243	57.222205
-70.170021	411.65282	-309.883326	427.72749	-1.772014	-0.652683	15.259255
-91.532977	420.808373	-313.69814	452.905261	0.516875	-0.652683	11.444441
-100.68853	423.097261	-328.957394	441.460819	-0.246088	0.873243	11.444441
-130.444077	419.282448	-361.001829	425.438602	0.516875	0.11028	10.681478
-131.970002	408.600969	-366.342568	414.757124	0.516875	0.11028	8.39259
-161.725549	407.838006	-383.127749	378.897875	-0.246088	-0.652683	9.918516
-183.088506	398.682454	-379.312935	373.557136	-1.009051	-0.652683	8.39259
-207.503313	380.371348	-377.024047	375.846024	1.279837	0.11028	21945.86016
-199.110723	389.526901	-414.409221	333.120111	1.279837	0.873243	22174.74899
-223.525531	384.186162	-435.772177	262.927539	0.516875	1.636205	22161.77862
-265.488481	374.267646	-480.786979	274.37198	-0.246088	0.11028	22203.74157
-259.384779	355.95654	-436.53514	290.394198	-1.009051	0.11028	22197.63787
-278.458848	331.541733	-423.564774	259.112725	1.279837	0.873243	22213.66009
-299.058842	314.756553	-447.216618	241.564582	-0.246088	0.11028	22223.5786
-296.769953	305.601	-459.424022	246.142359	-0.246088	0.11028	22222.05268
-342.547718	275.845453	-490.705494	214.860887	-0.246088	-0.652683	22216.71194
-347.888457	257.534347	-452.557358	146.957203	0.516875	1.636205	22209.84527
-363.910674	229.304726	-452.557358	135.512762	-1.009051	-0.652683	22211.3712
-378.406966	216.334359	-488.416606	101.179439	-1.009051	0.873243	22196.87491
-390.61437	199.549179	-500.62401	60.742414	-1.009051	0.11028	22205.2675
-395.955109	189.630664	-490.705494	50.823898	-0.246088	-0.652683	22218.23786
-415.79214	151.482527	-489.179569	15.727612	0.516875	0.11028	22206.79342
-413.503252	141.564011	-431.194401	24.120202	1.279837	0.11028	22224.34156
-423.421768	113.33439	-438.061066	12.675761	1.279837	-0.652683	22231.97119
-440.206948	107.230688	-449.505507	-21.657562	0.516875	-0.652683	22215.18601
-460.043979	81.289955	-445.690693	-46.072369	-1.772014	0.11028	22219.76379
-436.392134	74.42329	-454.083283	-89.561245	-0.246088	0.11028	22054.96384
-453.940277	50.008483	-381.601823	-89.561245	-0.246088	0.873243	22219.00082
-453.177314	29.408489	-385.416637	-110.924202	0.516875	-0.652683	22247.23045
-444.021762	2.704793	-404.490705	-147.546413	1.279837	-0.652683	22244.94156
-440.969911	-1.872983	-374.735158	-170.435296	-0.246088	-0.652683	22219.00082
-456.229165	-47.650747	-383.127749	-216.21306	1.279837	0.11028	22231.20823
-450.125464	-62.147039	-330.48332	-214.687134	0.516875	-0.652683	22234.26008
-438.681022	-84.272959	-300.727773	-226.131575	-0.246088	-0.652683	22211.3712
-445.547687	-104.872953	-294.624071	-232.235277	-1.009051	-0.652683	22219.76379
-432.577321	-138.443313	-280.127779	-264.279712	-1.009051	0.11028	22228.91934
-421.13288	-152.939605	-281.653705	-310.057476	0.516875	0.11028	22219.00082
-422.658805	-168.19886	-280.127779	-324.553768	-0.246088	0.11028	22219.00082
-408.162513	-204.821071	-235.87594	-319.213029	-1.009051	-0.652683	22206.79342
-396.718072	-225.421065	-225.957425	-348.968576	0.516875	0.873243	22209.84527
-379.932892	-249.835873	-210.69817	-386.35375	1.279837	0.11028	22197.63787
-352.466233	-265.095127	-175.601884	-388.642638	-0.246088	0.11028	22216.71194
-341.784755	-268.909941	-182.468549	-444.338918	-0.246088	1.636205	22225.86749
-331.103277	-284.169196	-121.43153	-389.405601	0.516875	0.873243	22219.76379
-302.873655	-301.717339	-88.624132	-413.057446	-0.246088	-0.652683	22228.15638
-300.584767	-321.55437	-73.364877	-426.790775	-0.246088	-0.652683	22231.20823
-276.169959	-349.021029	-62.683399	-452.731508	0.516875	2.399168	22211.3712
-250.992189	-352.835842	-39.031554	-451.205583	0.516875	0.873243	22199.92676
-226.577382	-365.043246	-18.43156	-474.857428	1.279837	0.873243	22242.65267
-201.399611	-403.954346	3.694359	-476.383353	0.516875	0.11028	22231.20823
-184.614431	-385.64324	28.872129	-516.820378	1.279837	0.873243	22179.32676
-183.088506	-427.60619	42.605459	-494.694459	-1.009051	0.11028	22222.05268
-148.755182	-429.895079	50.235086	-496.983347	1.279837	0.873243	22221.28971
-128.155189	-455.072849	105.168403	-528.264819	-1.772014	-0.652683	22199.16379
-94.584828	-461.176551	150.183205	-481.724092	-0.246088	-1.415646	22218.23786
-78.562611	-459.650625	173.072087	-480.198167	0.516875	0.11028	22212.13416
-41.177437	-472.620992	170.020236	-466.464837	-1.009051	0.11028	22219.00082
-1.503374	-471.858029	192.909118	-460.361136	-1.009051	0.11028	22150.33418
3.074402	-497.798762	256.997988	-442.812993	-0.246088	0.11028	22188.48232
29.015135	-493.220986	263.864652	-448.153732	-0.246088	0.873243	22184.6675
45.037353	-478.724694	297.435013	-448.916695	-1.009051	-1.415646	22160.25269
67.926235	-499.324688	284.464646	-457.309285	-1.009051	-0.652683	22190.00824
71.741049	-481.776545	332.531299	-426.027812	-0.246088	-0.652683	22185.43046
112.941036	-481.776545	309.642417	-443.575955	-0.246088	-0.652683	22209.08231
144.985471	-474.146917	368.390547	-393.220415	0.516875	0.11028	22212.89712
172.45213	-472.620992	382.886839	-393.983377	0.516875	0.873243	22202.97861
197.6299	-462.702476	382.886839	-378.724123	0.516875	0.11028	22193.06009
205.259527	-454.309886	379.834988	-373.383384	-0.246088	0.873243	22042.75643
227.385447	-423.028414	428.664603	-357.361166	0.516875	-0.652683	22199.16379
249.511366	-426.843228	437.820156	-338.287098	0.516875	0.11028	22225.86749
270.11136	-409.295085	431.716454	-339.813023	0.516875	0.11028	22206.79342
298.340981	-413.872861	447.738672	-335.998209	0.516875	1.636205	22183.90454
307.496534	-378.776575	459.946076	-311.583402	-0.246088	-0.652683	22199.92676
314.363199	-373.435836	456.894225	-260.464898	-1.009051	-0.652683	22215.94897
347.170597	-355.887693	484.360883	-204.005656	-1.009051	-0.652683	22209.84527
356.326149	-329.94696	491.227548	-182.642699	0.516875	0.11028	22222.05268
378.452069	-313.16178	491.227548	-182.642699	0.516875	0.873243	22232.73415
383.792808	-290.272898	478.257181	-188.746401	-0.246088	0.11028	22214.42305
389.133547	-262.043277	475.20533	-136.101972	-0.246088	-0.652683	22222.81564
411.259466	-258.991426	480.54607	-138.390861	-1.772014	-1.415646	22209.84527
409.733541	-244.495134	479.020144	-119.316792	-1.009051	-2.178608	22195.34898
429.570572	-212.450699	470.627554	-119.316792	-1.772014	-1.415646	22200.68972
419.652057	-185.747003	479.020144	-86.509394	0.516875	0.873243	22221.28971
430.333535	-155.228493	479.020144	-78.879767	0.516875	0.11028	22215.94897
439.489088	-139.206276	414.168311	-39.205705	-1.009051	-0.652683	22220.52675
452.459454	-108.687766	470.627554	16.490575	0.516875	0.11028	22231.20823
448.644641	-87.32481	466.81274	31.74983	0.516875	0.11028	22222.81564
446.355752	-62.147039	460.709038	83.631296	0.516875	0.11028	22219.76379
447.118715	-33.154455	421.034976	97.364625	-0.246088	0.11028	22217.4749
438.726125	-7.976685	430.953492	132.460911	-0.246088	0.11028	22248.75637
435.674274	1.94183	417.983125	155.349793	0.516875	-0.652683	22235.02304
426.518721	46.956632	403.486833	154.58683	0.516875	0.11028	22230.44527
418.126131	58.401073	382.886839	188.920154	1.279837	0.873243	22241.88971
402.103914	79.76403	359.234994	198.838669	0.516875	0.11028	22225.86749
408.207616	88.919582	310.405379	225.542365	0.516875	-0.652683	22223.5786
387.607622	130.11957	319.560932	227.06829	-0.246088	-0.652683	22228.91934
386.844659	163.689931	316.509081	267.505315	1.279837	2.399168	22217.4749
370.822441	169.793633	290.568348	277.423831	-0.246088	0.873243	22225.86749
376.163181	197.260291	273.783168	314.809005	-0.246088	0.11028	22205.2675
347.170597	195.734366	228.768366	313.28308	-1.009051	0.11028	22198.40083
343.355783	224.72695	216.560963	330.06826	-0.246088	0.11028	22202.97861
332.674305	245.326944	193.672081	356.008993	-1.009051	-0.652683	22209.84527
328.096528	276.608416	170.020236	374.320099	-1.009051	-0.652683	22205.2675
292.237279	297.971372	124.242471	366.690471	-1.009051	-0.652683	22212.13416
312.837273	320.860254	83.805446	342.275664	-0.246088	0.11028	22231.20823
286.89654	344.512099	57.864713	328.542334	0.516875	0.11028	22218.23786
280.029876	355.193578	86.857297	421.623788	-0.246088	-0.652683	22222.81564
257.903956	369.68987	61.679527	417.808975	-0.246088	-0.652683	22227.39341
242.644702	388.763938	35.738794	443.749708	-1.009051	0.873243	22078.61568
224.333596	403.26023	-0.120455	446.801559	0.516875	-1.415646	22215.94897
204.496565	410.126895	-19.194523	450.616372	1.279837	-0.652683	22249.51933
190.000273	420.04541	-55.053772	459.771925	-0.246088	0.873243	22222.05268
153.378061	438.356516	-86.335244	459.771925	0.516875	-0.652683	22199.92676
146.511397	433.015777	-116.090791	465.112664	-0.246088	-0.652683	22228.15638
104.548446	435.304665	-109.987089	485.712658	-0.246088	-1.415646	22224.34156
97.681782	433.77874	-139.742635	469.690441	-0.246088	0.11028	22188.48232
80.896601	445.986143	-149.661151	475.03118	0.516875	0.11028	22220.52675
55.718831	444.460218	-171.024108	481.134882	-0.246088	0.11028	22229.6823
29.778098	452.089845	-183.231512	496.394137	-0.246088	0.11028	22197.63787
35.8818	433.015777	-225.194462	494.868211	-1.009051	-1.415646	22214.42305
10.70403	445.986143	-215.275946	455.957111	-1.009051	-0.652683	22186.95639
-19.051517	438.356516	-248.083344	481.897845	-0.246088	-0.652683	22174.74899
-35.073735	424.623187	-276.312965	449.090447	-1.772014	-1.415646	22151.8601
-40.414474	433.77874	-301.490736	447.564521	0.516875	0.873243	42.725913
-55.673729	437.593553	-322.853692	420.097863	-0.246088	0.11028	13.733329
-92.29594	414.704671	-331.246282	420.860826	-0.246088	0.11028	10.681478
-104.503344	410.889857	-372.44627	413.994161	0.516875	0.873243	10.681478
-125.103338	411.65282	-367.105531	407.127496	0.516875	0.11028	9.155553
-138.073704	406.312081	-361.001829	409.416385	-0.246088	0.873243	12.207404
-160.962586	395.630603	-363.290717	397.208981	-0.246088	0.873243	9.155553
-177.747766	398.682454	-365.579606	385.76454	0.516875	-0.652683	15713.98053
-201.399611	397.156528	-377.024047	374.320099	1.279837	-0.652683	22159.48973
-218.947754	373.504683	-414.409221	333.120111	-0.246088	0.11028	22166.3564
-226.577382	372.741721	-422.801811	301.838639	-0.246088	-1.415646	22187.71935
-252.518115	359.008391	-427.379587	272.846055	-0.246088	0.11028	22190.00824
-280.747736	361.29728	-479.261053	248.431247	-0.246088	1.636205	22222.05268
-280.747736	331.541733	-443.401805	253.771986	0.516875	0.873243	22219.00082
-302.873655	321.623217	-456.372171	243.853471	-0.246088	-1.415646	22215.18601
-324.236612	294.919521	-454.846246	233.171992	1.279837	0.873243	22227.39341
-347.888457	272.793602	-452.557358	195.023855	0.516875	0.11028	22213.66009
-357.04401	245.326944	-461.71291	159.164607	-0.246088	0.873243	22199.16379
-361.621786	241.51213	-443.401805	117.964619	-0.246088	0.11028	22206.03046
-389.088445	203.363993	-480.786979	88.972035	-1.009051	-0.652683	22208.31935
-388.325482	201.838067	-484.601793	72.949818	-0.246088	-0.652683	22205.2675
-393.666221	166.741782	-478.498091	60.742414	-1.009051	0.11028	22215.18601
-417.318066	164.452893	-443.401805	-1.057568	-0.246088	-1.415646	22228.15638
-429.52547	128.593645	-458.66106	-44.546444	-1.009051	-1.415646	22214.42305
-427.236581	112.571427	-501.386973	-39.205705	-0.246088	-0.652683	22222.81564
-437.155097	97.312173	-440.349954	-26.235338	-0.246088	0.11028	22228.91934
-441.732873	86.630694	-432.720326	-32.33904	-1.009051	0.11028	22127.4453
-447.073613	61.452924	-398.387003	-72.013102	1.279837	0.11028	22241.12674
-461.569905	45.430706	-378.549972	-88.798283	-0.246088	-0.652683	22252.57118
-466.147681	29.408489	-380.83886	-111.687165	-0.246088	0.11028	22228.15638
-456.992128	11.860346	-380.83886	-144.494562	-0.246088	-0.652683	22230.44527
-459.281016	-24.761865	-375.498121	-146.783451	0.516875	0.11028	22241.12674
-453.177314	-40.784083	-340.401835	-178.064923	-0.246088	-0.652683	22217.4749
-448.599538	-69.013704	-327.431469	-208.583432	-0.246088	0.11028	22217.4749
-444.784724	-87.32481	-312.935177	-234.524165	0.516875	0.11028	22230.44527
-449.362501	-117.080357	-295.387034	-244.442681	0.516875	0.873243	22221.28971
-442.495836	-140.732201	-287.757406	-273.435265	-1.009051	-0.652683	22219.76379
-444.021762	-139.969239	-273.261114	-290.220445	-0.246088	0.11028	22228.91934
-427.999544	-182.695152	-274.024077	-299.375998	-0.246088	0.11028	22204.50453
-392.140296	-200.243295	-222.905574	-335.235247	0.516875	0.11028	22203.74157
-403.584737	-222.369214	-222.905574	-356.598203	-0.246088	-0.652683	22208.31935
-370.777339	-244.495134	-193.91299	-374.909309	-0.246088	-1.415646	22217.4749
-359.332898	-263.569202	-183.231512	-381.013011	1.279837	0.873243	22214.42305
-347.888457	-279.591419	-133.638934	-401.613005	-1.009051	-1.415646	22225.86749
-325.762537	-295.613637	-141.268561	-437.472253	0.516875	1.636205	22233.49712
-314.318096	-317.739556	-138.979673	-458.072247	0.516875	0.873243	22218.23786
-288.377363	-327.658072	-68.024138	-448.916695	-0.246088	0.11028	22220.52675
-261.673667	-353.598805	-39.794517	-433.65744	0.516875	0.11028	22210.60823
-246.414413	-360.46547	-23.009337	-433.65744	1.279837	0.873243	22226.63045
-226.577382	-369.621022	-3.935268	-459.598173	1.279837	1.636205	22242.65267
-215.895903	-394.798793	-14.616747	-493.168533	-0.246088	0.11028	22194.58602
-180.799617	-406.243234	31.92398	-490.879645	-0.246088	-0.652683	22209.84527
-157.147773	-428.369153	59.390639	-504.612974	0.516875	-0.652683	22224.34156
-125.8663	-429.895079	72.361005	-506.1389	0.516875	0.873243	22196.11194
-119.762598	-450.495073	121.953583	-469.516688	-0.246088	1.636205	22199.92676
-93.058903	-457.361737	112.035068	-476.383353	-0.246088	0.11028	22219.00082
-63.303356	-471.095066	157.812832	-498.509272	-0.246088	-0.652683	22225.86749
-35.073735	-487.117284	213.509112	-484.01298	0.516875	-1.415646	22171.69713
-19.81448	-481.776545	217.323925	-457.309285	-1.009051	0.873243	22192.29713
3.074402	-500.850613	244.790584	-445.864844	-0.246088	1.636205	22198.40083
13.755881	-481.776545	289.805385	-444.338918	-1.009051	-0.652683	22161.01566
55.718831	-477.198768	305.827603	-473.331502	-1.009051	0.11028	22190.00824
70.215123	-487.117284	314.983156	-432.131514	0.516875	0.11028	22196.11194
101.496595	-477.198768	298.960938	-435.946328	0.516875	-0.652683	22202.97861
113.703999	-482.539508	328.716485	-414.583371	0.516875	-0.652683	22193.06009
126.674366	-483.30247	317.272044	-397.798191	-0.246088	-1.415646	22202.21564
178.555832	-462.702476	367.627585	-414.583371	-0.246088	0.11028	22197.63787
196.103975	-459.650625	398.146094	-383.301899	0.516875	0.11028	22105.31938
220.518782	-439.050631	409.590535	-361.938942	0.516875	0.11028	22217.4749
240.355813	-430.658041	424.086827	-349.731539	0.516875	-1.415646	22235.786
257.140994	-429.132116	417.983125	-340.575986	0.516875	0.873243	22200.68972
267.822472	-389.458054	433.24238	-334.472284	0.516875	0.11028	22196.87491
286.89654	-396.324718	450.790523	-316.924141	-0.246088	-1.415646	22206.03046
313.600236	-393.272867	468.338666	-273.435265	-0.246088	0.873243	22202.21564
327.333565	-366.569171	474.442368	-233.761203	-0.246088	0.11028	22221.28971
350.222447	-357.413619	478.257181	-218.501948	-1.009051	0.11028	22229.6823
357.852075	-347.495103	477.494219	-210.109358	-0.246088	0.11028	22212.89712
382.266882	-318.502519	430.953492	-239.101942	-0.246088	0.11028	22208.31935
396.000212	-309.346966	504.197914	-154.413078	-0.246088	0.11028	22231.20823
386.844659	-286.458084	480.54607	-149.072339	-1.009051	-0.652683	22193.82305
417.363168	-254.413649	487.412734	-131.524196	0.516875	-0.652683	22206.03046
409.733541	-239.917357	484.360883	-118.553829	0.516875	-1.415646	22209.08231
437.963162	-203.295146	497.33125	-99.479761	-1.009051	-1.415646	22206.03046
447.881678	-176.59145	481.309032	-79.64273	1.279837	0.873243	22217.4749
447.881678	-149.887754	464.523852	-55.990885	0.516875	0.873243	22229.6823
447.881678	-133.102574	466.81274	-28.524226	-0.246088	-1.415646	22227.39341
464.666858	-102.584065	417.983125	-38.442742	-0.246088	-0.652683	22218.23786
439.489088	-85.035922	415.694237	-11.739046	-1.009051	0.11028	22227.39341
447.118715	-56.8063	455.368299	101.942402	-0.246088	-0.652683	22223.5786
443.303901	-14.080387	421.034976	133.223874	1.279837	1.636205	22238.07489
422.703908	-6.45076	424.84979	143.142389	1.279837	1.636205	22245.70452
437.2002	9.571458	393.568318	178.238675	0.516875	0.11028	22236.54897
420.415019	41.615893	386.701653	189.683116	0.516875	-1.415646	22225.10453
414.311317	69.082551	391.279429	198.838669	0.516875	0.11028	22233.49712
418.126131	94.260322	344.738702	203.416446	-0.246088	0.11028	22228.91934
389.89651	110.282539	344.738702	234.697918	0.516875	0.11028	22212.89712
395.237249	133.171421	321.086858	249.957172	-0.246088	0.11028	22225.86749
373.874292	153.008452	300.486864	236.223843	-0.246088	0.873243	22231.20823
373.11133	179.712148	295.146125	296.497899	-0.246088	-0.652683	22201.45268
352.511336	199.549179	269.968354	315.571968	-1.009051	0.11028	22204.50453
346.407634	211.756583	237.923919	331.594185	-0.246088	0.11028	22210.60823
348.696522	227.778801	173.835049	324.727521	0.516875	0.11028	22196.11194
335.726155	236.934353	196.723931	353.720105	-1.772014	-0.652683	22210.60823
318.178013	283.47508	173.072087	362.875658	-1.009051	0.11028	22220.52675
316.652087	302.549149	128.820248	365.927509	0.516875	0.11028	22221.28971
296.815056	334.593584	111.272105	396.446018	0.516875	0.11028	22222.05268
290.711354	355.95654	81.516558	362.112695	-0.246088	0.11028	22229.6823
266.296546	367.400981	35.738794	340.749738	0.516875	1.636205	22225.86749
248.748403	372.741721	7.509173	379.660838	-1.009051	0.11028	22099.97864
235.015074	394.104677	34.975831	455.194149	1.279837	-0.652683	22231.20823
218.992857	400.971342	-9.276007	465.112664	1.279837	-0.652683	22246.46748
196.103975	409.363932	-38.268591	447.564521	0.516875	0.11028	22222.81564
185.422496	427.675038	-78.705617	464.349702	1.279837	0.11028	22209.08231
164.822502	431.489851	-109.224126	458.246	0.516875	-0.652683	22229.6823
134.303993	439.882441	-100.068573	484.949695	0.516875	0.873243	22214.42305
118.281775	445.986143	-105.409312	477.320068	-1.009051	-0.652683	22198.40083
102.259558	436.83059	-142.794486	475.03118	-0.246088	0.11028	22222.81564
80.133639	445.223181	-145.083375	478.083031	-0.246088	0.11028	22215.18601
54.955868	452.852808	-231.298164	429.253416	0.516875	0.11028	22124.39345
41.222539	453.615771	-177.890772	491.053397	-0.246088	0.11028	22223.5786
24.437359	436.067628	-216.801872	458.246	-1.772014	0.11028	22174.74899
9.178104	442.934292	-223.668537	488.001546	-1.009051	0.11028	22190.7712
-30.495958	447.512069	-241.21668	465.875627	-0.246088	0.873243	22172.4601
-37.362623	448.275032	-260.290748	455.194149	-1.009051	-2.178608	3382.213813
-56.436691	423.097261	-298.438885	455.194149	-1.009051	-1.415646	18.311106
-67.11817	433.015777	-295.387034	447.564521	0.516875	0.11028	10.681478
-93.821865	424.623187	-331.246282	428.490453	-1.009051	0.11028	12.970367
-96.873716	414.704671	-365.579606	389.579353	0.516875	0.873243	9.155553
-116.710747	400.208379	-402.201817	359.060844	-0.246088	-0.652683	9.155553
-138.836667	412.415783	-399.149966	388.053428	0.516875	1.636205	9.918516
-162.488512	404.786156	-370.920345	397.208981	0.516875	1.636205	8.39259
-185.377394	394.86764	-380.83886	380.423801	0.516875	-0.652683	12251.65563
-208.266276	377.319497	-391.520339	378.897875	1.279837	1.636205	22128.97122
-219.710717	379.608385	-425.090699	315.571968	-1.009051	0.11028	22187.71935
-255.569966	368.926907	-433.483289	326.253446	-0.246088	0.873243	22196.87491
-257.095891	345.275062	-425.853662	282.76457	-1.009051	-0.652683	22212.13416
-276.932922	342.986174	-425.853662	278.186794	0.516875	-0.652683	22214.42305
-292.192177	327.726919	-434.246252	253.771986	-0.246088	0.11028	22224.34156
-305.162543	310.178776	-441.875879	240.80162	0.516875	-0.652683	22225.86749
-328.814388	294.156559	-454.846246	220.201626	1.279837	1.636205	22206.79342
-343.31068	270.504714	-456.372171	188.920154	-0.246088	0.11028	22206.79342
-351.70327	235.408428	-437.298103	152.297942	-0.246088	0.11028	22207.55638
-350.940308	238.460279	-444.92773	146.957203	0.516875	0.11028	22197.63787
-382.22178	216.334359	-480.786979	85.157221	-0.246088	0.11028	22215.18601
-370.777339	196.497328	-486.127718	56.9276	-0.246088	-1.415646	22217.4749
-403.584737	174.371409	-502.149936	57.690563	-1.009051	-0.652683	22214.42305
-422.658805	160.63808	-435.009215	24.120202	-0.246088	-0.652683	22224.34156
-425.710656	117.912166	-463.238836	3.520208	-1.009051	0.873243	22231.20823
-426.473619	108.756614	-453.32032	-39.968668	-0.246088	-1.415646	22210.60823
-424.18473	88.919582	-505.201786	-75.827916	1.279837	0.873243	22148.80825
-444.784724	82.052918	-442.638842	-68.198289	1.279837	1.636205	22244.17859
-457.755091	62.978849	-372.44627	-74.301991	0.516875	0.11028	22233.49712
-470.725457	44.667744	-370.920345	-85.746432	-1.009051	-0.652683	22234.26008
-466.147681	26.356638	-361.764792	-129.99827	-0.246088	-0.652683	22237.31193
-469.199532	-12.554462	-402.96478	-156.701966	-1.009051	-1.415646	22224.34156
-466.910644	-31.62853	-351.083314	-157.464929	0.516875	0.11028	22224.34156
-450.888426	-50.702598	-331.246282	-188.746401	0.516875	-0.652683	22226.63045
-445.547687	-72.828518	-324.379618	-203.242693	0.516875	1.636205	22221.28971
-447.836575	-100.295176	-306.831475	-229.183426	1.279837	0.873243	22219.76379
-445.547687	-127.761835	-341.927761	-272.672302	-0.246088	0.11028	22175.51195
-437.155097	-142.258127	-274.024077	-272.672302	1.279837	0.11028	22224.34156
-435.629172	-160.569233	-262.579636	-302.427849	-1.009051	0.11028	22196.87491
-414.266215	-182.695152	-242.742605	-321.501917	-1.009051	0.11028	22212.13416
-412.740289	-200.243295	-229.009276	-330.65747	0.516875	0.873243	22208.31935
-382.984743	-225.421065	-203.068543	-352.020427	1.279837	0.11028	22206.79342
-384.510668	-247.546985	-190.861139	-378.724123	-0.246088	0.873243	22223.5786
-356.281047	-262.806239	-153.475965	-389.405601	-0.246088	0.11028	22231.97119
-344.073643	-282.64327	-147.372263	-391.694489	-0.246088	-0.652683	22216.71194
-320.421798	-303.243264	-145.846337	-410.768558	0.516875	0.873243	22226.63045
-304.399581	-329.183997	-93.201909	-464.938912	0.516875	0.11028	22212.89712
-274.644034	-320.791407	-117.616716	-493.931496	-1.009051	0.11028	22193.82305
-263.962556	-343.680289	-92.438946	-486.301869	1.279837	0.873243	22238.83786
-240.310711	-365.043246	-9.276007	-456.546322	0.516875	-0.652683	22246.46748
-230.392195	-377.25065	5.220285	-458.83521	0.516875	0.11028	22190.7712
-199.873686	-381.828426	12.849912	-498.509272	0.516875	0.11028	22222.81564
-165.540363	-416.161749	43.368421	-507.664825	-0.246088	-0.652683	22234.26008
-146.466294	-436.761743	53.286937	-507.664825	-0.246088	-0.652683	22179.32676
-129.681114	-436.761743	108.220254	-461.124098	-0.246088	-0.652683	22207.55638
-102.977418	-446.680259	135.686913	-467.990763	-0.246088	0.873243	22227.39341
-78.562611	-458.1247	154.760981	-464.938912	-0.246088	0.11028	22215.18601
-57.199654	-474.90988	187.568379	-487.064831	-0.246088	0.11028	22177.80084
-37.362623	-493.983949	208.168373	-471.805577	-1.772014	-2.178608	22188.48232
-5.318188	-491.69506	244.027621	-451.968545	0.516875	0.873243	22192.29713
1.548477	-486.354321	234.109106	-455.783359	-0.246088	-0.652683	22170.17121
28.252173	-503.139501	282.938721	-438.235216	-1.009051	-1.415646	22203.74157
47.326241	-495.509874	302.012789	-426.790775	-0.246088	-0.652683	22193.06009
85.474378	-484.828396	320.323895	-435.946328	1.279837	1.636205	22199.16379
101.496595	-465.754327	342.449814	-442.812993	0.516875	0.11028	22204.50453
119.044738	-485.591358	355.420181	-419.924111	0.516875	0.873243	22202.97861
154.141024	-469.569141	336.346112	-406.953744	-0.246088	0.873243	22181.61565
168.637316	-467.280253	326.427597	-456.546322	-0.246088	0.11028	22119.81567
196.103975	-463.465439	344.738702	-405.427818	1.279837	0.11028	22219.00082
221.281745	-433.709892	364.575734	-403.13893	0.516875	-0.652683	22222.81564
246.459515	-432.94693	421.797939	-348.968576	-0.246088	-1.415646	22215.18601
265.533584	-413.872861	436.294231	-344.3908	0.516875	-0.652683	22212.13416
282.318764	-409.295085	427.138678	-326.079694	-0.246088	0.873243	22199.16379
283.844689	-407.006197	433.24238	-319.213029	-0.246088	0.11028	22214.42305
318.940975	-381.065463	465.286815	-273.435265	0.516875	0.11028	22228.15638
331.148379	-368.095097	484.360883	-240.627867	0.516875	1.636205	22213.66009
352.511336	-352.072879	497.33125	-204.768619	-1.009051	0.873243	22222.81564
370.059479	-332.998811	454.605337	-218.501948	-1.009051	0.11028	22200.68972
384.555771	-311.635854	494.279399	-175.013072	-0.246088	0.11028	22215.18601
386.081696	-299.428451	502.671989	-190.272327	-1.009051	-0.652683	22199.92676
397.526137	-274.25068	504.197914	-156.701966	-0.246088	0.873243	22215.18601
405.918727	-250.598835	488.93866	-108.635314	-1.009051	0.11028	22199.92676
426.518721	-225.421065	485.123846	-89.561245	-1.009051	-0.652683	22209.84527
424.229833	-198.717369	479.020144	-95.664947	0.516875	-0.652683	22226.63045
429.570572	-154.465531	481.309032	-64.383475	-0.246088	-1.415646	22224.34156
443.303901	-152.176642	490.464585	-27.761264	0.516875	0.873243	22222.05268
452.459454	-115.554431	445.449784	-34.627928	-0.246088	-0.652683	22225.86749
436.437237	-98.769251	475.968293	-0.294605	-0.246088	0.11028	22226.63045
453.222417	-75.117406	422.560902	52.349824	-0.246088	0.11028	22212.89712
452.459454	-40.784083	398.909057	74.475743	-0.246088	-0.652683	22245.70452
435.674274	-14.080387	408.06461	104.994252	0.516875	0.11028	22246.46748
438.726125	-4.924834	434.768305	169.083122	-0.246088	0.11028	22224.34156
435.674274	38.564042	416.4572	185.10534	-0.246088	0.11028	22235.786
421.177982	42.378855	400.434982	204.942371	-0.246088	-1.415646	22238.07489
418.889094	59.926998	363.049808	211.809036	0.516875	0.11028	22212.13416
412.022429	96.54921	379.834988	224.016439	0.516875	0.11028	22225.10453
399.052063	114.860315	366.864622	253.771986	0.516875	-1.415646	22229.6823
391.422435	137.749198	335.58315	272.083092	-0.246088	0.11028	22215.18601
380.740957	158.349191	328.716485	284.290496	0.516875	0.11028	22219.00082
370.822441	178.949185	291.331311	300.312713	-0.246088	0.11028	22212.13416
341.829857	203.363993	277.597982	291.15716	-1.009051	0.873243	22196.11194
355.563187	226.252875	243.264658	323.964558	-1.009051	0.11028	22206.03046
337.252081	249.90472	224.953553	348.379366	-1.009051	0.11028	22220.52675
336.489118	278.134341	205.879484	370.505285	-1.009051	-0.652683	22206.79342
319.703938	281.949155	162.390608	377.37195	-0.246088	-1.415646	22220.52675
314.363199	297.20841	124.242471	400.260832	-0.246088	-0.652683	22231.20823
292.237279	323.149143	99.064701	382.712689	-0.246088	0.873243	22222.05268
286.89654	350.615801	69.309154	394.15713	-0.246088	-0.652683	22217.4749
268.585435	368.926907	47.183235	396.446018	-1.009051	-0.652683	22139.6527
251.037292	384.186162	44.131384	423.912677	2.805763	0.11028	22234.26008
235.778037	383.423199	-13.090821	426.964527	2.0428	1.636205	22239.60082
205.259527	400.971342	-37.505629	423.149714	1.279837	0.11028	22219.00082
194.578049	420.04541	-35.979703	459.008962	0.516875	0.11028	22220.52675
172.45213	423.097261	-58.868585	473.505254	0.516875	0.11028	22221.28971
143.459546	421.571336	-86.335244	465.112664	-0.246088	-0.652683	22224.34156
121.333626	442.17133	-103.883387	476.557105	-0.246088	-0.652683	22206.79342
119.807701	442.934292	-98.542648	464.349702	-0.246088	0.11028	22210.60823
94.629931	442.17133	-125.246343	477.320068	0.516875	0.11028	22225.86749
62.585496	443.697255	-183.231512	452.905261	1.279837	0.11028	22088.5342
58.770682	448.275032	-162.631518	487.238584	0.516875	-0.652683	22203.74157
36.644763	446.749106	-216.801872	447.564521	-1.009051	0.873243	22183.14158
12.992918	447.512069	-212.987058	486.475621	-1.009051	0.873243	22193.06009
-8.370039	435.304665	-235.87594	464.349702	-0.246088	-0.652683	22166.3564
-27.444107	432.252814	-243.505568	481.134882	-1.772014	-1.415646	22194.58602
-44.229287	438.356516	-261.816673	465.875627	-0.246088	0.11028	416.577654
-62.540393	442.17133	-280.127779	461.297851	0.516875	2.399168	15.259255
-78.562611	424.623187	-298.438885	445.275633	0.516875	0.873243	12.207404
-93.058903	416.993559	-331.246282	417.046012	0.516875	0.873243	12.207404
-111.370008	409.363932	-365.579606	388.816391	-1.009051	0.11028	9.155553
-134.25889	404.786156	-352.609239	419.3349	0.516875	0.11028	11.444441
-140.362592	407.838006	-366.342568	384.238614	0.516875	0.873243	9.918516
-173.16999	396.393565	-402.96478	364.401583	0.516875	1.636205	10.681478
-192.244058	407.075044	-447.216618	320.149744	1.279837	0.11028	20887.63085
-209.792201	394.104677	-385.416637	362.112695	-0.246088	0.11028	22189.24528
-231.918121	370.452832	-407.542556	341.512701	-0.246088	-0.652683	22193.82305
-262.43663	357.482466	-423.564774	333.120111	-0.246088	0.11028	22208.31935
-251.755152	364.34913	-431.957364	292.683086	1.279837	0.11028	22222.05268
-276.932922	337.645435	-432.720326	269.794204	-1.009051	-0.652683	22221.28971
-291.429214	323.912105	-441.112917	259.875688	0.516875	1.636205	22218.23786
-305.162543	307.889888	-448.742544	246.142359	-1.009051	0.11028	22220.52675
-330.340314	276.608416	-464.764761	216.386812	-1.772014	-1.415646	22207.55638
-337.969941	262.112124	-466.290687	156.875719	-0.246088	-0.652683	22196.11194
-379.932892	243.801018	-515.120302	99.653513	-0.246088	-1.415646	22206.03046
-373.066227	221.675099	-463.238836	121.779433	-0.246088	0.11028	22219.76379
-400.532886	201.075105	-469.342538	85.157221	-0.246088	0.11028	22205.2675
-388.325482	183.526962	-483.83883	65.32019	-0.246088	-0.652683	22224.34156
-408.925476	175.897334	-447.216618	71.423892	0.516875	-0.652683	22231.97119
-419.606954	128.593645	-439.586991	14.201687	-0.246088	0.873243	22214.42305
-427.999544	127.067719	-444.92773	-1.820531	1.279837	0.11028	22223.5786
-444.784724	101.889949	-458.66106	-32.33904	-0.246088	0.11028	22209.08231
[truncated: 28,725 more rows]
