# Supplementary material for: Dynamic analysis of slant cracked rotor system considering nonlinear oil film force
Source: PLoS One. 2024 Jan 25;19(1):e0294293. doi: 10.1371/journal.pone.0294293 (PMC10810477; doi:10.1371/journal.pone.0294293)
Supplement: S1 File — These data were measured by two eddy current sensors, model WT0150. (ZIP) [file pone.0294293.s001.zip › 2021.3.18 Test data for plain bearings/2021.3.18 (P=0.2Mpa, Z=10.4g)/900.csv]

1024	30720	7	0	3
8	8	8	8	10	10	1
3	3	3	3	1	1	4
2	1	4	3	0	0	0
0	0	0	0	0.000022	-0.000044	20752.89453
120.494517	495.170665	-57.549643	587.545087	-0.263934	0.269727	22222.81564
78.531566	492.881776	-118.586662	600.515453	-0.263934	-1.256199	22225.86749
43.43528	505.08918	-181.149607	598.226565	-0.263934	-0.493236	22219.76379
-4.631372	487.541037	-220.823669	595.937677	-0.263934	-1.256199	22225.86749
-25.231366	498.222515	-251.342178	586.782124	0.499029	1.03269	592.822047
-54.986913	490.592888	-291.779203	577.626571	-1.026896	-1.256199	17.548143
-101.52764	475.333633	-343.66067	547.871024	1.261992	0.269727	11.444441
-131.283187	460.837341	-390.201397	508.959925	0.499029	0.269727	10.681478
-194.609094	460.074379	-468.023596	453.263645	0.499029	0.269727	2717.673269
-221.31279	418.111428	-458.10508	437.241427	1.261992	0.269727	22148.04529
-249.542411	401.326248	-455.053229	421.21921	-0.263934	-1.256199	22218.23786
-282.349808	377.674403	-462.682857	363.997005	-0.263934	-1.256199	22202.21564
-324.312759	353.259595	-517.616174	347.211824	-1.026896	-0.493236	22215.18601
-360.172008	328.844788	-525.245801	295.330358	-0.263934	0.269727	22228.15638
-411.290511	267.807769	-515.327285	204.537793	-1.026896	0.269727	22212.13416
-422.734952	225.844818	-540.505056	152.656326	0.499029	1.03269	22222.05268
-444.860871	192.274458	-538.97913	112.219301	-0.263934	0.269727	22209.08231
-464.697903	149.548545	-541.268018	48.130432	-1.026896	-1.256199	22199.92676
-508.949741	105.296706	-562.630975	-45.713985	-1.026896	-0.493236	22167.11936
-502.846039	75.541159	-611.46059	-155.580619	-1.026896	-0.493236	22206.79342
-527.260847	41.970799	-516.853211	-151.002843	-0.263934	-1.256199	22212.13416
-505.134928	-10.67363	-499.305068	-174.654688	-0.263934	-0.493236	22199.16379
-495.979375	-49.58473	-439.793974	-197.54357	-0.263934	0.269727	22221.28971
-495.216412	-94.599531	-423.008794	-261.63244	-0.263934	0.269727	22215.18601
-484.534934	-146.480997	-418.431018	-306.647241	0.499029	-0.493236	22200.68972
-477.668269	-180.81432	-362.734738	-360.817595	0.499029	1.795652	22202.97861
-447.14976	-213.621718	-316.194011	-391.336105	1.261992	-0.493236	22228.91934
-422.734952	-250.243929	-277.282911	-433.299055	1.261992	1.03269	22207.55638
-383.06089	-310.517986	-264.312545	-525.617547	1.261992	0.269727	22138.88974
-355.594231	-343.325383	-210.905153	-517.224957	1.261992	1.03269	22208.31935
-332.705349	-385.288334	-170.468128	-575.973087	0.499029	1.795652	22201.45268
-280.06092	-398.2587	-85.779265	-572.921236	0.499029	1.795652	22211.3712
-233.520193	-431.066098	-49.920016	-582.839752	-0.263934	-0.493236	22226.63045
-184.690578	-470.74016	8.828115	-598.099007	0.499029	1.03269	22215.18601
-147.305404	-479.895713	58.420693	-571.395311	-0.263934	-0.493236	22220.52675
-113.735044	-511.177185	124.798451	-611.832336	0.499029	-0.493236	22230.44527
-54.22395	-532.540142	174.391029	-581.313826	-1.026896	-1.256199	22204.50453
-4.631372	-547.799397	236.19101	-568.34346	-1.026896	-0.493236	22198.40083
46.487131	-522.621626	250.687302	-585.891603	-0.263934	-0.493236	22212.13416
77.005641	-519.569776	291.124328	-566.054572	0.499029	1.03269	22219.00082
136.516734	-511.177185	360.553937	-586.654566	0.499029	1.03269	22207.55638
193.738939	-508.888297	343.005794	-569.869385	0.499029	0.269727	22227.39341
230.361151	-492.86608	390.309483	-508.832366	-1.026896	0.269727	22228.15638
258.590772	-462.34757	476.524273	-442.454608	0.499029	-0.493236	22216.71194
304.368536	-444.036465	507.042782	-396.676844	0.499029	1.03269	22228.91934
336.412971	-432.592024	513.909447	-344.795378	0.499029	0.269727	22231.20823
365.405555	-380.710557	550.531658	-289.099098	0.499029	0.269727	22219.00082
420.338872	-341.036495	561.213136	-243.321334	0.499029	0.269727	22247.99341
422.62776	-292.20688	559.687211	-217.380601	0.499029	0.269727	22247.99341
466.116636	-265.503184	575.709428	-185.336166	0.499029	-0.493236	22225.10453
479.087003	-210.569867	565.02795	-134.980625	0.499029	0.269727	22234.26008
476.035152	-159.451364	562.739062	-73.180644	-1.026896	-0.493236	22132.02307
473.746264	-102.992121	526.879813	-25.876954	-0.263934	0.269727	22179.32676
489.768481	-71.710649	559.687211	83.98968	0.499029	-0.493236	22215.94897
491.294407	-23.643997	536.798329	116.797078	-0.263934	0.269727	22228.91934
476.798115	33.578209	529.168701	160.285954	0.499029	0.269727	22208.31935
459.249972	74.778197	490.257602	230.478526	-0.263934	-0.493236	22208.31935
447.805531	121.318923	452.109465	264.048886	0.499029	1.03269	22189.24528
419.575909	156.415209	404.042813	305.248874	-1.026896	0.269727	22193.06009
401.264804	210.585564	348.346533	318.21924	-1.026896	0.269727	22159.48973
379.138884	241.867036	307.146545	368.574781	-0.263934	-0.493236	22195.34898
379.138884	273.911471	223.220644	382.30811	0.499029	1.03269	22205.2675
350.909263	335.711453	208.724352	436.478465	-0.263934	-0.493236	22197.63787
322.679642	376.91144	142.346594	447.159943	-0.263934	0.269727	22206.03046
296.738909	405.141062	141.583631	528.033993	0.499029	1.795652	22215.18601
251.724107	437.185497	66.813283	541.00436	0.499029	0.269727	22190.7712
209.761157	460.074379	5.013301	577.626571	-1.026896	-1.256199	22219.00082
180.768573	483.726223	-43.816314	597.463602	2.024954	2.558615	22255.62304
151.775989	495.170665	-59.075569	570.759906	-0.263934	-0.493236	22232.73415
105.235262	497.459553	-105.616296	589.833975	0.499029	-1.256199	22234.26008
65.5612	503.563255	-151.39406	609.671006	0.499029	0.269727	22241.88971
28.176025	489.066963	-198.69775	579.915459	-1.026896	-0.493236	22221.28971
-0.053596	494.407702	-244.475514	582.204347	-1.026896	-0.493236	22219.76379
-41.253584	484.489186	-278.045874	582.204347	0.499029	1.03269	35.096286
-77.875795	479.148447	-304.74957	571.522869	-1.026896	0.269727	14.496292
-128.231336	460.074379	-362.734738	541.00436	0.499029	1.03269	10.681478
-167.142435	459.311416	-410.038428	500.567334	-0.263934	0.269727	11.444441
-203.764647	415.82254	-414.616204	463.945123	-1.026896	-0.493236	20202.49031
-246.49056	418.874391	-442.845825	445.634017	-0.263934	0.269727	22170.93417
-287.690548	389.881807	-477.179149	386.122924	-1.026896	0.269727	22201.45268
-289.979436	379.963291	-483.28285	346.448862	1.261992	1.795652	22209.08231
-338.809051	336.474415	-526.008764	290.752582	-1.026896	1.03269	22202.97861
-370.853486	301.378129	-615.275404	177.834097	-0.263934	0.269727	22224.34156
-392.979405	263.229993	-538.97913	138.160034	0.499029	-0.493236	22229.6823
-421.209027	230.422595	-548.897646	132.819295	-0.263934	0.269727	22213.66009
-451.727536	186.170756	-522.956913	96.960047	0.499029	-0.493236	22224.34156
-466.223828	138.867066	-519.142099	54.997096	-0.263934	-0.493236	22201.45268
-483.771971	104.533743	-518.379136	-22.06214	1.261992	1.795652	22209.08231
-495.979375	67.148569	-480.993962	-84.625085	1.261992	1.03269	22240.36378
-506.660853	26.711544	-453.527304	-97.595451	-0.263934	-1.256199	22226.63045
-506.660853	-25.169922	-446.660639	-185.336166	-0.263934	0.269727	22196.11194
-492.164561	-68.658798	-416.14213	-212.039862	1.261992	0.269727	22214.42305
-505.89789	-125.118041	-384.097695	-277.654657	0.499029	1.03269	22209.84527
-489.875673	-157.925438	-392.490285	-371.499074	-0.263934	-1.256199	22184.6675
-454.779387	-199.888389	-352.816222	-374.550925	0.499029	-1.256199	22209.84527
-435.705319	-251.006892	-295.594017	-396.676844	0.499029	0.269727	22219.00082
-401.371995	-279.236513	-262.786619	-429.484242	0.499029	0.269727	22197.63787
-377.720151	-315.095762	-200.223675	-482.128671	0.499029	0.269727	22202.97861
-348.727567	-377.658706	-209.379228	-524.854584	-1.026896	-0.493236	22188.48232
-307.527579	-389.103148	-147.579246	-579.024938	-0.263934	1.03269	22183.14158
-277.009069	-430.303135	-113.245923	-593.52123	-1.026896	-1.256199	22183.14158
-225.890566	-462.34757	-32.371873	-598.099007	-0.263934	-0.493236	22216.71194
-180.112802	-478.369788	-15.586693	-622.513814	-0.263934	-1.256199	22209.84527
-123.653559	-486.762378	76.731798	-607.254559	0.499029	1.795652	22218.23786
-64.142466	-508.125334	85.887351	-668.291578	0.499029	1.03269	22228.91934
-25.231366	-537.117918	217.879905	-566.054572	-0.263934	0.269727	22231.20823
19.020473	-527.962366	262.894706	-553.847168	0.499029	0.269727	22215.94897
68.613051	-534.066068	300.27988	-546.217541	-0.263934	0.269727	22222.81564
122.783405	-540.169769	371.235415	-524.091621	0.499029	-0.493236	22254.86007
162.457467	-530.251254	363.605788	-510.358292	1.261992	1.03269	22235.786
202.131529	-499.732744	374.287266	-521.03977	0.499029	0.269727	22231.20823
247.909294	-489.051266	421.590956	-483.654596	1.261992	1.03269	22242.65267
276.138915	-463.110533	474.998347	-425.669428	0.499029	1.03269	22224.34156
311.998164	-448.614241	482.627974	-398.20277	-0.263934	-0.493236	22217.4749
344.805561	-402.073514	533.746478	-318.091682	0.499029	0.269727	22229.6823
382.190735	-361.636489	548.24277	-301.306502	0.499029	0.269727	22221.28971
411.183319	-330.355017	558.161285	-226.536154	0.499029	1.795652	22221.28971
431.783313	-290.680954	552.057584	-209.750974	-0.263934	0.269727	22231.20823
453.14627	-251.769855	569.605726	-152.528768	-0.263934	0.269727	22208.31935
459.249972	-203.703202	577.998317	-80.810271	-0.263934	-0.493236	22196.87491
495.872183	-136.562482	552.057584	-49.528799	-0.263934	0.269727	22176.27491
481.375891	-105.281009	526.11685	-22.825103	-0.263934	-2.019161	22206.03046
485.953668	-41.955102	462.027981	42.02673	-0.263934	1.03269	22202.21564
481.375891	0.770811	512.383521	131.29337	0.499029	-0.493236	22214.42305
473.746264	36.63006	480.339086	161.811879	1.261992	0.269727	22203.74157
450.857382	93.089302	469.657608	230.478526	-0.263934	0.269727	22099.97864
429.494425	141.155955	448.294651	296.856284	0.499029	0.269727	22203.74157
413.472208	188.459644	386.49467	321.271091	-1.026896	0.269727	22204.50453
406.605543	231.94852	364.36875	367.048856	1.261992	0.269727	22219.76379
402.790729	270.85962	323.931725	399.09329	1.261992	-1.256199	22224.34156
366.168518	317.400347	256.791004	446.39698	-0.263934	-0.493236	22228.15638
348.620375	347.918856	192.702134	479.204378	0.499029	0.269727	22186.19343
311.235201	396.748471	169.05029	491.411782	-0.263934	-1.256199	22199.16379
269.27225	412.770689	115.642898	516.589552	0.499029	0.269727	22204.50453
228.835225	433.370683	14.168854	540.241397	-0.263934	-0.493236	22198.40083
191.450051	465.415118	1.96145	575.337683	-0.263934	0.269727	22219.00082
162.457467	482.963261	-61.364457	595.174714	-0.263934	-0.493236	22228.15638
118.968591	488.304	-68.231122	582.204347	-0.263934	1.03269	22225.86749
70.138976	510.429919	-140.712582	605.093229	1.261992	1.03269	22222.05268
37.331578	492.881776	-159.78665	594.411751	-0.263934	1.03269	22209.08231
22.072324	482.963261	-217.771818	581.441385	-0.263934	0.269727	22214.42305
-18.364702	477.622522	-274.231061	579.152496	-0.263934	-0.493236	2124.08826
-74.060981	481.437335	-329.164378	541.00436	-0.263934	0.269727	16.78518
-97.712826	464.652155	-388.675471	528.033993	-0.263934	-0.493236	12.207404
-147.305404	452.444751	-452.764341	484.545117	-0.263934	-0.493236	9.918516
-177.823914	440.237347	-473.364335	390.7007	0.499029	0.269727	11.444441
-225.127603	431.844757	-445.897676	441.056241	-1.026896	-1.256199	22063.35643
-241.149821	411.244763	-480.230999	430.374763	-1.026896	0.269727	22197.63787
-280.06092	395.985509	-458.868043	387.648849	-0.263934	0.269727	22199.92676
-309.053504	369.281813	-478.705074	331.189607	2.024954	0.269727	22247.23045
-344.912753	328.844788	-500.068031	287.700731	2.024954	1.03269	22229.6823
-365.512747	279.25221	-512.275434	209.115569	0.499029	1.03269	22231.97119
-409.001623	246.444812	-543.556907	173.25632	0.499029	-0.493236	22238.07489
-436.468281	217.452228	-535.927279	98.485972	1.261992	-0.493236	22224.34156
-465.460865	160.230023	-509.223583	51.945245	-0.263934	0.269727	22195.34898
-474.616418	113.689296	-511.512472	29.056363	-0.263934	1.03269	22210.60823
-483.009008	83.170787	-493.201366	-20.536215	0.499029	1.03269	22216.71194
-503.609002	44.259687	-484.808776	-105.225079	0.499029	-0.493236	22213.66009
-501.320114	0.007848	-465.734707	-119.721371	1.261992	-0.493236	22205.2675
-501.320114	-51.110655	-437.505086	-194.491719	-0.263934	0.269727	22202.97861
-512.764555	-93.073606	-417.668055	-256.291701	0.499029	1.795652	22182.37861
-509.712704	-152.584699	-431.401384	-307.410204	-0.263934	0.269727	22180.08972
-483.009008	-180.81432	-361.971775	-360.817595	-0.263934	-0.493236	22201.45268
-456.305312	-219.72542	-344.423632	-381.417589	-1.026896	-1.256199	22183.14158
-436.468281	-259.399482	-279.5718	-440.928683	-0.263934	0.269727	22202.21564
-405.949772	-292.20688	-268.127359	-473.736081	0.499029	0.269727	22211.3712
-354.831268	-333.406868	-213.957004	-534.010137	1.261992	1.03269	22196.11194
-318.209057	-367.740191	-178.097756	-556.136056	0.499029	1.03269	22201.45268
-272.431293	-402.836477	-112.48296	-566.817534	-0.263934	-0.493236	22200.68972
-238.09797	-427.251284	-49.920016	-571.395311	0.499029	0.269727	22225.10453
-185.453541	-457.006831	23.324407	-591.995305	0.499029	1.795652	22246.46748
-132.046149	-478.369788	66.05032	-553.847168	0.499029	0.269727	22247.23045
-89.320236	-493.629042	101.909569	-593.52123	0.499029	-0.493236	22226.63045
-39.727658	-523.384589	156.079923	-590.469379	-0.263934	0.269727	22230.44527
-0.816559	-540.169769	242.294712	-566.054572	0.499029	1.03269	22231.97119
39.620467	-532.540142	266.70952	-595.047156	-0.263934	-1.256199	22218.23786
72.427864	-533.303105	261.368781	-585.891603	-0.263934	-0.493236	22134.31196
130.413032	-539.406807	373.524303	-537.82495	-0.263934	0.269727	22226.63045
176.953759	-520.332738	361.316899	-510.358292	0.499029	-0.493236	22226.63045
234.175964	-496.680893	441.427987	-462.291639	-1.026896	1.03269	22219.76379
270.035213	-477.606825	449.057614	-447.795347	-0.263934	-0.493236	22206.03046
282.242617	-436.406837	449.057614	-402.017583	-1.026896	0.269727	22210.60823
342.516673	-444.799427	497.887229	-350.136117	-1.026896	-0.493236	22197.63787
366.931481	-395.969812	518.487223	-302.069465	-1.026896	0.269727	22218.23786
399.738878	-356.29575	515.435372	-295.965763	1.261992	0.269727	22227.39341
428.731462	-309.755023	529.168701	-233.402818	-0.263934	2.558615	22218.23786
438.649978	-271.606886	521.539074	-173.128762	-0.263934	-1.256199	22225.86749
463.827748	-220.488383	523.827962	-166.262098	0.499029	1.03269	22234.26008
469.93145	-184.629134	542.139068	-83.862122	0.499029	-1.256199	22208.31935
481.375891	-124.355078	544.427956	-18.247327	1.261992	-0.493236	22216.71194
484.427742	-71.710649	553.583509	69.493388	2.024954	1.03269	22251.04526
478.32404	-23.643997	526.879813	124.426705	1.261992	1.795652	22235.786
455.435158	24.422656	532.983515	186.98965	-0.263934	-0.493236	22217.4749
456.961084	68.674495	492.54649	225.137786	0.499029	-0.493236	22235.786
444.75368	115.215222	462.027981	270.152588	-0.263934	-0.493236	22210.60823
427.9685	167.85965	423.879844	299.908135	-1.789859	0.269727	22204.50453
402.790729	200.667048	380.390968	339.582197	-0.263934	0.269727	22215.18601
407.368506	237.289259	359.028011	381.545148	-1.026896	0.269727	22212.89712
376.849996	285.355912	279.679886	418.167359	-1.026896	-1.256199	22207.55638
353.198151	334.185527	244.583601	454.78957	0.499029	-0.493236	22089.29716
324.205567	362.415148	207.961389	489.885856	-0.263934	0.269727	22199.92676
297.501872	402.852173	140.057706	519.641403	-1.026896	-0.493236	22180.08972
274.612989	423.452167	35.531811	542.530285	-1.789859	0.269727	22190.00824
230.361151	443.289198	28.665146	542.530285	0.499029	-0.493236	22220.52675
186.872275	470.755857	-19.401506	574.57472	-0.263934	1.795652	22205.2675
141.857473	486.015112	-60.601494	595.937677	0.499029	0.269727	22223.5786
96.079709	501.274366	-120.112588	585.256198	0.499029	-0.493236	22231.97119
62.509349	511.955845	-184.201458	546.345099	0.499029	-0.493236	22213.66009
42.672317	503.563255	-216.245893	553.974726	0.499029	1.795652	22222.81564
6.813069	494.407702	-217.008855	568.471018	-0.263934	-1.256199	22229.6823
-28.283217	495.170665	-251.342178	581.441385	1.261992	0.269727	70.955535
-76.34987	485.252149	-299.408831	571.522869	0.499029	0.269727	13.733329
-108.394304	463.12623	-353.579185	533.374732	1.261992	1.03269	11.444441
-148.83133	469.992894	-398.593987	488.359931	1.261992	0.269727	10.681478
-193.846131	445.578087	-406.986577	470.048825	0.499029	-1.256199	17415.38743
-238.860932	421.163279	-426.060645	468.5229	0.499029	0.269727	22193.82305
-267.090554	399.03736	-477.942111	412.063657	-0.263934	-0.493236	22212.13416
-290.742399	376.91144	-473.364335	360.945154	-1.026896	-0.493236	22209.84527
-341.860902	354.785521	-501.593956	331.95257	-0.263934	-1.256199	22222.05268
-362.460896	309.007757	-555.76431	228.189637	-1.026896	1.03269	22225.86749
-389.164592	263.992955	-500.830993	208.352606	1.261992	0.269727	22214.42305
-431.127542	231.185558	-547.37172	134.345221	-1.026896	0.269727	22203.74157
-440.283095	188.459644	-531.349503	96.197084	-0.263934	-0.493236	22211.3712
-472.32753	128.948551	-524.482838	41.263767	-0.263934	1.03269	22185.43046
-490.638636	96.141153	-543.556907	-0.699184	-0.263934	0.269727	22209.08231
-492.927524	69.437457	-493.201366	-67.076942	0.499029	0.269727	22225.10453
-502.846039	32.815246	-476.416186	-111.32878	0.499029	-1.256199	22182.37861
-502.846039	-20.592146	-457.342117	-173.891725	-0.263934	0.269727	22213.66009
-490.638636	-75.525463	-416.14213	-206.699123	0.499029	1.795652	22214.42305
-492.164561	-116.72545	-410.038428	-287.573173	0.499029	1.795652	22196.87491
-479.957157	-150.295811	-388.675471	-373.024999	0.499029	-0.493236	22203.74157
-447.912722	-199.125426	-352.816222	-357.765745	2.024954	1.795652	22242.65267
-426.549766	-228.880973	-299.408831	-392.099068	1.261992	0.269727	22225.10453
-403.660884	-279.236513	-271.17921	-450.084236	0.499029	1.795652	22205.2675
-385.349778	-308.229097	-220.060706	-474.499043	0.499029	1.03269	22212.13416
-341.097939	-354.006862	-193.35701	-530.195323	0.499029	0.269727	22206.79342
-307.527579	-395.969812	-130.794066	-546.217541	0.499029	1.03269	22184.6675
-275.483144	-412.754992	-82.727414	-566.054572	0.499029	-0.493236	22225.10453
-223.601678	-451.666092	-29.320022	-586.654566	0.499029	1.03269	22231.20823
-177.060951	-477.606825	42.398475	-575.973087	0.499029	-0.493236	22214.42305
-125.179485	-499.732744	86.650314	-595.810118	0.499029	1.795652	22226.63045
-87.031348	-534.82903	99.620681	-603.439746	-2.552822	-1.256199	22209.84527
-36.675807	-539.406807	206.435464	-568.34346	-1.026896	0.269727	22193.82305
-0.053596	-536.354956	251.450265	-582.076789	0.499029	-0.493236	22205.2675
66.324162	-535.591993	297.228029	-576.73605	1.261992	1.03269	22222.05268
85.398231	-531.014217	328.509502	-538.587913	-1.026896	-1.256199	22203.74157
154.82784	-522.621626	371.998378	-532.484211	1.261992	1.03269	22221.28971
201.368567	-518.806813	392.598372	-525.617547	1.261992	-0.493236	22230.44527
234.938927	-485.999415	424.642806	-475.262006	-0.263934	1.03269	22224.34156
270.035213	-466.925347	466.605757	-444.743497	-0.263934	0.269727	22220.52675
295.975946	-431.829061	437.613173	-432.536093	0.499029	-1.256199	22093.11197
358.538891	-395.969812	539.85018	-344.795378	0.499029	-0.493236	22238.07489
389.820363	-369.266116	550.531658	-269.262067	1.261992	1.03269	22240.36378
420.338872	-331.11798	550.531658	-250.950961	-0.263934	0.269727	22241.88971
437.887015	-292.969843	581.050168	-193.728756	-0.263934	-0.493236	22238.07489
461.53886	-251.006892	555.872397	-150.23988	0.499029	2.558615	22228.15638
457.724046	-195.310612	562.739062	-73.180644	0.499029	0.269727	22226.63045
470.694413	-164.02914	535.272403	-52.58065	0.499029	0.269727	22193.82305
476.798115	-107.569898	544.427956	0.063779	0.499029	0.269727	22209.84527
478.32404	-57.97732	505.516857	81.700792	-0.263934	0.269727	22222.05268
460.775897	-13.725481	539.087217	122.137817	0.499029	-1.256199	22196.11194
463.064785	29.763395	505.516857	194.619277	0.499029	0.269727	22202.21564
437.124052	79.355973	491.020565	234.293339	-1.026896	-0.493236	22191.53417
431.783313	135.815215	439.902061	282.359992	-1.026896	1.795652	22202.97861
402.790729	170.148539	387.257632	315.930352	-1.026896	0.269727	22190.7712
412.709245	212.111489	357.502086	349.500713	0.499029	-0.493236	22193.06009
405.84258	251.785551	326.983576	402.908104	0.499029	0.269727	22207.55638
372.27222	307.481831	249.161377	413.589582	0.499029	2.558615	22193.82305
341.75371	347.918856	228.561383	469.285862	-0.263934	0.269727	22193.06009
316.57594	376.148478	156.842886	469.285862	0.499029	-1.256199	22204.50453
295.212983	416.585503	125.561414	508.959925	0.499029	-0.493236	22193.82305
244.857443	439.474385	34.768848	536.426583	-0.263934	-0.493236	22215.18601
197.553753	476.859559	-25.505208	561.604353	1.261992	1.03269	22249.51933
172.375983	482.963261	-35.423724	592.885826	1.261992	1.03269	22248.75637
112.101927	504.326217	-68.231122	576.100645	1.261992	0.269727	22229.6823
82.34638	498.985478	-123.927401	589.833975	-0.263934	0.269727	22236.54897
59.457498	492.881776	-159.023687	595.174714	-0.263934	-1.256199	22238.83786
6.813069	489.829925	-198.69775	577.626571	-0.263934	0.269727	22210.60823
-17.601739	492.881776	-249.05329	577.626571	-0.263934	0.269727	22078.61568
-52.698025	475.333633	-284.912539	584.493236	-0.263934	1.03269	22.888882
-95.423938	477.622522	-336.794005	560.078428	-1.026896	0.269727	13.733329
-128.994298	450.918826	-393.253247	510.48585	-0.263934	0.269727	10.681478
-172.483174	444.815124	-428.349533	488.359931	-0.263934	-0.493236	12.207404
-220.549827	426.504018	-435.979161	463.18216	-1.026896	0.269727	21838.28242
-270.905367	415.82254	-460.393968	429.6118	-0.263934	-0.493236	22181.61565
-293.031287	395.985509	-475.653223	390.7007	0.499029	0.269727	22211.3712
-310.57943	354.785521	-495.490254	320.508129	-0.263934	1.03269	22212.89712
-352.54238	338.763303	-522.956913	289.989619	-0.263934	1.03269	22215.18601
-377.720151	286.118875	-514.564323	232.004451	0.499029	-0.493236	22225.10453
-405.949772	256.363328	-516.853211	144.263736	-0.263934	-0.493236	22229.6823
-420.446064	216.689266	-536.690242	122.137817	-0.263934	-1.256199	22213.66009
-437.231244	184.644831	-564.919863	29.056363	-1.026896	-0.493236	22179.32676
-474.616418	133.526327	-596.964298	6.930444	-1.026896	0.269727	22233.49712
-486.823822	99.193004	-503.882844	-41.899171	1.261992	1.03269	22234.26008
-510.475667	51.889314	-472.601372	-74.706569	2.024954	0.269727	22228.91934
-499.794188	9.926364	-465.734707	-115.906557	0.499029	0.269727	22228.15638
-479.194195	-21.355108	-448.949527	-192.202831	0.499029	1.795652	22212.13416
-524.208996	-77.051388	-418.431018	-278.41762	-0.263934	1.03269	22208.31935
-474.616418	-121.303227	-404.697689	-304.358353	1.261992	0.269727	22199.16379
-470.038642	-173.947656	-368.83844	-331.062049	-1.026896	-0.493236	22200.68972
-441.80902	-213.621718	-343.66067	-376.07685	0.499029	0.269727	22203.74157
-419.683101	-264.740221	-308.564384	-431.010167	0.499029	1.795652	22194.58602
-411.290511	-293.732805	-249.816253	-455.424975	-1.026896	0.269727	22203.74157
-369.32756	-337.221681	-191.831085	-497.387925	0.499029	1.03269	22187.71935
-334.231275	-381.47352	-191.068122	-611.069373	0.499029	-0.493236	22194.58602
-296.083138	-398.2587	-123.164439	-541.639764	0.499029	1.03269	22209.84527
-267.090554	-426.488322	-68.231122	-572.921236	0.499029	-1.256199	22204.50453
-206.053535	-460.821645	-11.771879	-599.624932	-0.263934	1.03269	22225.10453
-149.594292	-486.762378	43.161438	-584.365677	-1.026896	1.03269	22231.97119
-110.683193	-498.969782	86.650314	-597.336044	0.499029	0.269727	22215.94897
-62.61654	-521.858664	143.109557	-603.439746	-0.263934	0.269727	22225.10453
-10.735074	-550.088285	170.576215	-576.73605	-0.263934	0.269727	22228.15638
15.968622	-553.140136	280.442849	-560.713833	0.499029	0.269727	22215.18601
80.057492	-524.147552	321.642837	-588.943454	0.499029	-0.493236	22242.65267
125.835256	-524.910515	334.613204	-532.484211	0.499029	0.269727	22245.70452
160.931542	-523.384589	384.968744	-501.965702	0.499029	-0.493236	22223.5786
217.390784	-487.525341	426.931695	-476.024969	0.499029	0.269727	22232.73415
244.09448	-492.103117	436.85021	-450.847198	0.499029	-0.493236	22235.786
293.687058	-443.273502	449.820577	-428.721279	-0.263934	-0.493236	22216.71194
336.412971	-415.806843	512.383521	-351.662043	0.499029	-0.493236	22219.00082
360.827779	-397.495738	539.087217	-314.276869	0.499029	1.03269	22228.91934
404.316655	-354.006862	552.057584	-262.395402	0.499029	-0.493236	22229.6823
424.153686	-321.199464	576.472391	-237.980595	-0.263934	0.269727	22218.23786
434.835164	-277.710588	552.820546	-187.625054	-1.789859	-2.782124	22204.50453
466.879599	-237.273563	521.539074	-183.810241	-0.263934	-1.256199	22200.68972
466.116636	-186.15506	541.376105	-70.128793	-1.026896	0.269727	22167.11936
473.746264	-131.984705	541.376105	-17.484364	0.499029	1.795652	22211.3712
484.427742	-97.651382	538.324254	35.923028	-0.263934	-0.493236	22219.00082
482.138854	-32.036587	524.590925	115.271152	-1.026896	-0.493236	22206.03046
469.93145	14.50414	516.198335	164.86373	-0.263934	-0.493236	22202.97861
450.857382	48.074501	491.783527	218.271122	0.499029	0.269727	22206.79342
443.990717	104.533743	462.790943	246.500743	-0.263934	1.795652	22187.71935
437.887015	159.46706	410.909477	264.811849	0.499029	1.03269	22183.90454
431.020351	207.533713	378.865042	299.145172	0.499029	-0.493236	22229.6823
395.924065	248.733701	357.502086	373.152557	-0.263934	-2.019161	22214.42305
389.0574	287.6448	311.724321	420.456247	1.261992	1.03269	22221.28971
361.590741	320.452198	244.583601	449.448831	-0.263934	0.269727	22209.84527
336.412971	370.807738	202.62065	478.441415	0.499029	1.03269	22212.89712
306.657424	398.274397	159.894737	508.959925	0.499029	-0.493236	22203.74157
260.87966	427.266981	72.916985	531.848807	-0.263934	0.269727	22214.42305
226.546337	453.207714	31.716997	563.893242	0.499029	0.269727	22228.91934
191.450051	468.466969	-19.401506	569.233981	-0.263934	1.03269	22218.23786
144.909324	485.252149	-30.845947	584.493236	-0.263934	-0.493236	22225.10453
106.761187	486.015112	-112.48296	591.3599	0.499029	1.03269	22232.73415
69.376013	492.118814	-118.586662	589.833975	-1.026896	-1.256199	22195.34898
32.753802	493.644739	-214.719967	562.367316	-0.263934	0.269727	22208.31935
-8.446186	489.829925	-220.823669	598.989528	-0.263934	0.269727	22218.23786
-34.386919	484.489186	-265.075508	581.441385	-0.263934	0.269727	188.451796
-64.142466	477.622522	-313.905123	560.078428	-0.263934	-0.493236	14.496292
-111.446155	468.466969	-345.949558	519.641403	0.499029	1.03269	14.496292
-145.016516	457.78549	-421.482869	495.226595	0.499029	1.03269	9.918516
-186.216504	447.104012	-410.038428	490.648819	-1.026896	-0.493236	11584.8262
-223.601678	424.21513	-432.164347	447.922906	-0.263934	0.269727	22174.74899
-268.616479	408.955875	-449.71249	422.745135	-0.263934	-1.256199	22188.48232
-296.8461	389.118844	-465.734707	364.759967	1.261992	1.03269	22235.02304
-314.394243	357.074409	-497.01618	283.885917	1.261992	1.03269	22245.70452
-353.305343	318.926272	-513.80136	264.048886	0.499029	0.269727	22230.44527
-387.638666	275.437396	-521.430987	209.115569	1.261992	-0.493236	22227.39341
-409.001623	235.763334	-519.905062	152.656326	-0.263934	1.03269	22232.73415
-454.779387	191.511495	-522.956913	112.982264	-0.263934	0.269727	22199.92676
-444.860871	143.444843	-545.845795	51.182282	0.499029	1.795652	22204.50453
-473.090493	103.007818	-531.349503	16.848959	-0.263934	1.03269	22224.34156
-501.320114	65.622644	-470.312484	-50.291762	-0.263934	0.269727	22222.05268
-503.609002	33.578209	-465.734707	-100.647302	1.261992	-0.493236	22193.82305
-508.949741	-17.540295	-442.082863	-157.106545	-1.789859	-0.493236	22199.92676
-515.816406	-54.162506	-438.268049	-228.062079	-0.263934	0.269727	22190.7712
-506.660853	-115.962488	-464.208782	-318.854645	-0.263934	1.795652	22167.11936
-492.164561	-146.480997	-394.779173	-315.802794	-0.263934	-0.493236	22201.45268
-467.749754	-185.392097	-352.05326	-360.054633	-0.263934	1.03269	22207.55638
-429.601617	-232.695786	-335.268079	-389.810179	0.499029	1.03269	22200.68972
-412.816436	-273.132812	-272.705135	-442.454608	-0.263934	-0.493236	22206.03046
-380.009039	-302.125396	-222.349594	-477.550894	-0.263934	0.269727	22206.03046
-360.93497	-354.006862	-191.831085	-511.121255	-0.263934	-0.493236	22182.37861
-317.446094	-378.421669	-137.660731	-527.906435	0.499029	0.269727	22199.16379
-286.927585	-416.569806	-88.831115	-565.291609	0.499029	-0.493236	22248.75637
-229.70538	-437.932763	-23.21632	-585.891603	2.024954	0.269727	22247.23045
-193.083168	-478.369788	40.87255	-572.921236	0.499029	1.03269	22233.49712
-132.046149	-490.577192	25.613295	-618.699001	-1.026896	1.03269	22238.83786
-88.557273	-514.991999	111.828084	-599.624932	1.261992	-2.019161	22236.54897
-31.335068	-531.777179	178.205842	-563.002721	0.499029	-0.493236	22219.00082
-1.579521	-530.251254	228.561383	-559.187907	0.499029	0.269727	22225.10453
38.857504	-534.82903	300.27988	-567.580497	0.499029	1.03269	22229.6823
106.761187	-528.725328	320.116912	-550.032354	-1.026896	-0.493236	22214.42305
141.857473	-518.806813	365.131713	-548.506429	-1.026896	0.269727	22222.05268
194.501902	-518.806813	395.650222	-490.521261	0.499029	1.03269	22231.20823
236.464853	-494.392005	447.531689	-468.395341	-0.263934	-0.493236	22193.82305
270.035213	-466.162384	463.553906	-469.921267	-0.263934	-1.256199	22206.79342
316.57594	-453.192017	487.968714	-418.039801	-0.263934	-1.256199	22214.42305
341.75371	-413.517955	528.405739	-353.187968	-0.263934	0.269727	22203.74157
381.427773	-378.421669	530.694627	-278.41762	0.499029	1.03269	22222.05268
411.946282	-322.725389	536.035366	-253.23985	-1.026896	-0.493236	22229.6823
437.887015	-296.021694	575.709428	-210.513936	-0.263934	0.269727	22219.76379
441.701829	-241.851339	563.502025	-174.654688	0.499029	0.269727	22222.05268
472.983301	-212.095793	568.079801	-131.928774	0.499029	0.269727	22200.68972
470.694413	-150.295811	572.657577	-67.076942	0.499029	1.795652	22200.68972
494.346258	-96.125457	494.835378	-28.928805	1.261992	-0.493236	22235.02304
495.872183	-73.236574	503.990931	64.152649	-0.263934	1.03269	22238.83786
486.71663	0.007848	508.568708	128.241519	1.261992	0.269727	22209.84527
469.93145	28.23747	433.035397	124.426705	2.024954	0.269727	22194.58602
447.805531	81.644861	481.102049	251.07852	-0.263934	-0.493236	22216.71194
453.14627	130.474476	419.302067	273.204439	-0.263934	0.269727	22207.55638
414.23517	170.148539	396.413185	321.271091	-1.026896	0.269727	22201.45268
403.553692	218.978154	353.687272	352.552564	0.499029	1.03269	22214.42305
400.501841	260.941104	345.294682	409.774769	-1.026896	-1.256199	22214.42305
376.849996	294.511465	281.968775	434.952539	-0.263934	-0.493236	22117.52678
347.094449	340.289229	227.79842	446.39698	-1.026896	0.269727	22187.71935
304.368536	378.437366	95.805867	444.108092	-0.263934	1.03269	22183.90454
278.427803	396.748471	60.709581	457.078458	-1.026896	-0.493236	22152.62307
231.887076	418.874391	29.428109	513.537701	-0.263934	0.269727	22213.66009
208.235231	456.259565	-26.268171	528.796956	-0.263934	1.03269	22223.5786
177.716722	488.304	-55.260755	590.596937	0.499029	0.269727	22215.94897
132.70192	495.933627	-54.497792	602.804341	1.261992	0.269727	22223.5786
87.687119	490.592888	-115.534811	571.522869	-0.263934	-0.493236	22229.6823
55.642684	498.985478	-162.838501	577.626571	0.499029	1.03269	22222.81564
19.783435	486.778074	-186.490346	597.463602	-0.263934	-0.493236	22219.00082
-4.631372	502.800292	-213.194042	572.285832	1.261992	-0.493236	22249.51933
-51.172099	480.674373	-290.253278	564.656204	0.499029	0.269727	33.57036
-111.446155	478.385484	-381.808806	510.48585	1.261992	1.795652	12.970367
-123.653559	460.837341	-421.482869	481.493266	1.261992	-0.493236	12.207404
-174.0091	452.444751	-432.164347	479.204378	0.499029	0.269727	9.918516
-206.053535	444.815124	-389.438434	476.152527	0.499029	1.795652	21372.11219
-243.438709	432.60772	-432.164347	425.796986	-0.263934	-0.493236	22201.45268
-278.534995	411.244763	-487.097664	393.752551	1.261992	0.269727	22219.76379
-296.8461	382.252179	-493.201366	315.930352	0.499029	1.795652	22211.3712
-355.594231	332.659602	-522.956913	285.411843	0.499029	1.795652	22223.5786
-374.6683	290.696651	-516.090248	234.293339	-1.026896	1.03269	22225.10453
-413.579399	245.68185	-529.823577	170.967432	0.499029	0.269727	22191.53417
-437.231244	217.452228	-540.505056	88.567457	0.499029	1.03269	22180.85269
-474.616418	182.355942	-587.808745	23.715624	-0.263934	1.03269	22200.68972
-458.594201	121.318923	-580.179118	6.930444	-1.026896	0.269727	22197.63787
-490.638636	96.904116	-509.986546	-44.951022	-1.026896	-0.493236	22216.71194
-502.083077	65.622644	-467.260633	-68.602867	0.499029	1.03269	22209.84527
-500.557151	17.555991	-467.260633	-120.484333	0.499029	-0.493236	22209.08231
-486.060859	-25.169922	-434.453235	-180.75839	-0.263934	1.795652	22202.21564
-486.060859	-76.288425	-441.3199	-258.580589	0.499029	1.03269	22200.68972
-491.401598	-125.118041	-404.697689	-289.099098	0.499029	-0.493236	22204.50453
-471.564567	-169.369879	-381.808806	-321.906496	0.499029	-0.493236	22213.66009
-450.201611	-214.384681	-368.075477	-366.158335	-1.026896	-0.493236	22215.94897
-438.75717	-242.614302	-303.223645	-396.676844	0.499029	2.558615	22217.4749
-386.112741	-276.184662	-320.008825	-505.780515	1.261992	0.269727	22208.31935
-381.534964	-329.592054	-222.349594	-505.780515	0.499029	1.03269	22215.18601
-339.572014	-366.214265	-171.231091	-527.143472	0.499029	0.269727	22201.45268
-312.868318	-395.206849	-118.586662	-533.247174	0.499029	-0.493236	22216.71194
-272.431293	-428.77721	-63.653345	-592.758267	-1.026896	0.269727	22226.63045
-209.105386	-447.088316	-27.031134	-569.106423	-1.026896	0.269727	22231.20823
-167.142435	-475.317937	36.294773	-592.758267	-1.026896	0.269727	22215.94897
-124.416522	-511.177185	76.731798	-579.024938	-1.026896	0.269727	22204.50453
-71.00913	-523.384589	123.272525	-613.358261	-0.263934	0.269727	22212.13416
-32.860994	-530.251254	197.279911	-582.076789	-1.026896	0.269727	22193.06009
9.101957	-534.066068	207.961389	-591.232342	-1.026896	-0.493236	22214.42305
78.531566	-533.303105	259.079893	-591.232342	-1.026896	-1.256199	22221.28971
125.072293	-524.147552	308.67247	-566.817534	0.499029	-1.256199	22212.89712
166.272281	-527.199403	378.865042	-512.64718	-0.263934	1.03269	22223.5786
215.101896	-495.917931	418.539105	-469.921267	1.261992	1.03269	22231.20823
239.516704	-485.236452	469.657608	-460.002751	0.499029	-0.493236	22220.52675
274.612989	-451.666092	474.998347	-462.291639	-0.263934	-1.256199	22119.81567
328.783344	-425.725359	516.198335	-371.499074	1.261992	-0.493236	22249.51933
366.168518	-384.525371	539.85018	-315.802794	1.261992	1.795652	22247.23045
390.583325	-352.480936	502.465006	-313.513906	1.261992	-0.493236	22234.26008
435.598127	-328.829091	542.902031	-230.350967	0.499029	-1.256199	22236.54897
445.516643	-284.577253	550.531658	-189.15098	0.499029	0.269727	22243.41563
457.724046	-225.066159	564.264987	-161.684321	0.499029	1.03269	22216.71194
465.353674	-187.680985	566.553876	-72.417681	-0.263934	-1.256199	22211.3712
471.457376	-151.821736	568.079801	-35.032507	-0.263934	0.269727	22225.10453
479.087003	-82.392127	529.931664	25.241549	-0.263934	0.269727	22215.18601
466.879599	-36.614363	510.857596	125.952631	0.499029	1.03269	22194.58602
470.694413	-1.518077	516.961298	171.730395	-0.263934	-1.256199	22214.42305
456.198121	44.259687	491.783527	214.456308	0.499029	1.03269	22182.37861
448.568493	86.222638	468.131682	236.582228	-1.789859	-0.493236	22188.48232
425.679611	158.704098	407.094664	239.634078	-0.263934	-0.493236	22197.63787
414.23517	177.778166	339.953943	302.959986	-0.263934	-0.493236	22184.6675
406.605543	231.94852	310.961359	361.708116	-0.263934	-1.256199	22205.2675
390.583325	271.622583	308.67247	394.515514	0.499029	1.03269	22209.84527
369.220369	318.926272	265.183594	447.159943	-0.263934	-1.256199	22202.21564
340.227785	361.652186	212.539166	476.91549	-1.026896	-0.493236	22199.92676
306.657424	393.696621	148.450296	504.382148	0.499029	-1.256199	22190.7712
273.850027	420.400316	124.798451	539.478434	-0.263934	1.03269	22220.52675
229.598188	447.866975	44.687364	566.945093	0.499029	-0.493236	22241.12674
189.161163	469.229931	-13.297804	584.493236	1.261992	-0.493236	22221.28971
163.22043	489.829925	-65.942233	581.441385	2.024954	-0.493236	22241.88971
99.13156	485.252149	-165.127389	550.922875	-0.263934	-1.256199	22225.10453
59.457498	502.800292	-138.423693	575.337683	-0.263934	-0.493236	22231.97119
51.064908	503.563255	-167.416277	614.248782	0.499029	1.03269	22230.44527
5.287143	494.407702	-223.112557	602.804341	1.261992	0.269727	22215.18601
-29.809143	489.066963	-257.44588	585.256198	1.261992	1.03269	608.081301
-80.164683	475.333633	-308.564384	575.337683	-0.263934	1.03269	16.78518
-112.209118	469.229931	-354.342148	556.263614	0.499029	-0.493236	12.207404
-146.542441	453.970677	-408.512502	496.752521	-0.263934	0.269727	11.444441
-184.690578	450.155863	-400.119912	483.019192	-1.789859	-0.493236	2547.532579
-218.260939	431.081795	-429.112496	430.374763	0.499029	1.795652	22111.42308
-280.06092	402.852173	-464.208782	415.115508	-1.026896	-1.256199	22196.11194
-293.79425	379.963291	-517.616174	338.056272	-0.263934	0.269727	22215.18601
-322.786834	360.12626	-537.453205	296.856284	0.499029	-0.493236	22208.31935
-350.253492	320.452198	-514.564323	285.411843	0.499029	1.03269	22219.76379
-375.431262	273.911471	-513.80136	212.16742	-1.026896	-2.019161	22225.86749
-402.897921	238.052222	-527.534689	152.656326	0.499029	1.795652	22219.00082
-460.120126	209.822601	-526.771726	125.189668	1.261992	1.03269	22186.95639
-451.727536	161.755949	-514.564323	66.441537	-0.263934	0.269727	22238.07489
-467.749754	123.607812	-530.58654	22.952661	0.499029	0.269727	22243.41563
-494.453449	86.9856	-493.964329	-26.639917	0.499029	0.269727	22197.63787
-508.186779	44.259687	-465.734707	-76.232495	-0.263934	0.269727	22216.71194
-496.742338	-1.518077	-472.601372	-162.447284	-0.263934	-0.493236	22211.3712
-514.29048	-64.843984	-473.364335	-208.988011	-0.263934	-1.256199	22203.74157
-504.371965	-94.599531	-435.979161	-276.128732	0.499029	0.269727	22215.94897
-486.823822	-135.036556	-392.490285	-299.780577	0.499029	1.03269	22219.76379
-466.223828	-189.969873	-354.342148	-322.669459	-1.026896	1.03269	22205.2675
-434.179393	-231.169861	-333.742154	-392.099068	-0.263934	0.269727	22193.82305
-425.02384	-260.162445	-280.334762	-422.617577	-1.026896	0.269727	22211.3712
-404.423846	-299.836507	-249.05329	-480.602745	-0.263934	1.795652	22177.03787
-367.801635	-357.821675	-225.401445	-539.350876	0.499029	0.269727	22178.5638
-322.786834	-374.606856	-158.260725	-535.536062	-1.026896	-1.256199	22213.66009
-291.505361	-412.754992	-108.668147	-587.417528	0.499029	-0.493236	22202.97861
-246.49056	-446.325353	-47.631128	-587.417528	-0.263934	1.03269	22220.52675
-206.816498	-470.74016	-21.690395	-637.773069	0.499029	0.269727	22232.73415
-141.201702	-493.629042	68.339208	-575.973087	-1.026896	-1.256199	22216.71194
-90.083199	-511.177185	106.487345	-602.676783	-1.026896	-0.493236	22221.28971
-52.698025	-542.458658	190.413246	-563.765683	0.499029	1.03269	22230.44527
9.86492	-535.591993	223.983607	-554.610131	0.499029	-0.493236	22222.81564
51.064908	-534.82903	275.10211	-569.869385	0.499029	1.795652	22241.12674
86.161193	-528.725328	320.879874	-555.373093	-1.026896	-0.493236	22244.17859
147.961175	-520.332738	336.902092	-538.587913	1.261992	1.03269	22241.12674
175.427834	-513.466074	368.946527	-522.565696	0.499029	1.03269	22230.44527
237.227815	-480.658676	413.198365	-462.291639	-0.263934	0.269727	22231.20823
248.672256	-457.769794	439.902061	-486.706447	0.499029	-0.493236	22228.91934
302.079648	-447.851278	495.598341	-420.328689	1.261992	1.03269	22216.71194
344.805561	-418.095732	529.168701	-351.662043	1.261992	2.558615	22228.15638
373.035183	-396.732775	522.302037	-300.543539	0.499029	0.269727	22231.97119
409.657394	-337.221681	560.450174	-280.706508	-0.263934	0.269727	22216.71194
421.864798	-305.177246	578.761279	-208.988011	-0.263934	-1.256199	22202.97861
443.227754	-287.629104	541.376105	-212.039862	-1.026896	0.269727	22016.05274
475.272189	-214.384681	565.02795	-156.343582	0.499029	1.03269	22156.43788
477.561077	-175.473581	529.168701	-89.965824	-1.026896	-1.256199	22202.97861
496.635146	-134.273593	458.97613	-80.810271	-0.263934	-1.256199	22222.05268
494.346258	-70.184723	516.198335	71.782276	-1.026896	-0.493236	22193.06009
481.375891	-14.488444	518.487223	89.330419	0.499029	0.269727	22205.2675
468.405525	21.370805	503.227968	176.308171	-0.263934	0.269727	22222.81564
456.198121	67.148569	484.916863	224.374824	-0.263934	0.269727	22206.79342
437.124052	124.370774	457.450204	264.048886	-0.263934	1.03269	22193.06009
441.701829	172.437427	403.27985	306.011837	0.499029	-1.256199	22230.44527
434.072201	216.689266	375.813191	344.922936	0.499029	0.269727	22225.10453
405.84258	247.207775	346.820607	384.596998	0.499029	1.03269	22194.58602
383.716661	302.141092	269.761371	431.900688	0.499029	1.795652	22206.03046
367.694443	322.741086	203.383613	418.930322	0.499029	-0.493236	22212.13416
336.412971	368.51885	136.242892	504.382148	0.499029	-0.493236	22199.16379
292.161132	399.800322	111.828084	487.596968	0.499029	1.03269	22219.00082
259.353735	427.266981	49.26514	545.582136	-0.263934	1.795652	22231.97119
216.627821	448.629938	24.850332	563.893242	-0.263934	0.269727	22214.42305
189.161163	471.51882	-31.60891	592.885826	0.499029	0.269727	22224.34156
140.331548	497.459553	-58.312606	584.493236	-1.026896	-1.256199	22222.81564
97.605635	485.252149	-126.21629	579.152496	-1.789859	-1.256199	22193.82305
64.035274	492.881776	-159.023687	576.100645	0.499029	1.795652	22206.03046
35.04269	493.644739	-201.749601	592.885826	-0.263934	-0.493236	22221.28971
0.709367	486.015112	-255.156992	572.285832	-0.263934	-0.493236	22157.20084
-46.594323	492.118814	-309.327346	552.448801	-1.026896	-0.493236	25.17777
-89.320236	482.200298	-398.593987	493.70067	0.499029	0.269727	12.970367
-119.075783	471.51882	-424.53472	509.722887	0.499029	0.269727	10.681478
-156.460957	456.259565	-390.964359	502.856223	-0.263934	-0.493236	11.444441
-187.742429	453.970677	-397.831024	482.256229	-0.263934	-0.493236	20191.04587
-234.283156	423.452167	-430.638422	454.78957	-0.263934	0.269727	22194.58602
-269.379442	421.163279	-465.734707	408.248843	1.261992	0.269727	22227.39341
-301.423877	384.541068	-484.808776	341.108122	1.261992	2.558615	22238.83786
-337.283126	346.392931	-526.008764	298.382209	-1.026896	-0.493236	22237.31193
-363.223859	297.563316	-540.505056	230.478526	0.499029	0.269727	22222.05268
-381.534964	256.363328	-530.58654	164.86373	-0.263934	-0.493236	22225.86749
-438.75717	228.133707	-590.097634	106.878562	-0.263934	-1.256199	22190.00824
-450.964573	186.933719	-563.393938	83.226717	-1.026896	-1.256199	22202.21564
-471.564567	133.526327	-522.956913	12.271183	-0.263934	1.03269	22219.76379
-483.771971	96.904116	-509.986546	13.034146	0.499029	-1.256199	22226.63045
-505.134928	55.704128	-479.468037	-57.921389	-1.026896	0.269727	22196.11194
-499.794188	16.030066	-476.416186	-106.751004	-1.026896	-0.493236	22194.58602
-516.579369	-38.903251	-474.127298	-161.684321	-1.026896	-0.493236	22193.06009
-513.527518	-84.681015	-445.897676	-221.958377	-1.026896	-2.019161	22164.83047
-489.875673	-125.118041	-425.297682	-302.832427	-1.026896	-1.256199	22193.06009
-474.616418	-161.740252	-390.201397	-326.484272	0.499029	1.03269	22201.45268
-454.779387	-198.362463	-369.601403	-358.528707	0.499029	0.269727	22197.63787
-433.41643	-238.036526	-349.001409	-435.587944	-0.263934	0.269727	22202.21564
-405.949772	-271.606886	-254.394029	-448.55831	0.499029	-0.493236	22212.89712
-378.483113	-318.910576	-213.194042	-492.047186	-0.263934	-1.256199	22205.2675
-331.942386	-355.532787	-167.416277	-515.699031	0.499029	-0.493236	22193.82305
-283.875734	-389.86611	-117.823699	-521.03977	-0.263934	0.269727	22246.46748
-264.801666	-411.99203	-75.860749	-579.787901	0.499029	1.03269	22251.04526
-216.735013	-459.295719	-11.008916	-572.921236	0.499029	1.03269	22228.91934
-159.512808	-472.266086	50.791065	-585.891603	-0.263934	-1.256199	22235.786
-113.735044	-500.495707	75.968836	-611.069373	0.499029	1.03269	22241.12674
-71.00913	-521.095701	140.057706	-598.861969	-0.263934	0.269727	22214.42305
-18.364702	-523.384589	223.220644	-553.847168	0.499029	0.269727	22221.28971
25.124174	-539.406807	248.398414	-554.610131	-0.263934	-0.493236	22231.20823
73.190827	-537.117918	300.27988	-561.476795	-0.263934	-0.493236	22215.94897
121.257479	-532.540142	346.057645	-557.661982	0.499029	1.795652	22220.52675
151.775989	-522.621626	388.783558	-506.543478	-1.026896	-0.493236	22216.71194
202.894492	-518.806813	431.509471	-476.787931	-1.026896	1.03269	22199.16379
242.568555	-479.895713	449.820577	-462.291639	-0.263934	-0.493236	22203.74157
268.509288	-464.636458	475.76131	-441.691646	-0.263934	-0.493236	22217.4749
314.287052	-431.066098	484.916863	-396.676844	-0.263934	-0.493236	22215.18601
347.857412	-390.629073	500.93908	-378.365738	-0.263934	0.269727	22217.4749
406.605543	-373.08093	530.694627	-303.59539	0.499029	0.269727	22231.97119
414.998133	-330.355017	531.45759	-259.343551	-0.263934	1.795652	22231.20823
434.835164	-289.917992	568.079801	-182.284315	0.499029	0.269727	22218.23786
453.909233	-240.325414	565.02795	-158.63247	-0.263934	0.269727	22203.74157
479.087003	-195.310612	566.553876	-79.284346	-0.263934	-0.493236	22219.00082
485.953668	-143.429146	561.213136	-38.084358	-0.263934	-1.256199	22231.97119
485.953668	-86.969904	532.220552	26.004512	0.499029	0.269727	22236.54897
484.427742	-53.399543	503.227968	106.1156	0.499029	1.03269	22212.89712
479.087003	5.348587	495.598341	154.182252	-0.263934	-0.493236	22029.0231
469.168487	51.126352	487.968714	195.38224	-0.263934	-0.493236	22203.74157
434.835164	90.037451	458.213167	235.056302	-0.263934	0.269727	22196.87491
424.153686	147.259657	431.509471	272.441476	-0.263934	-0.493236	22199.92676
428.731462	180.830017	392.598372	312.878501	-0.263934	-0.493236	22211.3712
402.790729	222.792967	353.687272	374.678483	1.261992	1.03269	22223.5786
386.005549	269.333694	337.665054	395.278477	-0.263934	1.03269	22202.97861
360.064816	309.770719	257.553967	438.767353	0.499029	0.269727	22186.95639
340.990748	358.600335	206.435464	457.841421	-0.263934	-0.493236	22187.71935
328.020381	389.118844	141.583631	483.782154	-0.263934	-1.256199	22161.01566
273.850027	410.481801	114.116973	524.982142	-0.263934	0.269727	22206.79342
236.464853	434.896608	53.079954	556.263614	-0.263934	-1.256199	22221.28971
189.924126	470.755857	-20.164469	579.152496	-0.263934	-0.493236	22231.20823
167.798206	477.622522	-87.30519	565.419167	0.499029	-0.493236	22219.76379
125.835256	486.015112	-139.949619	528.033993	-0.263934	1.795652	22227.39341
85.398231	498.985478	-117.823699	587.545087	-0.263934	0.269727	22231.97119
53.353796	500.511404	-156.734799	608.908043	-0.263934	0.269727	22213.66009
22.072324	503.563255	-198.69775	585.256198	1.261992	-0.493236	22247.99341
-6.157298	504.326217	-251.342178	591.3599	0.499029	-1.256199	2174.4438
-36.675807	470.755857	-317.719937	573.048795	0.499029	-0.493236	16.78518
-94.660975	479.91141	-351.290297	528.796956	-0.263934	-0.493236	12.207404
-135.860963	463.889192	-377.23103	534.137695	0.499029	-0.493236	9.155553
-168.668361	441.763273	-396.305098	490.648819	-1.026896	0.269727	9.918516
-210.631311	421.926242	-447.423602	464.708086	-0.263934	-0.493236	21909.23795
-250.305374	408.192913	-476.416186	429.6118	0.499029	0.269727	22212.13416
-285.401659	384.541068	-480.993962	354.078489	0.499029	-0.493236	22207.55638
-325.075722	370.807738	-495.490254	338.056272	0.499029	-0.493236	22215.18601
-351.779418	318.926272	-508.460621	285.411843	-0.263934	-0.493236	22212.13416
-393.742368	270.85962	-499.305068	222.848898	0.499029	0.269727	22199.92676
-412.053474	236.526297	-503.119882	158.760028	-0.263934	0.269727	22190.7712
-432.653468	202.955936	-532.112466	96.960047	-1.026896	0.269727	22207.55638
-466.223828	151.07447	-551.186534	48.893394	-1.026896	0.269727	22209.84527
-472.32753	121.318923	-549.660609	12.271183	-0.263934	-2.019161	22210.60823
-497.5053	80.881898	-501.593956	-33.506581	-0.263934	0.269727	22196.11194
-505.134928	41.207836	-481.756925	-116.66952	-0.263934	1.03269	22211.3712
-499.031226	-2.28104	-503.882844	-150.23988	-0.263934	1.03269	22180.85269
-505.134928	-52.636581	-469.549521	-222.72134	-0.263934	0.269727	22193.82305
-489.11271	-83.15509	-416.905092	-247.89911	1.261992	0.269727	22232.73415
-483.771971	-132.747668	-382.571769	-288.336135	0.499029	-0.493236	22218.23786
-464.697903	-171.658768	-362.734738	-337.165751	1.261992	0.269727	22219.00082
-425.786803	-232.695786	-350.527334	-372.262037	1.261992	0.269727	22231.20823
-436.468281	-248.718004	-287.201427	-443.217571	1.261992	1.795652	22198.40083
-404.423846	-294.495768	-258.208843	-465.34349	-1.026896	1.03269	22199.16379
-380.009039	-331.11798	-217.771818	-510.358292	-1.026896	0.269727	22183.90454
-312.868318	-377.658706	-152.919985	-525.617547	-0.263934	0.269727	22215.94897
-291.505361	-404.362402	-108.668147	-556.136056	0.499029	0.269727	22220.52675
-250.305374	-432.592024	-68.231122	-565.291609	0.499029	0.269727	22229.6823
-202.238721	-458.532757	-11.008916	-595.047156	-0.263934	-1.256199	22219.76379
-164.090584	-495.917931	62.235506	-595.810118	-1.789859	-0.493236	22196.87491
-104.579491	-514.229036	94.279941	-628.617516	-0.263934	0.269727	22212.13416
-63.379503	-525.673477	152.265109	-572.158274	-1.026896	-0.493236	22208.31935
-6.157298	-542.458658	206.435464	-572.158274	-1.026896	0.269727	22206.79342
35.805653	-532.540142	272.813222	-579.787901	-0.263934	0.269727	22214.42305
86.924156	-531.777179	282.731737	-579.024938	-0.263934	-0.493236	22228.91934
149.487101	-547.799397	310.961359	-581.313826	-0.263934	1.03269	22216.71194
187.635237	-513.466074	408.620589	-512.64718	0.499029	0.269727	22227.39341
229.598188	-511.940148	431.509471	-506.543478	-0.263934	1.03269	22231.97119
264.694474	-466.925347	444.479838	-461.528677	0.499029	-1.256199	22212.13416
299.79076	-446.325353	492.54649	-405.832397	1.261992	1.03269	22245.70452
350.909263	-408.177216	491.783527	-343.269453	0.499029	-1.256199	22249.51933
371.509257	-386.814259	509.33167	-318.091682	0.499029	-1.256199	22228.91934
403.553692	-354.006862	548.24277	-251.713924	-0.263934	0.269727	22234.26008
434.072201	-312.806874	571.894615	-219.669489	-0.263934	-0.493236	22240.36378
448.568493	-266.266147	561.976099	-165.499135	0.499029	1.03269	22207.55638
453.909233	-222.014308	572.657577	-133.4547	0.499029	-0.493236	22202.21564
470.694413	-173.184693	558.161285	-112.091743	-1.026896	0.269727	22223.5786
482.901817	-117.488413	556.63536	-15.195476	-1.789859	0.269727	22219.76379
489.005519	-82.392127	555.872397	62.626724	0.499029	1.03269	22185.43046
478.32404	-42.718065	525.353888	108.404488	-1.026896	-0.493236	22206.79342
452.383307	10.689327	501.702043	157.234103	-1.026896	1.03269	22197.63787
451.620344	56.467091	498.650192	208.352606	-1.026896	-0.493236	22190.7712
434.072201	105.296706	443.716875	235.819265	-1.026896	-0.493236	22201.45268
425.679611	148.022619	421.590956	293.04147	-1.789859	-1.256199	22200.68972
410.420357	199.141123	376.576154	332.715532	0.499029	0.269727	22193.82305
386.005549	231.94852	333.850241	361.708116	0.499029	1.795652	22123.63048
389.0574	267.807769	297.228029	415.115508	1.261992	-0.493236	22209.84527
367.694443	319.689235	165.998439	406.722918	1.261992	1.03269	22188.48232
332.598157	348.681819	155.31696	450.974757	0.499029	0.269727	22190.7712
318.101865	410.481801	140.057706	531.848807	0.499029	0.269727	22234.26008
271.561139	428.792906	115.642898	550.922875	1.261992	0.269727	22238.07489
235.70189	448.629938	35.531811	568.471018	0.499029	-0.493236	22238.83786
179.242647	459.311416	-59.838531	570.759906	-0.263934	-0.493236	22243.41563
139.568585	480.674373	-48.39409	570.759906	1.261992	1.03269	22226.63045
106.761187	489.066963	-108.668147	574.57472	0.499029	1.03269	22225.10453
53.353796	504.326217	-140.712582	600.515453	-1.026896	0.269727	22228.15638
42.672317	504.326217	-180.386644	600.515453	0.499029	-0.493236	22215.18601
-0.053596	490.592888	-211.668116	568.471018	1.261992	1.795652	22222.81564
-54.22395	483.726223	-309.327346	538.715471	1.261992	1.03269	70.192572
-75.586907	483.726223	-328.401415	539.478434	-0.263934	-1.256199	14.496292
-120.601708	460.074379	-370.364365	502.09326	-0.263934	0.269727	12.207404
-150.357255	454.733639	-389.438434	518.87844	-1.026896	1.03269	10.681478
-206.816498	424.978093	-418.431018	466.996974	1.261992	1.03269	17431.40965
-231.994268	434.133646	-461.156931	456.315496	-1.026896	0.269727	22167.11936
-279.297958	411.244763	-464.208782	397.567365	-0.263934	-0.493236	22209.08231
-293.79425	376.91144	-477.179149	338.819234	-0.263934	0.269727	22225.10453
-335.7572	347.918856	-507.697658	309.063688	-1.026896	-0.493236	22214.42305
-364.749784	315.874421	-504.645807	225.900749	-1.026896	-1.256199	22224.34156
-376.194225	268.570732	-491.675441	160.285954	1.261992	1.03269	22225.10453
-421.209027	225.844818	-587.808745	83.226717	0.499029	1.03269	22181.61565
-447.14976	188.459644	-537.453205	71.782276	0.499029	0.269727	22238.83786
-470.038642	144.207806	-522.19395	48.130432	0.499029	0.269727	22247.23045
-480.72012	112.926333	-520.668025	6.930444	0.499029	-0.493236	22201.45268
-507.423816	59.518942	-489.386552	-52.58065	-0.263934	1.03269	22220.52675
-504.371965	26.711544	-474.89026	-112.854706	0.499029	-0.493236	22215.18601
-505.134928	-22.118071	-468.786558	-173.891725	1.261992	0.269727	22201.45268
-496.742338	-65.606947	-416.905092	-204.410234	0.499029	1.03269	22205.2675
-508.186779	-110.621749	-403.934726	-281.469471	0.499029	0.269727	22214.42305
-484.534934	-148.006923	-409.275465	-307.410204	-0.263934	0.269727	22199.92676
-456.305312	-205.229128	-383.334732	-401.254621	-0.263934	1.795652	22187.71935
-442.571983	-238.036526	-368.075477	-433.299055	-1.026896	-0.493236	22196.87491
-423.497915	-273.895774	-294.068092	-456.9509	-0.263934	1.03269	22192.29713
-385.349778	-305.940209	-238.371812	-494.336074	-0.263934	0.269727	22180.08972
-342.623865	-366.977228	-178.097756	-508.069404	-1.789859	-1.256199	22215.18601
-303.712765	-393.680924	-137.660731	-550.795317	-0.263934	1.03269	22220.52675
-268.616479	-411.229067	-78.9126	-557.661982	-0.263934	-0.493236	22216.71194
-231.231305	-439.458688	-33.134836	-601.91382	0.499029	-0.493236	22228.15638
-190.031317	-463.110533	-4.142252	-606.491597	-0.263934	-1.256199	22229.6823
-121.364671	-506.599409	37.057736	-637.010106	-1.026896	1.795652	22217.4749
-68.720242	-519.569776	124.798451	-611.832336	0.499029	-0.493236	22222.81564
-36.675807	-535.591993	198.805836	-564.528646	0.499029	1.03269	22236.54897
16.731584	-531.014217	230.850271	-556.136056	2.024954	0.269727	22235.786
68.613051	-519.569776	301.805806	-546.980503	1.261992	0.269727	22241.12674
110.576001	-538.643844	336.139129	-556.899019	-1.026896	0.269727	22241.12674
158.642653	-523.384589	360.553937	-526.380509	-1.026896	0.269727	22224.34156
205.946343	-519.569776	391.835409	-470.68423	0.499029	-1.256199	22225.10453
236.464853	-481.421639	447.531689	-463.054602	-0.263934	-0.493236	22228.91934
278.427803	-457.769794	482.627974	-421.854614	-0.263934	0.269727	22215.94897
316.57594	-432.592024	507.805745	-385.232403	-0.263934	-2.019161	22219.00082
328.020381	-408.940179	513.909447	-357.002782	-1.026896	0.269727	22229.6823
393.635176	-373.843893	557.398323	-296.728726	-0.263934	-0.493236	22222.81564
402.790729	-339.51057	561.976099	-259.343551	-0.263934	-0.493236	22198.40083
426.442574	-295.258731	555.109434	-215.854675	-0.263934	-0.493236	22206.79342
453.909233	-251.006892	578.761279	-164.736172	-0.263934	0.269727	22181.61565
476.035152	-218.199494	549.005733	-102.93619	0.499029	-0.493236	22201.45268
480.612928	-139.614333	537.561292	-54.869538	-0.263934	-0.493236	22219.76379
474.509227	-104.518047	573.42054	19.137848	0.499029	-0.493236	22206.79342
478.32404	-61.792133	513.909447	88.567457	0.499029	1.03269	22203.74157
479.849966	-14.488444	544.427956	154.182252	-1.026896	-0.493236	22202.21564
466.879599	29.763395	501.702043	180.885948	0.499029	0.269727	22210.60823
442.464792	91.563377	436.85021	187.752612	-1.026896	-0.493236	22186.19343
440.175903	142.68188	439.902061	235.819265	-0.263934	-1.256199	22225.86749
427.205537	188.459644	413.198365	335.004421	0.499029	1.795652	22237.31193
401.264804	235.763334	371.235415	368.574781	0.499029	0.269727	22199.92676
387.531475	269.333694	333.087278	405.959955	0.499029	0.269727	22219.76379
367.694443	299.089241	260.605818	421.982173	0.499029	-0.493236	22216.71194
340.990748	342.578117	213.302128	459.367347	-1.026896	0.269727	22196.87491
328.020381	386.829956	178.968805	503.619185	-1.026896	-2.019161	22215.18601
283.768542	410.481801	118.694749	537.952509	-0.263934	1.03269	22229.6823
246.383368	432.60772	34.768848	551.685838	1.261992	-0.493236	22220.52675
191.450051	456.259565	10.35404	566.945093	-1.026896	0.269727	22218.23786
164.746355	467.704006	-63.653345	567.708055	-1.026896	-0.493236	22211.3712
130.413032	486.778074	-87.30519	557.026577	-1.789859	0.269727	22209.08231
87.687119	496.69659	-123.164439	592.122863	0.499029	0.269727	22202.21564
49.538982	496.69659	-145.290358	588.308049	0.499029	1.03269	22219.00082
6.813069	492.881776	-206.327377	595.174714	-1.789859	-0.493236	22175.51195
-20.65359	490.592888	-240.6607	589.071012	-0.263934	0.269727	461.592456
-48.120248	486.015112	-312.379197	532.611769	-1.789859	-2.019161	16.022217
-90.846162	474.570671	-349.764371	548.633987	-0.263934	0.269727	12.970367
-128.231336	461.600304	-367.312514	535.66362	0.499029	1.03269	10.681478
-176.297988	458.548453	-387.149546	493.70067	0.499029	-1.256199	11.444441
-205.290572	438.711422	-428.349533	463.18216	0.499029	-0.493236	21876.43056
-231.231305	426.504018	-471.838409	400.619216	1.261992	1.03269	22215.94897
-274.720181	405.141062	-483.28285	387.648849	1.261992	2.558615	22233.49712
-306.764616	377.674403	-497.01618	344.922936	1.261992	1.03269	22237.31193
-338.046088	339.526266	-530.58654	299.145172	0.499029	0.269727	22219.76379
-360.93497	289.933688	-511.512472	225.900749	-0.263934	-0.493236	22222.05268
-407.475697	247.970738	-574.075416	151.893364	0.499029	1.03269	22195.34898
-427.312728	206.007787	-564.919863	129.767444	-0.263934	0.269727	22212.13416
-463.93494	172.437427	-502.356919	74.071165	0.499029	0.269727	22217.4749
-484.534934	125.8967	-510.749509	28.2934	0.499029	-0.493236	22199.16379
-488.349747	86.222638	-503.119882	-6.802886	0.499029	1.03269	22203.74157
-513.527518	48.074501	-491.675441	-95.306563	-3.315785	-1.256199	22186.19343
-505.89789	-9.147705	-493.964329	-162.447284	-0.263934	1.03269	22193.06009
-513.527518	-32.036587	-439.031012	-179.995427	-0.263934	0.269727	22189.24528
-505.134928	-83.918053	-401.645838	-230.350967	-0.263934	1.03269	22195.34898
-483.009008	-120.540264	-394.01621	-279.943545	-0.263934	-1.256199	22204.50453
-470.801604	-157.925438	-376.468067	-339.454639	0.499029	-0.493236	22203.74157
-439.520132	-202.177277	-322.297713	-365.395372	-0.263934	-0.493236	22188.48232
-428.838654	-254.821706	-291.016241	-420.328689	1.261992	1.03269	22206.03046
-405.949772	-292.969843	-271.17921	-461.528677	-0.263934	1.795652	22199.92676
-364.749784	-320.436501	-214.719967	-513.410143	-1.026896	-0.493236	22196.87491
-332.705349	-360.873526	-160.549613	-534.010137	0.499029	1.03269	22247.99341
-293.031287	-387.577222	-123.927401	-553.084205	1.261992	0.269727	22253.33415
-252.594262	-419.621657	-84.253339	-559.187907	0.499029	1.795652	22228.91934
-202.238721	-460.058682	-19.401506	-583.602715	0.499029	-1.256199	22231.97119
-160.275771	-488.288303	42.398475	-585.12864	0.499029	0.269727	22239.60082
-124.416522	-495.917931	83.598463	-608.780485	-1.026896	1.03269	22213.66009
-54.22395	-530.251254	159.131774	-580.550864	-0.263934	1.795652	22221.28971
-17.601739	-534.066068	207.961389	-586.654566	-0.263934	-1.256199	22229.6823
41.146392	-534.066068	256.028042	-547.743466	-1.026896	0.269727	22219.76379
80.820454	-530.251254	324.694688	-596.573081	1.261992	0.269727	22216.71194
115.153777	-542.458658	352.161346	-544.691615	-1.026896	1.03269	22212.13416
172.375983	-508.888297	390.309483	-523.328658	0.499029	0.269727	22206.79342
196.027828	-504.310521	382.679856	-575.973087	-0.263934	1.795652	22201.45268
262.405586	-476.843862	442.190949	-446.269422	0.499029	1.795652	22219.76379
299.79076	-460.058682	477.287235	-421.854614	0.499029	1.03269	22222.05268
324.205567	-423.436471	521.539074	-371.499074	-0.263934	-0.493236	22215.94897
363.116667	-395.969812	536.035366	-305.884278	0.499029	1.03269	22228.91934
405.079617	-370.029079	525.353888	-269.262067	0.499029	1.03269	22233.49712
430.257388	-319.673538	537.561292	-215.854675	0.499029	-0.493236	22215.18601
443.990717	-261.68837	558.924248	-187.625054	0.499029	1.03269	22186.19343
472.983301	-218.962457	529.168701	-166.262098	0.499029	-0.493236	22225.86749
485.953668	-173.947656	491.020565	-150.23988	1.261992	1.03269	22231.97119
466.116636	-124.355078	538.324254	-16.721401	2.024954	0.269727	22222.81564
475.272189	-78.577314	501.702043	32.108214	-0.263934	0.269727	22219.00082
488.242556	-35.088438	534.509441	115.271152	-0.263934	0.269727	22183.14158
448.568493	25.185619	518.487223	161.048917	-0.263934	0.269727	22211.3712
460.775897	60.281905	503.227968	231.241488	-0.263934	-0.493236	22220.52675
428.731462	103.770781	474.998347	261.759998	0.499029	-1.256199	22205.2675
428.731462	155.652247	430.746508	294.567396	-0.263934	-1.256199	22206.03046
410.420357	202.955936	389.546521	337.293309	0.499029	1.03269	22215.18601
407.368506	233.474446	347.58357	376.204408	-0.263934	-1.256199	22197.63787
382.953698	276.963322	301.042843	391.463663	-1.026896	-0.493236	22180.85269
339.464822	308.244794	122.509563	359.419228	-1.026896	0.269727	22190.00824
328.783344	357.074409	117.168824	441.819204	-0.263934	1.03269	22201.45268
305.894462	402.852173	86.650314	502.856223	-0.263934	-0.493236	22204.50453
275.375952	419.637354	101.146606	554.737689	0.499029	1.03269	22222.05268
206.709306	452.444751	48.502177	561.604353	-1.026896	0.269727	22230.44527
186.872275	467.704006	-20.164469	569.233981	-0.263934	-1.256199	22216.71194
154.064877	483.726223	-81.964451	573.811757	0.499029	0.269727	22227.39341
107.52415	487.541037	-111.719998	589.071012	1.261992	1.03269	22233.49712
79.294529	507.378068	-128.505178	591.3599	-0.263934	0.269727	22212.13416
44.198243	505.08918	-159.023687	578.389534	1.261992	0.269727	22245.70452
-13.023962	481.437335	-227.690334	595.174714	0.499029	0.269727	22251.04526
-35.912844	490.592888	-314.668086	521.167328	0.499029	-1.256199	185.399945
-66.431354	484.489186	-355.105111	530.322881	0.499029	1.03269	14.496292
-115.260969	470.755857	-350.527334	557.78954	-0.263934	-0.493236	12.970367
-157.986882	458.548453	-384.097695	501.330297	0.499029	1.03269	10.681478
-183.927615	437.185497	-411.564353	492.174744	-0.263934	-0.493236	11729.78912
-234.283156	438.711422	-423.771757	444.871055	-0.263934	-1.256199	22173.22306
-267.853516	409.718838	-462.682857	412.82662	0.499029	-1.256199	22208.31935
-295.320175	383.015142	-487.097664	353.315526	-0.263934	0.269727	22213.66009
-321.260908	353.259595	-500.830993	312.115538	-1.789859	-2.019161	22205.2675
-363.986821	295.274427	-536.690242	232.004451	-0.263934	-0.493236	22202.21564
-390.690517	269.333694	-583.993932	145.026699	-0.263934	1.795652	22169.40825
-404.423846	224.318893	-588.571708	90.093382	-0.263934	1.03269	22204.50453
-435.705319	186.170756	-542.793944	87.804494	-1.026896	-0.493236	22215.18601
-456.305312	146.496694	-527.534689	64.152649	-0.263934	0.269727	22209.84527
-493.690487	111.400408	-495.490254	40.500804	0.499029	0.269727	22208.31935
-486.060859	67.148569	-506.934695	-46.476948	-0.263934	0.269727	22214.42305
-503.609002	34.341171	-478.705074	-105.988041	0.499029	1.03269	22183.90454
-498.268263	-9.147705	-458.868043	-144.899141	-0.263934	-2.019161	22180.85269
-494.453449	-54.925469	-428.349533	-224.247266	1.261992	-1.256199	22230.44527
-496.742338	-99.177307	-410.80139	-254.765775	0.499029	0.269727	22212.89712
-474.616418	-147.24396	-394.779173	-319.617608	1.261992	0.269727	22206.79342
-467.749754	-177.762469	-355.868073	-369.210186	-1.026896	-0.493236	22231.97119
-432.653468	-238.036526	-358.919924	-402.017583	0.499029	0.269727	22210.60823
-418.920138	-276.184662	-284.149576	-440.928683	0.499029	-0.493236	22209.08231
-386.112741	-296.021694	-239.897737	-469.158304	0.499029	1.795652	22198.40083
-351.779418	-344.088346	-175.045905	-514.936068	0.499029	0.269727	22222.81564
-313.631281	-376.132781	-130.031103	-539.350876	-0.263934	0.269727	22218.23786
-283.875734	-405.888328	-113.245923	-555.373093	0.499029	1.795652	22231.20823
-238.09797	-449.377204	-36.186687	-583.602715	-0.263934	0.269727	22228.15638
-184.690578	-472.266086	5.776264	-585.891603	-1.026896	-0.493236	22196.87491
-138.149851	-502.021633	58.420693	-627.091591	-1.026896	0.269727	22209.84527
-103.816528	-533.303105	52.316991	-622.513814	-1.789859	-1.256199	22209.84527
-42.779509	-530.251254	191.939172	-579.787901	-1.026896	-0.493236	22202.21564
10.627882	-545.510509	214.828054	-575.973087	0.499029	0.269727	22222.81564
59.457498	-534.82903	274.339147	-563.002721	0.499029	-0.493236	22228.91934
93.027858	-543.22162	323.168762	-565.291609	-1.026896	0.269727	22213.66009
140.331548	-521.858664	345.294682	-505.017553	-0.263934	-1.256199	22224.34156
188.3982	-508.888297	389.546521	-484.417559	-0.263934	0.269727	22230.44527
232.650039	-486.762378	437.613173	-454.662012	0.499029	1.03269	22215.18601
274.612989	-467.688309	470.420571	-437.876832	0.499029	0.269727	22243.41563
309.709275	-428.77721	494.835378	-410.410173	-0.263934	-0.493236	22247.99341
357.775928	-419.621657	504.753894	-375.313887	1.261992	1.03269	22231.97119
380.66481	-376.895744	503.227968	-327.247235	0.499029	-0.493236	22231.97119
422.62776	-339.51057	565.02795	-237.980595	0.499029	1.795652	22237.31193
427.205537	-296.021694	577.235354	-199.069495	-0.263934	-0.493236	22220.52675
456.961084	-256.347631	562.739062	-161.684321	-0.263934	-0.493236	22202.97861
461.53886	-213.621718	580.287205	-105.988041	-0.263934	-1.256199	22223.5786
475.272189	-164.792103	569.605726	-46.476948	-1.026896	0.269727	22225.10453
493.583295	-111.384711	573.42054	10.745257	-1.026896	0.269727	22184.6675
470.694413	-66.36991	534.509441	93.145233	-1.026896	1.03269	22200.68972
477.561077	-12.962518	513.909447	135.871146	-1.789859	-1.256199	22180.08972
429.494425	32.052283	487.968714	167.915581	0.499029	0.269727	22166.3564
440.938866	84.696712	423.879844	122.90078	-0.263934	0.269727	22199.16379
442.464792	124.370774	417.776142	251.07852	-0.263934	-0.493236	22209.84527
432.546276	180.067054	417.776142	309.82665	-1.026896	0.269727	22201.45268
404.316655	206.77075	359.790974	347.211824	-0.263934	-0.493236	21984.0083
390.583325	252.548514	346.057645	397.567365	-0.263934	1.03269	22212.13416
383.716661	298.326278	275.10211	427.322912	-0.263934	1.03269	22188.48232
343.279636	330.370713	222.457681	448.685868	-0.263934	-1.256199	22174.74899
331.835195	383.778105	173.628066	507.433999	0.499029	-0.493236	22240.36378
299.027797	409.718838	144.635482	534.137695	1.261992	2.558615	22242.65267
247.146331	437.185497	73.679948	557.78954	0.499029	-0.493236	22235.02304
221.968561	451.681789	13.405891	558.552502	-0.263934	-0.493236	22238.07489
180.768573	473.807708	-41.527426	543.293248	0.499029	1.03269	22238.07489
138.805622	484.489186	-68.231122	594.411751	-0.263934	1.03269	22221.28971
93.027858	497.459553	-104.853333	590.596937	-0.263934	0.269727	22224.34156
62.509349	496.69659	-145.290358	605.093229	0.499029	1.795652	22231.97119
8.338994	482.963261	-211.668116	614.248782	-1.026896	-0.493236	22214.42305
-12.261	486.015112	-273.468098	571.522869	-0.263934	0.269727	22225.86749
-57.275801	486.778074	-296.35698	580.678422	-0.263934	-0.493236	25.940733
-92.372087	472.281782	-341.371781	553.211763	0.499029	1.03269	12.970367
-141.964665	449.3929	-384.860657	530.322881	0.499029	0.269727	12.970367
-180.112802	451.681789	-410.80139	495.226595	-0.263934	-0.493236	9.918516
-209.105386	434.896608	-427.586571	438.00439	-0.263934	0.269727	20609.14945
-242.675746	427.266981	-522.956913	375.441446	-1.026896	-0.493236	22191.53417
-283.875734	407.42995	-454.290266	383.071073	-0.263934	0.269727	22219.76379
-304.475728	372.333664	-491.675441	349.500713	-0.263934	-2.019161	22210.60823
-351.779418	337.237378	-490.912478	296.856284	-1.026896	0.269727	22216.71194
-364.749784	303.667018	-523.719875	231.241488	-0.263934	1.795652	22191.53417
-409.001623	262.46703	-543.556907	150.367438	0.499029	0.269727	22195.34898
-416.63125	221.267042	-562.630975	95.434121	1.261992	-0.493236	22233.49712
-455.54235	183.881868	-519.142099	90.093382	1.261992	-0.493236	22241.12674
-460.120126	144.207806	-522.19395	21.426736	-0.263934	-0.493236	22206.79342
-473.853455	106.822631	-506.171733	-35.79547	0.499029	1.03269	22217.4749
-504.371965	62.570793	-456.579155	-85.388047	0.499029	-0.493236	22204.50453
-511.23863	9.163401	-485.571739	-139.558402	-1.026896	-0.493236	22214.42305
-497.5053	-16.014369	-448.949527	-175.41765	-0.263934	0.269727	22202.21564
-510.475667	-71.710649	-422.245831	-230.350967	-0.263934	0.269727	22216.71194
-492.927524	-112.147674	-386.386583	-288.336135	-0.263934	0.269727	22217.4749
-467.749754	-173.947656	-358.919924	-330.299086	-0.263934	0.269727	22180.08972
-456.305312	-209.806904	-353.579185	-386.758329	-1.026896	0.269727	22176.27491
-435.705319	-251.006892	-329.164378	-448.55831	-1.026896	-0.493236	22178.5638
-431.127542	-294.495768	-342.897707	-495.862	-0.263934	-0.493236	22142.70455
-369.32756	-331.880942	-233.794035	-509.595329	-0.263934	-0.493236	22209.84527
-338.809051	-359.347601	-194.119973	-546.217541	-0.263934	1.03269	22222.05268
-288.45351	-396.732775	-115.534811	-535.536062	0.499029	0.269727	22221.28971
-267.090554	-427.251284	-78.149637	-559.187907	-0.263934	-0.493236	22219.00082
-210.631311	-461.584608	-23.21632	-593.52123	1.261992	0.269727	22231.20823
-185.453541	-477.606825	50.791065	-582.076789	-0.263934	0.269727	22225.86749
-103.816528	-497.443856	79.783649	-573.684199	-0.263934	-0.493236	22216.71194
-67.194317	-524.147552	145.398445	-579.787901	0.499029	0.269727	22242.65267
-6.92026	-531.014217	194.991023	-572.158274	1.261992	0.269727	22251.80822
25.124174	-529.488291	233.902122	-571.395311	-0.263934	-0.493236	22228.15638
88.450082	-532.540142	268.235445	-587.417528	0.499029	-0.493236	22235.786
124.30933	-535.591993	317.065061	-552.321242	0.499029	0.269727	22240.36378
163.22043	-511.177185	390.309483	-508.069404	0.499029	-0.493236	22219.76379
205.18338	-507.362372	347.58357	-509.595329	-1.026896	0.269727	22184.6675
252.48707	-475.317937	462.790943	-440.16572	-1.789859	0.269727	22228.15638
283.768542	-459.295719	484.916863	-417.276838	-0.263934	-0.493236	22211.3712
299.027797	-449.377204	501.702043	-386.758329	-1.026896	-0.493236	22222.05268
344.805561	-392.917961	519.250186	-302.069465	-0.263934	0.269727	22230.44527
389.820363	-366.214265	539.85018	-263.158365	-0.263934	-0.493236	22195.34898
411.183319	-320.436501	545.953882	-229.588005	-1.789859	-1.256199	22202.97861
431.783313	-282.288364	506.279819	-240.269483	-1.026896	-0.493236	22186.19343
449.331456	-231.932824	516.198335	-235.691707	-0.263934	-1.256199	22203.74157
466.879599	-204.466165	475.76131	-145.662104	-0.263934	1.03269	22215.18601
488.242556	-139.614333	536.798329	-58.684352	0.499029	-0.493236	22198.40083
488.242556	-94.599531	556.63536	37.448953	-0.263934	1.03269	22218.23786
484.427742	-31.273624	523.827962	96.197084	-0.263934	-0.493236	22201.45268
480.612928	16.793029	548.24277	157.997066	0.499029	1.03269	22213.66009
464.590711	48.837463	487.205751	198.434091	-0.263934	-0.493236	22212.13416
460.012935	101.481892	483.390937	235.819265	1.261992	1.03269	22218.23786
438.649978	142.68188	439.139098	270.152588	0.499029	0.269727	22208.31935
403.553692	181.59298	396.413185	316.693315	0.499029	1.795652	22214.42305
379.901847	231.185558	335.376166	370.863669	-0.263934	-0.493236	22202.21564
391.346288	263.229993	277.390998	368.574781	0.499029	1.03269	22205.2675
369.220369	310.533682	165.998439	387.648849	-0.263934	-0.493236	22211.3712
329.546307	358.600335	197.279911	491.411782	-0.263934	-0.493236	22208.31935
310.472238	383.015142	191.176209	517.352515	0.499029	1.03269	22223.5786
269.27225	405.904024	105.724382	526.508068	-1.026896	-1.256199	22183.14158
246.383368	444.052161	13.405891	547.108061	-1.026896	0.269727	22215.94897
172.375983	451.681789	-42.290388	550.922875	-1.026896	0.269727	22200.68972
139.568585	467.704006	-72.045935	571.522869	-0.263934	0.269727	22209.84527
99.894523	493.644739	-104.853333	569.996944	-1.789859	-1.256199	22202.21564
86.161193	486.015112	-165.127389	569.233981	-1.026896	-1.256199	22207.55638
39.620467	501.274366	-210.142191	576.863608	0.499029	-0.493236	22215.18601
-0.816559	504.326217	-328.401415	507.433999	-1.026896	-0.493236	22225.86749
-34.386919	492.881776	-320.771787	505.908074	-0.263934	0.269727	595.873898
-66.431354	482.963261	-321.53475	563.893242	-0.263934	1.03269	16.78518
-107.631342	466.941043	-335.268079	552.448801	-1.026896	0.269727	11.444441
-157.22392	453.207714	-374.942142	534.137695	0.499029	0.269727	12.207404
-177.060951	449.3929	-419.193981	492.937707	1.261992	-0.493236	9551.530503
-217.497976	437.185497	-432.92731	471.57475	1.261992	0.269727	22190.7712
-264.038703	419.637354	-463.445819	414.352545	0.499029	1.03269	22216.71194
-272.431293	389.881807	-480.230999	367.048856	0.499029	-0.493236	22225.86749
-304.475728	350.207745	-499.305068	312.115538	-0.263934	-1.256199	22235.786
-352.54238	320.452198	-499.305068	286.937768	-0.263934	1.795652	22213.66009
-383.06089	273.911471	-551.949497	190.804463	-1.026896	0.269727	22180.08972
-411.290511	238.815185	-542.793944	164.100768	0.499029	0.269727	22223.5786
-450.964573	193.037421	-508.460621	119.848929	0.499029	-0.493236	22212.89712
-451.727536	161.755949	-510.749509	74.834127	-0.263934	-0.493236	22197.63787
-484.534934	101.481892	-495.490254	6.930444	-1.026896	-0.493236	22215.94897
-495.979375	74.015234	-484.045813	-50.291762	-0.263934	0.269727	22180.85269
-518.868257	27.474507	-471.838409	-98.358414	-1.026896	-0.493236	22183.90454
-515.053443	-8.384742	-482.519888	-167.02506	-1.026896	-1.256199	22193.06009
-508.186779	-50.347692	-468.023596	-231.11393	-0.263934	1.795652	22196.87491
-508.186779	-90.784717	-371.890291	-284.521322	1.261992	1.03269	22195.34898
-492.927524	-146.480997	-389.438434	-350.136117	0.499029	1.795652	22202.21564
-461.646052	-173.947656	-420.719906	-387.521291	0.499029	0.269727	22209.08231
-440.283095	-225.066159	-330.690303	-390.573142	-0.263934	1.03269	22203.74157
-415.105325	-267.02911	-291.779203	-439.402757	-0.263934	-0.493236	22202.97861
-392.979405	-297.547619	-238.371812	-460.765714	-0.263934	0.269727	22221.28971
-353.305343	-331.880942	-184.96442	-482.128671	0.499029	-0.493236	22237.31193
-312.868318	-363.925377	-130.031103	-519.513845	0.499029	1.03269	22241.88971
-275.483144	-409.703141	-110.957035	-530.195323	0.499029	-0.493236	22245.70452
-231.231305	-444.036465	-43.053351	-595.047156	0.499029	0.269727	22223.5786
-186.979466	-459.295719	-20.927432	-611.069373	0.499029	0.269727	22228.15638
-170.957249	-478.369788	27.902183	-609.543448	0.499029	2.558615	22230.44527
-96.186901	-511.177185	101.909569	-623.276777	0.499029	0.269727	22213.66009
-44.305435	-533.303105	175.153992	-571.395311	-0.263934	0.269727	22219.76379
1.47233	-547.036434	239.242861	-569.106423	-0.263934	-0.493236	22228.91934
41.146392	-543.984583	266.70952	-585.12864	-0.263934	0.269727	22217.4749
83.109343	-545.510509	327.746539	-541.639764	-1.026896	0.269727	22199.16379
139.568585	-537.117918	375.813191	-530.958286	-0.263934	0.269727	22210.60823
176.953759	-527.962366	390.309483	-517.987919	-1.789859	-0.493236	22205.2675
224.257449	-492.86608	425.405769	-459.239789	-0.263934	-0.493236	22208.31935
264.694474	-467.688309	444.479838	-460.002751	-0.263934	-0.493236	22217.4749
288.346319	-441.747576	416.250216	-468.395341	-1.026896	-1.256199	22228.91934
331.072232	-423.436471	494.835378	-395.150919	0.499029	1.03269	22219.76379
385.242586	-376.132781	539.85018	-298.254651	1.261992	0.269727	22229.6823
409.657394	-339.51057	557.398323	-256.291701	1.261992	0.269727	22230.44527
431.783313	-304.414284	571.894615	-205.173197	-0.263934	-1.256199	22186.19343
452.383307	-257.110594	571.894615	-172.365799	1.261992	2.558615	22234.26008
488.242556	-211.33283	542.902031	-132.691737	1.261992	1.795652	22253.33415
487.479593	-161.740252	573.42054	-49.528799	-0.263934	1.03269	22208.31935
490.531444	-110.621749	554.346472	10.745257	-0.263934	-1.256199	22212.13416
488.242556	-77.814351	538.324254	84.752643	0.499029	0.269727	22225.10453
471.457376	-25.932885	516.961298	122.90078	-0.263934	0.269727	22201.45268
472.983301	29.000432	436.85021	160.285954	-0.263934	-0.493236	22187.71935
454.672195	70.20042	472.709459	196.145202	0.499029	0.269727	22220.52675
442.464792	120.555961	467.36872	278.545178	-1.026896	0.269727	22212.89712
431.783313	154.126321	413.961328	315.167389	0.499029	0.269727	22196.87491
408.131468	202.955936	387.257632	325.085905	0.499029	-0.493236	22209.08231
392.872214	248.733701	333.087278	396.804402	-0.263934	0.269727	22188.48232
373.035183	283.829986	248.398414	400.619216	-1.026896	-0.493236	22176.27491
353.961114	325.029974	223.220644	456.315496	0.499029	0.269727	22205.2675
324.96853	361.652186	159.131774	483.782154	-1.026896	-1.256199	22217.4749
286.057431	407.42995	137.768817	505.908074	-1.789859	-1.256199	22213.66009
276.138915	430.318832	79.783649	540.241397	0.499029	0.269727	22228.91934
205.946343	442.526236	-23.21632	515.063626	1.261992	1.795652	22233.49712
180.768573	483.726223	-62.12742	559.315465	-0.263934	-1.256199	22215.18601
135.753771	482.963261	-68.231122	594.411751	0.499029	1.795652	22225.86749
94.553784	498.222515	-95.69778	581.441385	-0.263934	-0.493236	22228.91934
68.613051	502.800292	-148.342209	594.411751	0.499029	-0.493236	22129.73418
47.250094	486.778074	-187.253309	586.782124	1.261992	1.03269	22241.12674
-6.157298	492.881776	-236.082924	544.05621	0.499029	-0.493236	6559.190649
-55.749876	488.304	-298.645868	572.285832	0.499029	0.269727	28.229621
-85.505422	473.044745	-329.92734	572.285832	0.499029	0.269727	13.733329
-139.675777	468.466969	-359.682887	516.589552	-0.263934	-0.493236	9.155553
-170.957249	459.311416	-360.44585	505.908074	0.499029	0.269727	11.444441
-200.712796	434.133646	-406.223614	462.419198	0.499029	0.269727	10834.83383
-238.09797	423.452167	-443.608788	450.211794	0.499029	1.03269	22173.22306
-273.957218	402.852173	-468.023596	409.011806	-0.263934	-0.493236	22206.79342
-311.342392	382.252179	-480.993962	352.552564	-1.026896	-0.493236	22190.00824
-331.942386	339.526266	-513.038397	292.278507	0.499029	-0.493236	22204.50453
-365.512747	296.800353	-515.327285	221.322973	-0.263934	0.269727	22167.88232
-405.186809	260.941104	-540.505056	164.100768	-0.263934	1.03269	22198.40083
-426.549766	223.55593	-570.260602	92.38227	0.499029	-0.493236	22214.42305
-438.75717	183.118905	-522.956913	105.352637	0.499029	0.269727	22212.89712
-471.564567	148.785582	-562.630975	19.90081	-0.263934	0.269727	22190.00824
-471.564567	88.511526	-487.097664	-41.136209	-1.026896	0.269727	22217.4749
-500.557151	57.993016	-513.80136	-86.913973	-0.263934	0.269727	22208.31935
-495.979375	16.793029	-475.653223	-95.306563	-0.263934	-1.256199	22191.53417
-494.453449	-12.962518	-445.134714	-158.63247	1.261992	-0.493236	22227.39341
-502.083077	-57.214357	-413.853241	-207.462085	1.261992	0.269727	22228.91934
-492.927524	-116.72545	-409.275465	-273.076881	0.499029	-0.493236	22199.16379
-462.409014	-150.295811	-398.593987	-331.825011	-0.263934	-0.493236	22199.92676
-460.883089	-205.229128	-375.705105	-369.210186	-1.026896	-0.493236	22208.31935
-424.260878	-239.562451	-332.979191	-408.884248	0.499029	-0.493236	22196.87491
-415.105325	-286.866141	-303.986607	-469.158304	0.499029	0.269727	22183.14158
-386.875703	-321.199464	-207.09034	-498.150888	-0.263934	-1.256199	22227.39341
-341.860902	-366.214265	-166.653315	-534.773099	-0.263934	0.269727	22219.76379
-296.8461	-382.999446	-118.586662	-523.328658	-0.263934	-0.493236	22217.4749
-261.749815	-425.725359	-78.9126	-576.73605	-1.026896	-0.493236	22225.86749
-225.127603	-457.769794	-38.475575	-582.839752	-1.789859	-0.493236	22206.79342
-177.823914	-470.74016	56.131805	-586.654566	-1.026896	-0.493236	22199.92676
-119.838746	-500.495707	54.605879	-598.099007	-1.026896	-1.256199	22212.89712
-77.875795	-527.962366	138.53178	-606.491597	-0.263934	1.03269	22220.52675
-21.416552	-535.591993	184.309544	-580.550864	-0.263934	-0.493236	22212.13416
21.309361	-530.251254	202.62065	-596.573081	-1.026896	-0.493236	22221.28971
76.242678	-509.65126	211.01324	-640.061957	0.499029	-0.493236	22230.44527
113.627852	-547.799397	300.27988	-564.528646	-0.263934	0.269727	22215.94897
155.590803	-526.43644	365.894676	-550.795317	0.499029	-0.493236	22223.5786
202.894492	-498.206819	409.383552	-476.024969	0.499029	1.03269	22231.20823
235.70189	-472.266086	465.842794	-438.639795	-0.263934	-1.256199	22233.49712
288.346319	-473.029049	515.435372	-396.676844	1.261992	1.03269	22239.60082
307.420387	-421.910545	505.516857	-399.728695	-0.263934	-0.493236	22244.94156
357.012965	-403.59944	542.139068	-341.743527	0.499029	0.269727	22225.10453
379.138884	-362.399452	544.427956	-283.758359	-1.789859	0.269727	22225.86749
409.657394	-332.643905	562.739062	-250.950961	-1.026896	-1.256199	22199.16379
439.412941	-293.732805	541.376105	-203.647272	-0.263934	-1.256199	22208.31935
456.961084	-240.325414	559.687211	-208.988011	0.499029	1.03269	22217.4749
483.664779	-193.784687	558.924248	-112.091743	-1.026896	-1.256199	22217.4749
481.375891	-144.192109	545.190919	-37.321395	-0.263934	-0.493236	22203.74157
469.93145	-99.177307	537.561292	31.345251	-0.263934	0.269727	22191.53417
485.190705	-64.081022	500.93908	83.98968	-0.263934	0.269727	22187.71935
489.768481	-9.147705	530.694627	115.271152	-0.263934	1.795652	22181.61565
462.301823	31.289321	490.257602	171.730395	0.499029	-0.493236	22186.95639
437.124052	96.904116	433.035397	226.663712	-1.026896	0.269727	22196.11194
448.568493	148.785582	415.487254	294.567396	-0.263934	-0.493236	22194.58602
402.790729	164.807799	358.265048	331.95257	-0.263934	-0.493236	22186.95639
397.44999	218.215191	268.235445	328.137756	0.499029	0.269727	22202.21564
387.531475	272.385545	301.042843	331.189607	-0.263934	1.795652	22209.08231
348.620375	303.667018	208.724352	421.21921	0.499029	1.03269	22185.43046
353.961114	357.837372	226.272495	483.782154	1.261992	1.03269	22243.41563
326.494456	404.378099	161.420662	524.982142	1.261992	0.269727	22254.86007
281.479654	444.815124	115.642898	523.456217	0.499029	0.269727	22227.39341
248.672256	452.444751	30.954034	544.05621	-0.263934	-0.493236	22231.97119
206.709306	462.363267	-17.875581	569.996944	1.261992	1.03269	22241.12674
168.561169	486.015112	-43.053351	573.811757	0.499029	1.795652	22228.15638
133.464883	497.459553	-59.838531	582.204347	-0.263934	0.269727	22217.4749
79.294529	500.511404	-117.060737	589.071012	0.499029	1.795652	22230.44527
53.353796	496.69659	-156.734799	610.433969	-0.263934	0.269727	22227.39341
17.494547	503.563255	-209.379228	596.700639	0.499029	0.269727	22219.76379
-28.283217	478.385484	-240.6607	576.863608	-1.026896	1.03269	2100.436415
-61.090615	482.963261	-312.379197	571.522869	-0.263934	1.03269	16.78518
-99.238752	458.548453	-347.475483	540.241397	-1.026896	0.269727	12.970367
-140.438739	458.548453	-377.23103	533.374732	0.499029	1.03269	9.155553
-193.083168	454.733639	-401.645838	487.596968	-1.026896	0.269727	10.681478
-222.838715	424.21513	-444.371751	450.974757	-1.026896	0.269727	22045.80828
-244.201672	418.874391	-488.62359	405.196992	-0.263934	-0.493236	22209.08231
-296.083138	384.541068	-469.549521	370.100706	-0.263934	1.03269	22225.86749
-313.631281	378.437366	-522.956913	312.878501	-0.263934	0.269727	22207.55638
-348.727567	338.000341	-556.527273	268.626662	0.499029	0.269727	22186.95639
-382.297927	284.592949	-524.482838	167.915581	0.499029	-0.493236	22206.79342
-397.557182	254.837402	-537.453205	154.182252	1.261992	0.269727	22228.15638
-413.579399	205.244825	-537.453205	124.426705	1.261992	-1.256199	22231.97119
-471.564567	159.46706	-506.171733	64.915612	-0.263934	-0.493236	22215.18601
-461.646052	127.422625	-527.534689	14.560071	-0.263934	-1.256199	22215.94897
-499.031226	83.170787	-516.090248	-16.721401	0.499029	-0.493236	22196.11194
-498.268263	41.970799	-474.127298	-86.913973	0.499029	0.269727	22201.45268
-502.083077	0.007848	-471.838409	-131.165812	2.024954	0.269727	22210.60823
-496.742338	-36.614363	-458.868043	-211.276899	1.261992	1.795652	22206.79342
-500.557151	-86.969904	-435.216198	-237.980595	-0.263934	1.03269	22214.42305
-496.742338	-133.510631	-387.912508	-286.047247	0.499029	1.795652	22211.3712
-474.616418	-183.866171	-355.868073	-365.395372	-0.263934	0.269727	22183.90454
-449.438648	-234.221712	-354.342148	-380.654627	-1.026896	-0.493236	22185.43046
-434.179393	-274.658737	-311.616235	-450.847198	-1.026896	-1.256199	22175.51195
-395.268294	-290.680954	-255.156992	-472.973118	-0.263934	-0.493236	22200.68972
-363.223859	-328.829091	-186.490346	-519.513845	-1.026896	-1.256199	22213.66009
-326.601647	-365.451303	-151.39406	-517.224957	0.499029	1.03269	22233.49712
-279.297958	-401.310551	-99.512594	-546.217541	0.499029	-1.256199	22215.18601
-252.594262	-425.725359	-57.549643	-602.676783	-0.263934	1.03269	22223.5786
-209.868348	-457.769794	-4.142252	-646.165659	1.261992	-0.493236	22229.6823
-140.438739	-474.554974	34.768848	-585.12864	1.261992	1.795652	22215.18601
-96.949863	-508.125334	111.065122	-599.624932	-0.263934	-1.256199	22240.36378
-49.646174	-521.095701	175.153992	-563.002721	0.499029	-0.493236	22243.41563
-6.92026	-510.414223	231.613234	-572.158274	-0.263934	1.03269	22231.97119
51.82787	-550.088285	243.820638	-565.291609	-0.263934	-0.493236	22227.39341
91.501933	-528.725328	324.694688	-569.869385	0.499029	0.269727	22241.12674
138.04266	-535.591993	368.183564	-530.195323	-1.026896	-1.256199	22225.86749
182.294498	-524.147552	388.783558	-487.46941	-1.026896	0.269727	22213.66009
228.072263	-486.762378	434.561322	-473.736081	-1.026896	-2.019161	22225.86749
266.220399	-477.606825	448.294651	-451.610161	0.499029	0.269727	22229.6823
312.761126	-459.295719	452.872428	-437.876832	0.499029	0.269727	22218.23786
329.546307	-424.962396	500.176117	-365.395372	-0.263934	1.03269	22222.05268
364.642592	-390.629073	542.902031	-289.862061	0.499029	-0.493236	22212.13416
402.790729	-355.532787	558.924248	-255.528738	-0.263934	1.03269	22199.92676
427.9685	-317.38465	561.976099	-221.958377	-0.263934	-0.493236	22196.11194
446.279605	-248.718004	547.479807	-180.75839	-0.263934	1.03269	22215.94897
463.827748	-223.540234	537.561292	-162.447284	-0.263934	-1.256199	22206.79342
478.32404	-165.555066	562.739062	-57.921389	1.261992	1.795652	22190.7712
478.32404	-115.199525	547.479807	-1.462146	-0.263934	-0.493236	22222.81564
489.005519	-63.318059	539.087217	46.604506	1.261992	1.03269	22192.29713
469.93145	-22.881034	514.672409	122.137817	1.261992	-0.493236	22191.53417
461.53886	32.815246	489.494639	116.034115	-0.263934	-1.256199	22222.05268
459.249972	76.304122	481.865012	225.900749	0.499029	0.269727	22231.97119
454.672195	125.133737	469.657608	264.811849	1.261992	2.558615	22222.05268
440.175903	170.148539	421.590956	318.21924	0.499029	1.03269	22222.81564
421.101835	202.955936	405.568738	318.982203	0.499029	0.269727	22212.89712
392.109251	242.629999	353.687272	371.626632	1.261992	0.269727	22193.06009
379.138884	289.170726	293.413216	391.463663	-1.026896	-0.493236	22183.14158
350.1463	325.029974	243.820638	468.5229	0.499029	1.03269	22227.39341
334.124083	359.363297	207.198426	486.834005	-0.263934	-0.493236	22215.94897
306.657424	406.666987	135.479929	516.589552	-0.263934	0.269727	22220.52675
270.798176	415.059577	108.776233	550.159912	0.499029	-0.493236	22231.97119
212.813008	442.526236	19.509593	549.39695	-0.263934	1.795652	22194.58602
183.057461	459.311416	-44.579277	566.945093	-2.552822	-2.019161	22202.97861
135.753771	484.489186	-81.201488	573.811757	-0.263934	0.269727	22214.42305
98.368597	497.459553	-107.905184	586.782124	-0.263934	0.269727	22202.97861
55.642684	508.141031	-164.364426	579.915459	0.499029	2.558615	22213.66009
31.227876	502.037329	-212.431079	565.419167	-0.263934	-0.493236	22230.44527
6.813069	485.252149	-246.001439	556.263614	0.499029	0.269727	22221.28971
-39.727658	483.726223	-277.282911	556.263614	-0.263934	0.269727	68.666646
-87.031348	474.570671	-326.112527	560.841391	-1.026896	-1.256199	14.496292
-123.653559	463.12623	-361.208813	512.011776	-0.263934	-0.493236	11.444441
-158.749845	449.3929	-384.097695	542.530285	1.261992	-0.493236	10.681478
-183.164653	453.970677	-429.875459	452.500682	-0.263934	0.269727	17518.3874
-247.253523	414.296614	-432.164347	431.900688	0.499029	-1.256199	21371.34922
-259.460926	408.192913	-477.942111	403.671067	0.499029	0.269727	22206.79342
-282.349808	387.592919	-482.519888	345.685899	0.499029	1.03269	22228.91934
-319.734983	330.370713	-493.201366	307.537762	-0.263934	1.03269	22225.86749
-363.986821	307.481831	-526.771726	238.871116	0.499029	1.03269	22188.48232
-385.349778	268.570732	-511.512472	195.38224	0.499029	-0.493236	22215.18601
-417.394213	229.659632	-557.290236	148.841513	0.499029	-0.493236	22225.86749
-437.231244	172.437427	-529.060615	105.352637	-0.263934	-0.493236	22172.4601
-469.275679	128.948551	-560.342087	49.656357	-0.263934	-0.493236	22200.68972
-483.009008	108.348557	-542.793944	-25.113991	-1.789859	-1.256199	22178.5638
-497.5053	60.281905	-486.334701	-71.654718	-0.263934	-0.493236	18945.12772
-518.868257	17.555991	-471.075447	-108.27693	-0.263934	-0.493236	22177.03787
-486.060859	-18.303257	-455.053229	-147.950992	-0.263934	0.269727	22198.40083
-494.453449	-61.029171	-424.53472	-215.091713	0.499029	0.269727	22199.92676
-492.927524	-121.303227	-425.297682	-288.336135	0.499029	1.03269	22185.43046
-484.534934	-154.110625	-364.260663	-321.906496	0.499029	0.269727	22196.87491
-470.801604	-196.836538	-388.675471	-369.973148	-0.263934	0.269727	22190.00824
-446.386797	-238.036526	-310.090309	-436.350906	-0.263934	1.03269	22172.4601
-402.134958	-269.317998	-283.386613	-443.980534	-0.263934	-1.256199	22220.52675
-380.772002	-316.621688	-212.431079	-481.365708	1.261992	1.03269	22252.57118
-342.623865	-343.325383	-176.57183	-522.565696	0.499029	1.03269	22235.02304
-320.497945	-383.762408	-93.408892	-516.461994	-0.263934	-0.493236	22239.60082
-278.534995	-409.703141	-121.638513	-546.217541	-0.263934	0.269727	22242.65267
-254.120187	-463.110533	-68.231122	-626.328628	0.499029	0.269727	22215.94897
-177.823914	-479.13275	5.013301	-569.869385	-0.263934	0.269727	22219.76379
-132.046149	-502.021633	77.494761	-595.810118	-0.263934	-2.019161	22228.91934
-76.34987	-517.280887	135.479929	-599.624932	-1.026896	-0.493236	22212.89712
-44.305435	-531.777179	182.783619	-594.284193	-0.263934	0.269727	22222.05268
9.101957	-534.066068	232.376197	-572.921236	0.499029	1.03269	22230.44527
58.694535	-544.747546	258.31693	-579.787901	-1.026896	0.269727	22197.63787
95.316746	-544.747546	312.487284	-572.921236	-1.026896	1.795652	22204.50453
143.383399	-531.777179	352.924309	-525.617547	-1.026896	-1.256199	22211.3712
199.842641	-512.703111	393.361334	-469.158304	-1.026896	1.03269	22208.31935
232.650039	-503.547558	456.687241	-472.210155	0.499029	1.03269	22212.13416
279.953729	-451.666092	464.316869	-436.350906	-0.263934	-0.493236	22229.6823
314.287052	-452.429055	508.568708	-399.728695	-0.263934	-1.256199	22228.15638
343.279636	-417.332769	520.776111	-350.136117	-0.263934	-0.493236	22215.94897
380.66481	-379.184632	545.190919	-289.099098	-0.263934	-1.256199	22215.18601
399.738878	-342.562421	542.139068	-283.758359	-0.263934	-0.493236	22186.19343
429.494425	-305.177246	552.057584	-284.521322	0.499029	0.269727	22228.91934
469.93145	-245.666153	494.835378	-192.202831	-1.026896	-1.256199	22241.88971
480.612928	-184.629134	529.168701	-131.165812	0.499029	1.03269	22215.94897
485.953668	-155.63655	571.894615	-19.010289	-0.263934	1.03269	22212.13416
485.190705	-109.095823	571.131652	13.034146	1.261992	0.269727	22230.44527
488.242556	-57.97732	507.805745	103.826711	-0.263934	-0.493236	22220.52675
456.198121	-16.014369	557.398323	125.952631	0.499029	-0.493236	22195.34898
469.93145	45.785613	481.102049	186.98965	-0.263934	-0.493236	22209.08231
453.909233	75.541159	494.072416	236.582228	-0.263934	0.269727	22212.89712
452.383307	147.259657	444.479838	264.811849	0.499029	-1.256199	22180.85269
415.761096	180.067054	378.10208	303.722948	-1.026896	-0.493236	22193.82305
398.212953	212.874452	348.346533	325.085905	-1.789859	-2.019161	22192.29713
395.924065	273.148508	275.10211	357.893303	-1.026896	-0.493236	22192.29713
360.827779	299.089241	256.791004	396.04144	-0.263934	1.03269	22200.68972
347.094449	344.867005	222.457681	468.5229	-1.026896	0.269727	22215.18601
311.998164	389.118844	194.991023	483.782154	0.499029	0.269727	22228.15638
279.190766	404.378099	108.013271	520.404366	-1.026896	-1.256199	22217.4749
245.620405	440.237347	30.954034	546.345099	-0.263934	-0.493236	22228.15638
199.842641	463.889192	-45.342239	535.66362	0.499029	1.03269	22231.20823
162.457467	481.437335	-50.682979	582.204347	-0.263934	0.269727	22214.42305
135.753771	492.118814	-73.571861	586.782124	0.499029	-0.493236	22225.10453
83.872305	497.459553	-107.905184	558.552502	0.499029	1.03269	22167.88232
54.879721	489.829925	-200.986638	549.39695	0.499029	-0.493236	22228.91934
37.331578	508.141031	-227.690334	576.100645	0.499029	1.03269	22236.54897
2.235292	492.118814	-251.342178	588.308049	0.499029	-0.493236	7831.812494
-61.090615	494.407702	-271.942172	572.285832	0.499029	1.03269	20.599994
-96.186901	477.622522	-320.771787	562.367316	-1.026896	-1.256199	14.496292
-139.675777	453.207714	-361.971775	536.426583	-0.263934	0.269727	9.918516
-171.720212	454.733639	-381.045844	496.752521	-0.263934	0.269727	11.444441
-225.890566	436.422534	-416.905092	464.708086	-1.026896	0.269727	21866.51204
-246.49056	418.111428	-430.638422	443.345129	-0.263934	-1.256199	22211.3712
-289.216473	390.64477	-454.290266	384.596998	-0.263934	0.269727	22192.29713
-331.942386	373.096627	-545.845795	270.915551	-1.026896	-0.493236	22194.58602
-365.512747	331.896639	-561.868012	254.13037	-0.263934	1.03269	22180.85269
-373.905337	295.274427	-540.505056	204.537793	-0.263934	-1.256199	22209.84527
-414.342362	242.629999	-526.771726	158.760028	-0.263934	-0.493236	22206.03046
-432.653468	207.533713	-576.364304	128.241519	-1.026896	-0.493236	22204.50453
-458.594201	172.437427	-513.80136	74.071165	-0.263934	1.03269	22215.18601
-469.275679	125.133737	-518.379136	42.789692	0.499029	1.03269	22212.89712
-490.638636	91.563377	-503.119882	-3.751035	0.499029	1.03269	22202.21564
-500.557151	54.178203	-507.697658	-100.647302	0.499029	1.795652	22195.34898
-493.690487	27.474507	-497.01618	-144.899141	1.261992	0.269727	22212.89712
-499.031226	-20.592146	-466.49767	-209.750974	-0.263934	1.03269	22216.71194
-495.979375	-86.206941	-424.53472	-295.965763	0.499029	-0.493236	22221.28971
-490.638636	-112.147674	-411.564353	-303.59539	0.499029	-1.256199	22186.95639
-471.564567	-170.132842	-351.290297	-324.958347	1.261992	-0.493236	22213.66009
-450.964573	-213.621718	-352.816222	-368.447223	-0.263934	1.03269	22215.18601
-432.653468	-270.843923	-291.779203	-408.121285	0.499029	0.269727	22196.87491
-396.794219	-301.362433	-229.979222	-454.662012	0.499029	1.03269	22220.52675
-373.142374	-327.303166	-196.408861	-485.943484	0.499029	0.269727	22232.73415
-337.283126	-363.925377	-159.023687	-519.513845	-0.263934	0.269727	22216.71194
-304.475728	-397.495738	-107.905184	-545.454578	-0.263934	0.269727	22206.79342
-259.460926	-434.117949	-59.838531	-592.758267	-1.026896	1.03269	22208.31935
-197.660945	-474.554974	-100.275557	-640.061957	0.499029	0.269727	22212.13416
-157.22392	-489.051266	37.820699	-582.839752	-0.263934	1.795652	22212.13416
-110.683193	-517.280887	75.205873	-609.543448	-0.263934	-2.019161	22214.42305
-58.038764	-532.540142	170.576215	-586.654566	1.261992	1.03269	22231.20823
-8.446186	-536.354956	230.850271	-572.921236	-0.263934	0.269727	22212.89712
34.279727	-534.066068	256.028042	-579.024938	-0.263934	-0.493236	22225.10453
86.924156	-533.303105	310.961359	-538.587913	-0.263934	-0.493236	22231.97119
124.30933	-523.384589	339.953943	-531.721249	0.499029	0.269727	22214.42305
177.716722	-514.229036	390.309483	-505.017553	1.261992	1.795652	22228.15638
217.390784	-489.814229	441.427987	-479.839782	1.261992	1.795652	22256.386
242.568555	-462.34757	444.479838	-492.810149	0.499029	-0.493236	22229.6823
281.479654	-460.821645	439.139098	-436.350906	1.261992	1.03269	22238.07489
328.783344	-426.488322	518.487223	-353.187968	0.499029	1.03269	22243.41563
362.353704	-397.495738	530.694627	-318.854645	0.499029	0.269727	22222.05268
392.872214	-354.769824	539.087217	-258.580589	-1.026896	-0.493236	22199.16379
422.62776	-325.014278	568.079801	-217.380601	-0.263934	-0.493236	22221.28971
440.175903	-270.080961	555.109434	-183.047278	-0.263934	1.03269	22215.94897
463.827748	-233.458749	554.346472	-147.950992	-0.263934	-0.493236	22202.21564
481.375891	-189.20691	571.131652	-62.499165	-1.026896	-0.493236	22205.2675
478.32404	-141.140258	530.694627	-43.425097	-1.026896	1.03269	22131.26011
469.93145	-90.021755	523.827962	45.078581	-0.263934	1.03269	22179.32676
466.116636	-34.325475	490.257602	70.256351	-0.263934	-1.256199	22183.90454
460.012935	9.926364	482.627974	140.448923	-0.263934	1.03269	22205.2675
456.198121	53.41524	486.442788	217.508159	0.499029	1.795652	22199.92676
437.887015	116.741147	474.998347	246.500743	-0.263934	-0.493236	22202.21564
431.783313	144.207806	432.272434	277.782215	0.499029	0.269727	22220.52675
418.049984	196.852234	401.753924	325.848868	-0.263934	-1.256199	22192.29713
399.738878	238.052222	336.139129	369.337744	-0.263934	-0.493236	22193.82305
381.427773	286.881837	306.383582	405.196992	0.499029	-0.493236	22185.43046
364.642592	328.844788	240.768787	462.419198	0.499029	-0.493236	22235.786
347.857412	370.044776	172.865103	473.100676	1.261992	0.269727	22244.17859
300.553723	399.800322	144.635482	537.189546	0.499029	0.269727	22244.17859
257.827809	412.770689	95.042904	525.745105	-0.263934	-0.493236	22225.10453
227.3093	447.104012	11.879966	565.419167	1.261992	0.269727	22229.6823
192.213014	471.51882	-27.794096	572.285832	-1.026896	-0.493236	22228.15638
154.82784	478.385484	-39.238538	595.174714	-0.263934	1.03269	22220.52675
113.627852	487.541037	-75.860749	587.545087	0.499029	-0.493236	22219.76379
68.613051	507.378068	-128.505178	587.545087	-1.026896	-0.493236	22228.15638
39.620467	493.644739	-169.705166	584.493236	-0.263934	0.269727	22222.81564
1.47233	491.355851	-217.771818	583.730273	-1.026896	0.269727	22202.97861
-33.623956	474.570671	-267.364396	581.441385	-1.026896	0.269727	179.296243
-87.031348	477.622522	-337.556968	541.767322	-0.263934	0.269727	14.496292
-100.001714	469.992894	-385.62362	540.241397	0.499029	0.269727	13.733329
-145.779479	457.022528	-406.223614	501.330297	0.499029	-0.493236	9.918516
-180.875764	449.3929	-401.645838	494.463633	-1.026896	-0.493236	11982.32978
-239.623895	428.792906	-431.401384	455.552533	-0.263934	-0.493236	22162.54158
-256.409075	417.348465	-471.075447	409.011806	-0.263934	-0.493236	22212.89712
-286.164622	383.778105	-479.468037	354.078489	2.024954	0.269727	22222.81564
-320.497945	350.207745	-518.379136	318.982203	-0.263934	-0.493236	22194.58602
-345.675716	317.400347	-524.482838	260.234072	-0.263934	-2.019161	22207.55638
-373.142374	281.541098	-520.668025	207.589644	0.499029	0.269727	22244.94156
-426.549766	244.918887	-571.786528	124.426705	0.499029	-0.493236	22210.60823
-433.41643	208.296675	-536.690242	110.693376	0.499029	1.795652	22205.2675
-452.490499	159.46706	-530.58654	83.226717	0.499029	-0.493236	22231.20823
-481.483083	116.741147	-528.297652	26.004512	-0.263934	0.269727	22199.92676
-522.683071	68.674495	-477.942111	-35.79547	0.499029	0.269727	22200.68972
-529.549735	24.422656	-467.260633	-83.099159	0.499029	1.03269	22217.4749
-512.764555	-9.147705	-474.89026	-130.402849	0.499029	0.269727	22207.55638
-479.194195	-57.97732	-456.579155	-210.513936	-0.263934	-1.256199	22185.43046
-511.23863	-95.362494	-408.512502	-264.684291	0.499029	1.03269	22225.10453
-481.483083	-148.769885	-374.179179	-308.936129	-0.263934	-0.493236	22186.19343
-471.564567	-209.806904	-415.379167	-407.358322	-1.026896	-0.493236	22170.93417
-453.253462	-246.429116	-374.179179	-453.899049	-0.263934	0.269727	22173.22306
-421.209027	-280.762439	-288.727353	-445.506459	-0.263934	0.269727	22216.71194
-399.083107	-307.466135	-240.6607	-507.306441	-0.263934	-0.493236	22211.3712
-371.616449	-344.851309	-181.149607	-502.728665	-0.263934	-0.493236	22218.23786
-322.023871	-376.132781	-122.401476	-537.82495	-0.263934	-1.256199	22231.20823
-284.638697	-406.65129	-93.408892	-557.661982	-0.263934	0.269727	22215.18601
-241.912783	-438.695725	-43.053351	-588.943454	-0.263934	-0.493236	22225.10453
-192.320206	-471.503123	13.405891	-605.728634	-0.263934	0.269727	22229.6823
-134.335038	-483.710527	68.339208	-582.076789	1.261992	-0.493236	22238.07489
-94.660975	-515.754962	87.413277	-625.565665	0.499029	0.269727	22240.36378
-23.705441	-508.125334	110.302159	-616.410112	0.499029	1.03269	22241.12674
12.153808	-534.82903	169.813252	-649.21751	1.261992	1.03269	22228.91934
56.405647	-540.932732	265.183594	-586.654566	1.261992	-0.493236	22228.91934
97.605635	-529.488291	282.731737	-563.002721	-0.263934	-0.493236	22228.15638
137.279697	-534.066068	373.524303	-524.854584	0.499029	0.269727	22219.76379
175.427834	-497.443856	430.746508	-460.765714	1.261992	1.03269	22219.00082
224.257449	-502.021633	445.2428	-473.736081	-0.263934	0.269727	22230.44527
263.931511	-451.666092	465.079832	-451.610161	-0.263934	2.558615	22228.91934
299.027797	-454.717943	513.909447	-400.491658	-1.026896	-2.019161	22198.40083
330.309269	-416.569806	523.065	-337.928713	-1.026896	0.269727	22205.2675
379.138884	-379.947595	534.509441	-310.462055	-1.026896	-0.493236	22196.11194
423.390723	-350.192048	459.739092	-306.647241	-1.026896	0.269727	22189.24528
429.494425	-311.280948	458.213167	-296.728726	-1.026896	-1.256199	22210.60823
462.301823	-251.006892	513.909447	-218.143564	-1.026896	-0.493236	22222.81564
464.590711	-196.836538	572.657577	-112.091743	0.499029	1.03269	22194.58602
470.694413	-165.555066	556.63536	-52.58065	-1.026896	-0.493236	22209.08231
480.612928	-119.777301	561.213136	10.745257	-0.263934	1.795652	22203.74157
476.798115	-54.925469	516.961298	87.041531	-0.263934	-2.019161	22179.32676
476.035152	-19.829183	521.539074	120.611892	0.499029	0.269727	22221.28971
469.93145	35.104134	485.679825	165.626693	2.024954	1.795652	22229.6823
471.457376	66.385606	468.131682	226.663712	-0.263934	1.03269	22202.97861
448.568493	131.237439	410.909477	217.508159	1.261992	-0.493236	22021.39348
419.575909	159.46706	423.879844	289.989619	0.499029	0.269727	22212.89712
405.079617	215.16334	362.079862	316.693315	-0.263934	0.269727	22208.31935
386.768512	250.259626	284.257663	361.708116	-1.026896	1.03269	22191.53417
376.087033	299.089241	281.968775	438.00439	-0.263934	1.795652	22228.15638
344.805561	347.918856	247.635452	473.100676	0.499029	1.03269	22226.63045
324.205567	380.726254	176.679917	466.996974	-1.026896	-1.256199	22218.23786
296.738909	395.222546	119.457712	538.715471	-1.026896	-1.256199	22225.86749
247.909294	422.689205	74.44291	554.737689	-1.026896	-0.493236	22208.31935
200.605604	457.022528	-26.268171	541.767322	-0.263934	1.03269	22199.92676
180.768573	473.807708	-65.942233	581.441385	-0.263934	-1.256199	22207.55638
132.70192	483.726223	-91.120004	533.374732	-0.263934	1.03269	22221.28971
89.976007	488.304	-159.78665	552.448801	-0.263934	-2.019161	22206.79342
67.850088	488.304	-213.194042	557.78954	0.499029	1.03269	22225.10453
22.835286	501.274366	-204.038489	586.019161	0.499029	0.269727	22231.20823
-3.86841	482.963261	-241.423663	566.18213	1.261992	0.269727	22213.66009
-57.275801	486.778074	-270.416247	576.863608	-0.263934	-0.493236	25.17777
-94.660975	477.622522	-320.008825	553.211763	-0.263934	-0.493236	12.207404
-132.046149	468.466969	-355.868073	542.530285	-0.263934	-0.493236	12.207404
-159.512808	457.78549	-401.645838	502.856223	-0.263934	0.269727	9.155553
-203.001684	430.318832	-433.690273	441.056241	0.499029	1.03269	21432.38624
-234.283156	428.029944	-432.92731	426.559949	0.499029	-1.256199	22208.31935
-285.401659	402.089211	-480.993962	350.263675	1.261992	1.03269	22219.00082
-299.134989	365.466999	-494.727291	344.922936	-0.263934	-0.493236	22209.08231
-343.386827	336.474415	-495.490254	299.908135	-0.263934	-0.493236	22202.97861
-360.93497	296.800353	-523.719875	255.656296	0.499029	0.269727	22212.13416
-399.083107	267.044806	-532.875428	171.730395	0.499029	1.03269	22225.86749
-419.683101	211.348526	-553.475422	114.50819	-0.263934	0.269727	22196.11194
-457.068275	171.674464	-515.327285	82.463755	-2.552822	-1.256199	22188.48232
-466.986791	128.948551	-507.697658	38.974879	-1.789859	-0.493236	22173.98602
-495.216412	79.355973	-514.564323	-12.143625	-1.026896	-0.493236	22180.08972
-512.764555	50.363389	-485.571739	-105.988041	-0.263934	1.03269	22184.6675
-521.920108	10.689327	-489.386552	-128.876923	-0.263934	-0.493236	22192.29713
-492.927524	-20.592146	-435.216198	-225.010228	-0.263934	1.03269	22210.60823
-504.371965	-69.421761	-416.14213	-246.373185	-1.026896	-0.493236	22191.53417
-492.927524	-119.777301	-390.964359	-268.499104	0.499029	1.03269	22204.50453
-476.142344	-166.318028	-380.282881	-324.195384	-0.263934	-1.256199	22196.87491
-455.54235	-207.518016	-347.475483	-387.521291	-0.263934	0.269727	22172.4601
-426.549766	-253.29578	-307.801421	-402.017583	0.499029	0.269727	22226.63045
-395.268294	-277.710588	-233.794035	-437.876832	-0.263934	-0.493236	22250.2823
-360.172008	-318.910576	-194.882936	-479.839782	0.499029	-1.256199	22235.786
-338.046088	-352.480936	-139.949619	-543.928652	0.499029	1.03269	22230.44527
-295.320175	-376.895744	-101.038519	-549.269391	0.499029	0.269727	22241.12674
-245.727597	-432.592024	-103.327407	-593.52123	-1.789859	1.03269	22225.86749
-215.209088	-464.636458	-27.794096	-625.565665	-0.263934	0.269727	22217.4749
-172.483174	-472.266086	58.420693	-569.869385	-0.263934	-0.493236	22225.86749
-131.283187	-498.206819	78.257724	-590.469379	0.499029	-0.493236	22228.91934
-71.772093	-537.880881	172.865103	-604.965671	-1.026896	0.269727	22213.66009
-19.890627	-518.04385	214.828054	-558.424944	-1.026896	1.03269	22227.39341
15.205659	-552.377173	264.420632	-566.817534	-1.789859	-0.493236	22208.31935
64.798237	-540.932732	305.62062	-555.373093	0.499029	-0.493236	22199.16379
115.153777	-536.354956	318.590986	-546.980503	-0.263934	0.269727	22208.31935
170.850057	-527.962366	379.628005	-485.943484	0.499029	0.269727	22220.52675
207.472269	-489.814229	364.36875	-517.224957	0.499029	-0.493236	22210.60823
241.042629	-476.0809	379.628005	-481.365708	0.499029	0.269727	22225.10453
283.00558	-457.006831	493.309453	-411.936099	0.499029	0.269727	22232.73415
323.442605	-433.354986	512.383521	-358.528707	-0.263934	2.558615	22217.4749
363.87963	-397.495738	531.45759	-320.38057	-0.263934	-0.493236	22222.81564
393.635176	-363.925377	541.376105	-263.921328	0.499029	-0.493236	22208.31935
421.101835	-321.199464	557.398323	-244.847259	1.261992	-0.493236	22232.73415
451.620344	-271.606886	558.161285	-206.699123	0.499029	0.269727	22238.07489
462.301823	-232.695786	578.761279	-155.580619	1.261992	0.269727	22203.74157
485.953668	-189.20691	570.368689	-75.469532	1.261992	1.795652	22222.81564
484.427742	-133.510631	564.264987	-24.351028	1.261992	1.03269	22203.74157
471.457376	-89.258792	529.168701	16.085997	-0.263934	-0.493236	22204.50453
470.694413	-39.666214	496.361304	106.1156	-1.026896	-2.019161	22211.3712
466.879599	3.059699	531.45759	157.997066	0.499029	1.03269	22209.84527
460.775897	42.733762	490.257602	206.063718	-0.263934	0.269727	22212.13416
443.990717	93.089302	480.339086	234.293339	0.499029	0.269727	22202.97861
423.390723	138.867066	407.094664	290.752582	-1.026896	-1.256199	22186.19343
405.84258	194.563346	348.346533	309.063688	-1.026896	0.269727	22181.61565
384.479624	234.237409	302.568769	315.167389	-0.263934	0.269727	22167.11936
376.087033	268.570732	304.857657	386.885887	-0.263934	-0.493236	22197.63787
361.590741	320.452198	259.079893	428.848837	-0.263934	1.795652	22216.71194
346.331487	367.755887	147.687333	443.345129	0.499029	-0.493236	22130.49715
310.472238	380.726254	155.31696	489.885856	1.261992	0.269727	22215.94897
284.531505	415.059577	103.435494	501.330297	-0.263934	0.269727	22222.81564
240.279666	444.052161	35.531811	559.315465	-0.263934	1.795652	22230.44527
191.450051	472.281782	-11.771879	571.522869	0.499029	1.03269	22221.28971
165.509318	486.778074	-42.290388	586.019161	0.499029	-0.493236	22228.91934
122.020442	500.511404	-78.149637	586.019161	-0.263934	-0.493236	22247.99341
82.34638	495.170665	-136.134805	586.782124	1.261992	1.03269	22242.65267
54.879721	503.563255	-173.519979	569.996944	-0.263934	0.269727	22229.6823
11.390845	495.170665	-216.245893	584.493236	-0.263934	0.269727	22239.60082
-23.705441	486.778074	-245.238477	585.256198	1.261992	1.03269	1419.873653
-75.586907	477.622522	-287.201427	573.811757	0.499029	1.03269	18.311106
-115.260969	482.963261	-348.238446	537.952509	1.261992	-0.493236	10.681478
-132.809112	447.866975	-366.549552	522.693254	0.499029	1.03269	11.444441
-171.720212	434.133646	-397.831024	499.041409	-1.026896	0.269727	9.155553
-228.942417	434.896608	-410.80139	476.152527	-1.789859	-1.256199	22088.5342
-269.379442	407.42995	-447.423602	423.508098	-0.263934	0.269727	22193.06009
-302.18684	383.015142	-479.468037	354.078489	-0.263934	1.03269	22188.48232
-320.497945	351.73367	-508.460621	330.426644	-1.026896	-0.493236	22181.61565
-362.460896	322.741086	-548.897646	223.611861	-0.263934	-0.493236	22209.08231
-404.423846	269.333694	-538.97913	180.122985	-0.263934	1.03269	22207.55638
-391.45348	253.311477	-538.216167	138.160034	-0.263934	0.269727	22186.95639
-425.786803	204.481862	-563.393938	117.560041	0.499029	1.03269	22218.23786
-460.883089	167.096688	-516.853211	58.048947	-0.263934	-1.256199	22190.7712
-476.905306	112.926333	-500.068031	24.478587	0.499029	0.269727	22208.31935
-479.194195	77.830047	-505.40877	-21.299178	-0.263934	1.03269	22215.18601
-483.009008	45.785613	-477.942111	-85.388047	0.499029	0.269727	22225.10453
-486.823822	-8.384742	-493.201366	-142.610253	1.261992	0.269727	22216.71194
-515.053443	-43.481028	-437.505086	-197.54357	0.499029	0.269727	22203.74157
-486.823822	-96.125457	-398.593987	-249.425036	0.499029	0.269727	22201.45268
-489.11271	-146.480997	-433.690273	-334.1139	-0.263934	-0.493236	22199.16379
-498.268263	-175.473581	-400.119912	-418.039801	-0.263934	1.03269	22196.87491
-452.490499	-225.829122	-329.164378	-415.750913	-0.263934	1.03269	22218.23786
-415.868287	-270.843923	-306.275495	-420.328689	-0.263934	1.03269	22215.18601
-387.638666	-305.177246	-220.060706	-460.765714	-1.026896	0.269727	22223.5786
-371.616449	-339.51057	-206.327377	-508.832366	-0.263934	-0.493236	22231.97119
-335.7572	-381.47352	-128.505178	-531.721249	-0.263934	0.269727	22196.11194
-282.349808	-404.362402	-116.297774	-543.928652	-1.026896	0.269727	22202.97861
-267.853516	-454.717943	-54.497792	-611.069373	-0.263934	-0.493236	22214.42305
-194.609094	-482.184601	1.96145	-600.387895	-1.026896	-0.493236	22205.2675
-141.964665	-486.762378	17.220705	-614.884187	-1.026896	-1.256199	22209.84527
-109.92023	-501.25867	79.020687	-615.64715	-0.263934	1.03269	22228.91934
-60.327652	-508.125334	86.650314	-633.958255	-0.263934	-1.256199	22215.94897
6.050106	-540.169769	172.865103	-633.958255	0.499029	-0.493236	22220.52675
41.909355	-538.643844	267.472483	-562.239758	0.499029	1.03269	22231.97119
88.450082	-525.673477	316.302098	-543.16569	-0.263934	-0.493236	22222.81564
147.198212	-533.303105	375.050229	-494.336074	1.261992	-0.493236	22228.91934
195.264865	-508.888297	420.06503	-478.313857	-0.263934	-0.493236	22248.75637
229.598188	-493.629042	437.613173	-482.128671	-0.263934	-1.256199	22244.94156
264.694474	-465.399421	440.665024	-471.447192	-0.263934	1.795652	22226.63045
296.738909	-446.325353	494.835378	-411.173136	0.499029	1.03269	22238.83786
342.516673	-421.147582	526.11685	-360.817595	0.499029	0.269727	22233.49712
377.612959	-375.369818	477.287235	-292.150949	0.499029	-1.256199	22180.08972
396.687027	-360.873526	537.561292	-286.81021	-0.263934	-0.493236	22218.23786
422.62776	-302.888358	581.81313	-242.558371	-1.026896	-1.256199	22228.15638
452.383307	-267.02911	557.398323	-194.491719	0.499029	1.03269	22192.29713
465.353674	-206.755053	570.368689	-109.039892	0.499029	0.269727	22215.94897
470.694413	-170.132842	545.953882	-74.706569	-0.263934	-0.493236	22206.79342
479.849966	-125.881003	543.664993	-33.506581	-1.026896	-0.493236	22177.03787
477.561077	-74.7625	539.087217	62.626724	-1.026896	0.269727	22186.19343
473.746264	-28.221773	515.435372	111.456339	-0.263934	0.269727	22203.74157
470.694413	29.000432	494.835378	170.204469	-0.263934	0.269727	22193.82305
433.309239	48.074501	467.36872	217.508159	-0.263934	0.269727	22186.19343
448.568493	120.555961	372.76134	207.589644	0.499029	-1.256199	22212.89712
425.679611	168.622613	388.020595	252.604445	0.499029	1.03269	22209.84527
412.709245	205.244825	356.739123	309.82665	-0.263934	0.269727	22199.16379
397.44999	254.837402	338.428017	394.515514	0.499029	1.03269	22203.74157
375.324071	304.42998	288.072477	424.271061	0.499029	0.269727	22253.33415
360.064816	347.918856	218.642868	457.841421	1.261992	1.03269	22236.54897
334.887046	363.941074	164.472513	470.811788	0.499029	0.269727	22241.12674
296.738909	402.089211	152.265109	509.722887	0.499029	1.03269	22242.65267
253.250033	428.792906	64.524395	546.345099	-0.263934	-0.493236	22220.52675
201.368567	447.104012	-27.794096	545.582136	-1.026896	-1.256199	22221.28971
173.901908	479.91141	-30.082985	569.233981	-0.263934	-0.493236	22229.6823
132.70192	484.489186	-83.490376	544.819173	-0.263934	1.03269	22184.6675
101.420448	498.222515	-115.534811	571.522869	1.261992	-0.493236	22222.81564
56.405647	496.69659	-143.00147	588.308049	-0.263934	0.269727	22229.6823
16.731584	491.355851	-205.564414	595.937677	0.499029	1.03269	22196.87491
-20.65359	486.015112	-223.112557	598.989528	-0.263934	0.269727	22202.21564
-55.749876	478.385484	-288.727353	566.18213	-1.789859	-0.493236	53.407392
-84.74246	475.333633	-323.060676	569.996944	-0.263934	-0.493236	13.733329
-136.623926	461.600304	-373.416216	528.033993	0.499029	2.558615	10.681478
-166.379472	453.970677	-400.882875	492.937707	-0.263934	-0.493236	10.681478
-212.920199	438.711422	-423.771757	453.263645	-0.263934	0.269727	20314.64583
-252.594262	430.318832	-464.971745	428.085874	-0.263934	-0.493236	22189.24528
-270.142405	403.615136	-464.971745	380.019222	-0.263934	1.03269	22215.18601
-302.949802	375.385515	-503.119882	339.582197	0.499029	-0.493236	22202.97861
-322.786834	350.207745	-485.571739	323.55998	0.499029	1.03269	22218.23786
-351.779418	308.244794	-516.090248	241.922967	0.499029	-1.256199	22239.60082
-378.483113	272.385545	-528.297652	206.826681	0.499029	1.03269	22228.91934
-431.890505	217.452228	-540.505056	141.974848	0.499029	0.269727	22198.40083
-436.468281	186.933719	-508.460621	116.034115	0.499029	-0.493236	22224.34156
-461.646052	139.630029	-506.934695	57.285984	-0.263934	0.269727	22213.66009
-489.875673	90.037451	-504.645807	-6.039923	-0.263934	0.269727	22178.5638
-507.423816	63.333755	-486.334701	-54.869538	-1.026896	-0.493236	22206.03046
-512.764555	27.474507	-460.393968	-105.225079	-0.263934	-1.256199	22214.42305
-508.949741	-19.829183	-445.134714	-163.210247	1.261992	1.795652	22199.16379
-499.794188	-67.132873	-423.771757	-223.484303	-0.263934	-0.493236	22205.2675
-501.320114	-118.251376	-432.92731	-284.521322	-0.263934	0.269727	22193.06009
-475.379381	-167.843954	-398.593987	-344.032415	-1.789859	-1.256199	22183.90454
-452.490499	-216.673569	-393.253247	-378.365738	0.499029	0.269727	22172.4601
-438.75717	-256.347631	-313.14216	-411.936099	-1.026896	0.269727	22215.18601
-401.371995	-276.947625	-251.342178	-457.713863	-1.026896	0.269727	22225.86749
-369.32756	-316.621688	-212.431079	-472.973118	0.499029	-1.256199	22211.3712
-352.54238	-360.110564	-167.416277	-530.958286	-0.263934	1.03269	22228.15638
-300.660914	-376.895744	-181.149607	-621.750851	-0.263934	1.03269	22231.20823
-255.646113	-418.095732	-146.816283	-595.810118	0.499029	1.795652	22215.94897
-217.497976	-456.243868	-17.112618	-581.313826	0.499029	-1.256199	22223.5786
-165.61651	-469.977198	47.739214	-580.550864	-0.263934	0.269727	22253.33415
-138.149851	-508.125334	89.702165	-608.780485	2.024954	1.795652	22231.20823
-73.298019	-534.82903	115.642898	-616.410112	-0.263934	1.03269	22232.73415
-38.964695	-519.569776	204.146576	-590.469379	0.499029	0.269727	22243.41563
20.546398	-536.354956	252.213228	-560.713833	1.261992	1.03269	22221.28971
61.746386	-542.458658	279.679886	-559.187907	-0.263934	-0.493236	22219.00082
110.576001	-533.303105	352.161346	-546.980503	0.499029	0.269727	22229.6823
160.931542	-530.251254	372.76134	-524.854584	-0.263934	-0.493236	22219.00082
214.338933	-494.392005	414.724291	-510.358292	-0.263934	-0.493236	22218.23786
257.064847	-490.577192	455.161316	-453.899049	-0.263934	1.03269	22228.15638
283.00558	-469.977198	481.102049	-421.091652	-0.263934	-0.493236	22205.2675
314.287052	-446.325353	501.702043	-384.46944	-1.789859	-0.493236	22196.87491
357.012965	-402.073514	530.694627	-328.010198	-1.789859	-0.493236	22203.74157
382.953698	-376.895744	536.035366	-298.254651	-0.263934	1.795652	22208.31935
423.390723	-329.592054	529.168701	-264.684291	-0.263934	-0.493236	22203.74157
442.464792	-296.784656	555.872397	-211.276899	-0.263934	1.03269	22214.42305
463.827748	-235.747637	557.398323	-157.869507	-1.026896	-0.493236	22202.97861
478.32404	-187.680985	552.057584	-115.143594	0.499029	0.269727	22202.21564
480.612928	-152.584699	536.035366	-50.291762	0.499029	0.269727	22196.87491
493.583295	-89.258792	523.065	7.693406	-0.263934	-1.256199	22196.87491
491.294407	-45.006953	520.013149	95.434121	0.499029	-0.493236	22220.52675
486.71663	-0.755114	525.353888	151.130401	1.261992	0.269727	22227.39341
450.094419	48.074501	494.072416	210.641494	0.499029	-0.493236	22225.86749
457.724046	109.874482	453.63539	234.293339	0.499029	0.269727	22164.06751
436.36109	144.207806	428.45762	278.545178	0.499029	-0.493236	22200.68972
418.812947	194.563346	384.968744	309.82665	-0.263934	0.269727	22210.60823
406.605543	206.007787	339.19098	329.663681	-0.263934	0.269727	22167.88232
395.924065	270.85962	337.665054	405.196992	-0.263934	-0.493236	22218.23786
360.827779	316.637384	260.605818	444.108092	-0.263934	0.269727	22228.91934
337.175934	328.081825	209.487315	485.30808	-0.263934	0.269727	22220.52675
326.494456	379.200329	169.813252	492.174744	-0.263934	1.03269	22222.81564
277.66484	413.533652	132.428078	537.952509	-1.789859	-1.256199	22206.03046
238.753741	444.815124	46.976252	539.478434	-0.263934	1.03269	22212.89712
186.872275	463.889192	-18.638544	572.285832	-0.263934	0.269727	22202.21564
139.568585	472.281782	-46.868165	554.737689	-0.263934	-0.493236	22214.42305
121.257479	496.69659	-85.779265	575.337683	0.499029	-0.493236	22228.15638
73.95379	498.985478	-155.208874	571.522869	-0.263934	-0.493236	22213.66009
42.672317	488.304	-213.957004	549.39695	-0.263934	-1.256199	22224.34156
16.731584	495.170665	-208.616265	578.389534	0.499029	1.795652	22234.26008
-29.04618	492.881776	-256.682918	557.78954	-0.263934	-2.019161	1973.021638
-55.749876	482.200298	-323.060676	547.871024	0.499029	-2.782124	19.074068
-91.609124	486.015112	-359.682887	535.66362	1.261992	1.03269	12.207404
-127.468373	461.600304	-371.890291	537.952509	0.499029	-0.493236	11.444441
-189.268355	447.104012	-426.823608	495.989558	1.261992	0.269727	9.918516
-199.18687	445.578087	-422.245831	463.945123	0.499029	1.03269	21965.6972
-270.142405	408.955875	-455.053229	438.767353	-0.263934	0.269727	22201.45268
-291.505361	390.64477	-455.053229	363.997005	0.499029	-0.493236	22183.14158
-320.497945	366.992925	-474.127298	347.211824	-0.263934	-0.493236	22210.60823
-352.54238	318.926272	-514.564323	277.019253	0.499029	1.03269	22219.00082
-371.616449	278.489247	-523.719875	198.434091	0.499029	1.795652	22208.31935
-396.031256	244.155924	-526.771726	149.604476	-0.263934	1.795652	22196.87491
-454.016424	198.37816	-580.942081	123.663742	-1.026896	1.795652	22197.63787
-460.120126	160.992986	-516.853211	81.700792	-0.263934	1.03269	22180.08972
-500.557151	131.237439	-531.349503	-11.380662	-0.263934	1.03269	22187.71935
-482.246046	80.881898	-487.860627	-17.484364	-1.026896	-0.493236	22206.03046
-515.053443	41.207836	-470.312484	-93.017675	0.499029	0.269727	22187.71935
-492.927524	21.370805	-452.001378	-144.136178	-0.263934	0.269727	22206.79342
-489.11271	-40.429177	-456.579155	-208.225048	-0.263934	1.03269	22208.31935
-497.5053	-84.681015	-406.986577	-252.476887	0.499029	0.269727	22184.6675
-475.379381	-115.962488	-417.668055	-339.454639	-0.263934	1.03269	22190.7712
-450.201611	-167.080991	-439.031012	-397.439807	-0.263934	1.03269	22188.48232
-456.305312	-213.621718	-355.868073	-366.158335	1.261992	1.795652	22231.20823
-409.764586	-245.666153	-264.312545	-404.306471	0.499029	-1.256199	22243.41563
-390.690517	-280.762439	-251.342178	-447.795347	0.499029	0.269727	22247.99341
-361.697933	-337.221681	-216.245893	-497.387925	1.261992	-0.493236	22225.10453
-331.942386	-365.451303	-186.490346	-511.884217	0.499029	0.269727	22231.97119
-296.083138	-405.125365	-115.534811	-553.847168	-0.263934	1.03269	22231.97119
-247.253523	-430.303135	-81.201488	-599.624932	-1.026896	-1.256199	22218.23786
-196.897982	-460.058682	0.435525	-593.52123	-0.263934	-1.256199	22218.23786
-165.61651	-499.732744	47.739214	-596.573081	-0.263934	0.269727	22218.23786
-106.105416	-503.547558	56.894767	-630.906404	-1.026896	-0.493236	22219.76379
-78.638758	-530.251254	169.05029	-603.439746	0.499029	0.269727	22221.28971
-15.312851	-538.643844	232.376197	-595.047156	-0.263934	0.269727	22206.03046
38.857504	-540.169769	280.442849	-578.261975	-1.026896	1.03269	22212.13416
80.820454	-522.621626	293.413216	-550.032354	-0.263934	0.269727	22200.68972
109.050076	-535.591993	343.005794	-511.884217	0.499029	-0.493236	22215.94897
179.242647	-521.858664	366.657638	-511.121255	-0.263934	-0.493236	22228.91934
224.257449	-489.051266	402.516887	-487.46941	-0.263934	-1.256199	22215.94897
260.116697	-470.74016	453.63539	-438.639795	-1.026896	-0.493236	22224.34156
297.501872	-449.377204	484.916863	-421.854614	0.499029	-0.493236	22234.26008
326.494456	-415.043881	517.72426	-374.550925	-0.263934	1.03269	22212.13416
345.568524	-377.658706	485.679825	-351.662043	-0.263934	-0.493236	22199.16379
402.027767	-344.851309	523.827962	-321.143533	1.261992	0.269727	22248.75637
430.257388	-312.043911	542.902031	-234.928744	1.261992	0.269727	22226.63045
453.909233	-254.821706	559.687211	-178.469501	1.261992	1.03269	22215.18601
477.561077	-223.540234	571.894615	-139.558402	0.499029	-1.256199	22231.97119
483.664779	-178.525432	544.427956	-57.921389	0.499029	1.03269	22207.55638
460.775897	-124.355078	549.005733	-18.247327	-0.263934	0.269727	22191.53417
476.035152	-84.681015	540.613142	57.285984	0.499029	0.269727	22213.66009
476.798115	-27.45881	523.065	113.745227	0.499029	1.03269	22212.89712
463.064785	11.452289	510.094633	170.967432	-0.263934	1.03269	22204.50453
444.75368	64.859681	482.627974	181.64891	-0.263934	-0.493236	22204.50453
438.649978	109.874482	437.613173	222.085936	-1.026896	-1.256199	22194.58602
418.049984	154.126321	363.605788	242.685929	-0.263934	0.269727	22180.85269
409.657394	193.037421	362.079862	312.115538	-0.263934	1.03269	22177.80084
386.768512	238.052222	325.457651	379.256259	-0.263934	1.03269	22215.94897
381.427773	293.748502	278.916924	419.693284	-1.026896	-2.019161	22204.50453
366.931481	322.741086	232.376197	449.448831	-0.263934	-0.493236	22192.29713
333.36112	367.755887	198.805836	487.596968	-1.789859	-2.782124	22230.44527
299.79076	402.089211	133.191041	521.930291	0.499029	1.03269	22215.18601
260.87966	420.400316	88.17624	538.715471	-0.263934	1.795652	22225.86749
232.650039	449.3929	31.716997	531.085844	0.499029	1.03269	22229.6823
196.027828	471.51882	-47.631128	579.915459	1.261992	0.269727	22231.97119
154.064877	495.170665	-97.223706	574.57472	1.261992	0.269727	22244.94156
109.813038	505.08918	-171.231091	529.559918	-0.263934	-1.256199	22244.17859
70.901939	492.118814	-136.897768	596.700639	0.499029	0.269727	22225.10453
35.04269	510.429919	-207.853302	596.700639	-0.263934	0.269727	22228.15638
9.101957	485.252149	-207.853302	586.782124	0.499029	-0.493236	22231.20823
-39.727658	487.541037	-249.816253	576.100645	-0.263934	1.03269	65.614795
-75.586907	477.622522	-299.408831	576.863608	0.499029	0.269727	15.259255
-107.631342	464.652155	-365.023626	543.293248	0.499029	1.795652	11.444441
-158.749845	457.78549	-354.342148	473.100676	0.499029	-0.493236	11.444441
-199.18687	441.00031	-416.14213	492.937707	-0.263934	1.03269	17759.48363
-241.149821	421.163279	-434.453235	458.604384	-1.789859	-0.493236	22168.64528
-272.431293	397.511434	-491.675441	395.278477	-0.263934	1.795652	22199.92676
-295.320175	372.333664	-484.808776	351.026638	-0.263934	0.269727	22169.40825
-341.097939	349.444782	-516.090248	296.856284	-0.263934	0.269727	22207.55638
-353.305343	305.955906	-554.238385	248.789631	0.499029	-1.256199	22220.52675
-392.216443	272.385545	-539.742093	212.16742	-0.263934	0.269727	22182.37861
-420.446064	232.711483	-538.97913	145.026699	0.499029	-0.493236	22215.18601
-442.571983	186.933719	-520.668025	107.641525	-0.263934	0.269727	22176.27491
-469.275679	144.970768	-516.853211	53.471171	-0.263934	1.03269	22185.43046
-489.875673	107.585594	-522.956913	-28.928805	1.261992	1.03269	22206.79342
-483.771971	61.044867	-514.564323	-65.551016	0.499029	1.03269	22231.20823
-501.320114	35.104134	-497.779142	-104.462116	1.261992	0.269727	22212.13416
-505.89789	-17.540295	-456.579155	-161.684321	-0.263934	-0.493236	22209.84527
-494.453449	-64.843984	-423.771757	-212.802825	1.261992	0.269727	22212.13416
-501.320114	-88.495829	-406.986577	-280.706508	-0.263934	0.269727	22200.68972
-490.638636	-146.480997	-416.905092	-308.173167	-0.263934	-0.493236	22182.37861
-476.142344	-199.888389	-372.653254	-373.787962	-1.026896	-0.493236	22220.52675
-432.653468	-238.036526	-325.349564	-401.254621	-0.263934	-0.493236	22225.10453
-400.609033	-282.288364	-258.208843	-440.928683	-0.263934	0.269727	22218.23786
-379.246076	-310.517986	-212.431079	-474.499043	-0.263934	-0.493236	22225.10453
-342.623865	-356.29575	-182.675532	-522.565696	-2.552822	-0.493236	22206.03046
-307.527579	-379.184632	-208.616265	-620.987889	-1.026896	-1.256199	22195.34898
-289.216473	-421.147582	-97.223706	-545.454578	-1.026896	-0.493236	22207.55638
-237.335007	-448.614241	-23.979283	-583.602715	-0.263934	-1.256199	22219.00082
-179.349839	-485.236452	21.035519	-582.839752	-0.263934	1.03269	22207.55638
-142.727628	-491.340154	49.26514	-610.30641	0.499029	-1.256199	22224.34156
-93.13505	-524.910515	91.22809	-646.165659	0.499029	-0.493236	22230.44527
-27.520254	-543.22162	171.339178	-598.861969	0.499029	-1.256199	22212.89712
12.916771	-533.303105	243.057675	-548.506429	0.499029	1.03269	22224.34156
60.22046	-528.725328	288.835439	-560.713833	0.499029	0.269727	22228.91934
108.287113	-522.621626	347.58357	-530.958286	2.024954	0.269727	22230.44527
147.961175	-531.014217	369.709489	-535.536062	0.499029	1.03269	22242.65267
187.635237	-503.547558	319.353949	-510.358292	1.261992	1.03269	22245.70452
242.568555	-481.421639	457.450204	-447.795347	-0.263934	0.269727	22226.63045
274.612989	-466.162384	475.76131	-425.669428	0.499029	-0.493236	22231.20823
307.420387	-434.880912	513.909447	-380.654627	-0.263934	0.269727	22230.44527
342.516673	-411.99203	522.302037	-359.29167	-0.263934	-0.493236	22206.79342
380.66481	-365.451303	538.324254	-272.313918	-0.263934	1.795652	22214.42305
414.998133	-341.036495	560.450174	-257.817626	-0.263934	-0.493236	22227.39341
424.916649	-302.125396	542.139068	-196.780607	-1.026896	-0.493236	22187.71935
458.487009	-251.769855	570.368689	-156.343582	-0.263934	0.269727	22200.68972
467.642562	-211.33283	565.02795	-102.173228	-1.026896	0.269727	22199.16379
456.961084	-172.42173	531.45759	-68.602867	-0.263934	-1.256199	22193.06009
476.035152	-97.651382	504.753894	-59.447314	-1.026896	0.269727	22187.71935
473.746264	-71.710649	519.250186	75.59709	-0.263934	1.03269	22200.68972
470.694413	-10.67363	544.427956	141.211885	-0.263934	-0.493236	22213.66009
470.694413	46.548575	494.072416	185.463724	0.499029	-0.493236	22184.6675
450.857382	80.881898	471.183533	223.611861	-0.263934	0.269727	22204.50453
426.442574	135.052253	432.272434	273.204439	1.261992	1.795652	22209.84527
428.731462	189.222607	364.36875	281.597029	0.499029	1.795652	22172.4601
401.264804	212.111489	349.109496	338.056272	-0.263934	-0.493236	22204.50453
395.161102	273.148508	351.398384	405.959955	2.024954	1.03269	22254.09711
360.064816	303.667018	233.902122	405.959955	0.499029	1.03269	22233.49712
353.961114	334.185527	234.665085	482.256229	1.261992	0.269727	22235.786
320.390754	379.963291	168.287327	499.804372	0.499029	1.03269	22240.36378
283.00558	418.874391	149.976221	532.611769	-0.263934	-0.493236	22225.10453
242.568555	434.896608	57.65773	558.552502	0.499029	1.03269	22216.71194
196.027828	457.78549	10.35404	571.522869	-1.789859	-0.493236	22227.39341
148.724138	489.066963	-91.120004	574.57472	-1.026896	-0.493236	22147.28233
138.805622	495.170665	-74.334823	579.915459	0.499029	-0.493236	22217.4749
79.294529	491.355851	-115.534811	578.389534	-0.263934	1.03269	22227.39341
37.331578	494.407702	-168.942203	576.863608	-0.263934	0.269727	22209.84527
25.887137	497.459553	-216.245893	555.500652	-1.026896	0.269727	22196.87491
-22.179515	486.778074	-290.253278	554.737689	-0.263934	-1.256199	7098.605304
-58.038764	469.229931	-310.090309	573.048795	-1.026896	0.269727	19.837031
-102.290603	474.570671	-349.001409	547.108061	-0.263934	1.03269	13.733329
-145.779479	464.652155	-361.971775	537.189546	0.499029	1.03269	10.681478
-169.431323	453.207714	-373.416216	496.752521	-0.263934	-1.256199	11.444441
-228.179454	437.948459	-426.823608	481.493266	-0.263934	0.269727	21881.00833
-243.438709	420.400316	-429.875459	434.952539	-0.263934	-0.493236	22202.21564
-270.142405	403.615136	-459.631006	380.782185	-0.263934	-1.256199	22183.90454
-295.320175	373.096627	-474.89026	329.663681	1.261992	0.269727	22216.71194
-336.520163	348.681819	-515.327285	271.678513	1.261992	-1.256199	22235.02304
-379.246076	288.407763	-527.534689	219.797047	1.261992	0.269727	22206.79342
-398.320144	263.229993	-546.608758	163.337805	1.261992	1.03269	22205.2675
-431.127542	210.585564	-556.527273	115.271152	0.499029	0.269727	22224.34156
-454.016424	162.518911	-510.749509	107.641525	-1.026896	-0.493236	22218.23786
-455.54235	143.444843	-529.060615	32.108214	-0.263934	0.269727	22196.87491
-476.905306	94.615228	-513.80136	-17.484364	-0.263934	-0.493236	22204.50453
-500.557151	40.444873	-473.364335	-90.728787	-1.789859	1.03269	22211.3712
-508.949741	9.163401	-474.127298	-125.825072	0.499029	0.269727	22192.29713
-508.186779	-38.140289	-446.660639	-198.306533	-1.026896	1.03269	22145.7564
-508.186779	-79.340276	-436.742123	-266.973179	-0.263934	0.269727	22186.95639
-505.89789	-127.406929	-497.779142	-374.550925	-1.026896	0.269727	22189.24528
-473.853455	-173.184693	-455.053229	-382.180552	-0.263934	0.269727	22178.5638
-459.357163	-204.466165	-345.949558	-393.624993	-1.026896	-0.493236	22215.94897
-418.920138	-247.955041	-292.542166	-414.224987	-0.263934	-1.256199	22229.6823
-384.586815	-296.021694	-247.527365	-447.032385	-0.263934	-0.493236	22214.42305
-355.594231	-339.51057	-229.216259	-501.965702	-0.263934	0.269727	22224.34156
-333.468312	-362.399452	-157.497762	-547.743466	2.024954	0.269727	22231.97119
-310.57943	-386.051297	-107.142221	-534.010137	0.499029	1.03269	22213.66009
-247.253523	-430.303135	-67.468159	-575.210125	-0.263934	-0.493236	22221.28971
-194.609094	-462.34757	-2.616326	-603.439746	1.261992	0.269727	22254.86007
-148.068367	-493.629042	12.642929	-568.34346	0.499029	-0.493236	22233.49712
-97.712826	-521.095701	33.242922	-652.269361	2.024954	1.03269	22235.02304
-68.720242	-523.384589	84.361426	-652.269361	0.499029	-0.493236	22239.60082
-4.631372	-532.540142	211.776203	-602.676783	-0.263934	-0.493236	22226.63045
33.516765	-524.147552	279.679886	-568.34346	-0.263934	-0.493236	22215.18601
62.509349	-533.303105	294.176178	-558.424944	0.499029	1.03269	22228.15638
137.279697	-539.406807	358.265048	-531.721249	0.499029	0.269727	22228.15638
158.642653	-538.643844	378.10208	-525.617547	-0.263934	1.03269	22217.4749
211.287082	-503.547558	413.961328	-479.07682	0.499029	-0.493236	22228.91934
247.909294	-482.947564	465.079832	-454.662012	-1.026896	-0.493236	22208.31935
281.479654	-464.636458	447.531689	-450.847198	-1.026896	-1.256199	22197.63787
318.101865	-440.984614	440.665024	-422.617577	-0.263934	0.269727	22176.27491
355.48704	-409.703141	442.953912	-373.787962	-0.263934	-1.256199	22211.3712
397.44999	-353.243899	507.042782	-331.825011	-0.263934	0.269727	22205.2675
427.205537	-315.095762	576.472391	-233.402818	0.499029	-0.493236	22217.4749
443.990717	-280.762439	575.709428	-172.365799	0.499029	0.269727	22220.52675
472.220338	-221.251345	571.894615	-147.188029	-0.263934	-1.256199	22206.03046
484.427742	-179.288395	587.916832	-79.284346	-0.263934	-1.256199	22199.92676
482.138854	-131.221742	540.613142	-36.558432	-0.263934	-0.493236	22196.11194
487.479593	-73.999537	542.902031	44.315618	0.499029	0.269727	22216.71194
492.057369	-38.140289	502.465006	100.011898	0.499029	1.795652	22215.94897
466.879599	5.348587	505.516857	125.189668	0.499029	0.269727	22211.3712
449.331456	68.674495	466.605757	170.967432	1.261992	-1.256199	22212.89712
456.961084	100.71893	446.768726	231.241488	0.499029	-0.493236	22211.3712
431.020351	144.970768	413.961328	265.574812	-1.026896	1.03269	22217.4749
406.605543	209.822601	380.390968	333.478495	-0.263934	-2.019161	22201.45268
391.346288	235.000371	361.316899	377.730334	-0.263934	-0.493236	22215.94897
384.479624	266.281843	309.435433	431.137725	0.499029	-0.493236	22227.39341
353.198151	309.007757	245.346563	455.552533	-0.263934	0.269727	22225.86749
331.835195	357.074409	201.857687	483.782154	-1.026896	-0.493236	22209.84527
305.131499	395.985509	147.687333	509.722887	-1.026896	1.03269	22206.03046
254.012996	422.689205	75.968836	513.537701	-0.263934	0.269727	22215.18601
225.783374	446.341049	-18.638544	521.167328	-0.263934	-0.493236	22203.74157
200.605604	463.12623	-58.312606	523.456217	-1.026896	-2.019161	22212.13416
152.538952	486.778074	-111.719998	537.189546	1.261992	1.795652	22232.73415
109.050076	486.778074	-99.512594	581.441385	1.261992	0.269727	22214.42305
79.294529	495.933627	-136.897768	576.100645	-0.263934	0.269727	22223.5786
29.701951	503.563255	-191.831085	603.567304	1.261992	0.269727	22232.73415
-0.053596	497.459553	-221.586632	597.463602	1.261992	0.269727	22215.18601
-34.386919	484.489186	-275.756986	579.152496	-0.263934	0.269727	80.87405
-64.142466	482.200298	-284.912539	580.678422	1.261992	1.03269	13.733329
-110.683193	466.941043	-365.023626	547.108061	0.499029	0.269727	11.444441
-163.327622	463.889192	-400.882875	502.09326	1.261992	-0.493236	9.155553
-174.0091	439.474385	-443.608788	463.945123	-0.263934	-0.493236	12533.18888
-227.416491	425.741055	-442.845825	466.996974	0.499029	-0.493236	22172.4601
-257.935001	416.585503	-479.468037	397.567365	0.499029	1.03269	22201.45268
-289.216473	389.118844	-488.62359	371.626632	-0.263934	-1.256199	22214.42305
-333.468312	336.474415	-490.912478	331.189607	0.499029	1.795652	22219.76379
-339.572014	321.215161	-530.58654	286.174805	-0.263934	0.269727	22206.03046
-391.45348	270.85962	-506.934695	219.797047	-0.263934	-0.493236	22202.97861
-421.209027	234.237409	-545.082832	147.315587	-0.263934	-2.019161	22199.92676
-452.490499	196.089272	-522.956913	120.611892	-1.026896	0.269727	22174.74899
-463.171977	135.815215	-567.208751	49.656357	0.499029	0.269727	22170.93417
-497.5053	113.689296	-526.008764	-46.476948	-0.263934	-0.493236	22196.11194
-508.949741	86.222638	-536.690242	-66.313979	-0.263934	0.269727	22190.00824
-504.371965	35.867097	-457.342117	-89.202861	0.499029	-0.493236	22212.89712
-508.949741	-8.384742	-465.734707	-145.662104	0.499029	0.269727	22218.23786
-497.5053	-51.110655	-425.297682	-205.173197	0.499029	-0.493236	22196.11194
-502.846039	-88.495829	-403.171763	-254.002812	-1.026896	0.269727	22193.06009
-490.638636	-133.510631	-390.201397	-328.010198	-0.263934	-0.493236	22183.90454
-449.438648	-176.999507	-364.260663	-344.032415	0.499029	0.269727	22235.02304
-425.02384	-223.540234	-309.327346	-396.676844	2.024954	-1.256199	22241.88971
-423.497915	-269.317998	-277.282911	-443.980534	1.261992	-0.493236	22220.52675
-375.431262	-305.177246	-213.957004	-455.424975	0.499029	-0.493236	22228.15638
-347.201641	-345.614272	-197.934787	-543.928652	1.261992	1.03269	22229.6823
-312.105355	-382.999446	-136.897768	-542.402727	-0.263934	-0.493236	22228.15638
-284.638697	-421.147582	-91.120004	-546.217541	-0.263934	-0.493236	22223.5786
-228.942417	-441.747576	-40.0015	-577.499013	0.499029	-0.493236	22219.00082
-178.586876	-462.34757	10.35404	-573.684199	-0.263934	1.03269	22226.63045
-154.935031	-501.25867	48.502177	-580.550864	0.499029	0.269727	22228.15638
-93.13505	-511.177185	96.56883	-613.358261	-1.026896	-0.493236	22207.55638
-45.068397	-542.458658	178.205842	-577.499013	-0.263934	-1.256199	22205.2675
10.627882	-539.406807	234.665085	-580.550864	0.499029	1.03269	22215.94897
41.909355	-527.962366	246.872489	-595.047156	0.499029	0.269727	22203.74157
85.398231	-540.169769	308.67247	-569.106423	-0.263934	0.269727	22214.42305
126.598219	-518.04385	317.065061	-572.921236	0.499029	1.03269	22231.20823
174.664871	-523.384589	393.361334	-479.839782	0.499029	1.795652	22217.4749
228.835225	-482.184601	442.190949	-451.610161	-0.263934	1.03269	22223.5786
273.087064	-466.162384	479.576124	-455.424975	-1.026896	-0.493236	22230.44527
298.264834	-442.510539	487.968714	-417.276838	0.499029	1.03269	22216.71194
328.020381	-428.014247	520.013149	-357.765745	-0.263934	-2.019161	22205.2675
379.138884	-376.895744	504.753894	-299.780577	-0.263934	0.269727	22244.17859
424.153686	-329.592054	555.109434	-270.02503	0.499029	1.03269	22227.39341
439.412941	-296.784656	565.02795	-210.513936	-0.263934	1.795652	22200.68972
451.620344	-255.584669	551.294621	-173.128762	1.261992	1.03269	22229.6823
453.909233	-215.147644	554.346472	-96.832488	0.499029	0.269727	22215.94897
474.509227	-160.214326	514.672409	-84.625085	1.261992	1.03269	22194.58602
473.746264	-113.673599	553.583509	6.930444	0.499029	1.03269	22219.76379
469.168487	-64.843984	539.85018	74.071165	-0.263934	-0.493236	22217.4749
476.798115	-8.384742	542.902031	139.68596	0.499029	-1.256199	22202.97861
462.301823	21.370805	509.33167	190.804463	-1.026896	-0.493236	22209.84527
453.14627	75.541159	462.027981	218.271122	-1.789859	-0.493236	22187.71935
442.464792	128.185588	437.613173	247.263706	-1.789859	0.269727	22167.11936
436.36109	156.415209	357.502086	270.915551	-0.263934	-0.493236	22155.67492
407.368506	215.926303	373.524303	325.085905	-1.026896	-0.493236	22219.00082
395.924065	257.126291	330.035427	361.708116	0.499029	0.269727	22207.55638
370.746294	292.985539	294.939141	420.456247	-0.263934	-0.493236	22225.86749
350.1463	343.34108	210.250277	444.871055	1.261992	1.795652	22235.02304
334.124083	370.044776	182.783619	489.122893	1.261992	1.795652	22216.71194
294.450021	399.800322	125.561414	523.456217	-0.263934	0.269727	22223.5786
257.064847	428.029944	70.628097	543.293248	-0.263934	-0.493236	22227.39341
204.420418	454.733639	14.168854	567.708055	0.499029	-0.493236	22241.88971
179.242647	469.992894	-35.423724	592.885826	0.499029	0.269727	22240.36378
124.30933	485.252149	-88.831115	555.500652	1.261992	1.03269	22242.65267
108.287113	486.015112	-129.268141	558.552502	0.499029	0.269727	22228.91934
54.116759	495.170665	-178.097756	568.471018	1.261992	-0.493236	22228.91934
24.361212	491.355851	-216.245893	592.122863	0.499029	0.269727	22228.15638
-6.157298	486.778074	-223.112557	598.226565	-1.026896	0.269727	22225.10453
-48.883211	494.407702	-271.17921	560.841391	-0.263934	0.269727	25.17777
-88.557273	474.570671	-352.05326	571.522869	-0.263934	-0.493236	12.207404
-132.046149	475.333633	-368.83844	510.48585	0.499029	0.269727	12.207404
-167.142435	437.948459	-390.201397	501.330297	-1.026896	0.269727	9.155553
-206.053535	431.081795	-406.986577	487.596968	-1.026896	1.03269	21452.22327
-236.572044	415.059577	-471.838409	421.21921	-0.263934	-0.493236	22133.549
-257.935001	391.407732	-475.653223	378.493297	-0.263934	-0.493236	22180.08972
-303.712765	362.415148	-524.482838	302.959986	-0.263934	0.269727	22204.50453
-347.201641	335.711453	-616.801329	219.034085	-0.263934	-0.493236	22217.4749
-376.957188	283.829986	-528.297652	222.848898	0.499029	0.269727	22175.51195
-409.764586	257.889253	-566.445789	166.389656	-0.263934	-0.493236	22214.42305
-419.683101	218.978154	-540.505056	135.108184	1.261992	0.269727	22219.76379
-432.653468	180.830017	-527.534689	93.908196	0.499029	-1.256199	22193.06009
-457.068275	137.341141	-505.40877	45.841543	0.499029	1.03269	22221.28971
-472.32753	101.481892	-519.905062	-4.513997	0.499029	0.269727	22228.91934
-503.609002	64.859681	-474.89026	-75.469532	1.261992	1.03269	22209.08231
-499.794188	15.267103	-475.653223	-112.854706	-0.263934	-0.493236	22201.45268
-505.89789	-26.695847	-443.608788	-190.676905	0.499029	1.795652	22202.21564
-481.483083	-76.288425	-432.92731	-234.928744	0.499029	-0.493236	22201.45268
-483.771971	-133.510631	-448.949527	-351.662043	0.499029	0.269727	22182.37861
-473.853455	-164.792103	-374.179179	-351.662043	0.499029	-0.493236	22223.5786
-465.460865	-198.362463	-348.238446	-376.839813	-1.026896	-0.493236	22228.15638
-424.260878	-261.68837	-323.823638	-421.091652	0.499029	-0.493236	22217.4749
-405.949772	-292.969843	-259.734769	-435.587944	0.499029	0.269727	22225.86749
-392.216443	-339.51057	-201.749601	-518.750882	-1.026896	0.269727	22209.84527
-347.964604	-366.214265	-197.934787	-561.476795	-0.263934	-0.493236	22198.40083
-304.475728	-400.547589	-114.008886	-550.032354	-1.026896	1.03269	22209.84527
-263.27574	-443.273502	-119.349625	-595.810118	-0.263934	-0.493236	22221.28971
-194.609094	-458.532757	-36.949649	-632.43233	-0.263934	-0.493236	22205.2675
-173.246137	-469.977198	-29.320022	-680.498982	-0.263934	0.269727	22221.28971
-132.046149	-493.629042	-14.82373	-680.498982	-0.263934	-0.493236	22230.44527
-71.00913	-528.725328	111.828084	-617.936038	-0.263934	1.03269	22216.71194
-19.127664	-538.643844	225.509532	-560.713833	0.499029	2.558615	22223.5786
23.598249	-543.984583	250.687302	-555.373093	-0.263934	-0.493236	22228.15638
82.34638	-521.095701	292.650253	-569.106423	0.499029	-0.493236	22237.31193
113.627852	-524.147552	355.213197	-537.061988	1.261992	-0.493236	22240.36378
176.953759	-516.517925	371.235415	-507.306441	1.261992	2.558615	22244.94156
196.79079	-492.86608	414.724291	-498.150888	-0.263934	-0.493236	22238.07489
241.042629	-476.843862	448.294651	-463.054602	-0.263934	1.795652	22228.91934
283.768542	-466.925347	467.36872	-436.350906	-0.263934	-0.493236	22227.39341
318.101865	-421.147582	488.731676	-369.210186	-0.263934	-0.493236	22198.40083
359.301853	-408.940179	539.85018	-318.091682	0.499029	0.269727	22212.13416
398.212953	-354.769824	549.005733	-278.41762	0.499029	-0.493236	22223.5786
418.812947	-320.436501	577.998317	-230.350967	-0.263934	-0.493236	22206.79342
421.864798	-298.310582	565.02795	-205.93616	-1.026896	0.269727	22193.06009
459.249972	-252.532818	565.790913	-157.106545	-1.026896	0.269727	22202.97861
461.53886	-186.918022	578.761279	-94.5436	-0.263934	0.269727	22199.16379
469.168487	-147.24396	526.11685	-54.869538	-1.026896	0.269727	22184.6675
466.879599	-90.784717	534.509441	9.219332	-0.263934	0.269727	22193.82305
464.590711	-39.666214	513.909447	106.878562	0.499029	2.558615	22206.79342
469.168487	16.030066	483.390937	114.50819	-0.263934	-0.493236	22182.37861
466.879599	45.785613	425.405769	164.100768	-1.026896	1.03269	22209.08231
443.990717	92.326339	441.427987	209.878532	-0.263934	1.03269	22214.42305
437.887015	141.918917	436.85021	275.493327	-0.263934	0.269727	22190.00824
419.575909	195.326309	388.020595	320.508129	1.261992	-0.493236	22210.60823
414.998133	238.052222	359.028011	386.122924	1.261992	1.795652	22251.04526
388.294437	280.015173	310.961359	421.21921	0.499029	-0.493236	22243.41563
369.220369	323.504049	262.894706	461.656235	0.499029	1.03269	22228.91934
326.494456	355.548484	201.094725	476.91549	0.499029	0.269727	22240.36378
315.050015	396.748471	152.265109	504.382148	0.499029	1.03269	22231.97119
291.39817	415.82254	77.494761	529.559918	-1.026896	-1.256199	22213.66009
233.413002	431.081795	41.635513	545.582136	0.499029	1.03269	22225.86749
192.975977	468.466969	6.539227	574.57472	-0.263934	-0.493236	22228.91934
164.746355	485.252149	-59.075569	580.678422	1.261992	1.795652	22218.23786
128.887107	482.963261	-68.994084	585.256198	1.261992	1.03269	22226.63045
85.398231	484.489186	-105.616296	591.3599	-0.263934	0.269727	22211.3712
47.250094	498.222515	-209.379228	583.730273	-1.026896	-1.256199	22196.87491
5.287143	486.778074	-224.638483	578.389534	-1.026896	-0.493236	22206.03046
-26.757292	486.778074	-236.082924	587.545087	-1.026896	1.03269	502.792444
-68.720242	476.096596	-299.408831	552.448801	-0.263934	-0.493236	16.78518
-109.157267	464.652155	-387.912508	488.359931	0.499029	1.03269	12.207404
-139.675777	475.333633	-411.564353	470.811788	-1.026896	-0.493236	11.444441
-183.164653	444.815124	-435.216198	444.108092	0.499029	0.269727	3949.858089
-218.260939	436.422534	-430.638422	470.811788	-0.263934	-0.493236	22135.83789
-251.068336	415.82254	-452.001378	427.322912	-0.263934	-1.256199	22193.06009
-281.586846	397.511434	-485.571739	373.91552	1.261992	1.03269	22229.6823
-309.053504	354.785521	-478.705074	326.61183	0.499029	1.03269	22229.6823
-346.438678	335.711453	-526.771726	269.389625	0.499029	1.03269	22206.79342
-376.957188	282.304061	-512.275434	219.797047	0.499029	-0.493236	22220.52675
-402.897921	241.867036	-559.579124	149.604476	-0.263934	-2.019161	22173.22306
-447.912722	201.430011	-529.823577	114.50819	0.499029	1.03269	22196.87491
-454.016424	150.311507	-548.134683	82.463755	-1.026896	1.03269	22208.31935
-476.142344	125.133737	-526.008764	32.871177	1.261992	0.269727	22202.21564
-500.557151	83.170787	-490.912478	-30.45473	0.499029	0.269727	22214.42305
-508.949741	40.444873	-464.971745	-86.15101	-0.263934	-0.493236	22206.03046
-516.579369	-11.436593	-474.89026	-142.610253	-1.789859	-1.256199	22172.4601
-492.927524	-45.006953	-464.971745	-197.54357	-1.789859	0.269727	22189.24528
-501.320114	-88.495829	-402.4088	-290.625024	-1.026896	1.03269	22186.19343
-497.5053	-136.562482	-413.090279	-322.669459	-1.026896	-0.493236	22179.32676
-457.831238	-176.999507	-368.075477	-350.136117	0.499029	1.03269	22209.84527
-453.253462	-237.273563	-331.453266	-410.410173	0.499029	0.269727	22231.20823
-422.734952	-257.873557	-309.327346	-427.195354	1.261992	1.03269	22215.94897
-389.164592	-292.20688	-262.786619	-485.180522	0.499029	1.03269	22223.5786
-363.986821	-334.16983	-210.905153	-544.691615	-0.263934	1.795652	22230.44527
-314.394243	-374.606856	-143.00147	-537.82495	-0.263934	-0.493236	22222.81564
-277.772032	-405.888328	-84.253339	-534.773099	0.499029	1.795652	22223.5786
-227.416491	-435.643874	-56.023718	-565.291609	0.499029	1.03269	22250.2823
-184.690578	-466.925347	-14.82373	-594.284193	1.261992	1.795652	22242.65267
-141.201702	-502.021633	26.376258	-617.173075	-1.026896	-1.256199	22226.63045
-89.320236	-514.991999	101.909569	-632.43233	1.261992	1.03269	22239.60082
-42.016546	-529.488291	160.6577	-571.395311	0.499029	0.269727	22233.49712
4.524181	-544.747546	230.087309	-572.921236	0.499029	1.03269	22212.89712
53.353796	-543.984583	287.309514	-558.424944	-0.263934	0.269727	22226.63045
85.398231	-543.22162	320.116912	-550.032354	-0.263934	-0.493236	22229.6823
133.464883	-531.014217	326.983576	-531.721249	-0.263934	-0.493236	22215.94897
184.583387	-514.991999	405.568738	-477.550894	-1.026896	-0.493236	22224.34156
223.494486	-500.495707	440.665024	-466.106453	-1.026896	0.269727	22209.84527
260.116697	-480.658676	471.183533	-455.424975	-1.026896	0.269727	22196.87491
284.531505	-448.614241	491.020565	-407.358322	-1.026896	0.269727	22167.11936
331.072232	-418.095732	498.650192	-363.106484	-1.026896	0.269727	22214.42305
382.190735	-392.154998	490.257602	-338.691676	-0.263934	1.795652	22210.60823
408.131468	-351.717973	549.005733	-270.787993	-0.263934	-0.493236	22190.7712
424.153686	-309.755023	551.294621	-241.032446	-0.263934	0.269727	22216.71194
446.279605	-263.214296	552.057584	-194.491719	0.499029	0.269727	22216.71194
470.694413	-209.806904	570.368689	-116.66952	-0.263934	-0.493236	22194.58602
479.087003	-172.42173	567.316838	-73.180644	1.261992	-0.493236	22208.31935
489.005519	-112.910637	555.872397	0.826742	1.261992	0.269727	22233.49712
482.901817	-64.081022	552.820546	75.59709	1.261992	0.269727	22219.76379
465.353674	-24.406959	516.961298	145.789662	-0.263934	0.269727	22206.79342
476.798115	16.793029	509.33167	177.834097	-0.263934	1.03269	22229.6823
463.064785	61.044867	465.079832	196.908165	-0.263934	-0.493236	22194.58602
447.805531	119.030035	451.346502	265.574812	-0.263934	1.795652	22203.74157
435.598127	164.044837	385.731707	296.856284	0.499029	1.03269	22210.60823
407.368506	208.296675	381.916893	347.211824	0.499029	-0.493236	22215.18601
406.605543	246.444812	334.613204	386.122924	0.499029	0.269727	22226.63045
366.931481	289.933688	282.731737	421.982173	0.499029	0.269727	22231.97119
339.464822	324.267011	223.983607	473.100676	-1.026896	0.269727	22196.87491
320.390754	360.889223	178.968805	485.30808	-1.789859	0.269727	22200.68972
305.894462	400.563285	116.405861	499.804372	-0.263934	1.03269	22215.18601
241.805592	420.400316	80.546612	541.767322	-1.026896	0.269727	22205.2675
211.287082	459.311416	-21.690395	551.685838	0.499029	-0.493236	22210.60823
178.479685	471.51882	-78.9126	560.078428	0.499029	1.03269	22230.44527
159.405616	484.489186	-101.038519	562.367316	-0.263934	-0.493236	22222.81564
114.390815	506.615106	-152.157023	507.433999	1.261992	1.795652	22222.05268
73.95379	498.985478	-176.57183	587.545087	0.499029	-0.493236	22229.6823
23.598249	498.985478	-172.757017	565.419167	-0.263934	0.269727	22225.86749
-4.631372	495.933627	-229.216259	569.996944	2.024954	1.03269	22191.53417
-40.490621	491.355851	-262.023657	582.96731	1.261992	1.03269	35.096286
-105.342454	494.407702	-323.823638	550.922875	0.499029	-0.493236	13.733329
[truncated: 28,725 more rows]
