# Supplementary material for: Dynamic analysis of slant cracked rotor system considering nonlinear oil film force
Source: PLoS One. 2024 Jan 25;19(1):e0294293. doi: 10.1371/journal.pone.0294293 (PMC10810477; doi:10.1371/journal.pone.0294293)
Supplement: S1 File — These data were measured by two eddy current sensors, model WT0150. (ZIP) [file pone.0294293.s001.zip › 2021.3.18 Test data for plain bearings/2021.3.18 (P=0.2Mpa, Z=8.1g Non-monitoring disk clockwise126°+4.0g)/1900.csv]

1024	30720	7	0	3
8	8	8	8	10	10	1
3	3	3	3	1	1	4
2	1	4	3	0	0	0
0	0	0	0	-0.000063	-0.000022	20698.90625
-893.191088	2.146777	-1354.083367	-208.510414	-1.383106	0.654361	22187.71935
-873.354057	-135.186516	-1372.394472	-510.643658	-2.146069	0.654361	22176.27491
-883.272572	-313.719797	-1214.461186	-734.954702	0.14282	3.706212	22214.42305
-802.398522	-457.919754	-1080.942707	-969.947225	-3.671994	1.417323	22204.50453
-703.976329	-596.778972	-884.861283	-1180.524941	-2.146069	2.180286	22225.10453
-555.961558	-718.090047	-687.253935	-1300.31009	1.668745	1.417323	22230.44527
-398.028272	-810.408538	-465.994741	-1424.673016	0.905782	1.417323	22218.23786
-230.176469	-867.630744	-171.491124	-1475.79152	-0.620143	0.654361	22228.91934
-54.69504	-910.356657	80.286579	-1464.347079	1.668745	1.417323	22232.73415
104.001209	-913.408508	350.375388	-1424.673016	1.668745	1.417323	22222.81564
281.008564	-870.682594	612.834569	-1318.621196	1.668745	2.943249	22248.75637
411.475192	-793.623358	751.693787	-1220.961966	2.431708	3.706212	22225.10453
551.860336	-709.697457	973.715944	-1001.228697	2.431708	2.943249	22208.31935
638.075125	-586.097494	1081.29369	-763.947286	2.431708	1.417323	22225.10453
696.823256	-425.112356	1177.426994	-536.584391	0.14282	0.654361	22222.05268
747.178797	-235.134635	1201.078839	-220.717818	-2.909031	-1.634527	22179.32676
771.593604	-48.208764	1236.175125	133.296892	0.14282	-0.108602	22210.60823
762.438051	132.613405	1213.286243	411.778291	-0.620143	0.654361	22215.18601
753.282498	306.568909	1168.271442	701.704131	0.905782	0.654361	22215.18601
709.793622	480.524413	1037.041851	980.18553	-0.620143	1.417323	22225.10453
654.860305	633.879923	896.656707	1196.103985	-3.671994	2.943249	22209.84527
556.438112	753.665072	735.67157	1385.318744	-1.383106	4.469174	22194.58602
428.260373	859.716893	444.982767	1428.80762	-3.671994	-0.871565	22200.68972
303.134484	900.916881	311.464288	1560.800173	0.14282	0.654361	22220.52675
184.875259	918.465024	106.227312	1579.874241	0.905782	-0.108602	22212.89712
38.386414	892.524291	-182.172603	1477.637235	-2.909031	-2.39749	417.340617
-150.828345	849.035415	-408.009573	1377.689116	0.905782	-1.634527	15.259255
-288.9246	760.531737	-700.224301	1196.866948	-0.620143	-2.39749	19270.91281
-425.49493	657.531768	-906.987203	971.029977	-0.620143	-0.871565	22176.27491
-591.820807	533.168841	-1092.387148	730.696715	0.14282	-0.108602	22179.32676
-716.183733	403.465176	-1248.794509	414.067179	2.431708	0.654361	22218.23786
-797.820746	234.850411	-1308.305602	192.045023	2.431708	-0.871565	22222.81564
-876.405908	89.887491	-1286.179683	-107.03637	0.14282	-1.634527	22217.4749
-884.798498	-83.30505	-1330.431522	-378.651104	0.905782	-0.871565	22209.08231
-887.087386	-236.66056	-1251.84636	-625.088068	0.14282	-1.634527	22226.63045
-810.791112	-387.727182	-1124.431583	-889.073175	0.905782	-0.108602	22228.15638
-747.465205	-555.578984	-963.446445	-1094.310151	0.905782	1.417323	22228.15638
-619.287465	-657.815991	-776.520575	-1225.539742	-0.620143	-0.108602	22216.71194
-478.902322	-777.601141	-536.187313	-1371.265625	-1.383106	0.654361	22227.39341
-311.050519	-840.164085	-266.098504	-1431.539681	-1.383106	0.654361	22228.15638
-150.828345	-911.11962	13.908821	-1432.302644	-1.383106	1.417323	22199.92676
36.860489	-905.77888	244.323567	-1455.954489	-2.146069	-0.108602	22204.50453
206.238216	-883.652961	499.916084	-1339.984153	-3.671994	-0.108602	22212.89712
355.778913	-826.430756	689.893806	-1262.924916	-1.383106	-1.634527	22203.74157
476.327025	-755.475221	882.923378	-1089.732375	-0.620143	-2.39749	22203.74157
602.978839	-638.741922	1048.486292	-866.184293	0.905782	-0.871565	22225.86749
665.541784	-496.067891	1144.619597	-636.532509	-0.620143	0.654361	22190.7712
756.334349	-299.986467	1198.789951	-350.421483	0.14282	0.654361	22207.55638
762.438051	-148.919845	1177.426994	-59.73268	0.14282	0.654361	22012.23792
754.808424	42.583802	1201.841802	269.104259	-2.146069	-0.871565	22166.3564
784.563971	238.665225	1198.789951	588.785646	1.668745	-0.871565	22224.34156
737.260281	432.45776	1092.738131	843.6152	2.431708	-0.871565	22254.09711
691.482517	578.183643	975.241869	1103.022531	2.431708	-1.634527	22235.02304
610.608467	712.465085	816.54562	1305.970619	0.905782	0.654361	22238.07489
492.349242	820.042831	600.627165	1465.429831	-0.620143	0.654361	22239.60082
372.564093	879.553924	424.382773	1550.881657	0.905782	3.706212	22216.71194
235.2308	910.072433	183.286548	1565.377949	-1.383106	2.180286	22220.52675
91.030843	899.390955	-36.44672	1525.703887	-0.620143	0.654361	11216.3152
-69.954295	852.087265	-318.742933	1439.489098	-0.620143	-0.871565	21.362957
-239.332022	794.102097	-544.579903	1281.555811	-2.909031	-1.634527	12.207404
-368.272725	715.516936	-798.646494	1065.637357	-0.620143	-1.634527	22064.11939
-526.206011	602.59845	-1026.772352	853.533716	-2.146069	-1.634527	22173.22306
-657.435602	456.872568	-1190.046378	552.163435	0.14282	-0.871565	22175.51195
-776.457789	289.020766	-1283.127832	320.222763	-2.146069	-0.108602	22183.90454
-851.228137	132.613405	-1325.853745	32.585811	0.14282	1.417323	22200.68972
-904.635529	-12.349515	-1348.742627	-242.080774	-2.909031	0.654361	22190.00824
-898.531827	-171.808727	-1263.290801	-527.428838	-2.146069	0.654361	22220.52675
-854.279988	-333.556828	-1199.201931	-751.739882	1.668745	2.180286	22231.20823
-768.828162	-486.912338	-1085.520483	-1021.828691	-2.146069	0.654361	22214.42305
-652.857826	-607.46045	-862.735364	-1182.050866	0.14282	-0.108602	22225.86749
-565.880074	-719.615973	-653.683574	-1359.821184	-0.620143	-0.108602	22224.34156
-382.006054	-808.11965	-422.505865	-1442.221159	1.668745	0.654361	22239.60082
-183.635742	-876.786296	-129.528174	-1475.79152	0.905782	0.654361	22244.94156
-15.020978	-914.934433	141.323598	-1497.917439	0.905782	2.180286	22247.23045
143.675272	-889.756663	394.627226	-1396.443395	0.14282	3.706212	22225.86749
292.453005	-846.267787	646.40493	-1290.391575	1.668745	2.943249	22235.02304
435.89	-779.890029	827.990061	-1192.732344	0.905782	2.943249	22222.05268
544.993671	-692.912277	976.004832	-960.791672	0.14282	0.654361	22191.53417
654.097343	-555.578984	1105.708497	-762.421361	0.14282	0.654361	22211.3712
718.186213	-402.986437	1175.138106	-474.784409	-1.383106	0.654361	22218.23786
772.356567	-215.297603	1231.597349	-181.043755	-0.620143	-0.871565	22181.61565
785.326933	-19.21618	1250.671417	140.163557	-3.671994	-0.871565	22185.43046
783.801008	155.502287	1198.026988	419.407919	-2.146069	2.180286	22199.16379
762.438051	321.065201	1125.545528	747.481896	-0.620143	3.706212	22200.68972
693.771405	502.650332	1016.441857	980.18553	0.14282	4.469174	22212.89712
655.623268	652.953991	890.553005	1216.703979	-1.383106	2.180286	22219.00082
535.838118	778.842843	728.804905	1404.392812	-0.620143	-0.108602	22216.71194
443.519627	870.398371	465.582761	1502.815005	0.14282	0.654361	22218.23786
294.741894	906.25762	302.308735	1562.326099	-0.620143	-0.871565	22230.44527
167.327117	899.390955	45.953256	1551.64462	0.905782	-0.108602	22224.34156
10.156793	891.761328	-201.246671	1489.081676	-0.620143	1.417323	57.222205
-137.095015	844.457638	-427.846604	1368.533563	0.905782	0.654361	16.022217
-290.450526	783.420619	-717.009481	1170.926214	0.905782	2.180286	20249.794
-443.043073	659.057693	-916.142756	960.348499	0.14282	-0.108602	22188.48232
-592.583769	511.805885	-1055.764936	707.807833	0.905782	-0.871565	22118.28974
-710.080031	372.183704	-1233.535254	435.430136	2.431708	-1.634527	22222.05268
-824.524441	205.094865	-1298.387087	158.474663	0.14282	-1.634527	22196.11194
-887.850349	46.398615	-1336.535224	-139.843767	0.14282	-1.634527	22197.63787
-885.56146	-110.008746	-1323.564857	-421.377017	-1.383106	-1.634527	22210.60823
-877.931833	-271.756846	-1235.824142	-660.947317	0.905782	1.417323	22214.42305
-807.739261	-409.090139	-1123.66862	-916.539834	-1.383106	-0.108602	22224.34156
-729.917062	-557.867872	-953.52793	-1093.547189	0.905782	2.180286	22232.73415
-602.502285	-675.364134	-726.165034	-1274.369357	-1.383106	2.180286	22192.29713
-459.06529	-779.890029	-556.787307	-1441.458197	-2.146069	0.654361	22199.92676
-309.524594	-868.393706	-289.750349	-1504.021141	-2.146069	-0.871565	22211.3712
-107.339469	-930.956651	-2.113397	-1555.139644	-2.909031	-0.108602	22201.45268
45.253079	-912.645545	291.627257	-1468.161892	-1.383106	-0.871565	22216.71194
211.578955	-872.20852	541.116072	-1339.984153	-0.620143	-0.108602	22231.97119
382.482608	-811.934464	726.516017	-1257.584177	1.668745	-0.871565	22206.79342
503.030721	-726.482637	919.545589	-1050.821275	0.905782	0.654361	22215.94897
619.76402	-607.46045	1069.849249	-837.191709	0.14282	1.417323	22218.23786
689.956591	-451.053089	1140.04182	-622.036217	0.14282	0.654361	22183.90454
768.541753	-296.171654	1194.975137	-322.191862	1.668745	0.654361	22222.05268
796.008412	-102.379118	1219.389945	31.822848	0.905782	-1.634527	22226.63045
783.801008	89.887491	1216.338094	304.200545	-1.383106	-1.634527	22206.03046
782.275082	292.835579	1156.064038	649.822665	1.668745	-0.871565	22231.20823
737.260281	451.531829	1105.708497	917.622586	-0.620143	-0.871565	22238.83786
683.852889	599.5466	968.375205	1135.066966	-0.620143	0.654361	22222.05268
599.926988	749.087296	795.182663	1363.192824	-0.620143	1.417323	22217.4749
469.46036	820.042831	572.397544	1482.215011	-1.383106	1.417323	22227.39341
354.252987	894.813179	393.864264	1544.014993	0.14282	-0.108602	22228.91934
223.023396	905.494657	161.160629	1563.852024	0.14282	0.654361	22218.23786
70.430849	874.976148	-73.068931	1524.940924	-2.909031	-0.871565	2332.377087
-88.2654	864.294669	-396.565132	1402.866887	-2.146069	-0.871565	16.022217
-255.35424	789.524321	-720.824295	1182.370656	-0.620143	-1.634527	6959.746086
-419.391228	699.494718	-867.31314	987.815158	-3.671994	-2.39749	22115.23789
-558.250446	585.050308	-1066.446415	756.637448	-2.146069	-3.160453	22196.87491
-674.220782	427.879984	-1204.54267	526.222702	-1.383106	-0.871565	22198.40083
-783.324454	278.339287	-1265.579689	264.526483	0.905782	1.417323	22195.34898
-861.909616	116.591187	-1317.461155	8.933966	0.14282	1.417323	22212.89712
-884.798498	-37.527286	-1360.950031	-298.540017	0.905782	-0.108602	22177.03787
-885.56146	-200.801311	-1257.187099	-548.791794	-0.620143	-1.634527	22219.76379
-836.731845	-349.579045	-1191.572304	-802.095423	-0.620143	-2.39749	22233.49712
-762.72446	-493.01604	-1041.268644	-1047.769424	1.668745	-1.634527	22238.07489
-639.887459	-624.24563	-879.520544	-1197.310121	0.14282	-0.871565	22242.65267
-509.420831	-737.164116	-644.528021	-1422.384128	0.14282	1.417323	22238.07489
-347.672731	-820.327054	-384.357728	-1426.961905	2.431708	1.417323	22225.86749
-177.532041	-895.097402	-68.491155	-1442.984122	-0.620143	1.417323	22225.10453
-18.835791	-892.808514	226.012462	-1425.435979	0.14282	2.943249	22228.15638
165.801191	-895.097402	422.093885	-1351.428594	-0.620143	2.180286	22217.4749
312.290037	-840.927048	680.738253	-1288.865649	0.14282	2.180286	22220.52675
453.438143	-771.497439	852.404869	-1146.95458	-1.383106	-2.39749	22205.2675
586.193659	-665.445618	1024.071484	-920.354647	-1.383106	-1.634527	22190.7712
661.72697	-533.453065	1127.071454	-713.591746	-2.146069	-0.871565	22185.43046
750.230648	-362.549412	1168.271442	-454.184415	-2.909031	-0.871565	22190.00824
761.675089	-196.986498	1191.160324	-128.399326	-0.620143	0.654361	22103.79345
790.667673	5.198627	1202.604765	137.111706	-1.383106	1.417323	22188.48232
801.349151	216.539306	1185.056622	453.741242	-0.620143	2.943249	22219.76379
770.830641	378.287406	1129.360342	802.415213	-1.383106	1.417323	22228.91934
705.215846	540.798469	1034.752963	1041.222549	-2.146069	-0.108602	22218.23786
644.178827	688.81324	859.271533	1265.533594	0.905782	0.654361	22229.6823
516.76405	796.390986	690.656768	1400.577998	-1.383106	-0.108602	22227.39341
411.475192	864.294669	474.738314	1520.363148	1.668745	1.417323	22215.94897
283.297453	912.361322	261.108747	1567.666838	3.194671	3.706212	22251.80822
166.564154	909.309471	-8.217099	1544.777956	3.957633	2.943249	22254.86007
-7.39135	889.47244	-259.231839	1446.355763	-2.146069	-0.108602	42.725913
-167.613525	827.672458	-469.809555	1348.696532	1.668745	2.943249	11.444441
-321.731998	747.561371	-764.313171	1127.437338	2.431708	0.654361	21533.86029
-465.168992	632.353997	-939.031638	892.444816	-0.620143	-0.108602	22177.03787
-614.709689	485.865152	-1108.409365	664.318957	0.14282	-0.871565	22194.58602
-732.20595	347.005934	-1279.313018	380.496819	0.905782	1.417323	22218.23786
-843.59851	204.331902	-1293.80931	132.53393	0.905782	-0.108602	22201.45268
-883.272572	38.768988	-1351.031516	-176.465979	-2.146069	-1.634527	22182.37861
-888.613311	-134.423553	-1303.727826	-445.791825	-1.383106	0.654361	22207.55638
-870.302206	-293.882765	-1232.772291	-696.043603	-2.909031	2.180286	22193.82305
-815.368889	-438.845685	-1129.009359	-972.999076	-0.620143	2.943249	22202.21564
-726.865211	-588.386382	-961.92052	-1150.006431	-2.146069	2.180286	22219.00082
-596.398583	-695.964128	-735.320587	-1285.813798	-2.146069	-0.108602	22205.2675
-422.443079	-795.149284	-474.387331	-1426.961905	0.905782	2.943249	22219.00082
-265.272755	-875.260371	-234.817032	-1452.902638	-0.620143	0.654361	22231.97119
-89.028363	-896.623328	84.101392	-1425.435979	1.668745	0.654361	22226.63045
97.134545	-923.327023	351.901313	-1469.687818	-0.620143	0.654361	22219.00082
241.334502	-853.134452	544.930886	-1305.650829	-1.383106	2.180286	22227.39341
384.008534	-811.171501	767.716005	-1227.82863	0.905782	2.180286	22209.08231
525.919603	-713.512271	959.982614	-1012.673139	2.431708	2.943249	22234.26008
633.497349	-587.623419	1088.923317	-806.6732	1.668745	-0.108602	22228.91934
696.060293	-424.349393	1092.738131	-623.562143	0.14282	-0.871565	22203.74157
762.438051	-264.890181	1195.7381	-264.206694	1.668745	-2.39749	22215.18601
771.593604	-76.438385	1233.123274	60.815432	1.668745	-0.108602	22213.66009
796.008412	109.724522	1202.604765	320.985726	1.668745	-1.634527	22197.63787
769.304716	308.094834	1181.241808	667.370808	2.431708	0.654361	22217.4749
747.941759	469.079972	1070.612211	953.481834	0.14282	0.654361	22227.39341
692.24548	641.50955	947.012248	1186.948432	-0.620143	1.417323	22231.97119
565.593665	765.109513	776.871558	1364.71875	-1.383106	1.417323	22214.42305
468.697398	847.509489	548.745699	1492.896489	-2.146069	1.417323	22202.21564
320.682627	894.813179	332.064282	1519.600185	-0.620143	-0.108602	22214.42305
194.793775	916.176135	61.975473	1518.07426	-2.146069	-0.871565	22193.06009
41.438265	868.872446	-166.150385	1456.274278	-2.146069	-2.39749	516.525773
-105.050581	845.220601	-391.987355	1423.46688	0.905782	-0.871565	16.022217
-267.561643	784.946545	-639.950245	1239.592861	-1.383106	-1.634527	15819.26939
-429.309744	686.524352	-871.890917	1027.48922	1.668745	0.654361	22170.93417
-577.324515	549.191059	-1048.135309	792.496697	0.14282	-0.108602	22213.66009
-692.531888	400.413325	-1190.046378	491.889379	0.905782	1.417323	22190.7712
-791.717044	235.613374	-1315.93523	208.830203	-0.620143	-1.634527	22182.37861
-848.939249	92.17638	-1318.224118	-90.25119	3.194671	-0.871565	22228.91934
-898.531827	-74.149497	-1348.742627	-377.888141	2.431708	-2.39749	22209.08231
-874.879982	-219.87538	-1264.053764	-599.147335	0.905782	-2.39749	22233.49712
-834.442957	-365.601263	-1168.683422	-881.443548	-0.620143	-1.634527	22237.31193
-751.280019	-516.667885	-1022.194576	-1059.213865	-0.620143	-0.871565	22230.44527
-629.968944	-644.082662	-790.253904	-1217.910115	2.431708	0.654361	22218.23786
-481.954173	-742.504855	-571.283599	-1398.732283	-1.383106	1.417323	22224.34156
-317.154221	-839.401122	-282.883684	-1419.332277	-0.620143	2.180286	22223.5786
-174.48019	-901.201104	8.568082	-1412.465613	-0.620143	2.180286	22220.52675
16.260495	-901.201104	219.145797	-1480.369296	0.905782	0.654361	22230.44527
175.719707	-890.519626	477.027202	-1391.102656	-2.146069	0.654361	22212.89712
323.734478	-844.741861	698.286396	-1281.998985	-3.671994	-3.160453	22189.24528
447.334441	-767.682625	815.019694	-1125.591624	-2.909031	-3.160453	22179.32676
589.24551	-654.001177	1009.575192	-916.539834	0.905782	-0.108602	22191.53417
671.645486	-520.482698	1107.234423	-711.302857	-0.620143	-0.108602	22189.24528
742.60102	-341.186455	1191.923286	-387.806657	-2.909031	-0.871565	22212.89712
783.801008	-135.186516	1250.671417	-95.591929	-0.620143	0.654361	22197.63787
792.956561	34.954174	1225.493647	251.556117	0.14282	0.654361	22199.92676
779.986194	224.168933	1230.071423	563.607876	-2.146069	-0.871565	22223.5786
757.860275	413.383692	1150.723299	832.170759	0.905782	0.654361	22231.20823
709.793622	552.24291	993.552975	1099.97068	1.668745	1.417323	22222.05268
629.682535	705.59842	848.590055	1283.081737	3.194671	0.654361	22247.23045
517.527013	820.805793	615.88642	1423.46688	2.431708	2.180286	22250.2823
403.082602	877.265036	427.434624	1532.570552	2.431708	2.180286	22223.5786
257.356719	900.916881	249.664306	1578.348316	0.905782	2.180286	22235.786
100.186396	894.050216	-26.528204	1527.992775	0.14282	1.417323	22234.26008
-47.828375	862.768744	-259.994802	1475.348347	-1.383106	0.654361	26.703696
-195.843146	807.072464	-555.261381	1300.62988	1.668745	1.417323	12.970367
-363.694948	725.435451	-768.890947	1116.75586	-2.146069	-1.634527	21967.22312
-498.739353	618.620668	-982.520514	890.155927	0.14282	-1.634527	22183.90454
-652.094863	462.213307	-1129.009359	595.652311	0.905782	-0.108602	22202.21564
-756.620758	316.487424	-1267.105615	346.163496	-3.671994	-1.634527	22188.48232
-862.672578	139.480069	-1359.424106	97.437644	-2.909031	0.654361	22176.27491
-909.976268	14.35418	-1322.801894	-248.947439	-2.909031	-0.108602	22147.28233
-881.746647	-156.549473	-1318.224118	-527.428838	-0.620143	2.943249	22212.89712
-874.117019	-311.430908	-1232.772291	-764.710249	0.905782	2.180286	22216.71194
-771.880013	-460.208642	-1106.88344	-999.702772	-2.146069	0.654361	22218.23786
-684.139298	-595.253046	-879.520544	-1143.139767	-0.620143	0.654361	22228.15638
-555.961558	-714.275233	-691.831711	-1301.836016	0.14282	0.654361	22226.63045
-410.235675	-807.356687	-398.85402	-1397.969321	0.905782	2.943249	22219.76379
-223.309805	-880.60111	-148.602242	-1436.117457	-0.620143	-0.108602	22226.63045
-43.250599	-911.882582	129.116194	-1463.584116	0.14282	-0.108602	22250.2823
126.890091	-900.438141	381.65686	-1388.050805	1.668745	3.706212	22231.97119
285.586341	-862.290004	595.286426	-1310.991569	0.905782	2.180286	22241.12674
405.37149	-808.11965	793.656738	-1211.806413	1.668745	1.417323	22214.42305
553.386261	-698.253016	981.345571	-988.258331	0.14282	0.654361	22212.89712
635.786237	-596.016009	1089.68628	-777.680616	-1.383106	-0.871565	22200.68972
735.734356	-399.171623	1183.530696	-509.117732	-2.146069	-0.871565	22210.60823
772.356567	-224.453156	1230.071423	-199.354861	0.905782	-0.871565	22205.2675
796.008412	-32.949509	1262.115858	132.53393	-1.383106	0.654361	22211.3712
787.615822	131.850442	1229.308461	426.274583	-1.383106	0.654361	22221.28971
762.438051	330.983716	1182.004771	723.830051	-2.909031	2.180286	22199.16379
721.238064	495.020705	1060.693696	1001.548487	-2.146069	2.943249	22203.74157
669.356597	653.716954	885.212266	1180.84473	-0.620143	2.943249	22213.66009
554.912187	773.502104	667.767886	1339.540979	-2.146069	2.180286	22197.63787
448.860366	856.665042	437.35314	1444.066874	-1.383106	0.654361	22210.60823
308.475223	904.731694	321.382804	1543.25203	-0.620143	-0.871565	22230.44527
191.741924	913.887247	49.768069	1537.911291	0.14282	-0.871565	22219.76379
29.993824	887.946514	-172.254087	1504.340931	1.668745	-0.108602	132.755516
-137.095015	834.539123	-431.661418	1387.607632	2.431708	0.654361	16.78518
-266.798681	764.346551	-673.520605	1211.36324	0.905782	1.417323	5162.205878
-436.939371	676.605836	-874.179805	980.18553	0.905782	1.417323	22125.15641
-581.902291	539.272543	-1075.601968	729.17079	3.194671	-0.108602	22220.52675
-684.902261	382.865182	-1244.216732	417.881993	-1.383106	-0.871565	22216.71194
-821.47259	202.805976	-1325.853745	181.363545	0.905782	-0.871565	22186.95639
-861.909616	49.450466	-1357.89818	-140.60673	0.14282	-3.160453	22209.84527
-877.931833	-82.542087	-1347.216702	-406.880725	0.14282	-0.871565	22206.03046
-880.220721	-248.105001	-1267.868577	-636.532509	0.14282	-0.108602	22212.13416
-806.976298	-415.193841	-1143.505651	-895.176877	-1.383106	-0.108602	22227.39341
-737.546689	-530.401214	-961.92052	-1048.532387	-1.383106	0.654361	22228.15638
-631.494869	-663.919693	-755.157618	-1246.139736	0.905782	1.417323	22217.4749
-482.717135	-776.838178	-503.379915	-1379.658215	-1.383106	1.417323	22226.63045
-311.050519	-860.001116	-265.335541	-1419.332277	0.14282	1.417323	22208.31935
-139.383904	-921.038135	26.116224	-1435.354495	-4.434957	-1.634527	22195.34898
35.334563	-935.534427	267.975412	-1490.287812	-0.620143	-0.108602	22208.31935
208.527104	-888.9937	473.212388	-1335.406376	-0.620143	-2.39749	22220.52675
360.356689	-837.112234	663.19011	-1336.169339	-1.383106	-0.108602	22201.45268
474.8011	-748.608557	877.582639	-1081.339785	0.905782	-0.108602	22194.58602
601.452914	-630.349332	1043.908515	-873.050958	0.905782	-0.108602	22219.00082
679.275113	-483.860487	1150.723299	-650.265838	-0.620143	0.654361	22206.03046
757.097312	-310.667946	1210.234392	-335.925191	0.905782	1.417323	22207.55638
789.90471	-139.00133	1211.760318	-19.295655	0.14282	-0.108602	22195.34898
796.771374	66.998609	1249.908454	291.230179	0.905782	-2.39749	22208.31935
780.749157	250.872629	1210.997355	594.889348	0.905782	-0.871565	22240.36378
738.023244	413.383692	1072.901099	882.5263	0.905782	-2.39749	22246.46748
679.275113	578.946606	928.701142	1121.333637	0.905782	-0.871565	22225.86749
621.289945	730.013228	812.730806	1310.548395	-0.620143	0.654361	22229.6823
497.689982	833.77616	521.279041	1353.274309	0.14282	1.417323	22227.39341
384.008534	890.998365	367.923531	1529.518701	0.14282	2.180286	22215.18601
235.2308	903.968732	190.153213	1559.274248	-1.383106	1.417323	22219.76379
82.638253	903.968732	-32.631906	1546.303881	-0.620143	-0.108602	7655.568102
-74.532071	862.005781	-337.817001	1453.98539	1.668745	-0.871565	19.074068
-233.22832	785.709507	-566.705822	1280.792849	-2.909031	-3.923416	57.985168
-382.769017	723.146563	-762.024283	1075.555872	-2.146069	-1.634527	22093.11197
-530.020825	597.257711	-982.520514	861.163343	-1.383106	-0.108602	22193.06009
-680.324484	434.746648	-1148.84639	570.474541	-0.620143	0.654361	22180.85269
-788.665193	291.309654	-1309.831528	283.600551	-0.620143	1.417323	22196.11194
-855.042951	138.717106	-1372.394472	-23.110469	0.14282	1.417323	22212.13416
-868.77628	-33.712472	-1345.690776	-279.465948	0.905782	0.654361	22190.00824
-905.398492	-185.542057	-1281.601907	-532.769577	1.668745	1.417323	22229.6823
-836.731845	-332.793865	-1203.779707	-812.776901	0.905782	-0.108602	22226.63045
-770.354087	-478.519748	-1035.927905	-995.124996	-2.146069	-0.108602	22214.42305
-644.465236	-605.171562	-827.639078	-1147.717543	0.14282	-0.871565	22243.41563
-533.072676	-718.85301	-647.579872	-1314.04342	2.431708	1.417323	22254.09711
-377.428278	-807.356687	-377.491063	-1406.361911	-0.620143	1.417323	22235.02304
-202.709811	-880.60111	-105.113366	-1467.39893	2.431708	3.706212	22237.31193
-43.250599	-911.11962	181.760623	-1461.295228	0.14282	2.943249	22241.88971
142.149346	-921.038135	396.916115	-1396.443395	0.14282	2.943249	22218.23786
281.771527	-846.267787	591.471613	-1360.584147	0.14282	2.180286	22199.16379
423.682596	-785.230768	824.175247	-1189.680493	-1.383106	1.417323	22213.66009
562.541814	-684.519687	987.449273	-939.428716	-0.620143	-0.871565	22204.50453
654.860305	-554.816021	1108.760348	-727.325075	0.905782	0.654361	22218.23786
718.186213	-385.438294	1178.95292	-469.44367	-0.620143	-0.871565	22218.23786
741.838057	-199.275386	1224.730684	-181.806718	-2.909031	-0.108602	22167.11936
773.882492	-37.527286	1214.049206	143.215408	-2.909031	0.654361	22177.03787
774.645455	161.605989	1219.389945	465.948646	-1.383106	3.706212	22210.60823
747.178797	350.820747	1113.338125	739.089305	-1.383106	5.232137	22205.2675
720.475101	526.302177	1018.730745	982.474418	0.14282	4.469174	22218.23786
658.675119	681.183612	876.056713	1222.044718	0.14282	1.417323	22231.97119
538.127007	782.657656	614.360495	1390.659483	-1.383106	-1.634527	22219.76379
436.652963	877.265036	497.627196	1484.503899	-0.620143	0.654361	22221.28971
292.453005	913.887247	262.634673	1560.800173	-1.383106	0.654361	22228.91934
158.171564	921.516875	55.108808	1565.377949	2.431708	2.943249	22226.63045
13.971606	884.1317	-195.905932	1498.237229	1.668745	2.180286	86.977752
-144.724643	833.013197	-464.468815	1384.555781	0.905782	2.180286	13.733329
-316.391259	759.005812	-708.616891	1167.111401	1.668745	2.943249	21403.39366
-465.168992	651.428066	-903.935352	960.348499	2.431708	-0.108602	22192.29713
-604.02821	515.620698	-1119.090844	705.518945	0.905782	-0.108602	22207.55638
-729.917062	361.502226	-1307.54264	407.200515	-0.620143	-0.871565	22196.87491
-825.287404	208.146716	-1293.046348	144.741333	-1.383106	-2.39749	22190.7712
-880.220721	50.213429	-1361.712994	-165.784501	-0.620143	-0.871565	22215.18601
-876.405908	-113.060597	-1303.727826	-445.028862	0.14282	1.417323	22228.91934
-880.983684	-273.282771	-1257.187099	-688.413975	0.14282	1.417323	22215.94897
-801.635559	-423.586431	-1112.987142	-891.362063	-2.909031	1.417323	22209.08231
-736.783727	-565.4975	-933.690899	-1116.436071	-3.671994	0.654361	22207.55638
-610.131912	-721.141898	-765.076134	-1321.673047	-1.383106	2.180286	22193.82305
-445.331961	-778.364103	-492.698437	-1422.384128	-1.383106	1.417323	22212.13416
-280.53201	-866.104818	-238.631845	-1469.687818	-2.146069	-1.634527	22215.94897
-111.917245	-910.356657	7.805119	-1476.554483	2.431708	0.654361	22215.18601
53.645669	-902.727029	286.286518	-1435.354495	-0.620143	-0.108602	22225.10453
229.127098	-891.282588	539.590146	-1334.643413	-1.383106	2.180286	22233.49712
380.19372	-819.564091	701.338247	-1246.902699	-1.383106	0.654361	22204.50453
514.475162	-724.956712	908.101148	-1016.487952	-0.620143	1.417323	22196.11194
634.260312	-603.645637	1075.95295	-824.984305	1.668745	1.417323	22222.05268
712.845473	-460.208642	1172.086255	-591.517708	3.194671	-0.108602	22217.4749
763.963977	-283.96425	1198.026988	-305.406681	0.14282	-3.160453	22219.00082
787.615822	-81.779125	1208.708467	10.459892	2.431708	-1.634527	22196.87491
780.749157	94.465268	1236.938088	343.874608	2.431708	-1.634527	22219.76379
767.77879	279.10225	1186.582547	635.326373	1.668745	-0.871565	22225.86749
742.60102	452.294791	1076.715913	900.837406	-1.383106	-0.108602	22227.39341
681.564001	607.176227	944.72336	1158.718811	0.905782	1.417323	22222.81564
607.556616	734.591004	802.812291	1338.015054	-2.146069	2.180286	22222.05268
485.482578	832.250234	567.819768	1445.5928	-0.620143	1.417323	22229.6823
332.127068	894.050216	365.634642	1560.800173	0.14282	0.654361	22228.15638
233.704875	908.546508	142.849523	1584.452018	-2.909031	-1.634527	22197.63787
62.038259	880.316887	-88.328186	1512.733521	-0.620143	-0.871565	1586.19953
-78.346885	845.220601	-382.06884	1422.703918	-1.383106	-2.39749	17.548143
-250.776463	778.07988	-610.957661	1222.807681	-1.383106	-1.634527	9692.67861
-391.161607	701.783606	-836.031668	1047.326251	-2.146069	-1.634527	22157.96381
-542.991192	572.842904	-1010.750135	814.622616	-1.383106	-1.634527	22184.6675
-671.168931	436.272574	-1250.320434	509.437522	2.431708	2.180286	22191.53417
-782.561491	258.502256	-1283.127832	235.533899	-0.620143	-0.108602	22212.89712
-882.509609	112.776373	-1323.564857	-40.658612	0.14282	0.654361	22212.13416
-909.213305	-36.00136	-1335.009298	-342.028893	-1.383106	-3.160453	22179.32676
-874.117019	-195.460572	-1257.950062	-556.421422	1.668745	-2.39749	22247.99341
-845.124435	-354.156822	-1136.638987	-856.265777	0.905782	-0.871565	22250.2823
-764.250385	-522.771586	-1034.40198	-1041.665723	1.668745	0.654361	22228.91934
-668.880043	-608.223413	-789.490941	-1242.324922	-0.620143	-0.871565	22234.26008
-493.398614	-734.112265	-622.402102	-1379.658215	1.668745	2.180286	22240.36378
-349.961619	-834.060383	-359.179958	-1419.332277	-0.620143	2.180286	22212.89712
-167.613525	-884.415924	-63.150416	-1462.058191	0.14282	1.417323	22222.05268
3.290128	-899.675178	200.071728	-1472.739669	-0.620143	1.417323	22231.97119
154.35675	-901.201104	464.056835	-1379.658215	-0.620143	-0.108602	22212.89712
304.660409	-839.401122	679.212327	-1333.117488	-1.383106	-0.871565	22190.7712
461.06777	-784.467805	850.878943	-1160.687909	-2.146069	-0.871565	22202.21564
565.593665	-676.127097	1028.649261	-905.858355	-0.620143	-0.871565	22187.71935
647.993641	-550.238245	1093.501093	-744.110255	-3.671994	-0.871565	22177.80084
745.652871	-357.208673	1192.686249	-407.643688	-2.146069	-0.108602	22194.58602
770.067679	-185.542057	1239.226976	-130.688215	-1.383106	1.417323	22188.48232
799.060263	-1.668037	1214.812169	172.207992	1.668745	0.654361	22196.87491
765.489902	199.754125	1226.25661	525.459739	1.668745	2.180286	22231.97119
758.623238	366.842965	1115.627013	771.896703	0.905782	0.654361	22224.34156
696.060293	540.035506	976.004832	968.741089	0.14282	1.417323	22221.28971
640.364013	692.628053	865.375235	1270.874333	0.14282	-0.108602	22228.15638
522.104789	807.835427	617.412346	1404.392812	3.957633	3.706212	22229.6823
404.608528	880.316887	458.716096	1528.755738	3.194671	2.943249	22244.94156
274.1419	913.887247	283.99763	1586.740906	1.668745	1.417323	22250.2823
123.838241	910.835396	8.568082	1549.355732	1.668745	0.654361	22238.07489
-35.620971	865.820595	-225.661479	1479.926123	-2.909031	-0.108602	35.859249
-188.976482	807.835427	-501.853989	1324.281725	-0.620143	1.417323	15.259255
-338.517178	732.302116	-765.076134	1134.304003	-1.383106	-0.108602	21654.4084
-491.109725	639.220662	-939.7946	917.622586	0.905782	-0.871565	22194.58602
-648.280049	491.205891	-1145.031577	630.748597	0.905782	-0.108602	22208.31935
-752.805944	334.035567	-1253.372285	351.504235	-1.383106	-0.108602	22215.94897
-839.783696	182.205982	-1341.875963	111.170973	0.14282	-1.634527	22197.63787
-898.531827	27.324547	-1353.320404	-206.221526	0.14282	2.943249	22191.53417
-909.213305	-136.712442	-1320.513006	-461.814042	-4.434957	0.654361	22209.84527
-874.879982	-312.956834	-1257.187099	-705.962118	-2.146069	2.943249	22185.43046
-777.983714	-472.416046	-1102.305663	-958.502784	-1.383106	1.417323	22213.66009
-719.998546	-586.097494	-927.587197	-1125.591624	0.14282	1.417323	22226.63045
-553.67267	-692.912277	-735.320587	-1330.8286	0.14282	1.417323	22212.89712
-418.628265	-804.304836	-437.76512	-1409.413762	1.668745	2.180286	22225.10453
-245.435724	-874.497408	-169.965199	-1480.369296	1.668745	1.417323	22232.73415
-82.161698	-924.852949	93.256945	-1430.013756	1.668745	2.180286	22215.18601
95.608619	-890.519626	365.634642	-1417.043389	1.668745	2.943249	22223.5786
246.675241	-865.341855	575.449395	-1339.22119	1.668745	3.706212	22251.04526
401.556677	-804.304836	792.130812	-1220.961966	1.668745	4.469174	22225.86749
532.023305	-711.223382	983.634459	-993.59907	3.957633	2.180286	22215.18601
650.282529	-585.334531	1092.738131	-811.250976	2.431708	2.180286	22225.10453
715.897324	-438.082723	1155.301075	-591.517708	-0.620143	-2.39749	22202.97861
754.808424	-250.393889	1223.204759	-268.78447	2.431708	0.654361	22177.03787
778.460269	-75.675423	1231.597349	63.867283	0.905782	1.417323	22201.45268
790.667673	121.931926	1233.123274	391.178297	0.905782	0.654361	22219.00082
760.912126	305.805946	1157.589963	677.289324	0.14282	1.417323	22222.05268
734.971393	469.842934	1066.797398	968.741089	0.905782	2.943249	22230.44527
663.252896	628.539184	926.412254	1195.341022	-1.383106	4.469174	22206.03046
572.46033	746.035445	748.641936	1360.903936	-2.909031	2.943249	22196.87491
472.512211	829.961346	546.456811	1468.481682	-4.434957	0.654361	22209.08231
330.601142	900.153918	359.53094	1558.511285	-0.620143	-0.871565	22219.00082
194.030812	916.939098	83.33843	1566.140912	0.14282	-0.108602	22209.84527
36.860489	871.924297	-193.617044	1494.422415	0.905782	0.654361	363.933226
-123.361686	833.77616	-391.224393	1403.629849	1.668745	-0.871565	14.496292
-291.976451	767.398402	-729.979848	1193.815097	1.668745	-0.871565	17197.94305
-420.917154	681.946575	-826.113153	1004.600338	0.905782	0.654361	22186.95639
-560.539334	561.398463	-1029.061241	729.933753	0.905782	1.417323	22191.53417
-697.872627	407.27999	-1206.831558	472.052347	1.668745	-0.108602	22202.97861
-787.90223	247.820778	-1294.572273	217.985756	2.431708	-0.871565	22231.20823
-876.405908	100.56897	-1319.750043	-60.495643	1.668745	-2.39749	22225.86749
-900.820715	-67.282833	-1334.246335	-351.947408	2.431708	-1.634527	22217.4749
-875.642945	-228.26797	-1254.898211	-606.014	-0.620143	-0.108602	22235.02304
-829.102218	-407.564213	-1156.476018	-866.947256	-0.620143	-0.108602	22232.73415
-739.835578	-512.853071	-1023.720502	-1072.184232	-2.146069	-1.634527	22209.08231
-629.205981	-641.030811	-810.090935	-1214.095301	0.905782	2.180286	22223.5786
-489.5838	-766.1567	-564.416934	-1367.450811	3.957633	2.180286	22233.49712
-311.813482	-843.978899	-327.135523	-1435.354495	0.905782	0.654361	22214.42305
-157.695009	-916.460359	-24.239316	-1477.317445	-0.620143	1.417323	22224.34156
10.919755	-920.275172	268.738375	-1430.013756	0.14282	-0.108602	22209.84527
174.193781	-892.045551	479.31609	-1366.687848	-2.146069	-1.634527	22194.58602
342.045583	-843.215936	671.5827	-1278.947134	-1.383106	-0.108602	22176.27491
472.512211	-769.20855	883.686341	-1138.56199	-0.620143	-0.871565	22207.55638
601.452914	-644.082662	1044.671478	-900.517616	0.14282	-0.871565	22200.68972
677.749188	-503.697518	1106.47146	-663.236205	0.14282	0.654361	22197.63787
734.20843	-319.060536	1190.397361	-369.495551	0.14282	0.654361	22210.60823
789.141747	-144.342069	1195.7381	-90.25119	0.14282	0.654361	22199.92676
799.060263	33.428249	1219.389945	259.948707	1.668745	-0.871565	22207.55638
776.934343	249.346703	1221.678833	571.237503	0.14282	-1.634527	22228.91934
761.675089	409.568878	1123.25664	823.778169	5.483559	-0.108602	22248.75637
713.608436	563.687351	1007.286304	1101.496605	2.431708	1.417323	22238.07489
637.312162	716.279898	867.664123	1318.178023	1.668745	-0.871565	22234.26008
504.556646	826.146532	638.775302	1447.881688	1.668745	1.417323	22236.54897
384.771497	889.47244	444.219804	1547.829807	1.668745	3.706212	22229.6823
251.253018	924.568725	238.982828	1579.874241	-0.620143	2.180286	22227.39341
116.208613	911.598359	-31.868944	1558.511285	1.668745	2.180286	22232.73415
-55.458003	877.265036	-282.883684	1477.637235	1.668745	-0.871565	24.414808
-189.739444	817.753942	-534.661387	1296.815066	-0.620143	-2.39749	12.207404
-372.850501	736.879892	-779.572426	1106.074382	-1.383106	-1.634527	21987.82312
-529.257862	604.887339	-964.209408	868.792971	-0.620143	-0.108602	22168.64528
-652.857826	462.97627	-1128.246396	604.044901	-2.909031	-0.108602	22188.48232
-774.168901	318.776312	-1275.498205	323.274614	-1.383106	0.654361	22183.14158
-833.679994	144.057846	-1339.587075	37.163587	-2.909031	-0.871565	22173.22306
-884.035535	0.620851	-1333.483373	-226.82152	-2.146069	0.654361	22190.7712
-887.850349	-164.1791	-1289.231534	-500.725142	-0.620143	1.417323	22231.20823
-868.013317	-315.245722	-1197.676006	-773.102839	-0.620143	0.654361	22212.13416
-781.798528	-467.838269	-1081.70567	-986.732405	-0.620143	-1.634527	22222.81564
-703.213366	-621.193779	-861.209439	-1177.47309	0.905782	-0.871565	22230.44527
-558.250446	-708.934494	-724.639109	-1339.22119	2.431708	2.943249	22211.3712
-382.769017	-800.490023	-424.794753	-1432.302644	2.431708	2.180286	22226.63045
-208.05055	-879.075185	-153.180019	-1464.347079	0.905782	0.654361	22254.09711
-50.117263	-907.304806	126.064343	-1446.798936	2.431708	3.706212	22239.60082
119.260464	-908.830731	394.627226	-1397.969321	-2.146069	1.417323	22231.97119
284.823378	-879.075185	609.782718	-1317.858233	0.905782	3.706212	22237.31193
419.867782	-799.72706	818.071545	-1169.0805	0.14282	0.654361	22212.13416
548.808485	-689.860426	974.478906	-969.947225	-0.620143	0.654361	22198.40083
637.312162	-555.578984	1115.627013	-764.710249	-1.383106	-0.108602	22217.4749
723.526952	-417.482729	1182.767734	-513.695509	-0.620143	-0.108602	22206.79342
751.756573	-219.112417	1184.293659	-208.510414	0.14282	-0.108602	22200.68972
783.038045	-33.712472	1267.456597	107.356159	-0.620143	1.417323	22213.66009
761.675089	146.346734	1227.019572	415.593105	2.431708	4.469174	22205.2675
762.438051	332.509642	1111.812199	658.215255	-2.146069	3.706212	22200.68972
721.238064	500.361444	1041.619627	980.948493	-1.383106	3.706212	22211.3712
642.652902	650.665103	898.945595	1202.207687	-2.146069	1.417323	22215.94897
551.097373	768.924327	705.15306	1356.32616	0.14282	-0.108602	22209.08231
436.652963	865.057632	516.701264	1515.785372	-0.620143	-2.39749	22231.20823
318.393738	900.916881	319.856878	1568.4298	0.14282	-0.108602	22233.49712
171.14193	897.86503	63.501399	1550.118695	0.14282	2.180286	22218.23786
12.445681	904.731694	-180.646677	1476.874272	-2.146069	0.654361	213.629566
-147.776494	827.672458	-471.33548	1329.622464	0.14282	1.417323	15.259255
-307.998669	762.820625	-688.77986	1171.689177	-1.383106	0.654361	20440.53468
-436.176408	657.531768	-887.913134	983.237381	3.194671	1.417323	22214.42305
-591.820807	528.591065	-1090.09826	739.089305	1.668745	-0.871565	22223.5786
-714.657807	381.339257	-1225.142664	426.274583	0.905782	-1.634527	22201.45268
-826.81333	226.457821	-1281.601907	165.341327	0.14282	-3.160453	22219.00082
-867.250355	63.183796	-1331.957447	-108.562295	0.14282	-0.871565	22209.84527
-890.9022	-96.275417	-1317.461155	-390.095545	2.431708	1.417323	22212.13416
-877.931833	-251.156852	-1260.23895	-653.317689	1.668745	1.417323	22216.71194
-828.339255	-410.616064	-1144.268614	-889.073175	-1.383106	-0.108602	22229.6823
-713.894845	-547.949357	-962.683483	-1112.621257	0.14282	2.180286	22211.3712
-630.731906	-691.386351	-747.527991	-1254.532326	-1.383106	2.943249	22207.55638
-467.457881	-771.497439	-517.876207	-1378.895252	-1.383106	0.654361	22209.84527
-294.265339	-866.104818	-292.039237	-1477.317445	-1.383106	-0.871565	22195.34898
-95.895028	-901.201104	38.323628	-1439.169308	-1.383106	-0.871565	22211.3712
41.438265	-922.564061	296.205033	-1446.798936	-5.19792	-1.634527	22215.94897
214.630806	-890.519626	502.967935	-1374.317476	-0.620143	0.654361	22219.76379
359.593726	-821.090017	721.175278	-1284.287873	0.14282	1.417323	22194.58602
487.008503	-741.741892	925.649291	-1074.47312	-2.909031	1.417323	22212.89712
609.845504	-615.85304	1030.938149	-859.317628	-0.620143	2.180286	22188.48232
672.408448	-497.593816	1127.834417	-647.213988	-0.620143	0.654361	22177.03787
763.201014	-293.119803	1231.597349	-312.273346	0.905782	-2.39749	22219.76379
786.852859	-110.008746	1214.049206	-24.636394	2.431708	-1.634527	22234.26008
796.008412	77.680088	1184.293659	303.437583	0.905782	-0.871565	22234.26008
782.275082	253.92448	1200.315877	617.77823	1.668745	-1.634527	22243.41563
742.60102	432.45776	1098.07887	873.370747	-0.620143	-1.634527	22239.60082
667.830672	593.442898	978.29372	1141.93363	-0.620143	-0.871565	22220.52675
614.42328	739.16878	783.738222	1310.548395	-2.909031	0.654361	22222.05268
503.030721	831.487272	606.730867	1478.400197	-1.383106	1.417323	22228.91934
367.223354	892.524291	415.22722	1555.459434	-1.383106	1.417323	22215.94897
227.601173	917.702061	159.634703	1558.511285	-0.620143	-0.871565	22225.86749
77.297514	897.102067	-83.75041	1549.355732	-0.620143	-1.634527	5197.302164
-81.398736	859.716893	-351.55033	1441.015023	0.14282	-0.871565	19.837031
-251.539426	800.205799	-600.276183	1244.9336	-1.383106	-0.108602	1459.547716
-419.391228	699.494718	-836.794631	1045.037363	-3.671994	-3.160453	22087.00827
-523.15416	578.183643	-1001.594582	846.667051	-0.620143	-0.871565	22180.85269
-649.043012	445.428127	-1180.127863	545.29677	0.14282	0.654361	22199.92676
-771.11705	274.524474	-1287.705608	256.133893	0.905782	0.654361	22204.50453
-868.77628	131.087479	-1336.535224	-11.666028	0.14282	-1.634527	22186.19343
-884.798498	-29.897658	-1347.979665	-264.969656	-1.383106	-1.634527	22213.66009
-880.220721	-182.490206	-1276.261167	-529.717726	0.905782	-0.871565	22231.97119
-833.679994	-337.371641	-1188.520453	-813.539864	1.668745	-0.871565	22212.89712
-756.620758	-483.860487	-1109.935291	-1029.458319	0.905782	-1.634527	22245.70452
-634.54672	-613.564152	-864.26129	-1191.206419	0.905782	1.417323	22252.57118
-536.124527	-728.008563	-707.853928	-1374.317476	0.905782	2.180286	22222.81564
-356.828284	-803.541874	-366.809585	-1405.598948	2.431708	3.706212	22233.49712
-181.346854	-874.497408	-56.283751	-1468.924855	0.905782	2.180286	22240.36378
-27.228381	-904.252955	198.545803	-1431.539681	3.194671	3.706212	22219.00082
122.312315	-895.860365	449.560543	-1387.287842	-1.383106	-0.108602	22219.76379
304.660409	-850.082601	644.116041	-1288.865649	2.431708	-0.108602	22222.05268
441.993702	-778.364103	847.827092	-1143.902729	-0.620143	-0.871565	22212.89712
559.489963	-669.260432	982.108534	-937.139828	1.668745	1.417323	22183.14158
658.675119	-547.186394	1113.338125	-741.058404	-2.909031	-0.108602	22198.40083
720.475101	-383.149406	1169.797367	-467.917744	-1.383106	0.654361	22192.29713
763.963977	-194.69761	1186.582547	-186.384494	-1.383106	-0.108602	22182.37861
786.089896	-11.586553	1204.893653	138.637631	0.14282	2.180286	22196.11194
777.697306	161.605989	1231.597349	489.60049	-2.146069	0.654361	22215.18601
754.808424	351.58371	1111.049236	742.904119	-1.383106	1.417323	22217.4749
718.949175	525.539214	1039.330739	1021.385518	-0.620143	-0.108602	22226.63045
635.023274	672.02806	874.530788	1239.592861	-0.620143	-0.108602	22225.86749
544.230709	784.183582	658.612333	1372.348377	0.14282	-0.108602	22214.42305
420.630745	871.924297	469.397575	1511.207595	0.14282	2.180286	22226.63045
281.771527	907.020583	279.419853	1538.674254	1.668745	1.417323	22234.26008
157.408601	894.813179	11.619932	1531.807589	0.905782	1.417323	22238.83786
-10.443201	875.73911	-198.19482	1495.94834	0.14282	0.654361	67.140721
-159.983898	829.961346	-524.742872	1318.940985	-1.383106	0.654361	15.259255
-338.517178	743.746557	-710.905779	1164.822513	0.905782	0.654361	21590.31953
-482.717135	657.531768	-903.935352	951.192946	-1.383106	-2.39749	22183.90454
-636.072645	509.516997	-1104.594552	667.370808	-2.909031	-1.634527	22196.11194
-733.731876	362.265188	-1251.083397	391.94126	-0.620143	-0.871565	22198.40083
-816.131851	200.517088	-1327.379671	129.482079	1.668745	1.417323	22208.31935
-895.479976	41.057876	-1373.157435	-147.473395	-0.620143	1.417323	22197.63787
-895.479976	-122.979112	-1299.913012	-406.117763	-2.146069	0.654361	22212.89712
-876.405908	-273.282771	-1260.23895	-682.310273	-2.146069	3.706212	22201.45268
-806.976298	-439.608648	-1169.446384	-935.613902	-2.146069	2.943249	22211.3712
-714.657807	-554.053059	-913.090905	-1109.569406	0.905782	2.180286	22193.82305
-584.954142	-706.645606	-779.572426	-1324.724898	-1.383106	-0.108602	22204.50453
-436.939371	-795.149284	-523.216946	-1400.258209	0.14282	1.417323	22223.5786
-272.13942	-866.104818	-208.113336	-1462.821153	-2.146069	-0.871565	22215.94897
-90.554289	-927.141837	85.627318	-1489.524849	1.668745	2.180286	22223.5786
49.830855	-915.697396	314.516139	-1456.717451	1.668745	2.180286	22231.97119
235.2308	-894.334439	537.301258	-1358.295258	-2.146069	1.417323	22205.2675
382.482608	-806.593725	760.84934	-1236.984183	0.14282	2.180286	22189.24528
523.630715	-717.327084	936.33077	-1032.51017	2.431708	1.417323	22235.786
625.867721	-615.090078	1062.982584	-820.406529	0.14282	-0.108602	22222.81564
704.452883	-452.579015	1137.752932	-618.221404	1.668745	-2.39749	22208.31935
746.415834	-283.201287	1206.419578	-308.458532	-0.620143	-2.39749	22215.94897
782.275082	-104.668007	1196.501063	6.645078	1.668745	-0.871565	22215.18601
774.645455	96.754156	1215.575131	346.926459	-1.383106	-1.634527	22219.00082
758.623238	274.524474	1144.619597	652.111553	-0.620143	-0.108602	22225.86749
740.312132	462.213307	1070.612211	921.4374	-2.146069	1.417323	22226.63045
692.24548	582.761419	942.434471	1141.170668	1.668745	2.180286	22219.76379
586.193659	730.013228	762.375266	1305.207656	-0.620143	2.180286	22225.10453
457.252957	833.013197	554.849401	1473.822421	-2.146069	-0.871565	22213.66009
342.045583	878.027999	351.901313	1518.07426	-2.146069	-1.634527	22196.87491
181.060446	916.176135	94.782871	1515.022409	-1.383106	-2.39749	22210.60823
57.460482	881.079849	-119.609658	1514.259446	-3.671994	-1.634527	1107.058931
-111.154282	843.694675	-395.039206	1345.644681	0.14282	-0.871565	16.022217
-243.146836	792.576172	-610.194698	1228.911383	-0.620143	0.654361	11985.38163
-413.287526	701.783606	-794.068718	1053.429953	-0.620143	0.654361	22164.06751
-559.776372	572.079941	-1029.824203	809.281877	2.431708	1.417323	22193.06009
-693.294851	417.198505	-1189.283415	477.393087	-0.620143	-0.871565	22191.53417
-755.094832	282.917064	-1283.127832	256.133893	0.14282	-1.634527	22189.24528
-863.435541	103.620821	-1387.653727	-26.16232	0.905782	-1.634527	22188.48232
-883.272572	-36.764323	-1315.93523	-290.147427	0.905782	-2.39749	22244.94156
-890.139237	-196.986498	-1254.135248	-599.910298	0.14282	-0.871565	22241.12674
-827.576292	-384.675331	-1196.15008	-897.465765	0.905782	-0.108602	22228.15638
-760.435572	-515.904922	-1001.594582	-1012.673139	-0.620143	-0.108602	22232.73415
-636.072645	-648.660438	-836.031668	-1268.265655	-0.620143	0.654361	22235.02304
-497.213427	-760.052998	-595.698406	-1357.532296	-0.620143	2.180286	22210.60823
-338.517178	-836.349271	-298.905901	-1408.650799	0.14282	1.417323	22222.05268
-160.74686	-911.11962	-27.291167	-1452.902638	-0.620143	0.654361	22231.97119
-20.361717	-937.823315	202.360617	-1433.828569	-1.383106	-0.108602	22215.18601
182.586371	-911.882582	458.716096	-1391.102656	3.194671	0.654361	22220.52675
311.527074	-849.319638	676.160476	-1319.384159	-3.671994	-2.39749	22196.11194
454.201106	-780.652992	876.056713	-1150.769394	0.14282	0.654361	22187.71935
556.438112	-671.54932	952.352987	-897.465765	-3.671994	-0.108602	22165.59343
666.304746	-527.349363	1098.07887	-708.251006	2.431708	1.417323	22209.08231
735.734356	-349.579045	1212.52328	-403.828874	2.431708	2.943249	22204.50453
754.808424	-179.438355	1218.626982	-103.221556	1.668745	1.417323	22193.06009
789.90471	11.302329	1239.989939	205.778352	-0.620143	0.654361	22226.63045
779.986194	208.909678	1225.493647	513.252335	0.14282	-1.634527	22225.86749
754.808424	387.442959	1106.47146	758.163374	0.905782	-0.871565	22219.00082
690.719554	543.85032	993.552975	1015.281816	0.905782	-0.108602	22228.91934
635.786237	675.842873	818.071545	1238.829898	1.668745	1.417323	22252.57118
509.897385	806.309501	634.197526	1391.422445	2.431708	2.943249	22241.88971
400.030751	878.027999	428.96055	1506.629819	0.905782	1.417323	22240.36378
272.615974	919.990949	212.279132	1505.866856	0.905782	2.943249	22241.12674
116.971576	901.679843	-8.217099	1550.881657	0.905782	1.417323	22228.91934
-32.569121	871.161334	-238.631845	1484.503899	0.905782	-0.108602	34.333323
-192.028333	827.672458	-509.483617	1311.311358	-0.620143	-0.108602	12.207404
-362.169023	733.828041	-719.298369	1128.200301	0.905782	-0.871565	21786.40095
-501.791204	633.11696	-949.713116	916.859623	-0.620143	-0.108602	22202.21564
-616.235614	493.494779	-1148.083428	617.015268	-1.383106	-0.871565	22192.29713
-752.042981	334.79853	-1261.001913	357.607937	-5.19792	-1.634527	22177.80084
-833.679994	164.65784	-1347.216702	105.067271	-2.146069	-0.108602	22183.90454
-874.879982	18.931957	-1346.453739	-185.621532	-2.146069	2.943249	22202.21564
-885.56146	-146.630957	-1306.779677	-457.236266	0.14282	2.180286	22202.21564
-876.405908	-318.297573	-1286.179683	-760.895435	-1.383106	1.417323	22213.66009
-793.242969	-447.238275	-1084.75752	-933.325014	-0.620143	1.417323	22231.20823
-700.924478	-582.28268	-899.357575	-1136.273102	-0.620143	-0.108602	22213.66009
-558.250446	-700.541904	-693.357636	-1293.443426	1.668745	1.417323	22224.34156
-407.946787	-802.778911	-418.691051	-1392.628581	0.14282	1.417323	22233.49712
-237.043134	-866.104818	-173.01705	-1451.376712	-0.620143	0.654361	22209.84527
-54.69504	-914.17147	116.90879	-1437.643383	0.14282	2.180286	22227.39341
120.78639	-886.704812	390.04945	-1391.102656	0.14282	2.943249	22254.86007
244.386353	-859.238153	554.086438	-1351.428594	0.905782	3.706212	22206.79342
403.082602	-804.304836	766.953042	-1226.302705	0.14282	1.417323	22196.11194
528.208491	-720.378935	924.886329	-1013.436101	1.668745	-0.108602	22223.5786
625.104759	-590.67527	1100.367758	-782.258392	0.14282	-0.108602	22202.21564
706.741772	-428.92717	1188.108473	-537.347353	-2.909031	-0.108602	22191.53417
757.860275	-257.260554	1209.471429	-234.451147	0.905782	-0.108602	22207.55638
787.615822	-50.497652	1252.197343	120.326526	-0.620143	-0.871565	22205.2675
783.038045	131.850442	1233.123274	417.881993	-0.620143	2.180286	22221.28971
779.223232	322.591126	1171.323293	697.889318	-1.383106	2.943249	22231.20823
720.475101	478.998487	1064.508509	958.059611	-2.909031	2.180286	22202.97861
645.704753	616.33178	894.367819	1181.607693	-0.620143	2.180286	22194.58602
557.201075	754.428035	697.523433	1289.948401	-3.671994	-0.108602	22200.68972
442.756665	840.642824	484.656829	1483.740937	-0.620143	-0.871565	22214.42305
304.660409	896.339104	268.738375	1485.266862	-2.146069	-0.871565	22212.89712
173.430818	909.309471	72.656951	1554.696471	0.905782	2.943249	22231.20823
44.490116	887.183551	-131.817062	1518.07426	-0.620143	2.180286	624.103519
-120.309835	839.879862	-438.528082	1392.185408	-1.383106	1.417323	16.78518
-281.294973	775.028029	-626.216916	1240.355824	0.14282	1.417323	18305.00198
-431.598632	690.339165	-845.950184	1011.467002	0.905782	1.417323	22153.38603
-570.45785	549.191059	-1070.261228	764.267076	3.957633	-0.108602	22212.13416
-719.998546	399.650362	-1209.120447	423.222732	2.431708	-0.108602	22221.28971
-777.220752	237.1393	-1357.89818	193.570949	0.14282	-1.634527	22199.92676
-875.642945	93.702305	-1341.875963	-128.399326	0.905782	-0.108602	22199.92676
-893.95405	-71.097646	-1353.320404	-354.999259	0.14282	-0.871565	22231.97119
-898.531827	-236.66056	-1283.890795	-641.873248	-2.146069	-0.871565	22228.15638
-821.47259	-398.40866	-1148.84639	-847.110225	0.14282	1.417323	22213.66009
-727.628174	-518.956773	-958.105706	-1056.162015	-0.620143	0.654361	22224.34156
-641.413385	-649.423401	-763.550208	-1247.665661	0.14282	2.180286	22232.73415
-477.376396	-753.949296	-560.60212	-1368.976737	0.14282	-0.108602	22214.42305
-321.731998	-854.660377	-273.728131	-1426.961905	0.905782	0.654361	22211.3712
-142.435755	-902.727029	-7.454136	-1462.821153	-0.620143	-0.108602	22212.89712
8.630867	-913.408508	220.671722	-1452.139675	-1.383106	-0.871565	22199.16379
186.401185	-909.593694	448.034618	-1449.087824	-2.146069	-1.634527	22182.37861
342.045583	-821.090017	682.264178	-1299.547128	-2.146069	-0.108602	22206.79342
483.956652	-759.290035	901.234484	-1072.184232	0.905782	0.654361	22207.55638
586.193659	-637.215997	1023.308522	-863.895405	-0.620143	0.654361	22205.2675
688.430666	-509.80122	1151.486261	-668.576944	0.14282	-0.871565	22219.00082
744.889908	-338.134604	1210.997355	-341.26593	1.668745	-0.871565	22193.06009
779.986194	-155.78651	1230.071423	-46.762314	1.668745	-0.871565	22183.14158
785.326933	44.109727	1252.960305	278.259812	0.14282	-2.39749	22231.20823
783.801008	232.561523	1208.708467	559.793062	1.668745	-3.160453	22242.65267
747.941759	421.776282	1085.871466	850.481865	0.905782	-1.634527	22238.83786
690.719554	553.768835	914.967813	1067.926245	0.14282	-0.871565	22241.12674
624.341796	717.042861	789.841924	1230.437308	0.14282	-0.108602	22231.20823
513.712199	810.887278	658.612333	1441.015023	0.905782	1.417323	22224.34156
394.690012	871.161334	423.61981	1541.726105	-1.383106	0.654361	22226.63045
236.756726	922.279837	197.78284	1575.296465	-0.620143	-0.108602	22225.10453
96.371582	892.524291	-18.898577	1552.407583	-2.909031	-3.160453	17645.80218
-44.776524	846.746526	-296.617013	1431.096508	-0.620143	-3.160453	21.362957
-214.917215	819.279868	-568.99471	1277.740998	-0.620143	-2.39749	14.496292
-372.087538	717.042861	-766.602059	1111.415121	-2.146069	-1.634527	22022.15644
-526.968974	605.650301	-991.676067	858.874455	0.905782	1.417323	22177.03787
-659.72449	439.324425	-1146.557502	547.585658	-0.620143	1.417323	22163.30454
-775.694826	319.539275	-1266.342652	330.141278	-2.146069	0.654361	22185.43046
-842.072584	144.057846	-1379.261137	0.541376	-1.383106	0.654361	22202.97861
-884.035535	12.065292	-1341.875963	-244.369662	0.14282	-0.871565	22229.6823
-877.16887	-161.127249	-1338.061149	-541.162167	-0.620143	-1.634527	22187.71935
-851.9911	-323.638312	-1225.142664	-742.58433	-1.383106	-1.634527	22222.81564
-781.798528	-480.045673	-1061.868638	-954.687971	0.905782	0.654361	22231.97119
-677.272633	-596.016009	-907.750166	-1127.880512	0.14282	0.654361	22211.3712
-536.88749	-711.986345	-644.528021	-1294.206388	1.668745	2.180286	22248.75637
-379.717166	-808.882613	-383.594765	-1397.969321	0.905782	1.417323	22252.57118
-200.420923	-895.097402	-149.365205	-1468.924855	1.668745	2.943249	22226.63045
-27.228381	-925.615912	138.271747	-1455.954489	0.905782	2.180286	22233.49712
132.230831	-894.334439	389.286487	-1407.887836	-1.383106	1.417323	22238.83786
258.119682	-847.03075	605.967905	-1317.858233	-0.620143	0.654361	22186.19343
413.764081	-776.838178	821.123396	-1178.236052	0.14282	-0.108602	22194.58602
531.260342	-692.149314	976.004832	-970.710188	0.14282	0.654361	22223.5786
652.571417	-556.341947	1101.893683	-739.532479	1.668745	1.417323	22209.84527
715.897324	-415.193841	1191.160324	-515.221434	-0.620143	-0.871565	22188.48232
770.067679	-228.26797	1227.782535	-195.540047	-4.434957	-0.871565	22193.82305
783.038045	-36.764323	1246.093641	146.267259	-2.146069	2.180286	22190.7712
773.11953	150.92451	1227.019572	444.585689	-1.383106	2.180286	22201.45268
735.734356	327.168902	1124.019603	706.281908	-1.383106	2.180286	22220.52675
706.741772	502.650332	1000.419639	962.637387	-2.146069	0.654361	22208.31935
652.571417	649.139177	808.915993	1139.644742	-2.146069	0.654361	22217.4749
530.497379	759.768774	676.160476	1370.059489	0.14282	-0.108602	22228.15638
435.89	848.272452	466.345724	1480.689086	-2.146069	-0.871565	22220.52675
293.978931	899.390955	305.360586	1533.333515	0.14282	0.654361	22214.42305
137.57157	916.939098	62.738436	1573.77054	0.14282	3.706212	22222.81564
20.838271	883.368738	-180.646677	1508.918707	0.905782	2.943249	77.059236
-144.724643	818.516905	-475.150294	1358.615048	0.905782	1.417323	12.970367
-301.894967	767.398402	-646.816909	1202.970649	1.668745	-0.108602	19573.80902
-458.302328	665.161395	-903.935352	951.955909	0.905782	-0.108602	22177.80084
-583.428217	530.11699	-1111.461216	695.600429	-0.620143	-0.871565	22196.11194
-702.450404	372.183704	-1236.587105	446.111614	0.905782	-0.871565	22206.79342
-817.657777	210.435604	-1333.483373	134.822818	-2.146069	-0.871565	22202.21564
-879.457758	56.317131	-1280.838944	-161.206724	-0.620143	0.654361	22199.92676
-885.56146	-103.142081	-1301.438938	-390.858508	-0.620143	0.654361	22224.34156
-878.694796	-245.05315	-1243.45377	-621.273254	-1.383106	2.180286	22231.20823
-812.317038	-405.275325	-1125.194546	-856.265777	-0.620143	0.654361	22215.94897
-732.20595	-564.734537	-987.861253	-1063.028679	-1.383106	-0.108602	22203.74157
-612.420801	-682.230798	-805.513159	-1305.650829	-2.146069	-0.108602	22207.55638
-465.168992	-781.415954	-523.216946	-1389.576731	-1.383106	-0.108602	22193.06009
-282.057935	-859.238153	-247.024435	-1464.347079	-2.909031	-0.871565	22212.89712
-121.835761	-924.852949	2.46438	-1453.6656	-0.620143	1.417323	22227.39341
52.882706	-905.77888	299.256884	-1415.517464	-1.383106	0.654361	22215.94897
204.712291	-893.571477	499.153121	-1359.058221	0.14282	1.417323	22205.2675
347.386322	-812.697426	693.708619	-1249.191587	0.14282	2.180286	22224.34156
501.504795	-740.978929	921.071515	-1055.399052	-0.620143	0.654361	22199.92676
623.578833	-606.697487	1079.004801	-863.895405	0.14282	0.654361	22194.58602
689.956591	-471.653083	1143.856634	-633.480658	2.431708	-2.39749	22233.49712
751.756573	-318.297573	1174.375143	-351.947408	0.905782	-2.39749	22202.21564
771.593604	-110.771709	1185.056622	-40.658612	2.431708	-0.108602	22186.19343
789.90471	69.287497	1214.812169	298.859806	0.14282	-1.634527	22239.60082
761.675089	263.080033	1173.612181	588.022684	3.957633	0.654361	22231.97119
727.341765	423.302207	1026.360373	856.585567	-2.146069	1.417323	22217.4749
683.852889	584.287345	955.404838	1093.104015	-0.620143	2.943249	22219.00082
589.24551	723.909526	773.819707	1302.918768	0.14282	2.943249	22222.81564
494.638131	826.146532	592.997538	1424.992806	-1.383106	0.654361	22219.00082
351.201136	884.1317	420.567959	1512.733521	-1.383106	-2.39749	22228.91934
240.571539	891.761328	194.730989	1540.963142	-2.146069	-1.634527	22212.13416
87.216029	898.627992	-76.883745	1527.992775	-2.909031	-3.160453	3566.850795
-78.346885	859.716893	-372.150324	1402.866887	-0.620143	-1.634527	18.311106
-242.383873	802.494688	-590.357667	1257.141004	-2.146069	-1.634527	10648.67092
-388.109756	704.072495	-816.194637	1060.296618	-2.146069	-0.871565	22125.91937
-538.413415	585.81327	-990.913104	811.570765	1.668745	2.180286	22200.68972
-660.487453	440.087388	-1159.527869	523.170851	-1.383106	-0.871565	22200.68972
-787.90223	289.783728	-1266.342652	291.230179	-0.620143	-0.871565	22202.21564
-840.546659	137.954144	-1331.194484	18.852482	0.905782	-1.634527	22204.50453
-882.509609	-43.630988	-1335.009298	-251.99929	0.14282	-2.39749	22229.6823
-891.665162	-180.201318	-1259.475987	-525.13995	1.668745	-2.39749	22215.94897
-839.783696	-338.897567	-1178.601937	-777.680616	1.668745	-0.871565	22246.46748
-794.005932	-515.141959	-1001.594582	-989.021294	0.14282	-0.871565	22248.75637
-666.591155	-606.697487	-871.127954	-1220.199003	2.431708	0.654361	22220.52675
-510.946757	-729.534488	-659.787276	-1314.04342	0.14282	1.417323	22234.26008
-366.746799	-812.697426	-366.046622	-1388.050805	-2.146069	0.654361	22232.73415
-198.894997	-905.015918	-112.742994	-1475.79152	-2.146069	-0.108602	22209.08231
-21.887642	-919.51221	202.360617	-1430.776718	-1.383106	-0.108602	22220.52675
150.541936	-908.067769	444.982767	-1387.287842	-0.620143	-0.108602	22228.15638
313.052999	-853.897414	613.597532	-1291.9175	-0.620143	-1.634527	22199.92676
438.941851	-782.178917	843.249316	-1145.428655	0.14282	-1.634527	22202.21564
552.623299	-681.467836	981.345571	-976.050927	-2.909031	-0.871565	22198.40083
656.386231	-551.001208	1103.419609	-728.851	-1.383106	-0.108602	22178.5638
738.023244	-390.779033	1175.138106	-496.147366	-2.909031	-0.108602	22156.43788
765.489902	-212.245753	1198.026988	-170.362277	-2.146069	2.180286	22189.24528
786.852859	-25.319882	1224.730684	179.074657	-1.383106	-0.108602	22215.18601
774.645455	172.287467	1160.641814	406.437552	0.14282	-0.108602	22223.5786
754.045461	371.420741	1095.789982	713.148572	-0.620143	-0.871565	22229.6823
711.319548	524.013289	1033.227037	1031.304034	0.14282	-0.108602	22225.86749
643.415864	679.657687	870.715974	1220.518792	0.905782	1.417323	22219.76379
537.364044	797.153948	698.286396	1422.703918	0.14282	3.706212	22228.15638
421.393708	883.368738	474.738314	1533.333515	0.905782	2.943249	22254.09711
268.801161	915.413173	254.242083	1577.585353	1.668745	2.180286	22241.88971
141.386383	884.1317	13.145858	1550.118695	3.194671	1.417323	22240.36378
-18.835791	900.916881	-265.335541	1479.926123	2.431708	1.417323	53.407392
-155.406121	815.465054	-513.298431	1333.437277	-0.620143	-0.871565	14.496292
-330.124588	758.242849	-713.194668	1170.926214	-3.671994	-1.634527	21273.68999
-491.872688	656.005842	-912.327942	928.304064	-1.383106	-0.871565	22188.48232
-621.576353	501.124406	-1122.142695	674.237473	0.14282	-0.108602	22199.92676
-726.102248	358.450375	-1248.031546	405.674589	0.905782	1.417323	22215.18601
-809.265187	186.020796	-1313.646342	85.23024	-1.383106	0.654361	22196.87491
-889.376274	15.880106	-1337.298186	-161.969687	0.14282	2.180286	22197.63787
-893.191088	-137.475404	-1301.438938	-433.584421	-2.146069	2.180286	22190.7712
-869.539243	-286.253138	-1270.920428	-719.695448	-2.146069	2.180286	22212.13416
-797.820746	-464.023456	-1136.638987	-920.354647	-0.620143	0.654361	22201.45268
-710.842994	-573.127127	-941.320526	-1173.658276	-0.620143	0.654361	22209.08231
-588.005993	-708.934494	-758.209469	-1310.228606	0.14282	0.654361	22228.15638
-420.917154	-799.72706	-459.128076	-1410.939687	-0.620143	-0.108602	22213.66009
-260.694979	-858.475191	-268.387392	-1472.739669	0.905782	1.417323	22224.34156
-83.687624	-908.067769	91.73102	-1439.169308	-0.620143	2.180286	22231.20823
74.245663	-899.675178	337.405021	-1434.591532	0.14282	4.469174	22211.3712
243.62339	-882.889998	551.79755	-1343.036004	0.14282	2.943249	22208.31935
394.690012	-814.223352	787.553036	-1222.487891	2.431708	2.180286	22248.75637
512.949236	-701.304867	958.456689	-1040.90276	0.14282	0.654361	22216.71194
609.082541	-598.304897	1073.664062	-812.776901	-1.383106	-0.871565	22197.63787
702.163995	-437.31976	1156.064038	-609.828813	3.194671	0.654361	22222.05268
768.541753	-273.282771	1174.375143	-311.510383	-0.620143	-1.634527	22195.34898
770.067679	-88.645789	1209.471429	22.667295	-0.620143	-0.108602	22200.68972
779.986194	104.383783	1243.04179	372.104229	1.668745	2.180286	22230.44527
745.652871	285.968915	1187.34551	610.148603	0.14282	3.706212	22226.63045
728.867691	453.057754	1091.212205	928.304064	0.14282	4.469174	22221.28971
670.11956	598.020674	934.041881	1157.192885	-0.620143	2.180286	22231.20823
576.275144	733.828041	762.375266	1344.881719	-4.434957	-0.871565	22202.97861
457.252957	836.065048	554.086438	1476.874272	-2.146069	-1.634527	22199.16379
326.023366	872.687259	362.582791	1507.392781	-1.383106	-0.871565	22209.08231
219.208583	891.761328	110.042126	1537.148328	-2.146069	-0.108602	22218.23786
57.460482	874.213185	-122.661509	1505.866856	-2.909031	-0.871565	772.881252
-103.524655	842.16875	-456.839188	1338.778017	0.905782	-0.108602	17.548143
-255.35424	792.576172	-623.165065	1238.066935	0.14282	-0.108602	13961.45512
-428.546781	697.968793	-858.92055	1007.652189	-1.383106	-0.871565	22156.43788
-562.828223	565.213276	-1038.979756	799.363362	-0.620143	-0.871565	22202.21564
-692.531888	424.828133	-1189.283415	505.622708	0.14282	-2.39749	22200.68972
-770.354087	263.842995	-1279.313018	257.659818	5.483559	-0.108602	22219.00082
-865.724429	132.613405	-1347.979665	-26.925282	2.431708	-1.634527	22218.23786
-883.272572	-48.208764	-1340.350037	-300.065942	2.431708	-0.108602	22247.99341
-872.591094	-218.349454	-1262.527838	-573.969565	1.668745	-0.871565	22224.34156
-819.183702	-364.075337	-1168.683422	-805.910237	0.905782	-0.108602	22233.49712
-737.546689	-531.164177	-1020.668651	-1065.317567	2.431708	2.943249	22233.49712
-636.072645	-654.001177	-839.083519	-1219.43604	0.905782	2.180286	22210.60823
-501.791204	-749.371519	-591.12063	-1338.458227	-0.620143	-0.108602	22222.81564
-345.383843	-848.556675	-335.528113	-1404.835985	-1.383106	-0.871565	22230.44527
-150.065382	-912.645545	-44.076347	-1437.643383	-1.383106	-0.871565	22212.13416
14.734569	-912.645545	240.508754	-1433.828569	-2.909031	-1.634527	22208.31935
174.193781	-913.408508	457.190171	-1402.547097	-2.909031	-0.871565	22202.97861
336.704844	-840.164085	689.130843	-1288.865649	-2.146069	-0.108602	22184.6675
453.438143	-774.54929	871.478937	-1134.747176	-0.620143	1.417323	22196.11194
573.986255	-650.186363	1022.545559	-913.487983	-3.671994	-1.634527	22199.16379
672.408448	-521.245661	1106.47146	-717.406559	0.14282	0.654361	22199.16379
738.023244	-344.238306	1149.197373	-454.184415	-2.146069	-1.634527	22185.43046
782.275082	-151.971696	1200.315877	-115.42896	0.14282	-0.871565	22212.89712
791.430635	36.4801	1236.175125	226.378346	0.14282	-1.634527	22226.63045
784.563971	226.457821	1198.789951	515.541224	-1.383106	-1.634527	22218.23786
756.334349	397.361474	1120.967752	832.933722	0.14282	-0.871565	22231.20823
715.134362	559.872537	1008.81223	1081.659574	0.905782	-0.108602	22242.65267
629.682535	697.968793	855.456719	1286.896551	4.720596	2.180286	22238.07489
532.786268	826.146532	657.086408	1432.622433	3.194671	3.706212	22244.17859
413.001118	874.213185	448.797581	1548.592769	-0.620143	0.654361	22239.60082
269.564123	913.124284	251.190232	1591.318683	0.14282	0.654361	22221.28971
126.890091	901.679843	3.227342	1547.829807	1.668745	-0.108602	22226.63045
-24.17653	890.235402	-256.179988	1477.637235	0.905782	-0.871565	28.229621
-198.894997	815.465054	-488.883623	1313.600246	-0.620143	-1.634527	14.496292
-358.354209	736.879892	-729.979848	1148.800295	-1.383106	-2.39749	21855.83056
-475.850471	621.672519	-969.550147	902.363331	1.668745	0.654361	22207.55638
-634.54672	470.605897	-1109.935291	630.748597	-2.146069	1.417323	22175.51195
-734.494838	339.376306	-1257.950062	356.082011	-1.383106	0.654361	22185.43046
-854.279988	178.391169	-1312.883379	51.659879	-2.146069	0.654361	22162.54158
-886.324423	13.591218	-1342.638926	-197.065973	-1.383106	0.654361	22200.68972
-906.161454	-139.764293	-1315.172267	-497.673291	0.14282	-0.108602	22216.71194
-851.9911	-310.667946	-1293.80931	-786.836168	0.14282	-0.871565	22233.49712
-784.850379	-444.949387	-1119.853806	-982.917592	0.14282	0.654361	22215.94897
-713.894845	-597.541935	-932.927936	-1193.495307	-1.383106	0.654361	22222.05268
-554.435633	-703.593755	-682.676158	-1320.147121	0.905782	0.654361	22231.97119
-411.761601	-794.386321	-433.950306	-1430.776718	0.14282	3.706212	22215.18601
-232.465358	-859.238153	-182.935565	-1465.110041	0.905782	1.417323	22245.70452
-68.428369	-910.356657	129.116194	-1428.48783	2.431708	3.706212	22251.80822
107.816023	-869.919632	345.797611	-1398.732283	0.905782	2.943249	22226.63045
265.74931	-863.81593	569.345693	-1312.517494	0.14282	2.180286	22212.89712
407.660379	-788.282619	814.256732	-1184.339754	0.905782	0.654361	22231.20823
532.023305	-704.356718	969.138167	-984.443517	0.905782	-0.108602	22209.84527
639.601051	-579.230829	1094.264056	-777.680616	0.905782	-0.108602	22197.63787
717.42325	-424.349393	1201.841802	-528.191801	-1.383106	-1.634527	22218.23786
765.489902	-250.393889	1211.760318	-245.895588	-0.620143	-0.108602	22214.42305
796.771374	-67.282833	1223.204759	100.489495	0.14282	2.943249	22220.52675
767.015828	125.74674	1254.486231	394.230148	-2.909031	2.943249	22214.42305
757.097312	318.776312	1169.797367	681.104137	0.14282	2.943249	22210.60823
703.689921	482.813301	1065.271472	958.059611	-1.383106	2.180286	22202.97861
648.756604	619.383631	874.530788	1145.748444	-2.909031	-1.634527	22208.31935
562.541814	760.531737	737.197495	1360.140973	-2.146069	-0.108602	22215.94897
447.334441	854.376154	539.590146	1489.081676	0.14282	-0.108602	22218.23786
313.815962	903.205769	300.019847	1505.866856	0.14282	1.417323	22228.15638
176.482669	907.020583	70.368063	1527.992775	0.905782	2.180286	22235.02304
31.519749	875.73911	-199.720746	1441.777986	0.905782	2.180286	443.28135
-141.672792	855.902079	-472.861405	1369.296526	1.668745	2.943249	15.259255
-306.472743	782.657656	-648.342835	1235.015084	1.668745	0.654361	19150.3647
-452.961589	681.183612	-888.676097	1017.570704	0.905782	-0.871565	22196.87491
-567.405999	557.583649	-1080.179744	757.400411	1.668745	-1.634527	22220.52675
-719.998546	395.072586	-1253.372285	473.578273	2.431708	-0.871565	22212.89712
-792.480006	238.665225	-1346.453739	183.652433	-1.383106	-2.39749	22193.82305
-863.435541	76.917125	-1343.401888	-69.651196	-0.620143	-0.108602	22219.76379
-887.850349	-84.068013	-1318.224118	-348.895557	0.14282	2.180286	22164.06751
-878.694796	-239.712411	-1238.875993	-631.954733	0.14282	2.180286	22213.66009
-803.161485	-388.490145	-1164.105645	-842.532448	0.905782	2.943249	22222.81564
-732.20595	-545.660469	-1012.27606	-1076.762008	0.905782	2.180286	22231.20823
-609.36895	-670.786357	-803.224271	-1259.873065	0.14282	0.654361	22216.71194
-467.457881	-753.186333	-562.128046	-1387.287842	-2.146069	0.654361	22199.92676
-316.391259	-842.452973	-247.024435	-1448.324861	-0.620143	0.654361	22214.42305
-114.969096	-901.201104	9.331044	-1446.035973	-2.909031	-0.108602	22199.16379
42.201228	-900.438141	278.65689	-1426.961905	-0.620143	2.180286	22209.08231
171.904893	-879.838147	468.634612	-1365.924886	-0.620143	1.417323	22217.4749
353.490024	-834.823346	710.493799	-1249.191587	0.14282	1.417323	22199.92676
471.749249	-755.475221	892.841894	-1079.050897	-0.620143	1.417323	22197.63787
607.556616	-622.719705	1036.278888	-867.710218	0.14282	0.654361	22209.84527
683.089927	-496.830853	1136.227007	-685.362124	-2.146069	-1.634527	22209.84527
760.912126	-329.742014	1166.745516	-348.895557	-1.383106	-2.39749	22191.53417
798.2973	-119.927261	1216.338094	-10.903065	4.720596	0.654361	22241.88971
791.430635	61.65787	1236.938088	283.600551	0.905782	-2.39749	22247.99341
782.275082	248.583741	1203.367727	576.578242	2.431708	-1.634527	22231.97119
734.20843	437.798499	1105.708497	861.926306	0.905782	-0.108602	22236.54897
676.223262	561.398463	987.449273	1112.941046	1.668745	1.417323	22242.65267
612.134392	723.146563	818.071545	1302.918768	0.14282	1.417323	22216.71194
499.215907	806.309501	612.071606	1460.089092	1.668745	2.180286	22225.86749
374.852981	886.420589	433.538326	1536.385365	0.905782	0.654361	22234.26008
223.023396	892.524291	187.101362	1566.140912	0.905782	0.654361	22218.23786
101.712321	893.287253	-37.209683	1532.570552	-1.383106	-1.634527	11904.50758
-81.398736	839.116899	-332.476262	1424.229843	-2.146069	-2.39749	22.125919
-221.783879	793.339135	-584.253965	1272.400259	-2.909031	-2.39749	12.207404
-392.687532	701.020644	-772.705761	1092.341053	0.14282	-0.871565	22064.88235
-539.176378	613.279929	-975.653849	834.459648	-0.620143	-0.108602	22189.24528
-662.013378	450.768866	-1144.268614	556.741211	-2.146069	-0.871565	22178.5638
-758.909646	278.339287	-1265.579689	306.489434	-0.620143	-1.634527	22198.40083
-864.198504	144.057846	-1349.50559	32.585811	-1.383106	-3.923416	22181.61565
-883.272572	-5.482851	-1350.268553	-244.369662	0.905782	-2.39749	22213.66009
-874.117019	-169.519839	-1293.80931	-528.191801	-0.620143	-3.160453	22216.71194
-855.805914	-348.816082	-1209.120447	-798.280609	-0.620143	-0.108602	22225.86749
-757.383721	-470.127158	-1057.290862	-989.021294	0.14282	-0.108602	22236.54897
-652.857826	-598.304897	-849.764998	-1171.369388	2.431708	0.654361	22241.88971
-530.783788	-713.512271	-657.498388	-1346.850817	1.668745	0.654361	22247.23045
-356.828284	-810.408538	-360.705883	-1391.865619	-0.620143	1.417323	22238.07489
-200.420923	-870.682594	-146.313354	-1452.902638	-0.620143	-0.108602	22230.44527
-28.754307	-914.17147	171.079144	-1450.613749	-1.383106	-0.108602	22231.20823
113.156762	-882.889998	386.997599	-1412.465613	-2.146069	-0.871565	22196.11194
286.349303	-856.949265	624.27901	-1288.865649	0.905782	0.654361	22202.21564
429.786298	-794.386321	831.041912	-1171.369388	-2.146069	-0.871565	22210.60823
554.912187	-689.097463	971.427055	-957.739821	0.905782	-0.108602	22205.2675
650.282529	-561.682686	1105.708497	-755.554696	0.905782	0.654361	22204.50453
712.082511	-400.697549	1185.819585	-509.880695	-0.620143	1.417323	22196.11194
773.11953	-229.793895	1199.552914	-229.110408	-2.909031	1.417323	22189.24528
774.645455	-51.260615	1264.404746	140.163557	-2.146069	1.417323	22196.87491
779.223232	163.131914	1210.997355	444.585689	0.14282	0.654361	22215.94897
754.808424	335.561493	1119.441826	696.363392	-0.620143	0.654361	22225.10453
741.075095	495.783667	984.397422	958.059611	-1.383106	-0.108602	21921.44536
648.756604	652.191028	874.530788	1163.296587	-1.383106	0.654361	22220.52675
547.28256	778.07988	708.204911	1386.081706	1.668745	2.180286	22234.26008
430.549261	865.057632	505.256823	1507.392781	0.905782	2.943249	22214.42305
296.267819	896.339104	282.471704	1541.726105	-1.383106	1.417323	22222.81564
169.616005	916.939098	65.027324	1580.637204	2.431708	2.943249	22256.386
7.104942	887.183551	-236.342957	1508.918707	0.905782	2.943249	60.274056
-143.198717	832.250234	-498.802139	1344.118756	0.905782	0.654361	15.259255
-311.813482	767.398402	-663.60209	1213.652128	0.905782	-0.108602	20160.52736
-449.146775	670.502134	-907.750166	977.896642	2.431708	-0.108602	22186.95639
-604.02821	506.465146	-1064.157527	719.252274	-0.620143	-0.871565	22199.92676
-710.842994	370.657778	-1247.268583	411.015329	0.14282	-1.634527	22191.53417
-806.976298	206.62079	-1317.461155	160.763551	-1.383106	0.654361	22196.11194
-889.376274	63.946758	-1308.305602	-128.399326	0.14282	2.943249	22219.76379
-925.235523	-105.430969	-1321.275969	-425.191831	-0.620143	2.943249	22227.39341
-868.77628	-260.312405	-1245.742658	-674.680646	-1.383106	2.943249	22212.89712
-810.028149	-425.875319	-1139.690838	-892.125026	0.905782	1.417323	22198.40083
-729.917062	-551.76417	-977.179775	-1193.495307	-4.434957	-0.108602	22205.2675
-597.924509	-668.497469	-762.787245	-1301.836016	-2.146069	0.654361	22213.66009
-456.01344	-782.94188	-486.594735	-1391.102656	-2.146069	-0.108602	22206.79342
-282.820898	-874.497408	-243.972584	-1456.717451	-0.620143	1.417323	22226.63045
-121.835761	-918.749247	39.086591	-1426.961905	0.905782	2.943249	22230.44527
50.593818	-926.378874	253.47912	-1460.532265	-1.383106	1.417323	22217.4749
222.260434	-895.097402	493.812382	-1400.258209	-1.383106	3.706212	22216.71194
358.067801	-811.171501	749.404899	-1225.539742	0.14282	2.180286	22197.63787
501.504795	-747.082631	895.893745	-1070.658307	0.14282	0.654361	22194.58602
619.76402	-605.171562	1033.227037	-852.450964	3.194671	-0.108602	22233.49712
698.349181	-459.445679	1164.456628	-610.591776	2.431708	-0.108602	22240.36378
742.60102	-284.727213	1132.412193	-352.710371	-0.620143	-0.871565	22196.11194
779.986194	-103.142081	1221.678833	47.845066	-0.620143	-2.39749	22235.02304
779.223232	75.391199	1240.752902	331.667204	-1.383106	-0.108602	22233.49712
771.593604	262.31707	1175.138106	591.074534	0.14282	2.180286	22212.89712
713.608436	440.087388	1095.027019	918.385549	-1.383106	2.180286	22224.34156
683.852889	601.835488	958.456689	1143.459556	0.14282	3.706212	22231.97119
606.793653	730.77619	782.975259	1325.044687	0.14282	0.654361	22213.66009
485.482578	842.931713	581.553097	1492.896489	0.14282	-2.39749	22225.10453
358.830764	890.998365	390.04945	1560.03721	0.14282	-1.634527	22209.08231
219.208583	903.205769	177.945809	1584.452018	-3.671994	-2.39749	22196.11194
73.4827	906.25762	-84.513372	1508.155744	-2.909031	-0.871565	955.229347
-87.502438	849.798377	-375.202175	1420.415029	-1.383106	-0.108602	14.496292
-248.487575	781.894694	-620.876176	1263.244706	-2.146069	-0.108602	6591.235084
-382.006054	699.494718	-814.668712	1058.007729	-1.383106	-0.108602	22135.83789
-522.391198	566.739202	-1036.690868	810.807803	0.14282	-1.634527	22199.92676
-692.531888	437.798499	-1186.994527	509.437522	0.14282	-1.634527	22196.87491
-803.924448	279.10225	-1301.438938	201.963539	-1.383106	-3.923416	22187.71935
-873.354057	128.798591	-1345.690776	-17.006767	0.14282	-2.39749	22223.5786
-897.768864	-32.949509	-1357.135218	-278.702986	0.14282	-2.39749	22193.06009
-880.220721	-187.830945	-1322.801894	-575.49549	0.905782	-0.108602	22238.83786
-847.413324	-356.44571	-1175.550086	-792.176908	0.14282	0.654361	22241.88971
-758.146683	-505.986406	-1067.97234	-1074.47312	2.431708	1.417323	22241.12674
-645.991161	-613.564152	-842.13537	-1212.569376	0.905782	2.943249	22228.15638
-521.628235	-732.586339	-636.898394	-1328.539712	-0.620143	1.417323	22228.15638
-351.487545	-825.667793	-368.335511	-1404.835985	-0.620143	-0.108602	22228.15638
-157.695009	-890.519626	-78.40967	-1431.539681	-0.620143	-0.108602	22216.71194
1.764203	-910.356657	193.968027	-1431.539681	0.14282	-0.871565	22228.15638
147.490085	-916.460359	403.019816	-1411.70265	-1.383106	-1.634527	22196.87491
305.423372	-857.712228	664.716035	-1301.836016	-0.620143	-0.871565	22182.37861
425.971484	-777.601141	839.434502	-1169.0805	0.14282	0.654361	22189.24528
557.964038	-688.3345	977.530757	-931.799088	-1.383106	0.654361	22200.68972
662.489933	-536.504916	1134.701081	-699.095454	-4.434957	0.654361	22171.69713
735.734356	-382.386443	1174.375143	-425.954794	-1.383106	1.417323	22193.82305
765.489902	-191.645759	1230.834386	-126.110438	2.431708	-0.108602	22213.66009
792.193598	2.146777	1252.960305	210.356129	0.905782	-0.871565	22215.18601
778.460269	195.939312	1223.967721	468.237534	0.905782	-0.108602	22225.86749
755.571387	369.131853	1098.841833	745.193007	0.14282	-1.634527	22231.97119
715.134362	535.45773	1014.152969	1033.592922	-0.620143	-1.634527	22214.42305
631.971423	678.131761	843.249316	1195.341022	0.14282	1.417323	22222.81564
540.415895	791.813209	677.686402	1412.022439	2.431708	2.943249	22256.386
388.58631	862.768744	465.582761	1505.866856	3.957633	2.180286	22238.83786
274.1419	901.679843	230.590238	1544.014993	0.905782	1.417323	22238.07489
140.623421	909.309471	22.301411	1555.459434	-0.620143	-0.108602	22241.88971
-23.413568	862.768744	-218.031851	1465.429831	-2.146069	-1.634527	45.014801
-162.272786	807.072464	-472.098443	1320.466911	0.14282	-0.108602	12.970367
-334.702364	740.694706	-717.009481	1161.007699	-0.620143	-0.871565	21835.99353
-485.768986	646.850289	-935.216824	919.911474	0.14282	0.654361	22196.11194
-627.680055	494.257742	-1112.224179	645.244889	0.14282	0.654361	22183.14158
-740.59854	340.139269	-1277.787093	378.207931	-0.620143	1.417323	22202.97861
-829.102218	182.968945	-1328.142634	114.222824	-2.909031	1.417323	22187.71935
-896.242939	24.272696	-1350.268553	-194.777085	-2.146069	1.417323	22196.11194
-922.946634	-118.401336	-1354.083367	-474.021446	-2.909031	0.654361	22206.79342
-856.568876	-283.96425	-1242.690807	-702.910267	-1.383106	-0.108602	22216.71194
-797.057783	-453.341977	-1090.09826	-918.065759	-1.383106	-0.108602	22206.79342
-694.820776	-578.467866	-904.698315	-1133.984214	2.431708	2.180286	22227.39341
-574.272664	-692.912277	-694.883562	-1271.317506	0.905782	2.180286	22233.49712
-420.917154	-793.623358	-462.179927	-1420.09524	0.14282	1.417323	22217.4749
-274.428308	-867.630744	-202.009634	-1452.139675	0.14282	2.943249	22226.63045
-64.613555	-912.645545	84.101392	-1438.406346	-0.620143	2.180286	22230.44527
96.371582	-901.964067	330.538356	-1428.48783	2.431708	3.706212	22226.63045
240.571539	-870.682594	560.19014	-1340.747115	0.905782	2.180286	22234.26008
372.564093	-780.652992	763.138228	-1198.836046	1.668745	0.654361	22214.42305
519.815901	-705.119681	930.99003	-1039.376834	0.905782	0.654361	22211.3712
622.81587	-586.860456	1078.241839	-798.280609	0.905782	-0.871565	22217.4749
711.319548	-445.71235	1156.064038	-580.073267	-0.620143	-0.871565	22222.81564
770.830641	-263.364256	1204.13069	-274.125209	-0.620143	-0.871565	22188.48232
782.275082	-77.964311	1243.804753	79.126538	-1.383106	2.943249	22222.81564
783.038045	112.013411	1244.567715	370.578303	-1.383106	2.180286	22231.20823
753.282498	298.176318	1167.508479	645.244889	-1.383106	3.706212	22215.94897
712.082511	450.768866	1062.219621	913.807772	-0.620143	1.417323	22112.949
664.015858	619.383631	912.678925	1159.481773	-2.909031	-0.108602	22207.55638
573.223293	734.591004	747.116011	1317.41506	-2.146069	-1.634527	22198.40083
451.149255	841.405787	499.153121	1466.192794	-1.383106	-0.871565	22209.84527
332.127068	896.339104	312.227251	1542.489067	0.905782	2.180286	22221.28971
197.082663	913.887247	116.145827	1560.800173	-0.620143	2.943249	22224.34156
49.067892	896.339104	-150.128168	1512.733521	0.905782	2.180286	534.836879
-105.050581	849.035415	-380.542914	1389.89652	-0.620143	1.417323	15.259255
-262.220904	778.842843	-617.824325	1250.274339	-0.620143	1.417323	15690.32868
-408.70975	686.524352	-846.713147	1007.652189	0.14282	-0.871565	22148.80825
-569.694887	559.109574	-1059.57975	764.267076	0.14282	-0.871565	22193.82305
-662.776341	416.435543	-1193.098229	499.519006	2.431708	-1.634527	22224.34156
-794.005932	254.687442	-1322.038932	203.489464	3.194671	-0.871565	22215.18601
-878.694796	86.072678	-1350.268553	-62.784531	0.905782	-0.108602	22238.83786
-903.109603	-52.023578	-1324.32782	-337.451116	2.431708	1.417323	22242.65267
-893.191088	-214.534641	-1261.764875	-599.147335	-1.383106	0.654361	22218.23786
-844.361473	-389.253107	-1177.838974	-849.399113	-0.620143	1.417323	22223.5786
-743.650391	-529.638251	-1023.720502	-1053.110164	1.668745	1.417323	22231.20823
-624.628204	-653.238214	-782.624277	-1240.036034	-0.620143	0.654361	22214.42305
-498.739353	-753.186333	-561.365083	-1354.480445	0.14282	-0.108602	22225.10453
-336.22829	-851.608526	-295.854051	-1409.413762	2.431708	-0.871565	22234.26008
-159.983898	-895.097402	-19.66154	-1430.013756	-2.909031	-0.871565	22191.53417
-6.628387	-889.756663	168.027294	-1529.961874	0.905782	-0.108602	22206.03046
194.793775	-898.912216	454.901283	-1423.147091	-1.383106	-0.108602	22168.64528
317.630776	-841.69001	660.901222	-1280.473059	-0.620143	0.654361	22186.95639
474.8011	-772.260401	885.975229	-1089.732375	-0.620143	1.417323	22206.79342
603.741802	-638.741922	1017.20482	-889.836138	-0.620143	-0.871565	22212.89712
669.356597	-523.534549	1146.145522	-688.413975	1.668745	-0.871565	22199.92676
729.630654	-335.845716	1171.323293	-402.302949	0.905782	-1.634527	22201.45268
777.697306	-152.734659	1247.619566	-52.866015	0.14282	-3.160453	22229.6823
793.719524	25.798621	1249.908454	260.711669	-1.383106	-3.160453	22218.23786
783.038045	241.717076	1221.678833	532.326404	3.194671	-1.634527	22245.70452
755.571387	383.628145	1111.049236	844.378163	3.957633	1.417323	22249.51933
697.586219	553.005873	880.63449	983.237381	3.194671	2.180286	22235.02304
611.371429	685.761389	811.204881	1201.444724	1.668745	2.180286	22229.6823
520.578864	781.894694	644.116041	1441.777986	1.668745	1.417323	22241.88971
374.090018	874.213185	415.22722	1534.096477	0.905782	2.180286	22226.63045
248.964129	892.524291	225.249499	1566.903875	-2.146069	-0.871565	22216.71194
120.023427	907.020583	-21.187465	1558.511285	-1.383106	-0.871565	22228.91934
-40.961711	870.398371	-266.861467	1476.874272	-2.146069	-1.634527	25.940733
-212.628326	809.361352	-540.765089	1309.785433	-0.620143	-0.871565	12.207404
-374.376427	731.539153	-752.105767	1122.096599	-2.909031	-1.634527	21937.46757
-512.472682	597.257711	-945.898302	860.400381	-2.909031	-0.108602	22177.03787
-632.257832	466.791083	-1149.609353	578.104168	-2.909031	-0.108602	22167.88232
-776.457789	304.28002	-1301.438938	317.933875	1.668745	-0.108602	22180.85269
-843.59851	157.028212	-1338.061149	36.400625	-1.383106	-0.871565	22210.60823
-879.457758	2.909739	-1382.312988	-236.740035	-0.620143	-2.39749	22154.14899
-914.554044	-170.282802	-1313.646342	-467.154782	-1.383106	-0.871565	22225.86749
-867.250355	-302.275355	-1212.172298	-736.480628	0.14282	-0.871565	22233.49712
-776.457789	-467.075307	-1079.416781	-952.399082	3.957633	1.417323	22215.94897
-675.746708	-583.808605	-904.698315	-1172.132351	-0.620143	0.654361	22220.52675
-546.806005	-708.171532	-671.99468	-1294.969351	0.905782	2.943249	22231.97119
-377.428278	-802.778911	-430.898455	-1398.732283	1.668745	3.706212	22239.60082
-218.732028	-857.712228	-192.091118	-1465.873004	2.431708	1.417323	22244.94156
-52.406152	-901.964067	136.745821	-1427.724867	2.431708	3.706212	22247.23045
131.467868	-910.356657	374.027232	-1440.695234	1.668745	2.180286	22209.84527
269.564123	-882.127036	624.27901	-1293.443426	-0.620143	0.654361	22215.94897
423.682596	-799.72706	820.360434	-1180.524941	-1.383106	-1.634527	22209.84527
550.33441	-708.934494	983.634459	-966.895374	-1.383106	-0.108602	22204.50453
647.993641	-572.364164	1093.501093	-767.7621	2.431708	1.417323	22210.60823
704.452883	-444.186425	1163.693665	-515.221434	0.905782	0.654361	22199.16379
763.963977	-232.845746	1216.338094	-244.369662	-2.146069	0.654361	22204.50453
781.51212	-54.312466	1240.752902	132.53393	-3.671994	2.180286	22197.63787
770.830641	134.902293	1201.841802	404.148664	-1.383106	1.417323	22211.3712
747.178797	314.198536	1056.878882	671.185622	-1.383106	0.654361	22203.74157
712.845473	491.205891	1033.227037	945.089244	-1.383106	2.180286	22207.55638
670.11956	632.353997	871.478937	1167.111401	-0.620143	1.417323	22219.76379
566.356628	745.272482	708.204911	1364.71875	0.14282	1.417323	22230.44527
451.149255	858.190967	503.730898	1479.16316	0.14282	0.654361	22219.00082
310.001148	907.783545	307.649474	1537.148328	-0.620143	2.180286	22228.91934
191.741924	906.25762	88.679169	1564.614987	0.905782	3.706212	22229.6823
17.78642	885.657626	-159.283721	1462.37798	2.431708	2.180286	312.814722
-127.1765	843.694675	-421.742902	1378.452079	1.668745	-0.108602	16.022217
-298.080153	771.213215	-637.661357	1207.548426	2.431708	0.654361	19840.84597
-448.383812	678.894724	-897.068687	971.029977	1.668745	-1.634527	22168.64528
-574.272664	544.613282	-1109.935291	716.200423	2.431708	-1.634527	22208.31935
-696.346702	391.257772	-1259.475987	449.163465	2.431708	-2.39749	22222.05268
-825.287404	245.53189	-1334.246335	179.837619	0.14282	1.417323	22199.92676
-880.220721	73.865274	-1319.750043	-78.806749	-0.620143	0.654361	22219.76379
-893.95405	-94.749491	-1335.772261	-340.502967	1.668745	3.706212	22230.44527
-895.479976	-255.734629	-1243.45377	-609.828813	-0.620143	2.180286	22210.60823
-819.183702	-397.645698	-1170.209347	-892.125026	0.14282	1.417323	22221.28971
-726.865211	-542.608618	-980.231626	-1063.791642	-3.671994	-0.871565	22215.18601
-620.050428	-670.786357	-758.972432	-1247.665661	-1.383106	-0.108602	22193.82305
-468.220843	-769.20855	-544.579903	-1407.887836	-1.383106	-0.108602	22203.74157
-299.606078	-843.978899	-285.172572	-1469.687818	-0.620143	1.417323	22221.28971
-132.517239	-914.934433	8.568082	-1452.139675	0.14282	1.417323	22204.50453
40.675302	-925.615912	251.190232	-1500.96929	1.668745	2.943249	22212.89712
209.290067	-898.912216	486.945718	-1421.621165	-1.383106	1.417323	22202.97861
346.62336	-824.90483	739.486383	-1249.95455	0.14282	1.417323	22214.42305
480.141839	-763.104849	904.286335	-1095.836077	0.905782	1.417323	22205.2675
611.371429	-626.534519	1079.767764	-874.576883	0.14282	-0.871565	22200.68972
691.482517	-483.860487	1178.95292	-644.925099	1.668745	-2.39749	22217.4749
735.734356	-295.408691	1208.708467	-377.888141	3.957633	-1.634527	22215.94897
783.801008	-118.401336	1220.152908	-5.562326	1.668745	-0.871565	22248.75637
785.326933	66.235646	1191.160324	250.030191	1.668745	-0.108602	22241.12674
768.541753	266.131884	1178.95292	561.318988	0.14282	1.417323	22229.6823
745.652871	423.302207	1116.389975	887.867039	-0.620143	2.180286	22228.15638
703.689921	577.42068	940.145583	1093.866978	-0.620143	1.417323	22222.05268
608.319578	722.3836	790.604887	1303.681731	-0.620143	1.417323	22215.94897
491.58628	828.435421	622.753085	1475.348347	-0.620143	-0.871565	22226.63045
378.667795	873.450222	400.730928	1547.829807	-0.620143	-0.871565	22231.97119
248.964129	890.235402	171.079144	1559.274248	-0.620143	-0.871565	22217.4749
82.638253	892.524291	-41.787459	1515.022409	-3.671994	-2.39749	21937.46757
-67.665406	843.694675	-366.046622	1389.133557	-4.434957	-0.871565	22.125919
-221.020917	804.783576	-549.920642	1276.215072	-1.383106	-0.108602	5004.272591
-385.057905	702.546569	-845.950184	1044.2744	-1.383106	0.654361	22124.39345
-526.968974	595.731786	-997.779768	788.681883	1.668745	1.417323	22202.21564
-651.3319	447.717015	-1161.053794	555.978249	0.905782	-0.871565	22193.06009
-785.613342	298.176318	-1309.831528	270.630185	1.668745	-1.634527	22202.21564
-853.517025	147.872659	-1331.957447	28.770997	-0.620143	-2.39749	22229.6823
-893.191088	-12.349515	-1335.772261	-262.680768	0.14282	-2.39749	22210.60823
-862.672578	-171.045765	-1261.764875	-553.369571	0.14282	-0.871565	22221.28971
-830.628143	-343.475343	-1187.75749	-770.050988	0.905782	-2.39749	22253.33415
-768.065199	-472.416046	-1063.394564	-1018.77684	1.668745	0.654361	22235.02304
-650.568937	-612.801189	-876.468693	-1196.547158	3.957633	2.943249	22235.786
-540.702303	-725.719674	-621.639139	-1299.547128	1.668745	-0.108602	22238.83786
-364.457911	-805.830762	-385.120691	-1420.858203	0.905782	0.654361	22228.15638
-198.132034	-888.230737	-103.587441	-1442.984122	-2.146069	-0.108602	22220.52675
-31.043195	-921.038135	175.656921	-1433.065607	-0.620143	-0.108602	22223.5786
119.260464	-913.408508	395.390189	-1397.969321	0.14282	-0.871565	22215.94897
289.401154	-847.03075	656.323445	-1308.70268	0.905782	-0.108602	22215.18601
430.549261	-779.127066	856.219682	-1153.821245	-1.383106	-2.39749	22205.2675
559.489963	-682.230798	1004.234453	-940.954641	-3.671994	-1.634527	22203.74157
644.94179	-552.527133	1127.071454	-745.636181	-0.620143	2.180286	22186.19343
730.393616	-385.438294	1180.478845	-528.954763	-2.146069	-0.108602	22166.3564
761.675089	-219.87538	1222.441796	-171.888202	-1.383106	-0.108602	22210.60823
770.830641	-16.164329	1221.678833	159.237625	-0.620143	-1.634527	22206.03046
774.645455	158.554138	1192.686249	423.985695	1.668745	-0.871565	22225.86749
760.149163	351.58371	1141.567746	739.852268	1.668745	0.654361	22232.73415
719.712138	510.279959	1004.997416	981.711456	-0.620143	-0.108602	22216.71194
655.623268	665.924358	883.686341	1233.489159	-1.383106	1.417323	22225.10453
558.727001	797.153948	680.738253	1416.600216	-1.383106	1.417323	22230.44527
418.341857	878.027999	485.419792	1515.785372	0.905782	2.180286	22215.94897
291.690043	920.753912	251.190232	1585.214981	3.194671	3.706212	22248.75637
166.564154	908.546508	46.716218	1565.377949	1.668745	0.654361	22250.2823
-11.969127	892.524291	-268.387392	1434.148359	-1.383106	-0.871565	90.029603
-149.302419	840.642824	-495.750288	1366.244675	0.14282	-0.871565	14.496292
-319.44311	747.561371	-700.224301	1144.222519	0.905782	-0.871565	21382.79366
-462.880104	658.29473	-914.61683	909.229996	-2.146069	-0.871565	22170.93417
-599.450434	517.146624	-1074.839005	695.600429	-1.383106	-0.108602	22203.74157
-736.783727	363.791114	-1241.164882	390.415335	-2.146069	1.417323	22213.66009
-813.08	199.754125	-1298.387087	131.008004	3.194671	2.943249	22205.2675
-887.087386	38.006025	-1325.090783	-156.628948	0.14282	1.417323	22130.49715
-893.95405	-127.556889	-1327.379671	-412.221465	-2.909031	1.417323	22206.79342
-875.642945	-280.149436	-1278.550056	-685.362124	-2.909031	-0.108602	22199.16379
-810.791112	-447.238275	-1170.209347	-922.643536	-0.620143	-0.108602	22199.92676
-711.605956	-581.519717	-1029.061241	-1220.199003	0.905782	2.180286	22214.42305
-597.924509	-673.838208	-726.927997	-1266.73973	1.668745	2.180286	22214.42305
-432.361595	-788.282619	-523.216946	-1423.147091	-1.383106	0.654361	22220.52675
-280.53201	-864.578893	-210.402224	-1459.00634	-1.383106	1.417323	22229.6823
-102.761692	-903.489992	65.027324	-1440.695234	0.905782	3.706212	22228.91934
71.956774	-915.697396	298.493922	-1423.910054	0.905782	4.469174	22214.42305
242.860427	-895.097402	566.293842	-1331.591563	0.905782	2.943249	22205.2675
371.038167	-808.11965	749.404899	-1214.095301	3.194671	0.654361	22232.73415
498.452944	-737.164116	911.915962	-1072.184232	-1.383106	-0.871565	22213.66009
639.601051	-600.593786	1044.671478	-865.42133	0.14282	-1.634527	22202.21564
706.741772	-470.89012	1120.204789	-612.880664	2.431708	-0.108602	22212.13416
747.178797	-254.971666	1128.597379	-329.821489	0.905782	-0.108602	22200.68972
793.719524	-84.830975	1228.545498	44.793215	0.14282	0.654361	22227.39341
797.534337	90.650454	1194.212175	341.585719	-0.620143	2.943249	22227.39341
780.749157	281.391138	1198.789951	639.141187	-1.383106	2.180286	22212.89712
729.630654	446.954052	1084.345541	928.304064	0.14282	2.180286	22225.86749
704.452883	603.361413	940.908546	1150.326221	0.14282	1.417323	22228.91934
602.215877	734.591004	783.738222	1347.933569	-2.909031	-0.871565	22199.92676
477.85295	823.857644	584.604948	1492.133527	-1.383106	-1.634527	22203.74157
358.067801	878.790961	365.634642	1547.829807	-2.146069	-0.871565	22212.89712
204.712291	910.072433	126.827306	1557.748322	-1.383106	-0.108602	22202.21564
91.793806	883.368738	-137.157801	1458.563166	-1.383106	1.417323	1683.095798
-73.006146	848.272452	-372.150324	1399.052073	-2.146069	1.417323	19.074068
-235.517209	797.916911	-585.016928	1278.50396	1.668745	2.180286	9269.234291
-401.843085	711.702122	-841.372407	1035.118847	0.14282	-0.871565	22156.43788
-546.806005	582.761419	-1032.113092	813.096691	0.14282	-1.634527	22208.31935
-679.561521	439.324425	-1170.97231	516.304186	0.905782	-3.160453	22183.90454
-782.561491	270.70966	-1261.764875	246.215377	0.14282	-3.160453	22191.53417
-847.413324	127.272665	-1301.438938	-10.140102	0.905782	-0.871565	22251.04526
-890.9022	-29.134696	-1352.557441	-277.940023	2.431708	-1.634527	22238.07489
-887.087386	-206.142051	-1332.72041	-587.702894	2.431708	1.417323	22233.49712
-848.939249	-372.467927	-1191.572304	-793.702833	1.668745	2.180286	22241.88971
-761.961497	-496.067891	-1000.068657	-1047.006462	-2.146069	1.417323	22223.5786
-674.220782	-644.082662	-855.868699	-1225.539742	-1.383106	-0.871565	22215.94897
-491.109725	-737.927078	-610.957661	-1340.747115	-0.620143	-0.108602	22227.39341
-340.043103	-815.749277	-304.246641	-1398.732283	-0.620143	-0.871565	22226.63045
-169.902413	-893.571477	-47.128198	-1434.591532	0.905782	-0.871565	22218.23786
-8.154313	-889.756663	226.775424	-1416.280426	0.905782	-0.108602	22219.76379
141.386383	-913.408508	458.716096	-1358.295258	-0.620143	0.654361	22196.11194
316.10485	-850.082601	679.212327	-1266.73973	-1.383106	2.180286	22193.82305
420.630745	-776.838178	873.767825	-1144.665692	-2.146069	-0.108602	22170.17121
564.830702	-654.001177	1011.101118	-930.273163	-2.909031	-0.108602	22199.92676
672.408448	-508.275294	1124.019603	-698.332491	0.14282	-0.871565	22194.58602
741.838057	-345.764231	1141.567746	-454.184415	0.905782	-1.634527	22200.68972
769.304716	-164.942063	1250.671417	-96.354891	-0.620143	-3.160453	22224.34156
775.408418	16.643069	1214.812169	199.67465	0.14282	-0.871565	22211.3712
781.51212	209.672641	1199.552914	522.407888	-1.383106	-3.160453	22215.94897
745.652871	378.287406	1143.856634	822.252244	0.14282	-0.108602	22228.91934
717.42325	545.376245	1009.575192	1053.429953	4.720596	2.943249	22238.83786
641.126976	707.124345	876.056713	1274.689147	3.194671	2.943249	22246.46748
541.94182	813.176166	671.5827	1435.674284	1.668745	2.943249	22251.04526
417.578894	874.976148	470.9235	1540.200179	0.14282	0.654361	22224.34156
270.327086	908.546508	223.723573	1546.303881	-0.620143	-0.871565	22232.73415
133.756756	907.783545	-66.965229	1484.503899	0.905782	-0.871565	22224.34156
-36.383934	878.790961	-279.06887	1442.540949	-2.146069	-0.871565	36.622211
-183.635742	826.909495	-512.535468	1335.726166	0.905782	-0.108602	14.496292
-340.806066	731.539153	-735.320587	1165.585475	-0.620143	-0.108602	21662.80099
-491.872688	625.487333	-949.713116	892.444816	0.14282	1.417323	22173.98602
-630.731906	490.442928	-1103.068626	633.037485	-2.146069	0.654361	22192.29713
-752.042981	327.931865	-1297.624124	366.76349	-2.146069	1.417323	22188.48232
-835.20592	178.391169	-1344.927814	63.867283	-1.383106	0.654361	22197.63787
-869.539243	15.880106	-1358.661143	-200.117824	-1.383106	-2.39749	22202.97861
-890.9022	-143.579106	-1346.453739	-484.702925	-1.383106	-1.634527	22216.71194
-891.665162	-298.460542	-1268.63154	-749.450994	0.14282	-1.634527	22222.05268
-799.346671	-457.919754	-1151.898241	-1018.77684	2.431708	0.654361	22218.23786
-699.398553	-584.571568	-957.342743	-1176.710127	-1.383106	0.654361	22227.39341
-565.880074	-702.830792	-685.728009	-1281.236022	-1.383106	1.417323	22227.39341
-420.917154	-812.697426	-469.809555	-1417.806352	1.668745	2.943249	22218.23786
-250.013501	-870.682594	-178.357789	-1434.591532	-0.620143	2.943249	22226.63045
-62.324667	-911.11962	110.042126	-1401.784134	2.431708	3.706212	22251.04526
97.134545	-895.860365	367.923531	-1415.517464	0.905782	2.943249	22226.63045
260.40857	-872.971483	600.627165	-1306.413792	0.905782	0.654361	22210.60823
396.9789	-795.912246	781.449334	-1215.621227	0.14282	-0.108602	22221.28971
538.127007	-713.512271	967.612242	-1008.095362	-1.383106	-0.871565	22193.06009
628.15661	-579.993792	1072.138137	-814.302827	0.14282	-0.108602	22199.16379
702.926958	-441.134574	1167.508479	-551.843645	-1.383106	-1.634527	22219.00082
769.304716	-266.416107	1241.515864	-239.028923	0.905782	2.943249	22212.89712
779.223232	-67.282833	1253.723268	95.911718	-0.620143	2.943249	22224.34156
781.51212	119.643038	1207.945504	396.519037	-0.620143	2.180286	22233.49712
770.830641	295.124468	1175.138106	662.793032	-2.146069	1.417323	22192.29713
718.186213	454.58368	1027.886298	926.015176	-2.909031	-0.871565	22203.74157
642.652902	603.361413	900.471521	1135.066966	-2.146069	0.654361	22206.03046
573.986255	740.694706	745.590085	1360.903936	-0.620143	0.654361	22203.74157
461.06777	835.302085	507.545711	1466.192794	-1.383106	2.180286	22215.18601
316.867813	903.968732	333.590207	1521.889073	0.14282	2.180286	22233.49712
184.112297	911.598359	100.12361	1558.511285	0.14282	3.706212	22218.23786
44.490116	884.894663	-195.905932	1458.563166	1.668745	4.469174	382.244331
-127.939463	824.620607	-438.528082	1367.770601	-0.620143	1.417323	14.496292
-279.006085	775.790992	-623.165065	1211.36324	-1.383106	-0.871565	17020.9357
-430.072706	688.81324	-861.209439	1020.622555	3.194671	-0.871565	22194.58602
-566.643036	556.057724	-1058.053825	778.000405	3.194671	-0.871565	22224.34156
-713.894845	383.628145	-1204.54267	469.763459	0.14282	-1.634527	22194.58602
-799.346671	250.872629	-1292.283385	214.170942	3.194671	0.654361	22212.13416
-874.879982	95.22823	-1325.090783	-48.288239	0.905782	1.417323	22122.86752
-896.242939	-66.51987	-1316.698192	-332.87334	0.14282	2.180286	22225.86749
-880.220721	-225.979082	-1285.41672	-593.043633	-1.383106	0.654361	22215.94897
-816.894814	-388.490145	-1136.638987	-821.932454	-0.620143	1.417323	22228.15638
-750.517056	-525.823437	-983.283476	-1076.762008	0.905782	1.417323	22228.91934
-634.54672	-631.112295	-822.298339	-1268.265655	-1.383106	-0.108602	22217.4749
-510.946757	-753.949296	-562.128046	-1361.347109	-0.620143	-0.108602	22216.71194
-350.724582	-857.712228	-291.276274	-1430.776718	-2.909031	-0.108602	22209.08231
-147.013531	-885.941849	-23.476353	-1471.213743	-1.383106	2.180286	22199.16379
3.290128	-910.356657	233.642089	-1469.687818	0.14282	2.180286	22193.82305
181.060446	-895.860365	468.634612	-1384.998954	-2.146069	2.180286	22208.31935
336.704844	-843.978899	708.967874	-1255.295289	0.14282	2.180286	22199.92676
480.904801	-765.393737	853.930794	-1114.910145	0.905782	1.417323	22189.24528
576.275144	-657.053028	987.449273	-903.569467	0.14282	-0.108602	22215.94897
688.430666	-508.275294	1112.575162	-676.969534	-1.383106	-2.39749	22199.16379
751.756573	-340.423492	1178.189957	-426.717757	1.668745	-1.634527	22195.34898
783.038045	-144.342069	1221.678833	-59.73268	-0.620143	-2.39749	22231.20823
801.349151	35.717137	1224.730684	273.682036	0.14282	-2.39749	22235.786
770.067679	253.92448	1203.367727	562.08195	1.668745	0.654361	22241.12674
750.99361	426.354058	1100.367758	839.800387	1.668745	1.417323	22238.83786
695.29733	559.109574	963.797428	1080.133649	0.905782	1.417323	22223.5786
631.971423	710.939159	844.012278	1283.8447	-0.620143	1.417323	22225.10453
521.341826	813.939129	650.219743	1468.481682	0.905782	0.654361	22229.6823
379.430757	881.842812	427.434624	1553.933508	0.14282	-0.108602	22218.23786
255.830794	907.783545	232.116163	1588.266832	0.14282	-1.634527	22221.28971
109.341949	910.835396	-16.609689	1541.726105	0.14282	-1.634527	22206.79342
-59.272816	855.139116	-298.142939	1433.385396	-0.620143	-2.39749	24.414808
-202.709811	796.390986	-532.372499	1317.41506	-1.383106	-0.871565	11.444441
-381.243091	735.353967	-786.43909	1105.311419	-1.383106	0.654361	21985.53423
-533.835639	609.465115	-978.7057	868.030008	-0.620143	-0.871565	22161.77862
-624.628204	484.339226	-1135.876024	579.630093	-1.383106	-2.39749	22185.43046
-739.835578	298.939281	-1338.824112	280.548701	0.14282	-3.160453	22193.06009
-835.20592	164.65784	-1333.483373	60.815432	2.431708	-0.108602	22228.91934
-900.820715	3.672702	-1365.527808	-226.82152	-1.383106	-3.923416	22217.4749
-896.242939	-171.808727	-1345.690776	-548.791794	2.431708	-0.108602	22226.63045
-853.517025	-317.53461	-1205.305633	-721.984336	-0.620143	-0.108602	22230.44527
-760.435572	-457.919754	-1061.868638	-986.732405	0.14282	0.654361	22212.89712
-670.405969	-589.149345	-881.809432	-1134.747176	1.668745	1.417323	22250.2823
-533.072676	-715.038196	-654.446537	-1293.443426	0.905782	0.654361	22250.2823
-408.70975	-801.252985	-427.846604	-1404.073023	0.14282	2.180286	22230.44527
-221.783879	-883.652961	-173.01705	-1492.5767	-0.620143	0.654361	22235.02304
-44.013562	-930.956651	131.405082	-1426.961905	1.668745	-0.108602	22235.02304
126.127129	-904.252955	364.87168	-1414.754501	-1.383106	-0.871565	22194.58602
274.904862	-853.897414	617.412346	-1340.747115	0.905782	0.654361	22187.71935
413.764081	-807.356687	817.308583	-1186.628643	0.905782	1.417323	22219.76379
544.230709	-692.149314	993.552975	-982.154629	-1.383106	0.654361	22201.45268
643.415864	-580.756754	1111.812199	-751.739882	-0.620143	0.654361	22213.66009
712.845473	-419.008654	1171.323293	-531.243652	-1.383106	1.417323	22208.31935
763.963977	-220.638343	1248.382529	-218.428929	-2.146069	0.654361	22192.29713
758.623238	-48.208764	1243.04179	117.274675	-1.383106	-0.871565	22208.31935
782.275082	135.665256	1201.078839	421.696807	-0.620143	0.654361	22218.23786
785.326933	326.40594	1159.878851	707.04487	-1.383106	-0.871565	22203.74157
715.897324	487.391077	1043.145553	930.592952	0.14282	0.654361	22215.94897
670.11956	649.139177	911.915962	1202.970649	-1.383106	1.417323	22229.6823
560.252926	761.2947	726.516017	1386.081706	0.14282	2.180286	22219.76379
448.860366	847.509489	464.819798	1463.140943	0.14282	2.180286	22220.52675
306.949297	901.679843	306.886512	1550.881657	-0.620143	2.943249	22229.6823
165.038228	909.309471	94.019908	1537.911291	-0.620143	1.417323	22224.34156
10.919755	890.235402	-181.40964	1496.711303	4.720596	2.180286	223.548082
-143.198717	833.77616	-425.557716	1383.029855	3.194671	-0.871565	16.022217
-295.791265	770.450253	-660.550239	1182.370656	3.194671	0.654361	20361.18656
-445.331961	680.42065	-882.572395	955.00776	-0.620143	-1.634527	22183.14158
-584.191179	544.613282	-1067.97234	739.089305	0.14282	0.654361	22203.74157
-712.368919	386.679996	-1296.098199	391.94126	0.14282	1.417323	22180.85269
-806.213336	215.776343	-1324.32782	196.622799	-0.620143	0.654361	22210.60823
-868.77628	61.65787	-1360.950031	-95.591929	0.14282	2.180286	22227.39341
-872.591094	-86.356901	-1315.93523	-415.273316	1.668745	0.654361	22229.6823
-885.56146	-261.075368	-1242.690807	-644.162137	-1.383106	-0.108602	22215.94897
-804.68741	-425.112356	-1132.06121	-882.206511	-2.146069	-0.871565	22203.74157
-726.102248	-535.741953	-960.394594	-1115.673108	-1.383106	0.654361	22209.08231
-607.843024	-660.867842	-768.127985	-1232.406407	-2.146069	-1.634527	22196.11194
-443.043073	-775.312252	-507.957691	-1398.732283	-0.620143	1.417323	22215.94897
-293.502377	-835.586309	-266.098504	-1471.213743	0.14282	4.469174	22223.5786
-138.620941	-913.408508	23.064374	-1462.058191	1.668745	3.706212	22217.4749
42.201228	-910.356657	254.242083	-1500.206327	0.905782	3.706212	22202.21564
221.497471	-897.38629	514.412376	-1352.954519	1.668745	3.706212	22223.5786
367.223354	-830.245569	717.360464	-1249.191587	0.14282	-0.108602	22189.24528
503.030721	-745.556706	914.967813	-1116.436071	1.668745	-0.108602	22199.16379
615.186243	-613.564152	1054.589994	-857.02874	0.905782	-0.871565	22237.31193
680.801038	-480.045673	1107.234423	-664.76213	0.14282	-2.39749	22213.66009
741.838057	-309.904983	1185.819585	-328.295564	0.14282	0.654361	22227.39341
772.356567	-113.060597	1190.397361	6.645078	1.668745	1.417323	22241.88971
787.615822	52.502317	1227.019572	304.200545	1.668745	1.417323	22224.34156
746.415834	248.583741	1146.908485	570.474541	-1.383106	-0.108602	22222.81564
722.001026	412.620729	1069.086286	833.696685	0.14282	1.417323	22229.6823
680.038076	578.946606	929.464105	1078.607723	-1.383106	-0.108602	22215.94897
586.956622	722.3836	795.182663	1331.148389	-0.620143	-0.871565	22222.05268
479.378876	810.887278	547.982736	1452.459464	-1.383106	-0.871565	22228.15638
358.067801	877.265036	406.071667	1539.437216	-1.383106	-0.108602	22209.84527
224.549322	901.679843	181.760623	1562.326099	-5.19792	-0.871565	22198.40083
94.845657	882.605775	-91.380037	1515.785372	-0.620143	1.417323	5455.946532
-63.08763	859.716893	-327.898485	1415.07429	-2.909031	-0.108602	19.837031
-250.013501	791.050247	-552.20953	1284.607662	-1.383106	0.654361	1194.799646
-371.324576	714.753973	-782.624277	1061.05958	0.905782	-0.108602	22122.10456
-543.754154	585.81327	-984.046439	848.192977	0.14282	-1.634527	22183.14158
-666.591155	450.768866	-1165.631571	526.222702	0.905782	-1.634527	22191.53417
-755.857795	293.598542	-1244.979695	272.919073	-1.383106	-3.160453	22200.68972
-859.620727	142.53192	-1349.50559	-0.221587	-1.383106	-2.39749	22216.71194
-881.746647	-27.60877	-1360.950031	-280.228911	0.14282	-1.634527	22216.71194
-867.250355	-177.912429	-1257.950062	-514.458471	3.194671	1.417323	22250.2823
-832.917032	-329.742014	-1170.209347	-770.813951	0.905782	-0.108602	22246.46748
-768.065199	-481.571599	-1055.764936	-1020.302766	0.14282	0.654361	22224.34156
-659.72449	-625.008593	-859.683513	-1183.576792	0.905782	1.417323	22237.31193
-523.917123	-738.690041	-629.268767	-1312.517494	0.905782	0.654361	22235.786
-367.509762	-831.008532	-382.831803	-1413.228575	-0.620143	-0.108602	22214.42305
-195.843146	-899.675178	-102.061515	-1464.347079	0.14282	-0.108602	22226.63045
-42.487636	-923.327023	191.679138	-1431.539681	-1.383106	-2.39749	22222.05268
144.438234	-889.756663	403.019816	-1410.176724	1.668745	-0.108602	22190.7712
308.475223	-850.845563	638.012339	-1313.280457	-1.383106	-0.108602	22188.48232
419.867782	-789.808544	834.856726	-1179.761978	-0.620143	1.417323	22199.16379
546.519597	-681.467836	996.604826	-940.954641	-1.383106	0.654361	22183.14158
644.94179	-551.001208	1102.656646	-738.769516	-2.909031	-0.871565	22167.11936
734.20843	-402.986437	1173.612181	-480.888111	-0.620143	-0.871565	22196.87491
760.149163	-212.245753	1228.545498	-163.495612	-1.383106	-3.160453	22204.50453
786.089896	-36.00136	1238.464013	143.215408	-0.620143	-0.871565	22225.86749
767.77879	185.257833	1156.064038	420.933844	0.905782	-0.108602	22235.02304
755.571387	363.028151	1143.093671	742.141156	-1.383106	-0.871565	22214.42305
696.060293	504.176257	950.064099	951.955909	0.905782	0.654361	22221.28971
645.704753	653.716954	858.50857	1222.807681	0.14282	0.654361	22231.20823
523.630715	775.790992	636.486414	1351.748383	2.431708	1.417323	22240.36378
420.630745	874.976148	461.004984	1532.570552	1.668745	2.943249	22245.70452
297.793745	910.072433	283.234667	1568.4298	1.668745	-0.108602	22247.99341
144.438234	897.102067	30.694001	1561.563136	1.668745	-0.871565	22219.00082
-5.865425	890.998365	-209.639261	1495.185378	2.431708	-0.108602	67.903684
-161.509823	821.568756	-454.5503	1373.11134	0.14282	-0.108602	15.259255
-329.361625	757.479886	-711.668742	1172.45214	-1.383106	-1.634527	21544.54177
-480.428247	655.242879	-880.283507	936.696654	-0.620143	-0.108602	22185.43046
-604.02821	501.124406	-1081.70567	697.889318	0.14282	1.417323	22212.13416
-719.235584	385.15407	-1264.053764	366.76349	-1.383106	-0.108602	22183.90454
-825.287404	190.598573	-1296.861161	134.059855	-1.383106	0.654361	22203.74157
-895.479976	31.139361	-1330.431522	-168.073389	-2.146069	-0.108602	22206.03046
-907.68738	-100.853193	-1309.831528	-416.036278	-0.620143	-0.108602	22213.66009
-883.272572	-282.438324	-1224.379701	-672.391758	-0.620143	0.654361	22205.2675
-777.220752	-428.164207	-1138.927875	-949.347231	0.14282	1.417323	22212.89712
-707.02818	-567.786388	-925.298308	-1111.095332	-0.620143	1.417323	22228.15638
-575.035626	-689.860426	-721.587258	-1262.161953	0.14282	1.417323	22215.94897
-444.568998	-774.54929	-498.802139	-1395.680432	0.14282	2.180286	22228.15638
-258.406091	-853.897414	-243.972584	-1516.228545	3.194671	3.706212	22231.97119
-95.132065	-887.467775	54.345846	-1491.813737	0.14282	2.943249	22191.53417
75.008625	-909.593694	274.079114	-1449.087824	-1.383106	1.417323	22196.87491
228.364135	-892.808514	544.930886	-1330.8286	2.431708	2.180286	22246.46748
393.164087	-804.304836	731.093793	-1238.510109	3.194671	-0.108602	22221.28971
521.341826	-718.85301	931.752993	-1039.376834	1.668745	1.417323	22215.18601
626.630684	-609.749338	1073.664062	-827.273193	0.905782	-0.108602	22227.39341
693.008442	-448.001238	1144.619597	-618.984366	1.668745	1.417323	22193.06009
753.282498	-281.675362	1201.841802	-296.251129	-1.383106	0.654361	22222.05268
791.430635	-89.408752	1216.338094	59.289507	-1.383106	2.943249	22231.97119
789.141747	84.546752	1224.730684	346.163496	-0.620143	2.180286	22215.18601
768.541753	284.442989	1187.34551	652.874516	1.668745	2.180286	22225.86749
704.452883	453.820717	1086.634429	903.889257	1.668745	2.180286	22225.86749
670.882523	600.309562	930.227068	1136.592891	-1.383106	0.654361	22190.7712
576.275144	719.331749	764.664154	1354.800234	-1.383106	-0.108602	22203.74157
477.85295	823.094681	544.930886	1483.740937	-2.146069	1.417323	22213.66009
338.993732	902.442806	386.997599	1550.881657	-2.146069	0.654361	22204.50453
197.082663	903.968732	142.08656	1576.822391	-1.383106	1.417323	22215.18601
68.904923	890.998365	-98.246702	1521.126111	0.14282	2.180286	1160.466323
-92.843177	849.035415	-367.572548	1435.674284	0.14282	0.654361	16.022217
-257.643128	783.420619	-595.698406	1257.141004	0.14282	-0.108602	11690.11506
-414.050489	688.050277	-836.794631	1035.88181	-0.620143	-1.634527	22154.91195
-555.198595	584.287345	-1035.164943	815.385579	0.905782	-2.39749	22173.98602
-671.168931	439.324425	-1207.594521	524.696776	3.957633	-0.871565	22222.81564
-768.065199	278.339287	-1264.816726	227.141309	3.194671	1.417323	22246.46748
-857.331839	137.191181	-1380.787062	-62.021568	1.668745	-0.108602	22235.02304
-894.717013	-33.712472	-1328.905596	-289.384464	-0.620143	-1.634527	22224.34156
-879.457758	-214.534641	-1283.890795	-567.865863	2.431708	2.943249	22240.36378
-849.702212	-377.045704	-1170.97231	-838.717634	0.14282	-0.108602	22224.34156
-766.539273	-534.97899	-1014.564949	-1032.51017	0.14282	-0.108602	22215.18601
-644.465236	-636.453034	-814.668712	-1208.754562	-0.620143	-0.108602	22226.63045
-490.346763	-756.238184	-591.12063	-1358.295258	1.668745	1.417323	22231.20823
-358.354209	-851.608526	-336.291076	-1433.065607	-2.146069	-2.39749	22213.66009
-179.057966	-912.645545	-32.631906	-1462.821153	-2.146069	-0.108602	22217.4749
4.053091	-903.489992	208.464319	-1442.984122	-1.383106	1.417323	22200.68972
144.438234	-877.549259	415.990183	-1411.70265	-1.383106	1.417323	22173.22306
297.030782	-848.556675	673.871588	-1291.9175	-1.383106	1.417323	22194.58602
442.756665	-773.023364	861.560421	-1129.406437	0.14282	1.417323	22207.55638
589.24551	-660.867842	1017.20482	-948.584269	1.668745	-0.108602	22201.45268
673.171411	-537.267878	1088.923317	-715.880634	0.14282	-3.160453	22191.53417
736.497318	-363.312374	1181.241808	-441.214049	1.668745	-0.871565	22227.39341
768.541753	-171.808727	1233.123274	-96.354891	0.14282	-1.634527	22216.71194
780.749157	9.776404	1211.760318	202.726501	0.14282	-1.634527	22225.10453
758.623238	202.043014	1170.56033	494.178267	0.14282	-1.634527	22233.49712
755.571387	393.546661	1098.07887	780.289293	0.905782	0.654361	22236.54897
693.771405	543.85032	970.664093	1036.644773	1.668745	2.180286	22241.12674
611.371429	698.731755	786.02711	1220.518792	3.194671	2.180286	22247.23045
503.030721	801.731725	671.5827	1458.563166	0.905782	0.654361	22227.39341
422.919633	883.368738	454.901283	1545.540918	-0.620143	-1.634527	22228.15638
262.697459	912.361322	246.612455	1573.007577	2.431708	-0.871565	22232.73415
122.312315	912.361322	-5.165248	1556.222397	-0.620143	-2.39749	22200.68972
-25.702456	871.161334	-240.157771	1488.318713	0.14282	-1.634527	34.333323
-173.717227	818.516905	-510.24658	1333.437277	-0.620143	0.654361	13.733329
-361.40606	751.376184	-746.765028	1128.200301	1.668745	2.180286	21955.77868
-490.346763	627.013258	-964.209408	894.733704	-2.146069	0.654361	22173.22306
-632.257832	482.813301	-1156.476018	565.896764	-1.383106	0.654361	22189.24528
-743.650391	337.850381	-1293.046348	301.911657	-2.909031	-0.108602	22161.77862
-819.946665	153.213398	-1382.312988	76.074687	-2.146069	-3.923416	22203.74157
-876.405908	22.74677	-1357.89818	-205.458563	0.14282	-0.871565	22221.28971
-896.242939	-132.134665	-1310.594491	-505.302918	0.905782	-1.634527	22222.81564
-858.857765	-312.956834	-1223.616739	-728.088038	0.905782	0.654361	22221.28971
-785.613342	-470.127158	-1103.068626	-963.080561	0.14282	0.654361	22226.63045
-687.954112	-579.993792	-902.409426	-1142.376804	0.905782	2.180286	22231.20823
-565.117111	-713.512271	-710.142817	-1291.154537	3.194671	3.706212	22207.55638
-398.791234	-797.438172	-429.372529	-1384.998954	1.668745	2.180286	22251.80822
-242.383873	-858.475191	-185.987416	-1456.717451	3.957633	3.706212	22255.62304
-51.643189	-878.312222	71.893989	-1434.591532	-1.383106	1.417323	22193.82305
101.712321	-879.838147	322.908729	-1409.413762	0.14282	0.654361	22209.84527
279.482639	-842.452973	602.153091	-1311.754531	2.431708	0.654361	22229.6823
406.134453	-787.519656	786.02711	-1193.495307	0.14282	0.654361	22208.31935
540.415895	-708.934494	966.086316	-1001.228697	0.14282	-0.108602	22194.58602
645.704753	-601.356748	1102.656646	-780.732466	0.905782	1.417323	22215.18601
709.793622	-417.482729	1174.375143	-541.92513	0.14282	1.417323	22204.50453
766.252865	-244.290187	1224.730684	-229.87337	0.14282	2.180286	22223.5786
782.275082	-68.808758	1261.352895	108.882085	0.14282	1.417323	22222.81564
765.489902	112.013411	1171.323293	352.267198	-2.146069	-0.108602	22194.58602
763.963977	306.568909	1184.293659	692.548578	0.14282	0.654361	22210.60823
708.267697	471.36886	1025.59741	890.155927	-2.909031	-0.871565	22209.08231
677.749188	627.776221	881.397453	1109.889196	-1.383106	1.417323	22200.68972
564.830702	755.190998	770.004893	1387.607632	-2.909031	1.417323	22222.81564
448.097404	837.590973	544.167923	1480.689086	0.14282	2.180286	22233.49712
345.097434	903.205769	339.693909	1528.755738	-0.620143	3.706212	22215.94897
190.978961	918.465024	60.449548	1556.985359	0.905782	2.180286	22218.23786
40.675302	897.102067	-179.883715	1495.185378	0.14282	0.654361	269.325846
-118.020947	838.353936	-408.772536	1421.177992	-2.909031	-1.634527	16.78518
-296.554227	784.946545	-662.839127	1235.778047	3.194671	-0.871565	18161.56499
-444.568998	690.339165	-912.327942	1000.022561	3.194671	1.417323	22199.92676
-561.302297	559.872537	-1079.416781	784.86707	2.431708	-1.634527	22212.89712
-681.85041	401.176288	-1257.950062	468.237534	1.668745	1.417323	22209.84527
-801.635559	250.872629	-1293.046348	212.645017	-2.146069	-0.108602	22228.91934
-892.428125	88.361566	-1304.490789	-88.725264	-1.383106	0.654361	22214.42305
-907.68738	-80.253199	-1322.801894	-370.258514	-0.620143	2.943249	22219.00082
-880.983684	-232.845746	-1253.372285	-611.354739	0.905782	2.180286	22231.20823
-830.628143	-410.616064	-1156.476018	-836.428746	-1.383106	-0.108602	22223.5786
-732.968913	-528.112326	-1009.22421	-1072.184232	0.905782	-0.871565	22219.76379
-623.865242	-667.734506	-770.416873	-1271.317506	-2.146069	-1.634527	22206.03046
-483.480098	-758.527072	-550.683605	-1440.695234	-2.909031	-0.108602	22206.03046
-320.206072	-853.897414	-312.639231	-1439.169308	-0.620143	1.417323	22199.92676
-158.457972	-917.223321	-21.950428	-1468.924855	-2.146069	2.943249	22212.89712
19.312346	-903.489992	220.671722	-1496.391514	0.905782	2.943249	22214.42305
177.245632	-911.882582	501.44201	-1345.324892	-1.383106	2.943249	22201.45268
342.808546	-837.875197	713.54565	-1237.747146	-1.383106	-0.108602	22213.66009
463.356658	-760.052998	871.478937	-1096.59904	-1.383106	-1.634527	22212.89712
591.534398	-649.423401	1027.886298	-887.54725	0.905782	-3.160453	22204.50453
670.11956	-490.727151	1111.049236	-679.258422	0.905782	-0.871565	22179.32676
750.230648	-328.979051	1204.13069	-360.339998	3.957633	0.654361	22254.09711
796.771374	-129.082814	1239.226976	-35.317873	1.668745	0.654361	22238.07489
805.926927	63.183796	1203.367727	237.822787	2.431708	1.417323	22240.36378
779.223232	239.428188	1200.315877	581.918982	1.668745	2.180286	22241.12674
754.045461	422.539245	1085.871466	827.592983	1.668745	2.943249	22218.23786
676.223262	561.398463	976.004832	1073.266984	0.14282	1.417323	22225.10453
638.075125	721.620637	820.360434	1287.659513	0.14282	-0.871565	22231.20823
509.897385	823.094681	625.041973	1460.089092	-0.620143	-1.634527	22213.66009
378.667795	877.265036	456.427208	1543.25203	-0.620143	-0.108602	22224.34156
237.519688	915.413173	209.990244	1563.852024	-0.620143	-1.634527	22230.44527
91.793806	893.287253	-37.209683	1534.85944	-4.434957	-0.871565	18732.26112
-65.376518	865.820595	-329.424411	1457.037241	-2.909031	-0.108602	21.362957
-194.317221	798.679874	-580.439151	1270.874333	-1.383106	-0.108602	13.733329
-375.902352	715.516936	-826.876115	1061.822543	0.14282	1.417323	22011.47496
-517.813421	603.361413	-984.809402	868.792971	-2.146069	-1.634527	22183.14158
-645.228198	450.768866	-1225.142664	537.667143	-0.620143	-1.634527	22209.84527
-781.035565	318.776312	-1306.016714	344.63757	1.668745	-2.39749	22210.60823
-852.754063	152.450436	-1328.142634	58.526544	-1.383106	-3.160453	22216.71194
-881.746647	-16.164329	-1356.372255	-207.747451	-0.620143	-1.634527	22228.91934
-917.605895	-171.808727	-1320.513006	-506.065881	-0.620143	-1.634527	22219.00082
-841.309622	-303.038318	-1227.431552	-773.865802	3.957633	1.417323	22235.786
-765.776311	-457.919754	-1085.520483	-974.525002	2.431708	1.417323	22252.57118
-680.324484	-608.223413	-886.387209	-1165.265686	0.905782	1.417323	22241.12674
-532.309713	-703.593755	-666.653941	-1349.139705	3.957633	1.417323	22235.02304
-379.717166	-811.934464	-398.85402	-1397.969321	2.431708	0.654361	22241.88971
-214.917215	-879.075185	-120.372621	-1449.850787	0.14282	-0.871565	22229.6823
-37.146897	-913.408508	131.405082	-1437.643383	-0.620143	-1.634527	22194.58602
123.838241	-922.564061	400.730928	-1396.443395	0.905782	-0.108602	22215.18601
293.215968	-864.578893	635.723451	-1311.754531	0.905782	0.654361	22219.00082
422.156671	-806.593725	818.071545	-1201.124935	-0.620143	-0.108602	22206.79342
533.54923	-684.519687	960.745577	-960.791672	-2.146069	-0.871565	22188.48232
642.652902	-575.416015	1095.789982	-739.532479	-2.146069	-0.871565	22189.24528
711.319548	-399.934586	1143.093671	-528.954763	0.14282	-0.108602	22185.43046
748.704722	-230.556858	1208.708467	-171.888202	-2.909031	-2.39749	22201.45268
761.675089	-32.186547	1236.938088	92.859867	-1.383106	-1.634527	22220.52675
779.223232	153.213398	1212.52328	435.430136	-1.383106	-0.871565	22207.55638
754.045461	329.457791	1132.412193	695.600429	-0.620143	0.654361	22224.34156
709.793622	504.176257	1034.752963	969.504052	0.905782	1.417323	22231.97119
643.415864	661.346581	906.575223	1217.466941	0.14282	1.417323	22215.18601
548.808485	765.872476	717.360464	1373.874303	1.668745	1.417323	22225.86749
425.971484	874.976148	489.997568	1524.177962	-1.383106	0.654361	22229.6823
322.971515	907.783545	290.864294	1549.355732	2.431708	1.417323	22236.54897
164.275266	919.990949	29.931038	1516.548334	3.194671	2.180286	22239.60082
35.334563	890.235402	-198.19482	1510.444632	0.905782	-0.108602	80.111087
-140.909829	818.516905	-457.602151	1350.222458	1.668745	-0.871565	12.970367
-305.70978	771.213215	-685.728009	1160.244736	2.431708	0.654361	20786.1568
-446.857887	664.398432	-867.31314	990.867009	0.905782	-0.108602	22199.16379
-590.294881	525.539214	-1090.09826	726.881902	-0.620143	-0.108602	22172.4601
-724.576323	386.679996	-1267.105615	420.170881	-1.383106	-0.108602	22201.45268
-804.68741	229.509672	-1317.461155	185.178358	-1.383106	1.417323	22227.39341
-869.539243	70.813423	-1317.461155	-82.621562	-1.383106	-0.108602	22212.89712
-890.9022	-114.586522	-1290.757459	-384.754806	-1.383106	-0.108602	22212.89712
-876.405908	-258.023517	-1249.557472	-640.347323	-0.620143	-0.108602	22211.3712
-834.442957	-414.430878	-1184.705639	-919.591685	0.905782	2.180286	22199.92676
-725.339286	-550.238245	-982.520514	-1122.539773	-0.620143	1.417323	22205.2675
-627.680055	-669.260432	-788.727979	-1304.124904	0.14282	2.180286	22202.97861
-469.746769	-776.838178	-514.824356	-1394.91747	1.668745	3.706212	22225.10453
-289.687563	-857.712228	-231.765181	-1440.695234	1.668745	4.469174	22222.05268
-130.228351	-910.356657	58.923622	-1455.954489	0.905782	3.706212	22222.81564
49.067892	-908.067769	293.153182	-1420.858203	-1.383106	2.943249	22221.28971
216.156732	-891.282588	527.382743	-1332.354525	0.14282	2.180286	22194.58602
354.252987	-824.90483	730.330831	-1256.821214	-0.620143	1.417323	22206.03046
504.556646	-723.430786	893.604856	-1075.999046	0.905782	-0.108602	22226.63045
625.867721	-595.253046	1029.412223	-880.680585	0.905782	-0.871565	22204.50453
694.534368	-460.208642	1077.478876	-712.828783	0.14282	-1.634527	22196.87491
768.541753	-289.304989	1200.315877	-323.717787	0.905782	1.417323	22240.36378
790.667673	-104.668007	1242.278827	27.245072	0.905782	3.706212	22221.28971
790.667673	86.072678	1236.175125	326.326465	-1.383106	2.180286	22222.81564
768.541753	273.761511	1207.945504	633.800448	-0.620143	1.417323	22231.20823
747.178797	429.405909	1133.175156	892.444816	0.14282	0.654361	22216.71194
701.401032	608.702152	968.375205	1157.955848	-1.383106	-0.871565	22226.63045
622.052908	733.828041	821.886359	1342.59283	-0.620143	-0.871565	22231.97119
499.215907	823.857644	619.701234	1486.029825	0.14282	1.417323	22196.87491
367.986316	886.420589	395.390189	1547.829807	-2.146069	0.654361	22206.79342
210.05303	922.279837	101.649535	1461.615017	-3.671994	0.654361	22178.5638
63.564184	911.598359	-110.454105	1462.37798	-2.146069	2.943249	3745.384075
-101.235767	860.479856	-347.735517	1413.548365	-0.620143	2.943249	18.311106
-238.569059	795.628023	-583.491002	1269.348408	0.905782	1.417323	3538.621174
-396.502346	708.650271	-801.698345	1060.296618	0.14282	-1.634527	22122.10456
-526.206011	585.050308	-984.809402	823.778169	0.14282	-2.39749	22199.92676
-648.280049	444.665164	-1161.053794	525.459739	0.14282	-2.39749	22199.92676
-780.272603	283.680026	-1264.053764	285.126477	1.668745	-0.871565	22208.31935
-846.650361	139.480069	-1344.164851	7.408041	1.668745	-0.871565	22242.65267
-896.242939	-29.897658	-1374.68336	-271.836321	2.431708	0.654361	22251.04526
-890.139237	-189.35687	-1314.409304	-571.680677	2.431708	1.417323	22231.20823
-813.842963	-354.156822	-1225.142664	-850.925038	0.905782	2.180286	22228.15638
-740.59854	-500.645667	-1091.624185	-1034.036095	0.905782	-0.108602	22239.60082
-652.094863	-612.038227	-829.165004	-1183.576792	-0.620143	-0.871565	22222.81564
-510.946757	-719.615973	-601.802108	-1307.176755	0.14282	-1.634527	22217.4749
-363.694948	-818.801128	-330.950336	-1401.021172	-1.383106	-1.634527	22228.91934
-182.109817	-885.178886	-86.039298	-1450.613749	0.14282	-0.108602	22226.63045
-22.650605	-933.245539	195.493952	-1428.48783	0.14282	0.654361	22192.29713
144.438234	-904.252955	431.249438	-1374.317476	-2.909031	0.654361	22202.97861
303.134484	-859.238153	656.323445	-1268.265655	-1.383106	1.417323	22195.34898
432.838149	-766.919662	836.382651	-1174.421239	-0.620143	2.180286	22168.64528
566.356628	-674.601171	998.893714	-954.687971	0.905782	-0.871565	22196.11194
658.675119	-551.76417	1050.012217	-852.450964	-0.620143	-0.871565	22198.40083
736.497318	-385.438294	1178.189957	-468.680707	-2.146069	-1.634527	22213.66009
787.615822	-218.349454	1212.52328	-164.258575	1.668745	-2.39749	22228.15638
792.193598	5.96159	1255.249194	187.467247	0.14282	-2.39749	22231.97119
789.90471	190.598573	1224.730684	497.230118	-0.620143	-1.634527	22216.71194
756.334349	375.235555	1136.227007	748.244858	0.905782	1.417323	22213.66009
712.845473	527.828102	1024.834447	1042.748475	0.905782	2.943249	22231.97119
648.756604	688.050277	889.790043	1267.822482	3.194671	2.943249	22241.12674
531.260342	795.628023	649.456781	1424.229843	0.14282	0.654361	22244.94156
425.971484	879.553924	446.508692	1505.866856	0.14282	-0.871565	22246.46748
277.193751	907.020583	285.523555	1555.459434	0.905782	-1.634527	22227.39341
139.097495	912.361322	23.064374	1551.64462	0.905782	-0.871565	22216.71194
-15.020978	873.450222	-230.239255	1459.326129	0.905782	-0.871565	54.933317
-175.243152	817.753942	-488.883623	1337.252091	-0.620143	-0.108602	14.496292
-321.731998	760.531737	-723.876146	1158.718811	-0.620143	1.417323	21708.57875
-467.457881	643.035476	-923.772383	928.304064	0.14282	-0.108602	22205.2675
-600.97636	497.309593	-1117.564918	676.526361	0.905782	-0.871565	22186.19343
-734.494838	344.717045	-1270.157466	379.733856	-2.909031	-1.634527	22190.00824
-826.81333	185.257833	-1312.883379	124.141339	-1.383106	-0.871565	22209.08231
-877.931833	47.924541	-1339.587075	-181.043755	-1.383106	-0.871565	22193.06009
-883.272572	-125.268001	-1344.164851	-510.643658	-1.383106	-0.871565	22209.84527
-858.094802	-274.808697	-1297.624124	-717.406559	0.14282	-0.871565	22221.28971
-814.605926	-437.31976	-1135.113061	-969.184263	0.14282	-0.108602	22219.00082
-687.954112	-577.704903	-919.194607	-1149.243468	0.905782	-0.108602	22222.05268
-569.694887	-692.149314	-700.224301	-1265.976767	-0.620143	1.417323	22227.39341
-436.176408	-787.519656	-442.342896	-1392.628581	2.431708	4.469174	22224.34156
-248.487575	-850.845563	-202.772597	-1431.539681	0.905782	2.943249	22217.4749
-74.532071	-905.77888	90.205094	-1423.910054	2.431708	0.654361	22241.12674
81.87529	-898.912216	353.427239	-1415.517464	2.431708	0.654361	22238.07489
241.334502	-852.371489	535.01237	-1324.724898	3.957633	0.654361	22209.84527
396.215938	-806.593725	754.745638	-1222.487891	0.14282	0.654361	22215.18601
518.289976	-707.408569	911.915962	-1028.695356	0.905782	-0.108602	22216.71194
636.5492	-592.201195	1088.923317	-839.480597	-0.620143	-0.871565	22207.55638
709.03066	-464.023456	1114.86405	-612.880664	-0.620143	2.180286	22197.63787
760.912126	-267.942032	1204.13069	-251.236327	-0.620143	1.417323	22230.44527
778.460269	-61.179131	1268.21956	61.578395	0.905782	2.943249	22218.23786
784.563971	102.857858	1240.752902	374.393117	-0.620143	0.654361	22224.34156
763.963977	288.257803	1179.715883	668.896734	-1.383106	-0.108602	22222.05268
720.475101	461.450344	1062.219621	923.726288	-2.146069	0.654361	22194.58602
683.089927	610.228078	937.093732	1159.481773	0.14282	1.417323	22207.55638
578.564032	740.694706	768.478967	1323.518762	-0.620143	1.417323	22219.76379
467.171472	842.16875	502.204972	1441.777986	-2.909031	2.180286	22202.97861
342.045583	894.813179	315.279102	1509.68167	-0.620143	3.706212	22223.5786
202.423402	910.835396	133.69397	1550.118695	0.905782	3.706212	22200.68972
38.386414	890.998365	-140.972615	1503.577968	0.14282	1.417323	816.370128
-117.257984	852.087265	-391.224393	1424.992806	0.14282	-0.108602	16.78518
-261.457942	787.235433	-591.883592	1239.592861	-1.383106	-1.634527	13663.13669
-408.70975	693.391016	-828.402041	1023.674406	0.14282	-1.634527	22148.80825
-558.250446	575.894755	-1071.024191	783.341144	3.194671	-0.871565	22210.60823
-674.983745	420.250356	-1230.483403	462.133832	2.431708	0.654361	22217.4749
-773.405938	264.605958	-1283.127832	238.58575	1.668745	0.654361	22225.10453
-864.961466	118.880075	-1316.698192	-30.740096	0.905782	0.654361	22231.20823
-899.29479	-70.334683	-1353.320404	-303.880756	-2.146069	0.654361	22229.6823
-886.324423	-210.719827	-1285.41672	-585.414006	0.905782	1.417323	22217.4749
-844.361473	-390.01607	-1155.713055	-849.399113	1.668745	0.654361	22219.00082
-746.702242	-525.060475	-1016.853837	-1079.813859	0.14282	-0.108602	22228.15638
-609.36895	-654.001177	-797.883531	-1213.332338	0.905782	-0.108602	22206.03046
-513.235645	-760.81596	-576.624338	-1379.658215	0.905782	0.654361	22220.52675
-331.650513	-824.90483	-315.691082	-1423.147091	-2.146069	0.654361	22206.79342
-151.591307	-909.593694	-70.780043	-1460.532265	-0.620143	2.180286	22206.79342
5.579016	-899.675178	210.753207	-1471.976706	-2.146069	2.180286	22160.25269
159.697489	-887.467775	464.819798	-1372.79155	-2.146069	2.180286	22199.16379
332.89003	-850.845563	656.323445	-1308.70268	-0.620143	1.417323	22204.50453
458.778882	-769.20855	834.856726	-1188.154568	0.14282	-1.634527	22196.11194
577.038106	-661.630805	1027.886298	-908.147244	0.905782	-1.634527	22199.16379
669.356597	-525.060475	1075.95295	-696.806565	1.668745	-0.108602	22216.71194
743.363983	-345.001269	1211.760318	-393.147396	1.668745	-0.871565	22217.4749
776.171381	-187.067982	1232.360311	-100.169705	0.14282	-1.634527	22225.86749
788.378784	30.376398	1244.567715	235.533899	0.905782	-0.108602	22253.33415
796.008412	225.694858	1224.730684	533.852329	-0.620143	-0.871565	22235.02304
753.282498	393.546661	1062.982584	757.400411	1.668745	2.180286	22235.02304
712.082511	556.820686	1008.049267	1062.585506	0.14282	1.417323	22238.83786
638.075125	695.679904	834.856726	1292.23729	1.668745	-0.108602	22226.63045
531.260342	819.279868	645.641967	1451.696502	0.14282	-0.871565	22225.86749
403.082602	871.924297	454.13832	1534.096477	0.14282	-1.634527	22230.44527
254.304869	902.442806	215.330983	1572.244614	-1.383106	-3.160453	22207.55638
95.608619	907.783545	-18.898577	1544.014993	0.14282	-0.108602	22219.00082
-33.332083	884.894663	-250.839249	1489.844639	0.14282	1.417323	28.229621
-195.843146	790.287284	-514.824356	1324.281725	-1.383106	0.654361	14.496292
-384.294942	749.087296	-744.47614	1130.489189	-2.146069	-0.871565	21842.09723
-491.872688	605.650301	-962.683483	896.259629	-0.620143	-3.160453	22165.59343
-639.124496	466.028121	-1158.001943	586.496758	-0.620143	-2.39749	22162.54158
-747.465205	332.509642	-1283.890795	348.452384	-1.383106	-3.160453	22201.45268
-821.47259	167.70969	-1370.868547	76.83765	0.14282	-1.634527	22225.10453
-880.220721	13.591218	-1329.668559	-251.99929	0.905782	-0.871565	22219.76379
-887.087386	-147.39392	-1295.335236	-467.154782	0.14282	0.654361	22220.52675
-853.517025	-322.112387	-1248.794509	-744.110255	-2.146069	-0.871565	22225.86749
-795.531857	-465.549381	-1080.179744	-968.4213	-0.620143	0.654361	22221.28971
-702.450404	-593.727121	-859.683513	-1127.117549	0.14282	1.417323	22218.23786
-561.302297	-699.015979	-697.17245	-1291.154537	0.905782	2.180286	22250.2823
-390.398644	-804.304836	-424.03179	-1414.754501	1.668745	0.654361	22245.70452
-237.806097	-878.312222	-186.750379	-1470.450781	0.14282	-1.634527	22231.20823
-79.109847	-921.038135	74.94584	-1445.27301	1.668745	-0.871565	22222.05268
106.290098	-914.17147	361.819829	-1404.835985	-0.620143	0.654361	22220.52675
247.438204	-878.312222	562.479028	-1319.384159	-0.620143	0.654361	22185.43046
405.37149	-800.490023	784.501185	-1192.732344	-0.620143	1.417323	22212.89712
538.127007	-705.882643	975.241869	-989.021294	-0.620143	1.417323	22221.28971
638.838088	-587.623419	1072.138137	-798.280609	0.905782	2.943249	22206.03046
724.289914	-427.401244	1200.315877	-525.13995	0.14282	-0.871565	22217.4749
779.986194	-234.371672	1225.493647	-196.30301	-1.383106	-0.871565	22209.84527
805.926927	-53.549503	1219.389945	95.148755	-2.146069	-1.634527	22194.58602
752.519536	115.065262	1220.152908	423.222732	-1.383106	-0.871565	22206.03046
763.201014	309.62076	1126.308491	639.90415	-2.146069	-1.634527	22194.58602
731.919542	466.791083	1001.182602	887.867039	0.14282	2.943249	22203.74157
657.149194	639.220662	900.471521	1198.392873	1.668745	1.417323	22225.86749
565.593665	755.953961	699.812321	1343.355793	0.14282	2.180286	22232.73415
462.593696	855.139116	526.61978	1486.792788	0.14282	1.417323	22215.18601
324.49744	900.916881	345.797611	1561.563136	0.14282	3.706212	22222.81564
176.482669	909.309471	74.182877	1562.326099	0.14282	2.180286	22205.2675
26.941973	901.679843	-131.817062	1518.07426	2.431708	-0.871565	197.607349
-128.702425	849.798377	-397.328095	1403.629849	2.431708	-0.108602	13.733329
-298.080153	786.47247	-627.742841	1224.333606	1.668745	-1.634527	19042.02399
-401.843085	662.872507	-864.26129	967.978126	1.668745	0.654361	22177.03787
-581.139328	546.902171	-1065.683452	732.222641	2.431708	0.654361	22196.87491
-711.605956	383.628145	-1228.957478	451.452354	0.14282	1.417323	22217.4749
-813.842963	234.087449	-1293.80931	204.252427	0.905782	2.943249	22213.66009
-894.717013	100.56897	-1337.298186	-78.806749	0.14282	2.180286	22218.23786
-894.717013	-78.727274	-1327.379671	-345.080744	2.431708	1.417323	22229.6823
-894.717013	-247.342038	-1261.764875	-632.717696	0.14282	-0.108602	22223.5786
-803.924448	-415.956803	-1148.84639	-860.843554	-3.671994	-1.634527	22206.03046
-752.042981	-522.008624	-955.816818	-1092.784226	0.14282	0.654361	22207.55638
-630.731906	-660.104879	-799.409457	-1265.976767	-1.383106	1.417323	22208.31935
-497.97639	-772.260401	-529.320648	-1385.761917	-1.383106	2.180286	22206.03046
-309.524594	-845.504824	-292.8022	-1452.902638	-1.383106	2.943249	22215.94897
-156.932047	-903.489992	-25.765242	-1461.295228	-1.383106	2.180286	22217.4749
33.808638	-899.675178	247.375418	-1422.384128	0.905782	4.469174	22181.61565
192.504887	-882.889998	488.471643	-1369.739699	1.668745	1.417323	22212.89712
346.62336	-832.534458	692.182694	-1313.280457	-2.146069	0.654361	22209.84527
479.378876	-744.03078	903.523372	-1079.813859	1.668745	-0.108602	22193.82305
612.134392	-627.297481	1044.671478	-898.228728	1.668745	-0.871565	22216.71194
693.008442	-488.438263	1140.804783	-635.006584	1.668745	-1.634527	22230.44527
741.838057	-312.193871	1210.234392	-363.391849	4.720596	1.417323	22236.54897
792.956561	-127.556889	1214.812169	-49.051202	2.431708	2.180286	22241.12674
802.112114	73.102311	1232.360311	272.15611	0.905782	2.180286	22244.17859
786.852859	236.376337	1190.397361	581.156019	0.905782	2.180286	22217.4749
722.763989	432.45776	1052.301106	799.363362	-0.620143	0.654361	22217.4749
686.141778	580.472531	977.530757	1101.496605	3.194671	-0.108602	22235.786
615.949206	724.672488	812.730806	1305.970619	-0.620143	-3.160453	22212.89712
505.319609	821.568756	621.990122	1456.274278	-1.383106	-1.634527	22222.05268
371.80113	888.709477	439.642028	1556.222397	0.14282	1.417323	22233.49712
233.704875	903.205769	212.279132	1582.16313	-1.383106	1.417323	22186.95639
95.608619	902.442806	-44.076347	1541.726105	-1.383106	1.417323	12575.15183
-64.613555	862.768744	-313.402193	1469.244645	-2.146069	0.654361	22.888882
-237.043134	796.390986	-526.268797	1305.970619	-2.146069	-1.634527	12.207404
-391.161607	710.176196	-758.209469	1064.874394	-1.383106	-2.39749	22058.01569
-526.968974	608.702152	-1060.342713	867.267045	0.14282	-1.634527	22191.53417
-636.072645	438.561462	-1177.076012	536.141217	2.431708	-1.634527	22192.29713
-762.72446	295.88743	-1317.461155	331.667204	0.14282	-1.634527	22219.00082
-855.805914	166.946728	-1348.742627	16.563594	0.905782	-0.871565	22228.15638
-906.161454	-19.979143	-1323.564857	-233.688184	1.668745	-0.108602	22222.05268
-881.746647	-161.890212	-1275.498205	-517.510322	3.194671	0.654361	22241.88971
-841.309622	-334.31979	-1180.890825	-769.288025	2.431708	1.417323	22249.51933
-760.435572	-497.593816	-1061.868638	-1013.436101	3.194671	2.180286	22240.36378
-685.665223	-615.85304	-871.127954	-1152.295319	1.668745	0.654361	22180.85269
-533.835639	-721.904861	-649.105798	-1324.724898	0.905782	-0.108602	22238.07489
-383.53198	-818.801128	-398.091057	-1414.754501	-0.620143	-2.39749	22230.44527
-214.154252	-888.230737	-139.446689	-1439.932271	0.14282	0.654361	22206.03046
-37.90986	-892.808514	137.508784	-1475.79152	-1.383106	-1.634527	22212.13416
123.838241	-908.067769	394.627226	-1384.235991	1.668745	0.654361	22222.05268
271.853011	-863.052967	591.471613	-1323.198972	1.668745	1.417323	22194.58602
417.578894	-794.386321	802.812291	-1149.243468	-0.620143	1.417323	22207.55638
552.623299	-687.571538	992.790012	-957.739821	-2.146069	-0.108602	22187.71935
634.260312	-558.630835	1087.397391	-747.162106	0.14282	-0.108602	22176.27491
734.20843	-403.749399	1178.189957	-496.910328	-3.671994	-2.39749	22208.31935
756.334349	-209.956864	1207.945504	-205.458563	-0.620143	-1.634527	22220.52675
776.171381	-41.342099	1223.967721	104.304308	1.668745	-0.871565	22215.18601
792.956561	163.131914	1210.997355	444.585689	0.14282	-2.39749	22225.10453
750.99361	339.376306	1098.07887	691.022653	0.14282	0.654361	22231.20823
731.156579	495.783667	1033.99	983.237381	-0.620143	0.654361	22212.89712
678.51215	652.191028	886.738192	1231.200271	0.905782	2.943249	22222.81564
555.67515	778.842843	707.441949	1414.311328	0.14282	0.654361	22232.73415
432.838149	867.34652	495.338308	1528.755738	3.194671	0.654361	22238.83786
300.082633	907.783545	335.116133	1582.926092	1.668745	-0.871565	22242.65267
170.378967	897.102067	39.849554	1534.096477	0.905782	-0.871565	22215.18601
7.867905	883.368738	-191.328156	1508.918707	2.431708	1.417323	61.799982
-164.561674	828.435421	-456.839188	1357.852085	-1.383106	-0.108602	15.259255
-318.680147	760.531737	-699.461338	1167.874364	-0.620143	-0.108602	21089.81597
-466.694918	651.428066	-893.253874	958.822574	0.14282	-0.108602	22188.48232
-619.287465	503.413295	-1099.253812	682.630063	0.905782	-0.108602	22201.45268
-719.235584	363.028151	-1251.84636	388.126446	-0.620143	-0.871565	22223.5786
-794.768895	199.754125	-1291.520422	150.845035	0.905782	-0.108602	22219.76379
-884.035535	45.635653	-1348.742627	-142.132656	-1.383106	-0.871565	22196.87491
-904.635529	-112.297634	-1321.275969	-403.828874	-2.146069	0.654361	22212.13416
-887.087386	-294.645728	-1280.075981	-705.199156	-1.383106	-0.108602	22199.16379
-827.576292	-433.504946	-1161.816757	-909.673169	-1.383106	0.654361	22204.50453
-707.791143	-570.075276	-930.639048	-1088.969412	0.14282	0.654361	22219.00082
-596.398583	-675.364134	-743.713177	-1285.050836	-1.383106	1.417323	22227.39341
-430.072706	-770.734476	-547.631754	-1402.547097	0.14282	2.180286	22219.76379
-274.428308	-838.63816	-235.579994	-1442.984122	0.14282	2.943249	22229.6823
-110.39132	-908.830731	20.012523	-1461.295228	0.905782	3.706212	22215.94897
58.986408	-924.089986	277.130965	-1430.013756	2.431708	2.180286	22183.14158
243.62339	-902.727029	520.516078	-1372.79155	0.905782	0.654361	22233.49712
371.038167	-810.408538	766.190079	-1211.806413	2.431708	2.180286	22236.54897
505.319609	-729.534488	936.33077	-1041.665723	0.905782	0.654361	22202.21564
636.5492	-605.934525	1066.034435	-857.02874	1.668745	-0.871565	22209.84527
693.771405	-465.549381	1159.878851	-608.302888	-0.620143	0.654361	22231.20823
765.489902	-290.067952	1223.204759	-295.488166	0.14282	2.943249	22215.94897
778.460269	-103.905044	1217.101057	26.482109	0.14282	3.706212	22225.10453
781.51212	87.598603	1209.471429	343.874608	1.668745	1.417323	22234.26008
779.986194	263.842995	1174.375143	595.652311	0.905782	0.654361	22202.21564
726.578803	445.428127	1053.827031	862.689269	-0.620143	-0.871565	22221.28971
667.830672	573.605866	932.515956	1134.304003	-2.909031	0.654361	22222.81564
610.608467	710.939159	797.471551	1354.037271	-0.620143	2.180286	22193.06009
456.489994	839.879862	573.92347	1457.037241	0.14282	2.943249	22206.03046
348.912248	884.894663	392.338338	1539.437216	-0.620143	2.943249	22218.23786
210.05303	909.309471	159.634703	1541.726105	-2.909031	2.180286	22195.34898
78.060476	891.761328	-76.120782	1525.703887	-1.383106	2.180286	2552.110355
-85.976512	848.272452	-355.365144	1427.281694	2.431708	-0.108602	17.548143
-248.487575	783.420619	-582.72804	1252.563227	1.668745	-0.871565	6328.775903
-409.472713	707.124345	-839.846482	1016.807742	1.668745	-1.634527	22131.26011
-546.806005	564.450314	-1020.668651	825.304095	1.668745	-0.871565	22195.34898
-669.643006	431.694797	-1212.172298	494.94123	-2.146069	-1.634527	22193.82305
-760.435572	269.946697	-1276.261167	266.052409	0.14282	-0.871565	22237.31193
-836.731845	124.983777	-1341.113	-13.954916	2.431708	1.417323	22248.75637
-886.324423	-46.682839	-1344.164851	-264.206694	0.14282	-0.108602	22233.49712
-893.95405	-206.905013	-1235.824142	-545.739944	1.668745	1.417323	22230.44527
-851.9911	-339.66053	-1186.994527	-811.250976	0.905782	-0.108602	22230.44527
-764.250385	-499.119742	-1036.690868	-1011.910176	-1.383106	-1.634527	22222.81564
-652.857826	-620.430817	-830.690929	-1175.947164	-0.620143	-0.871565	22217.4749
-513.998608	-721.904861	-604.853959	-1323.198972	0.905782	-0.108602	22228.91934
-346.909768	-818.038166	-330.950336	-1415.517464	-0.620143	0.654361	22226.63045
-188.213519	-882.889998	-63.913378	-1465.110041	2.431708	2.180286	22190.00824
-24.17653	-895.097402	214.56802	-1437.643383	-3.671994	1.417323	22192.29713
139.097495	-905.77888	438.116102	-1391.102656	-0.620143	1.417323	22197.63787
290.164117	-828.719644	678.449365	-1308.70268	-3.671994	-0.108602	22170.93417
454.201106	-781.415954	830.278949	-1175.184201	-0.620143	-1.634527	22197.63787
582.378845	-682.230798	999.656677	-954.687971	-0.620143	-1.634527	22203.74157
679.275113	-527.349363	1105.708497	-748.688032	0.14282	-2.39749	22182.37861
744.126946	-373.993853	1209.471429	-436.636272	1.668745	-0.871565	22228.15638
783.801008	-181.727243	1217.864019	-126.873401	0.905782	-0.108602	22232.73415
769.304716	-0.905074	1234.6492	151.607998	-0.620143	-1.634527	22214.42305
779.986194	187.546722	1208.708467	510.963447	-1.383106	0.654361	22222.05268
750.99361	384.391108	1107.997385	761.215225	1.668745	1.417323	22255.62304
715.134362	540.035506	955.404838	1018.333667	3.194671	2.180286	22238.07489
660.201045	682.709538	876.056713	1257.141004	1.668745	0.654361	22240.36378
559.489963	801.731725	703.627135	1405.155775	0.905782	-0.871565	22241.12674
403.845565	868.109483	486.945718	1521.126111	-0.620143	-1.634527	22222.81564
274.1419	913.887247	277.130965	1547.829807	-0.620143	-2.39749	22212.89712
137.57157	910.072433	15.434746	1544.014993	0.905782	-0.108602	22202.21564
-14.258015	873.450222	-218.031851	1492.133527	0.14282	-0.871565	45.777764
-171.428339	815.465054	-472.861405	1320.466911	-2.146069	0.654361	12.970367
-343.857917	744.50952	-746.765028	1104.548456	0.14282	1.417323	21804.71206
-481.19121	628.539184	-945.13534	922.963325	-2.909031	-0.871565	22186.95639
-616.235614	492.731816	-1089.335297	620.067118	-2.146069	-1.634527	22177.80084
-748.228168	337.087418	-1273.972279	340.059794	0.14282	-2.39749	22205.2675
-806.976298	175.339318	-1329.668559	121.852451	-0.620143	-3.923416	22210.60823
-869.539243	15.880106	-1309.068565	-181.043755	2.431708	-0.871565	22209.08231
-886.324423	-122.979112	-1295.335236	-445.028862	-1.383106	-0.871565	22223.5786
-868.013317	-277.860548	-1266.342652	-733.428777	-0.620143	-0.108602	22224.34156
-806.213336	-441.134574	-1102.305663	-938.665753	0.905782	2.180286	22219.00082
-712.368919	-570.838239	-919.194607	-1126.354586	0.14282	1.417323	22207.55638
-593.346732	-695.964128	-680.38727	-1264.450842	0.905782	2.943249	22228.91934
-424.731967	-798.964097	-448.446598	-1433.828569	-1.383106	-0.108602	22215.94897
-262.220904	-869.156669	-205.824448	-1446.035973	1.668745	-0.871565	22244.94156
-89.028363	-889.756663	58.923622	-1495.628551	2.431708	-0.108602	22235.786
69.667886	-917.223321	367.160568	-1389.576731	3.194671	0.654361	22214.42305
255.067831	-871.445557	557.138289	-1320.147121	0.905782	1.417323	22224.34156
383.245571	-802.015948	763.138228	-1241.56196	0.14282	2.180286	22208.31935
517.527013	-724.956712	963.034465	-988.258331	-0.620143	-0.108602	22166.3564
627.393647	-604.408599	1085.108503	-802.858386	-0.620143	-0.108602	22206.03046
713.608436	-438.082723	1158.352926	-567.1029	0.14282	2.180286	22231.20823
764.72694	-259.549442	1214.812169	-261.917805	-0.620143	0.654361	22215.94897
786.089896	-74.149497	1240.752902	79.889501	0.14282	0.654361	22225.10453
777.697306	108.198597	1234.6492	378.207931	-2.909031	-0.871565	22211.3712
747.941759	289.783728	1144.619597	636.089336	-1.383106	0.654361	22194.58602
721.238064	448.479978	1002.708528	867.267045	0.14282	2.180286	22205.2675
686.141778	614.805854	943.960397	1179.318805	-2.146069	0.654361	22217.4749
568.645516	733.065079	786.02711	1363.955787	0.905782	2.180286	22208.31935
470.986286	844.457638	531.960519	1466.192794	-0.620143	3.706212	22224.34156
346.62336	893.287253	346.560574	1527.229813	0.14282	2.943249	22231.97119
201.66044	904.731694	69.6051	1539.437216	-0.620143	1.417323	22204.50453
52.119743	882.605775	-121.135584	1528.755738	0.14282	0.654361	558.488723
-124.887612	858.190967	-402.668834	1389.89652	0.905782	-0.871565	16.022217
-275.954234	782.657656	-623.928027	1243.407675	1.668745	-1.634527	15510.26948
-413.287526	695.679904	-827.639078	1039.696624	-2.146069	-2.39749	22186.19343
-545.28008	577.42068	-1069.498266	754.34856	0.905782	1.417323	22207.55638
-670.405969	407.27999	-1204.54267	488.074565	0.905782	0.654361	22219.76379
-775.694826	261.554107	-1277.787093	232.482048	0.14282	-0.108602	22226.63045
-854.279988	107.435634	-1330.431522	-58.206755	1.668745	2.943249	22231.20823
-872.591094	-60.416168	-1357.135218	-320.665936	-1.383106	0.654361	22219.76379
-870.302206	-242.764262	-1263.290801	-619.747329	-1.383106	-0.871565	22217.4749
-830.628143	-376.282741	-1164.105645	-834.139858	0.905782	-0.108602	22228.91934
-777.220752	-534.216027	-996.253843	-1030.221281	-1.383106	-0.871565	22225.10453
-618.524502	-647.134513	-813.142786	-1210.280487	-1.383106	0.654361	22209.84527
-492.635651	-761.578923	-586.542853	-1362.873035	0.14282	1.417323	22207.55638
-324.783849	-842.452973	-294.328125	-1406.361911	0.905782	3.706212	22212.13416
-146.250568	-915.697396	-86.802261	-1468.924855	-0.620143	2.943249	10513.62651
12.445681	-930.193688	236.69394	-1435.354495	-2.909031	2.180286	22168.64528
163.512303	-888.230737	460.242022	-1374.317476	0.14282	4.469174	22213.66009
325.260403	-845.504824	688.36788	-1271.317506	0.905782	-0.108602	22181.61565
455.727031	-750.134482	842.486353	-1124.828661	0.14282	-3.160453	22206.79342
609.845504	-657.815991	1014.152969	-950.110194	-0.620143	-2.39749	22199.92676
678.51215	-523.534549	1125.545528	-686.88805	0.14282	-0.871565	22195.34898
728.867691	-354.919784	1191.923286	-357.288148	1.668745	0.654361	22225.10453
781.51212	-145.105032	1228.545498	-60.495643	3.957633	0.654361	22254.86007
797.534337	43.346764	1261.352895	258.422781	1.668745	2.943249	22233.49712
766.252865	215.776343	1185.819585	482.733826	1.668745	2.943249	22220.52675
750.230648	398.124437	1117.915901	826.067057	1.668745	2.180286	22241.12674
709.03066	546.139208	1007.286304	1096.918829	0.905782	0.654361	22218.23786
613.660318	702.546569	837.908577	1293.763215	0.14282	-0.871565	22221.28971
502.267758	807.835427	675.397514	1450.170576	-2.146069	-0.871565	22230.44527
399.267789	882.605775	422.093885	1556.985359	-0.620143	-0.108602	22215.18601
255.830794	918.465024	215.330983	1531.807589	-0.620143	0.654361	22201.45268
129.941942	897.86503	15.434746	1553.170546	-0.620143	0.654361	22202.21564
-45.539487	861.242818	-258.468876	1465.429831	-2.909031	1.417323	25.17777
-198.132034	806.309501	-546.105828	1292.23729	-2.909031	-0.871565	14.496292
-367.509762	726.198414	-765.839096	1122.096599	-1.383106	-1.634527	22034.36384
-489.5838	605.650301	-1014.564949	832.170759	0.905782	-2.39749	22177.80084
-624.628204	459.924419	-1146.557502	584.970833	-0.620143	-2.39749	22190.00824
-761.198534	324.880014	-1253.372285	349.215347	0.905782	-1.634527	22227.39341
-830.628143	164.65784	-1324.32782	77.600613	0.14282	-0.108602	22222.81564
-889.376274	17.406031	-1360.187068	-232.162259	0.14282	-2.39749	22215.94897
-888.613311	-146.630957	-1302.964863	-498.436254	0.14282	-0.108602	22227.39341
-893.95405	-345.764231	-1216.750074	-770.813951	-1.383106	-0.108602	22224.34156
-776.457789	-478.519748	-1083.994558	-972.999076	3.194671	-0.871565	22240.36378
-678.798559	-596.016009	-908.513128	-1155.34717	2.431708	0.654361	22248.75637
-571.220813	-695.964128	-688.77986	-1316.332308	4.720596	1.417323	22247.99341
-404.131973	-806.593725	-416.402163	-1385.761917	0.14282	-0.871565	22225.86749
-240.094985	-878.312222	-161.572609	-1459.769302	0.905782	-0.871565	22229.6823
-78.346885	-907.304806	102.412498	-1439.932271	0.905782	0.654361	22219.76379
102.475284	-915.697396	379.367972	-1409.413762	0.14282	0.654361	22190.00824
258.119682	-869.156669	595.286426	-1301.073053	-0.620143	0.654361	22212.89712
418.341857	-809.645576	801.286365	-1194.25827	-1.383106	0.654361	22215.94897
545.756634	-695.201165	961.50854	-984.443517	-1.383106	0.654361	22175.51195
629.682535	-589.149345	1096.552944	-787.599131	-1.383106	-0.871565	22199.16379
720.475101	-413.667915	1201.078839	-534.295502	-2.146069	-2.39749	22209.84527
774.645455	-232.845746	1165.982553	-266.495582	-0.620143	-1.634527	22195.34898
793.719524	-58.890242	1231.597349	110.40801	0.14282	-1.634527	22211.3712
777.697306	148.635622	1235.412162	436.956062	-0.620143	-0.871565	22220.52675
749.467685	327.931865	1159.878851	708.570796	0.14282	0.654361	22211.3712
731.919542	491.968854	1053.827031	988.57812	3.957633	3.706212	22228.15638
652.571417	636.168811	902.760409	1202.970649	-1.383106	1.417323	22221.28971
553.386261	769.68729	726.516017	1373.11134	0.905782	2.943249	22209.08231
441.993702	850.56134	494.575345	1502.815005	-0.620143	-0.108602	22215.18601
306.949297	903.968732	319.093915	1532.570552	3.194671	-0.108602	22226.63045
190.978961	907.783545	76.471765	1541.726105	0.905782	-0.108602	22230.44527
33.045675	894.050216	-174.542975	1526.46685	1.668745	-0.108602	141.148106
-142.435755	847.509489	-458.365113	1334.20024	1.668745	1.417323	16.022217
-298.843116	780.368768	-667.416903	1227.385457	0.905782	0.654361	19776.7571
-447.620849	676.605836	-855.868699	986.289232	1.668745	1.417323	22176.27491
-607.080061	524.776251	-1097.727887	722.304125	-0.620143	0.654361	22183.14158
-691.005962	392.020735	-1234.298217	448.400503	0.905782	0.654361	22215.18601
-793.242969	229.509672	-1299.913012	191.28206	0.14282	0.654361	22217.4749
-871.065168	73.102311	-1302.2019	-104.747482	0.905782	1.417323	22230.44527
-893.191088	-88.645789	-1322.801894	-368.732589	-0.620143	-1.634527	22226.63045
-887.087386	-261.83833	-1310.594491	-691.465826	0.14282	1.417323	22196.11194
-832.917032	-404.512362	-1137.401949	-916.539834	-2.909031	-0.871565	22208.31935
-733.731876	-531.164177	-980.994588	-1121.013847	-1.383106	0.654361	22093.11197
-614.709689	-664.682655	-768.890947	-1269.791581	-0.620143	2.180286	22207.55638
-459.828253	-772.260401	-533.898424	-1384.235991	-0.620143	4.469174	22220.52675
-300.369041	-841.69001	-269.913317	-1435.354495	0.905782	5.232137	22231.20823
-124.124649	-900.438141	-20.424502	-1476.554483	0.905782	3.706212	22199.92676
38.386414	-902.727029	284.760592	-1419.332277	0.905782	1.417323	22219.00082
202.423402	-890.519626	513.649413	-1367.450811	-1.383106	-0.108602	22209.08231
339.756695	-832.534458	714.308613	-1225.539742	1.668745	0.654361	22179.32676
501.504795	-728.008563	893.604856	-1059.213865	3.194671	0.654361	22219.00082
616.712169	-615.85304	1030.175186	-908.147244	0.905782	-0.871565	22229.6823
699.875107	-473.179009	1112.575162	-667.813981	0.905782	2.180286	22225.10453
748.704722	-329.742014	1171.323293	-320.665936	1.668745	2.180286	22235.02304
789.141747	-124.505038	1216.338094	-10.903065	3.194671	3.706212	22244.94156
779.223232	63.183796	1237.701051	317.170912	0.905782	1.417323	22215.94897
761.675089	237.902262	1158.352926	602.518976	0.14282	-0.108602	22220.52675
736.497318	426.354058	1114.86405	852.770753	-0.620143	-0.871565	22233.49712
693.008442	578.183643	982.871497	1116.75586	0.905782	-0.108602	22215.18601
590.008473	730.013228	800.523402	1300.62988	1.668745	2.180286	22223.5786
495.401093	811.65024	597.575314	1463.903905	1.668745	2.180286	22225.86749
369.512242	890.235402	417.516108	1524.940924	-1.383106	2.180286	22196.11194
206.238216	890.998365	103.938424	1502.815005	2.431708	2.943249	22170.17121
78.823439	881.842812	-100.53559	1518.07426	0.14282	1.417323	8317.819758
-75.295034	837.590973	-366.046622	1402.103924	1.668745	0.654361	19.837031
-224.83573	791.813209	-581.202114	1289.185439	0.905782	0.654361	17.548143
-383.53198	717.042861	-800.17242	1086.237351	2.431708	-0.871565	22090.06012
-531.54675	600.309562	-1022.957539	832.170759	2.431708	-1.634527	22191.53417
-659.72449	440.087388	-1150.372316	580.393056	0.905782	-1.634527	22209.84527
-774.931864	284.442989	-1270.157466	312.593135	-0.620143	-0.871565	22224.34156
-859.620727	147.872659	-1350.268553	38.689513	0.14282	-0.108602	22222.05268
-864.198504	-19.979143	-1363.238919	-256.577066	2.431708	1.417323	22242.65267
-872.591094	-151.971696	-1355.609292	-604.488074	3.194671	2.180286	22245.70452
-823.761479	-325.9272	-1235.824142	-803.621349	2.431708	-0.108602	22232.73415
-785.613342	-459.445679	-1037.453831	-1024.880542	0.14282	-2.39749	22228.15638
-691.005962	-615.85304	-847.476109	-1174.421239	0.905782	-0.871565	22234.26008
-526.206011	-718.85301	-652.157649	-1323.198972	0.905782	-0.108602	22228.15638
-367.509762	-827.193718	-364.520697	-1404.073023	0.14282	-0.871565	22216.71194
-194.317221	-898.149253	-116.557807	-1455.954489	-1.383106	2.180286	22221.28971
-35.620971	-906.541843	187.101362	-1432.302644	0.14282	2.180286	22212.89712
146.727123	-896.623328	422.093885	-1389.576731	0.905782	2.943249	22195.34898
274.1419	-872.971483	634.960489	-1300.31009	-1.383106	1.417323	22190.7712
421.393708	-811.934464	828.753024	-1172.895313	-2.146069	1.417323	22188.48232
576.275144	-680.704873	932.515956	-1003.517586	-1.383106	-2.39749	22164.83047
634.260312	-560.919723	1064.508509	-781.495429	0.905782	-2.39749	22198.40083
747.941759	-415.956803	1169.034404	-481.651074	-1.383106	-1.634527	22222.05268
765.489902	-225.216119	1217.101057	-158.917836	-0.620143	-2.39749	22218.23786
792.193598	-22.268031	1246.856603	160.000588	0.14282	-1.634527	22227.39341
[truncated: 28,725 more rows]
