# Supplementary material for: Dynamic analysis of slant cracked rotor system considering nonlinear oil film force
Source: PLoS One. 2024 Jan 25;19(1):e0294293. doi: 10.1371/journal.pone.0294293 (PMC10810477; doi:10.1371/journal.pone.0294293)
Supplement: S1 File — These data were measured by two eddy current sensors, model WT0150. (ZIP) [file pone.0294293.s001.zip › 2021.3.18 Test data for plain bearings/2021.3.18 (P=0.2Mpa, Z=8.1g Non-monitoring disk clockwise126°+4.0g)/1800.csv]

1024	30720	7	0	3
8	8	8	8	10	10	1
3	3	3	3	1	1	4
2	1	4	3	0	0	0
0	0	0	0	0.000055	-0.000012	20698.68945
735.46856	87.596864	1122.139068	416.616001	-0.858424	0.655698	22232.73415
709.527827	250.107927	1096.198335	638.638157	-0.858424	0.655698	22215.18601
686.638945	413.381953	990.146515	840.06032	1.430464	2.944586	22219.00082
644.675995	554.530059	859.679887	1031.563967	0.667501	-0.107265	22248.75637
555.409354	678.892985	701.7466	1168.89726	1.430464	1.418661	22245.70452
467.66864	724.670749	484.30222	1245.193533	2.193427	1.418661	22234.26008
348.646453	807.070725	322.55412	1352.771279	-0.095462	-0.870228	22238.83786
225.809452	833.774421	147.835653	1342.089801	2.193427	-0.870228	22232.73415
95.342824	813.93739	-60.453174	1328.356472	-0.095462	-0.870228	22212.89712
-32.834916	779.604066	-307.6531	1278.763894	-2.38435	-1.63319	123.599963
-174.745985	733.826302	-478.556754	1114.726905	-0.095462	-0.107265	16.022217
-319.708905	669.737432	-666.245587	974.341762	-0.858424	-0.107265	20031.58666
-463.908862	591.915233	-876.823302	763.764046	0.667501	0.655698	22176.27491
-569.960682	478.233785	-1041.623253	548.608554	-1.621387	-1.63319	22183.90454
-673.723615	337.085679	-1137.756558	322.771584	-2.38435	-0.107265	22182.37861
-737.049522	191.359796	-1203.371354	81.67536	0.667501	2.944586	22207.55638
-795.03469	86.833901	-1266.697261	-135.006058	0.667501	3.707549	22212.13416
-820.21246	-65.758646	-1194.978764	-328.798593	0.667501	2.181623	22205.2675
-808.768019	-194.699349	-1113.341751	-554.635563	1.430464	2.944586	22223.5786
-772.145808	-328.98079	-1014.919558	-759.109577	1.430464	2.181623	22231.20823
-688.982869	-465.55112	-900.475147	-958.242851	1.430464	1.418661	22216.71194
-603.531043	-572.365903	-699.052985	-1076.502075	0.667501	1.418661	22227.39341
-501.294036	-665.447357	-546.460437	-1188.657597	0.667501	1.418661	22231.20823
-363.197781	-737.928817	-338.934573	-1309.20571	-0.858424	-0.870228	22213.66009
-218.234861	-812.699166	-104.705012	-1335.146443	0.667501	-0.107265	22245.70452
-24.442326	-840.165824	133.339361	-1316.835337	0.667501	-0.107265	22239.60082
106.787265	-835.588048	344.68004	-1254.272393	0.667501	-0.870228	22196.11194
238.779819	-799.728799	539.9985	-1211.54648	2.193427	-0.870228	22219.76379
366.957558	-740.980668	734.553998	-1034.539125	1.430464	0.655698	22226.63045
479.876044	-653.239954	879.516918	-863.635472	0.667501	1.418661	22198.40083
565.32787	-537.269618	1002.353919	-649.242942	-0.095462	-0.107265	22201.45268
662.9871	-398.410399	1095.435373	-442.480041	0.667501	0.655698	22216.71194
719.446343	-251.921554	1147.316839	-168.576418	-0.095462	1.418661	22219.76379
756.068554	-86.35864	1163.339056	103.038316	2.193427	2.181623	22224.34156
738.520411	66.99687	1149.605727	348.712317	-0.095462	1.418661	22209.84527
718.68338	234.085709	1067.205751	544.793741	-1.621387	0.655698	22193.82305
667.564877	401.174549	916.902092	715.697394	-0.858424	0.655698	22194.58602
659.935249	504.174518	826.872489	952.215842	-1.621387	-0.107265	22214.42305
589.742678	619.381892	712.428079	1155.926893	-2.38435	0.655698	22215.18601
495.898261	719.33001	567.465159	1284.104633	-3.147313	-0.870228	22220.52675
380.690888	800.967023	375.961512	1350.482391	0.667501	-2.396153	22228.15638
257.853887	820.804054	204.294896	1355.060167	-0.095462	-0.870228	22229.6823
128.150222	797.915172	-23.068	1320.726844	-0.858424	-0.107265	22211.3712
10.65396	790.285545	-233.645715	1269.608341	-0.858424	-0.870228	416.577654
-135.834885	750.611482	-442.697505	1133.038011	4.482315	1.418661	15.259255
-283.086693	675.841134	-644.88263	984.260277	2.956389	0.655698	5926.69454
-392.953327	592.678196	-843.252942	787.415891	0.667501	-0.870228	22147.28233
-523.419956	501.122667	-986.689936	598.201132	-0.095462	-0.870228	22207.55638
-630.997701	351.581971	-1157.593589	339.556765	-0.858424	0.655698	22201.45268
-720.264342	238.663486	-1176.667658	162.54941	0.667501	-0.107265	22222.05268
-800.375429	116.589448	-1211.763944	-66.339411	-0.095462	2.181623	22227.39341
-837.760603	-29.136435	-1178.193583	-295.228233	-0.858424	0.655698	22213.66009
-830.893938	-165.706765	-1130.126931	-511.90965	-3.147313	-0.107265	22222.05268
-790.456913	-322.114126	-1063.749173	-720.198477	-0.095462	-0.107265	22228.91934
-711.108789	-437.321499	-926.41588	-906.361385	0.667501	1.418661	22212.89712
-632.523627	-543.373319	-743.304823	-1055.139118	-1.621387	1.418661	22202.97861
-519.605142	-663.921432	-581.556723	-1205.442778	-0.858424	2.181623	22215.94897
-370.827408	-747.847333	-387.001225	-1308.442747	-1.621387	0.655698	22197.63787
-240.36078	-807.358426	-132.171671	-1304.627933	-1.621387	-0.107265	22212.89712
-73.271941	-834.062122	81.457895	-1354.983474	1.430464	2.181623	22222.81564
67.876166	-830.247309	307.294865	-1268.005722	0.667501	-0.870228	22200.68972
196.816868	-806.595464	538.472575	-1161.953902	0.667501	0.655698	22210.60823
344.831639	-753.951035	686.487346	-1078.028001	1.430464	0.655698	22220.52675
456.987161	-674.60291	848.998409	-915.516938	-1.621387	-0.870228	22190.7712
571.431572	-565.499239	932.161347	-733.931806	-0.095462	-0.107265	22180.08972
662.224138	-433.506685	1062.627975	-505.042985	2.956389	1.418661	22226.63045
718.68338	-291.595616	1125.953882	-260.894909	1.430464	-0.870228	22244.94156
738.520411	-120.691963	1112.983516	0.801309	2.193427	1.418661	22237.31193
758.357442	47.159839	1160.287205	284.623448	-0.095462	0.655698	22238.83786
737.757449	190.596833	1122.902031	542.504853	0.667501	0.655698	22230.44527
718.68338	347.004195	992.435403	695.0974	0.667501	2.181623	22214.42305
669.090802	480.522673	925.294682	954.504731	0.667501	2.181623	22228.15638
604.23897	597.255972	770.413247	1139.904676	-0.095462	0.655698	22229.6823
524.890845	714.752234	629.26514	1287.919447	1.430464	0.655698	22220.52675
389.846441	767.396663	417.924462	1348.193503	0.667501	0.655698	22228.91934
260.905738	810.885539	251.598586	1350.482391	-4.673238	-0.870228	22206.03046
156.379843	794.100358	18.894951	1310.045366	-2.38435	-0.107265	22187.71935
40.409507	794.863321	-207.704982	1272.660192	-3.147313	-0.870228	4193.243202
-117.523779	755.952222	-442.697505	1184.919477	-0.095462	-0.870228	19.074068
-255.620035	707.885569	-608.260419	1030.038041	0.667501	-0.107265	11.444441
-369.301483	628.537444	-790.608513	877.445494	-0.095462	-0.107265	22083.95642
-511.212552	513.330071	-930.993657	668.393704	1.430464	1.418661	22197.63787
-615.738447	406.515288	-1094.267682	442.556734	-0.858424	1.418661	22179.32676
-699.664348	276.811623	-1182.008397	219.771615	-3.147313	-1.63319	22209.84527
-765.279143	118.878336	-1217.104683	10.719825	0.667501	1.418661	22226.63045
-817.160609	13.589478	-1189.638024	-231.902325	3.719352	-0.870228	22237.31193
-821.738386	-140.528994	-1138.519521	-446.294854	1.430464	-0.870228	22243.41563
-782.827286	-279.388212	-1149.200999	-736.220694	1.430464	-0.107265	22235.786
-753.834702	-391.543735	-981.349197	-873.553987	1.430464	1.418661	22219.00082
-659.227323	-524.299251	-815.023321	-1013.939131	-0.858424	-0.107265	22231.20823
-545.545875	-620.432556	-632.675226	-1159.665013	-1.621387	-0.107265	22230.44527
-418.131098	-717.328823	-422.097511	-1272.583498	0.667501	0.655698	22215.94897
-263.249662	-791.336209	-161.927218	-1282.502014	-0.858424	1.418661	22220.52675
-115.997854	-830.247309	37.206057	-1303.102008	0.667501	2.944586	22228.15638
40.409507	-850.08434	273.724505	-1277.924238	-0.095462	2.944586	22207.55638
189.187241	-827.95842	494.220736	-1197.81315	-1.621387	1.418661	22195.34898
309.735353	-767.684364	664.361426	-1087.946516	-3.147313	-0.107265	22198.40083
436.387168	-693.676979	799.405831	-967.398404	-1.621387	-0.107265	22197.63787
519.550106	-626.536258	901.642837	-786.576235	0.667501	-0.107265	22172.4601
598.135268	-458.684456	998.539105	-562.26519	-1.621387	-1.63319	22201.45268
704.950051	-321.351163	1110.694627	-322.694891	-0.858424	-0.870228	22224.34156
753.016703	-147.395659	1087.042783	-80.835703	-0.858424	-1.63319	22217.4749
759.120405	7.485777	1175.54646	231.216056	-0.095462	-1.63319	22229.6823
741.572262	167.707951	1119.087218	482.993759	-0.095462	-0.870228	22231.20823
724.787082	316.485685	1050.420571	714.934431	0.667501	1.418661	22216.71194
677.483392	469.841195	945.894676	931.615848	0.667501	0.655698	22227.39341
624.076001	591.915233	814.665085	1102.519501	3.719352	0.655698	22255.62304
545.490839	705.596681	655.205873	1236.800943	3.719352	1.418661	22237.31193
406.631621	790.285545	446.917046	1287.156484	2.956389	1.418661	22244.94156
311.261279	812.411464	263.043027	1328.356472	2.193427	0.655698	22238.07489
183.846502	830.72257	69.250492	1347.43054	1.430464	1.418661	22215.18601
64.824315	810.885539	-162.69018	1269.608341	-0.858424	0.655698	22195.34898
-74.797866	761.292961	-337.408647	1219.2528	-0.095462	-0.107265	26.703696
-198.39783	706.359644	-540.356735	1084.208396	0.667501	0.655698	13.733329
-355.568153	625.485593	-734.14927	919.408445	-0.858424	-0.107265	21919.91943
-476.116266	542.322655	-916.497365	711.88258	-2.38435	-1.63319	22183.14158
-612.686596	420.248617	-1067.563986	489.097461	-2.38435	-0.107265	22167.88232
-689.745832	287.493101	-1167.512105	245.712348	-1.621387	-0.870228	22197.63787
-773.671733	159.315361	-1200.319503	29.793893	-1.621387	0.655698	22210.60823
-837.760603	36.478361	-1230.075049	-192.228263	-1.621387	-0.107265	22202.21564
-827.079125	-113.062336	-1211.000981	-437.139302	-0.095462	1.418661	22212.89712
-815.634684	-244.291927	-1147.675074	-650.768868	1.430464	1.418661	22235.02304
-750.782851	-390.780772	-1045.438067	-854.479919	-1.621387	-0.870228	22219.76379
-665.331025	-489.965928	-832.571463	-1008.598392	-0.858424	-0.107265	22220.52675
-578.353273	-602.884413	-634.964115	-1135.250206	-0.095462	0.655698	22230.44527
-460.857011	-699.780681	-461.771573	-1213.072405	1.430464	2.944586	22225.10453
-293.005209	-764.632513	-255.008672	-1293.183492	0.667501	1.418661	22240.36378
-148.805252	-832.536197	-20.779111	-1293.183492	1.430464	2.181623	22244.94156
11.416923	-827.195458	218.028225	-1287.07979	1.430464	1.418661	22211.3712
147.22429	-820.328793	431.657792	-1210.020554	-0.095462	-0.107265	22210.60823
294.476098	-785.232507	579.672563	-1142.879833	-0.095462	0.655698	22219.76379
402.816807	-711.225122	771.176209	-977.316919	-0.858424	-1.63319	22219.00082
522.601957	-621.958481	910.035428	-769.028092	-0.095462	2.181623	22210.60823
602.713044	-508.277034	997.01318	-569.131855	-0.858424	0.655698	22215.18601
678.246355	-382.388182	1125.190919	-335.665258	1.430464	-0.107265	22231.97119
747.675964	-184.780833	1129.005733	-102.19866	-0.095462	-0.870228	22215.18601
741.572262	-41.343839	1141.9761	198.408658	-1.621387	-1.63319	22223.5786
733.942635	136.426479	1162.576094	423.482666	-2.38435	-0.107265	22209.84527
711.816716	276.811623	1002.353919	612.697424	-2.38435	0.655698	22196.11194
662.9871	427.878245	900.116912	850.741798	-3.147313	-0.107265	22201.45268
643.913032	567.500425	797.879905	1049.11211	-0.095462	-0.107265	22221.28971
554.646392	679.655948	685.724383	1171.186148	0.667501	1.418661	22215.18601
457.750124	748.322594	486.591109	1301.652776	-0.095462	-0.107265	22227.39341
334.150161	801.729986	316.450418	1364.978683	-2.38435	-0.870228	22231.20823
218.942788	816.98924	86.798634	1347.43054	0.667501	-0.107265	22212.13416
63.298389	798.678135	-95.54946	1295.549074	0.667501	-0.107265	22208.31935
-45.042319	768.922588	-309.179026	1243.667608	-0.095462	0.655698	45.777764
-177.797836	730.774451	-535.778959	1097.178762	-1.621387	-1.63319	12.970367
-321.23483	670.500395	-734.912233	944.586215	0.667501	-1.63319	20810.57161
-431.101464	560.633761	-889.793669	772.919599	-0.095462	-0.870228	22181.61565
-558.516241	445.426388	-1072.904726	505.882641	-0.095462	-1.63319	22190.00824
-676.775466	343.189381	-1162.934329	282.334559	-0.095462	0.655698	22221.28971
-727.893969	169.233877	-1198.030614	96.934614	-0.858424	0.655698	22223.5786
-804.953205	69.285758	-1203.371354	-114.406064	-1.621387	-1.63319	22212.13416
-829.368013	-66.521609	-1199.55654	-344.82081	-0.095462	-0.107265	22220.52675
-827.079125	-225.980821	-1089.689906	-567.60593	-2.38435	0.655698	22228.15638
-744.679149	-345.765971	-1039.334365	-769.028092	0.667501	2.181623	22219.00082
-689.745832	-478.521487	-888.267743	-969.687292	-0.858424	0.655698	22199.92676
-595.138453	-577.706643	-720.415941	-1124.568728	-3.147313	1.418661	22206.79342
-486.034781	-684.521426	-512.890077	-1224.516846	-0.858424	1.418661	22208.31935
-354.042228	-758.528811	-313.756802	-1314.546449	-1.621387	0.655698	22206.79342
-185.427463	-796.676948	-128.356857	-1379.398282	-3.147313	-0.107265	22214.42305
-28.257139	-866.86952	119.606032	-1332.857555	0.667501	-1.63319	22206.03046
127.387259	-844.743601	387.405953	-1257.324244	-1.621387	-0.870228	22190.00824
240.305744	-797.439911	560.598494	-1128.383541	-2.38435	-1.63319	22218.23786
373.824223	-739.454743	762.783619	-1005.546541	0.667501	-0.107265	22215.18601
482.164932	-637.217736	881.805806	-827.01326	-3.147313	-1.63319	22186.95639
609.579709	-509.039996	1004.642807	-655.346644	0.667501	-0.107265	22222.81564
668.32784	-388.491884	1098.487224	-405.857829	1.430464	-0.107265	22248.75637
725.550045	-219.877119	1151.894615	-135.769021	1.430464	2.181623	22227.39341
739.283374	-54.314205	1129.768696	103.801279	-0.095462	2.181623	22235.786
751.490778	95.989454	1101.539075	348.712317	0.667501	0.655698	22241.88971
711.053753	236.374598	1096.198335	603.541872	1.430464	1.418661	22219.00082
682.824132	414.144915	977.176148	772.919599	0.667501	1.418661	22222.05268
643.150069	527.826363	848.998409	976.63065	-3.910275	-0.870228	22228.91934
562.276019	654.478177	735.316961	1158.978744	-0.858424	0.655698	22213.66009
476.06123	733.826302	539.235537	1300.889813	-2.38435	-0.870228	22222.81564
358.564968	793.337396	316.450418	1342.852764	-3.147313	-2.396153	22225.10453
230.387229	830.72257	161.568983	1349.719428	-2.38435	-0.107265	22192.29713
109.839116	820.804054	-93.260571	1293.260186	-1.621387	-0.870228	22193.06009
-25.968251	780.367029	-251.193858	1252.823161	-2.38435	-0.870228	231.177709
-163.301544	740.692967	-482.371567	1120.830607	-2.38435	-0.107265	16.022217
-286.138544	656.767066	-679.215953	936.193625	-0.095462	-0.107265	18581.95746
-420.419986	591.915233	-838.675165	796.571444	0.667501	-0.870228	22186.95639
-541.731061	475.944897	-1043.912142	569.208548	-1.621387	0.655698	22200.68972
-648.545844	343.952344	-1126.312117	347.949355	-0.858424	0.655698	22213.66009
-726.368044	227.982008	-1177.430621	141.186453	-1.621387	1.418661	22221.28971
-802.664317	108.196858	-1199.55654	-64.050523	0.667501	0.655698	22233.49712
-827.842088	-48.210503	-1175.141732	-297.517121	2.193427	1.418661	22243.41563
-814.108758	-163.417876	-1121.734341	-505.042985	4.482315	2.181623	22249.51933
-769.093957	-294.647467	-1054.59362	-768.265129	0.667501	0.655698	22233.49712
-721.790267	-444.188164	-931.756619	-920.857677	-0.095462	1.418661	22225.86749
-618.790298	-553.291835	-766.193705	-1079.553926	0.667501	1.418661	22232.73415
-509.686626	-666.973283	-583.845611	-1202.390927	-0.095462	0.655698	22226.63045
-366.249632	-746.321407	-339.697535	-1269.531648	-2.38435	-0.107265	22216.71194
-233.494115	-803.543613	-118.438342	-1285.553865	-1.621387	-1.63319	22222.05268
-66.405276	-832.536197	115.791218	-1314.546449	2.193427	0.655698	22221.28971
57.95765	-830.247309	328.657822	-1252.746467	-0.095462	-0.870228	22199.16379
215.127974	-811.17324	546.865165	-1168.820566	-1.621387	-0.107265	22196.87491
358.564968	-736.402892	696.405861	-1034.539125	-2.38435	-0.870228	22194.58602
469.194565	-672.314022	826.872489	-871.265099	-3.910275	-1.63319	22161.01566
570.668609	-569.314052	951.235415	-679.761452	-3.147313	-0.870228	22186.95639
653.831548	-428.928909	1079.413155	-507.331873	-0.858424	1.418661	22214.42305
704.187088	-270.23266	1151.131652	-195.280114	-0.095462	2.181623	22217.4749
756.068554	-107.721597	1132.057584	29.030931	2.193427	4.470512	22228.15638
746.150039	63.182056	1152.657578	341.845653	0.667501	1.418661	22233.49712
730.127821	214.248678	1099.250186	581.415952	0.667501	2.181623	22215.18601
699.609312	382.10048	1016.850211	782.838115	0.667501	-0.107265	22221.28971
659.935249	498.070816	920.716906	983.497315	2.193427	-0.107265	22252.57118
603.476007	635.404109	773.465098	1166.608371	1.430464	0.655698	22236.54897
514.972329	729.248526	622.398476	1256.637974	-0.095462	1.418661	22235.02304
403.57977	792.574433	363.754108	1326.830546	1.430464	-1.63319	22243.41563
266.246477	812.411464	172.250461	1316.912031	1.430464	-1.63319	22205.2675
135.016886	820.041091	9.739398	1336.749062	-0.095462	-1.63319	22209.08231
13.705811	786.470731	-189.393876	1259.689825	-0.095462	-0.870228	2178.258614
-125.153407	746.033706	-444.986393	1186.445403	-1.621387	0.655698	16.022217
-286.901507	689.574463	-612.075233	1030.801004	0.667501	1.418661	7464.827418
-392.190365	614.041152	-801.289991	859.897351	-0.095462	0.655698	22144.99344
-529.523657	510.27822	-962.275129	647.79371	-0.095462	0.655698	22178.5638
-653.886584	382.10048	-1101.89731	414.327113	-1.621387	-0.870228	22181.61565
-718.738416	251.633852	-1182.008397	184.675329	-1.621387	-0.107265	22210.60823
-778.24951	110.485746	-1216.34172	-40.398678	-3.147313	0.655698	22207.55638
-849.968007	-18.454956	-1207.94913	-266.998611	-2.38435	0.655698	22206.79342
-843.101342	-135.951218	-1169.800993	-466.894848	-2.38435	-0.107265	22223.5786
-814.871721	-299.988206	-1075.956577	-723.250328	-1.621387	1.418661	22226.63045
-725.605081	-437.321499	-982.875123	-893.391018	0.667501	-0.107265	22218.23786
-640.153254	-519.721475	-795.186289	-1047.509491	-0.095462	-0.870228	22227.39341
-555.46439	-615.854779	-626.571525	-1152.035386	-1.621387	-0.107265	22229.6823
-391.427402	-712.751047	-387.764188	-1247.405728	-1.621387	1.418661	22215.18601
-247.227445	-785.232507	-158.875367	-1281.739051	-0.095462	1.418661	22248.75637
-103.79045	-837.876936	51.702349	-1275.635349	1.430464	2.944586	22241.88971
49.56506	-825.669532	301.954126	-1261.139057	-0.858424	-0.870228	22203.74157
190.713166	-814.988054	491.168885	-1177.976119	-0.095462	-0.107265	22220.52675
321.179794	-768.447327	681.146607	-1085.657628	-0.858424	1.418661	22213.66009
445.54272	-679.943649	807.798421	-950.613224	0.667501	-0.870228	22185.43046
561.513056	-578.469605	951.998378	-731.642918	-1.621387	-0.107265	22209.08231
633.994516	-447.240015	1078.650192	-553.8726	-0.095462	0.655698	22220.52675
718.68338	-316.773387	1093.146484	-299.806009	1.430464	1.418661	22152.62307
733.179672	-139.003069	1144.264988	-21.32461	-0.095462	0.655698	22225.10453
747.675964	18.930218	1154.946466	250.290124	-3.147313	-1.63319	22208.31935
738.520411	158.552399	1112.983516	486.04561	-2.38435	-0.870228	22192.29713
705.713014	309.61902	992.435403	692.808512	-1.621387	-0.107265	22197.63787
655.357473	466.789344	930.635421	928.563997	-2.38435	0.655698	22217.4749
617.209336	593.441159	798.642868	1113.963943	-3.147313	-1.63319	22204.50453
517.261218	685.75965	628.502178	1230.697241	0.667501	0.655698	22225.10453
398.239031	756.715184	398.087431	1242.904645	1.430464	-0.870228	22234.26008
295.239061	821.567017	245.494884	1317.674993	-1.621387	-0.107265	22219.00082
177.7428	826.907756	39.494945	1355.060167	2.956389	2.944586	22210.60823
48.802097	789.522582	-170.319808	1255.112049	-0.858424	0.655698	9002.197333
-90.820084	762.818886	-377.08271	1221.541688	1.430464	0.655698	19.837031
-228.153376	713.989271	-583.845611	1065.89729	2.193427	-0.107265	13.733329
-350.990377	631.589295	-745.593711	901.097339	1.430464	-0.107265	22019.10459
-483.745893	536.218953	-965.32698	689.756661	0.667501	-0.107265	22193.82305
-592.086602	415.670841	-1044.675104	469.26043	0.667501	-0.870228	22193.06009
-688.219907	294.359766	-1202.608391	247.238273	-0.095462	-0.107265	22225.10453
-782.827286	158.552399	-1252.963932	14.534639	-1.621387	0.655698	22223.5786
-808.005056	18.930218	-1199.55654	-215.117145	-0.095462	0.655698	22216.71194
-813.345796	-119.166038	-1151.489888	-415.776345	0.667501	-0.107265	22226.63045
-805.716168	-264.128958	-1117.156564	-642.376278	-0.095462	-0.107265	22227.39341
-739.33841	-389.254847	-998.134377	-823.961409	-1.621387	-0.870228	22209.08231
-649.308807	-519.721475	-799.001103	-999.442839	-1.621387	-0.107265	22206.03046
-582.168086	-613.565891	-670.060401	-1164.24279	-2.38435	0.655698	22217.4749
-443.308868	-689.862165	-461.771573	-1249.694616	-1.621387	0.655698	22198.40083
-292.242246	-792.862134	-206.942019	-1289.368679	-0.858424	2.181623	22137.36381
-152.620065	-834.825085	-22.305037	-1357.272362	-2.38435	0.655698	22216.71194
6.839147	-847.032489	243.968958	-1285.553865	-0.095462	0.655698	22188.48232
143.409477	-848.558414	440.813344	-1231.383511	-0.095462	0.655698	22209.08231
279.216844	-782.943619	597.983668	-1161.953902	-0.095462	0.655698	22213.66009
418.076062	-711.988084	800.168793	-963.58359	1.430464	1.418661	22198.40083
533.283435	-595.254786	899.353949	-782.761421	-0.858424	0.655698	22196.11194
637.80933	-490.728891	1042.790944	-585.154073	1.430464	0.655698	22235.786
690.453759	-338.899306	1114.509441	-340.243034	-0.095462	-0.107265	22231.20823
748.438927	-192.41046	1141.9761	-78.546815	0.667501	-0.870228	22239.60082
747.675964	-21.506807	1115.272404	193.830882	0.667501	-1.63319	22242.65267
745.387076	131.848703	1140.450174	437.978958	2.193427	0.655698	22222.05268
718.68338	285.204213	1014.561323	643.215934	0.667501	2.181623	22218.23786
676.72043	446.952313	964.205782	885.075121	0.667501	-0.107265	22229.6823
630.179703	568.263388	847.472483	1077.341731	-1.621387	-0.870228	22219.76379
551.594541	694.915203	711.665116	1184.919477	1.430464	1.418661	22222.81564
450.120497	756.715184	502.613326	1321.489807	-0.858424	0.655698	22231.20823
321.179794	809.359613	314.924493	1372.60831	-3.147313	0.655698	22202.97861
199.105756	827.670719	99.769001	1348.956466	-3.910275	-0.107265	22194.58602
62.535426	807.833688	-97.838348	1331.408323	-3.147313	-0.870228	22186.19343
-45.805282	756.715184	-300.786436	1234.512055	-2.38435	-0.870228	34.333323
-193.05709	722.381861	-519.756741	1081.919508	0.667501	0.655698	13.733329
-331.916309	643.796699	-755.512227	929.32696	-0.858424	-0.107265	21307.26035
-472.301452	557.58191	-919.549215	706.541841	-0.095462	-0.870228	22186.95639
-589.797714	439.322686	-1069.089912	467.734504	1.430464	1.418661	22188.48232
-651.597695	319.537536	-1149.200999	293.016038	-0.858424	-0.870228	22219.76379
-762.227292	182.967206	-1198.030614	45.816111	2.193427	0.655698	22221.28971
-811.81987	54.789466	-1164.460254	-154.080126	0.667501	-2.396153	22238.07489
-819.449497	-90.936416	-1178.193583	-361.605991	1.430464	0.655698	22247.23045
-821.738386	-215.299343	-1123.260266	-599.650365	2.193427	2.181623	22240.36378
-769.093957	-361.788188	-1018.734371	-791.916974	2.193427	1.418661	22224.34156
-680.590279	-476.232599	-850.882569	-965.872478	0.667501	0.655698	22235.786
-573.775496	-599.832562	-667.00855	-1117.702063	-0.095462	1.418661	22232.73415
-473.827378	-704.358457	-506.786375	-1208.494629	0.667501	0.655698	22212.89712
-318.182979	-775.313991	-268.742001	-1281.739051	0.667501	2.181623	22225.10453
-160.249693	-815.751017	-50.534658	-1329.805704	2.193427	3.707549	22225.10453
-21.390475	-821.091756	180.643051	-1291.657567	-0.095462	2.944586	22184.6675
106.024302	-846.269526	408.768909	-1226.805734	-4.673238	-0.870228	22199.16379
251.750185	-795.913985	633.079954	-1119.227988	-2.38435	-0.107265	22202.97861
383.742739	-734.114004	762.020657	-1010.88728	-0.095462	1.418661	22193.06009
505.816777	-634.165885	940.553937	-817.094745	-0.095462	-0.870228	22169.40825
602.713044	-522.773326	1000.065031	-617.198507	-1.621387	-1.63319	22197.63787
688.927833	-374.758555	1110.694627	-393.650426	-0.858424	1.418661	22214.42305
732.416709	-213.773417	1134.346472	-128.139393	-0.858424	0.655698	22222.81564
756.831517	-52.78828	1138.161286	138.134602	1.430464	-0.107265	22231.97119
767.512995	88.359827	1100.776112	389.912305	0.667501	-0.870228	22221.28971
722.498194	271.470884	1112.983516	622.61594	0.667501	0.655698	22219.76379
708.001902	397.359735	990.146515	841.586245	1.430464	1.418661	22229.6823
657.646361	556.055984	876.465067	1055.978775	2.193427	0.655698	22248.75637
553.120466	672.789283	720.057706	1184.156514	-0.095462	0.655698	22238.83786
471.483453	755.952222	546.102202	1313.86018	0.667501	0.655698	22247.99341
348.646453	787.996656	344.68004	1348.956466	-0.095462	0.655698	22199.16379
230.387229	811.648501	147.835653	1317.674993	-0.095462	-0.870228	22213.66009
100.683563	810.122576	-52.060584	1332.171285	-0.095462	-0.870228	22202.97861
-32.834916	778.078141	-254.245709	1270.371304	-0.095462	-0.107265	134.281442
-168.642283	727.7226	-511.364151	1110.912092	0.667501	-0.107265	16.022217
-307.501501	665.922619	-717.36409	930.089923	1.430464	-0.107265	19880.52004
-422.708874	596.493009	-865.378861	775.97145	-0.095462	-0.107265	22180.85269
-575.301422	472.130083	-1024.07511	581.415952	-0.095462	0.655698	22176.27491
-661.516211	349.293083	-1179.719509	303.697516	-3.910275	-0.107265	22199.92676
-749.256926	231.033859	-1228.549124	122.875347	-1.621387	-0.870228	22207.55638
-817.160609	73.100572	-1185.060248	-97.620884	-3.147313	1.418661	22200.68972
-843.864305	-41.343839	-1207.94913	-340.243034	1.430464	2.181623	22218.23786
-813.345796	-187.832684	-1115.630639	-583.628147	-2.38435	0.655698	22228.91934
-765.279143	-326.691902	-1017.208446	-746.902173	0.667501	0.655698	22213.66009
-704.242124	-450.291866	-876.060339	-925.435453	0.667501	1.418661	22225.86749
-588.271788	-557.869611	-745.593711	-1101.679845	0.667501	-0.107265	22231.97119
-490.612558	-654.765879	-550.275251	-1197.81315	0.667501	0.655698	22212.13416
-342.597787	-747.08437	-295.445697	-1261.139057	0.667501	-0.870228	22244.94156
-193.05709	-798.202874	-104.705012	-1290.131641	2.193427	0.655698	22249.51933
-51.146021	-848.558414	146.309728	-1274.109424	2.193427	0.655698	22213.66009
100.683563	-850.08434	342.391151	-1235.198324	2.956389	1.418661	22224.34156
226.572415	-810.410277	568.228121	-1155.087237	-0.095462	-0.870228	22225.10453
371.535335	-742.506594	745.998439	-1022.331721	0.667501	-0.870228	22202.21564
479.113081	-654.002916	887.146545	-872.028062	-1.621387	-0.870228	22192.29713
588.216752	-536.506655	1008.457621	-668.317011	2.193427	2.181623	22216.71194
655.357473	-411.380766	1074.835379	-447.82078	0.667501	1.418661	22220.52675
718.68338	-262.603032	1099.250186	-215.880108	-1.621387	1.418661	22218.23786
735.46856	-103.906783	1134.346472	77.097583	-0.858424	2.181623	22221.28971
740.046337	58.60428	1151.131652	350.238243	-2.38435	1.418661	22202.97861
722.498194	238.663486	1049.657608	548.608554	-0.858424	2.181623	22206.03046
681.298206	366.841226	990.909478	796.571444	0.667501	0.655698	22210.60823
653.831548	513.330071	910.035428	1005.623234	-0.095462	-1.63319	22217.4749
584.401938	645.322625	742.183625	1152.112079	0.667501	0.655698	22217.4749
509.63159	723.144824	550.679979	1241.37872	-0.858424	-0.107265	22231.20823
379.164962	799.441098	346.205965	1316.912031	2.956389	-0.870228	22229.6823
245.646483	836.063309	118.843069	1287.156484	-1.621387	-1.63319	22210.60823
120.520594	815.463315	-8.571708	1342.852764	1.430464	0.655698	22199.92676
20.572476	782.655917	-191.682764	1276.475005	1.430464	0.655698	2946.56209
-132.020071	744.50778	-457.193797	1155.16393	2.956389	2.181623	18.311106
-272.405215	694.15224	-612.075233	1031.563967	2.193427	0.655698	11809.9002
-399.819992	608.700413	-804.341842	840.06032	1.430464	-0.107265	22156.43788
-510.449589	513.330071	-960.749203	610.408536	0.667501	-0.107265	22196.87491
-635.575478	382.863443	-1085.112129	402.882672	-0.095462	0.655698	22222.81564
-733.234708	238.663486	-1162.934329	193.830882	-0.095462	1.418661	22226.63045
-781.301361	102.856119	-1217.104683	-36.583865	-0.858424	0.655698	22212.13416
-814.108758	-16.929031	-1189.638024	-257.080096	-0.858424	0.655698	22222.81564
-817.923572	-164.943802	-1182.77136	-537.850383	-2.38435	0.655698	22227.39341
-809.530982	-299.225244	-1117.156564	-752.242912	-0.858424	0.655698	22212.13416
-732.471745	-438.847424	-926.41588	-880.420652	-1.621387	-0.870228	22201.45268
-640.153254	-541.084431	-806.63073	-1087.183553	-2.38435	-0.870228	22209.84527
-540.968098	-663.158469	-576.215984	-1193.998337	-3.147313	-0.870228	22193.06009
-398.294067	-739.454743	-360.297529	-1268.005722	-1.621387	1.418661	22211.3712
-249.516333	-791.336209	-149.719814	-1312.257561	-0.858424	-0.107265	22219.00082
-96.923786	-853.136191	90.613448	-1309.968673	2.956389	1.418661	22200.68972
48.802097	-840.165824	315.687456	-1277.161275	2.193427	0.655698	22198.40083
202.92057	-820.328793	498.03555	-1188.657597	-1.621387	-0.107265	22214.42305
341.779788	-770.736215	688.776234	-1065.820597	0.667501	0.655698	22198.40083
446.305683	-682.9955	855.102111	-894.916944	0.667501	-0.107265	22188.48232
579.824162	-570.839978	990.909478	-703.413297	0.667501	-0.107265	22237.31193
659.935249	-415.958542	1022.19095	-531.746681	2.193427	1.418661	22241.12674
708.764865	-288.543765	1120.613143	-261.657872	0.667501	1.418661	22235.02304
738.520411	-115.351224	1138.161286	38.186484	1.430464	0.655698	22241.12674
761.409293	15.878367	1166.390907	299.882702	-0.095462	-0.107265	22232.73415
741.572262	203.5672	1140.450174	548.608554	-0.858424	0.655698	22219.76379
700.372274	346.241232	1027.531689	722.564059	-0.095462	-0.107265	22223.5786
661.461175	482.048599	946.657639	964.423246	-0.095462	1.418661	22226.63045
612.63156	602.596711	792.539166	1141.430601	-0.095462	0.655698	22218.23786
494.372336	725.433712	622.398476	1282.578707	-0.858424	-0.870228	22226.63045
399.764956	781.129992	431.657792	1313.097217	-0.858424	0.655698	22220.52675
286.846471	820.804054	214.213412	1342.089801	-2.38435	-0.107265	22191.53417
154.853918	814.700352	-7.808745	1308.51944	-1.621387	-0.870228	22188.48232
32.016917	800.967023	-175.660547	1288.682409	-1.621387	-0.107265	4601.428266
-102.264525	755.952222	-396.156778	1221.541688	-1.621387	-0.107265	20.599994
-255.620035	707.885569	-612.838195	1039.956557	-0.095462	-0.107265	11.444441
-371.590371	614.804115	-785.267774	869.815867	-0.095462	-0.107265	22089.29716
-511.212552	526.300438	-983.638085	656.1863	-0.095462	0.655698	22180.85269
-609.634745	390.493071	-1069.089912	454.001175	-3.147313	-1.63319	22215.18601
-702.716199	277.574585	-1182.77136	215.956801	-0.858424	-0.107265	22227.39341
-792.745802	136.426479	-1190.400987	-1.487579	2.193427	1.418661	22226.63045
-833.182827	9.011702	-1186.586173	-242.583804	1.430464	1.418661	22245.70452
-804.953205	-116.87715	-1175.904695	-465.368923	2.956389	2.181623	22248.75637
-798.849504	-251.921554	-1146.149148	-709.516999	-1.621387	-0.870228	22223.5786
-730.94582	-400.699288	-966.089942	-852.953993	-0.858424	0.655698	22231.20823
-672.197689	-510.565922	-799.764066	-1022.331721	-0.858424	0.655698	22232.73415
-548.597726	-624.24737	-618.178934	-1162.716864	-0.095462	2.181623	22212.13416
-410.50147	-724.958451	-441.171579	-1258.850169	-0.858424	0.655698	22220.52675
-279.27188	-789.810283	-209.99387	-1309.968673	-0.095462	0.655698	22226.63045
-134.30896	-823.380644	5.161622	-1345.064958	-1.621387	-0.107265	22194.58602
28.202103	-846.269526	267.620803	-1332.094592	1.430464	0.655698	22190.00824
167.824284	-842.454712	446.154084	-1222.227958	-1.621387	2.181623	22199.16379
304.394614	-782.943619	630.791066	-1145.931684	-2.38435	0.655698	22190.7712
431.046428	-718.091786	822.294713	-975.790994	-1.621387	0.655698	22179.32676
548.54269	-604.410338	905.457651	-772.842906	-2.38435	-0.107265	22197.63787
630.942665	-483.862226	1063.390938	-550.057787	-0.858424	-0.870228	22215.94897
702.661163	-339.662269	1129.768696	-316.591189	-2.38435	-2.396153	22219.76379
753.779666	-187.069721	1133.58351	-69.391262	1.430464	-0.107265	22231.20823
747.675964	-10.825329	1147.316839	186.964217	-1.621387	-1.63319	22229.6823
745.387076	146.344995	1106.879814	461.630802	0.667501	-0.107265	22219.00082
708.001902	320.300499	1029.820577	675.260369	-2.38435	-0.870228	22223.5786
688.164871	471.367121	950.472453	901.860302	0.667501	-0.870228	22252.57118
643.913032	604.8856	794.828054	1068.186178	2.193427	0.655698	22239.60082
559.224168	691.100389	646.050321	1243.667608	-0.858424	0.655698	22241.12674
438.676056	770.448514	485.828146	1335.223136	2.193427	2.181623	22244.94156
313.550167	802.492948	285.168946	1352.771279	0.667501	1.418661	22223.5786
177.7428	816.226278	90.613448	1378.712012	-1.621387	-0.870228	22212.89712
68.639128	809.359613	-117.675379	1310.045366	-0.858424	1.418661	22210.60823
-89.294158	770.448514	-347.327163	1242.141682	-0.095462	0.655698	27.466659
-225.101525	718.567047	-547.2234	1089.549135	0.667501	0.655698	14.496292
-370.064445	646.84855	-757.038153	905.675115	-0.858424	0.655698	21616.26026
-472.301452	543.848581	-886.741818	702.727027	-3.147313	0.655698	22157.20084
-579.879198	427.878245	-1058.408434	496.727088	-3.910275	-0.107265	22190.7712
-674.486577	296.648654	-1169.800993	231.979019	-1.621387	-0.870228	22212.13416
-750.782851	157.789436	-1198.030614	64.127217	-0.095462	-0.107265	22200.68972
-812.582833	28.085771	-1188.875062	-177.731971	-1.621387	-0.107265	22210.60823
-809.530982	-99.329007	-1161.408403	-399.754127	-1.621387	-0.107265	22227.39341
-798.849504	-261.84007	-1088.16398	-598.887402	-1.621387	0.655698	22212.13416
-756.886553	-367.89189	-1005.001042	-812.516968	-2.38435	-0.870228	22222.05268
-672.197689	-482.3363	-837.912203	-958.242851	-0.095462	0.655698	22231.20823
-587.508825	-612.039966	-669.297438	-1115.413175	-1.621387	0.655698	22218.23786
-454.753309	-695.965867	-469.401201	-1250.457579	-0.858424	1.418661	22221.28971
-295.294097	-744.795482	-264.927187	-1286.316828	-0.095462	2.944586	22247.99341
-138.123773	-847.032489	-32.986515	-1322.176076	1.430464	2.944586	22215.94897
-10.708996	-869.158408	185.220828	-1277.161275	0.667501	1.418661	22205.2675
118.231706	-835.588048	429.368903	-1225.279809	0.667501	1.418661	22229.6823
270.824254	-787.521395	588.828115	-1115.413175	-0.095462	-0.107265	22216.71194
391.372366	-714.276973	753.628067	-998.679876	-1.621387	-1.63319	22191.53417
502.001963	-625.010332	928.346533	-798.783639	-1.621387	-1.63319	22211.3712
622.550075	-510.565922	1041.265018	-616.435545	-2.38435	-0.870228	22223.5786
680.535243	-363.314114	1105.353888	-396.702277	-0.858424	-0.107265	22216.71194
723.261157	-207.669715	1105.353888	-155.606052	-2.38435	-2.396153	22225.10453
737.757449	-36.766062	1116.035367	167.890149	-0.858424	-0.870228	22209.08231
739.283374	105.145007	1129.005733	416.616001	-2.38435	-0.870228	22196.87491
691.979684	268.419033	1043.553907	611.171499	-1.621387	-0.107265	22202.21564
662.224138	427.878245	939.028012	792.75663	-2.38435	-0.107265	22215.94897
623.313038	548.426357	851.287297	1038.430632	-0.095462	-0.107265	22209.08231
556.93528	675.078171	681.909569	1180.341701	-0.095462	-0.107265	22227.39341
453.93531	742.981855	523.976283	1283.34167	1.430464	0.655698	22233.49712
347.88349	807.833688	308.057828	1352.771279	2.193427	1.418661	22216.71194
209.787235	825.381831	141.731952	1331.408323	-0.095462	1.418661	22212.13416
97.631712	810.885539	-57.401323	1326.830546	-0.095462	-0.870228	22205.2675
-41.990469	776.552215	-316.045691	1256.637974	2.956389	0.655698	83.925901
-187.716351	743.744818	-502.208598	1084.971359	2.193427	0.655698	13.733329
-305.975575	668.211507	-679.215953	975.867687	2.956389	-0.107265	20728.9346
-438.731092	571.315239	-885.978855	751.556643	-0.858424	0.655698	22183.14158
-566.908832	473.656009	-1032.467701	514.275231	1.430464	-0.870228	22203.74157
-663.805099	334.033828	-1127.07508	315.90492	-1.621387	-1.63319	22225.10453
-748.493963	186.019057	-1169.03803	109.142018	-0.095462	0.655698	22212.13416
-821.738386	70.048721	-1204.134316	-111.354213	-0.858424	0.655698	22218.23786
-808.005056	-79.491975	-1181.245434	-321.931928	-0.858424	-0.107265	22229.6823
-824.027274	-196.988237	-1118.68249	-614.909619	-0.858424	0.655698	22216.71194
-782.064323	-348.817822	-1028.652887	-778.946608	-2.38435	0.655698	22203.74157
-688.982869	-472.417785	-887.504781	-940.694708	-2.38435	2.181623	22209.84527
-631.760664	-573.128866	-747.8826	-1132.198355	-0.095462	0.655698	22210.60823
-485.271819	-681.469575	-502.971561	-1190.946486	-1.621387	-0.107265	22205.2675
-348.701489	-753.951035	-332.830871	-1300.81312	-1.621387	-0.107265	22217.4749
-202.212643	-809.647315	-87.15687	-1322.176076	2.193427	2.181623	22221.28971
-53.43491	-847.795451	165.383796	-1303.102008	-1.621387	-0.107265	22199.92676
102.972451	-852.373228	393.509655	-1262.664983	-0.858424	-0.107265	22215.94897
241.83167	-817.276942	556.020718	-1155.8502	-0.858424	-1.63319	22208.31935
366.957558	-721.9066	757.44288	-1026.146534	-0.095462	-0.870228	22185.43046
482.927894	-635.691811	890.961359	-874.31695	-1.621387	-0.870228	22188.48232
581.350088	-535.743692	995.487254	-667.554048	1.430464	-0.870228	22232.73415
666.038951	-393.832623	1063.390938	-440.191153	1.430464	0.655698	22234.26008
724.024119	-234.373411	1075.598342	-204.435667	-0.095462	0.655698	22240.36378
758.357442	-74.914199	1165.627944	121.349422	1.430464	0.655698	22244.94156
751.490778	83.78205	1156.472392	377.704901	1.430464	0.655698	22219.00082
718.68338	240.952374	1066.442789	597.43817	-0.095462	2.181623	22222.81564
701.135237	388.967145	1029.057615	825.564028	-0.858424	-0.107265	22231.20823
653.831548	522.485624	906.220614	1029.275079	-0.095462	-0.107265	22214.42305
579.824162	649.900401	738.368812	1154.400968	-1.621387	1.418661	22224.34156
479.876044	728.485563	561.361457	1301.652776	-1.621387	-0.107265	22231.20823
360.853857	799.441098	378.2504	1347.43054	-3.147313	-0.107265	22192.29713
270.061291	801.729986	138.680101	1304.704627	-0.858424	0.655698	22193.82305
106.024302	834.537383	-59.690211	1313.86018	0.667501	1.418661	22177.80084
-19.864549	780.367029	-285.527181	1201.704657	-0.858424	0.655698	605.02945
-157.960805	736.11519	-483.13453	1140.667638	-0.858424	-0.107265	16.78518
-300.634836	691.100389	-635.727077	1015.541749	0.667501	-0.870228	15124.9733
-412.027396	596.493009	-845.54183	803.438109	-0.858424	-0.107265	22160.25269
-521.131067	488.152301	-988.215862	616.512238	-0.095462	-0.107265	22190.00824
-630.234739	366.078263	-1100.371384	376.178976	0.667501	2.181623	22225.10453
-711.108789	243.241262	-1162.171366	154.919782	-0.858424	0.655698	22218.23786
-766.042106	95.226491	-1230.075049	-55.657933	2.193427	1.418661	22242.65267
-843.864305	-30.66236	-1199.55654	-266.998611	1.430464	0.655698	22248.75637
-816.397646	-165.706765	-1256.015782	-605.754066	-1.621387	0.655698	22232.73415
-802.664317	-300.751169	-1027.126961	-756.820688	2.193427	0.655698	22228.91934
-718.738416	-441.899275	-903.526998	-875.079913	1.430464	1.418661	22237.31193
-605.056968	-550.239984	-776.875184	-1042.168752	-0.095462	2.181623	22227.39341
-514.264403	-655.528842	-560.193766	-1168.820566	-1.621387	-0.107265	22215.18601
-393.71629	-732.588078	-357.245678	-1269.531648	-0.095462	2.181623	22227.39341
-228.153376	-794.38806	-116.149454	-1279.450163	1.430464	-0.107265	22224.34156
-71.746015	-840.165824	108.924554	-1267.242759	0.667501	-0.107265	22195.34898
47.276172	-847.032489	319.502269	-1250.457579	-1.621387	-0.870228	22197.63787
220.468713	-820.328793	511.768879	-1158.139088	-1.621387	0.655698	22199.92676
343.305714	-782.943619	671.228091	-1084.894665	0.667501	-0.870228	22174.74899
466.142714	-670.788096	781.094725	-969.687292	-1.621387	-1.63319	22188.48232
560.750094	-579.232568	963.442819	-726.302179	0.667501	0.655698	22206.79342
655.357473	-432.743723	1029.820577	-513.435575	-0.095462	2.181623	22215.18601
718.68338	-287.780803	1139.687211	-222.746773	-0.095462	2.181623	22225.10453
737.757449	-117.640112	1135.109435	32.082782	-0.858424	0.655698	22232.73415
745.387076	48.685764	1154.946466	322.771584	-0.095462	2.181623	22214.42305
720.972268	203.5672	1067.968714	549.371517	-0.095462	0.655698	22219.76379
704.950051	374.470853	1023.716875	776.734413	0.667501	0.655698	22233.49712
657.646361	514.093034	925.294682	978.919538	1.430464	0.655698	22127.4453
596.609342	622.433743	736.079924	1141.430601	2.193427	0.655698	22238.83786
499.713075	723.907787	554.494792	1210.097247	0.667501	-0.870228	22243.41563
392.898292	787.996656	386.64299	1347.43054	2.193427	-0.870228	22231.20823
251.750185	824.618868	203.531933	1340.563875	0.667501	0.655698	22216.71194
146.461327	829.196644	-7.045782	1338.274987	-0.095462	-0.870228	22209.84527
25.913215	799.441098	-190.156839	1282.578707	-1.621387	-0.870228	2391.125217
-112.18304	755.952222	-419.808623	1179.578738	0.667501	0.655698	16.78518
-261.723737	684.233724	-611.31227	1057.5047	-1.621387	-0.870228	6796.47206
-383.797775	610.226339	-802.052954	853.030687	-0.095462	0.655698	22122.10456
-512.738477	514.093034	-959.986241	640.164083	-3.147313	0.655698	22168.64528
-617.264372	383.626406	-1078.245465	428.060442	-3.147313	1.418661	22202.21564
-740.864336	257.737554	-1199.55654	198.408658	-1.621387	1.418661	22202.97861
-797.323578	99.804268	-1259.067633	-89.228294	-0.858424	0.655698	22204.50453
-819.449497	-0.143851	-1167.512105	-235.717139	-0.858424	2.181623	22219.76379
-817.923572	-142.817883	-1167.512105	-519.539277	-0.858424	1.418661	22226.63045
-789.693951	-269.469697	-1078.245465	-676.709601	-1.621387	1.418661	22215.94897
-720.264342	-408.328915	-957.697352	-848.376217	-0.858424	1.418661	22228.15638
-632.523627	-516.669624	-790.608513	-999.442839	-0.095462	2.181623	22231.20823
-537.153285	-639.506624	-610.549307	-1158.902051	-0.858424	-0.107265	22214.42305
-390.664439	-704.358457	-389.290113	-1246.642765	3.719352	-0.107265	22251.80822
-267.827439	-774.551029	-170.319808	-1294.709418	-0.095462	-0.870228	22245.70452
-103.79045	-826.432495	54.7542	-1293.946455	0.667501	-0.107265	22200.68972
48.039134	-829.484346	284.405983	-1258.087206	1.430464	-0.107265	22219.76379
162.483545	-834.825085	472.094817	-1203.153889	1.430464	2.181623	22225.10453
310.498316	-769.21029	667.413277	-1071.161336	-0.858424	-0.107265	22206.03046
440.964944	-684.521426	812.376197	-987.998398	-0.095462	-0.870228	22148.80825
559.224168	-576.94368	968.020596	-717.146626	-0.858424	0.655698	22218.23786
635.520442	-454.106679	1067.205751	-505.042985	-0.858424	-0.107265	22213.66009
694.268573	-306.091908	1116.035367	-270.813425	-1.621387	0.655698	22222.81564
730.127821	-151.973435	1145.027951	-19.035722	-0.858424	-0.107265	22215.94897
753.779666	12.063553	1157.235354	251.81605	-3.910275	-0.107265	22194.58602
711.053753	161.604249	1050.420571	418.141926	-0.858424	0.655698	22202.21564
701.8982	327.167163	1013.035397	681.364071	-1.621387	-0.870228	22215.18601
652.305622	462.211568	920.716906	917.119556	-0.095462	-0.107265	22212.13416
598.89823	591.915233	747.524365	1051.400998	-0.858424	-0.870228	22220.52675
533.283435	685.75965	656.731799	1216.963912	0.667501	-0.870228	22231.97119
418.839025	770.448514	440.813344	1326.830546	-0.095462	0.655698	22225.86749
293.713136	810.122576	250.835623	1346.667577	1.430464	0.655698	22217.4749
180.794651	820.041091	90.613448	1348.193503	-1.621387	-0.870228	22207.55638
56.431725	815.463315	-124.542044	1316.149068	0.667501	0.655698	22187.71935
-75.560829	775.02629	-361.823455	1219.2528	0.667501	1.418661	24.414808
-228.916339	704.070755	-573.164133	1055.215812	-0.095462	0.655698	11.444441
-373.116296	661.344842	-802.815917	911.015855	1.430464	0.655698	21999.26756
-453.227384	540.033767	-966.852905	661.52704	1.430464	0.655698	22193.82305
-608.871782	402.700474	-1053.830657	480.704871	-0.858424	-0.107265	22222.81564
-701.190273	308.856058	-1188.875062	208.327174	-0.095462	-0.870228	22225.10453
-762.990255	161.604249	-1200.319503	58.786477	0.667501	-0.107265	22212.89712
-826.316162	22.745031	-1179.719509	-194.517151	-0.095462	1.418661	22224.34156
-798.849504	-113.062336	-1154.541738	-427.983749	-0.095462	2.181623	22230.44527
-791.982839	-248.10674	-1091.215831	-637.035539	-0.095462	2.181623	22214.42305
-744.679149	-394.595586	-976.771421	-843.79844	-2.38435	0.655698	22202.97861
-685.931018	-517.432586	-848.593681	-1016.228019	-2.38435	0.655698	22211.3712
-574.538459	-621.958481	-688.371506	-1167.294641	-0.095462	1.418661	22194.58602
-455.516272	-700.543643	-499.156747	-1281.739051	-2.38435	2.181623	22213.66009
-290.716321	-781.417693	-258.823485	-1344.301996	1.430464	3.707549	22222.81564
-165.590432	-818.039905	-19.253186	-1327.516816	2.193427	1.418661	22189.24528
-3.079369	-837.113973	232.524517	-1287.842753	-0.095462	-0.870228	22203.74157
148.750216	-818.039905	424.791127	-1225.279809	-2.38435	0.655698	22220.52675
278.453881	-791.336209	633.079954	-1113.887249	-0.095462	-0.107265	22198.40083
390.609403	-705.884382	802.457682	-1003.257652	-3.147313	-0.107265	22181.61565
520.313069	-598.306636	943.605788	-803.361415	1.430464	-0.107265	22225.10453
622.550075	-487.67704	1055.76131	-580.576296	2.193427	-0.107265	22239.60082
690.453759	-366.365964	1122.139068	-371.524506	1.430464	-0.107265	22237.31193
727.838933	-191.647498	1164.102019	-102.19866	1.430464	-0.107265	22244.94156
749.964852	-15.403106	1152.657578	172.467925	-0.858424	-1.63319	22230.44527
742.335225	123.456113	1110.694627	403.645634	0.667501	-0.107265	22219.76379
695.794498	295.122728	1018.376136	624.904828	-0.858424	-0.870228	22223.5786
683.587094	423.300468	972.598372	890.415861	-0.858424	-0.107265	22226.63045
621.787113	556.818947	817.716936	1074.28988	-0.858424	-1.63319	22219.00082
551.594541	687.285575	704.798451	1212.386136	-0.858424	-0.870228	22228.91934
434.861242	739.167041	483.539258	1314.623142	-2.38435	-0.107265	22207.55638
334.150161	801.729986	295.850424	1349.719428	-3.910275	2.181623	22193.06009
207.498346	830.72257	129.524548	1351.245354	-1.621387	1.418661	22186.19343
81.609495	804.018874	-65.03095	1326.830546	-0.095462	2.181623	22209.84527
-70.983053	778.841104	-331.304945	1236.03798	-1.621387	-0.107265	34.333323
-180.849687	723.144824	-558.667841	1080.393582	-0.858424	-0.107265	12.970367
-330.390383	657.530028	-708.9715	936.193625	0.667501	0.655698	21086.76412
-444.834794	569.789314	-898.186259	717.986282	-1.621387	0.655698	22179.32676
-564.619943	447.715276	-1026.363999	549.371517	-3.147313	-1.63319	22211.3712
-653.123621	308.093095	-1133.941745	312.853069	-1.621387	-0.870228	22225.10453
-764.51618	215.774604	-1194.215801	77.097583	1.430464	0.655698	22230.44527
-818.686535	55.552429	-1224.73431	-160.946791	0.667501	-0.107265	22244.17859
-801.901354	-82.543826	-1197.267652	-387.546724	1.430464	-0.870228	22244.17859
-792.745802	-203.091939	-1169.800993	-625.591098	-0.095462	-0.107265	22219.00082
-754.597665	-352.632635	-1037.045477	-807.939192	1.430464	0.655698	22232.73415
-692.797683	-478.521487	-882.164041	-955.191	1.430464	2.181623	22235.786
-592.086602	-593.72886	-715.075202	-1103.968734	-0.858424	0.655698	22210.60823
-467.723676	-679.943649	-510.601189	-1196.287225	-0.858424	2.181623	22221.28971
-333.442234	-756.239923	-257.29756	-1277.924238	-3.147313	0.655698	22224.34156
-176.27191	-830.247309	-48.24577	-1325.227927	0.667501	0.655698	22203.74157
-38.938618	-834.062122	179.117126	-1262.664983	-0.095462	2.181623	22201.45268
100.683563	-834.825085	379.776325	-1217.650181	-1.621387	0.655698	22199.92676
235.727968	-807.358426	590.354041	-1131.435392	-1.621387	0.655698	22186.95639
376.113111	-735.639929	760.494731	-1023.094684	-2.38435	0.655698	22159.48973
511.920478	-646.373289	820.005825	-886.524354	-1.621387	-0.870228	22195.34898
582.11305	-518.958512	1023.716875	-653.820719	-2.38435	-3.159116	22217.4749
662.9871	-379.336331	1088.568708	-444.768929	-0.095462	-1.63319	22222.05268
727.07597	-229.795635	1119.087218	-175.443083	-0.095462	-0.107265	22230.44527
752.253741	-60.417907	1135.872398	131.267937	0.667501	0.655698	22228.91934
740.8093	95.226491	1141.9761	389.149342	1.430464	1.418661	22219.76379
722.498194	267.65607	1071.020565	632.534456	1.430464	1.418661	22227.39341
677.483392	411.093064	987.857627	840.823283	4.482315	0.655698	22253.33415
631.705628	540.79673	870.361365	1022.408414	2.956389	0.655698	22238.83786
567.616758	659.818917	705.561414	1144.482452	2.193427	2.181623	22241.88971
463.853826	734.589265	530.079985	1281.052782	-1.621387	0.655698	22240.36378
341.016825	775.789253	301.191164	1308.51944	-1.621387	0.655698	22216.71194
213.602048	816.98924	131.813436	1321.489807	-0.858424	0.655698	22200.68972
112.890967	808.59665	-57.401323	1317.674993	-0.095462	-0.107265	12094.48531
-29.783065	778.078141	-297.734585	1236.800943	-2.38435	-1.63319	139.622181
-162.538581	723.907787	-486.949344	1138.37875	-0.095462	-0.107265	14.496292
-296.820023	667.448544	-673.112251	1001.045457	1.430464	-0.107265	17504.65407
-443.308868	583.522643	-841.727016	781.312189	-3.147313	-0.107265	22141.94159
-560.80513	470.604158	-1022.549185	592.860393	-2.38435	-0.870228	22188.48232
-656.175472	340.900493	-1112.578788	354.816019	-1.621387	-0.107265	22212.89712
-735.523596	203.5672	-1167.512105	125.164236	-1.621387	0.655698	22199.16379
-822.501348	68.522796	-1252.963932	-129.665319	-1.621387	-0.870228	22208.31935
-830.893938	-61.18087	-1244.571341	-366.183767	-0.858424	0.655698	22225.86749
-817.923572	-181.728982	-1141.571372	-566.842967	-0.095462	2.181623	22215.94897
-782.064323	-303.80302	-1067.563986	-751.479949	-0.095462	0.655698	22220.52675
-694.323609	-447.240015	-934.80847	-920.857677	-0.858424	2.181623	22229.6823
-611.16067	-551.002947	-739.49001	-1052.087268	-0.095462	0.655698	22220.52675
-506.634775	-660.106618	-524.334518	-1193.235374	4.482315	1.418661	22228.15638
-354.805191	-734.876966	-325.964206	-1301.576082	0.667501	0.655698	22246.46748
-209.842271	-818.039905	-122.253155	-1332.094592	1.430464	1.418661	22216.71194
-58.012686	-842.454712	141.731952	-1274.872387	-0.095462	-0.107265	22201.45268
70.165054	-837.113973	348.494853	-1272.583498	0.667501	0.655698	22218.23786
221.994638	-812.699166	531.60591	-1187.894635	-0.095462	0.655698	22212.13416
357.039043	-744.795482	649.102172	-1142.879833	0.667501	-0.870228	22145.7564
462.327901	-676.891798	872.650253	-882.70954	1.430464	0.655698	22218.23786
572.194535	-553.291835	988.620589	-681.287377	2.193427	0.655698	22228.15638
663.750063	-427.402983	1092.383522	-466.131886	-0.095462	0.655698	22219.00082
711.816716	-233.610448	1151.131652	-204.435667	-0.095462	-0.107265	22227.39341
752.253741	-106.195671	1176.309423	77.860546	-3.910275	-1.63319	22206.79342
756.831517	57.078355	1155.709429	337.267876	-1.621387	1.418661	22196.87491
721.735231	229.507933	1061.10205	533.3493	-5.436201	-0.107265	22196.11194
698.846349	366.841226	986.331701	772.919599	-1.621387	0.655698	22221.28971
644.675995	497.307854	886.383583	987.312128	-0.095462	-0.870228	22211.3712
579.824162	623.959668	750.576216	1138.37875	-0.858424	-0.870228	22226.63045
498.187149	732.300377	566.702196	1261.978713	1.430464	-0.870228	22235.02304
391.372366	780.367029	372.146698	1339.03795	2.956389	-0.107265	22213.66009
259.379813	810.885539	179.880088	1327.593509	-0.858424	-0.870228	22208.31935
134.253924	837.589234	24.998653	1352.008316	0.667501	-0.870228	22215.18601
7.602109	799.441098	-222.201274	1277.237968	0.667501	-0.870228	1253.547777
-127.442295	757.478147	-454.904909	1172.712073	1.430464	-0.107265	16.78518
-295.294097	691.100389	-668.534475	1001.80842	0.667501	-0.107265	11191.13743
-393.71629	606.411525	-831.045538	829.378842	1.430464	-0.107265	22151.8601
-529.523657	504.174518	-979.823272	624.904828	0.667501	1.418661	22209.08231
-620.316223	382.10048	-1088.926943	387.623417	-2.38435	1.418661	22221.28971
-698.138422	253.922741	-1162.934329	136.608677	-0.858424	1.418661	22212.89712
-786.6421	117.352411	-1225.497273	-44.976455	-0.858424	2.944586	22218.23786
-833.182827	-22.26977	-1192.689875	-262.420835	0.667501	1.418661	22229.6823
-819.449497	-171.810467	-1158.356552	-522.591128	-0.858424	0.655698	22222.05268
-784.353212	-293.121542	-1038.571402	-692.731818	-1.621387	2.181623	22199.92676
-748.493963	-450.291866	-956.171427	-868.213248	-2.38435	2.181623	22194.58602
-649.308807	-546.42517	-770.771482	-1049.035417	-1.621387	1.418661	22207.55638
-520.368105	-631.114034	-589.18635	-1174.161305	-0.095462	-0.107265	22208.31935
-402.871843	-735.639929	-397.682703	-1330.568666	-0.095462	0.655698	22218.23786
-247.990407	-795.913985	-223.727199	-1353.457549	-0.858424	-0.870228	22209.08231
-88.531195	-850.08434	72.302342	-1293.946455	-0.095462	-0.870228	22186.19343
51.090985	-824.906569	316.450418	-1282.502014	0.667501	0.655698	22212.13416
195.290943	-821.854718	501.850363	-1181.02797	0.667501	0.655698	22220.52675
331.09831	-763.86955	692.591048	-1052.85023	-0.095462	0.655698	22193.06009
460.801975	-679.943649	855.102111	-917.805826	0.667501	-0.107265	22203.74157
573.72046	-559.395537	968.020596	-711.805887	3.719352	0.655698	22235.02304
647.727846	-438.847424	1067.968714	-500.465209	-0.858424	1.418661	22229.6823
719.446343	-304.565983	1120.613143	-271.576388	1.430464	1.418661	22238.83786
750.727815	-130.610479	1144.264988	6.142049	-0.095462	1.418661	22243.41563
753.779666	29.611696	1154.183503	277.756783	-2.38435	0.655698	22215.94897
733.942635	186.78202	1035.161316	454.764138	0.667501	0.655698	22220.52675
706.475976	330.981977	1014.561323	725.615909	-1.621387	-1.63319	22229.6823
663.750063	472.130083	942.842825	939.245476	-1.621387	-0.107265	22214.42305
611.105634	598.781898	807.035458	1129.223197	-0.858424	-1.63319	22224.34156
518.787143	704.833718	634.60588	1254.349086	-1.621387	-0.870228	22230.44527
403.57977	768.922588	424.791127	1333.697211	-1.621387	-0.107265	22196.11194
276.927956	820.041091	266.094878	1330.64536	-2.38435	0.655698	22196.11194
151.039104	813.174427	48.650498	1344.378689	-3.147313	-0.870228	22183.90454
31.253954	813.93739	-170.319808	1294.023148	-0.858424	-0.870228	5072.939238
-92.346009	755.952222	-403.023443	1177.28985	1.430464	0.655698	19.837031
-247.990407	701.018904	-573.927096	1054.452849	1.430464	0.655698	1571.703238
-376.93111	624.722631	-805.867768	859.897351	-0.095462	-0.870228	22117.52678
-495.953297	536.981916	-938.623284	676.786294	-1.621387	0.655698	22195.34898
-601.242155	402.700474	-1058.408434	459.341914	0.667501	1.418661	22224.34156
-694.323609	285.204213	-1163.697291	214.430876	-0.095462	1.418661	22219.00082
-757.649516	152.448697	-1190.400987	38.949446	2.193427	2.181623	22241.88971
-819.449497	27.322808	-1166.749142	-208.250481	1.430464	0.655698	22249.51933
-813.345796	-113.062336	-1156.067664	-460.791146	1.430464	2.181623	22238.07489
-796.560615	-253.447479	-1085.875092	-646.954054	1.430464	0.655698	22228.91934
-747.731	-390.780772	-959.986241	-831.591037	2.956389	1.418661	22237.31193
-658.46436	-503.699257	-859.275159	-1014.702093	-0.095462	0.655698	22227.39341
-548.597726	-601.358487	-658.615959	-1186.368709	-0.858424	0.655698	22214.42305
-438.731092	-718.091786	-429.727138	-1258.850169	0.667501	1.418661	22226.63045
-283.849656	-794.38806	-228.304976	-1284.790902	0.667501	2.181623	22219.76379
-110.657115	-863.817669	24.23569	-1310.731635	-1.621387	0.655698	22190.00824
7.602109	-858.47693	243.205996	-1284.790902	-1.621387	0.655698	22192.29713
135.016886	-834.825085	432.420754	-1222.227958	-2.38435	1.418661	22203.74157
276.164993	-778.365842	645.287358	-1102.442808	-3.147313	-0.870228	22169.40825
423.416801	-703.595494	751.339178	-964.346553	-0.858424	-0.107265	22190.7712
530.994547	-596.780711	908.509502	-796.494751	1.430464	1.418661	22199.16379
627.127852	-484.625189	1042.790944	-576.761482	-0.095462	0.655698	22215.94897
694.268573	-329.743753	1125.953882	-330.324518	-0.095462	-1.63319	22223.5786
728.601896	-172.573429	1081.702043	-147.213462	2.193427	0.655698	22235.02304
744.624113	-11.588292	1163.339056	219.771615	0.667501	1.418661	22216.71194
729.364858	166.944989	1119.85018	443.319697	-0.095462	0.655698	22222.05268
720.209306	310.381983	1050.420571	688.230735	0.667501	-0.107265	22240.36378
680.535243	462.974531	981.753925	923.986221	-0.095462	-0.107265	22237.31193
638.572293	598.781898	831.450266	1107.860241	2.193427	0.655698	22237.31193
536.335286	676.604097	686.487346	1239.089831	2.193427	2.181623	22245.70452
428.75754	745.270743	519.398506	1328.356472	3.719352	2.944586	22230.44527
322.70572	807.070725	307.294865	1360.400907	1.430464	2.181623	22213.66009
201.394645	817.752203	99.769001	1362.689795	-0.095462	-0.870228	22202.97861
71.690979	814.700352	-87.919832	1311.571291	-2.38435	-0.870228	22207.55638
-73.271941	768.159625	-321.38643	1239.089831	-2.38435	-0.107265	28.992584
-209.842271	723.907787	-531.201182	1099.467651	-0.095462	-1.63319	13.733329
-328.101495	647.611513	-732.623345	914.830668	0.667501	0.655698	21578.87509
-475.353303	550.715245	-898.186259	711.88258	-2.38435	-0.107265	22164.06751
-586.745863	430.167133	-1053.067694	515.038194	0.667501	0.655698	22202.21564
-675.24954	309.61902	-1185.060248	223.586429	-4.673238	-0.870228	22203.74157
-740.101373	158.552399	-1230.838012	24.453154	0.667501	0.655698	22203.74157
-785.879137	60.130205	-1176.667658	-179.257897	-0.858424	-0.107265	22221.28971
-808.005056	-97.803081	-1217.867646	-445.531892	1.430464	0.655698	22229.6823
-807.242094	-238.188225	-1118.68249	-634.74665	-0.095462	1.418661	22216.71194
-756.886553	-370.180778	-996.608452	-815.568819	-0.095462	-0.107265	22225.86749
-712.634714	-499.121481	-905.052923	-979.605808	-0.858424	-0.107265	22228.91934
-567.671794	-596.780711	-660.904848	-1103.205771	-2.38435	-0.107265	22211.3712
-453.227384	-688.336239	-473.216014	-1213.835368	3.719352	2.944586	22249.51933
-317.420017	-760.817699	-226.016088	-1262.664983	1.430464	2.181623	22247.23045
-177.034873	-808.121389	-27.645776	-1343.539033	-0.858424	1.418661	22207.55638
3.024333	-838.639899	201.243045	-1261.139057	1.430464	2.944586	22225.10453
132.727998	-822.617681	420.213351	-1240.539064	-0.095462	1.418661	22222.81564
273.113142	-786.758433	557.546643	-1139.827982	-0.095462	1.418661	22190.00824
393.661254	-708.173271	741.420663	-1047.509491	-0.095462	0.655698	22185.43046
513.446404	-637.980699	925.294682	-836.931776	-1.621387	-0.107265	22216.71194
621.02415	-523.536288	1048.131683	-592.7837	1.430464	-0.107265	22218.23786
699.609312	-383.914107	1126.716845	-418.828196	-0.095462	-0.107265	22223.5786
730.127821	-206.906752	1143.502025	-104.487548	-3.147313	-1.63319	22210.60823
746.913001	-42.106801	1144.264988	164.838298	-1.621387	-0.870228	22197.63787
755.305592	108.196858	1148.079802	406.697485	-2.38435	0.655698	22201.45268
723.261157	288.256064	1054.235385	627.956679	-3.910275	-1.63319	22216.71194
687.401908	418.722692	989.383552	863.712165	-0.858424	-1.63319	22209.08231
632.468591	564.448575	855.102111	1049.875073	-0.095462	2.181623	22223.5786
567.616758	665.159656	700.983638	1194.837993	-1.621387	1.418661	22231.20823
463.853826	766.6337	514.82073	1310.808329	0.667501	-0.107265	22227.39341
332.624235	814.700352	308.057828	1287.156484	-0.858424	1.418661	22211.3712
186.13539	813.93739	137.917138	1370.319422	-0.095462	0.655698	22199.92676
90.765048	822.32998	-98.601311	1297.074999	4.482315	2.181623	22212.13416
-31.30899	799.441098	-282.47533	1261.215751	1.430464	-0.107265	90.029603
-180.086724	727.7226	-500.682673	1117.778756	-0.095462	-0.107265	15.259255
-309.027426	658.292991	-701.341873	969.763985	2.193427	-0.107265	19149.60173
-437.968129	592.678196	-910.393663	769.867748	0.667501	-0.107265	22173.98602
-567.671794	462.974531	-1017.971409	579.890027	1.430464	0.655698	22222.81564
-661.516211	337.085679	-1127.838043	280.045671	-0.858424	-0.107265	22222.81564
-756.886553	193.648684	-1182.77136	102.275353	-0.858424	-0.870228	22212.89712
-811.81987	60.130205	-1203.371354	-109.065325	-0.095462	0.655698	22225.10453
-827.079125	-56.603093	-1214.815795	-354.739326	0.667501	1.418661	22230.44527
-836.99764	-195.462311	-1103.423235	-608.805917	-0.095462	-0.107265	22214.42305
-778.24951	-340.425231	-1033.993626	-767.502167	-2.38435	1.418661	22202.21564
-717.212491	-460.973344	-869.956638	-939.931745	-0.095462	2.181623	22214.42305
-605.056968	-570.077015	-694.475208	-1108.54651	-0.858424	1.418661	22195.34898
-489.849595	-670.788096	-521.282667	-1194.761299	-0.858424	2.944586	22214.42305
-350.990377	-744.795482	-306.890138	-1332.857555	0.667501	2.944586	22225.86749
-186.953389	-811.17324	-67.319838	-1309.968673	2.193427	2.944586	22196.87491
-60.301574	-837.876936	160.80602	-1255.798318	-0.095462	1.418661	22202.97861
77.794681	-830.247309	343.154114	-1247.405728	1.430464	2.944586	22217.4749
243.357595	-807.358426	571.279972	-1172.63538	-0.858424	-0.870228	22191.53417
358.564968	-729.536227	754.391029	-1013.176168	1.430464	0.655698	22206.79342
485.979745	-654.002916	882.568769	-856.768807	2.956389	0.655698	22238.07489
599.661193	-525.062214	997.01318	-667.554048	2.193427	0.655698	22240.36378
667.564877	-393.832623	1070.257602	-425.694861	2.956389	-0.870228	22238.07489
708.764865	-255.736368	1120.613143	-180.783822	0.667501	-0.870228	22243.41563
765.224107	-74.914199	1150.36869	99.223502	-0.095462	-0.870228	22229.6823
726.313008	76.915386	1098.487224	303.697516	-0.858424	1.418661	22215.94897
727.07597	236.374598	1077.88723	584.467803	-1.621387	-0.870228	22225.10453
692.742647	387.44122	1006.931695	823.27514	-1.621387	-0.107265	22225.10453
630.942665	523.248587	884.857657	1017.830638	-1.621387	-0.107265	22219.00082
557.698243	639.218923	715.47993	1117.778756	1.430464	0.655698	22229.6823
472.246416	721.618898	568.991084	1286.393521	-2.38435	1.418661	22211.3712
363.905708	799.441098	349.257816	1318.437956	-4.673238	0.655698	22190.7712
247.172409	814.700352	156.991206	1352.771279	-1.621387	0.655698	22194.58602
129.676147	805.544799	-8.571708	1345.141652	-1.621387	-0.107265	22211.3712
4.550258	765.870737	-235.17164	1245.956496	-1.621387	-0.107265	271.614734
-149.568214	730.011488	-475.504903	1142.193564	-0.095462	-0.870228	16.022217
-296.05706	682.707799	-637.253003	1026.986191	0.667501	-0.870228	14706.10675
-421.945911	594.204121	-866.904787	768.341823	-0.095462	0.655698	22146.51936
-533.338471	486.626375	-988.978825	606.593723	-1.621387	-0.870228	22209.84527
-634.049552	372.944928	-1112.578788	370.075274	-1.621387	2.181623	22222.81564
-721.027304	240.952374	-1198.030614	151.104969	2.193427	2.181623	22231.20823
-788.930988	97.51538	-1189.638024	-51.843119	1.430464	-0.107265	22244.94156
-814.871721	-20.743845	-1230.075049	-309.724525	-0.858424	1.418661	22241.12674
-799.612466	-162.654914	-1153.015813	-521.828165	2.956389	2.181623	22223.5786
-794.271727	-324.403014	-1033.993626	-704.939222	0.667501	0.655698	22234.26008
-706.531012	-446.477052	-934.045507	-909.413236	-0.858424	0.655698	22232.73415
-613.449558	-541.084431	-798.23814	-1057.428007	-1.621387	-0.107265	22210.60823
-498.242185	-647.899214	-571.638207	-1182.553896	0.667501	-0.107265	22222.05268
-381.508886	-734.114004	-367.164194	-1296.235343	-1.621387	0.655698	22225.10453
-224.338563	-801.254725	-131.408708	-1304.627933	-1.621387	-0.107265	22189.24528
-87.00527	-866.86952	144.783802	-1281.739051	-0.095462	-0.107265	22173.98602
64.824315	-831.773234	295.087462	-1297.761269	-3.147313	-0.870228	22198.40083
199.105756	-824.143607	520.161469	-1172.63538	-2.38435	0.655698	22192.29713
351.698304	-754.713998	710.902153	-1064.294671	-0.858424	1.418661	22177.80084
441.727907	-678.417724	840.605819	-897.205832	-3.147313	-0.107265	22198.40083
564.564907	-577.706643	973.361335	-678.998489	-0.095462	0.655698	22219.76379
650.779697	-420.536319	1087.805745	-468.420774	-1.621387	1.418661	22220.52675
719.446343	-294.647467	1148.842764	-230.3764	-0.858424	0.655698	22230.44527
749.964852	-115.351224	1127.479808	29.030931	-0.858424	0.655698	22227.39341
758.357442	31.900584	1145.027951	273.179006	0.667501	2.181623	22208.31935
711.053753	221.878306	1074.072416	502.83079	0.667501	1.418661	22226.63045
701.8982	382.10048	1060.339087	783.601077	1.430464	-1.63319	22250.2823
650.779697	496.544891	918.428018	940.008439	3.719352	2.181623	22242.65267
595.083417	632.352258	755.153992	1157.452819	1.430464	-0.107265	22244.94156
519.550106	702.54483	636.894768	1272.660192	2.193427	-0.107265	22241.88971
409.683472	787.233694	377.487437	1320.726844	-0.095462	-0.107265	22221.28971
272.350179	810.122576	240.154145	1345.141652	-0.858424	-0.107265	22206.03046
146.461327	823.092942	37.206057	1345.141652	0.667501	-1.63319	22203.74157
27.439141	797.152209	-194.734615	1271.134266	-0.095462	-0.107265	2634.510331
-106.842301	750.611482	-393.86789	1199.415769	0.667501	-0.107265	16.022217
-247.990407	706.359644	-588.423388	1014.778787	1.430464	-0.870228	218.207343
-387.612588	614.804115	-801.289991	833.956618	-2.38435	0.655698	22078.61568
-528.760695	509.515257	-961.512166	635.586307	-1.621387	1.418661	22189.24528
-622.605111	386.678257	-1099.608421	380.756752	0.667501	2.944586	22209.84527
-711.108789	252.396815	-1169.03803	197.645696	-1.621387	0.655698	22199.16379
-769.85692	131.08574	-1233.889863	-30.480163	0.667501	1.418661	22212.13416
-830.893938	-11.588292	-1220.919497	-272.33935	-0.858424	1.418661	22229.6823
-805.716168	-143.580845	-1198.030614	-495.887432	-0.095462	1.418661	22212.13416
-787.405062	-287.01784	-1084.349167	-668.317011	-0.095462	-0.107265	22222.81564
-725.605081	-412.143729	-966.089942	-850.665105	-3.147313	-0.107265	22228.15638
-653.886584	-504.46222	-801.289991	-1037.590976	2.193427	1.418661	22219.00082
-529.523657	-620.432556	-639.541891	-1139.06502	1.430464	-0.107265	22235.02304
-402.10888	-718.854749	-403.023443	-1261.90202	2.193427	0.655698	22247.99341
-257.14596	-779.891768	-236.697566	-1323.702002	2.193427	-0.107265	22205.2675
-96.923786	-827.195458	71.53938	-1309.968673	-0.095462	-1.63319	22183.14158
15.231737	-860.002855	263.043027	-1248.931654	2.193427	1.418661	22228.15638
187.661315	-805.832501	495.746661	-1207.731666	-0.858424	1.418661	22215.18601
296.764987	-788.284358	681.909569	-1109.309473	-0.095462	-1.63319	22191.53417
429.520503	-701.306606	832.213228	-939.931745	1.430464	-0.107265	22214.42305
550.068615	-584.573307	958.865043	-738.509583	-0.095462	-0.107265	22224.34156
635.520442	-470.128897	1078.650192	-521.065203	2.193427	1.418661	22221.28971
706.475976	-332.032641	1090.857596	-322.694891	1.430464	0.655698	22229.6823
731.653747	-166.469727	1146.553876	-48.791268	-2.38435	2.181623	22206.79342
749.964852	-4.721627	1129.005733	222.060503	-1.621387	2.181623	22200.68972
727.07597	174.574616	1064.916863	397.541933	-2.38435	0.655698	22201.45268
712.579678	319.537536	1067.205751	706.541841	0.667501	2.181623	22219.76379
682.824132	451.530089	938.265049	926.275109	-2.38435	-1.63319	22212.89712
616.446373	589.626345	780.331762	1094.889874	-0.095462	-0.870228	22230.44527
541.676025	703.307793	652.916985	1218.489837	0.667501	-0.107265	22235.02304
422.653838	778.078141	434.709643	1297.074999	-0.095462	-0.870228	22211.3712
312.024241	829.959607	254.650437	1340.563875	0.667501	-1.63319	22207.55638
167.824284	814.700352	89.850485	1363.452758	-0.858424	-0.870228	22199.92676
73.216905	810.122576	-106.230938	1309.282403	1.430464	0.655698	22219.00082
-81.664531	771.974439	-351.141977	1189.497253	1.430464	-0.870228	25.17777
-209.079308	717.041122	-556.378953	1088.786172	2.956389	1.418661	12.207404
-357.094079	650.663364	-795.186289	892.704749	1.430464	1.418661	21985.53423
-485.271819	543.085618	-922.601066	717.986282	0.667501	1.418661	22211.3712
-595.901416	426.352319	-1042.386216	504.356716	1.430464	1.418661	22223.5786
-679.827317	276.811623	-1163.697291	271.653081	0.667501	2.181623	22207.55638
-771.382845	152.448697	-1172.089881	51.919813	-0.858424	0.655698	22220.52675
-817.160609	23.507994	-1188.112099	-188.413449	-0.858424	-0.107265	22212.89712
-831.656901	-101.617895	-1239.993565	-455.450407	-0.095462	1.418661	22212.89712
-804.953205	-251.158591	-1109.526937	-640.850352	-2.38435	-0.870228	22199.16379
-763.753218	-405.277064	-1002.712154	-834.642888	-2.38435	0.655698	22209.08231
-672.960652	-525.062214	-873.771451	-1020.805795	-1.621387	-0.107265	22204.50453
-568.434757	-608.225152	-656.327071	-1145.931684	0.667501	1.418661	22210.60823
-447.123682	-696.72883	-480.845642	-1239.776101	-0.858424	-0.107265	22219.76379
-313.605203	-781.417693	-231.356827	-1315.309412	-0.858424	2.181623	22215.18601
-142.70155	-840.165824	1.346808	-1316.072374	0.667501	0.655698	22199.16379
-9.946034	-840.928787	247.783772	-1281.739051	0.667501	2.944586	22216.71194
148.750216	-824.143607	407.242984	-1260.376095	-1.621387	0.655698	22206.03046
279.979806	-792.862134	604.850333	-1114.650212	-0.858424	0.655698	22183.90454
401.290882	-708.936233	788.724352	-1023.857646	2.956389	0.655698	22215.94897
546.253802	-605.173301	929.109496	-791.916974	1.430464	0.655698	22239.60082
620.261187	-481.573338	1019.902062	-572.183706	2.956389	0.655698	22229.6823
693.50561	-337.37338	1082.465006	-376.865245	-0.858424	-0.107265	22239.60082
733.942635	-194.699349	1139.687211	-73.206076	-0.095462	-0.107265	22240.36378
749.964852	-26.084584	1152.657578	195.356807	-0.858424	0.655698	22218.23786
734.705598	119.641299	1103.827963	412.801187	0.667501	0.655698	22222.05268
722.498194	292.070877	1087.042783	682.889996	-0.095462	-0.870228	22231.20823
692.742647	430.167133	994.724291	892.704749	-0.858424	0.655698	22216.71194
627.127852	551.478208	839.079893	1065.134327	-0.858424	-0.107265	22225.10453
558.461205	660.581879	665.124389	1210.86021	-0.095462	-1.63319	22231.97119
440.201981	752.900371	491.168885	1308.51944	-2.38435	0.655698	22189.24528
325.757571	795.626284	249.309697	1316.149068	-3.147313	0.655698	22186.95639
220.468713	839.11516	108.924554	1313.86018	-1.621387	-0.107265	22173.98602
75.505793	798.678135	-92.497609	1310.808329	-3.147313	-0.870228	22188.48232
-42.753431	784.944806	-301.549399	1235.275018	-1.621387	-0.107265	57.222205
-191.531165	717.804085	-496.867859	1096.4158	-0.095462	-1.63319	14.496292
-303.686687	658.292991	-726.519643	947.638066	-0.095462	-0.870228	21170.69002
-444.071831	578.944867	-883.689967	730.193686	-1.621387	-1.63319	22194.58602
-566.145869	450.767127	-1023.312148	563.867809	-0.095462	-0.870228	22223.5786
-658.46436	329.456052	-1142.334335	297.593814	1.430464	-0.870228	22217.4749
-724.842118	198.226461	-1209.475056	112.193869	3.719352	0.655698	22244.17859
-797.323578	75.38946	-1197.267652	-130.428281	2.956389	2.944586	22251.04526
-813.345796	-71.099385	-1246.86023	-395.939314	1.430464	0.655698	22233.49712
-787.405062	-212.247492	-1179.719509	-650.005905	2.956389	0.655698	22232.73415
-759.175441	-376.28448	-1017.971409	-768.265129	-0.858424	-0.870228	22234.26008
-722.55323	-462.499269	-891.319594	-929.250267	-1.621387	0.655698	22219.76379
-585.9829	-590.677009	-689.134469	-1079.553926	-2.38435	0.655698	22215.94897
-474.59034	-673.839947	-518.993779	-1199.339076	-0.095462	1.418661	22228.15638
-331.153346	-758.528811	-291.630883	-1305.390896	-0.858424	1.418661	22215.18601
-190.768202	-832.536197	-51.297621	-1320.650151	-1.621387	1.418661	22190.00824
-45.042319	-848.558414	186.746753	-1301.576082	-1.621387	2.181623	22197.63787
103.735414	-840.928787	358.413369	-1284.02794	-3.910275	-0.107265	22190.7712
248.698334	-819.56583	556.78368	-1163.479827	-0.095462	0.655698	22180.85269
362.379782	-726.484376	726.924371	-1075.739112	-1.621387	0.655698	22199.92676
495.898261	-666.973283	854.339148	-880.420652	0.667501	0.655698	22206.03046
601.187119	-514.380735	1017.613173	-631.694799	-0.858424	-1.63319	22216.71194
667.564877	-373.995592	1084.753894	-437.139302	0.667501	-3.159116	22227.39341
737.757449	-221.403044	1130.531659	-186.124561	-0.095462	-0.870228	22233.49712
740.046337	-58.891982	1122.139068	48.104999	2.193427	-0.107265	21997.74163
738.520411	80.730199	1132.057584	358.630833	-0.095462	1.418661	22222.05268
735.46856	269.944958	1087.805745	619.564089	1.430464	2.181623	22250.2823
691.216722	408.041213	1026.005764	856.082537	3.719352	0.655698	22237.31193
668.32784	534.693028	852.813222	1017.830638	0.667501	0.655698	22234.26008
588.979715	659.818917	724.635483	1178.815775	1.430464	0.655698	22240.36378
479.113081	732.300377	546.865165	1298.600925	1.430464	1.418661	22223.5786
353.224229	809.359613	340.102263	1356.586093	-1.621387	1.418661	22213.66009
226.572415	825.381831	135.62825	1355.060167	-0.858424	0.655698	22215.18601
125.098371	814.700352	-16.201335	1334.460174	-0.858424	-0.870228	22202.97861
-23.679363	785.707768	-262.638299	1280.289819	1.430464	1.418661	157.933287
-164.827469	724.670749	-451.090095	1145.245415	0.667501	-0.870228	14.496292
-286.901507	677.36706	-699.052985	981.971389	-0.095462	-0.107265	19520.40162
-441.782943	590.389308	-832.571463	817.171438	-0.858424	-0.870228	22157.96381
-546.308838	479.759711	-1038.571402	582.941878	-1.621387	-0.107265	22203.74157
-675.24954	343.952344	-1122.497304	292.253075	-2.38435	-0.870228	22193.82305
-740.101373	213.485716	-1166.749142	129.742012	-3.147313	-0.107265	22206.03046
-807.242094	87.596864	-1211.000981	-78.546815	-0.095462	0.655698	22225.10453
-819.449497	-40.580876	-1201.082465	-314.302301	2.193427	0.655698	22223.5786
-833.945789	-183.254908	-1121.734341	-556.924451	-0.095462	0.655698	22218.23786
-774.434696	-318.299312	-1037.045477	-736.983657	-0.095462	2.181623	22229.6823
-692.797683	-429.691872	-944.726986	-949.850261	-1.621387	1.418661	22226.63045
-615.738447	-569.314052	-757.038153	-1094.050218	-0.858424	0.655698	22214.42305
-477.642191	-657.81773	-547.2234	-1201.627964	1.430464	0.655698	22252.57118
-355.568153	-748.610296	-375.556784	-1300.050157	2.956389	2.181623	22238.07489
-209.842271	-810.410277	-126.067969	-1314.546449	1.430464	0.655698	22198.40083
-46.568245	-847.032489	118.080107	-1332.094592	0.667501	0.655698	22193.06009
60.246538	-821.854718	355.361518	-1256.561281	1.430464	2.181623	22225.86749
221.231676	-809.647315	543.050351	-1151.272423	0.667501	2.181623	22196.11194
360.853857	-744.795482	718.531781	-1034.539125	-0.858424	0.655698	22208.31935
463.090863	-660.869581	886.383583	-884.235465	-1.621387	-1.63319	22215.18601
582.11305	-542.610357	1007.694658	-653.820719	-0.095462	-0.107265	22215.94897
667.564877	-430.454834	1093.146484	-478.339289	1.430464	1.418661	22228.15638
716.394492	-277.862287	1148.842764	-192.228263	-2.38435	-0.107265	22209.84527
746.913001	-103.906783	1141.9761	61.075366	-0.095462	1.418661	22194.58602
736.231523	66.99687	1058.050199	265.549379	-0.858424	1.418661	22201.45268
730.127821	226.456082	1056.524273	531.060412	-0.858424	-0.107265	22218.23786
707.238939	369.130114	1035.924279	790.467742	1.430464	2.181623	22206.03046
666.038951	517.144885	904.694688	990.363979	0.667501	2.181623	22225.86749
588.979715	623.196705	766.598433	1168.134297	-0.858424	-0.107265	22232.73415
501.239	724.670749	608.665147	1291.73426	-0.095462	-2.396153	22214.42305
387.557552	796.389247	382.065214	1330.64536	1.430464	1.418661	22218.23786
272.350179	819.278129	221.843039	1361.163869	-2.38435	-1.63319	22200.68972
151.039104	833.774421	18.131988	1364.21572	0.667501	-1.63319	22213.66009
9.128035	791.81147	-206.179056	1276.475005	0.667501	-0.107265	1379.436628
-153.383028	730.774451	-452.616021	1129.223197	2.193427	-0.107265	16.78518
-260.960774	693.389277	-697.527059	965.949172	-0.858424	-2.396153	3820.154424
-407.449619	618.618929	-836.386277	822.512177	-0.095462	0.655698	22137.36381
-518.842179	510.27822	-1012.630669	607.356685	-0.095462	0.655698	22220.52675
-624.131037	375.233816	-1109.526937	382.282678	2.193427	1.418661	22216.71194
-718.738416	240.189411	-1176.667658	190.016068	-1.621387	-0.107265	22215.18601
-792.745802	120.404262	-1209.475056	-10.643132	-1.621387	0.655698	22225.10453
-797.323578	-16.166068	-1205.660242	-271.576388	-0.095462	1.418661	22225.10453
-811.81987	-155.788249	-1151.489888	-488.257805	-0.095462	1.418661	22218.23786
-804.190243	-289.306728	-1056.119545	-678.998489	-4.673238	-0.870228	22202.21564
-724.842118	-422.062244	-968.378831	-910.176198	-0.858424	2.181623	22214.42305
-628.708813	-531.928878	-824.178873	-1091.76133	-1.621387	-0.107265	22199.16379
-527.997732	-636.454773	-595.290052	-1175.687231	-0.095462	2.181623	22216.71194
-408.975545	-730.29919	-410.65307	-1300.81312	0.667501	-0.107265	22222.05268
-235.020041	-785.99547	-174.897584	-1342.013108	0.667501	-0.107265	22196.11194
-98.449711	-831.010271	95.954187	-1287.842753	-0.095462	0.655698	22215.94897
54.142836	-831.010271	324.843008	-1265.716834	-0.095462	-0.107265	22219.00082
186.898353	-834.825085	502.613326	-1197.050188	-1.621387	-1.63319	22187.71935
318.127943	-757.002886	668.17624	-1094.813181	0.667501	0.655698	22193.06009
460.801975	-680.706612	832.213228	-942.983596	1.430464	-0.107265	22229.6823
559.987131	-577.706643	966.49467	-718.672551	2.956389	1.418661	22235.786
629.41674	-447.240015	1019.902062	-534.035569	0.667501	1.418661	22240.36378
707.238939	-295.41043	1082.465006	-295.228233	-0.858424	-0.107265	22242.65267
744.624113	-146.632696	1160.287205	-16.746834	-1.621387	0.655698	22219.76379
769.038921	33.42651	1129.005733	237.319758	0.667501	1.418661	22219.00082
737.757449	182.967206	1086.27982	486.04561	-1.621387	-0.870228	22228.15638
697.320424	311.907909	1064.916863	750.79368	-1.621387	1.418661	22214.42305
672.905616	479.759711	946.657639	939.245476	-2.38435	-0.107265	22221.28971
624.076001	585.811531	800.931756	1123.882458	-0.095462	-0.107265	22234.26008
527.179733	697.204091	629.26514	1250.534272	-3.147313	-1.63319	22196.11194
408.157546	764.344812	418.687425	1255.875012	-3.147313	-2.396153	22193.82305
282.268695	826.144793	251.598586	1343.615726	-2.38435	-1.63319	22180.85269
160.957619	813.93739	31.865317	1354.297205	-2.38435	-0.107265	22088.5342
50.328023	801.729986	-183.290174	1278.763894	0.667501	1.418661	5639.057588
-93.871935	762.818886	-367.164194	1237.563906	-0.858424	-0.107265	18.311106
-230.442265	702.54483	-577.741909	1039.956557	-1.621387	-0.870228	12.970367
-357.857042	644.559662	-763.141854	904.14919	-0.095462	-0.107265	22047.33421
-491.375521	548.426357	-938.623284	713.408506	-2.38435	0.655698	22212.89712
-605.056968	401.174549	-1066.038061	476.127094	-2.38435	0.655698	22215.94897
-698.138422	289.781989	-1215.578757	222.060503	-0.095462	-0.107265	22237.31193
-758.412478	153.974622	-1230.075049	41.238334	1.430464	0.655698	22248.75637
-808.768019	28.848733	-1265.934298	-302.094897	1.430464	1.418661	22232.73415
-819.449497	-123.743814	-1202.608391	-488.257805	-0.095462	0.655698	22222.81564
-776.723584	-280.151175	-1074.430651	-645.428129	-0.858424	-0.870228	22237.31193
-737.049522	-399.936325	-950.067725	-862.109546	0.667501	0.655698	22233.49712
-644.731031	-494.543704	-805.867768	-990.287286	0.667501	0.655698	22215.94897
-551.649577	-615.091817	-631.912264	-1129.909467	0.667501	0.655698	22225.10453
-432.62739	-717.328823	-458.719722	-1239.013138	0.667501	1.418661	22228.15638
-293.005209	-767.684364	-210.756833	-1277.924238	-1.621387	0.655698	22199.92676
-141.938587	-835.588048	16.606063	-1284.02794	1.430464	-0.107265	22199.16379
19.04655	-846.269526	240.917107	-1261.90202	-0.858424	0.655698	22201.45268
159.431694	-830.247309	435.472605	-1243.590914	-0.858424	-0.107265	22181.61565
286.083508	-758.528811	610.954035	-1129.909467	1.430464	0.655698	22169.40825
401.290882	-713.51401	733.791035	-1031.487274	0.667501	1.418661	22202.21564
544.727876	-602.12145	940.553937	-805.650304	-0.095462	0.655698	22209.84527
650.016734	-489.965928	1006.931695	-617.198507	-0.095462	1.418661	22226.63045
695.031535	-338.899306	1102.302037	-335.665258	-0.095462	-0.107265	22232.73415
736.994486	-174.099355	1138.924249	-70.917188	-0.095462	0.655698	22215.94897
749.20189	-12.351255	1159.524243	218.245689	-1.621387	0.655698	22220.52675
753.016703	147.107957	1133.58351	453.238212	-1.621387	-1.63319	22228.15638
727.07597	316.485685	1084.753894	700.438139	0.667501	0.655698	22241.12674
698.846349	445.426388	987.094664	907.201041	-0.095462	0.655698	22241.88971
617.209336	591.15227	792.539166	1061.319514	3.719352	0.655698	22249.51933
556.172317	682.707799	667.413277	1208.571322	2.193427	0.655698	22232.73415
437.15013	768.159625	456.072599	1285.630558	0.667501	0.655698	22221.28971
327.283496	811.648501	266.85784	1334.460174	-2.38435	-0.107265	22200.68972
199.868719	816.98924	129.524548	1378.712012	-0.858424	-0.107265	22197.63787
85.424309	794.100358	-95.54946	1316.149068	-0.858424	1.418661	22214.42305
-61.8275	762.818886	-322.912355	1239.089831	0.667501	1.418661	29.755547
-197.634867	720.855936	-534.253033	1110.149129	2.193427	0.655698	13.733329
-364.723706	643.033736	-740.252972	914.067705	-2.38435	0.655698	21520.88992
-474.59034	558.344873	-894.371445	737.060351	-1.621387	-0.870228	22188.48232
-584.456974	440.085648	-1048.489918	514.275231	-0.858424	0.655698	22198.40083
-687.456944	322.589387	-1193.452838	248.764199	-0.095462	1.418661	22200.68972
-757.649516	182.967206	-1232.363938	26.742042	-0.858424	1.418661	22216.71194
-801.138392	47.159839	-1194.215801	-201.383816	-0.095462	1.418661	22228.15638
-820.21246	-109.247522	-1194.978764	-432.561525	0.667501	-0.870228	22213.66009
-801.901354	-239.71415	-1093.50472	-648.47998	-1.621387	-2.396153	22226.63045
-756.12359	-368.654853	-1034.756589	-805.650304	-2.38435	-0.870228	22228.91934
-698.901385	-487.67704	-856.986271	-975.790994	-0.095462	0.655698	22215.18601
-569.960682	-589.914046	-661.66781	-1110.072436	1.430464	1.418661	22246.46748
-450.938495	-685.284389	-490.764157	-1228.33166	1.430464	2.181623	22247.99341
-302.160762	-761.580662	-285.527181	-1294.709418	2.193427	-0.107265	22206.03046
-166.353395	-824.143607	-43.667994	-1320.650151	-1.621387	0.655698	22205.2675
-12.997885	-831.773234	173.776386	-1323.702002	0.667501	0.655698	22222.05268
118.231706	-845.506563	396.561506	-1225.279809	-0.095462	0.655698	22205.2675
260.142775	-803.543613	610.954035	-1123.805765	-0.095462	0.655698	22206.03046
399.001993	-740.980668	773.465098	-1046.746528	-0.095462	1.418661	22220.52675
491.320485	-650.188103	921.479869	-827.01326	-2.38435	-1.63319	22212.89712
619.498224	-541.847394	1007.694658	-614.909619	-1.621387	-1.63319	22223.5786
659.172287	-363.314114	1078.650192	-424.168935	-2.38435	-0.870228	22228.15638
721.735231	-234.373411	1136.63536	-133.480132	-2.38435	-0.870228	22193.06009
741.572262	-64.995683	1122.139068	148.053118	2.193427	-0.107265	22209.08231
757.59448	125.745001	1094.67241	379.230827	-0.858424	1.418661	22209.08231
717.157455	274.522735	1088.568708	640.164083	-2.38435	-0.870228	22206.03046
683.587094	426.352319	970.309484	827.089953	-1.621387	-0.107265	22219.76379
647.727846	533.167102	811.613235	1032.32693	-0.858424	-0.107265	22233.49712
565.32787	668.974469	720.820669	1214.675024	0.667501	2.181623	22226.63045
465.379752	759.004072	485.065183	1296.312037	0.667501	2.181623	22219.00082
340.253863	818.515166	350.783741	1360.400907	2.193427	0.655698	22216.71194
211.31316	810.885539	157.754169	1374.897199	-1.621387	-0.870228	22203.74157
105.26134	824.618868	-49.008733	1336.749062	3.719352	2.181623	22229.6823
-21.390475	799.441098	-284.764218	1248.245384	1.430464	-1.63319	96.896268
-183.901538	749.085557	-477.030828	1126.934309	-0.858424	-0.107265	13.733329
-292.242246	652.952252	-712.023351	958.319544	1.430464	0.655698	18953.52031
-447.123682	576.655978	-877.586265	789.704779	0.667501	-0.107265	22202.21564
-533.338471	484.337487	-1023.312148	569.208548	-0.095462	-0.107265	22218.23786
-669.908801	330.219014	-1130.126931	319.719733	-0.095462	0.655698	22211.3712
-750.019888	206.619051	-1178.956546	116.771645	-0.095462	-0.107265	22225.86749
-811.056907	82.256125	-1190.400987	-93.043107	0.667501	0.655698	22231.20823
-835.471715	-55.077168	-1198.793577	-324.220817	-0.858424	0.655698	22213.66009
-817.923572	-189.35861	-1120.971378	-562.26519	-1.621387	-0.107265	22202.97861
-769.85692	-356.447449	-1037.045477	-758.346614	-0.858424	1.418661	22212.89712
-688.219907	-476.995561	-887.504781	-947.561373	-2.38435	0.655698	22195.34898
-608.871782	-586.099233	-760.090003	-1103.205771	0.667501	1.418661	22212.89712
-479.168117	-679.180687	-618.178934	-1258.850169	0.667501	2.181623	22218.23786
-342.597787	-753.188072	-387.001225	-1356.5094	-0.095462	3.707549	22194.58602
-223.5756	-821.091756	-126.830932	-1305.390896	0.667501	2.181623	22196.87491
-60.301574	-853.136191	143.257877	-1344.301996	1.430464	1.418661	22220.52675
82.372458	-839.402861	368.331884	-1239.776101	-0.095462	0.655698	22202.21564
246.409446	-814.988054	572.042935	-1173.398343	0.667501	1.418661	22196.87491
371.535335	-747.847333	740.6577	-1036.828013	1.430464	-1.63319	22221.28971
482.927894	-648.662177	882.568769	-859.820658	1.430464	-0.870228	22228.91934
586.690827	-534.217767	1009.983546	-648.47998	2.193427	-0.870228	22235.786
680.535243	-422.062244	1081.702043	-481.39114	2.193427	1.418661	22243.41563
733.179672	-256.49933	1121.376106	-186.887524	1.430464	-0.870228	22225.86749
725.550045	-93.225305	1157.235354	102.275353	-1.621387	-1.63319	22221.28971
733.942635	48.685764	1103.065	306.749367	-0.095462	-0.870228	22227.39341
724.024119	227.219045	1088.568708	589.808542	1.430464	0.655698	22223.5786
691.979684	381.337518	1016.850211	773.682562	1.430464	1.418661	22222.05268
647.727846	513.330071	870.361365	1017.067675	0.667501	1.418661	22231.20823
584.401938	623.959668	739.131775	1162.030595	-1.621387	1.418661	22221.28971
482.927894	704.833718	569.754047	1263.504639	-1.621387	0.655698	22195.34898
359.327931	781.892955	314.16153	1294.023148	-1.621387	2.181623	22199.92676
241.068707	816.98924	176.065275	1347.43054	-0.095462	-0.107265	22180.08972
121.283557	813.174427	-31.46059	1329.119434	-0.095462	1.418661	22193.82305
-21.390475	794.863321	-292.393846	1209.334285	-0.858424	-0.870228	725.577563
-135.071922	750.611482	-485.423418	1139.904676	-1.621387	-0.870228	18.311106
-285.375582	684.996687	-683.030767	991.126942	-1.621387	-0.870228	8586.382641
-415.84221	602.596711	-830.282575	805.726997	-0.858424	-1.63319	22163.30454
-524.945881	506.463407	-953.882539	636.349269	-0.095462	-0.870228	22222.05268
-631.760664	369.130114	-1080.534353	385.334529	0.667501	0.655698	22222.81564
-721.790267	235.611635	-1188.112099	171.704962	2.193427	-0.107265	22247.99341
-793.508764	104.382044	-1222.445422	-40.398678	0.667501	0.655698	22248.75637
-822.501348	-36.766062	-1189.638024	-320.406003	2.193427	2.181623	22224.34156
-808.005056	-167.995653	-1154.541738	-518.776314	2.193427	2.181623	22238.83786
-788.930988	-309.143759	-1035.519552	-730.116993	1.430464	2.181623	22237.31193
-707.293975	-435.795574	-918.02329	-916.2799	-1.621387	-0.870228	22210.60823
-634.049552	-543.373319	-759.327041	-1058.953932	-0.095462	0.655698	22221.28971
-513.50144	-644.847363	-569.349319	-1171.109454	2.193427	1.418661	22228.15638
-382.271849	-727.247339	-348.090126	-1274.872387	1.430464	1.418661	22200.68972
-246.464482	-798.965836	-139.801298	-1284.02794	-0.858424	-0.870228	22206.03046
-112.946003	-863.054706	105.872703	-1259.613132	-0.095462	0.655698	22200.68972
44.224321	-847.032489	306.531903	-1271.820536	-3.910275	-2.396153	22173.98602
193.002054	-824.906569	519.398506	-1190.946486	-0.095462	-0.107265	22173.22306
330.335347	-737.928817	669.702165	-1085.657628	-1.621387	-0.107265	22192.29713
433.335317	-668.499208	837.553968	-927.724341	-1.621387	1.418661	22199.16379
562.276019	-570.839978	956.576155	-693.494781	0.667501	0.655698	22210.60823
647.727846	-425.114095	1051.183534	-523.354091	-0.858424	-0.107265	22231.97119
705.713014	-277.099324	1116.798329	-257.080096	-0.095462	-1.63319	22217.4749
740.046337	-119.166038	1141.9761	35.897595	1.430464	2.181623	22222.05268
720.972268	50.974653	1141.9761	273.941969	0.667501	2.181623	22226.63045
739.283374	210.433865	1129.005733	540.978927	2.956389	1.418661	22247.23045
704.187088	356.159747	1042.027981	775.97145	2.956389	-0.107265	22242.65267
664.513026	483.574524	934.450235	967.475097	-0.858424	0.655698	22242.65267
600.424156	603.359674	767.361396	1101.756539	2.193427	1.418661	22238.07489
505.816777	702.54483	617.057737	1237.563906	-1.621387	-0.870228	22223.5786
404.342733	781.129992	409.531872	1321.489807	-0.858424	-0.870228	22210.60823
273.876105	816.226278	215.739337	1358.874981	-0.858424	-0.870228	22199.16379
147.987253	810.885539	33.391243	1360.400907	-1.621387	-1.63319	22204.50453
32.016917	792.574433	-168.03092	1280.289819	-0.095462	-0.107265	1683.85876
-117.523779	749.84852	-406.075294	1186.445403	-0.858424	-0.107265	16.78518
-243.412631	691.100389	-605.971531	1049.11211	-0.095462	0.655698	59.511093
-390.664439	614.804115	-810.445544	878.208457	-0.858424	-0.107265	22081.66753
-498.242185	531.641177	-956.171427	677.549257	-3.147313	-0.107265	22201.45268
-623.368074	382.863443	-1120.971378	432.638218	-0.095462	2.944586	22194.58602
-707.293975	269.944958	-1159.882478	179.33459	-1.621387	0.655698	22211.3712
-777.486547	141.004256	-1201.082465	-18.272759	-1.621387	1.418661	22226.63045
-814.108758	7.485777	-1196.504689	-290.650456	-0.858424	2.181623	22210.60823
-805.716168	-119.166038	-1175.141732	-497.413358	0.667501	0.655698	22225.10453
-788.930988	-269.469697	-1079.77139	-672.894787	1.430464	0.655698	22232.73415
-745.442112	-411.380766	-957.697352	-884.235465	2.193427	2.181623	22215.94897
-665.331025	-535.743692	-777.638146	-1014.702093	-0.095462	-0.870228	22221.28971
-540.205136	-631.114034	-616.653009	-1157.376125	0.667501	-0.870228	22253.33415
-413.553321	-727.247339	-412.941958	-1278.6872	3.719352	2.181623	22227.39341
-264.775588	-780.654731	-170.319808	-1299.287194	-0.095462	-0.870228	22215.94897
-103.79045	-851.610265	59.331976	-1321.413114	1.430464	-1.63319	22224.34156
21.335439	-846.269526	268.383766	-1297.761269	0.667501	0.655698	22193.82305
180.031688	-834.825085	482.776295	-1208.494629	-0.095462	-0.870228	22190.7712
306.683502	-778.365842	628.502178	-1110.835398	1.430464	-0.107265	22208.31935
410.446434	-709.699196	788.724352	-1006.309503	-0.095462	-0.870228	22207.55638
551.594541	-571.602941	936.739123	-771.31698	0.667501	2.181623	22222.81564
637.80933	-487.67704	1042.027981	-568.368892	-1.621387	0.655698	22228.91934
687.401908	-337.37338	1141.9761	-312.776375	-2.38435	0.655698	22201.45268
722.498194	-177.151206	1133.58351	-70.917188	-3.147313	-0.107265	22196.87491
745.387076	-11.588292	1114.509441	192.304956	-3.147313	-0.107265	22202.97861
736.231523	150.922771	1113.746478	454.764138	-2.38435	-0.107265	22213.66009
703.424125	315.722722	1053.472422	713.408506	-0.095462	2.181623	22212.13416
659.935249	444.663425	939.028012	896.519563	0.667501	2.181623	22232.73415
613.394522	569.789314	775.753986	1036.141743	2.193427	-0.107265	22234.26008
524.890845	695.678165	618.583662	1172.712073	1.430464	0.655698	22219.00082
445.54272	780.367029	410.294835	1290.971297	0.667501	-0.107265	22215.94897
302.105726	811.648501	275.25043	1326.067583	-0.095462	-2.396153	22202.97861
188.424278	812.411464	107.398628	1335.986099	2.956389	-0.107265	22228.91934
52.616911	790.285545	-109.282789	1310.808329	1.430464	1.418661	22237.31193
-83.190456	774.263327	-373.267896	1227.64539	4.482315	-0.870228	25.940733
-215.945973	729.248526	-566.297468	1064.371365	2.193427	0.655698	12.207404
-352.516302	636.930035	-759.327041	888.126972	1.430464	1.418661	21783.3491
-485.271819	541.559692	-907.341812	723.327021	0.667501	0.655698	22214.42305
-578.353273	427.115282	-1048.489918	487.571536	0.667501	2.181623	22206.03046
-688.219907	289.019027	-1146.149148	260.971603	-0.095462	0.655698	22221.28971
-757.649516	160.841287	-1188.112099	62.601291	1.430464	2.181623	22231.20823
-829.368013	31.137621	-1236.178751	-192.228263	0.667501	1.418661	22212.89712
-820.21246	-103.14382	-1173.615807	-453.161519	-3.147313	-0.870228	22216.71194
-796.560615	-243.528964	-1069.089912	-630.931837	-2.38435	1.418661	22209.08231
-780.538398	-370.180778	-1034.756589	-799.546602	0.667501	1.418661	22199.92676
-650.834733	-501.410369	-836.386277	-974.265068	-1.621387	-0.107265	22206.03046
-596.664378	-615.091817	-658.615959	-1137.539094	-1.621387	-0.107265	22219.00082
-430.338502	-688.336239	-515.941928	-1268.768685	0.667501	0.655698	22205.2675
-300.634836	-769.21029	-226.016088	-1284.02794	0.667501	-0.107265	22193.82305
-157.960805	-826.432495	-38.327254	-1306.153859	1.430464	3.707549	22215.94897
15.994699	-856.188042	228.709704	-1303.864971	1.430464	2.181623	22204.50453
135.779849	-832.536197	428.605941	-1210.783517	-1.621387	-0.870228	22201.45268
273.876105	-801.254725	587.30219	-1145.168721	-0.095462	-0.107265	22204.50453
405.868658	-719.617712	784.146576	-984.946547	1.430464	-0.107265	22224.34156
498.950112	-621.958481	936.739123	-791.154012	1.430464	-0.107265	22237.31193
617.209336	-486.914077	1022.19095	-583.628147	0.667501	-0.107265	22247.23045
688.927833	-335.847455	1097.724261	-360.843028	0.667501	-0.107265	22239.60082
730.890784	-213.773417	1126.716845	-111.354213	0.667501	-0.870228	22224.34156
738.520411	-61.943832	1108.405739	155.682745	-2.38435	0.655698	22223.5786
746.150039	130.322777	1134.346472	410.512299	0.667501	-0.107265	22228.91934
721.735231	284.44125	1076.361304	666.104816	-1.621387	-2.396153	22217.4749
698.083386	437.033797	989.383552	877.445494	0.667501	-0.107265	22229.6823
638.572293	555.293022	858.916924	1069.712104	0.667501	-0.107265	22230.44527
553.883429	668.211507	688.013271	1211.623173	-2.38435	0.655698	22191.53417
435.624205	741.45593	494.983699	1298.600925	-2.38435	-0.107265	22200.68972
318.127943	791.81147	344.68004	1354.297205	-1.621387	-1.63319	22191.53417
202.157607	821.567017	131.813436	1369.556459	-0.095462	1.418661	22189.24528
108.313191	809.359613	-93.260571	1303.941664	-1.621387	-0.107265	22204.50453
-39.70158	781.892955	-341.986424	1223.830577	-0.095462	0.655698	37.385174
-190.005239	718.567047	-547.2234	1097.178762	-0.858424	0.655698	14.496292
-331.153346	667.448544	-762.378892	904.912153	-0.095462	0.655698	21118.0456
-461.619974	561.396724	-867.667749	775.97145	-0.095462	-1.63319	22210.60823
-568.434757	444.663425	-1042.386216	498.253014	-1.621387	0.655698	22206.03046
-667.619913	324.878275	-1162.171366	302.17159	2.193427	-0.870228	22244.17859
-732.471745	188.307945	-1166.749142	92.356838	1.430464	1.418661	22252.57118
-827.079125	51.737615	-1198.793577	-132.71717	1.430464	1.418661	22226.63045
-823.264311	-74.151236	-1193.452838	-369.235618	2.193427	1.418661	22229.6823
-805.716168	-212.247492	-1111.052862	-581.339259	0.667501	-1.63319	22239.60082
-766.042106	-356.447449	-1047.726955	-784.287347	-0.095462	0.655698	22215.18601
-702.716199	-483.862226	-923.364029	-977.316919	-3.147313	-0.107265	22217.4749
-585.9829	-586.862195	-699.815947	-1084.894665	-0.858424	1.418661	22230.44527
-466.960713	-677.654761	-531.964145	-1217.650181	-2.38435	2.181623	22210.60823
-321.997793	-747.08437	-309.179026	-1293.183492	-3.147313	0.655698	22190.7712
-199.923755	-831.010271	-80.290205	-1320.650151	-3.147313	-0.107265	22190.7712
-24.442326	-860.765818	190.561567	-1276.398312	-3.147313	1.418661	22195.34898
98.394675	-850.847302	392.746692	-1235.198324	-1.621387	-0.107265	22194.58602
241.068707	-811.936203	575.857749	-1141.353908	-2.38435	-0.870228	22186.19343
391.372366	-722.669563	739.131775	-1037.590976	-1.621387	-0.870228	22194.58602
505.053814	-639.506624	904.694688	-820.909558	-0.858424	-1.63319	22217.4749
606.527858	-519.721475	1024.479838	-651.531831	0.667501	-0.870228	22220.52675
672.905616	-395.358548	1092.383522	-472.99855	0.667501	-1.63319	22231.20823
708.764865	-247.343778	1116.035367	-180.783822	1.430464	-1.63319	22219.00082
720.209306	-71.099385	1112.220553	105.327204	0.667501	-0.107265	22224.34156
737.757449	63.945019	1125.953882	388.38638	-0.095462	-0.870228	22228.15638
734.705598	268.419033	1092.383522	635.586307	2.193427	0.655698	22242.65267
688.927833	412.61899	1012.272434	826.326991	0.667501	2.181623	22247.23045
636.283405	543.848581	903.931726	1024.697302	2.193427	1.418661	22250.2823
583.638976	643.796699	745.998439	1194.837993	-0.095462	0.655698	22226.63045
475.298267	747.559631	559.835531	1274.94908	-0.095462	1.418661	22221.28971
359.327931	794.863321	352.309667	1347.43054	-0.095462	1.418661	22209.84527
228.09834	814.700352	175.302312	1357.349056	-2.38435	0.655698	22192.29713
107.550228	820.041091	-37.564292	1341.326838	-0.858424	-0.107265	22212.89712
-27.494177	770.448514	-290.86792	1231.460204	-0.095462	-0.870228	167.088839
-167.87932	729.248526	-501.445636	1132.275048	-0.858424	-0.870228	12.970367
-316.657054	677.36706	-702.867798	1009.438048	-3.147313	-0.870228	16933.95795
-428.049613	572.841165	-904.289961	761.475158	-3.910275	-1.63319	22173.98602
-556.990316	462.211568	-1017.208446	602.015946	1.430464	1.418661	22187.71935
-639.390292	353.107896	-1101.89731	338.793802	-1.621387	-0.107265	22205.2675
-743.916186	235.611635	-1182.77136	135.845714	-2.38435	-0.870228	22219.00082
-791.982839	90.648715	-1278.904665	-98.383846	0.667501	-0.107265	22214.42305
-811.81987	-48.210503	-1208.712093	-350.924512	2.193427	1.418661	22222.81564
-813.345796	-176.388243	-1119.445453	-540.139271	-0.095462	0.655698	22234.26008
-779.012472	-321.351163	-1063.749173	-762.92439	0.667501	1.418661	22219.76379
-701.953236	-438.084462	-921.838104	-950.613224	-0.858424	0.655698	22218.23786
-603.531043	-558.632574	-710.497426	-1050.561342	-0.095462	0.655698	22250.2823
-495.190334	-644.084401	-547.2234	-1201.627964	1.430464	0.655698	22235.02304
-381.508886	-756.239923	-358.771604	-1306.916822	-0.095462	0.655698	22216.71194
-230.442265	-819.56583	-135.986485	-1283.264977	1.430464	1.418661	22226.63045
-77.849717	-846.269526	156.991206	-1265.716834	2.193427	0.655698	22219.76379
91.52801	-843.980638	362.228182	-1260.376095	-0.095462	-0.870228	22209.08231
232.676117	-803.543613	543.050351	-1157.376125	0.667501	-0.107265	22196.87491
338.727937	-744.795482	718.531781	-1052.85023	-1.621387	-0.107265	22208.31935
472.246416	-674.60291	882.568769	-882.70954	-0.095462	-0.107265	22218.23786
574.483423	-548.714059	952.761341	-684.339228	-0.858424	-0.870228	22226.63045
653.068585	-428.165946	1076.361304	-482.154103	-1.621387	-0.107265	22222.05268
714.105604	-280.914138	1145.790913	-210.539369	-2.38435	-0.870228	22196.87491
739.283374	-112.299373	1089.331671	16.823527	-3.147313	-0.107265	22209.84527
736.994486	57.078355	1117.561292	304.460479	-1.621387	0.655698	22210.60823
727.838933	200.515349	1107.642776	550.897443	-1.621387	-0.870228	22205.2675
699.609312	359.974561	998.539105	776.734413	-0.095462	-0.107265	22225.10453
656.120436	511.804146	891.724322	974.341762	-0.858424	0.655698	22232.73415
601.950081	631.589295	745.235476	1121.59357	0.667501	2.181623	22218.23786
486.742708	717.804085	574.331823	1233.749092	2.193427	1.418661	22221.28971
381.45385	778.841104	369.85781	1323.015732	1.430464	0.655698	22206.79342
286.083508	830.72257	230.235629	1384.815714	-0.095462	-1.63319	22180.85269
134.253924	816.98924	-18.490223	1335.223136	-0.095462	-0.870228	22230.44527
10.65396	791.048507	-193.20869	1294.786111	0.667501	-0.107265	1481.673635
-124.390444	759.767035	-429.727138	1170.423185	1.430464	-0.107265	17.548143
-264.775588	699.492979	-631.912264	1020.882489	0.667501	-0.870228	10137.48589
-402.10888	601.070786	-816.549246	841.586245	-0.858424	-0.107265	22180.85269
-505.871813	514.093034	-950.067725	645.504822	0.667501	1.418661	22172.4601
-632.523627	363.026412	-1053.830657	401.356746	-1.621387	0.655698	22215.94897
-714.923602	257.737554	-1175.904695	202.223472	-0.095462	-0.870228	22228.91934
-794.271727	114.30056	-1233.1269	-19.035722	-2.38435	-0.107265	22215.18601
-836.234678	0.619112	-1194.978764	-314.302301	-0.095462	1.418661	22219.76379
-804.953205	-151.210473	-1129.363968	-504.280022	0.667501	1.418661	22208.31935
-788.930988	-301.514132	-1081.297316	-728.591067	-1.621387	1.418661	22202.21564
-742.390261	-418.247431	-976.008458	-859.057695	-3.910275	-0.107265	22198.40083
-649.308807	-532.691841	-753.986302	-1029.198385	-0.858424	0.655698	22217.4749
-518.842179	-629.588109	-603.682642	-1158.902051	-0.858424	2.181623	22215.18601
-391.427402	-722.669563	-407.601219	-1241.302026	-0.095462	1.418661	22207.55638
-256.382998	-782.943619	-151.245739	-1280.976089	-2.38435	-0.870228	22204.50453
-83.190456	-840.928787	62.383827	-1278.6872	-0.858424	-0.870228	22212.13416
39.646544	-823.380644	286.694872	-1263.427946	0.667501	0.655698	22197.63787
173.165023	-814.225091	511.768879	-1177.213156	-2.38435	-1.63319	22188.48232
321.179794	-747.847333	647.576246	-1148.220572	2.193427	-0.107265	22234.26008
453.93531	-677.654761	804.74657	-947.561373	1.430464	0.655698	22235.786
549.305653	-583.047382	925.294682	-727.828104	2.193427	1.418661	22244.17859
639.335256	-450.291866	1069.49464	-513.435575	0.667501	1.418661	22241.12674
699.609312	-312.19561	1125.953882	-271.576388	1.430464	1.418661	22227.39341
736.994486	-144.343808	1156.472392	-12.169057	-1.621387	0.655698	22225.86749
741.572262	20.456143	1150.36869	260.20864	-0.095462	0.655698	22226.63045
727.838933	179.152392	1129.768696	516.56412	-0.858424	1.418661	22215.94897
713.342641	340.13753	1039.739093	744.689978	0.667501	1.418661	22226.63045
669.853765	469.078232	932.92431	921.697333	-0.858424	-0.870228	22229.6823
597.372305	596.493009	794.828054	1105.571352	-2.38435	-2.396153	22202.97861
526.41677	700.255942	626.976252	1234.512055	-1.621387	-0.107265	22196.87491
412.735323	776.552215	373.672624	1303.941664	-2.38435	-0.107265	22194.58602
300.5798	788.759619	218.028225	1316.912031	-1.621387	-1.63319	22174.74899
160.957619	820.804054	84.509746	1368.793497	-1.621387	0.655698	22202.97861
39.646544	787.996656	-168.03092	1287.156484	-0.858424	-1.63319	16527.29881
-83.190456	762.818886	-368.690119	1194.837993	-0.858424	-1.63319	19.837031
-244.175594	697.204091	-577.741909	1015.541749	-2.38435	-0.870228	12.970367
-373.116296	633.878184	-786.030737	898.045488	-0.095462	1.418661	22061.8305
-493.664409	533.167102	-942.438098	688.993698	-1.621387	0.655698	22195.34898
-615.738447	428.641207	-1061.460285	424.245628	0.667501	1.418661	22228.91934
-708.819901	296.648654	-1207.94913	215.956801	1.430464	0.655698	22249.51933
-770.619882	158.552399	-1232.363938	16.823527	2.956389	2.181623	22237.31193
-826.316162	27.322808	-1241.51949	-266.235649	0.667501	-0.107265	22228.91934
-813.345796	-105.432708	-1177.430621	-439.42819	0.667501	1.418661	22238.07489
-802.664317	-243.528964	-1093.50472	-657.635533	-0.858424	0.655698	22223.5786
-721.027304	-405.277064	-1006.526967	-840.746589	-0.858424	0.655698	22219.00082
-640.153254	-525.062214	-832.571463	-1003.257652	-1.621387	-0.870228	22226.63045
-554.701428	-609.751078	-618.178934	-1132.961318	0.667501	-0.870228	22222.05268
-434.153315	-724.958451	-432.016027	-1251.983505	-0.858424	-0.107265	22201.45268
-283.849656	-770.736215	-209.230907	-1268.768685	1.430464	1.418661	22198.40083
-169.405246	-839.402861	2.872733	-1321.413114	-2.38435	0.655698	22194.58602
-9.183071	-862.291743	214.976374	-1329.805704	-2.38435	-0.870228	22182.37861
154.090955	-828.721383	449.968897	-1210.020554	-1.621387	0.655698	22187.71935
292.18721	-786.758433	572.805898	-1168.820566	-0.095462	1.418661	22201.45268
413.498285	-725.721414	803.220644	-997.15395	1.430464	1.418661	22206.79342
525.653808	-598.306636	914.613204	-759.109577	-0.095462	-0.107265	22212.89712
631.705628	-497.595555	1032.872428	-563.028153	-0.858424	0.655698	22231.20823
676.72043	-345.765971	1080.939081	-360.843028	2.193427	1.418661	22218.23786
740.8093	-171.810467	1146.553876	-64.813486	-1.621387	0.655698	22224.34156
753.016703	-24.558658	1148.842764	196.11977	2.193427	1.418661	22231.97119
751.490778	144.056107	1112.220553	437.978958	1.430464	-0.107265	22238.83786
731.653747	311.144946	1066.442789	699.675176	2.193427	0.655698	22247.23045
679.009318	460.685642	971.072447	880.497345	0.667501	-0.107265	22249.51933
634.757479	575.893016	839.842856	1074.28988	3.719352	0.655698	22226.63045
544.727876	672.789283	687.250308	1216.200949	0.667501	0.655698	22233.49712
445.54272	766.6337	496.509624	1317.674993	-1.621387	-1.63319	22219.00082
324.994608	811.648501	308.057828	1361.926832	-1.621387	-0.107265	22192.29713
195.290943	820.041091	115.791218	1368.793497	0.667501	2.181623	22214.42305
60.246538	807.070725	-126.067969	1316.912031	-2.38435	-0.107265	22221.28971
-53.43491	782.655917	-306.127175	1244.430571	-1.621387	-0.107265	29.755547
-206.027457	718.567047	-544.934512	1103.282464	-1.621387	-0.107265	12.970367
-344.123712	638.45596	-743.304823	936.193625	-2.38435	0.655698	21504.10474
-483.745893	543.085618	-890.556631	732.482574	-1.621387	0.655698	22186.19343
-582.168086	422.537505	-1072.904726	447.13451	0.667501	0.655698	22200.68972
-672.197689	305.041244	-1151.489888	276.99382	-0.095462	1.418661	22216.71194
-759.175441	169.233877	-1195.741726	60.312403	-0.858424	0.655698	22218.23786
-798.849504	50.974653	-1223.971348	-152.554201	1.430464	2.181623	22218.23786
-828.60505	-90.173454	-1156.067664	-378.391171	-0.095462	-0.107265	22228.91934
-797.323578	-214.53638	-1098.082496	-598.124439	-1.621387	-0.107265	22224.34156
-746.205075	-353.395598	-1021.786222	-793.4429	2.193427	0.655698	22218.23786
-659.227323	-474.706673	-881.401079	-959.005814	-0.095462	-0.107265	22226.63045
-590.560676	-575.417754	-724.230755	-1148.220572	1.430464	1.418661	22243.41563
-435.679241	-667.736246	-537.304884	-1234.435362	0.667501	2.181623	22207.55638
-320.471867	-779.128805	-266.453113	-1324.464965	2.193427	1.418661	22210.60823
-181.612649	-831.773234	-71.897615	-1355.746437	1.430464	2.181623	22231.20823
-22.153437	-850.847302	214.976374	-1277.924238	-0.095462	0.655698	22201.45268
122.809483	-834.062122	420.213351	-1239.776101	1.430464	0.655698	22201.45268
267.00944	-810.410277	596.457743	-1110.835398	-2.38435	-0.107265	22209.84527
392.898292	-734.114004	761.257694	-997.15395	-0.858424	0.655698	22206.03046
503.527888	-634.165885	919.19098	-813.279931	-0.095462	-0.107265	22225.86749
595.083417	-525.825176	1010.746509	-628.642949	-0.095462	-0.870228	22232.73415
658.409324	-379.336331	1088.568708	-396.702277	-3.147313	-1.63319	22193.06009
716.394492	-238.188225	1123.664994	-173.154195	-3.147313	-1.63319	22202.97861
757.59448	-68.047534	1067.205751	77.097583	-2.38435	-1.63319	22206.79342
735.46856	88.359827	1066.442789	335.741951	-0.858424	-0.107265	22201.45268
709.527827	269.944958	1055.76131	621.090015	-2.38435	-0.107265	22215.18601
691.979684	414.144915	1006.931695	863.712165	-1.621387	0.655698	22233.49712
643.913032	534.693028	861.205812	1034.615818	-0.095462	1.418661	22217.4749
584.401938	670.500395	719.294743	1190.260216	-0.858424	1.418661	22222.81564
478.350118	739.167041	520.924432	1300.12685	-1.621387	2.181623	22219.76379
353.224229	805.544799	343.154114	1356.586093	-0.095462	0.655698	22186.95639
221.994638	826.144793	157.754169	1358.874981	0.667501	-0.107265	22226.63045
125.861334	820.041091	-78.764279	1308.51944	2.193427	-0.107265	22234.26008
-31.30899	780.367029	-300.023473	1233.749092	2.193427	-0.870228	100.711081
-155.671916	744.50778	-498.393785	1100.230613	2.193427	-0.107265	15.259255
-310.553352	666.685581	-687.608543	963.660283	-0.095462	-0.870228	18779.56481
-428.049613	591.15227	-852.408495	795.808481	-0.858424	-0.107265	22192.29713
-553.938465	453.056015	-1027.889924	566.156697	-0.095462	0.655698	22208.31935
-661.516211	359.974561	-1130.889894	325.060473	-0.095462	1.418661	22225.10453
-737.812485	200.515349	-1167.512105	122.112385	-1.621387	-0.107265	22222.81564
-801.901354	92.17464	-1199.55654	-112.117176	-0.858424	-0.107265	22212.89712
-829.368013	-59.654944	-1188.112099	-325.746742	-1.621387	0.655698	22213.66009
-824.027274	-199.277125	-1133.178782	-559.976302	-1.621387	0.655698	22204.50453
-762.227292	-345.003008	-1069.852875	-781.235496	-0.095462	2.181623	22205.2675
-701.953236	-458.684456	-925.652917	-940.694708	-3.147313	1.418661	22214.42305
-620.316223	-579.995531	-734.912233	-1055.139118	-2.38435	2.944586	22219.76379
-488.32367	-669.262171	-567.060431	-1226.805734	-1.621387	0.655698	22204.50453
-347.938526	-753.188072	-306.127175	-1266.479797	-0.095462	0.655698	22211.3712
-206.79042	-805.069538	-95.54946	-1304.627933	-2.38435	2.181623	22222.05268
-60.301574	-840.928787	126.472697	-1281.739051	0.667501	2.181623	22199.92676
61.772464	-841.69175	344.68004	-1248.931654	-0.095462	0.655698	22196.87491
209.787235	-812.699166	544.576277	-1159.665013	-0.858424	0.655698	22194.58602
360.090894	-720.380674	697.931787	-1049.035417	2.193427	-0.870228	22211.3712
492.84641	-663.921432	890.961359	-860.583621	0.667501	-0.870228	22241.12674
579.824162	-532.691841	979.465037	-672.894787	-0.095462	-2.396153	22245.70452
664.513026	-400.699288	1085.516857	-468.420774	2.193427	0.655698	22226.63045
718.68338	-248.869703	1147.316839	-181.546785	0.667501	0.655698	22228.91934
744.624113	-100.091969	1125.190919	74.045732	-1.621387	-1.63319	22226.63045
747.675964	83.019088	1161.813131	328.112324	-0.858424	-0.107265	22212.89712
736.994486	227.982008	1121.376106	601.252983	-2.38435	-1.63319	22221.28971
698.083386	382.863443	1018.376136	816.408475	-1.621387	-1.63319	22231.20823
653.831548	506.463407	890.198396	1003.334346	-0.095462	0.655698	22217.4749
579.061199	636.167072	768.887321	1162.030595	-2.38435	1.418661	22196.87491
492.083447	728.485563	520.924432	1216.963912	-1.621387	2.181623	22203.74157
366.957558	760.529998	346.205965	1335.986099	-3.147313	-0.107265	22164.06751
239.542781	829.196644	145.546765	1326.067583	-3.147313	-0.107265	22191.53417
123.572445	810.885539	-20.779111	1333.697211	0.667501	0.655698	22215.18601
-5.368257	776.552215	-220.675348	1260.452788	-0.095462	-0.870228	782.036805
-134.30896	735.352228	-453.378983	1148.297266	-0.858424	-0.107265	16.78518
-279.27188	684.233724	-661.66781	992.652867	-0.858424	-0.870228	7936.338389
-409.738508	600.307823	-849.356644	824.038103	0.667501	0.655698	22166.3564
-531.812546	485.10045	-987.452899	615.749275	0.667501	-0.107265	22208.31935
-621.842149	368.367151	-1120.208415	381.519715	-0.095462	-1.63319	22247.23045
-721.027304	244.004225	-1159.882478	135.845714	-0.095462	-1.63319	22247.23045
-775.197659	102.856119	-1272.800963	-110.59125	-0.095462	0.655698	22225.86749
-815.634684	-12.351255	-1204.134316	-308.961562	0.667501	0.655698	22235.02304
-823.264311	-177.151206	-1133.178782	-511.90965	1.430464	1.418661	22238.83786
-799.612466	-291.595616	-1072.141763	-700.361446	-0.858424	2.181623	22215.18601
-717.212491	-438.847424	-926.41588	-870.502136	-0.095462	0.655698	22223.5786
-636.338441	-544.899245	-744.830749	-1014.702093	-1.621387	1.418661	22230.44527
-521.131067	-628.062183	-576.215984	-1165.768715	0.667501	2.944586	22211.3712
-389.901477	-727.247339	-370.979008	-1271.057573	-0.095462	1.418661	22202.97861
-235.020041	-807.358426	-134.460559	-1283.264977	-2.38435	0.655698	22206.79342
-89.294158	-850.08434	105.10974	-1287.07979	-2.38435	2.181623	22182.37861
48.039134	-840.165824	294.324499	-1296.998306	0.667501	0.655698	22185.43046
210.550197	-827.195458	431.657792	-1268.005722	-3.147313	-0.107265	22192.29713
341.016825	-740.980668	660.546613	-1117.702063	-1.621387	-1.63319	22187.71935
457.750124	-686.047351	809.324346	-938.40582	-0.858424	-0.870228	22222.81564
550.068615	-579.995531	974.88726	-696.546632	-0.858424	1.418661	22233.49712
628.653777	-450.291866	1066.442789	-505.805948	-0.095462	0.655698	22215.18601
711.053753	-297.699318	1128.24277	-251.739357	-0.095462	-0.107265	22221.28971
733.179672	-129.847516	1148.842764	-27.428312	-0.858424	-0.107265	22228.91934
756.831517	28.848733	1160.287205	273.179006	-0.095462	-0.107265	22218.23786
725.550045	196.700535	1128.24277	552.423368	2.956389	0.655698	22244.94156
697.320424	351.581971	1002.353919	727.904798	-0.095462	-0.107265	22244.17859
671.37969	472.893046	912.324316	920.171407	0.667501	-0.107265	22236.54897
598.135268	609.463376	786.435464	1129.98616	3.719352	1.418661	22232.73415
515.735292	707.122606	630.028103	1258.1639	0.667501	1.418661	22225.10453
402.816807	790.285545	347.73189	1313.097217	-1.621387	-0.107265	22197.63787
273.876105	811.648501	240.154145	1363.452758	-1.621387	-1.63319	22201.45268
157.905769	827.670719	12.028286	1364.21572	-1.621387	-0.870228	22220.52675
14.468774	791.81147	-145.142038	1287.156484	1.430464	-0.107265	3095.339824
-103.027487	759.004072	-390.816039	1204.756508	0.667501	-0.870228	18.311106
-260.197811	702.54483	-593.764127	1041.482483	-1.621387	-0.870228	18.311106
-373.879259	621.67078	-792.134438	882.786233	-3.147313	-0.870228	22094.6379
-510.449589	527.0634	-955.408464	631.00853	-0.858424	2.181623	22184.6675
-622.605111	399.648623	-1112.578788	431.875256	-3.910275	-0.107265	22207.55638
-706.531012	272.996809	-1169.03803	225.112354	-0.095462	1.418661	22220.52675
-785.116174	141.004256	-1249.912081	-23.613498	1.430464	1.418661	22215.94897
-830.130976	5.959851	-1217.867646	-250.976394	0.667501	2.181623	22225.86749
-808.005056	-131.373442	-1145.386186	-441.717078	0.667501	1.418661	22231.20823
-788.930988	-256.49933	-1067.563986	-662.213309	2.193427	2.181623	22215.94897
-730.182857	-412.143729	-937.097358	-844.561403	-0.858424	-0.107265	22222.05268
-652.360658	-525.825176	-776.112221	-1016.228019	2.193427	1.418661	22254.09711
-548.597726	-618.143668	-650.986332	-1157.376125	2.956389	1.418661	22227.39341
-415.84221	-724.195488	-432.778989	-1261.139057	2.193427	0.655698	22209.84527
-273.931141	-773.788066	-181.764249	-1285.553865	-0.095462	-0.870228	22216.71194
-122.101556	-823.380644	34.154206	-1325.227927	2.956389	0.655698	22206.79342
19.809513	-847.032489	272.961542	-1268.005722	-1.621387	-0.107265	22215.18601
171.639098	-828.721383	417.1615	-1231.383511	-0.095462	0.655698	22202.97861
307.446465	-777.60288	652.154023	-1110.072436	-0.858424	0.655698	22199.92676
438.676056	-691.38809	800.931756	-959.005814	-3.147313	-1.63319	22219.76379
543.964913	-614.328854	961.153931	-749.954024	0.667501	1.418661	22229.6823
623.313038	-489.202965	1061.865012	-541.665197	-1.621387	1.418661	22202.21564
692.742647	-317.536349	1122.902031	-311.25045	-2.38435	-0.107265	22201.45268
711.053753	-184.780833	1096.198335	-123.561617	-1.621387	0.655698	22208.31935
753.016703	-16.929031	1113.746478	175.519776	-1.621387	-0.107265	22206.79342
742.335225	141.767218	1105.353888	450.186361	-1.621387	-1.63319	22209.08231
717.157455	327.167163	1025.242801	673.734443	1.430464	0.655698	22229.6823
688.927833	450.767127	961.153931	933.904737	-0.095462	0.655698	22227.39341
617.972299	584.285606	817.716936	1091.07506	1.430464	-0.107265	22222.05268
547.016764	695.678165	660.546613	1234.512055	2.956389	1.418661	22226.63045
411.97236	771.974439	453.783711	1308.51944	-0.858424	-0.870228	22207.55638
316.602018	818.515166	299.665238	1369.556459	-1.621387	-1.63319	22212.89712
206.735384	813.174427	129.524548	1373.371273	2.193427	1.418661	22237.31193
57.95765	820.041091	-119.964267	1300.12685	3.719352	1.418661	22228.15638
-65.642313	790.285545	-370.216045	1232.986129	2.193427	-0.107265	26.703696
-195.345979	733.063339	-609.023382	1052.163961	0.667501	-0.107265	12.970367
-367.775557	654.478177	-760.090003	916.356594	-1.621387	0.655698	21786.40095
-472.301452	549.952283	-953.119576	672.208518	0.667501	2.181623	22198.40083
-584.456974	427.878245	-1036.282514	521.904859	0.667501	1.418661	22217.4749
-683.64213	308.093095	-1165.98618	272.416044	-0.858424	-0.107265	22224.34156
-762.227292	157.789436	-1195.741726	64.890179	-1.621387	1.418661	22213.66009
-824.790237	42.582063	-1186.586173	-191.4653	-0.095462	2.944586	22222.05268
-827.079125	-110.010485	-1169.03803	-395.176351	-1.621387	-0.107265	22208.31935
-798.849504	-243.528964	-1140.808409	-630.931837	-1.621387	2.181623	22193.06009
-770.619882	-370.180778	-1042.386216	-817.094745	-1.621387	-0.107265	22203.74157
-683.64213	-483.099263	-883.689967	-1023.857646	-0.095462	1.418661	22219.76379
-573.012533	-608.988115	-720.415941	-1238.250175	-2.38435	-0.870228	22201.45268
-434.153315	-695.202904	-518.993779	-1227.568697	-0.858424	-0.107265	22199.92676
-311.316315	-766.921401	-240.51238	-1296.235343	1.430464	-0.870228	22209.84527
-157.197842	-829.484346	-26.882813	-1325.227927	-0.858424	0.655698	22204.50453
2.26137	-843.980638	226.420815	-1269.531648	1.430464	0.655698	22206.79342
113.65393	-844.743601	425.55409	-1212.309442	-0.858424	0.655698	22196.11194
292.950173	-782.180656	596.457743	-1136.013169	2.193427	1.418661	22218.23786
416.550136	-707.410308	774.22806	-991.813211	-0.095462	0.655698	22240.36378
523.36492	-615.854779	914.613204	-806.413266	2.956389	1.418661	22247.23045
624.076001	-502.173332	1026.005764	-622.539247	-0.095462	-0.870228	22231.20823
698.846349	-383.151145	1101.539075	-411.198569	0.667501	0.655698	22228.15638
743.098188	-214.53638	1076.361304	-163.998642	-1.621387	0.655698	22228.15638
754.542629	-19.980882	1080.176118	170.942	-1.621387	-0.870228	22219.00082
735.46856	111.248709	1122.902031	408.986374	-0.858424	-0.107265	22218.23786
728.601896	306.567169	1083.227969	643.215934	-1.621387	-0.107265	22228.15638
672.905616	433.218984	949.70949	860.660314	-0.095462	-1.63319	22228.91934
632.468591	555.293022	826.109527	1064.371365	-1.621387	-0.107265	22204.50453
568.379721	661.344842	707.08734	1213.912061	-1.621387	0.655698	22204.50453
447.068646	746.796669	497.272587	1285.630558	-1.621387	-0.107265	22194.58602
334.913124	798.678135	316.450418	1348.193503	-1.621387	-0.870228	22183.14158
223.520564	810.122576	126.472697	1322.25277	-0.858424	-0.870228	22200.68972
81.609495	807.070725	-138.275373	1297.837962	-1.621387	-0.107265	22217.4749
-48.09417	778.078141	-280.186442	1250.534272	0.667501	-1.63319	64.08887
-168.642283	724.670749	-531.201182	1104.045427	2.193427	1.418661	15.259255
-328.101495	662.107805	-726.519643	946.11214	-0.858424	0.655698	20023.19407
-470.775527	585.811531	-868.430712	766.815897	-0.095462	0.655698	22185.43046
-550.123651	459.159717	-980.586234	537.927076	1.430464	1.418661	22232.73415
-668.382876	340.900493	-1140.045446	313.616032	2.956389	0.655698	22251.04526
-759.938404	216.537567	-1177.430621	105.327204	2.193427	0.655698	22226.63045
-780.538398	92.17464	-1239.993565	-172.391232	-0.095462	-0.870228	22225.86749
-814.108758	-75.677162	-1172.852844	-337.954146	0.667501	1.418661	22241.12674
-819.449497	-215.299343	-1120.971378	-566.080004	-1.621387	0.655698	22212.89712
-779.775435	-345.765971	-1068.326949	-783.524384	0.667501	0.655698	22219.00082
-684.405093	-461.736307	-864.615898	-927.724341	-0.858424	0.655698	22228.91934
-587.508825	-567.025164	-721.941867	-1101.679845	0.667501	2.944586	22210.60823
-468.486638	-671.551059	-495.341934	-1162.716864	-0.095462	1.418661	22210.60823
-344.123712	-752.425109	-287.053107	-1274.872387	0.667501	2.181623	22212.13416
-203.738569	-823.380644	-60.453174	-1325.99089	-3.910275	1.418661	22186.95639
-67.168239	-850.847302	188.272678	-1280.976089	-2.38435	0.655698	22183.14158
105.26134	-863.817669	327.131897	-1300.050157	-2.38435	0.655698	21874.90463
243.357595	-801.254725	519.398506	-1205.442778	-1.621387	-0.107265	22186.19343
362.379782	-747.08437	732.26511	-1039.879864	-0.095462	-0.107265	22209.84527
498.187149	-647.899214	889.435434	-846.087329	2.956389	0.655698	22232.73415
593.557491	-541.847394	973.361335	-662.213309	-0.095462	-0.870228	22228.15638
672.142653	-399.173362	1099.250186	-418.828196	2.193427	1.418661	22222.05268
720.209306	-241.240076	1141.9761	-163.998642	-0.095462	-0.107265	22227.39341
741.572262	-77.96605	1134.346472	108.379055	-1.621387	-0.107265	22225.86749
758.357442	86.833901	1130.531659	373.127125	-0.095462	-0.870228	22240.36378
720.209306	242.4783	1106.879814	605.83076	2.193427	-0.870228	22249.51933
708.001902	406.515288	978.702074	795.808481	2.956389	0.655698	22247.23045
634.757479	527.826363	883.331732	994.178793	-0.095462	1.418661	22228.15638
585.164901	646.84855	679.620681	1129.223197	-0.095462	2.944586	22230.44527
477.587155	719.33001	530.842947	1244.430571	-1.621387	0.655698	22206.03046
357.802006	794.863321	337.813375	1334.460174	-0.095462	1.418661	22184.6675
231.150191	818.515166	179.880088	1339.03795	-0.095462	0.655698	22216.71194
115.942818	810.885539	-20.779111	1351.245354	-0.858424	-0.107265	22225.86749
-16.049735	787.233694	-241.275342	1268.082415	1.430464	0.655698	419.629505
-163.301544	727.7226	-457.193797	1143.719489	-2.38435	-0.107265	15.259255
-296.820023	686.522612	-655.564109	1005.623234	-4.673238	-1.63319	12347.02597
-424.2348	600.307823	-825.704799	823.27514	0.667501	0.655698	22153.38603
-531.812546	501.88563	-1008.052893	604.304834	-0.858424	0.655698	22203.74157
-647.019919	369.893077	-1118.68249	334.216025	0.667501	-0.870228	22218.23786
-743.153224	219.589417	-1226.260236	140.42349	0.667501	0.655698	22210.60823
-819.449497	89.122789	-1263.64541	-115.931989	1.430464	2.181623	22220.52675
-812.582833	-41.343839	-1214.815795	-360.080065	-0.858424	-0.107265	22230.44527
-813.345796	-190.884535	-1210.238018	-557.687414	-2.38435	-1.63319	22202.97861
-781.301361	-318.299312	-1058.408434	-762.161427	1.430464	1.418661	22222.05268
-710.345826	-448.002977	-934.80847	-901.020646	0.667501	1.418661	22233.49712
-604.294006	-543.373319	-750.171488	-1061.24282	2.193427	4.470512	22240.36378
-507.397738	-653.239954	-587.660425	-1181.02797	4.482315	4.470512	22220.52675
-367.012594	-737.165855	-345.038275	-1277.924238	1.430464	2.181623	22215.94897
-218.997823	-802.017687	-132.171671	-1312.257561	1.430464	1.418661	22213.66009
-80.138605	-856.188042	100.531964	-1292.42053	2.193427	1.418661	22206.79342
50.328023	-831.010271	311.109679	-1279.450163	-0.858424	-0.870228	22203.74157
210.550197	-825.669532	511.768879	-1192.472411	-0.858424	-0.107265	22215.94897
335.676086	-748.610296	705.561414	-1075.739112	1.430464	-0.107265	22211.3712
453.172348	-684.521426	847.472483	-861.346583	-0.095462	-0.870228	22229.6823
571.431572	-586.862195	997.01318	-689.679967	1.430464	-1.63319	22229.6823
656.883398	-438.084462	1073.309453	-474.524476	-1.621387	-0.870228	22196.87491
717.920417	-270.23266	1147.316839	-229.613437	-3.147313	-1.63319	22205.2675
745.387076	-123.743814	1133.58351	17.58649	-0.095462	1.418661	22205.2675
749.20189	46.396876	1140.450174	312.853069	-0.095462	1.418661	22205.2675
733.179672	212.722753	1116.798329	557.001145	-2.38435	-0.107265	22220.52675
698.083386	358.448636	1017.613173	766.815897	-0.095462	-0.107265	22232.73415
659.172287	491.204152	916.139129	958.319544	2.956389	0.655698	22219.00082
599.661193	625.485593	755.916955	1144.482452	1.430464	2.181623	22223.5786
497.424186	725.433712	602.561445	1264.267602	-0.095462	2.181623	22216.71194
389.846441	787.996656	369.85781	1322.25277	-0.095462	-0.107265	22194.58602
273.113142	830.72257	221.843039	1363.452758	-0.095462	-0.870228	22234.26008
160.957619	835.300346	-7.808745	1346.667577	1.430464	-1.63319	22238.83786
30.490991	811.648501	-216.860535	1313.86018	2.193427	-0.870228	1589.251381
-122.101556	759.767035	-407.601219	1162.793558	0.667501	-1.63319	17.548143
-244.938557	681.181873	-627.334487	1013.252861	2.956389	0.655698	2747.428816
-394.479253	623.959668	-815.023321	848.45291	-3.147313	-1.63319	22128.20826
-509.686626	504.174518	-976.008458	610.408536	-0.858424	0.655698	22207.55638
-614.975484	385.152331	-1063.749173	428.823405	0.667501	2.181623	22225.86749
-719.501379	266.130144	-1168.275068	209.090137	-0.095462	-0.107265	22211.3712
-773.671733	109.722783	-1237.704677	-89.228294	0.667501	0.655698	22219.00082
-827.079125	-19.980882	-1193.452838	-263.94676	-0.858424	-0.107265	22211.3712
-808.768019	-149.684547	-1175.904695	-475.287438	-2.38435	-0.107265	22195.34898
-785.879137	-271.758585	-1076.719539	-712.56885	-3.910275	0.655698	22202.97861
-726.368044	-401.46225	-1002.712154	-934.591006	-0.095462	1.418661	22219.76379
-647.019919	-537.269618	-782.215923	-1048.272454	-0.858424	2.181623	22212.13416
-521.89403	-625.773295	-649.460407	-1242.827952	0.667501	0.655698	22202.97861
-405.160731	-721.9066	-415.230846	-1280.213126	2.193427	1.418661	22196.87491
-254.857072	-769.973252	-216.860535	-1311.494598	2.193427	2.181623	22212.13416
-110.657115	-834.062122	49.41346	-1350.405698	0.667501	0.655698	22206.79342
44.224321	-835.588048	306.531903	-1273.346461	-0.095462	-0.107265	22209.08231
183.083539	-834.825085	468.280003	-1197.81315	1.430464	0.655698	22208.31935
325.757571	-769.973252	668.17624	-1086.420591	0.667501	-1.63319	22216.71194
437.15013	-689.862165	835.265079	-936.879894	1.430464	-1.63319	22242.65267
531.75751	-573.128866	974.88726	-740.798471	-0.095462	0.655698	22242.65267
640.098218	-468.602971	1060.339087	-552.346675	-0.858424	-0.107265	22227.39341
692.742647	-314.484498	1114.509441	-276.917127	0.667501	1.418661	22231.97119
736.994486	-159.603063	1132.057584	-105.250511	-0.095462	1.418661	22225.10453
750.727815	18.930218	1143.502025	265.549379	0.667501	-0.107265	22215.94897
743.098188	174.574616	1122.902031	505.882641	-0.095462	-0.107265	22176.27491
704.187088	331.74494	1023.716875	719.512208	-1.621387	-0.107265	22232.73415
673.668579	472.130083	963.442819	951.45288	-0.858424	-0.870228	22215.94897
608.816746	595.730047	799.405831	1102.519501	-1.621387	-1.63319	22202.97861
539.387137	705.596681	624.687364	1226.882428	-0.858424	-1.63319	22205.2675
427.231615	766.6337	447.680009	1327.593509	-2.38435	-2.396153	22170.17121
296.764987	803.255911	278.302281	1353.534242	-0.095462	-0.107265	22197.63787
160.957619	819.278129	61.620864	1329.882397	-0.858424	0.655698	22213.66009
43.461358	793.337396	-132.171671	1304.704627	-0.095462	-0.870228	17899.10581
-85.479345	777.315178	-434.304915	1146.77134	-0.095462	-0.870228	21.362957
-225.864488	712.463345	-567.060431	1004.097308	-0.858424	-0.870228	12.970367
-357.857042	617.855966	-751.697413	888.889935	1.430464	1.418661	21921.44536
-479.168117	531.641177	-942.438098	679.075183	-0.095462	0.655698	22206.03046
-596.664378	424.063431	-1050.015844	475.364132	0.667501	-0.107265	22246.46748
-688.219907	285.204213	-1153.015813	245.712348	0.667501	-0.107265	22231.20823
-750.019888	156.26351	-1252.963932	26.742042	1.430464	0.655698	22230.44527
-812.582833	24.270957	-1188.875062	-202.909741	2.193427	0.655698	22240.36378
-823.264311	-112.299373	-1165.98618	-423.405972	-0.095462	0.655698	22227.39341
-824.027274	-254.973405	-1114.867676	-649.242942	-2.38435	0.655698	22215.18601
-735.523596	-377.810406	-1013.393632	-820.909558	-0.858424	-0.870228	22225.10453
-679.827317	-497.595555	-825.704799	-974.265068	-3.147313	-0.870228	22221.28971
-562.331055	-608.988115	-618.178934	-1148.983535	-1.621387	-0.870228	22206.03046
-415.84221	-714.276973	-476.267865	-1215.361293	-1.621387	-1.63319	22200.68972
-309.790389	-790.573246	-231.356827	-1268.768685	-2.38435	-0.107265	22195.34898
-134.30896	-841.69175	-16.964298	-1300.81312	-3.147313	-0.107265	22187.71935
10.65396	-857.713967	239.391182	-1290.131641	-1.621387	0.655698	22183.90454
157.142806	-832.536197	424.791127	-1210.020554	-2.38435	-0.870228	22179.32676
286.846471	-784.469544	598.746631	-1135.250206	-0.095462	0.655698	22185.43046
414.261248	-708.936233	791.776203	-967.398404	-1.621387	1.418661	22225.86749
513.446404	-602.884413	926.057645	-777.420682	1.430464	1.418661	22233.49712
619.498224	-476.232599	955.813192	-615.672582	1.430464	1.418661	22218.23786
693.50561	-349.580784	1096.961298	-374.576357	-0.858424	-0.107265	22225.86749
720.972268	-201.566013	1159.524243	-109.065325	-0.095462	1.418661	22228.91934
761.409293	-3.195702	1113.746478	160.260521	0.667501	0.655698	22222.05268
743.86115	135.663516	1144.264988	466.971542	-0.095462	0.655698	22247.99341
704.950051	278.337548	1078.650192	679.838145	-0.858424	-0.107265	22246.46748
691.216722	443.900462	993.198366	902.623264	-0.858424	-0.107265	22226.63045
615.683411	569.026351	818.479899	1074.28988	1.430464	-0.107265	22235.786
543.964913	682.707799	679.620681	1223.830577	-1.621387	-0.107265	22225.10453
431.809391	758.24111	478.961481	1309.282403	-0.858424	-0.870228	22186.19343
334.150161	816.226278	309.583754	1380.237938	-0.095462	1.418661	22206.03046
196.816868	816.98924	111.976405	1348.956466	1.430464	-0.107265	22221.28971
81.609495	814.700352	-100.127236	1311.571291	-0.095462	-1.63319	22208.31935
-56.486761	781.129992	-338.17161	1239.852794	-1.621387	-0.870228	45.014801
-220.523749	709.411495	-558.667841	1078.104694	-3.910275	-0.107265	12.207404
-328.101495	639.218923	-725.75668	927.038072	-0.858424	0.655698	21475.11216
-452.464421	542.322655	-928.704768	716.460357	-2.38435	0.655698	22181.61565
-586.745863	430.167133	-1064.512136	526.482635	-2.38435	0.655698	22210.60823
-690.508795	314.95976	-1194.215801	264.786416	-3.147313	-0.107265	22209.08231
-752.308777	179.152392	-1237.704677	52.682776	-0.095462	0.655698	22215.18601
-817.160609	47.159839	-1214.052832	-172.391232	-0.858424	0.655698	22226.63045
-837.760603	-71.099385	-1209.475056	-376.102283	2.193427	1.418661	22168.64528
-820.21246	-220.640082	-1127.838043	-624.828135	2.956389	2.181623	22219.00082
-757.649516	-354.158561	-1018.734371	-801.83549	-0.858424	-0.870228	22224.34156
-687.456944	-472.417785	-858.512197	-947.561373	1.430464	-0.870228	22251.80822
-595.138453	-585.33627	-675.40114	-1120.753914	2.956389	1.418661	22232.73415
-489.849595	-684.521426	-496.104897	-1216.124256	-0.095462	-0.870228	22222.05268
-338.02001	-758.528811	-258.060523	-1289.368679	0.667501	1.418661	22222.81564
-164.064506	-822.617681	-55.112435	-1321.413114	0.667501	0.655698	22206.79342
-49.620096	-834.825085	165.383796	-1291.657567	-0.858424	-0.107265	22199.92676
112.128004	-845.506563	387.405953	-1271.057573	-0.095462	1.418661	22188.48232
263.957589	-799.728799	555.257755	-1172.63538	-1.621387	1.418661	22199.92676
376.876074	-723.432525	748.287327	-1020.805795	2.193427	1.418661	22226.63045
519.550106	-638.743662	892.487285	-817.094745	-1.621387	0.655698	22230.44527
576.772311	-533.454804	1026.768726	-637.798501	-2.38435	-0.870228	22193.82305
665.275989	-386.965958	1096.198335	-402.043016	-2.38435	1.418661	22204.50453
730.127821	-225.217858	1133.58351	-161.709754	-1.621387	0.655698	22212.13416
748.438927	-78.729013	1146.553876	104.564242	-1.621387	-1.63319	22201.45268
743.098188	90.648715	1119.087218	386.860454	0.667501	0.655698	22212.89712
733.179672	265.367182	1094.67241	628.719642	-0.095462	0.655698	22232.73415
702.661163	395.070847	988.620589	828.615879	0.667501	0.655698	22221.28971
653.068585	551.478208	893.250247	1018.5936	-0.095462	0.655698	22223.5786
585.164901	629.300407	701.7466	1152.112079	1.430464	1.418661	22223.5786
469.194565	743.744818	523.21332	1274.94908	-0.858424	-0.107265	22192.29713
388.320515	823.855905	357.650406	1371.845348	4.482315	-0.107265	22217.4749
241.068707	822.32998	183.694902	1355.060167	0.667501	0.655698	22240.36378
114.416893	814.700352	-42.142068	1344.378689	2.193427	0.655698	22228.91934
-32.834916	771.211476	-268.742001	1278.000931	-0.095462	-0.870228	103.762932
-157.960805	740.692967	-513.653039	1140.667638	1.430464	-0.870228	15.259255
-303.686687	675.078171	-672.349289	991.889905	-0.095462	-0.107265	18630.02411
-424.2348	577.418941	-863.089973	772.156636	-0.095462	1.418661	22186.95639
-559.279204	474.418972	-1021.786222	607.356685	0.667501	0.655698	22219.76379
-653.886584	349.293083	-1145.386186	328.875286	-0.858424	0.655698	22224.34156
-737.812485	211.95979	-1239.230602	96.934614	0.667501	0.655698	22215.18601
-799.612466	83.019088	-1216.34172	-112.117176	-0.095462	0.655698	22223.5786
-827.842088	-63.469758	-1203.371354	-341.005997	-1.621387	-0.870228	22206.03046
-823.264311	-192.41046	-1108.001012	-540.139271	-2.38435	-0.870228	22195.34898
-771.382845	-330.506716	-1010.341781	-759.872539	-3.147313	1.418661	22205.2675
-703.479161	-454.106679	-908.104774	-913.228049	-1.621387	2.181623	22219.00082
-589.034751	-551.76591	-755.512227	-1102.442808	-2.38435	2.181623	22204.50453
-494.427372	-666.21032	-544.171549	-1189.42056	-0.095462	2.181623	22200.68972
-362.434818	-741.743631	-331.304945	-1264.190908	-0.095462	1.418661	22188.48232
-202.975606	-804.306575	-119.964267	-1331.331629	1.430464	2.944586	22199.16379
-58.775649	-846.269526	132.576399	-1313.020524	0.667501	0.655698	22204.50453
70.165054	-833.299159	362.991145	-1280.976089	-0.095462	1.418661	22209.08231
250.22426	-805.832501	550.679979	-1164.24279	2.193427	1.418661	22222.05268
357.802006	-737.928817	681.909569	-1086.420591	1.430464	0.655698	22243.41563
464.616789	-664.684395	867.309514	-859.057695	-0.858424	-1.63319	22247.99341
589.742678	-539.558506	1019.902062	-655.346644	0.667501	-1.63319	22227.39341
650.016734	-419.010393	1071.020565	-444.005966	-1.621387	-1.63319	22226.63045
708.764865	-270.23266	1112.983516	-205.961592	-2.38435	-1.63319	22224.34156
733.179672	-102.380858	1138.924249	49.630925	-0.095462	-0.107265	22221.28971
744.624113	64.707982	1157.235354	341.08269	-1.621387	-0.870228	22219.00082
726.313008	234.848672	1112.220553	582.941878	-0.095462	0.655698	22231.20823
706.475976	390.493071	1029.820577	772.156636	-1.621387	-0.870228	22225.86749
651.542659	508.752295	913.087279	1006.386197	-1.621387	1.418661	22199.92676
595.84638	614.804115	742.183625	1146.77134	-3.147313	0.655698	22202.97861
491.320485	720.092973	523.21332	1255.112049	1.430464	2.181623	22193.06009
378.402	791.048507	381.302251	1355.060167	-4.673238	-1.63319	22193.06009
245.646483	822.32998	201.243045	1357.349056	-0.095462	0.655698	22206.79342
135.779849	825.381831	-10.860596	1344.378689	-0.095462	-0.870228	22218.23786
4.550258	794.100358	-202.364243	1278.763894	-1.621387	-1.63319	836.20716
-119.049705	755.189259	-455.667871	1121.59357	-0.858424	-2.396153	16.022217
-261.723737	692.626314	-637.253003	1029.275079	0.667501	-0.870228	13539.53673
-390.664439	608.700413	-795.949252	847.689947	-0.095462	-0.107265	22172.4601
-523.419956	509.515257	-1021.023259	637.875195	3.719352	-0.107265	22235.02304
-628.708813	376.759741	-1082.823241	407.460448	1.430464	0.655698	22250.2823
-717.212491	231.796821	-1222.445422	124.401273	1.430464	2.181623	22224.34156
-768.330994	108.196858	-1230.075049	-43.450529	-0.095462	0.655698	22228.15638
-803.42728	-22.26977	-1187.349136	-295.991195	-0.095462	-0.107265	22239.60082
-840.812454	-155.788249	-1141.571372	-497.413358	-0.095462	0.655698	22213.66009
-805.716168	-280.151175	-1044.675104	-717.909589	2.193427	2.944586	22222.81564
-706.531012	-434.269648	-930.230694	-867.450285	-2.38435	-0.107265	22229.6823
-629.471776	-543.373319	-764.66778	-1035.302087	-1.621387	1.418661	22208.31935
-534.101434	-652.476991	-623.519674	-1173.398343	1.430464	2.181623	22196.11194
-410.50147	-735.639929	-381.660486	-1268.005722	-2.38435	0.655698	22220.52675
-265.53855	-806.595464	-171.845733	-1332.094592	-1.621387	2.181623	22185.43046
-98.449711	-834.825085	95.954187	-1274.872387	-1.621387	0.655698	22194.58602
48.039134	-849.321377	304.243014	-1274.872387	-3.147313	0.655698	22185.43046
196.816868	-826.432495	489.64296	-1209.257591	-1.621387	0.655698	22190.00824
324.231645	-752.425109	699.457712	-1100.916883	-1.621387	-1.63319	22213.66009
450.88346	-675.365873	852.05026	-910.176198	-0.095462	0.655698	22231.97119
581.350088	-568.55109	965.731707	-704.939222	0.667501	-0.107265	22226.63045
637.046367	-435.032611	1026.768726	-521.828165	-1.621387	-1.63319	22219.00082
714.868566	-286.254877	1135.109435	-276.917127	-0.095462	1.418661	22228.91934
733.942635	-151.973435	1162.576094	-25.902386	-0.858424	-0.107265	22226.63045
770.564846	54.026504	1152.657578	270.127156	3.719352	-0.107265	22242.65267
746.913001	198.226461	1080.176118	495.964126	3.719352	2.181623	22252.57118
708.001902	340.13753	1048.894646	773.682562	-0.095462	1.418661	22245.70452
671.37969	485.863413	948.183564	954.504731	0.667501	0.655698	22229.6823
596.609342	604.8856	797.116943	1107.097278	-0.095462	-0.107265	22229.6823
507.342702	707.885569	646.050321	1263.504639	-0.095462	0.655698	22212.89712
413.498285	769.685551	429.368903	1341.326838	-0.858424	-0.107265	22191.53417
297.527949	811.648501	271.435617	1363.452758	-0.095462	1.418661	22219.00082
165.535396	817.752203	45.598647	1339.800913	-1.621387	-0.870228	22219.00082
9.890998	786.470731	-171.082771	1321.489807	-1.621387	-0.870228	8966.338084
-119.049705	745.270743	-395.393815	1173.475036	-0.858424	-0.870228	20.599994
-241.123743	702.54483	-648.697444	1020.119526	-2.38435	-0.107265	12.970367
-405.160731	635.404109	-759.327041	853.793649	-2.38435	-0.870228	22000.79348
-500.531073	519.433773	-962.275129	672.971481	-1.621387	-0.107265	22198.40083
-599.716229	402.700474	-1060.697322	427.297479	-2.38435	-0.107265	22215.94897
-711.871752	270.707921	-1162.171366	219.771615	-0.858424	0.655698	22209.84527
-768.330994	137.952405	-1225.497273	9.1939	1.430464	0.655698	22220.52675
-815.634684	21.219106	-1183.534322	-241.057878	2.193427	2.181623	22231.97119
-815.634684	-129.847516	-1177.430621	-470.709662	-1.621387	-0.107265	22215.18601
-817.160609	-284.728952	-1094.267682	-687.391079	-0.095462	-0.107265	22219.76379
-737.049522	-409.091878	-953.119576	-872.028062	0.667501	0.655698	22242.65267
-652.360658	-493.780742	-799.001103	-1006.309503	2.193427	2.181623	22238.83786
-516.553291	-610.51404	-666.245587	-1177.976119	0.667501	-0.107265	22209.84527
-406.686657	-678.417724	-414.467884	-1269.531648	-0.095462	0.655698	22217.4749
-291.479283	-770.736215	-219.912386	-1271.820536	1.430464	1.418661	22219.76379
-139.649699	-840.165824	29.576429	-1303.102008	0.667501	-0.870228	22209.84527
31.253954	-843.980638	249.309697	-1279.450163	-1.621387	-1.63319	22202.21564
152.565029	-836.35101	445.391121	-1235.961287	0.667501	-0.107265	22212.13416
305.92054	-768.447327	657.494762	-1090.998367	0.667501	-0.107265	22214.42305
411.209397	-715.802898	820.768787	-953.665074	-2.38435	-0.107265	22227.39341
523.36492	-586.862195	945.131713	-793.4429	-0.858424	0.655698	22228.15638
622.550075	-489.965928	1048.894646	-563.791116	-1.621387	-0.107265	22194.58602
697.320424	-343.477082	1090.094634	-355.502289	2.193427	2.181623	22212.13416
711.816716	-177.914168	1081.702043	-135.769021	-2.38435	1.418661	22205.2675
749.964852	-16.929031	1138.161286	213.667913	-2.38435	0.655698	22202.97861
733.942635	141.767218	1134.346472	457.815989	-0.858424	-0.107265	22222.81564
702.661163	289.781989	1057.287236	677.549257	-0.858424	-0.107265	22234.26008
684.350057	443.137499	944.368751	895.7566	-0.858424	0.655698	22216.71194
617.209336	574.36709	816.953974	1054.452849	-0.858424	-0.870228	22223.5786
559.224168	696.441128	654.442911	1200.178732	1.430464	1.418661	22216.71194
431.046428	768.922588	478.961481	1317.674993	0.667501	-0.870228	22184.6675
305.157577	807.833688	282.880058	1357.349056	-0.858424	-1.63319	22228.15638
187.661315	819.278129	75.354193	1314.623142	0.667501	-0.107265	22235.02304
70.165054	805.544799	-90.20872	1330.64536	0.667501	-0.107265	22211.3712
-61.064537	783.41888	-366.401231	1205.519471	1.430464	0.655698	27.466659
-205.264494	721.618898	-535.778959	1084.208396	0.667501	-0.107265	14.496292
-344.886675	647.611513	-724.993718	936.956588	-0.095462	1.418661	21736.80837
-489.086632	550.715245	-898.949222	740.875164	-1.621387	0.655698	22199.92676
-582.168086	426.352319	-1064.512136	506.645604	-0.095462	1.418661	22223.5786
-663.042136	298.937542	-1149.963962	293.779	-2.38435	-0.107265	22215.94897
-779.012472	153.974622	-1203.371354	42.001297	-0.858424	-0.107265	22216.71194
-820.21246	24.270957	-1208.712093	-203.672704	-3.147313	-0.870228	22206.03046
-829.368013	-102.380858	-1203.371354	-418.065233	-4.673238	-0.870228	22196.11194
-823.264311	-229.795635	-1157.593589	-695.783669	-1.621387	0.655698	22202.21564
-755.360628	-373.232629	-1001.949191	-811.754005	-2.38435	-0.107265	22216.71194
-693.560646	-496.06963	-863.089973	-994.1021	0.667501	0.655698	22217.4749
-589.797714	-604.410338	-669.297438	-1128.383541	-0.095462	-0.107265	22209.08231
-435.679241	-675.365873	-470.164163	-1225.279809	0.667501	1.418661	22209.08231
-315.131128	-782.180656	-245.090156	-1292.42053	-0.095462	-0.107265	22216.71194
-147.279326	-834.825085	-38.327254	-1295.472381	0.667501	0.655698	22199.16379
-11.471959	-840.928787	187.509716	-1271.057573	0.667501	-1.63319	22193.06009
141.120588	-817.276942	405.717059	-1220.702032	1.430464	0.655698	22215.94897
280.742769	-798.202874	601.035519	-1110.072436	1.430464	2.181623	22225.86749
389.846441	-719.617712	771.939172	-989.524323	2.956389	2.181623	22244.17859
521.838994	-640.269587	905.457651	-839.220664	-0.095462	0.655698	22240.36378
615.683411	-504.46222	1042.790944	-600.413327	-0.095462	1.418661	22226.63045
680.535243	-367.128927	1104.590926	-383.73191	-1.621387	-0.107265	22226.63045
720.209306	-201.566013	1123.664994	-141.10976	-0.858424	-0.870228	22227.39341
730.890784	-35.240137	1138.924249	179.33459	-0.858424	0.655698	22215.18601
746.150039	115.826485	1144.264988	436.453032	-0.095462	0.655698	22225.86749
708.001902	281.389399	1076.361304	655.423338	-0.095462	-0.107265	22233.49712
679.772281	418.722692	974.88726	858.371426	-0.095462	-1.63319	22214.42305
634.757479	546.900432	838.31693	1012.489899	-3.147313	-3.159116	22200.68972
544.727876	638.45596	615.531811	1103.282464	-1.621387	-3.159116	22198.40083
469.957528	736.878153	496.509624	1300.12685	-2.38435	-1.63319	22159.48973
346.357565	794.100358	270.672654	1345.904615	-1.621387	-0.870228	22199.16379
215.890937	816.226278	124.946771	1334.460174	-0.858424	0.655698	22219.76379
107.550228	822.32998	-65.03095	1346.667577	1.430464	1.418661	22202.21564
-59.538611	773.500364	-290.86792	1251.297235	1.430464	0.655698	67.140721
-173.220059	720.092973	-511.364151	1113.20098	-0.858424	0.655698	16.022217
-307.501501	662.107805	-681.504842	974.341762	-0.095462	0.655698	19868.31263
-456.279235	583.522643	-862.32701	771.393674	0.667501	1.418661	22196.87491
-560.042167	460.685642	-1045.438067	553.949294	2.956389	0.655698	22245.70452
-681.353242	356.159747	-1119.445453	335.741951	1.430464	0.655698	22237.31193
-753.834702	206.619051	-1217.867646	67.179068	0.667501	0.655698	22228.91934
-832.419864	73.100572	-1200.319503	-161.709754	-1.621387	-0.870228	22236.54897
-840.812454	-60.417907	-1218.630608	-371.524506	-0.858424	0.655698	22230.44527
-811.056907	-194.699349	-1118.68249	-575.235557	-0.095462	-0.107265	22215.94897
-769.093957	-341.188194	-1043.912142	-781.235496	0.667501	1.418661	22226.63045
-688.982869	-477.758524	-895.134408	-945.272484	-0.095462	2.181623	22228.15638
-609.634745	-565.499239	-702.867798	-1067.346522	-1.621387	0.655698	22208.31935
-482.219968	-666.21032	-528.149331	-1197.81315	-0.858424	-0.107265	22198.40083
-363.197781	-763.106588	-302.312361	-1310.731635	-3.910275	-0.107265	22196.11194
-189.242277	-843.217675	-129.11982	-1297.761269	-3.910275	-0.107265	22172.4601
-54.197872	-843.980638	153.176393	-1277.161275	-1.621387	1.418661	22184.6675
110.602079	-835.588048	326.368934	-1302.339045	-2.38435	-0.107265	22201.45268
252.513148	-813.462128	511.768879	-1219.93907	-0.095462	1.418661	22192.29713
363.905708	-732.588078	721.583632	-1045.220603	-0.095462	0.655698	22227.39341
489.794559	-686.810314	901.642837	-863.635472	-0.095462	-1.63319	22234.26008
576.009348	-536.506655	989.383552	-668.317011	0.667501	-0.107265	22216.71194
663.750063	-409.091878	1107.642776	-454.687445	-2.38435	-0.107265	22223.5786
722.498194	-248.10674	1106.879814	-200.620853	-0.095462	0.655698	22230.44527
753.016703	-77.96605	1156.472392	102.275353	2.956389	0.655698	22229.6823
757.59448	93.700566	1153.420541	354.816019	2.956389	2.181623	22246.46748
730.890784	250.87089	1068.731677	572.260399	1.430464	-0.107265	22247.23045
685.11302	386.678257	992.435403	782.075152	0.667501	-0.107265	22224.34156
649.253771	527.826363	887.909508	997.993607	-0.095462	1.418661	22233.49712
576.009348	635.404109	729.213259	1151.349117	-0.095462	0.655698	22222.81564
495.135298	727.7226	591.879966	1300.889813	-0.858424	-0.107265	22198.40083
365.431633	809.359613	346.205965	1339.03795	-0.858424	-0.870228	22211.3712
271.587216	835.300346	185.98379	1347.43054	-0.095462	1.418661	22223.5786
135.016886	818.515166	-57.401323	1334.460174	0.667501	0.655698	22200.68972
-18.338624	789.522582	-276.371628	1236.800943	1.430464	1.418661	457.014679
-154.908954	742.981855	-448.801207	1145.245415	-2.38435	-0.870228	15.259255
-284.612619	681.181873	-638.778928	1006.386197	-0.095462	0.655698	11777.09281
-396.768141	593.441159	-867.667749	798.097369	-0.858424	0.655698	22152.62307
-518.842179	480.522673	-1010.341781	578.364101	-0.095462	-0.107265	22208.31935
-637.864366	356.159747	-1096.55657	377.704901	-0.858424	-0.870228	22216.71194
-719.501379	237.13756	-1192.689875	128.979049	1.430464	0.655698	22215.94897
-770.619882	99.804268	-1220.919497	-64.813486	-0.858424	-0.107265	22225.10453
-825.553199	-26.084584	-1169.800993	-286.07268	-0.858424	0.655698	22227.39341
-820.21246	-167.23269	-1149.963962	-525.642979	-1.621387	-0.107265	22215.94897
-768.330994	-298.462281	-1079.008428	-711.042924	0.667501	1.418661	22224.34156
-718.738416	-428.928909	-910.393663	-890.339167	1.430464	-0.870228	22251.04526
-608.871782	-555.580723	-763.141854	-1108.54651	2.193427	2.181623	22225.10453
-516.553291	-642.558475	-602.156717	-1178.739082	0.667501	1.418661	22208.31935
-355.568153	-721.9066	-353.430865	-1326.753853	1.430464	2.944586	22224.34156
-234.257078	-809.647315	-161.164255	-1321.413114	2.193427	1.418661	22210.60823
-76.323792	-844.743601	114.265293	-1279.450163	-0.095462	1.418661	22207.55638
51.090985	-842.454712	328.657822	-1264.190908	-0.095462	0.655698	22203.74157
224.283527	-828.721383	532.368873	-1174.924268	-2.38435	-0.870228	22199.92676
347.88349	-750.899184	716.242892	-1053.613193	1.430464	0.655698	22226.63045
469.194565	-675.365873	832.976191	-882.70954	-0.858424	1.418661	22231.20823
582.876013	-569.314052	984.042813	-701.887371	-2.38435	-0.870228	22192.29713
653.831548	-425.877058	1042.790944	-526.405942	0.667501	-0.870228	22203.74157
713.342641	-291.595616	1083.990932	-291.413419	0.667501	1.418661	22210.60823
736.994486	-97.803081	1142.739062	-7.591281	-1.621387	-0.870228	22198.40083
740.046337	47.159839	1169.442758	305.986404	-1.621387	-0.107265	22215.18601
733.942635	211.196827	1076.361304	522.667821	0.667501	1.418661	22233.49712
717.920417	363.026412	1019.139099	774.445525	1.430464	2.944586	22221.28971
667.564877	498.070816	941.3169	991.889905	0.667501	2.181623	22223.5786
610.342672	624.722631	752.102141	1136.852825	-0.095462	2.944586	22225.86749
507.342702	717.804085	632.316991	1272.660192	-0.858424	1.418661	22198.40083
405.105695	802.492948	420.976313	1352.771279	1.430464	1.418661	22170.93417
279.979806	837.589234	218.028225	1358.112018	2.193427	1.418661	22234.26008
166.298359	828.433682	-13.912447	1337.512024	2.193427	0.655698	22206.03046
8.365072	795.626284	-258.823485	1226.119465	0.667501	-0.107265	4613.63567
-110.657115	748.322594	-406.075294	1153.638005	1.430464	-0.870228	19.837031
-260.197811	691.863352	-596.815978	997.230644	-0.095462	-0.870228	2481.15482
-389.138514	612.515227	-795.949252	845.401059	-0.858424	-0.870228	22134.31196
-519.605142	513.330071	-952.356613	651.608524	-0.095462	-0.870228	22216.71194
-619.55326	389.730108	-1066.801024	418.141926	1.430464	-0.107265	22224.34156
-746.968037	263.841256	-1160.64544	192.304956	-0.858424	-0.107265	22214.42305
-796.560615	128.796852	-1227.023198	-28.954237	-0.858424	-0.107265	22224.34156
-827.079125	-4.721627	-1210.238018	-251.739357	-0.095462	-0.107265	22206.79342
-826.316162	-138.240106	-1189.638024	-472.235587	-2.38435	0.655698	22199.16379
-783.590249	-270.23266	-1145.386186	-691.968856	-2.38435	0.655698	22206.03046
-738.575447	-424.351132	-953.882539	-863.635472	-2.38435	0.655698	22217.4749
-666.85695	-531.928878	-854.697383	-1065.057634	2.193427	4.470512	22206.79342
-517.316254	-642.558475	-613.601158	-1171.109454	-0.858424	0.655698	22201.45268
-418.131098	-719.617712	-399.971592	-1264.190908	2.193427	2.181623	22220.52675
-272.405215	-782.943619	-176.42351	-1293.946455	1.430464	2.181623	22204.50453
-115.997854	-821.854718	70.013454	-1284.02794	-0.858424	-0.870228	22206.79342
38.120619	-822.617681	272.19858	-1258.087206	1.430464	-0.870228	22202.21564
192.239092	-822.617681	494.220736	-1209.257591	2.956389	0.655698	22212.13416
325.757571	-762.343625	665.887352	-1091.76133	2.956389	0.655698	22244.17859
440.201981	-695.202904	846.70952	-941.457671	2.956389	1.418661	22249.51933
556.172317	-586.099233	926.057645	-723.250328	-0.095462	-0.107265	22227.39341
633.231554	-457.921493	1065.679826	-559.976302	1.430464	-0.107265	22228.91934
688.164871	-331.269679	1097.724261	-344.057848	-0.095462	-0.107265	22225.86749
730.890784	-162.654914	1141.213137	-64.813486	-1.621387	0.655698	22215.18601
761.409293	-6.247553	1184.702013	274.704932	1.430464	1.418661	22222.81564
723.261157	187.544983	1137.398323	485.282647	-0.095462	1.418661	22230.44527
706.475976	313.433834	1052.709459	734.771462	-0.095462	0.655698	22222.81564
663.750063	448.478239	953.524304	916.356594	-3.910275	-0.107265	22199.16379
619.498224	585.811531	779.5688	1053.689886	-1.621387	0.655698	22200.68972
519.550106	688.811501	639.183656	1220.778726	0.667501	-0.107265	22179.32676
408.157546	769.685551	424.028164	1314.623142	-1.621387	-0.870228	22188.48232
306.683502	813.93739	208.872672	1289.445372	-1.621387	-1.63319	22204.50453
176.979837	820.041091	73.065305	1356.586093	-0.858424	-0.870228	22219.00082
50.328023	812.411464	-139.801298	1261.978713	-0.858424	-0.870228	19954.52742
-83.953419	765.107774	-384.712337	1203.230583	1.430464	-0.107265	22.125919
-227.390414	711.700383	-571.638207	1086.497284	-0.095462	-0.870228	13.733329
-366.249632	636.167072	-766.956668	924.749184	0.667501	1.418661	21907.71203
-463.908862	562.159686	-905.815886	724.089984	2.956389	2.181623	22235.02304
-576.827347	414.144915	-1076.719539	490.623386	1.430464	-0.107265	22247.23045
-696.612497	309.61902	-1149.200999	212.90495	1.430464	1.418661	22225.86749
-759.175441	157.789436	-1194.978764	-22.850535	-0.858424	0.655698	22228.15638
-806.479131	18.930218	-1194.215801	-225.035661	-0.858424	-0.870228	22239.60082
-826.316162	-113.062336	-1156.067664	-408.146718	-0.095462	0.655698	22215.94897
-805.716168	-241.240076	-1087.401018	-637.035539	-0.095462	0.655698	22222.05268
-740.864336	-374.758555	-971.430682	-817.094745	-0.858424	0.655698	22231.20823
-678.301391	-490.728891	-847.067755	-978.079882	1.430464	1.418661	22211.3712
-583.694012	-593.72886	-637.253003	-1133.72428	-0.858424	0.655698	22206.79342
-444.834794	-708.173271	-450.327132	-1252.746467	1.430464	1.418661	22076.32679
-295.294097	-783.706582	-217.623498	-1279.450163	-3.910275	-0.107265	22179.32676
-156.434879	-831.773234	-12.386521	-1326.753853	-0.858424	-0.870228	22192.29713
23.624327	-844.743601	210.398598	-1291.657567	-2.38435	-0.870228	22173.22306
130.43911	-825.669532	405.717059	-1282.502014	-0.095462	0.655698	22183.14158
272.350179	-779.891768	612.47996	-1124.568728	-0.095462	0.655698	22222.05268
414.261248	-720.380674	762.783619	-974.265068	-0.095462	1.418661	22231.97119
522.601957	-622.721444	929.872459	-781.998459	0.667501	2.181623	22219.76379
628.653777	-493.780742	1036.687242	-581.339259	-0.858424	-0.107265	22220.52675
691.216722	-341.188194	1117.561292	-363.131916	-0.858424	1.418661	22231.20823
722.498194	-196.988237	1151.894615	-113.643101	-0.858424	-0.107265	22220.52675
753.779666	-18.454956	1164.102019	206.038286	0.667501	0.655698	22244.17859
760.646331	148.633883	1145.790913	429.586368	3.719352	2.944586	22251.80822
710.29079	289.781989	1022.19095	667.630741	1.430464	-0.107265	22241.12674
680.535243	426.352319	970.309484	871.341792	-0.095462	-2.396153	22230.44527
625.601926	590.389308	815.428048	1055.215812	0.667501	0.655698	22227.39341
538.624174	656.767066	661.309575	1181.104663	-0.858424	-0.870228	22199.92676
443.253832	757.478147	510.242953	1310.045366	0.667501	-1.63319	22185.43046
332.624235	816.226278	318.739306	1375.660161	0.667501	0.655698	22221.28971
221.231676	817.752203	145.546765	1381.0009	0.667501	0.655698	22220.52675
83.13542	813.93739	-88.682795	1324.541658	1.430464	-1.63319	22193.82305
-59.538611	771.211476	-291.630883	1225.356502	-2.38435	-0.870228	48.066652
-189.242277	715.515196	-512.127114	1109.386166	-3.910275	-0.107265	13.733329
-341.071861	653.715215	-722.704829	953.741768	-1.621387	0.655698	21421.70476
-457.042197	557.58191	-927.941806	717.986282	-1.621387	0.655698	22195.34898
-557.753279	437.79676	-1065.275098	508.171529	-3.147313	-0.870228	22212.89712
-683.64213	331.74494	-1246.097267	245.712348	-0.095462	2.181623	22177.80084
-730.94582	195.937573	-1202.608391	27.505005	-0.858424	-0.107265	22219.76379
-792.745802	41.8191	-1194.978764	-140.346797	2.193427	2.181623	22233.49712
-823.264311	-81.780864	-1195.741726	-346.346736	-0.095462	0.655698	22212.13416
-794.271727	-236.662299	-1127.07508	-590.494812	-1.621387	-0.107265	22221.28971
-753.834702	-348.054859	-1021.023259	-749.954024	0.667501	-0.107265	22250.2823
-686.693981	-489.202965	-873.771451	-946.79841	1.430464	0.655698	22231.97119
-582.168086	-568.55109	-701.341873	-1110.072436	-0.095462	-0.870228	22218.23786
-471.538489	-678.417724	-504.497487	-1194.761299	0.667501	0.655698	22214.42305
-319.708905	-747.08437	-291.630883	-1285.553865	0.667501	0.655698	22209.08231
-171.694134	-814.988054	-74.186503	-1332.857555	-0.858424	0.655698	22212.13416
-33.597878	-850.847302	189.035641	-1268.005722	-0.858424	-1.63319	22211.3712
112.128004	-832.536197	359.176332	-1241.302026	-0.095462	-0.107265	22207.55638
242.594632	-809.647315	581.198488	-1143.642796	-0.858424	-0.107265	22216.71194
382.216813	-737.928817	770.413247	-1013.939131	0.667501	1.418661	22228.91934
489.794559	-644.847363	874.939142	-804.887341	-1.621387	-0.107265	22224.34156
597.372305	-523.536288	1013.79836	-637.798501	-3.910275	-0.870228	22199.16379
662.224138	-396.121511	1095.435373	-450.109668	-3.147313	-0.870228	22214.42305
736.231523	-240.477113	1089.331671	-200.620853	-0.858424	0.655698	22204.50453
754.542629	-76.440124	1138.161286	96.934614	1.430464	0.655698	22208.31935
746.150039	89.122789	1076.361304	341.845653	0.667501	-0.870228	22226.63045
737.757449	267.65607	1077.88723	563.104846	-0.858424	-0.870228	22231.97119
693.50561	404.2264	1003.116881	846.926985	-0.095462	1.418661	22219.00082
633.231554	544.611543	868.83544	997.993607	-0.858424	1.418661	22221.28971
569.905646	663.63373	721.583632	1173.475036	0.667501	-0.107265	22217.4749
458.513087	742.981855	535.420724	1283.34167	-0.095462	-0.107265	22198.40083
370.772372	805.544799	359.176332	1360.400907	1.430464	0.655698	22234.26008
228.861303	836.826272	175.302312	1341.326838	1.430464	-0.107265	22231.97119
112.128004	823.855905	-77.238354	1285.630558	0.667501	1.418661	22199.92676
-3.079369	798.678135	-284.001256	1252.060198	2.193427	0.655698	248.725852
[truncated: 28,725 more rows]
