# Supplementary material for: Dynamic analysis of slant cracked rotor system considering nonlinear oil film force
Source: PLoS One. 2024 Jan 25;19(1):e0294293. doi: 10.1371/journal.pone.0294293 (PMC10810477; doi:10.1371/journal.pone.0294293)
Supplement: S1 File — These data were measured by two eddy current sensors, model WT0150. (ZIP) [file pone.0294293.s001.zip › 2021.3.18 Test data for plain bearings/2021.3.18 (P=0.2Mpa, Z=8.1g Non-monitoring disk clockwise126°+4.0g)/1700.csv]

1024	30720	7	0	3
8	8	8	8	10	10	1
3	3	3	3	1	1	4
2	1	4	3	0	0	0
0	0	0	0	0.000034	0.000003	20709.91211
-257.789362	-699.677361	-143.893183	-1181.977948	0.915548	0.531768	22211.3712
-152.500505	-771.395859	62.106756	-1176.637209	3.204436	0.531768	22208.31935
6.195745	-772.921784	240.640037	-1094.237234	2.441473	-0.994158	22244.17859
129.032745	-743.166237	390.180733	-1108.733526	0.915548	-0.994158	22244.94156
242.714193	-726.381057	576.343641	-990.474301	0.915548	-0.994158	22226.63045
361.73638	-662.292187	718.25471	-860.770636	0.915548	-0.994158	22228.91934
463.973387	-585.232951	828.884307	-710.466977	-0.610378	0.531768	22228.15638
558.580766	-473.840391	919.676873	-499.889262	0.915548	1.29473	22221.28971
594.440015	-354.818204	973.847227	-346.533751	0.152585	0.531768	22220.52675
677.602953	-216.721949	1038.69906	-106.200489	-1.37334	1.29473	22222.81564
705.832574	-102.277538	1066.928681	62.414276	-0.610378	1.29473	22225.86749
682.943692	32.003903	1024.202768	319.532718	-5.188154	-1.757121	22194.58602
665.395549	197.566817	939.513904	436.266017	-1.37334	-0.231195	22211.3712
650.136294	318.877892	798.365797	626.243738	-0.610378	-2.520083	22167.88232
601.306679	405.855644	777.002841	802.48813	0.915548	0.531768	22195.34898
554.00299	519.537092	593.891784	879.547367	-0.610378	-0.231195	22202.97861
486.862269	606.514844	546.588094	1055.791759	-1.37334	0.531768	22219.76379
380.810448	678.233342	355.084447	1105.384337	0.915548	1.29473	22193.82305
282.388255	719.433329	195.625235	1147.347287	0.152585	-0.231195	22211.3712
167.180882	740.033323	46.847502	1132.088033	0.152585	-0.994158	22205.2675
59.603136	716.381478	-153.811698	1117.591741	0.152585	-0.994158	22217.4749
-32.715355	694.255559	-317.085724	1049.688057	2.441473	-0.994158	135.807367
-180.730126	651.529646	-493.330116	953.554752	3.204436	0.531768	16.022217
-307.38194	598.885217	-659.655993	819.273311	2.441473	1.29473	14093.44768
-404.278208	543.188937	-823.692981	632.34744	1.678511	1.29473	22192.29713
-517.959656	459.263036	-956.448497	480.517855	0.915548	-0.231195	22231.97119
-584.337414	347.107514	-989.255895	285.199395	-0.610378	0.531768	22209.08231
-665.974427	245.63347	-1064.026243	149.392028	-1.37334	0.531768	22218.23786
-705.648489	105.248326	-1096.070678	-0.148669	2.441473	0.531768	22231.20823
-758.292918	15.981686	-1038.848473	-203.096757	3.204436	1.29473	22214.42305
-754.478104	-90.070135	-1010.618852	-396.126329	-1.37334	-0.994158	22221.28971
-717.09293	-219.010837	-906.092957	-557.87443	-2.899266	-1.757121	22212.89712
-678.18183	-350.240428	-818.352242	-721.911418	-1.37334	0.531768	22185.43046
-604.174445	-446.373733	-687.122651	-873.741003	-1.37334	3.583619	22185.43046
-533.981873	-534.114447	-542.922694	-1004.207631	-1.37334	2.057693	22189.24528
-417.248574	-626.432939	-398.722737	-1107.970563	0.152585	1.29473	22200.68972
-295.174537	-691.284771	-200.352425	-1156.800178	1.678511	0.531768	22209.08231
-154.789393	-732.484759	6.410477	-1161.377954	1.678511	0.531768	22205.2675
-18.982026	-765.292157	228.432633	-1102.629824	0.915548	-0.231195	22225.10453
90.121646	-772.158821	381.02518	-1089.659457	-1.37334	0.531768	22219.76379
241.188268	-727.14402	535.143653	-946.222463	0.152585	0.531768	22228.91934
357.158604	-682.892181	660.269542	-897.392847	0.152585	0.531768	22228.15638
434.980803	-595.914429	809.047276	-757.770667	3.967399	2.820656	22241.12674
523.48448	-507.410752	875.425034	-576.185535	0.915548	1.29473	22246.46748
602.069642	-391.440416	959.350935	-400.704106	2.441473	0.531768	22244.94156
681.417767	-270.12934	1025.728693	-216.067123	0.152585	-1.757121	22227.39341
704.306649	-137.373824	1032.595358	5.955033	2.441473	0.531768	22236.54897
702.780723	10.640947	1034.121283	259.258662	0.152585	-0.994158	22228.15638
676.077028	148.737202	989.106482	459.154899	-1.37334	-0.231195	22209.84527
657.765922	275.389016	913.573171	619.377073	2.441473	2.057693	22222.81564
629.536301	384.492688	812.862089	801.725168	-2.136303	0.531768	22224.34156
570.78817	504.277837	702.232493	905.4881	0.152585	1.29473	22202.21564
487.625232	588.203739	557.269573	1031.376951	-2.136303	1.29473	22191.53417
417.43266	653.818534	379.499255	1057.317684	-2.136303	0.531768	22193.06009
304.514175	677.470379	220.803006	1097.75471	-0.610378	-0.231195	22156.43788
201.514205	719.433329	7.173439	1045.110281	-2.136303	-2.520083	22192.29713
88.59572	706.462963	-159.9154	1104.621374	2.441473	1.29473	22222.81564
-24.322765	691.203708	-321.6635	1022.221399	-0.610378	-0.231195	1167.332987
-154.02643	653.818534	-461.285681	960.421417	0.915548	1.29473	16.78518
-259.315288	614.907434	-631.426372	864.288112	0.152585	2.057693	26.703696
-377.574512	554.633378	-731.37449	725.428894	0.152585	1.29473	22030.54903
-464.552264	476.048216	-896.174441	532.399321	0.152585	2.057693	22206.03046
-553.055942	376.86306	-958.737386	398.11788	2.441473	0.531768	22244.17859
-630.878141	273.100128	-1064.026243	194.406829	3.204436	0.531768	22238.83786
-704.885526	143.396463	-1109.041045	-8.541259	0.152585	-0.994158	22229.6823
-749.137365	46.500195	-1057.159579	-166.474546	1.678511	1.29473	22239.60082
-756.766992	-61.840513	-1001.463299	-328.985608	1.678511	2.057693	22232.73415
-743.033663	-187.729365	-979.33738	-533.459622	0.915548	3.583619	22208.31935
-672.078129	-329.640434	-861.078155	-720.385493	0.152585	2.057693	22203.74157
-621.722588	-434.929292	-714.58931	-807.363245	-0.610378	2.057693	22216.71194
-517.959656	-512.751491	-552.84121	-931.726171	-0.610378	2.057693	22210.60823
-452.34486	-602.018131	-384.226445	-1017.94096	-0.610378	-0.231195	22198.40083
-324.930083	-672.210703	-227.819084	-1144.592774	0.152585	0.531768	22212.89712
-201.33012	-748.506976	-40.893213	-1164.429805	-0.610378	1.29473	22180.08972
-51.026461	-771.395859	165.869689	-1130.096482	-0.610378	1.29473	22204.50453
66.469801	-774.44771	334.484453	-1081.266867	-2.136303	2.057693	22215.94897
187.780876	-749.269939	455.795529	-1079.740942	-3.662228	-0.231195	22201.45268
306.0401	-699.677361	627.462144	-994.289115	0.915548	2.057693	22224.34156
417.43266	-627.958864	775.476915	-772.266959	1.678511	2.057693	22231.20823
515.09189	-525.721857	871.61022	-631.118852	0.915548	1.29473	22214.42305
594.440015	-417.381149	970.032413	-421.3041	-0.610378	-0.231195	22223.5786
644.032593	-298.358962	1018.862028	-258.030074	-1.37334	-0.231195	22229.6823
702.017761	-148.818265	1037.173134	-63.474576	3.204436	0.531768	22215.18601
704.306649	-9.959047	998.262034	207.377196	3.204436	2.057693	22247.23045
679.128878	127.374245	976.899078	422.532687	1.678511	2.057693	22248.75637
646.321481	247.159395	862.454667	525.532657	1.678511	2.057693	22188.48232
626.48445	359.314917	822.780605	747.554813	0.152585	-0.231195	22217.4749
579.943723	472.996365	728.936188	856.658485	0.915548	1.29473	22215.18601
530.351145	579.048186	597.706598	987.125113	0.915548	0.531768	22195.34898
438.795616	646.951869	446.639976	1109.962113	-0.610378	-0.231195	22210.60823
317.484541	709.514814	262.765956	1143.532474	0.915548	-0.231195	22221.28971
222.877162	718.670367	113.988222	1124.458405	0.152585	-0.994158	22210.60823
99.277198	734.692584	-48.522841	1142.769511	-0.610378	-0.231195	22219.00082
3.143894	695.018522	-226.293158	1090.125082	-1.37334	3.583619	12967.31468
-122.744958	661.448161	-422.374582	985.599187	-3.662228	-0.994158	22.888882
-235.663443	625.588913	-645.159701	865.814038	-2.136303	0.531768	12.207404
-345.530077	569.892633	-722.218937	733.821484	-0.610378	1.29473	21766.56392
-473.707817	492.833396	-899.989255	418.717874	-0.610378	-0.231195	22198.40083
-564.500383	398.226017	-984.678119	400.406768	0.915548	-0.994158	22211.3712
-637.744805	288.359383	-1056.396616	227.977189	0.915548	-0.231195	22222.81564
-696.492936	170.100159	-1048.766989	72.332791	0.915548	1.29473	22223.5786
-732.352185	80.070556	-1039.611436	-103.911601	3.204436	2.057693	22213.66009
-751.426253	-45.055333	-1039.611436	-277.867105	1.678511	3.583619	22224.34156
-741.507738	-143.477526	-977.048491	-485.39297	2.441473	2.820656	22244.17859
-701.070713	-276.996005	-867.181857	-623.489225	3.204436	2.057693	22235.786
-647.663321	-389.151527	-748.15967	-788.289176	2.441473	-0.231195	22193.82305
-563.73742	-481.470019	-629.900446	-956.140978	0.152585	-0.231195	22218.23786
-448.530047	-580.655174	-451.367166	-1049.985395	1.678511	-0.994158	22203.74157
-353.159705	-675.262554	-278.937587	-1111.785377	2.441473	1.29473	22218.23786
-216.589375	-730.958834	-122.530226	-1151.459439	1.678511	0.531768	22208.31935
-99.856076	-765.292157	65.92157	-1113.311302	0.152585	1.29473	22209.84527
24.50685	-791.23289	315.410385	-1112.548339	0.152585	2.057693	22214.42305
188.543839	-743.9292	419.93628	-1019.466885	-1.37334	-0.231195	22230.44527
294.595659	-718.75143	590.07697	-941.644686	1.678511	0.531768	22212.13416
378.52156	-654.66256	754.113959	-837.881754	-2.136303	-1.757121	22200.68972
476.18079	-564.632957	825.832456	-705.126238	-2.136303	-1.757121	22205.2675
582.232611	-455.529286	935.69909	-492.259634	-0.610378	-0.994158	22202.21564
634.114077	-329.640434	1008.943513	-303.807838	0.915548	0.531768	22209.08231
666.921475	-190.781216	1018.099066	-120.696781	3.204436	1.29473	22230.44527
702.017761	-46.581259	1020.387954	137.947587	2.441473	2.057693	22224.34156
692.099245	83.885369	1011.995364	363.784557	0.915548	2.820656	22222.05268
669.210363	215.11496	941.802792	518.665992	-0.610378	-0.231195	22225.10453
628.773338	341.766775	870.847257	715.510378	1.678511	1.29473	22210.60823
595.96594	451.633409	789.973207	868.102926	-0.610378	-0.994158	22200.68972
552.477064	547.766713	625.936219	994.75474	0.152585	-1.757121	22229.6823
445.662281	655.344459	484.02515	1069.525088	1.678511	-0.231195	22226.63045
358.684529	698.070373	308.54372	1124.458405	3.204436	1.29473	22215.94897
254.158634	711.803702	113.988222	1092.41397	3.204436	1.29473	22214.42305
146.580888	726.299994	-8.085816	1131.32507	0.915548	0.531768	22227.39341
42.054993	721.722218	-176.70058	1102.332486	0.152585	2.057693	22214.42305
-84.596821	685.100006	-389.567184	1061.132498	0.152585	1.29473	38.9111
-197.515306	645.425944	-529.952328	936.006609	1.678511	-1.757121	14.496292
-320.352307	585.151888	-680.255987	807.82887	0.915548	-0.994158	21053.95673
-447.004121	520.300055	-811.485577	625.480775	-0.610378	-1.757121	22203.74157
-529.404097	404.329719	-923.6411	468.310452	-2.136303	-0.994158	22201.45268
-608.752221	303.618638	-1021.30033	258.495699	-0.610378	-0.231195	22192.29713
-672.841091	196.803855	-1078.522535	86.06612	-2.899266	0.531768	22202.21564
-755.241067	83.122407	-1099.885492	-97.044936	-1.37334	0.531768	22218.23786
-780.418837	-32.084967	-1049.529951	-271.763403	-1.37334	1.29473	22203.74157
-728.537371	-145.766414	-1068.60402	-518.96333	1.678511	1.29473	22197.63787
-705.648489	-273.944154	-899.989255	-602.126268	0.915548	-0.231195	22208.31935
-653.767023	-370.840422	-771.048552	-768.452145	1.678511	-0.231195	22207.55638
-582.048526	-467.736689	-639.818962	-883.659518	0.152585	-0.231195	22209.84527
-488.967072	-572.262584	-487.226414	-1002.681705	1.678511	-0.231195	22202.21564
-378.337475	-631.010715	-320.137575	-1110.259451	4.730362	2.057693	22227.39341
-250.922698	-721.803281	-134.73763	-1150.696476	1.678511	2.057693	22221.28971
-119.693107	-747.744014	62.106756	-1143.829811	0.915548	0.531768	22236.54897
1.617968	-760.71438	282.602987	-1077.452053	2.441473	-0.994158	22231.20823
140.477186	-755.373641	418.410354	-1046.170581	0.915548	-0.231195	22231.20823
251.869746	-724.855132	577.106604	-994.289115	0.915548	-0.994158	22229.6823
368.603045	-653.899597	705.284344	-884.422481	0.152585	-0.994158	22212.13416
484.573381	-599.729243	812.099127	-723.437343	0.915548	-0.994158	22217.4749
579.943723	-466.973727	920.439835	-521.252218	2.441473	0.531768	22230.44527
625.721487	-344.136726	1022.676842	-318.30413	0.915548	0.531768	22229.6823
686.758506	-225.877502	1055.48424	-126.800483	-1.37334	0.531768	22210.60823
691.336282	-85.492358	1048.617575	93.695748	-0.610378	-0.994158	22205.2675
665.395549	53.36686	1013.521289	311.140128	-0.610378	0.531768	22212.89712
660.817773	181.5446	943.328717	479.754893	-2.136303	-0.994158	22177.03787
629.536301	315.826041	880.765773	662.102987	0.152585	-0.231195	22208.31935
598.254828	427.981564	813.625052	803.251093	0.152585	-2.520083	22222.81564
552.477064	529.455608	637.38066	928.376982	1.678511	-1.757121	22188.48232
491.440045	609.566695	509.20292	1003.910293	2.441473	2.057693	22216.71194
380.810448	680.52223	358.899261	1119.117666	0.152585	0.531768	22222.05268
271.706777	714.09259	175.788204	1125.221368	0.915548	2.820656	22188.48232
175.573472	745.374062	23.958619	1142.006548	0.915548	0.531768	22218.23786
71.81054	721.722218	-142.367257	1129.036182	0.152585	-1.757121	22254.09711
-53.315349	686.625932	-310.219059	1053.502871	1.678511	0.531768	184.636982
-181.493089	672.892602	-527.663439	921.510317	0.915548	-1.757121	13.733329
-303.567127	601.174105	-635.241185	840.636267	1.678511	0.531768	16592.15064
-421.063388	547.766713	-804.618913	644.554844	-1.37334	0.531768	22181.61565
-479.811519	443.240819	-924.404063	500.354887	0.152585	-0.231195	22209.08231
-603.411482	350.922327	-1012.90774	314.191979	0.152585	0.531768	22223.5786
-659.870725	231.90014	-1067.078094	157.021655	0.152585	2.057693	22215.18601
-716.329967	111.352028	-1052.581802	-40.585694	0.152585	-0.231195	22219.00082
-762.107732	-2.32942	-1039.611436	-209.963422	1.678511	0.531768	22230.44527
-768.211433	-110.670128	-999.937373	-381.630037	-2.136303	-0.231195	22193.06009
-732.352185	-228.16639	-963.315162	-592.207753	-2.136303	0.531768	22195.34898
-674.367017	-351.003391	-825.218907	-736.40771	-1.37334	0.531768	22179.32676
-595.018892	-447.136695	-696.278204	-875.266928	0.152585	0.531768	22200.68972
-530.930022	-534.114447	-552.84121	-1038.540954	0.152585	0.531768	22194.58602
-407.330059	-623.381088	-390.330147	-1094.237234	1.678511	2.057693	22206.79342
-284.493058	-691.284771	-191.959835	-1179.68906	1.678511	1.29473	22214.42305
-154.789393	-740.877349	-34.789511	-1209.444607	1.678511	-0.231195	22205.2675
-35.004243	-782.8403	229.195596	-1114.074265	1.678511	0.531768	22228.15638
96.98831	-775.210672	400.862211	-1093.474271	0.915548	-1.757121	22228.91934
225.929013	-727.906983	549.639945	-979.792823	3.204436	-0.231195	22241.12674
340.373423	-665.344038	705.284344	-879.081742	3.967399	0.531768	22248.75637
434.980803	-595.151466	787.684319	-741.748449	0.915548	0.531768	22241.12674
534.165958	-502.070012	899.839841	-536.511473	-0.610378	0.531768	22223.5786
604.35853	-377.707086	981.476854	-381.630037	0.915548	1.29473	22235.02304
661.580736	-248.003421	1013.521289	-176.393061	1.678511	1.29473	22235.02304
686.758506	-136.610862	1019.624991	-7.015334	0.152585	-1.757121	22212.89712
691.336282	26.663164	1045.565724	260.021624	0.152585	-1.757121	22225.10453
676.077028	159.41868	971.558339	448.47342	1.678511	1.29473	22229.6823
641.743704	290.648271	893.73614	588.858564	-0.610378	-0.231195	22184.6675
602.832605	397.463054	807.52135	800.199242	-3.662228	-0.994158	22202.21564
572.314095	502.751912	693.839902	939.821423	-2.136303	0.531768	22200.68972
498.30671	589.729664	528.276989	1013.065846	-1.37334	1.29473	22190.00824
385.388225	650.00372	406.965913	1100.043598	-0.610378	-0.231195	22189.24528
296.121585	718.670367	183.417831	1113.013964	-0.610378	1.29473	22196.87491
204.566056	713.329627	2.595663	1077.917678	0.915548	-0.994158	22197.63787
84.780906	722.48518	-127.870965	1115.302852	0.152585	-0.994158	22220.52675
-24.322765	697.30741	-274.359811	1026.799175	2.441473	-0.231195	659.199805
-138.767175	659.159273	-485.700489	942.110311	2.441473	1.29473	17.548143
-266.944915	615.670397	-624.559707	874.96959	-0.610378	1.29473	2423.932615
-383.678214	559.974117	-754.263372	711.695565	0.152585	1.29473	22156.43788
-460.73745	482.914881	-883.204075	550.710427	1.678511	1.29473	22235.02304
-548.478165	368.47047	-951.870721	376.754923	0.915548	0.531768	22231.20823
-630.115178	257.840873	-1059.448467	162.362394	0.152585	-0.231195	22237.31193
-682.759607	152.552016	-1088.441051	3.666145	0.915548	-0.994158	22240.36378
-762.870694	32.766866	-1057.159579	-161.896769	-0.610378	-1.757121	22214.42305
-777.366986	-96.936799	-1054.107728	-406.807808	1.678511	1.29473	22200.68972
-739.218849	-203.751582	-948.055907	-541.089249	-2.136303	0.531768	22212.89712
-696.492936	-319.721918	-874.811485	-684.526244	0.152585	2.057693	22208.31935
-631.641104	-421.958925	-729.848565	-850.852121	-0.610378	1.29473	22209.08231
-541.611501	-525.721857	-559.707874	-930.963208	-2.136303	1.29473	22221.28971
-440.900419	-615.75146	-382.700519	-1059.140948	-2.136303	0.531768	22179.32676
-329.50786	-702.729212	-277.411662	-1149.933513	-1.37334	1.29473	22186.95639
-195.989381	-745.455126	-55.389505	-1168.244619	-2.136303	-0.231195	22167.11936
-62.470902	-771.395859	167.395614	-1115.60019	-1.37334	2.057693	22200.68972
83.254981	-771.395859	322.27705	-1121.703892	2.441473	1.29473	22216.71194
183.2031	-737.825498	509.20292	-1011.074295	-0.610378	2.057693	22231.97119
309.091951	-701.96625	599.232523	-943.933574	-0.610378	1.29473	22220.52675
421.247473	-618.803311	696.128791	-855.429897	-0.610378	1.29473	22221.28971
535.691884	-527.247783	889.921326	-584.578125	0.915548	0.531768	22229.6823
599.017791	-415.855223	914.336133	-464.792976	1.678511	1.29473	22220.52675
647.847406	-286.914521	1015.047215	-241.244894	3.967399	1.29473	22244.94156
694.388133	-158.736781	1059.299053	2.903182	3.204436	0.531768	22248.75637
705.069612	-13.010898	1003.602774	206.614233	0.915548	0.531768	22238.83786
673.788139	118.218693	995.210184	378.280849	1.678511	2.820656	22226.63045
675.314065	261.655687	925.780574	588.095601	0.152585	2.820656	22227.39341
622.669636	379.914911	840.328748	749.080739	0.152585	3.583619	22212.89712
566.210393	479.100067	726.6473	892.517733	0.152585	2.057693	22198.40083
510.514114	575.996335	610.676964	986.36215	0.915548	0.531768	22214.42305
422.010436	649.240758	416.121466	1086.310268	0.915548	0.531768	22222.05268
343.425274	707.225926	257.425217	1117.591741	-0.610378	0.531768	22196.11194
215.247534	728.588882	110.936371	1106.910262	-1.37334	0.531768	22201.45268
91.647571	735.455547	-63.782095	1122.169517	-0.610378	1.29473	22211.3712
-23.559802	724.774068	-277.411662	1079.443604	-3.662228	-0.231195	7037.568285
-102.907927	666.7889	-442.211613	1000.858442	-1.37334	1.29473	19.074068
-246.344921	606.514844	-569.62639	887.176994	-2.136303	1.29473	13.733329
-353.922667	581.337074	-780.204105	724.665931	0.915548	1.29473	21903.89721
-447.767084	481.388955	-922.878137	539.265986	0.915548	-0.231195	22206.79342
-553.818904	400.514905	-988.492932	433.214166	0.152585	-0.994158	22225.86749
-624.774439	308.959377	-1071.655871	182.199425	-1.37334	-0.994158	22207.55638
-685.811458	167.048308	-1059.448467	2.903182	0.915548	1.29473	22219.76379
-736.929961	66.337227	-1052.581802	-116.881968	0.152585	0.531768	22229.6823
-742.2707	-49.633109	-1012.144777	-292.363397	3.204436	2.820656	22237.31193
-733.87811	-166.366408	-960.263311	-505.992963	0.915548	2.057693	22231.97119
-691.91516	-293.018223	-884.73	-660.874399	1.678511	2.820656	22220.52675
-627.063327	-386.099676	-774.863366	-806.600282	1.678511	1.29473	22210.60823
-560.685569	-486.810758	-600.907862	-913.415065	0.915548	-0.231195	22206.79342
-452.34486	-600.492206	-450.604203	-1014.889109	0.152585	1.29473	22196.11194
-355.448593	-655.425523	-272.833885	-1123.229818	0.915548	0.531768	22189.24528
-214.300486	-720.277355	-112.61171	-1175.111284	0.915548	-0.231195	22205.2675
-79.256082	-798.099554	110.936371	-1129.333519	0.152585	1.29473	22229.6823
43.580919	-767.581045	265.054844	-1109.496488	0.915548	3.583619	22225.10453
160.314217	-747.744014	458.084417	-1037.777991	-0.610378	2.057693	22198.40083
274.758628	-707.306989	608.388076	-942.407649	-0.610378	2.057693	22210.60823
392.254889	-650.847746	757.928772	-859.244711	-1.37334	0.531768	22209.08231
483.810418	-567.684808	871.61022	-677.659579	-2.136303	-0.994158	22202.21564
569.262244	-449.425584	943.328717	-469.370752	-2.136303	-2.520083	22221.28971
653.951108	-320.484881	999.78796	-283.207844	0.152585	-0.231195	22231.97119
672.262214	-166.366408	1009.706476	-81.785682	-0.610378	-0.231195	22218.23786
703.543686	-42.766445	1022.676842	130.317959	3.204436	2.057693	22228.15638
682.943692	102.196475	988.343519	330.977159	2.441473	2.057693	22220.52675
687.521469	234.951991	947.906494	563.680794	0.152585	0.531768	22186.19343
613.514083	347.107514	868.558369	714.747416	-0.610378	0.531768	22238.83786
611.225195	459.263036	783.106543	867.339963	0.915548	-0.231195	22239.60082
515.09189	547.003751	626.699182	985.599187	1.678511	-0.231195	22207.55638
452.528946	622.537062	455.795529	1077.154716	-0.610378	-2.520083	22214.42305
351.817864	704.174075	297.099279	1126.747294	-0.610378	-0.231195	22214.42305
245.003081	724.774068	155.18821	1132.850995	-0.610378	2.057693	22195.34898
143.529037	736.981472	-19.530257	1131.32507	-0.610378	2.820656	22222.05268
16.877223	709.514814	-172.122804	1090.125082	0.915548	0.531768	22231.20823
-89.174598	689.677783	-394.14496	1036.717691	0.152585	1.29473	32.807398
-212.011598	643.900018	-553.604172	903.962174	0.915548	0.531768	12.207404
-337.90045	578.285223	-687.885614	787.228876	-1.37334	-0.994158	21440.77883
-430.981904	501.225987	-835.900385	594.962266	-0.610378	-0.231195	22177.03787
-504.226326	411.959346	-978.574417	441.606756	0.152585	0.531768	22197.63787
-624.774439	316.589004	-1021.30033	243.999407	0.152585	1.29473	22216.71194
-676.655905	192.226078	-1090.729939	85.303158	-1.37334	1.29473	22202.97861
-732.352185	82.359444	-1076.99661	-99.333825	0.152585	2.057693	22217.4749
-743.796626	-25.218302	-1067.841057	-278.630068	0.152585	1.29473	22228.91934
-748.374402	-155.68493	-1009.092926	-483.104081	1.678511	-0.231195	22218.23786
-707.937377	-260.973788	-911.433696	-607.467007	-0.610378	1.29473	22212.13416
-643.848507	-372.366347	-848.870752	-787.526213	-1.37334	-2.520083	22199.92676
-591.967041	-473.077428	-652.789328	-927.911357	0.915548	-0.994158	22215.18601
-478.285593	-560.05518	-467.389383	-995.815041	2.441473	0.531768	22226.63045
-368.418959	-643.981082	-314.033873	-1103.392786	3.204436	1.29473	22227.39341
-246.344921	-712.647728	-111.085785	-1134.674259	0.152585	-0.231195	22201.45268
-110.537554	-769.869933	73.551197	-1133.911296	0.152585	0.531768	22227.39341
9.247595	-764.529194	276.499285	-1079.740942	1.678511	1.29473	22229.6823
138.951261	-772.158821	424.514056	-1085.081681	0.152585	-0.231195	22228.91934
271.706777	-715.699579	591.602896	-929.437282	1.678511	-0.994158	22216.71194
364.025268	-672.973666	742.669518	-848.563232	-0.610378	-0.994158	22225.86749
482.284492	-576.840361	827.358381	-717.333642	0.152585	-0.994158	22230.44527
560.106692	-465.447801	910.52132	-527.35592	0.915548	-0.994158	22215.18601
634.87704	-349.477465	995.210184	-334.326348	-1.37334	0.531768	22202.21564
660.817773	-224.351576	1011.995364	-125.274558	-0.610378	1.29473	22214.42305
695.151096	-80.151619	1040.224985	118.873518	0.915548	1.29473	22196.11194
684.469618	55.655748	1031.832395	330.977159	-0.610378	0.531768	22211.3712
672.262214	180.781637	947.143531	503.406737	-1.37334	-2.520083	22219.76379
640.980742	323.455669	914.336133	669.732614	-0.610378	-3.283046	22195.34898
601.306679	437.137117	797.602835	846.739969	-0.610378	-2.520083	22157.96381
550.188176	533.270421	667.136207	918.458466	2.441473	-0.994158	22212.13416
474.654865	601.937068	517.59551	1043.584355	0.152585	-0.994158	22196.87491
373.180821	697.30741	314.647422	1102.332486	0.915548	-0.994158	22199.92676
282.388255	720.196292	162.817838	1130.562107	3.204436	0.531768	22239.60082
160.314217	734.692584	-14.189517	1080.206567	2.441473	-0.231195	22238.83786
59.603136	725.537031	-143.13022	1117.591741	3.967399	1.29473	22231.97119
-83.833858	673.655565	-318.611649	1029.088063	-0.610378	-1.757121	58.748131
-195.226418	649.240758	-532.241216	943.636237	2.441473	-0.994158	15.259255
-303.567127	591.25559	-670.337471	818.510348	-1.37334	-1.757121	15047.91406
-409.618947	530.981533	-795.46336	650.658546	0.915548	0.531768	22186.95639
-510.330028	440.188968	-912.196659	499.591924	0.915548	-0.231195	22217.4749
-590.441116	329.559371	-1000.700336	321.058643	-2.136303	-0.994158	22209.84527
-691.152197	224.270513	-1107.515119	115.821667	1.678511	1.29473	22225.10453
-726.248483	109.826103	-1094.544753	-38.296806	-2.136303	-0.231195	22208.31935
-760.581806	-5.381271	-1022.826256	-229.800453	-1.37334	-0.231195	22195.34898
-760.581806	-114.484942	-1008.329964	-458.689274	1.678511	-0.231195	22190.00824
-730.063297	-235.796017	-910.670733	-562.452206	0.152585	-0.994158	22204.50453
-649.189246	-336.507099	-810.722615	-728.778083	-1.37334	-0.231195	22182.37861
-612.567035	-439.507068	-702.381906	-873.741003	0.915548	0.531768	22212.89712
-498.885587	-541.744075	-498.670855	-1034.72614	-2.136303	-0.994158	22196.87491
-393.59673	-640.929231	-364.389414	-1059.140948	1.678511	1.29473	22199.92676
-283.730095	-699.677361	-142.367257	-1175.874246	0.915548	1.29473	22195.34898
-141.056064	-737.825498	-5.033965	-1156.800178	3.204436	0.531768	22230.44527
-9.826473	-772.921784	255.136329	-1096.526122	3.967399	0.531768	22222.05268
117.588304	-753.084753	395.521472	-1059.90391	2.441473	-1.757121	22248.75637
248.054932	-723.329206	529.802914	-967.585419	1.678511	-0.994158	22251.04526
343.425274	-664.581075	709.86212	-856.19286	1.678511	0.531768	22227.39341
460.921536	-594.388504	802.180611	-721.911418	0.152585	-0.231195	22232.73415
526.536331	-489.862609	904.417618	-549.481839	-0.610378	-0.231195	22235.786
618.854822	-386.099676	989.106482	-348.82264	0.915548	2.057693	22215.18601
657.002959	-257.158974	1042.513873	-148.16344	2.441473	1.29473	22222.81564
695.914059	-108.38124	1048.617575	70.806866	-0.610378	-0.994158	22231.20823
704.306649	40.396493	1028.780544	292.829022	-0.610378	-2.520083	22218.23786
695.151096	146.448314	976.899078	456.103048	0.152585	-0.994158	22202.21564
650.136294	282.255681	918.150947	640.74003	-2.136303	-2.520083	22199.16379
615.040009	396.700092	786.921356	803.251093	-1.37334	-0.231195	22190.7712
563.921505	509.618577	691.551014	936.006609	-0.610378	1.29473	22181.61565
482.284492	598.122254	550.402908	1051.213983	-2.136303	0.531768	22204.50453
394.543778	674.418528	355.084447	1119.117666	0.915548	-0.231195	22218.23786
293.069734	720.196292	211.647453	1131.32507	1.678511	0.531768	22188.48232
177.86236	731.640733	77.366011	1136.665809	1.678511	-0.231195	22228.15638
80.966093	722.48518	-118.715412	1127.510256	1.678511	0.531768	22232.73415
-35.004243	688.91482	-318.611649	1039.769542	0.915548	-0.994158	385.296182
-136.478287	644.662981	-480.35975	946.688088	0.915548	-0.231195	13.733329
-275.337505	617.196323	-631.426372	836.821454	1.678511	2.057693	392.92581
-385.204139	556.922266	-803.092987	660.577061	0.915548	0.531768	22133.549
-485.915221	463.07785	-992.307746	482.806744	3.204436	0.531768	22228.91934
-552.292979	376.86306	-976.285529	353.103078	2.441473	2.057693	22235.786
-659.107762	241.818656	-1058.685504	161.599431	0.915548	1.29473	22222.05268
-729.300334	128.137208	-1084.626237	2.903182	0.152585	1.29473	22222.81564
-762.107732	32.003903	-1049.529951	-219.881937	-1.37334	-0.994158	22138.12677
-739.981812	-84.729395	-1011.381815	-360.267081	0.152585	-0.231195	22205.2675
-735.404036	-210.618247	-920.589249	-549.481839	1.678511	-0.231195	22216.71194
-687.337383	-325.82562	-852.685565	-689.10402	0.915548	2.057693	22199.92676
-602.64852	-440.270031	-710.011533	-837.118791	-1.37334	2.057693	22179.32676
-536.270761	-531.825559	-578.01898	-1008.785407	-1.37334	2.057693	22188.48232
-427.16709	-618.040348	-394.907923	-1037.015028	-0.610378	2.820656	22196.87491
-298.98935	-696.62551	-252.996854	-1174.348321	-0.610378	0.531768	22184.6675
-183.781977	-743.166237	-33.263586	-1154.51129	-2.136303	-1.757121	22202.97861
-40.344982	-766.055119	188.758571	-1114.074265	-0.610378	-0.231195	22229.6823
79.440167	-765.292157	361.951112	-1068.296501	-0.610378	0.531768	22216.71194
198.462354	-742.403275	516.832547	-1005.733556	0.152585	-0.994158	22222.05268
325.877131	-682.892181	646.536213	-921.044692	0.152585	1.29473	22218.23786
422.010436	-618.040348	760.217661	-792.866953	0.152585	0.531768	22215.18601
521.195592	-529.536671	907.469469	-578.474423	0.915548	-0.231195	22229.6823
608.936307	-408.988559	979.950929	-390.78559	5.493324	2.820656	22257.14896
666.921475	-272.418229	970.032413	-288.548583	0.915548	-0.231195	22247.23045
695.151096	-146.529377	1030.306469	8.243921	1.678511	-0.231195	22231.20823
696.677021	-2.32942	1023.439805	237.895705	1.678511	1.29473	22240.36378
683.706655	126.611283	1002.076848	431.68824	-0.610378	0.531768	22224.34156
662.343698	272.337165	912.810208	604.117819	0.915548	2.820656	22197.63787
618.854822	383.729725	850.247264	771.206658	-2.136303	2.057693	22214.42305
587.57335	489.781545	737.328778	918.458466	2.441473	2.057693	22217.4749
515.854853	589.729664	570.239939	1029.851026	-0.610378	1.29473	22190.00824
432.691914	653.055571	424.514056	1100.043598	0.152585	-0.231195	22212.13416
310.617877	691.966671	226.143745	1096.228784	-1.37334	-0.231195	22198.40083
206.091982	740.796286	97.203042	1106.1473	-1.37334	-0.994158	22180.08972
76.388316	713.329627	-133.974667	1118.354703	-2.899266	-0.994158	22206.79342
-28.137579	710.277776	-252.996854	1094.702859	0.152585	0.531768	10547.95984
-139.530138	670.603714	-425.426433	998.569554	-0.610378	1.29473	22.125919
-242.530108	624.062987	-613.115266	878.784404	2.441473	3.583619	11.444441
-372.996736	568.366707	-758.078186	739.925186	1.678511	1.29473	22014.52681
-461.500413	498.937098	-860.315193	573.599309	0.915548	-0.231195	22199.92676
-552.292979	388.307501	-957.974423	408.036395	-0.610378	0.531768	22217.4749
-627.063327	279.20383	-1057.159579	215.006823	0.915548	-0.231195	22227.39341
-694.204048	157.129792	-1060.974392	49.443909	0.152585	-0.994158	22231.97119
-739.981812	65.574264	-1057.159579	-154.267142	3.204436	3.583619	22241.12674
-752.189216	-57.262737	-1074.707722	-370.185596	1.678511	1.29473	22209.84527
-746.085514	-184.677514	-987.72997	-514.385554	0.152585	0.531768	22207.55638
-705.648489	-302.936738	-859.55223	-661.637362	0.152585	1.29473	22220.52675
-636.21888	-397.544118	-755.789298	-824.148425	-1.37334	2.057693	22215.18601
-557.633718	-497.492236	-607.011564	-930.963208	2.441473	2.057693	22206.79342
-465.315227	-598.203317	-443.737538	-1037.777991	0.152585	-0.231195	22208.31935
-344.004152	-674.499591	-256.811668	-1111.022414	1.678511	0.531768	22217.4749
-225.744927	-715.699579	-87.43394	-1133.148333	0.915548	0.531768	22200.68972
-83.833858	-788.944002	123.906738	-1115.60019	-1.37334	1.29473	22199.16379
31.373515	-776.736598	299.388167	-1099.577973	-2.136303	2.057693	22207.55638
165.654957	-756.899567	416.121466	-1080.503904	-0.610378	2.820656	22210.60823
281.625293	-698.914399	628.225107	-917.229879	0.152585	2.057693	22209.08231
386.151188	-642.455156	732.751002	-868.400263	0.915548	3.583619	22216.71194
487.625232	-534.114447	845.669487	-632.644778	0.915548	-0.231195	22231.20823
577.654834	-434.166329	953.247233	-454.111497	0.152585	-1.757121	22217.4749
628.010375	-317.43303	1005.128699	-305.333764	-3.662228	-1.757121	22220.52675
668.4474	-183.914551	997.499072	-61.948651	0.152585	1.29473	22225.86749
690.57332	-55.736811	1030.306469	178.384612	-0.610378	1.29473	22212.89712
692.862208	85.411295	982.239817	350.051227	1.678511	2.057693	22228.91934
662.343698	221.981625	941.039829	486.621557	1.678511	2.057693	22246.46748
624.958524	333.374184	849.484301	680.414092	3.204436	1.29473	22202.97861
585.284462	447.055632	731.988039	855.132559	0.152585	0.531768	22212.89712
533.402996	572.944484	629.751033	990.176964	1.678511	0.531768	22231.97119
450.240057	635.507428	477.158485	1081.732492	2.441473	1.29473	22206.03046
334.269721	691.966671	275.736323	1113.013964	0.915548	0.531768	22193.06009
245.003081	717.907404	137.640067	1133.613958	1.678511	-0.231195	22217.4749
132.847559	728.588882	-25.633958	1131.32507	0.915548	3.583619	22215.94897
35.188329	691.203708	-191.196872	1084.784343	1.678511	4.346581	22225.86749
-99.856076	682.811118	-377.35978	1022.984361	-1.37334	-0.231195	26.703696
-224.981965	640.848167	-558.944912	892.517733	-1.37334	0.531768	13.733329
-351.633779	572.944484	-790.885584	674.310391	0.152585	0.531768	21188.23817
-441.663382	488.25562	-898.463329	592.673378	-2.136303	-0.231195	22184.6675
-564.500383	399.751943	-1003.752187	440.843793	2.441473	-0.231195	22196.87491
-618.670737	298.277899	-1035.033659	248.577183	3.204436	1.29473	22216.71194
-691.91516	196.803855	-1040.374399	93.695748	-1.37334	-0.231195	22227.39341
-743.033663	93.040922	-1075.470684	-71.867166	0.915548	2.820656	22221.28971
-749.137365	-19.877563	-1042.663287	-271.763403	0.915548	2.820656	22215.94897
-736.166998	-141.188638	-971.707752	-480.05223	1.678511	2.820656	22212.89712
-701.070713	-269.366378	-883.967037	-616.62256	0.152585	0.531768	22199.92676
-627.063327	-377.707086	-809.196689	-772.266959	1.678511	0.531768	22222.05268
-568.315196	-460.107062	-670.337471	-909.600251	0.152585	-0.231195	22228.15638
-486.678183	-568.447771	-478.833824	-1039.303917	0.915548	-0.994158	22215.94897
-357.737481	-668.395889	-301.063506	-1115.60019	-0.610378	-1.757121	22212.89712
-241.004182	-711.121802	-153.811698	-1155.274253	0.915548	2.057693	22216.71194
-117.404219	-777.49956	99.49193	-1126.281669	0.152585	1.29473	22225.10453
4.669819	-756.899567	257.425217	-1088.896494	-2.136303	0.531768	22213.66009
133.610522	-754.610678	449.691827	-1030.911326	0.152585	1.29473	22225.10453
254.158634	-724.092169	583.210306	-937.06691	-2.136303	-0.994158	22230.44527
380.810448	-660.766262	690.788052	-864.58545	1.678511	-0.231195	22216.71194
470.840051	-572.262584	818.202829	-691.392908	-2.136303	-0.231195	22203.74157
565.447431	-470.78854	933.410202	-496.074448	0.152585	-0.231195	22212.89712
640.980742	-341.847838	928.832425	-353.400416	0.152585	-0.231195	22198.40083
670.736288	-196.884918	1005.891662	-139.007887	0.152585	0.531768	22216.71194
688.284431	-75.573843	1036.410171	117.347593	-0.610378	1.29473	22222.05268
688.284431	48.789084	972.321301	312.666053	0.152585	1.29473	22206.03046
673.788139	199.855705	980.713892	501.117849	0.915548	-0.231195	22203.74157
635.640002	312.011228	896.78799	679.65113	0.915548	-1.757121	22225.86749
597.491866	427.981564	793.788021	829.954789	1.678511	-0.231195	22198.40083
562.39558	527.929682	625.173256	974.917709	0.915548	-0.994158	22192.29713
476.18079	637.033354	513.780697	1041.295467	1.678511	-0.231195	22223.5786
382.336374	672.12964	282.602987	1093.939896	3.967399	1.29473	22217.4749
283.914181	706.462963	107.884521	1055.791759	0.152585	-0.994158	22200.68972
138.188298	743.848137	11.751216	1091.651008	1.678511	1.29473	22241.12674
33.662403	727.062957	-182.04132	1076.391753	0.152585	0.531768	22229.6823
-63.233865	698.070373	-330.05609	1048.925094	-0.610378	-0.231195	77.059236
-178.441238	653.055571	-526.900477	943.636237	0.152585	-0.994158	13.733329
-298.98935	594.30744	-652.789328	813.932571	0.152585	-0.231195	17217.78008
-405.041171	534.033384	-776.389292	675.073353	0.915548	-0.994158	22186.19343
-504.226326	441.714893	-917.537398	504.1697	0.152585	-0.994158	22220.52675
-587.389265	326.50752	-990.781821	298.932724	-2.136303	-0.994158	22220.52675
-673.604054	212.063109	-1066.315132	119.636481	-1.37334	1.29473	22195.34898
-728.537371	115.166842	-1115.907709	-45.16347	-1.37334	0.531768	22207.55638
-783.470688	-5.381271	-1144.137331	-317.541167	-2.899266	-0.231195	22180.85269
-759.818843	-135.847899	-1002.989224	-476.237417	-2.899266	-0.994158	22192.29713
-737.692924	-234.270092	-907.618882	-610.518858	0.915548	-0.994158	22219.76379
-664.448501	-345.662651	-803.85595	-737.170673	1.678511	1.29473	22218.23786
-595.018892	-438.744105	-673.389322	-867.637301	3.204436	2.057693	22206.03046
-511.855954	-547.847777	-510.115296	-1009.54837	1.678511	0.531768	22213.66009
-401.226357	-654.66256	-362.100525	-1086.607606	-0.610378	0.531768	22199.16379
-282.20417	-695.862548	-171.359841	-1125.518706	-1.37334	-0.231195	22182.37861
-133.426436	-744.692163	22.432694	-1126.281669	0.152585	0.531768	22246.46748
-16.693138	-763.003268	229.958558	-1111.022414	3.204436	-0.231195	22253.33415
109.195714	-758.425492	374.921478	-1093.474271	1.678511	-1.757121	22230.44527
245.003081	-730.958834	538.958467	-969.874307	0.152585	-1.757121	22234.26008
338.084535	-680.603293	691.551014	-895.866922	2.441473	-0.231195	22241.12674
464.736349	-602.018131	787.684319	-805.074356	0.152585	-1.757121	22206.03046
559.343729	-484.52187	915.862059	-543.378138	0.915548	1.29473	22223.5786
627.247412	-364.73672	975.373152	-360.267081	2.441473	2.057693	22233.49712
681.417767	-241.899719	1011.232401	-132.141222	0.152585	-0.994158	22214.42305
697.439984	-114.484942	1021.913879	53.258723	0.915548	0.531768	22223.5786
693.62517	24.374276	1025.728693	284.436432	-0.610378	-0.994158	22209.08231
657.765922	163.996457	958.587972	437.028979	-1.37334	-2.520083	22193.82305
657.002959	289.122346	911.284282	624.717813	-0.610378	-0.231195	22168.64528
600.543717	383.729725	820.491717	779.599248	0.152585	-0.231195	22206.03046
555.528915	502.751912	652.639915	904.725137	-0.610378	-0.231195	22198.40083
490.677082	603.462993	551.928833	1027.562138	-0.610378	-0.231195	22209.08231
393.017852	673.655565	364.24	1058.84361	2.441473	2.057693	22206.79342
300.699361	704.174075	197.914123	1134.376921	2.441473	0.531768	22211.3712
174.810509	742.322211	45.321576	1129.799144	2.441473	-0.231195	22222.05268
64.943875	708.751851	-113.374673	1103.858411	0.915548	-0.231195	22229.6823
-31.18943	691.203708	-312.507948	1072.576939	0.915548	-1.757121	104.525895
-144.870877	656.870385	-453.656054	965.762156	2.441473	-0.994158	13.733329
-274.574543	604.988919	-641.344887	805.539981	2.441473	-0.231195	10545.67095
-397.411543	546.240788	-772.574478	658.288173	-0.610378	-0.231195	22178.5638
-463.789301	460.025999	-898.463329	528.584508	0.915548	-0.231195	22217.4749
-582.048526	356.263067	-954.159609	346.999376	0.152585	1.29473	22223.5786
-659.870725	237.24088	-1058.685504	167.703133	-1.37334	-1.757121	22222.81564
-701.833675	128.900171	-1064.026243	9.006884	0.152585	-0.994158	22212.13416
-755.241067	25.900201	-1038.08551	-172.578247	0.152585	-0.231195	22224.34156
-750.66329	-80.151619	-1003.752187	-379.341149	0.915548	-0.231195	22209.08231
-740.744775	-212.907135	-924.404063	-538.800361	0.915548	-0.231195	22199.16379
-694.204048	-347.188577	-830.559646	-711.992902	-0.610378	-0.231195	22193.06009
-616.381849	-432.640403	-723.744863	-848.563232	0.915548	2.057693	22196.87491
-524.82632	-517.329267	-590.226384	-1007.259482	0.152585	2.820656	22156.43788
-434.796717	-618.040348	-460.522718	-1137.72611	-1.37334	2.820656	22197.63787
-306.618978	-684.418107	-224.00427	-1134.674259	0.915548	-0.994158	22217.4749
-161.656058	-724.855132	-46.233952	-1175.111284	0.915548	-0.231195	22214.42305
-47.97461	-783.603262	202.4919	-1104.155749	2.441473	0.531768	22202.97861
85.543869	-761.477343	367.291851	-1089.659457	2.441473	-0.994158	22231.97119
212.958646	-732.484759	535.906616	-997.340966	3.967399	-0.231195	22215.94897
321.299355	-699.677361	695.365828	-872.97804	2.441473	-0.231195	22225.10453
436.506728	-629.48479	798.365797	-765.400294	0.915548	0.531768	22252.57118
530.351145	-508.173714	888.3954	-577.711461	3.204436	2.820656	22237.31193
589.862238	-402.884857	960.113898	-402.992994	2.441473	0.531768	22232.73415
676.83999	-285.388595	1008.18055	-230.563415	1.678511	-0.994158	22241.88971
691.336282	-142.714563	990.632407	-24.563476	0.915548	-0.994158	22225.86749
698.96591	-7.670159	1032.595358	250.866072	-0.610378	-0.231195	22216.71194
686.758506	138.818687	986.817593	435.503054	0.152585	0.531768	22212.89712
664.632586	265.470501	946.380568	628.532626	-2.136303	-1.757121	22219.76379
615.802971	379.914911	861.691705	790.280727	-0.610378	0.531768	22210.60823
559.343729	481.388955	722.832486	907.776988	-0.610378	0.531768	22204.50453
494.491896	595.070403	581.68438	1016.880659	-2.136303	1.29473	22195.34898
407.514144	669.077789	452.743678	1098.517672	0.915548	2.820656	22183.14158
327.403057	707.988888	166.632651	1087.836194	-0.610378	2.057693	22164.06751
205.329019	720.959255	90.336378	1099.280635	0.152585	0.531768	22218.23786
100.040161	717.907404	-85.908015	1105.384337	0.152585	0.531768	22206.79342
0.092043	701.885186	-279.70055	1048.162132	-0.610378	-0.231195	2201.910459
-130.374585	672.892602	-429.241246	1003.910293	-1.37334	-0.231195	16.78518
-242.530108	633.21854	-594.80416	871.917739	-1.37334	2.057693	13.733329
-359.263406	576.759297	-740.530043	742.977037	0.152585	2.057693	22069.46013
-463.026339	469.944514	-847.344826	590.384489	-1.37334	-0.231195	22215.94897
-554.581867	382.966762	-972.470715	414.140097	3.967399	1.29473	22228.91934
-635.455917	287.59642	-1037.322548	204.325345	0.915548	-0.231195	22244.17859
-686.574421	149.500165	-1094.544753	26.555027	3.204436	-0.994158	22242.65267
-762.107732	26.663164	-1051.055877	-150.452328	1.678511	0.531768	22224.34156
-776.604024	-34.373855	-1074.707722	-390.022627	1.678511	1.29473	22222.81564
-732.352185	-196.121955	-936.611466	-531.170734	-0.610378	2.057693	22222.05268
-689.626272	-291.492297	-859.55223	-661.637362	0.152585	1.29473	22183.90454
-620.196662	-418.144111	-722.218937	-792.866953	0.152585	0.531768	22215.18601
-568.315196	-518.09223	-586.41157	-926.385431	-0.610378	1.29473	22220.52675
-456.159674	-611.173684	-432.293097	-1029.385401	-0.610378	1.29473	22193.82305
-356.211555	-682.129218	-230.870935	-1146.1187	-1.37334	-1.757121	22204.50453
-214.300486	-738.588461	-57.678393	-1145.355737	-2.136303	-1.757121	22207.55638
-76.967194	-775.210672	143.743769	-1120.177967	-0.610378	2.057693	22198.40083
43.580919	-766.055119	281.077062	-1136.963147	-0.610378	1.29473	22205.2675
159.551255	-763.766231	410.017764	-1040.066879	-0.610378	1.29473	22218.23786
293.832696	-707.306989	587.788082	-956.903941	-0.610378	2.057693	22220.52675
407.514144	-637.87738	719.780636	-815.755835	0.915548	1.29473	22219.00082
511.277076	-533.351485	809.047276	-672.31884	-1.37334	-0.994158	22229.6823
589.862238	-434.929292	963.165749	-428.933727	0.152585	0.531768	22226.63045
668.4474	-315.144142	971.558339	-264.896739	1.678511	-0.231195	22219.76379
679.891841	-186.203439	1037.173134	-27.615327	0.915548	-0.231195	22228.15638
690.57332	-33.610892	1039.462022	192.117941	4.730362	2.057693	22253.33415
695.914059	103.722401	984.528705	372.940109	0.915548	2.057693	22231.20823
662.343698	231.137178	963.165749	559.86598	3.204436	2.820656	22212.89712
631.062226	352.448253	867.795406	730.769633	2.441473	0.531768	22222.81564
573.077058	450.870446	766.321362	861.236261	0.915548	-0.994158	22196.87491
524.247443	570.655596	600.758449	961.18438	-1.37334	0.531768	22202.21564
443.373393	643.900018	477.158485	1075.62879	0.152585	0.531768	22180.85269
325.114169	706.462963	222.328931	1100.80656	0.915548	0.531768	22204.50453
245.766044	728.588882	161.291912	1133.613958	-0.610378	-0.994158	22222.05268
132.084596	739.27036	-34.026549	1119.117666	0.915548	1.29473	22233.49712
7.72167	688.151857	-220.189456	1089.362119	-1.37334	2.057693	22193.82305
-112.826442	679.759267	-433.05606	1020.695473	0.915548	1.29473	23.651845
-229.559741	623.300024	-574.204166	893.280696	-1.37334	2.057693	12.970367
-334.085636	583.625962	-777.915217	733.058521	0.915548	2.057693	21508.68252
-422.589314	519.537092	-841.241124	607.932632	1.678511	1.29473	22195.34898
-538.55965	404.329719	-947.292945	453.051197	0.152585	0.531768	22222.81564
-620.196662	316.589004	-1058.685504	192.117941	-0.610378	-0.994158	22212.13416
-683.52257	186.122376	-1065.552169	83.014269	0.915548	1.29473	22222.05268
-728.537371	74.729817	-1055.633653	-71.867166	0.915548	2.820656	22228.91934
-744.559589	-28.270153	-1032.744771	-265.659701	0.152585	2.057693	22192.29713
-737.692924	-138.89975	-967.892939	-460.215199	1.678511	2.057693	22229.6823
-704.885526	-268.603415	-875.574447	-621.200337	1.678511	0.531768	22247.99341
-649.189246	-378.470049	-766.470776	-776.844735	1.678511	0.531768	22202.21564
-580.5226	-489.862609	-605.485638	-927.148394	0.915548	0.531768	22206.03046
-468.367078	-582.944063	-456.707905	-1012.600221	0.915548	-0.231195	22222.05268
-363.07822	-657.714411	-297.248693	-1123.99278	0.152585	0.531768	22211.3712
-224.219002	-728.669945	-118.715412	-1146.881662	-0.610378	1.29473	22209.08231
-100.619039	-770.632896	81.180825	-1142.303886	0.915548	3.583619	22228.15638
6.958707	-769.10697	303.202981	-1072.111314	0.152585	1.29473	22228.91934
152.68459	-766.818082	453.50664	-1036.252066	-0.610378	1.29473	22219.00082
275.521591	-698.914399	607.625113	-970.63727	0.152585	2.057693	22224.34156
373.180821	-651.610709	748.010257	-862.296562	-2.136303	-0.231195	22206.03046
462.447461	-576.077398	839.565785	-688.341058	0.152585	-0.231195	22196.87491
573.077058	-463.921876	949.432419	-482.341119	-0.610378	0.531768	22214.42305
627.247412	-340.321912	949.432419	-328.985608	-1.37334	-0.231195	22219.00082
684.469618	-195.358992	983.00278	-132.141222	-1.37334	-0.231195	22214.42305
695.914059	-77.099768	1031.069432	133.36981	1.678511	2.057693	22228.91934
690.57332	71.677966	976.899078	330.214196	0.915548	1.29473	22222.05268
673.788139	207.485333	978.425003	515.614141	0.152585	2.057693	22211.3712
644.032593	342.529737	889.158363	700.251124	0.915548	1.29473	22209.84527
601.306679	447.818595	796.839872	846.739969	-0.610378	-0.231195	22218.23786
543.321511	549.292639	664.084356	963.473268	3.204436	0.531768	22219.76379
463.210424	627.877801	488.602926	1075.62879	3.967399	-0.994158	22227.39341
373.180821	701.122224	315.410385	1103.095449	1.678511	-0.231195	22203.74157
261.025299	727.062957	171.210428	1135.139884	2.441473	2.057693	22217.4749
142.766074	733.929621	16.328992	1120.643592	0.152585	2.057693	22212.89712
32.89944	732.403696	-185.09317	1066.473237	0.915548	2.820656	22229.6823
-74.678306	685.862969	-337.685718	1013.828808	0.152585	1.29473	54.170354
-188.359753	645.425944	-513.93011	942.873274	-0.610378	-0.231195	13.733329
-327.218971	602.700031	-677.967098	791.043689	0.915548	-1.757121	18771.93518
-407.330059	528.692645	-799.278174	668.969651	1.678511	-0.231195	22186.95639
-509.567066	399.751943	-942.715168	517.140067	-2.136303	-1.757121	22190.00824
-621.722588	299.040861	-1035.033659	288.251246	-2.899266	-0.231195	22206.79342
-667.500352	200.618668	-1064.026243	131.080922	-1.37334	1.29473	22198.40083
-749.137365	73.966854	-1090.729939	-71.104203	-2.136303	0.531768	22206.03046
-777.366986	-6.907196	-1083.100312	-269.474515	0.915548	0.531768	22212.89712
-752.952179	-126.692346	-1011.381815	-463.26705	0.152585	1.29473	22200.68972
-748.374402	-271.655266	-942.715168	-632.644778	1.678511	1.29473	22035.1268
-670.552203	-368.551534	-824.455944	-798.207692	1.678511	-0.231195	22204.50453
-588.91519	-463.158913	-660.418956	-874.503965	2.441473	0.531768	22212.89712
-496.596699	-563.107031	-483.411601	-982.081711	-0.610378	0.531768	22188.48232
-375.285624	-637.114417	-374.307929	-1098.052047	3.204436	2.820656	22233.49712
-273.81158	-695.099585	-149.233922	-1147.644625	3.204436	2.057693	22244.17859
-137.24125	-745.455126	27.773433	-1162.140917	-1.37334	-0.231195	22229.6823
6.958707	-788.944002	234.536335	-1096.526122	0.152585	-0.231195	22234.26008
106.143863	-769.10697	413.069615	-1094.237234	0.152585	-0.994158	22240.36378
227.454938	-726.381057	584.736231	-957.666904	0.152585	-0.994158	22218.23786
344.188237	-656.951448	627.462144	-901.970624	1.678511	-0.231195	22222.05268
461.684498	-584.469988	796.076909	-728.01512	2.441473	-0.231195	22234.26008
553.240027	-497.492236	921.965761	-526.592957	-1.37334	-0.231195	22214.42305
629.536301	-374.655235	991.39537	-380.104112	-1.37334	-0.231195	22223.5786
667.684437	-238.084906	1006.654625	-141.296775	-0.610378	1.29473	22225.10453
677.602953	-112.196054	1038.69906	54.021685	-1.37334	1.29473	22193.82305
708.884425	33.529829	1008.18055	260.784587	-1.37334	-0.231195	22193.82305
676.077028	161.707569	964.691674	469.073414	-0.610378	-0.994158	22199.92676
642.506667	297.514936	913.573171	637.688179	0.152585	-0.231195	22195.34898
614.277046	415.77416	815.150978	785.70295	1.678511	0.531768	22205.2675
541.795586	505.0408	630.513995	879.547367	0.152585	-0.994158	22198.40083
490.677082	612.618546	519.121436	1021.458436	1.678511	-0.231195	22208.31935
389.203038	682.048155	349.743708	1082.495455	0.915548	0.531768	22210.60823
286.203069	727.825919	186.469682	1126.747294	1.678511	2.820656	22206.79342
167.943845	727.825919	50.662315	1134.376921	0.152585	-0.231195	22219.76379
65.706838	708.751851	-106.508009	1117.591741	3.967399	1.29473	22244.94156
-35.767206	688.151857	-294.196842	1048.925094	0.915548	-0.231195	325.022126
-172.337536	646.951869	-501.722706	950.502901	1.678511	-0.994158	16.78518
-268.470841	603.462993	-641.344887	819.273311	0.915548	-0.994158	13775.29222
-396.648581	547.003751	-813.774466	680.414092	-0.610378	-0.994158	22186.95639
-480.574482	460.025999	-905.329994	512.56229	1.678511	2.057693	22215.94897
-586.626302	358.551955	-999.937373	347.762339	0.152585	0.531768	22211.3712
-643.848507	244.107544	-1103.700306	138.710549	0.152585	0.531768	22223.5786
-707.937377	129.663134	-1064.789206	18.162437	-0.610378	-0.231195	22228.15638
-760.581806	20.559462	-1023.589218	-192.415279	1.678511	-0.994158	22209.08231
-744.559589	-112.959017	-989.255895	-389.259665	-2.899266	-2.520083	22196.87491
-749.900328	-219.010837	-920.589249	-556.348504	-1.37334	0.531768	22207.55638
-687.337383	-347.188577	-831.322609	-707.415126	-2.899266	-0.231195	22166.3564
-608.752221	-453.240397	-698.567092	-884.422481	-1.37334	-0.231195	22198.40083
-524.82632	-543.27	-558.944912	-999.629854	0.915548	1.29473	22207.55638
-411.144873	-627.195901	-409.404215	-1101.866861	1.678511	3.583619	22186.95639
-302.804164	-689.758846	-233.922786	-1156.037215	2.441473	-0.231195	22214.42305
-165.470871	-746.981051	-30.974698	-1145.355737	-0.610378	-0.231195	22231.97119
-54.841274	-779.788449	176.551167	-1156.037215	-0.610378	-0.994158	22212.89712
97.751273	-776.736598	368.054814	-1064.481687	-0.610378	-1.757121	22222.81564
213.721609	-740.114386	538.195504	-985.133562	2.441473	-0.994158	22253.33415
331.21787	-674.499591	677.054722	-916.466916	2.441473	0.531768	22238.07489
437.269691	-625.669976	766.321362	-763.111406	2.441473	-0.231195	22232.73415
535.691884	-515.803342	896.78799	-563.215169	0.915548	-0.994158	22240.36378
610.462232	-417.381149	973.084264	-396.889292	0.915548	1.29473	22228.91934
666.158512	-276.233042	1028.780544	-203.096757	-0.610378	1.29473	22222.81564
694.388133	-132.033085	1028.017581	21.977251	0.915548	-0.231195	22231.20823
702.017761	4.537245	1033.35832	234.080891	0.915548	-0.231195	22215.18601
673.788139	128.137208	952.48427	427.873427	1.678511	0.531768	22214.42305
668.4474	231.90014	905.180581	584.280788	0.915548	-0.994158	22200.68972
597.491866	362.366768	840.328748	788.754801	-2.136303	0.531768	22205.2675
561.632617	480.625993	719.017673	913.88069	-2.136303	-0.231195	22190.00824
505.936337	584.388925	544.299206	1011.53992	-0.610378	-0.994158	22196.11194
422.773399	647.714832	406.965913	1049.688057	0.152585	2.820656	22192.29713
316.721578	708.751851	202.4919	1103.095449	-1.37334	-0.231195	22179.32676
198.462354	735.455547	104.83267	1123.695443	0.915548	-0.994158	22226.63045
96.98831	730.87777	-114.900599	1101.569523	1.678511	-0.231195	22231.97119
-11.352398	698.070373	-343.78942	1013.065846	0.915548	-0.994158	496.688742
-135.715325	671.366677	-479.596787	967.288082	3.204436	2.057693	16.022217
-270.759729	621.774099	-633.71526	849.028857	1.678511	1.29473	12.207404
-360.789332	564.551894	-748.922633	719.325192	1.678511	2.057693	22099.21567
-463.789301	498.174136	-855.737416	597.251154	3.967399	2.057693	22235.786
-563.73742	385.255651	-993.070709	370.651221	1.678511	-0.231195	22244.94156
-634.692954	257.840873	-1062.500318	206.614233	0.915548	0.531768	22225.86749
-679.707756	160.181643	-1041.137361	49.443909	1.678511	-0.231195	22233.49712
-752.952179	58.707599	-1067.078094	-164.185657	0.152585	0.531768	22230.44527
-750.66329	-50.396072	-1035.033659	-348.059677	0.152585	-0.231195	22180.85269
-742.2707	-187.729365	-948.81887	-502.941112	-0.610378	0.531768	22206.79342
-707.174414	-298.358962	-843.530012	-692.918834	-0.610378	2.820656	22219.00082
-640.796656	-411.277447	-718.404124	-850.089158	0.915548	2.057693	22199.16379
-550.004091	-515.040379	-587.174533	-933.252096	0.915548	-0.231195	22211.3712
-453.107823	-594.388504	-456.707905	-1052.274283	-0.610378	2.057693	22200.68972
-348.581928	-670.684777	-240.026488	-1129.333519	-4.425191	-0.994158	22174.74899
-203.619008	-752.32179	-56.915431	-1130.096482	0.152585	0.531768	22202.21564
-86.122747	-760.71438	142.980806	-1128.570557	-0.610378	0.531768	22219.00082
45.869807	-773.684747	307.780758	-1121.703892	-0.610378	-0.231195	22211.3712
176.336435	-739.351424	468.765895	-1027.859475	0.915548	1.29473	22222.05268
292.306771	-702.729212	599.232523	-960.718755	0.915548	2.057693	22231.20823
393.780815	-631.010715	713.676934	-857.718785	0.915548	1.29473	22223.5786
518.906704	-529.536671	868.558369	-640.274405	0.915548	1.29473	22222.81564
577.654834	-443.321882	917.387984	-514.385554	-0.610378	0.531768	22228.15638
649.373332	-310.566366	1034.121283	-246.585633	-0.610378	-0.994158	22248.75637
690.57332	-166.366408	1042.513873	-32.956067	1.678511	-1.757121	22238.07489
688.284431	-34.373855	1002.839811	199.747568	0.915548	-0.231195	22240.36378
679.891841	96.092773	996.736109	368.362333	0.152585	0.531768	22219.76379
664.632586	240.292731	952.48427	570.547458	1.678511	2.057693	22219.76379
635.640002	339.477886	870.084295	712.458527	-0.610378	2.057693	22207.55638
570.78817	458.500073	748.010257	873.443665	-0.610378	1.29473	22212.89712
528.825219	563.788931	613.728815	977.96956	1.678511	1.29473	22205.2675
451.00302	644.662981	428.32887	1059.606573	2.441473	0.531768	22218.23786
337.321572	698.833335	264.291882	1078.680641	0.152585	-1.757121	22206.79342
225.16605	714.09259	105.595632	1119.117666	-0.610378	0.531768	22205.2675
122.929043	724.774068	-46.996915	1131.32507	-4.425191	-0.994158	22201.45268
22.980925	696.544447	-262.91537	1061.895461	0.915548	0.531768	13894.3144
-93.752374	657.633348	-423.137544	1016.117697	-1.37334	0.531768	22.888882
-227.270853	636.270391	-558.944912	892.517733	-1.37334	2.057693	12.207404
-340.189338	579.048186	-743.581894	730.769633	-0.610378	0.531768	21758.17133
-426.404127	510.381539	-832.848534	605.643744	0.915548	2.057693	22198.40083
-539.322612	408.907495	-944.241094	449.999346	-0.610378	0.531768	22209.84527
-616.381849	308.959377	-1099.885492	173.043872	0.915548	0.531768	22226.63045
-688.863309	190.700153	-1055.633653	86.06612	-1.37334	-0.231195	22210.60823
-715.567005	67.863152	-1048.766989	-95.519011	3.967399	2.820656	22231.20823
-746.848477	-25.981265	-1015.196628	-273.289329	3.204436	1.29473	22246.46748
-733.115148	-149.581228	-954.922572	-475.474454	3.967399	2.820656	22233.49712
-695.729973	-276.996005	-858.789267	-625.778113	1.678511	2.820656	22212.13416
-657.581837	-381.5219	-773.337441	-795.155841	1.678511	2.057693	22224.34156
-582.048526	-468.499652	-619.218968	-933.252096	1.678511	0.531768	22202.97861
-475.233742	-584.469988	-487.989377	-1027.096513	0.152585	0.531768	22184.6675
-355.448593	-663.05515	-304.87832	-1118.652041	-0.610378	-0.231195	22211.3712
-228.796778	-733.247722	-99.641344	-1123.99278	-0.610378	1.29473	22225.86749
-121.981995	-766.055119	91.862303	-1144.592774	0.915548	3.583619	22219.00082
27.558701	-784.366225	287.943726	-1105.681675	-0.610378	3.583619	22228.91934
150.395702	-759.951418	449.691827	-1041.592805	-1.37334	2.057693	22206.79342
262.551224	-721.040318	567.188088	-940.118761	-1.37334	2.057693	22197.63787
376.995635	-646.26997	728.936188	-842.45953	0.152585	2.820656	22203.74157
476.943753	-560.05518	847.958375	-650.192921	0.152585	0.531768	22219.76379
576.128909	-448.662621	922.728724	-502.941112	-1.37334	-0.994158	22208.31935
617.328897	-320.484881	1018.099066	-300.755987	-0.610378	-0.994158	22226.63045
680.654804	-208.329359	992.921295	-103.148638	1.678511	1.29473	22235.02304
697.439984	-56.499774	1016.57314	126.503145	0.152585	0.531768	22215.18601
691.336282	67.863152	1001.313885	306.562351	0.915548	1.29473	22211.3712
688.284431	205.959407	960.113898	549.947464	2.441473	2.057693	22203.74157
637.165928	332.611222	833.462083	692.621496	2.441473	2.057693	22215.94897
589.862238	453.922297	786.158394	861.999224	0.152585	1.29473	22231.20823
547.899288	543.9519	645.77325	978.732523	2.441473	1.29473	22223.5786
470.840051	621.011136	501.573293	1076.391753	1.678511	-0.994158	22209.08231
380.810448	690.440745	300.15113	1105.384337	1.678511	-1.757121	22208.31935
261.788261	724.774068	180.365981	1142.769511	1.678511	2.057693	22231.20823
142.766074	739.27036	23.958619	1134.376921	0.152585	2.057693	22215.18601
41.29203	714.855553	-156.863549	1113.013964	0.915548	0.531768	22223.5786
-87.648672	680.52223	-355.233861	1044.347318	-0.610378	1.29473	41.199988
-209.72271	642.374093	-532.241216	940.584386	0.152585	1.29473	15.259255
-331.033785	579.811148	-689.41154	784.939987	0.152585	-0.231195	19880.52004
-438.611531	524.877831	-921.352212	624.717813	-2.899266	-0.994158	22181.61565
-516.43373	427.218601	-918.300361	492.725259	0.915548	0.531768	22200.68972
-609.515184	315.826041	-1008.329964	274.517916	-0.610378	0.531768	22204.50453
-679.707756	212.063109	-1072.418833	114.295742	-1.37334	0.531768	22213.66009
-737.692924	99.144624	-1081.574386	-47.452359	0.915548	2.057693	22214.42305
-765.159582	-16.825712	-1058.685504	-280.918956	-0.610378	2.820656	22188.48232
-735.404036	-126.692346	-985.441081	-431.222615	0.915548	1.29473	22219.00082
-728.537371	-244.95157	-919.063323	-594.496641	0.915548	2.820656	22200.68972
-676.655905	-368.551534	-857.263342	-768.452145	2.441473	2.820656	22188.48232
-575.944824	-475.366317	-684.0708	-927.148394	0.915548	0.531768	22211.3712
-497.359662	-554.714441	-513.167147	-1001.15578	1.678511	-1.757121	22224.34156
-389.018953	-633.299603	-372.019041	-1135.437221	0.915548	1.29473	22219.00082
-259.315288	-709.595877	-138.552444	-1125.518706	3.204436	1.29473	22240.36378
-124.270883	-743.9292	30.062321	-1143.829811	0.915548	1.29473	22241.88971
14.588335	-766.055119	245.980776	-1111.022414	-1.37334	-0.231195	22215.18601
115.299416	-783.603262	368.817777	-1056.089097	-0.610378	0.531768	22221.28971
243.477156	-718.75143	571.765865	-976.740972	2.441473	0.531768	22234.26008
344.188237	-647.795895	701.46953	-869.926189	0.152585	0.531768	22214.42305
463.210424	-574.551472	812.099127	-718.096604	0.915548	-0.994158	22223.5786
541.032623	-497.492236	944.09168	-518.200367	3.204436	0.531768	22236.54897
595.96594	-377.707086	999.024997	-376.289298	-2.136303	0.531768	22191.53417
671.499251	-239.610831	1033.35832	-146.637514	-2.136303	2.820656	22202.21564
686.758506	-96.936799	1029.543507	53.258723	-1.37334	2.057693	22204.50453
693.62517	44.97427	1011.232401	274.517916	-0.610378	1.29473	22200.68972
663.869624	163.233494	961.639823	491.962296	-0.610378	-0.994158	22212.13416
657.765922	303.618638	900.602804	663.628912	0.915548	-0.994158	22217.4749
601.306679	405.092682	803.706537	783.414062	0.152585	-1.757121	22202.97861
556.291878	510.381539	651.876952	919.984392	0.152585	-0.994158	22202.21564
499.069673	604.988919	534.38069	1039.769542	0.915548	0.531768	22209.08231
372.417858	645.425944	312.358534	1036.717691	1.678511	0.531768	22198.40083
286.966032	719.433329	162.054875	1135.902846	2.441473	1.29473	22242.65267
159.551255	743.085174	45.321576	1143.532474	1.678511	1.29473	22247.99341
55.02536	732.403696	-117.189487	1106.1473	0.915548	0.531768	22241.88971
-41.107945	688.91482	-302.589432	1058.080647	1.678511	-0.231195	196.081423
-157.841244	661.448161	-484.174563	957.369566	1.678511	-1.757121	15.259255
-276.863431	593.544478	-631.426372	832.243677	-0.610378	-1.757121	11727.50023
-398.937469	540.137086	-764.944851	682.702981	1.678511	-0.994158	22167.88232
-497.359662	460.025999	-893.885553	539.265986	2.441473	0.531768	22218.23786
-582.048526	346.344551	-973.99664	354.629004	0.915548	1.29473	22226.63045
-653.767023	240.292731	-1086.915125	141.7624	0.152585	0.531768	22212.89712
-715.567005	112.877953	-1057.159579	-18.459775	-2.899266	1.29473	22208.31935
-771.263284	7.589096	-1025.115144	-226.748602	-1.37334	1.29473	22202.21564
-753.715141	-87.018284	-1031.981808	-448.770758	-1.37334	-1.757121	22173.22306
-710.989228	-214.433061	-890.833702	-573.133684	0.152585	-0.994158	22209.08231
-659.870725	-331.166359	-864.130006	-737.933635	-0.610378	1.29473	22210.60823
-598.833706	-434.166329	-682.544875	-853.903971	1.678511	-0.231195	22199.92676
-539.322612	-564.632957	-495.619004	-964.533568	-0.610378	-0.231195	22195.34898
-409.618947	-610.410721	-377.35978	-1082.02983	1.678511	2.057693	22211.3712
-288.307872	-696.62551	-178.226506	-1110.259451	1.678511	1.29473	22213.66009
-176.15235	-733.247722	-8.848778	-1146.881662	-1.37334	-0.994158	22220.52675
-39.58202	-772.921784	168.921539	-1126.281669	2.441473	-0.994158	22236.54897
98.514236	-750.795865	381.02518	-1096.526122	3.204436	-0.231195	22238.07489
228.217901	-728.669945	537.432541	-969.874307	3.967399	-0.231195	22244.17859
334.269721	-676.788479	603.810299	-968.348382	0.915548	-0.231195	22238.07489
444.899318	-606.595907	808.284313	-742.511412	3.204436	0.531768	22231.20823
543.321511	-507.410752	919.676873	-584.578125	0.915548	0.531768	22123.63048
611.225195	-383.047826	957.825009	-425.118913	0.915548	0.531768	22228.15638
652.425183	-269.366378	1031.832395	-209.963422	3.204436	2.057693	22226.63045
689.810357	-133.559011	1030.306469	12.821698	0.915548	0.531768	22220.52675
695.151096	22.848351	1015.810177	205.088307	-1.37334	-0.994158	22199.92676
670.736288	135.766836	983.00278	440.08083	0.915548	-1.757121	22205.2675
640.980742	264.707538	931.884276	621.665962	-2.136303	-2.520083	22175.51195
611.988158	389.833427	778.528766	768.154807	-0.610378	-0.994158	22194.58602
560.106692	482.914881	707.573232	905.4881	-2.136303	-0.231195	22191.53417
499.832635	584.388925	573.29179	1018.406585	0.152585	0.531768	22195.34898
397.595629	653.055571	412.306653	1091.651008	1.678511	0.531768	22205.2675
303.751212	697.30741	233.010409	1125.221368	1.678511	0.531768	22229.6823
201.514205	727.825919	81.180825	1129.799144	0.152585	-0.231195	22204.50453
90.121646	733.929621	-111.848748	1106.910262	-1.37334	-1.757121	22222.81564
-22.033877	689.677783	-278.174624	1057.317684	1.678511	-0.994158	1815.851314
-153.263467	657.633348	-449.078277	988.651038	1.678511	-0.231195	19.074068
-247.870847	614.144472	-613.878229	810.117758	0.915548	0.531768	11.444441
-360.026369	568.366707	-755.789298	712.458527	2.441473	-0.231195	22110.66012
-452.34486	472.233403	-848.107789	583.517825	2.441473	1.29473	22210.60823
-566.026308	366.181582	-999.174411	399.643805	0.152585	0.531768	22228.15638
-635.455917	269.285315	-1046.4781	205.088307	1.678511	0.531768	22238.07489
-714.804042	133.477947	-1069.366983	51.732797	0.152585	-0.994158	22210.60823
-772.026247	32.766866	-1010.618852	-155.030104	0.915548	-0.231195	22200.68972
-756.00403	-76.336805	-1018.248479	-334.326348	0.915548	-0.994158	22222.81564
-736.166998	-199.936769	-945.767019	-520.489255	0.915548	-0.231195	22206.79342
-678.18183	-321.247844	-871.759634	-701.311424	-0.610378	1.29473	22190.7712
-633.929992	-418.907074	-737.478192	-844.748419	-1.37334	-0.231195	22199.92676
-553.055942	-524.195932	-589.463421	-937.829873	-1.37334	1.29473	22192.29713
-464.552264	-615.75146	-478.833824	-1107.970563	-0.610378	0.531768	22180.85269
-324.930083	-694.336622	-320.137575	-1180.452023	0.915548	0.531768	22209.84527
-186.070865	-737.825498	-56.915431	-1143.066849	-1.37334	-1.757121	22211.3712
-63.233865	-782.8403	165.869689	-1114.837227	0.915548	-0.994158	22219.00082
51.973509	-757.662529	326.854826	-1091.185383	0.915548	-0.994158	22230.44527
183.2031	-755.373641	491.654777	-1014.126146	-0.610378	-0.231195	22228.15638
302.225286	-700.440324	625.936219	-912.652102	2.441473	2.057693	22219.00082
412.854883	-614.225535	754.876921	-801.259543	3.204436	2.820656	22229.6823
514.328927	-533.351485	899.839841	-596.785529	2.441473	0.531768	22235.02304
593.677052	-408.225596	940.276866	-440.378168	3.204436	0.531768	22241.12674
652.425183	-298.358962	970.795376	-294.652285	0.915548	-1.757121	22244.94156
686.758506	-160.262706	1038.69906	-13.881998	1.678511	-0.231195	22243.41563
708.121462	-19.1146	1020.387954	190.592015	0.915548	-0.231195	22219.00082
685.995543	111.352028	1018.099066	401.932693	-0.610378	-0.994158	22222.81564
679.128878	254.02606	969.26945	570.547458	0.915548	1.29473	22210.60823
637.165928	362.366768	857.876891	752.13259	-1.37334	0.531768	22202.97861
601.306679	470.707477	746.484331	881.836255	0.152585	-0.231195	22215.18601
518.906704	576.759297	572.528827	977.96956	2.441473	2.057693	22207.55638
428.114138	645.425944	435.195535	1085.547306	-0.610378	-1.757121	22196.11194
328.928982	692.729634	278.025211	1130.562107	-1.37334	-1.757121	22195.34898
231.269752	717.907404	99.49193	1106.910262	-1.37334	-2.520083	22212.13416
111.484602	724.011106	-91.248754	1057.317684	-2.136303	1.29473	22194.58602
-6.011659	704.174075	-211.796866	1073.339902	0.915548	0.531768	7657.094028
-108.248666	675.181491	-386.515333	1019.93251	-1.37334	1.29473	23.651845
-227.270853	626.351875	-567.337502	889.465882	-0.610378	1.29473	14.496292
-347.818965	581.337074	-746.633745	748.317776	3.204436	2.820656	21903.13425
-445.478196	505.803763	-840.478161	610.984483	0.915548	0.531768	22215.94897
-562.211494	409.670458	-957.21146	433.977128	0.915548	0.531768	22214.42305
-633.929992	305.907526	-1045.715138	209.666084	-1.37334	-0.994158	22215.18601
-683.52257	187.648302	-1044.189212	69.28094	3.204436	0.531768	22252.57118
-751.426253	75.492779	-1066.315132	-142.059738	2.441473	1.29473	22232.73415
-766.685508	-70.233103	-1074.707722	-317.541167	3.204436	2.057693	22196.11194
-736.929961	-159.499744	-974.759603	-502.17815	0.152585	1.29473	22219.76379
-692.678122	-272.418229	-871.759634	-636.459591	0.152585	1.29473	22224.34156
-644.61147	-392.966341	-767.233739	-795.918803	0.915548	1.29473	22207.55638
-576.707786	-501.30705	-598.618974	-902.733587	-1.37334	0.531768	22211.3712
-460.73745	-573.78851	-468.915309	-1027.096513	-2.136303	-0.994158	22212.89712
-349.344891	-657.714411	-281.226475	-1111.022414	-1.37334	-0.994158	22200.68972
-225.744927	-717.988467	-78.278387	-1139.252035	-0.610378	0.531768	22226.63045
-89.174598	-775.210672	119.328962	-1118.652041	-1.37334	1.29473	22210.60823
37.477217	-768.344008	266.58077	-1111.785377	-3.662228	0.531768	22192.29713
151.921627	-747.744014	429.091833	-1079.740942	0.152585	2.057693	22209.84527
287.728994	-713.410691	569.476976	-1003.444668	-0.610378	0.531768	22214.42305
381.573411	-628.721827	715.202859	-875.266928	-1.37334	1.29473	22203.74157
483.047455	-561.581106	857.876891	-669.266989	1.678511	0.531768	22226.63045
550.951139	-463.921876	939.513904	-485.39297	0.152585	-0.231195	22232.73415
618.854822	-324.299695	1019.624991	-296.941174	1.678511	-1.757121	22215.94897
667.684437	-214.433061	1024.202768	-81.022719	1.678511	0.531768	22222.81564
711.936276	-45.818296	1044.802761	132.606847	0.152585	2.057693	22205.2675
694.388133	83.885369	995.210184	344.710488	1.678511	2.820656	22207.55638
664.632586	216.640886	988.343519	540.791912	2.441473	2.057693	22240.36378
636.402965	341.766775	854.062077	681.177055	3.204436	2.820656	22231.97119
586.810387	440.188968	747.247294	829.191826	0.915548	0.531768	22206.03046
545.6104	551.581527	645.010287	989.414001	0.915548	2.057693	22221.28971
463.210424	631.692615	490.128852	1041.295467	1.678511	0.531768	22221.28971
356.395641	700.359261	300.914093	1115.302852	-0.610378	-1.757121	22185.43046
255.68456	720.196292	152.899322	1151.162101	0.152585	0.531768	22219.76379
148.869776	727.062957	-22.582108	1120.643592	2.441473	3.583619	22231.97119
51.210546	721.722218	-176.70058	1081.732492	0.915548	2.820656	22226.63045
-105.196815	691.966671	-367.441265	1036.717691	0.152585	2.057693	50.355541
-223.456039	634.744466	-523.848626	927.614019	-2.899266	-0.231195	13.733329
-336.374524	565.314856	-676.441173	726.954819	0.152585	1.29473	19186.98691
-443.95227	505.803763	-838.952236	627.769664	-2.136303	-0.231195	22168.64528
-506.515215	411.959346	-975.522566	433.977128	0.915548	-0.231195	22208.31935
-619.4337	307.433451	-1004.51515	277.569767	-0.610378	-0.231195	22222.81564
-669.78924	199.092743	-1046.4781	121.162406	2.441473	2.820656	22218.23786
-728.537371	99.144624	-1083.100312	-74.156054	1.678511	2.057693	22222.05268
-759.055881	-16.825712	-1031.981808	-264.896739	0.152585	2.057693	22222.81564
-735.404036	-135.847899	-971.707752	-434.274466	0.915548	3.583619	22202.21564
-733.87811	-248.766384	-896.174441	-617.385523	0.152585	1.29473	22203.74157
-641.559619	-370.840422	-809.196689	-774.555847	3.204436	-0.231195	22233.49712
-572.13001	-466.210764	-648.974514	-869.926189	3.204436	1.29473	22214.42305
-479.811519	-595.914429	-590.226384	-1095.000196	3.204436	0.531768	22202.97861
-371.47081	-650.847746	-362.100525	-1097.289085	1.678511	1.29473	22223.5786
-250.922698	-705.781063	-133.974667	-1148.407588	1.678511	2.057693	22223.5786
-148.685691	-763.003268	26.247508	-1140.014998	1.678511	2.820656	22223.5786
-7.537585	-750.032902	237.588186	-1082.792793	1.678511	2.820656	22231.97119
129.032745	-777.49956	443.588125	-1052.274283	-1.37334	1.29473	22212.89712
251.106783	-720.277355	565.662163	-955.378015	0.152585	0.531768	22222.05268
364.788231	-643.218119	706.047306	-869.926189	0.152585	0.531768	22228.15638
454.817834	-585.995914	840.328748	-692.155871	-0.610378	-0.231195	22194.58602
550.951139	-481.470019	926.543537	-516.674442	0.152585	0.531768	22200.68972
613.514083	-359.395981	927.3065	-399.17818	-0.610378	-0.994158	22212.89712
680.654804	-225.877502	983.00278	-177.156024	-1.37334	0.531768	22211.3712
692.862208	-102.277538	1007.417587	52.49576	0.915548	2.057693	22206.79342
676.83999	41.922419	971.558339	270.703103	-1.37334	1.29473	22214.42305
673.788139	175.440898	982.239817	480.517855	0.915548	1.29473	22208.31935
640.217779	295.98901	915.862059	655.236322	0.915548	-0.231195	22210.60823
599.780754	408.907495	805.232462	808.591832	0.152585	-1.757121	22206.03046
527.299294	511.907465	669.425095	941.347348	1.678511	-0.231195	22197.63787
501.358561	619.485211	489.365889	997.043628	2.441473	2.057693	22215.94897
374.706746	689.677783	319.988161	1109.962113	2.441473	1.29473	22223.5786
273.995665	714.09259	177.31413	1122.93248	2.441473	2.057693	22247.23045
170.232733	727.062957	27.773433	1111.488039	2.441473	1.29473	22228.15638
42.817956	731.640733	-137.026518	1087.073231	3.204436	2.820656	22241.12674
-44.922759	688.91482	-313.27091	1052.739908	2.441473	1.29473	121.311075
-176.15235	653.055571	-533.767141	886.414031	-0.610378	-0.231195	15.259255
-302.804164	602.700031	-637.530073	842.162193	0.915548	-0.231195	14716.02527
-411.144873	546.240788	-795.46336	700.251124	0.915548	0.531768	22191.53417
-506.515215	463.840812	-893.12259	539.265986	-1.37334	-0.231195	22204.50453
-580.5226	341.003812	-958.737386	348.525302	0.152585	1.29473	22221.28971
-663.685538	226.559401	-1040.374399	161.599431	0.915548	2.820656	22209.08231
-744.559589	118.218693	-1131.929927	-59.659762	-2.136303	0.531768	22188.48232
-745.322551	-25.218302	-1128.115113	-289.311546	-2.136303	0.531768	22160.25269
-733.115148	-102.277538	-1030.455883	-424.355951	1.678511	1.29473	22206.79342
-723.196632	-228.16639	-995.359597	-641.800331	0.152585	-0.231195	22199.92676
-667.500352	-346.425614	-818.352242	-721.148455	-0.610378	-0.231195	22207.55638
-592.730004	-449.425584	-685.596726	-856.19286	-0.610378	-0.231195	22218.23786
-512.618917	-540.981112	-530.71529	-982.844674	0.915548	2.057693	22202.97861
-407.330059	-629.48479	-384.989408	-1069.059463	-0.610378	1.29473	22195.34898
-284.493058	-690.521808	-169.070953	-1127.807594	0.152585	0.531768	22228.15638
-150.211617	-745.455126	-27.922847	-1145.355737	3.204436	2.057693	22247.23045
-23.559802	-773.684747	207.832639	-1121.703892	2.441473	0.531768	22240.36378
116.062379	-750.795865	353.558522	-1069.059463	1.678511	-0.231195	22244.17859
207.617907	-729.432908	543.536243	-1051.51132	2.441473	0.531768	22236.54897
320.536392	-678.314405	665.610281	-885.948406	1.678511	-1.757121	22225.86749
441.847467	-614.225535	750.299145	-793.629915	0.915548	-0.994158	22225.86749
539.506698	-503.595938	924.254649	-541.852212	0.152585	0.531768	22225.86749
605.121493	-405.173745	973.847227	-371.711522	-1.37334	-0.994158	22215.18601
660.817773	-276.233042	1031.832395	-185.548614	0.152585	0.531768	22228.15638
702.780723	-119.062719	1041.75091	49.443909	0.152585	-0.231195	22230.44527
695.151096	15.218723	1029.543507	267.651252	0.152585	-0.231195	22186.95639
681.417767	153.314979	980.713892	453.81416	1.678511	0.531768	22202.97861
644.032593	292.174197	908.232432	623.191887	0.152585	-3.283046	22177.80084
623.432599	407.38157	819.728754	771.969621	3.204436	-0.231195	22188.48232
576.128909	509.618577	681.632499	884.888106	0.152585	-0.231195	22202.21564
490.677082	595.070403	540.484392	1006.199181	1.678511	0.531768	22186.19343
409.04007	677.470379	387.128882	1078.680641	1.678511	0.531768	22190.00824
303.751212	716.381478	217.751155	1137.428772	1.678511	-0.231195	22225.86749
195.410503	736.981472	79.654899	1148.873213	0.915548	-0.994158	22229.6823
88.59572	726.299994	-81.330238	1102.332486	1.678511	-0.231195	22215.18601
-15.167212	716.381478	-283.515364	1052.739908	2.441473	-0.994158	1023.13303
-149.448654	681.285192	-476.544936	975.680672	1.678511	-1.757121	16.022217
-257.0264	633.21854	-642.870813	845.977006	2.441473	-0.231195	203.711051
-366.130071	556.922266	-784.018919	713.22149	2.441473	-0.231195	22128.97122
-468.367078	485.203769	-907.618882	549.184502	0.152585	-0.231195	22226.63045
-572.13001	373.811209	-954.159609	366.073445	-0.610378	-0.231195	22214.42305
-637.744805	260.129762	-1064.026243	202.799419	1.678511	0.531768	22217.4749
-704.122564	146.448314	-1061.737355	33.421692	1.678511	-0.994158	22226.63045
-752.952179	40.396493	-1041.137361	-142.059738	-0.610378	-0.231195	22219.76379
-756.766992	-61.077551	-1022.063293	-336.615236	0.915548	-0.994158	22200.68972
-733.115148	-190.781216	-922.115174	-537.274436	0.152585	0.531768	22219.00082
-707.174414	-318.958956	-842.76705	-686.052169	-2.136303	-0.994158	22192.29713
-624.774439	-430.351515	-758.841149	-863.059524	-2.899266	-0.994158	22178.5638
-531.692985	-513.514454	-566.574539	-974.452084	0.152585	2.057693	22167.88232
-429.455978	-617.277386	-462.048644	-1111.785377	-0.610378	1.29473	22193.82305
-311.196754	-672.210703	-237.737599	-1169.007582	1.678511	0.531768	22215.94897
-182.256051	-755.373641	-58.441356	-1159.852029	0.915548	-0.994158	22227.39341
-61.707939	-766.818082	126.195626	-1108.733526	0.152585	-2.520083	22231.97119
74.099428	-757.662529	349.743708	-1104.918712	0.915548	-1.757121	22215.94897
215.247534	-759.188455	507.676995	-1005.733556	0.152585	-0.231195	22225.10453
290.780845	-690.521808	654.16584	-932.489133	1.678511	-0.231195	22230.44527
424.299324	-621.855162	788.447282	-770.741033	4.730362	1.29473	22239.60082
526.536331	-524.958895	891.447251	-580.763312	3.204436	1.29473	22244.94156
611.225195	-418.144111	937.225016	-426.644839	3.204436	0.531768	22247.99341
651.66222	-273.181191	1020.387954	-261.844888	0.915548	-1.757121	22225.10453
692.862208	-176.284924	1042.513873	-55.081986	3.204436	-0.994158	22231.20823
684.469618	-14.536824	1000.550923	211.192009	0.915548	-1.757121	22202.97861
691.336282	109.826103	1001.313885	417.954911	-0.610378	-1.757121	22196.87491
653.951108	258.603836	930.358351	583.517825	-0.610378	0.531768	22215.94897
634.114077	360.840843	861.691705	746.028888	0.152585	0.531768	22222.81564
570.78817	486.729695	741.906555	887.176994	0.915548	-0.231195	22190.7712
511.277076	571.418558	580.921417	1000.858442	-0.610378	1.29473	22190.7712
415.906734	649.240758	449.691827	1052.739908	-1.37334	1.29473	22184.6675
313.669728	696.544447	242.165962	1099.280635	0.152585	0.531768	22198.40083
212.195684	733.929621	120.091924	1135.902846	-0.610378	-0.231195	22210.60823
119.11423	723.248143	-64.545058	1109.199151	1.678511	-0.231195	22221.28971
0.855005	706.462963	-286.567214	1013.828808	0.915548	-0.231195	4209.265419
-112.06348	678.996304	-417.796805	981.784374	2.441473	1.29473	18.311106
-233.374555	634.744466	-616.93008	857.421447	1.678511	1.29473	12.207404
-353.922667	572.181521	-722.9819	764.339994	-0.610378	0.531768	21810.81576
-451.581898	487.492657	-807.670764	607.16967	0.915548	1.29473	22202.97861
-551.530016	395.174166	-948.81887	423.29565	3.204436	0.531768	22241.12674
-617.144812	301.329749	-1037.322548	226.451264	3.204436	-0.231195	22247.23045
-692.678122	185.359413	-1024.352181	79.199456	1.678511	-0.231195	22226.63045
-749.137365	74.729817	-1075.470684	-142.822701	0.915548	-0.994158	22209.08231
-755.241067	-48.870147	-1047.241063	-292.363397	1.678511	0.531768	22229.6823
-747.61144	-170.944185	-940.42628	-460.978162	0.152585	0.531768	22159.48973
-723.196632	-309.803403	-916.011472	-670.029952	0.915548	1.29473	22197.63787
-634.692954	-399.833006	-754.263372	-785.237325	0.152585	2.057693	22222.81564
-562.974457	-499.018162	-600.144899	-921.807655	1.678511	2.820656	22213.66009
-467.604115	-580.655174	-465.100495	-1030.148364	-2.136303	0.531768	22193.06009
-353.922667	-684.418107	-267.493146	-1098.052047	-0.610378	-0.994158	22228.91934
-221.930114	-728.669945	-76.752462	-1123.229818	-2.899266	-0.231195	22192.29713
-89.174598	-761.477343	108.647483	-1135.437221	-1.37334	-0.994158	22203.74157
18.403148	-766.818082	266.58077	-1140.777961	-2.136303	0.531768	22212.89712
158.025329	-758.425492	473.343671	-1020.992811	-1.37334	0.531768	22202.21564
268.654926	-727.906983	537.432541	-1004.207631	0.152585	2.820656	22222.05268
405.988219	-644.744044	696.891753	-849.326195	0.915548	-0.994158	22231.97119
483.047455	-550.136665	874.662071	-654.770697	1.678511	1.29473	22217.4749
563.158542	-444.084844	947.906494	-476.237417	-0.610378	-0.231195	22221.28971
641.743704	-320.484881	998.262034	-290.074509	-1.37334	-0.994158	22229.6823
681.417767	-180.099738	1045.565724	-58.8968	0.915548	-0.994158	22222.05268
701.254798	-28.270153	1014.284252	153.969804	-0.610378	-0.994158	22235.02304
692.099245	83.122407	1016.57314	369.888259	2.441473	2.820656	22244.94156
665.395549	220.455699	965.454637	538.503023	2.441473	2.820656	22199.92676
631.825189	338.714924	866.269481	694.910384	1.678511	2.820656	22214.42305
598.254828	445.529707	777.765804	834.532565	0.915548	1.29473	22209.84527
538.743735	545.477825	628.98807	962.710305	-1.37334	-0.994158	22205.2675
439.558579	631.692615	488.602926	1056.554722	0.152585	-0.994158	22206.03046
356.395641	682.048155	269.632621	1119.880629	0.152585	2.057693	22227.39341
242.714193	729.351845	158.240061	1160.317654	1.678511	0.531768	22231.20823
124.454969	746.137025	4.884551	1161.080617	3.204436	1.29473	22221.28971
22.217962	713.329627	-188.907984	1090.888045	-3.662228	0.531768	22204.50453
-67.811641	697.30741	-380.411631	1044.347318	-0.610378	2.057693	37.385174
-232.611592	637.796316	-553.604172	861.999224	-1.37334	2.057693	13.733329
-321.878232	585.151888	-709.248571	778.836286	0.915548	2.057693	21153.90484
-417.248574	512.670428	-819.115205	647.606695	-0.610378	0.531768	22196.87491
-504.989289	420.351936	-979.33738	424.821576	1.678511	-0.231195	22209.84527
-620.196662	321.166781	-1049.529951	218.821637	1.678511	1.29473	22224.34156
-674.367017	206.72237	-1034.270697	119.636481	-0.610378	2.057693	22229.6823
-742.2707	77.781668	-1080.811424	-55.081986	-1.37334	0.531768	22205.2675
-762.107732	-3.855345	-1023.589218	-256.504148	-0.610378	1.29473	22204.50453
-734.641073	-129.744197	-965.60405	-419.778174	3.204436	3.583619	22243.41563
-701.833675	-246.477496	-887.781851	-588.392939	2.441473	2.057693	22221.28971
-649.189246	-369.314496	-803.092987	-780.659549	0.915548	1.29473	22204.50453
-595.018892	-473.077428	-658.130067	-932.489133	2.441473	0.531768	22165.59343
-473.707817	-539.455187	-521.559737	-1025.570587	2.441473	0.531768	22199.92676
-362.315257	-652.373672	-351.419047	-1109.496488	1.678511	1.29473	22213.66009
-260.841213	-712.647728	-108.796897	-1114.074265	0.152585	2.057693	22229.6823
-122.744958	-745.455126	55.240092	-1123.99278	2.441473	2.820656	22216.71194
10.773521	-769.10697	283.36595	-1086.607606	2.441473	2.057693	22222.81564
125.980894	-756.136604	445.877013	-1067.533538	0.915548	4.346581	22231.97119
257.973448	-732.484759	578.632529	-936.303947	-1.37334	0.531768	22218.23786
370.12897	-660.766262	742.669518	-876.792854	-1.37334	-0.231195	22199.16379
463.210424	-585.232951	838.802822	-708.941051	-2.136303	-0.994158	22209.84527
537.980772	-463.158913	925.017612	-499.889262	0.152585	1.29473	22210.60823
613.514083	-353.292279	979.187966	-336.615236	0.915548	0.531768	22209.84527
653.951108	-223.588614	967.743525	-145.874552	0.152585	1.29473	22048.09717
704.306649	-80.914582	976.136115	26.555027	1.678511	0.531768	22196.87491
705.069612	56.418711	1019.624991	279.095693	2.441473	1.29473	22206.79342
689.047394	188.411264	974.61019	491.199334	2.441473	2.820656	22219.00082
651.66222	308.196414	910.52132	664.391875	2.441473	2.057693	22220.52675
617.328897	424.16675	796.839872	843.688118	-0.610378	0.531768	22199.16379
555.528915	537.848198	661.032505	958.895491	4.730362	0.531768	22235.786
476.18079	601.174105	528.276989	1031.376951	3.967399	-0.994158	22228.91934
370.12897	681.285192	332.958528	1109.199151	3.204436	0.531768	22215.18601
279.336404	728.588882	186.469682	1153.450989	0.915548	2.057693	22238.07489
151.921627	721.722218	-2.745076	1129.036182	2.441473	2.057693	22238.07489
45.106844	714.855553	-175.937618	1048.925094	-0.610378	0.531768	22211.3712
-55.604237	688.151857	-332.344979	1052.739908	0.915548	1.29473	80.87405
-185.307902	641.61113	-552.84121	932.191796	0.915548	1.29473	13.733329
-310.433791	599.64818	-672.626359	797.147391	0.152585	-0.231195	16978.20978
-422.589314	518.774129	-777.915217	668.206689	-0.610378	-0.994158	22189.24528
-540.085575	437.900079	-867.181857	504.932663	-2.899266	-0.231195	22198.40083
-605.70037	339.477886	-1011.381815	301.221612	0.152585	0.531768	22190.7712
-675.12998	232.663103	-1059.448467	133.36981	-1.37334	2.820656	22200.68972
-715.567005	107.537214	-1061.737355	-56.607911	0.915548	2.820656	22209.84527
-762.107732	3.774282	-1028.166995	-251.163409	0.915548	2.057693	22199.92676
-754.478104	-120.588644	-993.833672	-406.807808	2.441473	2.057693	22199.92676
-717.09293	-235.033055	-923.6411	-599.83738	0.915548	2.057693	22210.60823
-672.841091	-356.34413	-861.841118	-793.629915	-0.610378	-0.994158	22201.45268
-593.492967	-455.529286	-679.493024	-847.80027	1.678511	-0.994158	22209.08231
-514.144842	-550.899628	-545.211582	-987.42245	-0.610378	-0.231195	22202.21564
-407.330059	-621.855162	-372.019041	-1058.377985	4.730362	3.583619	22225.86749
-297.463425	-712.647728	-150.759847	-1106.444637	1.678511	2.057693	22243.41563
-138.004213	-722.566243	-8.848778	-1155.274253	1.678511	2.820656	22244.17859
-4.485734	-800.388443	202.4919	-1104.918712	0.915548	0.531768	22231.97119
78.677205	-764.529194	409.254802	-1085.844643	2.441473	-0.231195	22230.44527
235.084566	-722.566243	519.884398	-995.815041	0.915548	-0.231195	22230.44527
344.188237	-679.077367	681.632499	-917.229879	0.915548	-0.994158	22225.10453
447.951169	-594.388504	805.995425	-722.674381	0.152585	-1.757121	22219.00082
530.351145	-494.440385	918.150947	-547.955914	2.441473	0.531768	22228.91934
621.14371	-381.5219	946.380568	-367.133745	-0.610378	2.057693	22231.97119
663.869624	-256.396011	1026.491656	-165.711583	0.915548	2.820656	22217.4749
686.758506	-116.010868	1024.202768	34.947617	-3.662228	-0.231195	22202.97861
690.57332	20.559462	1000.550923	260.784587	0.152585	-1.757121	22205.2675
676.83999	150.263128	986.054631	446.947495	-0.610378	-0.994158	22173.98602
637.165928	285.307532	896.78799	610.984483	-4.425191	-2.520083	22197.63787
608.173344	409.670458	806.758388	791.806652	0.152585	-0.231195	22216.71194
563.158542	510.381539	681.632499	907.014025	0.915548	-0.231195	22185.43046
507.462263	608.04077	507.676995	996.280666	0.915548	-0.231195	22208.31935
396.069703	666.7889	370.343702	1046.636206	1.678511	-0.231195	22220.52675
278.573442	714.09259	197.151161	1125.984331	0.915548	2.057693	22212.13416
197.699392	740.796286	65.92157	1136.665809	0.152585	-0.231195	22224.34156
86.306832	724.011106	-98.878381	1136.665809	2.441473	-0.231195	22254.09711
-46.448684	717.907404	-266.730183	1075.62879	2.441473	-0.994158	596.63686
-128.84866	649.240758	-492.567153	929.902907	4.730362	-0.231195	16.022217
-279.152319	622.537062	-619.98193	829.191826	0.915548	-1.757121	3134.250923
-383.678214	552.34449	-748.922633	720.851118	0.152585	-0.994158	22138.88974
-492.781885	466.892663	-902.278143	530.110433	0.152585	1.29473	22209.84527
-570.604085	378.388986	-983.152193	369.888259	1.678511	1.29473	22225.10453
-653.00406	269.285315	-1080.048461	176.858686	0.915548	1.29473	22215.18601
-702.596638	135.003873	-1086.152163	25.029101	0.152585	1.29473	22209.08231
-775.841061	30.477978	-1032.744771	-192.415279	-1.37334	-1.757121	22202.97861
-759.818843	-90.070135	-1040.374399	-362.555969	-1.37334	-0.994158	22191.53417
-720.144781	-209.092322	-935.085541	-522.778144	-1.37334	-0.231195	22185.43046
-698.018862	-320.484881	-845.055938	-692.918834	-1.37334	-0.231195	22183.14158
-625.537402	-437.21818	-695.515241	-830.252127	-0.610378	-0.231195	22198.40083
-525.589283	-514.277416	-592.515272	-1008.785407	-0.610378	1.29473	22190.7712
-442.426345	-614.225535	-425.426433	-1072.874277	-0.610378	-0.231195	22192.29713
-314.248605	-683.655144	-222.478345	-1126.281669	0.152585	0.531768	22230.44527
-210.485673	-740.114386	-55.389505	-1154.51129	-1.37334	0.531768	22204.50453
-46.448684	-785.129188	161.291912	-1134.674259	0.915548	0.531768	22221.28971
74.099428	-763.766231	355.84741	-1082.792793	0.915548	-0.231195	22227.39341
215.247534	-734.773647	516.069585	-1012.600221	2.441473	-0.994158	22241.12674
310.617877	-693.573659	671.713983	-885.948406	3.967399	0.531768	22250.2823
406.751181	-606.595907	802.943574	-749.378077	0.152585	-0.994158	22244.17859
507.462263	-508.936677	878.476885	-576.948498	3.204436	-0.231195	22226.63045
596.728903	-432.640403	967.743525	-433.511503	0.915548	0.531768	22235.786
660.817773	-294.544148	1025.728693	-237.43008	-0.610378	-0.231195	22231.97119
679.891841	-156.447893	1005.891662	-40.585694	0.152585	-0.994158	22193.82305
692.099245	-34.373855	1001.313885	205.85127	0.915548	-2.520083	22214.42305
690.57332	117.45573	989.869444	404.984544	1.678511	-0.994158	22226.63045
653.188145	228.085327	938.750941	548.421539	0.152585	-0.994158	22189.24528
602.832605	353.211216	825.832456	759.762217	-0.610378	0.531768	22211.3712
568.499282	463.840812	728.936188	889.465882	-0.610378	1.29473	22202.21564
515.854853	572.944484	587.788082	967.288082	-2.136303	0.531768	22178.5638
438.795616	640.848167	389.41777	1050.45102	-0.610378	-0.994158	22169.40825
309.091951	701.122224	245.980776	1119.117666	0.915548	1.29473	22220.52675
195.410503	736.21851	100.254893	1097.75471	0.152585	-0.994158	22215.18601
113.010528	724.774068	-80.567276	1093.939896	-0.610378	-2.520083	22222.81564
-9.826473	693.492596	-240.78945	1054.265834	0.152585	-0.994158	6326.487014
-122.744958	665.262975	-492.567153	922.27328	-1.37334	-0.994158	17.548143
-260.078251	633.981503	-610.063415	862.762187	-1.37334	-0.994158	12.970367
-357.737481	550.055602	-771.048552	774.258509	1.678511	0.531768	21940.51943
-457.685599	502.751912	-857.263342	587.332639	3.204436	1.29473	22228.91934
-550.767053	402.803793	-958.737386	421.769725	1.678511	-0.231195	22232.73415
-620.196662	286.833457	-1027.404032	232.554966	0.915548	-2.520083	22239.60082
-707.937377	161.707569	-1048.004026	39.525393	0.915548	1.29473	22232.73415
-753.715141	53.36686	-1048.766989	-132.904185	-1.37334	-2.520083	22211.3712
-759.055881	-46.581259	-1056.396616	-294.652285	-0.610378	-1.757121	22198.40083
-727.774408	-172.47011	-936.611466	-491.496671	0.152585	-0.231195	22215.18601
-701.070713	-298.358962	-893.885553	-649.429958	-0.610378	0.531768	22205.2675
-636.21888	-400.595968	-756.55226	-835.592866	-1.37334	1.29473	22209.08231
-554.581867	-492.91446	-629.137483	-960.718755	0.915548	1.29473	22211.3712
-468.367078	-595.151466	-443.737538	-1066.770575	-1.37334	1.29473	22181.61565
-345.530077	-682.129218	-281.226475	-1149.933513	0.152585	1.29473	22210.60823
-221.930114	-750.795865	-57.678393	-1166.718694	-3.662228	-1.757121	22210.60823
-76.204231	-785.892151	114.751185	-1143.829811	-0.610378	-0.994158	22203.74157
46.63277	-799.62548	284.128913	-1111.022414	-0.610378	-0.994158	22216.71194
172.521621	-760.71438	454.269603	-1054.563171	2.441473	0.531768	22215.94897
295.358622	-724.092169	587.788082	-927.911357	1.678511	1.29473	22215.94897
399.884517	-631.773678	749.536182	-822.622499	-1.37334	1.29473	22225.10453
490.677082	-530.299634	834.988009	-658.585511	0.915548	-0.231195	22231.20823
571.551133	-434.166329	921.965761	-494.548522	0.915548	-0.994158	22212.13416
637.928891	-315.907105	1019.624991	-274.052291	2.441473	0.531768	22247.23045
685.995543	-177.810849	1019.624991	-88.652346	1.678511	-0.231195	22251.04526
694.388133	-41.240519	1032.595358	163.125357	3.967399	0.531768	22206.79342
685.995543	100.67055	1010.469438	366.836408	0.152585	-0.994158	22215.94897
668.4474	231.90014	953.247233	536.977098	0.915548	0.531768	22229.6823
616.565934	350.159365	882.291698	711.695565	-0.610378	1.29473	22206.79342
582.995574	472.996365	767.847288	854.369596	0.915548	0.531768	22190.7712
538.743735	553.870415	625.936219	969.57697	0.152585	1.29473	22217.4749
455.580797	637.033354	469.528858	1064.947312	1.678511	-0.231195	22204.50453
351.817864	699.596298	326.091863	1113.013964	0.152585	-0.231195	22219.76379
222.114199	730.114808	113.988222	1145.821362	-0.610378	-0.231195	22222.81564
117.588304	729.351845	-8.085816	1135.139884	-2.899266	-1.757121	22202.97861
31.373515	713.329627	-182.04132	1092.41397	-1.37334	0.531768	22201.45268
-92.989411	682.048155	-368.96719	1025.27325	-1.37334	1.29473	32.044435
-215.826412	624.062987	-570.389353	894.043659	-1.37334	2.057693	12.207404
-328.744897	586.677813	-695.515241	787.991838	1.678511	1.29473	20815.91235
-427.16709	529.455608	-846.581863	646.080769	-0.610378	1.29473	22206.79342
-531.692985	424.929713	-966.367013	466.784526	0.152585	-0.231195	22221.28971
-625.537402	313.537153	-1038.08551	209.666084	0.915548	-0.231195	22212.89712
-693.441085	183.833488	-1091.492902	53.258723	3.204436	2.057693	22219.76379
-720.144781	64.811301	-1067.841057	-106.963452	-0.610378	-0.231195	22201.45268
-759.055881	-36.662743	-1051.055877	-309.148577	3.204436	1.29473	22231.97119
-759.055881	-141.188638	-986.967007	-460.215199	0.915548	1.29473	22231.97119
-749.137365	-243.425645	-887.018888	-641.800331	1.678511	2.057693	22222.81564
-643.848507	-370.077459	-805.381876	-798.970654	1.678511	1.29473	22210.60823
-582.048526	-479.944093	-605.485638	-905.785438	0.915548	-0.231195	22202.21564
-480.574482	-579.892212	-480.35975	-1020.229848	0.152585	0.531768	22191.53417
-367.655997	-660.766262	-317.085724	-1112.548339	0.152585	-0.994158	22214.42305
-247.870847	-713.410691	-109.55986	-1124.755743	-1.37334	-0.231195	22222.81564
-113.589405	-750.795865	58.291943	-1149.933513	-0.610378	1.29473	22231.97119
26.795738	-768.344008	240.640037	-1095.763159	-1.37334	1.29473	22212.89712
124.454969	-759.951418	421.462205	-1032.437252	-1.37334	2.057693	22200.68972
254.158634	-740.877349	519.121436	-975.978009	-1.37334	1.29473	22210.60823
373.943784	-654.66256	685.447312	-842.45953	-0.610378	2.057693	22199.16379
472.365977	-575.314435	858.639854	-652.481809	-1.37334	-0.231195	22209.84527
568.499282	-465.447801	931.884276	-524.304069	0.152585	-0.994158	22222.81564
598.254828	-351.003391	968.506488	-335.852273	-1.37334	-0.994158	22216.71194
675.314065	-225.877502	1017.336103	-129.852334	0.152585	0.531768	22222.05268
694.388133	-82.440507	1005.891662	74.621679	3.967399	-0.231195	22224.34156
676.83999	59.470562	1015.810177	327.162345	0.915548	0.531768	22214.42305
654.714071	196.040892	955.536121	517.903029	0.915548	3.583619	22183.90454
653.188145	341.766775	873.136146	652.947434	3.967399	2.057693	22235.02304
601.306679	434.085266	802.943574	843.688118	2.441473	0.531768	22233.49712
545.6104	536.322272	636.617697	942.873274	2.441473	1.29473	22207.55638
479.232641	623.300024	511.491808	1042.821392	2.441473	-0.231195	22213.66009
373.943784	673.655565	349.743708	1113.776927	0.915548	-0.231195	22239.60082
259.499373	720.959255	200.965974	1153.450989	-1.37334	0.531768	22216.71194
151.158665	739.27036	30.062321	1128.273219	-0.610378	2.057693	22226.63045
40.529068	724.011106	-165.256139	1098.517672	1.678511	1.29473	22230.44527
-73.15238	674.418528	-337.685718	1040.532504	0.152585	2.057693	55.69628
-169.285685	645.425944	-549.026396	915.406615	0.915548	1.29473	14.496292
-307.38194	599.64818	-661.944881	800.962205	0.915548	0.531768	18585.00931
-395.885618	518.011167	-800.041136	678.888167	-1.37334	-0.231195	22164.06751
-496.596699	429.507489	-922.878137	510.273402	2.441473	0.531768	22202.21564
-601.885557	335.663073	-974.759603	302.747538	-0.610378	0.531768	22212.89712
-667.500352	224.270513	-1036.559585	134.132773	-1.37334	2.057693	22200.68972
-713.278116	113.640916	-1092.255865	-61.948651	0.152585	2.820656	22215.18601
-752.952179	-0.803494	-1044.952175	-226.748602	1.678511	2.820656	22209.08231
-739.981812	-118.299756	-977.048491	-411.385584	0.152585	0.531768	22199.16379
-729.300334	-224.351576	-943.478131	-612.044784	-0.610378	0.531768	22199.92676
-677.418868	-376.944124	-825.981869	-746.326226	-0.610378	1.29473	22199.16379
-599.596669	-451.714472	-664.233769	-910.363214	2.441473	0.531768	22218.23786
-485.915221	-545.558888	-507.826408	-1023.281699	1.678511	-0.231195	22228.15638
-390.544879	-631.010715	-419.322731	-1115.60019	4.730362	2.057693	22251.04526
-272.285654	-708.069951	-179.752431	-1133.911296	3.967399	2.820656	22228.91934
-128.84866	-755.373641	30.825284	-1160.614992	1.678511	2.820656	22234.26008
-14.404249	-776.736598	236.825223	-1109.496488	3.204436	2.057693	22232.73415
109.195714	-766.055119	416.121466	-1077.452053	-0.610378	1.29473	22214.42305
225.16605	-738.588461	525.225138	-970.63727	0.152585	-1.757121	22219.00082
338.084535	-673.736628	697.654716	-866.874338	0.915548	0.531768	22230.44527
447.188206	-583.707025	826.595419	-721.148455	2.441473	-0.231195	22224.34156
537.217809	-488.336683	875.425034	-524.304069	1.678511	-0.231195	22220.52675
598.254828	-386.099676	990.632407	-364.081894	-1.37334	-0.231195	22207.55638
656.239996	-247.240458	1027.254618	-158.844918	0.152585	2.057693	22208.31935
653.188145	-132.796048	1007.417587	-29.141253	-1.37334	2.057693	22164.06751
701.254798	22.085388	1043.276836	264.599401	-0.610378	1.29473	22209.08231
672.262214	143.396463	988.343519	456.103048	-2.136303	0.531768	22211.3712
660.817773	285.307532	904.417618	640.74003	1.678511	0.531768	22197.63787
599.780754	408.907495	776.239878	771.206658	0.152585	-1.757121	22206.79342
557.817803	522.588943	679.34361	947.45105	1.678511	0.531768	22217.4749
473.12894	595.070403	554.217722	988.651038	-2.136303	-0.231195	22189.24528
393.017852	666.025938	401.625174	1111.488039	0.152585	0.531768	22220.52675
287.728994	725.537031	225.380782	1148.11025	2.441473	1.29473	22254.86007
185.491988	743.848137	78.128974	1116.828778	1.678511	0.531768	22234.26008
87.832757	737.744435	-126.34504	1121.406554	2.441473	1.29473	22239.60082
-34.241281	696.544447	-299.537581	1051.213983	1.678511	-0.231195	350.199896
-154.789393	661.448161	-467.389383	968.051044	0.915548	-0.231195	13.733329
-286.781946	610.329658	-652.789328	855.132559	-0.610378	-0.994158	7329.020051
-388.25599	547.003751	-779.441143	716.273341	-1.37334	-1.757121	22164.83047
-474.47078	473.759328	-896.937404	564.443756	0.152585	0.531768	22201.45268
-562.974457	357.026029	-967.129976	363.021594	-1.37334	-0.231195	22217.4749
-663.685538	257.077911	-1050.292914	168.466096	-0.610378	1.29473	22224.34156
-691.91516	112.877953	-1095.307716	-21.511626	-2.136303	0.531768	22182.37861
-759.818843	33.529829	-1023.589218	-181.7338	-1.37334	2.057693	22193.82305
-772.026247	-98.462725	-998.411448	-388.496702	-2.899266	-1.757121	22182.37861
-746.085514	-213.670098	-951.870721	-556.348504	0.915548	-0.231195	22180.08972
-700.30775	-329.640434	-851.15964	-692.918834	-1.37334	-0.231195	22198.40083
-628.589253	-434.929292	-729.848565	-877.555816	0.152585	1.29473	22092.34901
-543.900389	-531.062596	-594.041197	-982.844674	0.152585	1.29473	22186.19343
-421.826351	-618.803311	-375.833855	-1061.429836	1.678511	2.820656	22219.76379
-312.722679	-683.655144	-200.352425	-1132.38537	2.441473	1.29473	22232.73415
-183.019014	-753.847716	-12.663592	-1152.222402	0.915548	-0.231195	22222.81564
-60.182014	-756.136604	191.810422	-1088.133532	3.204436	-0.231195	22220.52675
66.469801	-743.166237	379.499255	-1064.481687	2.441473	-0.994158	22248.75637
206.854944	-729.432908	473.343671	-1026.33355	1.678511	-0.994158	22245.70452
315.195653	-691.284771	641.195474	-980.555786	1.678511	-0.994158	22230.44527
409.04007	-627.958864	756.402847	-739.459561	4.730362	1.29473	22241.88971
525.773368	-515.040379	899.839841	-588.392939	1.678511	2.057693	22233.49712
576.891872	-408.225596	965.454637	-406.807808	2.441473	1.29473	22216.71194
646.321481	-297.595999	1015.047215	-242.007856	0.915548	1.29473	22226.63045
685.995543	-141.188638	1027.254618	-14.644961	-2.136303	-0.994158	22225.10453
694.388133	-13.010898	1028.017581	243.236444	3.204436	1.29473	22198.40083
679.891841	123.559432	997.499072	427.110464	0.915548	-0.231195	22217.4749
647.847406	256.314948	934.936127	618.614111	-1.37334	0.531768	22198.40083
606.647418	364.655657	805.232462	720.088155	-1.37334	-1.757121	22180.08972
568.499282	480.625993	732.751002	903.962174	-0.610378	-0.231195	22185.43046
491.440045	582.862999	527.514026	953.554752	-0.610378	2.820656	22202.97861
434.21784	661.448161	422.988131	1068.762126	2.441473	2.820656	22206.03046
334.269721	711.040739	239.877074	1135.902846	1.678511	1.29473	22226.63045
224.403087	732.403696	92.625266	1139.71766	0.915548	-0.231195	22234.26008
116.062379	717.144441	-90.485791	1132.850995	1.678511	-0.994158	22215.18601
-3.722771	712.566665	-243.078338	1063.421386	1.678511	-0.231195	3537.095248
-122.744958	682.048155	-446.789389	958.895491	3.204436	1.29473	18.311106
-229.559741	626.351875	-576.493054	883.36218	0.915548	-0.231195	12.207404
-345.530077	559.974117	-745.870782	752.13259	2.441473	1.29473	22122.86752
-447.004121	496.64821	-925.167025	517.903029	0.152585	1.29473	22230.44527
-550.767053	395.174166	-990.018858	412.614172	2.441473	1.29473	22222.81564
-624.774439	293.700122	-1033.507734	219.584599	0.915548	-1.757121	22225.86749
-696.492936	163.996457	-1038.848473	57.836499	0.152585	0.531768	22218.23786
-759.055881	49.552046	-1040.374399	-152.741216	0.152585	-0.231195	22196.11194
-753.715141	-58.788662	-1041.900324	-319.830056	0.915548	-0.231195	22211.3712
-745.322551	-183.151588	-928.981839	-490.733709	-1.37334	-0.994158	22220.52675
-714.041079	-293.018223	-885.492963	-697.49661	-0.610378	-1.757121	22190.00824
-647.663321	-420.433	-757.315223	-809.652133	-2.899266	1.29473	22190.7712
-569.841122	-491.388534	-628.374521	-930.200245	0.152585	0.531768	22192.29713
-447.767084	-601.255168	-479.596787	-1049.222432	-2.136303	-0.231195	22199.92676
-334.085636	-672.210703	-256.048705	-1170.533507	-0.610378	-0.231195	22174.74899
-231.848629	-734.773647	-63.782095	-1144.592774	-0.610378	-0.994158	22215.94897
-76.967194	-780.551411	136.114142	-1120.940929	0.152585	-1.757121	22228.15638
50.447583	-773.684747	332.958528	-1105.681675	0.915548	-0.994158	22218.23786
165.654957	-765.292157	469.528858	-1047.696507	0.915548	-1.757121	22224.34156
302.225286	-704.255138	625.173256	-938.592835	1.678511	0.531768	22231.20823
400.64748	-630.247752	762.506549	-796.681766	0.915548	2.057693	22214.42305
500.595598	-534.87741	860.928742	-620.437374	1.678511	1.29473	22231.20823
586.810387	-437.21818	932.647239	-467.844827	3.204436	0.531768	22254.86007
649.373332	-311.329328	1023.439805	-290.074509	3.967399	-0.231195	22237.31193
677.602953	-181.625663	1005.891662	-52.030135	1.678511	-0.994158	22209.08231
683.706655	-21.403488	996.736109	171.517947	1.678511	-1.757121	22228.91934
701.254798	93.040922	1012.758326	371.414184	3.204436	-0.231195	22212.89712
653.951108	238.766805	950.958345	562.917831	0.152585	-0.231195	22203.74157
630.299263	346.344551	883.054661	727.717782	1.678511	-0.994158	22223.5786
579.18076	465.366738	764.795437	880.31033	-0.610378	-0.994158	22202.97861
527.299294	553.870415	607.625113	1003.910293	0.152585	1.29473	22192.29713
453.291908	640.848167	473.343671	1079.443604	1.678511	-0.231195	22217.4749
335.795647	688.151857	302.440018	1125.984331	-2.899266	-2.520083	22196.87491
248.054932	719.433329	142.217844	1106.910262	-2.136303	-1.757121	22202.21564
116.062379	713.329627	-124.819114	1061.895461	-0.610378	-0.994158	22212.89712
19.929074	707.988888	-195.011686	1090.888045	-2.136303	-0.231195	22209.08231
-98.33015	679.759267	-417.033842	993.228815	0.152585	2.057693	25.17777
-199.041232	623.300024	-587.174533	890.991808	1.678511	1.29473	12.970367
-331.033785	584.388925	-703.907832	784.939987	-0.610378	0.531768	21285.13443
-441.663382	512.670428	-853.448528	613.273372	-0.610378	1.29473	22191.53417
-520.248544	411.959346	-939.663317	439.317868	0.915548	1.29473	22218.23786
-617.144812	297.514936	-1063.263281	240.184593	2.441473	-0.231195	22221.28971
-671.315166	193.752004	-1064.789206	61.651313	3.204436	-0.994158	22231.20823
-725.48552	86.93722	-1067.078094	-104.674564	2.441473	1.29473	22238.83786
-750.66329	-30.559041	-1054.870691	-301.51895	3.204436	2.057693	22211.3712
-762.107732	-157.973818	-971.707752	-505.230001	3.204436	3.583619	22209.84527
-711.752191	-258.684899	-874.048522	-629.592927	0.152585	1.29473	22225.86749
-649.952209	-382.284863	-765.707813	-762.348443	0.152585	1.29473	22222.05268
-570.604085	-492.151497	-614.641191	-915.703953	2.441473	2.057693	22197.63787
-475.233742	-574.551472	-477.307899	-1037.015028	0.152585	0.531768	22209.84527
-356.211555	-651.610709	-288.856103	-1091.185383	0.915548	1.29473	22231.97119
-250.922698	-706.544026	-113.374673	-1116.363153	-2.136303	-0.231195	22213.66009
-112.06348	-758.425492	52.188241	-1140.014998	-2.136303	-1.757121	22206.79342
18.403148	-774.44771	293.284466	-1091.948345	-2.136303	0.531768	22209.08231
123.692006	-743.166237	398.573323	-1115.60019	-2.899266	0.531768	22191.53417
267.129001	-727.14402	518.358473	-1007.259482	1.678511	0.531768	22212.89712
379.284523	-647.795895	718.25471	-876.792854	0.152585	0.531768	22219.00082
471.603014	-571.499622	825.069493	-740.985486	-0.610378	-0.231195	22212.89712
566.973356	-463.158913	944.854643	-501.415187	0.152585	-0.231195	22225.10453
631.062226	-331.929322	991.39537	-320.593018	0.152585	-0.994158	22231.97119
680.654804	-219.010837	1006.654625	-97.807899	0.152585	-0.231195	22209.08231
685.995543	-71.759029	1018.862028	115.058704	0.152585	-0.231195	22197.63787
703.543686	63.285376	1037.936097	348.525302	3.204436	2.057693	22219.00082
679.128878	197.566817	974.61019	511.799328	1.678511	2.057693	22219.76379
640.980742	335.663073	866.269481	657.52521	1.678511	0.531768	22222.81564
600.543717	459.263036	762.506549	828.428863	1.678511	-0.231195	22220.52675
539.506698	550.055602	602.284374	946.688088	3.967399	0.531768	22214.42305
464.736349	630.929652	464.951081	1037.480653	3.204436	0.531768	22208.31935
371.654896	691.966671	336.010379	1108.436188	0.152585	-0.231195	22225.86749
251.869746	708.751851	158.240061	1131.32507	0.152585	1.29473	22226.63045
141.240149	728.588882	-2.745076	1160.317654	2.441473	0.531768	22221.28971
41.29203	709.514814	-163.730214	1102.332486	0.152585	1.29473	22229.6823
-57.893125	698.833335	-333.870904	1034.428802	-1.37334	0.531768	42.725913
-191.411604	628.640764	-535.293067	922.27328	-2.136303	0.531768	13.733329
-316.537493	588.203739	-669.574508	805.539981	-1.37334	2.057693	17538.9874
-450.055972	516.485241	-882.441112	598.77708	0.152585	-0.231195	22178.5638
-524.82632	418.826011	-991.544783	461.443787	0.152585	0.531768	22196.87491
-605.70037	334.137147	-1007.567001	306.562351	0.915548	1.29473	22216.71194
-659.107762	236.477917	-1075.470684	107.429077	-2.136303	0.531768	22215.94897
-717.855893	105.248326	-1080.811424	-40.585694	2.441473	1.29473	22202.21564
-741.507738	11.403909	-1039.611436	-238.956006	1.678511	2.820656	22220.52675
-755.241067	-116.010868	-1010.618852	-433.511503	0.915548	3.583619	22215.94897
-730.826259	-250.292309	-893.885553	-599.074417	0.915548	0.531768	22190.7712
-638.507768	-349.477465	-797.752248	-770.741033	0.152585	0.531768	22225.10453
-590.441116	-439.507068	-716.878198	-900.444698	2.441473	1.29473	22225.86749
-506.515215	-557.766292	-561.996762	-1049.985395	0.915548	0.531768	22186.19343
-414.196723	-645.507007	-361.337563	-1085.081681	0.915548	0.531768	22232.73415
-278.389356	-718.75143	-176.70058	-1141.540923	0.152585	1.29473	22238.83786
-151.737542	-763.766231	17.091955	-1149.170551	0.152585	2.057693	22215.18601
-4.485734	-763.003268	236.06226	-1100.340935	3.204436	4.346581	22222.81564
114.536453	-776.736598	406.965913	-1069.059463	0.152585	3.583619	22230.44527
238.136417	-734.773647	567.951051	-972.163196	-1.37334	-0.231195	22219.00082
341.899349	-670.684777	712.913971	-860.007673	0.152585	-0.231195	22222.05268
441.847467	-619.566274	808.284313	-717.333642	-0.610378	-0.231195	22210.60823
537.980772	-499.781124	919.676873	-521.252218	-0.610378	2.057693	22199.16379
625.721487	-399.833006	943.328717	-386.970776	-0.610378	1.29473	22203.74157
643.26963	-254.870086	973.084264	-193.941204	1.678511	2.057693	22218.23786
681.417767	-108.38124	996.736109	17.399474	-1.37334	0.531768	22208.31935
703.543686	33.529829	995.973146	227.977189	0.915548	2.820656	22206.79342
671.499251	151.789053	990.632407	476.703042	-0.610378	1.29473	22210.60823
656.239996	308.196414	926.543537	632.34744	-1.37334	-0.231195	22219.00082
617.328897	416.537123	817.439866	809.354795	1.678511	0.531768	22193.82305
561.632617	525.640794	661.795467	932.954758	0.152585	-1.757121	22193.06009
487.625232	619.485211	553.454759	1033.66584	1.678511	0.531768	22213.66009
408.277107	678.996304	383.314069	1126.747294	2.441473	3.583619	22240.36378
299.936398	719.433329	226.906707	1133.613958	2.441473	3.583619	22246.46748
170.995696	737.744435	46.847502	1140.480623	2.441473	1.29473	22244.94156
77.151279	731.640733	-140.841332	1091.651008	0.915548	1.29473	22227.39341
-33.478318	690.440745	-297.248693	1055.028796	-0.610378	-0.994158	210.577715
-158.604207	646.951869	-504.774557	938.295498	-2.136303	-1.757121	16.022217
-266.944915	604.988919	-636.767111	830.717752	-1.37334	0.531768	11175.11521
-385.204139	560.73708	-744.344857	697.962235	-0.610378	-0.231195	22172.4601
-513.381879	472.996365	-922.115174	509.510439	-1.37334	-0.231195	22219.76379
-576.707786	360.07788	-976.285529	356.154929	0.915548	2.057693	22212.89712
-664.448501	248.685321	-1056.396616	150.15499	-1.37334	2.057693	22197.63787
-707.174414	119.744618	-1110.56697	-39.822731	-2.899266	1.29473	22199.16379
-744.559589	9.877984	-1057.922541	-209.200459	-2.136303	2.057693	22158.72677
-741.507738	-91.59606	-1023.589218	-399.17818	0.152585	-0.231195	22177.80084
-737.692924	-208.329359	-945.767019	-560.163318	0.152585	-0.231195	22211.3712
-679.707756	-336.507099	-830.559646	-705.889201	2.441473	1.29473	22206.03046
-614.092961	-446.373733	-758.078186	-877.555816	0.152585	-0.994158	22204.50453
-533.21891	-545.558888	-556.656023	-973.689121	2.441473	2.057693	22214.42305
-429.455978	-631.010715	-395.670886	-1067.533538	-2.136303	1.29473	22221.28971
-295.174537	-678.314405	-214.085754	-1115.60019	0.915548	2.057693	22219.00082
-188.359753	-739.351424	-50.048766	-1148.407588	2.441473	2.820656	22253.33415
-44.922759	-779.025486	185.70672	-1101.866861	1.678511	-0.231195	22244.17859
103.854975	-775.973635	360.425186	-1112.548339	0.915548	-0.231195	22228.91934
222.114199	-733.247722	509.20292	-1037.777991	1.678511	-0.994158	22235.786
331.980833	-692.047734	655.691766	-907.311363	0.152585	-0.231195	22237.31193
434.21784	-596.677392	792.262096	-808.88917	0.915548	-0.994158	22215.94897
506.6993	-518.855193	900.602804	-580.763312	0.152585	1.29473	22224.34156
596.728903	-405.936708	987.580556	-406.807808	0.152585	1.29473	22230.44527
663.106661	-283.099707	1027.254618	-209.200459	0.915548	2.057693	22218.23786
694.388133	-138.89975	1043.276836	-11.59311	1.678511	1.29473	22202.21564
694.388133	-7.670159	1029.543507	218.821637	-3.662228	-0.231195	22199.92676
686.758506	127.374245	1006.654625	440.843793	-0.610378	-0.994158	22180.08972
633.351114	261.655687	922.728724	616.325223	-1.37334	-0.994158	22177.03787
609.699269	383.729725	810.573201	726.191857	-0.610378	-0.994158	22204.50453
566.973356	498.174136	701.46953	866.577	-0.610378	-0.994158	22191.53417
528.825219	602.700031	562.610312	1006.962144	1.678511	1.29473	22210.60823
415.906734	656.107422	400.099249	1084.02138	-0.610378	0.531768	22229.6823
323.588243	706.462963	210.121527	1110.725076	-1.37334	-0.231195	22215.18601
198.462354	733.929621	102.543781	1135.902846	2.441473	0.531768	22223.5786
87.832757	728.588882	-69.885797	1117.591741	2.441473	-0.994158	22231.97119
12.299446	701.885186	-251.470929	1059.606573	2.441473	-0.231195	1977.599414
-117.404219	688.91482	-446.026426	965.762156	1.678511	-0.994158	18.311106
-253.211586	625.588913	-607.774527	874.96959	2.441473	-0.994158	12.207404
-364.604146	559.211155	-753.500409	736.873335	1.678511	-0.231195	22086.24531
-441.663382	494.359322	-860.315193	555.288204	0.915548	-0.231195	22216.71194
-550.767053	389.833427	-989.255895	420.243799	0.152585	1.29473	22225.86749
-634.692954	270.048277	-1057.159579	169.229059	0.915548	1.29473	22220.52675
-712.515154	156.366829	-1073.944759	34.184654	0.152585	-0.231195	22203.74157
-768.211433	51.840935	-1063.263281	-145.874552	0.915548	-1.757121	22223.5786
-744.559589	-62.603476	-1023.589218	-326.69672	1.678511	0.531768	22207.55638
-730.063297	-178.573812	-945.767019	-514.385554	-0.610378	-0.231195	22204.50453
-725.48552	-320.484881	-864.892969	-664.689213	-2.899266	-1.757121	22193.82305
-644.61147	-420.433	-758.078186	-820.333611	-0.610378	-0.231195	22171.69713
-543.137426	-528.010746	-616.167117	-964.533568	-2.136303	0.531768	22149.57122
-448.530047	-602.781094	-451.367166	-1062.955761	0.152585	2.057693	22211.3712
-331.033785	-684.418107	-274.359811	-1156.037215	0.915548	0.531768	22226.63045
-199.041232	-741.640312	-78.278387	-1169.007582	2.441473	-0.231195	22216.71194
-74.678306	-774.44771	151.373397	-1128.570557	0.915548	-1.757121	22226.63045
50.447583	-764.529194	335.247416	-1113.311302	3.967399	-0.231195	22235.02304
168.706808	-753.084753	484.788113	-1026.33355	0.915548	-0.994158	22212.89712
296.884547	-708.832914	626.699182	-923.333581	0.152585	-0.231195	22223.5786
402.936368	-618.803311	784.632468	-804.311394	0.915548	0.531768	22253.33415
508.225225	-534.87741	882.291698	-617.385523	2.441473	1.29473	22234.26008
586.047425	-440.270031	928.832425	-466.318901	1.678511	-0.231195	22238.07489
664.632586	-302.173775	1018.862028	-252.689335	1.678511	-0.231195	22157.20084
673.025177	-168.655296	960.87686	-77.207905	1.678511	-2.520083	22214.42305
689.810357	-49.633109	1011.232401	192.880904	-1.37334	-1.757121	22195.34898
691.336282	84.648332	1007.417587	385.147513	0.915548	-1.757121	22209.84527
647.847406	221.218662	966.980562	557.577092	-0.610378	-0.994158	22212.89712
631.825189	356.263067	875.425034	746.028888	-2.136303	-0.994158	22210.60823
592.151126	465.366738	773.95099	879.547367	1.678511	2.057693	22189.24528
535.691884	564.551894	596.180672	993.228815	-2.899266	-1.757121	22184.6675
454.054871	646.951869	487.839963	1088.599157	0.152585	-0.994158	22199.16379
340.373423	699.596298	284.891875	1151.162101	-0.610378	-0.231195	22212.13416
231.269752	723.248143	133.825254	1116.065815	1.678511	0.531768	22217.4749
103.854975	730.114808	-89.722828	1084.02138	1.678511	-0.231195	22210.60823
13.062409	691.966671	-233.922786	1059.606573	-0.610378	-0.231195	22091.58605
-107.485703	679.759267	-454.419017	951.265864	0.915548	-0.231195	22.888882
-215.826412	640.085205	-605.485638	844.451081	0.915548	-0.231195	13.733329
-347.056003	584.388925	-686.359689	755.184441	0.915548	1.29473	21591.08249
-432.507829	514.959316	-835.137422	593.43634	0.915548	1.29473	22212.89712
-543.137426	416.537123	-958.737386	475.177116	3.967399	0.531768	22225.86749
-628.589253	292.174197	-1031.981808	243.999407	2.441473	0.531768	22243.41563
-692.678122	180.781637	-1055.633653	32.658729	2.441473	-0.994158	22219.00082
-736.166998	77.018705	-1060.974392	-84.837533	2.441473	-0.231195	22197.63787
-741.507738	-38.188668	-1024.352181	-267.94859	0.152585	-0.994158	22219.76379
-734.641073	-166.366408	-970.944789	-471.65964	0.152585	0.531768	22219.76379
-704.122564	-277.758968	-934.322578	-676.133654	-0.610378	0.531768	22183.90454
-637.744805	-392.203378	-780.967068	-768.452145	0.152585	1.29473	22215.94897
-589.678153	-477.655205	-621.507856	-917.992841	0.915548	1.29473	22222.05268
-482.86337	-598.203317	-471.96716	-1022.518736	-0.610378	-0.994158	22212.89712
-344.767114	-638.640342	-311.744985	-1139.252035	0.915548	-0.231195	22222.81564
-243.29307	-735.53661	-85.145052	-1116.363153	-1.37334	-0.231195	22209.84527
-96.804225	-784.366225	67.447495	-1121.703892	0.152585	-0.231195	22196.11194
25.269813	-765.292157	263.528919	-1086.607606	-1.37334	-0.231195	22200.68972
146.580888	-754.610678	397.810361	-1095.763159	-3.662228	-0.994158	22212.89712
261.788261	-711.884765	577.869566	-934.778022	0.915548	1.29473	22221.28971
377.758597	-653.899597	732.751002	-833.303978	0.152585	-0.231195	22221.28971
494.491896	-567.684808	820.491717	-701.311424	-0.610378	-0.994158	22228.91934
567.736319	-455.529286	942.565755	-485.39297	3.967399	0.531768	22226.63045
629.536301	-346.425614	1007.417587	-310.674503	2.441473	0.531768	22220.52675
673.025177	-206.803433	1032.595358	-100.85975	-0.610378	-1.757121	22212.89712
692.099245	-61.077551	1066.165718	128.029071	3.967399	-0.231195	22244.17859
702.780723	70.915003	1038.69906	352.340116	3.204436	0.531768	22229.6823
669.973326	202.907556	990.632407	518.665992	2.441473	1.29473	22215.94897
651.66222	328.796408	883.054661	688.806683	0.915548	1.29473	22221.28971
605.884456	435.611191	806.758388	843.688118	0.152585	1.29473	22206.79342
541.795586	550.055602	606.099188	929.139945	-0.610378	-0.231195	22197.63787
472.365977	630.166689	490.891814	1068.762126	0.152585	-1.757121	22224.34156
367.840082	685.100006	326.091863	1119.880629	0.152585	-0.231195	22215.94897
269.417889	719.433329	186.469682	1138.191735	1.678511	-0.994158	22225.86749
156.499404	734.692584	30.062321	1141.243586	0.152585	-0.231195	22234.26008
30.610552	710.277776	-162.967251	1100.80656	-1.37334	0.531768	22193.06009
-70.863492	676.707416	-365.152376	990.939926	-2.136303	2.057693	51.881466
-195.226418	640.085205	-533.004178	935.243647	-2.899266	0.531768	12.970367
-306.618978	588.203739	-695.515241	798.673317	-1.37334	0.531768	18865.7796
-429.455978	529.455608	-825.218907	621.665962	-0.610378	-0.231195	22183.90454
-511.855954	442.477856	-948.81887	446.184532	-0.610378	-0.994158	22221.28971
-617.144812	334.90011	-996.12256	266.888289	3.204436	1.29473	22212.89712
-662.922576	228.085327	-1072.418833	60.125387	0.915548	2.057693	22212.89712
-739.981812	115.166842	-1069.366983	-42.874582	0.152585	2.057693	22223.5786
-755.241067	-5.381271	-1008.329964	-256.504148	0.152585	2.057693	22192.29713
-739.218849	-135.847899	-1001.463299	-425.881876	0.915548	0.531768	22223.5786
-701.070713	-244.95157	-893.885553	-592.970715	1.678511	0.531768	22232.73415
-648.426284	-360.921906	-822.930019	-765.400294	1.678511	1.29473	22209.84527
-595.018892	-450.188546	-693.989316	-923.333581	1.678511	0.531768	22198.40083
-495.070774	-557.766292	-526.137514	-1011.837258	-0.610378	-0.994158	22227.39341
-382.915251	-645.507007	-327.00424	-1071.348351	0.152585	0.531768	22228.91934
-274.574543	-707.306989	-156.863549	-1182.740911	1.678511	2.057693	22219.76379
-136.478287	-769.869933	27.01047	-1165.192768	3.204436	2.820656	22228.15638
-6.774622	-772.921784	256.662254	-1097.289085	0.152585	0.531768	22228.91934
122.929043	-763.003268	373.395553	-1083.555755	-1.37334	0.531768	22214.42305
235.084566	-735.53661	551.928833	-974.452084	1.678511	0.531768	22226.63045
353.34379	-662.292187	706.810269	-874.503965	-0.610378	1.29473	22208.31935
436.506728	-589.810727	815.150978	-725.726232	-1.37334	0.531768	22196.87491
548.66225	-482.995944	910.52132	-555.585541	-0.610378	-0.994158	22207.55638
626.48445	-397.544118	980.713892	-365.60782	-2.136303	0.531768	22219.76379
676.077028	-252.581198	988.343519	-181.7338	-0.610378	1.29473	22206.79342
682.943692	-105.329389	1037.936097	54.784648	0.152585	1.29473	22198.40083
702.780723	20.559462	1023.439805	276.806805	0.915548	2.057693	22219.76379
666.158512	170.863121	976.899078	439.317868	0.915548	2.057693	22196.87491
638.691853	306.670489	897.550953	672.021502	3.204436	3.583619	22210.60823
618.854822	423.403787	813.625052	827.665901	1.678511	2.820656	22214.42305
562.39558	521.063018	674.765834	938.295498	3.204436	0.531768	22222.81564
489.151157	617.196323	503.862181	1035.954728	4.730362	0.531768	22231.97119
386.151188	675.944453	371.106665	1122.169517	1.678511	1.29473	22246.46748
279.336404	727.062957	219.27708	1150.399138	0.915548	2.057693	22231.97119
177.099398	750.714802	24.721582	1121.406554	0.152585	0.531768	22226.63045
83.254981	740.033323	-171.359841	1098.517672	-0.610378	0.531768	22225.86749
-47.211647	689.677783	-311.744985	1035.954728	0.915548	1.29473	128.17774
-166.233834	667.551863	-485.700489	940.584386	1.678511	0.531768	16.78518
-289.833797	594.30744	-632.189334	827.665901	0.915548	-0.231195	8815.271462
-378.337475	537.085235	-767.996701	688.806683	1.678511	0.531768	22171.69713
-488.204109	465.366738	-882.441112	546.132651	-0.610378	0.531768	22185.43046
-586.626302	353.974178	-972.470715	339.369749	-1.37334	1.29473	22203.74157
-654.529986	219.692737	-1039.611436	136.421661	-2.899266	2.057693	22182.37861
-722.433669	126.611283	-1105.226231	-46.689396	-1.37334	2.820656	22193.06009
-751.426253	20.559462	-1043.426249	-206.911571	-1.37334	0.531768	22209.84527
-748.374402	-112.196054	-990.781821	-396.889292	-1.37334	-0.994158	22214.42305
-740.744775	-219.7738	-964.841088	-577.711461	-2.899266	-1.757121	22193.06009
-673.604054	-338.033024	-862.604081	-768.452145	0.915548	0.531768	22210.60823
-609.515184	-450.951509	-708.485608	-888.237295	1.678511	-0.231195	22209.84527
-508.804103	-543.27	-608.537489	-995.815041	-0.610378	0.531768	22188.48232
-398.174506	-611.936647	-367.441265	-1064.481687	3.204436	-0.231195	22244.94156
-308.907866	-688.995883	-208.745015	-1123.99278	3.967399	2.820656	22256.386
-169.285685	-721.040318	-28.685809	-1169.007582	3.204436	2.057693	22228.91934
-41.870908	-753.847716	181.891906	-1115.60019	0.152585	2.820656	22231.20823
93.173497	-745.455126	374.158516	-1089.659457	1.678511	-0.994158	22238.07489
210.669758	-740.114386	522.936249	-995.815041	0.915548	1.29473	22215.18601
312.906765	-667.632926	668.662132	-901.970624	0.915548	1.29473	22222.05268
438.795616	-605.832945	792.262096	-736.40771	1.678511	-0.994158	22230.44527
544.084474	-505.121863	901.365767	-587.629976	1.678511	-0.994158	22217.4749
610.462232	-394.492267	989.869444	-385.444851	-0.610378	2.057693	22223.5786
653.951108	-256.396011	1034.121283	-186.311577	0.152585	2.820656	22219.00082
691.336282	-127.455309	1015.047215	30.369841	-0.610378	2.820656	22196.87491
705.832574	0.722431	1037.936097	245.525332	-0.610378	2.057693	22195.34898
678.365916	129.663134	999.78796	437.028979	-1.37334	-0.994158	22186.95639
647.084444	279.966793	921.965761	607.932632	-1.37334	-2.520083	22200.68972
626.48445	375.337135	822.780605	779.599248	0.152585	-0.231195	22200.68972
557.054841	509.618577	655.691766	880.31033	0.915548	1.29473	22194.58602
493.728933	605.751882	540.484392	999.332516	-0.610378	0.531768	22212.89712
409.803032	660.685199	410.780727	1103.858411	0.915548	2.820656	22218.23786
332.743796	714.855553	233.773372	1117.591741	3.204436	4.346581	22228.91934
199.225317	730.114808	68.973421	1142.006548	-1.37334	0.531768	22228.15638
90.884608	739.27036	-75.226536	1143.532474	4.730362	2.057693	22240.36378
-21.270914	711.040739	-265.967221	1067.999163	0.915548	-0.231195	1104.00708
-153.263467	691.966671	-475.01901	987.888075	2.441473	-0.994158	16.022217
-256.263437	616.43336	-603.19675	867.339963	1.678511	-2.520083	13.733329
-386.730065	556.159304	-766.470776	725.428894	2.441473	0.531768	22049.6231
-469.893003	482.914881	-916.011472	562.917831	0.152585	1.29473	22213.66009
-575.181861	366.944545	-965.60405	389.72529	-1.37334	1.29473	22205.2675
-645.374433	279.966793	-1100.648455	184.488313	-0.610378	0.531768	22215.18601
-709.463303	161.707569	-1070.129945	5.955033	0.915548	1.29473	22215.18601
-746.848477	38.107605	-1044.952175	-151.978254	0.915548	-0.994158	22185.43046
-749.137365	-77.862731	-1016.722554	-367.133745	-1.37334	-0.994158	22192.29713
-760.581806	-209.855284	-952.633684	-498.363336	-1.37334	1.29473	22197.63787
-702.596638	-318.195993	-871.759634	-685.289207	-1.37334	0.531768	22167.88232
-646.137396	-425.010776	-742.818931	-827.200276	0.152585	1.29473	22190.7712
-550.767053	-519.618155	-608.537489	-948.511351	0.152585	1.29473	22198.40083
-442.426345	-606.595907	-420.848656	-1024.044662	0.152585	1.29473	22223.5786
-332.559711	-682.129218	-245.367227	-1123.229818	3.967399	0.531768	22223.5786
-215.826412	-741.640312	-72.174685	-1175.874246	1.678511	1.29473	22230.44527
-73.915343	-763.766231	143.743769	-1111.022414	2.441473	0.531768	22228.91934
65.706838	-763.003268	324.565938	-1120.177967	2.441473	-0.231195	22219.00082
177.86236	-743.9292	462.662193	-1059.140948	1.678511	-1.757121	22248.75637
302.225286	-692.047734	629.751033	-920.28173	3.204436	-0.994158	22252.57118
409.803032	-634.825529	775.476915	-781.422511	3.204436	1.29473	22231.97119
499.832635	-548.610739	873.136146	-607.467007	0.915548	0.531768	22237.31193
584.521499	-433.403366	949.432419	-451.059646	1.678511	-0.231195	22241.12674
637.928891	-312.855254	994.447221	-274.052291	-1.37334	0.531768	22210.60823
668.4474	-163.314557	995.210184	-79.496794	-0.610378	-0.231195	22193.82305
698.202947	-34.373855	1027.254618	203.562382	1.678511	-0.994158	22218.23786
673.025177	102.196475	997.499072	364.547519	0.152585	-2.520083	22202.21564
662.343698	221.981625	941.039829	535.451172	2.441473	-0.231195	22196.87491
622.669636	352.448253	864.743556	733.058521	3.204436	0.531768	22224.34156
581.469648	451.633409	717.491747	867.339963	-2.136303	0.531768	22182.37861
525.010406	578.285223	587.025119	950.502901	-1.37334	1.29473	22183.14158
419.721548	637.796316	444.351087	1103.095449	0.915548	-1.757121	22215.94897
339.610461	704.937037	278.025211	1126.747294	-1.37334	-0.994158	22202.21564
235.847528	718.670367	99.49193	1148.873213	-1.37334	-1.757121	22217.4749
126.743857	714.09259	-21.819145	1120.643592	1.678511	-0.994158	22231.97119
14.588335	724.774068	-255.285742	1050.45102	-0.610378	-0.994158	12223.42601
-102.907927	688.151857	-451.367166	962.710305	0.915548	-0.994158	22.125919
-238.715294	635.507428	-545.974545	886.414031	-0.610378	-0.994158	12.970367
-359.263406	574.470409	-742.818931	770.443695	0.915548	0.531768	21787.16392
-424.115239	514.959316	-851.15964	591.910415	1.678511	0.531768	22224.34156
-521.774469	418.063048	-932.796653	449.236383	1.678511	0.531768	22241.88971
-608.752221	294.463085	-1028.929957	248.577183	-0.610378	-1.757121	22229.6823
-687.337383	179.255712	-1069.366983	69.28094	0.152585	-0.231195	22215.94897
-734.641073	67.100189	-1033.507734	-89.415309	-0.610378	-0.994158	22225.86749
-747.61144	-42.766445	-1044.952175	-290.074509	-0.610378	-0.231195	22196.87491
-738.455887	-170.181222	-977.048491	-485.39297	0.915548	0.531768	22202.97861
-714.041079	-275.47008	-862.604081	-636.459591	1.678511	0.531768	22212.89712
-649.952209	-398.30708	-791.648546	-792.866953	0.915548	2.057693	22218.23786
-562.974457	-494.440385	-603.959713	-923.333581	-1.37334	0.531768	22191.53417
-494.307811	-594.388504	-468.152346	-1017.94096	-2.136303	1.29473	22204.50453
-363.841183	-672.210703	-307.167208	-1182.740911	-0.610378	-0.994158	22212.89712
-226.50789	-747.744014	-103.456158	-1126.281669	-1.37334	-0.994158	22195.34898
-110.537554	-769.869933	112.462297	-1169.007582	-2.136303	-0.994158	22213.66009
34.425366	-770.632896	297.099279	-1087.370569	1.678511	-0.994158	22224.34156
162.603106	-756.136604	452.743678	-1075.163165	1.678511	-0.231195	22212.13416
271.706777	-703.492175	587.788082	-942.407649	0.915548	0.531768	22225.86749
387.677113	-647.032932	735.802853	-836.355829	0.915548	2.820656	22234.26008
486.099306	-565.39592	856.350965	-672.31884	-0.610378	-0.231195	22215.94897
564.684468	-469.262615	905.943543	-493.78556	2.441473	-0.994158	22223.5786
634.87704	-322.773769	974.61019	-291.600434	0.915548	-0.994158	22248.75637
687.521469	-170.181222	1013.521289	-84.07457	1.678511	-0.231195	22236.54897
689.810357	-38.951631	1006.654625	132.606847	1.678511	-0.231195	22214.42305
688.284431	60.996487	1021.150917	388.962327	1.678511	-0.231195	22228.91934
689.047394	228.848289	964.691674	558.340055	3.204436	-0.231195	22217.4749
638.691853	344.818625	860.928742	711.695565	-1.37334	-0.231195	22209.08231
573.840021	435.611191	781.580617	882.599218	-1.37334	-0.231195	22196.11194
532.640033	556.922266	643.484362	988.651038	-0.610378	1.29473	22209.84527
466.262275	627.114838	524.462175	1071.813976	-0.610378	-2.520083	22218.23786
349.528976	697.30741	298.625205	1100.043598	-0.610378	-1.757121	22228.15638
240.425305	717.907404	129.247477	1132.850995	-1.37334	-1.757121	22221.28971
129.032745	725.537031	-8.085816	1137.428772	-1.37334	-1.757121	22196.87491
41.29203	701.885186	-246.130189	1039.006579	-1.37334	0.531768	22180.85269
-83.833858	678.996304	-361.337563	1003.910293	-2.899266	-0.994158	38.9111
-186.833828	646.951869	-541.396769	903.199212	-0.610378	0.531768	15.259255
-318.826381	595.833366	-704.670794	794.858503	0.152585	1.29473	20062.86813
-429.455978	518.011167	-813.774466	643.028918	0.152585	0.531768	22206.03046
-541.611501	440.95193	-951.107758	450.762309	2.441473	-0.231195	22208.31935
-616.381849	308.959377	-1053.344765	259.258662	-0.610378	-1.757121	22220.52675
-662.159613	200.618668	-1112.092896	90.643897	0.915548	0.531768	22201.45268
-742.2707	103.722401	-1078.522535	-58.133837	-1.37334	-0.231195	22184.6675
-751.426253	-23.692376	-1068.60402	-271.763403	3.967399	1.29473	22226.63045
-738.455887	-130.50716	-983.152193	-435.800392	2.441473	1.29473	22238.07489
-716.329967	-249.529347	-907.618882	-606.704045	3.967399	1.29473	22205.2675
-652.241097	-384.573751	-787.07077	-757.007704	1.678511	3.583619	22184.6675
-588.152228	-454.00336	-661.181918	-905.785438	0.152585	0.531768	22204.50453
-481.337444	-564.632957	-502.485669	-1007.259482	-0.610378	-0.231195	22210.60823
-385.204139	-645.507007	-338.448681	-1086.607606	0.152585	0.531768	22220.52675
-267.707878	-719.514392	-123.293189	-1122.466855	0.152585	-0.994158	22231.20823
-141.056064	-758.425492	45.321576	-1130.859445	0.915548	0.531768	22216.71194
-13.641287	-756.136604	255.136329	-1092.711308	-1.37334	0.531768	22219.00082
125.217931	-769.10697	410.017764	-1072.874277	-2.899266	-0.994158	22206.79342
232.032715	-753.847716	518.358473	-992.000227	-2.899266	0.531768	22203.74157
335.032684	-660.003299	668.662132	-903.496549	-0.610378	1.29473	22201.45268
457.869685	-582.1811	843.380599	-715.044753	-0.610378	-0.231195	22217.4749
555.528915	-479.944093	911.284282	-502.941112	-2.136303	-2.520083	22217.4749
618.854822	-370.840422	1010.469438	-336.615236	0.915548	0.531768	22219.00082
672.262214	-233.507129	1002.839811	-145.111589	0.152585	-0.231195	22208.31935
682.943692	-98.462725	1023.439805	64.703164	0.915548	2.820656	22225.86749
688.284431	40.396493	1025.728693	303.5105	0.152585	2.820656	22201.45268
677.602953	163.996457	969.26945	470.59934	0.915548	2.057693	22191.53417
650.136294	314.300116	895.262065	643.028918	1.678511	-0.231195	22234.26008
612.75112	419.588974	814.388015	819.273311	0.915548	-0.231195	22225.10453
553.240027	529.455608	616.017703	903.199212	2.441473	0.531768	22212.13416
485.336343	604.988919	490.891814	1026.799175	0.152585	-0.994158	22238.83786
377.758597	689.677783	387.128882	1116.065815	0.915548	-0.231195	22225.10453
285.440106	726.299994	201.728937	1118.354703	0.152585	0.531768	22226.63045
152.68459	730.114808	14.803067	1119.880629	-0.610378	0.531768	22228.91934
45.869807	702.648149	-155.337624	1107.673225	0.915548	1.29473	22214.42305
-69.337566	688.91482	-329.293128	1037.480653	3.204436	2.057693	179.296243
-174.626424	656.107422	-504.011594	929.139945	-1.37334	-0.994158	12.970367
-290.59676	602.700031	-651.263403	845.977006	-2.136303	0.531768	16682.94321
-411.144873	531.744496	-770.28559	665.9178	-2.899266	-0.994158	22165.59343
-492.018923	454.68526	-904.567031	530.873396	0.152585	1.29473	22206.03046
-580.5226	341.766775	-986.967007	327.162345	-1.37334	1.29473	22196.87491
-656.818874	235.714954	-1065.552169	148.629065	-1.37334	2.057693	22201.45268
-717.855893	125.085357	-1076.233647	-13.119035	0.152585	2.820656	22222.81564
-751.426253	11.403909	-1018.248479	-197.756018	0.915548	2.820656	22199.92676
-759.818843	-94.647911	-1023.589218	-394.600404	1.678511	1.29473	22206.03046
-736.929961	-230.455278	-948.055907	-574.65961	-1.37334	0.531768	22206.03046
-689.626272	-346.425614	-827.507795	-697.49661	0.915548	-0.231195	22186.19343
-613.329998	-464.684838	-742.818931	-878.318779	2.441473	-0.231195	22193.06009
-497.359662	-536.403336	-558.181949	-969.874307	3.967399	0.531768	22251.04526
-414.959686	-612.699609	-375.833855	-1073.63724	3.204436	3.583619	22239.60082
-282.967133	-692.047734	-229.345009	-1146.1187	1.678511	1.29473	22233.49712
-153.263467	-753.847716	7.173439	-1146.881662	0.152585	1.29473	22239.60082
-34.241281	-781.314374	222.328931	-1109.496488	0.152585	3.583619	22230.44527
88.59572	-756.136604	373.395553	-1104.155749	0.915548	2.057693	22214.42305
225.929013	-743.166237	548.11402	-989.711339	0.915548	0.531768	22226.63045
328.928982	-674.499591	696.128791	-869.926189	-1.37334	-0.231195	22228.91934
432.691914	-608.884796	786.921356	-757.770667	-1.37334	-0.994158	22215.18601
526.536331	-508.936677	909.758357	-550.244802	-0.610378	-0.994158	22225.86749
596.728903	-402.121894	989.106482	-395.363367	-2.136303	0.531768	22209.84527
647.847406	-254.870086	997.499072	-279.393031	-2.899266	2.057693	22186.95639
695.151096	-150.344191	989.106482	-58.8968	0.152585	2.820656	22170.93417
686.758506	6.06317	1015.047215	237.895705	0.152585	2.057693	22203.74157
690.57332	145.685351	991.39537	453.051197	-1.37334	1.29473	22197.63787
637.165928	280.729756	914.336133	631.584477	0.152585	-0.231195	22204.50453
612.75112	397.463054	836.513934	791.806652	-2.136303	-2.520083	22203.74157
556.291878	496.64821	690.788052	898.621435	0.915548	-0.994158	22196.11194
499.832635	588.966701	571.002902	1016.880659	-0.610378	1.29473	22219.00082
411.328958	659.922236	387.128882	1114.53989	0.152585	2.057693	22226.63045
299.173436	727.062957	202.4919	1104.621374	0.915548	1.29473	22241.88971
215.247534	750.714802	93.388229	1120.643592	0.915548	1.29473	22241.88971
90.884608	723.248143	-85.145052	1134.376921	1.678511	0.531768	22243.41563
-21.270914	699.596298	-275.885736	1041.295467	-0.610378	-0.231195	640.125736
-131.137548	660.685199	-448.315315	974.154746	0.152585	-0.994158	18.311106
-256.263437	622.537062	-589.463421	874.206628	-0.610378	0.531768	2641.376995
-370.707847	553.107453	-755.789298	716.273341	-1.37334	-0.994158	22136.60085
-479.811519	481.388955	-868.707783	570.547458	-0.610378	-0.231195	22206.03046
-556.870755	379.914911	-973.233678	394.303066	0.915548	2.820656	22223.5786
-658.344799	285.307532	-1061.737355	182.962388	0.152585	0.531768	22191.53417
-709.463303	141.107575	-1069.366983	40.288356	-1.37334	1.29473	22188.48232
-761.344769	24.374276	-1035.033659	-151.978254	-2.136303	1.29473	22190.00824
-790.337353	-96.936799	-1116.670672	-394.600404	-0.610378	1.29473	22184.6675
-743.796626	-209.092322	-949.581833	-535.74851	-2.136303	-0.231195	22181.61565
-689.626272	-318.195993	-862.604081	-684.526244	-3.662228	-0.994158	22202.21564
-622.485551	-427.299664	-729.085602	-842.45953	-0.610378	0.531768	22213.66009
-533.981873	-518.09223	-592.515272	-969.111345	0.152585	0.531768	22206.79342
-442.426345	-613.462572	-416.27088	-1044.644656	-0.610378	0.531768	22226.63045
-327.218971	-700.440324	-236.211674	-1139.252035	0.915548	1.29473	22231.97119
-210.485673	-716.462542	-56.152468	-1176.637209	1.678511	2.057693	22215.18601
-48.737573	-783.603262	148.321546	-1098.052047	0.915548	-0.231195	22239.60082
54.262397	-766.055119	346.691857	-1159.852029	1.678511	-0.231195	22253.33415
189.306801	-721.803281	474.869597	-1002.681705	1.678511	-0.994158	22233.49712
318.247504	-693.573659	643.484362	-903.496549	3.204436	-0.231195	22240.36378
423.536362	-632.53664	760.217661	-796.681766	1.678511	-0.231195	22243.41563
512.803002	-534.87741	897.550953	-599.83738	0.915548	1.29473	22218.23786
582.232611	-426.536702	960.87686	-419.015211	-0.610378	2.057693	22221.28971
644.032593	-300.64785	1026.491656	-264.896739	0.915548	0.531768	22219.00082
680.654804	-157.210855	1047.854612	-29.904216	1.678511	0.531768	22213.66009
702.780723	-29.796078	1026.491656	209.666084	-0.610378	-0.994158	22205.2675
686.758506	102.196475	1002.076848	405.747507	-1.37334	-0.231195	22213.66009
645.558518	238.003842	941.039829	588.095601	0.152585	-0.231195	22190.7712
623.432599	369.233433	815.150978	699.488161	-2.899266	-2.520083	22025.97125
573.077058	449.34452	686.210275	811.643683	-0.610378	-0.231195	22181.61565
518.906704	557.685229	558.032535	955.84364	-0.610378	1.29473	22196.11194
441.084505	654.581497	454.269603	1077.154716	-1.37334	0.531768	22210.60823
321.299355	718.670367	298.625205	1131.32507	0.915548	-0.231195	22230.44527
223.640125	733.166659	107.121558	1124.458405	1.678511	0.531768	22231.20823
118.351267	723.248143	-48.522841	1123.695443	3.204436	0.531768	22222.05268
8.484633	711.803702	-239.263525	1072.576939	-0.610378	-0.994158	6725.516526
-110.537554	681.285192	-418.559768	1014.591771	0.915548	-0.231195	19.074068
-227.270853	641.61113	-588.700458	900.910323	3.204436	0.531768	13.733329
-360.026369	585.151888	-717.641161	755.184441	1.678511	0.531768	21946.62313
-440.137457	485.966732	-887.018888	549.947464	0.915548	1.29473	22228.91934
-533.21891	407.38157	-941.952205	440.08083	2.441473	2.820656	22219.76379
-624.774439	299.040861	-1086.915125	233.317929	0.915548	0.531768	22223.5786
-695.729973	173.15201	-1078.522535	24.266139	0.152585	-1.757121	22219.76379
-754.478104	64.048338	-1038.848473	-126.800483	0.915548	-0.994158	22194.58602
-770.500322	-41.240519	-1041.900324	-272.526366	0.152585	1.29473	22215.18601
-755.241067	-170.181222	-935.085541	-502.941112	-1.37334	-0.231195	22220.52675
-713.278116	-310.566366	-883.204075	-650.192921	0.152585	1.29473	22180.08972
-646.137396	-404.410782	-767.996701	-811.941021	-1.37334	0.531768	22196.11194
-572.892973	-494.440385	-616.93008	-945.4595	-0.610378	1.29473	22202.21564
-491.25596	-593.625541	-479.596787	-1060.666873	-1.37334	2.820656	22196.11194
-347.056003	-660.766262	-300.300544	-1173.585358	1.678511	1.29473	22211.3712
-222.693077	-724.855132	-94.300605	-1132.38537	0.915548	-0.231195	22221.28971
-94.515337	-771.395859	108.647483	-1130.096482	-0.610378	-1.757121	22215.94897
35.188329	-768.344008	288.706689	-1107.2076	-1.37334	-1.757121	22221.28971
154.210516	-770.632896	450.454789	-1047.696507	-0.610378	-1.757121	22231.20823
289.25492	-708.832914	619.069554	-925.622469	-0.610378	-0.231195	22225.86749
360.210454	-628.721827	760.217661	-814.229909	-0.610378	0.531768	22218.23786
493.728933	-560.05518	863.21763	-618.148486	0.915548	1.29473	22231.97119
582.232611	-450.188546	925.780574	-465.555938	0.915548	-0.231195	22247.99341
639.454816	-315.144142	1011.995364	-321.355981	1.678511	-0.994158	22219.00082
666.921475	-169.418259	1013.521289	-88.652346	0.915548	-1.757121	22205.2675
693.62517	-57.262737	1034.121283	153.206841	3.204436	-0.231195	22225.86749
685.995543	77.781668	1001.313885	362.258631	-0.610378	-0.994158	22206.79342
666.921475	215.877923	993.684258	548.421539	-0.610378	-0.231195	22209.84527
631.062226	344.818625	881.528736	709.406676	-1.37334	0.531768	22218.23786
597.491866	460.788961	767.847288	865.051075	-1.37334	0.531768	22203.74157
542.558549	555.396341	615.254741	969.57697	0.152585	0.531768	22194.58602
454.817834	637.033354	495.469591	1073.339902	0.915548	-0.231195	22234.26008
360.210454	680.52223	287.943726	1131.32507	-2.899266	-0.231195	22194.58602
250.34382	719.433329	133.062291	1103.858411	-0.610378	-1.757121	22206.79342
119.877192	727.825919	-33.263586	1064.947312	-2.899266	-2.520083	22209.84527
23.743887	713.329627	-234.685748	1045.873243	-2.899266	-1.757121	22200.68972
-101.382001	683.574081	-471.96716	956.606603	-1.37334	-1.757121	47.30369
-219.641226	644.662981	-600.144899	876.495516	0.915548	1.29473	12.207404
-315.011568	587.440776	-681.781912	787.991838	0.915548	0.531768	20761.742
-428.693015	513.43339	-818.352242	631.584477	1.678511	0.531768	22202.97861
-515.670767	421.114899	-919.063323	468.310452	0.152585	-0.231195	22222.05268
-598.070743	320.403818	-1017.485516	247.814221	2.441473	-0.231195	22184.6675
-687.337383	209.011258	-1080.048461	111.243891	2.441473	-1.757121	22235.02304
-732.352185	97.618699	-1050.292914	-48.978284	2.441473	-0.231195	22243.41563
-747.61144	-35.89978	-1049.529951	-262.60785	0.915548	1.29473	22196.11194
-758.292918	-132.796048	-1028.166995	-477.000379	0.915548	0.531768	22211.3712
-709.463303	-254.870086	-896.937404	-601.363306	1.678511	0.531768	22226.63045
-656.055911	-377.707086	-832.085571	-820.333611	-0.610378	1.29473	22209.08231
-583.574451	-482.232981	-652.026365	-905.785438	2.441473	2.057693	22189.24528
-486.678183	-557.00333	-486.463452	-998.866891	0.915548	1.29473	22228.91934
-375.285624	-650.847746	-306.404246	-1075.163165	-0.610378	1.29473	22227.39341
-261.604176	-708.069951	-152.285773	-1165.955731	0.915548	-0.231195	22218.23786
-125.796809	-777.49956	67.447495	-1154.51129	-0.610378	-0.994158	22212.89712
-19.744989	-776.736598	238.351149	-1093.474271	-3.662228	-0.994158	22205.2675
118.351267	-754.610678	342.114081	-1123.99278	-4.425191	-0.994158	22196.87491
255.68456	-727.906983	561.084386	-1008.785407	-1.37334	-0.231195	22215.18601
357.158604	-664.581075	674.765834	-914.94099	-0.610378	1.29473	22217.4749
467.7882	-580.655174	832.699121	-701.311424	-0.610378	-1.757121	22215.18601
560.106692	-476.892242	936.462053	-509.044814	3.204436	-1.757121	22227.39341
616.565934	-371.603384	993.684258	-343.4819	2.441473	-0.994158	22228.91934
665.395549	-233.507129	1016.57314	-121.459744	1.678511	-1.757121	22209.84527
694.388133	-81.677544	1032.595358	86.06612	-0.610378	0.531768	22202.21564
682.943692	56.418711	1028.017581	311.140128	0.152585	0.531768	22218.23786
688.284431	177.729786	962.402786	496.540073	1.678511	1.29473	22219.00082
629.536301	321.929743	902.12873	649.13262	1.678511	2.820656	20256.66067
599.780754	440.95193	767.084325	777.31036	3.204436	2.057693	22206.79342
570.025207	519.537092	589.314007	886.414031	1.678511	-1.757121	22202.21564
466.262275	617.959285	489.365889	1026.036212	4.730362	-0.231195	22226.63045
371.654896	678.996304	329.143714	1061.895461	-1.37334	-1.757121	22226.63045
284.677144	709.514814	183.417831	1163.369505	0.152585	-0.231195	22213.66009
167.943845	738.507398	29.299359	1148.11025	0.152585	-0.231195	22222.05268
32.89944	714.09259	-141.604294	1118.354703	0.915548	2.057693	22233.49712
-65.522753	703.411112	-334.633867	1038.243616	0.915548	1.29473	112.155522
-181.493089	649.240758	-503.248632	963.473268	-1.37334	0.531768	15.259255
-295.937499	599.64818	-662.707844	815.458497	-2.899266	-0.231195	15221.86956
-421.063388	534.033384	-797.752248	650.658546	-1.37334	-0.231195	22165.59343
-515.670767	452.396371	-902.278143	453.81416	-0.610378	2.057693	22199.16379
-586.626302	343.2927	-1031.218846	292.829022	-2.899266	-0.231195	22214.42305
-662.922576	228.085327	-1068.60402	133.36981	-0.610378	-0.231195	22198.40083
-717.09293	131.189059	-1073.181796	-61.948651	1.678511	2.057693	22200.68972
-743.796626	12.166872	-1060.21143	-213.778235	-0.610378	1.29473	22202.97861
-743.796626	-100.751613	-1006.041075	-389.259665	-2.136303	0.531768	22204.50453
-744.559589	-207.566396	-906.092957	-587.629976	-0.610378	0.531768	22180.85269
-666.737389	-355.581167	-822.930019	-736.40771	2.441473	0.531768	22225.10453
-617.907774	-440.270031	-703.907832	-894.340997	0.152585	-1.757121	22221.28971
-523.300395	-539.455187	-536.056029	-1015.652072	2.441473	0.531768	22231.97119
-408.855984	-642.455156	-375.833855	-1078.215016	0.915548	1.29473	22235.786
-308.907866	-713.410691	-217.900568	-1144.592774	-0.610378	0.531768	22238.83786
-160.130132	-750.795865	-6.55989	-1153.748327	1.678511	2.820656	22215.94897
-36.530169	-796.573629	213.936341	-1161.377954	-2.136303	2.057693	22220.52675
104.617938	-763.003268	342.114081	-1095.000196	0.915548	1.29473	22230.44527
214.484572	-751.558827	533.617728	-988.948376	0.152585	1.29473	22215.18601
327.403057	-653.136634	674.765834	-917.992841	-0.610378	0.531768	22222.05268
437.269691	-618.040348	800.654686	-753.19289	-1.37334	-0.231195	22215.18601
541.795586	-501.30705	870.084295	-566.26702	-2.899266	-0.994158	22191.53417
613.514083	-405.936708	924.254649	-444.192982	0.915548	1.29473	22184.6675
653.951108	-263.262676	952.48427	-276.34118	0.152585	0.531768	22193.82305
678.365916	-129.744197	1014.284252	-13.881998	1.678511	2.057693	22199.16379
704.306649	11.403909	991.39537	222.63645	-1.37334	1.29473	22205.2675
679.891841	151.02609	997.499072	438.554905	0.152585	0.531768	22211.3712
662.343698	284.544569	921.965761	623.191887	0.152585	0.531768	22210.60823
615.040009	400.514905	844.906524	790.280727	0.152585	1.29473	22197.63787
555.528915	503.514875	690.788052	915.406615	0.915548	0.531768	22193.82305
518.143741	601.174105	574.054753	1032.139914	3.204436	1.29473	22235.02304
417.43266	674.418528	419.173317	1120.643592	2.441473	2.820656	22242.65267
306.0401	707.225926	244.45485	1113.013964	2.441473	2.057693	22249.51933
173.284584	727.062957	38.454911	1141.243586	1.678511	2.057693	22241.12674
91.647571	737.744435	-133.211704	1092.41397	1.678511	1.29473	22229.6823
-43.396833	688.151857	-316.322761	1045.110281	1.678511	0.531768	373.088778
-144.870877	660.685199	-486.463452	929.902907	-0.610378	-0.994158	15.259255
-267.707878	612.618546	-627.611558	857.421447	-0.610378	-0.994158	513.473922
-392.070804	567.603745	-756.55226	703.302975	0.915548	-0.231195	22128.20826
-494.307811	471.47044	-873.285559	543.843763	-0.610378	1.29473	22217.4749
-578.233712	382.2038	-951.107758	373.703072	-1.37334	2.057693	22208.31935
-646.137396	257.840873	-1057.922541	169.229059	-1.37334	3.583619	22195.34898
-704.885526	136.529798	-1073.181796	12.821698	-1.37334	2.057693	22202.97861
-760.581806	32.003903	-1038.848473	-175.630098	0.152585	2.820656	22161.01566
-772.78921	-93.884948	-1053.344765	-351.874491	-0.610378	2.057693	22194.58602
-732.352185	-212.144172	-983.915156	-598.311455	-0.610378	1.29473	22208.31935
-679.707756	-322.010807	-864.892969	-702.074387	0.152585	-1.757121	22193.06009
-635.455917	-428.062627	-773.337441	-836.355829	1.678511	0.531768	22209.08231
-550.767053	-528.010746	-589.463421	-969.874307	0.152585	0.531768	22231.97119
-440.900419	-614.225535	-393.381998	-1048.459469	-1.37334	2.057693	22214.42305
-314.248605	-687.469958	-230.107972	-1141.540923	-0.610378	2.057693	22222.81564
-162.41902	-737.825498	-40.893213	-1144.592774	1.678511	2.057693	22252.57118
-62.470902	-765.292157	172.736353	-1117.126116	0.915548	1.29473	22234.26008
69.521652	-756.136604	319.988161	-1138.489072	2.441473	-0.231195	22229.6823
200.751242	-745.455126	517.59551	-1024.807625	0.152585	-1.757121	22239.60082
307.566026	-691.284771	673.239909	-929.437282	-0.610378	-0.231195	22231.20823
405.988219	-640.929231	746.484331	-833.303978	1.678511	1.29473	22222.05268
515.09189	-531.062596	899.076879	-590.681827	1.678511	2.057693	22229.6823
594.440015	-425.010776	985.291668	-421.3041	0.152585	2.057693	22224.34156
648.610369	-302.936738	1020.387954	-233.615266	-0.610378	2.820656	22214.42305
683.706655	-162.551595	1032.595358	-19.9857	0.152585	1.29473	22210.60823
686.758506	-20.640525	1004.365736	225.688301	-2.899266	-0.231195	22196.11194
692.099245	106.011289	1002.076848	422.532687	0.915548	1.29473	22186.95639
640.217779	270.81124	925.780574	583.517825	0.152585	0.531768	22180.85269
616.565934	349.396402	832.699121	724.665931	1.678511	2.057693	22199.16379
588.336313	473.759328	707.573232	836.821454	-1.37334	-1.757121	22180.85269
535.691884	567.603745	580.158455	1000.858442	-0.610378	0.531768	22225.10453
432.691914	661.448161	442.825162	1067.2362	0.915548	2.057693	22232.73415
325.114169	710.277776	235.299298	1127.510256	0.152585	0.531768	22215.94897
221.351236	732.403696	110.936371	1138.191735	-0.610378	1.29473	22224.34156
110.721639	733.929621	-33.263586	1138.191735	0.152585	-0.231195	22229.6823
15.351297	712.566665	-232.39686	1081.732492	0.915548	-1.757121	10092.47108
-109.774591	677.470379	-410.930141	1014.591771	2.441473	-0.994158	19.837031
-237.189369	630.929652	-573.441204	906.251063	0.915548	-0.231195	11.444441
-356.211555	567.603745	-742.818931	762.051105	1.678511	1.29473	22101.50456
-447.004121	514.196353	-888.544814	578.177086	0.152585	0.531768	22220.52675
-547.715202	395.174166	-958.737386	440.08083	2.441473	3.583619	22230.44527
-644.61147	295.98901	-1113.618821	190.592015	1.678511	1.29473	22177.80084
-697.255899	184.596451	-1086.915125	48.680946	-3.662228	-0.994158	22202.21564
-738.455887	67.100189	-1052.581802	-111.541228	1.678511	0.531768	22218.23786
-739.981812	-36.662743	-1052.581802	-322.881907	0.152585	0.531768	22204.50453
-733.87811	-184.677514	-966.367013	-474.711491	-0.610378	-0.231195	22205.2675
-716.329967	-294.544148	-882.441112	-674.607728	-0.610378	-0.231195	22195.34898
-640.796656	-401.358931	-787.07077	-837.118791	-1.37334	1.29473	22181.61565
-549.241128	-505.121863	-617.693042	-924.096543	-2.136303	2.057693	22197.63787
-459.974488	-592.099615	-435.344948	-1062.192799	-0.610378	1.29473	22208.31935
-360.026369	-663.05515	-321.6635	-1136.963147	1.678511	2.820656	22225.10453
-234.137518	-737.062535	-138.552444	-1181.977948	2.441473	-0.231195	22220.52675
-86.122747	-769.869933	120.854887	-1140.777961	3.204436	-0.231195	22227.39341
40.529068	-766.818082	269.632621	-1146.1187	2.441473	-0.231195	22229.6823
166.417919	-765.292157	447.402938	-1058.377985	-1.37334	-0.994158	22216.71194
274.758628	-736.299573	616.780666	-909.600251	1.678511	1.29473	22223.5786
397.595629	-621.855162	749.536182	-799.733617	1.678511	2.057693	22254.86007
508.988188	-547.084814	843.380599	-639.511442	0.915548	1.29473	22237.31193
593.677052	-421.958925	954.773158	-456.400386	1.678511	2.057693	22244.17859
629.536301	-326.588583	993.684258	-296.941174	0.915548	0.531768	22222.81564
682.180729	-186.966402	1016.57314	-74.156054	0.152585	-1.757121	22213.66009
676.83999	-38.188668	1026.491656	163.88832	-0.610378	-0.994158	22192.29713
681.417767	81.596481	1024.96573	339.369749	0.915548	-0.994158	22212.13416
663.869624	222.744588	966.980562	552.236353	0.152585	-0.994158	22206.03046
633.351114	346.344551	865.506518	715.510378	0.152585	-0.231195	22223.5786
563.921505	456.974148	780.817654	861.999224	0.152585	0.531768	22201.45268
525.773368	553.870415	644.247325	992.465852	-1.37334	-0.231195	22191.53417
457.869685	636.270391	492.41774	1078.680641	-2.136303	-0.994158	22199.92676
344.188237	697.30741	277.262248	1109.962113	-3.662228	-0.994158	22212.13416
257.973448	707.225926	142.980806	1121.406554	-1.37334	-0.231195	22207.55638
131.321633	731.640733	-0.456188	1126.747294	-2.136303	-1.757121	22210.60823
36.714254	696.544447	-286.567214	1014.591771	0.915548	-0.231195	22230.44527
-93.752374	697.30741	-382.700519	1003.910293	0.152585	-1.757121	24.414808
-212.011598	646.188907	-542.922694	919.984392	0.915548	0.531768	12.970367
-322.641195	587.440776	-707.722645	750.606664	0.152585	0.531768	21240.11963
-428.693015	512.670428	-824.455944	636.162254	-2.136303	-2.520083	22199.16379
-511.855954	433.322303	-921.352212	491.199334	0.915548	-0.994158	22234.26008
-610.278147	325.744557	-1002.226262	260.784587	3.204436	-0.231195	22241.12674
-680.470719	198.32978	-1051.055877	102.088338	3.204436	-0.231195	22225.86749
-730.063297	86.174258	-1048.766989	-71.104203	2.441473	-0.994158	22204.50453
-742.2707	-29.796078	-1031.981808	-274.052291	1.678511	0.531768	22219.76379
-737.692924	-144.240489	-977.811454	-455.637423	-0.610378	-0.231195	22213.66009
-700.30775	-251.055272	-892.359628	-618.911448	0.915548	2.057693	22187.71935
-665.211464	-384.573751	-801.567062	-783.7114	-0.610378	2.057693	22215.18601
-593.492967	-486.810758	-665.759695	-889.76322	1.678511	1.29473	22229.6823
-484.389295	-563.869994	-468.915309	-1011.074295	-0.610378	-0.994158	22215.18601
-375.285624	-647.795895	-286.567214	-1097.289085	-1.37334	-1.757121	22225.10453
-241.004182	-717.988467	-144.656145	-1123.229818	-3.662228	-3.283046	22209.84527
-153.263467	-775.973635	46.084539	-1170.533507	-1.37334	-0.994158	21971.8009
29.084627	-784.366225	242.165962	-1143.829811	-2.899266	-0.994158	22196.11194
129.795708	-773.684747	400.862211	-1070.585389	-1.37334	0.531768	22217.4749
255.68456	-721.803281	596.180672	-961.481717	-1.37334	-0.994158	22210.60823
360.973417	-653.899597	728.173226	-880.607667	0.915548	-0.231195	22225.86749
474.654865	-577.603323	822.017642	-702.83735	-0.610378	-1.757121	22232.73415
563.921505	-473.077428	941.802792	-504.467038	0.915548	-1.757121	22215.94897
622.669636	-363.210794	995.210184	-332.800422	0.915548	-0.231195	22203.74157
681.417767	-212.144172	1033.35832	-128.326409	-0.610378	-2.520083	22209.08231
705.832574	-74.047917	1058.536091	113.532779	1.678511	-0.231195	22235.786
678.365916	63.285376	1029.543507	330.214196	1.678511	-0.994158	22227.39341
682.943692	173.15201	980.713892	526.29562	0.915548	-0.994158	22215.18601
640.980742	330.322333	892.210214	668.206689	2.441473	1.29473	22215.18601
607.410381	444.766744	777.002841	796.384428	1.678511	1.29473	22201.45268
550.188176	544.714863	651.113989	955.84364	-1.37334	-0.994158	22219.76379
476.943753	623.300024	540.484392	1066.473237	0.152585	-1.757121	22226.63045
388.440076	678.996304	343.640006	1111.488039	1.678511	-1.757121	22220.52675
282.388255	719.433329	202.4919	1150.399138	0.915548	-1.757121	22229.6823
164.891994	727.825919	32.35121	1138.191735	0.915548	1.29473	22228.91934
47.395732	724.011106	-159.152437	1111.488039	-2.136303	1.29473	22196.87491
-70.863492	680.52223	-327.00424	1055.791759	-1.37334	-0.231195	74.770348
-173.100499	640.848167	-510.878259	936.006609	-2.136303	0.531768	12.970367
-289.833797	585.151888	-665.759695	808.591832	-0.610378	2.057693	17350.5356
-419.537463	532.507459	-806.907801	671.25854	-0.610378	-0.994158	22183.90454
-501.174475	440.95193	-928.981839	473.651191	0.915548	-0.231195	22223.5786
-585.863339	337.188998	-1073.944759	268.414215	-0.610378	-1.757121	22177.80084
-678.18183	229.611252	-1057.922541	128.792034	0.915548	-0.994158	22215.94897
-707.937377	126.611283	-1061.737355	-45.926433	0.915548	0.531768	22227.39341
-735.404036	6.826133	-1055.633653	-233.615266	1.678511	1.29473	22193.82305
-736.166998	-118.299756	-1000.700336	-391.548553	0.152585	0.531768	22223.5786
-727.774408	-236.55898	-929.744802	-570.844796	3.967399	2.057693	22235.02304
-672.841091	-363.973757	-835.137422	-740.222524	2.441473	0.531768	22198.40083
-587.389265	-440.270031	-692.46339	-878.318779	-0.610378	-0.994158	22219.00082
-508.04114	-541.744075	-516.981961	-986.659488	2.441473	0.531768	22243.41563
-398.174506	-634.825529	-342.263494	-1058.377985	0.915548	-0.231195	22217.4749
-281.441207	-688.23292	-166.782065	-1174.348321	0.915548	0.531768	22219.76379
-148.685691	-760.71438	17.091955	-1153.748327	0.915548	2.057693	22231.97119
[truncated: 28,725 more rows]
