# Supplementary material for: Dynamic analysis of slant cracked rotor system considering nonlinear oil film force
Source: PLoS One. 2024 Jan 25;19(1):e0294293. doi: 10.1371/journal.pone.0294293 (PMC10810477; doi:10.1371/journal.pone.0294293)
Supplement: S1 File — These data were measured by two eddy current sensors, model WT0150. (ZIP) [file pone.0294293.s001.zip › 2021.3.18 Test data for plain bearings/2021.3.18 (P=0.2Mpa, Z=10.4g)/800.csv]

1024	30720	7	0	3
8	8	8	8	10	10	1
3	3	3	3	1	1	4
2	1	4	3	0	0	0
0	0	0	0	-0.00002	-0.000039	20756.15625
-174.11207	435.531317	-395.797599	466.675049	0.944609	1.252684	2043.977172
-218.363909	428.664653	-384.353158	439.20839	0.181646	0.489721	22130.49715
-251.934269	405.012808	-424.790183	397.24544	0.181646	1.252684	22225.10453
-275.586114	382.123926	-469.804985	351.467676	-0.581317	-0.273242	22224.34156
-306.867586	357.709118	-477.434612	295.771396	0.181646	1.252684	22216.71194
-340.437947	324.138758	-485.827202	267.541775	-0.581317	-0.273242	22225.10453
-358.749052	291.33136	-494.982755	231.682526	-0.581317	0.489721	22222.81564
-389.267562	250.894335	-490.404979	175.986246	-0.581317	-0.273242	22129.73418
-405.289779	219.612863	-514.056824	117.238115	-0.581317	-0.273242	22224.34156
-441.149028	191.383241	-510.24201	102.741823	-0.581317	-0.273242	22219.00082
-448.015693	153.235104	-483.538314	44.756655	0.181646	0.489721	22196.87491
-467.089761	123.479558	-512.530898	11.186295	-0.581317	1.252684	22209.84527
-481.586053	81.516607	-478.960538	-33.065544	0.181646	-0.273242	22219.76379
-493.030494	54.049949	-465.990171	-103.258116	0.181646	-1.036205	22204.50453
-499.134196	5.983296	-446.916103	-139.117364	-1.344279	-1.036205	22221.28971
-482.349016	-29.875952	-413.345742	-213.12475	0.181646	-1.036205	22231.97119
-485.400867	-71.07594	-472.856836	-263.48029	0.944609	1.252684	22215.94897
-476.245314	-87.86112	-370.619829	-243.643259	0.181646	0.489721	22222.81564
-465.563835	-129.061108	-354.597611	-274.924731	0.944609	-0.273242	22228.15638
-451.067543	-174.838872	-320.264288	-320.702496	0.181646	-0.273242	22211.3712
-437.334214	-204.594419	-289.745779	-366.48026	0.944609	0.489721	22198.40083
-405.289779	-238.927742	-267.619859	-406.917285	1.707572	1.252684	22242.65267
-375.534232	-272.498103	-240.153201	-442.776533	-0.581317	-1.036205	22202.21564
-360.274978	-311.409202	-198.19025	-489.31726	0.944609	1.252684	22223.5786
-337.386096	-342.690675	-136.390269	-491.606149	0.181646	-0.273242	22229.6823
-306.867586	-369.39437	-120.368051	-522.124658	0.181646	1.252684	22183.14158
-275.586114	-387.705476	-78.405101	-533.569099	0.181646	0.489721	22113.71197
-222.178722	-432.720277	-32.627337	-546.539466	-0.581317	0.489721	22216.71194
-191.660213	-457.135085	44.4319	-535.857987	0.181646	0.489721	22219.76379
-133.675045	-460.186936	65.031894	-557.983907	0.181646	0.489721	22205.2675
-97.052834	-499.098036	89.446701	-552.643168	-0.581317	2.778609	22196.87491
-70.349138	-522.74988	166.505938	-576.295012	-0.581317	-0.273242	22190.00824
-39.830628	-530.379508	203.891112	-552.643168	-1.344279	-0.273242	22172.4601
27.310093	-533.431359	249.668876	-524.413546	0.944609	0.489721	22164.83047
62.406378	-521.986918	287.05405	-551.117242	0.181646	-0.273242	22199.16379
87.584149	-541.823949	275.609609	-593.080193	0.181646	0.489721	22180.85269
161.591534	-541.823949	265.691094	-570.954273	0.181646	-0.273242	22200.68972
194.398932	-502.149887	375.557728	-475.583931	-0.581317	-0.273242	22230.44527
213.473	-483.075818	409.128088	-458.798751	-0.581317	0.489721	22215.18601
255.435951	-457.135085	446.513262	-406.154322	-0.581317	-0.273242	22103.79345
288.243349	-421.275836	457.957703	-367.243223	1.707572	1.252684	22254.86007
301.976678	-399.91288	486.187325	-339.013601	-0.581317	-0.273242	22233.49712
362.250734	-399.91288	463.298442	-294.761763	0.181646	-0.273242	22234.26008
374.458138	-362.527706	522.809536	-252.035849	0.944609	-0.273242	22239.60082
403.450722	-322.853643	541.120642	-226.858079	0.181646	-1.036205	22224.34156
421.761828	-306.068463	532.728052	-185.658091	0.181646	0.489721	22222.81564
425.576641	-250.372183	530.439163	-179.554389	-0.581317	-0.273242	22218.23786
450.754412	-224.43145	546.461381	-97.917376	0.181646	0.489721	22225.86749
456.858113	-172.549984	545.698418	-45.272948	-0.581317	1.252684	22220.52675
481.272921	-132.875922	503.735468	-37.64332	0.181646	1.252684	22228.15638
472.880331	-92.438897	528.913238	41.704804	-1.344279	-0.273242	22214.42305
460.672927	-55.816685	496.10584	90.53442	-1.344279	-1.036205	22196.11194
465.250704	-6.224108	470.92807	140.88996	-0.581317	-1.036205	22173.98602
449.228486	36.501806	467.876219	187.430687	0.181646	0.489721	22220.52675
443.887747	63.205502	425.150306	192.771426	-0.581317	-0.273242	22203.74157
414.1322	110.509191	374.031802	208.793644	0.181646	0.489721	22225.86749
401.924796	162.390657	357.246622	262.963998	0.181646	-0.273242	22233.49712
401.924796	191.383241	338.935516	293.482508	-0.581317	-1.036205	22212.89712
387.428504	237.923968	258.061466	291.956582	0.944609	-0.273242	22167.88232
382.850728	253.946186	264.165168	374.356558	1.707572	2.778609	22200.68972
364.539622	305.827652	240.513323	427.763949	0.181646	-0.273242	22215.94897
343.176666	342.449863	190.157783	437.682465	0.944609	0.489721	22240.36378
335.547038	378.309112	131.409652	469.7269	0.944609	-0.273242	22243.41563
279.850759	395.094292	128.357801	504.823186	0.181646	-0.273242	22202.21564
250.858174	424.849839	68.846707	511.68985	0.944609	-0.273242	22225.10453
215.761889	430.190578	18.491167	536.104658	0.181646	-0.273242	22206.03046
181.428565	453.07946	-43.308815	521.608366	-0.581317	0.489721	22185.43046
163.11746	467.575752	-63.145846	542.971323	0.181646	-0.273242	22204.50453
122.680435	483.59797	-87.560654	484.223192	-0.581317	-0.273242	22214.42305
83.769335	475.205379	-131.04953	541.445397	-0.581317	0.489721	22212.13416
55.539714	481.309081	-153.175449	565.860205	0.944609	1.252684	22206.79342
10.524912	459.946125	-212.686542	546.023174	-0.581317	-0.273242	22087.00827
-10.838044	465.286864	-237.864313	532.289844	-0.581317	-0.273242	22190.00824
-39.830628	475.968342	-279.827263	518.556515	0.181646	0.489721	65.614795
-93.23802	459.946125	-332.471692	508.637999	-0.581317	-0.273242	15.259255
-109.260237	451.553535	-344.679096	494.90467	0.181646	-0.273242	11.444441
-145.882449	441.635019	-405.716115	463.623198	0.181646	0.489721	11.444441
-194.712064	429.427615	-390.45686	437.682465	0.181646	-1.036205	10.681478
-224.467611	414.931323	-430.893885	437.682465	-0.581317	1.252684	21953.48979
-242.015754	391.279478	-428.604997	395.719514	1.707572	1.252684	22196.87491
-271.7713	388.227627	-456.834618	363.675079	0.181646	0.489721	22214.42305
-302.28981	372.968373	-459.886469	314.082502	0.944609	-0.273242	22245.70452
-312.971288	336.346161	-480.486463	303.401023	0.181646	0.489721	22230.44527
-360.274978	297.435062	-507.190159	238.549191	0.181646	1.252684	22235.786
-380.874972	266.916552	-499.560532	165.304768	0.181646	-1.036205	22174.74899
-392.319413	227.24249	-514.819786	140.88996	0.944609	2.015646	22224.34156
-430.46755	190.620279	-503.375345	108.845525	-0.581317	-1.036205	22219.00082
-436.571251	161.627695	-508.716084	34.075177	0.944609	0.489721	22227.39341
-460.223096	125.768446	-476.671649	21.867773	-0.581317	-1.036205	22213.66009
-467.852724	86.094384	-485.06424	-41.458134	-0.581317	0.489721	22218.23786
-489.978643	58.627725	-491.167941	-174.976613	-0.581317	-1.036205	22149.57122
-496.082345	16.664775	-452.256842	-114.702557	-1.344279	0.489721	22209.84527
-475.482351	-21.483362	-435.471662	-145.984029	-0.581317	-0.273242	22198.40083
-477.008277	-71.07594	-410.293891	-198.628458	-1.344279	-0.273242	22210.60823
-486.926792	-93.20186	-371.382792	-266.532141	-0.581317	1.252684	22218.23786
-471.667537	-129.061108	-362.990202	-294.761763	0.181646	-0.273242	22206.79342
-453.356432	-171.787021	-339.338357	-353.509893	0.181646	0.489721	22226.63045
-441.911991	-219.090711	-311.108735	-363.428409	0.181646	-1.036205	22195.34898
-415.208295	-238.16478	-324.842065	-421.413577	-0.581317	0.489721	22209.08231
-387.741636	-257.238848	-279.064301	-503.05059	0.181646	1.252684	22225.10453
-391.55645	-310.64624	-271.434673	-501.524664	0.944609	0.489721	22193.06009
-335.86017	-336.586973	-147.83471	-495.420962	0.181646	-0.273242	22206.03046
-296.949071	-354.898078	-111.212498	-481.687633	0.944609	-0.273242	22243.41563
-274.823151	-381.601774	-57.042144	-525.939472	0.944609	-0.273242	22116.00086
-228.282424	-428.142501	-16.605119	-547.302428	0.944609	1.252684	22205.2675
-191.660213	-443.401756	-12.790305	-552.643168	0.181646	-1.036205	22215.18601
-156.563927	-472.39434	62.743006	-560.272795	-0.581317	-1.036205	22212.89712
-111.549126	-480.78693	107.757807	-564.850571	0.181646	-0.273242	22176.27491
-68.823212	-500.623961	164.980012	-549.591317	0.181646	1.252684	22202.97861
-20.75656	-513.594328	222.202218	-532.043174	0.181646	2.015646	22215.18601
5.184173	-525.038769	243.565174	-548.065391	0.181646	1.252684	22190.00824
61.643416	-515.883216	295.44664	-534.332062	0.181646	-1.799167	22206.03046
90.636	-519.698029	316.046634	-509.154292	-0.581317	1.252684	22196.11194
123.443397	-514.35729	325.96515	-486.265409	0.181646	2.778609	22189.24528
153.961907	-511.305439	387.765132	-464.13949	0.181646	0.489721	22202.21564
204.317448	-478.498042	403.787349	-439.724683	0.181646	0.489721	22217.4749
238.650771	-467.053601	431.254008	-417.598763	0.181646	0.489721	22195.34898
263.828541	-441.87583	456.431778	-390.132105	0.181646	2.015646	22220.52675
293.584088	-419.749911	470.92807	-371.058036	0.944609	-0.273242	22228.91934
344.702591	-400.675843	459.483629	-316.124719	0.944609	0.489721	22230.44527
382.850728	-352.60919	499.920654	-252.798812	-1.344279	-1.036205	22215.18601
398.872945	-335.82401	503.735468	-246.69511	-0.581317	0.489721	22225.10453
417.947014	-295.386985	517.468797	-204.73216	1.707572	1.252684	22255.62304
435.495157	-260.290699	557.905822	-151.324768	0.181646	2.015646	22235.786
456.858113	-219.853674	531.965089	-159.717358	0.944609	1.252684	22238.83786
483.561809	-178.653686	533.491014	-105.547004	-1.344279	1.252684	22241.12674
458.384039	-146.609251	493.816952	-30.776656	0.181646	-0.273242	22224.34156
475.932182	-100.831487	528.913238	26.44555	0.944609	1.252684	22223.5786
462.961815	-52.764834	498.394728	89.771457	0.181646	0.489721	22229.6823
476.695145	-9.275958	509.839169	150.045513	0.181646	0.489721	22209.84527
456.858113	23.531439	495.342877	175.986246	0.181646	-0.273242	22224.34156
446.176635	64.731427	382.424392	191.245501	-1.344279	-1.036205	22229.6823
429.391455	112.798079	422.861417	230.1566	-1.344279	0.489721	22206.79342
414.895163	141.027701	410.654014	283.563992	-0.581317	-0.273242	22198.40083
397.34702	183.753614	345.039218	311.030651	-0.581317	-1.036205	22212.89712
395.058132	231.820266	288.579976	346.126936	0.181646	0.489721	22033.60088
362.250734	256.998037	299.261454	362.149154	-0.581317	-0.273242	22204.50453
359.198883	293.620248	219.150367	385.800999	0.944609	1.252684	22224.34156
334.021113	320.323944	148.957795	414.793583	0.181646	0.489721	22206.03046
317.998895	373.731335	152.772609	458.282459	0.181646	-0.273242	22212.89712
290.532237	385.175776	117.676323	497.193558	0.181646	1.252684	22225.10453
253.147063	401.197994	34.513384	502.534298	0.181646	0.489721	22193.82305
221.102628	431.716503	-0.582902	523.897254	0.181646	-0.273242	22190.7712
192.110044	458.420199	-20.419933	539.156509	0.181646	0.489721	22234.26008
167.695236	478.25723	-63.908809	560.519466	0.944609	1.252684	22232.73415
111.235994	485.123895	-113.501387	556.704652	0.944609	1.252684	22206.79342
79.954521	486.649821	-132.575455	529.237993	-0.581317	-0.273242	22212.89712
65.458229	482.835007	-153.938412	554.415764	0.181646	-1.036205	22214.42305
19.680465	485.886858	-214.212468	542.971323	-0.581317	-0.273242	22090.06012
-4.734342	474.442417	-224.130983	541.445397	0.181646	1.252684	22203.74157
-39.830628	472.153529	-268.382822	515.504664	0.181646	-0.273242	148.777734
-72.638026	452.316497	-346.967984	485.749117	0.181646	-0.273242	12.970367
-109.260237	453.07946	-362.227239	508.637999	0.181646	-0.273242	12.207404
-142.067635	434.005392	-362.990202	486.51208	-0.581317	1.252684	9.155553
-164.956517	425.612802	-388.167972	455.993571	-0.581317	-1.036205	10.681478
-215.312058	414.168361	-431.656848	449.889869	-1.344279	0.489721	21642.201
-248.882418	407.301696	-436.997587	422.42321	-1.344279	-0.273242	22194.58602
-270.245375	387.464665	-457.597581	314.082502	0.181646	0.489721	22207.55638
-293.134257	377.546149	-497.271643	320.186203	0.181646	0.489721	22216.71194
-316.023139	337.109124	-486.590165	272.119551	0.181646	-1.036205	22225.10453
-332.045356	299.72395	-499.560532	233.971414	0.181646	-0.273242	22222.81564
-353.408313	257.760999	-520.160525	185.141799	0.181646	0.489721	22188.48232
-382.400897	225.716564	-533.893855	111.897376	0.944609	2.015646	22225.10453
-420.549034	200.538794	-575.856805	61.541836	1.707572	-0.273242	22251.80822
-450.304581	167.731396	-523.212376	40.178879	0.944609	0.489721	22231.20823
-471.667537	120.427707	-488.11609	49.334432	0.181646	-0.273242	22238.83786
-473.956426	99.827713	-489.642016	2.030742	0.181646	-0.273242	22239.60082
-491.504569	83.042533	-430.893885	-55.191463	0.181646	-1.036205	22170.17121
-490.741606	34.97588	-440.812401	-91.813675	0.181646	1.252684	22225.10453
-492.267531	-8.512996	-440.049438	-139.117364	-0.581317	-0.273242	22226.63045
-481.586053	-40.557431	-408.767966	-197.865495	0.181646	0.489721	22214.42305
-489.978643	-77.942605	-381.301307	-250.509924	0.181646	-0.273242	22222.81564
-482.349016	-116.853704	-362.990202	-287.132135	0.181646	0.489721	22230.44527
-462.511985	-164.157394	-334.76058	-306.206204	-0.581317	0.489721	22201.45268
-442.674953	-210.698121	-324.079102	-371.820999	0.181646	-1.036205	22198.40083
-422.074959	-245.031444	-279.827263	-385.554328	0.181646	1.252684	22206.79342
-405.289779	-267.157364	-239.390238	-422.17654	-1.344279	-1.036205	22199.92676
-371.719419	-300.727724	-224.893946	-461.087639	-1.344279	0.489721	22206.03046
-345.015723	-331.246233	-151.649523	-455.7469	1.707572	0.489721	22225.10453
-312.971288	-363.290668	-108.92361	-502.287627	0.181646	0.489721	22202.21564
-280.16389	-386.179551	-75.35325	-515.257993	0.944609	-0.273242	22164.06751
-238.20094	-412.883246	-31.101411	-562.561683	0.181646	-0.273242	22190.7712
-211.497244	-456.372122	-8.212529	-570.954273	0.944609	1.252684	22194.58602
-161.904666	-452.557309	45.194863	-586.976491	0.944609	0.489721	22198.40083
-113.075051	-484.601744	65.794857	-577.057975	1.707572	0.489721	22230.44527
-77.215802	-498.335073	158.87631	-561.035758	0.181646	-0.273242	22228.91934
-46.697293	-513.594328	218.387404	-538.146876	-0.581317	-1.036205	22204.50453
3.658248	-515.120253	229.831845	-510.680217	-0.581317	-0.273242	22218.23786
42.569347	-512.831365	264.165168	-512.206143	-0.581317	0.489721	22212.89712
79.954521	-518.935067	290.868864	-548.828354	-0.581317	0.489721	22173.98602
123.443397	-512.831365	348.091069	-480.92467	0.181646	1.252684	22215.18601
164.643385	-507.490626	395.394759	-457.272825	0.181646	-0.273242	22234.26008
208.132261	-493.757296	406.8392	-438.198757	0.181646	0.489721	22214.42305
233.310032	-473.920265	453.379927	-428.280241	0.181646	0.489721	22215.18601
261.539653	-450.26842	450.328076	-387.080254	-1.344279	0.489721	22211.3712
287.480386	-431.194352	418.283641	-427.517279	-0.581317	-0.273242	22199.92676
330.969262	-418.986948	490.765101	-338.250639	-0.581317	-1.036205	22206.79342
368.354436	-369.39437	525.098424	-258.139551	0.181646	1.252684	22220.52675
392.006281	-338.875861	505.261393	-249.746961	0.181646	1.252684	22212.89712
420.998865	-309.883277	506.024356	-245.932147	0.944609	-0.273242	21964.17127
426.339604	-268.683289	536.542865	-164.295135	0.181646	0.489721	22231.20823
437.021082	-235.112929	526.62435	-151.324768	0.181646	0.489721	22224.34156
463.724778	-183.231462	518.994722	-127.672923	1.707572	1.252684	22221.28971
470.591443	-151.187028	516.705834	-30.013693	0.181646	-0.273242	22226.63045
478.984033	-100.068524	538.831753	46.282581	0.181646	0.489721	22251.04526
481.272921	-52.764834	504.49843	91.297382	1.707572	0.489721	22238.83786
459.909964	-17.668549	496.10584	132.49737	1.707572	1.252684	22238.83786
456.858113	15.901812	490.765101	175.223283	-0.581317	1.252684	22241.88971
453.0433	53.286986	451.091039	227.867712	0.944609	1.252684	22227.39341
425.576641	108.983266	436.594747	204.215867	-0.581317	0.489721	22225.10453
437.021082	131.872148	404.550312	268.304737	0.181646	-0.273242	22229.6823
398.109983	170.783247	373.26884	317.897315	0.181646	0.489721	22216.71194
383.613691	214.272123	338.935516	354.519527	0.944609	0.489721	22196.87491
385.139616	259.286925	280.187386	375.11952	-1.344279	0.489721	22183.14158
351.569256	274.54618	213.046665	406.400993	-0.581317	0.489721	22189.24528
339.361852	308.11654	120.728174	333.15657	-0.581317	0.489721	22200.68972
325.628523	356.183192	111.572621	421.660247	-1.344279	0.489721	22195.34898
291.2952	382.886888	130.646689	494.90467	-0.581317	-0.273242	22197.63787
256.961876	397.38318	97.076329	518.556515	0.181646	-0.273242	22208.31935
209.658187	427.138727	20.780055	518.556515	0.944609	0.489721	22216.71194
205.08041	459.183162	-28.04956	529.237993	0.181646	0.489721	22201.45268
159.302646	462.997976	-69.249548	544.497248	1.707572	0.489721	22204.50453
130.310062	470.627603	-84.508803	539.156509	0.181646	-1.036205	22200.68972
91.398962	479.020193	-138.679157	560.519466	0.181646	2.015646	22184.6675
46.384161	475.205379	-150.886561	534.578732	0.181646	-0.273242	22195.34898
44.095273	489.701671	-203.53099	551.363913	0.181646	-0.273242	22200.68972
2.895285	473.679454	-234.812462	533.052807	0.944609	-0.273242	22221.28971
-27.623224	467.575752	-263.042083	529.237993	0.944609	1.252684	388.348033
-62.71951	464.523901	-304.242071	530.000956	0.944609	1.252684	15.259255
-94.763945	452.316497	-325.605027	502.534298	0.181646	0.489721	12.970367
-139.778747	440.872056	-381.301307	502.534298	0.181646	1.252684	9.918516
-164.956517	409.590584	-379.775382	462.097272	0.181646	-0.273242	11.444441
-198.526878	429.427615	-398.086487	456.756533	0.944609	-0.273242	21051.66784
-226.756499	408.827621	-440.049438	397.24544	0.181646	0.489721	22191.53417
-257.275008	392.042441	-449.204991	381.986185	0.181646	-0.273242	22219.00082
-293.89722	356.946155	-468.279059	312.556576	-0.581317	2.015646	22205.2675
-318.312027	335.583199	-546.864221	261.438073	-1.344279	-1.036205	22190.7712
-348.830537	306.590615	-498.034606	256.097334	-0.581317	1.252684	22206.79342
-364.089791	263.101739	-480.486463	205.741793	-1.344279	-1.036205	22208.31935
-389.267562	231.057304	-507.190159	144.704774	0.181646	-1.036205	22206.03046
-403.763854	200.538794	-567.464215	92.060345	0.181646	1.252684	22223.5786
-433.519401	179.175838	-520.160525	36.364065	0.181646	1.252684	22232.73415
-454.882357	134.923999	-482.012389	34.075177	-1.344279	-1.036205	22215.94897
-470.904575	103.642527	-482.775351	-10.176662	0.944609	0.489721	22220.52675
-488.452718	76.938831	-456.834618	-42.984059	0.181646	-1.036205	22166.3564
-480.82309	37.264768	-433.945736	-94.865525	0.944609	0.489721	22244.94156
-479.297165	-12.327809	-443.864252	-147.509954	0.944609	0.489721	22238.83786
-483.874941	-39.031505	-440.049438	-216.176601	0.944609	0.489721	22243.41563
-477.008277	-69.550015	-386.642046	-231.435855	0.181646	0.489721	22235.02304
-473.956426	-113.801853	-345.442059	-261.191402	0.944609	-0.273242	22226.63045
-461.749022	-151.94999	-353.071686	-326.043235	0.181646	1.252684	22225.86749
-445.726804	-186.283313	-308.819847	-353.509893	0.181646	0.489721	22218.23786
-425.889773	-228.246264	-274.486524	-368.769148	0.181646	-0.273242	22212.13416
-402.237928	-264.105513	-272.197636	-419.887651	-0.581317	-1.036205	22224.34156
-377.060158	-290.809208	-205.056915	-443.539496	0.181646	1.252684	22190.7712
-359.512015	-335.061047	-161.568039	-468.717267	-0.581317	-2.56213	22183.90454
-330.519431	-366.342519	-137.153231	-506.102441	-0.581317	0.489721	22202.21564
-312.971288	-406.779544	-122.656939	-512.969105	-0.581317	-0.273242	22168.64528
-256.512046	-407.542507	-67.723622	-567.13946	0.181646	-0.273242	22189.24528
-222.941685	-449.505458	-15.842156	-544.250577	-0.581317	-1.036205	22200.68972
-170.297256	-461.712861	42.905974	-560.272795	-0.581317	1.252684	22215.94897
-114.600976	-489.942483	92.498552	-550.354279	0.181646	-1.036205	22192.29713
-74.926914	-504.438775	123.017062	-559.509832	0.181646	-0.273242	22201.45268
-52.038032	-512.068402	153.535571	-576.295012	-0.581317	-0.273242	21929.83795
3.658248	-522.74988	246.617025	-522.887621	-1.344279	-1.036205	22180.85269
42.569347	-526.564694	270.26887	-555.695019	1.707572	1.252684	22210.60823
89.110074	-492.231371	280.950348	-556.457981	0.944609	0.489721	22219.76379
102.080441	-499.098036	290.105901	-480.92467	0.181646	2.015646	22233.49712
156.250795	-499.098036	343.513293	-490.080223	0.181646	0.489721	22229.6823
200.502634	-483.838781	393.868833	-453.458012	0.944609	0.489721	22240.36378
216.524851	-467.816563	434.305858	-432.858018	-0.581317	1.252684	22230.44527
259.250765	-451.031383	441.935486	-410.732099	0.181646	1.252684	22217.4749
292.821125	-417.461023	467.113256	-357.324707	0.944609	1.252684	22228.91934
319.524821	-400.675843	516.705834	-333.672862	0.181646	-0.273242	22230.44527
359.198883	-377.023998	516.705834	-269.583992	-0.581317	-0.273242	22215.18601
385.139616	-349.557339	541.883604	-227.621042	0.944609	0.489721	22227.39341
407.265536	-325.905494	531.202126	-223.806228	-0.581317	0.489721	22183.14158
420.235902	-296.149948	503.735468	-200.154383	0.181646	1.252684	22197.63787
430.91738	-244.268481	448.039188	-232.198818	0.181646	1.252684	22208.31935
464.487741	-199.25368	471.691033	-140.64329	0.181646	0.489721	22220.52675
467.539592	-155.001841	550.276194	-33.065544	-0.581317	1.252684	22209.84527
472.117368	-112.275928	541.883604	5.845556	0.181646	-0.273242	22225.86749
469.065517	-77.942605	524.335461	82.14183	-0.581317	-0.273242	22233.49712
465.250704	-25.298176	482.372511	113.423302	0.181646	-0.273242	22213.66009
468.302555	9.79811	496.868803	169.882544	-0.581317	-1.799167	22221.28971
451.517374	47.183284	448.80215	186.667724	0.181646	0.489721	22229.6823
443.887747	108.983266	419.809566	243.126967	1.707572	2.015646	22243.41563
425.576641	137.212887	403.024386	283.563992	0.944609	-0.273242	22240.36378
424.813679	193.67213	347.328106	272.882514	0.181646	0.489721	22245.70452
402.687759	211.220272	322.913299	306.452874	0.181646	-0.273242	22209.84527
384.376653	247.842484	304.602193	381.223222	0.944609	-0.273242	22222.81564
350.806293	269.968403	264.928131	402.586179	0.944609	-0.273242	22218.23786
350.04333	322.612832	210.757777	424.712098	-0.581317	-1.036205	22216.71194
342.413703	350.079491	171.846677	481.171341	-0.581317	-0.273242	22212.89712
298.924827	378.309112	142.854093	479.645415	1.707572	0.489721	22225.86749
262.302616	410.353547	80.291149	484.223192	0.944609	0.489721	22058.77865
224.917441	417.220211	28.409682	508.637999	-0.581317	0.489721	22186.19343
194.398932	443.160945	-47.123629	523.897254	-1.344279	-1.036205	22181.61565
164.643385	459.946125	-150.123598	485.749117	0.181646	-0.273242	22178.5638
121.154509	478.25723	-83.74584	507.875037	-0.581317	0.489721	22189.24528
94.450813	475.968342	-105.108797	552.126875	-0.581317	-0.273242	22199.92676
66.221192	485.123895	-131.04953	566.623167	0.181646	1.252684	22215.94897
48.673049	475.205379	-189.034698	555.941689	0.181646	-0.273242	22176.27491
7.473061	472.153529	-214.212468	555.941689	0.181646	-0.273242	22199.92676
-27.623224	470.627603	-266.093934	528.475031	-1.344279	-1.036205	1123.081149
-51.275069	462.235013	-312.634661	519.319478	0.181646	0.489721	16.022217
-93.23802	464.523901	-311.108735	524.660217	0.944609	0.489721	13.733329
-123.756529	454.605386	-350.782798	491.852819	0.944609	0.489721	9.918516
-148.9343	431.716503	-372.908717	477.356527	0.944609	-0.273242	12.207404
-202.341691	424.849839	-413.345742	436.919502	0.181646	0.489721	17535.17258
-236.675014	425.612802	-438.523513	415.556546	0.181646	-0.273242	22202.97861
-258.037971	397.38318	-432.419811	387.326924	0.944609	0.489721	22211.3712
-275.586114	371.442447	-464.464246	349.94175	-0.581317	-0.273242	22209.08231
-316.023139	353.894304	-476.671649	304.163986	0.181646	-0.273242	22224.34156
-345.778686	307.353577	-493.45683	288.141768	1.707572	1.252684	22227.39341
-353.408313	278.360993	-478.197575	203.452905	-0.581317	0.489721	22213.66009
-385.452748	244.02767	-496.508681	137.075147	-0.581317	-1.036205	22225.10453
-408.34163	201.301757	-538.471631	108.845525	-0.581317	-0.273242	22206.79342
-440.386065	167.731396	-568.227178	44.756655	-2.107242	1.252684	22198.40083
-457.934208	131.109185	-532.367929	25.682587	0.181646	0.489721	22208.31935
-445.726804	111.272154	-511.004973	-11.702587	-0.581317	-0.273242	22217.4749
-491.504569	69.309203	-430.130922	-39.932208	-0.581317	0.489721	22205.2675
-503.711972	28.872178	-429.36796	-75.791457	-0.581317	-0.273242	22225.86749
-482.349016	1.40552	-449.204991	-116.991445	0.181646	0.489721	22235.02304
-483.874941	-23.77225	-418.686481	-190.235868	0.944609	0.489721	22216.71194
-465.563835	-64.972238	-388.167972	-210.072899	0.181646	-1.036205	22221.28971
-487.689755	-112.275928	-362.227239	-258.902514	-1.344279	-1.036205	22228.91934
-449.541618	-137.453698	-380.538345	-346.643229	0.181646	0.489721	22077.08976
-440.386065	-175.601835	-337.049469	-348.169154	0.944609	1.252684	22235.02304
-424.363848	-245.031444	-359.175388	-406.917285	0.944609	1.252684	22199.92676
-415.208295	-270.209214	-333.997618	-482.450596	0.944609	0.489721	22219.00082
-377.060158	-284.705506	-268.382822	-429.043204	0.181646	1.252684	22226.63045
-354.171276	-323.616606	-163.856927	-466.428378	0.181646	0.489721	22217.4749
-312.971288	-361.764743	-134.101381	-496.183925	0.181646	1.252684	22215.18601
-305.341661	-371.683259	-107.397685	-509.154292	-0.581317	-1.799167	22204.50453
-251.934269	-415.935097	-44.83474	-522.124658	-0.581317	0.489721	22213.66009
-216.837983	-444.927681	-19.65697	-591.554267	0.181646	0.489721	22192.29713
-180.978735	-467.816563	45.957825	-559.509832	-0.581317	-0.273242	22183.90454
-137.489859	-489.942483	77.239298	-577.057975	-0.581317	-0.273242	22178.5638
-83.319504	-494.520259	100.891142	-588.502416	-0.581317	0.489721	22178.5638
-44.408405	-518.172104	178.713342	-578.583901	-1.344279	-1.799167	22123.63048
0.606397	-514.35729	215.335553	-577.057975	0.181646	2.015646	22196.11194
34.93972	-518.172104	214.57259	-548.828354	-0.581317	-0.273242	22215.18601
73.087857	-507.490626	307.654044	-516.020956	-0.581317	-1.036205	22196.11194
115.81377	-518.172104	341.224405	-490.843186	0.181646	-0.273242	22222.81564
144.806354	-505.9647	374.031802	-458.798751	0.181646	-0.273242	22231.20823
179.90264	-505.9647	388.528094	-448.117273	0.181646	0.489721	22212.13416
230.258181	-470.105452	417.520678	-421.413577	1.707572	0.489721	22233.49712
261.539653	-441.112868	453.379927	-400.813583	0.944609	0.489721	22253.33415
292.821125	-425.09065	448.039188	-374.109887	0.944609	0.489721	22234.26008
322.576672	-415.172135	481.609548	-340.539527	1.707572	0.489721	22234.26008
355.384069	-381.601774	490.765101	-271.109918	0.181646	-0.273242	22244.94156
379.798877	-346.505488	517.468797	-222.280303	0.181646	0.489721	22222.05268
395.058132	-320.564755	519.757685	-229.90993	-0.581317	-0.273242	22183.90454
430.154418	-289.283283	538.068791	-174.21365	-0.581317	1.252684	22229.6823
433.969231	-251.898109	560.957673	-133.776625	-0.581317	0.489721	22224.34156
473.643294	-199.25368	525.098424	-94.102563	0.181646	-0.273242	22217.4749
462.961815	-157.290729	531.202126	-23.147028	0.181646	1.252684	22229.6823
466.776629	-120.668518	528.913238	3.556668	-1.344279	0.489721	22208.31935
455.332188	-87.86112	493.816952	43.993693	-0.581317	0.489721	22161.01566
472.880331	-42.083356	497.631766	109.608488	-1.344279	0.489721	22209.84527
453.0433	6.746259	447.276225	125.630706	0.181646	1.252684	22220.52675
449.991449	54.812911	425.150306	68.4085	0.181646	-1.036205	22209.84527
441.598859	77.701794	459.483629	242.364004	0.181646	0.489721	22225.86749
415.658126	125.005483	425.150306	261.438073	-0.581317	0.489721	22225.86749
408.791461	161.627695	388.528094	301.875098	-1.344279	0.489721	22207.55638
390.480355	191.383241	324.439224	343.075086	0.181646	0.489721	22201.45268
371.406287	233.346192	312.994783	365.963968	0.181646	-0.273242	22209.84527
372.16925	279.886919	247.379988	396.482477	1.707572	0.489721	22228.91934
346.228517	316.50913	189.39482	420.134322	0.181646	0.489721	22235.786
323.339635	353.894304	200.076298	446.075055	0.181646	1.252684	22202.21564
297.398901	392.042441	120.728174	474.304676	0.944609	0.489721	22212.89712
282.902609	391.279478	84.868925	509.400962	0.181646	1.252684	22191.53417
246.280398	415.694286	41.380049	520.08244	-0.581317	0.489721	22206.79342
204.317448	452.316497	7.046726	545.260211	-0.581317	-0.273242	22211.3712
171.51005	456.131311	-44.83474	537.630583	-0.581317	-0.273242	22208.31935
136.413764	479.783156	-82.219914	554.415764	-0.581317	0.489721	22216.71194
109.710068	482.072044	-110.449536	534.578732	0.944609	-0.273242	22192.29713
69.273043	475.968342	-148.597673	557.467615	-2.107242	-1.036205	22182.37861
38.754534	478.25723	-177.590257	556.704652	0.181646	0.489721	22188.48232
35.702683	489.701671	-227.945797	517.793552	0.944609	1.252684	22163.30454
-27.623224	453.842423	-280.590226	515.504664	0.181646	-0.273242	3395.184179
-52.038032	456.131311	-364.516127	485.749117	-0.581317	0.489721	18.311106
-97.815796	456.131311	-362.227239	500.245409	0.944609	0.489721	11.444441
-129.860231	449.264646	-369.093903	463.623198	-0.581317	0.489721	11.444441
-155.038002	446.212795	-345.442059	475.067639	0.181646	0.489721	9.155553
-186.319474	424.849839	-395.797599	460.571347	0.944609	-0.273242	12929.16654
-202.341691	409.590584	-449.967954	444.54913	0.944609	-0.273242	22163.30454
-243.541679	403.486882	-438.523513	385.800999	0.944609	0.489721	22222.81564
-260.326859	376.783186	-443.101289	345.363974	0.944609	2.015646	22247.23045
-295.423145	346.264677	-473.619798	311.030651	0.181646	-0.273242	22225.86749
-331.282394	305.827652	-576.619768	190.482538	-0.581317	-1.799167	22097.68975
-348.067574	297.435062	-492.693867	204.97883	0.944609	-0.273242	22239.60082
-393.845338	265.390627	-515.582749	146.993662	-0.581317	-0.273242	22215.94897
-416.73422	220.375825	-551.441998	78.327016	-0.581317	-0.273242	22217.4749
-434.282363	186.042502	-486.590165	85.19368	0.944609	-0.273242	22228.15638
-457.934208	137.97585	-488.11609	53.912208	0.944609	0.489721	22216.71194
-465.563835	123.479558	-508.716084	9.66037	0.181646	-0.273242	22218.23786
-486.163829	88.383272	-456.834618	-24.672954	0.181646	0.489721	22223.5786
-489.21568	41.079582	-425.553146	-101.73219	-0.581317	-0.273242	22203.74157
-491.504569	10.561073	-446.15314	-163.532172	-0.581317	1.252684	22202.21564
-493.793457	-27.587064	-453.782767	-185.658091	0.944609	-1.036205	22211.3712
-489.978643	-65.735201	-385.879084	-207.021048	0.181646	-0.273242	22219.00082
-466.326798	-98.542599	-431.656848	-287.895098	0.944609	0.489721	22213.66009
-455.64532	-139.742586	-346.205021	-336.724713	0.181646	-0.273242	22167.88232
-449.541618	-183.994425	-343.15317	-353.509893	0.181646	-1.036205	22223.5786
-428.178661	-220.616637	-281.353189	-371.058036	0.944609	0.489721	22214.42305
-411.393481	-256.475885	-242.442089	-419.887651	-0.581317	-1.036205	22214.42305
-378.586083	-280.12773	-230.234685	-425.991353	0.181646	0.489721	22210.60823
-358.749052	-306.068463	-170.723592	-456.509863	0.944609	1.252684	22229.6823
-316.786102	-341.927712	-127.234716	-474.820968	0.944609	0.489721	22237.31193
-298.474996	-366.342519	-95.190281	-489.31726	0.944609	-1.036205	22224.34156
-260.326859	-392.283252	-63.145846	-531.280211	0.181646	1.252684	22202.21564
-212.260207	-437.298054	-57.042144	-565.613534	0.944609	1.252684	22206.79342
-194.712064	-449.505458	-2.108827	-564.850571	0.181646	-0.273242	22206.03046
-140.54171	-472.39434	72.661521	-541.961689	0.181646	0.489721	22202.21564
-94.000983	-503.675812	114.624472	-558.746869	-0.581317	-1.036205	22208.31935
-52.038032	-515.120253	161.165199	-574.006124	0.181646	-0.273242	22206.03046
-20.75656	-525.038769	227.542957	-540.435764	-0.581317	1.252684	22176.27491
22.732316	-521.986918	271.031833	-513.732068	-1.344279	-0.273242	22181.61565
63.169341	-522.74988	278.66146	-563.324646	-0.581317	0.489721	22179.32676
89.110074	-525.038769	319.098485	-500.761701	-0.581317	1.252684	22208.31935
149.38413	-503.675812	349.616995	-474.820968	0.181646	-0.273242	22209.84527
174.561901	-492.994334	357.246622	-464.13949	-2.107242	0.489721	22196.11194
226.443367	-470.868414	422.861417	-426.754316	-0.581317	-1.036205	22224.34156
242.465584	-456.372122	400.735498	-437.435794	0.181646	-1.036205	22219.00082
285.95446	-438.061017	481.609548	-390.132105	1.707572	0.489721	22228.91934
323.339635	-412.883246	490.002138	-342.065452	0.944609	-0.273242	22231.97119
346.991479	-390.757327	519.757685	-276.450657	0.181646	0.489721	22215.18601
390.480355	-360.238817	531.202126	-256.613626	1.707572	1.252684	22241.12674
413.369237	-326.668457	525.098424	-209.309936	0.944609	-0.273242	22244.94156
431.680343	-280.12773	542.646567	-177.265501	-0.581317	-0.273242	22228.15638
434.732194	-247.320332	510.602132	-185.658091	0.181646	1.252684	22235.02304
452.280337	-209.935158	509.839169	-143.695141	0.181646	-0.273242	22241.88971
455.332188	-169.498133	535.779902	-37.64332	-0.581317	0.489721	22216.71194
458.384039	-146.609251	509.839169	4.31963	0.181646	0.489721	22221.28971
475.932182	-93.964822	505.261393	58.489985	-0.581317	-0.273242	22211.3712
471.354405	-51.238909	510.602132	118.764041	0.181646	0.489721	22215.94897
456.095151	-6.224108	488.476213	146.230699	0.181646	1.252684	22221.28971
453.806263	50.235135	467.876219	179.038097	0.181646	-0.273242	22231.20823
416.421088	62.442539	434.305858	215.660308	-1.344279	0.489721	22201.45268
424.050716	122.716595	393.868833	249.993632	-1.344279	-0.273242	22199.92676
404.213685	147.894365	374.031802	267.541775	-1.344279	-0.273242	22210.60823
399.635908	189.094353	336.646628	304.926949	0.944609	0.489721	22212.89712
388.95443	244.02767	296.972566	321.712129	0.181646	-1.036205	22212.89712
352.332219	279.123956	192.446671	322.475092	-0.581317	0.489721	22189.24528
346.991479	320.323944	190.157783	362.149154	0.181646	0.489721	22223.5786
337.835927	343.975789	190.157783	458.282459	0.181646	-0.273242	22213.66009
305.791492	368.390596	155.061497	474.304676	0.181646	1.252684	22219.76379
272.221131	398.146143	106.231882	497.956521	-1.344279	-1.036205	22196.87491
253.147063	432.479466	67.320782	528.475031	0.944609	1.252684	22217.4749
203.554485	445.449833	-18.894007	521.608366	0.944609	1.252684	22224.34156
179.90264	461.47205	-70.012511	543.734285	0.181646	-0.273242	22220.52675
148.621168	478.25723	-76.879175	550.60095	0.944609	0.489721	22199.92676
123.443397	469.101678	-134.101381	546.023174	0.181646	-0.273242	22199.92676
57.828602	473.679454	-240.153201	488.038006	-0.581317	-0.273242	22105.31938
41.806385	488.938709	-178.353219	561.282428	-0.581317	-1.036205	22195.34898
4.42121	479.020193	-208.108766	560.519466	0.944609	0.489721	22211.3712
-12.36397	478.25723	-224.893946	549.837987	-0.581317	0.489721	22219.76379
-43.645442	455.368348	-282.879114	516.267627	-0.581317	1.252684	31.281472
-91.712094	454.605386	-292.034667	527.712068	-1.344279	-1.799167	12.970367
-119.178753	447.738721	-364.516127	498.719484	-0.581317	-1.036205	12.970367
-156.563927	424.849839	-358.412425	473.541714	-1.344279	-0.273242	9.918516
-184.030586	425.612802	-413.345742	426.238024	-0.581317	-0.273242	75.533311
-206.919468	414.931323	-446.15314	381.986185	0.944609	1.252684	22103.79345
-251.171306	408.064659	-471.33091	331.630644	0.181646	0.489721	22212.13416
-290.845369	384.412814	-494.982755	331.630644	0.944609	0.489721	22212.13416
-302.28981	356.946155	-493.45683	262.201035	0.181646	0.489721	22225.10453
-330.519431	326.427646	-490.404979	275.934365	0.181646	-0.273242	22099.97864
-359.512015	294.383211	-494.219792	239.312153	0.181646	-0.273242	22212.13416
-372.482382	271.494329	-474.382761	184.378836	1.707572	0.489721	22244.94156
-396.134226	218.086937	-520.923488	113.423302	0.944609	1.252684	22249.51933
-425.889773	186.805465	-494.982755	106.556637	0.181646	0.489721	22230.44527
-440.386065	157.049918	-478.197575	56.964059	0.181646	-1.036205	22235.786
-463.274947	117.375856	-480.486463	19.578885	0.181646	-1.036205	22241.12674
-469.378649	90.67216	-455.308693	-10.939624	0.944609	0.489721	22215.18601
-498.371233	41.079582	-436.234624	-59.006277	0.944609	0.489721	22222.05268
-498.371233	15.138849	-426.316109	-149.798843	-0.581317	-0.273242	22229.6823
-493.030494	-20.7204	-417.923519	-166.584023	-0.581317	-0.273242	22211.3712
-485.400867	-55.816685	-395.034637	-198.628458	-0.581317	1.252684	22222.05268
-474.719388	-93.964822	-364.516127	-235.250669	0.181646	-1.799167	22230.44527
-490.741606	-138.979624	-364.516127	-304.680278	-0.581317	0.489721	22187.71935
-457.934208	-178.653686	-356.8865	-343.591378	-1.344279	-0.273242	22199.16379
-431.993475	-206.120345	-316.449475	-379.450626	-1.344279	1.252684	22200.68972
-416.73422	-254.186997	-313.397624	-452.695049	-1.344279	-1.036205	22202.21564
-393.082375	-272.498103	-235.575425	-415.309875	0.944609	0.489721	22214.42305
-372.482382	-299.964761	-189.79766	-458.798751	0.181646	-0.273242	22190.7712
-325.941655	-353.372153	-196.664325	-536.62095	0.181646	-0.273242	22146.51936
-298.474996	-361.00178	-92.901393	-508.391329	0.181646	-0.273242	22199.16379
-275.586114	-393.809178	-53.22733	-523.650584	-0.581317	-1.799167	22210.60823
-219.889834	-428.905464	-21.182895	-549.591317	0.944609	0.489721	22210.60823
-174.875033	-441.87583	42.143012	-555.695019	1.707572	1.252684	22221.28971
-151.986151	-463.238787	77.239298	-528.22836	-0.581317	-0.273242	22219.00082
-111.549126	-478.498042	125.30595	-542.724652	0.181646	-0.273242	22214.42305
-55.852846	-509.779514	149.720758	-567.902422	0.181646	-0.273242	22185.43046
-16.178783	-512.831365	209.994814	-527.465397	0.944609	1.252684	22198.40083
5.184173	-525.038769	203.128149	-580.872789	0.944609	0.489721	22196.11194
54.013788	-526.564694	298.498491	-521.361695	0.944609	-0.273242	22194.58602
94.450813	-513.594328	341.987367	-509.917254	0.181646	1.252684	22225.86749
140.99154	-520.460992	343.513293	-503.05059	0.181646	-0.273242	22231.20823
169.221162	-515.883216	376.32069	-444.302459	0.181646	-0.273242	22186.19343
202.028559	-476.209153	412.179939	-445.065422	0.181646	1.252684	22202.97861
231.021143	-451.794346	430.491045	-403.102471	0.181646	0.489721	22213.66009
269.16928	-463.238787	438.120672	-420.650614	-0.581317	-1.036205	22199.16379
302.739641	-409.831395	466.350293	-346.643229	-0.581317	0.489721	22212.13416
344.702591	-406.016582	483.135474	-320.702496	0.181646	-0.273242	22219.00082
359.198883	-353.372153	479.32066	-290.183986	0.181646	0.489721	22220.52675
394.295169	-332.772159	493.053989	-261.954365	0.181646	-0.273242	22219.00082
440.072933	-298.438836	511.365095	-245.932147	-0.581317	-1.036205	22227.39341
435.495157	-261.053662	487.71325	-197.865495	0.181646	-0.273242	22226.63045
460.672927	-221.379599	526.62435	-133.776625	-0.581317	0.489721	22217.4749
480.509958	-171.787021	554.091008	-39.932208	0.944609	2.015646	22245.70452
485.087735	-120.668518	541.120642	-7.124811	0.181646	-0.273242	22251.04526
460.672927	-88.624083	491.528064	35.601103	1.707572	2.015646	22221.28971
453.0433	-41.320393	483.898436	95.875159	0.181646	-1.036205	22235.02304
468.302555	-4.698182	515.942871	151.571439	0.944609	1.252684	22240.36378
449.228486	34.97588	455.668815	191.245501	0.181646	0.489721	22219.76379
437.784045	73.124017	461.009554	210.319569	0.181646	-1.036205	22223.5786
427.865529	113.561042	442.698449	267.541775	0.944609	0.489721	22230.44527
414.1322	149.420291	346.565144	256.860296	-0.581317	0.489721	22204.50453
392.006281	196.72398	322.150336	294.24547	-0.581317	-0.273242	22193.82305
381.324803	232.583229	332.068852	370.541744	-0.581317	0.489721	22223.5786
377.509989	253.946186	277.898497	397.24544	-0.581317	1.252684	22190.7712
349.280368	302.775801	232.120733	400.297291	0.181646	0.489721	22202.21564
319.524821	337.872087	198.550373	435.393577	-1.344279	-0.273242	22199.92676
298.924827	369.153559	150.48372	453.704682	-1.344279	-0.273242	22204.50453
281.376684	390.516516	107.757807	493.378745	0.181646	2.015646	22200.68972
254.672988	417.220211	67.320782	504.823186	0.181646	0.489721	22196.87491
211.947075	436.29428	-9.738454	482.697266	0.181646	-1.036205	22201.45268
171.51005	446.212795	-74.590287	475.830602	-0.581317	-1.799167	22201.45268
147.095242	466.812789	-87.560654	512.452813	0.181646	-0.273242	22206.79342
121.917472	471.390566	-79.931026	548.312062	0.944609	-1.036205	22202.97861
80.717484	478.25723	-120.368051	539.919472	0.944609	1.252684	22127.4453
56.302677	485.886858	-149.360635	557.467615	0.181646	0.489721	22219.76379
31.887869	495.042411	-220.31617	562.808354	0.181646	-0.273242	22215.94897
2.895285	463.760938	-242.442089	519.319478	1.707572	-0.273242	22201.45268
-29.912113	467.575752	-264.568009	538.393546	0.181646	0.489721	51.881466
-77.978765	466.049827	-303.479108	533.81577	0.944609	0.489721	13.733329
-101.63061	453.07946	-358.412425	488.038006	0.181646	-0.273242	13.733329
-139.778747	435.531317	-363.753164	473.541714	-0.581317	-1.036205	9.918516
-181.741697	428.664653	-395.034637	465.149123	-0.581317	0.489721	10.681478
-204.630579	415.694286	-399.612413	435.393577	-0.581317	0.489721	21848.9639
-242.778716	392.805404	-430.130922	402.586179	-1.344279	-1.036205	22185.43046
-286.267592	379.835037	-456.071655	360.623228	0.181646	0.489721	22201.45268
-316.023139	369.916522	-473.619798	309.504725	-0.581317	-1.036205	22189.24528
-328.993506	331.768385	-497.271643	256.860296	0.181646	-0.273242	22199.16379
-359.512015	289.805434	-499.560532	227.10475	0.181646	1.252684	22217.4749
-386.978674	247.842484	-496.508681	154.62329	0.181646	1.252684	22212.89712
-396.897189	232.583229	-578.145693	95.112196	-0.581317	0.489721	22221.28971
-422.074959	195.961018	-523.975339	88.245531	0.944609	-0.273242	22231.97119
-450.304581	173.835098	-476.671649	65.356649	-0.581317	-0.273242	22219.00082
-444.963842	119.664744	-550.679035	-56.717389	0.181646	-0.273242	22161.77862
-469.378649	103.642527	-477.434612	0.504817	0.944609	0.489721	22247.23045
-496.845308	67.783278	-436.234624	-49.850724	0.944609	-0.273242	22240.36378
-515.156413	19.716626	-425.553146	-127.672923	0.944609	0.489721	22235.02304
-479.297165	5.220334	-428.604997	-142.169215	0.181646	-0.273242	22237.31193
-484.637904	-49.712984	-401.138338	-196.339569	-0.581317	1.252684	22235.786
-479.297165	-91.675934	-369.856866	-248.221036	-0.581317	-1.036205	22218.23786
-475.482351	-132.112959	-347.730947	-272.635843	0.181646	-1.036205	22205.2675
-461.749022	-164.157394	-323.316139	-308.495092	-0.581317	-1.036205	22223.5786
-426.652736	-200.779605	-326.36799	-387.843216	0.181646	1.252684	22214.42305
-419.023108	-230.535152	-338.575394	-448.117273	0.181646	-0.273242	22186.95639
-401.474966	-283.179581	-232.523574	-418.361726	-0.581317	-0.273242	22220.52675
-377.823121	-308.357351	-192.849511	-443.539496	-1.344279	-1.036205	22191.53417
-355.697201	-331.246233	-160.805076	-497.709851	-0.581317	1.252684	22180.08972
-319.07499	-377.78696	-105.871759	-519.072807	-0.581317	-1.036205	22199.92676
-270.245375	-383.1277	-88.323616	-516.783919	-0.581317	-1.036205	22183.90454
-233.623163	-408.30547	-66.197697	-562.561683	0.181646	1.252684	22202.97861
-203.104654	-445.690644	0.943024	-542.724652	0.181646	-0.273242	22196.87491
-159.615778	-484.601744	52.061527	-542.724652	0.181646	0.489721	22185.43046
-110.786163	-497.57211	83.342999	-583.92464	0.181646	-1.036205	22193.82305
-67.297287	-514.35729	121.491136	-589.265379	-0.581317	1.252684	22196.87491
-16.178783	-514.35729	189.39482	-545.01354	1.707572	1.252684	22205.2675
22.732316	-514.35729	237.461472	-516.020956	0.944609	-0.273242	22219.76379
54.776751	-512.068402	302.313305	-519.072807	1.707572	1.252684	22223.5786
83.006372	-512.831365	331.305889	-511.44318	1.707572	1.252684	22242.65267
130.310062	-498.335073	360.298473	-487.791335	0.181646	0.489721	22231.20823
169.984124	-505.201737	387.765132	-449.643198	0.181646	0.489721	22232.73415
209.658187	-483.075818	397.683647	-421.413577	0.181646	0.489721	22226.63045
245.517435	-455.60916	449.565113	-409.206173	0.181646	-0.273242	22215.18601
279.850759	-450.26842	462.53548	-411.495061	-0.581317	0.489721	22227.39341
314.947044	-424.327687	483.898436	-365.717297	-0.581317	-0.273242	22231.97119
337.835927	-393.046215	502.209542	-311.546943	0.181646	-0.273242	22217.4749
366.065548	-374.735109	519.757685	-268.058067	-0.581317	-0.273242	22205.2675
398.872945	-339.638824	527.387312	-235.250669	-0.581317	1.252684	22215.18601
395.821095	-309.883277	532.728052	-218.465489	0.181646	-0.273242	22192.29713
430.91738	-256.475885	498.394728	-196.339569	-0.581317	-1.799167	22212.89712
453.0433	-217.564786	536.542865	-153.613656	0.944609	-1.036205	22224.34156
462.961815	-176.364798	525.098424	-77.317383	0.944609	0.489721	22215.18601
471.354405	-144.320363	520.520648	-24.672954	-0.581317	1.252684	22224.34156
462.961815	-95.490748	507.550281	27.971475	0.181646	0.489721	22231.20823
473.643294	-49.712984	480.083623	98.164047	0.944609	1.252684	22217.4749
482.798847	-6.98707	458.720666	85.956643	0.181646	0.489721	22220.52675
464.487741	41.842545	461.009554	167.593656	1.707572	1.252684	22250.2823
450.754412	70.072166	470.92807	224.052899	0.944609	2.015646	22241.12674
448.465523	106.694378	425.150306	263.726961	-0.581317	-0.273242	22234.26008
421.761828	150.183254	383.950318	250.756594	-0.581317	-1.036205	22160.25269
419.472939	198.249906	365.639212	327.815831	0.181646	0.489721	22232.73415
387.428504	219.612863	330.542926	357.571378	0.181646	0.489721	22216.71194
372.932212	256.998037	287.05405	369.015819	-0.581317	0.489721	22204.50453
366.065548	295.909136	247.379988	430.8158	-0.581317	-0.273242	22222.81564
339.361852	324.138758	195.498522	431.578763	0.181646	2.015646	22215.94897
305.028529	355.42023	152.009646	460.571347	0.181646	-0.273242	22186.95639
289.006311	388.99059	116.150397	470.489863	0.181646	0.489721	22216.71194
246.280398	410.353547	68.846707	513.215776	-0.581317	0.489721	22182.37861
215.761889	416.457249	9.335614	511.68985	-2.107242	-0.273242	22193.82305
194.398932	448.501684	-63.908809	517.793552	0.181646	0.489721	22201.45268
161.591534	459.183162	-65.434734	558.99354	-0.581317	0.489721	22186.19343
108.947105	477.494268	-84.508803	536.867621	0.181646	-0.273242	22199.92676
93.687851	481.309081	-121.893977	540.682434	0.181646	-0.273242	22204.50453
70.798969	479.020193	-160.805076	567.38613	0.181646	0.489721	22190.7712
18.917502	479.020193	-240.153201	537.630583	0.181646	1.252684	22195.34898
-3.97138	479.783156	-294.323555	502.534298	0.944609	-0.273242	22190.7712
-39.830628	469.101678	-257.701344	516.267627	0.181646	-0.273242	98.422193
-58.904697	462.997976	-285.168002	539.156509	0.944609	1.252684	15.259255
-106.971349	457.657237	-337.049469	513.215776	0.944609	0.489721	10.681478
-132.149119	450.790572	-385.116121	498.719484	0.944609	-0.273242	10.681478
-168.008368	443.160945	-369.856866	446.838018	-0.581317	-0.273242	9.155553
-208.445393	412.642435	-399.612413	438.445428	0.944609	2.015646	20810.57161
-248.882418	398.146143	-456.834618	400.297291	-0.581317	-1.036205	22196.87491
-272.534263	384.412814	-435.471662	366.72693	0.944609	-0.273242	22206.79342
-284.741667	368.390596	-467.516097	325.526943	0.181646	-1.036205	22220.52675
-316.786102	336.346161	-469.042022	272.119551	0.181646	0.489721	22225.10453
-351.882388	295.909136	-514.056824	238.549191	-0.581317	-1.036205	22209.84527
-380.112009	252.42026	-494.982755	175.223283	0.181646	0.489721	22203.74157
-399.94904	228.005453	-543.81237	89.008494	-0.581317	-0.273242	22207.55638
-414.445332	202.06472	-524.738302	107.3196	-1.344279	-0.273242	22193.82305
-446.489767	154.76103	-478.960538	63.830724	-0.581317	-0.273242	22211.3712
-444.200879	133.398073	-501.84942	13.475183	-0.581317	-1.036205	22217.4749
-465.563835	97.538825	-510.24201	-15.517401	1.707572	2.015646	22216.71194
-484.637904	69.309203	-447.679065	-69.687755	0.181646	-0.273242	22223.5786
-498.371233	28.109216	-462.93832	-112.413668	0.181646	0.489721	22229.6823
-480.82309	-10.801884	-449.967954	-154.376619	0.181646	0.489721	22214.42305
-493.793457	-31.401878	-399.612413	-206.258085	0.181646	-1.036205	22220.52675
-494.556419	-68.024089	-377.486494	-270.346955	0.181646	-0.273242	22247.99341
-472.4305	-116.090742	-352.308723	-277.21362	0.944609	0.489721	22237.31193
-460.986059	-163.394431	-359.938351	-332.146937	0.944609	-0.273242	22222.05268
-447.25273	-202.305531	-324.842065	-337.487676	-0.581317	-0.273242	22222.81564
-412.919407	-241.979593	-301.19022	-399.287657	0.181646	0.489721	22231.97119
-395.371264	-269.446252	-226.419872	-399.287657	-0.581317	0.489721	22215.18601
-374.008307	-296.91291	-202.768027	-445.065422	0.181646	-1.799167	22202.97861
-343.489798	-325.142532	-144.019896	-476.346894	-1.344279	-1.799167	22211.3712
-310.6824	-367.868445	-111.212498	-497.709851	0.181646	-0.273242	22202.97861
-277.875002	-382.364737	-102.056946	-525.176509	0.181646	0.489721	22193.06009
-265.667598	-414.409172	-86.797691	-577.057975	-0.581317	-1.036205	22212.13416
-206.919468	-451.031383	-10.501417	-563.324646	-0.581317	0.489721	22180.85269
-170.297256	-473.157303	58.165229	-550.354279	-0.581317	1.252684	22194.58602
-126.80838	-485.364706	92.498552	-538.909838	0.181646	0.489721	22205.2675
-77.215802	-499.098036	144.380018	-555.695019	0.181646	0.489721	22190.00824
-25.334336	-507.490626	191.683708	-529.754285	0.181646	-0.273242	22202.21564
6.710099	-526.564694	235.172584	-535.857987	0.181646	-0.273242	22192.29713
44.858236	-534.194321	264.165168	-534.332062	0.181646	-1.036205	22198.40083
79.954521	-512.831365	322.913299	-499.235776	0.944609	0.489721	22223.5786
134.124876	-518.935067	348.091069	-489.31726	0.181646	0.489721	22228.91934
158.539683	-512.831365	363.350324	-450.406161	0.181646	-0.273242	22214.42305
200.502634	-476.972116	396.157722	-470.243192	0.181646	0.489721	22243.41563
234.835957	-465.527675	411.416976	-440.487645	0.181646	1.252684	22247.23045
272.984094	-455.60916	454.14289	-387.843216	0.944609	2.015646	22237.31193
310.369268	-422.038799	493.816952	-361.902483	0.181646	0.489721	22231.97119
327.154448	-395.335103	503.735468	-322.991384	0.944609	0.489721	22234.26008
358.43592	-365.579557	512.89102	-261.954365	-0.581317	-0.273242	22193.06009
397.34702	-335.061047	514.416946	-223.806228	-0.581317	-0.273242	22215.94897
411.080349	-304.542538	548.750269	-184.895128	0.181646	1.252684	22228.15638
433.206269	-272.498103	516.705834	-196.339569	0.181646	-0.273242	22228.91934
447.702561	-225.957376	546.461381	-149.798843	0.944609	0.489721	22216.71194
451.517374	-200.016643	539.594716	-84.184047	-1.344279	-0.273242	22205.2675
465.250704	-146.609251	495.342877	-67.398867	0.181646	-0.273242	22213.66009
461.43589	-108.461114	514.416946	5.082593	-1.344279	-0.273242	22196.11194
461.43589	-72.601866	518.994722	90.53442	-0.581317	-1.036205	22213.66009
461.43589	-34.453729	496.10584	143.941811	-0.581317	-0.273242	22221.28971
453.0433	9.035147	468.639182	146.993662	0.944609	0.489721	22215.18601
451.517374	57.1018	448.039188	211.082532	0.181646	-0.273242	22225.10453
426.339604	95.249936	405.313274	237.786228	-0.581317	-1.799167	22230.44527
418.709977	143.316589	365.639212	257.623259	0.181646	0.489721	22209.08231
410.317387	181.464726	376.32069	289.667694	0.181646	0.489721	22173.98602
397.34702	225.716564	306.128119	319.423241	0.181646	-0.273242	22244.17859
373.695175	261.575813	219.150367	314.845464	0.181646	-1.036205	22231.97119
369.117399	285.990621	227.542957	383.512111	1.707572	1.252684	22210.60823
351.569256	315.746167	193.972596	434.630614	0.944609	-0.273242	22228.15638
313.421119	346.264677	161.165199	468.200974	0.944609	1.252684	22230.44527
285.95446	382.123926	112.335583	491.852819	0.181646	1.252684	22215.18601
260.013727	408.064659	99.365217	536.104658	0.944609	-0.273242	22212.89712
219.576702	436.29428	15.439316	526.186142	-0.581317	0.489721	22211.3712
191.347081	447.738721	-15.842156	530.763919	0.944609	1.252684	22203.74157
163.880422	470.627603	-84.508803	530.000956	-0.581317	0.489721	22190.00824
135.650801	468.338715	-67.723622	556.704652	-0.581317	-0.273242	22207.55638
86.821186	481.309081	-150.886561	517.03059	-1.344279	-1.036205	22181.61565
53.250826	465.286864	-228.70876	512.452813	-0.581317	-0.273242	22186.19343
21.969353	473.679454	-230.234685	497.193558	-0.581317	1.252684	22202.21564
0.606397	479.020193	-217.264319	543.734285	0.181646	-0.273242	22186.95639
-25.334336	472.153529	-274.486524	542.971323	0.944609	0.489721	579.85168
-54.32692	475.968342	-279.827263	528.475031	-0.581317	0.489721	16.78518
-100.867647	462.235013	-333.997618	518.556515	-0.581317	-0.273242	11.444441
-126.80838	442.397982	-359.175388	497.193558	0.181646	2.015646	12.207404
-177.926884	431.716503	-388.930935	473.541714	0.944609	0.489721	9.918516
-199.28984	437.057243	-416.397593	434.630614	0.181646	0.489721	20635.09018
-245.830567	411.11651	-415.63463	410.978769	0.944609	-0.273242	22215.18601
-256.512046	407.301696	-454.54573	386.563962	0.944609	1.252684	22238.07489
-273.297226	370.679484	-476.671649	330.104719	0.944609	-0.273242	22225.10453
-309.919437	346.264677	-485.827202	295.771396	0.181646	-0.273242	22225.10453
-343.489798	302.012838	-480.486463	257.623259	0.181646	-1.036205	22230.44527
-377.823121	275.309142	-473.619798	153.860327	0.181646	-0.273242	22215.18601
-398.423115	240.975819	-523.212376	138.601072	-0.581317	0.489721	22218.23786
-412.919407	205.879533	-507.190159	105.793674	-0.581317	-0.273242	22226.63045
-444.200879	167.731396	-486.590165	79.852941	0.181646	1.252684	22226.63045
-446.489767	139.501775	-499.560532	24.156662	0.944609	0.489721	22213.66009
-467.852724	99.827713	-485.827202	-5.598885	-0.581317	0.489721	22206.79342
-489.978643	70.072166	-471.33091	-95.628488	-0.581317	1.252684	22207.55638
-496.845308	20.479588	-453.782767	-165.82106	-0.581317	0.489721	22200.68972
-502.94901	-2.409294	-447.679065	-136.065513	-0.581317	-0.273242	22215.94897
-490.741606	-39.031505	-406.479078	-184.895128	0.181646	-1.036205	22221.28971
-477.008277	-74.127791	-385.116121	-252.035849	-0.581317	-0.273242	22214.42305
-480.060127	-109.98704	-361.464276	-260.428439	0.181646	0.489721	22212.13416
-478.534202	-161.868506	-348.49391	-309.258055	0.944609	2.015646	22229.6823
-441.149028	-195.438866	-338.575394	-374.87285	0.944609	-0.273242	22207.55638
-423.600885	-229.009227	-297.375406	-384.791365	0.944609	1.252684	22182.37861
-402.237928	-264.105513	-236.338387	-387.080254	0.944609	0.489721	22241.88971
-382.400897	-294.624022	-224.893946	-433.620981	0.944609	1.252684	22234.26008
-343.489798	-312.935128	-150.123598	-462.613565	0.944609	0.489721	22203.74157
-323.652766	-349.557339	-144.782859	-548.828354	1.707572	2.015646	22221.28971
-292.371294	-386.179551	-90.612505	-507.628366	0.181646	-0.273242	22211.3712
-249.645381	-415.935097	-33.390299	-539.672801	-0.581317	1.252684	22212.13416
-203.867617	-443.401756	-1.345864	-543.487615	-0.581317	-0.273242	22211.3712
-159.615778	-460.949899	51.298565	-545.01354	0.944609	0.489721	22206.79342
-137.489859	-496.046185	69.60967	-574.006124	0.181646	-0.273242	22192.29713
-76.45284	-490.705445	129.120764	-563.324646	-0.581317	-1.036205	22188.48232
-50.512107	-508.253588	193.972596	-538.146876	-1.344279	-1.036205	22199.16379
-0.156566	-528.853582	228.30592	-550.354279	-0.581317	0.489721	22177.03787
8.998987	-528.853582	230.594808	-572.480199	0.181646	2.015646	22203.74157
82.24341	-515.883216	287.05405	-555.695019	0.181646	0.489721	22218.23786
109.710068	-512.831365	309.17997	-538.146876	-0.581317	-0.273242	22206.79342
157.013758	-507.490626	390.05402	-460.324676	0.181646	1.252684	22225.86749
198.976708	-486.890632	390.05402	-435.909869	0.181646	0.489721	22231.97119
240.939659	-461.712861	418.283641	-431.332092	-0.581317	0.489721	22217.4749
261.539653	-438.823979	457.957703	-425.228391	-0.581317	0.489721	22225.10453
296.635939	-447.979532	489.239176	-386.317291	0.181646	-0.273242	22231.97119
317.998895	-406.016582	483.135474	-329.095086	-0.581317	-1.036205	22213.66009
359.961846	-370.157333	496.868803	-288.658061	0.181646	-0.273242	22230.44527
388.95443	-344.979563	535.779902	-245.932147	1.707572	0.489721	22247.23045
408.791461	-325.142532	525.861387	-267.295104	0.181646	-1.036205	22227.39341
445.413672	-284.705506	503.735468	-226.095116	0.944609	0.489721	22234.26008
439.309971	-242.742556	544.935455	-149.03588	-0.581317	0.489721	22234.26008
462.961815	-186.283313	561.720636	-96.391451	0.181646	2.015646	22215.94897
457.621076	-171.787021	538.831753	-11.702587	0.181646	-1.036205	22219.76379
465.250704	-112.275928	522.809536	-0.258146	-0.581317	-0.273242	22228.91934
469.065517	-70.312977	542.646567	75.275165	-0.581317	-1.036205	22219.76379
468.302555	-26.824101	509.076207	118.001078	0.944609	1.252684	22221.28971
452.280337	8.272184	483.898436	152.334401	-1.344279	0.489721	22207.55638
438.547008	30.398104	441.172523	150.808476	-1.344279	-0.273242	22208.31935
434.732194	97.538825	414.468827	180.564023	-0.581317	2.015646	22202.97861
417.184051	124.24252	384.713281	227.867712	-1.344279	-0.273242	22211.3712
408.791461	175.361024	371.742914	304.163986	-1.344279	0.489721	22221.28971
397.34702	218.086937	327.491075	333.15657	0.181646	-0.273242	22207.55638
385.139616	247.842484	290.105901	355.282489	0.181646	1.252684	22217.4749
374.458138	280.649882	267.217019	401.060254	0.181646	-0.273242	22228.91934
339.361852	314.983205	216.098516	426.238024	0.181646	0.489721	22212.89712
329.443336	353.131342	143.617056	455.230608	0.181646	-0.273242	22140.41566
292.821125	384.412814	148.957795	491.852819	1.707572	0.489721	22226.63045
282.902609	409.590584	93.261515	504.823186	0.944609	0.489721	22211.3712
250.858174	426.375764	-0.582902	469.7269	0.181646	0.489721	22204.50453
203.554485	439.346131	-54.753256	520.845403	0.944609	1.252684	22218.23786
170.747087	462.997976	-65.434734	530.763919	0.944609	0.489721	22209.08231
138.702652	477.494268	-74.590287	546.786136	-1.344279	-0.273242	22208.31935
102.843404	478.25723	-118.842126	535.341695	0.181646	0.489721	22202.21564
73.087857	472.916491	-140.205082	551.363913	0.181646	-0.273242	22200.68972
41.806385	486.649821	-189.79766	568.149093	-1.344279	-0.273242	22205.2675
5.947136	477.494268	-202.768027	518.556515	-0.581317	0.489721	22183.90454
-26.860262	472.916491	-248.545791	549.075024	0.181646	1.252684	665.303507
-55.852846	464.523901	-284.40504	543.734285	-1.344279	-1.799167	19.074068
-93.23802	456.131311	-321.790214	517.793552	-0.581317	-1.036205	11.444441
-139.015784	435.531317	-356.123537	492.615782	0.181646	0.489721	11.444441
-158.089852	428.664653	-421.738332	422.42321	-0.581317	0.489721	9.155553
-184.793548	422.560951	-400.375376	446.838018	0.181646	0.489721	16089.3582
-238.963903	412.642435	-416.397593	424.712098	0.944609	1.252684	22186.19343
-258.800934	401.197994	-440.049438	383.512111	0.181646	0.489721	22202.97861
-279.400928	369.153559	-454.54573	307.215837	0.181646	1.252684	22219.00082
-305.341661	338.63505	-485.06424	298.823247	-0.581317	0.489721	22221.28971
-345.015723	330.242459	-509.479047	272.119551	0.181646	0.489721	22223.5786
-354.171276	276.835068	-511.004973	172.171432	0.944609	0.489721	22244.94156
-388.504599	237.161006	-533.130892	134.023296	0.181646	1.252684	22244.94156
-406.815705	212.746198	-533.893855	112.660339	0.181646	-0.273242	22226.63045
-411.393481	193.67213	-504.901271	73.749239	0.944609	0.489721	22235.786
-447.25273	144.842514	-478.960538	46.282581	0.181646	0.489721	22233.49712
-449.541618	111.272154	-488.879053	21.867773	0.944609	0.489721	22212.13416
-493.030494	81.516607	-489.642016	-32.302581	-1.344279	-1.799167	22217.4749
-481.586053	34.212918	-464.464246	-71.213681	0.944609	0.489721	22228.91934
-505.237898	1.40552	-434.708699	-123.858109	-0.581317	-0.273242	22212.89712
-483.111978	-42.083356	-408.005003	-171.161799	0.181646	-0.273242	22221.28971
-488.452718	-72.601866	-404.190189	-231.435855	0.181646	-1.036205	22208.31935
-496.082345	-103.883338	-382.827233	-279.502508	-0.581317	-0.273242	22200.68972
-471.667537	-167.972208	-356.8865	-351.983968	-0.581317	0.489721	22176.27491
-452.593469	-215.275897	-429.36796	-438.96172	-1.344279	-1.799167	22209.08231
-412.156444	-218.327748	-353.071686	-386.317291	-0.581317	0.489721	22215.94897
-407.578667	-254.94996	-241.679126	-418.361726	0.944609	-1.036205	22201.45268
-381.637934	-286.231432	-207.345803	-443.539496	-1.344279	-1.036205	22218.23786
-349.593499	-311.409202	-171.486555	-454.983937	0.181646	1.252684	22212.89712
-319.07499	-350.320302	-118.079163	-488.554298	0.944609	0.489721	22195.34898
-287.030555	-377.023998	-120.368051	-514.495031	0.181646	-1.036205	22190.7712
-246.59353	-401.438805	-76.116213	-533.569099	1.707572	0.489721	22228.15638
-206.156505	-422.038799	-8.212529	-567.902422	0.944609	0.489721	22209.84527
-164.193554	-455.60916	31.461533	-588.502416	0.944609	0.489721	22199.92676
-136.726896	-475.446191	50.535602	-567.13946	0.181646	-1.036205	22207.55638
-74.163951	-494.520259	145.905944	-590.028342	0.944609	1.252684	22199.92676
-44.408405	-521.223955	161.928161	-567.13946	0.181646	0.489721	22215.18601
-14.652858	-513.594328	235.172584	-535.857987	0.181646	1.252684	22215.18601
37.228608	-518.935067	259.587392	-512.969105	-0.581317	0.489721	22212.13416
73.85082	-509.779514	298.498491	-509.154292	0.181646	-0.273242	22223.5786
114.287845	-534.194321	338.935516	-483.213559	0.181646	0.489721	22228.91934
147.858205	-509.779514	385.476243	-477.109857	0.181646	-0.273242	22209.08231
179.139677	-496.046185	394.631796	-445.065422	0.181646	1.252684	22202.97861
227.969292	-484.601744	369.454026	-474.058006	-0.581317	0.489721	22215.18601
249.332249	-467.816563	404.550312	-427.517279	-0.581317	-0.273242	22212.89712
272.221131	-429.668427	441.172523	-400.813583	-0.581317	-1.036205	22207.55638
324.102597	-409.068433	443.461411	-367.243223	0.181646	-1.036205	22228.15638
355.384069	-380.075849	483.898436	-306.969166	0.944609	0.489721	22229.6823
382.087765	-345.742525	538.068791	-229.90993	0.944609	1.252684	22220.52675
411.843312	-309.120314	536.542865	-209.309936	-0.581317	0.489721	22227.39341
436.25812	-286.994395	539.594716	-187.946979	-0.581317	-0.273242	22225.86749
440.072933	-250.372183	549.513232	-142.932178	0.181646	-1.036205	22215.94897
462.198853	-195.438866	565.535449	-98.680339	1.707572	2.015646	22249.51933
479.746996	-156.527767	525.861387	-36.880357	0.944609	0.489721	22244.94156
472.880331	-112.275928	525.861387	5.082593	0.181646	-0.273242	22229.6823
485.850697	-79.46853	503.735468	53.912208	0.944609	1.252684	22238.07489
475.169219	-36.742617	466.350293	72.223314	-0.581317	0.489721	22235.02304
465.250704	-4.698182	481.609548	146.230699	0.181646	1.252684	22213.66009
449.991449	47.183284	463.298442	203.452905	0.181646	0.489721	22224.34156
441.598859	83.805495	441.172523	236.260302	-0.581317	-1.036205	22231.20823
425.576641	121.19067	409.891051	268.304737	-0.581317	-1.036205	22205.2675
397.34702	176.123987	367.9281	288.141768	-1.344279	-0.273242	22201.45268
393.532206	195.961018	308.417007	323.238054	-0.581317	-1.036205	22200.68972
382.850728	230.294341	298.498491	317.897315	-0.581317	1.252684	22201.45268
357.672958	270.731366	288.579976	401.060254	0.181646	0.489721	22177.03787
351.569256	311.168391	212.283702	417.082471	-1.344279	-1.036205	22212.89712
318.761858	344.738751	189.39482	442.260241	0.181646	-1.036205	22213.66009
317.998895	376.783186	180.239267	486.51208	0.181646	0.489721	22198.40083
272.221131	403.486882	107.757807	504.060223	0.944609	0.489721	22220.52675
243.99151	427.138727	54.350415	517.03059	0.181646	2.015646	22216.71194
208.895224	436.29428	8.572651	525.42318	-1.344279	-0.273242	22196.87491
173.798938	457.657237	-55.516219	528.475031	0.181646	-1.036205	22190.7712
136.413764	473.679454	-78.405101	561.282428	0.181646	0.489721	22225.10453
95.213776	471.390566	-102.056946	555.941689	-0.581317	0.489721	22218.23786
57.065639	498.094262	-166.145815	527.712068	0.181646	0.489721	22194.58602
35.702683	471.390566	-211.92358	513.978739	0.944609	-1.036205	22207.55638
19.680465	475.968342	-266.093934	508.637999	0.181646	-1.036205	22197.63787
-24.571374	472.916491	-259.990232	520.845403	-0.581317	0.489721	5252.235481
-71.1121	462.235013	-306.530959	535.341695	0.181646	0.489721	19.837031
-83.319504	451.553535	-309.58281	528.475031	-0.581317	-1.799167	12.207404
-130.623194	454.605386	-350.782798	524.660217	0.181646	0.489721	10.681478
-168.008368	441.635019	-401.138338	473.541714	-0.581317	-0.273242	10.681478
-212.260207	419.5091	-417.923519	455.230608	-1.344279	0.489721	10394.60433
-223.704648	409.590584	-424.027221	416.319508	-1.344279	-1.036205	22141.94159
-262.615747	382.123926	-462.175357	366.72693	0.181646	-0.273242	22199.92676
-277.875002	368.390596	-482.775351	320.949166	-0.581317	0.489721	22190.7712
-295.423145	363.049857	-488.11609	291.956582	-1.344279	-1.036205	22201.45268
-328.993506	328.716534	-577.382731	207.267718	0.181646	0.489721	22226.63045
-355.697201	273.783217	-558.308662	133.260333	0.181646	0.489721	22222.81564
-374.77127	248.605447	-509.479047	130.208482	0.181646	-0.273242	22219.00082
-399.94904	224.953602	-497.271643	125.630706	-0.581317	0.489721	22228.15638
-441.149028	177.649912	-483.538314	95.875159	-0.581317	-0.273242	22221.28971
-437.334214	143.316589	-472.856836	50.097395	0.181646	0.489721	22218.23786
-453.356432	125.768446	-475.908687	20.341848	0.944609	0.489721	22248.75637
-487.689755	87.620309	-462.175357	-33.065544	0.944609	1.252684	22249.51933
-488.452718	52.524023	-449.204991	-91.813675	0.181646	0.489721	22229.6823
-496.082345	21.242551	-457.597581	-120.806259	0.944609	-0.273242	22236.54897
-501.423084	-28.350027	-415.63463	-158.954395	0.181646	-0.273242	22231.97119
-501.423084	-62.68335	-430.893885	-265.006216	0.181646	-1.036205	22203.74157
-473.956426	-100.831487	-376.723531	-261.191402	0.944609	1.252684	22218.23786
-464.03791	-140.505549	-345.442059	-286.369172	0.181646	-0.273242	22230.44527
-442.674953	-193.149978	-321.790214	-326.043235	-0.581317	0.489721	22207.55638
-425.889773	-230.535152	-308.819847	-372.583962	0.181646	0.489721	22203.74157
-417.497183	-265.631438	-257.701344	-403.865434	-1.344279	0.489721	22204.50453
-380.112009	-287.757357	-221.079133	-439.724683	0.181646	0.489721	22196.87491
-361.800903	-313.698091	-163.856927	-451.932086	0.181646	0.489721	22187.71935
-338.149058	-361.00178	-143.256933	-496.946888	-1.344279	-0.273242	22196.87491
-296.949071	-380.838811	-162.331002	-542.724652	0.181646	0.489721	22193.82305
-252.697232	-407.542507	-66.96066	-549.591317	0.944609	1.252684	22196.87491
-219.126871	-430.431389	-24.997709	-548.828354	0.181646	-0.273242	22213.66009
-171.823182	-444.927681	38.328198	-547.302428	0.181646	1.252684	22212.13416
-135.963933	-472.39434	90.209664	-538.146876	0.181646	-0.273242	22210.60823
-97.052834	-489.942483	121.491136	-557.983907	0.181646	0.489721	22180.85269
-53.563958	-502.912849	154.298534	-539.672801	-0.581317	-0.273242	22222.81564
-7.786193	-519.698029	213.809627	-542.724652	0.181646	2.015646	22209.08231
28.073055	-509.016551	277.135535	-513.732068	0.944609	2.015646	22241.12674
66.984155	-508.253588	287.817013	-509.154292	-0.581317	-1.036205	22239.60082
108.184143	-510.542477	300.78738	-496.183925	0.944609	0.489721	22225.86749
141.754503	-509.779514	370.216989	-471.769117	-0.581317	0.489721	22225.10453
195.924857	-494.520259	398.44661	-456.509863	0.181646	0.489721	22230.44527
225.680404	-478.498042	385.476243	-446.591347	0.181646	-1.036205	22215.18601
252.3841	-449.505458	451.854001	-406.154322	-0.581317	1.252684	22225.10453
289.769274	-447.216569	467.113256	-377.924701	0.181646	-1.036205	22228.91934
320.287784	-426.616576	462.53548	-355.798781	-0.581317	-0.273242	22200.68972
350.04333	-389.231401	492.291026	-325.280272	0.181646	0.489721	22203.74157
371.406287	-366.342519	512.89102	-268.821029	-0.581317	0.489721	22212.89712
402.687759	-322.090681	486.187325	-262.717328	0.181646	2.015646	22207.55638
412.606275	-290.046246	509.076207	-264.243253	0.181646	2.015646	22209.84527
436.25812	-261.053662	520.520648	-168.872911	0.181646	-0.273242	22230.44527
440.072933	-209.935158	517.468797	-138.354401	-0.581317	-0.273242	22224.34156
471.354405	-165.68332	522.046573	-60.532202	0.944609	0.489721	22220.52675
466.013666	-125.246294	537.305828	5.082593	0.181646	1.252684	22228.15638
465.250704	-91.675934	528.913238	48.571469	-1.344279	-1.799167	22225.86749
471.354405	-28.350027	472.453995	102.741823	0.181646	-0.273242	22217.4749
453.806263	1.40552	505.261393	166.067731	0.944609	0.489721	22247.99341
453.806263	46.420321	451.854001	179.038097	0.181646	0.489721	22247.99341
432.443306	80.753644	437.357709	204.215867	0.944609	0.489721	22231.20823
421.761828	127.294371	415.23179	251.519557	-0.581317	-0.273242	22229.6823
424.050716	167.731396	379.372541	295.008433	0.181646	0.489721	22231.20823
397.34702	182.990651	300.78738	271.356588	-0.581317	0.489721	22175.51195
375.984063	222.664714	288.579976	352.993601	-0.581317	-0.273242	22215.94897
363.77666	274.54618	288.579976	401.060254	0.181646	-1.036205	22228.15638
343.176666	293.620248	229.068882	426.238024	-0.581317	0.489721	22207.55638
327.154448	337.109124	185.580006	455.993571	0.181646	-0.273242	22215.94897
312.658156	362.286894	128.357801	455.230608	-0.581317	-0.273242	22196.11194
274.510019	387.464665	121.491136	488.038006	-0.581317	-0.273242	22181.61565
227.20633	421.797988	55.876341	485.749117	0.181646	-0.273242	22183.14158
203.554485	440.872056	15.439316	527.712068	-0.581317	2.015646	22198.40083
163.880422	464.523901	-37.205113	533.052807	-0.581317	1.252684	22187.71935
138.702652	478.25723	-121.131014	501.008372	0.181646	0.489721	22190.00824
133.361913	491.99056	-108.92361	482.697266	0.181646	-0.273242	22209.84527
83.006372	487.412783	-143.256933	516.267627	0.181646	0.489721	22210.60823
53.250826	486.649821	-169.197666	555.178726	0.181646	2.015646	22198.40083
21.969353	480.546119	-194.375437	559.756503	0.944609	0.489721	22203.74157
-7.023231	483.59797	-217.264319	561.282428	1.707572	0.489721	22252.57118
-30.675075	479.783156	-263.042083	549.075024	0.944609	-0.273242	26.703696
-71.1121	465.286864	-290.508742	518.556515	0.181646	-0.273242	15.259255
-106.971349	452.316497	-330.182804	507.112074	0.944609	0.489721	10.681478
-149.697262	446.975758	-400.375376	465.149123	-1.344279	-1.036205	11.444441
-180.978735	428.664653	-424.790183	445.312092	0.181646	-0.273242	2510.147404
-222.941685	418.746137	-443.101289	434.630614	0.944609	0.489721	22138.12677
-245.067604	401.197994	-468.279059	399.534328	0.181646	0.489721	22201.45268
-274.060188	378.309112	-446.15314	349.178787	1.707572	2.015646	22220.52675
-309.156474	362.286894	-480.486463	320.949166	0.181646	0.489721	22225.86749
-321.363878	321.849869	-483.538314	272.119551	-2.107242	-1.036205	22194.58602
-356.460164	277.598031	-512.530898	240.075116	-1.344279	0.489721	22199.16379
-405.289779	257.760999	-526.264227	159.201066	-0.581317	-0.273242	22210.60823
-408.34163	223.427676	-530.079041	105.030712	-0.581317	0.489721	22202.97861
-435.045326	190.620279	-520.160525	98.164047	0.181646	0.489721	22210.60823
-440.386065	150.946216	-469.804985	36.364065	0.944609	1.252684	22231.20823
-461.749022	134.923999	-498.034606	-11.702587	-0.581317	-1.036205	22219.00082
-482.349016	96.012899	-507.953122	-52.139612	0.181646	0.489721	22222.05268
-483.874941	47.946247	-439.286475	-109.361817	0.944609	1.252684	22231.20823
-491.504569	19.716626	-430.893885	-110.12478	0.181646	-0.273242	22222.05268
-490.741606	-11.564847	-417.923519	-153.613656	0.944609	-1.036205	22222.05268
-479.297165	-48.187058	-382.06427	-198.628458	0.944609	-0.273242	22248.75637
-475.482351	-100.068524	-363.753164	-252.035849	0.944609	0.489721	22235.786
-470.904575	-131.349996	-370.619829	-306.206204	0.181646	-0.273242	22200.68972
-447.25273	-170.261096	-345.442059	-355.798781	1.707572	-0.273242	22228.91934
-426.652736	-208.409233	-288.982816	-356.561744	0.944609	0.489721	22230.44527
-422.074959	-245.794407	-256.175418	-403.102471	0.181646	0.489721	22177.80084
-384.689785	-280.890693	-255.412456	-445.065422	-0.581317	1.252684	22215.18601
-369.430531	-315.224016	-176.064331	-444.302459	-1.344279	-1.036205	22214.42305
-337.386096	-329.720308	-149.360635	-478.635782	0.181646	0.489721	22204.50453
-281.689816	-360.238817	-112.738424	-499.235776	-0.581317	1.252684	22214.42305
-273.297226	-393.046215	-63.145846	-509.917254	-1.344279	0.489721	22199.92676
-223.704648	-426.616576	-21.182895	-555.695019	-1.344279	-1.036205	22173.98602
-209.971319	-470.105452	10.098577	-561.79872	-0.581317	-0.273242	22180.85269
-148.9343	-460.949899	62.743006	-556.457981	-0.581317	0.489721	22199.92676
-105.445424	-498.335073	112.335583	-562.561683	0.944609	0.489721	22184.6675
-69.586175	-486.890632	130.646689	-576.295012	-0.581317	-0.273242	22184.6675
-26.860262	-496.809147	158.113348	-545.01354	-0.581317	0.489721	22203.74157
14.339726	-513.594328	237.461472	-531.280211	0.181646	0.489721	22220.52675
49.436012	-525.038769	292.394789	-557.983907	0.181646	-0.273242	22222.05268
101.317478	-513.594328	322.913299	-512.206143	0.181646	2.015646	22228.91934
155.487832	-499.098036	373.26884	-480.161708	0.944609	-0.273242	22247.99341
185.243379	-489.17952	384.713281	-436.672832	0.944609	1.252684	22238.83786
215.761889	-478.498042	399.209573	-457.272825	0.181646	-0.273242	22241.88971
247.806324	-445.690644	408.365125	-426.754316	-0.581317	-0.273242	22235.786
284.428535	-448.742495	481.609548	-360.376558	0.944609	0.489721	22228.15638
311.132231	-414.409172	486.950287	-342.828415	0.944609	-0.273242	22226.63045
346.991479	-398.386954	496.868803	-315.361756	0.181646	0.489721	22228.91934
361.487771	-349.557339	527.387312	-247.458073	0.181646	-0.273242	22215.18601
404.213685	-332.009196	494.579915	-267.295104	0.181646	0.489721	22225.10453
414.1322	-287.757357	506.787318	-216.939563	0.181646	0.489721	22230.44527
430.91738	-264.105513	557.142859	-147.509954	-0.581317	-0.273242	22198.40083
460.672927	-230.535152	535.779902	-117.754408	-1.344279	0.489721	22203.74157
459.147002	-177.890723	524.335461	-60.532202	-1.344279	-1.036205	22213.66009
475.932182	-134.401847	513.653983	-22.384065	0.944609	0.489721	22206.79342
462.198853	-85.572232	515.179909	30.260363	-0.581317	0.489721	22212.13416
473.643294	-48.187058	453.379927	56.964059	0.181646	1.252684	22230.44527
462.198853	-13.853735	482.372511	124.10478	0.181646	0.489721	22218.23786
447.702561	25.057365	479.32066	156.149215	0.181646	-1.036205	22221.28971
437.021082	64.731427	413.705865	163.778842	-0.581317	-1.036205	22228.15638
420.998865	116.612893	396.920684	237.786228	0.181646	0.489721	22187.71935
422.52479	164.679546	396.920684	286.615843	1.707572	-0.273242	22225.86749
417.947014	190.620279	364.113287	316.37139	1.707572	0.489721	22247.99341
392.769244	220.375825	326.728113	367.489893	0.944609	-0.273242	22236.54897
379.798877	264.627664	311.468858	409.452844	0.944609	0.489721	22210.60823
351.569256	308.879503	232.883696	417.845434	0.181646	0.489721	22230.44527
339.361852	328.716534	193.972596	446.838018	0.181646	-0.273242	22221.28971
297.398901	366.864671	149.720758	474.304676	0.181646	1.252684	22180.08972
275.272982	385.175776	110.809658	475.830602	0.944609	1.252684	22212.13416
254.672988	407.301696	44.4319	502.534298	0.181646	0.489721	22215.18601
213.473	432.479466	6.283763	476.593564	-0.581317	-1.036205	22196.11194
183.717454	458.420199	-21.945858	538.393546	-0.581317	0.489721	22210.60823
146.33228	465.286864	-70.012511	555.178726	0.181646	2.015646	22199.16379
117.339696	479.783156	-95.190281	544.497248	0.181646	0.489721	22177.80084
82.24341	477.494268	-141.731008	549.075024	-2.107242	-0.273242	22178.5638
44.858236	483.59797	-192.086549	520.845403	-1.344279	-0.273242	22194.58602
18.15454	481.309081	-207.345803	538.393546	-0.581317	-0.273242	22200.68972
-12.36397	472.153529	-229.471723	537.630583	0.944609	0.489721	22224.34156
-36.015815	471.390566	-265.330971	517.793552	0.181646	-1.036205	38.148137
-85.608392	468.338715	-295.849481	526.949105	-0.581317	-0.273242	14.496292
-106.208386	456.894274	-342.390208	507.112074	-0.581317	0.489721	10.681478
-139.778747	439.346131	-388.930935	436.156539	0.181646	-0.273242	12.970367
-164.956517	439.346131	-363.753164	461.33431	0.944609	0.489721	9.155553
-203.867617	434.005392	-401.901301	443.023204	0.944609	1.252684	22086.24531
-219.889834	405.77577	-444.627214	414.793583	0.944609	0.489721	22226.63045
-273.297226	390.516516	-448.442028	360.623228	0.181646	0.489721	22228.91934
-293.134257	364.575783	-472.856836	330.867682	-0.581317	-1.036205	22220.52675
-322.889804	333.29431	-490.404979	290.430657	0.181646	0.489721	22223.5786
-348.067574	292.857285	-514.819786	230.1566	-0.581317	-1.036205	22223.5786
-379.349046	260.81285	-504.901271	192.008464	0.181646	0.489721	22215.94897
-404.526816	238.686931	-500.323494	154.62329	0.181646	0.489721	22226.63045
-425.889773	197.486943	-546.101258	69.171463	0.181646	1.252684	22228.15638
-451.067543	160.101769	-485.06424	50.097395	-0.581317	0.489721	22199.16379
-467.089761	110.509191	-502.612382	27.208512	-0.581317	0.489721	22202.97861
-483.874941	93.724011	-469.804985	-30.776656	-1.344279	-0.273242	22215.94897
-493.793457	38.790694	-462.93832	-87.235898	-0.581317	0.489721	22204.50453
-501.423084	8.272184	-446.916103	-119.280333	0.181646	0.489721	22211.3712
-495.319382	-16.905586	-424.790183	-154.376619	0.181646	0.489721	22230.44527
-483.874941	-57.342611	-415.63463	-203.969197	0.181646	-1.036205	22201.45268
-476.245314	-103.120375	-422.501295	-273.398806	-0.581317	-1.036205	22215.18601
-473.193463	-124.483332	-431.656848	-329.095086	0.181646	1.252684	22227.39341
-477.008277	-171.787021	-415.63463	-406.917285	0.181646	-0.273242	22176.27491
-428.941624	-201.542568	-324.842065	-377.161738	0.944609	1.252684	22214.42305
-412.919407	-226.720338	-256.175418	-364.191372	0.944609	-0.273242	22247.99341
-396.134226	-267.157364	-243.968015	-408.44321	1.707572	1.252684	22235.786
-380.112009	-289.283283	-176.064331	-464.902453	0.944609	1.252684	22207.55638
-328.230543	-325.905494	-169.197666	-485.502447	-0.581317	-1.036205	22219.76379
-300.763884	-360.238817	-101.293983	-492.369111	0.181646	0.489721	22215.18601
-274.823151	-400.675843	-62.382883	-500.761701	0.181646	-0.273242	22180.08972
-239.726865	-418.986948	-34.916225	-536.62095	-0.581317	-0.273242	22206.79342
-191.660213	-447.216569	-5.160678	-570.954273	0.181646	0.489721	22214.42305
-157.32689	-474.683228	59.691155	-552.643168	-0.581317	0.489721	22185.43046
-105.445424	-482.312855	55.113378	-600.70982	0.181646	0.489721	22209.08231
-72.638026	-509.016551	117.676323	-565.613534	-2.107242	-0.273242	22199.16379
-33.726926	-512.068402	190.157783	-532.806136	-0.581317	-0.273242	22177.80084
2.895285	-530.379508	220.676292	-518.309844	-0.581317	0.489721	22207.55638
39.517496	-511.305439	270.26887	-538.146876	-0.581317	-1.036205	22222.05268
85.295261	-517.409141	306.891081	-525.176509	-1.344279	-0.273242	22209.84527
122.680435	-512.831365	348.091069	-471.769117	0.181646	0.489721	22227.39341
163.11746	-499.098036	357.246622	-465.665416	0.181646	0.489721	22233.49712
206.606336	-487.653595	358.009585	-478.635782	1.707572	1.252684	22217.4749
240.939659	-454.846197	444.987337	-406.917285	0.181646	0.489721	22222.05268
270.695206	-444.927681	454.905852	-442.013571	-0.581317	-1.036205	22228.15638
308.08038	-413.646209	480.083623	-375.635813	1.707572	0.489721	22247.99341
345.465554	-389.994364	508.313244	-303.917315	1.707572	-0.273242	22238.83786
388.191467	-353.372153	530.439163	-248.983998	0.181646	1.252684	22240.36378
404.213685	-353.372153	535.779902	-248.983998	0.944609	1.252684	22239.60082
432.443306	-311.409202	533.491014	-212.361787	-0.581317	-1.036205	22227.39341
431.680343	-274.786991	557.142859	-174.21365	0.181646	0.489721	22225.86749
459.909964	-229.772189	548.750269	-136.828476	-0.581317	1.252684	22226.63045
463.724778	-182.4685	552.565083	-60.532202	0.181646	-0.273242	22216.71194
475.169219	-142.031475	523.572499	-30.013693	-0.581317	-0.273242	22225.10453
459.147002	-108.461114	511.365095	10.423332	0.181646	0.489721	22231.97119
451.517374	-65.735201	490.002138	92.823308	-2.107242	-0.273242	22196.11194
459.909964	-19.194474	512.128058	140.88996	-0.581317	1.252684	22206.03046
460.672927	18.1907	484.661399	172.171432	-0.581317	-1.036205	22213.66009
439.309971	65.49439	449.565113	190.482538	-0.581317	-1.036205	22204.50453
414.895163	115.84993	419.046604	253.045483	-1.344279	-1.036205	22209.84527
420.235902	145.605477	400.735498	278.986216	0.181646	0.489721	22223.5786
404.976647	177.649912	333.594777	277.46029	0.944609	-1.036205	22190.7712
382.850728	221.901751	316.046634	352.230638	0.181646	0.489721	22218.23786
375.221101	261.575813	303.076268	385.800999	-0.581317	-1.036205	22225.86749
358.43592	294.383211	238.987398	410.978769	0.944609	-0.273242	22176.27491
358.43592	340.923938	209.994814	426.238024	0.944609	-0.273242	22209.08231
321.050746	374.494298	145.142981	432.341726	0.181646	-0.273242	22229.6823
298.924827	387.464665	111.572621	495.667633	0.181646	1.252684	22229.6823
251.621137	421.797988	68.846707	516.267627	0.181646	0.489721	22215.18601
222.628553	426.375764	29.172645	529.237993	0.181646	-0.273242	22219.76379
187.532267	441.635019	-13.553268	536.104658	0.944609	0.489721	22211.3712
150.147093	459.183162	-60.856958	539.919472	0.181646	-0.273242	22200.68972
121.917472	473.679454	-95.953244	555.178726	-0.581317	0.489721	22206.03046
89.873037	479.783156	-104.345834	539.156509	0.944609	-0.273242	22210.60823
56.302677	481.309081	-241.679126	517.793552	0.181646	-0.273242	22180.85269
31.887869	482.072044	-180.642107	563.571316	0.181646	1.252684	22223.5786
-8.549156	476.731305	-231.760611	545.260211	-0.581317	-0.273242	22210.60823
-41.356554	469.86464	-302.716145	511.68985	0.181646	0.489721	136.57033
-67.297287	452.316497	-301.19022	526.186142	-1.344279	-0.273242	14.496292
-116.126902	444.68687	-357.649462	526.186142	0.181646	0.489721	12.207404
-137.489859	458.420199	-378.249456	459.808384	-0.581317	0.489721	9.918516
-167.245405	436.29428	-395.034637	465.912086	0.944609	-0.273242	10.681478
-200.052803	410.353547	-405.716115	427.000987	0.181646	0.489721	21699.4232
-245.067604	406.538733	-459.123506	395.719514	-0.581317	0.489721	22189.24528
-270.245375	374.494298	-472.856836	364.438042	0.181646	0.489721	22206.79342
-278.637965	369.153559	-494.982755	304.163986	-0.581317	-1.036205	22219.00082
-306.867586	339.398012	-520.923488	255.334371	0.181646	0.489721	22238.07489
-345.778686	305.064689	-545.338296	210.319569	0.944609	-0.273242	22238.07489
-367.141642	272.257291	-484.301277	185.141799	0.181646	-1.036205	22240.36378
-386.978674	235.63508	-504.138308	118.001078	-0.581317	-1.036205	22230.44527
-411.393481	197.486943	-509.479047	107.3196	0.181646	-0.273242	22227.39341
-412.156444	160.101769	-482.012389	53.149246	0.944609	0.489721	22225.86749
-446.489767	120.427707	-491.930904	42.467767	-1.344279	0.489721	22223.5786
-477.771239	95.249936	-465.227208	-10.939624	0.181646	-0.273242	22217.4749
-488.452718	64.731427	-447.679065	-58.243314	0.944609	-0.273242	22228.15638
-505.237898	20.479588	-427.079071	-89.524786	-0.581317	-0.273242	22228.15638
-490.741606	-19.194474	-439.286475	-150.561805	-1.344279	-0.273242	22196.11194
-482.349016	-42.846319	-397.323525	-213.887712	-0.581317	1.252684	22206.03046
-480.060127	-84.809269	-449.967954	-272.635843	-0.581317	-1.036205	22197.63787
-480.060127	-118.37963	-380.538345	-272.635843	-0.581317	1.252684	22199.92676
-464.800873	-174.838872	-369.856866	-323.754347	-0.581317	-1.036205	22209.84527
-437.334214	-200.779605	-308.056885	-347.406191	-0.581317	0.489721	22225.86749
-412.156444	-241.21663	-285.930965	-384.028403	-0.581317	-1.036205	22190.7712
-392.319413	-267.157364	-237.10135	-409.206173	0.944609	0.489721	22221.28971
-369.430531	-290.809208	-185.219884	-437.435794	0.181646	0.489721	22199.92676
-330.519431	-330.483271	-169.197666	-474.058006	0.181646	0.489721	22180.08972
-306.104623	-360.238817	-149.360635	-541.961689	0.181646	-0.273242	22205.2675
-275.586114	-368.631408	-105.108797	-522.887621	0.181646	-1.036205	22228.91934
-236.675014	-410.594358	-50.938442	-535.095025	0.181646	-0.273242	22220.52675
-201.578728	-441.87583	3.231912	-563.324646	0.181646	-0.273242	22211.3712
-142.830598	-456.372122	63.505968	-530.517248	0.181646	0.489721	22228.15638
-116.126902	-499.098036	87.157813	-553.40613	0.181646	0.489721	22209.08231
-90.949132	-483.075818	100.12818	-563.324646	-0.581317	0.489721	22177.80084
-28.386187	-518.935067	200.839261	-540.435764	0.944609	0.489721	22209.08231
-0.156566	-521.223955	243.565174	-503.813552	-0.581317	0.489721	22228.91934
43.33231	-518.935067	268.742945	-533.569099	-0.581317	-0.273242	22215.94897
89.110074	-513.594328	332.068852	-494.658	-0.581317	0.489721	22226.63045
113.524882	-513.594328	341.987367	-490.080223	-0.581317	-0.273242	22208.31935
169.221162	-509.016551	320.624411	-511.44318	-1.344279	0.489721	22197.63787
197.450783	-494.520259	423.62438	-443.539496	0.181646	-1.036205	22210.60823
229.495218	-478.498042	438.120672	-416.072838	-1.344279	-1.036205	22219.00082
259.250765	-447.979532	464.061405	-392.420993	-0.581317	-1.036205	22208.31935
297.398901	-431.194352	477.031772	-371.058036	0.181646	-0.273242	22225.10453
334.021113	-411.357321	496.10584	-319.17657	0.181646	1.252684	22232.73415
359.961846	-372.446221	496.10584	-281.791396	1.707572	0.489721	22215.18601
398.872945	-341.164749	514.416946	-287.132135	0.181646	0.489721	22222.05268
403.450722	-307.594389	522.809536	-194.813644	0.181646	-0.273242	22230.44527
439.309971	-255.712922	565.535449	-142.169215	0.944609	0.489721	22241.12674
448.465523	-224.43145	528.913238	-160.480321	-0.581317	-1.036205	22238.83786
475.169219	-188.572202	528.150275	-96.391451	0.181646	0.489721	22244.94156
466.013666	-155.001841	560.19471	-14.754438	-0.581317	0.489721	22232.73415
469.82848	-112.275928	524.335461	2.030742	0.944609	1.252684	22229.6823
458.384039	-74.127791	486.950287	78.327016	-0.581317	-0.273242	22226.63045
466.013666	-11.564847	515.179909	141.652923	0.181646	2.015646	22227.39341
444.65071	12.086998	486.950287	181.326985	-0.581317	-0.273242	22217.4749
440.072933	52.524023	461.009554	210.319569	0.181646	1.252684	22227.39341
420.998865	99.06475	421.335492	253.045483	0.181646	-0.273242	22184.6675
412.606275	132.635111	381.66143	257.623259	-1.344279	0.489721	22190.7712
411.080349	166.205471	254.246653	210.319569	-0.581317	-1.036205	22203.74157
385.902579	197.486943	267.979982	322.475092	-1.344279	-0.273242	22185.43046
370.643324	249.368409	306.128119	353.756564	-0.581317	0.489721	22197.63787
358.43592	284.464695	268.742945	412.504695	-0.581317	1.252684	22213.66009
343.939628	321.086907	169.557789	427.763949	0.181646	0.489721	22222.81564
330.206299	344.738751	164.21705	469.7269	0.181646	0.489721	22196.11194
292.821125	378.309112	90.209664	471.252825	0.944609	1.252684	22208.31935
252.3841	408.827621	88.683739	510.926888	0.944609	1.252684	22206.03046
232.547069	425.612802	6.283763	528.475031	0.181646	1.252684	22173.98602
197.450783	453.07946	-38.731038	506.349111	0.181646	0.489721	22204.50453
167.695236	485.886858	-67.723622	539.156509	0.944609	0.489721	22237.31193
143.280429	466.812789	-86.797691	516.267627	0.181646	-0.273242	22212.89712
105.895254	481.309081	-154.701374	525.42318	0.181646	0.489721	22210.60823
61.643416	487.412783	-159.279151	553.652801	0.944609	0.489721	22220.52675
32.650832	485.886858	-199.716176	561.282428	0.181646	-0.273242	22222.81564
-8.549156	460.709087	-219.553207	542.20836	-0.581317	-1.036205	22216.71194
-31.438038	456.131311	-273.723561	527.712068	-1.344279	-1.036205	152.592547
-56.615808	467.575752	-289.745779	549.837987	-2.107242	-1.036205	14.496292
-101.63061	459.183162	-340.101319	526.949105	0.181646	-0.273242	12.970367
-131.386157	440.872056	-365.27909	491.852819	0.181646	0.489721	9.918516
-174.875033	426.375764	-388.167972	462.860235	-0.581317	-1.036205	9.918516
-213.02317	411.11651	-443.101289	381.223222	-0.581317	0.489721	20111.69775
-238.963903	403.486882	-494.982755	355.282489	-0.581317	-1.036205	22179.32676
-258.800934	384.412814	-474.382761	330.867682	0.944609	0.489721	22209.84527
-289.319443	369.153559	-458.360544	324.001017	-0.581317	0.489721	22203.74157
-300.000922	353.894304	-462.93832	289.667694	-0.581317	-0.273242	22219.76379
-345.778686	311.168391	-507.953122	216.423271	-0.581317	-0.273242	22228.15638
-370.956456	273.783217	-475.145724	204.97883	-0.581317	-0.273242	22210.60823
-390.030524	241.738782	-502.612382	134.023296	0.181646	0.489721	22224.34156
-414.445332	209.694347	-523.975339	108.082563	0.181646	2.015646	22231.20823
-427.415699	168.494359	-504.138308	95.875159	0.944609	-0.273242	22234.26008
-438.097177	130.346222	-511.767935	34.83814	1.707572	1.252684	22239.60082
-464.800873	105.931415	-546.864221	-13.228513	1.707572	2.015646	22246.46748
-497.60827	73.124017	-449.204991	-55.954426	0.944609	-0.273242	22225.86749
-486.926792	38.790694	-436.234624	-105.547004	0.181646	-0.273242	22225.86749
-481.586053	-5.461145	-442.338326	-139.880327	0.181646	0.489721	22226.63045
-470.141612	-32.927803	-402.664264	-197.102532	0.944609	1.252684	22212.13416
-472.4305	-81.757418	-388.930935	-235.250669	-0.581317	0.489721	22216.71194
-483.111978	-113.038891	-353.834649	-300.865464	0.181646	-0.273242	22222.81564
-469.378649	-161.868506	-339.338357	-332.146937	-0.581317	-1.036205	22189.24528
-443.437916	-212.224046	-324.842065	-342.828415	-0.581317	-0.273242	22187.71935
-419.786071	-237.401817	-283.642077	-396.998769	0.181646	0.489721	22205.2675
-403.763854	-277.838842	-276.775412	-454.220975	-0.581317	0.489721	22190.00824
-371.719419	-305.3055	-204.293952	-461.087639	-0.581317	-0.273242	22186.95639
-349.593499	-316.749941	-161.568039	-464.902453	0.181646	1.252684	22206.79342
-315.260176	-354.898078	-148.597673	-500.761701	0.181646	0.489721	22219.76379
-287.030555	-380.838811	-82.219914	-506.865403	0.944609	1.252684	22198.40083
-238.20094	-420.512874	-53.990293	-532.043174	-0.581317	-1.036205	22206.79342
-219.889834	-434.246203	-19.65697	-551.880205	0.181646	1.252684	22205.2675
-163.430592	-470.105452	40.617086	-557.220944	0.181646	0.489721	22173.22306
-110.0232	-478.498042	73.424484	-552.643168	0.944609	0.489721	22210.60823
-74.926914	-496.809147	110.046695	-606.050559	0.181646	-0.273242	22217.4749
-26.097299	-531.142471	160.402236	-536.62095	0.944609	-1.036205	22218.23786
-19.230634	-529.616545	207.705926	-561.79872	0.181646	0.489721	22231.20823
45.621198	-512.068402	245.854062	-535.857987	0.181646	-1.036205	22241.12674
76.139708	-512.831365	329.017001	-506.865403	-0.581317	0.489721	22222.81564
111.998956	-519.698029	335.120703	-484.739484	0.944609	1.252684	22219.76379
155.487832	-496.809147	387.002169	-445.065422	0.181646	0.489721	22228.91934
200.502634	-483.838781	410.654014	-451.932086	0.944609	0.489721	22225.10453
241.702622	-490.705445	436.594747	-447.35431	-0.581317	-0.273242	22219.76379
266.117429	-451.794346	461.009554	-403.865434	-0.581317	-0.273242	22230.44527
295.110013	-431.957315	484.661399	-375.635813	-0.581317	1.252684	22209.84527
339.361852	-411.357321	450.328076	-341.302489	0.181646	-0.273242	22199.16379
364.539622	-383.890662	399.209573	-349.69508	-0.581317	-0.273242	22205.2675
392.769244	-340.401786	400.735498	-325.280272	0.181646	0.489721	22219.76379
405.73961	-313.698091	518.994722	-213.12475	0.181646	0.489721	22213.66009
438.547008	-285.468469	551.80212	-174.976613	-0.581317	0.489721	22225.86749
447.702561	-233.587003	559.431747	-141.406252	0.181646	-2.56213	22231.97119
466.013666	-185.520351	538.068791	-97.154414	0.944609	-0.273242	22215.18601
456.095151	-155.764804	524.335461	-29.25073	-0.581317	1.252684	22224.34156
469.82848	-113.038891	509.839169	2.030742	-0.581317	1.252684	22231.20823
465.250704	-65.735201	509.839169	66.882575	0.944609	-0.273242	22235.02304
473.643294	-30.638915	491.528064	126.393668	0.944609	1.252684	22241.88971
472.880331	14.375886	468.639182	153.860327	0.181646	-0.273242	22244.94156
457.621076	57.1018	444.224374	180.564023	0.181646	-0.273242	22225.86749
446.176635	99.06475	424.387343	244.652892	0.944609	-0.273242	22224.34156
414.1322	143.316589	416.757716	291.193619	0.181646	0.489721	22219.00082
392.769244	163.916583	371.742914	288.141768	0.181646	-0.273242	22209.84527
398.109983	219.612863	353.431808	327.052868	0.181646	-0.273242	22215.18601
381.324803	238.686931	317.57256	370.541744	0.181646	-0.273242	22224.34156
354.621107	278.360993	255.009615	395.719514	-1.344279	-1.799167	22189.24528
335.547038	308.879503	214.57259	432.341726	-1.344279	0.489721	22183.90454
324.102597	341.6869	180.239267	420.134322	0.944609	1.252684	22181.61565
311.132231	364.575783	129.883726	462.097272	-0.581317	0.489721	22180.08972
268.406317	395.094292	71.898558	478.882453	-1.344279	-1.036205	22186.95639
231.021143	425.612802	13.91339	517.793552	-1.344279	0.489721	22201.45268
199.739671	447.738721	-28.812523	539.156509	0.181646	0.489721	22218.23786
176.850789	469.86464	-62.382883	550.60095	0.181646	0.489721	22192.29713
128.784137	473.679454	-73.064362	558.230577	-0.581317	-1.799167	22204.50453
97.502664	480.546119	-131.04953	537.630583	0.181646	0.489721	22206.03046
55.539714	490.464634	-166.908778	568.912056	0.181646	1.252684	22170.93417
42.569347	484.360932	-174.538406	565.097242	2.470534	2.015646	22238.83786
7.473061	481.309081	-210.397654	554.415764	1.707572	1.252684	22255.62304
-23.045448	476.731305	-236.338387	562.808354	0.181646	-1.036205	2600.177007
-74.926914	479.020193	-282.879114	542.20836	0.944609	1.252684	16.78518
-84.082467	457.657237	-401.138338	475.830602	1.707572	1.252684	14.496292
-123.756529	443.923907	-366.805015	478.11949	0.181646	0.489721	10.681478
-177.926884	436.29428	-389.693897	473.541714	0.181646	-1.036205	11.444441
-185.556511	427.138727	-387.405009	439.971353	0.181646	0.489721	17883.08359
-225.230573	411.11651	-413.345742	417.082471	-0.581317	-0.273242	22186.19343
-266.430561	383.649851	-450.730916	352.993601	0.181646	-0.273242	22206.79342
-275.586114	374.494298	-438.523513	329.341756	-1.344279	-0.273242	22223.5786
-316.023139	342.449863	-473.619798	284.326955	0.181646	2.015646	22203.74157
-348.830537	316.50913	-544.575333	211.082532	-0.581317	0.489721	22199.16379
-385.452748	262.338776	-511.767935	171.40847	0.944609	0.489721	22209.08231
-374.77127	248.605447	-565.93829	123.341817	-0.581317	0.489721	22218.23786
-396.897189	209.694347	-539.997557	92.823308	-0.581317	1.252684	22213.66009
-422.837922	181.464726	-514.819786	81.378867	0.181646	1.252684	22227.39341
-449.541618	140.264738	-475.908687	51.62332	0.181646	0.489721	22231.20823
-452.593469	118.138819	-494.219792	4.31963	0.181646	-1.036205	22214.42305
-495.319382	70.835129	-471.33091	-43.747022	0.181646	-0.273242	22222.05268
-484.637904	53.286986	-449.204991	-86.472935	0.944609	-1.036205	22229.6823
-473.193463	17.427737	-453.782767	-128.435886	0.944609	-0.273242	22235.02304
-489.978643	-34.453729	-414.871668	-194.050681	0.944609	0.489721	22235.02304
-474.719388	-67.261126	-436.997587	-248.983998	0.181646	-1.036205	22211.3712
-477.771239	-106.172226	-432.419811	-326.043235	0.181646	1.252684	22214.42305
-478.534202	-133.638885	-363.753164	-339.013601	0.181646	1.252684	22224.34156
-441.911991	-185.520351	-346.967984	-371.820999	0.944609	-0.273242	22209.84527
-429.704587	-219.853674	-298.138369	-351.221005	-0.581317	-0.273242	22207.55638
-403.763854	-260.290699	-253.88653	-406.917285	0.181646	-1.036205	22210.60823
-370.193493	-306.068463	-191.323586	-438.198757	0.181646	0.489721	22215.94897
-377.823121	-314.461053	-184.456921	-443.539496	-0.581317	-0.273242	22193.82305
-333.571282	-360.238817	-124.182865	-512.206143	-0.581317	0.489721	22183.90454
-284.741667	-393.809178	-102.819908	-509.917254	-1.344279	-0.273242	22177.03787
-257.275008	-423.564725	-72.301399	-545.776503	0.181646	-0.273242	22166.3564
-216.837983	-444.927681	-14.316231	-560.272795	-0.581317	0.489721	22196.87491
-197.763915	-454.846197	5.5208	-575.53205	-0.581317	-0.273242	22193.06009
-129.097268	-466.290638	32.224496	-625.88759	0.181646	-0.273242	22213.66009
-84.082467	-502.149887	95.550403	-580.872789	0.181646	-0.273242	22196.11194
-39.067666	-513.594328	182.528155	-535.095025	0.181646	0.489721	22223.5786
-3.208417	-521.223955	241.276286	-512.969105	0.944609	0.489721	22233.49712
35.702683	-524.275806	275.609609	-516.020956	0.181646	-1.036205	22212.89712
76.90267	-509.016551	321.387373	-499.998739	1.707572	1.252684	22243.41563
113.524882	-507.490626	346.565144	-495.420962	0.944609	0.489721	22253.33415
162.354497	-512.068402	351.905883	-490.843186	0.944609	0.489721	22228.15638
179.90264	-496.809147	341.987367	-445.065422	0.181646	-0.273242	22231.97119
218.050777	-473.157303	423.62438	-463.376527	0.181646	0.489721	22240.36378
260.77669	-457.135085	457.194741	-408.44321	0.181646	0.489721	22218.23786
289.006311	-438.061017	461.009554	-400.05062	0.181646	-1.036205	22218.23786
327.154448	-410.594358	485.424362	-319.17657	0.181646	1.252684	22228.91934
347.754442	-400.675843	513.653983	-281.791396	-0.581317	0.489721	22222.05268
370.643324	-353.372153	512.89102	-264.243253	-0.581317	0.489721	22218.23786
409.554424	-315.986979	534.253977	-226.095116	1.707572	-0.273242	22231.97119
416.421088	-292.335134	550.276194	-171.924762	0.181646	-0.273242	22206.79342
437.021082	-251.898109	524.335461	-150.561805	-1.344279	-0.273242	22199.92676
440.835896	-221.379599	528.150275	-115.465519	0.181646	0.489721	22213.66009
454.569225	-164.157394	518.994722	-65.872941	0.181646	2.015646	22220.52675
467.539592	-103.883338	490.765101	-84.184047	-0.581317	-0.273242	22212.89712
471.354405	-74.127791	466.350293	38.652954	0.181646	0.489721	22227.39341
462.961815	-26.824101	488.476213	125.630706	0.181646	-0.273242	22225.86749
456.858113	2.168483	493.816952	160.726991	0.181646	-0.273242	22210.60823
451.517374	38.790694	450.328076	185.904762	0.181646	0.489721	22215.18601
436.25812	96.775862	428.202157	219.475122	1.707572	-0.273242	22211.3712
440.072933	138.738812	401.498461	265.252886	1.707572	1.252684	22230.44527
413.369237	182.990651	351.905883	273.645476	1.707572	1.252684	22235.02304
401.924796	208.168422	355.720697	331.630644	0.944609	0.489721	22213.66009
389.717393	244.02767	300.78738	373.593595	0.944609	0.489721	22216.71194
373.695175	269.20544	263.402205	400.297291	0.181646	-0.273242	22220.52675
357.672958	292.857285	205.417037	427.000987	-0.581317	-0.273242	22194.58602
323.339635	336.346161	158.87631	469.7269	0.181646	0.489721	22209.84527
306.554454	364.575783	124.542987	472.778751	0.181646	0.489721	22212.13416
272.984094	402.723919	120.728174	492.615782	-1.344279	0.489721	22219.76379
228.732255	418.746137	31.461533	536.867621	0.944609	-1.036205	22190.7712
195.161895	440.109094	-5.160678	525.42318	-1.344279	-1.036205	22180.08972
155.487832	456.894274	-53.22733	549.075024	-1.344279	-0.273242	22183.90454
144.043391	476.731305	-115.027312	527.712068	-0.581317	-0.273242	22166.3564
99.02859	463.760938	-140.205082	494.141707	-0.581317	-0.273242	22178.5638
78.428596	483.59797	-221.842095	493.378745	0.181646	0.489721	22194.58602
48.673049	472.153529	-208.108766	523.897254	0.181646	0.489721	22231.20823
22.732316	479.783156	-232.523574	510.163925	0.181646	-1.036205	22216.71194
-12.36397	475.205379	-227.945797	546.786136	0.944609	0.489721	7925.656911
-45.93433	469.101678	-268.382822	530.763919	0.181646	-0.273242	19.837031
-103.156535	454.605386	-322.553177	509.400962	0.181646	-1.036205	12.970367
-126.80838	468.338715	-352.308723	507.875037	0.944609	1.252684	10.681478
-157.32689	450.790572	-398.84945	472.778751	0.944609	-0.273242	10.681478
-194.712064	441.635019	-387.405009	455.993571	0.944609	1.252684	17494.73556
-213.786132	412.642435	-444.627214	430.052838	0.944609	-0.273242	22193.82305
-238.20094	388.99059	-441.575363	397.24544	0.944609	0.489721	22228.15638
-283.215741	381.360963	-453.019805	343.075086	-0.581317	-0.273242	22209.84527
-316.786102	350.842453	-511.767935	269.830663	-0.581317	0.489721	22212.89712
-335.86017	317.272093	-520.160525	269.0677	0.181646	-0.273242	22225.86749
-354.934239	293.620248	-500.323494	224.815861	-0.581317	-0.273242	22217.4749
-389.267562	247.079521	-507.953122	180.564023	0.181646	-0.273242	22219.76379
-419.023108	218.8499	-501.84942	94.349233	0.181646	0.489721	22228.15638
-431.230512	182.227688	-501.84942	85.956643	0.181646	0.489721	22203.74157
-458.697171	145.605477	-493.45683	26.44555	-0.581317	-1.036205	22198.40083
-462.511985	112.798079	-511.004973	-1.784072	0.181646	-0.273242	22213.66009
-485.400867	67.020315	-459.886469	-23.147028	-0.581317	-1.036205	22217.4749
-484.637904	50.998098	-437.76055	-113.176631	-0.581317	1.252684	22213.66009
-501.423084	-4.698182	-478.197575	-126.146998	0.944609	0.489721	22224.34156
-494.556419	-18.431511	-426.316109	-184.132166	-0.581317	-1.036205	22223.5786
-478.534202	-58.105574	-407.24204	-206.258085	1.707572	0.489721	22214.42305
-489.21568	-97.779636	-376.723531	-261.191402	-0.581317	-0.273242	22212.89712
-481.586053	-142.031475	-343.15317	-299.339539	0.181646	0.489721	22212.89712
-448.015693	-182.4685	-315.686512	-305.443241	-0.581317	0.489721	22230.44527
-426.652736	-217.564786	-288.219853	-351.983968	0.181646	-0.273242	22235.786
-417.497183	-242.742556	-250.834679	-391.65803	0.181646	-1.036205	22225.10453
-380.874972	-277.075879	-211.92358	-429.806167	0.944609	1.252684	22203.74157
-374.008307	-309.883277	-179.879145	-491.606149	-1.344279	1.252684	22199.92676
-332.045356	-357.949929	-137.153231	-507.628366	0.944609	0.489721	22201.45268
-293.134257	-377.023998	-105.871759	-499.235776	0.181646	0.489721	22203.74157
-261.852785	-400.675843	-68.486585	-517.546882	0.944609	0.489721	22209.84527
-231.334275	-427.379538	-18.131045	-559.509832	0.181646	-1.036205	22227.39341
-200.815766	-447.216569	22.305981	-548.828354	0.181646	-0.273242	22195.34898
-149.697262	-473.157303	55.113378	-556.457981	-0.581317	0.489721	22181.61565
-95.526908	-504.438775	90.209664	-590.028342	-0.581317	1.252684	22179.32676
-61.193585	-519.698029	152.009646	-565.613534	-0.581317	0.489721	22210.60823
-22.282485	-521.986918	206.942963	-533.569099	-0.581317	1.252684	22208.31935
25.021204	-518.172104	249.668876	-531.280211	-1.344279	0.489721	22215.94897
57.828602	-508.253588	287.05405	-516.783919	0.181646	-0.273242	22229.6823
78.428596	-514.35729	274.846646	-554.169093	0.944609	1.252684	22219.00082
143.280429	-509.779514	342.75033	-519.83577	0.944609	2.015646	22226.63045
189.058193	-494.520259	406.8392	-452.695049	0.181646	1.252684	22231.97119
227.20633	-483.838781	425.150306	-436.672832	-0.581317	1.252684	22214.42305
264.591504	-451.031383	456.431778	-413.020987	1.707572	1.252684	22243.41563
300.450752	-425.853613	471.691033	-371.820999	1.707572	0.489721	22254.86007
307.317417	-416.69806	490.002138	-358.08767	0.181646	-0.273242	22228.91934
359.961846	-393.809178	503.735468	-297.050651	-0.581317	-0.273242	22229.6823
378.272952	-342.690675	480.846585	-283.317321	0.181646	1.252684	22241.88971
406.502573	-325.905494	538.831753	-222.280303	0.181646	-0.273242	22215.94897
414.895163	-288.52032	530.439163	-190.99883	0.181646	0.489721	22219.76379
442.361821	-256.475885	549.513232	-141.406252	0.181646	0.489721	22228.91934
453.806263	-198.490717	539.594716	-125.384035	0.944609	0.489721	22223.5786
468.302555	-170.261096	536.542865	-40.695171	0.181646	-0.273242	22219.76379
455.332188	-118.37963	517.468797	1.267779	-0.581317	-0.273242	22228.15638
465.250704	-85.572232	505.261393	40.941842	-1.344279	0.489721	22205.2675
451.517374	-45.89817	491.528064	118.764041	-0.581317	-0.273242	22199.16379
457.621076	-6.224108	464.824368	134.023296	0.181646	-1.036205	22213.66009
433.206269	41.842545	447.276225	192.008464	0.181646	-1.036205	22216.71194
440.835896	67.020315	426.676231	199.638091	-0.581317	-1.036205	22209.08231
422.52479	137.97585	364.113287	203.452905	0.181646	0.489721	22187.71935
430.91738	168.494359	350.379957	244.652892	0.181646	0.489721	22223.5786
404.976647	193.67213	333.594777	324.001017	0.181646	-0.273242	22213.66009
383.613691	237.161006	320.624411	352.993601	0.181646	-1.036205	22212.89712
373.695175	264.627664	290.105901	401.060254	0.181646	-0.273242	22225.10453
349.280368	303.538764	222.202218	417.845434	0.944609	1.252684	22216.71194
332.495187	343.212826	189.39482	449.126906	2.470534	-0.273242	22221.28971
313.421119	384.412814	139.802242	467.438012	0.944609	-0.273242	22220.52675
273.747057	407.301696	113.098546	494.141707	-0.581317	-1.036205	22199.92676
236.361882	421.035025	43.668937	486.51208	-1.344279	0.489721	22194.58602
189.058193	415.694286	-27.286597	484.223192	0.181646	0.489721	22199.16379
166.932273	455.368348	-66.96066	513.978739	-0.581317	-0.273242	22202.21564
150.910056	464.523901	-99.005095	524.660217	0.181646	0.489721	22208.31935
109.710068	473.679454	-109.686573	533.052807	0.181646	0.489721	22217.4749
82.24341	474.442417	-126.471753	554.415764	-1.344279	-1.036205	22204.50453
37.991571	482.835007	-168.434704	558.230577	-0.581317	-1.036205	22196.87491
14.339726	472.916491	-218.790244	548.312062	-0.581317	0.489721	22208.31935
-29.912113	472.153529	-246.256903	538.393546	0.181646	0.489721	22210.60823
-51.275069	464.523901	-293.560593	521.608366	0.181646	-0.273242	24.414808
-85.608392	462.235013	-328.656878	489.563931	-0.581317	-0.273242	11.444441
-103.919498	446.212795	-408.005003	456.756533	0.181646	-0.273242	12.207404
-136.726896	451.553535	-363.753164	486.51208	0.181646	0.489721	9.155553
-191.660213	433.242429	-395.797599	434.630614	0.944609	0.489721	398.266549
-204.630579	417.983174	-408.005003	422.42321	-0.581317	-0.273242	22122.10456
-233.623163	394.331329	-424.027221	393.430626	0.944609	-0.273242	22198.40083
-263.37871	384.412814	-440.049438	375.11952	0.181646	-1.036205	22238.07489
-281.689816	367.627634	-478.960538	297.297321	0.944609	1.252684	22245.70452
-328.230543	331.005422	-498.034606	275.934365	0.944609	-1.036205	22225.86749
-356.460164	294.383211	-477.434612	237.786228	0.944609	0.489721	22229.6823
-376.297195	263.864701	-488.879053	172.171432	0.181646	-2.56213	22238.07489
-400.712003	226.479527	-514.819786	139.364035	-0.581317	-0.273242	22210.60823
-427.415699	191.383241	-504.138308	100.452935	-0.581317	-1.036205	22216.71194
-450.304581	151.709179	-501.086457	40.941842	0.181646	0.489721	22228.15638
-451.830506	123.479558	-513.293861	-9.413699	-0.581317	1.252684	22217.4749
-480.060127	80.753644	-472.093873	-18.569252	0.181646	0.489721	22220.52675
-491.504569	47.183284	-444.627214	-59.76924	-0.581317	-0.273242	22228.91934
-490.741606	14.375886	-449.967954	-123.858109	-0.581317	-0.273242	22202.97861
-496.082345	-32.927803	-436.234624	-164.295135	-0.581317	1.252684	22193.06009
-482.349016	-69.550015	-413.345742	-232.961781	0.181646	0.489721	22197.63787
-477.771239	-103.120375	-425.553146	-297.050651	0.181646	-0.273242	22207.55638
-470.904575	-126.77222	-356.8865	-287.132135	0.181646	0.489721	22212.89712
-448.015693	-178.653686	-329.419841	-343.591378	0.944609	-0.273242	22186.95639
-422.074959	-218.327748	-280.590226	-375.635813	0.944609	0.489721	22223.5786
-406.815705	-261.053662	-272.197636	-387.843216	0.181646	-1.036205	22195.34898
-383.926823	-287.757357	-220.31617	-425.991353	0.181646	-1.036205	22202.97861
-359.512015	-308.357351	-167.671741	-449.643198	0.181646	-0.273242	22214.42305
-319.07499	-341.164749	-128.760641	-486.265409	0.181646	0.489721	22219.00082
-292.371294	-361.764743	-115.027312	-487.791335	0.181646	0.489721	22220.52675
-266.430561	-396.861029	-64.671771	-509.917254	0.181646	0.489721	22209.84527
-218.363909	-422.038799	-28.812523	-557.220944	0.944609	-1.036205	22205.2675
-188.608362	-446.453607	7.046726	-576.295012	0.944609	-0.273242	22191.53417
-135.963933	-479.261004	40.617086	-586.976491	0.181646	0.489721	22190.7712
-111.549126	-497.57211	76.476335	-602.998708	-0.581317	-0.273242	22192.29713
-69.586175	-509.779514	161.165199	-551.880205	0.181646	0.489721	22222.81564
-28.386187	-524.275806	227.542957	-540.435764	0.181646	0.489721	22229.6823
20.443428	-518.172104	268.742945	-516.783919	-0.581317	-0.273242	22222.05268
40.280459	-518.935067	297.735529	-499.998739	-1.344279	-1.036205	22198.40083
92.924888	-518.172104	341.987367	-492.369111	-1.344279	-0.273242	22208.31935
126.495248	-525.801731	352.668846	-524.413546	0.181646	1.252684	22206.79342
186.769305	-512.068402	353.431808	-455.7469	0.944609	0.489721	22209.84527
214.235963	-487.653595	416.757716	-435.146906	0.944609	1.252684	22219.76379
249.332249	-460.186936	401.498461	-448.880235	0.181646	-0.273242	22228.91934
264.591504	-456.372122	457.194741	-415.309875	0.181646	0.489721	22217.4749
321.050746	-402.964731	469.402144	-389.369142	0.181646	1.252684	22228.15638
341.65074	-410.594358	420.572529	-335.96175	0.181646	-0.273242	22231.97119
386.665542	-368.631408	475.505846	-287.895098	0.181646	0.489721	22214.42305
406.502573	-324.379569	549.513232	-215.413638	2.470534	0.489721	22245.70452
427.102567	-285.468469	560.957673	-171.924762	0.944609	0.489721	22254.09711
433.206269	-258.001811	554.853971	-167.346985	0.181646	-1.036205	22229.6823
468.302555	-216.801823	560.957673	-97.917376	0.944609	-0.273242	22231.97119
476.695145	-175.601835	535.01694	-59.006277	0.181646	-1.036205	22241.12674
466.776629	-138.979624	539.594716	-10.939624	-1.344279	0.489721	22214.42305
463.724778	-85.572232	527.387312	24.919624	0.181646	-0.273242	22220.52675
462.198853	-47.424095	493.816952	97.401084	0.181646	-1.036205	22229.6823
457.621076	-2.409294	475.505846	122.578855	0.181646	-1.036205	22214.42305
456.095151	39.553657	451.854001	171.40847	0.181646	0.489721	22185.43046
433.969231	79.227719	446.513262	200.401054	-0.581317	-0.273242	22219.00082
427.865529	104.405489	412.179939	252.28252	0.181646	0.489721	22201.45268
412.606275	144.842514	380.135504	289.667694	0.181646	-0.273242	22199.16379
383.613691	198.249906	365.639212	330.104719	0.181646	-1.036205	22200.68972
389.717393	221.901751	323.676262	362.912117	0.181646	-0.273242	22212.89712
366.065548	261.575813	294.683678	385.800999	0.181646	-0.273242	22206.03046
359.961846	305.827652	241.276286	420.897285	0.944609	0.489721	22195.34898
336.310001	340.923938	200.839261	422.42321	0.944609	0.489721	22209.84527
306.554454	358.472081	121.491136	417.845434	0.944609	0.489721	22194.58602
292.821125	385.175776	103.180031	465.149123	-0.581317	-1.799167	22197.63787
253.910025	411.879472	80.291149	517.793552	0.181646	1.252684	22212.89712
222.628553	439.346131	16.202279	526.949105	0.181646	-0.273242	22219.00082
205.08041	452.316497	-47.123629	549.075024	0.181646	-1.036205	22212.13416
142.517466	481.309081	-89.849542	535.341695	0.181646	-0.273242	22218.23786
120.391546	482.835007	-122.656939	550.60095	0.944609	0.489721	22196.87491
80.717484	479.783156	-147.83471	551.363913	0.181646	1.252684	22222.81564
45.621198	481.309081	-159.279151	555.941689	0.181646	0.489721	22229.6823
19.680465	482.072044	-198.953213	555.178726	0.181646	0.489721	22211.3712
-18.467672	473.679454	-238.627275	539.919472	-0.581317	-1.036205	22222.05268
-53.563958	466.049827	-279.064301	550.60095	-0.581317	0.489721	47.30369
-82.556542	459.183162	-323.316139	497.193558	0.181646	-0.273242	12.970367
-114.600976	446.975758	-339.338357	511.68985	0.181646	1.252684	12.207404
-158.852815	428.664653	-383.590195	493.378745	0.181646	-0.273242	9.155553
-185.556511	421.035025	-404.190189	443.023204	-0.581317	-0.273242	11.444441
-211.497244	405.012808	-433.945736	440.734316	0.944609	-0.273242	22023.68236
-241.252791	406.538733	-460.649432	378.934334	-0.581317	1.252684	22202.21564
-264.141673	388.99059	-482.012389	326.289905	0.944609	0.489721	22214.42305
-300.763884	360.760969	-523.975339	272.882514	-0.581317	-0.273242	22215.18601
-325.941655	331.768385	-499.560532	275.171402	0.181646	0.489721	22222.81564
-348.830537	293.620248	-475.908687	225.578824	0.181646	0.489721	22225.86749
-390.793487	254.709148	-519.397563	145.467737	-0.581317	-0.273242	22212.89712
-393.082375	229.531378	-498.034606	142.415886	0.181646	-1.036205	22243.41563
-417.497183	211.983235	-511.767935	108.082563	1.707572	0.489721	22251.04526
-438.86014	169.257322	-485.827202	47.045544	0.944609	1.252684	22229.6823
-468.615686	143.316589	-494.219792	34.83814	-0.581317	0.489721	22231.97119
-491.504569	109.746228	-478.197575	0.504817	0.181646	1.252684	22241.88971
-486.163829	56.338837	-439.286475	-56.717389	-0.581317	-0.273242	22213.66009
-493.793457	33.449955	-442.338326	-95.628488	0.181646	1.252684	22213.66009
-488.452718	-16.142623	-454.54573	-146.746992	-0.581317	-1.036205	22224.34156
-484.637904	-51.238909	-415.63463	-205.495122	-0.581317	-1.036205	22210.60823
-468.615686	-100.831487	-446.916103	-340.539527	-0.581317	0.489721	22180.85269
-482.349016	-134.401847	-357.649462	-298.576576	-0.581317	-0.273242	22215.94897
-450.304581	-167.209245	-337.049469	-309.258055	-1.344279	-1.036205	22193.82305
-438.86014	-212.224046	-311.108735	-354.272856	-0.581317	-0.273242	22199.92676
-398.423115	-234.349966	-257.701344	-367.243223	-0.581317	0.489721	22187.71935
-404.526816	-277.838842	-258.464307	-403.865434	-0.581317	-0.273242	22197.63787
-376.297195	-315.986979	-187.508772	-473.295043	-0.581317	-0.273242	22199.16379
-344.25276	-329.720308	-140.205082	-483.976521	0.181646	-0.273242	22194.58602
-315.260176	-364.816594	-132.575455	-509.154292	0.181646	0.489721	22204.50453
-289.319443	-384.653625	-64.671771	-544.250577	-0.581317	-0.273242	22187.71935
-235.149089	-408.30547	-55.516219	-599.946857	-0.581317	-0.273242	22194.58602
-191.660213	-435.772128	-34.916225	-580.872789	0.181646	-0.273242	22212.89712
-147.408374	-457.898048	53.587453	-541.961689	0.944609	-0.273242	22219.76379
-103.156535	-474.683228	108.52077	-557.220944	0.944609	0.489721	22222.81564
-74.163951	-515.883216	176.424453	-550.354279	0.181646	-1.036205	22244.17859
-22.282485	-512.831365	215.335553	-521.361695	0.944609	-0.273242	22226.63045
4.42121	-507.490626	229.831845	-527.465397	-0.581317	0.489721	22228.91934
57.065639	-522.74988	312.231821	-526.702435	0.181646	1.252684	22231.20823
86.058223	-516.646179	328.254038	-501.524664	0.181646	0.489721	22214.42305
132.59895	-514.35729	352.668846	-489.31726	0.181646	1.252684	22224.34156
179.139677	-496.809147	373.26884	-459.561714	-0.581317	1.252684	22232.73415
208.895224	-489.942483	404.550312	-461.850602	-0.581317	-0.273242	22215.94897
231.021143	-471.631377	447.276225	-441.250608	-0.581317	0.489721	22202.21564
260.013727	-443.401756	441.172523	-416.072838	-0.581317	-1.036205	22212.13416
301.976678	-435.772128	472.453995	-382.502477	-1.344279	0.489721	22196.11194
329.443336	-402.964731	497.631766	-318.413607	0.944609	2.015646	22210.60823
358.43592	-367.105482	502.209542	-273.398806	-0.581317	-1.036205	22219.76379
395.821095	-328.194383	522.809536	-229.90993	0.181646	-1.036205	22222.81564
420.998865	-309.120314	545.698418	-201.680309	0.181646	-0.273242	22219.76379
428.628492	-267.920326	554.853971	-162.769209	0.181646	0.489721	22228.91934
440.072933	-221.379599	539.594716	-133.013662	0.944609	1.252684	22228.15638
471.354405	-173.312947	509.839169	-108.598855	-0.581317	0.489721	22217.4749
485.087735	-132.112959	522.809536	-56.717389	1.707572	-0.273242	22247.23045
476.695145	-90.912971	541.883604	30.260363	0.944609	-1.036205	22250.2823
476.695145	-45.89817	509.076207	110.371451	1.707572	0.489721	22231.97119
476.695145	-16.905586	514.416946	134.023296	0.944609	-0.273242	22235.786
453.0433	33.449955	477.031772	200.401054	0.181646	1.252684	22235.786
443.887747	70.835129	467.876219	208.793644	0.944609	0.489721	22210.60823
430.154418	107.45734	413.705865	234.734377	-0.581317	-0.273242	22200.68972
419.472939	144.079552	394.631796	288.141768	0.944609	1.252684	22228.15638
400.398871	182.990651	375.557728	307.9788	0.181646	1.252684	22214.42305
395.058132	212.746198	313.757746	338.497309	1.707572	1.252684	22184.6675
377.509989	246.316558	299.261454	401.823216	0.181646	-0.273242	22213.66009
343.176666	285.990621	239.750361	412.504695	-0.581317	-0.273242	22181.61565
343.176666	319.560981	196.261485	432.341726	-0.581317	1.252684	22193.06009
313.421119	365.338745	132.172615	447.60098	0.181646	0.489721	22203.74157
279.850759	395.094292	116.150397	488.038006	0.181646	1.252684	22196.11194
256.961876	405.012808	76.476335	501.008372	0.181646	1.252684	22200.68972
220.339665	433.242429	26.120794	533.81577	0.944609	1.252684	22222.05268
181.428565	459.946125	-41.019927	539.156509	-0.581317	0.489721	22200.68972
169.984124	470.627603	-81.456952	521.608366	0.181646	-0.273242	22189.24528
118.865621	465.286864	-151.649523	533.81577	-0.581317	-0.273242	22185.43046
97.502664	488.938709	-129.523604	541.445397	0.181646	-1.036205	22225.86749
62.406378	485.886858	-136.390269	562.045391	2.470534	1.252684	22241.12674
27.310093	476.731305	-199.716176	537.630583	0.944609	1.252684	22244.17859
-10.838044	481.309081	-218.790244	575.77872	0.181646	-0.273242	22247.23045
-38.304703	487.412783	-240.916164	537.630583	0.944609	1.252684	88.503677
-61.193585	453.07946	-343.15317	523.897254	-0.581317	-0.273242	14.496292
-102.393573	453.842423	-379.012419	469.7269	0.944609	2.015646	12.970367
-126.80838	438.583168	-357.649462	487.275043	0.181646	0.489721	9.918516
-167.245405	429.427615	-378.249456	476.593564	-0.581317	-0.273242	10.681478
-194.712064	418.746137	-424.027221	432.341726	0.181646	0.489721	21873.3787
-237.437977	415.694286	-439.286475	391.904701	-0.581317	1.252684	22192.29713
-272.534263	372.20541	-475.908687	324.76398	-1.344279	-1.799167	22192.29713
-282.452779	364.575783	-565.175327	228.630675	-0.581317	-0.273242	22208.31935
-316.786102	330.242459	-517.108674	264.489924	-0.581317	-0.273242	22193.82305
-344.25276	304.301726	-495.745718	265.252886	-0.581317	-1.036205	22206.03046
-366.37868	269.20544	-501.086457	180.564023	-0.581317	-0.273242	22219.00082
-387.741636	250.131372	-527.790153	110.371451	0.181646	-1.036205	22220.52675
-419.023108	215.035086	-554.493849	102.741823	-0.581317	1.252684	22221.28971
-437.334214	167.731396	-501.086457	45.519618	0.181646	0.489721	22228.91934
-451.067543	127.294371	-491.167941	20.341848	0.181646	1.252684	22225.86749
-468.615686	96.012899	-475.145724	-34.591469	0.944609	-0.273242	22216.71194
-500.660121	79.227719	-478.960538	-53.665538	0.944609	1.252684	22248.75637
-483.874941	31.161067	-501.84942	-132.2507	0.944609	-0.273242	22249.51933
-483.111978	1.40552	-480.486463	-159.717358	0.944609	0.489721	22206.79342
-475.482351	-35.216692	-393.508711	-196.339569	0.944609	-1.036205	22223.5786
-469.378649	-90.912971	-390.45686	-255.850663	0.181646	-0.273242	22236.54897
-486.926792	-135.16481	-350.782798	-277.21362	-1.344279	-1.799167	22206.79342
-465.563835	-163.394431	-320.264288	-307.732129	0.181646	0.489721	22206.79342
-437.334214	-197.727754	-295.086518	-344.35434	-0.581317	-1.036205	22226.63045
-416.73422	-232.061078	-263.042083	-376.398775	0.944609	0.489721	22198.40083
-388.504599	-267.157364	-259.990232	-433.620981	0.181646	-0.273242	22190.00824
-377.060158	-297.675873	-179.116182	-464.902453	-0.581317	0.489721	22209.84527
-353.408313	-346.505488	-161.568039	-486.265409	-1.344279	-0.273242	22177.80084
-322.126841	-363.290668	-121.893977	-499.235776	-0.581317	-0.273242	22186.95639
-283.215741	-384.653625	-71.538436	-528.991323	-0.581317	-0.273242	22205.2675
-237.437977	-423.564725	-44.071778	-534.332062	-0.581317	-0.273242	22191.53417
-200.052803	-439.586942	-5.923641	-561.035758	-0.581317	0.489721	22196.11194
-171.823182	-455.60916	43.668937	-541.198727	0.181646	1.252684	22190.7712
-124.519492	-483.075818	71.135596	-566.376497	0.181646	2.015646	22200.68972
-77.978765	-504.438775	144.380018	-562.561683	0.181646	-0.273242	22219.76379
-36.778777	-518.935067	181.765193	-539.672801	-0.581317	-0.273242	22225.86749
11.287875	-527.327657	232.120733	-540.435764	0.181646	-0.273242	22229.6823
62.406378	-514.35729	282.476274	-527.465397	1.707572	-0.273242	22238.83786
89.110074	-502.149887	258.824429	-521.361695	0.944609	0.489721	22244.94156
119.628584	-513.594328	329.779964	-499.998739	1.707572	1.252684	22247.23045
168.458199	-512.068402	381.66143	-451.932086	0.181646	1.252684	22228.15638
200.502634	-492.994334	413.705865	-433.620981	0.181646	0.489721	22229.6823
213.473	-474.683228	422.098455	-414.546912	0.181646	-1.036205	22228.15638
276.035945	-457.898048	460.246592	-416.072838	0.181646	-0.273242	22214.42305
297.398901	-430.431389	483.898436	-361.139521	-0.581317	0.489721	22223.5786
337.072964	-401.438805	489.239176	-326.806197	0.181646	0.489721	22232.73415
363.013697	-375.498072	512.128058	-258.902514	0.181646	1.252684	22215.18601
396.584057	-349.557339	538.831753	-236.776595	-0.581317	-0.273242	22202.21564
411.843312	-303.016612	477.031772	-221.51734	-0.581317	-0.273242	22214.42305
433.206269	-278.601805	538.831753	-193.287719	0.181646	-0.273242	22201.45268
444.65071	-227.483301	557.905822	-133.776625	-0.581317	0.489721	22208.31935
473.643294	-177.127761	519.757685	-65.109979	0.181646	-0.273242	22222.05268
467.539592	-155.001841	502.972505	-36.880357	0.944609	1.252684	22228.15638
459.909964	-103.883338	531.965089	2.030742	0.181646	-0.273242	22221.28971
464.487741	-62.68335	502.972505	84.430718	0.944609	1.252684	22230.44527
466.776629	-36.742617	479.32066	145.467737	-0.581317	-1.036205	22225.10453
458.384039	15.138849	482.372511	157.67514	-0.581317	0.489721	22182.37861
462.961815	66.257352	441.935486	174.460321	1.707572	0.489721	22238.83786
434.732194	99.827713	381.66143	169.119582	0.181646	-1.036205	22246.46748
417.184051	129.58326	344.276256	246.941781	0.944609	-0.273242	22199.16379
405.73961	174.598061	352.668846	327.052868	0.181646	0.489721	22220.52675
388.191467	215.035086	327.491075	348.415825	0.181646	-0.273242	22237.31193
388.191467	257.760999	286.291088	383.512111	0.181646	-1.036205	22205.2675
352.332219	276.072105	261.87628	395.719514	-1.344279	-0.273242	22206.79342
334.021113	301.249875	196.261485	423.186173	0.944609	-0.273242	22219.76379
326.391485	360.760969	164.980012	452.94172	0.181646	-1.036205	22199.16379
305.791492	386.701702	130.646689	478.882453	-0.581317	0.489721	22183.90454
252.3841	401.197994	96.313366	504.823186	-1.344279	-0.273242	22204.50453
224.154479	409.590584	3.231912	476.593564	0.181646	0.489721	22187.71935
183.717454	452.316497	-50.175479	467.438012	-1.344279	-1.036205	22166.3564
163.880422	453.07946	-137.916194	455.993571	0.181646	2.015646	22204.50453
125.732286	476.731305	-104.345834	507.875037	-1.344279	0.489721	22193.06009
89.873037	477.494268	-125.70879	543.734285	-0.581317	-0.273242	22219.00082
63.169341	481.309081	-149.360635	549.075024	-0.581317	-0.273242	22228.91934
40.280459	478.25723	-194.375437	546.023174	1.707572	1.252684	22229.6823
-9.312119	476.731305	-231.760611	543.734285	0.181646	0.489721	22219.00082
-34.489889	475.968342	-249.308754	555.178726	0.181646	0.489721	478.377636
-61.193585	461.47205	-316.449475	485.749117	-0.581317	-1.036205	16.022217
-93.23802	466.812789	-333.997618	510.926888	1.707572	1.252684	12.207404
-145.119486	446.212795	-340.101319	467.438012	0.944609	-0.273242	11.444441
-168.771331	440.872056	-428.604997	417.845434	0.181646	1.252684	9.918516
-193.949101	421.035025	-404.190189	407.163955	0.944609	-0.273242	20857.8753
-219.889834	402.723919	-441.575363	416.319508	-0.581317	0.489721	22202.97861
-269.482412	405.77577	-444.627214	365.201005	0.181646	1.252684	22217.4749
-269.482412	369.916522	-461.412395	325.526943	0.181646	1.252684	22208.31935
-310.6824	337.109124	-448.442028	308.741762	-0.581317	0.489721	22220.52675
-331.282394	311.168391	-482.775351	260.67511	-0.581317	0.489721	22229.6823
-359.512015	274.54618	-492.693867	204.97883	-0.581317	-0.273242	22212.89712
-397.660152	235.63508	-506.427196	145.467737	-1.344279	-1.799167	22198.40083
-412.156444	206.642496	-590.353097	61.541836	-1.344279	0.489721	22210.60823
-443.437916	162.390657	-565.175327	33.312214	0.181646	-0.273242	22199.16379
-451.067543	131.109185	-509.479047	2.793705	-0.581317	-0.273242	22210.60823
-465.563835	100.590676	-492.693867	13.475183	-1.344279	-2.56213	22222.05268
-488.452718	81.516607	-449.967954	-45.272948	0.181646	-0.273242	22220.52675
-486.163829	34.212918	-446.916103	-91.813675	0.944609	0.489721	22214.42305
-495.319382	1.40552	-440.812401	-139.117364	0.944609	1.252684	22225.86749
-491.504569	-38.268542	-420.97537	-204.73216	0.181646	1.252684	22220.52675
-486.926792	-83.283344	-417.923519	-264.243253	-0.581317	0.489721	22181.61565
-479.297165	-110.750002	-341.627245	-261.191402	0.944609	-0.273242	22237.31193
-464.03791	-153.475916	-330.945767	-313.072868	-0.581317	-0.273242	22245.70452
-458.697171	-200.779605	-319.501326	-365.717297	1.707572	1.252684	22212.89712
-430.46755	-235.875891	-310.345773	-403.102471	0.944609	0.489721	22212.13416
-386.978674	-254.186997	-266.093934	-416.8358	0.181646	-1.036205	22225.10453
-373.245344	-296.91291	-186.745809	-448.117273	0.181646	0.489721	22206.03046
-357.223127	-336.586973	-133.338418	-458.798751	0.944609	1.252684	22209.08231
-325.941655	-358.712892	-100.53102	-504.576515	0.181646	0.489721	22215.94897
-294.660182	-397.623992	-66.96066	-505.339478	-0.581317	-1.036205	22197.63787
-261.089822	-413.646209	-61.619921	-541.961689	0.181646	0.489721	22177.80084
-206.919468	-434.246203	-4.397715	-569.428348	-0.581317	0.489721	22199.92676
-180.215772	-464.00175	61.980043	-579.346863	-0.581317	1.252684	22177.03787
-138.252821	-463.238787	20.017092	-559.509832	0.181646	-1.036205	22190.7712
-72.638026	-498.335073	77.239298	-589.265379	-0.581317	-0.273242	22219.00082
-37.54174	-505.201737	106.231882	-567.13946	-1.344279	0.489721	22206.03046
-0.156566	-518.935067	232.883696	-514.495031	-0.581317	-0.273242	22219.76379
42.569347	-523.512843	293.920715	-510.680217	0.181646	-0.273242	22228.91934
66.221192	-518.935067	318.335522	-513.732068	0.944609	-0.273242	22227.39341
102.843404	-516.646179	313.757746	-510.680217	0.181646	-1.799167	22218.23786
166.932273	-512.831365	381.66143	-477.872819	-0.581317	0.489721	22225.86749
190.584118	-488.416557	392.342908	-443.539496	-0.581317	-1.036205	22223.5786
247.806324	-452.557309	417.520678	-444.302459	0.944609	-1.036205	22238.07489
264.591504	-435.772128	444.987337	-416.072838	0.944609	1.252684	22244.94156
268.406317	-433.48324	435.068821	-428.280241	0.181646	0.489721	22239.60082
324.102597	-399.91288	432.779933	-413.020987	0.181646	-1.799167	22225.86749
366.065548	-390.757327	501.446579	-290.946949	0.181646	-0.273242	22228.91934
381.324803	-353.372153	536.542865	-214.650675	0.181646	-0.273242	22228.15638
409.554424	-317.512904	560.957673	-207.021048	-0.581317	0.489721	22213.66009
408.791461	-262.579587	531.965089	-165.058097	-0.581317	-0.273242	22225.10453
444.65071	-255.712922	563.246561	-145.984029	0.181646	0.489721	22231.97119
463.724778	-193.149978	538.831753	-90.287749	0.944609	0.489721	22216.71194
469.065517	-160.34258	548.750269	-27.724805	0.181646	0.489721	22204.50453
482.035884	-119.142593	511.365095	16.527034	-0.581317	-1.036205	22212.89712
454.569225	-94.727785	485.424362	47.045544	-1.344279	0.489721	22197.63787
468.302555	-15.37966	472.453995	67.645538	-1.344279	-0.273242	22206.79342
449.991449	16.664775	469.402144	143.941811	0.181646	0.489721	22221.28971
439.309971	52.524023	452.616964	200.401054	0.944609	0.489721	22207.55638
433.969231	90.67216	424.387343	242.364004	0.944609	0.489721	22211.3712
425.576641	128.820297	417.520678	278.986216	0.181646	0.489721	22227.39341
410.317387	174.598061	372.505877	301.875098	0.944609	-1.799167	22217.4749
408.028498	213.509161	329.017001	327.052868	0.181646	-0.273242	22190.7712
387.428504	252.42026	313.757746	385.038036	0.944609	1.252684	22228.15638
363.77666	286.753583	273.320721	410.215806	0.944609	0.489721	22224.34156
349.280368	304.301726	155.824459	383.512111	-0.581317	-1.036205	22190.00824
327.154448	343.212826	167.268901	433.104688	0.944609	-0.273242	22212.89712
298.161864	382.886888	139.039279	442.260241	0.181646	-1.799167	22219.00082
268.406317	407.301696	97.839291	514.741701	-1.344279	-1.036205	22202.97861
232.547069	427.138727	29.172645	533.81577	0.181646	-0.273242	22206.79342
192.873006	446.975758	-3.634753	547.549099	0.944609	0.489721	22215.18601
162.354497	454.605386	-54.753256	537.630583	-0.581317	0.489721	22198.40083
136.413764	471.390566	-82.982877	549.075024	-0.581317	-0.273242	22179.32676
92.161925	471.390566	-105.871759	539.156509	-0.581317	1.252684	22222.05268
63.932304	473.679454	-153.938412	558.230577	-1.344279	-1.799167	22190.7712
36.465645	480.546119	-187.508772	565.860205	-0.581317	0.489721	22208.31935
15.865652	466.812789	-205.819878	552.889838	-1.344279	-0.273242	22219.00082
-19.993597	464.523901	-330.182804	502.534298	-2.107242	-0.273242	1365.703299
-58.141734	466.049827	-337.049469	500.245409	0.181646	0.489721	16.78518
-91.712094	453.842423	-335.523543	528.475031	-0.581317	-1.799167	10.681478
-125.282455	450.027609	-349.256872	504.823186	0.181646	-0.273242	11.444441
-161.904666	432.479466	-366.042053	482.697266	0.181646	1.252684	9.918516
-187.082436	440.109094	-395.797599	446.838018	0.181646	-1.036205	16891.995
-223.704648	422.560951	-424.027221	422.42321	1.707572	0.489721	22199.92676
-253.460195	394.331329	-440.049438	359.860266	0.944609	0.489721	22227.39341
-279.400928	385.938739	-478.197575	310.267688	0.944609	0.489721	22238.83786
-290.845369	349.316528	-474.382761	294.24547	0.181646	-0.273242	22238.07489
-335.86017	315.746167	-487.353128	246.178818	0.944609	1.252684	22226.63045
-357.223127	278.360993	-509.479047	204.215867	0.181646	0.489721	22228.91934
-395.371264	258.523962	-511.004973	128.682556	-0.581317	0.489721	22224.34156
-415.971258	218.8499	-518.6346	116.475153	0.181646	-0.273242	22213.66009
-448.015693	185.279539	-501.84942	90.53442	0.944609	-1.036205	22222.81564
-458.697171	129.58326	-498.034606	43.23073	0.181646	0.489721	22230.44527
-459.460134	113.561042	-492.693867	-0.258146	0.181646	0.489721	22215.94897
-481.586053	60.916613	-469.042022	-33.828506	-1.344279	-0.273242	22201.45268
-499.897159	51.76106	-449.204991	-100.969227	-1.344279	-0.273242	22210.60823
-504.474935	2.168483	-478.197575	-171.924762	-0.581317	-1.036205	22167.11936
-491.504569	-28.350027	-514.819786	-256.613626	-0.581317	-0.273242	22203.74157
-483.874941	-84.809269	-483.538314	-240.591408	0.181646	-1.036205	22220.52675
-480.060127	-117.616667	-404.953152	-290.946949	0.181646	-1.036205	22193.06009
-466.326798	-151.94999	-347.730947	-301.628427	0.181646	-0.273242	22212.13416
-450.304581	-190.86109	-313.397624	-327.56916	0.181646	-1.036205	22221.28971
-423.600885	-224.43145	-289.745779	-370.295073	-0.581317	-0.273242	22202.21564
-395.371264	-246.55737	-265.330971	-403.865434	0.181646	-0.273242	22195.34898
-375.534232	-284.705506	-226.419872	-432.095055	0.944609	0.489721	22227.39341
-345.778686	-316.749941	-169.197666	-463.376527	0.944609	1.252684	22219.00082
-322.126841	-347.268451	-127.997679	-488.554298	1.707572	0.489721	22188.48232
-285.50463	-385.416588	-128.760641	-504.576515	0.944609	-0.273242	22223.5786
-251.934269	-398.386954	-87.560654	-543.487615	0.944609	0.489721	22207.55638
-237.437977	-437.298054	-60.856958	-588.502416	-0.581317	-0.273242	22201.45268
-171.060219	-456.372122	27.64672	-561.035758	0.181646	0.489721	22210.60823
-126.045418	-471.631377	98.602254	-545.01354	0.944609	1.252684	22228.15638
-97.815796	-494.520259	131.409652	-571.717236	0.944609	1.252684	22217.4749
-60.430622	-511.305439	191.683708	-541.198727	0.181646	-0.273242	22223.5786
-3.97138	-533.431359	212.283702	-533.569099	-0.581317	-0.273242	22215.18601
31.124906	-519.698029	273.320721	-519.83577	-1.344279	-0.273242	22192.29713
52.487863	-523.512843	264.165168	-531.280211	-0.581317	0.489721	22207.55638
114.287845	-520.460992	312.994783	-519.83577	0.181646	0.489721	22222.81564
160.828572	-509.016551	354.194771	-480.92467	-0.581317	0.489721	22202.97861
190.584118	-496.046185	367.165138	-520.598733	-0.581317	-1.036205	22222.05268
224.154479	-480.78693	400.735498	-448.880235	0.181646	-1.036205	22230.44527
258.487802	-452.557309	441.935486	-409.206173	0.181646	-0.273242	22218.23786
295.872976	-431.957315	470.92807	-376.398775	0.181646	0.489721	22219.76379
320.287784	-412.120284	476.268809	-352.746931	-0.581317	-0.273242	22225.86749
350.806293	-377.78696	493.053989	-284.080284	1.707572	1.252684	22225.10453
390.480355	-351.083265	541.883604	-226.858079	1.707572	0.489721	22241.88971
413.369237	-324.379569	525.098424	-206.258085	0.181646	0.489721	22246.46748
417.184051	-286.994395	547.987306	-182.60624	0.181646	0.489721	22237.31193
447.702561	-233.587003	541.883604	-147.509954	1.707572	-0.273242	22228.15638
453.806263	-191.624053	542.646567	-130.724774	0.181646	-0.273242	22230.44527
468.302555	-162.631469	511.365095	-68.16183	-0.581317	-1.036205	22226.63045
472.117368	-116.090742	533.491014	24.919624	-0.581317	-0.273242	22215.18601
471.354405	-80.994456	529.676201	72.986277	-0.581317	-1.036205	22225.10453
469.065517	-32.927803	486.950287	130.208482	0.181646	-0.273242	22227.39341
454.569225	8.272184	486.187325	146.230699	0.181646	-1.036205	22199.92676
437.784045	30.398104	480.083623	177.512172	-0.581317	1.252684	22199.92676
437.021082	73.124017	424.387343	177.512172	-1.344279	-0.273242	22209.84527
421.761828	127.294371	423.62438	242.364004	-0.581317	0.489721	22170.17121
399.635908	165.442508	367.9281	290.430657	-0.581317	-1.036205	22205.2675
395.821095	197.486943	335.120703	311.793613	0.181646	1.252684	22223.5786
379.798877	228.005453	307.654044	378.171371	0.181646	-0.273242	22183.90454
375.221101	272.257291	264.165168	336.971384	0.944609	0.489721	22210.60823
349.280368	306.590615	234.409621	427.000987	0.181646	1.252684	22219.00082
331.732225	349.316528	173.372602	463.623198	-0.581317	0.489721	22202.21564
311.895193	378.309112	145.142981	462.097272	-0.581317	-0.273242	22195.34898
276.798908	394.331329	96.313366	494.90467	0.181646	-0.273242	22228.91934
235.59892	429.427615	43.668937	509.400962	0.944609	-1.799167	22223.5786
204.317448	450.790572	-20.419933	507.112074	0.944609	-0.273242	22180.85269
179.139677	462.235013	-108.92361	511.68985	0.181646	0.489721	22206.03046
139.465615	480.546119	-117.3162	511.68985	-0.581317	-0.273242	22206.03046
95.213776	471.390566	-118.842126	527.712068	-0.581317	-1.799167	22215.18601
50.198975	486.649821	-131.812492	530.000956	0.944609	0.489721	22225.86749
53.250826	472.153529	-176.064331	565.860205	0.944609	0.489721	22229.6823
1.36936	487.412783	-186.745809	570.437981	-0.581317	-0.273242	22214.42305
7.473061	474.442417	-240.153201	568.912056	-1.344279	0.489721	10964.53749
-50.512107	457.657237	-272.960599	540.682434	-0.581317	-0.273242	22.125919
-104.682461	462.235013	-310.345773	530.000956	-0.581317	-0.273242	12.207404
-129.097268	434.768354	-369.856866	484.986155	0.181646	1.252684	12.207404
-145.119486	435.531317	-410.293891	455.230608	-0.581317	-0.273242	9.155553
-184.030586	435.531317	-424.027221	426.238024	-2.107242	-0.273242	5427.71691
-215.312058	408.827621	-467.516097	362.912117	-0.581317	-1.036205	22142.70455
-246.59353	404.249845	-552.967923	270.593626	0.944609	1.252684	22215.94897
-279.400928	385.175776	-476.671649	307.215837	0.181646	-1.036205	22206.79342
-309.156474	356.946155	-463.701283	318.660278	-0.581317	-1.036205	22215.18601
-338.149058	319.560981	-459.886469	286.615843	0.181646	-0.273242	22226.63045
-343.489798	276.072105	-484.301277	246.941781	0.181646	0.489721	22215.18601
-376.297195	269.968403	-490.404979	182.852911	0.181646	0.489721	22240.36378
-400.712003	233.346192	-541.523482	118.001078	0.944609	0.489721	22245.70452
-438.097177	188.33139	-542.286445	98.164047	0.944609	0.489721	22238.07489
-454.882357	149.420291	-507.953122	49.334432	0.944609	0.489721	22230.44527
-468.615686	110.509191	-491.930904	2.793705	0.181646	0.489721	22230.44527
-503.711972	56.338837	-491.167941	-78.080345	0.181646	0.489721	22224.34156
-497.60827	42.605508	-435.471662	-86.472935	0.181646	0.489721	22209.84527
-478.534202	3.694408	-434.708699	-120.043296	-0.581317	-0.273242	22224.34156
-486.926792	-29.11299	-428.604997	-176.502538	-1.344279	-1.036205	22221.28971
-482.349016	-79.46853	-385.116121	-217.702526	-0.581317	0.489721	22203.74157
-486.163829	-113.038891	-379.012419	-245.169185	-1.344279	0.489721	22200.68972
-467.089761	-157.290729	-342.390208	-306.969166	-1.344279	-0.273242	22212.89712
-456.408283	-181.705537	-325.605027	-363.428409	0.181646	-1.036205	22161.01566
-427.415699	-220.616637	-291.271704	-374.109887	-1.344279	-1.799167	22190.00824
-389.267562	-241.21663	-259.227269	-407.680248	0.181646	0.489721	22204.50453
-376.297195	-291.572171	-221.079133	-443.539496	-0.581317	0.489721	22177.03787
-367.141642	-319.801792	-186.745809	-457.272825	-1.344279	-0.273242	22196.11194
-326.704617	-346.505488	-129.523604	-476.346894	0.181646	-0.273242	22209.84527
-301.526847	-380.075849	-93.664355	-504.576515	0.944609	0.489721	22204.50453
-260.326859	-409.831395	-60.093995	-507.628366	-0.581317	-1.036205	22176.27491
-215.312058	-418.223985	-22.708821	-555.695019	0.181646	0.489721	22227.39341
-171.060219	-447.216569	3.994875	-567.902422	0.181646	1.252684	22211.3712
-123.756529	-460.949899	78.765223	-547.302428	1.707572	0.489721	22231.20823
-97.052834	-485.364706	121.491136	-543.487615	0.181646	-0.273242	22239.60082
-51.275069	-518.172104	161.165199	-551.117242	-0.581317	-1.799167	22231.20823
-20.75656	-521.223955	213.046665	-513.732068	0.181646	0.489721	22217.4749
34.176757	-531.142471	236.69851	-519.072807	-0.581317	0.489721	22227.39341
70.036006	-518.172104	280.187386	-513.732068	0.181646	-0.273242	22229.6823
101.317478	-517.409141	342.75033	-487.791335	0.181646	-1.036205	22217.4749
153.198944	-509.779514	367.9281	-485.502447	-1.344279	-0.273242	22224.34156
182.191528	-499.098036	389.291057	-450.406161	-0.581317	-1.036205	22213.66009
222.628553	-481.549893	408.365125	-455.7469	-0.581317	-0.273242	22195.34898
237.887808	-458.661011	402.261424	-422.939502	0.181646	-1.036205	22202.21564
282.139647	-435.772128	444.987337	-439.724683	0.181646	0.489721	22220.52675
311.132231	-411.357321	435.831784	-400.05062	-0.581317	-0.273242	22202.97861
355.384069	-391.52029	512.89102	-302.39139	-0.581317	0.489721	22224.34156
379.798877	-360.238817	458.720666	-255.850663	0.181646	-0.273242	22231.97119
423.287753	-336.586973	554.853971	-225.332153	-0.581317	-0.273242	22214.42305
430.91738	-280.890693	555.616934	-206.258085	0.181646	0.489721	22223.5786
449.991449	-244.268481	557.142859	-129.198849	-0.581317	1.252684	22229.6823
456.095151	-200.779605	527.387312	-100.969227	0.944609	-0.273242	22222.81564
475.932182	-151.94999	552.565083	-42.221097	1.707572	-0.273242	22242.65267
461.43589	-121.431481	529.676201	-8.650736	0.944609	0.489721	22247.23045
460.672927	-82.520381	517.468797	42.467767	0.181646	-0.273242	22232.73415
478.984033	-30.638915	480.846585	94.349233	-0.581317	-1.036205	22223.5786
447.702561	-6.98707	491.528064	166.067731	-0.581317	-1.799167	22225.86749
440.072933	36.501806	390.05402	141.652923	0.944609	-0.273242	22186.95639
433.969231	83.042533	414.468827	199.638091	-0.581317	-0.273242	22208.31935
413.369237	125.768446	396.920684	269.0677	0.944609	0.489721	22225.86749
415.658126	165.442508	369.454026	269.830663	0.181646	0.489721	22219.00082
404.213685	191.383241	337.409591	346.126936	0.181646	-0.273242	22215.18601
375.221101	231.057304	321.387373	352.230638	-1.344279	0.489721	22190.7712
357.672958	260.049888	269.505907	394.193589	-0.581317	-0.273242	22198.40083
353.858144	293.620248	174.898528	420.134322	-0.581317	-0.273242	22174.74899
337.072964	327.190608	185.580006	423.949136	-0.581317	-0.273242	22190.00824
307.317417	363.049857	136.750391	462.860235	0.944609	1.252684	22202.97861
282.139647	411.11651	80.291149	450.652831	-0.581317	-1.036205	22174.74899
257.724839	403.486882	11.624502	477.356527	0.181646	-1.799167	22194.58602
207.369298	435.531317	-24.997709	476.593564	0.181646	-1.036205	22213.66009
183.717454	448.501684	-73.827324	490.326894	0.181646	-0.273242	22201.45268
153.198944	472.153529	-70.012511	546.786136	0.181646	-0.273242	22199.16379
124.969323	486.649821	-90.612505	553.652801	0.181646	-0.273242	22251.04526
73.85082	476.731305	-119.605089	544.497248	0.944609	-0.273242	22241.88971
34.93972	491.227597	-175.301368	523.134291	1.707572	1.252684	22235.786
22.732316	490.464634	-189.034698	558.99354	0.181646	-1.036205	22238.83786
-21.519523	472.153529	-256.938381	541.445397	0.181646	-0.273242	22237.31193
-46.697293	469.86464	-298.901332	520.845403	0.181646	-0.273242	27.466659
-84.082467	458.420199	-311.871698	523.897254	0.944609	-1.036205	12.970367
-116.126902	443.923907	-351.545761	505.586148	-0.581317	-0.273242	12.207404
-143.59356	440.109094	-405.716115	473.541714	0.181646	0.489721	9.918516
-180.215772	430.953541	-391.219823	455.230608	0.944609	-1.036205	11.444441
-222.941685	419.5091	-408.005003	438.445428	-1.344279	-1.036205	22087.00827
-256.512046	388.227627	-453.019805	385.038036	-0.581317	-0.273242	22178.5638
-269.482412	387.464665	-450.730916	340.023235	-0.581317	0.489721	22199.16379
-302.28981	357.709118	-472.856836	300.349172	-0.581317	-0.273242	22214.42305
-336.623133	317.272093	-469.804985	269.830663	0.944609	-0.273242	22201.45268
-351.882388	295.146174	-490.404979	198.875128	0.181646	0.489721	22222.05268
-361.03794	248.605447	-513.293861	157.67514	0.181646	-1.036205	22230.44527
-386.215711	228.005453	-532.367929	123.341817	0.181646	0.489721	22215.18601
-427.415699	197.486943	-564.412364	82.14183	0.944609	-0.273242	22220.52675
-449.541618	158.575844	-467.516097	63.830724	0.181646	0.489721	22228.91934
-454.882357	128.057334	-478.197575	26.44555	0.944609	0.489721	22224.34156
-469.378649	92.961048	-441.575363	-0.258146	1.707572	1.252684	22241.88971
-495.319382	55.575874	-435.471662	-84.184047	0.181646	1.252684	22238.07489
-490.741606	25.820327	-439.286475	-117.754408	0.944609	1.252684	22212.13416
-483.874941	-19.194474	-439.286475	-187.184017	0.181646	-1.036205	22221.28971
-479.297165	-60.394462	-397.323525	-195.576607	-0.581317	-1.799167	22223.5786
-493.030494	-86.335195	-394.271674	-268.821029	-0.581317	-1.036205	22187.71935
-468.615686	-131.349996	-359.938351	-273.398806	-0.581317	-1.036205	22206.79342
-460.986059	-176.364798	-318.738363	-313.835831	0.181646	-1.036205	22210.60823
-428.941624	-209.935158	-292.79763	-362.665446	0.181646	-1.036205	22212.89712
-414.445332	-233.587003	-256.938381	-393.946918	0.944609	-0.273242	22207.55638
-405.289779	-285.468469	-225.656909	-409.206173	-0.581317	-1.799167	22193.06009
-381.637934	-310.64624	-184.456921	-458.035788	-1.344279	0.489721	22198.40083
-341.963872	-358.712892	-152.412486	-490.080223	-1.344279	-1.036205	22157.20084
-299.237959	-371.683259	-131.812492	-518.309844	0.181646	0.489721	22196.87491
-264.904636	-398.386954	-50.175479	-532.806136	0.181646	-0.273242	22198.40083
-225.993536	-442.638793	-52.464368	-596.132044	0.944609	-0.273242	22175.51195
-181.741697	-450.26842	-55.516219	-626.650553	0.181646	0.489721	22196.87491
-132.912082	-473.157303	81.817074	-545.776503	0.944609	1.252684	22232.73415
-100.867647	-480.78693	116.150397	-564.850571	-0.581317	-1.036205	22215.18601
-67.297287	-509.779514	145.142981	-555.695019	0.181646	0.489721	22219.00082
-10.838044	-505.201737	226.017031	-513.732068	0.181646	-1.036205	22250.2823
33.413794	-518.172104	259.587392	-496.183925	0.944609	-0.273242	22241.88971
76.90267	-500.623961	248.142951	-534.332062	0.181646	0.489721	22230.44527
101.317478	-509.016551	319.861448	-506.102441	0.181646	-0.273242	22237.31193
139.465615	-510.542477	353.431808	-476.346894	0.181646	0.489721	22236.54897
186.769305	-509.016551	352.668846	-465.665416	0.944609	-0.273242	22216.71194
210.421149	-479.261004	420.572529	-447.35431	-0.581317	0.489721	22225.10453
232.547069	-457.135085	448.039188	-427.517279	0.944609	0.489721	22230.44527
276.798908	-445.690644	414.468827	-414.546912	-0.581317	0.489721	22217.4749
301.213715	-422.801762	449.565113	-358.08767	0.944609	-0.273242	22226.63045
344.702591	-411.357321	493.053989	-295.524725	-1.344279	-0.273242	22213.66009
369.117399	-371.683259	521.28361	-250.509924	-1.344279	-0.273242	22192.29713
393.532206	-369.39437	509.076207	-203.969197	-0.581317	0.489721	22209.08231
413.369237	-302.253649	542.646567	-203.969197	0.181646	0.489721	22224.34156
430.154418	-256.475885	529.676201	-169.635874	-0.581317	-1.036205	22200.68972
449.991449	-227.483301	507.550281	-157.42847	-0.581317	0.489721	22222.05268
480.509958	-171.787021	548.750269	-78.843308	0.944609	0.489721	22233.49712
474.406256	-132.112959	493.816952	-57.480351	0.944609	0.489721	22219.76379
468.302555	-94.727785	505.261393	18.05296	0.181646	-0.273242	22221.28971
473.643294	-64.209276	455.668815	74.512202	-0.581317	-0.273242	22191.53417
464.487741	-3.172257	473.979921	130.208482	0.944609	0.489721	22231.20823
460.672927	45.657359	483.898436	184.378836	0.181646	-0.273242	22238.07489
453.0433	73.88698	452.616964	214.897346	1.707572	0.489721	22238.83786
446.939598	109.746228	426.676231	256.097334	0.181646	-0.273242	22217.4749
417.184051	154.76103	397.683647	282.801029	0.944609	-1.036205	22222.81564
404.213685	182.227688	360.298473	320.949166	0.944609	-0.273242	22222.05268
385.902579	229.531378	318.335522	362.912117	-0.581317	-0.273242	22193.06009
367.591473	263.101739	281.713311	370.541744	-0.581317	0.489721	22201.45268
353.858144	284.464695	255.009615	387.326924	0.181646	-0.273242	22210.60823
321.050746	335.583199	192.446671	416.319508	-0.581317	0.489721	22206.03046
306.554454	365.338745	145.905944	462.097272	-0.581317	-1.799167	22201.45268
284.428535	392.805404	101.654105	475.830602	-0.581317	-0.273242	22191.53417
249.332249	407.301696	54.350415	511.68985	-1.344279	-0.273242	22197.63787
208.132261	447.738721	7.809689	511.68985	-0.581317	-0.273242	22171.69713
172.273013	460.709087	-50.938442	520.08244	0.181646	0.489721	22189.24528
145.569317	475.205379	-87.560654	531.526882	-0.581317	-0.273242	22219.76379
115.050807	479.020193	-91.375467	545.260211	0.944609	-0.273242	22217.4749
89.873037	473.679454	-131.04953	537.630583	0.944609	0.489721	22222.81564
54.776751	482.835007	-167.671741	568.149093	0.181646	-1.036205	22230.44527
36.465645	475.968342	-185.982847	555.178726	0.944609	0.489721	12603.38145
-0.919529	473.679454	-286.693928	479.645415	0.181646	2.015646	22186.19343
-33.726926	479.783156	-258.464307	545.260211	0.944609	-1.036205	51.881466
-65.008399	461.47205	-285.930965	523.897254	0.944609	-0.273242	13.733329
-109.260237	459.183162	-354.597611	498.719484	0.944609	0.489721	11.444441
-129.097268	424.086876	-353.071686	501.008372	-0.581317	0.489721	9.918516
-168.771331	427.138727	-381.301307	456.756533	0.181646	1.252684	8.39259
-209.971319	412.642435	-410.293891	423.186173	-0.581317	-0.273242	21992.40089
-241.252791	398.909106	-450.730916	385.038036	-0.581317	-1.036205	22205.2675
-264.141673	373.731335	-439.286475	362.149154	0.181646	-1.036205	22219.00082
-293.89722	359.235043	-482.012389	324.76398	-0.581317	-0.273242	22210.60823
-316.786102	347.790602	-472.856836	233.971414	-0.581317	-1.036205	22220.52675
-360.274978	289.805434	-491.930904	253.045483	-0.581317	-1.036205	22208.31935
-378.586083	257.760999	-482.775351	196.58624	-0.581317	-0.273242	22193.82305
-415.208295	225.716564	-553.730886	97.401084	0.181646	0.489721	22205.2675
-409.867556	190.620279	-543.049408	79.089979	0.181646	0.489721	22220.52675
-438.86014	158.575844	-490.404979	68.4085	0.944609	-0.273242	22202.97861
-446.489767	111.272154	-501.086457	15.764071	0.181646	-1.036205	22222.81564
-480.82309	106.694378	-472.856836	-33.828506	-0.581317	-0.273242	22224.34156
-503.711972	51.76106	-456.834618	-73.502569	-0.581317	-1.799167	22209.84527
-484.637904	30.398104	-466.753134	-146.746992	0.944609	0.489721	22217.4749
-488.452718	-21.483362	-511.004973	-232.198818	-0.581317	0.489721	22186.19343
-480.82309	-41.320393	-413.345742	-225.332153	0.944609	1.252684	22220.52675
-474.719388	-87.86112	-384.353158	-255.0877	0.944609	1.252684	22238.83786
-457.934208	-120.668518	-355.360574	-269.583992	0.181646	-1.036205	22234.26008
-460.986059	-180.179612	-342.390208	-324.517309	0.181646	2.015646	22216.71194
-432.756438	-203.831456	-316.449475	-360.376558	0.181646	-0.273242	22211.3712
-412.156444	-245.031444	-265.330971	-397.761732	-0.581317	-1.036205	22210.60823
-401.474966	-277.075879	-246.256903	-423.702465	0.181646	-0.273242	22192.29713
-377.060158	-305.3055	-181.40507	-445.065422	-0.581317	-0.273242	22197.63787
-341.200909	-333.535122	-147.071747	-474.820968	0.181646	-1.036205	22208.31935
-305.341661	-350.320302	-176.827294	-515.257993	0.181646	0.489721	22196.87491
-273.297226	-403.727693	-89.086579	-544.250577	0.181646	0.489721	22197.63787
-238.20094	-431.957315	-52.464368	-574.006124	-1.344279	-1.036205	22193.82305
-206.156505	-447.979532	-26.523635	-582.398714	-0.581317	0.489721	22193.82305
-142.830598	-482.312855	57.402266	-555.695019	0.181646	-1.036205	22195.34898
-113.075051	-499.098036	93.261515	-557.220944	-1.344279	-1.036205	22211.3712
-58.904697	-508.253588	155.824459	-532.043174	0.181646	-0.273242	22228.91934
-36.778777	-528.09062	193.209634	-508.391329	0.944609	1.252684	22216.71194
21.206391	-518.935067	245.0911	-532.806136	1.707572	0.489721	22225.86749
55.539714	-512.831365	279.424423	-529.754285	0.181646	0.489721	22232.73415
77.665633	-524.275806	321.387373	-525.176509	0.181646	-1.799167	22216.71194
128.021174	-520.460992	331.305889	-502.287627	-0.581317	1.252684	22221.28971
178.376714	-499.860998	369.454026	-528.991323	0.944609	-0.273242	22253.33415
216.524851	-481.549893	391.579945	-453.458012	-1.344279	-1.036205	22241.12674
247.043361	-464.00175	455.668815	-410.732099	0.181646	0.489721	22229.6823
286.717423	-447.216569	463.298442	-402.339508	0.181646	-0.273242	22238.83786
314.947044	-409.831395	484.661399	-361.139521	0.181646	-1.036205	22234.26008
330.969262	-400.675843	512.89102	-340.539527	-0.581317	0.489721	22216.71194
367.591473	-365.579557	527.387312	-265.006216	0.181646	-0.273242	22227.39341
401.161834	-342.690675	536.542865	-232.198818	-0.581317	0.489721	22229.6823
408.791461	-297.675873	528.150275	-174.976613	0.181646	1.252684	22218.23786
426.339604	-252.661072	538.068791	-171.161799	-1.344279	-0.273242	22225.86749
443.887747	-229.772189	508.313244	-135.302551	-1.344279	-0.273242	22209.84527
459.909964	-184.757388	518.23176	-86.472935	-0.581317	-1.036205	22195.34898
468.302555	-140.505549	526.62435	-14.754438	-0.581317	0.489721	22206.79342
482.035884	-90.912971	502.972505	31.023326	0.181646	-0.273242	22223.5786
468.302555	-52.001872	483.898436	91.297382	-0.581317	1.252684	22202.21564
466.013666	-20.7204	466.350293	125.630706	0.181646	0.489721	22214.42305
460.672927	24.294402	441.172523	150.808476	-0.581317	0.489721	22212.13416
443.887747	74.649943	446.513262	202.689942	0.944609	-0.273242	22212.89712
429.391455	106.694378	451.091039	247.704743	-0.581317	-0.273242	22217.4749
405.73961	143.316589	396.157722	255.334371	0.181646	0.489721	22193.06009
403.450722	187.568428	367.165138	313.319539	0.181646	-0.273242	22204.50453
398.109983	229.531378	294.683678	330.104719	0.181646	0.489721	22219.76379
376.747026	252.42026	299.261454	382.749148	0.181646	0.489721	22230.44527
358.43592	284.464695	243.565174	417.082471	0.181646	0.489721	22218.23786
349.280368	323.375795	208.468888	439.971353	0.181646	-0.273242	22209.08231
319.524821	365.338745	168.031863	468.200974	0.181646	-0.273242	22211.3712
294.347051	404.249845	113.861509	455.993571	0.944609	0.489721	22217.4749
251.621137	408.064659	92.498552	507.875037	-0.581317	1.252684	22196.11194
231.784106	438.583168	17.728204	533.052807	0.944609	1.252684	22209.84527
[truncated: 28,725 more rows]
