# Supplementary material for: Dynamic analysis of slant cracked rotor system considering nonlinear oil film force
Source: PLoS One. 2024 Jan 25;19(1):e0294293. doi: 10.1371/journal.pone.0294293 (PMC10810477; doi:10.1371/journal.pone.0294293)
Supplement: S1 File — These data were measured by two eddy current sensors, model WT0150. (ZIP) [file pone.0294293.s001.zip › 2021.3.18 Test data for plain bearings/2021.3.18 (P=0.2Mpa, Z=8.1g Non-monitoring disk clockwise126°+4.0g)/2000.csv]

1024	30720	7	0	3
8	8	8	8	10	10	1
3	3	3	3	1	1	4
2	1	4	3	0	0	0
0	0	0	0	0.000049	0.000031	20690.93945
402.107986	970.141543	417.6158	1683.012895	3.349677	-0.295486	22242.65267
217.471004	996.845239	131.504774	1717.346218	0.297826	1.230439	22223.5786
43.5155	955.645251	-117.221078	1702.849926	1.060788	2.756365	79.348125
-135.01778	892.319344	-484.969117	1509.057391	2.586714	0.467477	12.970367
-337.202906	833.571213	-718.435715	1331.287074	-2.754025	-1.821411	21474.34919
-495.899155	713.786064	-966.398604	1081.035296	-1.2281	-1.821411	22201.45268
-665.276883	536.778709	-1212.072606	749.146505	-1.2281	-1.821411	22212.89712
-801.08425	364.34913	-1369.24293	424.887342	-0.465137	0.467477	22195.34898
-926.210139	175.134371	-1461.561421	101.391142	-2.754025	1.230439	22192.29713
-998.691599	11.860346	-1530.99103	-192.349512	0.297826	0.467477	22191.53417
-989.536046	-184.984041	-1479.109564	-549.416073	-1.2281	-3.347337	22170.17121
-939.943468	-378.013613	-1449.354017	-863.756721	-0.465137	-1.821411	22169.40825
-865.17312	-531.369123	-1255.561482	-1095.697393	-1.2281	0.467477	22215.18601
-736.99538	-680.909819	-1037.354139	-1336.030655	0.297826	1.993402	22229.6823
-589.743572	-780.857938	-829.828275	-1498.541718	-1.2281	1.230439	22215.94897
-402.054738	-877.754206	-427.746912	-1526.771339	0.297826	0.467477	22226.63045
-197.580725	-939.554187	-87.465532	-1608.408352	-1.2281	0.467477	22228.15638
-6.077078	-962.443069	232.215855	-1542.793556	-0.465137	0.467477	22211.3712
216.708041	-941.843076	525.193546	-1466.497283	2.586714	0.467477	22242.65267
380.74503	-860.969025	806.726796	-1345.94917	2.586714	2.756365	22254.86007
553.174608	-777.043124	1034.089692	-1189.541809	0.297826	1.993402	22234.26008
671.433832	-661.072788	1145.482251	-1020.164082	1.823751	1.230439	22201.45268
759.174547	-500.087651	1312.571091	-721.082689	-0.465137	-1.058449	22222.81564
801.137498	-345.969178	1338.511824	-411.319818	0.297826	-0.295486	22196.11194
823.263417	-133.102574	1356.822929	-68.749549	2.586714	0.467477	22192.29713
835.470821	105.704762	1382.763662	356.220696	-0.465137	1.230439	22222.05268
817.159715	336.882472	1285.867395	686.583561	0.297826	1.993402	22202.97861
798.085647	523.808342	1180.578537	987.953842	0.297826	1.230439	22219.00082
729.419	704.630511	1064.608201	1316.027819	-0.465137	-1.058449	22230.44527
596.663484	826.704549	836.482343	1535.761087	-1.991063	-1.821411	22195.34898
484.507962	934.282295	552.660205	1660.886976	-2.754025	-0.295486	22202.97861
357.856148	1001.423015	335.215825	1728.790659	-2.754025	1.230439	22200.68972
177.796942	994.556351	68.94183	1731.079548	-1.991063	2.756365	22208.31935
10.708102	960.223028	-198.858091	1661.649939	1.060788	1.993402	30.518509
-169.351104	893.082307	-540.665397	1474.724068	1.823751	-1.058449	12.207404
-370.773266	812.971219	-802.361616	1267.198204	-0.465137	-1.058449	22018.34162
-537.862106	680.978666	-1053.376356	979.561252	1.060788	1.230439	22201.45268
-693.506504	517.70464	-1220.465196	680.479859	-1.991063	1.230439	22205.2675
-807.950914	308.65285	-1353.983675	364.613286	-1.2281	0.467477	22203.74157
-913.239772	140.038085	-1491.316967	36.539309	1.060788	-0.295486	22219.00082
-969.699015	-48.413711	-1520.309551	-280.090227	1.823751	-1.821411	22219.76379
-975.039754	-244.495134	-1503.524371	-641.734564	-0.465137	-1.821411	22205.2675
-940.706431	-400.902495	-1368.479967	-901.141895	2.586714	0.467477	22196.87491
-830.839796	-553.495042	-1190.709649	-1147.578859	-0.465137	2.756365	22234.26008
-700.373168	-721.346845	-974.791195	-1339.845468	1.823751	1.993402	22231.20823
-551.595435	-812.902373	-734.457932	-1505.408382	0.297826	0.467477	22213.66009
-365.432527	-908.272715	-385.783962	-1550.423184	1.060788	-1.058449	22224.34156
-144.936296	-939.554187	-74.495165	-1564.156513	-0.465137	-0.295486	22231.97119
46.567351	-959.391218	253.578812	-1522.193562	0.297826	1.230439	22214.42305
231.204333	-941.080113	555.712056	-1500.830606	-2.754025	1.230439	22206.03046
407.448726	-849.524584	826.563827	-1294.067704	0.297826	1.993402	22212.13416
539.441279	-795.35423	1051.637835	-1130.030716	-1.991063	-1.058449	22196.11194
692.796789	-643.524645	1156.926692	-961.415951	-1.991063	-1.821411	22181.61565
769.856026	-487.880247	1304.941463	-694.378993	-0.465137	-0.295486	22208.31935
817.159715	-325.369184	1314.859979	-368.593904	-0.465137	0.467477	22199.16379
810.293051	-98.769251	1346.904414	-33.653263	-0.465137	1.230439	22187.71935
830.893044	119.438092	1349.956265	375.294764	0.297826	1.230439	22222.05268
830.893044	330.015807	1271.371103	707.183555	-2.754025	-3.347337	22208.31935
787.404168	529.149081	1156.16373	1045.176047	0.297826	-1.821411	22217.4749
701.952342	697.763846	992.126741	1309.161154	2.586714	1.993402	22235.786
581.40423	838.14899	783.074951	1517.449981	1.060788	0.467477	22247.23045
438.730198	936.571183	550.371317	1683.012895	1.823751	1.993402	22239.60082
296.056166	987.689686	249.001035	1699.035113	1.823751	1.993402	22235.02304
151.093246	986.926723	39.949246	1706.66474	-1.2281	0.467477	22239.60082
-19.047444	951.067475	-271.339551	1639.524019	-0.465137	-0.295486	23.651845
-212.83998	896.134158	-554.398727	1470.909254	0.297826	-0.295486	3988.769189
-398.239925	789.319375	-811.517169	1258.042651	1.823751	3.519328	22157.96381
-543.965807	671.06015	-1042.694878	965.827923	1.823751	2.756365	22198.40083
-724.787976	483.371317	-1257.087407	633.939132	-0.465137	1.230439	22195.34898
-826.26202	290.341745	-1387.554035	332.568851	0.297826	-1.058449	22206.79342
-934.602729	116.386241	-1447.065129	-23.734747	-1.991063	-0.295486	22181.61565
-964.358275	-65.961854	-1473.005862	-343.416134	-0.465137	-0.295486	22184.6675
-1014.713816	-263.569202	-1455.457719	-674.541962	-0.465137	0.467477	22167.11936
-899.506443	-448.206185	-1359.324414	-953.786323	-1.991063	0.467477	22192.29713
-812.528691	-602.324658	-1122.805966	-1184.964033	-1.991063	-0.295486	22215.94897
-687.402802	-735.080174	-937.40602	-1402.408413	1.060788	-1.058449	22232.73415
-527.94359	-844.946808	-712.332013	-1527.534302	-1.991063	-2.584374	22214.42305
-337.202906	-918.954193	-383.495073	-1600.778724	-1.2281	-0.295486	22222.05268
-127.388153	-958.628256	-61.524798	-1583.230581	1.060788	1.230439	22231.20823
96.922892	-979.22825	350.475079	-1538.978743	-0.465137	1.230439	22217.4749
284.611725	-912.850492	606.830559	-1416.141742	1.823751	-0.295486	22244.94156
437.967235	-835.028292	868.526778	-1310.852884	1.060788	-1.821411	22244.94156
586.744969	-748.05054	1056.978574	-1154.445523	-0.465137	-1.821411	22233.49712
721.02641	-625.976502	1231.697041	-940.052994	1.823751	-1.058449	22205.2675
775.959727	-448.969147	1311.045165	-621.13457	-0.465137	1.993402	22226.63045
816.396752	-265.858091	1341.563675	-312.134662	2.586714	4.28229	22201.45268
829.367119	-61.384077	1368.26737	87.657812	-0.465137	0.467477	22196.87491
831.656007	176.660297	1357.585892	456.168814	-0.465137	-3.347337	22214.42305
827.841194	375.793571	1261.452587	797.97612	-1.2281	-1.058449	22219.76379
786.641206	559.667591	1121.830406	1097.057513	-0.465137	2.756365	22215.94897
682.115311	738.200871	986.786002	1393.087055	-2.754025	4.28229	22207.55638
548.596832	857.223058	746.45274	1578.487	-1.991063	1.993402	22209.84527
408.211688	967.089692	522.904658	1719.635107	-3.516988	-1.058449	22191.53417
286.13765	1009.815605	231.452892	1731.84251	1.823751	0.467477	22209.08231
132.78214	983.874872	1.801109	1730.316585	-0.465137	0.467477	1274.910733
-53.380768	943.437847	-331.613607	1597.561069	1.060788	1.993402	16.78518
-247.936265	867.904536	-626.117224	1411.398161	-0.465137	1.993402	15939.8175
-423.417695	775.586045	-847.376418	1217.605626	0.297826	1.993402	21625.41582
-611.106528	607.734243	-1163.242991	905.553866	1.060788	0.467477	22189.24528
-714.86946	435.304665	-1373.057743	587.398405	1.060788	-0.295486	22186.95639
-845.336088	272.793602	-1410.442917	266.954056	1.060788	-1.821411	22218.23786
-946.04717	101.126986	-1466.139197	-60.356959	1.823751	0.467477	22216.71194
-978.854567	-114.791469	-1496.657707	-390.719824	1.823751	1.230439	22223.5786
-965.121238	-289.509935	-1442.487352	-744.734534	-0.465137	0.467477	22199.16379
-896.454592	-464.228402	-1312.020724	-976.675206	0.297826	-1.058449	22223.5786
-778.95833	-619.872801	-1102.968934	-1219.297356	4.112639	-1.821411	22225.86749
-658.410218	-772.465348	-886.287517	-1447.423214	-2.754025	-3.347337	22224.34156
-494.37323	-870.124578	-573.472795	-1538.21578	0.297826	-0.295486	22219.76379
-287.610328	-934.976411	-266.761775	-1600.778724	0.297826	1.993402	22222.05268
-86.188165	-973.88751	83.438122	-1568.734289	0.297826	0.467477	22228.91934
106.078444	-967.020846	378.704701	-1507.69727	-0.465137	-1.058449	22221.28971
297.582091	-908.272715	691.519423	-1416.904705	-1.991063	-1.821411	22196.87491
459.330192	-831.976441	928.037871	-1272.704748	-1.991063	-0.295486	22207.55638
613.448664	-718.294994	1114.963742	-1085.015914	-1.2281	1.230439	22183.14158
723.315299	-582.487626	1247.719258	-832.475248	-1.991063	1.230439	22190.7712
795.033796	-400.902495	1363.689594	-510.504973	-0.465137	1.993402	22208.31935
825.552305	-201.006258	1350.719228	-155.727301	-0.465137	2.756365	22200.68972
856.833778	8.045532	1386.578476	210.494813	0.297826	-1.821411	22198.40083
865.226368	239.223241	1340.037749	533.228051	0.297826	-1.821411	22210.60823
847.678225	449.037994	1289.682209	891.057574	-1.991063	-0.295486	22215.18601
797.322684	646.645343	1161.504469	1214.553775	1.823751	4.28229	22215.18601
680.589385	793.134188	950.163791	1500.664801	1.823751	1.230439	22249.51933
547.070906	903.000822	731.193485	1664.70179	0.297826	-1.821411	22247.23045
404.396875	980.823021	496.963925	1734.894361	1.060788	-2.584374	22224.34156
265.537656	1006.000792	216.9566	1769.227684	0.297826	1.993402	22235.02304
94.634003	978.534133	-69.154426	1716.583256	1.060788	3.519328	1204.718162
-95.343718	919.02304	-424.695061	1555.598118	1.823751	4.28229	16.022217
-303.632545	854.93417	-670.369063	1374.012987	-1.2281	-0.295486	18974.88327
-484.454714	721.415691	-948.850462	1115.368619	-0.465137	-1.058449	22204.50453
-627.128746	584.082398	-1193.7615	800.265009	1.060788	-0.295486	22195.34898
-759.121299	406.312081	-1418.072545	468.376218	-0.465137	-1.058449	22184.6675
-914.765698	221.675098	-1493.605856	179.976304	-3.516988	-0.295486	22196.87491
-991.061971	24.830712	-1534.042881	-167.171742	-1.2281	1.993402	22184.6675
-1009.373077	-162.095158	-1518.020663	-483.038315	-0.465137	-1.058449	22170.17121
-973.513828	-327.658072	-1485.213266	-790.512298	-1.991063	-1.821411	22186.19343
-877.380523	-503.139502	-1278.450364	-1051.445554	0.297826	-1.821411	22209.84527
-769.802778	-658.7839	-1058.717096	-1270.415859	-0.465137	0.467477	22219.00082
-613.395416	-774.754236	-856.53197	-1419.956556	-0.465137	1.230439	22229.6823
-429.521397	-858.680137	-488.783931	-1526.771339	0.297826	1.230439	22222.81564
-207.49924	-947.946777	-200.384017	-1674.023147	-0.465137	-0.295486	22217.4749
-23.625221	-976.176399	160.497358	-1569.497252	1.823751	0.467477	22227.39341
183.900644	-960.154181	481.70467	-1529.82319	1.823751	0.467477	22238.07489
363.196887	-885.383833	768.578659	-1386.386195	0.297826	0.467477	22239.60082
511.97462	-815.954224	991.363778	-1198.697362	-1.2281	0.467477	22245.70452
663.041242	-684.724633	1159.215581	-1031.608523	1.823751	2.756365	22212.89712
757.648622	-545.865415	1304.941463	-761.519714	3.349677	1.230439	22213.66009
818.685641	-384.117315	1343.852563	-436.497588	0.297826	0.467477	22215.94897
829.367119	-176.59145	1375.896998	-111.475462	1.823751	1.230439	22197.63787
842.337486	48.482557	1412.519209	294.420714	0.297826	1.230439	22202.97861
860.648591	278.897304	1311.808128	643.094685	-1.2281	1.230439	22210.60823
811.818976	478.030578	1259.163699	946.753854	1.060788	2.756365	22230.44527
746.967143	632.149051	1103.519301	1223.709328	0.297826	1.993402	22215.18601
621.078292	791.608263	897.519362	1483.116658	-0.465137	-0.295486	22204.50453
498.241291	908.341561	625.904627	1627.316615	-2.754025	-2.584374	22209.84527
331.152452	964.800804	395.489881	1693.694374	0.297826	2.756365	22193.82305
199.922861	979.297096	123.112184	1714.294367	-2.754025	2.756365	22210.60823
34.359947	957.171177	-148.50255	1673.857342	0.297826	1.993402	93.081454
-173.165917	889.267493	-474.287639	1507.531466	1.060788	0.467477	14.496292
-349.410309	813.734182	-756.583852	1325.183372	1.060788	-2.584374	21372.11219
-498.188043	699.289772	-1012.176369	1041.361233	-1.2281	-1.058449	22204.50453
-670.617622	534.48982	-1232.6726	739.990952	2.586714	1.993402	22192.29713
-791.165734	366.638018	-1356.272563	450.828075	-1.2281	2.756365	22179.32676
-914.765698	185.81585	-1495.131781	122.754098	1.060788	1.230439	22237.31193
-964.358275	11.860346	-1510.391036	-191.586549	-0.465137	-1.821411	22222.81564
-996.40271	-192.613668	-1479.109564	-528.053116	1.823751	-1.821411	22201.45268
-926.973101	-354.361768	-1421.887358	-839.341913	0.297826	-1.821411	22210.60823
-844.573126	-526.028384	-1212.072606	-1088.830728	1.823751	2.756365	22235.786
-749.202784	-675.56908	-1001.49489	-1307.801033	-0.465137	2.756365	22216.71194
-566.85469	-808.324597	-731.406081	-1458.867655	-0.465137	-1.058449	22225.10453
-379.928819	-893.01346	-416.302471	-1521.4306	0.297826	-1.821411	22228.91934
-204.447389	-953.287517	-92.043308	-1543.556519	2.586714	1.230439	22216.71194
-13.706705	-950.998628	216.9566	-1582.467619	-0.465137	1.230439	22226.63045
200.685824	-942.606038	531.297248	-1470.312096	-1.2281	0.467477	22210.60823
375.404291	-875.465317	803.674945	-1381.808419	-4.279951	1.230439	22193.82305
533.337577	-796.117193	1028.748953	-1193.356623	0.297826	3.519328	22208.31935
676.011609	-681.672782	1178.289649	-976.675206	0.297826	-1.058449	22202.21564
753.833808	-513.82098	1301.889612	-755.416012	-2.754025	-3.347337	22194.58602
801.137498	-339.102513	1346.141451	-401.401302	-0.465137	-1.058449	22209.84527
820.974529	-136.154425	1366.741445	-20.682896	-0.465137	0.467477	22198.40083
832.41897	96.549209	1381.237737	341.724404	0.297826	1.993402	22194.58602
819.448603	327.726919	1232.460003	643.857648	0.297826	0.467477	22196.11194
795.033796	503.208348	1212.622972	1012.368649	1.060788	-1.058449	22230.44527
741.626404	686.319405	1021.119325	1298.479676	1.823751	-1.058449	22226.63045
614.211627	828.993437	833.430492	1534.998124	2.586714	0.467477	22246.46748
481.456111	942.674885	607.593522	1686.827709	1.823751	1.993402	22251.04526
336.493191	993.793388	334.452862	1734.894361	0.297826	2.756365	22226.63045
193.819159	988.452649	104.038115	1753.205467	3.349677	3.519328	22235.02304
11.471065	959.460065	-230.902526	1653.257348	-1.991063	-1.058449	33.57036
-180.032582	894.608232	-528.457993	1480.82777	-0.465137	0.467477	12.970367
-392.136223	800.000853	-795.494951	1264.909315	-1.991063	-1.058449	21982.48238
-527.94359	668.008299	-1043.457841	981.087177	-1.2281	1.230439	22209.84527
-674.432435	494.052795	-1234.961488	674.376157	-1.2281	2.756365	22189.24528
-815.580542	303.312111	-1390.605886	353.168845	1.060788	1.230439	22180.85269
-945.284207	136.223272	-1472.242899	51.798564	-1.2281	-1.058449	22197.63787
-987.247158	-43.072971	-1514.20585	-293.823556	-1.2281	-1.821411	22192.29713
-977.328642	-230.761805	-1485.213266	-610.453092	-1.2281	-0.295486	22164.06751
-922.395325	-411.583973	-1350.931824	-906.482634	-1.2281	0.467477	22208.31935
-835.417573	-571.043185	-1182.317059	-1129.267753	0.297826	1.993402	22228.91934
-686.639839	-718.294994	-986.235636	-1355.867686	1.060788	1.230439	22219.00082
-547.017658	-810.613485	-687.917205	-1506.171345	-1.2281	-1.821411	22225.10453
-352.46216	-899.880125	-374.339521	-1600.015762	0.297826	-1.821411	22231.20823
-148.75111	-958.628256	-45.502581	-1558.052811	1.060788	0.467477	22212.89712
33.596984	-954.050479	300.882502	-1542.030594	1.823751	1.993402	22225.10453
229.678408	-925.057895	583.178714	-1432.926922	3.349677	1.993402	22255.62304
412.789465	-868.598653	854.030486	-1314.667698	1.823751	-0.295486	22229.6823
569.959788	-757.969056	1043.245245	-1142.23812	3.349677	-0.295486	22227.39341
705.004193	-633.60613	1215.674823	-901.141895	0.297826	-4.1103	22225.86749
791.981945	-479.487657	1340.037749	-646.312341	0.297826	-1.058449	22211.3712
827.841194	-293.324749	1372.082184	-296.112444	0.297826	1.993402	22198.40083
833.944895	-78.169257	1387.341439	76.213371	-0.465137	2.756365	22209.08231
845.389336	153.771415	1391.919215	421.835491	-1.991063	-1.058449	22196.87491
836.233784	365.112093	1307.993314	778.139089	1.823751	-0.295486	22207.55638
807.2412	559.667591	1195.837792	1094.768625	0.297826	-1.821411	22229.6823
701.189379	709.97125	1050.874872	1357.227807	-1.991063	0.467477	22202.97861
592.848671	854.93417	815.882349	1586.87959	-1.2281	1.230439	22200.68972
470.774633	957.934139	538.926875	1677.672156	-2.754025	1.230439	22209.08231
309.789495	976.245245	287.912135	1730.316585	-0.465137	1.230439	22212.89712
164.063612	962.511916	17.060363	1737.946212	0.297826	-0.295486	11538.28547
-22.099295	948.778587	-291.939545	1614.346249	-0.465137	-1.058449	22.125919
-241.069601	878.586015	-571.946869	1437.338894	0.297826	1.230439	2626.11774
-404.343627	780.926784	-854.243082	1224.47229	-0.465137	3.519328	22137.36381
-554.647286	635.200902	-1087.70968	926.916823	1.060788	2.756365	22206.79342
-713.343535	475.74169	-1288.368879	611.05025	0.297826	1.230439	22194.58602
-823.210169	279.660266	-1439.435501	279.924422	2.586714	0.467477	22212.13416
-952.150872	115.623278	-1541.672508	-58.831033	0.297826	-1.058449	22228.91934
-986.484195	-71.302593	-1512.679924	-342.653171	1.823751	1.230439	22235.02304
-988.01012	-269.672904	-1518.783626	-675.304925	1.823751	1.230439	22190.00824
-904.847182	-449.73211	-1339.487383	-947.682622	2.586714	1.230439	22235.02304
-801.08425	-587.828366	-1132.724481	-1197.171437	-0.465137	-1.058449	22232.73415
-672.143547	-711.428329	-919.857878	-1368.07509	0.297826	-1.821411	22213.66009
-521.839888	-833.502367	-623.828336	-1506.934308	-1.991063	-4.1103	22221.28971
-313.551061	-931.92456	-305.672874	-1610.69724	-0.465137	1.230439	22231.97119
-112.891861	-972.361585	55.971463	-1563.39355	-0.465137	1.230439	22213.66009
90.81919	-956.339368	346.660266	-1528.297264	0.297826	0.467477	22223.5786
293.767278	-943.369001	657.1861	-1416.904705	-1.991063	-1.058449	22209.08231
441.782049	-854.865324	905.148989	-1297.882518	-1.2281	-1.821411	22196.11194
606.582	-751.865354	1075.289679	-1128.50479	-1.2281	-0.295486	22169.40825
721.789373	-628.265391	1236.274817	-906.482634	-1.2281	-0.295486	22206.03046
788.167131	-442.102483	1356.059967	-579.17162	0.297826	1.993402	22209.84527
826.315268	-234.576618	1372.082184	-228.971723	-1.2281	2.756365	22196.87491
843.100448	-39.258158	1420.911799	124.280024	0.297826	-1.058449	22211.3712
856.070815	194.20844	1357.585892	489.739175	1.823751	-1.058449	22208.31935
819.448603	403.26023	1297.311836	830.020555	-0.465137	-0.295486	22204.50453
798.085647	591.712026	1174.474835	1150.464905	0.297826	4.28229	22228.15638
697.374566	769.482343	952.452679	1396.138906	-0.465137	2.756365	22251.80822
562.330161	874.008238	751.030516	1606.716622	2.586714	2.756365	22239.60082
435.678347	967.089692	490.860223	1689.87956	3.349677	0.467477	22241.12674
273.930247	1006.763755	229.926967	1739.472138	1.823751	1.230439	22241.88971
124.38955	979.297096	-25.66555	1732.605473	1.823751	1.993402	1557.969909
-70.928911	938.860071	-341.532123	1599.849957	-0.465137	1.230439	17.548143
-266.247371	859.511946	-610.095006	1418.264826	1.060788	3.519328	15124.21033
-448.595465	751.9342	-891.628256	1158.857495	0.297826	0.467477	22177.03787
-588.217646	617.652759	-1124.331891	882.664984	1.823751	-1.058449	22202.21564
-745.38797	427.675037	-1330.33183	556.879896	-1.2281	-1.821411	22195.34898
-872.802747	239.986204	-1476.820675	237.198509	-3.516988	-0.295486	22172.4601
-958.254574	76.712178	-1505.050297	-121.393978	-1.991063	1.230439	22183.90454
-974.276791	-120.895171	-1530.99103	-450.99388	-0.465137	1.230439	22186.95639
-981.143456	-294.087712	-1470.716974	-759.993788	-1.991063	-2.584374	22174.74899
-888.824964	-464.228402	-1308.205911	-1005.66779	-2.754025	-4.1103	22212.89712
-789.639809	-606.902434	-1132.724481	-1213.193654	-0.465137	-3.347337	22231.20823
-646.965777	-742.709801	-830.591237	-1413.089891	0.297826	-1.821411	22215.18601
-456.988055	-854.102361	-555.924652	-1536.689854	-1.2281	-1.058449	22219.76379
-265.484408	-940.31715	-249.976595	-1586.282432	-1.2281	0.467477	22228.91934
-61.010395	-957.10233	116.245519	-1552.712072	-0.465137	0.467477	22218.23786
134.308066	-951.761591	385.571365	-1519.141712	3.349677	-1.058449	22235.786
314.367272	-889.961609	639.637957	-1442.082475	2.586714	-1.821411	22252.57118
471.537595	-824.346814	940.245275	-1274.230673	-0.465137	0.467477	22240.36378
600.478298	-726.687584	1101.230413	-1104.852945	1.823751	2.756365	22193.82305
727.130112	-587.828366	1226.356301	-864.519683	1.823751	1.230439	22227.39341
791.981945	-416.16175	1312.571091	-584.512359	-0.465137	1.993402	22222.05268
794.270833	-247.546985	1317.148867	-244.993941	1.060788	-1.058449	22192.29713
817.922678	-20.947052	1319.437755	124.280024	1.823751	-1.821411	22215.94897
818.685641	210.99362	1267.556289	459.983628	-0.465137	0.467477	22212.89712
785.11528	414.704671	1189.73409	846.042773	-0.465137	2.756365	22216.71194
740.863442	595.526839	1073.763754	1152.753793	-2.754025	2.756365	22227.39341
640.915323	756.511977	862.423076	1389.272242	-3.516988	-0.295486	22208.31935
508.159807	870.956387	634.297218	1586.116628	-3.516988	-1.821411	22196.11194
365.485775	949.541549	352.001005	1667.75364	0.297826	-0.295486	22203.74157
237.308035	983.874872	163.549209	1703.612889	-2.754025	2.756365	22215.94897
90.056227	970.904506	-85.939606	1708.190666	-1.2281	2.756365	573.747978
-109.077047	916.734152	-402.569142	1567.042559	0.297826	3.519328	16.022217
-291.425141	862.563797	-692.494982	1405.294459	-0.465137	-1.058449	20293.28288
-449.358428	742.778648	-887.05048	1151.99083	-0.465137	-1.821411	22185.43046
-616.447267	581.79351	-1147.220773	854.435363	0.297826	-1.821411	22192.29713
-743.099082	413.178745	-1315.835538	525.598423	-0.465137	-0.295486	22196.11194
-875.091635	210.99362	-1400.524402	205.917037	1.060788	1.993402	22210.60823
-942.995319	27.882563	-1495.894744	-160.305077	1.060788	0.467477	22223.5786
-952.150872	-131.576649	-1495.894744	-531.86793	1.823751	-2.584374	22219.00082
-972.750866	-307.058078	-1444.013278	-815.690068	1.060788	-4.873262	22202.97861
-859.069418	-494.746912	-1233.435562	-1046.867777	1.823751	-0.295486	22229.6823
-751.491672	-642.761683	-1028.961549	-1290.25289	-0.465137	0.467477	22227.39341
-632.469485	-785.435714	-823.724573	-1427.586183	-1.2281	1.230439	22215.94897
-453.173242	-889.198647	-541.42836	-1545.082445	-0.465137	-0.295486	22219.76379
-247.936265	-957.865293	-191.228464	-1587.045395	-1.2281	-1.058449	22229.6823
-42.699289	-957.865293	139.134401	-1568.734289	0.297826	0.467477	22225.10453
161.774724	-963.968995	444.319496	-1512.275047	-3.516988	0.467477	22194.58602
314.367272	-907.509752	676.260168	-1388.675084	-1.2281	2.756365	22208.31935
500.530179	-797.643118	928.800834	-1241.423275	-0.465137	2.756365	22207.55638
629.470882	-692.354261	1092.07486	-1057.549256	-0.465137	1.993402	22177.80084
744.678255	-542.050601	1195.074829	-847.734503	-1.991063	-1.058449	22205.2675
805.715274	-373.435837	1320.963681	-492.95683	1.060788	-0.295486	22222.05268
830.893044	-178.117376	1338.511824	-105.37176	1.060788	-1.058449	22190.00824
834.707858	40.85293	1377.422923	270.005906	-0.465137	-1.058449	22208.31935
839.285635	272.793602	1320.200718	578.242852	-1.2281	1.230439	22202.21564
817.922678	467.3491	1256.874811	936.835339	1.060788	2.756365	22216.71194
751.54492	648.934231	1090.548934	1228.287104	1.823751	-0.295486	22243.41563
647.019025	798.474927	867.763815	1426.657416	0.297826	-1.821411	22253.33415
515.026471	915.208226	658.712025	1628.079578	0.297826	-1.821411	22228.15638
383.033918	991.5045	353.52693	1682.249932	0.297826	1.993402	22231.20823
213.65619	977.771171	152.104768	1730.316585	1.060788	3.519328	22243.41563
39.700686	960.223028	-110.354414	1686.827709	1.823751	1.993402	104.525895
-133.491855	909.867487	-417.065434	1541.101826	2.586714	-0.295486	15.259255
-325.758465	844.252692	-727.591268	1348.835216	-0.465137	-1.058449	21726.1269
-482.928788	709.208287	-968.687493	1061.961227	-1.991063	-1.058449	22187.71935
-656.12133	552.037963	-1185.36891	784.242791	2.586714	1.993402	22191.53417
-783.536107	369.689869	-1366.191079	455.405852	1.060788	2.756365	22209.84527
-917.054586	172.845483	-1510.391036	125.805949	-1.2281	0.467477	22177.03787
-988.01012	4.993681	-1566.087316	-246.519866	-1.2281	-1.058449	22180.85269
-1019.291592	-189.561817	-1517.2577	-572.304955	-1.991063	-1.821411	22180.85269
-946.04717	-370.383986	-1393.657737	-843.919689	-1.2281	0.467477	22202.97861
-856.017567	-535.183937	-1318.887389	-1130.793678	-1.2281	1.993402	22215.94897
-733.180566	-687.776484	-1002.257853	-1310.852884	-1.2281	1.230439	22228.91934
-585.928758	-802.983857	-754.294964	-1493.963941	-0.465137	-0.295486	22216.71194
-397.476962	-893.01346	-472.761714	-1545.845407	-0.465137	-1.821411	22213.66009
-182.32147	-949.472703	-108.065525	-1565.682438	-1.2281	-1.058449	22221.28971
18.33773	-950.235666	252.815849	-1551.949109	1.060788	1.230439	22227.39341
218.996929	-960.154181	510.697254	-1479.467649	3.349677	3.519328	22244.94156
398.293173	-881.569019	814.356423	-1394.015823	2.586714	1.993402	22250.2823
560.804236	-793.828305	1003.571182	-1223.11217	0.297826	-1.058449	22213.66009
680.589385	-658.7839	1166.082245	-965.993727	1.060788	-1.058449	22200.68972
795.033796	-513.82098	1340.800712	-711.164173	-1.2281	-1.821411	22214.42305
816.396752	-310.872892	1396.496992	-396.060563	-1.2281	0.467477	22213.66009
862.174517	-97.243326	1436.171054	25.857831	-0.465137	0.467477	22200.68972
865.98933	111.045501	1438.459942	409.628087	-0.465137	-0.295486	22211.3712
850.730076	346.800987	1372.845147	740.753915	-1.2281	-1.821411	22214.42305
817.922678	528.386118	1270.60814	1066.539004	-1.2281	-0.295486	22215.18601
745.441218	692.423107	1091.311897	1348.835216	-1.2281	-0.295486	22204.50453
637.100509	834.334176	844.874933	1538.812938	-2.754025	-0.295486	22211.3712
502.056105	949.541549	566.393534	1645.627721	-1.991063	1.993402	22193.06009
351.752446	1002.948941	306.986203	1708.190666	-1.991063	0.467477	22206.03046
172.456203	973.956357	82.675159	1712.005479	0.297826	1.993402	15150.15107
9.182177	957.934139	-207.250681	1640.286982	-1.2281	-0.295486	22.125919
-193.002948	888.50453	-506.332074	1487.694435	-0.465137	0.467477	12.970367
-384.506595	803.052704	-800.835691	1269.487092	1.060788	2.756365	22080.90457
-553.12136	675.637927	-1067.109686	978.798289	1.823751	1.993402	22193.82305
-701.899094	500.156497	-1264.717035	665.220604	-0.465137	1.230439	22190.00824
-825.499057	323.149142	-1425.702172	329.517	2.586714	0.467477	22225.10453
-925.447176	149.956601	-1538.620657	37.302272	1.060788	-1.821411	22214.42305
-981.906418	-49.176673	-1530.228067	-295.349482	1.060788	-1.058449	22208.31935
-1020.817518	-240.68032	-1547.013247	-702.00862	1.823751	1.993402	22212.13416
-948.336058	-395.561756	-1436.38365	-958.3641	2.586714	1.993402	22235.02304
-825.499057	-579.435775	-1196.050388	-1129.267753	-0.465137	1.230439	22220.52675
-712.580572	-699.220925	-974.791195	-1355.867686	-1.2281	-1.821411	22225.10453
-550.832472	-822.057926	-676.472764	-1490.91209	-1.2281	-1.821411	22225.10453
-358.565862	-915.902342	-340.76916	-1542.030594	-1.2281	0.467477	22217.4749
-143.410371	-958.628256	27.741842	-1538.21578	-1.2281	1.993402	22228.15638
75.559935	-950.998628	337.504713	-1546.60837	-1.2281	1.993402	22228.91934
262.485806	-930.398634	594.623155	-1454.289879	-2.754025	1.230439	22194.58602
424.233906	-863.257914	834.956417	-1349.001021	-1.2281	-1.821411	22210.60823
553.174608	-751.102391	1012.726735	-1171.993666	-1.2281	-3.347337	22167.11936
715.685671	-650.39131	1221.778525	-967.519653	-0.465137	-1.821411	22188.48232
798.085647	-461.176551	1314.097016	-669.201223	-1.991063	0.467477	22207.55638
849.20415	-278.065494	1411.756246	-290.771705	-2.754025	1.993402	22215.94897
868.278219	-61.384077	1420.148837	109.020769	1.823751	2.756365	22204.50453
865.226368	172.08252	1404.126619	460.746591	1.823751	-2.584374	22209.08231
843.863411	390.289863	1354.534041	794.161307	0.297826	-2.584374	22222.05268
814.870827	567.297218	1233.222966	1135.968613	0.297826	0.467477	22213.66009
707.293081	735.911983	1024.934139	1386.983353	2.586714	2.756365	22247.23045
605.819037	853.408244	802.911982	1593.746255	-0.465137	2.756365	22251.80822
449.411676	962.511916	511.460217	1591.457367	1.823751	1.230439	22224.34156
300.633942	1006.000792	303.17139	1738.709175	0.297826	-1.058449	22231.97119
127.441401	992.267463	34.608506	1718.872144	-1.2281	-0.295486	14304.02539
-58.721507	946.489698	-291.939545	1621.975876	-0.465137	0.467477	22.888882
-227.336272	874.771201	-578.050571	1451.072223	-1.2281	1.993402	8064.516129
-414.262142	790.082337	-855.006045	1211.501924	1.823751	3.519328	22170.93417
-584.402832	633.674976	-1108.309674	932.257562	-0.465137	1.230439	22199.16379
-717.921311	459.719472	-1317.361463	598.079883	0.297826	0.467477	22192.29713
-869.750896	265.163974	-1439.435501	302.050341	-2.754025	-1.058449	22193.82305
-990.299008	95.023284	-1532.516955	-75.616213	-2.754025	-1.058449	22183.14158
-1001.74345	-78.93222	-1529.465104	-409.030929	-2.754025	1.230439	22160.25269
-983.432344	-262.80624	-1559.220651	-733.290093	-1.991063	0.467477	22193.06009
-903.321256	-450.495073	-1351.694787	-985.830758	1.060788	0.467477	22219.76379
-829.313871	-591.643179	-1137.302258	-1246.764014	-0.465137	-3.347337	22218.23786
-682.825026	-728.213509	-897.731958	-1352.815835	-1.2281	-4.1103	22226.63045
-517.262112	-830.450516	-627.643149	-1506.934308	-0.465137	-1.058449	22228.91934
-296.002918	-906.74679	-291.176582	-1603.067613	-0.465137	2.756365	22215.94897
-92.291867	-954.813442	65.127016	-1551.186146	-0.465137	1.230439	22225.10453
104.552519	-961.680107	374.126924	-1496.252829	1.060788	0.467477	22252.57118
285.374688	-897.591237	655.660174	-1420.719518	1.823751	-1.058449	22238.07489
442.545011	-835.028292	911.252691	-1264.312157	2.586714	-1.821411	22239.60082
624.893106	-722.87277	1056.978574	-1112.482573	-0.465137	-1.058449	22204.50453
733.996777	-612.243173	1235.511854	-852.312279	-0.465137	0.467477	22206.79342
784.352318	-446.680259	1307.993314	-578.408657	0.297826	1.230439	22212.89712
814.107864	-253.650687	1364.452557	-254.912456	-2.754025	1.230439	22210.60823
826.315268	-27.050754	1371.319221	145.64298	0.297826	-0.295486	22205.2675
827.078231	201.838067	1360.637743	476.768808	-1.991063	-3.347337	22208.31935
805.715274	391.052826	1285.867395	840.702034	0.297826	-0.295486	22229.6823
775.196765	586.371286	1115.726705	1148.176017	-1.2281	5.045253	22216.71194
680.589385	752.697163	963.134157	1400.716683	-1.991063	4.28229	22201.45268
535.626465	864.089723	701.437938	1586.87959	-1.991063	1.230439	22215.18601
398.293173	954.119326	430.586167	1669.279566	-2.754025	-1.058449	22194.58602
279.270986	983.874872	224.586228	1705.901777	-2.754025	-1.058449	22206.79342
105.315482	960.98599	-82.124792	1679.198082	-1.991063	1.230439	1905.117954
-78.558538	927.41563	-368.235819	1598.324031	1.060788	2.756365	19.074068
-258.617744	859.511946	-645.191292	1416.7389	-0.465137	1.230439	14165.16617
-436.388061	761.852716	-880.946778	1151.99083	-0.465137	0.467477	21990.87497
-595.847274	624.519423	-1128.146705	894.872388	-0.465137	-1.821411	22194.58602
-743.099082	439.882441	-1321.93924	550.013231	-1.2281	-1.821411	22187.71935
-837.706461	256.771384	-1404.339215	229.568881	1.823751	1.230439	22228.91934
-937.65458	69.845514	-1516.494738	-109.949536	1.823751	1.230439	22227.39341
-985.721232	-104.872953	-1540.146583	-456.334619	1.060788	-0.295486	22188.48232
-943.758282	-291.798824	-1474.531787	-763.045639	1.823751	-2.584374	22223.5786
-894.165704	-497.0358	-1312.783687	-1001.852976	0.297826	-1.821411	22235.02304
-791.928697	-632.080204	-1147.220773	-1236.845499	1.060788	-1.058449	22214.42305
-656.12133	-754.917205	-842.035678	-1398.593599	-1.991063	0.467477	22222.81564
-459.276944	-874.702355	-569.657981	-1546.60837	1.060788	1.993402	22232.73415
-274.639961	-916.665305	-222.509936	-1558.052811	-1.2281	1.230439	22214.42305
-70.928911	-957.10233	108.615892	-1526.008376	-0.465137	-1.058449	22225.10453
124.38955	-959.391218	406.171359	-1529.060227	-2.754025	-1.821411	22207.55638
320.470974	-906.74679	676.260168	-1451.238028	-2.754025	1.230439	22194.58602
458.567229	-842.65792	892.941585	-1287.20104	-1.2281	1.993402	22200.68972
613.448664	-717.532031	1058.504499	-1089.593691	1.060788	2.756365	22193.82305
721.789373	-577.90985	1222.541488	-865.282646	0.297826	1.993402	22189.24528
807.2412	-402.428421	1284.341469	-544.075334	0.297826	-0.295486	22202.21564
824.789343	-221.606252	1340.037749	-180.905071	1.060788	0.467477	22212.89712
824.02638	-1.110021	1318.674793	181.502229	-0.465137	0.467477	22202.21564
816.396752	219.38621	1297.311836	550.013231	-0.465137	0.467477	22198.40083
813.344902	439.882441	1235.511854	888.005723	-0.465137	0.467477	22230.44527
753.070845	635.200902	1066.134127	1199.29452	1.823751	2.756365	22244.17859
633.285696	783.978635	889.126772	1436.575931	2.586714	0.467477	22244.17859
504.344993	902.23786	648.79351	1628.079578	-0.465137	-1.821411	22241.12674
385.322806	981.585984	392.43803	1685.301783	-1.2281	0.467477	22226.63045
248.752476	1002.185978	183.38624	1776.857312	2.586714	2.756365	22231.20823
92.345115	981.585984	-79.072941	1692.168448	0.297826	2.756365	289.162877
-105.262234	918.260077	-404.095067	1577.724038	-0.465137	0.467477	17.548143
-297.528843	854.93417	-659.687584	1407.583347	1.823751	-0.295486	19969.78668
-476.825087	745.067536	-941.983797	1129.101948	0.297826	-1.821411	22196.87491
-601.188013	584.082398	-1141.880034	815.524263	1.823751	0.467477	22205.2675
-765.987964	395.630602	-1338.72442	483.635473	-1.991063	2.756365	22193.82305
-875.091635	204.126955	-1468.428085	156.324459	0.297826	2.756365	22192.29713
-984.195307	27.1196	-1505.050297	-183.956922	-0.465137	-1.058449	22190.7712
-966.647164	-171.250711	-1508.86511	-529.579042	-1.2281	-4.1103	22150.33418
-955.965685	-339.102513	-1433.331799	-796.616	-1.2281	-1.821411	22209.84527
-869.750896	-497.0358	-1293.709619	-1094.93443	0.297826	-0.295486	22228.15638
-771.328703	-662.598714	-1082.36894	-1310.089922	1.060788	2.756365	22215.94897
-626.365783	-780.094975	-828.302349	-1439.793587	-0.465137	0.467477	22224.34156
-447.06954	-871.650504	-544.480211	-1576.363917	-0.465137	1.230439	22231.20823
-250.225154	-963.968995	-172.154395	-1551.186146	0.297826	0.467477	22215.18601
-51.854842	-969.309734	179.571426	-1564.919476	-0.465137	-1.058449	22222.05268
163.30065	-957.10233	428.297279	-1471.838022	0.297826	1.230439	22253.33415
331.152452	-884.62087	742.637926	-1368.838052	1.823751	3.519328	22234.26008
500.530179	-808.324597	918.882318	-1263.549195	3.349677	3.519328	22211.3712
663.041242	-696.169074	1133.274847	-985.830758	1.060788	1.230439	22219.76379
753.833808	-548.917266	1266.793326	-774.49008	-1.2281	-3.347337	22196.87491
797.322684	-402.428421	1327.067383	-496.771644	-1.2281	-1.821411	22190.7712
824.02638	-174.302562	1375.896998	-113.001387	-0.465137	1.230439	22219.00082
832.41897	41.615892	1364.452557	260.850354	1.060788	2.756365	22211.3712
828.604156	282.712117	1326.30442	595.028032	0.297826	1.230439	22209.08231
806.478237	458.193547	1253.059997	953.620519	-0.465137	-1.058449	22230.44527
752.307883	637.48979	1082.919307	1235.153769	-1.2281	-2.584374	22202.21564
643.204211	786.267524	856.319374	1486.931472	-3.516988	-1.821411	22196.11194
488.322776	895.371195	596.912043	1615.109212	-1.2281	-0.295486	22207.55638
342.596893	960.98599	388.623216	1682.249932	0.297826	3.519328	22214.42305
209.841377	978.534133	120.060333	1741.761026	-1.2281	1.230439	22209.08231
64.115494	954.119326	-180.546985	1643.338833	1.060788	-1.821411	62.562944
-146.462221	909.867487	-478.102453	1497.61295	1.823751	-2.584374	14.496292
-334.151055	835.097139	-719.96164	1325.946334	-0.465137	-0.295486	21632.28248
-503.528782	697.000883	-992.339338	1058.146414	0.297826	2.756365	22200.68972
-675.195398	558.141665	-1195.287426	759.065021	1.823751	1.230439	22205.2675
-778.195368	375.030608	-1371.531818	440.90956	1.823751	1.993402	22219.00082
-920.106437	202.60103	-1498.183632	118.176322	1.060788	-1.058449	22224.34156
-996.40271	24.067749	-1505.050297	-212.186543	1.060788	-1.821411	22212.89712
-991.824934	-186.509966	-1508.102148	-581.460508	0.297826	-1.821411	22183.90454
-935.365691	-369.621023	-1417.309582	-834.001174	1.060788	1.993402	22234.26008
-859.069418	-532.132086	-1225.805935	-1086.54184	1.060788	3.519328	22231.97119
-749.202784	-686.250559	-1025.909698	-1381.045456	1.060788	2.756365	22212.13416
-579.825056	-809.850522	-741.324597	-1474.889873	0.297826	-1.058449	22223.5786
-384.506595	-896.065311	-460.55431	-1531.349115	-1.2281	-2.584374	22231.97119
-189.188135	-976.939361	-90.517382	-1551.186146	-1.2281	1.230439	22214.42305
3.078475	-967.783809	254.341775	-1567.971327	-0.465137	1.993402	22219.76379
209.078414	-951.761591	549.608354	-1519.904674	-3.516988	1.230439	22209.84527
381.507992	-877.754206	795.282355	-1365.786201	-0.465137	2.756365	22200.68972
539.441279	-782.383863	980.6823	-1224.638095	-0.465137	0.467477	22171.69713
667.619019	-667.939453	1165.319282	-985.830758	-0.465137	-2.584374	22203.74157
734.75974	-513.82098	1279.763693	-760.756751	0.297826	-1.058449	22203.74157
788.930094	-363.517321	1311.808128	-464.727209	0.297826	1.230439	22191.53417
807.2412	-146.072941	1344.615526	-56.542145	-0.465137	1.230439	22219.00082
811.818976	88.919582	1301.889612	291.368863	-0.465137	0.467477	22211.3712
783.589355	281.949154	1256.111848	623.257654	1.823751	-1.058449	22211.3712
795.796759	490.237982	1167.608171	986.427916	-0.465137	-1.821411	22227.39341
698.900491	687.845331	973.052673	1255.753763	2.586714	0.467477	22251.04526
595.137559	810.682331	780.786063	1496.849987	1.060788	2.756365	22238.07489
460.856117	929.704518	475.600968	1640.286982	-1.2281	1.230439	22236.54897
305.974682	977.771171	304.697315	1721.161032	1.823751	2.756365	22242.65267
181.611755	986.163761	87.252935	1742.523989	0.297826	-1.058449	22221.28971
-4.551152	929.704518	-242.346967	1635.709206	-0.465137	-0.295486	26.703696
-185.373321	896.89712	-524.64318	1481.590733	1.823751	1.993402	13.733329
-362.380676	810.682331	-787.102361	1302.29449	0.297826	4.28229	22041.23051
-543.202845	693.949032	-1011.413406	1022.287165	-1.2281	1.993402	22196.11194
-676.721324	502.445385	-1211.309643	696.502076	-0.465137	-0.295486	22205.2675
-801.847212	311.704701	-1387.554035	366.139211	-1.991063	0.467477	22179.32676
-904.847182	136.223272	-1464.613272	69.346707	-1.991063	-1.058449	22183.14158
-959.017536	-71.302593	-1495.894744	-286.956891	-0.465137	-1.058449	22170.17121
-973.513828	-213.213662	-1448.591054	-642.497527	-0.465137	0.467477	22172.4601
-905.610145	-403.191383	-1337.961457	-887.408565	-1.2281	0.467477	22211.3712
-812.528691	-561.887633	-1177.739283	-1160.549225	0.297826	-0.295486	22231.97119
-694.269467	-721.346845	-976.31712	-1380.282493	0.297826	-2.584374	22215.18601
-549.306547	-818.243112	-689.443131	-1512.275047	0.297826	-1.058449	22223.5786
-343.306608	-909.035678	-429.272838	-1574.075029	1.060788	1.230439	22231.20823
-173.165917	-972.361585	-72.96924	-1563.39355	0.297826	1.230439	22215.18601
42.752537	-959.391218	294.7788	-1513.800972	2.586714	1.230439	22244.17859
241.122849	-930.398634	558.763907	-1426.82322	1.823751	-0.295486	22252.57118
399.819098	-875.465317	829.615678	-1295.59363	2.586714	-1.058449	22239.60082
554.700534	-762.546832	1016.541549	-1164.364039	-0.465137	-1.821411	22199.92676
681.352348	-624.450577	1204.993345	-895.801155	1.060788	-0.295486	22226.63045
782.826392	-472.620992	1301.12665	-661.571595	-0.465137	1.230439	22215.94897
826.315268	-313.16178	1297.311836	-409.030929	1.060788	2.756365	22185.43046
818.685641	-95.7174	1353.008116	18.228203	-1.2281	-1.821411	22220.52675
820.974529	116.386241	1336.222936	380.635503	-1.2281	-3.347337	22217.4749
819.448603	333.830621	1199.652606	742.279841	-1.2281	-1.821411	22216.71194
756.122696	517.70464	1160.741506	1052.042712	-1.991063	1.230439	22219.76379
666.093093	690.897181	980.6823	1311.450042	-2.754025	2.756365	22209.84527
562.330161	835.097139	738.06015	1540.338863	-0.465137	1.993402	22202.21564
426.522794	931.993406	442.030608	1654.020311	-0.465137	-0.295486	22205.2675
302.159868	990.741537	300.119539	1745.57584	1.823751	0.467477	22222.05268
154.145097	984.637835	12.482587	1729.553622	0.297826	1.230439	6575.975829
-43.462252	942.674885	-296.517321	1611.294398	3.349677	2.756365	19.074068
-220.469607	886.215642	-574.99872	1446.494447	-0.465137	2.756365	6524.857326
-408.15844	780.163822	-844.324567	1230.575992	1.823751	2.756365	22141.17863
-538.625068	636.726827	-1093.050419	963.539034	-1.2281	-1.058449	22179.32676
-684.350951	483.371317	-1301.339246	623.257654	3.349677	-0.295486	22228.15638
-810.239803	284.238043	-1402.050327	319.598484	1.823751	0.467477	22218.23786
-942.995319	106.467725	-1460.798458	-29.838449	2.586714	1.230439	22216.71194
-964.358275	-64.435928	-1505.813259	-360.201314	0.297826	1.993402	22201.45268
-949.099021	-268.146979	-1442.487352	-680.645664	-0.465137	-1.058449	22212.89712
-897.217555	-435.998781	-1304.391097	-943.867808	2.586714	-2.584374	22226.63045
-804.136101	-582.487626	-1147.220773	-1199.460325	-1.2281	-3.347337	22228.15638
-689.69169	-731.26536	-921.383803	-1375.704717	-0.465137	-1.058449	22219.76379
-507.343596	-851.05051	-634.509814	-1526.771339	-0.465137	0.467477	22221.28971
-307.447359	-910.561603	-359.080266	-1606.119464	1.823751	1.993402	22231.20823
-124.336302	-951.761591	12.482587	-1551.949109	-1.991063	-1.058449	22222.05268
84.715488	-960.917144	326.823235	-1557.289848	0.297826	-0.295486	22198.40083
282.322837	-915.13938	634.297218	-1445.897289	-0.465137	0.467477	22211.3712
446.359825	-828.92459	850.215672	-1307.038071	-2.754025	0.467477	22202.21564
607.344963	-749.576466	1060.793387	-1093.408504	-0.465137	2.756365	22187.71935
714.922708	-610.717248	1227.119264	-871.386348	0.297826	1.230439	22211.3712
787.404168	-464.228402	1285.104432	-625.712347	-0.465137	1.230439	22203.74157
817.159715	-277.302532	1311.045165	-320.527252	0.297826	-0.295486	22193.06009
807.2412	-59.858152	1291.971097	23.568942	1.060788	-1.058449	22214.42305
822.500454	149.956601	1282.052581	421.072528	0.297826	-0.295486	22214.42305
790.456019	397.91949	1225.593339	772.035387	3.349677	4.28229	22217.4749
760.700473	570.349069	1113.437816	1109.264917	3.349677	5.808216	22253.33415
682.878274	735.14902	940.245275	1359.516695	0.297826	2.756365	22254.09711
552.411646	856.460095	689.993497	1564.753671	0.297826	-1.058449	22229.6823
376.930216	944.20081	451.186161	1685.301783	0.297826	-1.821411	22231.20823
273.930247	989.978574	234.504743	1754.731392	-1.2281	0.467477	22241.88971
109.893258	974.71932	-34.821103	1721.923995	-0.465137	4.28229	2342.295602
-86.188165	931.230444	-340.76916	1562.464783	0.297826	2.756365	16.022217
-270.825148	877.060089	-604.754267	1448.020372	0.297826	1.993402	17193.36528
-434.099173	752.697163	-868.739374	1175.642675	1.060788	-0.295486	22168.64528
-621.025044	632.149051	-1139.591146	886.479798	-0.465137	-2.584374	22180.08972
-750.728709	433.778739	-1292.946656	572.902113	-2.754025	-1.058449	22209.08231
-833.891647	246.089906	-1365.428116	243.302211	-3.516988	1.230439	22185.43046
-952.150872	62.978849	-1444.013278	-75.616213	-1.2281	1.993402	22176.27491
-979.61753	-125.472947	-1500.47252	-443.364253	-3.516988	-3.347337	22165.59343
-963.595313	-304.006227	-1398.998476	-720.319726	-1.991063	-3.347337	22207.55638
-877.380523	-471.095067	-1287.605917	-1008.719641	1.823751	-2.584374	22219.00082
-774.380554	-633.60613	-1097.628195	-1249.052903	0.297826	-1.058449	22230.44527
-645.439851	-763.309795	-867.976411	-1438.267661	0.297826	1.230439	22225.86749
-484.454714	-864.020876	-629.169075	-1592.386134	0.297826	0.467477	22219.00082
-274.639961	-935.739374	-269.050663	-1596.200948	-1.2281	-0.295486	22226.63045
-68.640022	-979.22825	88.015898	-1583.230581	0.297826	-1.058449	22227.39341
141.17473	-963.968995	394.726918	-1512.275047	1.823751	-0.295486	22241.12674
325.811713	-882.331982	680.837945	-1415.378779	1.823751	2.756365	22247.99341
463.907968	-825.109777	906.674915	-1275.756598	1.060788	2.756365	22220.52675
623.36718	-698.457962	1122.593369	-1030.84556	2.586714	3.519328	22210.60823
727.130112	-563.413558	1275.185917	-792.038223	-1.2281	0.467477	22208.31935
794.270833	-412.346936	1339.274786	-515.08275	-0.465137	0.467477	22201.45268
831.656007	-192.613668	1362.926631	-132.075456	-1.2281	0.467477	22199.92676
849.967113	17.964048	1362.163669	207.442962	-1.2281	-0.295486	22212.89712
848.441187	237.697316	1369.030333	556.116933	-1.991063	-0.295486	22220.52675
814.107864	460.482435	1276.711842	949.042742	-0.465137	1.230439	22215.18601
770.618988	621.467572	1133.274847	1213.790812	-1.2281	-0.295486	22203.74157
679.826423	780.926784	961.608232	1477.012956	-1.2281	-1.058449	22215.94897
532.574614	887.741568	683.126833	1639.524019	-1.2281	-0.295486	22193.06009
410.500576	975.482282	428.297279	1728.790659	-2.754025	0.467477	22206.79342
255.619141	996.845239	232.215855	1771.516573	-2.754025	2.756365	22221.28971
91.582152	978.534133	-73.732202	1718.109181	2.586714	1.993402	151.829585
-114.417787	933.519332	-399.517291	1551.783304	-0.465137	0.467477	13.733329
-313.551061	836.623064	-726.828305	1328.235223	-0.465137	-1.821411	20883.05307
-492.847304	750.408275	-973.265269	1077.220482	2.586714	0.467477	22183.90454
-633.99541	583.319436	-1176.213357	783.479828	0.297826	1.993402	22177.80084
-772.091666	407.075043	-1376.109594	479.057696	1.823751	1.993402	22237.31193
-877.380523	209.467694	-1478.346601	167.7689	1.060788	0.467477	22224.34156
-962.83235	21.015898	-1513.442887	-138.94212	1.060788	-1.058449	22216.71194
-986.484195	-146.072941	-1534.805843	-497.534607	4.112639	-1.058449	22213.66009
-959.780499	-338.339551	-1416.546619	-776.016006	0.297826	-0.295486	22236.54897
-883.484225	-510.769129	-1272.346662	-1068.230734	0.297826	2.756365	22219.76379
-773.617591	-657.257975	-1106.020785	-1323.060288	-1.2281	1.993402	22224.34156
-601.950975	-797.643118	-816.857908	-1428.349146	-1.2281	0.467477	22228.91934
-435.625099	-878.517168	-498.702447	-1520.667637	-0.465137	-0.295486	22218.23786
-218.943681	-945.657889	-159.184029	-1581.704656	-0.465137	-1.058449	22224.34156
-31.254848	-973.124548	179.571426	-1553.475035	-1.2281	0.467477	22219.00082
157.196948	-941.080113	506.119478	-1475.652836	-1.991063	1.230439	22195.34898
358.61911	-885.383833	764.763846	-1365.786201	-1.991063	3.519328	22209.84527
508.92277	-813.665336	989.07489	-1217.77143	-1.991063	-1.058449	22194.58602
653.88569	-688.539447	1195.837792	-1007.956678	-2.754025	-1.821411	22192.29713
762.989361	-532.132086	1299.600724	-776.778969	-0.465137	-1.058449	22209.84527
802.663423	-367.332135	1349.956265	-443.364253	-0.465137	0.467477	22201.45268
836.996746	-163.621084	1378.185886	-80.956952	-1.2281	2.756365	22200.68972
851.493038	66.793663	1306.467389	250.168875	0.297826	1.993402	22196.87491
831.656007	276.608415	1357.585892	652.250238	-0.465137	-0.295486	22226.63045
828.604156	507.786125	1227.119264	981.85014	1.060788	-1.821411	22219.76379
764.515286	680.978666	1101.993375	1305.34634	1.823751	-1.058449	22244.94156
629.470882	812.208257	893.704548	1528.894422	1.060788	0.467477	22249.51933
507.396844	933.519332	644.215733	1674.620305	-1.2281	0.467477	22230.44527
351.752446	982.348947	400.067657	1753.96843	-1.2281	1.993402	22230.44527
203.737675	1000.660053	152.104768	1773.042498	-1.2281	-1.821411	22233.49712
40.463649	949.541549	-174.443284	1689.116597	0.297826	-1.058449	72.48146
-163.247402	905.289711	-469.709863	1544.91664	1.823751	0.467477	14.496292
-347.121421	835.097139	-763.450516	1310.68708	1.060788	1.230439	21549.11954
-520.313963	693.949032	-1036.591176	1035.257532	-1.2281	1.993402	22180.85269
-689.69169	532.200932	-1211.309643	741.516878	-0.465137	1.993402	22184.6675
-813.291654	346.038024	-1395.946625	374.531801	-1.2281	-1.058449	22191.53417
-931.550878	164.452893	-1512.679924	102.917067	-0.465137	-0.295486	22194.58602
-983.432344	-14.84335	-1556.931763	-263.305047	-1.991063	-1.058449	22165.59343
-981.143456	-203.295146	-1505.813259	-602.823465	-1.991063	-1.058449	22190.7712
-943.758282	-392.509905	-1386.02811	-866.045609	-1.991063	1.993402	22222.81564
-849.913865	-538.99875	-1212.072606	-1110.956647	-0.465137	1.993402	22215.94897
-740.047231	-689.30241	-1008.361555	-1351.289909	1.060788	0.467477	22227.39341
-570.669503	-802.220895	-734.457932	-1542.030594	-0.465137	-1.821411	22231.20823
-401.291776	-902.169013	-455.213571	-1529.82319	0.297826	-0.295486	22215.18601
-164.773327	-974.650473	-79.072941	-1555.763923	0.297826	1.993402	22224.34156
25.204394	-941.080113	226.112153	-1566.445401	0.297826	1.230439	22257.14896
209.841377	-929.635672	551.897242	-1449.712102	0.297826	0.467477	22231.20823
402.107986	-874.702355	810.54161	-1348.238058	4.875602	0.467477	22241.12674
565.382012	-770.939422	1047.823021	-1158.260337	-0.465137	-3.347337	22219.76379
689.744938	-666.413527	1189.73409	-937.764106	1.823751	-1.821411	22215.94897
762.989361	-499.324688	1275.185917	-734.053055	1.060788	1.230439	22212.89712
783.589355	-355.887694	1330.119234	-423.527221	-0.465137	1.993402	22194.58602
812.581939	-123.184059	1366.741445	-12.290306	-1.991063	0.467477	22206.03046
823.263417	111.808464	1340.800712	321.887373	-1.2281	-2.584374	22206.03046
800.374535	323.912105	1262.21555	665.983567	-0.465137	-2.584374	22229.6823
778.248616	492.52687	1182.104463	1004.739022	-1.2281	0.467477	22212.13416
706.530118	676.400889	1009.674884	1283.220421	-0.465137	2.756365	22199.92676
585.982006	819.837884	797.571243	1518.975907	-1.2281	4.28229	22212.89712
460.856117	925.889704	554.18613	1647.916609	-1.2281	1.230439	22210.60823
321.233936	964.800804	316.141756	1735.657324	0.297826	-0.295486	22207.55638
170.167314	983.874872	51.393687	1715.05733	-1.991063	-2.584374	22225.86749
-12.943743	947.252661	-239.295116	1646.390684	0.297826	1.993402	28.229621
-194.528874	893.845269	-536.850584	1478.538882	-0.465137	2.756365	14.496292
-385.269558	798.474927	-844.324567	1241.257471	0.297826	3.519328	22024.44533
-536.33618	658.852747	-1036.591176	1022.287165	-0.465137	0.467477	22183.90454
-683.587988	500.91946	-1259.376295	677.428008	1.823751	-1.058449	22188.48232
-818.632393	317.04544	-1411.20588	338.672553	1.823751	-1.058449	22228.15638
-910.187921	141.564011	-1455.457719	45.694862	1.823751	0.467477	22235.02304
-981.143456	-53.75445	-1537.857694	-334.260581	1.823751	1.230439	22193.82305
-996.40271	-223.132177	-1435.620688	-610.453092	0.297826	0.467477	22227.39341
-902.558294	-404.717309	-1336.435532	-885.119677	1.060788	0.467477	22232.73415
-827.787946	-577.146887	-1203.680016	-1159.786262	-1.2281	-2.584374	22211.3712
-679.773175	-707.613515	-943.509722	-1311.615847	-0.465137	-2.584374	22223.5786
-537.862106	-841.894957	-679.524615	-1498.541718	-0.465137	0.467477	22231.97119
-353.988086	-902.169013	-374.339521	-1560.341699	1.060788	1.993402	22214.42305
-145.699259	-950.235666	13.24555	-1561.867625	-1.991063	-0.295486	22220.52675
40.463649	-959.391218	281.04547	-1544.319482	-1.2281	0.467477	22209.84527
245.700625	-925.057895	585.467602	-1444.371363	-2.754025	-2.584374	22199.16379
421.182055	-873.176429	760.949032	-1377.993605	-2.754025	-1.821411	22187.71935
569.959788	-761.78387	1027.98599	-1157.497374	-1.991063	-0.295486	22205.2675
686.693087	-638.183906	1219.489637	-922.504851	-0.465137	0.467477	22211.3712
776.72269	-490.169135	1287.39332	-690.564179	0.297826	1.230439	22199.16379
826.315268	-281.117345	1330.882196	-347.230948	1.823751	1.993402	22209.84527
831.656007	-84.272959	1333.934047	3.731911	0.297826	-0.295486	22206.03046
806.478237	154.534377	1306.467389	360.035509	-0.465137	-1.821411	22191.53417
818.685641	360.534316	1287.39332	741.516878	-1.991063	-0.295486	22228.15638
799.611572	536.015746	1153.874841	1059.672339	1.823751	2.756365	22254.86007
694.322715	716.074952	999.756369	1345.020403	1.823751	3.519328	22240.36378
565.382012	851.882319	726.615709	1554.835155	1.823751	1.993402	22244.17859
446.359825	948.015624	517.563919	1656.309199	-1.2281	-1.058449	22238.07489
275.456172	980.060059	312.326943	1759.309169	0.297826	0.467477	22226.63045
125.152513	972.430431	43.001096	1736.420287	-0.465137	1.230439	8020.26429
-12.943743	941.148959	-291.176582	1631.894392	-2.754025	0.467477	18.311106
-225.047383	879.348977	-557.450577	1470.146292	1.823751	2.756365	11696.98172
-405.106589	780.163822	-829.828275	1225.998216	1.823751	1.230439	22170.17121
-553.12136	653.512007	-1072.450425	956.67237	0.297826	0.467477	22190.7712
-704.950945	461.245398	-1298.287395	604.183585	-2.754025	-1.821411	22182.37861
-863.647194	272.793602	-1400.524402	282.21331	-1.2281	1.993402	22190.00824
-945.284207	99.60106	-1492.07993	-21.445859	-1.2281	1.230439	22195.34898
-995.639748	-92.665549	-1547.77621	-430.393886	0.297826	0.467477	22165.59343
-978.854567	-255.939575	-1434.857725	-682.934552	-1.2281	-1.821411	22211.3712
-897.980517	-441.33952	-1359.324414	-959.127063	1.060788	-2.584374	22231.20823
-818.632393	-598.509844	-1194.524463	-1206.326989	1.823751	-0.295486	22217.4749
-675.958361	-737.369062	-919.094915	-1398.593599	1.060788	-0.295486	22223.5786
-498.951006	-832.739404	-644.428329	-1560.341699	0.297826	1.230439	22227.39341
-312.788098	-915.902342	-322.458055	-1576.363917	-0.465137	-0.295486	22216.71194
-106.025196	-964.731958	39.186283	-1584.756507	1.060788	-1.058449	22224.34156
95.396966	-963.206032	330.638048	-1574.075029	3.349677	-0.295486	22254.09711
295.293203	-915.902342	653.371286	-1416.904705	1.823751	-0.295486	22245.70452
439.49316	-825.87274	850.978635	-1326.112139	0.297826	0.467477	22199.92676
621.078292	-746.524615	1076.815605	-1085.015914	1.823751	2.756365	22225.86749
724.078261	-621.398726	1259.926662	-861.467832	-1.991063	-0.295486	22217.4749
772.907876	-462.702477	1347.667377	-605.112353	-0.465137	-0.295486	22192.29713
829.367119	-246.784022	1356.059967	-234.312463	1.060788	-0.295486	22213.66009
820.211566	-56.043338	1372.082184	108.257806	-0.465137	0.467477	22214.42305
830.893044	198.786216	1346.141451	482.87251	0.297826	1.230439	22209.84527
808.767125	390.289863	1269.845177	833.835369	-0.465137	3.519328	22228.15638
766.804175	575.689808	1108.097077	1141.309352	-4.279951	1.993402	22207.55638
666.856056	751.9342	937.956387	1377.064838	-1.2281	1.230439	22196.11194
535.626465	883.926754	632.008329	1550.257379	-0.465137	0.467477	22204.50453
400.582061	973.956357	414.563949	1644.864758	-0.465137	0.467477	22218.23786
256.382104	977.008208	268.838067	1765.412871	-2.754025	0.467477	22208.31935
122.863625	979.297096	-21.850736	1713.531405	0.297826	1.993402	1103.244118
-76.26965	916.734152	-375.102483	1580.775888	-1.991063	1.230439	16.022217
-272.351073	877.060089	-618.487596	1407.583347	-1.991063	-2.584374	16495.25437
-463.85472	740.489759	-935.880095	1145.124166	0.297826	-1.821411	22170.17121
-605.765789	603.919429	-1128.909667	894.872388	-0.465137	-0.295486	22183.90454
-733.180566	420.04541	-1331.857755	515.679908	1.823751	2.756365	22213.66009
-853.728679	236.934353	-1490.554005	215.072589	1.823751	1.993402	22220.52675
-933.076803	75.186253	-1478.346601	-106.134723	2.586714	-0.295486	22231.97119
-979.61753	-135.391463	-1552.353986	-479.223501	0.297826	-3.347337	22202.21564
-954.43976	-304.006227	-1440.198464	-721.082689	2.586714	-1.821411	22231.97119
-871.276822	-481.013582	-1256.324444	-1021.690007	1.823751	0.467477	22230.44527
-797.269436	-606.139471	-1101.443009	-1236.845499	-0.465137	1.230439	22215.18601
-633.99541	-777.806087	-848.902343	-1387.912121	1.060788	1.230439	22220.52675
-457.751018	-865.546802	-560.502428	-1541.267631	-0.465137	1.230439	22229.6823
-257.854781	-941.843076	-220.984011	-1577.12688	-0.465137	-0.295486	22226.63045
-54.906693	-967.783809	121.586258	-1560.341699	-0.465137	-0.295486	22204.50453
119.811774	-969.309734	401.593583	-1545.845407	-2.754025	-1.058449	22206.79342
316.65616	-897.591237	704.489789	-1404.697301	-1.2281	2.756365	22213.66009
489.085738	-806.798671	912.015654	-1310.852884	1.060788	4.28229	22174.74899
632.522733	-735.843137	1098.941524	-1067.467771	-3.516988	0.467477	22202.21564
729.419	-582.487626	1245.43037	-810.349329	-0.465137	-1.058449	22219.00082
817.159715	-407.006197	1337.748861	-526.527191	0.297826	-1.821411	22193.06009
831.656007	-196.428482	1349.956265	-157.253226	1.060788	-0.295486	22210.60823
849.20415	26.356638	1322.489606	196.761484	-0.465137	0.467477	22193.06009
841.574523	245.326943	1352.245153	574.428039	-0.465137	0.467477	22211.3712
820.974529	441.408366	1270.60814	926.15386	1.823751	-0.295486	22242.65267
774.433802	636.726827	1093.600785	1198.531557	0.297826	-1.821411	22254.09711
663.804205	786.267524	904.386026	1427.420378	2.586714	-1.058449	22231.97119
541.730167	909.104524	609.119447	1583.064777	1.060788	1.230439	22230.44527
402.870949	948.778587	413.800987	1666.990678	-0.465137	2.756365	22242.65267
223.574706	974.71932	223.823265	1757.020281	2.586714	2.756365	22218.23786
93.871041	984.637835	-104.250712	1691.405485	1.060788	-0.295486	179.296243
-109.077047	922.837853	-410.198769	1586.116628	-0.465137	-1.058449	13.733329
-314.314024	837.386027	-671.894988	1370.961136	0.297826	-0.295486	20674.76425
-477.588049	734.386057	-945.035648	1110.02788	-1.2281	-0.295486	22175.51195
-638.573187	556.61574	-1141.880034	813.998338	0.297826	2.756365	22200.68972
-782.773144	382.660236	-1351.694787	498.894728	-3.516988	1.230439	22178.5638
-883.484225	201.838067	-1518.783626	140.302241	-4.279951	-0.295486	22181.61565
-964.358275	10.33442	-1572.191018	-208.37173	-2.754025	-2.584374	22183.14158
-1001.74345	-176.59145	-1549.302135	-542.549408	-1.2281	-1.058449	22186.19343
-947.573095	-324.606221	-1410.442917	-807.297478	-0.465137	-0.295486	22213.66009
-868.987933	-519.161719	-1295.235544	-1063.652958	-0.465137	1.993402	22230.44527
-760.647225	-670.991304	-1028.198586	-1268.889934	1.823751	1.993402	22229.6823
-609.580603	-778.56905	-791.680138	-1466.497283	0.297826	-0.295486	22218.23786
-446.306577	-866.309765	-492.598745	-1539.741705	-1.2281	-1.058449	22225.86749
-209.788129	-935.739374	-158.421066	-1559.578737	-0.465137	0.467477	22228.15638
-6.077078	-944.131964	172.704762	-1575.600954	2.586714	1.993402	22243.41563
183.900644	-959.391218	467.971341	-1489.386165	2.586714	1.993402	22248.75637
351.752446	-892.250498	749.504591	-1413.852854	1.823751	2.756365	22247.23045
511.211658	-795.35423	950.926753	-1261.260306	2.586714	1.230439	22198.40083
687.45605	-689.30241	1144.719289	-994.986311	1.060788	-1.058449	22224.34156
737.811591	-542.050601	1279.763693	-780.593782	0.297826	-1.821411	22223.5786
804.189349	-358.939545	1355.297004	-442.60129	-0.465137	-0.295486	22186.95639
824.789343	-147.598866	1384.289588	-66.46066	-1.2281	1.993402	22214.42305
849.967113	71.371439	1392.682178	286.028124	-0.465137	0.467477	22218.23786
853.781927	297.971372	1368.26737	659.879865	-1.2281	-1.821411	22214.42305
804.952311	481.845392	1265.267401	1001.687171	-2.754025	-3.347337	22203.74157
737.811591	647.408305	1074.526717	1246.59821	-1.2281	-1.058449	22210.60823
642.441248	801.526778	872.341591	1525.079609	-0.465137	1.993402	22198.40083
506.633881	925.889704	589.282416	1609.00551	0.297826	1.993402	22206.79342
350.989483	995.319313	406.171359	1729.553622	-0.465137	1.993402	22221.28971
201.448787	1003.711904	146.764029	1779.1462	0.297826	0.467477	22218.23786
47.330314	970.904506	-181.309948	1689.116597	0.297826	-1.058449	47.30369
-147.988147	922.837853	-428.509875	1541.864789	-1.2281	-0.295486	12.207404
-343.306608	838.14899	-795.494951	1309.161154	-0.465137	1.993402	21803.18613
-512.684335	698.526809	-1009.124518	1065.013078	0.297826	1.993402	22177.03787
-653.069479	534.48982	-1244.117041	745.331692	2.586714	1.993402	22212.89712
-791.165734	363.586167	-1411.968843	408.102162	1.823751	-0.295486	22219.76379
-905.610145	188.867701	-1494.368818	99.102253	2.586714	-1.821411	22215.94897
-965.121238	-16.369276	-1570.665092	-306.793923	0.297826	-0.295486	22215.18601
-996.40271	-179.643301	-1482.924377	-585.275322	-0.465137	-0.295486	22229.6823
-946.810132	-374.198799	-1434.094762	-885.119677	2.586714	3.519328	22222.81564
-879.669412	-535.183937	-1224.28001	-1096.460355	-0.465137	0.467477	22225.10453
-727.839827	-690.065372	-991.576375	-1336.793617	-0.465137	-0.295486	22228.15638
-575.24728	-805.272746	-732.169044	-1490.91209	2.586714	-0.295486	22219.76379
-383.743633	-890.724572	-425.458024	-1534.400966	-1.991063	-1.058449	22225.86749
-165.53629	-937.265299	-61.524798	-1542.030594	-1.2281	2.756365	22231.97119
20.626618	-963.968995	254.341775	-1564.919476	-2.754025	1.230439	22194.58602
227.38952	-944.131964	490.09726	-1506.934308	-0.465137	-0.295486	22209.08231
395.241322	-902.931976	762.474957	-1369.601015	-1.2281	-1.058449	22180.85269
553.937571	-790.776454	1002.045257	-1218.534393	-1.991063	-2.584374	22182.37861
663.041242	-637.420943	1208.808158	-962.178914	1.823751	-0.295486	22211.3712
750.018994	-500.087651	1278.237768	-726.423428	-0.465137	0.467477	22216.71194
800.374535	-323.843259	1349.193302	-386.90501	1.060788	1.993402	22199.92676
825.552305	-110.213692	1353.771078	-24.49771	-0.465137	-1.058449	22208.31935
831.656007	120.201054	1347.667377	345.539217	0.297826	-2.584374	22204.50453
819.448603	320.860254	1317.91183	702.605778	-0.465137	-3.347337	22213.66009
783.589355	524.571305	1169.134096	1036.020494	1.060788	1.993402	22247.99341
717.974559	697.763846	1024.171176	1300.005601	2.586714	4.28229	22251.04526
585.219043	835.097139	735.008299	1493.035174	1.823751	2.756365	22227.39341
473.063521	936.571183	551.134279	1655.546237	1.823751	1.230439	22232.73415
334.204303	996.845239	335.978787	1709.716591	-0.465137	-1.058449	22238.83786
176.271016	983.874872	62.075165	1722.686958	0.297826	-0.295486	22217.4749
-8.365966	944.963773	-238.532153	1660.124013	-0.465137	2.756365	24.414808
-199.869613	896.134158	-523.880217	1497.61295	-0.465137	3.519328	12.207404
-404.343627	809.156406	-811.517169	1261.857464	-1.991063	3.519328	22089.29716
-542.439882	669.534225	-1039.643027	997.109395	-1.2281	0.467477	22182.37861
-698.847243	474.215764	-1261.665184	636.990983	-3.516988	-1.821411	22190.00824
-829.313871	299.497297	-1410.442917	319.598484	-5.042914	-1.821411	22177.03787
-936.128654	107.99365	-1477.583638	49.509676	-1.2281	0.467477	22170.17121
-991.061971	-53.75445	-1543.961396	-386.90501	-0.465137	1.230439	22182.37861
-951.387909	-231.524767	-1508.86511	-679.882701	-0.465137	0.467477	22215.18601
-923.92125	-412.346936	-1364.665153	-935.475218	1.060788	-1.821411	22217.4749
-832.365722	-561.887633	-1176.97632	-1129.267753	-1.2281	-3.347337	22228.15638
-698.847243	-722.109807	-919.857878	-1349.763984	1.823751	-1.058449	22231.97119
-540.913956	-832.739404	-694.020907	-1529.82319	-0.465137	1.230439	22215.18601
-333.388092	-908.272715	-348.398788	-1555.00096	0.297826	2.756365	22226.63045
-141.884445	-970.072697	8.667773	-1552.712072	0.297826	0.467477	22239.60082
54.196978	-958.628256	329.875086	-1554.237997	2.586714	-0.295486	22239.60082
264.011731	-938.028262	561.815758	-1491.675053	-0.465137	-2.584374	22238.83786
412.789465	-849.524584	765.526808	-1350.526947	1.060788	-0.295486	22202.97861
583.693118	-767.124609	1063.845238	-1085.015914	0.297826	0.467477	22205.2675
707.293081	-606.139471	1249.245184	-904.956708	0.297826	0.467477	22209.84527
803.426386	-464.228402	1356.059967	-599.771614	1.060788	2.756365	22215.18601
840.81156	-255.939575	1408.704396	-244.993941	1.060788	1.230439	22204.50453
862.174517	-36.206307	1435.408091	155.561496	0.297826	-1.821411	22212.13416
862.174517	187.341775	1397.259954	520.257684	-2.754025	-2.584374	22224.34156
849.967113	397.91949	1349.193302	864.353879	-1.2281	1.993402	22215.94897
812.581939	574.163883	1212.622972	1148.938979	-1.991063	3.519328	22201.45268
714.922708	752.697163	1018.830437	1396.138906	-0.465137	3.519328	22215.18601
586.744969	855.697133	737.297187	1502.953689	-1.2281	-1.821411	22192.29713
459.330192	943.437847	533.586136	1669.279566	-1.2281	-1.058449	22206.79342
318.182085	999.134127	319.193607	1757.020281	-0.465137	-0.295486	22226.63045
136.596954	970.904506	-21.087773	1715.05733	0.297826	2.756365	9968.87112
-48.802991	941.148959	-323.98398	1598.324031	0.297826	4.28229	19.074068
-242.595526	866.378611	-610.857969	1416.7389	-1.2281	1.993402	10382.39692
-413.499179	777.874933	-885.524554	1170.301936	-1.2281	-0.295486	22153.38603
-582.876907	619.178684	-1130.435593	895.635351	0.297826	-1.058449	22182.37861
-719.447237	448.275031	-1325.754054	563.74656	1.823751	-0.295486	22229.6823
-849.150902	259.060272	-1511.153999	247.879987	1.823751	1.993402	22222.81564
-955.965685	89.682545	-1592.028049	-132.838419	2.586714	1.993402	22202.21564
-1008.610114	-87.32481	-1595.842862	-438.786476	1.060788	-0.295486	22210.60823
-965.884201	-262.043277	-1470.716974	-717.267875	4.112639	-1.058449	22236.54897
-893.402741	-444.391371	-1373.820706	-1002.615939	-1.2281	-2.584374	22214.42305
-815.580542	-607.665397	-1138.06522	-1178.860331	2.586714	-0.295486	22225.10453
-660.699106	-722.87277	-906.887511	-1368.07509	1.060788	0.467477	22231.20823
-485.980639	-832.739404	-569.657981	-1507.69727	-1.991063	0.467477	22214.42305
-287.610328	-915.902342	-269.050663	-1562.630588	0.297826	0.467477	22227.39341
-70.928911	-964.731958	102.51219	-1523.719488	-3.516988	-1.821411	22209.84527
103.026593	-960.917144	373.363962	-1534.400966	-4.279951	-1.058449	22193.06009
286.13765	-897.591237	683.889795	-1406.223226	-2.754025	-0.295486	22205.2675
470.774633	-847.235696	863.186039	-1317.719549	-1.2281	1.993402	22187.71935
619.552366	-719.057956	1121.830406	-1099.512206	-0.465137	1.230439	22190.00824
721.789373	-616.057987	1256.874811	-890.460416	0.297826	-1.058449	22209.08231
805.715274	-429.132116	1388.104402	-565.43829	1.060788	1.230439	22215.94897
844.626374	-220.080326	1418.622911	-193.875438	2.586714	1.993402	22205.2675
846.152299	-10.265574	1414.045135	150.220757	0.297826	-0.295486	22193.82305
861.411554	225.489912	1387.341439	524.835461	-0.465137	0.467477	22229.6823
845.389336	416.230596	1300.363687	877.324245	0.297826	1.993402	22227.39341
788.167131	606.208318	1150.060028	1166.487122	3.349677	3.519328	22244.94156
698.137528	745.067536	963.134157	1415.212975	1.823751	-0.295486	22246.46748
549.359795	903.763785	684.652758	1562.464783	1.060788	-0.295486	22225.10453
417.367241	970.904506	476.363931	1709.716591	-1.2281	-1.058449	22230.44527
259.433955	997.608202	203.986234	1764.649908	-1.2281	1.230439	22232.73415
92.345115	960.98599	-95.858122	1680.724007	-1.991063	1.230439	1350.444044
-84.66224	925.889704	-362.89508	1588.405516	-0.465137	-0.295486	16.78518
-288.373291	867.904536	-649.769069	1408.34631	1.060788	0.467477	18713.95001
-462.328795	740.489759	-901.546772	1142.072315	-1.991063	-1.821411	22178.5638
-617.973193	598.57869	-1151.79855	865.879804	0.297826	1.993402	22195.34898
-769.802778	424.623186	-1378.398482	503.472504	-2.754025	1.230439	22190.7712
-877.380523	219.38621	-1527.176216	193.709633	-1.2281	-0.295486	22185.43046
-959.017536	82.81588	-1535.568806	-175.564332	-3.516988	-3.347337	22148.80825
-990.299008	-117.84332	-1533.279918	-458.623507	-0.465137	-2.584374	22202.97861
-955.202723	-316.976594	-1416.546619	-748.549347	0.297826	-0.295486	22226.63045
-878.143486	-482.539508	-1323.465165	-1053.734442	1.060788	1.993402	22217.4749
-778.95833	-638.946869	-1063.294872	-1242.949201	-0.465137	0.467477	22227.39341
-624.076895	-754.917205	-830.591237	-1414.615817	1.823751	1.230439	22231.20823
-440.965838	-877.754206	-520.828366	-1543.556519	0.297826	0.467477	22215.94897
-246.41034	-918.191231	-212.59142	-1574.837991	1.060788	-0.295486	22225.10453
-45.75114	-950.998628	141.42329	-1526.771339	1.060788	-1.058449	22255.62304
126.678438	-933.450485	422.956539	-1517.615786	1.823751	1.230439	22232.73415
299.87098	-901.40605	670.156466	-1432.926922	0.297826	0.467477	22236.54897
499.004254	-822.057926	912.015654	-1297.119555	1.823751	1.230439	22213.66009
648.54495	-697.695	1116.489667	-1043.052964	0.297826	0.467477	22212.13416
717.211597	-580.961701	1243.904444	-818.741919	1.060788	-1.058449	22202.21564
789.693057	-406.243234	1312.571091	-514.319787	0.297826	-0.295486	22210.60823
804.952311	-197.191444	1320.200718	-158.779152	-1.2281	1.993402	22203.74157
829.367119	17.201085	1349.956265	188.368894	0.297826	1.993402	22210.60823
807.2412	247.615831	1326.30442	548.487305	0.297826	-0.295486	22231.20823
796.559721	443.697255	1244.667407	917.76127	-3.516988	-1.821411	22197.63787
721.789373	633.674976	1060.030425	1163.435271	0.297826	0.467477	22202.21564
645.493099	784.741598	894.467511	1448.020372	-0.465137	1.230439	22212.13416
517.31536	900.711934	605.304634	1578.487	-0.465137	1.993402	22203.74157
370.063551	971.667469	437.452831	1715.05733	-1.991063	1.993402	22207.55638
239.596923	983.11191	163.549209	1722.686958	1.060788	2.756365	22230.44527
74.034009	970.904506	-122.561817	1679.198082	0.297826	-0.295486	99.948119
-111.365936	922.837853	-391.124701	1580.775888	1.823751	0.467477	13.733329
-302.869583	841.963803	-713.857939	1345.783366	0.297826	0.467477	20449.69024
-460.802869	718.36384	-924.435654	1110.790843	0.297826	1.230439	22184.6675
-617.21023	584.845361	-1155.613363	817.813152	3.349677	2.756365	22209.08231
-753.017597	384.949124	-1370.768855	486.687324	0.297826	0.467477	22225.86749
-844.573126	202.60103	-1487.502154	141.065204	0.297826	-0.295486	22205.2675
-974.276791	6.519606	-1517.2577	-232.023574	1.060788	-1.821411	22190.7712
-963.595313	-159.043307	-1471.479936	-494.482756	1.823751	0.467477	22236.54897
-951.387909	-350.546954	-1414.257731	-808.823403	-0.465137	1.230439	22231.20823
-868.987933	-507.717278	-1305.15406	-1084.252952	-0.465137	1.993402	22212.89712
-759.884262	-663.361677	-1036.591176	-1267.364008	-1.991063	-1.058449	22222.81564
-610.343566	-778.56905	-815.331983	-1443.608401	-1.991063	-1.058449	22231.20823
-429.521397	-876.991243	-497.939484	-1531.349115	-0.465137	-0.295486	22215.18601
-232.677011	-954.813442	-155.369215	-1567.208364	-1.991063	0.467477	22224.34156
-22.099295	-971.598622	181.097352	-1584.756507	-1.991063	1.230439	22212.13416
173.219165	-946.420852	447.371347	-1494.726904	-1.991063	1.993402	22192.29713
353.278371	-871.650504	694.571274	-1410.03804	-1.991063	-0.295486	22176.27491
506.633881	-796.117193	944.823051	-1234.556611	-0.465137	-1.821411	22203.74157
659.226429	-693.880186	1153.874841	-990.408535	-0.465137	-1.821411	22199.16379
740.863442	-532.132086	1248.482221	-785.171559	-1.991063	-1.821411	22190.7712
803.426386	-365.043246	1350.719228	-454.045731	0.297826	1.993402	22222.05268
816.396752	-154.465531	1351.48219	-68.749549	1.060788	2.756365	22208.31935
850.730076	83.578843	1369.793296	267.717018	0.297826	-0.295486	22200.68972
835.470821	307.126925	1332.408122	644.62061	-0.465137	-4.1103	22229.6823
797.322684	495.578721	1263.741476	982.613103	2.586714	-1.821411	22244.17859
746.967143	680.978666	1093.600785	1268.724129	5.638565	2.756365	22241.88971
605.056074	783.978635	847.926784	1513.635168	1.060788	2.756365	22242.65267
498.241291	931.993406	611.408335	1653.257348	1.060788	1.993402	22235.02304
363.196887	980.823021	409.22321	1736.420287	1.823751	0.467477	22226.63045
220.522855	986.163761	108.615892	1757.783243	-1.991063	-3.347337	22224.34156
34.359947	965.563767	-156.132178	1689.87956	1.060788	-0.295486	52.644429
-170.114066	902.23786	-466.658012	1538.812938	-0.465137	1.993402	13.733329
-345.595496	807.63048	-771.843107	1321.368558	-1.2281	3.519328	21752.83059
-535.573217	695.474958	-1041.168953	1061.961227	0.297826	1.993402	22195.34898
-689.69169	516.941677	-1193.7615	753.724282	-2.754025	1.230439	22179.32676
-823.973132	345.275062	-1382.213296	404.287348	-1.991063	-0.295486	22186.95639
-920.869399	168.267707	-1498.946595	87.657812	-1.991063	-1.058449	22178.5638
-975.802716	-13.317425	-1577.531757	-280.85319	0.297826	1.230439	22175.51195
-986.484195	-208.635885	-1485.213266	-589.853098	-2.754025	1.230439	22212.13416
-923.92125	-381.828427	-1415.020694	-860.70487	-1.991063	1.230439	22230.44527
-855.254604	-544.33949	-1283.791103	-1135.371455	0.297826	-0.295486	22215.18601
-728.60279	-691.591298	-975.554157	-1330.689916	-0.465137	-1.821411	22225.10453
-588.217646	-797.643118	-737.509783	-1508.460233	-1.991063	-1.821411	22228.15638
-373.825117	-902.169013	-410.198769	-1564.156513	0.297826	0.467477	22215.94897
-157.906663	-959.391218	-39.398879	-1552.712072	1.823751	1.993402	22247.23045
28.256245	-947.946777	272.65288	-1551.186146	1.060788	1.993402	22254.09711
230.441371	-933.450485	564.104646	-1460.393581	1.060788	0.467477	22226.63045
390.663545	-860.969025	794.519392	-1361.971388	-0.465137	-2.584374	22202.97861
554.700534	-775.517199	1024.171176	-1140.712194	0.297826	-1.821411	22225.86749
691.270864	-657.257975	1208.045196	-938.527069	0.297826	0.467477	22206.79342
779.774541	-506.191353	1268.319252	-746.260459	-1.991063	-0.295486	22187.71935
808.767125	-321.55437	1348.430339	-381.564271	0.297826	1.230439	22224.34156
827.841194	-102.584065	1356.059967	-29.075486	-0.465137	-1.058449	22211.3712
840.81156	101.889949	1346.904414	327.228112	-0.465137	-1.058449	22215.18601
811.056013	343.749136	1301.12665	714.050219	0.297826	-0.295486	22231.20823
789.693057	512.363901	1167.608171	1013.894575	-1.991063	1.230439	22200.68972
703.478267	690.897181	986.023039	1282.457458	-1.991063	2.756365	22201.45268
589.79682	831.282325	725.089783	1500.664801	0.297826	3.519328	22206.79342
460.093154	934.282295	542.741689	1666.990678	-0.465137	0.467477	22212.13416
324.285787	978.534133	348.186191	1753.205467	-1.991063	-0.295486	22215.18601
180.848793	991.5045	46.052947	1705.138815	1.823751	1.230439	22230.44527
-0.736339	959.460065	-237.006228	1637.235131	-1.2281	2.756365	26.703696
-185.373321	902.23786	-549.82095	1499.901838	2.586714	3.519328	13.733329
-418.076956	813.734182	-806.17643	1264.909315	0.297826	2.756365	22062.59346
-546.254696	664.193486	-1008.361555	1013.894575	-0.465137	-1.058449	22196.11194
-668.328734	498.630572	-1246.405929	694.976151	3.349677	0.467477	22221.28971
-801.847212	313.230627	-1357.035526	369.191062	1.823751	1.230439	22222.05268
-937.65458	140.801048	-1476.057713	26.620793	1.060788	0.467477	22209.08231
-975.039754	-49.939636	-1522.59844	-341.890209	1.060788	0.467477	22196.87491
-968.936052	-226.184028	-1457.746607	-611.979017	1.823751	-0.295486	22232.73415
-894.928666	-432.94693	-1382.976259	-924.030777	2.586714	-2.584374	22228.91934
-821.684244	-571.043185	-1177.739283	-1145.28997	-0.465137	-2.584374	22212.13416
-696.558355	-718.294994	-935.880095	-1356.630649	-1.2281	-1.821411	22224.34156
-546.254696	-822.057926	-710.806088	-1541.267631	0.297826	1.230439	22232.73415
-350.173272	-917.428268	-397.991365	-1590.860209	1.060788	1.230439	22215.18601
-168.588141	-952.524554	-18.798885	-1571.78614	-1.991063	-1.058449	22202.97861
48.093276	-963.968995	286.38621	-1552.712072	0.297826	-1.058449	22213.66009
248.752476	-931.92456	594.623155	-1435.978773	-3.516988	-1.821411	22195.34898
405.9228	-849.524584	812.067535	-1342.134357	-0.465137	1.230439	22187.71935
575.300528	-746.524615	1047.823021	-1111.71961	0.297826	1.993402	22212.13416
699.663454	-633.60613	1198.889643	-920.978926	1.060788	1.993402	22199.16379
784.352318	-484.828396	1277.474805	-659.282707	1.823751	1.230439	22187.71935
815.63379	-284.169196	1370.556259	-311.371699	-1.2281	-2.584374	22220.52675
826.315268	-72.828518	1367.504408	30.435607	-1.2281	-1.821411	22199.92676
825.552305	169.793632	1375.896998	424.124379	-1.2281	1.230439	22220.52675
827.841194	372.74172	1307.230352	780.427977	2.586714	2.756365	22250.2823
795.796759	561.193516	1176.763723	1081.798259	3.349677	5.045253	22248.75637
720.263448	732.860132	990.600816	1345.020403	1.060788	1.230439	22231.20823
576.06349	851.882319	750.267554	1538.049975	0.297826	-1.058449	22237.31193
436.44131	950.304512	551.134279	1694.457336	-0.465137	-0.295486	22236.54897
289.189501	995.319313	291.726949	1757.020281	-2.754025	1.230439	22219.00082
137.359917	965.563767	1.801109	1705.138815	-0.465137	2.756365	4540.391247
-47.277066	931.993406	-288.887694	1618.161063	0.297826	1.993402	19.837031
-241.069601	872.482313	-581.102422	1457.175925	1.060788	1.993402	9121.21952
-419.602881	778.637896	-896.968995	1212.264887	-1.991063	-1.821411	22141.17863
-580.588019	635.963864	-1097.628195	936.072376	0.297826	-1.821411	22206.03046
-732.417603	461.245398	-1315.072575	583.583591	-1.991063	1.230439	22181.61565
-846.862014	259.823235	-1402.050327	284.502198	-0.465137	1.993402	22190.7712
-954.43976	110.282539	-1518.020663	-58.831033	-1.991063	0.467477	22167.11936
-988.773083	-86.561847	-1521.072514	-394.534637	-0.465137	-1.058449	22193.06009
-974.276791	-275.013643	-1453.931793	-675.304925	1.060788	-1.821411	22222.81564
-894.165704	-448.969147	-1347.879973	-970.571504	0.297826	-1.058449	22231.97119
-807.187952	-626.739465	-1186.894835	-1279.571412	0.297826	1.230439	22214.42305
-686.639839	-746.524615	-973.265269	-1415.378779	0.297826	1.993402	22223.5786
-486.743602	-859.4431	-600.939453	-1570.260215	1.823751	1.230439	22231.20823
-319.654763	-924.294933	-298.80621	-1581.704656	-0.465137	-1.058449	22213.66009
-83.899277	-966.257883	80.386271	-1587.808358	1.060788	-0.295486	22247.99341
109.893258	-947.183815	391.675067	-1522.956525	1.823751	-1.058449	22251.80822
290.715427	-918.954193	637.349069	-1448.94914	0.297826	1.230439	22225.86749
461.61908	-835.791255	913.541579	-1331.452878	-0.465137	1.993402	22212.13416
609.633851	-725.924621	1125.64522	-1084.252952	0.297826	1.230439	22226.63045
712.63382	-600.035769	1211.860009	-911.823373	0.297826	-0.295486	22190.00824
796.559721	-450.495073	1333.171085	-602.823465	-1.2281	-1.058449	22199.16379
814.107864	-263.569202	1353.771078	-257.201345	0.297826	-0.295486	22222.05268
818.685641	-53.75445	1306.467389	77.739297	0.297826	1.993402	22212.89712
801.137498	205.652881	1280.526656	455.405852	0.297826	2.756365	22221.28971
786.641206	374.267646	1201.941494	801.027971	-1.2281	1.993402	22208.31935
747.730106	573.40092	1079.104493	1113.079731	-2.754025	-1.821411	22199.92676
650.833839	740.489759	909.726766	1387.746316	-2.754025	-1.058449	22200.68972
518.078322	851.882319	645.741659	1544.153677	1.823751	1.230439	22215.94897
387.611694	942.674885	440.504682	1699.035113	-0.465137	3.519328	22218.23786
254.856178	989.978574	192.541793	1756.257318	-0.465137	2.756365	22221.28971
96.922892	978.534133	-79.835904	1700.561038	-1.2281	-1.821411	639.362774
-61.010395	938.860071	-359.843229	1599.086994	0.297826	-1.821411	17.548143
-244.884415	867.141574	-609.332044	1411.398161	-0.465137	-1.821411	14890.74374
-434.862136	780.163822	-930.539356	1164.961197	-0.465137	-0.295486	22151.8601
-614.921342	608.497206	-1145.694848	864.353879	0.297826	1.230439	22222.05268
-720.2102	438.356516	-1302.102209	554.591007	1.060788	1.993402	22218.23786
-854.491641	249.90472	-1408.154029	232.620732	1.060788	-1.058449	22207.55638
-939.180505	62.215886	-1428.754023	-147.334711	0.297826	-2.584374	22207.55638
-965.121238	-124.709984	-1456.220682	-430.393886	1.823751	-1.058449	22223.5786
-934.602729	-303.243265	-1402.81329	-737.104906	-1.991063	-4.1103	22225.10453
-877.380523	-504.665427	-1292.946656	-1014.06038	1.060788	1.230439	22231.20823
-772.854628	-635.132055	-1065.58376	-1232.267722	1.060788	1.230439	22215.18601
-653.069479	-761.78387	-848.902343	-1442.082475	-0.465137	1.230439	22224.34156
-452.410279	-857.154212	-590.257975	-1553.475035	1.060788	-1.058449	22232.73415
-273.114036	-957.865293	-272.102514	-1595.437985	1.060788	-0.295486	22215.94897
-68.640022	-963.968995	84.201084	-1564.156513	-4.279951	0.467477	22201.45268
123.626587	-971.598622	380.230626	-1496.252829	-1.2281	4.28229	22214.42305
315.893197	-900.643088	682.36387	-1397.830636	-1.2281	3.519328	22177.03787
472.300558	-810.613485	899.80825	-1271.941785	-1.991063	0.467477	22198.40083
622.604217	-699.983888	1124.882257	-998.038162	-0.465137	-1.821411	22220.52675
727.130112	-568.754297	1221.015562	-812.638217	-1.2281	-1.821411	22186.95639
785.11528	-382.591389	1297.311836	-530.342005	-1.2281	0.467477	22196.11194
814.870827	-198.71737	1248.482221	-196.927288	-1.991063	1.993402	22210.60823
796.559721	12.623308	1295.022948	156.324459	-1.2281	0.467477	22191.53417
791.218982	250.667682	1310.282202	562.220635	1.060788	-1.058449	22225.10453
805.715274	455.904658	1233.985929	898.687202	1.823751	-3.347337	22253.33415
757.648622	627.571274	1090.548934	1200.057483	0.297826	-1.821411	22244.17859
646.256062	776.349008	890.652697	1448.783335	2.586714	1.993402	22233.49712
503.58203	900.711934	631.245367	1602.138845	-1.2281	1.993402	22237.31193
382.270955	969.37858	449.660235	1726.501771	1.060788	2.756365	22235.786
216.708041	986.926723	171.178836	1760.072132	1.060788	1.230439	22219.00082
76.322898	963.274879	-95.858122	1711.242516	-0.465137	-1.821411	248.725852
-118.995563	922.074891	-397.991365	1564.753671	1.060788	1.230439	16.022217
-307.447359	854.93417	-683.339429	1352.65003	0.297826	1.993402	21150.09003
-484.454714	729.045318	-948.850462	1095.531588	1.823751	1.993402	22174.74899
-633.99541	564.245367	-1141.117071	809.420561	-2.754025	0.467477	22190.7712
-782.773144	393.341714	-1326.517016	482.87251	1.060788	1.230439	22176.27491
-890.35089	199.549179	-1456.220682	183.028154	-0.465137	-1.821411	22182.37861
-965.121238	38.564041	-1503.524371	-193.875438	-2.754025	-2.584374	22192.29713
-987.247158	-159.043307	-1478.346601	-499.823495	-1.991063	0.467477	22201.45268
-959.017536	-354.361768	-1431.805874	-827.897472	0.297826	2.756365	22225.86749
-862.884231	-518.398757	-1324.228128	-1081.964063	1.060788	1.993402	22231.97119
-755.306486	-661.835751	-1042.694878	-1292.541779	-1.2281	-1.058449	22213.66009
-640.099112	-778.56905	-848.13938	-1468.023208	-0.465137	-0.295486	22222.81564
-419.602881	-881.569019	-495.650596	-1558.815774	0.297826	-0.295486	22230.44527
-193.002948	-934.976411	-134.769221	-1586.282432	1.060788	1.230439	22232.73415
-17.521519	-954.050479	173.467724	-1577.889842	0.297826	1.993402	22245.70452
183.900644	-948.70974	501.541701	-1490.91209	1.823751	1.230439	22243.41563
354.804297	-891.487535	757.897181	-1408.512115	1.823751	0.467477	22201.45268
511.97462	-793.828305	976.104524	-1217.77143	0.297826	-1.821411	22220.52675
649.307913	-680.909819	1182.867425	-983.54187	0.297826	-0.295486	22223.5786
746.204181	-555.020968	1288.919246	-743.971571	0.297826	0.467477	22183.90454
815.63379	-365.806209	1352.245153	-434.2087	-0.465137	1.993402	22209.84527
822.500454	-152.939606	1375.134035	-80.19399	-0.465137	1.230439	22215.18601
851.493038	75.949216	1400.311805	305.865155	0.297826	-1.058449	22211.3712
835.470821	282.712117	1335.459973	678.190971	-1.2281	-3.347337	22219.76379
811.818976	480.319466	1272.897028	1001.687171	-1.991063	-1.058449	22209.84527
748.493069	668.008299	1089.023009	1274.827831	-1.991063	1.993402	22209.08231
651.596801	811.445294	871.578629	1512.872205	-0.465137	1.993402	22197.63787
510.448695	920.548965	612.171298	1680.724007	0.297826	0.467477	22216.71194
342.596893	984.637835	417.6158	1767.701759	-0.465137	-3.347337	22226.63045
188.47842	996.845239	117.771445	1748.627691	-0.465137	-0.295486	22220.52675
25.967357	964.037841	-159.184029	1680.724007	0.297826	1.993402	57.222205
-181.558507	909.867487	-536.087621	1472.43518	1.060788	2.756365	14.496292
-328.047353	812.208257	-776.420883	1308.398191	1.823751	3.519328	21903.13425
-543.202845	690.897181	-1050.324506	1057.383451	1.060788	1.993402	22177.80084
-677.484286	543.645373	-1300.576283	694.976151	1.060788	-1.058449	22230.44527
-814.054616	351.378764	-1373.057743	413.442901	1.823751	0.467477	22217.4749
-930.787915	155.29734	-1508.102148	61.717079	1.823751	0.467477	22210.60823
-977.328642	-6.45076	-1534.805843	-238.890239	2.586714	1.993402	22214.42305
-986.484195	-207.10996	-1510.391036	-566.964216	-0.465137	1.993402	22220.52675
-918.580511	-384.117315	-1409.679955	-859.941907	-0.465137	0.467477	22222.05268
-878.143486	-563.413558	-1233.435562	-1108.667759	0.297826	-1.821411	22229.6823
-728.60279	-692.354261	-983.946747	-1323.060288	-1.2281	-3.347337	22214.42305
-563.039876	-806.798671	-700.887572	-1517.615786	-1.991063	-0.295486	22222.05268
-377.639931	-915.902342	-387.309887	-1589.334283	0.297826	1.993402	22235.786
-170.877029	-972.361585	-56.947022	-1568.734289	-2.754025	0.467477	22190.7712
26.73032	-972.361585	271.126955	-1552.712072	-1.2281	-0.295486	22202.21564
230.441371	-948.70974	560.289832	-1453.526916	-1.2281	-1.058449	22212.89712
396.004284	-879.280131	825.800865	-1363.497313	-1.2281	-1.058449	22184.6675
543.256093	-770.939422	1028.748953	-1172.756629	-0.465137	-1.821411	22204.50453
681.352348	-648.102422	1194.311866	-942.341882	-0.465137	0.467477	22211.3712
766.041212	-523.739496	1300.363687	-755.416012	-0.465137	0.467477	22184.6675
801.90046	-334.524737	1339.274786	-413.608706	1.060788	0.467477	22206.79342
827.078231	-124.709984	1335.459973	-55.016219	-0.465137	-2.584374	22200.68972
815.63379	116.386241	1317.148867	334.094776	0.297826	-2.584374	22217.4749
817.159715	345.275062	1277.474805	710.235406	1.823751	-1.058449	22242.65267
784.352318	528.386118	1158.452618	1026.864941	1.823751	3.519328	22250.2823
712.63382	700.052734	1002.808219	1309.924117	1.060788	4.28229	22235.786
577.589416	830.519362	764.763846	1489.983323	1.060788	1.993402	22227.39341
434.915384	939.623034	532.823174	1676.146231	1.823751	-0.295486	22240.36378
299.87098	980.823021	306.223241	1771.516573	-0.465137	-1.058449	22227.39341
153.382134	975.482282	57.497388	1736.420287	-1.991063	1.993402	22216.71194
-25.914109	955.645251	-222.509936	1673.09438	0.297826	3.519328	25.17777
-193.002948	891.556381	-542.191323	1474.724068	-1.2281	2.756365	808.740501
-387.558446	812.208257	-761.924591	1276.353756	1.060788	1.993402	22093.87494
-547.780621	657.326821	-1051.087468	1004.739022	-0.465137	-1.058449	22193.06009
-685.113914	497.104646	-1266.24296	657.590977	-4.279951	-0.295486	22192.29713
-814.817579	311.704701	-1363.90219	350.879957	-0.465137	1.230439	22186.95639
-919.343474	119.438092	-1521.835477	-26.023635	-1.991063	1.230439	22176.27491
-965.884201	-55.280375	-1477.583638	-325.105028	-2.754025	-1.058449	22209.84527
-966.647164	-239.154395	-1450.11698	-633.341974	-0.465137	-1.821411	22215.18601
-907.899033	-410.821011	-1350.931824	-910.297447	1.060788	-1.821411	22227.39341
-820.158318	-591.643179	-1157.139289	-1208.615878	-0.465137	-2.584374	22231.20823
-692.743541	-733.554248	-991.576375	-1390.963972	0.297826	0.467477	22215.18601
-551.595435	-838.080143	-699.361647	-1517.615786	2.586714	2.756365	22224.34156
-357.8029	-909.798641	-358.317303	-1540.504668	-0.465137	-1.058449	22230.44527
-125.862228	-949.472703	-27.954438	-1592.386134	3.349677	-1.058449	22238.83786
61.063643	-959.391218	299.356576	-1528.297264	1.823751	-1.058449	22243.41563
250.278402	-912.087529	575.549087	-1455.815804	2.586714	1.230439	22231.97119
418.130204	-847.998659	819.697163	-1324.586214	1.823751	2.756365	22209.08231
564.619049	-740.420913	1064.608201	-1088.067765	0.297826	1.230439	22219.76379
699.663454	-621.398726	1213.385935	-888.171528	0.297826	1.230439	22206.03046
769.856026	-457.361738	1330.119234	-596.719763	-1.2281	-1.058449	22197.63787
823.263417	-267.384016	1375.134035	-287.719854	-0.465137	-0.295486	22206.79342
858.359703	-40.784083	1366.741445	88.420775	1.060788	0.467477	22200.68972
847.678225	175.897334	1381.237737	479.057696	0.297826	1.230439	22221.28971
832.41897	379.608385	1304.941463	789.58353	-2.754025	1.993402	22199.16379
797.322684	563.482404	1171.422984	1100.109364	-1.991063	2.756365	22210.60823
723.315299	741.252722	1005.86007	1357.990769	-1.2281	1.230439	22207.55638
598.952372	864.089723	768.578659	1525.842571	-1.991063	-1.821411	22202.97861
438.730198	968.615618	573.260199	1729.553622	-2.754025	-0.295486	22218.23786
304.448756	973.193394	296.304725	1776.857312	-1.2281	1.230439	22228.15638
145.752507	990.741537	9.430736	1707.427703	-3.516988	1.230439	5584.887234
-40.410401	946.489698	-278.969179	1630.368466	1.823751	1.993402	18.311106
-256.328856	876.297127	-604.754267	1416.7389	1.060788	-0.295486	7693.716239
-422.654732	783.215673	-881.709741	1206.161185	-1.2281	-1.821411	22125.15641
-588.980609	638.252753	-1115.176338	914.709419	2.586714	1.230439	22219.76379
-739.284268	444.460217	-1318.887389	543.146566	1.823751	2.756365	22227.39341
-856.017567	275.845453	-1448.591054	278.398497	3.349677	1.993402	22209.84527
-952.913834	74.42329	-1536.331769	-65.697698	-1.2281	-1.058449	22207.55638
-981.143456	-95.7174	-1565.324353	-396.823526	3.349677	-2.584374	22239.60082
-973.513828	-284.169196	-1495.131781	-691.327142	-1.2281	-2.584374	22216.71194
-912.476809	-477.961731	-1368.479967	-991.171498	-1.2281	-1.058449	22222.81564
-823.973132	-615.295024	-1138.06522	-1193.356623	-0.465137	0.467477	22229.6823
-687.402802	-735.080174	-892.391219	-1386.386195	0.297826	1.230439	22213.66009
-488.269528	-843.420882	-608.569081	-1509.986159	-1.2281	0.467477	22222.81564
-294.476992	-941.843076	-285.835843	-1555.763923	-2.754025	-1.058449	22226.63045
-78.558538	-959.391218	84.964047	-1554.237997	-2.754025	-1.058449	22193.06009
116.759923	-967.783809	399.304695	-1517.615786	-2.754025	0.467477	22207.55638
306.737644	-915.902342	661.763876	-1433.689885	-0.465137	3.519328	22182.37861
473.826484	-842.65792	917.356393	-1310.089922	-2.754025	1.230439	22188.48232
624.130143	-728.976472	1144.719289	-1040.764076	0.297826	0.467477	22211.3712
739.337516	-584.776515	1261.452587	-840.867838	-1.2281	-1.058449	22209.08231
794.270833	-419.213601	1346.904414	-556.282738	0.297826	-1.058449	22200.68972
847.678225	-222.369215	1374.371072	-180.142108	-0.465137	1.993402	22200.68972
863.700442	21.778861	1404.889582	204.391111	-0.465137	2.756365	22212.89712
860.648591	240.749167	1404.889582	566.798411	0.297826	1.993402	22218.23786
825.552305	460.482435	1282.815544	879.613133	2.586714	-0.295486	22244.94156
789.693057	617.652759	1139.378549	1193.190818	1.060788	0.467477	22249.51933
673.722721	790.8453	929.563797	1436.575931	1.060788	0.467477	22234.26008
537.915354	918.260077	707.54164	1592.22033	2.586714	1.993402	22231.97119
402.107986	973.956357	496.963925	1743.286951	0.297826	3.519328	22235.02304
253.330253	986.926723	207.038085	1766.938796	1.823751	1.230439	22224.34156
88.530301	991.5045	-60.761836	1717.346218	-2.754025	-2.584374	778.221992
-104.499271	931.230444	-376.628409	1587.642553	0.297826	-1.821411	17.548143
-282.269589	845.015654	-671.894988	1388.509279	-0.465137	-0.295486	17668.69106
-465.380646	742.015685	-938.168983	1139.783427	-0.465137	1.230439	22153.38603
-621.025044	577.978696	-1148.746699	833.072406	-1.991063	2.756365	22180.08972
-793.454622	411.65282	-1380.687371	446.250299	-1.2281	0.467477	22185.43046
-898.74348	210.99362	-1512.679924	186.842968	-1.2281	-1.058449	22179.32676
-967.410126	52.297371	-1590.502123	-193.875438	-1.2281	-1.821411	22191.53417
-994.876785	-152.939606	-1559.220651	-484.56424	-1.2281	-1.058449	22221.28971
-981.143456	-313.16178	-1403.576253	-753.890086	-0.465137	0.467477	22216.71194
-878.906449	-494.746912	-1309.731836	-1029.319634	0.297826	1.993402	22225.86749
-796.506473	-660.309826	-1066.346723	-1273.46771	0.297826	0.467477	22231.97119
-627.891708	-777.806087	-817.620871	-1441.319512	-1.2281	-1.821411	22211.3712
-461.565832	-867.83569	-529.983919	-1539.741705	-1.2281	-1.058449	22222.81564
-257.091818	-941.080113	-182.072911	-1584.756507	4.112639	1.230439	22256.386
-42.699289	-962.443069	128.452923	-1578.652805	1.060788	0.467477	22236.54897
156.433985	-952.524554	461.104676	-1505.408382	1.823751	4.28229	22241.12674
324.285787	-911.324566	706.015715	-1406.223226	0.297826	1.993402	22209.84527
501.293142	-834.26533	949.400828	-1286.438077	-0.465137	-1.058449	22209.08231
627.181994	-721.346845	1164.55632	-1044.578889	-1.2281	-1.821411	22215.18601
742.389367	-556.546893	1277.474805	-816.453031	-1.2281	-1.821411	22205.2675
803.426386	-386.406203	1353.771078	-467.016097	1.060788	1.230439	22204.50453
825.552305	-168.19886	1353.008116	-133.601381	-1.2281	1.993402	22205.2675
849.20415	47.719594	1394.208104	248.64295	-1.2281	-1.058449	22225.86749
840.048597	262.112123	1353.771078	600.368772	-1.991063	-3.347337	22215.18601
830.893044	460.482435	1239.326668	940.650152	-1.2281	-1.821411	22201.45268
744.678255	637.48979	1036.37858	1209.213036	-0.465137	1.230439	22215.94897
651.596801	803.052704	837.245306	1441.153708	-0.465137	2.756365	22206.03046
520.367211	908.341561	628.193516	1603.664771	-2.754025	2.756365	22205.2675
376.930216	985.400798	407.697285	1740.998063	0.297826	1.230439	22228.15638
238.833961	986.926723	174.99365	1763.886945	0.297826	-0.295486	22228.15638
57.248829	966.326729	-128.665519	1694.457336	-0.465137	-1.058449	133.518479
-145.699259	921.311928	-435.37654	1544.153677	-1.2281	0.467477	16.022217
-315.839949	838.911952	-713.094976	1342.731515	2.586714	4.28229	20999.78637
-503.528782	714.549026	-972.502306	1080.272333	-0.465137	1.230439	22167.11936
-640.862075	542.88241	-1187.657798	760.590946	1.823751	0.467477	22222.05268
-765.225001	380.371348	-1373.820706	446.250299	2.586714	0.467477	22230.44527
-877.380523	185.81585	-1514.20585	128.094837	1.823751	-0.295486	22202.97861
-951.387909	-0.347058	-1531.753992	-242.705053	-0.465137	-1.058449	22215.94897
-992.587897	-161.332196	-1460.798458	-532.630893	-0.465137	1.993402	22231.97119
-917.817548	-381.065464	-1414.257731	-843.156727	1.060788	1.993402	22212.89712
-868.224971	-529.843198	-1244.880003	-1065.941846	-0.465137	-0.295486	22223.5786
-746.913895	-658.7839	-1044.220804	-1297.882518	-1.2281	-1.058449	22231.20823
-611.106528	-797.643118	-789.391249	-1443.608401	-1.991063	-1.058449	22210.60823
-407.395477	-881.569019	-462.080235	-1532.875041	-1.2281	1.993402	22223.5786
-212.83998	-955.576405	-117.221078	-1590.860209	-3.516988	1.230439	22208.31935
-0.736339	-966.257883	139.897364	-1593.91206	-2.754025	1.230439	22194.58602
198.396936	-941.843076	447.371347	-1502.356531	-3.516988	-1.821411	22202.21564
362.433924	-872.413466	744.163852	-1381.045456	-1.2281	-1.058449	22196.11194
519.604248	-806.035708	953.215642	-1247.526977	-0.465137	-1.058449	22202.97861
672.959758	-670.991304	1177.526686	-1011.008529	1.060788	0.467477	22207.55638
753.070845	-535.946899	1281.289618	-771.438229	-0.465137	0.467477	22215.94897
797.322684	-375.724725	1346.904414	-442.60129	1.060788	0.467477	22202.97861
818.685641	-156.754419	1346.141451	-93.927319	1.060788	0.467477	22196.11194
830.130082	54.586259	1339.274786	277.635534	-1.991063	-3.347337	22228.15638
817.159715	281.949154	1288.919246	623.257654	-0.465137	-2.584374	22246.46748
791.981945	478.030578	1169.134096	958.198295	2.586714	1.993402	22241.88971
725.604187	661.141635	1006.623033	1235.153769	2.586714	2.756365	22244.94156
600.478298	786.267524	813.593461	1438.864819	1.060788	1.993402	22232.73415
470.01167	927.41563	589.282416	1595.27218	1.060788	1.230439	22228.15638
329.626526	974.71932	359.630632	1711.242516	0.297826	-1.058449	22229.6823
190.767308	992.267463	123.875147	1752.442504	-0.465137	-0.295486	22226.63045
14.522916	976.245245	-174.443284	1695.983262	-1.991063	2.756365	65.614795
-148.75111	906.052673	-455.976533	1549.494416	1.823751	4.28229	15.259255
-360.854751	822.889735	-747.428299	1328.998185	-0.465137	1.993402	21879.48241
-521.076925	691.660144	-983.946747	1048.990861	0.297826	0.467477	22177.80084
-658.410218	512.363901	-1186.894835	727.783549	-2.754025	-0.295486	22184.6675
-795.743511	351.378764	-1368.479967	379.872541	-0.465137	1.230439	22181.61565
-907.13607	169.030669	-1542.435471	10.598576	-1.991063	1.230439	22170.93417
-981.143456	-25.524828	-1499.709558	-292.297631	-1.991063	-0.295486	22206.03046
-981.143456	-204.821072	-1518.783626	-648.601229	1.060788	-0.295486	22230.44527
-934.602729	-390.983979	-1350.168861	-899.615969	0.297826	-1.058449	22214.42305
-841.521275	-554.258005	-1183.080022	-1149.867747	-0.465137	-2.584374	22221.28971
-733.180566	-704.561664	-963.346754	-1359.6825	0.297826	-1.058449	22227.39341
-577.536168	-813.665336	-723.776454	-1503.882457	-1.2281	1.230439	22209.84527
-376.114005	-911.324566	-405.620993	-1567.971327	0.297826	1.993402	22236.54897
-188.425172	-959.391218	-82.124792	-1567.208364	1.823751	-0.295486	22253.33415
9.94514	-957.865293	223.823265	-1582.467619	2.586714	0.467477	22234.26008
225.863594	-950.998628	502.304664	-1566.445401	1.060788	-1.058449	22209.84527
396.767247	-866.309765	762.474957	-1374.941754	0.297826	-1.058449	22217.4749
524.182024	-773.228311	1039.430431	-1131.556641	1.060788	1.993402	22210.60823
671.433832	-659.546863	1172.185947	-949.208547	-0.465137	1.230439	22201.45268
760.700473	-507.717278	1298.837761	-711.927136	-0.465137	0.467477	22219.00082
815.63379	-333.761774	1353.771078	-385.379085	-0.465137	-1.058449	22210.60823
810.293051	-116.317394	1352.245153	-12.290306	1.060788	-1.821411	22189.24528
824.789343	112.571427	1352.245153	360.035509	0.297826	0.467477	22230.44527
811.056013	317.808403	1279.00073	678.190971	-2.754025	1.993402	22207.55638
771.381951	517.70464	1130.985959	977.272364	-3.516988	1.993402	22198.40083
717.211597	705.393473	937.956387	1230.575992	-0.465137	2.756365	22208.31935
575.300528	815.260108	724.326821	1440.390745	-1.2281	-0.295486	22213.66009
460.093154	935.80822	536.637987	1673.857342	0.297826	-1.058449	22207.55638
318.945048	1009.815605	290.963986	1730.316585	-1.991063	0.467477	22227.39341
166.352501	992.267463	76.571457	1747.864728	2.586714	4.28229	20448.92727
-3.025227	960.223028	-227.850675	1669.279566	-0.465137	2.756365	22.125919
-193.765911	895.371195	-547.532062	1493.035174	-1.991063	0.467477	119.022187
-376.114005	813.734182	-800.072728	1290.087086	1.823751	1.230439	22104.55641
-535.573217	685.556442	-1062.531909	1009.316799	1.060788	-0.295486	22206.03046
-677.484286	507.023162	-1280.739252	673.613194	2.586714	1.993402	22217.4749
-799.558324	338.408397	-1350.168861	367.665137	1.823751	1.993402	22209.08231
-940.706431	108.756613	-1516.494738	-21.445859	-0.465137	0.467477	22195.34898
-979.61753	-37.732232	-1524.124365	-333.497618	1.060788	-1.058449	22231.20823
-962.069387	-243.732171	-1461.561421	-623.423458	-0.465137	-3.347337	22229.6823
-894.928666	-413.109899	-1342.539234	-946.919659	-0.465137	-3.347337	22210.60823
-827.024983	-588.591328	-1147.220773	-1178.097368	-0.465137	0.467477	22222.81564
-718.684274	-717.532031	-937.40602	-1367.312127	-1.2281	1.230439	22228.91934
-538.625068	-841.131994	-667.317212	-1503.882457	0.297826	0.467477	22219.76379
-350.936235	-914.376417	-367.472856	-1587.045395	-3.516988	-1.821411	22207.55638
-134.254818	-966.257883	-27.191475	-1554.237997	-2.754025	-1.058449	22208.31935
66.404382	-952.524554	303.17139	-1569.497252	-1.991063	-1.821411	22204.50453
252.56729	-928.109746	517.563919	-1561.104662	-0.465137	0.467477	22174.74899
421.945018	-862.494951	850.978635	-1323.823251	-1.2281	2.756365	22203.74157
588.270894	-769.413497	1067.660052	-1128.50479	-0.465137	1.230439	22209.08231
708.056044	-624.450577	1219.489637	-885.119677	0.297826	1.230439	22204.50453
799.611572	-463.465439	1335.459973	-607.401241	-0.465137	-0.295486	22216.71194
839.285635	-265.858091	1385.815513	-270.934674	1.060788	0.467477	22209.08231
861.411554	-46.887785	1399.548843	94.524477	-1.991063	-1.058449	22204.50453
854.544889	185.052887	1386.578476	484.398436	-0.465137	1.230439	22226.63045
856.070815	389.5269	1301.12665	794.924269	4.112639	5.045253	22256.386
785.11528	580.267585	1164.55632	1103.924178	2.586714	1.993402	22236.54897
705.767156	745.067536	916.59343	1269.487092	1.823751	0.467477	22235.786
587.507931	859.511946	750.267554	1570.857373	-0.465137	-1.821411	22241.12674
457.041303	969.37858	545.79354	1708.190666	-3.516988	-0.295486	22215.94897
280.796911	991.5045	252.052886	1727.264734	-0.465137	3.519328	22223.5786
128.967327	980.060059	22.401103	1727.264734	-1.991063	1.993402	6947.538682
-57.195581	931.993406	-308.724725	1621.975876	1.060788	0.467477	18.311106
-255.565893	872.482313	-574.235758	1420.553714	0.297826	-0.295486	6138.035218
-426.469546	775.586045	-862.635672	1201.583408	1.060788	0.467477	22144.99344
-596.610236	614.600908	-1116.702264	929.968674	-0.465137	1.993402	22170.93417
-745.38797	437.593553	-1327.279979	556.879896	-1.991063	0.467477	22177.03787
-852.965716	252.193608	-1497.420669	224.991105	-1.991063	-0.295486	22164.83047
-953.676797	82.81588	-1611.102117	-141.231009	-1.2281	-0.295486	22179.32676
-998.691599	-98.769251	-1532.516955	-428.104998	-1.2281	-2.584374	22212.89712
-971.22494	-281.880308	-1487.502154	-734.053055	-1.2281	-2.584374	22230.44527
-885.010151	-456.598775	-1316.598501	-975.14928	-1.2281	-1.058449	22219.00082
-802.610175	-618.346875	-1128.146705	-1217.008468	1.823751	3.519328	22224.34156
-663.750957	-738.132025	-880.946778	-1398.593599	-0.465137	1.230439	22228.15638
-477.588049	-832.739404	-584.154273	-1526.008376	-1.991063	-2.584374	22217.4749
-270.062185	-918.191231	-275.154365	-1573.312066	3.349677	-1.821411	22245.70452
-70.928911	-946.420852	77.33442	-1590.097246	1.823751	0.467477	22248.75637
112.945109	-952.524554	390.149142	-1526.771339	1.823751	1.993402	22238.07489
300.633942	-931.92456	661.763876	-1462.682469	-1.991063	2.756365	22200.68972
466.959819	-837.317181	905.911952	-1293.304741	1.060788	2.756365	22225.10453
630.996807	-720.583882	1075.289679	-1096.460355	-1.991063	-1.821411	22200.68972
733.233814	-594.69503	1259.163699	-867.571534	0.297826	-1.058449	22197.63787
783.589355	-432.183967	1337.748861	-559.334589	0.297826	1.230439	22218.23786
829.367119	-228.472917	1346.141451	-235.838388	-0.465137	1.993402	22220.52675
848.441187	-12.554462	1343.852563	133.435577	-1.2281	1.230439	22215.18601
813.344902	214.045471	1321.726644	520.257684	-1.991063	-0.295486	22213.66009
802.663423	397.156528	1262.21555	874.272394	-2.754025	-1.821411	22209.84527
765.278249	586.371286	1092.837822	1135.20565	-3.516988	-2.584374	22196.11194
666.856056	767.193455	869.289741	1344.25744	-1.991063	1.230439	22205.2675
517.31536	889.267493	644.978696	1593.746255	-1.991063	-0.295486	22217.4749
399.819098	960.98599	465.682453	1712.768442	-0.465137	0.467477	22214.42305
272.404321	1003.711904	172.704762	1721.923995	-1.2281	-1.821411	22225.86749
80.137711	983.874872	-48.554432	1729.553622	-1.991063	-1.821411	388.348033
-83.136314	926.652667	-379.68026	1589.168479	-0.465137	-1.058449	15.259255
-309.736247	838.911952	-646.717218	1435.812968	-1.2281	0.467477	19413.58684
-443.254726	758.037902	-903.072697	1160.38342	1.060788	2.756365	22183.90454
-624.839858	603.919429	-1142.642997	861.302028	2.586714	1.993402	22211.3712
-752.254635	428.438	-1323.465165	493.553988	0.297826	-1.058449	22216.71194
-872.802747	232.356577	-1466.139197	164.717049	2.586714	-1.058449	22196.87491
-963.595313	46.193669	-1534.042881	-163.356928	2.586714	-1.821411	22212.89712
-978.854567	-140.732202	-1486.739191	-437.260551	1.823751	1.230439	22222.81564
-947.573095	-313.16178	-1421.887358	-808.823403	-1.2281	1.230439	22228.15638
-878.143486	-494.746912	-1270.820736	-1034.660374	1.060788	1.230439	22218.23786
-775.906479	-646.576496	-1073.213388	-1300.934369	-1.2281	-1.058449	22220.52675
-635.521336	-783.909789	-851.191231	-1422.245444	-1.2281	-1.821411	22226.63045
-452.410279	-875.465317	-524.64318	-1552.712072	0.297826	-0.295486	22224.34156
-272.351073	-950.998628	-192.754389	-1587.045395	-3.516988	0.467477	22196.87491
-80.847426	-970.072697	143.712178	-1567.208364	-1.2281	2.756365	22209.84527
151.856209	-955.576405	442.793571	-1548.134296	-0.465137	2.756365	22204.50453
305.974682	-918.954193	677.023131	-1446.660252	-0.465137	1.230439	22188.48232
502.819068	-819.769038	929.563797	-1258.208456	0.297826	-0.295486	22213.66009
654.648652	-701.509813	1121.067444	-1028.556672	-1.2281	-1.821411	22200.68972
740.100479	-563.413558	1266.030364	-788.986372	-0.465137	1.230439	22206.03046
810.293051	-378.013613	1332.408122	-476.934613	0.297826	4.28229	22218.23786
844.626374	-177.354413	1356.059967	-114.527313	-1.2281	1.993402	22210.60823
856.833778	27.1196	1384.289588	273.057757	-0.465137	-1.058449	22216.71194
840.81156	284.238043	1372.082184	604.946548	2.586714	-3.347337	22250.2823
844.626374	465.060211	1258.400736	938.361264	1.060788	-0.295486	22250.2823
767.567137	655.037933	1128.697071	1269.487092	2.586714	1.993402	22230.44527
657.700503	785.504561	921.171207	1444.968521	-0.465137	1.993402	22231.20823
530.285726	921.311928	667.867578	1638.761056	-0.465137	-0.295486	22239.60082
376.930216	965.563767	447.371347	1724.212883	0.297826	-0.295486	22213.66009
222.04878	993.793388	153.630693	1758.546206	0.297826	-1.058449	22224.34156
61.063643	965.563767	-106.5396	1702.849926	0.297826	1.993402	160.222175
-128.151116	903.763785	-452.16172	1520.501832	-1.2281	3.519328	13.733329
-336.439943	825.941586	-726.065342	1328.998185	1.060788	2.756365	21478.92697
-509.632484	725.993467	-992.339338	1075.694557	-2.754025	1.993402	22185.43046
-639.33615	529.912044	-1219.702233	786.531679	-1.2281	-0.295486	22177.03787
-806.424989	364.34913	-1436.38365	432.516969	-1.991063	-0.295486	22167.88232
-928.499027	183.526961	-1550.065098	86.89485	-1.991063	-1.058449	22181.61565
-987.247158	10.33442	-1542.435471	-216.001357	-1.991063	1.230439	22205.2675
-981.143456	-172.776637	-1547.013247	-560.097551	-1.2281	1.230439	22218.23786
-944.521244	-349.783992	-1425.702172	-838.57895	1.060788	1.230439	22230.44527
-868.987933	-519.161719	-1241.828152	-1072.80851	0.297826	-1.058449	22225.86749
-750.728709	-673.280192	-1025.146735	-1310.089922	1.060788	-0.295486	22219.00082
-590.506534	-801.457932	-784.05051	-1464.971357	2.586714	1.230439	22228.91934
-383.743633	-866.309765	-418.591359	-1518.378749	-1.2281	1.230439	22231.97119
-197.580725	-947.183815	-95.858122	-1526.008376	1.823751	1.230439	22240.36378
24.441432	-962.443069	216.9566	-1551.949109	1.060788	1.993402	22248.75637
196.87101	-936.502336	487.808372	-1480.993575	1.823751	-0.295486	22218.23786
362.433924	-875.465317	792.230504	-1386.386195	1.823751	-1.821411	22212.13416
532.574614	-800.694969	1034.852654	-1203.275138	-0.465137	-0.295486	22209.84527
679.06346	-690.065372	1188.208165	-1009.482603	-1.991063	0.467477	22196.11194
761.463435	-526.028384	1317.91183	-733.290093	-1.2281	0.467477	22206.79342
824.02638	-333.761774	1364.452557	-414.371669	0.297826	-0.295486	22218.23786
841.574523	-130.050723	1404.126619	-27.549561	-0.465137	-0.295486	22205.2675
856.833778	102.652911	1409.467358	347.828106	0.297826	-3.347337	22216.71194
827.078231	309.415813	1349.956265	693.450225	-1.991063	-1.058449	22204.50453
823.263417	504.734274	1212.622972	991.005693	-3.516988	1.230439	22212.89712
743.15233	690.897181	1070.711903	1285.509309	1.060788	5.045253	22192.29713
631.75977	837.386027	831.904566	1502.190727	-1.991063	0.467477	22208.31935
494.426478	934.282295	606.067596	1680.724007	-0.465137	-1.821411	22223.5786
332.678377	985.400798	381.756552	1736.420287	1.823751	-1.058449	22219.00082
196.108047	975.482282	105.564041	1690.642523	1.823751	1.230439	22225.10453
25.967357	957.171177	-208.776607	1644.101796	-0.465137	3.519328	43.488876
-170.877029	897.660083	-508.620962	1473.961105	1.823751	4.28229	12.970367
-360.854751	801.526778	-793.969026	1279.405607	1.060788	0.467477	21500.28993
-526.417664	683.267554	-1041.931915	1039.072345	0.297826	-0.295486	22219.76379
-662.987994	519.993528	-1252.509631	697.265039	-1.2281	-1.058449	22209.08231
-819.395355	352.141726	-1392.131812	385.21328	2.586714	0.467477	22193.06009
-914.002735	140.801048	-1482.924377	38.065234	1.823751	1.230439	22209.84527
-985.721232	-24.761866	-1538.620657	-271.697637	2.586714	1.230439	22229.6823
-975.802716	-225.421066	-1505.813259	-631.816049	-0.465137	-1.058449	22215.18601
-914.765698	-384.117315	-1379.924408	-886.645603	-1.2281	-1.821411	22224.34156
-836.180536	-559.598744	-1185.36891	-1117.823312	-1.2281	-1.058449	22225.86749
-736.99538	-685.487596	-958.006014	-1346.712133	1.060788	0.467477	22219.00082
-562.276913	-819.769038	-766.502367	-1551.949109	-0.465137	1.230439	22228.91934
-379.928819	-902.169013	-399.517291	-1548.134296	-1.991063	1.230439	22209.84527
-161.721476	-958.628256	-9.643332	-1555.00096	-0.465137	-1.058449	22196.11194
35.885873	-960.917144	270.363992	-1540.504668	-0.465137	0.467477	22212.89712
227.38952	-937.265299	574.023161	-1492.438016	-5.042914	-3.347337	22196.87491
392.189471	-864.020876	809.015684	-1339.845468	-1.2281	-0.295486	22193.06009
563.856087	-764.072758	1039.430431	-1148.341821	-1.2281	0.467477	22205.2675
691.270864	-637.420943	1225.593339	-967.519653	-0.465137	0.467477	22199.92676
779.011578	-487.880247	1290.445171	-673.016036	1.060788	-1.058449	22205.2675
829.367119	-281.117345	1388.867364	-315.949475	-0.465137	-1.058449	22208.31935
870.567107	-48.413711	1417.096986	25.857831	0.297826	-0.295486	22222.05268
872.855995	153.771415	1401.074768	451.591038	2.586714	0.467477	22221.28971
853.018964	368.926906	1314.097016	804.079822	1.060788	1.993402	22245.70452
805.715274	558.904628	1233.985929	1116.894544	1.060788	3.519328	22249.51933
727.893075	725.230505	983.734151	1322.894483	-0.465137	0.467477	22221.28971
614.97459	864.852685	825.800865	1575.435149	1.060788	0.467477	22235.02304
475.352409	952.5934	591.571304	1741.761026	1.823751	0.467477	22236.54897
307.500607	975.482282	343.608415	1775.331386	0.297826	1.993402	22212.13416
158.722873	989.978574	14.008512	1721.923995	-1.2281	1.230439	22222.05268
-35.832625	936.571183	-249.213632	1634.18328	0.297826	1.993402	24.414808
-212.83998	864.852685	-574.235758	1446.494447	0.297826	-0.295486	4160.435804
-415.788068	787.030486	-858.820859	1236.679694	-1.991063	-2.584374	22124.39345
-569.143578	640.541641	-1114.413375	944.464966	-4.279951	0.467477	22187.71935
-737.758343	478.793541	-1302.865171	580.53174	-1.2281	1.993402	22178.5638
-855.254604	272.793602	-1466.90216	262.376279	-1.991063	1.230439	22155.67492
-962.83235	101.126986	-1553.116949	-42.045853	-2.754025	-2.584374	22187.71935
-991.061971	-73.591481	-1576.005831	-356.386501	-1.991063	-1.821411	22216.71194
-973.513828	-251.361799	-1511.153999	-703.534546	-0.465137	-4.1103	22218.23786
-921.632362	-442.865446	-1390.605886	-952.260398	1.060788	-0.295486	22229.6823
-817.86943	-584.776515	-1160.19114	-1196.408474	0.297826	0.467477	22226.63045
-690.454653	-713.717217	-923.672691	-1447.423214	1.060788	1.993402	22217.4749
-520.313963	-838.843106	-653.583882	-1516.089861	1.060788	0.467477	22227.39341
-308.210322	-921.243082	-306.435837	-1555.00096	1.060788	-1.058449	22251.04526
-112.128898	-950.998628	62.838128	-1542.030594	1.060788	-1.058449	22235.786
111.419184	-970.072697	381.756552	-1519.141712	1.823751	1.230439	22241.12674
288.426539	-915.902342	619.037963	-1455.052842	2.586714	2.756365	22218.23786
450.937602	-849.524584	901.334175	-1285.675114	0.297826	3.519328	22213.66009
582.930155	-755.680168	1106.571152	-1099.512206	-2.754025	-0.295486	22198.40083
720.263448	-635.132055	1249.245184	-892.749305	0.297826	-0.295486	22208.31935
791.218982	-447.443222	1359.87478	-604.34939	-1.2281	-1.821411	22206.79342
819.448603	-261.280314	1414.045135	-248.045792	-2.754025	-1.058449	22215.18601
840.81156	-26.287791	1425.489576	113.598545	-0.465137	1.230439	22228.91934
849.967113	192.682514	1410.993284	495.842877	-1.991063	1.993402	22198.40083
830.130082	406.312081	1288.919246	836.88722	-3.516988	0.467477	22202.97861
785.11528	564.245367	1166.845208	1116.131582	-1.991063	0.467477	22214.42305
688.981975	751.9342	980.6823	1377.064838	-1.991063	-1.058449	22197.63787
562.330161	864.089723	764.000883	1590.694404	-1.2281	1.993402	22209.84527
424.233906	954.882288	535.875024	1702.086964	-0.465137	2.756365	22230.44527
280.796911	991.5045	281.04547	1718.872144	-2.754025	0.467477	22215.94897
112.182146	958.697102	-10.406295	1664.70179	-0.465137	0.467477	3228.858303
-74.743724	938.860071	-349.16175	1598.324031	-0.465137	-1.821411	18.311106
-283.795514	859.511946	-639.850553	1385.457428	1.060788	0.467477	11297.18925
-450.884353	749.645312	-954.191201	1126.050097	1.060788	0.467477	22167.88232
-609.580603	614.600908	-1158.665214	916.998307	1.823751	1.993402	22227.39341
-738.521305	437.593553	-1334.909606	570.613225	-0.465137	1.230439	22212.89712
-861.358306	238.460278	-1482.924377	234.146658	0.297826	-1.058449	22183.90454
-942.995319	96.549209	-1532.516955	-87.823617	-0.465137	-1.058449	22225.86749
-978.854567	-93.428512	-1514.968812	-393.008712	-0.465137	-1.821411	22229.6823
-961.306424	-299.428451	-1466.90216	-705.823434	-1.991063	-1.058449	22212.89712
-885.773114	-473.383955	-1330.33183	-966.75669	0.297826	-0.295486	22226.63045
-786.587958	-621.398726	-1109.835599	-1227.689946	-2.754025	1.993402	22226.63045
-675.195398	-723.635733	-873.317151	-1392.489897	0.297826	-1.058449	22216.71194
-457.751018	-857.154212	-571.946869	-1507.69727	-1.2281	-1.821411	22225.86749
-278.454775	-942.606038	-249.213632	-1556.526886	-3.516988	-1.058449	22206.79342
-68.640022	-959.391218	116.245519	-1551.949109	-1.2281	1.230439	22200.68972
115.233997	-955.576405	388.623216	-1555.00096	-5.042914	1.230439	22200.68972
295.293203	-906.74679	657.949062	-1424.534332	-1.2281	1.993402	22202.21564
468.485744	-844.183845	920.408244	-1285.675114	-0.465137	0.467477	22203.74157
627.944956	-727.450546	1105.808189	-1078.912212	0.297826	-1.058449	22197.63787
721.789373	-609.954285	1259.163699	-856.127093	1.060788	1.230439	22212.89712
802.663423	-426.843228	1294.259985	-589.853098	1.060788	0.467477	22199.92676
824.02638	-217.028475	1361.400706	-198.453214	1.060788	1.230439	22208.31935
840.81156	27.882563	1398.78588	188.368894	1.823751	2.756365	22233.49712
846.152299	233.119539	1391.156253	566.798411	0.297826	-1.058449	22238.07489
839.285635	422.334298	1312.571091	887.242761	0.297826	-3.347337	22239.60082
784.352318	623.756461	1137.089661	1187.850079	0.297826	-1.058449	22244.94156
654.648652	757.27494	970.000822	1434.287043	2.586714	1.993402	22223.5786
536.389428	892.319344	733.482373	1624.264764	-0.465137	1.993402	22231.20823
394.478359	961.748953	498.48985	1707.427703	1.823751	1.993402	22231.97119
258.670992	976.245245	226.112153	1740.998063	1.060788	-1.058449	22215.94897
74.034009	962.511916	-59.998873	1699.035113	0.297826	-1.821411	467.696158
-112.891861	918.260077	-427.746912	1563.990708	0.297826	-0.295486	14.496292
-305.921433	855.697133	-687.154243	1364.857434	-0.465137	2.756365	19005.40178
-476.062124	733.623095	-958.768977	1135.968613	-1.991063	1.230439	22161.01566
-612.632454	586.371286	-1153.324475	860.539065	-2.754025	1.230439	22192.29713
-762.936113	420.808373	-1371.531818	498.894728	-1.2281	-0.295486	22173.22306
-897.217555	217.097322	-1489.791042	195.998521	-1.991063	-1.821411	22177.03787
-984.195307	44.667743	-1548.539173	-143.519897	0.297826	-0.295486	22214.42305
-968.936052	-138.443314	-1520.309551	-450.99388	1.823751	1.230439	22224.34156
-960.543462	-323.080296	-1456.983644	-770.675267	-1.2281	1.993402	22217.4749
-884.247188	-507.717278	-1317.361463	-1028.556672	-0.465137	0.467477	22228.91934
-804.899063	-645.050571	-1095.339307	-1276.519561	-0.465137	-1.058449	22225.10453
-631.706522	-761.020907	-834.406051	-1401.64545	0.297826	-1.058449	22216.71194
-415.025105	-852.576435	-512.435776	-1532.112078	0.297826	-1.058449	22236.54897
-220.469607	-941.843076	-178.258097	-1583.993544	2.586714	2.756365	22254.09711
-41.173364	-972.361585	165.838097	-1546.60837	1.823751	4.28229	22235.02304
165.589538	-976.176399	438.215794	-1526.008376	2.586714	3.519328	22216.71194
343.359856	-886.909758	735.771262	-1401.64545	2.586714	-0.295486	22229.6823
506.633881	-811.376448	988.311927	-1226.926983	-1.2281	-1.058449	22202.97861
661.515317	-704.561664	1156.926692	-1033.897411	0.297826	-0.295486	22191.53417
747.730106	-558.835782	1295.78591	-782.119708	-1.2281	1.230439	22216.71194
817.922678	-378.776576	1376.659961	-450.99388	-1.2281	1.230439	22200.68972
852.256001	-150.650717	1374.371072	-116.053238	0.297826	0.467477	22205.2675
883.537473	49.24552	1445.326607	287.554049	-2.754025	-3.347337	22229.6823
852.256001	281.186192	1407.941433	636.990983	-1.2281	-3.347337	22193.06009
840.81156	473.452801	1285.104432	1000.161246	-1.991063	1.230439	22202.97861
778.248616	657.326821	1144.719289	1253.464874	-1.991063	1.993402	22212.13416
663.041242	808.393443	906.674915	1492.272211	-1.991063	2.756365	22197.63787
540.204242	924.363779	685.415721	1673.857342	-0.465137	-0.295486	22219.00082
394.478359	976.245245	431.34913	1749.390653	-1.991063	-2.584374	22231.97119
241.885812	999.89709	163.549209	1735.657324	1.060788	0.467477	22220.52675
61.826606	970.141543	-153.84329	1659.36105	-0.465137	1.993402	90.792566
-138.069631	912.919338	-517.776515	1478.538882	-0.465137	3.519328	12.970367
-337.202906	825.941586	-742.850523	1327.47226	-0.465137	2.756365	21346.93442
-489.795453	714.549026	-1038.880064	1023.813091	2.586714	0.467477	22206.79342
-652.306516	548.986112	-1219.702233	760.590946	3.349677	0.467477	22226.63045
-796.506473	356.719503	-1403.576253	424.124379	1.823751	0.467477	22201.45268
-912.476809	189.630663	-1501.998446	105.205955	1.823751	1.230439	22200.68972
-970.461977	8.808495	-1535.568806	-209.134692	1.060788	1.230439	22235.786
-990.299008	-180.406264	-1515.731775	-556.282738	-1.2281	1.230439	22225.86749
-977.328642	-351.309917	-1433.331799	-827.897472	1.823751	0.467477	22219.00082
-867.462008	-516.872831	-1234.198525	-1078.14925	0.297826	-1.821411	22228.15638
-749.965746	-674.806118	-1043.457841	-1304.749182	0.297826	0.467477	22229.6823
-598.136162	-799.169044	-774.131995	-1447.423214	-1.991063	-0.295486	22215.18601
-408.921403	-883.857908	-414.776546	-1549.660221	-4.279951	0.467477	22205.2675
-178.506656	-945.657889	-105.776637	-1550.423184	-0.465137	0.467477	22213.66009
6.130326	-955.576405	242.134371	-1558.815774	-1.2281	-1.058449	22197.63787
197.633973	-941.843076	527.482434	-1504.64542	-2.754025	-2.584374	22196.11194
363.95985	-886.146796	783.074951	-1382.571382	-1.2281	-1.821411	22212.89712
531.048689	-785.435714	1028.748953	-1219.297356	-1.2281	1.230439	22202.97861
687.45605	-689.30241	1196.600755	-1014.823342	1.060788	1.230439	22196.87491
743.15233	-534.420974	1281.289618	-773.727118	-0.465137	-0.295486	22213.66009
806.478237	-361.228433	1311.045165	-504.401271	-1.2281	-1.058449	22185.43046
827.841194	-115.554431	1358.348855	-68.749549	1.060788	-1.058449	22217.4749
840.048597	94.260321	1375.896998	292.894789	4.875602	-0.295486	22246.46748
846.152299	307.889888	1314.097016	648.435424	2.586714	0.467477	22238.83786
792.744908	507.023162	1230.934078	996.346432	0.297826	3.519328	22242.65267
721.789373	673.349039	1027.98599	1253.464874	2.586714	2.756365	22238.83786
596.663484	821.363809	846.400858	1529.657385	1.060788	0.467477	22226.63045
484.507962	935.80822	604.541671	1696.746224	0.297826	-2.584374	22225.86749
334.204303	983.11191	355.815819	1728.027697	1.823751	-0.295486	22230.44527
206.789526	1019.734121	111.667743	1768.464722	0.297826	3.519328	22222.05268
23.678469	973.193394	-193.517352	1689.116597	-0.465137	3.519328	49.592578
-188.425172	917.497114	-510.909851	1537.287012	1.823751	2.756365	12.970367
-360.091788	816.786033	-761.924591	1338.916701	0.297826	0.467477	21971.8009
-528.706553	699.289772	-1015.991182	1042.887159	-3.516988	-1.058449	22168.64528
-662.987994	514.652789	-1205.205941	738.465027	-1.2281	0.467477	22192.29713
-803.373138	327.726919	-1440.961427	339.435516	-1.991063	1.230439	22167.11936
-942.232356	145.378825	-1492.07993	89.183738	-0.465137	2.756365	22184.6675
-971.22494	-27.050754	-1511.153999	-259.490233	-0.465137	-1.058449	22225.86749
-965.121238	-210.924774	-1468.428085	-605.875315	-0.465137	-3.347337	22228.15638
-936.128654	-390.983979	-1422.650321	-885.119677	1.060788	-2.584374	22210.60823
-829.313871	-560.361707	-1221.991121	-1143.764045	0.297826	-1.058449	22222.05268
-720.973162	-697.695	-1003.020816	-1403.934338	-0.465137	1.993402	22219.00082
-566.85469	-830.450516	-735.983858	-1522.956525	-0.465137	0.467477	22214.42305
-376.114005	-883.857908	-411.724695	-1577.12688	4.875602	0.467477	22250.2823
-147.225184	-957.865293	-34.821103	-1548.134296	1.823751	-2.584374	22247.23045
38.174761	-966.257883	257.393626	-1557.289848	0.297826	-1.058449	22226.63045
225.100631	-924.294933	539.689838	-1456.578767	0.297826	-0.295486	22219.00082
376.930216	-867.83569	809.778647	-1325.349176	1.823751	1.993402	22234.26008
542.49313	-753.391279	1028.748953	-1159.0233	0.297826	1.993402	22192.29713
681.352348	-645.050571	1211.860009	-943.104845	-0.465137	0.467477	22206.79342
769.856026	-502.376539	1311.045165	-686.749366	1.060788	-0.295486	22216.71194
814.870827	-328.421035	1299.600724	-377.749457	-0.465137	-0.295486	22196.87491
835.470821	-101.821102	1356.822929	6.783762	-0.465137	0.467477	22222.81564
843.100448	135.460309	1365.21552	379.872541	-0.465137	1.993402	22210.60823
820.974529	333.067658	1277.474805	707.183555	1.823751	4.28229	22197.63787
786.641206	537.541671	1184.393351	1053.568637	-0.465137	1.993402	22206.79342
701.952342	700.052734	980.6823	1290.850048	-0.465137	0.467477	22213.66009
581.40423	851.882319	805.200871	1563.990708	1.060788	-0.295486	22212.89712
451.700564	932.756369	565.630571	1658.598088	-0.465137	-0.295486	22219.76379
314.367272	996.082276	324.534346	1731.84251	-1.991063	1.993402	22231.20823
165.589538	985.400798	61.312202	1746.338802	1.060788	2.756365	22226.63045
-25.914109	944.963773	-278.969179	1610.531435	1.823751	-0.295486	25.17777
-199.869613	894.608232	-542.954285	1464.04259	1.060788	-1.058449	2800.836207
-401.291776	801.526778	-837.457902	1233.627843	1.060788	-0.295486	22134.31196
-550.832472	662.66756	-1096.865232	948.27978	1.823751	1.993402	22211.3712
-694.269467	491.000944	-1265.479997	647.672461	3.349677	1.993402	22225.10453
-843.810163	317.04544	-1439.435501	289.842938	1.823751	1.230439	22199.92676
-957.491611	105.704762	-1476.057713	-16.868083	0.297826	-1.821411	22215.18601
-977.328642	-56.043338	-1502.761408	-346.467985	-1.2281	-3.347337	22228.15638
-1004.7953	-257.465501	-1454.694756	-651.65308	1.060788	-1.821411	22229.6823
-917.817548	-422.265452	-1349.405898	-933.949292	-0.465137	-1.058449	22214.42305
-816.343504	-591.643179	-1160.954102	-1175.80848	-0.465137	0.467477	22224.34156
-688.928727	-712.954254	-947.324536	-1377.993605	-1.2281	-0.295486	22229.6823
-527.180627	-841.894957	-652.82092	-1504.64542	2.586714	-1.058449	22215.18601
-344.832533	-912.087529	-352.976564	-1589.334283	-1.991063	-3.347337	22204.50453
-132.728892	-967.020846	12.482587	-1553.475035	-1.991063	-1.058449	22212.89712
64.878457	-978.465287	317.667682	-1592.386134	0.297826	2.756365	22176.27491
261.722843	-928.109746	581.652789	-1479.467649	1.060788	3.519328	22203.74157
437.967235	-855.628286	857.845299	-1305.512145	-1.2281	1.230439	22223.5786
579.878304	-760.257944	1079.104493	-1107.904796	-0.465137	-0.295486	22192.29713
727.130112	-608.428359	1236.274817	-872.149311	0.297826	-1.058449	22204.50453
796.559721	-461.939514	1352.245153	-640.208639	1.060788	0.467477	22209.84527
851.493038	-247.546985	1390.39329	-264.830972	0.297826	2.756365	22174.74899
865.226368	-22.472978	1430.067352	151.746682	-0.465137	1.230439	22220.52675
884.300436	204.889918	1429.304389	501.183616	1.823751	-0.295486	22254.86007
852.256001	413.941708	1340.037749	842.227959	2.586714	0.467477	22238.83786
814.870827	568.060181	1199.652606	1140.546389	1.823751	1.230439	22235.02304
724.078261	774.823083	1040.193394	1362.568546	0.297826	1.230439	22239.60082
567.6709	877.823052	794.519392	1605.190696	0.297826	1.993402	22229.6823
444.8339	972.430431	564.104646	1701.324001	-0.465137	1.230439	22216.71194
280.033948	996.845239	303.934352	1752.442504	-0.465137	1.993402	22228.91934
121.337699	960.98599	6.378885	1747.101765	-1.2281	-0.295486	3942.991424
-64.825209	938.860071	-326.272868	1625.79069	1.060788	-0.295486	19.074068
-244.121452	872.482313	-612.383895	1438.101857	-0.465137	0.467477	15229.49919
-455.46213	758.800865	-914.517138	1176.405638	-1.2281	1.993402	22151.09714
-588.217646	629.860163	-1173.161506	869.694618	-1.2281	1.230439	22169.40825
-755.306486	444.460217	-1343.302196	562.983597	-1.2281	0.467477	22186.19343
-881.9583	236.934353	-1533.279918	221.176291	-0.465137	-1.058449	22193.06009
-983.432344	85.867731	-1547.013247	-77.905102	-1.2281	-2.584374	22203.74157
-994.876785	-119.369245	-1559.983614	-413.608706	-0.465137	-1.058449	22226.63045
-971.987903	-285.695122	-1496.657707	-731.764167	-0.465137	1.230439	22231.20823
-904.084219	-474.909881	-1339.487383	-994.223349	0.297826	1.993402	22216.71194
-804.899063	-616.057987	-1130.435593	-1254.393642	1.823751	0.467477	22224.34156
-651.543553	-743.472764	-882.472703	-1405.460264	-1.2281	-1.058449	22228.91934
-495.136192	-852.576435	-559.739466	-1536.689854	1.823751	-0.295486	22230.44527
-265.484408	-934.976411	-271.339551	-1613.749091	2.586714	0.467477	22246.46748
-57.195581	-960.154181	127.68996	-1566.445401	2.586714	3.519328	22247.99341
149.56732	-979.22825	415.326912	-1546.60837	1.823751	4.28229	22193.06009
342.596893	-915.902342	674.734243	-1419.193593	1.823751	1.230439	22221.28971
460.856117	-815.191261	950.926753	-1275.756598	-0.465137	-1.058449	22223.5786
611.159776	-742.709801	1117.25263	-1077.386287	-1.2281	-1.058449	22188.48232
711.107895	-604.613546	1241.615556	-885.88264	0.297826	-1.058449	22209.84527
793.50787	-425.317303	1323.252569	-591.379023	1.823751	2.756365	22217.4749
812.581939	-246.784022	1333.934047	-237.364314	-0.465137	0.467477	22202.21564
808.767125	-21.710015	1339.274786	147.168906	-1.991063	-0.295486	22219.76379
809.530088	187.341775	1305.704426	502.709541	-4.279951	-4.873262	22207.55638
785.11528	400.971341	1159.978543	780.427977	1.823751	-1.058449	22206.03046
727.893075	599.341653	1015.778586	1080.272333	-0.465137	1.230439	22196.87491
653.88569	749.645312	835.71938	1309.924117	-1.991063	3.519328	22215.18601
501.293142	880.874903	651.082398	1609.00551	-0.465137	1.230439	22224.34156
349.463558	955.645251	408.460247	1698.27215	-0.465137	-1.821411	22220.52675
235.019147	980.823021	191.015867	1753.205467	1.823751	-0.295486	22231.20823
80.900674	973.193394	-94.332196	1704.375852	-1.2281	-1.058449	562.303537
-101.44742	946.489698	-408.672844	1557.124044	0.297826	1.230439	14.496292
-286.084402	863.32676	-640.613516	1405.294459	1.060788	2.756365	20284.12732
-447.832503	757.27494	-927.487505	1143.59824	2.586714	3.519328	22206.79342
-603.476901	582.556473	-1128.909667	847.568698	1.823751	0.467477	22207.55638
-759.121299	420.808373	-1324.228128	525.598423	0.297826	-3.347337	22207.55638
-852.965716	227.015837	-1435.620688	186.080005	1.823751	-0.295486	22220.52675
-931.550878	46.956632	-1498.946595	-141.231009	1.060788	0.467477	22222.81564
-962.83235	-138.443314	-1491.316967	-460.149433	1.060788	1.993402	22222.81564
-958.254574	-335.2877	-1400.524402	-764.571565	1.823751	1.230439	22230.44527
-863.647194	-512.295055	-1254.798519	-1040.001113	0.297826	-1.058449	22215.18601
-763.699076	-637.420943	-1051.087468	-1275.756598	0.297826	-1.821411	22225.10453
-624.076895	-774.754236	-834.406051	-1442.845438	0.297826	1.230439	22232.73415
-451.647316	-877.754206	-516.25059	-1542.793556	-2.754025	-0.295486	22192.29713
-248.699228	-928.872709	-255.317334	-1615.275016	-1.2281	1.230439	22207.55638
-54.906693	-973.88751	131.504774	-1577.12688	-1.991063	1.993402	22212.13416
157.196948	-975.413436	411.512098	-1541.267631	-0.465137	0.467477	22182.37861
337.256154	-911.324566	685.415721	-1447.423214	-0.465137	-1.058449	22202.21564
503.58203	-825.87274	938.71935	-1231.50476	1.060788	0.467477	22222.81564
634.811621	-707.613515	1125.64522	-1020.164082	-1.991063	-1.058449	22192.29713
743.915292	-566.465409	1246.193333	-811.875254	-0.465137	-0.295486	22207.55638
790.456019	-396.324719	1324.778494	-508.216085	1.823751	1.230439	22203.74157
834.707858	-174.302562	1350.719228	-116.816201	0.297826	-0.295486	22220.52675
847.678225	58.401073	1380.474774	260.850354	2.586714	-2.584374	22241.12674
846.152299	269.741751	1298.837761	583.583591	2.586714	-1.821411	22252.57118
817.159715	484.13428	1196.600755	916.998307	0.297826	1.993402	22241.88971
774.433802	648.934231	1031.037841	1189.376004	1.823751	4.28229	22227.39341
650.070876	805.341592	892.178623	1436.575931	0.297826	2.756365	22240.36378
523.419062	927.41563	645.741659	1677.672156	-1.991063	-1.058449	22225.86749
387.611694	960.98599	456.5269	1729.553622	0.297826	-2.584374	22216.71194
232.730259	998.371164	186.438091	1784.486939	1.060788	1.230439	22227.39341
61.826606	970.904506	-110.354414	1693.694374	-1.2281	2.756365	102.999969
-137.306669	911.393412	-451.398757	1558.649969	1.060788	2.756365	14.496292
-324.232539	832.808251	-710.806088	1357.990769	3.349677	1.993402	21694.08246
-502.002857	717.600877	-967.92453	1076.457519	-0.465137	-0.295486	22179.32676
-643.150963	539.067597	-1237.250376	743.805766	-1.2281	0.467477	22172.4601
-802.610175	362.060242	-1438.672539	368.4281	0.297826	0.467477	22173.98602
-926.210139	184.289924	-1519.546589	94.524477	2.586714	3.519328	22201.45268
-988.01012	-7.213723	-1566.087316	-222.105059	0.297826	1.230439	22211.3712
-983.432344	-188.798854	-1508.86511	-552.467924	2.586714	-0.295486	22225.86749
-931.550878	-352.835843	-1432.568837	-835.527099	1.060788	-1.821411	22231.97119
-855.254604	-533.658011	-1261.665184	-1096.460355	-0.465137	-1.821411	22214.42305
-756.069448	-668.702416	-1017.517108	-1372.652866	1.823751	0.467477	22221.28971
-594.321348	-802.983857	-763.450516	-1471.838022	-0.465137	1.230439	22229.6823
-420.365844	-890.724572	-478.865416	-1558.052811	-0.465137	1.230439	22235.02304
-196.054799	-943.369001	-126.376631	-1598.489836	2.586714	0.467477	22241.12674
-12.943743	-963.206032	180.334389	-1603.067613	1.823751	-1.821411	22241.88971
193.056196	-951.761591	496.963925	-1452.000991	-0.465137	-1.058449	22206.03046
350.22652	-858.680137	777.734212	-1371.889903	-0.465137	-0.295486	22215.18601
543.256093	-786.96164	1028.748953	-1188.015884	0.297826	1.230439	22215.18601
664.567168	-671.754267	1217.200749	-968.282615	0.297826	1.230439	22209.84527
766.041212	-536.709862	1319.437755	-738.630832	-1.2281	-2.584374	22206.79342
811.056013	-332.998811	1348.430339	-423.527221	0.297826	-2.584374	22214.42305
840.81156	-126.998873	1386.578476	-29.838449	1.060788	0.467477	22226.63045
830.893044	106.467725	1394.208104	326.465149	-1.991063	1.230439	22199.16379
853.018964	336.119509	1294.259985	681.242822	-1.2281	1.230439	22214.42305
819.448603	484.13428	1209.571121	1015.4205	-0.465137	1.993402	22206.03046
743.915292	675.637927	979.919337	1225.235253	-0.465137	1.230439	22202.97861
631.75977	812.971219	808.252722	1493.798136	-0.465137	-0.295486	22218.23786
477.641297	941.911922	564.104646	1652.494386	-0.465137	0.467477	22230.44527
341.070967	1002.185978	386.334328	1758.546206	1.060788	1.230439	22220.52675
183.137681	1002.948941	97.934414	1740.998063	-0.465137	3.519328	22228.15638
-0.736339	956.408214	-217.93216	1660.886976	-1.2281	1.993402	34.333323
-175.454805	904.526748	-496.413559	1504.479615	1.060788	1.230439	12.970367
-359.328825	809.919368	-777.183846	1284.746347	1.823751	-1.058449	22077.85272
-528.706553	692.423107	-1070.161537	1000.161246	4.112639	1.230439	22220.52675
-662.225032	530.675007	-1282.265178	666.74653	0.297826	1.230439	22195.34898
-810.239803	342.223211	-1461.561421	356.220696	0.297826	2.756365	22198.40083
-917.817548	120.964017	-1489.028079	57.139303	1.823751	1.230439	22235.786
-988.773083	-17.895201	-1534.042881	-296.875407	0.297826	-2.584374	22214.42305
-975.039754	-223.89514	-1482.924377	-615.793831	-0.465137	-3.347337	22221.28971
-914.002735	-403.191383	-1382.976259	-889.697454	0.297826	-0.295486	22230.44527
-859.069418	-551.969117	-1178.502245	-1136.89738	-1.2281	0.467477	22210.60823
-704.187982	-696.932037	-970.213418	-1369.601015	0.297826	1.993402	22224.34156
-559.225062	-825.87274	-688.680168	-1472.600985	-2.754025	-0.295486	22228.15638
-378.402893	-899.117162	-377.391372	-1536.689854	0.297826	-1.821411	22195.34898
-159.432588	-973.88751	-44.739618	-1579.415768	-1.2281	-1.821411	22202.21564
43.5155	-964.731958	242.134371	-1557.289848	-1.991063	-1.058449	22184.6675
230.441371	-919.717156	535.112062	-1450.475065	-1.991063	1.230439	22187.71935
414.31539	-855.628286	838.008268	-1310.852884	0.297826	1.993402	22201.45268
570.722751	-781.620901	1043.245245	-1144.527008	1.823751	1.230439	22216.71194
686.693087	-643.524645	1217.200749	-917.164112	1.060788	-1.058449	22210.60823
775.959727	-500.087651	1282.052581	-708.875285	2.586714	-1.058449	22204.50453
806.478237	-304.006227	1305.704426	-372.408718	-1.2281	-0.295486	22194.58602
817.922678	-107.161841	1353.008116	8.309688	1.060788	2.756365	22226.63045
806.478237	119.438092	1309.51924	377.583652	1.823751	3.519328	22242.65267
822.500454	359.771354	1262.21555	702.605778	2.586714	1.993402	22250.2823
757.648622	542.88241	1089.785971	1023.813091	1.060788	-1.058449	22241.88971
707.293081	703.104585	934.904536	1267.198204	2.586714	0.467477	22228.91934
548.596832	841.200841	751.793479	1522.027758	1.060788	1.230439	22234.26008
432.626496	941.911922	506.119478	1633.420317	-1.2281	1.993402	22226.63045
289.952464	982.348947	310.801017	1763.123983	-0.465137	1.993402	22217.4749
153.382134	983.11191	37.660357	1740.2351	-0.465137	1.993402	14370.40315
-26.677072	944.963773	-273.628439	1639.524019	-1.2281	-1.058449	21.362957
-215.128868	892.319344	-553.635764	1483.879621	0.297826	0.467477	1343.57738
-404.343627	790.082337	-807.702355	1238.968582	-2.754025	0.467477	22103.03049
-548.543584	658.852747	-1084.657829	984.139028	-1.2281	2.756365	22180.08972
-701.136131	494.052795	-1259.376295	635.465057	-0.465137	1.993402	22144.23048
-833.128685	294.919521	-1480.635489	286.791087	-0.465137	-1.058449	22186.95639
-911.713847	111.808464	-1506.576222	-13.053269	0.297826	-1.058449	22219.76379
-949.099021	-56.043338	-1503.524371	-365.542053	-1.2281	-2.584374	22212.13416
-968.936052	-260.517351	-1465.376234	-636.393825	0.297826	-1.821411	22224.34156
-904.084219	-430.658042	-1330.33183	-931.660404	0.297826	0.467477	22231.20823
-811.002765	-591.643179	-1144.168922	-1203.275138	1.060788	2.756365	22213.66009
-672.90651	-730.502397	-928.250468	-1374.941754	0.297826	-0.295486	22222.05268
-514.210261	-825.109777	-652.057957	-1522.956525	1.823751	-2.584374	22251.04526
-334.151055	-917.428268	-328.561756	-1555.763923	2.586714	-1.058449	22239.60082
-111.365936	-972.361585	-18.035922	-1558.052811	-0.465137	1.230439	22233.49712
93.871041	-934.213448	274.178806	-1586.282432	1.060788	4.28229	22206.79342
276.219135	-922.006044	601.48982	-1439.030624	2.586714	4.28229	22215.94897
434.915384	-857.917174	860.89715	-1300.171406	2.586714	1.993402	22208.31935
569.959788	-738.132025	1050.874872	-1109.430722	-0.465137	0.467477	22210.60823
693.559752	-608.428359	1217.963711	-882.067826	-1.991063	-0.295486	22215.18601
784.352318	-446.680259	1300.363687	-608.927166	0.297826	0.467477	22207.55638
815.63379	-287.98401	1336.222936	-286.956891	-1.2281	1.230439	22217.4749
817.159715	-56.043338	1356.059967	93.761514	-2.754025	2.756365	22222.81564
801.137498	168.267707	1336.985898	427.939193	-3.516988	-0.295486	22197.63787
795.796759	374.267646	1228.64519	750.672431	-1.991063	-1.821411	22210.60823
756.885659	547.460187	1043.245245	987.953842	-1.991063	0.467477	22209.08231
672.959758	738.200871	935.667499	1300.768564	-1.2281	1.230439	22202.21564
553.174608	866.378611	728.904597	1581.538851	1.060788	2.756365	22225.10453
411.263539	957.934139	501.541701	1668.516603	3.349677	1.230439	22236.54897
281.559874	993.793388	271.889918	1758.546206	0.297826	-0.295486	22212.89712
137.359917	977.771171	-26.428513	1711.242516	1.060788	-0.295486	5025.635548
-69.402985	916.734152	-321.695092	1596.035143	-0.465137	-0.295486	20.599994
-253.277005	880.874903	-578.050571	1451.072223	2.586714	3.519328	14132.35878
-408.15844	767.193455	-863.398635	1196.242669	1.823751	2.756365	22187.71935
-579.825056	615.363871	-1121.28004	917.76127	1.823751	1.230439	22219.00082
-727.839827	439.119478	-1353.983675	552.302119	3.349677	-1.058449	22180.08972
-843.810163	271.267676	-1470.716974	218.12444	2.586714	-1.058449	22206.03046
-952.150872	89.682545	-1492.842893	-83.245841	-0.465137	-0.295486	22235.786
-977.328642	-98.006288	-1553.116949	-463.201284	-0.465137	0.467477	22212.13416
-957.491611	-286.458085	-1424.939209	-710.40121	-1.2281	1.230439	22219.76379
-889.587927	-464.991365	-1302.102209	-1004.141864	1.060788	0.467477	22231.97119
-790.402771	-630.554279	-1102.968934	-1225.401058	1.823751	-0.295486	22215.18601
-654.595404	-771.702385	-867.976411	-1419.956556	0.297826	-1.058449	22223.5786
-482.928788	-871.650504	-590.257975	-1543.556519	-1.2281	0.467477	22209.84527
-270.062185	-948.70974	-267.524737	-1596.963911	-2.754025	0.467477	22197.63787
-82.373352	-968.546771	101.749227	-1558.815774	-1.991063	2.756365	22195.34898
125.915476	-944.131964	348.186191	-1580.17873	-1.2281	1.993402	22193.82305
308.26357	-910.561603	639.637957	-1442.082475	-1.991063	1.993402	22199.16379
460.093154	-828.161628	901.334175	-1282.623263	0.297826	-0.295486	22196.87491
628.707919	-716.769068	1114.200779	-1075.097399	1.060788	0.467477	22212.13416
729.419	-583.250589	1253.82296	-849.260429	1.823751	1.993402	22217.4749
794.270833	-418.450638	1309.51924	-578.408657	1.823751	1.993402	22198.40083
825.552305	-219.317364	1356.822929	-209.134692	1.060788	-0.295486	22228.15638
832.41897	-14.080387	1363.689594	160.139272	1.823751	-2.584374	22248.75637
828.604156	223.201024	1331.645159	517.968796	2.586714	-1.821411	22242.65267
808.767125	397.156528	1248.482221	817.050189	2.586714	-1.821411	22241.12674
739.337516	602.393504	1060.793387	1105.450103	1.060788	2.756365	22235.786
652.359764	754.223089	907.437877	1398.427794	-0.465137	1.230439	22226.63045
528.759801	882.400828	691.519423	1600.61292	-0.465137	-1.821411	22227.39341
369.300589	961.748953	437.452831	1670.042529	1.060788	-1.058449	22231.97119
247.989514	986.926723	219.245489	1754.731392	1.060788	-0.295486	22219.00082
72.508084	983.874872	-95.095159	1675.383268	-1.2281	-0.295486	711.081271
-99.921495	921.311928	-368.235819	1567.042559	-2.754025	1.230439	18.311106
-291.425141	843.489729	-669.6061	1396.901869	-1.2281	1.993402	19917.90521
-487.506565	742.015685	-909.939362	1150.464905	-1.991063	1.230439	22167.88232
-613.395416	570.349069	-1199.865202	840.702034	-1.2281	-0.295486	22182.37861
-769.039815	396.393565	-1405.102178	479.057696	-2.754025	-1.058449	22141.17863
-869.750896	213.282508	-1463.087346	183.028154	-0.465137	1.993402	22199.16379
-958.254574	48.482557	-1500.47252	-114.527313	-0.465137	2.756365	22226.63045
-990.299008	-145.309978	-1515.731775	-476.17165	1.060788	1.993402	22215.18601
-959.780499	-320.028445	-1403.576253	-767.623416	-0.465137	0.467477	22224.34156
-867.462008	-508.480241	-1270.057774	-1083.489989	0.297826	-1.058449	22231.20823
-743.862044	-665.650565	-1083.894866	-1266.601046	-1.2281	-1.821411	22211.3712
-612.632454	-783.909789	-794.731989	-1432.926922	-1.2281	0.467477	22222.05268
-430.28436	-856.391249	-503.280223	-1551.186146	1.823751	1.230439	22254.09711
-247.173303	-949.472703	-188.176613	-1598.489836	3.349677	3.519328	22238.83786
-20.57337	-951.761591	135.319588	-1561.867625	3.349677	0.467477	22232.73415
147.278432	-945.657889	403.882471	-1531.349115	-0.465137	-1.058449	22218.23786
321.996899	-897.591237	747.978665	-1381.045456	1.060788	-1.058449	22218.23786
504.344993	-803.74682	957.793418	-1281.097338	0.297826	0.467477	22188.48232
637.100509	-700.746851	1147.008177	-1003.378901	-0.465137	0.467477	22215.94897
743.15233	-555.020968	1261.452587	-817.215994	0.297826	1.993402	22219.00082
795.033796	-378.013613	1306.467389	-553.993849	0.297826	-0.295486	22207.55638
821.737492	-193.376631	1348.430339	-122.15694	-0.465137	-1.058449	22229.6823
797.322684	35.51219	1347.667377	216.598515	-1.2281	-1.058449	22207.55638
823.263417	256.771384	1266.030364	538.56879	-3.516988	-0.295486	22196.87491
779.774541	452.089845	1217.963711	898.687202	-2.754025	1.230439	22195.34898
723.315299	637.48979	995.178592	1163.435271	-0.465137	3.519328	22213.66009
618.026441	785.504561	856.319374	1445.731484	-1.991063	0.467477	22207.55638
489.848701	912.156375	634.297218	1617.3981	1.060788	-1.058449	22230.44527
346.411707	980.823021	362.682483	1707.427703	1.060788	-1.058449	22235.02304
218.996929	992.267463	156.682544	1773.042498	0.297826	3.519328	22219.00082
26.73032	978.534133	-165.287731	1712.768442	0.297826	4.28229	63.325907
-136.543706	897.660083	-419.354322	1554.835155	-1.2281	1.993402	16.022217
-317.365875	833.571213	-719.96164	1377.8278	1.823751	-0.295486	21629.23063
-493.610267	730.571244	-980.894896	1094.768625	3.349677	0.467477	22214.42305
-631.706522	581.79351	-1181.554096	800.265009	1.823751	-0.295486	22194.58602
-752.254635	384.949124	-1374.583669	449.30215	-0.465137	1.230439	22184.6675
-883.484225	183.526961	-1447.065129	133.435577	2.586714	3.519328	22231.20823
-974.276791	3.467756	-1481.398452	-213.712469	-1.2281	1.230439	22229.6823
-986.484195	-173.539599	-1505.050297	-589.853098	0.297826	0.467477	22210.60823
-926.210139	-359.702507	-1386.02811	-819.504882	-1.991063	-2.584374	22220.52675
-848.387939	-518.398757	-1260.902221	-1089.593691	0.297826	-1.058449	22231.20823
-746.913895	-681.672782	-1022.857847	-1334.504729	-1.2281	0.467477	22212.13416
-614.921342	-819.006075	-729.117193	-1480.993575	-1.2281	1.230439	22214.42305
-410.447328	-889.961609	-465.132086	-1518.378749	-2.754025	-0.295486	22209.84527
-221.995532	-956.339368	-174.443284	-1571.78614	-1.2281	-1.058449	22203.74157
24.441432	-951.761591	168.889948	-1564.156513	-1.2281	-1.821411	22174.74899
196.108047	-957.865293	479.415782	-1500.067643	-1.991063	-1.058449	22203.74157
370.063551	-876.991243	749.504591	-1358.919537	-0.465137	1.230439	22193.06009
508.92277	-780.094975	985.260077	-1204.038101	0.297826	2.756365	22189.24528
664.567168	-661.835751	1127.934108	-986.593721	1.060788	1.230439	22219.00082
752.307883	-525.265421	1251.534072	-780.593782	0.297826	-2.584374	22212.13416
780.537504	-354.361768	1327.830345	-453.282768	0.297826	-0.295486	22190.7712
839.285635	-135.391463	1345.378488	-34.416226	-1.2281	-1.821411	22228.15638
852.256001	79.764029	1344.615526	295.183677	0.297826	1.230439	22248.75637
812.581939	317.04544	1288.919246	653.0132	0.297826	1.993402	22238.07489
808.767125	480.319466	1159.215581	994.057544	0.297826	1.230439	22239.60082
731.707889	677.163852	1016.541549	1249.650061	1.060788	1.993402	22238.83786
613.448664	828.230474	812.830498	1493.035174	-2.754025	-0.295486	22220.52675
475.352409	939.623034	545.79354	1647.153647	-1.2281	0.467477	22225.86749
326.574675	996.082276	367.26026	1759.309169	-0.465137	2.756365	22229.6823
187.715457	996.845239	107.089966	1781.435088	0.297826	5.045253	22216.71194
12.996991	958.697102	-190.465501	1692.931411	-0.465137	1.993402	25.940733
-178.506656	907.578599	-460.55431	1490.746286	1.823751	0.467477	14.496292
-377.639931	806.104555	-754.294964	1328.998185	-0.465137	1.230439	22016.05274
-521.839888	671.823113	-1003.020816	1061.961227	-1.991063	0.467477	22172.4601
-697.321318	517.70464	-1237.250376	712.524294	-1.991063	0.467477	22154.14899
-815.580542	336.882472	-1390.605886	374.531801	-2.754025	1.230439	22171.69713
-920.106437	143.852899	-1466.90216	59.428191	1.060788	-1.058449	22215.18601
-970.461977	-21.710015	-1537.857694	-274.749488	0.297826	-1.821411	22231.97119
-992.587897	-207.872923	-1504.287334	-593.667912	-0.465137	-2.584374	22213.66009
-924.684213	-407.006197	-1365.428116	-888.171528	1.823751	-0.295486	22223.5786
-840.758312	-553.495042	-1201.391127	-1182.675145	-1.2281	0.467477	22229.6823
-714.106498	-736.606099	-1026.672661	-1442.845438	0.297826	0.467477	22213.66009
-544.72877	-822.057926	-706.991274	-1530.586153	1.060788	-1.058449	22247.23045
-371.536229	-899.117162	-381.206185	-1567.971327	3.349677	-2.584374	22254.86007
-144.936296	-956.339368	-15.747034	-1559.578737	-0.465137	-1.821411	22226.63045
23.678469	-974.650473	254.341775	-1574.075029	1.060788	0.467477	22205.2675
238.070998	-947.946777	568.682422	-1461.156544	2.586714	2.756365	22228.91934
405.9228	-859.4431	842.586045	-1357.393611	-0.465137	1.993402	22202.97861
547.833869	-758.732019	1021.119325	-1163.601076	1.060788	2.756365	22188.48232
688.219013	-647.339459	1209.571121	-943.867808	-1.991063	-3.347337	22219.00082
775.196765	-481.013582	1318.674793	-697.430844	-1.2281	-1.821411	22214.42305
801.90046	-300.954377	1375.134035	-367.830942	-0.465137	3.519328	22212.13416
827.841194	-88.087773	1385.052551	57.139303	-1.2281	3.519328	22222.05268
835.470821	148.430676	1382.763662	423.361417	-2.754025	0.467477	22203.74157
833.181933	375.030608	1322.489606	760.590946	1.060788	0.467477	22205.2675
797.322684	574.926845	1191.260015	1051.279749	0.297826	-1.058449	22208.31935
721.789373	720.652728	1032.563766	1352.65003	-1.2281	1.230439	22215.18601
594.374596	851.882319	810.54161	1579.249963	-1.2281	1.993402	22215.94897
456.278341	951.067475	577.075012	1687.590672	-0.465137	0.467477	22229.6823
309.789495	1002.185978	303.934352	1769.990647	0.297826	1.230439	22232.73415
163.30065	997.608202	56.734426	1721.923995	0.297826	-1.058449	18144.77981
-30.491885	951.830437	-275.917328	1639.524019	-0.465137	-1.821411	22.125919
-210.551091	893.082307	-530.746882	1478.538882	-0.465137	-1.821411	378.429518
-409.684366	790.8453	-816.094945	1239.731545	4.112639	2.756365	22128.97122
-559.988025	649.697194	-1100.680046	965.06496	3.349677	2.756365	22215.94897
-720.973162	469.637988	-1319.650352	599.605809	0.297826	0.467477	22196.11194
-848.387939	290.341745	-1448.591054	275.346646	1.823751	-1.058449	22192.29713
-967.410126	102.652911	-1506.576222	-24.49771	2.586714	-2.584374	22228.91934
-999.454561	-69.013704	-1585.161384	-423.527221	-0.465137	-1.821411	22227.39341
-977.328642	-249.07291	-1475.29475	-669.201223	-0.465137	-1.058449	22211.3712
-923.158288	-435.998781	-1348.642936	-965.230765	-2.754025	1.230439	22222.05268
-820.158318	-603.08762	-1201.391127	-1242.186238	1.060788	1.230439	22231.97119
-703.425019	-734.317211	-936.643058	-1424.534332	-0.465137	-1.058449	22215.18601
-529.469515	-848.761622	-635.272777	-1508.460233	-1.991063	-1.821411	22202.21564
-322.706614	-927.346784	-325.509905	-1590.097246	-1.2281	0.467477	22213.66009
-115.943712	-967.783809	42.238134	-1570.260215	-2.754025	1.993402	22185.43046
95.396966	-959.391218	342.082489	-1577.12688	0.297826	5.045253	22197.63787
283.848762	-932.687523	644.215733	-1432.926922	-1.2281	1.230439	22213.66009
450.937602	-843.420882	880.734182	-1329.16399	0.297826	0.467477	22194.58602
600.478298	-740.420913	1073.763754	-1093.408504	1.823751	1.230439	22202.21564
708.056044	-619.872801	1254.585923	-861.467832	-0.465137	-0.295486	22212.89712
808.767125	-439.050632	1353.771078	-580.697545	1.823751	1.993402	22202.97861
839.285635	-223.89514	1430.830315	-215.238394	1.060788	2.756365	22219.76379
863.700442	-10.265574	1439.985868	182.265192	1.823751	0.467477	22254.09711
872.855995	220.912136	1407.941433	547.724343	0.297826	-4.1103	22245.70452
840.81156	416.230596	1319.437755	871.983506	1.060788	-0.295486	22231.20823
808.767125	587.897212	1180.578537	1174.879712	0.297826	1.993402	22235.786
710.344932	767.193455	1011.963772	1438.864819	1.823751	3.519328	22238.07489
553.937571	885.452679	755.608293	1636.472168	-2.754025	1.230439	22216.71194
439.49316	957.171177	537.40095	1733.368436	2.586714	-0.295486	22228.15638
288.426539	994.556351	250.526961	1766.175834	-2.754025	-1.821411	22226.63045
119.048811	973.193394	-35.584065	1694.457336	-1.991063	-1.058449	2356.028932
-90.765942	943.437847	-358.317303	1568.568485	1.823751	1.230439	16.022217
-287.610328	855.697133	-655.872771	1381.642614	-3.516988	0.467477	8488.723411
-440.202875	739.726797	-917.568989	1164.961197	-1.2281	2.756365	22034.36384
-626.365783	586.371286	-1159.428177	865.879804	-1.991063	-0.295486	22171.69713
-764.462038	425.386149	-1376.109594	487.450287	-0.465137	-1.821411	22168.64528
-886.536076	233.119539	-1509.628073	203.628148	-1.2281	-0.295486	22190.00824
-971.22494	62.215886	-1518.783626	-103.082872	-0.465137	0.467477	22222.05268
-991.061971	-144.547015	-1555.405837	-460.149433	-0.465137	1.230439	22229.6823
-968.173089	-302.480302	-1498.183632	-756.178975	1.060788	1.230439	22215.94897
-882.721263	-459.650626	-1378.398482	-1046.104815	-0.465137	0.467477	22222.05268
-777.432405	-617.583912	-1089.998568	-1258.208456	0.297826	-1.821411	22228.91934
-633.232448	-750.339429	-854.243082	-1402.408413	0.297826	-2.584374	22208.31935
-456.225093	-860.969025	-546.769099	-1501.593569	2.586714	-0.295486	22246.46748
-260.906632	-923.53197	-217.169197	-1576.363917	1.823751	1.230439	22247.99341
-67.114097	-961.680107	124.638109	-1565.682438	-1.2281	1.230439	22225.10453
144.989544	-952.524554	440.504682	-1516.089861	0.297826	0.467477	22218.23786
328.863564	-903.694939	718.986081	-1417.667668	1.060788	1.230439	22227.39341
473.826484	-833.502367	963.89712	-1264.312157	1.060788	0.467477	22184.6675
643.204211	-716.769068	1146.245214	-1037.712225	-1.2281	1.230439	22206.03046
723.315299	-587.828366	1281.289618	-809.586366	1.060788	1.230439	22212.89712
785.11528	-390.221017	1336.222936	-555.519775	-1.2281	1.230439	22202.97861
842.337486	-200.243295	1359.87478	-176.327295	0.297826	-1.058449	22222.81564
857.59674	12.623308	1398.78588	230.331844	-1.2281	-1.821411	22211.3712
856.070815	237.697316	1356.822929	591.976181	-1.2281	-3.347337	22199.92676
814.870827	436.83059	1289.682209	926.916823	-1.2281	-0.295486	22193.82305
760.700473	629.0972	1117.25263	1182.50934	-1.991063	1.230439	22212.13416
655.411615	780.926784	937.956387	1471.672217	-1.991063	0.467477	22218.23786
540.204242	922.837853	661.763876	1646.390684	1.823751	-1.058449	22222.81564
389.13762	972.430431	466.445415	1712.768442	1.823751	0.467477	22232.73415
247.989514	1008.28968	197.882532	1770.75361	-0.465137	-0.295486	22228.15638
59.537717	977.771171	-134.006258	1686.827709	1.060788	2.756365	350.199896
-125.862228	931.230444	-391.887664	1552.546267	1.823751	4.28229	14.496292
-327.28439	863.32676	-705.465348	1328.235223	3.349677	1.993402	19651.63121
-479.113975	742.778648	-992.339338	1130.627874	1.823751	1.230439	22203.74157
-626.365783	567.297218	-1194.524463	813.998338	1.823751	-0.295486	22202.97861
-754.543523	405.549118	-1384.502184	472.953995	-0.465137	-1.058449	22206.03046
-893.402741	207.178806	-1490.554005	160.139272	0.297826	1.993402	22222.81564
-996.40271	33.986265	-1503.524371	-177.090257	0.297826	1.993402	22225.10453
-986.484195	-133.865537	-1556.1688	-491.430905	-0.465137	-0.295486	22225.86749
-945.284207	-344.443253	-1411.968843	-808.823403	0.297826	-1.821411	22215.94897
-881.9583	-529.080235	-1312.783687	-1086.54184	-1.2281	-1.058449	22223.5786
-758.358336	-644.287608	-1085.420791	-1268.126971	-0.465137	-1.821411	22229.6823
-627.891708	-792.302379	-799.309765	-1442.082475	-1.991063	-0.295486	22198.40083
-440.965838	-886.146796	-481.154304	-1538.21578	-2.754025	0.467477	22203.74157
-231.914048	-941.843076	-169.865507	-1587.045395	-0.465137	2.756365	22219.00082
-41.173364	-966.257883	187.201054	-1531.349115	-2.754025	-1.821411	22177.03787
159.485836	-956.339368	472.549117	-1512.275047	-2.754025	-1.821411	22200.68972
344.885781	-887.672721	756.371255	-1365.786201	0.297826	-0.295486	22210.60823
504.344993	-827.398665	972.28971	-1206.326989	1.823751	1.230439	22187.71935
652.359764	-684.724633	1156.926692	-1019.401119	1.823751	1.230439	22204.50453
746.204181	-542.813564	1265.267401	-850.786354	-0.465137	-2.584374	22202.21564
811.818976	-358.939545	1347.667377	-490.667942	2.586714	-1.058449	22195.34898
837.759709	-155.228494	1388.104402	-79.431027	0.297826	-2.584374	22234.26008
856.070815	71.371439	1363.689594	289.079975	4.112639	-1.058449	22252.57118
836.996746	288.815819	1357.585892	656.828014	1.060788	1.993402	22238.83786
805.715274	499.393534	1255.348885	970.405699	2.586714	3.519328	22232.73415
760.700473	640.541641	1081.393381	1249.650061	0.297826	1.230439	22240.36378
642.441248	810.682331	902.097138	1506.768503	-0.465137	-1.058449	22225.86749
518.078322	919.786003	626.66759	1650.96846	-0.465137	-2.584374	22219.00082
376.167253	977.008208	408.460247	1754.731392	0.297826	1.230439	22228.91934
213.65619	1001.423015	162.023283	1743.286951	-1.991063	1.993402	22225.86749
26.73032	957.934139	-171.391433	1673.09438	0.297826	3.519328	73.244423
-142.647408	899.948971	-434.613577	1546.442565	1.060788	1.230439	15.259255
-355.514011	818.311959	-717.672752	1325.183372	0.297826	-1.058449	21519.36399
-502.002857	698.526809	-1000.731928	1057.383451	-1.2281	0.467477	22169.40825
-656.884292	529.912044	-1218.93927	726.257623	-3.516988	0.467477	22154.14899
-790.402771	360.534316	-1418.072545	403.524385	1.823751	4.28229	22193.82305
-928.499027	171.319558	-1477.583638	99.865216	-3.516988	-0.295486	22204.50453
-970.461977	17.201085	-1542.435471	-236.601351	1.823751	0.467477	22228.15638
-988.773083	-181.93219	-1503.524371	-608.927166	0.297826	-1.821411	22229.6823
-935.365691	-370.383986	-1424.939209	-865.282646	-1.2281	-2.584374	22211.3712
-840.758312	-519.924682	-1251.746668	-1131.556641	-1.2281	0.467477	22224.34156
-742.336119	-699.220925	-1013.702294	-1347.475096	-0.465137	0.467477	22231.20823
-563.039876	-781.620901	-749.717187	-1503.882457	2.586714	0.467477	22238.83786
-393.662148	-886.146796	-422.406173	-1540.504668	1.823751	-0.295486	22247.23045
-193.002948	-939.554187	-79.072941	-1548.134296	1.823751	-1.821411	22247.99341
12.234028	-964.731958	245.949184	-1539.741705	0.297826	-2.584374	22204.50453
202.974712	-935.739374	548.845391	-1478.704686	2.586714	1.230439	22225.86749
386.848732	-878.517168	798.334206	-1357.393611	0.297826	1.993402	22218.23786
528.759801	-786.96164	1027.223027	-1206.326989	-0.465137	2.756365	22183.14158
683.641236	-670.228341	1199.652606	-957.601137	-1.2281	-0.295486	22206.79342
775.196765	-500.850614	1273.659991	-752.364161	2.586714	0.467477	22216.71194
834.707858	-324.606221	1366.741445	-363.253165	1.060788	-0.295486	22208.31935
[truncated: 28,725 more rows]
