# Supplementary material for: Dynamic analysis of slant cracked rotor system considering nonlinear oil film force
Source: PLoS One. 2024 Jan 25;19(1):e0294293. doi: 10.1371/journal.pone.0294293 (PMC10810477; doi:10.1371/journal.pone.0294293)
Supplement: S1 File — These data were measured by two eddy current sensors, model WT0150. (ZIP) [file pone.0294293.s001.zip › 2021.3.18 Test data for plain bearings/2021.3.18 (P=0.2Mpa, Z=8.1g Non-monitoring disk clockwise126°+4.0g)/1100.csv]

1024	30720	7	0	3
8	8	8	8	10	10	1
3	3	3	3	1	1	4
2	1	4	3	0	0	0
0	0	0	0	0.000067	0.000045	20736.21875
-450.095313	189.027842	-593.561216	62.186182	2.389448	1.818447	22190.7712
-493.584189	144.776003	-559.227893	26.326933	1.626485	1.055484	22210.60823
-521.050848	88.316761	-545.494564	-26.317496	-2.188328	-1.996366	22213.66009
-533.258251	20.413077	-582.879738	-179.673006	-0.662403	1.055484	22181.61565
-527.917512	-19.260985	-537.101974	-178.14708	1.626485	1.055484	22210.60823
-508.843444	-75.720228	-472.250141	-243.761876	2.389448	0.292522	22231.97119
-501.213816	-126.838731	-403.583495	-303.272969	0.863523	1.055484	22219.76379
-464.591605	-189.401676	-363.14647	-352.865547	-1.425365	-0.470441	22219.76379
-458.487903	-229.838701	-312.027966	-407.798864	-2.188328	-0.470441	22208.31935
-421.102729	-296.979421	-292.190935	-514.613647	-1.425365	1.818447	22201.45268
-395.161996	-342.757186	-224.287252	-512.324759	-3.714254	-1.996366	22198.40083
-352.436083	-397.690503	-163.250233	-535.976604	-2.951291	-0.470441	22218.23786
-277.665735	-404.557167	-138.835425	-597.776586	0.863523	1.055484	22223.5786
-229.599082	-449.571969	-82.376182	-648.132126	-1.425365	-1.233404	22215.94897
-177.717616	-494.58677	0.023793	-665.680269	-0.662403	-0.470441	22228.91934
-133.465777	-504.505286	125.149682	-633.635834	0.863523	1.055484	22229.6823
-41.147286	-540.364535	190.764477	-590.909921	1.626485	-1.233404	22219.76379
12.260105	-544.942311	246.460757	-558.102523	-1.425365	0.292522	22225.10453
60.326758	-545.705274	341.831099	-551.998821	3.152411	0.292522	22256.386
122.12674	-528.920093	389.134789	-558.102523	3.152411	0.292522	22238.07489
182.400796	-535.023795	436.438479	-527.584014	1.626485	2.58141	22244.17859
251.067442	-515.186764	448.645882	-469.598846	0.10056	0.292522	22224.34156
275.48225	-455.675671	529.519933	-461.206256	1.626485	0.292522	22220.52675
328.126679	-437.364565	520.36438	-436.791448	0.10056	1.055484	22199.92676
382.297033	-420.579385	611.156945	-310.139634	-3.714254	-2.759329	22203.74157
431.126648	-359.542366	621.838424	-266.650758	-0.662403	-1.233404	22208.31935
469.274785	-315.290527	643.964343	-206.376702	0.863523	1.055484	22220.52675
486.059965	-235.942402	623.364349	-139.235981	0.10056	1.055484	22212.13416
507.422922	-191.690564	617.260647	-78.961924	-2.951291	0.292522	22183.14158
492.163667	-130.653545	610.393983	-11.058241	-2.188328	-0.470441	22188.48232
499.793294	-65.038749	587.505101	27.089896	-2.951291	-1.996366	22191.53417
512.000698	-2.475805	557.749554	130.089865	-1.425365	1.055484	22175.51195
471.563673	52.457512	507.394013	185.786145	0.10056	1.055484	22189.24528
461.645157	123.413047	493.660684	279.630562	1.626485	-1.233404	22231.20823
444.859977	185.213028	455.512547	320.067587	1.626485	1.818447	22218.23786
423.497021	217.257463	376.164422	349.823134	1.626485	-0.470441	22225.86749
392.978511	283.635221	321.231105	438.326811	0.863523	0.292522	22231.20823
376.193331	340.857427	270.875565	478.000873	0.863523	0.292522	22215.18601
351.778523	388.161116	215.942248	526.830489	-1.425365	-1.233404	22231.20823
317.4452	430.88703	162.534856	574.134178	0.10056	-0.470441	22253.33415
241.911889	447.67221	59.534887	574.897141	3.152411	1.055484	22236.54897
188.504498	471.324055	-77.035443	571.84529	2.389448	0.292522	22228.15638
159.511914	500.316639	-73.983592	609.230464	1.626485	0.292522	22241.88971
93.134156	517.101819	-142.650239	591.682321	0.863523	1.818447	22225.10453
51.171205	505.657378	-207.502071	634.408235	0.10056	-1.996366	22200.68972
9.208255	518.627744	-263.198351	609.230464	1.626485	0.292522	22230.44527
-30.465808	494.975899	-305.924264	605.415651	-0.662403	1.055484	3440.961943
-87.688013	487.346272	-353.227954	584.052694	0.10056	0.292522	19.074068
-134.22874	479.716645	-393.664979	551.245296	0.10056	-0.470441	11.444441
-192.976871	455.301837	-436.390892	508.519383	-1.425365	-0.470441	10.681478
-246.384262	422.494439	-518.790868	452.06014	-1.425365	0.292522	21222.57149
-286.058325	414.101849	-521.079756	406.282376	-1.425365	1.055484	20960.11231
-334.88794	374.427787	-547.020489	345.245357	0.863523	1.055484	22195.34898
-361.591636	345.435203	-555.413079	304.045369	3.152411	2.58141	22204.50453
-402.028661	288.97596	-605.76862	206.386139	2.389448	1.818447	22202.21564
-455.436052	226.413016	-609.583434	131.615791	0.10056	1.055484	22210.60823
-458.487903	189.027842	-614.16121	43.112113	2.389448	1.818447	22202.97861
-496.63604	130.279711	-560.753818	29.378784	0.863523	0.292522	22212.89712
-508.080481	92.894537	-559.990856	-41.57675	-0.662403	-1.233404	22210.60823
-533.258251	37.96122	-495.901986	-107.954508	2.389448	1.055484	22218.23786
-526.391587	-3.238768	-498.953837	-173.569304	1.626485	1.055484	22222.81564
-516.473071	-68.0906	-428.761265	-253.680391	1.626485	0.292522	22247.23045
-501.976779	-125.312806	-406.635346	-306.32482	2.389448	0.292522	22224.34156
-489.006413	-184.060936	-387.561277	-352.865547	2.389448	0.292522	22235.02304
-449.33235	-251.96462	-337.968699	-429.161821	1.626485	-0.470441	22228.91934
-416.524953	-286.297943	-274.642792	-465.021069	-0.662403	0.292522	22212.13416
-383.717555	-338.179409	-224.287252	-534.450678	0.10056	0.292522	22223.5786
-344.043493	-381.668285	-141.124313	-546.658082	0.10056	-0.470441	22231.20823
-281.480548	-421.342348	-95.346549	-601.591399	2.389448	0.292522	22214.42305
-240.28056	-479.327516	-41.939157	-606.169176	-1.425365	0.292522	22202.97861
-182.295392	-493.823808	58.771924	-616.087691	0.10056	0.292522	22210.60823
-136.517628	-521.290466	96.920061	-624.480281	-1.425365	1.055484	22196.11194
-60.984317	-533.49787	188.475589	-615.324729	-2.188328	-1.233404	22204.50453
4.630478	-535.786758	262.482975	-603.880287	-0.662403	-0.470441	22220.52675
73.297124	-546.468236	315.127403	-599.302511	0.10056	-0.470441	22218.23786
128.230441	-532.734907	338.016286	-564.206225	0.10056	-1.233404	22223.5786
167.141541	-524.342317	417.36441	-535.976604	0.863523	1.818447	22234.26008
244.96374	-505.268249	476.112541	-490.961802	0.863523	-0.470441	22216.71194
280.822989	-468.646037	493.660684	-474.939585	2.389448	1.055484	22190.7712
334.993343	-438.890491	548.594001	-415.428491	0.863523	1.055484	22229.6823
398.31925	-394.638652	601.23843	-296.406304	3.152411	0.292522	22244.94156
437.23035	-348.860888	609.63102	-256.732242	1.626485	0.292522	22225.86749
466.222934	-293.92757	584.45325	-221.635956	1.626485	0.292522	22214.42305
472.326636	-261.883136	616.497685	-168.991527	2.389448	1.055484	22219.00082
505.134034	-194.742415	624.127312	-72.858223	-0.662403	1.055484	22207.55638
493.689592	-120.735029	597.423616	-2.665651	0.10056	1.055484	22193.82305
513.526624	-69.616526	596.660653	93.467654	0.10056	-1.233404	22214.42305
500.556257	-7.053581	551.645852	143.823195	0.10056	1.055484	22206.79342
486.822928	54.7464	517.312529	188.837996	2.389448	1.818447	22207.55638
472.326636	110.44268	505.105125	281.156487	1.626485	-0.470441	22231.97119
441.808126	179.872289	440.253292	326.934252	-2.951291	1.818447	22196.11194
409.000729	211.916724	395.238491	384.156457	-2.188328	-1.233404	22206.79342
407.474803	266.850041	318.942217	399.415712	-0.662403	-1.233404	22212.89712
374.667405	311.10188	270.875565	471.897172	-0.662403	2.58141	22206.79342
354.830374	377.479638	185.423738	516.911973	-0.662403	-1.233404	22224.34156
304.474834	417.1537	122.097831	534.460116	1.626485	1.818447	22161.01566
261.74892	446.146284	27.490452	539.800855	0.10056	0.292522	22214.42305
201.474864	474.375906	-38.124344	557.348998	-1.425365	-1.996366	22222.81564
145.015622	513.287005	-106.028027	607.704539	-0.662403	-0.470441	22231.20823
81.689715	510.998117	-148.753941	588.63047	0.10056	0.292522	22213.66009
51.171205	518.627744	-189.190966	619.911943	3.152411	1.055484	22250.2823
25.993435	520.15367	-222.761326	590.919359	0.863523	-0.470441	22251.80822
-22.073218	490.398123	-256.331686	620.674905	0.863523	-1.233404	9617.908261
-91.502827	501.079601	-315.84278	587.104545	0.863523	-0.470441	20.599994
-137.280591	460.642576	-440.968669	555.06011	0.10056	1.818447	12.207404
-217.391678	450.724061	-459.279774	482.57865	0.863523	0.292522	11.444441
-247.147225	436.990731	-489.035321	494.786054	1.626485	1.818447	20284.12732
-299.791654	417.1537	-524.89457	420.015705	0.10056	0.292522	22200.68972
-331.073126	389.687042	-543.968638	365.845351	-0.662403	1.055484	22196.87491
-362.354598	351.538905	-556.939005	269.712046	0.10056	0.292522	22200.68972
-415.76199	276.768557	-607.294545	232.326872	-1.425365	0.292522	22199.16379
-425.680506	238.62042	-595.850104	154.504673	-0.662403	1.818447	22186.19343
-463.828642	169.953774	-595.087142	82.023213	-2.188328	1.055484	22175.51195
-494.347152	144.776003	-595.850104	24.038045	0.863523	1.055484	22199.92676
-511.132332	73.057506	-574.487148	-27.843421	-1.425365	-0.470441	22187.71935
-528.680475	34.909369	-535.576048	-134.658204	0.10056	1.055484	22196.87491
-530.2064	-0.94988	-515.739017	-185.013745	0.863523	-0.470441	22190.00824
-498.924928	-75.720228	-457.753849	-236.132248	0.863523	-0.470441	22222.81564
-505.02863	-116.157253	-435.62793	-315.480373	0.863523	1.818447	22217.4749
-466.880493	-170.327607	-348.650178	-363.547025	-0.662403	-1.233404	22228.15638
-447.043462	-229.075738	-346.361289	-423.058119	0.10056	-0.470441	22240.36378
-403.554586	-277.905353	-277.694643	-446.709964	3.152411	1.055484	22241.12674
-388.295331	-332.075707	-205.976146	-487.146989	1.626485	0.292522	22244.17859
-346.332381	-376.327546	-144.939127	-554.28771	-1.425365	-0.470441	22175.51195
-282.243511	-427.446049	-90.00581	-581.754368	1.626485	1.055484	22228.15638
-235.702784	-457.201596	-54.909524	-623.717319	0.10056	-0.470441	22230.44527
-180.769467	-490.771957	29.016377	-626.006207	-0.662403	1.818447	22228.15638
-114.391709	-515.186764	94.631173	-622.191393	2.389448	1.818447	22216.71194
-56.406541	-547.231199	182.371887	-616.850654	1.626485	-1.233404	22229.6823
-13.680628	-559.438603	209.075583	-625.243244	0.863523	0.292522	22231.97119
61.852683	-542.653423	325.808882	-584.043256	-1.425365	0.292522	22216.71194
121.363777	-544.942311	370.823683	-558.865486	-2.188328	-0.470441	22205.2675
177.823019	-538.075646	425.757	-513.850685	-2.951291	0.292522	22214.42305
215.971156	-528.920093	463.905137	-496.302542	-2.188328	-0.470441	22167.11936
260.222995	-461.779373	518.838454	-448.235889	-2.188328	-1.233404	22209.84527
329.652604	-447.283081	544.779187	-415.428491	0.10056	1.055484	22230.44527
383.822958	-412.186795	592.84584	-313.191485	1.626485	1.055484	22190.00824
436.467387	-347.334962	605.053243	-258.258168	-1.425365	0.292522	22208.31935
463.171083	-312.238676	608.105094	-236.132248	0.10056	2.58141	22216.71194
466.222934	-243.57203	585.979175	-151.443384	2.389448	-0.470441	22186.19343
494.452555	-186.349825	585.216212	-74.384148	0.10056	-0.470441	22198.40083
515.815512	-130.653545	616.497685	-3.428614	0.863523	0.292522	22241.12674
509.71181	-66.564675	588.268063	69.052846	3.915374	0.292522	22213.66009
504.371071	6.679748	580.638436	136.193567	1.626485	1.055484	22209.84527
504.371071	50.168624	528.75697	201.808363	0.10056	-1.996366	22217.4749
476.904412	109.679717	528.75697	280.393525	0.863523	-1.996366	22221.28971
437.993313	169.190811	460.090323	320.83055	0.863523	1.818447	22025.20829
429.600723	232.516718	398.290342	386.445345	0.10056	0.292522	22230.44527
402.897027	270.664855	352.512578	445.956439	0.10056	1.818447	22219.76379
368.563704	330.938911	260.194086	464.267544	0.863523	1.055484	22223.5786
325.074828	389.687042	213.653359	488.682352	-0.662403	-0.470441	22231.97119
305.237796	413.338887	163.297819	539.037892	-2.188328	-1.233404	22200.68972
253.35633	440.042582	31.305265	566.504551	-1.425365	0.292522	22201.45268
195.371162	460.642576	-9.894722	584.052694	-1.425365	1.055484	22209.84527
141.200808	484.294421	-67.116928	590.156396	0.10056	1.818447	22214.42305
90.082305	498.02775	-150.279866	616.097129	0.10056	-0.470441	22210.60823
56.511944	497.264788	-196.05763	609.993427	0.10056	-1.233404	22229.6823
25.230472	518.627744	-235.731693	606.941576	-0.662403	0.292522	22228.91934
-28.17692	501.842564	-308.976115	569.556402	3.152411	0.292522	22223.5786
-75.480609	494.975899	-373.064985	570.319365	1.626485	-1.233404	23.651845
-128.125038	455.301837	-421.8946	568.793439	0.863523	1.055484	12.207404
-196.791684	467.509241	-459.279774	462.741619	2.389448	-1.233404	12.207404
-234.176859	449.961098	-524.131607	476.474948	1.626485	1.055484	20245.21622
-289.873138	430.88703	-521.842719	405.519413	1.626485	-0.470441	22200.68972
-328.021275	410.287036	-541.67975	351.349059	1.626485	-1.233404	22195.34898
-368.4583	337.805576	-558.46493	315.489811	0.863523	0.292522	22209.08231
-424.917543	290.501886	-553.124191	223.934282	0.863523	1.055484	22217.4749
-425.680506	247.775973	-585.931589	135.430605	-0.662403	-0.470441	22186.95639
-460.776791	205.813022	-590.509365	101.860244	0.863523	1.055484	22209.84527
-475.273083	141.724152	-573.724185	23.275082	1.626485	0.292522	22217.4749
-508.843444	89.079723	-581.353812	-61.413782	0.10056	-0.470441	22177.03787
-537.836028	32.620481	-518.790868	-127.79154	2.389448	1.818447	22208.31935
-516.473071	-9.34247	-496.664949	-193.406335	-2.951291	-0.470441	22199.92676
-510.369369	-63.512824	-518.790868	-271.991497	-0.662403	-1.233404	22194.58602
-495.873077	-117.683178	-434.102004	-330.739628	-1.425365	-0.470441	22187.71935
-478.324934	-184.823899	-392.139054	-384.147019	0.863523	-1.233404	22223.5786
-440.176798	-250.438694	-349.41314	-416.954417	-1.425365	-0.470441	22212.89712
-421.102729	-277.14239	-326.524258	-485.621063	-0.662403	0.292522	22223.5786
-388.295331	-338.179409	-222.761326	-522.243275	0.10056	-1.996366	22231.97119
-340.228679	-379.379397	-164.013195	-554.28771	0.10056	-1.233404	22212.89712
-293.687952	-432.786789	-138.835425	-626.76917	-2.188328	1.055484	22218.23786
-236.465747	-448.809006	-66.353965	-666.443232	-0.662403	-1.233404	22228.15638
-179.243541	-483.142329	39.697855	-648.895089	1.626485	-0.470441	22241.12674
-100.65838	-503.742323	107.601539	-616.850654	1.626485	0.292522	22244.94156
-57.169504	-529.683056	165.586707	-610.746952	2.389448	-1.233404	22246.46748
11.497143	-557.912677	264.771863	-577.176592	0.863523	0.292522	22228.15638
61.852683	-544.942311	331.912584	-597.013623	0.863523	0.292522	22229.6823
107.630448	-543.416385	367.771832	-540.55438	-0.662403	0.292522	22225.86749
177.823019	-533.49787	415.838485	-501.643281	-1.425365	-1.233404	22219.76379
225.889672	-498.401584	471.534765	-489.435877	0.10056	0.292522	22216.71194
279.297063	-477.80159	518.838454	-445.947001	0.10056	1.055484	22225.10453
323.548902	-443.468267	550.119926	-407.798864	0.863523	0.292522	22202.97861
371.615555	-415.238646	584.45325	-340.658143	0.10056	1.055484	22191.53417
415.104431	-367.171993	627.942126	-253.680391	0.10056	-0.470441	22185.43046
464.697008	-316.816453	609.63102	-230.028546	-2.951291	0.292522	22191.53417
462.40812	-255.779434	614.208796	-162.124863	-1.425365	0.292522	22193.82305
507.422922	-208.475744	634.80879	-94.984142	-1.425365	1.055484	22203.74157
512.000698	-137.520209	614.971759	-11.821204	0.863523	0.292522	22216.71194
484.53404	-61.223936	597.423616	72.104697	-0.662403	-1.233404	22176.27491
514.289586	-1.712842	540.964374	120.934313	0.10056	1.055484	22198.40083
489.111816	56.272326	532.571783	190.363922	0.10056	-1.233404	22208.31935
479.1933	102.05009	492.897721	273.52686	0.10056	-1.233404	22212.13416
459.356269	171.479699	453.223659	351.349059	3.152411	1.055484	22247.99341
446.385903	214.968575	399.816267	346.00832	2.389448	-0.470441	22255.62304
403.659989	277.531519	315.127403	418.48978	2.389448	0.292522	22231.20823
373.904443	324.072246	288.423708	475.711985	0.863523	-0.470441	22235.786
345.674821	374.427787	212.127434	529.119377	0.863523	0.292522	22242.65267
303.711871	426.309253	170.927446	539.037892	-1.425365	-1.233404	22215.94897
247.252628	444.620359	82.423769	548.956408	0.10056	0.292522	22221.28971
196.134125	475.138868	-9.894722	590.156396	-2.188328	-1.233404	22230.44527
158.748951	507.183303	-59.4873	615.334166	1.626485	1.055484	22215.18601
119.074889	516.338856	-109.842841	610.75639	-0.662403	0.292522	22222.81564
64.141572	520.15367	-149.516903	622.963793	0.863523	-0.470441	22232.73415
0.052702	494.212937	-257.094649	593.971209	-3.714254	-0.470441	22193.06009
-37.332472	497.264788	-346.361289	532.171228	-2.188328	1.055484	22204.50453
-89.976901	488.109235	-349.41314	593.208247	-2.188328	0.292522	23.651845
-152.539846	472.087017	-389.087203	561.163812	-2.188328	0.292522	12.207404
-175.428728	454.538874	-447.072371	490.208277	-0.662403	-1.233404	12.207404
-218.154641	440.805545	-479.879768	478.000873	1.626485	1.055484	20146.79403
-279.19166	421.731477	-507.346427	424.593482	0.863523	1.818447	22182.37861
-313.524983	388.161116	-523.368644	359.741649	1.626485	0.292522	22208.31935
-360.828673	351.538905	-550.835303	299.467593	-0.662403	0.292522	22186.19343
-397.450884	292.790774	-617.976024	223.934282	-0.662403	0.292522	22190.7712
-431.021245	276.768557	-601.190844	108.726909	1.626485	0.292522	22221.28971
-455.436052	195.894507	-647.73157	93.467654	3.915374	1.818447	22231.97119
-469.932344	147.064891	-557.701968	56.845443	0.10056	1.055484	22217.4749
-498.924928	105.864904	-568.383446	-14.110092	1.626485	-1.233404	22213.66009
-531.732326	31.857518	-518.790868	-100.324881	-0.662403	0.292522	22212.89712
-522.576773	-13.157283	-495.139023	-170.517453	-0.662403	1.055484	22210.60823
-513.42122	-70.379489	-467.672365	-217.821143	0.863523	-0.470441	22217.4749
-502.739742	-121.497992	-416.553861	-284.198901	-0.662403	0.292522	22227.39341
-481.376785	-175.668346	-381.457575	-349.813696	0.863523	-1.233404	22228.91934
-447.806425	-225.260924	-316.605743	-400.932199	0.10056	1.055484	22219.00082
-428.732356	-279.431278	-288.376121	-455.865517	-1.425365	0.292522	22205.2675
-394.399033	-332.075707	-250.227985	-537.502529	-2.188328	-0.470441	22211.3712
-365.406449	-391.586801	-225.050214	-568.784002	-1.425365	0.292522	22195.34898
-303.606468	-412.186795	-134.257649	-632.109909	0.10056	-0.470441	22213.66009
-241.043523	-473.223814	-61.776189	-610.746952	-2.188328	-0.470441	22218.23786
-171.613914	-480.853441	22.149712	-603.117325	0.863523	1.055484	22217.4749
-129.650964	-522.816392	93.105247	-622.191393	-0.662403	-0.470441	22226.63045
-76.243572	-536.549721	169.401521	-631.346946	1.626485	0.292522	22236.54897
-15.969516	-541.127497	246.460757	-610.746952	0.10056	1.055484	22215.94897
63.378609	-548.757125	312.075553	-572.598815	0.10056	-0.470441	22223.5786
131.282292	-535.023795	352.512578	-571.835853	0.863523	-1.233404	22251.04526
200.711901	-534.260833	418.890336	-505.458094	1.626485	1.055484	22235.02304
224.363746	-509.846025	400.57923	-530.635865	0.863523	-1.233404	22203.74157
289.978542	-487.720106	493.660684	-495.539579	0.863523	1.055484	22211.3712
328.889641	-456.438633	560.038442	-412.37664	2.389448	1.055484	22221.28971
367.037778	-399.979391	598.949542	-325.398888	-0.662403	0.292522	22219.76379
422.734058	-353.438664	612.682871	-249.865578	-2.188328	0.292522	22191.53417
455.541456	-315.290527	627.179163	-207.902627	0.863523	0.292522	22204.50453
463.934046	-255.016471	636.334716	-162.887826	0.863523	-0.470441	22214.42305
498.267369	-207.712781	624.127312	-101.087844	-2.188328	0.292522	22196.11194
508.185884	-142.860949	621.838424	-16.39898	0.863523	1.818447	22205.2675
489.111816	-94.794296	602.764355	40.060262	-2.951291	-1.996366	22185.43046
495.978481	-14.683209	482.216243	62.949145	0.10056	1.818447	22191.53417
489.874779	52.457512	472.297727	162.1343	-0.662403	-0.470441	22187.71935
475.378487	106.627866	493.660684	236.141686	-1.425365	-0.470441	22208.31935
454.01553	167.664885	467.719951	326.171289	-0.662403	1.055484	22228.15638
408.237766	210.390799	384.557013	393.31201	0.10056	-1.233404	22224.34156
400.608139	264.561153	350.223689	394.837935	-1.425365	-1.233404	22219.76379
381.53407	324.072246	283.082969	465.79347	0.10056	1.055484	22228.91934
336.519269	372.901862	223.571875	516.14901	-0.662403	0.292522	22226.63045
297.608169	423.257402	112.942278	533.697153	-0.662403	0.292522	22217.4749
279.297063	453.775912	67.164514	516.14901	1.626485	-0.470441	22250.2823
205.289678	469.798129	-34.30953	578.711955	2.389448	0.292522	22250.2823
154.171175	478.190719	-90.00581	570.319365	3.915374	1.055484	22235.02304
118.311926	497.264788	-125.865058	605.415651	-0.662403	0.292522	22237.31193
69.482311	506.420341	-171.642823	604.652688	0.863523	-0.470441	22237.31193
33.623062	514.049968	-255.568724	580.23788	0.10056	1.818447	22214.42305
-35.043584	512.524042	-299.820562	602.3638	-0.662403	0.292522	22226.63045
-80.821348	487.346272	-340.257588	574.134178	-0.662403	0.292522	25.17777
-122.021336	475.901831	-399.768681	565.741588	2.389448	2.58141	12.207404
-187.636132	461.405539	-485.220508	496.311979	0.863523	-1.233404	12.970367
-232.650933	433.175918	-463.857551	481.052724	-0.662403	1.055484	18173.00943
-291.399064	413.338887	-505.057539	413.912004	-2.188328	-0.470441	22161.77862
-313.524983	389.687042	-579.827887	318.541661	-2.951291	-0.470441	22156.43788
-368.4583	346.198166	-591.272328	291.837966	-0.662403	-1.233404	22198.40083
-403.554586	301.946327	-598.901955	252.163903	0.863523	-0.470441	22193.06009
-431.021245	241.672271	-585.931589	171.289853	-0.662403	-0.470441	22211.3712
-458.487903	207.338948	-583.642701	102.623207	0.863523	1.818447	22205.2675
-482.902711	149.35378	-581.353812	25.56397	0.863523	0.292522	22196.87491
-512.658258	89.842686	-557.701968	-27.080458	-0.662403	-1.233404	22196.87491
-537.073065	44.064922	-517.264942	-115.584136	1.626485	1.818447	22189.24528
-505.791593	-2.475805	-510.398278	-146.102645	4.678336	0.292522	22230.44527
-501.976779	-44.438756	-452.41311	-208.66559	2.389448	1.055484	22247.99341
-519.524922	-116.157253	-450.124222	-310.902596	2.389448	1.055484	22246.46748
-486.717524	-181.772048	-402.057569	-374.228504	3.152411	0.292522	22227.39341
-441.702723	-227.549812	-353.227954	-418.480342	1.626485	1.055484	22233.49712
-421.865692	-284.009055	-273.116867	-459.68033	1.626485	0.292522	22231.97119
-405.843474	-313.001639	-244.124283	-497.828467	-0.662403	1.055484	22215.18601
-355.487934	-374.038658	-152.568754	-545.132157	-0.662403	0.292522	22219.76379
-307.421281	-435.83864	-122.813208	-600.065474	-1.425365	-0.470441	22228.91934
-250.199076	-452.62382	-62.539151	-629.821021	0.10056	-0.470441	22220.52675
-191.450945	-481.616404	23.675638	-619.902505	-1.425365	0.292522	22219.76379
-133.465777	-510.608988	94.631173	-594.724735	-1.425365	0.292522	22210.60823
-61.74728	-541.127497	149.56449	-644.317313	-2.188328	-1.233404	22206.79342
-11.391739	-543.416385	218.994099	-597.776586	1.626485	2.58141	22204.50453
36.674913	-540.364535	276.979267	-604.64325	-1.425365	1.055484	22218.23786
106.867485	-550.28305	370.060721	-551.235859	0.863523	1.818447	22228.91934
172.48228	-545.705274	416.601447	-516.139573	0.863523	1.055484	22172.4601
231.230411	-516.71269	455.512547	-477.228473	0.10056	-1.233404	22220.52675
293.793355	-475.512702	491.371796	-452.813666	-1.425365	-0.470441	22224.34156
337.282231	-448.809006	542.490299	-400.169237	0.10056	1.055484	22193.06009
379.245182	-412.186795	585.979175	-330.739628	1.626485	1.055484	22202.97861
411.289617	-355.727552	608.868057	-272.75446	2.389448	1.818447	22232.73415
456.304418	-322.920154	593.608802	-249.865578	2.389448	0.292522	22216.71194
477.667375	-259.594247	565.379181	-185.776708	2.389448	0.292522	22206.79342
499.030332	-197.794266	619.549535	-105.66562	3.152411	1.055484	22227.39341
515.815512	-135.994284	621.075461	-24.028607	0.10056	1.818447	22209.08231
524.208102	-80.298004	602.001393	47.68989	-0.662403	-1.996366	22199.92676
511.237735	-14.683209	559.275479	136.95653	-1.425365	0.292522	22215.94897
496.741443	45.590847	512.734752	188.075033	0.10056	-0.470441	22212.89712
460.882195	89.079723	524.179193	265.13427	-1.425365	-1.996366	22222.81564
454.01553	174.53155	458.564398	326.171289	0.10056	1.818447	22235.02304
420.44517	205.813022	399.816267	375.763867	-1.425365	-1.233404	22193.06009
398.31925	273.716706	347.171838	402.467563	-1.425365	-0.470441	22206.79342
361.697039	315.679656	245.697794	439.852737	0.10056	1.818447	22212.89712
356.3563	368.324085	192.290403	468.845321	-2.188328	-1.996366	22202.21564
315.919275	424.783328	125.912645	531.408265	0.10056	-0.470441	22214.42305
263.274846	437.753694	58.008961	541.326781	-0.662403	0.292522	22228.91934
207.578566	480.479607	-2.265095	590.156396	-2.188328	-0.470441	22215.18601
172.48228	498.02775	-66.353965	626.778607	-1.425365	-0.470441	22223.5786
113.734149	517.101819	-106.79099	612.282315	0.10056	-0.470441	22205.2675
69.482311	512.524042	-143.413201	609.230464	0.863523	-0.470441	22215.94897
28.282323	520.15367	-229.627991	599.311949	0.863523	1.055484	22244.17859
-5.288037	510.998117	-296.005749	593.971209	2.389448	-0.470441	22253.33415
-98.369491	513.287005	-332.62796	584.052694	1.626485	0.292522	33.57036
-146.436144	482.005533	-377.642762	524.5416	0.10056	0.292522	12.970367
-169.325026	465.983315	-424.183489	458.926805	1.626485	0.292522	12.970367
-218.917604	441.568508	-505.820501	448.245327	0.10056	1.055484	18053.22428
-279.19166	420.205551	-517.264942	443.66755	-1.425365	-1.233404	21444.59365
-312.76202	395.790744	-534.050123	381.867569	0.10056	-0.470441	22204.50453
-382.19163	339.331501	-558.46493	288.786115	-0.662403	1.055484	22207.55638
-418.050878	311.864843	-582.116775	247.586127	-3.714254	-0.470441	22187.71935
-447.806425	256.168563	-595.087142	156.793561	-0.662403	-0.470441	22210.60823
-471.45827	205.050059	-627.131577	97.282468	-2.188328	0.292522	22190.7712
-471.45827	150.116742	-563.805669	56.845443	0.10056	1.818447	22181.61565
-523.339736	85.26491	-608.057508	-49.206378	-2.188328	-0.470441	22166.3564
-521.81381	40.250108	-547.020489	-159.073012	-2.188328	1.055484	22194.58602
-530.969363	-11.631358	-569.146409	-178.14708	0.10056	-0.470441	22213.66009
-516.473071	-52.831346	-498.953837	-249.102615	0.863523	0.292522	22228.15638
-514.184183	-110.816514	-408.161271	-282.672975	2.389448	1.055484	22231.20823
-492.058264	-178.720197	-411.213122	-362.0211	-1.425365	-1.996366	22215.94897
-456.199015	-230.601663	-350.939066	-403.98405	-0.662403	0.292522	22225.86749
-432.54717	-282.483129	-312.790929	-467.309958	-0.662403	-0.470441	22229.6823
-378.376816	-326.734968	-225.813177	-481.043287	2.389448	-1.233404	22238.07489
-360.06571	-382.431248	-159.435419	-538.265492	2.389448	0.292522	22245.70452
-328.784238	-428.209012	-173.168748	-633.635834	0.863523	0.292522	22239.60082
-243.332411	-437.364565	-90.00581	-621.42843	1.626485	0.292522	22227.39341
-210.525014	-480.090478	16.808973	-636.687685	0.863523	0.292522	22231.20823
-130.413926	-499.164547	105.312651	-612.272878	-1.425365	0.292522	22111.42308
-70.902833	-547.231199	164.060782	-632.109909	-0.662403	-1.233404	22214.42305
-13.680628	-557.912677	241.120018	-561.154374	0.10056	2.58141	22224.34156
66.43046	-551.046013	321.231105	-571.835853	-0.662403	-0.470441	22231.97119
122.889702	-534.260833	389.134789	-574.887703	-2.188328	-1.233404	22212.13416
161.800802	-529.683056	425.757	-515.37661	1.626485	3.344373	22202.97861
234.282262	-507.557137	411.260708	-542.843269	-0.662403	-0.470441	22211.3712
286.163728	-489.246031	468.482914	-459.68033	-1.425365	0.292522	22158.72677
336.519269	-452.62382	536.386597	-413.139603	-2.188328	-1.233404	22200.68972
373.904443	-421.342348	587.505101	-348.287771	-2.188328	-1.996366	22218.23786
425.785909	-365.646068	564.616218	-294.117416	0.10056	-0.470441	22201.45268
462.40812	-317.579415	629.468051	-217.05818	-0.662403	1.055484	22205.2675
476.904412	-266.460912	622.601386	-178.910043	-1.425365	-1.996366	22219.00082
499.030332	-221.44611	630.231014	-117.873024	0.10056	0.292522	22199.16379
513.526624	-133.705396	627.179163	-34.710086	0.10056	0.292522	22208.31935
534.126618	-86.401706	593.608802	42.349151	1.626485	-1.233404	22226.63045
505.134034	-14.683209	546.305113	136.193567	1.626485	1.818447	22218.23786
496.741443	44.827885	529.519933	199.519474	1.626485	-0.470441	22230.44527
468.511822	98.235276	507.394013	259.793531	1.626485	-0.470441	22239.60082
447.911828	147.827854	470.771802	302.519444	1.626485	1.055484	22234.26008
444.859977	207.338948	402.105155	361.267575	0.863523	-0.470441	22219.76379
408.237766	258.457451	364.719981	443.66755	0.10056	0.292522	22228.15638
380.771107	314.153731	296.816298	471.134209	-0.662403	1.055484	22228.91934
357.119263	359.931495	231.964465	519.963824	2.389448	0.292522	22218.23786
326.600753	417.916663	141.934862	536.749004	-2.951291	-1.233404	22223.5786
259.460032	446.146284	63.3497	558.111961	-1.425365	1.055484	22223.5786
207.578566	470.561092	3.075644	578.711955	-2.951291	-1.233404	22195.34898
166.378578	493.449974	-80.087294	593.971209	-2.951291	-0.470441	22206.79342
100.763783	517.101819	-115.18358	616.097129	0.10056	0.292522	22213.66009
63.378609	517.101819	-198.346518	580.23788	-0.662403	-1.233404	22206.03046
28.282323	517.101819	-288.376121	561.163812	0.863523	1.818447	22225.86749
-19.784329	504.894415	-275.405755	571.082327	0.10056	0.292522	22232.73415
-78.53246	500.316639	-336.442774	597.786023	-0.662403	0.292522	35.096286
-119.732448	478.190719	-386.798314	575.660104	-1.425365	-0.470441	12.970367
-176.191691	453.775912	-467.672365	507.75642	0.10056	-1.233404	12.970367
-216.628716	451.487023	-472.250141	490.208277	0.10056	1.055484	14361.2476
-261.643517	425.54629	-500.479762	453.586066	2.389448	1.055484	22197.63787
-312.76202	403.420371	-534.050123	380.341643	3.915374	0.292522	22230.44527
-350.147195	360.694458	-550.835303	291.837966	3.915374	1.055484	22192.29713
-392.110145	302.70929	-614.16121	237.667611	0.863523	1.055484	22212.13416
-407.3694	260.746339	-630.94639	130.852828	1.626485	1.055484	22212.13416
-465.354568	201.998208	-617.976024	107.200983	-0.662403	0.292522	22190.00824
-488.24345	147.827854	-572.961222	53.793592	-0.662403	1.055484	22219.00082
-515.710108	101.287127	-559.990856	-0.376763	0.10056	-1.233404	22218.23786
-510.369369	59.324177	-530.998272	-92.695254	-0.662403	1.055484	22202.97861
-511.895295	13.546412	-478.353843	-159.073012	-0.662403	0.292522	22220.52675
-530.2064	-55.883197	-450.887184	-233.080397	-2.188328	-0.470441	22210.60823
-514.184183	-131.416508	-432.576079	-282.672975	-1.425365	1.055484	22194.58602
-498.924928	-172.616495	-393.664979	-375.754429	-2.188328	-1.996366	22199.92676
-457.72494	-218.39426	-380.694613	-420.006268	-0.662403	-0.470441	22219.00082
-432.54717	-275.616465	-348.650178	-475.702548	-2.188328	-1.233404	22204.50453
-392.873108	-333.601633	-287.613159	-589.383995	0.10056	-0.470441	22109.13419
-367.695338	-361.831254	-193.768742	-574.124741	-0.662403	-1.233404	22228.91934
-302.080542	-413.71272	-123.57617	-605.406213	0.863523	1.818447	22219.76379
-257.065741	-436.601602	-61.776189	-600.828437	1.626485	0.292522	22220.52675
-201.369461	-463.305298	52.668222	-606.169176	-0.662403	0.292522	22226.63045
-129.650964	-509.083062	78.608955	-594.724735	2.389448	0.292522	22247.99341
-57.932466	-517.475652	151.090415	-604.64325	2.389448	-0.470441	22240.36378
-9.865814	-554.097864	236.542242	-595.487697	3.152411	2.58141	22244.94156
45.830466	-535.023795	284.608894	-569.546964	1.626485	-0.470441	22238.07489
117.548963	-525.868243	323.519994	-587.095107	0.863523	-0.470441	22228.91934
160.274876	-528.157131	421.179224	-532.16179	0.10056	1.818447	22221.28971
240.385964	-527.394168	417.36441	-511.561796	2.389448	-0.470441	22205.2675
286.163728	-477.80159	504.342162	-457.391442	1.626485	1.055484	22212.89712
322.785939	-465.594186	533.334746	-400.932199	1.626485	1.055484	22227.39341
391.452586	-433.549751	571.482883	-329.213702	-1.425365	-1.996366	22207.55638
418.919244	-396.92754	617.260647	-274.280385	-1.425365	-0.470441	22199.16379
439.519238	-326.734968	608.105094	-211.717441	-2.188328	0.292522	22193.82305
453.252567	-266.460912	589.031026	-196.458186	-2.188328	0.292522	22197.63787
486.822928	-226.78685	634.045827	-110.243397	-1.425365	1.818447	22160.25269
506.659959	-157.357241	615.734722	-36.236011	-2.188328	-0.470441	22186.95639
508.948847	-67.327638	531.808821	-21.739719	-1.425365	-1.233404	22209.84527
493.689592	-21.549873	505.868088	40.823225	0.10056	1.818447	22184.6675
491.400704	34.146406	520.36438	197.230586	-0.662403	-1.233404	22224.34156
464.697008	100.524164	510.445864	258.267605	0.863523	1.055484	22234.26008
452.489605	163.087109	473.823653	318.541661	0.863523	1.818447	22212.13416
425.785909	215.731538	419.653298	357.452761	0.10056	-1.233404	22224.34156
425.785909	272.19078	335.727397	447.482364	0.863523	-0.470441	22254.09711
377.719256	319.49447	325.045919	478.000873	0.863523	0.292522	22233.49712
357.882225	359.931495	211.364471	494.023091	-0.662403	-1.233404	22213.66009
334.993343	407.998147	149.56449	542.852706	1.626485	1.055484	22243.41563
276.245212	433.175918	59.534887	545.141594	1.626485	1.055484	22220.52675
215.971156	478.190719	-7.605834	542.089743	-1.425365	-0.470441	22219.00082
175.534131	494.975899	-65.591002	606.178613	1.626485	0.292522	22231.20823
119.837851	516.338856	-100.687288	616.097129	0.863523	1.818447	22219.00082
58.03787	513.287005	-136.546537	601.600837	2.389448	0.292522	22225.86749
20.652696	525.494409	-211.316885	610.75639	0.863523	1.818447	22232.73415
-25.125069	504.131452	-275.405755	595.497135	-2.188328	-0.470441	22198.40083
-83.110237	485.057384	-356.279805	577.948992	-2.951291	0.292522	35.096286
-125.073187	471.324055	-410.450159	555.823073	-2.951291	-0.470441	13.733329
-176.191691	453.775912	-500.479762	469.608283	0.863523	-0.470441	12.970367
-241.043523	440.805545	-511.924203	430.697184	-0.662403	-0.470441	14188.81802
-274.613884	433.175918	-517.264942	455.111991	0.10056	0.292522	22160.25269
-321.917573	388.161116	-553.124191	402.467563	0.863523	-0.470441	22199.16379
-340.228679	356.116681	-566.85752	279.630562	1.626485	1.055484	22204.50453
-396.687922	308.050029	-560.753818	251.400941	-0.662403	-0.470441	22210.60823
-428.732356	266.850041	-579.827887	178.919481	2.389448	0.292522	22200.68972
-469.169382	225.650053	-595.087142	103.38617	2.389448	1.055484	22221.28971
-484.428636	160.035258	-575.25011	50.741741	-0.662403	-0.470441	22206.03046
-515.710108	98.998239	-601.953806	-23.265645	2.389448	-0.470441	22195.34898
-514.184183	50.931587	-534.813085	-78.961924	0.863523	1.055484	22191.53417
-512.658258	5.916785	-492.850135	-144.57672	2.389448	-0.470441	22238.83786
-528.680475	-58.935048	-469.961253	-230.791509	-0.662403	0.292522	22229.6823
-517.998997	-105.475774	-421.8946	-284.961863	0.10056	1.055484	22213.66009
-507.317518	-172.616495	-424.183489	-368.124802	0.863523	-0.470441	22226.63045
-466.880493	-228.312775	-358.568693	-398.643311	0.863523	1.055484	22231.97119
-427.206431	-279.431278	-296.768712	-442.132187	0.863523	1.055484	22217.4749
-404.317549	-314.527564	-225.050214	-477.228473	-4.477216	-0.470441	22216.71194
-363.880524	-362.594217	-190.716891	-545.132157	-2.951291	0.292522	22209.84527
-319.628685	-400.742354	-169.353934	-614.561766	-1.425365	0.292522	22195.34898
-270.79907	-444.994192	-73.983592	-612.272878	-1.425365	-1.233404	22208.31935
-198.31761	-486.957143	-0.73917	-626.76917	-2.188328	0.292522	22219.76379
-144.147256	-513.660839	53.431185	-614.561766	-0.662403	-0.470441	22213.66009
-60.984317	-550.28305	133.542272	-654.998791	3.152411	0.292522	22226.63045
-36.56951	-540.364535	239.594093	-622.191393	-0.662403	1.055484	22235.02304
44.30454	-552.571938	300.631111	-561.917337	-1.425365	-1.233404	22212.89712
112.208224	-541.89046	364.719981	-548.184008	0.10056	-1.233404	22222.05268
157.223025	-548.757125	412.786634	-504.695132	-0.662403	-0.470441	22221.28971
226.652635	-511.371951	439.49033	-477.991436	0.10056	-1.996366	22231.20823
277.771138	-488.483068	485.268094	-470.361809	-0.662403	0.292522	22235.02304
322.785939	-449.571969	534.860672	-419.243305	0.10056	0.292522	22212.13416
363.985927	-413.71272	582.927324	-328.450739	2.389448	0.292522	22224.34156
405.948878	-377.090509	582.927324	-284.198901	1.626485	0.292522	22211.3712
456.304418	-341.994223	614.971759	-238.421136	0.863523	1.055484	22203.74157
463.171083	-283.246092	643.964343	-188.065596	-1.425365	-1.996366	22200.68972
499.030332	-220.683148	637.860641	-134.658204	-1.425365	-1.233404	22211.3712
500.556257	-146.675762	581.401399	-36.236011	-2.188328	0.292522	22187.71935
509.71181	-103.186886	591.319914	39.2973	-2.951291	-1.233404	22188.48232
508.185884	-45.201718	569.193995	133.904679	-1.425365	1.818447	22187.71935
488.348853	39.487146	579.11251	190.363922	-1.425365	-1.233404	22210.60823
471.563673	80.687133	509.682901	239.193537	-1.425365	0.292522	22202.97861
444.097015	140.96119	463.142174	295.652779	-2.188328	0.292522	22209.84527
427.311834	196.657469	390.660714	328.460177	-3.714254	-0.470441	22220.52675
426.548872	261.509302	325.045919	386.445345	0.10056	0.292522	22227.39341
376.956294	291.264849	294.52741	451.297178	0.10056	1.055484	22222.81564
357.882225	364.509271	223.571875	481.052724	0.10056	-0.470441	22230.44527
318.971126	404.183334	164.823744	523.778638	0.863523	-0.470441	22227.39341
267.08966	440.805545	87.764508	547.430483	-1.425365	0.292522	22215.18601
219.023007	478.190719	34.357116	606.178613	3.915374	-0.470441	22251.80822
199.948939	507.183303	-58.724338	610.75639	0.863523	1.055484	22250.2823
106.867485	514.812931	-73.983592	610.75639	1.626485	0.292522	22234.26008
81.689715	507.946266	-155.620605	603.126762	0.863523	-1.233404	22238.07489
24.467509	522.442558	-204.45022	613.808241	2.389448	1.055484	22244.17859
-8.339888	498.02775	-254.805761	601.600837	-0.662403	-0.470441	22218.23786
-67.088019	492.687011	-346.361289	586.341582	-0.662403	-0.470441	52.644429
-115.917634	480.479607	-386.035352	575.660104	1.626485	1.818447	13.733329
-167.7991	464.45739	-427.998302	495.549016	0.863523	0.292522	13.733329
-212.813902	453.012949	-494.37606	443.66755	0.10056	1.055484	8185.827204
-276.902772	404.946297	-505.820501	437.563848	-0.662403	1.055484	22148.80825
-319.628685	384.346303	-518.027905	384.156457	-1.425365	0.292522	22169.40825
-324.969424	368.324085	-592.035291	293.363891	-2.188328	-0.470441	22191.53417
-389.058294	308.812992	-598.138993	252.163903	0.10056	1.055484	22180.85269
-421.865692	266.850041	-594.324179	161.371338	0.863523	-0.470441	22185.43046
-454.67309	203.524134	-600.427881	88.889878	0.10056	0.292522	22202.21564
-489.769375	155.457482	-585.168626	49.215815	-0.662403	-0.470441	22163.30454
-506.554556	110.44268	-634.761204	-32.421198	3.152411	0.292522	22195.34898
-521.81381	52.457512	-587.457514	-107.954508	0.10056	2.58141	22206.79342
-517.998997	25.753816	-505.057539	-154.495235	0.10056	-0.470441	22231.20823
-521.050848	-49.779495	-457.753849	-216.295217	3.152411	0.292522	22230.44527
-488.24345	-100.135035	-421.131638	-277.332236	0.863523	-0.470441	22246.46748
-496.63604	-142.860949	-374.590911	-350.576659	0.863523	-0.470441	22251.04526
-446.280499	-208.475744	-335.679811	-387.961833	1.626485	0.292522	22230.44527
-424.917543	-258.068322	-306.687227	-454.339591	1.626485	0.292522	22233.49712
-395.161996	-313.001639	-237.257618	-478.754399	-2.188328	-1.233404	22232.73415
-363.117561	-355.727552	-215.894661	-573.361778	-0.662403	-1.233404	22209.84527
-307.421281	-418.290497	-136.546537	-590.146958	-0.662403	1.055484	22220.52675
-252.487964	-441.179379	-85.428033	-581.754368	0.10056	-0.470441	22231.20823
-194.502796	-483.905292	28.253414	-642.028424	0.863523	1.055484	22221.28971
-154.828734	-503.742323	92.342284	-624.480281	1.626485	1.055484	22221.28971
-86.92505	-528.920093	138.883011	-626.76917	-0.662403	-0.470441	22208.31935
-12.154702	-557.149715	242.645943	-603.880287	-1.425365	1.818447	22199.92676
36.674913	-555.623789	273.927416	-577.939554	-4.477216	-2.759329	22197.63787
83.978603	-561.727491	370.823683	-548.184008	-2.188328	-0.470441	22217.4749
155.6971	-525.868243	392.949603	-547.421045	0.10056	1.818447	22217.4749
228.17856	-523.579354	421.942187	-510.798834	-0.662403	-1.996366	22190.7712
254.882256	-480.090478	470.771802	-487.146989	1.626485	0.292522	22207.55638
314.393349	-473.223814	536.386597	-415.428491	0.10056	0.292522	22223.5786
357.119263	-419.816422	596.660653	-370.41369	-0.662403	-1.996366	22119.05271
396.793325	-377.853472	570.71992	-317.006298	0.863523	-0.470441	22203.74157
454.01553	-318.342378	615.734722	-243.761876	1.626485	1.055484	22240.36378
460.119232	-271.038688	624.890275	-178.910043	0.10056	-0.470441	22221.28971
488.348853	-204.66093	611.919908	-105.66562	0.863523	-0.470441	22215.94897
501.31922	-163.460942	642.438418	-39.287862	0.863523	-0.470441	22214.42305
524.971065	-84.875781	592.082877	4.963977	-1.425365	-1.996366	22199.92676
509.71181	-30.705426	552.408815	121.697275	2.389448	2.58141	22210.60823
490.637742	22.701965	543.253262	203.334288	-0.662403	-1.233404	22228.15638
463.934046	85.26491	508.156976	257.504642	-0.662403	0.292522	22216.71194
434.178499	134.094525	499.001423	320.83055	0.863523	1.055484	22226.63045
420.44517	216.4945	412.786634	343.719432	0.863523	-0.470441	22232.73415
401.371101	257.694488	360.905168	421.541631	-2.188328	-1.233404	22200.68972
387.637772	314.916694	293.001484	459.689768	-3.714254	1.818447	22202.21564
349.489635	366.035197	216.70521	498.600867	-1.425365	0.292522	22212.89712
340.334082	405.709259	161.771893	494.023091	-1.425365	-0.470441	22196.87491
286.163728	425.54629	65.638589	553.534184	-0.662403	1.055484	22211.3712
223.600784	470.561092	9.179346	579.474917	0.10056	-0.470441	22231.20823
187.741535	493.449974	-62.539151	601.600837	0.863523	1.055484	22215.94897
116.023038	510.235154	-102.976176	610.75639	-1.425365	-1.233404	22223.5786
86.267491	490.398123	-231.916879	540.563818	1.626485	-1.233404	22229.6823
32.097137	497.264788	-212.84281	574.134178	0.10056	1.818447	22214.42305
-17.495441	506.420341	-258.620575	612.282315	0.863523	-1.233404	22222.81564
-65.562094	506.420341	-320.420556	593.208247	3.152411	0.292522	53.407392
-109.813932	491.161086	-366.198321	581.763806	1.626485	0.292522	14.496292
-155.591697	462.168502	-454.701998	516.14901	3.152411	1.818447	12.207404
-204.421312	448.435173	-475.301992	490.208277	1.626485	0.292522	7815.027314
-267.747219	425.54629	-508.10939	451.297178	0.10056	0.292522	22152.62307
-309.71017	391.212967	-542.442713	392.549047	0.10056	-1.996366	22135.07492
-340.991642	353.827793	-566.85752	336.852767	0.10056	-0.470441	22211.3712
-389.058294	319.49447	-582.116775	258.267605	0.863523	1.055484	22202.21564
-418.813841	262.272265	-572.19826	165.949114	-0.662403	0.292522	22193.82305
-451.621239	215.731538	-597.37603	112.541722	0.863523	1.055484	22209.84527
-482.902711	153.931556	-559.990856	55.319517	-1.425365	-0.470441	22193.06009
-511.895295	105.864904	-575.25011	-6.480464	-2.188328	-1.233404	22184.6675
-536.310102	35.672332	-566.85752	-85.828589	-1.425365	0.292522	22171.69713
-517.998997	-3.238768	-473.776066	-149.917459	-2.188328	-1.233404	22211.3712
-522.576773	-47.490606	-466.146439	-208.66559	-2.188328	-1.233404	22209.84527
-502.739742	-98.60911	-418.079787	-277.332236	0.863523	-0.470441	22228.91934
-494.347152	-169.564644	-392.902016	-356.680361	0.863523	-1.233404	22231.20823
-476.799009	-222.972036	-386.798314	-429.161821	0.10056	0.292522	22219.00082
-439.413835	-280.194241	-308.976115	-452.813666	0.863523	0.292522	22228.91934
-395.924959	-317.579415	-286.850196	-490.961802	0.10056	-0.470441	22229.6823
-361.591636	-354.201627	-182.324301	-547.421045	1.626485	-0.470441	22238.83786
-315.050909	-396.164577	-148.753941	-553.524747	0.863523	0.292522	22244.17859
-273.087958	-435.075677	-64.065077	-605.406213	1.626485	-0.470441	22247.99341
-213.576865	-471.697888	0.023793	-616.850654	0.863523	0.292522	22225.86749
-160.932436	-496.112696	90.816359	-592.435846	1.626485	0.292522	22236.54897
-75.480609	-540.364535	133.542272	-618.376579	0.10056	-0.470441	22231.97119
-31.228771	-549.520087	244.171869	-583.280294	0.10056	1.055484	22215.18601
35.91195	-546.468236	297.579261	-559.628449	0.10056	-0.470441	22225.86749
81.689715	-554.860827	320.468143	-579.46548	0.10056	-0.470441	22160.25269
153.408212	-557.149715	386.082938	-596.25066	0.10056	0.292522	22179.32676
199.185976	-518.238615	408.97182	-487.146989	-1.425365	-1.996366	22199.16379
252.593368	-493.823808	491.371796	-482.569212	-1.425365	0.292522	22206.79342
316.682237	-466.357149	540.964374	-410.850715	0.10056	1.818447	22190.7712
356.3563	-448.046043	569.193995	-378.043317	-1.425365	-0.470441	22188.48232
404.422952	-383.194211	589.031026	-302.510006	0.10056	0.292522	22209.08231
449.437754	-349.62385	607.342132	-256.732242	-2.951291	-1.233404	22195.34898
453.252567	-278.668316	640.912492	-190.354484	-0.662403	-1.233404	22190.00824
504.371071	-240.520179	628.705088	-149.917459	0.10056	1.055484	22215.94897
490.637742	-181.772048	649.305082	-22.502682	-0.662403	0.292522	22180.85269
536.415506	-88.690594	582.164361	-27.843421	0.863523	-1.233404	22187.71935
498.267369	-28.416538	518.075491	100.334319	1.626485	2.58141	22213.66009
499.030332	24.990854	579.11251	200.282437	0.10056	-1.996366	22238.07489
482.245151	92.894537	531.045858	259.030568	0.863523	-0.470441	22239.60082
447.911828	136.383413	463.142174	300.230556	2.389448	0.292522	22246.46748
446.385903	226.413016	412.786634	345.245357	1.626485	-0.470441	22233.49712
431.126648	266.850041	355.564429	395.600898	0.10056	0.292522	22222.81564
383.822958	308.050029	331.149621	458.163842	0.10056	-0.470441	22226.63045
357.119263	351.538905	235.016316	503.178644	0.10056	-0.470441	22224.34156
322.022977	398.079632	145.749676	535.223079	0.10056	0.292522	22221.28971
292.26743	435.464806	115.231166	574.897141	0.863523	1.055484	22228.91934
229.704485	469.035166	13.757122	564.978625	0.10056	-1.233404	22231.97119
185.452647	475.901831	-40.413232	584.052694	-1.425365	1.055484	22197.63787
116.023038	494.212937	-122.813208	590.156396	-2.188328	-1.233404	22206.79342
63.378609	506.420341	-166.302084	566.504551	-1.425365	-1.233404	22208.31935
-6.813963	512.524042	-174.694674	604.652688	-2.188328	1.055484	22206.03046
-13.680628	497.264788	-263.961314	606.941576	-0.662403	-1.233404	22219.76379
-90.739864	479.716645	-352.464991	521.489749	0.863523	1.818447	515.76281
-121.258373	479.716645	-392.902016	551.245296	-0.662403	0.292522	16.022217
-170.087989	464.45739	-446.309408	523.015675	2.389448	0.292522	12.207404
-221.969455	466.746278	-488.272358	456.637917	0.10056	0.292522	941.496017
-276.902772	431.649992	-513.450129	413.912004	-0.662403	-0.470441	22079.37864
-288.347213	410.287036	-516.50198	373.474979	3.152411	-0.470441	22222.05268
-341.754604	372.138899	-595.850104	317.778699	2.389448	0.292522	22228.91934
-394.399033	315.679656	-588.220477	284.971301	4.678336	1.055484	22209.08231
-411.184214	272.19078	-589.746402	195.704661	2.389448	-1.233404	22213.66009
-443.991611	211.153761	-620.264912	129.326903	0.10056	-0.470441	22220.52675
-479.087897	151.642668	-545.494564	64.47507	0.10056	0.292522	22196.11194
-501.976779	127.22786	-573.724185	-8.00639	-0.662403	-1.996366	22199.16379
-528.680475	64.664916	-507.346427	-75.147111	2.389448	1.818447	22216.71194
-521.81381	5.916785	-498.953837	-141.524869	0.863523	-1.233404	22212.89712
-521.81381	-41.386905	-468.435327	-206.376702	0.10056	0.292522	22224.34156
-517.236034	-94.794296	-452.41311	-297.93223	-1.425365	1.055484	22215.94897
-520.287885	-153.542427	-431.813116	-352.865547	-0.662403	-0.470441	22191.53417
-455.436052	-211.527595	-360.094619	-403.98405	-1.425365	0.292522	22207.55638
-447.043462	-271.038688	-299.820562	-469.598846	-0.662403	0.292522	22216.71194
-411.947176	-318.342378	-241.835394	-503.169206	-0.662403	0.292522	22200.68972
-353.199046	-341.23126	-203.687258	-563.443262	0.863523	-0.470441	22220.52675
-318.10276	-404.557167	-131.96876	-580.228443	-0.662403	0.292522	22228.91934
-272.324995	-439.653453	-75.509518	-584.806219	0.10056	-1.996366	22217.4749
-215.865753	-473.223814	-12.946573	-629.058058	0.863523	1.818447	22223.5786
-141.095405	-512.897876	80.134881	-589.383995	0.863523	0.292522	22228.91934
-71.665796	-531.208982	66.401551	-661.865455	2.389448	-1.233404	22222.81564
-25.125069	-553.334901	153.379303	-598.539548	3.152411	1.055484	22244.94156
32.860099	-550.28305	293.001484	-550.472896	0.10056	-1.233404	22248.75637
95.423044	-540.364535	363.194056	-555.050672	1.626485	0.292522	22236.54897
151.882286	-552.571938	401.342193	-551.235859	0.863523	0.292522	22227.39341
207.578566	-498.401584	441.016255	-490.19884	0.10056	-0.470441	22230.44527
259.460032	-497.638621	489.082907	-478.754399	-0.662403	0.292522	22198.40083
318.208163	-460.253447	545.54215	-429.924783	0.863523	1.055484	22212.13416
360.934076	-434.312714	572.245846	-360.495174	-1.425365	-1.996366	22216.71194
404.422952	-378.616434	598.186579	-309.376671	1.626485	1.055484	22203.74157
457.067381	-338.179409	605.816206	-245.287801	0.10056	0.292522	22204.50453
457.830344	-300.794235	620.312498	-191.88041	-2.188328	0.292522	22196.11194
489.111816	-232.127589	628.705088	-129.317465	-1.425365	1.055484	22199.92676
493.689592	-164.986868	592.84584	-62.176744	-1.425365	0.292522	22173.98602
498.267369	-109.290588	594.371765	27.089896	0.10056	-1.233404	22199.16379
486.059965	-49.016532	554.697703	109.489872	1.626485	1.818447	22206.79342
495.978481	33.383444	538.675485	200.282437	0.10056	-1.996366	22219.00082
489.874779	83.738984	527.994007	263.608344	-1.425365	-1.233404	22228.15638
461.645157	147.827854	486.031057	317.015736	1.626485	2.58141	22233.49712
430.363685	203.524134	428.808851	342.193506	0.863523	-1.233404	22218.23786
419.682207	242.435234	350.223689	380.341643	2.389448	1.055484	22225.10453
390.689623	288.212998	288.423708	410.09719	2.389448	0.292522	22256.386
356.3563	364.509271	203.734844	479.526799	2.389448	-0.470441	22231.20823
336.519269	415.627775	103.023763	497.074942	1.626485	0.292522	22236.54897
286.926691	437.753694	119.04598	567.267514	0.10056	-0.470441	22238.83786
241.911889	465.983315	29.77934	615.334166	1.626485	0.292522	22225.86749
190.793386	490.398123	-81.61322	610.75639	2.389448	0.292522	22225.10453
139.674883	515.575893	-72.457667	624.489719	-0.662403	-0.470441	22228.91934
66.43046	504.894415	-138.835425	610.75639	-0.662403	-0.470441	22214.42305
28.282323	508.709229	-199.872444	616.860092	0.10056	1.055484	22224.34156
-1.473224	502.605527	-248.702059	613.045278	1.626485	0.292522	22235.02304
-73.191721	481.24257	-312.027966	589.393433	-0.662403	0.292522	54.933317
-131.176889	475.138868	-402.057569	532.171228	-1.425365	0.292522	14.496292
-165.510212	472.087017	-496.664949	486.393464	-0.662403	0.292522	9.918516
-213.576865	446.909247	-473.013104	471.134209	0.863523	1.055484	711.844234
-254.01389	420.205551	-504.294576	457.40088	0.863523	1.818447	22109.89715
-299.028691	392.738893	-499.7168	391.786084	0.863523	0.292522	22209.84527
-328.021275	353.827793	-534.813085	289.549077	2.389448	1.055484	22190.7712
-382.19163	320.257433	-573.724185	268.186121	0.10056	-0.470441	22203.74157
-415.76199	256.168563	-575.25011	184.26022	0.863523	0.292522	22197.63787
-459.250866	216.4945	-591.272328	118.645424	0.863523	1.055484	22186.95639
-463.828642	168.427848	-588.98344	60.660256	0.863523	0.292522	22199.92676
-479.087897	129.516748	-608.820471	-69.806372	-2.188328	-2.759329	22225.10453
-512.658258	81.450096	-571.435297	-130.843391	0.863523	1.055484	22221.28971
-527.15455	33.383444	-518.027905	-208.66559	1.626485	-0.470441	22232.73415
-511.132332	-45.964681	-464.620514	-178.910043	1.626485	-0.470441	22239.60082
-519.524922	-116.157253	-452.41311	-271.228534	0.863523	0.292522	22228.91934
-490.532338	-157.357241	-405.10942	-342.947031	-1.425365	-1.233404	22215.18601
-476.036046	-205.423893	-349.41314	-391.013684	-0.662403	1.818447	22227.39341
-440.93976	-272.564614	-315.84278	-429.924783	0.10056	0.292522	22228.15638
-396.687922	-306.897937	-260.909463	-495.539579	0.10056	-0.470441	22207.55638
-373.036077	-350.386813	-227.339102	-533.687716	0.10056	0.292522	22228.15638
-323.443499	-401.505316	-143.413201	-571.835853	-2.188328	1.055484	22208.31935
-268.510182	-444.23123	-77.798406	-604.64325	-2.188328	-0.470441	22196.11194
-224.258343	-479.327516	-70.931741	-619.139542	-1.425365	0.292522	22205.2675
-147.199107	-513.660839	78.608955	-597.776586	-1.425365	-0.470441	22219.76379
-96.080603	-509.846025	109.890427	-629.058058	-0.662403	-1.233404	22210.60823
-31.228771	-550.28305	214.416322	-574.124741	-0.662403	1.055484	22229.6823
19.12677	-550.28305	293.001484	-573.361778	0.10056	-1.233404	22233.49712
92.371193	-538.838609	348.697764	-545.895119	0.10056	0.292522	22216.71194
149.593398	-547.994162	398.290342	-535.976604	-0.662403	0.292522	22214.42305
199.948939	-520.527503	413.549597	-522.243275	0.863523	-0.470441	22194.58602
250.304479	-486.957143	495.186609	-483.332175	0.863523	-0.470441	22228.91934
329.652604	-466.357149	497.475498	-415.428491	0.10056	1.055484	22238.07489
380.008145	-406.083093	569.193995	-363.547025	1.626485	-0.470441	22222.05268
399.845176	-377.853472	582.164361	-300.984081	3.915374	1.055484	22212.89712
438.756275	-330.549782	614.971759	-239.184099	1.626485	3.344373	22221.28971
461.645157	-289.349794	624.890275	-184.250782	-2.188328	-1.233404	22222.05268
491.400704	-225.260924	639.386567	-133.895242	0.10056	1.055484	22198.40083
499.793294	-188.638713	620.312498	-57.598968	-0.662403	-1.233404	22208.31935
503.608108	-102.423924	601.23843	30.90471	0.863523	-0.470441	22215.94897
496.741443	-29.942464	550.882889	102.623207	0.863523	1.055484	22199.16379
486.059965	7.442711	570.71992	176.630592	-1.425365	-1.233404	22204.50453
469.274785	59.324177	491.371796	257.504642	-1.425365	1.055484	22209.08231
461.645157	123.413047	412.023671	235.378723	0.10056	1.055484	22200.68972
428.074797	192.079693	400.57923	333.037953	-2.188328	-1.233404	22211.3712
411.289617	249.301898	364.719981	401.7046	-2.188328	1.818447	22219.00082
388.400735	294.3167	305.971851	458.163842	0.863523	1.055484	22221.28971
378.482219	337.805576	226.623726	498.600867	0.10056	-1.233404	22211.3712
338.808157	385.872228	138.883011	495.549016	0.10056	0.292522	22219.00082
283.87484	416.390738	113.705241	560.400849	-1.425365	0.292522	22215.18601
238.097076	468.272204	27.490452	596.260098	0.10056	-1.233404	22215.18601
196.134125	489.63516	-37.361381	613.808241	3.915374	1.055484	22251.04526
135.097106	510.235154	-69.405816	613.808241	0.863523	-1.233404	22244.94156
100.763783	523.205521	-156.383568	606.178613	2.389448	0.292522	22238.07489
29.045286	510.235154	-194.531705	532.934191	1.626485	1.818447	22243.41563
-9.865814	511.76108	-243.36132	615.334166	0.10056	-0.470441	22235.786
-54.117653	501.079601	-330.339072	587.867508	0.863523	1.055484	108.340709
-114.391709	488.872198	-393.664979	568.793439	0.863523	1.055484	15.259255
-149.487995	461.405539	-415.027936	539.037892	0.863523	-1.233404	10.681478
-218.917604	458.353688	-457.753849	487.919389	1.626485	1.055484	10.681478
-266.221294	430.88703	-489.035321	460.452731	0.863523	1.818447	22039.70458
-302.843505	395.790744	-525.657533	390.260159	-0.662403	-0.470441	22186.19343
-343.28053	354.590756	-559.227893	315.489811	-0.662403	-0.470441	22176.27491
-409.658288	307.287066	-630.94639	246.060201	-0.662403	0.292522	22186.19343
-398.213847	275.242631	-601.953806	152.978748	-2.188328	-0.470441	22179.32676
-453.910127	224.887091	-601.190844	117.119499	-1.425365	-0.470441	22191.53417
-470.695307	174.53155	-571.435297	41.586188	0.863523	0.292522	22206.03046
-495.110115	118.83527	-557.701968	5.726939	-0.662403	0.292522	22206.03046
-517.236034	75.346394	-544.731601	-81.250813	0.863523	2.58141	22211.3712
-531.732326	20.413077	-498.953837	-134.658204	0.863523	0.292522	22225.86749
-523.339736	-39.098016	-473.013104	-200.273	-0.662403	-0.470441	22208.31935
-522.576773	-90.21652	-441.731632	-275.043348	1.626485	0.292522	22213.66009
-511.132332	-147.438725	-417.316824	-339.89518	2.389448	1.055484	22248.75637
-467.643456	-201.609079	-395.190905	-401.695162	0.10056	-1.233404	22248.75637
-427.206431	-264.934986	-370.013134	-449.761815	2.389448	0.292522	22228.91934
-403.554586	-301.557198	-253.279836	-501.643281	3.915374	1.055484	22234.26008
-360.828673	-347.334962	-190.716891	-533.687716	1.626485	1.055484	22241.12674
-330.310163	-381.668285	-146.465052	-555.813635	-0.662403	0.292522	22212.13416
-283.006474	-424.394199	-95.346549	-582.517331	0.10056	-0.470441	22220.52675
-202.895386	-476.275665	-9.894722	-596.25066	-0.662403	0.292522	22230.44527
-163.221324	-506.794174	65.638589	-609.221027	1.626485	0.292522	22219.76379
-72.428758	-542.653423	100.734874	-619.139542	-2.188328	-2.759329	22219.00082
-41.910249	-551.046013	206.023732	-613.03584	-2.951291	-0.470441	22210.60823
29.808248	-560.964528	273.164453	-612.272878	-2.951291	-1.233404	22196.87491
87.793416	-560.201566	309.023702	-589.383995	-0.662403	0.292522	22206.79342
158.748951	-553.334901	319.70518	-657.287679	-0.662403	0.292522	22195.34898
199.185976	-527.394168	390.660714	-539.028455	0.10056	-0.470441	22212.13416
260.222995	-499.164547	461.616249	-504.695132	1.626485	2.58141	22215.94897
287.689653	-482.379367	532.571783	-435.265523	0.10056	-0.470441	22209.08231
363.222964	-432.786789	568.431032	-360.495174	2.389448	-1.233404	22215.94897
389.163697	-387.771987	601.23843	-291.828528	-1.425365	-0.470441	22193.82305
453.252567	-340.468297	626.4162	-249.102615	-0.662403	-0.470441	22199.92676
468.511822	-288.586831	627.179163	-189.591521	0.10056	-0.470441	22214.42305
511.237735	-242.809067	604.290281	-178.14708	3.152411	1.818447	22128.20826
522.682176	-188.638713	572.245846	-75.910074	2.389448	1.055484	22209.08231
489.874779	-121.497992	531.045858	-43.865639	-0.662403	-1.233404	22208.31935
503.608108	-39.098016	520.36438	45.401002	-0.662403	1.055484	22220.52675
495.978481	15.835301	560.801405	151.452822	0.10056	-1.233404	22229.6823
483.008114	60.087139	537.912523	246.823164	0.10056	1.055484	22227.39341
451.726642	128.753786	503.579199	289.549077	0.863523	1.818447	22215.94897
433.415536	195.894507	414.312559	367.371277	0.863523	-0.470441	22227.39341
434.941462	237.094494	378.453311	425.356445	0.10056	1.055484	22233.49712
393.741474	295.079662	337.253323	446.719401	-0.662403	-0.470441	22215.94897
363.985927	353.06483	244.934832	496.311979	-2.951291	-1.233404	22203.74157
335.756306	386.635191	147.275601	477.237911	-2.188328	0.292522	22209.08231
302.948908	425.54629	9.942309	515.386048	-0.662403	0.292522	22189.24528
233.519299	455.301837	32.068228	596.260098	-1.425365	-0.470441	22212.13416
197.660051	502.605527	-26.679903	597.786023	-0.662403	1.055484	22225.10453
138.148957	514.812931	-111.368766	609.993427	1.626485	1.055484	22218.23786
69.482311	504.894415	-118.998394	609.993427	-0.662403	0.292522	22224.34156
41.252689	507.946266	-199.109481	615.334166	-1.425365	0.292522	22231.97119
3.867515	520.916633	-241.835394	609.230464	0.863523	1.055484	22215.18601
-35.043584	488.109235	-301.346488	601.600837	0.10056	1.055484	244.911039
-94.554678	494.975899	-380.694613	548.956408	-0.662403	0.292522	16.78518
-154.828734	475.901831	-429.524228	533.697153	3.915374	0.292522	11.444441
-217.391678	457.590725	-466.909402	499.36383	2.389448	0.292522	11.444441
-240.28056	433.175918	-504.294576	464.267544	2.389448	0.292522	21924.49721
-306.658319	399.605557	-543.968638	398.652749	2.389448	1.818447	22190.00824
-341.754604	373.664824	-597.37603	342.956469	-1.425365	-1.996366	22202.97861
-393.636071	325.598172	-565.331595	288.023152	0.863523	0.292522	22212.89712
-412.710139	279.057445	-551.598266	197.993549	0.10056	-0.470441	22207.55638
-447.806425	212.679687	-597.37603	103.38617	-1.425365	1.055484	22096.16382
-483.665674	163.087109	-602.716769	76.682474	0.10056	0.292522	22189.24528
-501.976779	115.020456	-578.301961	19.460269	-2.951291	-0.470441	22186.19343
-522.576773	65.427879	-545.494564	-62.176744	-0.662403	0.292522	22194.58602
-542.413804	24.227891	-507.346427	-152.206347	-0.662403	-0.470441	22211.3712
-518.761959	-49.016532	-511.924203	-201.035962	0.10056	0.292522	22215.94897
-530.2064	-83.349855	-468.435327	-337.606292	-0.662403	0.292522	22206.03046
-501.976779	-139.046135	-437.916818	-355.917398	0.863523	-0.470441	22227.39341
-469.932344	-200.083154	-373.064985	-381.858131	-0.662403	-0.470441	22229.6823
-441.702723	-262.646098	-305.924264	-422.295156	0.10056	1.055484	22218.23786
-409.658288	-300.031272	-244.124283	-473.413659	-0.662403	0.292522	22223.5786
-350.147195	-322.920154	-196.820593	-538.265492	-0.662403	0.292522	22228.91934
-324.969424	-396.164577	-134.257649	-572.598815	-0.662403	-1.233404	22225.10453
-275.376846	-438.127528	-85.428033	-560.391411	2.389448	0.292522	22249.51933
-221.969455	-454.912708	-1.502132	-600.828437	0.863523	0.292522	22247.23045
-155.591697	-525.10528	39.697855	-619.139542	0.863523	-0.470441	22228.15638
-96.080603	-519.001578	108.364502	-640.502499	0.10056	-0.470441	22235.02304
-22.83618	-545.705274	195.342254	-624.480281	-0.662403	0.292522	22232.73415
25.993435	-560.964528	296.053335	-570.309927	0.863523	0.292522	22213.66009
78.637864	-551.046013	334.964435	-570.309927	-0.662403	-0.470441	22221.28971
148.830435	-548.757125	375.40146	-545.895119	-0.662403	1.055484	22231.20823
223.600784	-509.083062	457.801435	-481.80625	0.10056	0.292522	22193.82305
262.511883	-499.927509	493.660684	-479.517361	0.10056	1.055484	22206.79342
297.608169	-477.80159	530.282895	-426.10997	-1.425365	0.292522	22206.03046
347.200747	-438.890491	554.697703	-372.702578	-0.662403	-1.233404	22178.5638
408.237766	-399.216428	539.438448	-325.398888	-1.425365	0.292522	22161.77862
444.859977	-357.253478	574.534734	-304.798895	-2.188328	-0.470441	22202.97861
473.852561	-293.92757	642.438418	-211.717441	-2.951291	-1.996366	22196.11194
492.92663	-227.549812	639.386567	-152.206347	-0.662403	1.055484	22164.06751
500.556257	-166.512793	611.919908	-69.806372	1.626485	0.292522	22216.71194
502.082183	-119.972066	592.082877	24.038045	2.389448	0.292522	22201.45268
501.31922	-67.327638	554.697703	107.963946	0.863523	1.055484	22220.52675
509.71181	22.701965	560.801405	169.000965	0.863523	0.292522	22231.20823
479.956263	66.953804	544.016225	253.689829	0.10056	-0.470441	22243.41563
467.748859	136.383413	489.082907	303.282407	0.863523	0.292522	22239.60082
425.785909	192.079693	420.416261	317.778699	0.863523	-1.233404	22244.17859
432.652573	245.487084	358.616279	385.682382	2.389448	1.055484	22239.60082
402.897027	299.657439	311.31259	445.193476	0.863523	1.055484	22228.91934
360.171113	354.590756	183.13485	461.978656	0.10056	-1.233404	22225.86749
330.415567	404.946297	180.082999	493.260128	-0.662403	-0.470441	22226.63045
301.422983	430.88703	150.327452	576.423067	0.863523	2.58141	22219.00082
252.593368	452.249986	45.038595	577.948992	0.863523	-0.470441	22229.6823
184.689684	485.820347	-43.465083	612.282315	1.626485	0.292522	22232.73415
129.756367	496.501825	-70.168779	608.467501	-2.188328	0.292522	22196.87491
83.978603	505.657378	-145.70209	611.519352	-0.662403	0.292522	22206.03046
37.437876	503.36849	-203.687258	577.186029	-1.425365	1.818447	22214.42305
-3.762112	501.079601	-260.909463	578.711955	-2.188328	-1.233404	22206.79342
-31.991733	517.101819	-323.472407	538.27493	-2.188328	-1.233404	618.76278
-102.947268	491.161086	-460.042737	493.260128	-2.188328	-0.470441	17.548143
-151.776883	463.694427	-450.124222	523.778638	0.10056	-0.470441	11.444441
-195.265759	455.301837	-453.176073	483.341613	0.863523	0.292522	10.681478
-251.725002	432.412955	-496.664949	469.608283	0.863523	0.292522	21919.15647
-304.36943	413.338887	-503.531613	376.526829	-0.662403	-1.996366	22170.17121
-316.576834	367.561122	-572.19826	337.61573	2.389448	0.292522	22212.89712
-370.747188	343.909278	-571.435297	284.208338	2.389448	1.055484	22231.20823
-411.947176	270.664855	-611.109359	205.623176	1.626485	0.292522	22191.53417
-456.199015	240.146345	-599.664918	127.800977	0.10056	0.292522	22203.74157
-457.72494	185.213028	-603.479732	24.038045	1.626485	0.292522	22219.00082
-498.161966	120.361196	-564.568632	15.645455	0.10056	-0.470441	22199.16379
-501.213816	73.820469	-559.990856	-88.88044	1.626485	2.58141	22218.23786
-537.836028	21.17604	-517.264942	-120.924875	3.152411	-1.233404	22230.44527
-511.895295	-11.631358	-453.939035	-209.428552	-0.662403	-1.233404	22212.89712
-514.184183	-90.979482	-418.079787	-223.161882	-1.425365	-1.233404	22220.52675
-498.161966	-142.097986	-400.531644	-336.080367	1.626485	0.292522	22231.97119
-485.954562	-205.423893	-358.568693	-382.621094	-0.662403	1.055484	22198.40083
-447.043462	-255.779434	-352.464991	-449.761815	0.10056	-0.470441	22200.68972
-416.524953	-296.216459	-321.946482	-507.746983	-1.425365	-0.470441	22206.03046
-378.376816	-333.601633	-266.250202	-593.961772	-2.188328	-0.470441	22204.50453
-316.576834	-398.453465	-190.716891	-636.687685	0.863523	1.055484	22219.76379
-286.821287	-441.179379	-92.294698	-614.561766	0.863523	-1.233404	22231.20823
-222.732418	-475.512702	-59.4873	-610.746952	0.863523	0.292522	22226.63045
-165.510212	-489.246031	74.794141	-607.695101	0.10056	-0.470441	22221.28971
-95.31764	-515.186764	109.890427	-642.791387	0.863523	-1.996366	22228.15638
-20.547292	-551.046013	211.364471	-583.280294	1.626485	2.58141	22224.34156
30.571211	-535.786758	257.142235	-566.495113	3.152411	-0.470441	22243.41563
81.689715	-552.571938	359.379242	-563.443262	0.863523	1.055484	22241.12674
145.015622	-535.786758	334.201472	-600.828437	1.626485	-0.470441	22199.16379
209.867454	-524.342317	409.734783	-510.035871	0.863523	-1.233404	22215.18601
238.097076	-489.246031	494.423647	-480.280324	1.626485	0.292522	22231.20823
296.082244	-471.697888	514.260678	-470.361809	-0.662403	0.292522	22196.11194
334.993343	-441.942341	565.379181	-368.124802	-2.188328	-2.759329	22193.82305
385.348884	-404.557167	574.534734	-289.53964	-0.662403	0.292522	22220.52675
435.704424	-351.912739	613.445834	-249.865578	-1.425365	1.818447	22223.5786
476.904412	-303.846086	644.727306	-191.117447	0.10056	-1.996366	22192.29713
487.585891	-251.96462	627.179163	-159.835975	-0.662403	1.055484	22196.87491
506.659959	-188.638713	593.608802	-72.09526	-0.662403	1.055484	22190.7712
505.896996	-129.127619	583.690287	-14.110092	-3.714254	-0.470441	22148.04529
495.978481	-52.068383	576.060659	99.571356	-2.188328	-0.470441	22209.08231
492.92663	3.627897	567.668069	152.215785	0.863523	-0.470441	22221.28971
473.852561	62.376028	483.742168	235.378723	-0.662403	-0.470441	22213.66009
470.037748	120.361196	431.860702	239.193537	0.10056	0.292522	22225.86749
438.756275	188.264879	428.045889	343.719432	2.389448	0.292522	22235.02304
412.815542	233.279681	383.79405	400.941637	1.626485	1.055484	22214.42305
384.585921	292.790774	323.519994	444.430513	0.863523	-0.470441	22224.34156
368.563704	346.961129	257.905198	493.260128	3.152411	-0.470441	22247.23045
353.304449	388.924079	215.942248	536.749004	3.915374	1.818447	22239.60082
300.66002	429.361104	96.157098	529.119377	3.915374	1.055484	22238.07489
238.097076	460.642576	47.327483	577.948992	3.152411	1.055484	22244.94156
205.289678	488.872198	-35.835456	603.126762	0.863523	0.292522	22224.34156
142.726733	512.524042	-78.561369	584.815657	-0.662403	0.292522	22225.10453
87.793416	521.679595	-147.228015	550.482333	0.10056	-1.233404	22228.91934
41.252689	510.998117	-193.768742	618.386017	-0.662403	2.58141	22219.76379
1.578627	507.183303	-234.205767	616.097129	0.10056	0.292522	22224.34156
-54.117653	499.553676	-292.190935	595.497135	1.626485	1.055484	639.362774
-106.762081	488.109235	-338.731662	570.319365	0.10056	0.292522	18.311106
-147.962069	457.590725	-434.864967	528.356414	-2.951291	-1.233404	11.444441
-197.554647	456.827763	-469.19829	491.734203	-1.425365	0.292522	12.207404
-266.221294	440.805545	-500.479762	448.245327	-2.188328	-0.470441	21848.20093
-295.97684	408.76111	-550.07234	394.074972	0.10056	-0.470441	22175.51195
-321.917573	377.479638	-563.042707	318.541661	0.10056	1.055484	22202.21564
-395.161996	311.864843	-611.872322	264.371307	-0.662403	1.055484	22195.34898
-408.132363	277.531519	-596.613067	184.26022	0.863523	-0.470441	22202.97861
-447.806425	232.516718	-599.664918	142.297269	1.626485	-0.470441	22219.76379
-477.561972	189.027842	-596.613067	85.838027	-1.425365	-1.233404	22208.31935
-484.428636	123.413047	-540.153825	17.934343	1.626485	0.292522	22184.6675
-505.791593	81.450096	-537.101974	-31.658235	2.389448	1.818447	22249.51933
-516.473071	33.383444	-516.50198	-116.347099	0.863523	0.292522	22249.51933
-522.576773	-6.290619	-518.027905	-163.650788	0.863523	-1.233404	22229.6823
-513.42122	-79.535041	-452.41311	-274.280385	0.10056	-0.470441	22236.54897
-505.791593	-136.757247	-415.790898	-346.761845	1.626485	-0.470441	22238.83786
-476.036046	-201.609079	-386.798314	-408.561827	0.10056	1.055484	22214.42305
-451.621239	-238.994253	-344.072401	-445.184038	0.10056	1.055484	22224.34156
-403.554586	-298.505347	-274.642792	-483.332175	-0.662403	-1.996366	22229.6823
-370.747188	-339.705335	-199.109481	-529.872902	-1.425365	-0.470441	22214.42305
-326.49535	-372.512732	-128.916909	-559.628449	0.10056	1.055484	22225.10453
-285.295362	-423.631236	-102.213214	-583.280294	-1.425365	-0.470441	22210.60823
-218.917604	-469.409	-36.598418	-632.109909	-0.662403	-0.470441	22188.48232
-176.191691	-491.534919	17.571936	-612.272878	0.10056	0.292522	22206.79342
-108.288007	-519.001578	108.364502	-624.480281	-2.188328	-1.233404	22222.81564
-40.384323	-535.023795	198.394105	-632.109909	0.10056	1.055484	22203.74157
9.208255	-535.023795	270.875565	-582.517331	1.626485	-1.233404	22223.5786
78.637864	-553.334901	257.142235	-632.109909	0.10056	-1.233404	22218.23786
133.571181	-534.260833	303.682962	-622.954356	-0.662403	-0.470441	22202.97861
206.052641	-533.49787	414.312559	-532.16179	0.10056	-0.470441	22214.42305
258.697069	-502.216398	479.927355	-467.309958	0.10056	1.055484	22207.55638
309.05261	-458.727522	550.119926	-423.058119	2.389448	0.292522	22229.6823
351.015561	-437.364565	585.216212	-392.539609	2.389448	0.292522	22230.44527
396.030362	-402.268279	573.771771	-294.117416	1.626485	-0.470441	22219.00082
454.778493	-351.912739	590.556951	-259.02113	1.626485	0.292522	22206.03046
476.141449	-287.823869	626.4162	-230.028546	0.863523	1.055484	22209.84527
491.400704	-246.623881	644.727306	-138.473018	0.863523	2.58141	22222.81564
528.022916	-212.290558	601.23843	-105.66562	0.10056	-0.470441	22187.71935
517.341437	-123.023917	591.319914	-2.665651	1.626485	-0.470441	22208.31935
500.556257	-47.490606	579.875473	82.786176	0.863523	1.818447	22228.91934
509.71181	-12.394321	545.54215	159.845412	-2.188328	-1.233404	22224.34156
469.274785	63.901953	537.14956	225.460208	0.10056	0.292522	22221.28971
454.778493	118.83527	484.505131	291.075003	-1.425365	0.292522	22206.03046
446.385903	173.005624	418.127373	323.882401	-1.425365	0.292522	22209.08231
418.156281	258.457451	342.594062	365.845351	-3.714254	0.292522	22196.11194
400.608139	291.264849	309.023702	431.460147	-2.188328	-0.470441	22215.94897
374.667405	324.072246	216.70521	452.823103	-0.662403	-0.470441	22226.63045
328.889641	387.398154	133.542272	484.104575	-0.662403	0.292522	22213.66009
299.134095	413.338887	88.527471	505.467532	-0.662403	0.292522	22227.39341
237.334113	463.694427	38.17193	570.319365	0.863523	-0.470441	22234.26008
181.637833	491.924049	-38.124344	587.104545	1.626485	1.818447	22207.55638
143.489696	507.946266	-65.591002	584.815657	0.10056	-0.470441	22225.86749
98.474895	520.15367	-127.390984	579.474917	1.626485	-0.470441	22254.09711
54.223056	507.946266	-196.05763	619.14898	2.389448	1.055484	22235.786
9.971217	514.812931	-254.805761	613.808241	2.389448	-0.470441	22240.36378
-64.799131	504.131452	-295.242786	590.919359	0.10056	0.292522	1702.932829
-98.369491	492.687011	-370.013134	555.06011	0.863523	0.292522	18.311106
-159.40651	472.087017	-444.783482	497.837905	-0.662403	-1.233404	12.207404
-205.184275	449.961098	-431.813116	507.75642	0.10056	1.055484	12.970367
-252.487964	440.042582	-487.509396	461.978656	-0.662403	-1.233404	21597.94916
-305.132393	401.894446	-516.50198	377.289792	-1.425365	-1.996366	22192.29713
-311.999058	373.664824	-536.339011	333.800916	-0.662403	-0.470441	22205.2675
-377.613853	333.227799	-578.301961	302.519444	-1.425365	1.055484	22178.5638
-405.843474	285.92411	-569.146409	209.43799	-2.951291	-0.470441	22181.61565
-431.784207	227.938942	-597.37603	125.512089	-2.188328	1.055484	22187.71935
-483.665674	167.664885	-618.738986	47.68989	-0.662403	-0.470441	22180.85269
-494.347152	118.83527	-582.879738	1.149163	-1.425365	-1.233404	22186.19343
-511.895295	83.738984	-533.28716	-49.96934	-1.425365	-0.470441	22226.63045
-519.524922	31.857518	-516.50198	-117.110061	4.678336	-0.470441	22219.76379
-531.732326	-32.231352	-510.398278	-193.406335	-0.662403	-0.470441	22220.52675
-513.42122	-76.48319	-453.176073	-254.443354	0.10056	0.292522	22229.6823
-498.161966	-134.468358	-415.027936	-330.739628	-0.662403	-1.233404	22217.4749
-465.354568	-188.638713	-357.042768	-352.865547	2.389448	-0.470441	22237.31193
-440.93976	-238.231291	-338.731662	-422.295156	1.626485	0.292522	22119.81567
-430.258282	-275.616465	-306.687227	-492.487728	0.863523	-0.470441	22238.83786
-379.139779	-329.786819	-202.161332	-510.798834	0.863523	1.055484	22228.91934
-320.391648	-388.53495	-146.465052	-564.206225	0.10056	0.292522	22240.36378
-282.243511	-429.734938	-91.531735	-583.280294	0.863523	-1.233404	22229.6823
-235.702784	-464.068261	-41.176195	-614.561766	-1.425365	1.055484	22214.42305
-180.769467	-504.505286	48.853408	-623.717319	-0.662403	0.292522	22227.39341
-109.05097	-519.001578	98.445986	-598.539548	-0.662403	1.055484	22229.6823
-38.858398	-543.416385	185.423738	-605.406213	-2.951291	0.292522	22215.94897
23.704547	-547.994162	278.505192	-564.969188	0.863523	0.292522	22228.15638
63.378609	-550.28305	334.201472	-561.154374	-1.425365	-0.470441	22206.79342
116.023038	-551.046013	376.164422	-558.102523	0.10056	1.818447	22195.34898
198.423013	-523.579354	405.157006	-501.643281	-1.425365	-1.996366	22177.80084
239.623001	-499.164547	476.112541	-481.80625	-0.662403	0.292522	22215.18601
300.66002	-480.853441	524.179193	-436.791448	-2.188328	0.292522	22205.2675
348.726672	-438.127528	549.356964	-388.724796	2.389448	0.292522	22199.92676
386.874809	-396.164577	582.927324	-310.902596	0.863523	1.055484	22218.23786
426.548872	-346.571999	618.02361	-318.532224	0.10056	-1.233404	22199.16379
466.985897	-303.846086	626.4162	-197.984111	0.10056	-0.470441	22208.31935
475.378487	-255.779434	623.364349	-156.021161	1.626485	1.818447	22212.89712
508.185884	-179.48316	621.838424	-73.621185	1.626485	-0.470441	22218.23786
517.341437	-110.053551	611.919908	2.675088	3.152411	0.292522	22223.5786
504.371071	-72.668377	621.075461	109.489872	0.863523	0.292522	22247.99341
502.082183	-9.34247	579.875473	168.238002	0.10056	-0.470441	22225.86749
492.92663	47.116773	540.964374	245.297239	1.626485	0.292522	22231.20823
460.119232	121.887121	497.475498	273.52686	-2.188328	0.292522	22229.6823
433.415536	183.687103	437.201441	341.430544	0.10056	-0.470441	22214.42305
425.785909	231.753755	371.586646	386.445345	-1.425365	0.292522	22222.05268
401.371101	271.427818	330.386658	437.563848	0.863523	-1.233404	22208.31935
363.985927	346.961129	245.697794	478.000873	0.863523	-1.996366	22216.71194
334.23038	379.768526	169.401521	500.889756	0.10056	1.818447	22201.45268
309.815573	422.494439	112.179315	568.030476	-1.425365	0.292522	22213.66009
230.467448	440.042582	30.542303	595.497135	0.10056	-0.470441	22202.21564
196.897088	480.479607	-40.413232	590.156396	-1.425365	-0.470441	22209.84527
135.860069	502.605527	-85.428033	590.919359	-2.188328	-0.470441	22221.28971
103.815634	513.287005	-138.072462	583.289731	2.389448	0.292522	22226.63045
54.986019	501.842564	-190.716891	604.652688	0.10056	1.055484	22222.05268
6.919366	514.812931	-261.672426	577.186029	1.626485	-1.233404	22231.97119
-32.754696	476.664794	-324.998333	572.608253	-0.662403	-0.470441	1762.443922
-97.606529	480.479607	-365.435358	527.593451	0.863523	1.055484	19.837031
-128.125038	465.983315	-418.079787	520.726787	2.389448	-1.233404	11.444441
-194.502796	466.746278	-449.361259	513.860122	2.389448	1.055484	12.207404
-230.362045	446.909247	-464.620514	496.311979	-0.662403	0.292522	21607.86767
-324.206462	396.553706	-514.213092	391.786084	1.626485	1.055484	22202.21564
-330.310163	392.738893	-543.968638	329.986103	0.863523	0.292522	22214.42305
-379.902741	340.857427	-584.405663	297.941668	2.389448	1.818447	22199.92676
-406.606437	295.079662	-589.746402	216.304655	-0.662403	-1.233404	22188.48232
-435.599021	236.331532	-585.168626	131.615791	0.863523	1.055484	22218.23786
-465.354568	190.553767	-585.931589	43.112113	0.863523	-0.470441	22199.92676
-485.191599	127.22786	-655.361198	-46.91749	0.10056	-0.470441	22196.87491
-509.606407	74.583431	-564.568632	-34.710086	-0.662403	1.818447	22229.6823
-521.81381	24.990854	-539.390862	-109.480434	-1.425365	-1.233404	22190.00824
-532.495289	-33.757277	-486.746433	-158.310049	-2.188328	-0.470441	22204.50453
-497.399003	-105.475774	-485.98347	-240.710025	-2.951291	-0.470441	22213.66009
-521.050848	-150.490576	-441.731632	-338.369255	-2.951291	0.292522	22202.21564
-484.428636	-195.505377	-386.798314	-368.124802	-1.425365	-0.470441	22223.5786
-440.93976	-245.860918	-344.835364	-433.739597	-0.662403	-0.470441	22228.15638
-418.050878	-302.320161	-297.531674	-506.98402	1.626485	0.292522	22213.66009
-392.873108	-329.786819	-209.027997	-529.872902	0.863523	1.055484	22223.5786
-347.095344	-377.090509	-164.776158	-594.724735	1.626485	1.055484	22231.97119
-305.895356	-421.342348	-79.324332	-559.628449	2.389448	-1.233404	22221.28971
-235.702784	-444.994192	-61.776189	-622.954356	1.626485	1.055484	22246.46748
-164.747249	-483.905292	23.675638	-622.191393	1.626485	-1.233404	22250.2823
-102.184305	-508.3201	92.342284	-595.487697	0.863523	0.292522	22232.73415
-54.117653	-547.994162	187.712626	-590.909921	0.863523	0.292522	22232.73415
22.178621	-554.860827	256.379273	-584.806219	0.10056	-1.996366	22237.31193
42.778615	-562.490454	307.497776	-585.569182	0.863523	1.818447	22194.58602
119.837851	-538.075646	377.690348	-555.050672	-0.662403	0.292522	22206.79342
193.082274	-532.734907	424.994038	-513.087722	2.389448	1.818447	22230.44527
238.860038	-506.031211	486.794019	-488.672914	0.10056	1.818447	22212.13416
307.526685	-494.58677	543.253262	-432.976634	0.10056	0.292522	22199.92676
334.23038	-453.386783	520.36438	-407.798864	-1.425365	0.292522	22198.40083
383.822958	-412.186795	584.45325	-326.161851	-0.662403	2.58141	22196.87491
436.467387	-371.74977	612.682871	-265.887795	0.10056	1.818447	22176.27491
452.489605	-313.001639	606.579169	-207.139664	-1.425365	-1.233404	22203.74157
494.452555	-244.334993	597.423616	-164.413751	-0.662403	2.58141	22187.71935
518.867363	-189.401676	580.638436	-111.769322	-1.425365	-0.470441	22197.63787
523.445139	-123.023917	550.882889	-24.028607	0.863523	-0.470441	22204.50453
503.608108	-65.038749	584.45325	92.704691	-0.662403	0.292522	22231.97119
507.422922	4.39086	551.645852	154.504673	-0.662403	-1.233404	22186.95639
500.556257	56.272326	524.942156	230.800947	0.863523	0.292522	22226.63045
461.645157	114.257494	464.6681	262.845382	2.389448	1.818447	22252.57118
454.778493	183.687103	450.171808	350.586096	1.626485	0.292522	22240.36378
426.548872	227.938942	394.475528	388.734233	-0.662403	0.292522	22237.31193
399.845176	285.92411	334.201472	456.637917	0.863523	-0.470441	22241.88971
359.408151	334.753725	253.327422	474.18606	2.389448	-0.470441	22228.15638
345.674821	372.901862	192.290403	520.726787	-0.662403	0.292522	22226.63045
309.05261	423.257402	148.038564	542.089743	-0.662403	0.292522	22228.91934
241.148927	449.198135	73.268216	583.289731	-0.662403	-1.233404	22215.18601
195.371162	484.294421	-22.865089	612.282315	-0.662403	0.292522	22225.10453
161.800802	505.657378	-112.894692	552.771222	0.863523	0.292522	22234.26008
102.289708	523.968483	-118.998394	588.63047	-2.951291	-1.996366	22211.3712
40.489727	507.946266	-165.539121	618.386017	-2.188328	1.055484	22201.45268
-6.051	498.02775	-238.020581	616.097129	-0.662403	-1.233404	22212.89712
-55.643578	504.131452	-317.368705	578.711955	-2.951291	-1.996366	4824.976348
-100.65838	477.427757	-353.227954	573.371216	-0.662403	0.292522	19.837031
-162.458361	471.324055	-420.368675	529.88234	-0.662403	-1.233404	12.207404
-188.399094	465.983315	-440.205706	500.889756	0.10056	1.055484	12.207404
-254.01389	437.753694	-483.694582	470.371246	0.10056	0.292522	20980.7123
-294.450915	398.842595	-524.89457	394.074972	-1.425365	-0.470441	22192.29713
-335.650903	394.264818	-566.85752	329.986103	0.863523	1.055484	22180.08972
-357.013859	324.072246	-595.850104	275.815748	0.863523	0.292522	22190.00824
-403.554586	291.264849	-577.538999	215.541692	3.915374	-1.233404	22234.26008
-440.176798	253.116712	-619.501949	133.904679	1.626485	0.292522	22209.84527
-469.169382	190.553767	-585.931589	91.941729	0.10056	-2.759329	22202.21564
-484.428636	156.220444	-560.753818	27.852859	-0.662403	-0.470441	22215.18601
-527.15455	80.687133	-559.990856	-8.769353	3.152411	1.055484	22230.44527
-521.050848	37.96122	-500.479762	-106.428583	-0.662403	-0.470441	22215.94897
-527.917512	-26.12765	-505.057539	-166.702639	1.626485	0.292522	22227.39341
-516.473071	-73.43134	-451.650147	-243.761876	-0.662403	-0.470441	22226.63045
-500.450854	-122.260955	-412.739048	-299.458155	0.863523	-0.470441	22219.76379
-480.613823	-195.505377	-362.383507	-390.250721	0.863523	1.055484	22226.63045
-455.436052	-264.934986	-326.524258	-418.480342	-2.188328	-1.996366	22205.2675
-437.124947	-289.349794	-304.398339	-525.295126	-2.188328	-1.233404	22196.87491
-408.132363	-339.705335	-270.827978	-580.991405	-2.951291	1.055484	22203.74157
-344.806455	-370.223844	-166.302084	-564.206225	-0.662403	0.292522	22219.76379
-298.265728	-426.683087	-90.768773	-564.969188	0.863523	1.055484	22209.08231
-225.784268	-467.883075	-13.709536	-619.902505	1.626485	1.818447	22228.15638
-169.325026	-485.431217	51.142297	-630.583983	-0.662403	-0.470441	22233.49712
-133.465777	-522.053429	83.949694	-628.295095	0.10056	-0.470441	22218.23786
-55.643578	-537.312684	161.771893	-620.665468	0.863523	0.292522	22227.39341
0.815664	-554.860827	274.690378	-587.095107	-1.425365	-1.233404	22231.20823
54.986019	-512.897876	292.238521	-624.480281	-0.662403	-0.470441	22224.34156
132.045255	-538.075646	359.379242	-570.309927	2.389448	1.055484	22247.99341
180.111908	-541.89046	344.88295	-554.28771	0.863523	-0.470441	22222.05268
244.200777	-497.638621	482.979206	-472.650697	0.863523	0.292522	22214.42305
286.926691	-480.090478	500.527349	-446.709964	0.863523	1.055484	22212.89712
316.682237	-459.490484	537.912523	-402.458125	-0.662403	-0.470441	22223.5786
395.267399	-433.549751	596.660653	-350.576659	-0.662403	0.292522	22189.24528
425.022946	-365.646068	603.527318	-250.62854	-0.662403	-0.470441	22209.84527
461.645157	-320.631266	645.490269	-207.139664	0.863523	0.292522	22220.52675
489.874779	-261.120173	630.993977	-181.961894	-2.188328	0.292522	22165.59343
499.793294	-199.320191	608.868057	-96.510067	-2.951291	-1.996366	22198.40083
508.185884	-145.9128	590.556951	-4.954539	-0.662403	0.292522	22201.45268
492.92663	-52.831346	548.594001	57.608405	0.10056	1.818447	22196.87491
505.896996	-13.920246	552.408815	159.082449	-0.662403	-0.470441	22206.03046
476.904412	63.13899	509.682901	246.823164	-2.951291	-0.470441	22217.4749
467.748859	112.731568	479.164392	281.156487	0.10056	0.292522	22221.28971
434.941462	170.716736	425.757	313.963885	0.863523	-0.470441	22222.81564
411.289617	230.990792	414.312559	383.393494	-1.425365	0.292522	22230.44527
410.526654	265.324116	345.645913	437.563848	0.10056	0.292522	22225.86749
387.637772	330.175948	238.068167	463.504581	0.863523	0.292522	22218.23786
341.097045	371.375936	196.868179	462.741619	0.10056	1.055484	22228.15638
311.341498	416.390738	145.749676	555.06011	2.389448	0.292522	22251.04526
251.830405	453.775912	48.090446	569.556402	2.389448	-0.470441	22239.60082
193.845237	495.738862	-1.502132	568.793439	0.10056	0.292522	22244.17859
153.408212	501.842564	-79.324332	601.600837	0.10056	-0.470441	22238.83786
80.926752	502.605527	-109.079878	619.14898	-0.662403	0.292522	22223.5786
53.460093	510.235154	-156.383568	613.808241	2.389448	1.818447	22228.15638
18.363807	498.790713	-260.909463	627.54157	-2.951291	-2.759329	22228.91934
-41.910249	501.842564	-303.635376	595.497135	0.863523	1.055484	5031.73925
-95.31764	491.924049	-348.650178	583.289731	-1.425365	0.292522	20.599994
-148.725032	467.509241	-442.494594	527.593451	-1.425365	-1.233404	12.970367
-186.873169	449.198135	-434.102004	476.474948	-2.188328	-0.470441	11.444441
-247.910188	421.731477	-495.901986	486.393464	-3.714254	-1.233404	21517.07511
-295.213878	411.812961	-564.568632	392.549047	-3.714254	-1.233404	22164.83047
-337.176828	388.924079	-543.205676	350.586096	-3.714254	-0.470441	22183.14158
-366.932375	347.724091	-547.020489	313.963885	-1.425365	0.292522	22198.40083
-410.421251	281.346333	-564.568632	242.245388	0.863523	1.055484	22213.66009
-431.784207	250.064861	-620.264912	133.904679	-1.425365	1.055484	22187.71935
-466.117531	190.553767	-605.005657	80.497288	0.10056	-0.470441	22199.92676
-503.502705	144.776003	-594.324179	37.008412	0.10056	0.292522	22203.74157
-505.02863	89.079723	-550.07234	-25.554533	-0.662403	0.292522	22210.60823
-511.895295	57.798251	-500.479762	-78.961924	1.626485	-0.470441	22246.46748
-520.287885	-26.890613	-514.213092	-183.487819	1.626485	-0.470441	22255.62304
-489.769375	-71.142451	-513.450129	-291.065565	0.863523	-0.470441	22225.10453
-510.369369	-123.78688	-415.027936	-305.561857	0.10056	-0.470441	22231.20823
-472.221232	-179.48316	-363.909432	-363.547025	1.626485	1.055484	22241.88971
-451.621239	-248.912769	-331.102035	-425.347007	0.863523	1.055484	22220.52675
-425.680506	-267.986837	-291.427972	-488.672914	-1.425365	-1.996366	22219.00082
-400.502735	-332.075707	-203.687258	-534.450678	2.389448	1.818447	22231.97119
-345.569418	-380.905323	-146.465052	-548.94697	0.10056	1.055484	22219.76379
-296.739803	-423.631236	-109.842841	-570.309927	-1.425365	-1.233404	22218.23786
-236.465747	-465.594186	-41.939157	-620.665468	-0.662403	2.58141	22226.63045
-176.191691	-506.794174	26.727489	-612.272878	-2.951291	-1.233404	22200.68972
-131.939852	-512.134913	64.112663	-698.487667	-0.662403	0.292522	22201.45268
-59.458392	-549.520087	183.897813	-597.776586	-2.188328	0.292522	22212.13416
9.208255	-554.097864	260.194086	-585.569182	-1.425365	-1.233404	22213.66009
69.482311	-541.127497	311.31259	-567.258076	0.863523	0.292522	22215.18601
124.415628	-556.386752	362.431093	-547.421045	-1.425365	-1.233404	22202.97861
180.87487	-523.579354	407.445895	-510.798834	0.10056	-0.470441	22223.5786
235.808187	-506.031211	466.194025	-482.569212	1.626485	1.818447	22216.71194
284.637803	-472.460851	515.023641	-450.524777	-1.425365	-0.470441	22186.95639
344.911859	-439.653453	553.93474	-410.850715	0.10056	-0.470441	22205.2675
409.763691	-393.112726	576.823622	-335.317404	3.152411	2.58141	22220.52675
412.05258	-361.068291	624.127312	-302.510006	2.389448	0.292522	22228.15638
463.934046	-310.712751	619.549535	-215.532254	3.152411	-1.233404	22229.6823
495.978481	-253.490545	620.312498	-164.413751	0.863523	1.055484	22212.89712
501.31922	-193.979452	620.312498	-91.932291	-0.662403	-1.233404	22208.31935
508.185884	-152.779464	585.216212	-36.998974	-0.662403	0.292522	22199.16379
502.845145	-77.246153	608.868057	78.208399	-1.425365	0.292522	22214.42305
499.793294	-10.868395	573.008809	148.400971	0.10056	-0.470441	22225.86749
477.667375	56.272326	524.179193	202.571325	0.10056	1.055484	22232.73415
479.1933	122.650084	470.771802	258.267605	0.10056	0.292522	22215.94897
428.074797	173.005624	438.727367	315.489811	-1.425365	-0.470441	22202.21564
397.556288	231.753755	385.319975	351.349059	-1.425365	0.292522	22214.42305
377.719256	268.375967	330.386658	393.31201	-1.425365	0.292522	22193.82305
371.615555	333.990762	232.727428	417.726817	-2.188328	-1.233404	22211.3712
341.097045	359.931495	189.238552	488.682352	-2.188328	0.292522	22219.76379
315.919275	419.442589	151.853378	566.504551	-0.662403	-0.470441	22216.71194
260.222995	448.435173	67.927477	572.608253	-0.662403	-0.470441	22223.5786
203.763752	481.24257	-10.657685	587.867508	0.10056	1.055484	22232.73415
154.171175	503.36849	-79.324332	621.437868	-0.662403	-0.470441	22212.89712
116.786	517.864782	-117.472468	593.208247	0.10056	-0.470441	22221.28971
55.748981	501.842564	-133.494686	632.119346	0.863523	1.055484	22252.57118
0.815664	517.864782	-241.072432	610.75639	3.152411	-0.470441	22148.80825
-47.250988	499.553676	-352.464991	474.949023	1.626485	0.292522	5243.842891
-107.525044	492.687011	-362.383507	567.267514	-0.662403	-1.233404	20.599994
-138.043554	472.84998	-412.739048	541.326781	0.863523	-1.233404	12.970367
-196.791684	452.249986	-440.205706	513.097159	0.863523	1.818447	12.970367
-257.065741	443.857396	-477.59088	462.741619	0.863523	1.055484	17545.85406
-302.080542	414.101849	-532.524197	396.363861	0.863523	-0.470441	22177.80084
-336.413865	385.109265	-561.516781	367.371277	-0.662403	0.292522	22196.87491
-371.510151	328.650023	-575.25011	322.356475	0.10056	1.055484	22186.95639
-403.554586	294.3167	-572.19826	233.089835	-0.662403	-0.470441	22199.16379
-419.576804	237.857457	-599.664918	140.008381	-2.188328	1.055484	22182.37861
-482.902711	186.738954	-630.94639	38.534337	-1.425365	0.292522	22174.74899
-479.85086	132.568599	-638.576018	-53.021191	-1.425365	1.055484	22187.71935
-511.132332	80.687133	-598.138993	-57.598968	-1.425365	1.055484	22204.50453
-514.184183	49.405661	-508.872352	-98.798956	-1.425365	-1.996366	22223.5786
-501.976779	-5.527656	-476.827917	-165.939676	0.10056	0.292522	22229.6823
-522.576773	-73.43134	-450.887184	-275.043348	0.10056	-0.470441	22218.23786
-495.873077	-133.705396	-449.361259	-308.613708	-2.951291	-1.233404	22224.34156
-496.63604	-177.194272	-379.93165	-379.569243	-1.425365	-0.470441	22228.91934
-442.465686	-233.653514	-344.835364	-414.665529	1.626485	1.055484	22216.71194
-423.391617	-296.216459	-298.294637	-488.672914	2.389448	0.292522	22247.99341
-396.687922	-323.683117	-257.094649	-542.080306	0.863523	1.055484	22251.04526
-366.932375	-384.720136	-186.902077	-559.628449	3.915374	0.292522	22231.97119
-289.110176	-422.868273	-118.235431	-590.909921	0.863523	-0.470441	22237.31193
-234.176859	-461.01641	-47.279897	-617.613617	0.863523	2.58141	22236.54897
-190.687983	-489.246031	38.17193	-634.398797	-0.662403	-0.470441	22211.3712
-131.176889	-517.475652	112.179315	-630.583983	1.626485	0.292522	22223.5786
-60.984317	-550.28305	162.534856	-613.798803	0.10056	-0.470441	22231.97119
-3.762112	-556.386752	263.245937	-593.198809	-2.951291	-2.759329	22198.40083
60.326758	-551.808976	316.653329	-588.621033	0.10056	0.292522	22188.48232
112.208224	-551.808976	353.27554	-542.080306	-2.188328	-1.233404	22204.50453
175.534131	-541.89046	393.712565	-540.55438	-0.662403	1.055484	22193.06009
243.437815	-511.371951	458.564398	-503.169206	-0.662403	1.055484	22167.11936
260.985958	-473.986776	524.179193	-474.176622	-1.425365	-1.233404	22204.50453
330.415567	-455.675671	522.653268	-473.413659	-3.714254	-1.233404	22197.63787
375.430368	-403.031242	580.638436	-323.872963	0.10056	1.818447	22212.13416
431.889611	-370.986807	618.02361	-266.650758	0.10056	0.292522	22217.4749
460.119232	-316.05349	622.601386	-207.902627	1.626485	0.292522	22206.03046
460.882195	-265.697949	633.282865	-172.043378	0.10056	0.292522	22200.68972
508.948847	-174.905384	627.179163	-106.428583	-1.425365	-1.233404	22185.43046
518.1044	-122.260955	599.712504	-20.213794	1.626485	0.292522	22236.54897
518.867363	-63.512824	610.393983	82.023213	0.863523	-0.470441	22241.88971
485.297002	-26.12765	574.534734	141.534306	1.626485	-0.470441	22244.17859
493.689592	59.324177	506.63105	200.282437	0.863523	-0.470441	22232.73415
463.171083	107.390829	499.764386	250.637978	0.863523	-0.470441	22229.6823
447.148865	175.294513	465.431063	327.697214	0.10056	-0.470441	22229.6823
428.074797	225.650053	397.527379	378.052755	-0.662403	1.055484	22225.86749
407.474803	272.953743	358.616279	440.615699	0.10056	0.292522	22216.71194
357.882225	308.812992	258.668161	459.689768	-1.425365	-1.233404	22227.39341
347.200747	366.79816	184.660775	515.386048	0.863523	1.055484	22228.91934
305.237796	414.864812	148.038564	550.482333	-2.188328	0.292522	22209.08231
244.200777	443.094433	77.845992	559.637886	-0.662403	-0.470441	22112.18604
200.711901	458.353688	-32.020642	570.319365	-0.662403	0.292522	22215.18601
178.585982	489.63516	-118.235431	572.608253	-2.188328	-2.759329	22201.45268
106.867485	499.553676	-173.931711	552.771222	-1.425365	0.292522	22216.71194
55.748981	514.812931	-169.353934	619.14898	-1.425365	0.292522	22230.44527
16.837882	516.338856	-233.442804	616.860092	0.863523	0.292522	22217.4749
-39.621361	507.183303	-289.139084	586.341582	-2.951291	-0.470441	14641.25492
-97.606529	480.479607	-360.857581	576.423067	-1.425365	-0.470441	21.362957
-157.117622	477.427757	-405.872383	533.697153	-2.188328	-1.996366	12.970367
-187.636132	465.983315	-445.546445	516.911973	3.915374	1.055484	10.681478
-229.599082	437.753694	-489.798284	470.371246	0.10056	-0.470441	17480.23927
-286.058325	409.524073	-531.761234	419.252743	2.389448	-0.470441	22179.32676
-332.599052	394.264818	-584.405663	327.697214	0.10056	1.055484	22193.06009
-347.095344	337.042613	-575.25011	284.971301	1.626485	0.292522	22218.23786
-401.265698	301.183364	-577.538999	246.823164	1.626485	-0.470441	22199.16379
-430.258282	243.961159	-614.924173	136.95653	0.10056	0.292522	22196.87491
-460.013829	183.687103	-587.457514	106.438021	2.389448	0.292522	22215.18601
-490.532338	139.435264	-584.405663	28.615821	-0.662403	0.292522	22207.55638
-502.739742	89.842686	-556.176042	-11.058241	-0.662403	0.292522	22220.52675
-517.998997	44.064922	-498.953837	-91.169328	-1.425365	-1.996366	22229.6823
-519.524922	-7.053581	-499.7168	-146.102645	-2.188328	-0.470441	22194.58602
-511.895295	-67.327638	-474.539029	-255.206317	-0.662403	-1.233404	22202.97861
-526.391587	-109.290588	-444.783482	-311.665559	-2.188328	-1.233404	22207.55638
-476.036046	-182.535011	-408.161271	-384.147019	-2.951291	-0.470441	22211.3712
-467.643456	-228.312775	-380.694613	-454.339591	0.10056	0.292522	22210.60823
-417.287915	-276.379428	-297.531674	-500.880318	0.10056	-0.470441	22231.20823
-386.769406	-325.209043	-206.739109	-510.035871	-1.425365	-0.470441	22220.52675
-344.806455	-364.120142	-132.731723	-535.213641	-1.425365	-0.470441	22219.76379
-310.473132	-435.075677	-85.428033	-580.991405	-1.425365	-1.233404	22223.5786
-256.302778	-452.62382	-42.70212	-582.517331	-0.662403	1.055484	22224.34156
-169.325026	-491.534919	16.808973	-623.717319	0.10056	-0.470441	22241.88971
-124.310224	-512.134913	99.971912	-617.613617	2.389448	1.818447	22251.80822
-46.488025	-529.683056	134.305235	-606.169176	2.389448	1.055484	22241.12674
5.393441	-540.364535	262.482975	-584.806219	0.863523	-1.233404	22227.39341
71.771199	-530.446019	202.971881	-641.265462	0.10056	1.055484	22231.97119
117.548963	-531.208982	334.201472	-555.050672	-1.425365	-1.233404	22215.18601
174.771168	-540.364535	436.438479	-511.561796	-2.188328	-1.996366	22193.82305
242.674852	-495.349733	491.371796	-493.250691	-1.425365	1.055484	22222.05268
287.689653	-473.986776	531.045858	-438.317374	-2.951291	-1.233404	22219.76379
318.971126	-477.80159	541.727336	-381.858131	0.863523	-0.470441	22195.34898
359.408151	-433.549751	601.23843	-317.006298	-0.662403	1.055484	22203.74157
425.785909	-370.223844	595.897691	-269.702609	-2.188328	-0.470441	22195.34898
454.778493	-317.579415	634.80879	-202.561888	-1.425365	0.292522	22191.53417
465.459971	-245.860918	599.712504	-188.065596	-2.951291	-0.470441	22181.61565
506.659959	-197.031303	583.690287	-134.658204	0.10056	0.292522	22202.21564
525.734027	-147.438725	498.23846	-82.013775	0.10056	1.055484	22212.89712
518.1044	-78.772079	586.742138	65.238033	0.863523	1.055484	22227.39341
508.948847	-15.446172	580.638436	159.845412	-1.425365	-2.759329	22229.6823
505.896996	41.776034	536.386597	207.912065	0.863523	1.818447	22215.94897
468.511822	79.161208	518.838454	267.423158	-1.425365	-0.470441	22222.05268
434.178499	143.250078	463.905137	322.356475	2.389448	1.818447	22235.02304
432.652573	229.464867	418.127373	349.060171	0.863523	0.292522	22236.54897
402.134064	279.820408	337.253323	400.178674	1.626485	1.055484	22239.60082
396.793325	310.338917	246.460757	417.726817	2.389448	0.292522	22242.65267
344.148896	391.97593	200.682993	498.600867	4.678336	1.055484	22226.63045
316.682237	426.309253	147.275601	558.874924	0.863523	-0.470441	22226.63045
275.48225	430.124067	86.238582	576.423067	-0.662403	-0.470441	22228.91934
217.497082	471.324055	16.808973	606.178613	-0.662403	1.055484	22215.18601
154.934137	491.924049	-53.383598	593.208247	-0.662403	-1.233404	22221.28971
106.104522	502.605527	-93.820624	612.282315	0.10056	-0.470441	22231.97119
46.593429	513.287005	-154.857642	609.230464	3.152411	1.818447	22221.28971
-4.525075	504.894415	-207.502071	603.126762	-2.951291	-1.996366	22199.16379
-51.065802	499.553676	-292.190935	550.482333	-2.951291	-0.470441	5645.924253
-97.606529	475.901831	-377.642762	552.771222	-2.951291	0.292522	18.311106
-138.043554	464.45739	-404.346457	539.800855	0.10056	1.055484	12.970367
-202.895386	462.931465	-466.146439	516.911973	-0.662403	-0.470441	9.918516
-232.650933	441.568508	-453.939035	456.637917	1.626485	-0.470441	19609.66826
-283.769436	424.020365	-530.998272	416.200892	0.863523	-0.470441	22181.61565
-328.784238	395.027781	-531.761234	349.823134	-0.662403	1.055484	22208.31935
-353.199046	350.012979	-570.672334	322.356475	1.626485	1.818447	22202.21564
-410.421251	291.264849	-557.701968	244.534276	1.626485	1.055484	22207.55638
-427.206431	249.301898	-586.694552	151.452822	3.152411	1.818447	22227.39341
-460.776791	206.575985	-625.605651	85.838027	0.863523	-0.470441	22219.00082
-472.221232	148.590817	-572.19826	49.215815	4.678336	1.818447	22230.44527
-522.576773	111.205643	-560.753818	-23.265645	0.863523	-0.470441	22236.54897
-534.021214	53.983438	-519.553831	-91.169328	-1.425365	-0.470441	22236.54897
-531.732326	-5.527656	-554.650117	-207.139664	-0.662403	-0.470441	22215.94897
-513.42122	-71.905414	-474.539029	-220.110031	-0.662403	0.292522	22224.34156
-501.213816	-120.735029	-405.10942	-281.14705	0.863523	-0.470441	22228.91934
-478.324934	-174.905384	-377.642762	-358.206286	0.863523	1.818447	22217.4749
-461.539754	-239.757216	-310.502041	-412.37664	-0.662403	0.292522	22222.05268
-418.813841	-289.349794	-280.746494	-513.087722	-0.662403	0.292522	22216.71194
-394.399033	-338.942372	-230.390953	-506.221057	-2.951291	0.292522	22192.29713
-362.354598	-386.246062	-183.087264	-555.813635	1.626485	1.055484	22212.13416
-303.606468	-410.660869	-117.472468	-591.672884	0.10056	-0.470441	22216.71194
-266.984256	-467.883075	-74.746555	-621.42843	-0.662403	1.055484	22205.2675
-196.791684	-480.853441	6.127495	-670.258046	0.863523	0.292522	22225.86749
-116.680597	-508.3201	50.379334	-661.102493	1.626485	0.292522	22233.49712
-63.273205	-535.786758	164.823744	-615.324729	0.10056	0.292522	22217.4749
0.052702	-540.364535	255.61631	-577.176592	1.626485	-0.470441	22225.86749
50.408242	-541.89046	307.497776	-588.621033	-1.425365	-0.470441	22208.31935
114.497112	-541.127497	367.00887	-554.28771	0.10056	0.292522	22197.63787
189.26746	-526.631205	417.36441	-511.561796	1.626485	-0.470441	22241.88971
233.519299	-506.031211	468.482914	-477.228473	2.389448	1.055484	22241.12674
296.082244	-482.379367	506.63105	-435.265523	2.389448	1.055484	22199.92676
334.23038	-444.994192	531.045858	-414.665529	1.626485	-0.470441	22212.13416
369.326666	-403.794205	584.45325	-382.621094	3.152411	1.818447	22216.71194
433.415536	-377.090509	576.823622	-300.984081	0.10056	-0.470441	22190.7712
455.541456	-324.44608	631.756939	-203.324851	0.10056	-0.470441	22219.00082
475.378487	-262.646098	628.705088	-169.75449	0.863523	1.818447	22220.52675
499.793294	-195.505377	630.231014	-98.035993	0.10056	-1.233404	22209.84527
521.919214	-148.96465	626.4162	-37.761937	-2.188328	0.292522	22217.4749
488.348853	-81.82393	567.668069	62.186182	0.863523	2.58141	22209.84527
487.585891	-26.890613	585.216212	136.193567	-3.714254	-1.996366	22199.92676
489.874779	37.198257	504.342162	169.000965	-0.662403	1.818447	22201.45268
459.356269	97.472314	476.875504	234.61576	0.10056	1.818447	22218.23786
456.304418	172.242662	443.305143	280.393525	-1.425365	-0.470441	22216.71194
430.363685	211.916724	374.638497	339.141655	0.10056	1.055484	22220.52675
416.630356	281.346333	336.49036	351.349059	-0.662403	-1.233404	22226.63045
380.008145	328.650023	280.79408	464.267544	2.389448	0.292522	22230.44527
362.460002	366.035197	230.43854	519.200861	-0.662403	1.818447	22217.4749
291.504467	406.472222	158.720042	546.66752	1.626485	1.055484	22228.15638
263.274846	463.694427	102.2608	589.393433	0.863523	-1.233404	22257.91192
196.897088	474.375906	-2.265095	587.104545	0.10056	0.292522	22234.26008
168.667467	508.709229	-86.953959	617.623054	0.863523	-0.470441	22243.41563
119.074889	514.812931	-112.131729	596.260098	0.863523	-1.233404	22241.12674
68.719348	513.287005	-180.035413	603.889725	1.626485	2.58141	22227.39341
8.445292	504.894415	-212.079848	606.941576	1.626485	-0.470441	22217.4749
-28.939882	497.264788	-308.976115	571.082327	0.863523	1.055484	22205.2675
-82.347274	486.583309	-330.339072	596.260098	0.10056	-1.233404	25.17777
-130.413926	488.872198	-395.190905	546.66752	-0.662403	-0.470441	13.733329
-173.902802	465.220353	-427.998302	516.911973	2.389448	1.818447	9.918516
-253.250927	435.464806	-475.301992	457.40088	-2.951291	-0.470441	17203.28379
-260.117592	404.183334	-509.635315	410.860153	-0.662403	1.055484	22158.72677
-320.391648	378.242601	-550.835303	355.926836	-2.188328	0.292522	22177.03787
-363.880524	353.827793	-570.672334	297.941668	0.863523	1.055484	22172.4601
-410.421251	284.398184	-601.190844	239.9565	2.389448	-0.470441	22139.6527
-427.969394	263.035227	-630.94639	109.489872	0.10056	1.055484	22207.55638
-463.06568	194.368581	-650.783421	65.238033	-1.425365	-0.470441	22180.08972
-482.902711	161.561183	-605.005657	28.615821	-1.425365	0.292522	22219.00082
-503.502705	89.079723	-562.279744	-2.665651	0.10056	0.292522	22230.44527
-527.917512	47.116773	-518.790868	-87.354515	1.626485	-1.996366	22216.71194
-537.073065	8.968636	-518.790868	-149.917459	0.863523	0.292522	22222.05268
-516.473071	-65.038749	-463.857551	-213.243366	0.863523	-1.233404	22251.04526
-498.161966	-114.631327	-433.339041	-300.984081	-0.662403	-0.470441	22238.83786
-493.584189	-147.438725	-381.457575	-381.095168	1.626485	0.292522	22233.49712
-447.043462	-235.942402	-376.116836	-415.428491	0.10056	0.292522	22237.31193
-418.050878	-290.112757	-281.509457	-458.154405	0.863523	-0.470441	22225.86749
-383.717555	-325.209043	-255.568724	-545.895119	0.863523	1.055484	22216.71194
-362.354598	-358.779403	-150.279866	-564.969188	0.10056	0.292522	22228.91934
-314.287946	-420.579385	-112.894692	-593.961772	-1.425365	-1.996366	22225.86749
-246.384262	-439.653453	-80.087294	-597.013623	1.626485	1.818447	22221.28971
-202.895386	-488.483068	53.431185	-600.828437	0.10056	-1.233404	22228.91934
-125.073187	-522.053429	87.764508	-626.006207	-2.951291	1.055484	22207.55638
-80.058386	-549.520087	121.334868	-595.487697	-3.714254	-0.470441	22195.34898
-15.206553	-576.223783	209.075583	-589.383995	-0.662403	0.292522	22180.85269
50.408242	-547.994162	247.986683	-619.902505	-0.662403	1.055484	22213.66009
108.39341	-536.549721	326.571845	-619.139542	-0.662403	0.292522	22208.31935
161.800802	-523.579354	412.786634	-506.98402	2.389448	1.055484	22197.63787
235.808187	-517.475652	453.986622	-485.621063	-2.951291	-1.996366	22222.05268
283.87484	-475.512702	457.038473	-481.043287	0.863523	0.292522	22201.45268
331.941492	-451.097894	534.860672	-419.243305	0.863523	-0.470441	22215.18601
377.719256	-427.446049	591.319914	-341.421106	0.863523	1.818447	22209.84527
431.126648	-352.675701	621.838424	-267.41372	0.863523	-1.233404	22220.52675
449.437754	-337.416446	644.727306	-226.976695	0.10056	-1.996366	22171.69713
488.348853	-276.379428	619.549535	-197.984111	0.10056	0.292522	22204.50453
509.71181	-203.897968	622.601386	-98.035993	0.863523	-1.233404	22196.87491
518.867363	-145.149837	619.549535	-24.028607	0.863523	1.055484	22232.73415
508.948847	-83.349855	599.712504	37.771374	-1.425365	0.292522	22231.20823
504.371071	-15.446172	552.408815	144.586157	1.626485	0.292522	22213.66009
489.111816	46.35381	544.016225	218.593543	-0.662403	0.292522	22222.81564
467.748859	104.338978	505.105125	284.208338	-0.662403	0.292522	22231.97119
450.200716	154.694519	479.927355	322.356475	-1.425365	-0.470441	22215.94897
427.311834	202.761171	409.734783	365.082388	-2.951291	1.055484	22203.74157
389.92666	272.953743	358.616279	433.749035	-2.188328	0.292522	22209.84527
396.030362	295.842625	268.586677	415.437929	-1.425365	-1.233404	22197.63787
348.726672	370.612973	223.571875	500.889756	-1.425365	1.055484	22210.60823
309.815573	407.998147	161.008931	539.800855	-0.662403	0.292522	22219.76379
265.563734	450.724061	106.838576	587.867508	0.10056	0.292522	22224.34156
226.652635	476.664794	-18.287313	584.052694	0.10056	0.292522	22219.76379
164.852653	496.501825	-77.798406	579.474917	-1.425365	-1.233404	22228.91934
119.074889	503.36849	-147.990978	578.711955	-1.425365	-0.470441	22225.86749
61.089721	515.575893	-150.279866	615.334166	0.863523	1.055484	22219.00082
32.097137	514.812931	-213.605773	619.14898	1.626485	0.292522	22228.91934
-28.939882	509.472191	-289.902047	603.889725	1.626485	0.292522	22248.75637
-70.13987	511.76108	-344.072401	579.474917	1.626485	0.292522	26.703696
-126.599113	482.768496	-400.531644	574.134178	1.626485	0.292522	13.733329
-170.087989	472.84998	-435.62793	506.993457	0.863523	-0.470441	9.918516
-230.362045	445.383322	-453.939035	481.052724	0.10056	-0.470441	12936.79617
-276.902772	431.649992	-556.176042	415.437929	0.863523	-0.470441	22146.51936
-328.784238	388.161116	-530.235309	371.18609	0.863523	1.055484	22203.74157
-350.910157	350.012979	-548.546415	317.015736	0.10056	1.055484	22200.68972
-379.902741	305.761141	-586.694552	256.74168	0.863523	0.292522	22199.92676
-426.443468	253.116712	-569.146409	161.371338	0.863523	0.292522	22212.89712
-464.591605	202.761171	-595.850104	120.17135	-2.188328	-1.996366	22176.27491
-489.006413	131.042674	-583.642701	43.875076	-2.188328	1.055484	22202.21564
-512.658258	92.131574	-561.516781	-24.79157	-1.425365	2.58141	22211.3712
-531.732326	33.383444	-527.183458	-81.250813	-0.662403	-0.470441	22202.97861
-536.310102	0.576046	-507.346427	-161.3619	0.10056	1.818447	22215.94897
-521.050848	-68.853563	-492.087172	-259.784093	-0.662403	-1.233404	22232.73415
-498.924928	-98.60911	-428.761265	-288.013714	-0.662403	-0.470441	22214.42305
-472.984195	-161.172054	-436.390892	-407.798864	0.863523	1.055484	22223.5786
-456.199015	-238.231291	-391.376091	-426.10997	0.10056	-0.470441	22230.44527
-434.073096	-265.697949	-308.976115	-487.909951	-0.662403	-1.233404	22212.13416
-387.532369	-319.868304	-228.865028	-498.59143	2.389448	1.055484	22247.23045
-351.67312	-352.675701	-172.405785	-525.295126	-0.662403	-1.996366	22247.23045
-304.36943	-422.868273	-107.553953	-545.895119	0.10056	-0.470441	22232.73415
-244.095374	-451.860857	-51.857673	-593.961772	1.626485	1.055484	22231.97119
-199.843535	-473.223814	14.520085	-613.798803	1.626485	-0.470441	22241.12674
-132.702815	-496.112696	65.638589	-626.006207	0.863523	1.818447	22217.4749
-58.695429	-553.334901	157.95708	-638.976573	0.10056	0.292522	22219.00082
-15.206553	-544.179348	238.83113	-577.939554	-0.662403	-0.470441	22225.10453
32.097137	-535.786758	307.497776	-583.280294	-0.662403	0.292522	22218.23786
107.630448	-534.260833	312.838515	-587.85807	-0.662403	0.292522	22191.53417
163.326727	-546.468236	403.631081	-530.635865	-2.188328	-1.233404	22201.45268
183.926721	-521.290466	453.223659	-489.435877	-1.425365	0.292522	22140.41566
273.956324	-490.771957	492.134758	-458.154405	-2.951291	-0.470441	22177.03787
302.948908	-454.912708	521.890305	-432.213672	-2.188328	-0.470441	22197.63787
368.563704	-419.816422	580.638436	-345.998882	0.10056	0.292522	22202.97861
405.948878	-378.616434	581.401399	-295.643342	2.389448	1.055484	22200.68972
445.62294	-327.497931	616.497685	-230.028546	0.863523	0.292522	22190.00824
485.297002	-252.727583	576.060659	-231.554472	1.626485	1.818447	22202.97861
478.430338	-202.372042	595.897691	-136.947092	-0.662403	-1.996366	22186.19343
515.815512	-171.853533	613.445834	-26.317496	0.863523	1.055484	22221.28971
521.156251	-97.083184	621.075461	53.793592	1.626485	1.055484	22250.2823
508.948847	-30.705426	576.060659	147.638008	0.863523	-0.470441	22236.54897
487.585891	28.805667	548.594001	193.415773	1.626485	0.292522	22245.70452
473.852561	82.976022	485.268094	249.875015	-0.662403	0.292522	22243.41563
450.963679	154.694519	466.956988	332.274991	-0.662403	-0.470441	22224.34156
426.548872	217.257463	408.208857	371.949053	-0.662403	1.055484	22227.39341
405.948878	256.931526	318.179254	397.126823	-0.662403	0.292522	22226.63045
377.719256	317.205582	283.082969	470.371246	0.863523	-0.470441	22213.66009
353.304449	367.561122	223.571875	511.571234	-1.425365	0.292522	22222.81564
318.971126	399.605557	110.65339	556.586035	0.10056	-0.470441	22232.73415
264.037809	430.88703	120.571906	568.030476	0.10056	-0.470441	22215.94897
215.971156	472.087017	10.705271	605.415651	-2.188328	0.292522	22201.45268
161.037839	490.398123	-70.931741	588.63047	0.10056	-1.233404	22210.60823
96.186007	512.524042	-110.605804	592.445284	-0.662403	0.292522	22198.40083
66.43046	498.02775	-176.983562	596.260098	-0.662403	0.292522	22211.3712
30.571211	504.131452	-239.546506	607.704539	0.10056	0.292522	22224.34156
-14.44359	496.501825	-337.968699	555.06011	-1.425365	0.292522	22186.19343
-71.665796	498.790713	-355.516842	528.356414	0.863523	-0.470441	37.385174
-118.206523	484.294421	-401.294606	560.400849	1.626485	-0.470441	14.496292
-198.31761	469.798129	-467.672365	512.334197	-0.662403	0.292522	9.155553
-234.176859	449.961098	-498.190874	444.430513	0.10056	-0.470441	12720.87771
-254.776852	425.54629	-524.131607	463.504581	1.626485	-0.470441	22190.7712
-302.843505	399.605557	-521.079756	374.237941	2.389448	1.818447	22219.76379
-344.043493	353.06483	-550.07234	320.83055	2.389448	1.055484	22202.97861
-388.295331	308.050029	-571.435297	263.608344	3.915374	0.292522	22222.81564
-413.473102	256.168563	-598.901955	156.030598	0.863523	1.055484	22208.31935
-462.302717	207.338948	-625.605651	57.608405	-1.425365	-1.233404	22179.32676
-485.191599	155.457482	-552.361228	67.526921	-1.425365	-0.470441	22225.10453
-510.369369	107.390829	-547.783452	-1.139725	-2.188328	-1.233404	22224.34156
-536.310102	63.901953	-502.005688	-76.673036	-2.951291	-1.233404	22214.42305
-524.865661	-8.579507	-546.257526	-153.732273	-0.662403	1.055484	22225.86749
-511.895295	-70.379489	-469.961253	-253.680391	-2.188328	-0.470441	22212.13416
-503.502705	-113.868365	-420.368675	-291.828528	-0.662403	0.292522	22196.87491
-490.532338	-174.142421	-385.272389	-350.576659	-2.188328	0.292522	22212.89712
-489.769375	-249.675732	-364.672395	-429.161821	-3.714254	-0.470441	22212.89712
-458.487903	-285.53498	-360.094619	-487.909951	-1.425365	-0.470441	22202.97861
-409.658288	-316.816453	-272.353904	-493.250691	0.10056	1.818447	22228.15638
-365.406449	-359.542366	-189.190966	-541.317343	0.10056	-0.470441	22234.26008
-303.606468	-403.794205	-109.842841	-564.206225	0.10056	-1.233404	22215.94897
-250.962039	-445.757155	-140.36135	-624.480281	-1.425365	0.292522	22222.81564
-201.369461	-476.275665	19.097862	-638.976573	0.863523	-0.470441	22232.73415
-131.939852	-500.690472	87.001545	-626.76917	2.389448	0.292522	22223.5786
-68.613945	-523.579354	145.749676	-604.64325	2.389448	1.055484	22247.99341
-19.784329	-546.468236	257.142235	-584.806219	1.626485	-1.233404	22241.12674
54.223056	-537.312684	271.638527	-574.124741	1.626485	1.055484	22196.87491
95.423044	-540.364535	364.719981	-572.598815	2.389448	1.055484	22227.39341
155.6971	-530.446019	421.179224	-519.954386	0.10056	-0.470441	22230.44527
228.17856	-502.97936	457.801435	-465.784032	0.10056	1.818447	22182.37861
270.904473	-487.720106	521.890305	-443.658113	0.863523	1.055484	22210.60823
328.126679	-455.675671	540.964374	-410.087752	0.10056	0.292522	22219.00082
370.089629	-414.475683	527.994007	-359.732212	0.10056	0.292522	22190.00824
419.682207	-380.905323	612.682871	-273.517422	-0.662403	-0.470441	22205.2675
449.437754	-341.994223	638.623604	-262.835944	-2.188328	-0.470441	22202.97861
475.378487	-278.668316	618.786573	-191.88041	-2.951291	1.818447	22182.37861
487.585891	-220.683148	635.571753	-127.79154	-0.662403	-0.470441	22164.83047
498.267369	-155.068352	613.445834	-51.495266	-0.662403	1.055484	22218.23786
515.052549	-83.349855	584.45325	27.852859	0.863523	0.292522	22222.05268
494.452555	-22.312836	549.356964	123.223201	-2.188328	-1.996366	22218.23786
490.637742	33.383444	527.994007	180.445406	-1.425365	0.292522	22228.91934
471.563673	95.183425	457.801435	209.43799	0.10056	1.055484	22227.39341
462.40812	160.035258	499.764386	297.178705	-0.662403	-1.996366	22218.23786
428.074797	201.998208	380.742199	373.474979	0.863523	0.292522	22228.91934
412.05258	273.716706	368.534795	403.230525	3.152411	-1.233404	22251.80822
384.585921	320.257433	304.445925	449.771252	1.626485	0.292522	22236.54897
369.326666	359.931495	225.860763	516.14901	0.863523	1.818447	22243.41563
344.911859	396.553706	173.979297	559.637886	0.10056	-0.470441	22241.12674
269.378548	460.642576	99.208949	581.763806	0.863523	-0.470441	22222.81564
223.600784	470.561092	-5.316946	586.341582	-0.662403	0.292522	22223.5786
172.48228	484.294421	-77.798406	609.230464	-1.425365	-0.470441	22230.44527
111.445261	506.420341	-99.924325	615.334166	-1.425365	1.055484	22215.94897
70.245273	515.575893	-169.353934	597.02306	0.10056	1.055484	22226.63045
-2.236187	510.235154	-230.390953	587.867508	-0.662403	-1.996366	22194.58602
-44.9621	508.709229	-308.213153	582.526768	-2.951291	-0.470441	22185.43046
-74.717647	498.790713	-393.664979	564.215663	-0.662403	1.818447	60.274056
-131.939852	490.398123	-392.139054	561.163812	-2.951291	-1.233404	15.259255
-179.243541	462.931465	-461.568663	529.119377	0.10056	1.055484	11.444441
-249.436113	443.857396	-476.827917	500.126793	-1.425365	0.292522	12494.27778
-270.79907	429.361104	-522.605682	442.141625	-0.662403	-0.470441	22167.88232
-308.184244	388.161116	-553.887154	376.526829	1.626485	0.292522	22172.4601
-339.465716	359.931495	-586.694552	313.963885	0.863523	-0.470441	22200.68972
-391.347182	320.257433	-585.931589	275.052785	0.863523	-0.470441	22200.68972
-437.887909	271.427818	-633.235278	169.763928	-0.662403	1.818447	22173.98602
-432.54717	223.361165	-645.442682	11.067678	0.863523	-0.470441	22206.79342
-480.613823	166.901923	-550.835303	57.608405	1.626485	1.055484	22252.57118
-501.976779	112.731568	-558.46493	13.356567	2.389448	0.292522	22237.31193
-501.976779	68.47973	-531.761234	-62.176744	0.10056	-1.996366	22230.44527
-508.080481	16.598263	-465.383476	-133.132279	-0.662403	-0.470441	22238.83786
-528.680475	-49.016532	-477.59088	-198.747074	0.10056	0.292522	22221.28971
-495.110115	-118.446141	-424.946451	-279.621124	-0.662403	-0.470441	22218.23786
-483.665674	-173.379458	-400.531644	-349.050733	-0.662403	-0.470441	22228.91934
-460.776791	-215.342409	-350.176103	-391.013684	0.10056	-0.470441	22221.28971
-443.991611	-274.090539	-324.998333	-477.228473	0.10056	-0.470441	22218.23786
-419.576804	-308.423862	-243.36132	-510.798834	-0.662403	0.292522	22228.15638
-376.85089	-367.934956	-163.250233	-542.843269	-2.951291	-1.233404	22204.50453
-308.947207	-403.794205	-141.124313	-611.509915	-2.951291	-1.233404	22196.87491
-276.902772	-430.4979	-47.279897	-606.932138	-2.951291	1.055484	22211.3712
-204.421312	-465.594186	14.520085	-619.902505	-1.425365	-1.996366	22214.42305
-156.354659	-512.134913	86.238582	-584.806219	0.863523	1.818447	22215.18601
-81.584311	-520.527503	109.127465	-645.080275	0.10056	-0.470441	22229.6823
-13.680628	-558.67564	225.097801	-578.702517	0.863523	1.055484	22220.52675
48.882317	-544.942311	286.134819	-588.621033	-1.425365	0.292522	22211.3712
112.208224	-548.757125	328.09777	-590.909921	-1.425365	-0.470441	22212.89712
160.274876	-557.912677	376.927385	-531.398827	0.10056	-0.470441	22202.97861
233.519299	-502.97936	447.88292	-489.435877	3.152411	1.055484	22227.39341
270.904473	-482.379367	454.749584	-530.635865	1.626485	-0.470441	22226.63045
322.785939	-448.809006	559.275479	-397.117386	0.863523	-0.470441	22229.6823
380.008145	-423.631236	573.771771	-352.865547	2.389448	1.818447	22213.66009
415.867393	-383.194211	601.23843	-280.384087	0.863523	1.055484	22218.23786
450.963679	-315.290527	655.408784	-208.66559	0.10056	-1.233404	22206.03046
487.585891	-296.979421	603.527318	-191.117447	-0.662403	1.055484	22190.00824
498.267369	-213.816483	643.964343	-124.739689	-0.662403	-1.233404	22206.79342
508.948847	-160.409092	622.601386	-28.606384	0.10056	1.055484	22234.26008
505.896996	-97.846147	612.682871	55.319517	0.10056	0.292522	22215.18601
479.956263	-29.942464	563.853256	126.275052	-2.188328	-1.996366	22201.45268
469.274785	38.724183	502.053274	165.949114	-1.425365	-0.470441	22210.60823
472.326636	92.131574	498.23846	250.637978	0.863523	1.818447	22197.63787
459.356269	150.879705	495.949572	320.83055	-1.425365	0.292522	22212.13416
423.497021	205.813022	410.497746	346.771283	0.863523	1.818447	22180.85269
400.608139	256.931526	345.645913	401.7046	-2.188328	-1.996366	22212.13416
388.400735	306.524103	298.342223	449.771252	-1.425365	-1.233404	22220.52675
356.3563	362.983346	213.653359	513.097159	-1.425365	0.292522	22231.20823
329.652604	413.338887	166.34967	553.534184	-2.188328	-0.470441	22220.52675
276.245212	443.094433	112.179315	575.660104	-0.662403	-1.233404	22221.28971
249.541517	485.820347	0.023793	572.608253	3.915374	1.818447	22244.94156
171.719317	510.998117	-80.850257	555.823073	1.626485	-0.470441	22246.46748
133.571181	505.657378	-84.665071	600.837874	4.678336	1.055484	22240.36378
61.852683	518.627744	-128.916909	614.571203	0.863523	0.292522	22240.36378
26.756397	520.15367	-220.472438	613.045278	1.626485	-1.996366	22232.73415
-28.17692	501.842564	-251.75391	611.519352	-2.188328	-0.470441	22217.4749
-67.850982	500.316639	-346.361289	569.556402	-2.188328	-0.470441	61.037019
-127.362075	477.427757	-379.168687	567.267514	0.863523	0.292522	15.259255
-174.665765	466.746278	-426.472377	531.408265	0.863523	1.055484	11.444441
-230.362045	458.353688	-476.827917	484.867538	1.626485	0.292522	128.940703
-266.984256	424.020365	-518.790868	430.697184	-1.425365	-0.470441	22105.31938
-314.287946	387.398154	-547.783452	387.208308	-1.425365	0.292522	22168.64528
-360.06571	360.694458	-592.798253	290.31204	-2.951291	-0.470441	22186.95639
-389.821257	322.546321	-629.420465	202.571325	-2.188328	-1.233404	22180.08972
-430.258282	259.220414	-593.561216	177.393555	0.863523	1.055484	22187.71935
-464.591605	230.990792	-619.501949	110.252834	-0.662403	-1.233404	22202.21564
-471.45827	145.538966	-569.146409	69.052846	0.10056	0.292522	22229.6823
-495.873077	109.679717	-559.990856	-1.902688	-0.662403	0.292522	22216.71194
-534.784177	68.47973	-511.924203	-88.117477	0.10056	-1.233404	22225.86749
-524.102699	-0.186917	-508.872352	-139.998943	0.863523	1.055484	22230.44527
-511.895295	-58.935048	-448.598296	-241.472987	0.10056	0.292522	22213.66009
-509.606407	-92.505408	-405.872383	-291.828528	2.389448	-0.470441	22247.23045
-482.902711	-156.594278	-410.450159	-320.058149	0.863523	-0.470441	22220.52675
-473.747158	-217.631297	-402.057569	-456.628479	2.389448	0.292522	22224.34156
-430.258282	-267.223875	-300.583525	-445.947001	1.626485	-0.470441	22233.49712
-402.791623	-321.394229	-254.805761	-482.569212	0.10056	1.055484	22238.83786
-346.332381	-345.809037	-170.87986	-545.132157	0.10056	0.292522	22213.66009
-314.287946	-406.846056	-141.887276	-580.228443	-1.425365	-1.233404	22219.76379
-263.932405	-451.097894	-75.509518	-586.332145	-0.662403	0.292522	22229.6823
-200.606498	-479.327516	3.075644	-616.850654	-1.425365	-1.233404	22214.42305
-132.702815	-503.742323	73.268216	-613.03584	-0.662403	0.292522	22223.5786
-102.947268	-544.942311	132.779309	-633.635834	-2.188328	-1.233404	22210.60823
-16.732479	-537.312684	141.934862	-661.865455	-2.188328	-1.996366	22196.11194
19.889733	-561.727491	255.61631	-619.139542	-2.951291	0.292522	22161.01566
90.082305	-547.231199	311.31259	-595.487697	-0.662403	-0.470441	22207.55638
162.563765	-541.89046	413.549597	-521.480312	0.863523	-0.470441	22210.60823
222.837821	-516.71269	470.008839	-504.695132	-1.425365	-1.233404	22210.60823
268.615585	-483.142329	496.712535	-469.598846	-1.425365	-0.470441	22206.79342
306.000759	-461.01641	550.882889	-424.584044	-0.662403	-1.233404	22212.13416
363.985927	-430.4979	571.482883	-342.184069	-0.662403	1.818447	22192.29713
403.659989	-394.638652	611.919908	-276.569273	0.863523	0.292522	22194.58602
463.171083	-315.290527	578.349548	-257.495205	2.389448	-0.470441	22214.42305
470.80071	-271.801651	595.134728	-230.791509	3.915374	1.818447	22215.94897
483.771077	-197.794266	586.742138	-201.798925	0.10056	-1.996366	22230.44527
518.867363	-148.96465	611.919908	-24.79157	1.626485	1.055484	22241.88971
515.052549	-102.423924	595.897691	28.615821	1.626485	-1.233404	22183.14158
497.504406	-45.201718	545.54215	150.689859	-1.425365	-1.996366	22227.39341
502.082183	36.435295	532.571783	194.178735	-0.662403	-0.470441	22231.20823
469.274785	94.420463	505.868088	258.267605	0.863523	1.055484	22218.23786
451.726642	166.901923	442.542181	303.282407	0.863523	0.292522	22227.39341
441.808126	188.264879	421.942187	357.452761	-0.662403	1.055484	22228.91934
418.156281	255.4056	342.594062	401.7046	-2.188328	-0.470441	22215.94897
371.615555	294.3167	315.890366	470.371246	-1.425365	0.292522	22205.2675
360.171113	357.642607	187.712626	452.823103	-3.714254	-0.470441	22208.31935
338.808157	381.294452	132.779309	505.467532	-1.425365	-0.470441	22193.82305
270.904473	436.990731	77.08303	540.563818	0.10056	-0.470441	22215.94897
218.260044	472.087017	26.727489	573.371216	1.626485	1.818447	22231.20823
189.26746	484.294421	-74.746555	607.704539	-1.425365	-1.996366	22215.18601
136.623032	514.812931	-95.346549	609.993427	0.863523	0.292522	22224.34156
66.43046	501.079601	-144.939127	627.54157	-0.662403	0.292522	22231.20823
35.148988	517.864782	-199.872444	593.971209	0.10056	-0.470441	22202.97861
-22.83618	514.812931	-289.139084	595.497135	0.863523	0.292522	22194.58602
-61.74728	501.079601	-318.894631	590.919359	3.152411	0.292522	125.125889
-126.599113	491.924049	-386.798314	568.030476	1.626485	-0.470441	16.78518
-157.117622	475.138868	-408.161271	533.697153	-0.662403	-0.470441	11.444441
-214.339827	451.487023	-498.190874	452.823103	0.863523	1.055484	5372.020631
-266.221294	420.968514	-505.057539	447.482364	0.863523	-0.470441	22143.46751
-306.658319	397.316669	-539.390862	386.445345	-1.425365	0.292522	22184.6675
-360.828673	364.509271	-543.205676	344.482395	0.10056	-0.470441	22207.55638
-379.139779	324.835209	-564.568632	266.660195	0.863523	1.055484	22203.74157
-438.650872	261.509302	-581.353812	174.341704	-1.425365	1.055484	22200.68972
-447.043462	221.83524	-608.057508	92.704691	-0.662403	-0.470441	22213.66009
-480.613823	153.168593	-562.279744	57.608405	-2.188328	-0.470441	22204.50453
-507.317518	105.101941	-561.516781	14.119529	-2.188328	-1.233404	22186.95639
-525.628624	60.850102	-579.827887	-143.050794	-2.188328	-0.470441	22206.79342
-501.213816	12.78345	-497.427911	-147.628571	-0.662403	1.055484	22217.4749
-522.576773	-45.964681	-461.568663	-220.872994	-0.662403	0.292522	22207.55638
-503.502705	-108.527625	-426.472377	-268.176683	-2.188328	-0.470441	22224.34156
-492.821226	-152.779464	-391.376091	-330.739628	-0.662403	0.292522	22226.63045
-449.33235	-233.653514	-386.798314	-409.32479	0.10056	1.055484	22212.89712
-427.206431	-267.223875	-299.0576	-457.391442	1.626485	0.292522	22225.10453
-412.710139	-313.001639	-226.57614	-490.19884	1.626485	1.055484	22230.44527
-356.250896	-348.860888	-172.405785	-523.006237	-0.662403	-1.233404	22236.54897
-322.680536	-406.083093	-109.842841	-554.28771	3.152411	0.292522	22249.51933
-266.221294	-449.571969	-75.509518	-629.058058	0.863523	1.055484	22244.17859
-208.236125	-465.594186	-40.413232	-679.413598	-0.662403	-1.233404	22224.34156
-151.01392	-505.268249	84.712657	-590.909921	1.626485	0.292522	22234.26008
-90.739864	-534.260833	138.120049	-608.458064	-0.662403	-0.470441	22232.73415
-35.043584	-554.097864	228.912614	-595.487697	0.863523	-1.233404	22188.48232
31.334174	-551.046013	296.816298	-564.206225	-0.662403	-0.470441	22216.71194
106.104522	-540.364535	344.119987	-561.917337	-0.662403	-0.470441	22230.44527
157.985988	-534.260833	393.712565	-535.976604	0.863523	-0.470441	22191.53417
202.237827	-525.10528	446.356994	-478.754399	-1.425365	0.292522	22190.7712
270.141511	-499.927509	485.268094	-477.228473	-0.662403	0.292522	22199.92676
327.363716	-467.883075	499.764386	-445.947001	-2.951291	-1.233404	22175.51195
354.830374	-419.053459	556.223628	-389.487758	-2.951291	-1.233404	22164.06751
413.578505	-394.638652	573.008809	-304.798895	-1.425365	-1.233404	22167.88232
435.704424	-344.283111	604.290281	-258.258168	-1.425365	-0.470441	22202.97861
464.697008	-283.246092	615.734722	-186.53967	-0.662403	1.055484	22193.82305
504.371071	-227.549812	621.075461	-139.235981	-1.425365	-1.996366	22223.5786
508.948847	-165.749831	632.519902	-41.57675	0.863523	0.292522	22228.15638
509.71181	-110.053551	595.897691	45.401002	0.10056	1.055484	22220.52675
514.289586	-47.490606	564.616218	90.415803	2.389448	0.292522	22230.44527
497.504406	18.124189	558.512517	193.415773	0.863523	1.055484	22249.51933
493.689592	86.790835	521.890305	223.171319	0.10056	-0.470441	22238.07489
476.904412	159.272295	486.794019	269.712046	2.389448	0.292522	22241.88971
444.859977	219.546351	360.142205	339.141655	1.626485	0.292522	22241.12674
422.734058	250.827824	363.194056	355.926836	0.863523	0.292522	22225.10453
398.31925	302.70929	288.423708	418.48978	0.863523	1.055484	22222.81564
349.489635	343.146315	241.120018	514.623085	-1.425365	-0.470441	22226.63045
316.682237	411.812961	193.053366	529.88234	0.863523	-1.233404	22217.4749
247.252628	432.412955	97.683023	559.637886	2.389448	0.292522	22228.91934
232.756336	470.561092	4.60157	577.948992	-0.662403	0.292522	22231.20823
163.326727	475.138868	-47.279897	581.763806	-0.662403	0.292522	22196.11194
136.623032	516.338856	-99.924325	612.282315	-1.425365	1.055484	22207.55638
79.400826	516.338856	-138.835425	596.260098	-1.425365	-0.470441	22212.89712
19.12677	507.183303	-274.642792	524.5416	-2.951291	-1.996366	22187.71935
-41.147286	500.316639	-325.761296	535.223079	-0.662403	1.055484	22212.89712
-60.221355	506.420341	-345.598327	561.163812	0.10056	-1.233404	130.466628
-107.525044	480.479607	-359.331656	581.000843	-1.425365	-0.470441	16.78518
-175.428728	460.642576	-421.131638	551.245296	0.10056	1.055484	11.444441
-219.680567	441.568508	-456.990886	491.734203	-0.662403	0.292522	21.362957
-279.19166	436.227769	-532.524197	439.852737	0.863523	-1.233404	22071.74902
-315.813871	412.575924	-514.213092	387.208308	4.678336	2.58141	22206.03046
-332.599052	380.531489	-571.435297	308.623146	1.626485	0.292522	22165.59343
-394.399033	324.835209	-601.190844	247.586127	0.863523	-1.233404	22188.48232
-402.791623	263.035227	-619.501949	139.245418	0.10056	0.292522	22193.06009
-462.302717	215.731538	-640.101943	82.786176	2.389448	0.292522	22235.02304
-489.006413	173.005624	-588.220477	70.578772	-1.425365	1.055484	22217.4749
-512.658258	127.990823	-594.324179	9.541753	0.863523	0.292522	22219.00082
-504.265667	63.13899	-547.020489	-68.280446	-1.425365	-1.233404	22227.39341
-538.598991	8.968636	-504.294576	-117.873024	-1.425365	0.292522	22216.71194
-524.102699	-20.786911	-501.242725	-203.324851	1.626485	1.055484	22220.52675
-484.428636	-93.268371	-444.02052	-288.013714	-0.662403	-0.470441	22229.6823
-505.02863	-159.646129	-395.190905	-334.554441	-3.714254	-0.470441	22201.45268
-472.984195	-203.135005	-414.264973	-443.658113	0.10056	0.292522	22196.87491
-437.124947	-277.905353	-353.227954	-500.880318	-0.662403	-0.470441	22207.55638
-411.947176	-292.401645	-269.302053	-498.59143	-2.188328	0.292522	22213.66009
-369.984226	-364.120142	-202.161332	-541.317343	0.10056	-1.233404	22217.4749
-308.184244	-387.771987	-141.887276	-557.339561	-1.425365	-1.233404	22229.6823
-254.01389	-426.683087	-98.3984	-577.939554	0.10056	0.292522	22231.20823
-206.7102	-470.171963	-3.791021	-617.613617	0.863523	-1.233404	22220.52675
-157.880585	-500.690472	96.157098	-598.539548	-0.662403	-0.470441	22225.10453
-79.295423	-533.49787	117.520055	-611.509915	-1.425365	-1.233404	22224.34156
-25.125069	-525.868243	199.92003	-599.302511	1.626485	-1.233404	22233.49712
20.652696	-551.046013	275.453341	-564.969188	3.915374	1.818447	22244.17859
89.319342	-538.075646	331.149621	-585.569182	2.389448	0.292522	22208.31935
147.30451	-524.342317	384.557013	-534.450678	2.389448	-0.470441	22212.89712
227.415597	-526.631205	441.779218	-516.139573	0.10056	0.292522	22206.79342
268.615585	-483.142329	482.216243	-491.724765	0.10056	1.055484	22215.18601
302.948908	-463.305298	547.831038	-426.872933	0.10056	0.292522	22203.74157
347.96371	-427.446049	585.979175	-353.62851	-0.662403	1.818447	22215.18601
401.371101	-390.060875	614.208796	-293.354454	-0.662403	-0.470441	22221.28971
446.385903	-325.972005	605.816206	-234.606323	0.863523	-0.470441	22179.32676
450.963679	-313.001639	621.838424	-196.458186	-2.951291	1.055484	22185.43046
493.689592	-242.809067	617.260647	-151.443384	-2.188328	0.292522	22210.60823
512.000698	-177.194272	612.682871	-50.732303	0.10056	1.055484	22196.87491
501.31922	-103.949849	618.786573	24.038045	-1.425365	0.292522	22211.3712
508.185884	-46.727644	537.14956	82.023213	-1.425365	-1.996366	22220.52675
499.793294	18.887152	545.54215	157.556524	0.863523	1.055484	22217.4749
477.667375	79.924171	520.36438	255.978717	0.10056	0.292522	22224.34156
460.882195	140.96119	493.660684	307.860183	-1.425365	-0.470441	22230.44527
432.652573	194.368581	429.571814	369.660165	-1.425365	0.292522	22217.4749
415.867393	246.250047	357.853317	417.726817	-1.425365	-0.470441	22218.23786
387.637772	302.70929	325.045919	451.297178	0.863523	-1.233404	22248.75637
367.800741	360.694458	252.564459	513.860122	1.626485	0.292522	22244.94156
337.282231	391.212967	182.371887	530.645302	-1.425365	-1.233404	22232.73415
286.926691	446.909247	123.623757	558.111961	0.10056	-0.470441	22238.83786
209.867454	474.375906	15.283048	580.23788	1.626485	1.818447	22235.02304
187.741535	497.264788	-92.294698	572.608253	-0.662403	-1.996366	22221.28971
141.200808	504.131452	-73.983592	609.993427	0.863523	1.055484	22228.15638
81.689715	514.812931	-136.546537	617.623054	0.863523	1.055484	22225.10453
32.860099	520.15367	-183.087264	613.808241	-2.188328	-0.470441	22215.94897
-17.495441	502.605527	-254.042798	599.311949	-2.188328	-0.470441	22203.74157
-68.613945	490.398123	-331.864997	574.897141	-1.425365	-2.759329	68.666646
-124.310224	472.087017	-380.694613	580.23788	-2.188328	-0.470441	16.78518
-164.747249	454.538874	-431.050153	517.674936	-2.188328	-1.233404	10.681478
-215.10279	461.405539	-482.168657	478.763836	-2.188328	0.292522	12.970367
-257.828703	412.575924	-527.183458	420.778668	-1.425365	0.292522	22072.51198
-306.658319	409.524073	-565.331595	364.319426	-0.662403	1.055484	22195.34898
-347.858306	369.087048	-565.331595	351.349059	-2.188328	-1.996366	22204.50453
-373.799039	317.205582	-576.013073	278.104636	0.10056	0.292522	22202.97861
-412.710139	265.324116	-596.613067	190.363922	0.10056	0.292522	22207.55638
-447.806425	225.650053	-604.242694	115.593573	0.10056	-1.233404	22225.86749
-472.221232	181.398215	-570.672334	57.608405	0.863523	1.055484	22222.81564
-503.502705	111.205643	-546.257526	6.489902	0.863523	1.055484	22245.70452
-512.658258	68.47973	-518.790868	-55.31008	0.863523	-0.470441	22252.57118
-531.732326	18.124189	-543.205676	-143.050794	2.389448	1.818447	22230.44527
-521.050848	-55.883197	-461.568663	-210.954478	0.863523	-0.470441	22234.26008
-521.81381	-93.268371	-447.835333	-304.035932	-0.662403	-0.470441	22235.786
-495.110115	-148.96465	-427.998302	-372.702578	0.10056	-1.233404	22208.31935
-473.747158	-213.816483	-368.487209	-421.532193	1.626485	0.292522	22222.81564
-441.702723	-264.172024	-309.739078	-447.472926	-0.662403	-0.470441	22229.6823
-421.865692	-320.631266	-234.205767	-500.117355	-1.425365	1.055484	22214.42305
-344.043493	-345.046074	-195.294668	-553.524747	-0.662403	-0.470441	22223.5786
-321.917573	-412.186795	-159.435419	-566.495113	-2.188328	-0.470441	22207.55638
-276.139809	-461.01641	-96.109512	-602.354362	-0.662403	1.818447	22198.40083
-225.784268	-484.668255	-35.072493	-636.687685	-2.188328	-0.470441	22202.97861
-155.591697	-512.134913	43.512669	-645.843238	-1.425365	-0.470441	22220.52675
-96.080603	-535.786758	134.305235	-620.665468	-0.662403	-0.470441	22185.43046
-27.413957	-550.28305	99.208949	-635.924722	-1.425365	-1.996366	22192.29713
23.704547	-541.127497	258.668161	-608.458064	1.626485	1.055484	22209.08231
91.60823	-547.231199	284.608894	-577.939554	-2.188328	-0.470441	22215.94897
154.934137	-541.127497	406.682932	-519.954386	-1.425365	-0.470441	22218.23786
213.682268	-533.49787	469.245876	-502.406243	2.389448	1.818447	22203.74157
267.08966	-478.564553	504.342162	-494.776616	1.626485	-0.470441	22232.73415
304.474834	-448.046043	527.231044	-425.347007	2.389448	-1.996366	22222.81564
358.645188	-438.127528	557.749554	-371.176653	1.626485	0.292522	22211.3712
416.630356	-395.401615	599.712504	-284.961863	0.10056	0.292522	22213.66009
457.830344	-341.994223	576.823622	-278.095199	3.152411	1.818447	22204.50453
457.830344	-301.557198	622.601386	-223.924844	0.863523	-0.470441	22211.3712
507.422922	-229.075738	584.45325	-191.88041	0.863523	-0.470441	22224.34156
502.082183	-160.409092	629.468051	-67.517483	0.863523	1.055484	22216.71194
506.659959	-122.260955	599.712504	27.089896	0.10056	0.292522	22226.63045
492.92663	-54.357271	553.171777	74.393586	-1.425365	-1.233404	22231.20823
507.422922	15.072338	518.838454	163.660226	-2.188328	-1.233404	22215.18601
483.008114	78.398245	517.312529	230.037984	-2.188328	-1.233404	22203.74157
460.882195	127.990823	470.771802	270.475009	-2.188328	-1.233404	22213.66009
440.282201	201.998208	410.497746	323.882401	-1.425365	-0.470441	22190.7712
427.311834	245.487084	318.942217	337.61573	0.10056	1.055484	22212.13416
395.267399	313.390768	270.875565	430.697184	-1.425365	-1.233404	22228.91934
351.015561	340.857427	215.179285	464.267544	-2.188328	-1.996366	22211.3712
312.867424	378.242601	144.22375	526.830489	0.10056	-1.233404	22225.10453
283.111877	432.412955	120.571906	547.430483	0.863523	1.055484	22235.02304
239.623001	463.694427	24.438601	577.186029	0.10056	1.055484	22213.66009
178.585982	482.005533	-48.805822	605.415651	-0.662403	-0.470441	22221.28971
148.830435	504.894415	-80.087294	609.993427	3.915374	1.055484	22254.86007
64.904534	529.309223	-133.494686	582.526768	2.389448	0.292522	22224.34156
33.623062	514.812931	-270.827978	561.926775	4.678336	0.292522	22199.92676
-19.784329	509.472191	-283.035382	578.711955	0.863523	-0.470441	22231.20823
-54.880615	504.894415	-331.864997	588.63047	-0.662403	1.818447	315.10361
-122.021336	481.24257	-360.857581	546.66752	-0.662403	-0.470441	16.022217
-158.643548	468.272204	-433.339041	516.911973	-1.425365	-1.233404	10.681478
-218.917604	443.857396	-440.205706	468.845321	0.10056	-0.470441	10.681478
-263.932405	430.124067	-508.10939	464.267544	1.626485	0.292522	22013.00089
-302.080542	407.998147	-527.183458	394.074972	0.863523	1.818447	22189.24528
-331.836089	356.116681	-535.576048	340.667581	-3.714254	-1.233404	22184.6675
-389.058294	319.49447	-617.976024	252.163903	-1.425365	1.055484	22173.22306
-402.028661	271.427818	-578.301961	177.393555	0.10056	1.818447	22161.77862
-457.72494	223.361165	-605.005657	120.934313	-0.662403	-1.233404	22209.84527
-489.006413	180.635252	-571.435297	62.949145	-2.188328	-0.470441	22206.79342
-504.265667	112.731568	-542.442713	8.015828	0.863523	0.292522	22228.15638
-525.628624	82.976022	-581.353812	-68.280446	0.863523	-0.470441	22228.15638
-531.732326	24.990854	-532.524197	-185.776708	0.10056	1.055484	22219.00082
-514.184183	-32.231352	-485.220508	-204.087813	0.10056	0.292522	22227.39341
-506.554556	-81.82393	-421.8946	-275.806311	0.863523	0.292522	22229.6823
-495.873077	-139.046135	-412.739048	-322.347038	4.678336	2.58141	22239.60082
-476.036046	-218.39426	-350.176103	-385.672945	1.626485	-0.470441	22249.51933
-440.93976	-264.172024	-334.153886	-452.050703	2.389448	1.055484	22241.88971
-406.606437	-303.083123	-234.205767	-474.176622	1.626485	-0.470441	22226.63045
-376.087928	-345.809037	-194.531705	-531.398827	0.863523	-1.233404	22180.85269
-319.628685	-391.586801	-137.3095	-561.917337	-0.662403	-0.470441	22231.20823
-265.458331	-432.023826	-114.420617	-577.176592	0.863523	1.055484	22214.42305
-223.49538	-462.542335	-7.605834	-639.739536	-1.425365	-1.996366	22222.05268
-157.117622	-490.008994	64.112663	-600.065474	-0.662403	-0.470441	22231.20823
-103.710231	-527.394168	130.490421	-625.243244	-0.662403	-0.470441	22206.79342
-25.888031	-545.705274	212.127434	-601.591399	-3.714254	-1.996366	22210.60823
9.971217	-547.231199	261.720012	-556.576598	-2.188328	0.292522	22205.2675
68.719348	-550.28305	341.831099	-574.124741	-2.951291	-1.996366	22185.43046
139.674883	-545.705274	392.18664	-532.924753	-0.662403	-0.470441	22173.98602
190.793386	-530.446019	450.171808	-511.561796	-0.662403	1.055484	22206.79342
248.778554	-501.453435	455.512547	-472.650697	-3.714254	0.292522	22196.11194
297.608169	-480.090478	527.994007	-439.843299	0.10056	-0.470441	22192.29713
364.74889	-434.312714	553.171777	-400.932199	-0.662403	0.292522	22215.18601
396.030362	-399.216428	610.393983	-296.406304	1.626485	-1.233404	22212.89712
430.363685	-346.571999	613.445834	-254.443354	2.389448	1.055484	22201.45268
466.222934	-279.431278	640.912492	-184.250782	0.863523	1.055484	22199.16379
499.030332	-225.260924	639.386567	-135.421167	1.626485	-1.233404	22243.41563
495.215518	-179.48316	624.890275	-25.554533	2.389448	1.055484	22241.88971
502.845145	-104.712812	608.868057	43.112113	0.10056	0.292522	22245.70452
510.474773	-55.120234	579.875473	85.075064	1.626485	0.292522	22236.54897
506.659959	8.205673	563.853256	176.630592	0.10056	1.055484	22226.63045
479.1933	65.427879	506.63105	204.860214	-1.425365	0.292522	22226.63045
464.697008	125.701935	473.06069	276.578711	-0.662403	-1.233404	22222.05268
442.571089	181.398215	422.705149	326.171289	-2.188328	-1.233404	22218.23786
430.363685	253.116712	346.408876	360.504612	-1.425365	-0.470441	22228.91934
392.978511	285.161147	308.260739	434.511997	1.626485	1.818447	22228.91934
367.037778	334.753725	260.194086	496.311979	0.10056	1.818447	22198.40083
328.126679	401.894446	188.475589	523.015675	-2.951291	-1.233404	22203.74157
279.297063	420.968514	107.601539	532.171228	-3.714254	-0.470441	22206.79342
236.57115	446.146284	30.542303	578.711955	-1.425365	1.818447	22207.55638
193.845237	490.398123	-51.857673	566.504551	-0.662403	-0.470441	22219.00082
138.91192	509.472191	-85.428033	581.763806	-0.662403	0.292522	22231.20823
87.030454	487.346272	-157.146531	573.371216	2.389448	-0.470441	22207.55638
13.786031	508.709229	-279.220569	505.467532	0.10056	-0.470441	22222.05268
-6.051	516.338856	-260.909463	572.608253	-1.425365	1.055484	22223.5786
-43.436174	500.316639	-308.976115	555.06011	0.863523	-1.233404	328.073977
-102.184305	489.63516	-358.568693	584.052694	3.915374	0.292522	15.259255
-166.273175	481.24257	-413.50201	563.4527	0.863523	-0.470441	12.207404
-183.058355	469.798129	-456.227924	494.023091	0.863523	0.292522	9.918516
-244.858337	433.938881	-504.294576	424.593482	0.863523	0.292522	22092.34901
-294.450915	394.264818	-522.605682	398.652749	-0.662403	1.818447	22205.2675
-347.095344	378.242601	-569.909371	340.667581	-0.662403	0.292522	22196.87491
-395.924959	337.042613	-611.872322	227.749096	-1.425365	-0.470441	22181.61565
-411.947176	264.561153	-599.664918	183.497257	-0.662403	-0.470441	22212.89712
-439.413835	239.383383	-605.005657	132.378754	1.626485	-0.470441	22211.3712
-484.428636	163.850072	-624.079726	53.030629	-3.714254	1.055484	22220.52675
-517.998997	121.124158	-563.805669	23.275082	-1.425365	-0.470441	22222.81564
-535.54714	66.190841	-535.576048	-70.569334	-3.714254	-0.470441	22190.00824
-534.784177	4.39086	-498.953837	-159.835975	-2.188328	0.292522	22204.50453
-508.843444	-42.91283	-452.41311	-198.747074	-1.425365	0.292522	22215.18601
-511.132332	-73.43134	-456.227924	-329.213702	-2.188328	-0.470441	21938.9935
-505.02863	-146.675762	-402.057569	-342.947031	-0.662403	0.292522	22217.4749
-469.169382	-200.083154	-366.198321	-396.354423	0.863523	0.292522	22229.6823
-465.354568	-248.912769	-318.894631	-455.865517	0.863523	0.292522	22223.5786
-394.399033	-309.949788	-278.457606	-468.07292	2.389448	2.58141	22225.10453
-366.932375	-341.994223	-221.998363	-520.717349	0.10056	-1.996366	22226.63045
-331.073126	-377.853472	-153.331717	-548.94697	0.10056	-1.233404	22217.4749
-263.932405	-422.868273	-83.902108	-548.184008	1.626485	1.055484	22241.88971
-225.021306	-463.305298	-19.050275	-626.006207	-0.662403	-1.996366	22247.99341
-183.058355	-509.083062	69.453402	-576.413629	2.389448	1.818447	22244.17859
-93.791715	-518.238615	112.179315	-614.561766	-1.425365	-0.470441	22226.63045
-44.199137	-536.549721	178.557074	-623.717319	-1.425365	-1.233404	22226.63045
21.415658	-557.149715	255.61631	-607.695101	1.626485	1.055484	22199.92676
71.008236	-536.549721	339.542211	-564.969188	0.10056	0.292522	22202.97861
141.963771	-535.023795	402.868118	-519.191424	0.863523	0.292522	22222.81564
185.452647	-545.705274	405.157006	-519.191424	-0.662403	1.055484	22209.08231
258.697069	-490.008994	466.194025	-477.228473	-0.662403	-0.470441	22199.16379
285.400765	-467.883075	529.519933	-429.161821	-2.951291	-0.470441	22196.87491
338.808157	-453.386783	574.534734	-381.095168	-1.425365	1.055484	22194.58602
392.215548	-415.238646	558.512517	-328.450739	-2.188328	-1.996366	22164.83047
444.097015	-348.860888	604.290281	-257.495205	-0.662403	0.292522	22193.82305
462.40812	-297.742384	614.971759	-207.902627	-2.188328	0.292522	22198.40083
492.92663	-241.283142	631.756939	-136.18413	-0.662403	-0.470441	22219.00082
507.422922	-181.772048	610.393983	-63.70267	-2.188328	-0.470441	22225.86749
521.156251	-126.838731	578.349548	9.541753	1.626485	0.292522	22234.26008
518.867363	-42.91283	544.779187	86.600989	-0.662403	-1.233404	22215.94897
497.504406	11.257524	522.653268	175.104667	-0.662403	1.055484	22224.34156
487.585891	78.398245	533.334746	253.689829	2.389448	1.818447	22256.386
473.852561	139.435264	489.082907	281.156487	4.678336	0.292522	22185.43046
428.074797	199.70932	425.757	348.297208	1.626485	0.292522	22235.786
437.993313	250.827824	332.675546	402.467563	0.10056	-1.233404	22238.83786
398.31925	301.183364	333.438509	443.66755	1.626485	-0.470441	22225.86749
360.934076	343.909278	245.697794	487.919389	-0.662403	1.055484	22224.34156
327.363716	390.450005	177.031148	542.852706	-1.425365	-1.233404	22228.91934
296.082244	433.175918	119.808943	567.267514	-2.188328	-1.233404	22212.13416
234.282262	461.405539	22.912675	589.393433	0.10056	1.818447	22224.34156
190.030423	495.738862	-25.91694	564.215663	-1.425365	-1.996366	22230.44527
129.756367	504.894415	-67.87989	619.911943	-3.714254	0.292522	22206.79342
74.060087	510.235154	-135.020611	605.415651	-2.951291	-0.470441	22199.92676
43.541578	496.501825	-195.294668	609.230464	-0.662403	-0.470441	22206.79342
-0.710261	507.946266	-275.405755	590.919359	-0.662403	0.292522	22177.03787
-54.880615	480.479607	-297.531674	588.63047	-0.662403	-0.470441	834.681234
-99.132454	493.449974	-357.80573	590.919359	0.10056	-1.996366	14.496292
-162.458361	478.190719	-446.309408	529.119377	-1.425365	-0.470441	12.207404
-225.784268	456.0648	-455.464961	481.052724	-0.662403	-0.470441	9.918516
-238.754635	440.042582	-550.07234	417.726817	0.10056	0.292522	21829.88983
-302.080542	402.657408	-537.101974	387.971271	0.10056	1.055484	22180.08972
-348.621269	367.561122	-570.672334	319.304624	-1.425365	-0.470441	22177.80084
-375.324965	341.620389	-572.19826	284.208338	2.389448	-1.233404	22230.44527
-398.213847	279.057445	-574.487148	203.334288	2.389448	0.292522	22225.10453
-467.643456	216.4945	-592.798253	116.356536	-0.662403	-0.470441	22231.20823
-469.932344	176.057475	-589.746402	76.682474	3.152411	1.818447	22239.60082
-491.295301	127.990823	-543.205676	19.460269	0.863523	1.055484	22231.97119
-533.258251	85.26491	-564.568632	-51.495266	-0.662403	-1.233404	22214.42305
-523.339736	30.331593	-495.901986	-130.843391	-1.425365	-0.470441	22225.10453
-518.761959	-43.675793	-479.116806	-174.332267	-0.662403	-0.470441	22229.6823
-494.347152	-93.268371	-432.576079	-296.406304	0.10056	-0.470441	22215.94897
-527.917512	-142.097986	-444.02052	-360.495174	1.626485	0.292522	22223.5786
-476.036046	-217.631297	-360.094619	-381.858131	-1.425365	-1.233404	22211.3712
-446.280499	-270.275726	-316.605743	-445.184038	-2.951291	-0.470441	22197.63787
-414.236064	-306.134974	-267.013165	-492.487728	-0.662403	0.292522	22206.03046
-411.184214	-364.883105	-211.316885	-533.687716	0.10056	-1.233404	22219.76379
-344.043493	-393.112726	-140.36135	-587.095107	-2.951291	-1.233404	22205.2675
-281.480548	-424.394199	-85.428033	-562.6803	0.863523	1.055484	22227.39341
-221.969455	-471.697888	-31.257679	-626.76917	1.626485	-0.470441	22236.54897
-183.058355	-515.949727	13.757122	-622.954356	0.10056	0.292522	22215.18601
-97.606529	-500.690472	109.890427	-641.265462	-0.662403	-0.470441	22219.00082
-28.17692	-523.579354	140.408937	-687.043226	0.863523	-0.470441	22194.58602
42.778615	-543.416385	267.823714	-603.117325	3.152411	1.055484	22229.6823
82.452677	-538.075646	318.179254	-561.917337	3.915374	1.055484	22246.46748
132.045255	-539.601572	397.527379	-522.243275	2.389448	-1.233404	22243.41563
207.578566	-513.660839	418.127373	-495.539579	0.863523	0.292522	22209.08231
231.993374	-499.927509	466.194025	-468.835883	-0.662403	-1.233404	22214.42305
311.341498	-468.646037	545.54215	-458.154405	1.626485	-0.470441	22219.00082
338.045194	-454.912708	569.193995	-388.724796	0.10056	1.818447	22183.90454
400.608139	-412.186795	617.260647	-283.435938	-0.662403	0.292522	22201.45268
441.045164	-350.386813	594.371765	-272.75446	-0.662403	0.292522	22215.94897
475.378487	-309.186825	576.060659	-217.05818	0.863523	1.055484	22180.08972
489.111816	-239.757216	630.231014	-153.732273	-0.662403	-0.470441	22214.42305
511.237735	-181.772048	625.653237	-53.784154	-1.425365	1.055484	22208.31935
520.393288	-103.949849	630.993977	26.326933	-2.188328	-0.470441	22209.08231
508.185884	-52.068383	589.793989	90.415803	-1.425365	-1.233404	22205.2675
492.163667	6.679748	540.964374	159.845412	-0.662403	0.292522	22219.00082
475.378487	68.47973	535.623634	239.193537	-1.425365	-0.470441	22219.00082
449.437754	127.22786	465.431063	273.52686	-0.662403	-1.996366	22220.52675
434.178499	184.450066	431.860702	297.178705	0.10056	1.055484	22219.76379
416.630356	237.857457	354.801466	365.082388	-1.425365	1.055484	22217.4749
395.267399	304.235215	309.786664	426.88237	1.626485	1.055484	22214.42305
368.563704	350.012979	235.779279	491.734203	2.389448	0.292522	22247.23045
352.541486	389.687042	177.794111	520.726787	1.626485	-0.470441	22254.09711
295.319281	420.968514	134.305235	548.193445	2.389448	0.292522	22238.07489
237.334113	451.487023	58.771924	603.889725	0.10056	0.292522	22243.41563
192.319311	473.612943	-43.465083	612.282315	0.10056	-0.470441	22243.41563
132.045255	493.449974	-117.472468	599.311949	1.626485	1.055484	22220.52675
96.186007	517.101819	-167.065046	590.156396	0.10056	-0.470441	22199.16379
32.860099	511.76108	-169.353934	609.993427	-1.425365	-0.470441	22219.76379
3.867515	509.472191	-244.124283	623.726756	-1.425365	0.292522	22211.3712
-52.591727	498.790713	-298.294637	593.208247	-1.425365	0.292522	2256.843776
-127.362075	478.190719	-344.072401	566.504551	-1.425365	0.292522	16.78518
-151.776883	462.168502	-443.257557	490.208277	0.10056	-0.470441	12.970367
-199.843535	452.249986	-463.094588	492.497165	-2.951291	-0.470441	9.918516
-247.147225	432.412955	-483.694582	453.586066	-3.714254	-1.233404	21792.50465
-281.480548	415.627775	-511.161241	405.519413	-0.662403	1.055484	22172.4601
-333.362014	372.138899	-537.864936	330.749065	-0.662403	-0.470441	22173.98602
-371.510151	322.546321	-574.487148	256.74168	0.10056	0.292522	22199.92676
-401.265698	277.531519	-591.272328	186.549108	2.389448	1.818447	22186.19343
-437.887909	233.279681	-609.583434	134.667642	-0.662403	-0.470441	22222.05268
-463.06568	189.790805	-581.353812	88.889878	-0.662403	1.055484	22231.20823
-487.480487	125.701935	-603.479732	0.3862	0.10056	-1.233404	22211.3712
-509.606407	82.976022	-588.98344	-54.547117	-0.662403	-0.470441	22243.41563
-509.606407	28.042704	-511.161241	-120.161912	1.626485	1.818447	22250.2823
-505.02863	-19.260985	-489.798284	-159.835975	0.10056	-1.233404	22226.63045
-501.213816	-84.875781	-439.442743	-252.154466	-0.662403	-0.470441	22230.44527
-501.976779	-132.17947	-423.420526	-342.184069	-0.662403	1.055484	22239.60082
-466.880493	-199.320191	-387.561277	-377.280355	-1.425365	-0.470441	22214.42305
-451.621239	-251.201657	-342.546476	-435.265523	-1.425365	-0.470441	22219.00082
-410.421251	-302.320161	-254.805761	-474.176622	-0.662403	0.292522	22230.44527
-381.428667	-344.283111	-194.531705	-506.221057	0.10056	-1.233404	22222.81564
-329.547201	-396.92754	-171.642823	-594.724735	-0.662403	1.818447	22219.76379
-279.19166	-421.342348	-124.339133	-612.272878	-1.425365	0.292522	22219.00082
-240.28056	-467.120112	-35.835456	-627.532132	-0.662403	0.292522	22203.74157
-167.036138	-499.927509	56.483036	-600.828437	-2.188328	0.292522	22203.74157
-112.102821	-524.342317	95.394135	-623.717319	-2.951291	-0.470441	22191.53417
-53.35469	-532.734907	192.290403	-619.139542	0.10056	-0.470441	22212.13416
24.467509	-567.831193	252.564459	-570.309927	0.10056	1.055484	22214.42305
77.874901	-550.28305	335.727397	-556.576598	-1.425365	-0.470441	22202.21564
133.571181	-544.179348	392.18664	-539.028455	0.10056	1.055484	22191.53417
199.948939	-533.49787	416.601447	-524.532163	0.10056	-0.470441	22195.34898
248.778554	-496.112696	489.84587	-471.887734	-1.425365	-0.470441	22195.34898
293.030393	-483.142329	496.712535	-463.495144	4.678336	1.818447	22206.03046
343.385933	-444.994192	526.468082	-387.19887	3.152411	0.292522	22224.34156
382.297033	-398.453465	570.71992	-331.50259	0.10056	-1.233404	22220.52675
421.208132	-344.283111	582.164361	-291.828528	0.863523	0.292522	22218.23786
477.667375	-300.031272	619.549535	-197.221149	0.863523	1.818447	22207.55638
479.956263	-244.334993	630.231014	-139.235981	-0.662403	-1.996366	22228.15638
502.845145	-178.720197	621.075461	-76.673036	-2.188328	-1.233404	22228.15638
497.504406	-110.816514	604.290281	-8.00639	0.10056	-1.233404	22215.94897
511.237735	-59.69801	590.556951	99.571356	-0.662403	1.055484	22225.10453
509.71181	-0.94988	528.75697	125.512089	0.863523	1.818447	22235.02304
493.689592	78.398245	534.097709	262.082419	-0.662403	-1.996366	22214.42305
[truncated: 28,725 more rows]
