# Supplementary material for: Dynamic analysis of slant cracked rotor system considering nonlinear oil film force
Source: PLoS One. 2024 Jan 25;19(1):e0294293. doi: 10.1371/journal.pone.0294293 (PMC10810477; doi:10.1371/journal.pone.0294293)
Supplement: S1 File — These data were measured by two eddy current sensors, model WT0150. (ZIP) [file pone.0294293.s001.zip › 2021.3.18 Test data for plain bearings/2021.3.18 (P=0.2Mpa, Z=10.4g)/1200.csv]

1024	30720	7	0	3
8	8	8	8	10	10	1
3	3	3	3	1	1	4
2	1	4	3	0	0	0
0	0	0	0	0.000001	0.00004	20751.23242
-317.310142	-464.823871	-230.826577	-719.324497	0.057088	0.879892	22207.55638
-257.799049	-511.364598	-108.752539	-705.591167	-0.705875	0.116929	22207.55638
-215.073136	-545.697921	-46.952558	-716.272646	0.057088	0.879892	22217.4749
-118.939831	-573.164579	17.136312	-739.161528	0.057088	0.879892	22231.97119
-39.591706	-578.505319	139.21035	-734.583751	0.820051	0.116929	22219.00082
19.919387	-582.320132	230.002916	-697.198577	-0.705875	-0.646033	22224.34156
101.5564	-588.423834	324.610295	-669.731919	0.820051	0.116929	22231.20823
163.356382	-575.453468	398.617681	-622.428229	0.820051	0.116929	22213.66009
217.526736	-546.460884	468.04729	-604.117123	1.583013	1.642855	22239.60082
280.089681	-522.809039	533.662085	-549.183806	0.820051	0.116929	22254.09711
348.756327	-484.660902	544.343563	-505.69493	0.057088	0.879892	22225.86749
404.452607	-437.357212	613.01021	-406.509774	0.057088	2.405818	22235.02304
453.282222	-360.297976	670.232415	-335.55424	2.345976	0.879892	22244.94156
461.674812	-319.097988	658.025011	-253.154264	0.057088	0.116929	22208.31935
511.26739	-263.401708	681.676856	-208.139463	-0.705875	0.116929	22199.16379
525.763682	-186.342472	697.699073	-92.93209	0.057088	-0.646033	22223.5786
535.682197	-109.283235	666.417601	7.016029	-1.468838	0.879892	22214.42305
536.44516	-29.172148	661.076862	116.1197	0.057088	0.879892	22203.74157
518.897017	27.287095	625.980576	176.393757	0.057088	0.116929	22219.00082
496.771098	91.375964	584.017626	253.452993	-0.705875	0.116929	22191.53417
454.808147	162.331499	546.632452	322.119639	-2.2318	-1.408996	22185.43046
450.993334	229.47222	456.602849	359.504813	-1.468838	2.405818	22178.5638
415.134085	289.746276	371.913985	417.489981	0.057088	1.642855	22196.87491
408.26742	344.679593	344.447326	515.912174	0.057088	-1.408996	22212.89712
387.667427	414.872165	280.358456	549.482535	-0.705875	1.642855	22228.15638
324.341519	468.279556	210.928847	617.386218	0.820051	0.879892	22231.97119
273.985979	491.931401	114.03258	642.563989	0.057088	0.116929	22218.23786
227.445252	523.212874	60.625188	693.682492	0.057088	0.116929	22225.10453
160.304531	540.761017	3.402983	710.467672	0.057088	-0.646033	22230.44527
118.34158	556.783234	-52.293297	724.963964	1.583013	0.879892	22238.07489
55.778636	565.175824	-142.3229	705.126933	0.057088	0.116929	22241.12674
-12.88801	556.020271	-256.76731	685.289902	0.057088	0.116929	680.562761
-68.58429	530.079538	-305.596926	699.023231	0.057088	0.879892	17.548143
-121.991682	528.553613	-423.093187	653.245467	0.820051	-0.646033	10.681478
-179.97685	492.694364	-453.611697	579.238082	0.057088	0.116929	202.948088
-248.643496	475.909184	-487.182057	573.897342	0.057088	1.642855	22103.03049
-295.184223	451.494376	-528.382045	497.601069	0.057088	-0.646033	22207.55638
-355.458279	411.820314	-568.81907	452.586267	0.057088	0.116929	22223.5786
-395.895304	349.25737	-593.99684	344.245559	0.820051	0.879892	22203.74157
-448.539733	287.457388	-642.063493	242.008552	-0.705875	-0.646033	22192.29713
-504.998976	225.657406	-661.137561	191.653011	-0.705875	0.879892	22206.79342
-516.443417	164.620387	-648.167194	88.653042	-0.705875	-0.646033	22172.4601
-552.302665	109.68707	-624.51535	7.016029	-0.705875	0.116929	22192.29713
-566.035995	36.442647	-645.878306	-103.613568	0.820051	0.879892	22203.74157
-538.569336	-21.542521	-626.041275	-168.465401	0.820051	-0.646033	22199.16379
-563.747106	-78.001763	-602.38943	-275.280184	-0.705875	0.879892	22200.68972
-553.065628	-145.905447	-569.582033	-366.835712	-0.705875	-1.408996	22067.9342
-519.495268	-214.572093	-490.233908	-446.183837	0.820051	-1.408996	22212.89712
-498.895274	-282.475777	-429.959852	-495.776415	0.057088	0.879892	22187.71935
-449.302696	-325.20169	-336.115435	-527.057887	1.583013	-1.408996	22244.17859
-391.317528	-371.742417	-287.28582	-593.435645	0.057088	0.879892	22253.33415
-321.124956	-431.25351	-207.937695	-647.605999	1.583013	3.16878	22231.20823
-265.428676	-492.290529	-161.396968	-720.087459	0.057088	-0.646033	22235.02304
-212.784247	-518.231262	-65.263663	-715.509683	0.057088	-1.408996	22239.60082
-144.117601	-560.957176	30.869641	-705.591167	0.057088	0.879892	22214.42305
-62.480588	-577.742356	113.269617	-711.694869	-0.705875	0.116929	22221.28971
-12.125048	-597.579387	204.062183	-710.168944	-0.705875	-1.408996	22228.91934
67.223077	-586.897909	304.010301	-726.954124	0.057088	-0.646033	22212.13416
119.867506	-572.401617	323.08437	-648.368962	1.583013	2.405818	22222.81564
212.94896	-565.534952	423.795451	-601.828235	-1.468838	-1.408996	22207.55638
250.334134	-550.275697	495.513948	-572.072688	-0.705875	-0.646033	22196.87491
312.134116	-506.023859	561.891706	-544.60603	-0.705875	2.405818	22203.74157
381.563725	-460.246094	589.358365	-460.680129	0.057088	0.879892	22216.71194
423.526675	-404.549815	626.743539	-353.102383	-0.705875	0.116929	22211.3712
486.852582	-344.275758	637.425017	-337.080165	0.820051	1.642855	22217.4749
506.689613	-306.127621	593.173178	-292.065364	0.057088	-0.646033	22196.11194
515.082204	-200.075801	670.995378	-142.524668	0.820051	-0.646033	22220.52675
541.022937	-135.223968	677.09908	-54.02099	0.820051	0.879892	22217.4749
528.815533	-58.164732	611.484284	40.586389	-0.705875	-0.646033	22209.84527
523.474794	0.583399	637.425017	151.978949	0.057088	0.879892	22212.89712
505.163688	82.220412	602.328731	231.327074	0.820051	1.642855	22224.34156
497.534061	152.412983	576.387998	318.304826	0.820051	0.116929	22228.15638
483.800731	193.612971	521.454681	389.26036	0.820051	0.879892	22180.85269
454.045185	269.909245	454.31396	412.149242	0.820051	-0.646033	22202.97861
411.319271	317.212935	365.810283	481.578851	0.057088	0.879892	22212.89712
398.348905	392.746246	294.091786	563.978827	0.820051	1.642855	22230.44527
349.51929	438.52401	271.965866	625.015846	0.820051	0.116929	22215.18601
275.511904	478.961035	148.365903	630.356585	0.057088	0.879892	22222.81564
241.941544	506.427693	30.869641	634.934361	-0.705875	-0.646033	22231.20823
190.060078	533.894352	22.477051	708.941747	0.820051	-0.646033	22213.66009
115.289729	539.998054	-45.426632	704.36397	-0.705875	1.642855	22202.21564
80.193444	533.894352	-117.908092	709.70471	-1.468838	0.116929	22209.84527
6.949021	530.079538	-256.004348	669.267685	-1.468838	-0.646033	22190.00824
-46.458371	533.131389	-268.974714	696.734343	0.057088	-1.408996	25.17777
-102.917613	519.39806	-352.137653	666.215834	0.057088	0.879892	11.444441
-176.924999	508.716582	-395.626529	612.808442	-0.705875	0.879892	11.444441
-234.910167	504.138805	-465.8191	586.867709	-0.705875	-1.408996	21689.50469
-283.739782	439.286972	-558.900554	507.519584	-0.705875	-0.646033	22202.97861
-329.517546	429.368457	-571.107958	447.245528	-0.705875	1.642855	22209.84527
-379.873087	359.938848	-626.041275	352.638149	-0.705875	0.116929	22202.21564
-424.124926	317.975897	-602.38943	294.652981	0.820051	-1.408996	22239.60082
-460.747137	270.672208	-671.056077	205.386341	0.820051	0.116929	22246.46748
-497.369348	176.827791	-637.485716	129.090067	0.820051	0.116929	22215.18601
-549.250814	134.86484	-648.167194	54.319719	0.057088	0.116929	22219.00082
-562.221181	80.694486	-629.093126	-54.783953	0.057088	-1.408996	22221.28971
-569.087846	2.872287	-618.411648	-118.10986	0.820051	1.642855	22206.03046
-567.56192	-54.349918	-568.056107	-238.657972	-0.705875	0.879892	22202.97861
-565.273032	-117.675825	-584.841287	-349.287569	0.057088	-0.646033	22131.26011
-546.198963	-197.02395	-547.456113	-408.0357	-0.705875	0.879892	22203.74157
-508.050827	-271.794298	-460.478361	-483.569011	0.820051	0.879892	22202.21564
-469.139727	-310.705398	-399.441342	-536.976402	0.057088	-0.646033	22228.91934
-408.865671	-373.268342	-309.411739	-585.806018	-0.705875	-0.646033	22191.53417
-381.399012	-422.86092	-276.604342	-635.398596	0.057088	-0.646033	22205.2675
-318.836068	-464.823871	-199.545105	-737.635602	0.057088	1.642855	22218.23786
-245.591645	-498.394231	-93.493285	-742.213379	0.057088	0.116929	22202.21564
-180.739812	-552.564585	-14.908123	-727.717087	0.057088	0.116929	22222.05268
-99.865762	-565.534952	74.358517	-733.057826	0.820051	0.879892	22231.97119
-39.591706	-595.290499	88.091847	-798.672621	-0.705875	-0.646033	22215.18601
34.415679	-605.209014	198.721443	-725.428199	0.057088	0.116929	22219.76379
113.763804	-573.164579	304.773264	-692.620801	-0.705875	0.116929	22228.15638
175.563786	-581.557169	381.069538	-640.739335	0.057088	0.116929	22138.88974
260.252649	-531.964592	489.410246	-582.754167	1.583013	1.642855	22244.17859
318.237817	-507.549784	513.825054	-520.191222	0.820051	0.879892	22246.46748
359.437805	-471.690535	579.439849	-465.257905	2.345976	-0.646033	22242.65267
411.319271	-442.697951	646.58057	-379.806079	0.057088	0.879892	22230.44527
454.808147	-373.268342	650.395384	-317.243134	0.820051	0.116929	22231.97119
486.852582	-319.860951	643.528719	-282.909811	0.820051	-1.408996	22201.45268
518.897017	-227.54246	689.306483	-173.043177	0.057088	0.879892	22206.03046
528.815533	-156.586925	684.728707	-67.754319	0.057088	0.116929	22223.5786
524.237756	-87.920279	664.128713	44.401203	-1.468838	0.116929	22222.81564
520.422943	-29.935111	655.736123	97.045632	-0.705875	-0.646033	22198.40083
499.059986	37.968573	647.343533	211.490042	0.057088	0.879892	22198.40083
492.956284	105.872256	585.543551	258.030769	-0.705875	1.642855	22196.11194
484.563694	170.724089	534.425048	345.771484	-1.468838	-1.408996	22123.63048
472.35629	253.124065	460.417662	383.156658	0.057088	0.879892	22196.11194
425.052601	297.375903	393.276941	435.801087	-0.705875	1.642855	22201.45268
405.215569	368.331438	329.188072	531.171429	0.057088	0.116929	22216.71194
380.037799	430.13142	291.039935	612.808442	1.583013	0.879892	22225.86749
313.660041	459.124004	193.380704	620.438069	0.820051	0.116929	22230.44527
257.963761	512.531395	83.51407	670.79361	0.057088	-0.646033	22219.76379
207.608221	527.027687	13.321498	675.371386	-1.468838	0.116929	22219.00082
156.489717	556.783234	-17.197011	721.149151	0.820051	1.642855	22248.75637
99.267512	561.36101	-79.759955	744.038033	0.820051	1.642855	22244.17859
49.674934	557.546197	-181.996962	715.808411	0.057088	1.642855	22229.6823
-18.22875	541.523979	-245.322869	703.601008	0.820051	0.116929	145.725883
-69.347253	529.316575	-315.515441	696.734343	0.057088	0.879892	15.259255
-149.45834	506.427693	-376.55246	667.741759	0.057088	0.116929	12.207404
-195.999067	492.694364	-421.567262	607.467703	0.820051	-0.646033	16090.12116
-262.376825	477.435109	-463.530212	559.40105	0.057088	-0.646033	22187.71935
-317.310142	443.101786	-527.619082	479.289963	0.057088	0.879892	22206.79342
-353.169391	401.138836	-594.759803	427.408497	-1.468838	-2.171959	22218.23786
-409.628634	333.235152	-600.863505	319.067788	-0.705875	-0.646033	22214.42305
-439.38418	273.724059	-643.589418	242.008552	-1.468838	-0.646033	22190.00824
-504.998976	219.553704	-637.485716	184.786347	-0.705875	0.116929	22199.92676
-522.547119	141.731505	-644.352381	90.94193	0.057088	1.642855	22190.7712
-540.095262	98.242629	-645.115344	-2.139524	0.057088	0.116929	22193.06009
-572.902659	40.257461	-628.330163	-130.317264	0.057088	-0.646033	22205.2675
-569.850808	-29.935111	-605.441281	-189.065394	0.057088	-0.646033	22203.74157
-553.828591	-103.942496	-545.930188	-284.435737	0.057088	0.879892	22199.92676
-519.495268	-148.957298	-517.700566	-351.576457	0.820051	0.879892	22198.40083
-526.361932	-236.698012	-496.33761	-456.865315	0.057088	-0.646033	22205.2675
-479.058243	-276.372075	-431.485777	-536.976402	0.057088	0.879892	22207.55638
-424.124926	-331.305392	-346.033951	-544.60603	0.057088	0.116929	22244.17859
-366.139758	-408.364628	-282.708043	-624.717117	0.820051	0.116929	22246.46748
-332.569397	-453.37943	-238.456205	-634.635633	0.057088	0.116929	22234.26008
-268.480527	-486.94979	-145.374751	-720.087459	0.057088	0.116929	22230.44527
-216.599061	-539.594219	-32.456266	-707.880056	0.057088	0.116929	22235.02304
-130.384272	-576.979393	35.447418	-715.509683	-0.705875	0.116929	22221.28971
-54.087998	-586.897909	143.025164	-699.487465	0.057088	-0.646033	22216.71194
13.815685	-594.527536	253.654761	-701.013391	-1.468838	0.116929	22227.39341
75.615667	-590.712722	305.536227	-711.694869	-1.468838	-1.408996	22226.63045
161.067494	-588.423834	375.728798	-637.687484	-0.705875	-1.408996	22202.97861
219.052662	-570.112728	418.454712	-608.6949	-0.705875	0.879892	22203.74157
270.171165	-523.572001	505.432464	-573.598614	-0.705875	-2.171959	22210.60823
347.993364	-480.083125	571.810222	-501.117154	0.057088	0.116929	22197.63787
381.563725	-450.327579	601.565769	-418.717178	-0.705875	1.642855	22215.18601
450.993334	-399.972038	646.58057	-358.443122	0.057088	0.116929	22221.28971
487.615545	-334.357243	651.158346	-317.243134	0.820051	0.879892	22204.50453
512.030353	-254.246155	661.839825	-235.606121	0.057088	0.116929	22210.60823
529.578496	-185.579509	676.336117	-105.902456	0.057088	0.116929	22226.63045
533.393309	-119.964714	690.069446	-20.45063	0.820051	0.879892	22198.40083
537.971086	-56.638806	625.980576	38.297501	0.057088	0.879892	22193.82305
525.000719	15.079691	630.558353	141.297471	0.057088	-0.646033	22234.26008
508.978502	89.850039	617.587986	249.638179	0.057088	0.116929	22224.34156
469.304439	166.909275	542.817638	317.541863	-0.705875	-0.646033	22104.55641
479.222955	214.212965	510.01024	393.838137	0.057088	0.879892	22215.94897
450.230371	279.82776	437.52878	454.112193	0.820051	0.116929	22204.50453
412.082234	347.731444	376.491761	520.489951	-0.705875	-1.408996	22219.76379
375.460023	400.375873	320.032519	573.13438	-0.705875	1.642855	22228.15638
334.260035	446.9166	234.580692	635.697324	-0.705875	0.116929	22225.10453
278.563755	480.48696	146.077015	643.326951	0.057088	-0.646033	22221.28971
223.630438	518.635097	13.321498	678.423237	0.057088	0.879892	22226.63045
177.089711	535.420277	-4.226645	704.36397	0.057088	0.116929	22230.44527
106.897139	542.286942	-66.789589	693.682492	-1.468838	-1.408996	22195.34898
44.334195	540.761017	-181.233999	675.371386	-1.468838	0.879892	22207.55638
-22.806526	540.761017	-239.98213	688.341753	-0.705875	0.116929	4805.139317
-67.058365	546.101756	-286.522857	688.341753	-0.705875	0.116929	21.362957
-124.28057	517.872134	-363.582094	651.719542	0.820051	0.879892	10.681478
-180.739812	494.22029	-440.64133	631.119548	0.057088	-0.646033	12.207404
-251.695347	478.961035	-462.004287	560.926976	-0.705875	0.116929	22032.07495
-299.761999	449.968451	-539.063523	508.282547	0.057088	-0.646033	22208.31935
-329.517546	421.73883	-561.189442	467.845522	-0.705875	0.116929	22223.5786
-378.347161	350.020332	-639.774604	279.393726	0.820051	-0.646033	22199.92676
-421.073075	317.212935	-654.270896	268.712248	0.057088	-0.646033	22238.07489
-470.665652	254.64999	-686.315331	179.445607	0.057088	-0.646033	22240.36378
-504.998976	171.487052	-624.51535	133.667843	0.820051	0.116929	22209.08231
-527.887858	127.235213	-651.219045	41.349352	0.820051	1.642855	22218.23786
-565.273032	79.168561	-622.989424	-68.517282	0.057088	0.879892	22218.23786
-579.769324	-0.179564	-633.670902	-169.991326	0.057088	0.116929	22193.06009
-566.798957	-71.135098	-560.42648	-231.028345	0.057088	0.879892	22208.31935
-550.77674	-137.512857	-523.804268	-350.050532	-0.705875	-0.646033	22206.79342
-523.310081	-218.386907	-513.885753	-420.243104	-0.705875	-0.646033	22206.03046
-472.191578	-260.349857	-462.004287	-478.991234	0.057088	0.116929	22199.16379
-470.665652	-330.542429	-374.263572	-570.546763	0.057088	0.116929	22206.79342
-417.258261	-387.001672	-339.930249	-581.228241	-0.705875	2.405818	22209.84527
-372.243459	-435.068324	-239.219167	-659.813403	-0.705875	-1.408996	22198.40083
-298.999037	-483.134976	-169.789558	-697.96154	-0.705875	-0.646033	22218.23786
-242.539794	-530.438666	-59.159962	-713.983757	0.057088	0.116929	22218.23786
-150.221303	-575.453468	-27.878489	-734.583751	1.583013	1.642855	22219.00082
-89.184284	-583.083095	91.143698	-731.5319	0.057088	-2.934921	22222.81564
-14.413936	-599.105312	188.802928	-700.250428	1.583013	-0.646033	22230.44527
50.437897	-588.423834	274.254754	-698.724503	0.820051	1.642855	22219.00082
122.919357	-576.979393	329.951034	-665.154142	-0.705875	0.116929	22223.5786
197.689705	-573.927542	424.558414	-601.828235	0.820051	0.116929	22249.51933
250.334134	-537.305331	450.499147	-619.376378	1.583013	-1.408996	22234.26008
309.082265	-487.712753	559.602818	-504.169005	1.583013	2.405818	22236.54897
365.541507	-461.009057	602.328731	-435.502358	0.057088	-0.646033	22239.60082
439.548893	-404.549815	625.980576	-357.680159	0.057088	0.116929	22224.34156
439.548893	-364.875752	664.128713	-285.198699	0.057088	1.642855	22221.28971
500.585912	-282.475777	679.387968	-245.524637	0.057088	-0.646033	22215.18601
531.867384	-219.912832	702.27685	-139.472817	0.057088	-0.646033	22212.13416
539.497011	-151.246186	691.595372	-58.598766	0.057088	0.879892	22213.66009
541.022937	-81.816577	653.447235	38.297501	0.057088	2.405818	22199.92676
538.734048	-19.253632	660.313899	108.490073	0.820051	0.879892	22211.3712
508.978502	57.042641	605.380582	183.260421	-2.2318	-1.408996	22186.95639
495.245172	127.998176	585.543551	293.890018	-0.705875	0.116929	22200.68972
468.541477	191.324083	516.113942	344.245559	0.057088	0.879892	22181.61565
438.022967	240.153698	477.965805	438.852938	-0.705875	-2.171959	22183.90454
441.837781	326.368487	403.95842	505.993659	-0.705875	0.879892	22222.05268
397.585942	382.064767	309.35104	561.689939	0.820051	1.642855	22232.73415
345.704476	447.679563	250.60291	620.438069	-0.705875	-1.408996	22215.94897
309.082265	464.464743	160.573307	619.675107	0.057088	0.879892	22225.86749
256.437836	503.375842	51.469635	676.134349	0.057088	0.116929	22228.91934
205.319332	531.605464	12.558536	702.838045	0.820051	0.116929	22215.18601
135.889723	563.649899	-26.352564	700.549157	0.820051	-0.646033	22246.46748
71.037891	568.227675	-156.056229	695.208418	0.057088	-0.646033	22245.70452
12.28976	539.998054	-262.10805	651.719542	0.057088	-0.646033	22224.34156
-25.095414	541.523979	-259.819161	711.993598	0.820051	1.642855	32.044435
-106.732427	535.420277	-347.559876	691.393604	1.583013	0.879892	12.207404
-149.45834	496.509178	-372.737646	632.645473	0.057088	0.879892	12.207404
-218.124987	496.509178	-461.241324	602.889926	0.057088	0.116929	20237.5866
-270.006453	466.753631	-509.307976	529.645504	0.057088	2.405818	22203.74157
-319.599031	435.472159	-535.248709	471.660336	-0.705875	0.116929	22210.60823
-377.584199	379.775879	-578.737585	399.941838	0.057088	-1.408996	22199.16379
-420.310112	314.924046	-632.144977	304.571496	-0.705875	-0.646033	22198.40083
-452.354547	273.724059	-694.707921	180.971533	0.057088	1.642855	22200.68972
-498.895274	204.29445	-707.678288	138.24562	-1.468838	-1.408996	22170.93417
-552.302665	146.309282	-666.4783	36.771576	0.057088	0.879892	22206.79342
-570.613771	90.613002	-603.152393	-53.258027	0.057088	-0.646033	22202.97861
-546.198963	27.287095	-618.411648	-154.732071	0.820051	1.642855	22206.03046
-551.539703	-47.483254	-572.633884	-209.665388	1.583013	0.879892	22212.13416
-572.139696	-122.253602	-564.241293	-279.85796	1.583013	0.116929	22208.31935
-550.77674	-184.816546	-551.270927	-366.835712	0.057088	0.879892	22186.95639
-527.887858	-258.823932	-479.55243	-485.857899	0.057088	-1.408996	22183.14158
-468.376764	-309.179472	-371.974684	-509.509744	1.583013	0.879892	22250.2823
-413.443447	-360.297976	-304.071	-552.99862	1.583013	0.879892	22235.02304
-371.480497	-412.942405	-337.641361	-697.96154	0.820051	0.116929	22237.31193
-328.754583	-464.060908	-183.522888	-686.517099	0.057088	0.116929	22239.60082
-244.828682	-515.942374	-110.278465	-712.457832	0.820051	0.879892	22224.34156
-182.265738	-539.594219	-8.041458	-706.35413	-0.705875	0.116929	22223.5786
-117.413905	-570.875691	70.543704	-741.450416	0.057088	-0.646033	22228.91934
-57.139849	-588.423834	168.965897	-693.383764	0.057088	0.116929	22214.42305
15.341611	-583.846058	246.025133	-697.198577	0.820051	0.116929	22223.5786
82.482332	-586.134946	330.713997	-659.05044	0.820051	0.879892	22230.44527
157.25268	-583.083095	397.854718	-621.665266	-1.468838	-2.171959	22216.71194
225.156364	-570.112728	462.70655	-617.08749	-0.705875	0.879892	22200.68972
295.348935	-506.023859	452.025072	-615.561564	-0.705875	0.879892	22213.66009
334.260035	-479.320163	568.758371	-474.413458	-1.468838	-0.646033	22206.79342
409.793346	-425.912771	616.062061	-382.85793	0.820051	0.879892	22210.60823
453.282222	-379.372044	658.787974	-341.657942	0.820051	-0.646033	22224.34156
474.645179	-300.786882	650.395384	-256.969078	1.583013	0.116929	22210.60823
502.8748	-255.009118	693.88426	-182.961693	0.057088	0.116929	22210.60823
538.734048	-179.475807	680.913893	-90.643201	0.820051	1.642855	22225.86749
540.259974	-100.890645	671.75834	8.541954	-0.705875	0.116929	22199.92676
541.022937	-45.957328	652.684272	105.438222	0.057088	0.116929	22196.87491
518.134055	47.887088	579.439849	163.42339	1.583013	0.116929	22226.63045
503.637763	113.501884	583.254663	219.882633	-0.705875	-0.646033	22229.6823
488.378508	173.012977	501.61765	280.156689	0.057088	-1.408996	22201.45268
469.304439	227.183332	451.262109	386.971472	0.057088	-0.646033	22217.4749
449.467408	295.087015	432.188041	486.91959	0.057088	0.116929	22224.34156
404.452607	356.886997	351.313991	552.534386	-0.705875	-1.408996	22210.60823
368.593358	412.583277	284.936233	592.208448	0.057088	2.405818	22222.05268
315.185967	464.464743	219.321437	640.275101	0.057088	0.116929	22231.97119
278.563755	500.323991	117.084431	683.001014	0.057088	0.116929	22219.76379
209.897109	521.686948	29.343716	696.734343	0.057088	0.879892	22224.34156
151.911941	539.235091	-10.330346	692.156567	0.057088	0.879892	22208.31935
101.5564	535.420277	-166.737707	628.830659	0.057088	0.879892	22202.97861
35.178642	556.783234	-239.98213	657.060281	-0.705875	0.116929	22198.40083
-21.2806	543.049905	-262.10805	675.371386	-0.705875	0.116929	344.096194
-76.97688	536.18324	-289.574708	685.289902	-0.705875	0.879892	14.496292
-137.250936	527.027687	-405.545044	673.845461	0.057088	0.116929	11.444441
-211.258322	502.61288	-427.670963	618.912144	0.820051	-0.646033	4321.420942
-251.695347	479.723998	-467.345026	560.926976	0.057088	1.642855	22144.99344
-302.81385	449.968451	-519.226492	496.838106	0.057088	-0.646033	22202.97861
-336.384211	402.664761	-583.315362	415.201093	0.057088	-1.408996	22196.11194
-387.502714	353.835146	-638.248679	311.438161	0.820051	-0.646033	22234.26008
-449.302696	298.901829	-650.456083	237.430775	1.583013	1.642855	22234.26008
-521.021193	243.205549	-664.952375	154.267837	0.057088	2.405818	22208.31935
-520.25823	161.568536	-633.670902	86.364154	0.057088	-0.646033	22215.18601
-558.406367	107.398182	-626.041275	-5.191375	0.820051	0.879892	22216.71194
-574.428585	57.805604	-619.937573	-81.487649	0.820051	0.879892	22218.23786
-546.961926	-13.14993	-589.419064	-164.650587	-0.705875	0.116929	22202.97861
-550.013777	-93.261018	-550.507964	-258.495004	0.057088	0.116929	22202.97861
-532.465634	-145.905447	-513.885753	-334.028314	0.057088	0.116929	22209.84527
-515.680454	-231.357273	-506.256125	-433.21347	0.057088	-0.646033	22193.06009
-489.739721	-286.29059	-429.959852	-498.065303	0.057088	0.879892	22213.66009
-454.643435	-349.616497	-354.426541	-555.287508	0.057088	0.879892	22199.16379
-426.413814	-409.127591	-310.937665	-625.48008	-1.468838	0.879892	22213.66009
-364.613832	-453.37943	-257.530273	-692.620801	0.057088	0.116929	22205.2675
-279.162006	-496.105343	-148.426602	-697.96154	-0.705875	-0.646033	22207.55638
-210.495359	-525.097927	-43.137744	-706.35413	-0.705875	0.116929	22225.86749
-156.325005	-565.534952	40.788157	-731.5319	0.057088	0.879892	22219.76379
-88.421321	-574.690505	109.454803	-710.931907	0.057088	-1.408996	22216.71194
-3.732458	-586.134946	214.743661	-671.257844	0.057088	0.879892	22228.91934
67.98604	-580.794207	311.639929	-677.361546	0.820051	0.116929	22228.15638
146.571202	-582.320132	365.04732	-650.65785	0.057088	0.879892	22211.3712
206.845258	-548.749772	425.321376	-610.220825	0.820051	1.642855	22247.99341
260.252649	-515.179411	471.099141	-567.494912	-0.705875	-2.934921	22246.46748
332.734109	-476.268312	488.647284	-572.835651	0.057088	0.879892	22228.91934
382.326687	-445.749802	607.66947	-414.902365	0.057088	1.642855	22235.786
447.941483	-395.394262	629.79539	-345.472756	0.057088	-1.408996	22236.54897
461.674812	-329.016504	666.417601	-298.932029	-0.705875	0.116929	22195.34898
502.111837	-294.68318	680.913893	-227.976494	0.057088	2.405818	22215.18601
524.237756	-211.520242	673.284266	-105.902456	-0.705875	-1.408996	22228.15638
547.126639	-134.461006	688.543521	-49.443214	-0.705875	0.116929	22201.45268
514.319241	-74.949912	654.97316	64.238234	0.057088	-0.646033	22194.58602
523.474794	7.450063	642.002794	148.927098	-1.468838	1.642855	22197.63787
502.8748	79.168561	580.202812	215.304856	-0.705875	0.116929	22177.03787
494.48221	147.835207	498.565799	295.415943	-0.705875	-0.646033	22157.20084
448.704445	211.161114	475.676917	316.015937	-0.705875	0.879892	22203.74157
462.437775	276.77591	445.158408	393.838137	-0.705875	0.116929	22202.21564
437.260004	344.679593	373.43991	513.623286	-0.705875	0.116929	22219.00082
407.504458	395.798096	323.847332	575.423268	0.057088	0.116929	22230.44527
348.756327	449.968451	268.151053	612.045479	-0.705875	-1.408996	22228.91934
284.667457	488.116588	139.973313	665.452871	0.820051	0.116929	22219.76379
219.815624	509.479544	59.099263	666.978796	0.820051	0.116929	22227.39341
190.82304	530.079538	28.580753	728.778778	0.820051	-0.646033	22247.23045
115.289729	552.205458	-75.945142	711.993598	1.583013	2.405818	22238.07489
55.015673	566.70175	-217.093248	630.356585	0.820051	0.879892	22235.02304
6.949021	551.442495	-245.322869	676.134349	0.820051	0.879892	13687.5515
-44.169483	540.761017	-289.574708	701.312119	0.820051	0.116929	22.888882
-102.154651	521.686948	-339.167286	677.660275	0.820051	0.116929	11.444441
-179.213887	517.109172	-393.33764	628.830659	-0.705875	0.879892	13.733329
-218.124987	490.405476	-428.433926	586.104746	0.057088	0.879892	21881.00833
-286.02867	462.938817	-512.359827	529.645504	-1.468838	0.879892	22205.2675
-344.776801	418.686979	-568.81907	456.401081	0.057088	0.879892	22223.5786
-395.132342	372.909214	-606.967207	385.445546	0.820051	0.116929	22200.68972
-433.280478	295.849978	-615.359797	283.20854	-0.705875	-0.646033	22196.87491
-495.08046	243.205549	-684.026443	165.712278	-0.705875	0.879892	22198.40083
-524.836007	195.901859	-659.611636	104.675259	0.057088	-1.408996	22170.17121
-547.724889	120.368548	-716.833841	5.490103	-1.468838	-0.646033	22191.53417
-559.16933	66.961157	-625.278312	-51.732102	-0.705875	-0.646033	22215.94897
-558.406367	7.450063	-623.752387	-124.976525	0.820051	0.116929	22202.97861
-553.828591	-58.164732	-565.004256	-228.739457	0.820051	2.405818	22208.31935
-559.16933	-135.986931	-549.745001	-327.924613	0.057088	-0.646033	22211.3712
-529.413783	-190.920248	-521.51538	-407.272737	-0.705875	0.879892	22195.34898
-501.184162	-259.586895	-465.8191	-472.12457	0.057088	0.879892	22209.84527
-463.036025	-307.653547	-371.974684	-530.872701	0.820051	-0.646033	22251.80822
-417.258261	-370.216491	-306.359888	-595.724533	-0.705875	-0.646033	22246.46748
-385.976789	-438.883138	-285.759894	-694.146726	1.583013	0.879892	22230.44527
-325.702732	-470.16461	-225.485838	-719.324497	0.820051	0.879892	22237.31193
-247.880533	-510.601635	-75.945142	-704.828205	-0.705875	0.116929	22235.02304
-163.954632	-544.934958	-1.937756	-741.450416	0.057088	1.642855	22213.66009
-105.969464	-580.031244	71.306666	-704.065242	0.057088	0.879892	22222.81564
-20.517638	-596.816424	188.039965	-704.065242	0.057088	-1.408996	22228.91934
48.149009	-596.816424	249.076984	-701.776354	0.057088	-0.646033	22213.66009
104.608251	-580.794207	336.054736	-659.05044	0.820051	0.879892	22225.10453
174.03786	-581.557169	399.380643	-619.376378	-0.705875	0.879892	22209.84527
242.704507	-535.016443	461.180625	-604.880086	0.057088	0.116929	22197.63787
263.3045	-519.757188	487.121358	-555.287508	-0.705875	0.116929	22201.45268
360.963731	-490.764604	570.284296	-522.48011	0.057088	-0.646033	22219.76379
425.052601	-424.386846	600.039843	-403.457924	-0.705875	-0.646033	22211.3712
460.148887	-372.50538	626.743539	-370.650526	0.057088	1.642855	22204.50453
501.348874	-309.179472	672.521303	-253.917227	0.057088	-0.646033	22219.76379
509.741464	-238.223938	693.121297	-163.124661	0.057088	-0.646033	22224.34156
521.185905	-168.031366	684.728707	-74.620984	0.820051	0.879892	22201.45268
523.474794	-88.683241	665.654638	46.690091	-0.705875	-0.646033	22199.92676
536.44516	-10.861042	661.076862	126.038216	1.583013	0.879892	22230.44527
507.452576	51.701902	615.299098	194.704862	0.820051	0.116929	22215.18601
510.504427	120.368548	584.017626	280.156689	0.057088	2.405818	22194.58602
494.48221	194.375934	483.306544	289.312242	0.057088	0.116929	22212.89712
467.778514	266.857394	439.054706	357.978888	0.057088	-2.171959	22205.2675
415.897048	315.687009	420.7436	468.608485	-0.705875	0.879892	22225.10453
413.60816	365.279587	344.447326	551.771423	-1.468838	-0.646033	22228.15638
373.934097	420.975867	294.091786	609.756591	0.057088	0.116929	22212.89712
324.341519	459.886966	198.721443	657.823243	-0.705875	0.879892	22224.34156
239.652656	505.664731	83.51407	655.534355	0.820051	-0.646033	22228.91934
205.319332	533.131389	32.395567	702.075082	-0.705875	0.116929	22216.71194
138.178612	537.709166	-24.063676	699.786194	-0.705875	0.879892	22200.68972
106.897139	548.390644	-168.263633	641.801026	-0.705875	0.116929	22210.60823
34.415679	565.938787	-238.456205	696.734343	0.057088	0.879892	22203.74157
-28.147265	539.235091	-275.078416	662.40102	-0.705875	0.116929	86.977752
-92.236135	535.420277	-323.908031	693.682492	0.820051	0.116929	13.733329
-131.147235	519.39806	-395.626529	617.386218	0.057088	0.879892	12.207404
-228.806465	491.931401	-439.878367	608.993628	-1.468838	-2.171959	18334.75753
-266.954602	461.412892	-480.315392	557.875125	-0.705875	1.642855	22187.71935
-322.650882	425.553643	-540.589449	486.91959	-1.468838	0.879892	22213.66009
-344.776801	397.324022	-590.182026	413.675168	0.057088	-0.646033	22199.92676
-400.473081	343.91663	-612.307946	316.7789	0.820051	-0.646033	22238.07489
-459.221211	271.43517	-648.930157	236.667813	0.057088	0.879892	22240.36378
-479.821205	223.368518	-632.144977	158.082651	0.820051	0.116929	22192.29713
-497.369348	162.331499	-667.241263	52.793793	-0.705875	0.116929	22215.94897
-572.139696	91.375964	-656.559785	-34.946922	-0.705875	0.879892	22213.66009
-564.510069	26.524132	-602.38943	-93.695052	0.820051	0.879892	22196.11194
-561.458218	-26.88326	-576.448697	-192.880208	-0.705875	-0.646033	22213.66009
-571.376734	-92.498055	-555.085741	-282.146848	0.057088	0.116929	22222.81564
-553.828591	-177.949882	-534.485747	-356.917197	0.057088	2.405818	22203.74157
-526.361932	-235.172087	-477.263541	-454.576427	0.057088	0.116929	22212.89712
-487.450833	-303.838733	-410.885783	-493.487526	-1.468838	0.116929	22206.79342
-439.38418	-360.297976	-351.37469	-569.7838	-0.705875	0.879892	22196.87491
-388.265677	-411.416479	-324.670994	-640.739335	0.820051	-0.646033	22202.97861
-318.836068	-452.616467	-265.922863	-665.917105	0.057088	0.116929	22219.76379
-266.954602	-501.446082	-172.078447	-752.894857	0.057088	1.642855	22208.31935
-196.76203	-528.149778	-34.745154	-704.828205	0.057088	0.116929	22221.28971
-137.250936	-577.742356	3.402983	-776.546702	-0.705875	-0.646033	22225.86749
-52.562073	-594.527536	136.921462	-699.487465	0.057088	-0.646033	22225.86749
15.341611	-593.764573	236.106618	-694.146726	0.820051	2.405818	22219.00082
97.741587	-589.186797	323.847332	-675.072658	0.057088	-0.646033	22226.63045
170.986009	-586.134946	399.380643	-631.583782	0.820051	-2.171959	22246.46748
217.526736	-537.305331	429.899153	-612.509713	0.820051	1.642855	22238.07489
286.193383	-525.097927	461.180625	-588.094906	0.820051	0.116929	22238.83786
338.074849	-496.868306	542.054675	-496.539377	0.057088	-1.408996	22239.60082
395.297054	-445.749802	616.825023	-417.191253	0.057088	0.116929	22222.81564
438.022967	-377.846119	654.97316	-375.228302	0.820051	0.879892	22219.00082
485.326657	-329.016504	644.291682	-282.146848	-0.705875	-0.646033	22207.55638
511.26739	-260.349857	685.49167	-218.057978	0.057088	0.879892	22210.60823
528.05257	-186.342472	681.676856	-114.295046	-0.705875	-0.646033	22218.23786
530.341458	-107.75731	687.017595	-26.554332	0.057088	0.116929	22212.13416
541.022937	-59.690657	658.025011	96.282669	0.057088	-0.646033	22203.74157
518.134055	12.02784	651.158346	174.104868	-0.705875	-1.408996	22186.19343
496.008135	94.427815	597.750955	243.534477	-0.705875	2.405818	22197.63787
468.541477	151.650021	506.195426	251.927067	0.057088	-2.171959	22154.91195
467.015551	232.524071	458.891737	344.245559	-0.705875	0.116929	22187.71935
453.282222	281.353686	416.165824	456.401081	0.057088	0.116929	22225.86749
405.978532	322.553674	345.973252	486.91959	-0.705875	-1.408996	22222.81564
378.511874	404.190687	249.076984	556.349199	-0.705875	1.642855	22219.00082
331.208184	456.072153	222.373288	625.778809	0.057088	0.116929	22228.15638
252.623022	488.87955	134.632574	653.245467	0.057088	0.116929	22225.86749
220.578587	530.079538	73.595555	715.808411	-0.705875	-0.646033	22215.94897
164.119345	542.286942	-1.174794	713.519523	0.057088	0.879892	22248.75637
99.267512	553.731383	-81.285881	709.70471	0.820051	1.642855	22247.23045
47.386046	553.731383	-178.182149	703.601008	1.583013	0.879892	22229.6823
9.237909	552.96842	-204.122882	702.838045	0.820051	0.116929	2307.962279
-73.925029	536.946203	-284.996932	705.889896	1.583013	2.405818	16.022217
-127.332421	533.894352	-454.374659	640.275101	0.820051	0.116929	12.970367
-184.554626	497.27214	-420.804299	609.756591	0.057088	0.879892	9.918516
-237.199055	482.012886	-471.922802	580.764007	0.820051	1.642855	22106.8453
-299.761999	457.598078	-522.278343	522.778839	0.057088	-0.646033	22200.68972
-333.33236	405.716612	-591.707952	447.245528	-0.705875	0.879892	22193.82305
-403.524932	358.412922	-604.678318	343.482596	-1.468838	0.879892	22200.68972
-456.932323	295.087015	-630.619052	251.164105	-0.705875	0.116929	22189.24528
-489.739721	238.627773	-672.582002	161.134502	-0.705875	-0.646033	22170.17121
-514.917491	169.961126	-666.4783	96.282669	-0.705875	-0.646033	22204.50453
-523.310081	123.420399	-645.878306	-1.376561	0.057088	2.405818	22189.24528
-576.717473	60.094492	-622.226461	-125.739487	0.057088	0.879892	22202.21564
-558.406367	-7.046229	-597.811654	-166.176512	0.057088	0.116929	22218.23786
-557.643404	-76.475838	-616.885722	-278.332035	0.057088	1.642855	22207.55638
-553.065628	-147.431372	-529.90797	-332.502389	0.057088	0.116929	22198.40083
-514.917491	-210.757279	-509.307976	-406.509774	1.583013	1.642855	22199.16379
-499.658236	-271.794298	-420.804299	-456.865315	0.820051	1.642855	22244.94156
-451.591584	-322.149839	-356.715429	-538.502328	0.820051	0.116929	22235.786
-411.917522	-386.238709	-291.100634	-628.531931	0.057088	-1.408996	22238.83786
-368.428646	-429.727585	-263.633975	-652.183776	0.820051	0.116929	22238.07489
-314.258291	-486.94979	-199.545105	-709.405981	0.057088	0.879892	22225.86749
-240.250906	-529.675703	-68.315514	-701.776354	0.057088	0.879892	22228.15638
-176.162036	-557.142362	-24.063676	-729.243012	0.820051	2.405818	22228.91934
-87.658359	-584.60902	105.63999	-707.880056	0.057088	-0.646033	22214.42305
-12.125048	-585.371983	192.617742	-700.250428	-0.705875	0.116929	22223.5786
45.86012	-593.764573	294.854748	-684.228211	-0.705875	-0.646033	22230.44527
130.548984	-612.838642	387.936202	-652.183776	-1.468838	0.879892	22212.89712
202.267481	-564.771989	419.980637	-588.094906	-0.705875	0.879892	22201.45268
256.437836	-556.379399	480.254693	-603.354161	-1.468838	-2.171959	22215.18601
304.504488	-514.416449	531.373197	-534.687514	0.057088	0.879892	22196.11194
366.30447	-470.927573	601.565769	-416.42829	-1.468838	-0.646033	22208.31935
415.897048	-408.364628	603.854657	-433.976433	0.057088	-1.408996	22225.10453
473.882216	-358.77205	616.062061	-382.094967	-0.705875	0.116929	22184.6675
499.059986	-265.690596	687.017595	-235.606121	0.057088	-1.408996	22212.13416
537.208123	-210.757279	709.906477	-115.820972	0.057088	0.116929	22223.5786
526.526645	-155.823962	677.09908	-51.732102	-0.705875	-0.646033	22206.79342
522.711831	-74.949912	657.262048	58.134532	0.820051	0.116929	22202.97861
540.259974	4.398212	646.58057	149.690061	0.820051	0.116929	22234.26008
531.104421	73.064859	611.484284	221.408558	-0.705875	-0.646033	22223.5786
505.926651	146.309282	564.943557	286.260391	0.057088	0.879892	22190.00824
487.615545	202.005561	506.958389	333.56408	0.820051	2.405818	22212.89712
461.674812	243.968512	464.232476	449.534416	0.820051	0.116929	22231.20823
426.578526	311.872195	380.306575	473.949224	0.057088	-1.408996	22213.66009
402.926681	383.590693	350.551028	566.267715	-0.705875	0.116929	22224.34156
354.097066	431.657345	268.914015	617.386218	-0.705875	0.116929	22229.6823
289.245233	484.301774	175.069599	665.452871	-0.705875	-0.646033	22215.94897
235.074879	515.583246	99.536288	689.104716	0.057088	0.879892	22225.10453
166.408233	512.531395	-5.75257	718.860262	-0.705875	0.116929	22211.3712
117.578618	550.679532	-81.285881	684.526939	-0.705875	0.879892	22197.63787
72.563816	537.709166	-130.878459	669.267685	-0.705875	0.879892	22202.21564
9.237909	539.235091	-208.700658	721.149151	0.057088	0.879892	22220.52675
-31.199116	546.101756	-279.656193	680.712126	0.057088	0.879892	35.096286
-99.1028	533.131389	-362.819131	675.371386	0.057088	-0.646033	12.970367
-150.221303	517.872134	-419.278373	626.541771	0.057088	1.642855	12.970367
-212.784247	490.405476	-465.8191	569.319566	0.057088	0.879892	21004.36415
-275.347192	466.753631	-497.863535	539.564019	0.057088	-0.646033	22196.11194
-322.650882	424.79068	-545.930188	462.504783	0.057088	1.642855	22216.71194
-360.799018	379.012916	-579.500548	409.860354	0.820051	0.116929	22227.39341
-411.154559	328.657376	-616.885722	317.541863	1.583013	0.116929	22235.02304
-466.087876	266.857394	-676.396816	213.778931	0.820051	0.879892	22222.05268
-482.873056	205.820375	-613.070909	150.453023	0.820051	0.879892	22215.18601
-543.910075	137.916691	-664.189412	48.216017	0.057088	0.879892	22208.31935
-567.56192	82.983374	-615.359797	-33.420996	-0.705875	-0.646033	22216.71194
-571.376734	18.131542	-617.648685	-120.398748	0.057088	1.642855	22202.97861
-564.510069	-46.720291	-578.737585	-217.295016	-0.705875	0.116929	22206.79342
-555.354516	-113.098049	-533.722784	-303.509805	0.057088	0.116929	22218.23786
-537.806373	-175.660993	-526.856119	-404.220886	0.057088	1.642855	22207.55638
-511.86564	-249.668379	-457.42651	-449.99865	0.820051	0.116929	22214.42305
-463.798988	-308.41651	-416.226522	-507.220856	-0.705875	-1.408996	22204.50453
-434.043441	-374.794268	-323.908031	-606.406012	0.057088	1.642855	22214.42305
-363.087907	-417.520181	-288.048783	-675.835621	-0.705875	-0.646033	22196.11194
-307.391627	-473.979424	-227.774726	-718.561534	0.057088	-0.646033	22213.66009
-258.562012	-492.290529	-141.559937	-720.850422	0.057088	0.116929	22228.91934
-192.184254	-531.201629	-45.426632	-763.576335	0.057088	1.642855	22212.13416
-102.154651	-589.94976	-69.078477	-837.583721	0.820051	-0.646033	22222.05268
-32.725042	-590.712722	112.506654	-716.272646	0.057088	-0.646033	22231.97119
28.311977	-584.60902	215.506624	-721.613385	0.057088	0.116929	22215.94897
106.897139	-589.186797	342.158438	-655.235627	0.057088	0.879892	22219.00082
182.43045	-572.401617	408.536196	-601.828235	1.583013	-1.408996	22251.04526
236.600805	-551.03866	484.069507	-598.013421	0.057088	0.116929	22238.83786
318.237817	-489.238678	534.425048	-550.709732	0.820051	0.879892	22234.26008
364.015582	-480.083125	576.387998	-476.702346	0.820051	0.116929	22219.76379
402.163719	-415.994256	584.780588	-399.64311	0.057088	-0.646033	22227.39341
447.17852	-380.89797	638.18798	-364.546824	0.057088	1.642855	22189.24528
487.615545	-319.097988	680.15093	-245.524637	0.057088	-1.408996	22213.66009
516.608129	-243.564677	695.410185	-175.332065	0.057088	-0.646033	22224.34156
539.497011	-181.001733	678.625005	-76.909872	-0.705875	0.116929	22206.79342
518.134055	-116.912863	693.121297	23.801209	0.057088	0.116929	22209.84527
527.289607	-41.379552	650.395384	114.593775	-0.705875	0.879892	22201.45268
502.8748	31.101908	640.476868	175.630794	-0.705875	-1.408996	22175.51195
484.563694	109.68707	556.550967	242.771515	-1.468838	0.116929	22167.88232
484.563694	175.301866	519.928756	309.149273	0.057088	0.879892	22201.45268
450.993334	234.049996	456.602849	373.238143	-1.468838	-0.646033	22190.00824
425.052601	312.635158	436.002855	463.267746	0.057088	0.116929	22225.10453
396.822979	348.494407	347.499177	549.482535	-0.705875	0.116929	22214.42305
370.882246	416.39809	223.899214	511.334398	0.057088	-1.408996	22214.42305
317.474855	465.227706	153.706642	643.326951	0.057088	1.642855	22223.5786
257.963761	503.375842	125.477021	683.763977	-0.705875	0.879892	22228.15638
220.578587	533.894352	58.3363	715.045449	0.820051	0.116929	22235.02304
140.4675	539.998054	-7.278495	718.0973	0.820051	0.116929	22241.88971
90.111959	553.731383	-104.174763	714.282486	0.820051	1.642855	22241.88971
48.911971	546.864718	-159.10808	729.541741	0.057088	0.116929	22231.97119
-5.258383	549.916569	-227.011764	719.623225	1.583013	0.879892	184.636982
-86.895396	527.79065	-292.626559	689.867678	0.820051	0.879892	14.496292
-150.984266	515.583246	-391.048752	652.482504	0.820051	0.879892	12.970367
-196.76203	509.479544	-421.567262	615.860293	0.820051	0.116929	9511.093478
-265.428676	474.383258	-469.633914	577.712156	0.057088	1.642855	22167.11936
-286.791633	445.390674	-544.404262	500.65292	0.057088	1.642855	22210.60823
-357.747167	404.953649	-575.685734	431.986273	0.820051	-1.408996	22202.97861
-399.710118	342.390705	-627.567201	328.986304	-0.705875	0.116929	22198.40083
-441.673068	269.909245	-642.063493	242.771515	0.057088	0.116929	22205.2675
-463.036025	225.657406	-655.033859	192.415974	-0.705875	0.116929	22181.61565
-518.732305	162.331499	-645.115344	55.845644	0.057088	0.116929	22198.40083
-543.910075	94.427815	-651.219045	3.964178	0.057088	0.116929	22214.42305
-565.273032	44.072275	-640.537567	-111.243195	0.057088	0.879892	22181.61565
-559.932293	-9.335117	-616.885722	-182.961693	0.820051	-0.646033	22206.79342
-569.087846	-113.098049	-579.500548	-288.25055	-0.705875	-0.646033	22212.89712
-551.539703	-159.638776	-581.026474	-378.280153	0.057088	2.405818	22200.68972
-512.628603	-221.438758	-529.90797	-476.702346	-0.705875	-2.171959	22215.94897
-488.976758	-276.372075	-402.493193	-482.043085	0.820051	0.116929	22251.80822
-444.724919	-339.697982	-333.063584	-536.21344	0.820051	0.116929	22234.26008
-407.339745	-404.549815	-291.863596	-613.272676	-0.705875	-1.408996	22233.49712
-350.880503	-463.297945	-206.41177	-660.576366	1.583013	0.116929	22241.88971
-282.976819	-493.816455	-138.508086	-696.435615	0.057088	0.879892	22228.15638
-204.391657	-534.25348	-69.078477	-698.724503	-0.705875	-1.408996	22213.66009
-139.539825	-565.534952	17.899275	-742.213379	0.820051	0.879892	22226.63045
-64.769476	-588.423834	140.736275	-744.502267	0.057088	0.116929	22228.91934
-2.206532	-583.083095	232.291804	-684.991173	0.057088	0.879892	22218.23786
64.934189	-588.423834	274.254754	-685.754136	1.583013	0.879892	22228.91934
138.941574	-581.557169	387.17324	-620.139341	-1.468838	-0.646033	22209.84527
219.815624	-571.638654	444.395445	-625.48008	-1.468838	0.879892	22195.34898
273.985979	-512.12756	526.032458	-570.546763	-0.705875	-0.646033	22206.03046
312.134116	-493.816455	577.150961	-535.450477	-0.705875	0.116929	22220.52675
389.956315	-444.223877	606.143545	-433.976433	-0.705875	2.405818	22201.45268
441.837781	-391.579448	609.958359	-406.509774	0.057088	-0.646033	22211.3712
458.622961	-332.068355	677.862042	-300.457954	0.057088	-1.408996	22217.4749
521.948868	-282.475777	666.417601	-227.976494	0.057088	0.116929	22209.84527
537.971086	-192.446174	649.632421	-120.398748	0.820051	0.879892	22202.21564
524.237756	-132.172117	644.291682	-40.287661	0.057088	0.116929	22206.03046
535.682197	-53.586956	655.736123	72.630824	0.820051	-0.646033	22222.81564
527.289607	17.368579	648.106496	182.497458	0.820051	0.879892	22225.10453
510.504427	81.457449	605.380582	245.060403	0.057088	0.879892	22223.5786
492.956284	153.938909	545.869489	299.99372	0.820051	-1.408996	22204.50453
482.274806	215.738891	495.513948	381.630733	0.057088	1.642855	22206.03046
453.282222	283.642574	461.943588	464.793671	-0.705875	2.405818	22231.20823
420.474824	337.049966	360.469544	522.778839	0.057088	0.116929	22206.79342
377.748911	408.768463	310.114003	575.423268	-0.705875	-0.646033	22217.4749
351.045215	448.442525	233.054767	635.697324	0.820051	0.879892	22229.6823
283.141532	491.931401	142.262201	643.326951	0.057088	0.879892	22230.44527
234.311916	516.346209	73.595555	697.497306	-0.705875	-0.646033	22215.18601
158.778605	533.894352	12.558536	717.334337	-1.468838	0.116929	22204.50453
115.289729	527.79065	-62.974775	712.756561	0.057088	0.879892	22212.13416
79.430481	550.679532	-133.167347	696.734343	-0.705875	0.116929	22199.16379
-13.650973	551.442495	-209.463621	705.889896	-1.468838	-0.646033	17949.46135
-51.79911	540.761017	-262.871012	714.282486	1.583013	1.642855	21.362957
-110.547241	532.368426	-387.233938	641.038063	-0.705875	-0.646033	12.970367
-178.450924	506.427693	-408.596895	623.48992	-0.705875	-0.646033	9.918516
-252.45831	481.249923	-487.94502	564.74179	0.820051	1.642855	22011.47496
-276.110155	466.753631	-552.796852	483.867739	0.057088	0.879892	22183.14158
-341.72495	421.73883	-550.507964	441.141826	1.583013	0.879892	22205.2675
-376.821236	372.146252	-639.011642	361.030739	0.820051	0.879892	22244.94156
-423.361963	307.294419	-613.833871	265.660397	0.820051	-0.646033	22226.63045
-460.747137	250.835176	-679.448667	192.415974	0.057088	0.116929	22210.60823
-522.547119	186.746307	-639.774604	106.964147	1.583013	1.642855	22228.15638
-553.828591	130.287064	-679.448667	33.719725	0.057088	-2.171959	22207.55638
-569.850808	69.250045	-629.856089	-83.013574	0.057088	-0.646033	22191.53417
-566.035995	-3.231415	-605.441281	-132.606152	0.057088	-2.171959	22212.13416
-545.436001	-70.372136	-562.715368	-240.183898	0.057088	1.642855	22215.94897
-557.643404	-132.172117	-579.500548	-356.917197	-0.705875	0.879892	22205.2675
-543.910075	-218.386907	-536.011672	-424.057917	0.057088	0.116929	22210.60823
-508.050827	-261.875783	-460.478361	-472.12457	-1.468838	1.642855	22206.79342
-469.139727	-322.912802	-370.448758	-526.294924	0.057088	-1.408996	22196.11194
-385.976789	-377.083156	-294.152485	-591.146757	-0.705875	-0.646033	22208.31935
-361.561981	-443.460914	-265.159901	-659.05044	-1.468838	0.116929	22219.00082
-300.524962	-498.394231	-165.974745	-724.665236	0.057088	0.879892	22204.50453
-273.058304	-517.4683	-90.441434	-704.828205	0.820051	0.879892	22223.5786
-160.902781	-548.749772	-33.219229	-762.05041	0.820051	0.116929	22231.20823
-85.36947	-575.453468	90.380735	-751.368932	0.820051	0.879892	22214.42305
-13.650973	-600.631238	190.328853	-691.857838	0.057088	2.405818	22224.34156
41.282344	-576.979393	247.551059	-697.198577	-0.705875	1.642855	22229.6823
128.260096	-581.557169	325.373258	-670.494881	1.583013	0.116929	22229.6823
180.141562	-561.720138	423.032488	-594.96157	1.583013	2.405818	22245.70452
258.726724	-535.779405	490.173209	-569.020837	0.057088	-2.171959	22243.41563
305.267451	-494.579417	536.713936	-524.006036	-0.705875	0.879892	22226.63045
358.674843	-464.060908	606.906508	-431.687545	1.583013	0.116929	22222.05268
415.897048	-418.283144	638.18798	-364.546824	-0.705875	-0.646033	22226.63045
459.385924	-362.586864	658.025011	-311.902395	0.057088	0.116929	22206.03046
490.667396	-303.075771	665.654638	-243.998712	0.820051	1.642855	22215.18601
533.393309	-228.305422	704.565738	-153.969109	-0.705875	-0.646033	22215.94897
520.422943	-142.090633	642.002794	-93.695052	-1.468838	-0.646033	22196.87491
518.897017	-94.786943	661.076862	52.793793	-0.705875	-0.646033	22207.55638
520.422943	-17.727707	672.521303	134.430806	-0.705875	1.642855	22198.40083
508.215539	40.257461	619.876874	193.941899	-1.468838	-0.646033	22200.68972
475.408141	117.316698	582.4917	267.949285	0.057088	0.879892	22169.40825
461.674812	182.931493	524.506532	330.512229	-1.468838	0.116929	22196.11194
463.9637	258.464804	486.358395	425.119609	0.057088	-0.646033	22227.39341
433.445191	314.161084	420.7436	486.91959	-0.705875	-0.646033	22215.94897
389.956315	379.775879	336.054736	551.00846	-0.705875	0.879892	22223.5786
381.563725	439.286972	241.447357	600.601038	-0.705875	-0.646033	22229.6823
311.371153	479.723998	174.306636	627.304734	-0.705875	0.116929	22211.3712
244.993395	510.242507	76.647406	679.1862	0.820051	0.879892	22223.5786
193.874891	540.761017	33.921492	706.652859	0.057088	-0.646033	22253.33415
146.571202	546.864718	-47.715521	684.526939	0.057088	0.116929	22231.97119
106.134177	551.442495	-105.700689	705.889896	1.583013	0.116929	22235.02304
35.178642	551.442495	-161.396968	745.563958	-0.705875	0.879892	22240.36378
-27.384302	553.731383	-239.98213	728.778778	0.820051	0.879892	54.933317
-98.339837	536.18324	-357.478392	673.845461	0.057088	-1.408996	12.970367
-158.613893	520.923985	-383.419125	664.689908	0.057088	0.879892	12.970367
-202.102769	502.61288	-455.137622	610.519554	-0.705875	0.879892	19820.24598
-279.162006	475.146221	-516.937604	543.378833	0.057088	0.116929	22137.36381
-305.102739	428.605494	-564.241293	429.697385	0.057088	1.642855	22196.87491
-382.924938	388.168469	-568.81907	400.704801	-1.468838	-0.646033	22196.11194
-430.228627	320.264786	-679.448667	293.127055	0.057088	0.116929	22191.53417
-478.29528	262.279618	-647.404232	203.860415	0.057088	1.642855	22189.24528
-499.658236	204.29445	-662.663486	153.504874	-0.705875	0.116929	22206.03046
-539.332299	140.968542	-658.848673	80.260452	-1.468838	-0.646033	22191.53417
-550.77674	88.324114	-630.619052	-42.576549	0.820051	0.116929	22212.13416
-570.613771	15.079691	-600.863505	-88.354313	0.057088	0.879892	22212.13416
-579.006361	-36.801775	-606.967207	-217.295016	0.820051	0.879892	22196.11194
-577.480436	-96.312869	-584.841287	-313.428321	0.057088	0.116929	22195.34898
-518.732305	-187.105435	-543.6413	-385.909781	-1.468838	0.116929	22196.11194
-511.86564	-234.409124	-481.841318	-433.21347	1.583013	1.642855	22232.73415
-459.984174	-303.075771	-410.885783	-502.643079	0.820051	-2.171959	22193.82305
-405.81382	-360.297976	-348.322839	-577.413428	2.345976	3.16878	22247.99341
-394.369379	-414.46833	-297.967298	-622.428229	0.057088	0.116929	22224.34156
-307.391627	-456.431281	-179.708074	-679.650434	0.057088	0.116929	22230.44527
-260.8509	-506.786821	-124.011794	-708.643018	0.057088	0.879892	22231.20823
-167.769446	-552.564585	-24.826638	-703.302279	-0.705875	-0.646033	22214.42305
-114.362054	-574.690505	65.202965	-737.635602	0.057088	0.116929	22220.52675
-32.725042	-593.764573	174.306636	-690.331913	-0.705875	0.116929	22228.91934
19.156425	-596.053461	257.469574	-718.561534	0.820051	0.116929	22223.5786
93.16381	-603.683089	326.136221	-668.205993	-0.705875	1.642855	22219.00082
149.623053	-591.475685	387.936202	-646.080074	-1.468838	0.116929	22206.03046
220.578587	-551.801623	450.499147	-604.117123	-0.705875	0.116929	22212.13416
273.223016	-530.438666	519.928756	-557.576396	0.057088	0.879892	22201.45268
331.208184	-486.186827	572.573185	-479.754197	0.057088	0.116929	22176.27491
412.082234	-425.149808	609.958359	-424.82088	-0.705875	0.879892	22226.63045
441.837781	-370.979454	623.691688	-356.917197	0.057088	0.116929	22191.53417
469.304439	-319.097988	677.862042	-269.176482	0.057088	1.642855	22221.28971
518.134055	-256.535044	703.039813	-181.435767	0.057088	1.642855	22229.6823
533.393309	-187.105435	670.995378	-98.272829	-0.705875	0.116929	22188.48232
534.919235	-120.727676	654.210197	-44.865437	0.057088	0.116929	22201.45268
541.785899	-26.88326	638.18798	62.712309	1.583013	0.879892	22236.54897
519.65998	29.575983	631.321315	190.127086	0.820051	0.116929	22219.00082
525.000719	95.953741	554.262079	221.408558	0.820051	1.642855	22212.89712
502.111837	151.650021	556.550967	319.830751	0.057088	-0.646033	22222.05268
461.674812	240.153698	498.565799	398.415913	0.057088	0.116929	22219.00082
433.445191	285.1685	447.447296	473.186261	-0.705875	1.642855	22217.4749
418.948899	340.101817	350.551028	522.015876	0.057088	0.116929	22218.23786
381.563725	409.531426	316.980668	580.001044	0.057088	-0.646033	22222.05268
329.682259	453.783264	234.580692	646.378802	-0.705875	0.116929	22218.23786
263.3045	480.48696	134.632574	690.630641	0.057088	0.116929	22229.6823
196.926742	504.138805	12.558536	679.949163	-1.468838	0.116929	22206.03046
152.674904	549.916569	-53.819222	656.297318	0.057088	0.116929	22200.68972
83.245294	530.079538	-138.508086	667.741759	-1.468838	1.642855	22204.50453
48.911971	556.783234	-138.508086	739.460256	1.583013	0.116929	22221.28971
-9.836159	541.523979	-213.278434	699.786194	0.057088	-0.646033	1126.133
-47.984296	543.812867	-281.182118	676.134349	-0.705875	0.116929	16.022217
-130.384272	512.531395	-384.94505	669.267685	0.820051	1.642855	13.733329
-185.317589	511.00547	-430.722814	620.438069	0.057088	0.879892	2342.295602
-244.828682	484.301774	-479.55243	565.504752	-0.705875	0.879892	22135.07492
-286.02867	457.598078	-533.722784	484.630702	0.057088	0.879892	22189.24528
-311.20644	409.531426	-602.38943	357.215925	1.583013	0.116929	22217.4749
-393.606416	368.331438	-643.589418	375.527031	1.583013	1.642855	22236.54897
-432.517516	297.375903	-667.241263	218.356707	0.820051	0.116929	22217.4749
-492.791572	224.131481	-663.426449	201.571527	0.057088	0.116929	22215.94897
-536.280448	171.487052	-630.619052	78.734526	0.057088	0.116929	22219.76379
-550.013777	102.057443	-632.144977	8.541954	0.820051	1.642855	22222.05268
-557.643404	37.20561	-600.863505	-79.961723	0.057088	0.879892	22186.95639
-558.406367	-20.016595	-612.307946	-176.857991	-2.2318	-1.408996	22207.55638
-563.747106	-75.712875	-564.241293	-248.576488	0.820051	0.879892	22213.66009
-541.621187	-140.564708	-551.270927	-369.1246	0.820051	1.642855	22185.43046
-511.86564	-216.098019	-510.070939	-417.954216	0.057088	0.116929	22219.76379
-475.243429	-282.475777	-457.42651	-521.717148	-0.705875	0.116929	22151.8601
-464.561951	-332.068355	-421.567262	-585.806018	-1.468838	0.879892	22208.31935
-411.917522	-389.29056	-319.330255	-621.665266	-1.468838	0.116929	22202.97861
-356.984205	-438.883138	-215.567323	-646.843037	-0.705875	0.879892	22215.94897
-279.924968	-477.794237	-164.448819	-712.457832	0.057088	0.879892	22227.39341
-214.310173	-530.438666	-30.93034	-713.983757	-1.468838	-0.646033	22212.89712
-134.199086	-565.534952	-0.411831	-753.65782	-0.705875	-0.646033	22222.81564
-58.665775	-579.268281	123.951095	-715.509683	-0.705875	0.116929	22231.20823
-2.206532	-594.527536	217.795512	-694.146726	0.057088	1.642855	22212.89712
57.304561	-593.001611	292.56586	-683.465248	0.057088	-0.646033	22222.81564
147.334164	-583.083095	355.891767	-663.628217	0.820051	0.879892	22254.09711
206.845258	-549.512735	411.588047	-605.643049	0.820051	1.642855	22229.6823
256.437836	-529.675703	492.462097	-560.628247	0.820051	0.116929	22238.83786
319.00078	-481.609051	544.343563	-504.931968	0.820051	0.879892	22127.4453
380.800762	-464.060908	602.328731	-424.057917	0.057088	0.879892	22219.76379
422.763712	-396.920187	633.610204	-373.702377	0.057088	-0.646033	22197.63787
459.385924	-339.697982	670.232415	-285.198699	-0.705875	0.116929	22218.23786
502.8748	-284.001702	689.306483	-224.16168	0.057088	0.879892	22221.28971
519.65998	-209.231354	693.121297	-124.976525	0.057088	0.116929	22211.3712
546.363676	-139.801745	667.180564	-38.761735	-1.468838	-0.646033	22208.31935
542.548862	-78.001763	646.58057	48.216017	-0.705875	0.116929	22189.24528
542.548862	-9.335117	637.425017	137.482657	-0.705875	0.116929	22183.14158
486.852582	48.650051	526.79542	174.867831	-1.468838	0.116929	22190.00824
492.956284	131.050027	540.52875	251.927067	-0.705875	-0.646033	22206.03046
457.859998	205.057412	512.299128	370.949254	-0.705875	1.642855	22192.29713
467.778514	263.805543	466.521364	460.978857	0.057088	0.116929	22225.86749
425.052601	333.235152	396.328792	520.489951	-0.705875	-1.408996	22206.79342
401.400756	379.012916	300.95845	550.245498	0.057088	0.879892	22216.71194
338.837811	430.894382	221.610326	609.756591	0.057088	-0.646033	22224.34156
298.400786	472.857333	156.758493	654.00843	0.820051	0.116929	22230.44527
253.385985	515.583246	72.832592	676.134349	0.057088	0.116929	22231.97119
202.267481	543.812867	-28.641452	668.504722	0.820051	0.879892	22244.17859
117.578618	568.990638	-115.619204	637.986212	0.820051	0.116929	22244.17859
70.274928	554.494346	-154.530304	691.393604	0.820051	0.116929	22224.34156
-3.732458	540.761017	-169.789558	731.067666	1.583013	0.879892	22231.97119
-54.087998	527.79065	-251.426571	725.726927	-0.705875	1.642855	25.940733
-83.080582	541.523979	-336.878398	679.1862	0.820051	0.116929	14.496292
-145.643527	513.294358	-394.863566	638.749175	0.057088	0.116929	9.918516
-232.621279	493.457327	-439.878367	609.756591	-0.705875	0.116929	21482.74178
-280.687931	471.331407	-524.567231	526.593653	0.057088	-2.171959	22190.00824
-340.961987	429.368457	-574.159809	464.030708	-0.705875	-0.646033	22198.40083
-381.399012	372.909214	-632.90794	373.238143	-0.705875	-0.646033	22198.40083
-441.673068	327.13145	-609.256095	268.712248	-1.468838	0.879892	22193.82305
-466.087876	237.86481	-679.448667	206.912266	0.057088	0.879892	22191.53417
-525.59897	190.56112	-696.233847	100.860446	-1.468838	-0.646033	22202.97861
-531.702671	141.731505	-651.219045	71.867862	0.057088	0.879892	22215.94897
-567.56192	70.775971	-613.070909	-53.258027	0.057088	0.116929	22191.53417
-577.480436	11.264877	-625.278312	-123.450599	0.057088	-0.646033	22211.3712
-548.487852	-52.823993	-587.893138	-235.606121	0.057088	1.642855	22211.3712
-552.302665	-126.068416	-565.767219	-327.924613	0.057088	-0.646033	22179.32676
-522.547119	-181.001733	-502.441312	-394.302371	0.057088	-0.646033	22221.28971
-488.213795	-245.090603	-451.322808	-458.391241	0.057088	0.116929	22253.33415
-469.90269	-316.8091	-393.33764	-527.057887	0.057088	-0.646033	22228.15638
-402.761969	-351.905386	-371.974684	-620.139341	0.820051	1.642855	22238.83786
-364.613832	-417.520181	-258.293236	-630.820819	1.583013	1.642855	22242.65267
-308.917552	-459.483132	-176.656223	-682.702285	0.820051	-0.646033	22224.34156
-251.695347	-504.497933	-104.174763	-708.643018	0.057088	-0.646033	22215.18601
-198.287955	-554.090511	19.4252	-714.74672	0.057088	1.642855	22229.6823
-114.362054	-599.105312	88.854809	-723.13931	-0.705875	0.116929	22219.76379
-37.302818	-586.134946	194.143667	-686.517099	-0.705875	-0.646033	22221.28971
28.311977	-594.527536	259.758462	-687.280062	0.057088	0.116929	22228.15638
101.5564	-593.764573	326.899183	-653.709701	-1.468838	0.879892	22205.2675
175.563786	-568.586803	405.484345	-637.687484	-0.705875	-1.408996	22197.63787
218.289699	-538.068293	408.536196	-646.843037	-1.468838	-1.408996	22208.31935
290.771159	-515.179411	527.558383	-537.739365	-0.705875	0.879892	22206.79342
350.282252	-482.372014	532.899122	-514.850483	-0.705875	0.116929	22204.50453
411.319271	-421.334995	615.299098	-380.569041	0.057088	0.879892	22221.28971
467.015551	-370.979454	658.025011	-324.872762	0.820051	1.642855	22220.52675
496.008135	-305.364659	680.913893	-256.206115	0.057088	0.879892	22213.66009
529.578496	-239.749863	694.647222	-182.19873	0.057088	-1.408996	22205.2675
526.526645	-162.690627	685.49167	-98.272829	0.057088	0.116929	22201.45268
539.497011	-81.816577	682.439819	16.934544	0.820051	1.642855	22212.13416
525.000719	-19.253632	655.736123	97.808595	1.583013	2.405818	22224.34156
501.348874	46.361163	595.462067	157.319688	0.057088	-0.646033	22216.71194
517.371092	114.264847	533.662085	207.675229	0.057088	0.116929	22205.2675
486.852582	192.087046	485.595433	313.727049	1.583013	0.879892	22215.18601
462.437775	240.916661	477.965805	423.593683	0.057088	-1.408996	22230.44527
410.556309	298.901829	391.751016	486.91959	-0.705875	1.642855	22130.49715
399.87483	341.627742	346.736214	551.771423	0.057088	0.116929	22216.71194
366.30447	405.716612	300.95845	563.978827	0.057088	-0.646033	22231.97119
304.504488	451.494376	171.254785	627.304734	-0.705875	-0.646033	22224.34156
243.467469	494.983252	117.847393	674.608424	-0.705875	0.116929	22217.4749
199.978593	533.894352	52.232598	705.889896	-1.468838	0.879892	22208.31935
119.104543	549.916569	-75.945142	621.201032	0.057088	0.879892	22206.79342
70.274928	559.835085	-118.671055	660.875094	-0.705875	0.879892	22201.45268
49.674934	550.679532	-180.471037	699.023231	-1.468838	0.116929	22213.66009
-6.021346	542.286942	-256.004348	699.786194	0.820051	0.116929	102.999969
-80.791694	515.583246	-313.989516	686.052865	0.057088	0.879892	14.496292
-149.45834	511.00547	-362.056168	657.823243	0.057088	0.879892	12.207404
-200.576844	501.086954	-436.063554	604.415852	0.057088	-0.646033	17573.32072
-256.273123	486.590662	-484.130206	556.349199	-0.705875	0.116929	22126.68233
-296.710148	462.175855	-565.004256	465.556634	0.057088	0.116929	22200.68972
-347.065689	397.324022	-587.893138	377.052956	0.820051	0.879892	22243.41563
-389.791602	343.153668	-612.307946	360.267776	0.820051	0.879892	22225.10453
-448.539733	292.798127	-613.833871	246.586328	1.583013	1.642855	22216.71194
-475.243429	241.679624	-669.530151	107.72711	0.820051	-0.646033	22221.28971
-527.887858	160.042611	-664.952375	85.601191	0.057088	0.116929	22212.13416
-543.147112	102.820406	-641.30053	3.201215	0.057088	0.116929	22198.40083
-559.932293	30.338946	-616.12276	-102.850605	0.057088	0.116929	22217.4749
-559.932293	-41.379552	-586.367213	-195.169096	0.057088	-0.646033	22209.84527
-576.717473	-88.683241	-549.745001	-295.880178	0.820051	0.879892	22207.55638
-536.280448	-162.690627	-534.485747	-369.1246	-1.468838	2.405818	22217.4749
-514.154528	-240.512826	-487.182057	-427.872731	-0.705875	0.116929	22206.79342
-485.161944	-298.497994	-436.826516	-520.191222	-0.705875	-1.408996	22195.34898
-463.036025	-330.542429	-402.493193	-585.806018	0.820051	-0.646033	22208.31935
-396.658267	-409.127591	-309.411739	-711.694869	-0.705875	0.116929	22220.52675
-331.043472	-454.142392	-265.922863	-697.96154	0.057088	0.879892	22207.55638
-257.036086	-493.053492	-162.922894	-743.739304	1.583013	0.879892	22227.39341
-188.36944	-528.149778	-47.715521	-697.198577	-0.705875	1.642855	22229.6823
-130.384272	-573.927542	46.891859	-742.976341	-0.705875	0.879892	22212.89712
-65.532439	-594.527536	139.973313	-704.065242	0.820051	0.116929	22224.34156
19.156425	-589.186797	240.684394	-688.043024	0.057088	0.116929	22229.6823
89.348996	-580.031244	294.854748	-678.124509	0.057088	0.879892	22231.20823
138.178612	-570.875691	392.513979	-639.213409	0.820051	-0.646033	22243.41563
193.874891	-553.327548	429.13619	-644.554148	1.583013	0.879892	22243.41563
273.223016	-518.994225	496.276911	-572.835651	-0.705875	0.116929	22222.81564
336.548923	-490.001641	523.743569	-505.69493	0.057088	-0.646033	22228.15638
386.904464	-443.460914	588.595402	-408.798663	0.820051	2.405818	22226.63045
434.208153	-395.394262	639.713905	-356.154234	0.057088	0.116929	22202.97861
463.200737	-353.431311	690.069446	-275.280184	0.057088	-0.646033	22214.42305
517.371092	-261.11282	670.232415	-192.117245	0.820051	0.879892	22223.5786
500.585912	-209.994317	682.439819	-86.065425	0.057088	-0.646033	22206.03046
538.734048	-110.809161	688.543521	-36.472847	0.057088	0.879892	22208.31935
534.919235	-65.031397	656.499086	88.653042	-2.2318	-0.646033	22190.7712
522.711831	23.472281	655.736123	165.712278	-0.705875	0.116929	22195.34898
483.037769	76.11671	535.950973	142.060433	-1.468838	0.116929	22172.4601
474.645179	168.435201	487.121358	276.341875	0.057088	0.116929	22198.40083
482.274806	219.553704	469.573215	348.823335	-0.705875	0.879892	22227.39341
454.045185	283.642574	430.662116	433.512199	0.057088	1.642855	22212.13416
431.919265	342.390705	367.336208	528.119578	0.057088	0.116929	22225.86749
373.171135	411.057351	292.56586	572.371417	0.820051	0.879892	22231.20823
346.467439	449.205488	233.054767	615.09733	0.820051	0.116929	22214.42305
289.245233	492.694364	126.239983	664.689908	-0.705875	-1.408996	22220.52675
228.971177	517.872134	55.284449	724.201002	-0.705875	0.879892	22253.33415
185.482301	549.153607	-33.982191	700.549157	1.583013	1.642855	22235.02304
116.052692	565.175824	-64.500701	693.682492	0.820051	0.879892	22232.73415
55.778636	559.835085	-129.352533	719.623225	0.820051	-1.408996	22241.12674
3.89717	539.235091	-215.567323	721.912113	0.057088	0.879892	8153.782769
-59.428737	527.79065	-337.641361	631.88251	0.057088	1.642855	19.837031
-109.784278	528.553613	-348.322839	679.949163	0.057088	0.879892	14.496292
-169.295371	504.901768	-395.626529	644.089914	-0.705875	-1.408996	10.681478
-243.302757	491.931401	-481.841318	577.712156	-0.705875	0.879892	22069.46013
-295.947186	449.968451	-526.093157	513.623286	0.057088	0.879892	22199.92676
-341.72495	414.109202	-577.21166	439.615901	-1.468838	-1.408996	22193.82305
-401.236043	347.731444	-619.937573	367.134441	-0.705875	0.879892	22191.53417
-437.095292	288.983313	-645.115344	245.823366	0.820051	0.879892	22171.69713
-479.058243	237.86481	-687.841257	192.415974	0.057088	0.879892	22202.21564
-522.547119	186.746307	-661.137561	78.734526	-1.468838	0.116929	22187.71935
-546.198963	125.709288	-655.796822	3.201215	0.057088	0.879892	22209.08231
-566.035995	64.672269	-603.915356	-54.02099	-1.468838	-0.646033	22215.18601
-564.510069	1.346362	-604.678318	-131.843189	0.057088	-2.171959	22199.16379
-567.56192	-74.186949	-568.056107	-243.235749	0.057088	1.642855	22204.50453
-575.191547	-133.698043	-542.878337	-333.265352	0.057088	0.879892	22196.11194
-526.361932	-200.075801	-495.574647	-395.828296	0.820051	-0.646033	22231.97119
-480.584168	-270.268373	-448.270957	-466.783831	0.820051	-0.646033	22239.60082
-456.16936	-321.386876	-400.204305	-555.287508	0.057088	0.116929	22242.65267
-421.073075	-380.135007	-288.811745	-597.250459	0.820051	-1.408996	22228.15638
-355.458279	-424.386846	-291.863596	-654.472664	0.057088	0.879892	22230.44527
-302.050888	-474.742386	-157.582155	-695.672652	0.820051	1.642855	22231.20823
-231.858316	-511.364598	-87.389583	-753.65782	0.057088	-1.408996	22219.76379
-154.799079	-555.616436	0.351132	-731.5319	0.057088	0.116929	22217.4749
-92.999098	-570.875691	120.136282	-736.87264	-0.705875	-0.646033	22225.10453
-42.643557	-598.34235	203.29922	-682.702285	0.057088	-0.646033	22226.63045
40.519381	-606.73494	265.099202	-687.280062	0.057088	-0.646033	22215.94897
124.445282	-586.134946	350.551028	-648.368962	-2.2318	-0.646033	22202.97861
189.297115	-580.794207	411.588047	-636.161558	-1.468838	0.116929	22213.66009
241.941544	-547.986809	473.388029	-575.887502	-0.705875	-2.171959	22199.92676
302.2156	-505.260896	534.425048	-541.554179	-0.705875	0.116929	22206.03046
360.963731	-483.134976	529.847271	-538.502328	0.820051	0.116929	22225.10453
395.297054	-405.312777	620.639837	-391.25052	-0.705875	-1.408996	22185.43046
457.859998	-358.77205	668.706489	-321.057948	0.057088	-0.646033	22214.42305
486.852582	-284.764665	697.699073	-224.924643	0.057088	0.879892	22229.6823
544.074788	-232.120236	696.173148	-126.50245	-0.705875	1.642855	22201.45268
523.474794	-140.564708	667.943527	-81.487649	1.583013	0.116929	22203.74157
537.208123	-74.186949	650.395384	65.76416	0.057088	-1.408996	22231.97119
536.44516	-0.942527	637.425017	125.275253	1.583013	1.642855	22215.94897
520.422943	63.909306	601.565769	190.890049	0.057088	0.879892	22195.34898
480.74888	137.153729	567.995408	264.897434	0.820051	-0.646033	22215.94897
467.778514	189.035195	484.83247	349.586298	0.057088	0.116929	22227.39341
425.815563	247.020363	436.765817	424.356646	0.057088	0.116929	22215.94897
416.660011	333.235152	410.825084	496.838106	-1.468838	-1.408996	22222.81564
396.060017	383.590693	344.447326	573.13438	0.820051	0.879892	22230.44527
354.097066	442.338823	268.914015	608.993628	0.057088	0.116929	22217.4749
312.134116	469.042519	166.677009	668.504722	0.057088	0.116929	22226.63045
229.73414	503.375842	72.069629	683.763977	-0.705875	-0.646033	22210.60823
175.563786	533.131389	4.928908	672.319535	-1.468838	-0.646033	22196.87491
129.023059	549.153607	-75.182179	666.215834	-0.705875	0.879892	22203.74157
78.667518	556.783234	-124.774757	719.623225	-0.705875	0.116929	22222.05268
20.68235	547.627681	-207.174733	723.438039	-0.705875	0.879892	22205.2675
-38.828743	543.049905	-318.567292	672.319535	0.057088	1.642855	61.037019
-80.791694	527.79065	-395.626529	642.563989	0.057088	-0.646033	14.496292
-157.85093	517.109172	-387.996901	653.245467	0.057088	1.642855	10.681478
-205.15462	489.642513	-433.774665	618.912144	0.057088	0.879892	20754.11237
-286.02867	475.909184	-510.833902	563.978827	0.820051	0.879892	22186.95639
-325.702732	436.998084	-554.322778	472.423298	0.820051	0.116929	22222.05268
-360.799018	393.509208	-602.38943	411.386279	0.057088	1.642855	22235.02304
-410.391596	336.287003	-610.019058	303.808534	1.583013	0.116929	22215.18601
-457.695286	279.064798	-648.930157	202.33449	0.820051	0.879892	22215.18601
-499.658236	218.790742	-653.507934	151.215986	0.057088	0.879892	22207.55638
-533.228597	141.731505	-640.537567	54.319719	0.820051	1.642855	22216.71194
-549.250814	93.664853	-626.041275	-25.028406	0.057088	-0.646033	22206.03046
-565.273032	25.761169	-593.233877	-105.139493	0.820051	0.879892	22209.84527
-586.635988	-44.431403	-585.60425	-215.76909	0.820051	0.879892	22215.18601
-550.013777	-129.120266	-577.21166	-279.094997	0.820051	0.116929	22205.2675
-547.724889	-176.423956	-493.285759	-378.280153	0.057088	1.642855	22214.42305
-509.576752	-253.483193	-474.21169	-448.472725	-0.705875	1.642855	22202.97861
-485.924907	-302.312808	-413.937634	-525.531961	-2.2318	-1.408996	22212.89712
-411.154559	-359.535013	-344.508025	-602.591198	0.057088	-0.646033	22198.40083
-371.480497	-412.942405	-284.233969	-659.05044	-0.705875	1.642855	22213.66009
-329.517546	-455.668318	-236.930279	-698.724503	-0.705875	0.879892	22226.63045
-257.036086	-506.023859	-147.663639	-739.924491	0.057088	0.116929	22214.42305
-191.421291	-554.090511	-101.122912	-746.791155	0.057088	0.879892	22223.5786
-118.176868	-575.453468	35.447418	-718.561534	0.057088	-0.646033	22229.6823
-42.643557	-569.349766	162.862195	-702.539316	-1.468838	0.116929	22218.23786
13.052723	-591.475685	239.921431	-679.650434	0.057088	0.879892	22220.52675
90.111959	-586.134946	321.558444	-667.44303	1.583013	0.879892	22251.80822
169.460084	-589.186797	379.543612	-627.768968	0.057088	0.879892	22243.41563
244.230432	-542.64607	474.913954	-616.324527	0.057088	-0.646033	22229.6823
305.267451	-509.838672	522.980607	-562.154173	0.820051	0.879892	22235.786
342.652625	-477.031275	540.52875	-520.954185	0.057088	-0.646033	22229.6823
386.141501	-409.127591	531.373197	-471.361607	0.820051	-0.646033	22190.00824
456.334073	-386.238709	667.180564	-349.287569	0.057088	0.879892	22215.94897
470.067402	-321.386876	684.728707	-250.865376	0.057088	-0.646033	22227.39341
512.793315	-238.986901	695.410185	-178.383916	0.057088	1.642855	22212.89712
520.422943	-179.475807	677.09908	-99.798754	-1.468838	0.116929	22204.50453
529.578496	-126.831378	650.395384	18.46047	-0.705875	-0.646033	22199.92676
526.526645	-55.875844	649.632421	116.1197	0.057088	-1.408996	22171.69713
516.608129	21.946355	645.054645	156.556725	-0.705875	-1.408996	22168.64528
494.48221	92.138927	571.810222	232.852999	-0.705875	1.642855	22199.16379
478.459992	155.464834	505.432464	300.756683	0.057088	0.116929	22197.63787
451.756296	234.812959	477.965805	382.393695	0.820051	-0.646033	22221.28971
417.422973	289.746276	452.788035	493.023292	0.820051	1.642855	22229.6823
402.926681	366.04255	313.165854	462.504783	0.057088	1.642855	22221.28971
376.985948	411.820314	303.247338	573.13438	0.057088	-0.646033	22219.00082
329.682259	452.257339	217.795512	642.563989	-0.705875	-0.646033	22227.39341
277.800792	500.323991	118.610356	673.845461	0.820051	0.879892	22243.41563
213.711923	533.894352	27.81779	699.023231	0.057088	-1.408996	22238.07489
156.489717	542.286942	-36.271079	691.393604	0.820051	0.116929	22240.36378
103.082326	549.916569	-80.522918	724.201002	0.820051	0.879892	22238.07489
48.149009	561.36101	-150.71549	747.852846	0.820051	0.879892	22226.63045
-11.362085	544.57583	-226.248801	716.571374	0.820051	-1.408996	1412.244026
-94.525023	532.368426	-313.989516	668.504722	-0.705875	0.116929	17.548143
-143.354638	518.635097	-394.863566	641.038063	-0.705875	1.642855	11.444441
-186.080552	507.190656	-406.308007	626.541771	0.057088	0.879892	7557.145909
-240.250906	475.909184	-487.94502	574.660305	0.057088	-0.646033	22160.25269
-305.102739	447.679563	-513.12279	515.149212	0.057088	-0.646033	22193.06009
-359.273093	397.324022	-581.789436	425.119609	-0.705875	0.116929	22195.34898
-408.865671	336.287003	-621.463499	335.090006	-0.705875	0.116929	22201.45268
-446.250845	282.116649	-652.744971	232.852999	0.820051	0.879892	22185.43046
-474.480466	230.235183	-671.056077	158.845614	-1.468838	0.116929	22193.82305
-515.680454	169.961126	-670.293114	76.445638	-0.705875	0.116929	22213.66009
-553.065628	96.716704	-670.293114	-15.10989	0.820051	0.879892	22186.95639
-560.695255	38.731536	-608.493132	-121.924674	0.057088	0.879892	22209.84527
-571.376734	-23.831409	-626.041275	-195.169096	0.820051	0.879892	22220.52675
-575.95451	-87.157316	-600.863505	-297.406103	-0.705875	0.116929	22203.74157
-545.436001	-156.586925	-524.567231	-350.050532	0.820051	0.116929	22216.71194
-521.784156	-232.120236	-497.100573	-412.613476	0.820051	0.116929	22251.04526
-483.636019	-286.29059	-407.833932	-498.065303	0.057088	0.879892	22249.51933
-444.724919	-356.483162	-372.737646	-591.146757	0.057088	0.116929	22230.44527
-407.339745	-383.949821	-298.730261	-633.87267	0.057088	-0.646033	22238.07489
-358.51013	-456.431281	-207.174733	-640.739335	0.820051	0.879892	22235.786
-307.391627	-482.372014	-179.708074	-713.220795	0.057088	0.879892	22212.89712
-220.413875	-526.623852	-84.337732	-709.405981	0.057088	0.116929	22222.81564
-124.28057	-570.112728	2.64002	-728.480049	0.820051	-0.646033	22230.44527
-79.265768	-580.031244	117.084431	-710.931907	-0.705875	-1.408996	22215.18601
-2.206532	-597.579387	220.0844	-690.331913	0.057088	0.879892	22225.10453
32.889754	-595.290499	309.35104	-677.361546	0.057088	0.879892	22211.3712
143.519351	-600.631238	362.758432	-695.672652	-1.468838	-1.408996	22193.06009
177.852674	-572.401617	426.847302	-652.946738	-0.705875	1.642855	22205.2675
264.830426	-520.520151	492.462097	-576.650465	-0.705875	0.879892	22221.28971
328.919296	-499.920157	515.350979	-538.502328	-2.2318	-2.171959	22201.45268
386.904464	-441.934989	602.328731	-475.939384	0.820051	0.879892	22207.55638
425.815563	-390.816485	630.558353	-379.806079	0.057088	0.116929	22213.66009
459.385924	-341.223907	668.706489	-311.139432	0.057088	0.116929	22215.94897
493.719247	-280.186888	669.469452	-260.783892	-0.705875	0.116929	22201.45268
538.734048	-206.942466	683.202781	-102.850605	0.057088	2.405818	22211.3712
538.734048	-129.120266	685.49167	-23.502481	0.057088	0.879892	22229.6823
528.815533	-59.690657	652.684272	85.601191	-0.705875	0.116929	22222.05268
543.311825	12.02784	629.79539	142.823396	0.057088	-0.646033	22209.84527
543.311825	88.324114	600.802806	220.645595	1.583013	1.642855	22213.66009
492.956284	146.309282	550.447265	293.127055	0.057088	0.116929	22204.50453
471.593328	214.212965	526.032458	371.712217	0.057088	-0.646033	22226.63045
458.622961	276.012947	487.121358	454.112193	-0.705875	0.879892	22223.5786
412.082234	332.472189	369.625097	502.178845	-0.705875	-1.408996	22214.42305
392.245203	389.694395	297.143637	547.956609	0.057088	0.116929	22223.5786
344.178551	442.338823	260.521425	625.015846	-0.705875	0.879892	22229.6823
283.904494	482.775848	152.943679	677.660275	-0.705875	-0.646033	22214.42305
217.526736	507.953619	52.232598	699.786194	-0.705875	0.879892	22202.97861
179.378599	539.235091	-12.619235	690.630641	-0.705875	0.116929	22211.3712
130.548984	546.864718	-70.604403	715.045449	-1.468838	0.116929	22200.68972
60.356412	548.390644	-136.219198	724.201002	-0.705875	-0.646033	22209.08231
0.845319	544.57583	-188.100664	719.623225	0.057088	0.116929	22225.10453
-35.01393	546.864718	-284.233969	690.630641	-0.705875	0.116929	22.888882
-116.650943	510.242507	-365.108019	623.48992	0.057088	-1.408996	14.496292
-157.85093	497.27214	-432.24874	605.941777	0.057088	0.879892	10.681478
-234.147204	490.405476	-471.922802	591.445485	0.057088	1.642855	21758.17133
-274.584229	467.516594	-519.989455	505.993659	-0.705875	-1.408996	22189.24528
-311.969403	424.027718	-562.715368	455.638118	0.057088	0.116929	22237.31193
-387.502714	382.82773	-571.107958	393.838137	0.057088	2.405818	22237.31193
-412.680484	301.190717	-602.38943	293.127055	0.820051	1.642855	22225.10453
-482.873056	263.805543	-677.922741	178.682645	0.057088	0.879892	22220.52675
-482.873056	190.56112	-676.396816	127.564141	0.057088	0.116929	22212.13416
-536.280448	131.050027	-658.08571	57.37157	0.057088	0.879892	22186.19343
-555.354516	76.11671	-600.100542	-57.072841	-0.705875	0.116929	22209.84527
-571.376734	-3.994378	-623.752387	-144.050593	-0.705875	0.116929	22215.94897
-548.487852	-50.535105	-578.737585	-229.50242	0.057088	0.879892	22205.2675
-553.065628	-123.016565	-580.263511	-381.332004	0.057088	0.116929	22217.4749
-526.361932	-200.838764	-507.019088	-391.25052	-1.468838	-1.408996	22207.55638
-492.028609	-278.660963	-449.03392	-456.865315	-1.468838	0.116929	22191.53417
-464.561951	-327.490578	-406.308007	-527.82085	-0.705875	0.879892	22205.2675
-399.710118	-368.690566	-344.508025	-606.406012	-1.468838	-0.646033	22218.23786
-366.90272	-429.727585	-243.796944	-635.398596	0.820051	0.116929	22209.84527
-298.999037	-479.320163	-194.204366	-690.331913	0.820051	0.116929	22221.28971
-257.036086	-538.831256	-172.841409	-809.3541	0.057088	-0.646033	22226.63045
-180.739812	-547.986809	-38.559968	-759.761522	0.057088	0.116929	22224.34156
-109.784278	-579.268281	83.51407	-726.954124	0.820051	-1.408996	22218.23786
-41.880594	-581.557169	186.51404	-697.96154	0.057088	-1.408996	22224.34156
35.178642	-580.794207	256.706612	-676.598583	0.820051	0.879892	22246.46748
100.030475	-579.268281	329.188072	-646.080074	0.057088	0.879892	22239.60082
176.326748	-556.379399	402.432494	-605.643049	0.820051	2.405818	22241.12674
255.674873	-538.068293	505.432464	-608.6949	1.583013	0.116929	22240.36378
301.452637	-490.001641	494.750985	-525.531961	0.820051	0.116929	22223.5786
369.356321	-467.112759	578.676886	-452.287539	0.057088	0.879892	22222.81564
401.400756	-420.572032	613.01021	-391.25052	0.820051	0.116929	22201.45268
470.830365	-354.194274	676.336117	-310.37647	0.057088	0.116929	22206.03046
482.274806	-303.075771	683.965744	-241.709823	0.820051	1.642855	22219.76379
515.082204	-240.512826	666.417601	-161.598736	0.820051	0.116929	22209.84527
534.156272	-161.164701	674.047229	-59.361729	0.820051	-0.646033	22207.55638
531.104421	-103.179533	679.387968	51.267868	-0.705875	0.116929	22191.53417
532.630347	-29.935111	662.602788	128.327104	0.057088	2.405818	22205.2675
510.504427	42.546349	596.225029	201.571527	0.057088	0.116929	22166.3564
483.800731	107.398182	563.417632	245.060403	-0.705875	-2.171959	22187.71935
489.904433	190.56112	542.817638	343.482596	0.057088	1.642855	22227.39341
457.097036	254.64999	481.780619	417.489981	0.057088	0.116929	22223.5786
437.260004	310.34627	393.276941	482.341814	-0.705875	-0.646033	22221.28971
396.822979	369.857363	315.454742	531.171429	0.057088	0.879892	22228.15638
374.69706	421.73883	233.054767	564.74179	0.057088	0.116929	22226.63045
319.00078	474.383258	205.588108	660.875094	0.057088	0.116929	22219.00082
268.64524	517.872134	78.173331	691.393604	0.820051	-0.646033	22245.70452
222.867475	529.316575	31.632604	715.808411	2.345976	2.405818	22248.75637
139.704537	552.205458	-53.05626	704.36397	-0.705875	-0.646033	22229.6823
85.534183	546.864718	-72.130328	707.415821	0.820051	-1.408996	22236.54897
38.230493	555.257309	-162.922894	742.512107	0.057088	0.879892	22235.786
-6.784308	539.235091	-260.582124	685.289902	-0.705875	-0.646033	122.074038
-80.791694	538.472128	-327.722845	699.786194	-0.705875	-0.646033	16.022217
-125.043533	519.39806	-400.204305	656.297318	-0.705875	-0.646033	10.681478
-206.680546	508.716582	-425.382075	606.70474	0.057088	-0.646033	16813.40983
-263.139788	476.672147	-510.070939	547.193647	0.057088	-1.408996	22160.25269
-302.050888	438.52401	-536.011672	457.927006	0.057088	0.879892	22191.53417
-356.221242	375.961065	-585.60425	431.986273	0.057088	0.879892	22186.95639
-421.073075	330.946264	-614.596834	320.593714	-1.468838	-1.408996	22177.03787
-450.065659	275.249984	-655.796822	238.193738	0.057088	0.879892	22205.2675
-504.236013	223.368518	-669.530151	137.482657	0.057088	0.879892	22196.87491
-524.836007	144.020393	-661.137561	41.349352	0.057088	1.642855	22206.03046
-565.273032	85.272263	-642.826455	-32.658033	0.820051	-0.646033	22208.31935
-582.821175	41.783387	-655.796822	-129.554301	0.057088	0.116929	22206.79342
-537.043411	-43.66844	-648.167194	-226.450569	0.820051	0.116929	22193.82305
-563.747106	-92.498055	-595.522766	-352.33942	0.820051	-2.171959	22206.79342
-540.858224	-168.794329	-517.700566	-379.806079	0.820051	2.405818	22247.23045
-501.947125	-221.438758	-489.470945	-433.21347	0.820051	0.879892	22239.60082
-492.791572	-304.601696	-436.063554	-529.346775	0.820051	-1.408996	22240.36378
-467.613802	-347.327609	-340.693211	-556.050471	0.057088	-0.646033	22237.31193
-380.63605	-390.053523	-265.159901	-639.213409	-0.705875	0.879892	22223.5786
-329.517546	-467.875722	-203.359919	-672.020807	0.820051	0.879892	22228.91934
-277.63608	-499.157194	-137.745123	-754.420783	-0.705875	-0.646033	22226.63045
-194.473142	-533.490517	-43.137744	-710.168944	0.057088	0.116929	22212.89712
-115.88798	-562.483101	35.447418	-727.717087	0.057088	0.116929	22222.81564
-54.087998	-582.320132	136.921462	-715.509683	-0.705875	-1.408996	22228.91934
22.208276	-579.268281	252.128835	-695.672652	-0.705875	-0.646033	22214.42305
77.904555	-589.186797	294.091786	-672.78377	-1.468838	1.642855	22199.16379
138.178612	-581.557169	395.56583	-645.317111	-0.705875	-1.408996	22214.42305
207.608221	-544.934958	452.788035	-608.6949	0.057088	0.116929	22203.74157
256.437836	-528.912741	503.143576	-548.420844	0.057088	0.116929	22206.03046
336.548923	-499.920157	539.002824	-530.872701	0.057088	0.116929	22225.10453
388.430389	-427.438697	599.27688	-427.109768	1.583013	0.879892	22202.21564
450.230371	-380.89797	638.950943	-342.420905	0.057088	1.642855	22211.3712
482.274806	-322.149839	661.076862	-256.206115	0.820051	0.879892	22221.28971
515.082204	-270.268373	673.284266	-243.998712	0.820051	0.116929	22202.21564
520.422943	-192.446174	660.313899	-130.317264	-0.705875	-1.408996	22198.40083
542.548862	-118.438788	693.121297	-1.376561	0.820051	0.116929	22235.02304
537.208123	-39.853626	671.75834	97.808595	-0.705875	-0.646033	22229.6823
533.393309	25.761169	630.558353	164.186353	0.057088	-0.646033	22202.97861
499.822949	76.11671	603.854657	250.401142	0.057088	0.116929	22212.13416
499.822949	173.77594	554.262079	328.223341	0.057088	0.116929	22235.786
470.067402	224.894443	515.350979	393.838137	-0.705875	-1.408996	22209.84527
445.652595	290.509239	464.995439	469.371447	-0.705875	0.116929	22222.05268
422.763712	339.338854	378.780649	512.860323	0.057088	0.116929	22231.97119
385.378538	401.901798	298.669562	575.423268	0.057088	-0.646033	22212.89712
348.756327	453.783264	239.158469	639.512138	0.820051	0.116929	22223.5786
278.563755	490.405476	78.173331	670.030647	-1.468838	0.116929	22209.08231
219.815624	517.109172	34.684455	632.645473	-0.705875	0.116929	22200.68972
177.089711	528.553613	-25.589601	699.023231	0.057088	-0.646033	22201.45268
97.741587	552.205458	-76.708105	725.726927	-0.705875	0.879892	22219.00082
59.59345	550.679532	-159.10808	731.830629	-1.468838	0.879892	22215.94897
-3.732458	539.998054	-231.58954	718.860262	0.057088	0.879892	3880.42848
-48.747259	521.686948	-287.28582	702.075082	0.057088	0.879892	19.074068
-115.88798	517.109172	-379.604311	676.897312	-0.705875	-0.646033	11.444441
-170.821297	514.820283	-407.07097	619.675107	0.057088	-0.646033	772.881252
-244.828682	478.961035	-519.989455	560.926976	0.820051	0.879892	22089.29716
-280.687931	449.205488	-558.900554	464.030708	1.583013	1.642855	22227.39341
-341.72495	425.553643	-625.278312	387.734435	0.820051	-0.646033	22227.39341
-388.265677	372.146252	-619.937573	379.341845	1.583013	0.116929	22223.5786
-421.836037	286.694425	-658.848673	252.69003	0.820051	1.642855	22225.10453
-508.050827	232.524071	-670.293114	172.578943	-0.705875	0.116929	22208.31935
-515.680454	172.250015	-637.485716	93.993781	-0.705875	-0.646033	22210.60823
-530.176746	125.709288	-610.78202	22.275284	-0.705875	0.116929	22197.63787
-564.510069	60.857455	-621.463499	-76.909872	0.057088	0.879892	22190.7712
-562.221181	-14.675856	-606.967207	-158.546885	0.820051	-0.646033	22207.55638
-572.902659	-90.209167	-582.552399	-285.961662	-0.705875	1.642855	22197.63787
-554.591554	-145.142484	-545.167225	-344.709793	-0.705875	0.879892	22214.42305
-517.969342	-219.912832	-500.915386	-417.954216	0.057088	-0.646033	22198.40083
-483.636019	-275.609112	-475.737616	-535.450477	-1.468838	-0.646033	22211.3712
-435.569367	-329.779466	-364.345056	-562.917136	-0.705875	-0.646033	22205.2675
-408.102708	-390.816485	-331.537659	-623.191192	0.057088	-0.646033	22205.2675
-371.480497	-430.490548	-259.056199	-641.502297	0.820051	1.642855	22227.39341
-308.917552	-473.216461	-180.471037	-709.405981	-0.705875	-0.646033	22224.34156
-222.702763	-509.838672	-104.937726	-735.346714	0.057088	0.879892	22215.94897
-160.902781	-549.512735	-4.989607	-725.428199	1.583013	0.116929	22228.15638
-90.71021	-585.371983	126.239983	-731.5319	0.057088	0.116929	22228.91934
-15.939861	-590.712722	225.425139	-679.650434	0.057088	0.116929	22215.94897
67.223077	-577.742356	240.684394	-700.250428	0.057088	-1.408996	22247.99341
133.600835	-576.21643	372.676948	-658.287478	0.820051	0.116929	22248.75637
212.94896	-559.43125	431.425078	-597.250459	0.820051	0.116929	22228.15638
251.097097	-518.231262	490.936172	-552.99862	-0.705875	0.116929	22234.26008
309.845227	-497.631268	525.269495	-534.687514	0.820051	-0.646033	22232.73415
376.985948	-435.068324	577.913924	-469.835682	0.057088	0.116929	22190.00824
423.526675	-409.890554	635.136129	-359.206085	0.057088	0.879892	22212.89712
465.489626	-349.616497	667.943527	-310.37647	0.057088	0.879892	22212.89712
501.348874	-288.579479	680.15093	-233.317233	0.057088	1.642855	22203.74157
532.630347	-219.149869	690.832409	-146.339481	-0.705875	0.879892	22204.50453
527.289607	-157.349888	669.469452	-60.124692	-0.705875	0.116929	22196.87491
525.000719	-75.712875	653.447235	51.267868	-0.705875	0.116929	22189.24528
537.208123	-15.438819	576.387998	119.934514	0.057088	-0.646033	22178.5638
493.719247	48.650051	612.247247	206.912266	-0.705875	1.642855	22201.45268
507.452576	131.81299	561.891706	293.127055	-0.705875	-2.934921	22210.60823
480.74888	206.583338	526.79542	376.289994	0.057088	0.116929	22219.00082
448.704445	271.43517	483.306544	449.534416	0.057088	0.879892	22228.91934
425.052601	325.605525	368.862134	486.91959	0.057088	-0.646033	22230.44527
396.060017	397.324022	333.002885	563.215864	0.057088	-0.646033	22215.94897
367.067433	424.79068	251.365872	604.415852	0.057088	-0.646033	22223.5786
295.348935	488.116588	183.462189	644.089914	1.583013	0.116929	22247.23045
251.860059	514.820283	37.736306	639.512138	0.057088	0.879892	22238.07489
172.511935	526.264725	-50.004409	633.408436	0.820051	0.116929	22238.07489
125.208245	536.18324	-46.952558	713.519523	-0.705875	1.642855	22241.88971
74.852704	552.96842	-120.196981	740.223219	0.820051	-0.646033	22224.34156
13.815685	549.916569	-187.337701	716.571374	0.057088	-0.646033	22223.5786
-21.2806	550.679532	-256.004348	705.889896	0.057088	1.642855	29.755547
-91.473172	516.346209	-321.619143	692.156567	-1.468838	-0.646033	14.496292
-164.717595	510.242507	-384.182087	660.875094	0.820051	1.642855	11.444441
-244.828682	490.405476	-459.715398	571.608454	0.057088	0.116929	20488.60134
-295.184223	472.09437	-539.826486	521.252914	0.057088	-0.646033	22177.80084
-326.465695	430.894382	-568.81907	457.927006	-1.468838	-0.646033	22185.43046
-387.502714	362.990699	-633.670902	350.349261	-1.468838	1.642855	22197.63787
-440.910106	319.501823	-601.626468	282.445577	0.057088	-1.408996	22189.24528
-466.087876	260.753692	-662.663486	195.467825	-1.468838	-0.646033	22195.34898
-500.421199	192.087046	-637.485716	126.038216	-0.705875	-0.646033	22211.3712
-541.621187	134.86484	-654.270896	67.290085	0.057088	1.642855	22199.92676
-551.539703	86.798188	-621.463499	-21.213592	0.820051	0.879892	22204.50453
-568.324883	10.501914	-646.641269	-150.154295	0.057088	-0.646033	22206.03046
-560.695255	-40.616589	-579.500548	-233.317233	-0.705875	0.116929	22193.82305
-565.273032	-121.490639	-563.478331	-305.798693	-0.705875	0.116929	22214.42305
-541.621187	-194.735062	-518.463529	-370.650526	0.820051	0.116929	22248.75637
-494.317497	-235.93505	-504.7302	-471.361607	0.820051	3.16878	22253.33415
-468.376764	-300.786882	-432.24874	-559.102322	0.820051	0.116929	22230.44527
-415.732335	-358.009088	-323.145069	-569.7838	0.820051	0.116929	22234.26008
-365.376795	-410.653516	-246.848795	-617.850453	0.057088	1.642855	22238.83786
-319.599031	-464.823871	-195.730291	-655.235627	0.057088	1.642855	22208.31935
-261.613863	-489.238678	-92.730322	-717.035608	0.057088	0.116929	22221.28971
-188.36944	-538.068293	-15.671086	-718.561534	0.820051	-0.646033	22231.20823
-109.784278	-572.401617	67.491853	-730.005975	0.057088	0.116929	22217.4749
-39.591706	-593.764573	165.914046	-674.309695	0.057088	-0.646033	22216.71194
16.867536	-597.579387	239.921431	-702.539316	-0.705875	-2.171959	22208.31935
73.326779	-598.34235	292.56586	-682.702285	-1.468838	0.116929	22202.21564
177.089711	-586.897909	361.995469	-644.554148	-0.705875	0.116929	22200.68972
238.12673	-541.883107	459.6547	-596.487496	-0.705875	0.116929	22220.52675
287.719308	-520.520151	527.558383	-536.976402	-0.705875	0.116929	22211.3712
338.074849	-462.534983	564.180594	-480.51716	-0.705875	-2.171959	22209.08231
412.845197	-422.86092	635.899092	-388.961632	-0.705875	-1.408996	22210.60823
458.622961	-367.16464	664.891676	-325.635724	0.057088	-0.646033	22224.34156
479.985918	-302.312808	696.173148	-261.546854	-0.705875	0.879892	22199.16379
528.815533	-242.801714	673.284266	-183.724655	0.057088	1.642855	22197.63787
552.467378	-169.557292	647.343533	-101.32468	0.820051	0.116929	22225.10453
533.393309	-92.498055	648.869458	17.697507	0.057088	-1.408996	22215.94897
533.393309	-35.27585	632.847241	91.704893	0.820051	0.879892	22222.81564
524.237756	30.338946	616.825023	139.771545	0.820051	-0.646033	22222.81564
514.319241	105.872256	599.27688	255.741881	0.057088	0.879892	22205.2675
479.222955	172.250015	545.106526	343.482596	0.057088	1.642855	22225.10453
466.252588	226.420369	493.22506	415.201093	-0.705875	-2.171959	22225.86749
429.630377	296.612941	444.395445	480.815889	0.057088	-0.646033	22212.89712
409.793346	372.146252	345.973252	533.460317	0.057088	0.116929	22221.28971
361.726693	417.161053	281.121419	581.52697	-1.468838	-0.646033	22228.91934
319.763743	459.886966	198.721443	638.749175	0.820051	0.879892	22224.34156
260.252649	494.983252	104.877027	659.349169	0.057088	-0.646033	22199.92676
193.874891	531.605464	-63.737738	586.104746	0.057088	0.116929	22210.60823
157.25268	533.131389	-72.130328	602.126964	-0.705875	-1.408996	22206.79342
77.904555	556.020271	-88.152546	696.734343	0.057088	0.116929	22207.55638
49.674934	551.442495	-159.871043	744.038033	0.820051	1.642855	22225.86749
-16.702824	539.998054	-216.330285	698.260269	0.820051	-0.646033	65.614795
-76.213918	527.027687	-308.648777	694.445455	0.057088	-0.646033	15.259255
-144.117601	517.109172	-384.94505	667.741759	0.820051	1.642855	11.444441
-202.865732	514.057321	-424.619113	634.171399	0.057088	-1.408996	12262.33711
-258.562012	479.723998	-517.700566	529.645504	-0.705875	-1.408996	22146.51936
-291.369409	446.9166	-538.30056	492.26033	1.583013	0.879892	22229.6823
-353.932354	404.190687	-563.478331	447.245528	0.820051	0.116929	22235.02304
-408.102708	357.64996	-624.51535	329.749267	0.057088	0.116929	22170.17121
-446.250845	281.353686	-682.500518	221.408558	0.820051	0.116929	22219.00082
-478.29528	242.442586	-657.322747	184.786347	0.820051	-1.408996	22224.34156
-546.198963	156.99076	-642.063493	80.260452	-0.705875	0.116929	22190.7712
-568.324883	105.872256	-626.804238	14.645656	0.057088	-0.646033	22207.55638
-547.724889	56.279679	-630.619052	-100.561717	0.057088	-0.646033	22215.18601
-557.643404	-21.542521	-603.915356	-185.250581	0.057088	0.116929	22199.92676
-572.139696	-90.209167	-552.796852	-272.228333	0.057088	-0.646033	22219.00082
-563.747106	-168.031366	-536.011672	-357.680159	-1.468838	-0.646033	22207.55638
-514.154528	-224.490609	-510.070939	-425.583843	-1.468838	0.879892	22201.45268
-498.895274	-279.423926	-500.152424	-580.465278	-0.705875	0.116929	22202.21564
-454.643435	-351.905386	-370.448758	-581.991204	-1.468838	-0.646033	22216.71194
-398.184192	-400.735001	-262.871012	-617.850453	-0.705875	-0.646033	22217.4749
-327.228658	-441.172026	-206.41177	-640.739335	0.057088	-0.646033	22197.63787
-272.295341	-496.105343	-134.693273	-738.398565	-0.705875	0.116929	22225.86749
-202.865732	-527.386815	-49.241446	-732.294863	0.057088	0.879892	22228.15638
-137.250936	-563.246064	29.343716	-726.191161	-0.705875	0.879892	22215.94897
-54.850961	-589.186797	135.395536	-675.072658	0.820051	-0.646033	22223.5786
13.815685	-580.031244	224.662177	-691.857838	0.820051	0.879892	22247.23045
71.800853	-580.794207	317.74363	-681.17636	1.583013	0.879892	22237.31193
138.178612	-594.527536	362.758432	-656.761552	0.820051	0.879892	22240.36378
228.971177	-550.275697	436.765817	-606.406012	0.820051	2.405818	22241.88971
268.64524	-513.653486	472.625066	-578.17639	0.057088	1.642855	22221.28971
328.156333	-484.660902	540.52875	-497.30234	-0.705875	0.116929	22222.81564
365.541507	-465.586833	619.876874	-424.057917	0.057088	0.116929	22212.13416
437.260004	-384.712783	648.869458	-344.709793	0.057088	0.879892	22209.08231
471.593328	-329.779466	685.49167	-280.620923	0.820051	0.116929	22207.55638
515.082204	-269.50541	695.410185	-240.183898	0.057088	-0.646033	22202.97861
526.526645	-203.890615	689.306483	-121.161711	0.057088	0.879892	22212.13416
525.000719	-134.461006	671.75834	-33.420996	0.057088	0.879892	22187.71935
531.104421	-71.898061	610.721321	12.356768	-0.705875	-0.646033	22197.63787
525.763682	7.450063	519.928756	40.586389	0.057088	-0.646033	22179.32676
529.578496	79.931523	545.869489	180.20857	-0.705875	1.642855	22193.06009
496.008135	149.361132	528.321346	277.867801	0.057088	0.116929	22225.10453
479.985918	221.842592	539.002824	400.704801	0.820051	0.116929	22231.20823
452.519259	276.77591	458.128774	441.904789	1.583013	0.879892	22218.23786
434.971116	336.287003	384.121389	519.726988	-0.705875	-0.646033	22225.86749
387.667427	379.012916	314.69178	540.326982	-0.705875	-0.646033	22227.39341
357.91188	436.235122	254.417723	611.282517	-0.705875	0.879892	22212.89712
296.111898	496.509178	143.788126	651.719542	0.820051	0.116929	22244.94156
212.185997	527.79065	25.528902	656.297318	1.583013	2.405818	22249.51933
161.830456	549.153607	-64.500701	663.926945	0.057088	0.879892	22227.39341
105.371214	554.494346	-68.315514	725.726927	0.057088	0.116929	22232.73415
63.408263	547.627681	-151.478453	708.178784	0.057088	0.879892	22235.786
19.156425	554.494346	-201.071031	730.304704	-0.705875	0.879892	10846.27827
-41.880594	546.101756	-258.293236	701.312119	0.057088	0.879892	22.125919
-115.88798	525.501762	-346.033951	666.978796	-0.705875	-0.646033	11.444441
-160.139819	512.531395	-407.833932	646.378802	-0.705875	0.116929	11.444441
-241.013869	480.48696	-477.263541	585.341783	0.057088	1.642855	21913.05277
-286.791633	451.494376	-515.411678	522.015876	-1.468838	-1.408996	22182.37861
-340.199024	417.161053	-592.470915	445.719603	0.057088	0.116929	22195.34898
-405.050857	350.020332	-610.019058	354.164074	0.057088	0.879892	21971.03794
-430.99159	287.457388	-700.811623	269.47521	-0.705875	-0.646033	22197.63787
-476.006392	245.494437	-672.582002	167.238204	-0.705875	0.116929	22206.03046
-512.628603	192.850008	-655.796822	130.615992	-0.705875	-0.646033	22205.2675
-536.280448	123.420399	-639.011642	33.719725	0.057088	0.879892	22212.89712
-559.932293	70.775971	-600.100542	-51.732102	-0.705875	0.879892	22216.71194
-559.16933	10.501914	-613.070909	-137.946891	0.057088	-0.646033	22193.06009
-569.850808	-62.742508	-577.974623	-247.813525	0.820051	0.116929	22211.3712
-555.354516	-129.883229	-522.278343	-308.087581	0.820051	-0.646033	22245.70452
-523.310081	-193.972099	-501.678349	-387.435706	0.057088	-1.408996	22235.02304
-480.584168	-262.638745	-501.678349	-485.094936	1.583013	0.879892	22238.07489
-445.487882	-333.59428	-388.759864	-534.687514	0.820051	2.405818	22244.17859
-414.969373	-367.927603	-352.137653	-631.583782	0.057088	-1.408996	22223.5786
-360.036056	-429.727585	-242.271018	-652.183776	0.820051	-0.646033	22192.29713
-315.021254	-493.816455	-171.315484	-688.805987	0.057088	-0.646033	22225.10453
-257.036086	-530.438666	-64.500701	-704.065242	0.820051	1.642855	22215.94897
-171.58426	-554.090511	-8.804421	-700.250428	0.057088	1.642855	22222.81564
-101.391688	-580.031244	101.062213	-717.798571	0.057088	-1.408996	22228.15638
-9.073197	-599.105312	206.351071	-682.702285	0.820051	1.642855	22224.34156
45.86012	-599.105312	266.625127	-684.228211	-0.705875	0.116929	22198.40083
116.815655	-588.423834	330.713997	-710.168944	0.057088	0.116929	22212.13416
199.978593	-575.453468	358.943618	-644.554148	0.057088	2.405818	22215.18601
235.074879	-535.016443	426.847302	-633.87267	-0.705875	-1.408996	22201.45268
313.660041	-518.994225	506.958389	-575.124539	0.057088	-1.408996	22221.28971
360.200768	-465.586833	556.550967	-469.835682	-0.705875	0.116929	22210.60823
425.815563	-419.046107	649.632421	-372.939414	0.820051	0.879892	22211.3712
461.674812	-351.905386	671.75834	-309.613507	0.820051	-0.646033	22193.06009
492.193321	-307.653547	674.047229	-282.146848	0.057088	0.879892	22216.71194
518.134055	-221.438758	699.224999	-161.598736	0.820051	0.879892	22200.68972
542.548862	-170.320254	683.202781	-79.961723	0.820051	0.879892	22222.81564
554.756266	-87.157316	688.543521	58.134532	0.820051	-0.646033	22236.54897
507.452576	-16.201781	628.269464	50.504905	0.820051	2.405818	22189.24528
518.134055	61.620418	533.662085	161.134502	0.057088	0.116929	22209.84527
499.059986	117.316698	577.150961	251.164105	0.820051	-1.408996	22235.786
477.697029	169.198164	508.484315	319.067788	0.057088	2.405818	22214.42305
450.993334	252.361102	484.069507	444.95664	0.820051	0.116929	22219.76379
433.445191	308.820344	439.817668	514.386249	0.057088	0.116929	22230.44527
402.926681	362.990699	352.839916	547.956609	-0.705875	-0.646033	22223.5786
351.045215	422.501792	301.721413	618.149181	0.057088	0.116929	22219.76379
303.741525	459.886966	201.010332	655.534355	0.820051	0.879892	22204.50453
258.726724	505.664731	35.447418	628.067697	0.057088	0.879892	22210.60823
202.267481	527.79065	-50.767371	686.052865	0.057088	0.879892	22199.16379
141.993425	523.975836	-66.789589	689.867678	-0.705875	0.116929	22215.94897
66.460114	562.123973	-105.700689	698.260269	0.820051	-0.646033	22223.5786
26.023089	552.96842	-270.50064	640.275101	0.057088	1.642855	22219.00082
-26.62134	546.101756	-256.76731	714.282486	0.820051	0.879892	72.48146
-80.791694	527.027687	-307.122851	697.497306	0.057088	-0.646033	15.259255
-137.250936	513.294358	-384.182087	649.430653	0.057088	0.879892	11.444441
-199.050918	500.323991	-432.24874	623.48992	0.057088	1.642855	18869.59441
-256.273123	472.857333	-491.759833	561.689939	0.820051	0.116929	22211.3712
-315.021254	448.442525	-535.248709	489.971441	1.583013	0.879892	22221.28971
-344.776801	395.035134	-587.130176	406.04554	0.057088	-0.646033	22204.50453
-405.81382	336.287003	-613.833871	305.334459	1.583013	1.642855	22214.42305
-444.724919	271.43517	-665.715337	170.290055	0.820051	0.116929	22203.74157
-492.028609	212.68704	-635.959791	153.504874	-0.705875	-1.408996	22209.08231
-522.547119	145.546319	-648.930157	87.127116	0.057088	0.879892	22207.55638
-550.77674	86.035225	-623.752387	-6.7173	0.057088	0.879892	22208.31935
-575.191547	22.709318	-615.359797	-121.161711	0.057088	0.116929	22208.31935
-568.324883	-44.431403	-600.100542	-202.035761	0.057088	1.642855	22199.16379
-559.16933	-103.942496	-555.085741	-288.25055	-1.468838	-1.408996	22224.34156
-551.539703	-172.609142	-526.093157	-363.783861	0.057088	0.116929	22198.40083
-523.310081	-244.32764	-522.278343	-472.12457	-1.468838	-0.646033	22208.31935
-493.554535	-296.209106	-444.456144	-523.243073	-0.705875	-1.408996	22212.13416
-445.487882	-358.009088	-373.500609	-597.250459	-1.468838	-0.646033	22201.45268
-411.154559	-401.497964	-351.37469	-747.554118	0.057088	1.642855	22129.73418
-315.784217	-446.512765	-268.974714	-685.754136	-0.705875	0.879892	22228.15638
-260.8509	-496.105343	-134.693273	-730.768938	0.057088	0.116929	22215.94897
-187.606477	-528.149778	-22.53775	-697.96154	0.820051	1.642855	22225.86749
-111.310203	-579.268281	53.758523	-741.450416	0.057088	1.642855	22230.44527
-40.354669	-592.238648	175.069599	-696.435615	-0.705875	-0.646033	22211.3712
21.445313	-582.320132	222.373288	-684.228211	0.820051	0.116929	22244.94156
102.319363	-578.505319	320.795481	-690.331913	0.820051	1.642855	22247.23045
162.593419	-570.875691	378.780649	-640.739335	2.345976	0.879892	22234.26008
228.208215	-552.564585	427.610265	-597.250459	0.820051	0.116929	22231.97119
275.511904	-521.283113	480.254693	-607.931937	0.057088	0.116929	22233.49712
309.845227	-495.34238	524.506532	-523.243073	0.057088	0.116929	22198.40083
402.163719	-440.409063	614.536135	-405.746812	0.820051	0.116929	22211.3712
457.859998	-371.742417	664.891676	-349.287569	-0.705875	0.879892	22132.02307
460.911849	-342.749833	674.810191	-279.094997	0.057088	0.879892	22220.52675
494.48221	-248.142453	663.36575	-211.954277	0.057088	0.116929	22196.11194
527.289607	-196.260987	686.254632	-114.295046	-0.705875	-1.408996	22195.34898
525.763682	-119.201751	675.573154	-12.821002	-0.705875	0.879892	22186.95639
534.156272	-65.031397	661.839825	56.608607	0.057088	2.405818	22160.25269
529.578496	24.235244	564.180594	132.141918	0.057088	-1.408996	22191.53417
512.793315	90.613002	571.047259	216.067819	-0.705875	0.879892	22219.00082
499.822949	153.938909	510.01024	315.252975	0.057088	0.116929	22216.71194
473.119253	218.790742	484.83247	376.289994	-0.705875	-0.646033	22225.86749
438.78593	290.509239	436.002855	470.13441	0.057088	-0.646033	22229.6823
412.082234	352.30922	373.43991	551.00846	0.057088	-0.646033	22213.66009
393.008166	424.027718	315.454742	600.601038	-0.705875	-1.408996	22220.52675
335.78596	463.70178	236.86958	641.801026	0.057088	0.116929	22189.24528
291.534122	510.242507	135.395536	686.052865	0.057088	-0.646033	22234.26008
225.156364	525.501762	-1.937756	686.052865	0.057088	0.879892	22232.73415
152.674904	539.998054	-1.174794	708.941747	0.057088	0.116929	22238.07489
101.5564	550.679532	-84.337732	733.356554	0.820051	0.879892	22231.97119
31.363828	546.101756	-161.396968	741.749145	-0.705875	0.879892	22221.28971
-10.599122	545.338793	-233.115466	726.48989	-0.705875	-0.646033	1803.64391
-51.79911	533.131389	-281.945081	715.045449	0.057088	0.116929	19.074068
-128.095384	523.975836	-360.530243	679.1862	-0.705875	0.879892	12.207404
-190.658328	504.138805	-402.493193	627.304734	0.057088	0.116929	125.888852
-230.33239	494.22029	-489.470945	564.74179	0.057088	0.116929	22107.60826
-305.865701	436.235122	-518.463529	509.04551	-1.468838	0.116929	22177.80084
-353.932354	395.035134	-587.130176	424.356646	-0.705875	0.116929	22199.92676
-401.999006	343.153668	-633.670902	361.030739	-0.705875	0.116929	22146.51936
-437.095292	287.457388	-644.352381	227.51226	0.057088	0.116929	22188.48232
-488.213795	216.501853	-706.152362	142.060433	0.057088	2.405818	22206.79342
-502.710087	171.487052	-674.107928	54.319719	0.057088	0.879892	22204.50453
-542.38415	115.790772	-672.582002	-0.613598	0.057088	-1.408996	22212.13416
-578.243398	58.568567	-622.989424	-89.880239	0.057088	0.116929	22210.60823
-545.436001	-21.542521	-607.730169	-165.41355	0.820051	1.642855	22213.66009
-559.932293	-81.816577	-569.582033	-250.865376	0.057088	-2.171959	22211.3712
-551.539703	-143.616558	-525.330194	-346.235718	0.820051	3.16878	22245.70452
-529.413783	-207.705428	-486.419094	-417.954216	-0.705875	0.879892	22247.23045
-479.821205	-260.349857	-457.42651	-514.850483	0.057088	-2.171959	22227.39341
-456.932323	-329.779466	-383.419125	-552.235657	0.820051	0.116929	22231.20823
-394.369379	-390.816485	-292.626559	-609.457862	-0.705875	0.116929	22235.786
-332.569397	-442.697951	-284.233969	-702.539316	-1.468838	-0.646033	22208.31935
-292.895335	-485.423865	-166.737707	-698.724503	0.057088	0.879892	22217.4749
-224.991651	-513.653486	-46.189595	-740.687453	-2.2318	-1.408996	22226.63045
-155.562042	-547.986809	44.602971	-720.850422	-0.705875	0.879892	22227.39341
-63.243551	-570.112728	123.188133	-716.272646	0.057088	0.116929	22220.52675
10.000872	-593.764573	234.580692	-688.805987	-0.705875	0.879892	22206.79342
61.119375	-580.794207	281.121419	-699.487465	0.057088	0.879892	22209.08231
132.07491	-597.579387	352.076954	-681.17636	-1.468838	-2.171959	22198.40083
190.82304	-570.875691	432.188041	-586.56898	-0.705875	0.879892	22216.71194
251.097097	-548.749772	469.573215	-633.109707	-0.705875	0.116929	22218.23786
319.763743	-495.34238	487.121358	-586.56898	-0.705875	-1.408996	22203.74157
380.037799	-463.297945	609.195396	-446.183837	0.057088	-0.646033	22209.08231
409.793346	-405.312777	587.832439	-425.583843	0.057088	-0.646033	22134.31196
480.74888	-338.935019	672.521303	-295.117215	0.820051	0.879892	22199.16379
505.926651	-267.216522	674.810191	-214.243165	0.057088	0.116929	22202.21564
525.000719	-217.623944	693.88426	-122.687636	0.820051	-1.408996	22227.39341
528.05257	-142.090633	667.180564	-47.154325	1.583013	1.642855	22220.52675
553.23034	-77.2388	632.084278	53.556756	1.583013	0.116929	22205.2675
523.474794	-10.09808	651.921309	118.408589	0.820051	0.116929	22207.55638
516.608129	63.146343	619.876874	202.33449	0.057088	0.879892	22217.4749
500.585912	142.494468	580.965775	307.623347	0.820051	-0.646033	22222.81564
455.57111	208.872226	497.802836	385.445546	0.057088	0.879892	22228.15638
457.097036	258.464804	464.995439	440.378863	-0.705875	1.642855	22224.34156
425.052601	330.183301	387.17324	515.149212	-0.705875	0.879892	22218.23786
388.430389	394.272171	337.580662	574.660305	0.820051	0.116929	22227.39341
346.467439	432.420308	252.891798	623.48992	0.820051	0.879892	22116.00086
294.585973	459.124004	154.469605	664.689908	-0.705875	-0.646033	22197.63787
221.34155	512.531395	62.914076	660.112132	-1.468838	-0.646033	22205.2675
176.326748	536.946203	32.395567	694.445455	0.057088	0.116929	22214.42305
108.423065	542.286942	-47.715521	705.889896	-1.468838	0.116929	22203.74157
68.749002	553.731383	-156.056229	703.601008	0.057088	0.116929	22223.5786
-0.680607	539.235091	-196.493254	717.334337	0.057088	-1.408996	22231.97119
-38.065781	543.812867	-297.204335	670.030647	0.057088	1.642855	32.807398
-106.732427	529.316575	-333.826547	686.815827	-0.705875	2.405818	12.970367
-160.139819	508.716582	-406.308007	637.986212	0.820051	0.116929	11.444441
-222.702763	492.694364	-452.848734	587.630672	0.820051	-0.646033	21182.89743
-264.665714	474.383258	-504.7302	544.904758	1.583013	0.879892	22219.00082
-311.20644	430.894382	-541.352411	481.578851	0.057088	-0.646033	22236.54897
-376.821236	392.746246	-587.130176	408.334429	0.820051	0.879892	22112.18604
-427.176776	312.635158	-642.063493	290.838167	1.583013	0.879892	22211.3712
-491.265646	266.857394	-687.841257	193.941899	0.057088	-0.646033	22206.79342
-491.265646	186.746307	-632.90794	139.008582	0.057088	0.116929	22192.29713
-546.961926	127.998176	-640.537567	71.104899	-0.705875	-0.646033	22207.55638
-559.932293	82.983374	-612.307946	-50.206176	0.820051	1.642855	22221.28971
-575.191547	17.368579	-624.51535	-132.606152	-0.705875	-1.408996	22213.66009
-560.695255	-54.349918	-580.263511	-223.398718	0.820051	0.116929	22216.71194
-558.406367	-126.831378	-531.433896	-304.272768	-1.468838	-1.408996	22202.97861
-559.932293	-199.312838	-501.678349	-384.383855	-1.468838	-1.408996	22206.79342
-495.843423	-266.453559	-479.55243	-501.117154	-0.705875	0.879892	22199.92676
-485.924907	-310.705398	-436.826516	-544.60603	-0.705875	0.116929	22215.94897
-444.724919	-380.135007	-337.641361	-608.6949	0.820051	0.116929	22220.52675
-371.480497	-398.446113	-262.871012	-664.39118	0.057088	0.879892	22197.63787
-311.20644	-477.031275	-310.174702	-781.887441	0.820051	0.879892	22224.34156
-257.799049	-506.786821	-175.130298	-752.894857	0.820051	0.879892	22231.97119
-176.924999	-554.853474	-0.411831	-743.739304	-0.705875	0.116929	22215.18601
-102.154651	-564.009027	97.247399	-716.272646	1.583013	-1.408996	22222.05268
-17.465787	-582.320132	194.90663	-681.17636	0.820051	3.16878	22248.75637
29.07494	-574.690505	267.38809	-690.331913	0.057088	-1.408996	22235.786
107.660102	-575.453468	321.558444	-666.680068	-0.705875	-0.646033	22233.49712
180.904525	-573.927542	411.588047	-628.531931	0.057088	2.405818	22241.12674
249.571171	-538.831256	458.128774	-576.650465	0.820051	-0.646033	22221.28971
299.926712	-509.838672	513.825054	-561.39121	-0.705875	-0.646033	22215.94897
324.341519	-476.268312	559.602818	-481.280123	0.820051	0.879892	22197.63787
409.793346	-419.046107	623.691688	-391.25052	-0.705875	-2.171959	22215.18601
442.600744	-365.638715	644.291682	-330.213501	0.820051	1.642855	22207.55638
486.852582	-312.231323	680.15093	-261.546854	0.820051	0.116929	22212.89712
515.082204	-251.194304	696.936111	-172.280214	0.057088	0.116929	22222.81564
516.608129	-178.712844	678.625005	-84.5395	-0.705875	-0.646033	22185.43046
520.422943	-116.1499	655.736123	15.408619	-0.705875	-2.171959	22197.63787
519.65998	-35.27585	597.750955	63.475271	0.057088	1.642855	22171.69713
521.185905	37.968573	609.195396	163.42339	-0.705875	0.879892	22180.85269
513.556278	121.894474	584.780588	264.897434	-0.705875	-0.646033	22222.05268
485.326657	179.116679	521.454681	323.645565	-0.705875	-0.646033	22230.44527
432.682228	249.309251	425.321376	373.238143	-0.705875	-1.408996	22214.42305
441.837781	309.583307	403.95842	435.038124	0.057088	-1.408996	22223.5786
405.215569	366.04255	341.395475	553.297349	0.820051	0.879892	22231.20823
373.171135	423.264755	299.432525	606.70474	0.057088	0.879892	22215.18601
331.208184	472.09437	215.506624	652.482504	0.820051	0.879892	22243.41563
251.097097	490.405476	98.010362	664.689908	0.820051	0.116929	22247.23045
236.600805	536.18324	51.469635	704.36397	1.583013	0.879892	22234.26008
157.25268	547.627681	-10.330346	716.571374	0.820051	2.405818	22232.73415
81.719369	552.96842	-78.996993	732.593592	-0.705875	0.879892	22235.02304
41.282344	552.205458	-164.448819	699.023231	0.057088	0.116929	22220.52675
-12.125048	539.235091	-242.271018	731.067666	-0.705875	-0.646033	335.703604
-76.213918	535.420277	-293.389522	682.238051	0.057088	-0.646033	16.022217
-151.747228	512.531395	-378.078386	674.608424	0.057088	0.116929	11.444441
-206.680546	507.190656	-453.611697	587.630672	0.057088	0.116929	11235.38926
-270.769415	466.753631	-465.8191	563.215864	-0.705875	-0.646033	22148.04529
-321.124956	434.709196	-533.722784	484.630702	0.057088	0.116929	22196.11194
-325.702732	408.0055	-656.559785	388.497397	0.057088	2.405818	22008.42311
-405.050857	322.553674	-616.885722	301.519645	-0.705875	-0.646033	22197.63787
-456.16936	281.353686	-658.08571	233.615962	0.057088	0.879892	22204.50453
-495.08046	231.761108	-677.922741	161.134502	0.057088	0.879892	22199.16379
-512.628603	139.442617	-658.08571	53.556756	0.820051	3.16878	22205.2675
-544.673038	124.183362	-674.87089	-31.895071	0.057088	-0.646033	22216.71194
-580.532287	37.968573	-683.26348	-136.420966	0.057088	1.642855	22193.06009
-563.747106	-16.201781	-642.826455	-216.532053	0.057088	0.879892	22215.18601
-546.961926	-87.920279	-558.137592	-265.361668	1.583013	-0.646033	22246.46748
-530.176746	-151.246186	-519.226492	-344.709793	1.583013	0.116929	22235.786
-520.25823	-234.409124	-481.841318	-456.865315	0.057088	0.116929	22234.26008
-473.717503	-290.868367	-437.589479	-499.591228	0.057088	-0.646033	22238.83786
-445.487882	-332.831317	-323.908031	-581.228241	0.057088	-0.646033	22229.6823
-395.895304	-393.105373	-272.789528	-620.139341	-0.705875	0.116929	22190.00824
-337.147174	-472.453498	-230.063615	-687.280062	0.820051	0.116929	22225.10453
-285.265707	-502.972008	-133.93031	-720.087459	0.057088	0.116929	22222.05268
-209.732396	-537.305331	-30.167378	-720.087459	0.820051	0.116929	22220.52675
-130.384272	-550.275697	49.94371	-743.739304	-0.705875	0.879892	22227.39341
-65.532439	-596.053461	133.869611	-681.939323	-0.705875	0.116929	22228.91934
24.497164	-591.475685	213.217736	-696.435615	-0.705875	-2.934921	22196.11194
74.852704	-604.446052	307.062152	-688.043024	-0.705875	0.116929	22207.55638
134.363798	-584.60902	389.462128	-652.183776	-1.468838	-1.408996	22212.13416
222.104513	-560.957176	429.899153	-628.531931	-0.705875	-2.171959	22201.45268
277.03783	-521.283113	461.943588	-593.435645	0.057088	0.879892	22219.76379
333.497072	-490.764604	547.395414	-517.139371	-0.705875	-1.408996	22202.97861
374.69706	-438.883138	624.454651	-424.82088	-0.705875	0.116929	22204.50453
438.022967	-393.105373	674.047229	-363.783861	-0.705875	0.879892	22196.87491
473.882216	-322.149839	620.639837	-308.087581	-0.705875	-0.646033	22207.55638
510.504427	-267.216522	684.728707	-227.213531	0.820051	0.116929	22201.45268
524.237756	-193.209136	694.647222	-92.169127	0.057088	0.116929	22228.15638
525.763682	-124.54249	688.543521	-33.420996	0.057088	1.642855	22241.88971
515.082204	-67.320285	654.210197	53.556756	0.057088	-0.646033	22197.63787
532.630347	28.050057	659.550937	156.556725	0.820051	0.116929	22209.08231
512.793315	79.931523	623.691688	242.771515	0.820051	0.879892	22236.54897
492.193321	147.835207	557.31393	316.7789	0.820051	0.879892	22223.5786
471.593328	219.553704	518.40283	376.289994	0.820051	0.116929	22220.52675
457.097036	290.509239	439.054706	464.793671	-0.705875	-0.646033	22227.39341
415.897048	336.287003	367.336208	512.860323	-1.468838	0.879892	22229.6823
400.637793	399.61291	316.980668	580.764007	0.057088	0.879892	22218.23786
338.837811	442.338823	246.788096	624.252883	-1.468838	-0.646033	22203.74157
274.748941	483.538811	142.262201	663.926945	-0.705875	0.116929	22212.89712
241.941544	513.294358	51.469635	694.445455	0.057088	-0.646033	22198.40083
157.25268	553.731383	9.506685	701.312119	-2.2318	-2.171959	22215.18601
124.445282	549.916569	-46.189595	734.119517	-0.705875	-2.934921	22220.52675
73.326779	547.627681	-137.745123	695.208418	0.820051	0.879892	22213.66009
12.28976	558.309159	-213.278434	704.36397	0.057088	0.116929	13127.53685
-41.117632	546.101756	-317.804329	724.201002	0.820051	-0.646033	22.888882
-129.621309	523.975836	-368.15987	666.978796	0.820051	1.642855	12.207404
-170.821297	517.872134	-469.633914	563.215864	0.057088	-0.646033	12.207404
-235.67313	491.168439	-484.893169	589.91956	0.057088	-0.646033	21916.10462
-291.369409	461.412892	-513.12279	520.489951	0.820051	0.879892	22215.18601
-326.465695	424.027718	-555.848703	463.267746	0.820051	0.116929	22219.76379
-404.287894	373.672177	-593.99684	383.156658	0.057088	0.116929	22213.66009
-445.487882	293.56109	-650.456083	258.030769	0.820051	0.116929	22209.84527
-496.606386	256.938878	-657.322747	190.127086	0.057088	0.879892	22207.55638
-505.761938	188.272232	-648.930157	114.593775	0.057088	0.879892	22196.87491
-561.458218	118.842623	-638.248679	16.934544	0.057088	-0.646033	22211.3712
-541.621187	66.198194	-636.722753	-64.702468	0.820051	2.405818	22206.03046
-562.984144	1.346362	-625.278312	-161.598736	-0.705875	-0.646033	22206.79342
-569.087846	-66.557322	-572.633884	-244.761674	0.057088	0.116929	22226.63045
-568.324883	-131.409155	-535.248709	-337.080165	0.057088	0.116929	22196.11194
-512.628603	-213.046168	-513.885753	-431.687545	-0.705875	-0.646033	22209.08231
-495.843423	-267.979485	-468.870951	-510.272707	0.820051	0.879892	22215.18601
-455.406398	-334.357243	-381.893199	-549.946769	0.057088	1.642855	22203.74157
-405.050857	-387.764634	-295.67841	-614.035639	-0.705875	-0.646033	22209.84527
-353.932354	-428.964622	-259.056199	-673.546732	0.057088	-1.408996	22227.39341
-295.184223	-471.690535	-207.937695	-736.109677	-0.705875	-1.408996	22212.13416
-235.67313	-522.046076	-93.493285	-728.480049	0.057088	0.879892	22222.81564
-179.97685	-556.379399	-9.567384	-727.717087	-0.705875	0.879892	22230.44527
-102.917613	-584.60902	88.091847	-733.820789	0.057088	-1.408996	22212.89712
-15.939861	-587.660871	168.202934	-697.96154	0.820051	0.879892	22244.94156
61.882338	-592.238648	287.988084	-682.702285	0.820051	0.879892	22247.23045
114.526767	-576.979393	336.054736	-645.317111	0.820051	-0.646033	22232.73415
177.089711	-554.090511	407.010271	-597.250459	0.057088	0.879892	22229.6823
238.889693	-523.572001	480.254693	-586.56898	0.057088	2.405818	22232.73415
303.741525	-509.838672	539.765787	-559.865285	0.057088	-1.408996	22198.40083
373.171135	-462.534983	613.01021	-436.265321	0.820051	0.879892	22206.03046
410.556309	-415.231293	649.632421	-359.969048	-0.705875	0.116929	22202.97861
468.541477	-358.009088	665.654638	-298.169066	0.057088	-0.646033	22214.42305
491.430359	-292.394292	667.180564	-249.339451	-0.705875	-2.171959	22200.68972
520.422943	-229.068385	690.832409	-168.465401	-0.705875	-2.171959	22196.11194
525.763682	-155.823962	680.913893	-60.124692	0.057088	3.16878	22201.45268
528.05257	-85.63139	685.49167	39.823427	-0.705875	0.116929	22175.51195
542.548862	-11.624005	606.143545	135.956731	-0.705875	0.879892	22200.68972
522.711831	34.153759	590.88429	176.393757	-1.468838	0.879892	22218.23786
497.534061	121.894474	589.358365	290.838167	0.057088	0.116929	22215.18601
467.015551	192.850008	537.476899	357.978888	0.057088	0.116929	22225.86749
449.467408	255.412953	450.499147	415.201093	0.820051	0.879892	22232.73415
430.39334	302.716643	391.751016	463.267746	0.820051	0.879892	22212.13416
386.141501	375.961065	326.899183	541.852907	0.820051	0.879892	22224.34156
357.148917	434.709196	280.358456	580.764007	0.820051	0.879892	22245.70452
306.793376	483.538811	179.647375	639.512138	1.583013	-0.646033	22237.31193
270.171165	507.190656	69.017778	666.215834	1.583013	2.405818	22236.54897
195.400817	531.605464	27.81779	707.415821	0.057088	2.405818	22240.36378
127.497133	560.598048	-39.32293	696.734343	0.820051	2.405818	22236.54897
72.563816	533.131389	-86.62662	707.415821	-0.705875	0.116929	22219.76379
29.07494	556.020271	-171.315484	715.045449	-0.705875	0.116929	22225.10453
-33.488004	540.761017	-259.819161	717.334337	0.057088	1.642855	83.162938
-88.421321	539.235091	-317.804329	691.393604	0.057088	0.116929	13.733329
-148.695378	506.427693	-420.041336	604.415852	0.820051	0.116929	12.207404
-217.362024	493.457327	-458.189473	596.023262	0.057088	0.116929	20219.27549
-282.213856	461.412892	-535.248709	547.956609	0.057088	0.116929	22166.3564
-341.72495	431.657345	-573.396846	439.615901	0.057088	0.116929	22196.11194
-362.324944	391.983283	-606.204244	399.941838	0.057088	0.879892	22177.03787
-428.702702	333.998115	-615.359797	303.808534	0.057088	1.642855	22191.53417
-440.910106	269.146282	-662.663486	216.830782	0.820051	1.642855	22206.03046
-488.976758	208.872226	-625.278312	182.497458	-0.705875	-1.408996	22201.45268
-530.939709	151.650021	-659.611636	75.682675	0.057088	0.879892	22202.97861
-541.621187	92.138927	-658.848673	-86.828388	-1.468838	0.879892	22199.16379
-575.95451	32.627834	-626.041275	-99.798754	0.820051	-1.408996	22196.11194
-572.139696	-48.246216	-575.685734	-217.295016	0.057088	3.16878	22212.89712
-535.517485	-103.942496	-555.085741	-308.850544	1.583013	-0.646033	22245.70452
-506.524901	-168.031366	-528.382045	-388.198669	0.820051	0.116929	22251.04526
-496.606386	-228.305422	-466.582063	-430.161619	1.583013	1.642855	22233.49712
-469.139727	-300.02392	-407.833932	-524.768999	0.057088	-0.646033	22229.6823
-421.073075	-351.142423	-320.093218	-580.465278	-0.705875	-0.646033	22235.02304
-374.532348	-408.364628	-301.782112	-668.205993	0.057088	1.642855	22218.23786
-311.969403	-463.297945	-204.885844	-669.731919	-0.705875	-1.408996	22216.71194
-265.428676	-507.549784	-109.515502	-717.798571	0.820051	2.405818	22229.6823
-193.710179	-541.883107	-8.041458	-702.539316	0.820051	0.116929	22229.6823
-121.991682	-566.297915	63.677039	-735.346714	0.057088	-0.646033	22217.4749
-44.932445	-604.446052	155.232567	-696.435615	0.057088	1.642855	22206.79342
19.156425	-593.764573	241.447357	-726.954124	-1.468838	0.879892	22209.84527
84.008257	-598.34235	320.032519	-661.339329	-0.705875	0.116929	22200.68972
158.778605	-574.690505	393.276941	-636.924521	0.057088	0.116929	22216.71194
219.815624	-541.120144	463.469513	-622.428229	-1.468838	-2.171959	22216.71194
286.193383	-522.809039	458.891737	-580.465278	0.057088	-0.646033	22207.55638
359.437805	-473.216461	571.047259	-475.939384	0.057088	0.879892	22208.31935
407.504458	-428.201659	619.113912	-395.065333	-0.705875	0.879892	22224.34156
440.311855	-377.083156	650.395384	-335.55424	0.057088	0.879892	22193.06009
490.667396	-326.727615	651.158346	-270.702407	0.057088	0.116929	22190.7712
527.289607	-245.090603	656.499086	-215.006128	0.820051	0.116929	22224.34156
533.393309	-174.135068	673.284266	-102.850605	0.820051	0.116929	22222.05268
513.556278	-110.809161	605.380582	-31.895071	0.057088	-0.646033	22219.76379
527.289607	-37.564738	658.787974	90.178967	0.820051	0.879892	22215.18601
525.763682	18.894504	653.447235	182.497458	0.057088	-0.646033	22227.39341
501.348874	89.087076	603.854657	259.556695	-0.705875	-0.646033	22220.52675
475.408141	164.620387	541.291712	312.964086	-0.705875	-0.646033	22223.5786
463.200737	221.842592	494.750985	409.860354	0.057088	0.879892	22226.63045
443.363706	287.457388	441.343594	485.393665	-1.468838	-2.171959	22216.71194
406.741495	343.153668	377.254724	520.489951	0.820051	0.879892	22226.63045
357.91188	417.924016	279.595494	572.371417	-0.705875	-2.171959	22223.5786
305.267451	434.709196	191.854779	594.497336	-0.705875	-1.408996	22195.34898
264.067463	497.27214	56.810374	596.023262	-0.705875	0.879892	22208.31935
206.845258	532.368426	36.210381	665.452871	-0.705875	1.642855	22213.66009
153.437866	541.523979	-6.515533	702.075082	-0.705875	2.405818	22204.50453
104.608251	542.286942	-60.685887	718.0973	-0.705875	-1.408996	22221.28971
57.304561	538.472128	-172.078447	721.149151	0.820051	0.116929	22232.73415
-4.49542	561.36101	-224.722875	689.867678	-0.705875	0.879892	861.38493
-61.717626	532.368426	-305.596926	686.815827	-0.705875	0.116929	15.259255
-129.621309	517.109172	-388.759864	646.378802	-0.705875	0.879892	12.207404
-179.213887	517.109172	-461.241324	584.578821	0.820051	0.116929	4255.806146
-250.932384	485.064737	-494.811684	545.667721	0.820051	-0.646033	22160.25269
-305.865701	451.494376	-513.12279	518.201063	0.820051	0.879892	22228.91934
-331.806434	416.39809	-572.633884	440.378863	0.820051	0.116929	22183.14158
-395.132342	360.701811	-610.019058	350.349261	0.820051	0.116929	22215.94897
-434.806404	301.95368	-619.937573	243.534477	-0.705875	0.116929	22218.23786
-478.29528	219.553704	-658.848673	179.445607	-1.468838	0.116929	22193.82305
-527.887858	156.99076	-672.582002	106.964147	0.057088	0.879892	22211.3712
-554.591554	108.924107	-650.456083	24.564172	-0.705875	-0.646033	22212.89712
-578.243398	52.464865	-629.856089	-92.93209	0.057088	0.116929	22209.84527
-571.376734	-15.438819	-616.885722	-178.383916	0.820051	0.879892	22217.4749
-561.458218	-97.838794	-571.107958	-287.487588	-0.705875	1.642855	22206.79342
-559.932293	-152.009149	-573.396846	-359.206085	-0.705875	1.642855	22212.13416
-504.236013	-213.046168	-533.722784	-452.287539	-0.705875	-0.646033	22199.92676
-482.110094	-284.764665	-424.619113	-488.90975	-1.468838	-2.171959	22212.89712
-452.354547	-332.831317	-351.37469	-550.709732	0.057088	-0.646033	22218.23786
-401.999006	-394.631299	-280.419155	-624.717117	0.057088	0.116929	22211.3712
-341.72495	-429.727585	-260.582124	-672.78377	0.057088	0.116929	22222.05268
-278.399043	-481.609051	-146.900676	-701.776354	0.057088	0.879892	22234.26008
-224.228688	-522.046076	-41.611819	-701.776354	0.820051	0.116929	22215.18601
-159.376856	-564.009027	16.373349	-723.13931	0.820051	1.642855	22224.34156
-77.739843	-566.297915	132.343685	-737.635602	0.820051	-1.408996	22244.17859
14.578648	-580.794207	213.217736	-720.087459	0.820051	-0.646033	22235.786
64.934189	-576.979393	241.447357	-741.450416	0.820051	2.405818	22237.31193
144.282313	-583.846058	377.254724	-626.243043	0.820051	0.879892	22241.12674
208.371183	-557.142362	432.188041	-608.6949	0.820051	0.116929	22225.86749
255.674873	-529.675703	513.062091	-553.761583	0.820051	2.405818	22222.05268
353.334103	-488.475716	553.499116	-542.317142	0.820051	1.642855	22206.79342
373.934097	-451.090541	610.721321	-422.531992	0.057088	-1.408996	22217.4749
440.311855	-409.127591	640.476868	-358.443122	0.057088	0.879892	22208.31935
459.385924	-348.853535	670.232415	-312.665358	0.057088	0.116929	22199.92676
498.297023	-280.949851	672.521303	-236.369084	-0.705875	0.116929	22217.4749
532.630347	-209.231354	678.625005	-157.783922	0.057088	-1.408996	22184.6675
526.526645	-152.009149	633.610204	-105.902456	-0.705875	0.879892	22196.87491
532.630347	-63.505471	565.70652	11.593805	-0.705875	1.642855	22189.24528
518.897017	-8.572154	624.454651	103.912297	0.820051	-0.646033	22190.00824
518.897017	76.879672	625.217613	242.771515	-0.705875	0.116929	22221.28971
510.504427	139.442617	557.31393	309.912235	-1.468838	-0.646033	22231.97119
476.934067	214.975928	497.039874	366.371478	-0.705875	-2.171959	22213.66009
449.467408	259.990729	460.417662	440.378863	0.057088	-0.646033	22223.5786
440.311855	329.420338	361.232506	511.334398	-0.705875	0.116929	22230.44527
405.215569	386.642544	319.269556	565.504752	0.820051	0.879892	22214.42305
358.674843	448.442525	254.417723	579.238082	1.583013	0.879892	22243.41563
290.008196	491.168439	134.632574	639.512138	0.057088	-0.646033	22247.23045
257.963761	512.531395	-10.330346	640.275101	0.057088	0.116929	22228.91934
191.586003	535.420277	17.136312	679.1862	0.820051	0.879892	22231.20823
120.630469	564.412861	-29.404415	743.27507	0.057088	0.879892	22235.02304
51.20086	564.412861	-146.137714	720.386188	0.057088	0.116929	22223.5786
15.341611	543.812867	-179.708074	725.726927	0.057088	-0.646033	22219.00082
-33.488004	543.049905	-277.367304	711.230635	-0.705875	0.879892	35.096286
-97.576874	536.18324	-337.641361	682.238051	0.057088	0.116929	13.733329
-160.139819	512.531395	-423.85615	627.304734	-0.705875	-1.408996	12.970367
-233.384241	485.064737	-470.396877	598.31215	-1.468838	0.879892	21584.97879
-271.532378	449.205488	-507.019088	522.015876	-1.468838	-0.646033	22183.90454
-334.095323	405.716612	-567.293144	460.978857	-0.705875	-1.408996	22143.46751
-391.317528	368.331438	-616.12276	327.460378	-0.705875	-0.646033	22197.63787
-437.095292	307.294419	-613.833871	287.786316	-1.468838	-0.646033	22207.55638
-460.747137	256.175916	-668.004226	205.386341	0.057088	0.879892	22199.92676
-516.443417	195.138897	-629.856089	123.749328	0.057088	0.116929	22206.79342
-534.754522	134.101878	-647.404232	55.845644	0.057088	0.116929	22216.71194
-543.910075	79.931523	-622.226461	-58.598766	0.820051	2.405818	22188.48232
-576.717473	7.450063	-625.278312	-128.791338	0.057088	0.116929	22219.00082
-551.539703	-63.505471	-584.078325	-221.872792	0.820051	0.116929	22245.70452
-550.013777	-133.698043	-542.115374	-321.057948	2.345976	0.879892	22237.31193
-534.754522	-184.053584	-566.530182	-457.628278	0.057088	1.642855	22237.31193
-488.976758	-255.772081	-469.633914	-484.331974	0.820051	0.116929	22239.60082
-459.984174	-313.757249	-384.94505	-514.08752	-0.705875	-0.646033	22230.44527
-422.599	-362.586864	-321.619143	-598.776384	0.057088	0.116929	22219.76379
-367.665683	-424.386846	-279.656193	-643.028223	0.820051	0.879892	22224.34156
-310.443478	-466.349796	-197.256217	-665.917105	-0.705875	0.116929	22225.10453
-248.643496	-505.260896	-85.863657	-705.591167	-0.705875	-1.408996	22215.94897
-167.769446	-538.831256	11.03261	-726.954124	0.057088	-1.408996	22226.63045
-109.021315	-579.268281	98.010362	-710.931907	0.057088	-0.646033	22228.91934
-51.79911	-596.053461	194.90663	-697.96154	0.057088	0.879892	22196.11194
22.971238	-605.971977	212.454773	-739.161528	0.057088	0.879892	22209.84527
90.111959	-594.527536	291.039935	-691.094875	0.057088	-1.408996	22212.89712
152.674904	-579.268281	380.306575	-635.398596	-0.705875	0.116929	22202.21564
252.623022	-547.223846	460.417662	-635.398596	0.057088	0.116929	22220.52675
306.030414	-493.053492	513.825054	-540.028253	0.057088	0.116929	22215.18601
352.571141	-465.586833	581.728737	-459.917166	0.820051	0.879892	22208.31935
399.87483	-415.994256	636.662054	-361.494973	1.583013	-0.646033	22211.3712
464.726663	-366.401678	635.136129	-347.761644	0.057088	-2.171959	22213.66009
479.985918	-305.364659	672.521303	-266.124631	0.057088	0.116929	22190.00824
531.104421	-230.594311	666.417601	-185.250581	1.583013	2.405818	22223.5786
560.097005	-180.23877	699.987962	-65.465431	0.820051	0.879892	22241.12674
518.134055	-90.97213	596.225029	-108.191344	0.057088	-1.408996	22196.11194
519.65998	-29.172148	641.239831	82.54934	0.057088	0.116929	22216.71194
510.504427	54.753753	624.454651	164.949315	0.057088	0.116929	22235.786
515.082204	102.820406	580.202812	275.578912	0.057088	-0.646033	22222.05268
486.852582	201.242599	571.810222	355.69	0.057088	0.116929	22216.71194
431.156303	240.153698	475.676917	430.460348	0.057088	0.116929	22228.15638
424.289638	324.842562	400.143606	477.764038	0.057088	-0.646033	22227.39341
393.008166	363.753662	324.610295	551.00846	-0.705875	1.642855	22219.00082
353.334103	411.057351	275.78068	598.31215	0.057088	1.642855	22207.55638
299.163749	469.042519	166.677009	613.571405	-0.705875	-0.646033	22211.3712
230.497103	499.561029	63.677039	594.497336	-0.705875	0.116929	22197.63787
180.904525	537.709166	4.165946	666.978796	0.057088	0.116929	22216.71194
124.445282	548.390644	-13.382197	704.36397	0.057088	0.879892	22221.28971
88.586034	552.96842	-101.885875	724.963964	0.057088	0.879892	22215.94897
28.311977	550.679532	-160.634006	737.934331	0.820051	-0.646033	22226.63045
-15.939861	548.390644	-246.085832	711.993598	-0.705875	0.879892	175.481429
-75.450955	538.472128	-302.545075	711.993598	0.057088	-0.646033	14.496292
-147.169452	504.901768	-396.389491	618.149181	0.820051	-1.408996	13.733329
-198.287955	504.901768	-430.722814	583.815858	0.820051	0.879892	18382.06122
-247.880533	477.435109	-494.048722	570.082529	0.820051	0.879892	22202.21564
-325.702732	440.049935	-550.507964	452.586267	0.820051	0.116929	22197.63787
-362.324944	395.035134	-626.041275	406.808503	0.820051	0.116929	22206.03046
-415.732335	327.13145	-622.226461	285.497428	1.583013	1.642855	22212.13416
-440.910106	280.590723	-652.744971	247.349291	0.057088	-0.646033	22208.31935
-514.154528	218.027779	-637.485716	156.556725	0.057088	0.116929	22203.74157
-527.887858	158.516685	-656.559785	86.364154	0.057088	1.642855	22215.94897
-563.747106	102.820406	-625.278312	6.253066	-1.468838	0.116929	22202.97861
-574.428585	41.020424	-613.070909	-106.665419	0.057088	-0.646033	22220.52675
-566.035995	-29.935111	-590.944989	-195.169096	0.820051	2.405818	22231.97119
-559.932293	-101.653608	-558.900554	-275.280184	0.057088	0.879892	22196.87491
-541.621187	-179.475807	-539.063523	-393.539408	-1.468838	-1.408996	22204.50453
-536.280448	-251.194304	-543.6413	-482.043085	0.057088	1.642855	22212.13416
-494.317497	-289.342441	-440.64133	-586.56898	0.820051	0.116929	22202.97861
-459.984174	-341.98687	-365.870982	-599.539347	0.820051	-0.646033	22219.76379
-370.717534	-406.838703	-291.863596	-651.420813	0.057088	-0.646033	22230.44527
-326.465695	-448.801653	-201.833993	-665.917105	0.820051	0.879892	22212.89712
-257.799049	-506.023859	-127.063645	-726.954124	0.057088	-0.646033	22222.81564
-192.184254	-541.120144	-38.559968	-692.620801	0.820051	-1.408996	22229.6823
-124.28057	-560.957176	59.099263	-717.798571	-0.705875	-1.408996	22210.60823
-47.984296	-589.94976	151.417754	-699.487465	0.820051	2.405818	22245.70452
42.808269	-590.712722	202.536257	-703.302279	0.057088	-1.408996	22247.99341
103.082326	-573.927542	265.099202	-692.620801	0.820051	0.879892	22233.49712
167.934158	-567.82384	368.862134	-674.309695	1.583013	0.879892	22226.63045
218.289699	-547.223846	410.825084	-597.250459	0.057088	-1.408996	22234.26008
280.089681	-518.231262	464.232476	-591.90972	0.820051	1.642855	22209.08231
325.104482	-473.979424	552.736153	-489.672713	0.820051	-0.646033	22206.03046
362.489656	-431.25351	596.225029	-417.954216	-0.705875	-0.646033	22217.4749
448.704445	-377.846119	626.743539	-355.391271	0.057088	-0.646033	22218.23786
473.119253	-332.068355	682.439819	-294.354252	-1.468838	-1.408996	22190.00824
505.926651	-282.475777	687.017595	-231.791308	-0.705875	0.879892	22193.82305
519.65998	-201.601727	663.36575	-112.006158	0.057088	0.116929	22205.2675
527.289607	-129.883229	659.550937	-69.280245	-0.705875	-1.408996	22156.43788
528.815533	-48.246216	593.936141	30.667874	0.057088	1.642855	22196.11194
514.319241	13.553765	605.380582	131.378955	-0.705875	0.116929	22219.00082
514.319241	80.694486	571.810222	197.756713	-0.705875	0.879892	22214.42305
487.615545	166.146313	555.025042	337.378894	0.057088	0.879892	22224.34156
463.200737	224.894443	522.217644	398.415913	0.820051	0.116929	22231.97119
442.600744	291.272202	452.788035	464.030708	0.057088	-1.408996	22212.13416
418.948899	352.30922	382.595463	532.697355	0.820051	0.879892	22222.05268
370.882246	416.39809	293.328823	582.289933	1.583013	0.879892	22245.70452
335.022998	465.227706	238.395506	601.364001	1.583013	2.405818	22239.60082
271.697091	504.901768	114.795542	652.482504	0.820051	0.879892	22236.54897
220.578587	514.057321	36.210381	699.023231	0.820051	0.879892	22238.83786
158.778605	534.657315	-5.75257	724.963964	0.057088	0.116929	22232.73415
109.186028	546.864718	-102.648838	702.075082	0.057088	0.116929	22220.52675
48.911971	545.338793	-127.826608	747.089884	0.057088	1.642855	22227.39341
1.608282	547.627681	-208.700658	734.119517	-0.705875	-0.646033	2272.865993
-61.717626	543.812867	-288.048783	710.467672	0.057088	-2.171959	16.022217
-112.073166	525.501762	-357.478392	656.297318	0.820051	0.879892	12.970367
-166.24352	505.664731	-409.359858	637.986212	-1.468838	0.116929	9.918516
-247.880533	478.198072	-459.715398	587.630672	-0.705875	0.116929	21984.77126
-291.369409	449.205488	-528.382045	503.704771	0.057088	0.879892	22186.95639
-364.613832	401.901798	-578.737585	442.667752	-0.705875	-0.646033	22169.40825
-395.895304	343.91663	-636.722753	337.378894	0.057088	0.879892	22183.90454
-447.77677	294.324052	-697.759772	211.490042	0.057088	-0.646033	22207.55638
-478.29528	243.968512	-638.248679	199.282639	0.820051	0.879892	22215.94897
-517.206379	177.590754	-662.663486	109.253036	0.057088	0.879892	22209.84527
-541.621187	117.316698	-652.744971	26.85306	0.820051	-1.408996	22207.55638
-587.398951	50.175977	-600.100542	-72.332096	-1.468838	-0.646033	22205.2675
-562.221181	-4.75734	-606.204244	-149.391332	-0.705875	2.405818	22210.60823
-542.38415	-62.742508	-552.796852	-240.946861	0.820051	0.116929	22244.17859
-550.77674	-140.564708	-555.085741	-352.33942	0.820051	-1.408996	22247.99341
-508.813789	-221.438758	-521.51538	-440.843098	0.057088	-0.646033	22228.91934
-480.584168	-273.320224	-468.107989	-475.939384	0.820051	0.879892	22231.20823
-462.273062	-323.675764	-392.574678	-570.546763	0.820051	0.879892	22236.54897
-436.332329	-403.023889	-323.908031	-643.791186	0.820051	0.116929	22215.94897
-368.428646	-435.831287	-248.37472	-639.976372	-1.468838	-1.408996	22215.94897
-318.073105	-492.290529	-149.952527	-713.220795	0.820051	-0.646033	22229.6823
-220.413875	-523.572001	-49.241446	-691.094875	0.820051	1.642855	22228.91934
-154.036117	-543.409033	2.64002	-726.191161	-0.705875	-0.646033	22216.71194
-85.36947	-586.897909	104.114064	-705.591167	0.057088	0.116929	22208.31935
-40.354669	-602.157163	207.114034	-697.198577	-0.705875	-0.646033	22209.08231
78.667518	-599.105312	275.78068	-711.694869	0.057088	0.879892	22199.16379
125.971208	-599.105312	307.062152	-676.598583	-0.705875	-1.408996	22216.71194
193.111929	-576.21643	315.454742	-678.887472	0.057088	0.879892	22219.00082
244.993395	-536.542368	392.513979	-634.635633	0.057088	1.642855	22202.21564
301.452637	-502.209045	529.084309	-562.917136	0.057088	-2.171959	22203.74157
377.748911	-458.720169	598.513918	-430.924582	-0.705875	-0.646033	22225.86749
421.237787	-406.838703	648.106496	-360.73201	0.057088	0.879892	22196.11194
469.304439	-348.090572	666.417601	-302.746842	0.057088	0.116929	22199.92676
489.904433	-281.712814	682.439819	-260.783892	1.583013	0.116929	22226.63045
526.526645	-215.335056	687.780558	-139.472817	2.345976	-0.646033	22219.00082
550.941452	-145.142484	662.602788	-76.909872	0.057088	1.642855	22214.42305
544.074788	-81.816577	599.27688	31.430837	0.820051	0.879892	22204.50453
550.941452	-8.572154	627.506502	116.1197	0.820051	0.116929	22224.34156
523.474794	47.124126	605.380582	196.99375	0.057088	1.642855	22222.05268
499.822949	146.309282	584.780588	286.260391	0.057088	0.116929	22224.34156
472.35629	204.29445	530.610234	366.371478	0.057088	-1.408996	22223.5786
450.993334	262.279618	478.728768	454.112193	0.820051	0.879892	22219.00082
414.371122	321.790711	401.669532	502.178845	-0.705875	-0.646033	22228.91934
389.193352	391.983283	347.499177	558.638088	0.057088	0.116929	22228.15638
333.497072	436.998084	226.188102	591.445485	-1.468838	-0.646033	22195.34898
296.874861	473.620296	155.99553	599.838075	0.057088	0.879892	22207.55638
231.260065	510.242507	65.965927	679.1862	-1.468838	0.879892	22212.89712
195.400817	531.605464	31.632604	715.045449	-0.705875	-0.646033	22205.2675
131.311947	559.835085	-79.759955	695.97138	0.057088	0.116929	22223.5786
67.98604	548.390644	-104.937726	699.786194	0.057088	0.879892	22233.49712
10.000872	551.442495	-167.50067	728.778778	0.820051	-0.646033	22206.79342
-32.725042	542.286942	-259.056199	718.0973	-0.705875	0.116929	35.096286
-89.184284	524.738799	-331.537659	689.867678	0.057088	-0.646033	12.970367
-150.221303	510.242507	-404.782081	640.275101	0.820051	0.116929	12.970367
-215.073136	494.983252	-436.826516	604.415852	0.057088	0.116929	21047.09006
-261.613863	468.279556	-490.996871	551.771423	0.820051	-0.646033	22220.52675
-332.569397	436.235122	-554.322778	481.578851	0.057088	0.116929	22181.61565
-356.221242	382.064767	-599.337579	364.845553	0.820051	1.642855	22207.55638
-421.836037	327.894413	-665.715337	278.630763	0.057088	0.116929	22212.89712
-473.717503	273.724059	-665.715337	203.097452	0.057088	0.116929	22197.63787
-491.265646	198.190748	-625.278312	150.453023	0.057088	-0.646033	22209.84527
-537.043411	144.783356	-640.537567	42.112315	0.057088	-0.646033	22219.76379
-545.436001	79.168561	-623.752387	-34.183959	0.057088	0.879892	22213.66009
-583.584138	5.161175	-623.752387	-108.191344	-1.468838	-1.408996	22215.18601
-574.428585	-53.586956	-587.893138	-227.976494	-0.705875	-0.646033	22206.03046
-572.139696	-120.727676	-537.537598	-308.087581	-0.705875	1.642855	22205.2675
-538.569336	-181.764695	-537.537598	-388.198669	0.057088	-1.408996	22199.16379
-512.628603	-258.060969	-508.545014	-482.043085	-0.705875	-0.646033	22216.71194
-463.798988	-305.364659	-445.982069	-549.183806	-0.705875	1.642855	22219.00082
-436.332329	-361.060939	-404.019119	-677.361546	0.057088	0.116929	22211.3712
-364.613832	-415.231293	-324.670994	-741.450416	0.057088	0.116929	22224.34156
-313.495329	-467.112759	-230.063615	-733.820789	0.057088	-1.408996	22231.97119
-263.902751	-512.890523	-88.915508	-704.828205	0.057088	0.879892	22214.42305
-200.576844	-557.142362	-9.567384	-692.620801	0.057088	0.116929	22223.5786
-102.917613	-572.401617	83.51407	-710.168944	0.820051	-2.171959	22245.70452
-24.332451	-580.031244	176.595524	-709.405981	1.583013	2.405818	22236.54897
45.097158	-597.579387	262.047351	-694.909689	0.057088	-0.646033	22238.07489
110.711953	-602.920126	316.217705	-647.605999	0.820051	-0.646033	22240.36378
159.541568	-580.794207	386.410277	-627.768968	0.057088	0.116929	22218.23786
221.34155	-554.853474	459.6547	-607.931937	0.820051	0.116929	22217.4749
292.297084	-535.016443	490.173209	-554.524545	-0.705875	-0.646033	22196.11194
360.963731	-467.112759	576.387998	-474.413458	0.820051	0.116929	22219.00082
387.667427	-428.964622	618.350949	-397.354222	-1.468838	-0.646033	22211.3712
444.126669	-378.609081	662.602788	-338.606091	0.057088	0.116929	22213.66009
498.297023	-320.623913	663.36575	-279.85796	0.057088	-0.646033	22216.71194
496.771098	-254.246155	690.832409	-195.169096	0.057088	-1.408996	22188.48232
525.000719	-186.342472	668.706489	-83.776537	0.057088	0.879892	22186.95639
514.319241	-123.779527	657.262048	-39.524698	0.057088	1.642855	22167.88232
515.082204	-46.720291	647.343533	74.15675	-0.705875	0.116929	22193.06009
516.608129	18.894504	618.350949	161.134502	-0.705875	-0.646033	22222.05268
513.556278	103.583368	587.832439	258.030769	-0.705875	-0.646033	22228.15638
494.48221	184.457418	480.254693	236.667813	0.820051	0.116929	22215.18601
465.489626	234.049996	500.854687	396.127025	0.057088	-0.646033	22223.5786
434.971116	292.798127	441.343594	482.341814	0.057088	0.116929	22231.20823
402.926681	362.227736	352.839916	533.460317	0.057088	0.116929	22212.89712
385.378538	425.553643	286.462158	583.815858	0.820051	0.116929	22244.17859
342.652625	470.568445	181.173301	637.986212	0.057088	-1.408996	22247.99341
267.119314	500.323991	103.351101	661.638057	1.583013	1.642855	22228.91934
197.689705	534.657315	44.602971	700.549157	0.820051	0.879892	22233.49712
166.408233	535.420277	-3.463682	697.497306	0.057088	1.642855	22237.31193
79.430481	560.598048	-114.856241	684.526939	0.057088	-2.171959	22215.18601
42.045307	551.442495	-155.293266	728.778778	-0.705875	0.116929	22220.52675
-0.680607	547.627681	-213.278434	728.015815	-0.705875	0.116929	418.10358
-68.58429	529.316575	-286.522857	708.178784	0.057088	-0.646033	15.259255
-131.910197	516.346209	-388.759864	663.163983	-0.705875	-0.646033	12.970367
-195.999067	495.746215	-410.885783	620.438069	-1.468838	-0.646033	9720.908231
-247.880533	478.198072	-489.470945	581.52697	-0.705875	-0.646033	22141.94159
-328.754583	429.368457	-513.12279	506.756622	-1.468838	-1.408996	22154.14899
-345.539764	392.746246	-583.315362	400.704801	0.820051	0.879892	22196.11194
-405.81382	345.442556	-625.278312	327.460378	0.057088	-0.646033	22199.16379
-453.11751	276.012947	-656.559785	239.719664	0.057088	0.879892	22197.63787
-491.265646	223.368518	-684.789406	102.386371	0.820051	0.879892	22182.37861
-511.86564	168.435201	-677.159778	68.053048	0.057088	0.116929	22217.4749
-551.539703	110.450033	-625.278312	5.490103	-0.705875	1.642855	22194.58602
-569.850808	41.783387	-639.774604	-108.191344	1.583013	0.116929	22222.05268
-554.591554	-8.572154	-577.974623	-161.598736	1.583013	0.116929	22243.41563
-545.436001	-90.209167	-577.974623	-253.154264	0.820051	0.879892	22235.02304
-546.198963	-133.698043	-534.485747	-363.020898	0.820051	0.116929	22237.31193
-491.265646	-224.490609	-485.656131	-433.21347	-0.705875	1.642855	22239.60082
-484.398982	-292.394292	-403.256156	-488.90975	0.820051	-0.646033	22222.81564
-459.984174	-339.697982	-357.478392	-551.472694	0.057088	-0.646033	22222.81564
-411.917522	-402.260926	-307.885814	-695.672652	-0.705875	-0.646033	22224.34156
-357.747167	-451.853504	-210.989546	-659.813403	-0.705875	-0.646033	22215.94897
-292.895335	-485.423865	-130.878459	-720.087459	0.057088	0.879892	22222.05268
-214.310173	-529.675703	-78.23403	-694.146726	-0.705875	0.116929	22228.15638
-145.643527	-555.616436	17.899275	-710.931907	0.057088	0.116929	22222.81564
-70.873178	-578.505319	120.899244	-726.191161	-0.705875	0.116929	22199.92676
-23.569489	-586.134946	223.136251	-684.991173	-0.705875	-1.408996	22210.60823
51.20086	-591.475685	278.069568	-703.302279	-0.705875	0.116929	22207.55638
119.867506	-586.134946	320.032519	-667.44303	-0.705875	-1.408996	22201.45268
209.897109	-554.853474	409.299159	-646.843037	0.057088	0.116929	22222.05268
262.541538	-522.046076	467.284327	-572.835651	0.820051	0.116929	22202.21564
314.423004	-499.157194	563.417632	-524.768999	0.057088	-0.646033	22205.2675
390.719277	-451.853504	580.965775	-440.080135	-0.705875	0.116929	22211.3712
438.78593	-400.735001	635.136129	-359.206085	0.057088	0.116929	22215.94897
466.252588	-334.357243	677.09908	-281.383886	0.820051	0.116929	22199.92676
514.319241	-255.772081	707.617589	-224.16168	0.057088	0.879892	22228.91934
523.474794	-212.283205	674.047229	-118.872823	0.820051	-0.646033	22218.23786
519.65998	-132.172117	642.765756	-66.228394	1.583013	-0.646033	22188.48232
523.474794	-51.298067	638.18798	48.978979	0.057088	0.879892	22208.31935
528.05257	2.872287	645.817607	164.949315	0.820051	0.879892	22239.60082
496.008135	64.672269	616.825023	253.452993	0.820051	0.879892	22215.18601
484.563694	153.175946	554.262079	305.334459	-0.705875	0.879892	22222.05268
463.9637	208.109263	500.091725	375.527031	-0.705875	-1.408996	22229.6823
460.911849	277.538872	474.913954	448.771454	-0.705875	0.879892	22219.76379
418.185936	334.761078	394.039904	515.912174	1.583013	1.642855	22220.52675
372.408172	381.301804	315.454742	564.74179	-1.468838	-0.646033	22207.55638
339.600774	449.205488	223.899214	618.149181	0.057088	-0.646033	22205.2675
290.008196	471.331407	153.706642	643.326951	0.057088	0.116929	22202.21564
225.156364	518.635097	66.72889	686.815827	0.057088	0.116929	22219.00082
177.089711	528.553613	29.343716	707.415821	-0.705875	0.116929	22219.00082
114.526767	539.998054	-57.634036	679.949163	-0.705875	0.116929	22219.76379
55.015673	555.257309	-144.611788	715.808411	-0.705875	0.116929	22228.15638
1.608282	549.153607	-201.833993	683.763977	0.820051	1.642855	16615.03952
-57.139849	547.627681	-265.922863	702.075082	1.583013	0.879892	19.837031
-106.732427	514.057321	-384.182087	642.563989	0.057088	0.879892	12.970367
-158.613893	517.872134	-399.441342	644.852877	1.583013	-0.646033	10.681478
-225.754614	498.035103	-454.374659	604.415852	1.583013	1.642855	21862.69723
-273.821266	462.175855	-494.048722	505.230696	0.057088	0.879892	22209.08231
-338.673099	431.657345	-575.685734	460.978857	0.820051	0.879892	22214.42305
-374.532348	364.516624	-593.99684	382.393695	0.820051	-0.646033	22201.45268
-427.176776	317.212935	-622.226461	296.941869	0.057088	-1.408996	22206.79342
-472.191578	254.64999	-648.930157	215.304856	0.057088	0.116929	22206.03046
-514.917491	192.087046	-646.641269	110.778961	-0.705875	0.116929	22199.92676
-541.621187	132.575952	-663.426449	16.934544	0.057088	0.116929	22214.42305
-561.458218	68.487082	-663.426449	-92.169127	0.820051	1.642855	22219.76379
-562.221181	7.450063	-636.722753	-153.969109	-0.705875	-1.408996	22215.18601
-573.665622	-55.875844	-570.344995	-238.657972	-0.705875	-2.171959	22196.87491
-555.354516	-133.698043	-531.433896	-353.102383	-1.468838	0.116929	22209.08231
-546.198963	-206.179503	-500.915386	-375.228302	-0.705875	0.116929	22204.50453
-520.25823	-263.401708	-461.241324	-478.228272	-1.468838	-1.408996	22206.79342
-477.532317	-324.438727	-401.73023	-525.531961	0.057088	0.879892	22224.34156
-452.354547	-355.720199	-371.974684	-612.509713	0.057088	0.116929	22225.10453
-360.799018	-442.697951	-324.670994	-719.324497	-1.468838	-0.646033	22216.71194
-313.495329	-466.349796	-191.152515	-733.820789	0.820051	2.405818	22230.44527
-248.643496	-527.386815	-133.167347	-727.717087	0.820051	0.116929	22226.63045
-168.532409	-544.171995	-44.66367	-764.339298	0.057088	0.879892	22215.94897
-105.206502	-567.82384	94.958511	-696.435615	1.583013	0.879892	22250.2823
-40.354669	-586.134946	207.114034	-681.939323	0.057088	0.116929	22247.23045
35.178642	-557.142362	279.595494	-720.087459	0.820051	0.879892	22229.6823
103.845288	-573.927542	326.899183	-649.131925	0.057088	-0.646033	22228.15638
190.060078	-550.275697	394.039904	-617.850453	0.057088	0.879892	22235.02304
232.023028	-541.120144	464.232476	-585.043055	0.057088	0.116929	22188.48232
299.163749	-503.73497	538.239861	-536.976402	0.057088	0.879892	22210.60823
353.334103	-466.349796	593.936141	-452.287539	0.057088	-0.646033	22220.52675
413.60816	-412.179442	593.173178	-379.806079	-1.468838	-0.646033	22202.97861
460.911849	-360.297976	664.128713	-312.665358	0.057088	0.116929	22204.50453
491.430359	-304.601696	679.387968	-253.154264	-0.705875	0.116929	22202.21564
512.030353	-229.068385	680.15093	-169.991326	-0.705875	0.116929	22033.60088
491.430359	-184.053584	656.499086	-89.117276	-1.468838	0.879892	22173.98602
535.682197	-83.342502	655.736123	45.164166	-0.705875	-1.408996	22199.92676
523.474794	-31.461036	659.550937	118.408589	0.057088	0.116929	22214.42305
512.793315	55.516716	613.01021	208.438191	0.820051	1.642855	22222.05268
512.793315	127.998176	568.758371	261.845583	0.057088	0.116929	22231.20823
477.697029	186.746307	530.610234	352.638149	0.057088	-1.408996	22225.86749
468.541477	259.227767	443.632482	383.156658	0.820051	0.879892	22219.00082
441.837781	315.687009	410.062122	490.734404	0.057088	0.116929	22226.63045
412.082234	383.590693	333.002885	538.038094	0.820051	-0.646033	22241.88971
373.934097	433.183271	282.647345	602.126964	0.820051	0.879892	22236.54897
306.030414	460.649929	186.51404	637.986212	0.820051	0.879892	22241.88971
259.489687	524.738799	110.980729	688.341753	-0.705875	-1.408996	22239.60082
205.319332	542.286942	29.343716	711.993598	0.057088	0.116929	22197.63787
148.86009	534.657315	-17.197011	722.675076	0.820051	1.642855	22228.91934
83.245294	552.96842	-115.619204	708.941747	-0.705875	0.879892	22228.15638
18.393462	546.101756	-168.263633	727.252853	0.057088	-1.408996	22214.42305
-35.01393	547.627681	-244.559907	720.386188	0.057088	0.879892	96.896268
-72.399104	531.605464	-337.641361	621.963995	-0.705875	0.116929	14.496292
-131.910197	508.716582	-386.470976	652.482504	0.820051	0.116929	13.733329
-219.650912	499.561029	-431.485777	591.445485	-0.705875	0.879892	17886.8984
-268.480527	462.175855	-490.233908	558.638088	-1.468838	-0.646033	22173.98602
-341.72495	438.52401	-538.30056	483.867739	-0.705875	0.116929	22167.11936
-399.710118	392.746246	-604.678318	434.275162	-1.468838	-1.408996	22191.53417
-424.887888	338.575891	-639.011642	306.860385	0.057088	0.116929	22206.79342
-465.324913	259.990729	-693.944959	195.467825	0.057088	1.642855	22188.48232
-508.050827	216.501853	-648.167194	153.504874	0.820051	-0.646033	22181.61565
-524.073044	162.331499	-671.056077	7.016029	0.820051	-0.646033	22208.31935
[truncated: 28,725 more rows]
