# Supplementary material for: Dynamic analysis of slant cracked rotor system considering nonlinear oil film force
Source: PLoS One. 2024 Jan 25;19(1):e0294293. doi: 10.1371/journal.pone.0294293 (PMC10810477; doi:10.1371/journal.pone.0294293)
Supplement: S1 File — These data were measured by two eddy current sensors, model WT0150. (ZIP) [file pone.0294293.s001.zip › 2021.3.18 Test data for plain bearings/2021.3.18 (P=0.2Mpa, Z=8.1g Non-monitoring disk clockwise126°+4.0g)/1500.csv]

1024	30720	7	0	3
8	8	8	8	10	10	1
3	3	3	3	1	1	4
2	1	4	3	0	0	0
0	0	0	0	0.000039	0.000011	20721.60156
-518.076186	317.519163	-835.389905	241.735653	1.721479	-0.017677	22201.45268
-551.646547	225.200672	-891.849148	124.239391	1.721479	2.271212	22216.71194
-600.476162	119.911814	-849.886197	-7.753162	0.958517	-0.017677	22206.03046
-640.913187	45.141466	-845.308421	-165.686449	0.195554	-0.780639	22198.40083
-640.150224	-50.991839	-807.160284	-286.997524	0.195554	0.745286	22227.39341
-636.33541	-147.125144	-700.345501	-383.893791	0.958517	0.745286	22227.39341
-596.661348	-231.051045	-646.175146	-526.567823	-1.330372	-0.017677	22215.94897
-566.142839	-332.525089	-567.589985	-628.041867	-2.856297	0.745286	22217.4749
-505.868782	-405.769511	-466.115941	-710.441843	-2.856297	0.745286	22209.08231
-456.276204	-462.228754	-382.953002	-821.834402	-1.330372	-0.017677	22193.82305
-352.513272	-532.421326	-260.878964	-888.212161	0.195554	-0.017677	22212.13416
-265.53552	-601.850935	-123.545672	-875.241794	0.195554	0.745286	22218.23786
-166.350364	-620.925003	32.098727	-890.501049	-1.330372	-0.017677	22203.74157
-45.039289	-649.917587	154.935727	-920.256595	-2.093334	-0.017677	22226.63045
32.78291	-659.07314	283.87643	-858.456614	-1.330372	1.508249	22231.97119
134.256954	-649.154624	417.394909	-787.501079	-0.567409	1.508249	22213.66009
233.44211	-614.821301	518.868953	-744.775166	-1.330372	-0.017677	22199.92676
315.842085	-556.073171	618.054109	-637.19742	0.195554	-2.306565	22229.6823
400.530949	-504.954667	710.3726	-512.071531	0.958517	0.745286	22234.26008
470.723521	-440.865797	754.624439	-397.627121	1.721479	0.745286	22229.6823
531.76054	-350.836194	830.920712	-326.671586	0.195554	-1.543602	22210.60823
577.538304	-266.147331	820.239234	-189.338294	1.721479	-0.017677	22201.45268
598.138298	-189.088094	878.224402	-42.849448	-0.567409	0.745286	22081.66753
617.212366	-87.61405	826.342936	94.483845	0.195554	-0.017677	22190.7712
606.530888	40.56369	827.868861	253.180094	0.958517	2.271212	22210.60823
583.642006	119.911814	763.017029	379.068945	-1.330372	-0.780639	22223.5786
553.123496	209.941417	714.187413	498.091132	0.195554	-0.017677	22231.97119
515.738322	319.808051	630.261512	598.802214	1.721479	-0.780639	22219.76379
469.197595	386.18581	527.261543	683.491077	-2.856297	-0.780639	22199.16379
415.790204	463.245046	406.71343	761.313277	-0.567409	0.745286	22212.13416
369.249477	533.437618	261.75051	805.565115	-2.856297	-1.543602	22192.29713
289.13839	574.637606	145.017212	850.579917	0.958517	2.271212	22210.60823
199.108787	608.970929	20.654286	866.602134	-1.330372	0.745286	22175.51195
128.153252	627.282034	-131.938262	841.424364	-1.330372	0.745286	22228.91934
35.071798	618.889444	-200.604908	861.261395	-1.330372	-0.780639	22220.52675
-45.039289	615.837593	-337.938201	823.876221	0.958517	-0.780639	1177.251503
-127.439265	595.237599	-463.827052	775.809569	-0.567409	-0.780639	16.78518
-218.994793	550.985761	-582.086277	697.987369	0.958517	0.745286	11.444441
-312.076247	528.859841	-636.256631	640.765164	3.247405	1.508249	21762.74911
-370.824378	468.585785	-714.841793	533.187418	0.195554	1.508249	22212.89712
-443.305838	380.84507	-772.826961	385.172647	1.721479	0.745286	22198.40083
-524.942851	321.333977	-817.0788	260.809721	0.958517	0.745286	22209.08231
-576.824317	233.593262	-843.782495	108.217174	2.484442	1.508249	22215.94897
-618.787267	132.119218	-836.915831	-7.753162	0.195554	-1.543602	22196.87491
-647.016889	60.400721	-819.367688	-129.8272	-1.330372	-1.543602	22203.74157
-641.67615	-47.177025	-798.004731	-251.901238	-2.856297	-0.780639	22226.63045
-612.683566	-140.258479	-715.604755	-383.893791	0.958517	3.034174	22215.94897
-614.972454	-227.236231	-636.256631	-517.41227	0.958517	1.508249	22225.86749
-558.513211	-325.658424	-560.72332	-608.967799	-2.093334	-0.780639	22221.28971
-502.053969	-394.32507	-453.145574	-690.604812	-0.567409	0.745286	22196.11194
-425.757695	-466.80653	-333.360424	-795.893669	-2.093334	-0.017677	22202.21564
-363.957713	-520.213922	-247.145635	-893.5529	-2.093334	-2.306565	22215.18601
-276.216999	-585.828717	-103.708641	-897.367713	0.958517	-0.017677	22202.97861
-163.298513	-617.873152	20.654286	-878.293645	0.195554	-0.017677	22219.76379
-72.505948	-645.339811	123.654255	-912.626968	3.247405	1.508249	22237.31193
36.597724	-669.754618	228.943113	-847.012173	0.195554	2.271212	22216.71194
122.812513	-640.762034	414.343058	-789.789967	0.958517	1.508249	22223.5786
231.153222	-607.191674	505.898586	-712.730731	-0.567409	0.745286	22198.40083
304.397644	-569.043537	589.824487	-637.19742	0.195554	-0.780639	22200.68972
390.612434	-505.71763	691.298531	-538.775227	3.247405	-0.017677	22241.88971
472.249446	-444.680611	774.46147	-430.434518	1.721479	0.745286	22236.54897
538.627204	-359.991747	774.46147	-306.071592	1.721479	-0.780639	22198.40083
569.908677	-256.228815	819.476271	-196.204958	2.484442	1.508249	22214.42305
601.190149	-195.954759	837.787377	-30.642044	0.195554	1.508249	22171.69713
618.738292	-89.139976	825.579973	60.913484	-2.093334	0.745286	22178.5638
604.242	35.985913	820.239234	224.950473	2.484442	2.271212	22218.23786
592.797559	116.097001	796.587389	372.202281	0.195554	-1.543602	22229.6823
579.827192	211.467343	695.113345	429.424486	2.484442	-0.780639	22225.86749
527.182763	308.36361	626.446699	565.994816	0.958517	-0.017677	22221.28971
485.219813	384.659884	541.757835	662.891084	-2.856297	-0.017677	22207.55638
439.442049	457.141344	422.735648	732.320693	-2.856297	0.745286	22206.03046
366.960589	514.363549	275.48384	783.439196	-2.856297	-0.780639	22193.06009
279.219874	570.059829	173.246833	832.268811	0.195554	0.745286	22218.23786
216.65693	608.970929	35.150578	865.839172	-2.093334	0.745286	22168.64528
109.079184	624.993146	-59.456802	865.839172	-0.567409	0.745286	22219.00082
44.227351	620.41537	-215.864163	858.209544	0.195554	-1.543602	22231.20823
-41.224476	614.311668	-353.960418	832.268811	-0.567409	-0.017677	5677.205725
-144.987408	589.89686	-431.019655	796.409563	1.721479	2.271212	17.548143
-218.231831	560.904276	-559.960357	699.513295	0.195554	0.745286	12.207404
-289.950328	523.519102	-624.81219	639.239239	3.247405	1.508249	20409.25321
-388.372521	478.504301	-704.923277	552.261487	1.721479	1.508249	22202.97861
-450.172503	386.18581	-811.73806	426.372635	-0.567409	-0.780639	22205.2675
-505.868782	320.571014	-819.367688	266.15046	0.958517	-0.017677	22212.89712
-582.165056	253.430293	-868.197303	153.231975	-0.567409	-1.543602	22199.16379
-589.794683	142.800696	-871.249154	6.74313	-0.567409	-0.780639	22202.21564
-626.416895	58.111833	-827.760278	-116.856834	2.484442	-1.543602	22209.08231
-637.098373	-25.051106	-762.908445	-238.930871	0.958517	2.271212	22214.42305
-643.202075	-126.52515	-696.530687	-375.501201	0.195554	3.034174	22224.34156
-601.239124	-221.895492	-633.967743	-510.545606	0.195554	2.271212	22230.44527
-562.328025	-321.080648	-562.249245	-594.471507	-3.61926	-1.543602	22200.68972
-518.839149	-388.221368	-456.960388	-716.545545	-1.330372	0.745286	22202.21564
-463.905832	-456.888015	-373.034487	-806.575148	-1.330372	-0.780639	22211.3712
-390.661409	-512.584295	-265.456741	-830.226993	0.958517	-0.017677	22201.45268
-288.424402	-585.828717	-120.493821	-896.604751	-1.330372	-0.780639	22208.31935
-173.217029	-613.295376	9.972807	-897.367713	2.484442	1.508249	22231.20823
-63.350395	-650.68055	129.757957	-918.73067	-1.330372	0.745286	22215.94897
12.945879	-662.887954	231.232001	-836.330694	-2.856297	-0.017677	22222.05268
113.65696	-652.206475	406.71343	-797.419595	1.721479	3.034174	22229.6823
238.782849	-623.976854	469.276375	-746.301091	0.195554	-0.017677	22181.61565
299.056905	-579.725015	596.691152	-666.952967	0.958517	-0.780639	22203.74157
387.560583	-514.11022	677.565202	-544.878929	2.484442	-0.780639	22248.75637
456.990192	-443.154685	742.417035	-428.14563	4.010368	1.508249	22225.86749
521.079062	-368.384337	798.876277	-300.730853	3.247405	-0.017677	22207.55638
575.249416	-274.539921	824.054048	-219.09384	0.195554	-0.017677	22219.76379
598.138298	-186.799206	862.202184	-52.767964	2.484442	3.034174	22174.74899
602.716074	-104.39923	841.602191	50.994969	0.195554	2.271212	22179.32676
610.345702	19.200733	813.372569	237.920839	-0.567409	-0.780639	22222.81564
595.086447	113.04515	778.276283	347.787473	0.195554	-0.780639	22227.39341
544.730906	201.548827	699.691121	412.639306	0.958517	-0.780639	22221.28971
534.812391	302.259908	649.335581	565.994816	0.195554	-0.017677	22229.6823
488.271664	377.030257	549.387462	664.417009	-2.856297	0.745286	22206.79342
434.10131	441.119127	424.261573	741.476245	-1.330372	1.508249	22199.16379
389.849471	502.919108	299.135685	775.046606	-0.567409	-0.780639	22202.97861
302.108756	560.141314	131.283882	856.683619	-1.330372	-0.780639	22220.52675
210.553228	606.682041	54.224646	870.416948	-0.567409	-0.780639	22164.06751
144.938432	627.282034	-86.92346	849.816954	0.958517	1.508249	22230.44527
48.805127	618.126482	-189.160467	850.579917	0.195554	-1.543602	22234.26008
-31.30596	620.41537	-315.049319	840.661401	0.958517	-0.017677	6084.627827
-128.202228	602.104264	-463.06409	792.594749	-0.567409	-0.017677	16.78518
-201.44665	549.459835	-547.752953	711.720699	0.958517	1.508249	12.970367
-296.816992	511.311698	-632.441817	609.483692	2.484442	2.271212	20303.20139
-363.194751	489.185779	-685.086246	524.794828	3.247405	0.745286	22209.84527
-444.068801	406.785803	-765.960296	414.928194	1.721479	0.745286	22214.42305
-517.313223	319.808051	-782.745476	273.780088	0.195554	-0.780639	22199.92676
-547.06877	251.141405	-872.775079	103.639397	0.958517	-0.017677	22211.3712
-612.683566	151.956249	-852.938048	9.032018	0.195554	-0.780639	21897.03055
-643.965038	63.452572	-838.441756	-98.545728	0.195554	-0.017677	22176.27491
-644.728	-24.288143	-767.486222	-232.82717	2.484442	0.745286	22221.28971
-626.416895	-128.051075	-714.841793	-355.66417	0.195554	3.034174	22229.6823
-632.520597	-219.606604	-676.693656	-500.62709	0.958517	2.271212	22210.60823
-566.905801	-311.162132	-571.404798	-596.760395	-1.330372	-0.017677	22206.03046
-511.209521	-382.117667	-479.086307	-674.582594	0.958517	0.745286	22210.60823
-445.594726	-462.228754	-363.878934	-778.345526	-2.093334	-0.017677	22197.63787
-344.120682	-507.243555	-263.167853	-864.560316	-1.330372	0.745286	22209.84527
-273.92811	-569.043537	-132.701225	-882.871421	-2.093334	-0.780639	22217.4749
-193.05406	-607.954637	22.180211	-881.345496	0.195554	-0.017677	22219.00082
-89.291128	-637.710183	125.943143	-883.634384	-1.330372	-0.017677	22222.05268
16.760692	-651.443513	261.75051	-860.745502	-1.330372	1.508249	22231.97119
109.842146	-652.969438	385.350474	-828.701067	0.195554	0.745286	22219.00082
191.479159	-623.213891	458.594897	-777.582564	2.484442	1.508249	22183.14158
297.53098	-581.250941	563.883754	-667.71593	1.721479	-0.780639	22218.23786
387.560583	-539.28799	676.802239	-581.50114	0.958517	-0.780639	22242.65267
456.227229	-443.154685	772.935544	-417.464152	3.247405	1.508249	22226.63045
534.049428	-375.251002	795.061464	-323.619735	0.195554	0.745286	22215.18601
555.412385	-287.510287	833.972563	-202.30866	1.721479	0.745286	22219.00082
608.056814	-189.851057	865.254035	-58.108703	-0.567409	0.745286	22202.21564
622.553106	-100.584417	830.920712	56.335708	0.958517	1.508249	22186.19343
608.819776	10.808143	840.839228	224.950473	1.721479	0.745286	22224.34156
592.034596	111.519224	797.350352	336.343032	0.195554	-1.543602	22218.23786
576.775341	185.52661	730.209631	436.291151	-0.567409	-1.543602	22226.63045
538.627204	297.682132	630.261512	553.024449	0.958517	0.745286	22231.97119
495.138328	367.874704	568.461531	651.446643	-2.093334	0.745286	22194.58602
450.123527	435.778387	399.846766	694.935519	-2.093334	1.508249	22205.2675
370.775402	496.052444	312.869014	807.091041	-1.330372	-0.017677	22203.74157
304.397644	559.378351	212.157933	838.372513	-2.093334	-0.017677	22202.97861
217.419892	602.867227	47.357981	891.016942	0.195554	0.745286	22220.52675
131.968066	630.333885	-32.753106	869.653985	0.195554	-0.780639	22232.73415
62.538457	612.785742	-192.975281	891.016942	0.958517	-0.780639	22218.23786
-22.91337	621.941295	-281.478958	858.209544	-0.567409	-0.017677	10340.43397
-102.261495	603.63019	-447.804835	766.654016	0.195554	-0.017677	18.311106
-183.898507	564.71909	-570.641835	646.868866	-0.567409	2.271212	13.733329
-289.187365	512.074661	-608.789972	656.787382	1.721479	1.508249	20226.90512
-344.883645	487.659854	-738.493638	529.372605	-1.330372	-0.780639	22212.13416
-428.046583	417.467282	-727.812159	435.528188	1.721479	0.745286	22201.45268
-487.557677	332.015455	-784.271402	311.165262	0.195554	-0.780639	22208.31935
-547.06877	257.245107	-855.989899	161.624565	0.195554	-0.017677	22219.76379
-615.735416	157.296988	-828.523241	30.394975	-0.567409	-0.780639	22193.82305
-634.809485	72.608125	-817.841762	-93.967951	-1.330372	-0.017677	22193.82305
-647.016889	-18.184441	-772.826961	-218.330878	-2.093334	-0.780639	22228.15638
-641.67615	-122.710336	-711.026979	-364.05676	1.721479	2.271212	22219.00082
-594.37246	-214.265864	-674.404768	-499.864127	-0.567409	1.508249	22220.52675
-567.668764	-301.243616	-594.29368	-605.915948	-0.567409	0.745286	22214.42305
-525.705813	-378.302853	-482.901121	-688.315923	0.195554	-0.017677	22195.34898
-456.276204	-453.073201	-450.856686	-840.145508	-1.330372	-0.780639	22200.68972
-388.372521	-506.480593	-270.034517	-839.382545	0.195554	0.745286	22219.76379
-312.076247	-562.176872	-156.353069	-871.42698	0.195554	2.271212	22208.31935
-186.950358	-610.243525	2.34318	-889.738086	0.195554	1.508249	22219.76379
-96.920755	-634.658332	96.950559	-888.975123	0.958517	0.745286	22232.73415
3.027363	-665.939805	240.387554	-853.115875	-0.567409	-0.017677	22223.5786
83.901413	-649.154624	404.424542	-800.471446	-0.567409	-0.780639	22215.18601
195.293973	-630.080556	482.246741	-769.189974	1.721479	-1.543602	22190.7712
308.975421	-582.776866	593.639301	-675.345557	0.958517	-1.543602	22213.66009
358.567999	-538.525028	676.802239	-585.315954	2.484442	-0.017677	22237.31193
456.990192	-443.917648	679.85409	-460.190065	1.721479	0.745286	22232.73415
496.664254	-384.406555	775.987395	-331.249363	0.958517	0.745286	22222.05268
565.3309	-298.954728	843.891079	-225.197542	0.195554	0.745286	22210.60823
598.901261	-199.00661	857.624408	-61.923516	-0.567409	-0.780639	22212.13416
611.108664	-99.821454	840.076265	40.31349	-0.567409	-0.017677	22191.53417
609.582739	-1.399261	821.002197	219.609733	0.195554	-1.543602	22210.60823
590.508671	102.363671	791.24665	340.920809	-0.567409	-0.017677	22227.39341
566.093863	181.711796	750.046662	447.735592	-0.567409	-0.780639	22231.20823
529.471652	277.845101	651.624469	543.105934	-2.093334	-0.780639	22215.94897
501.24203	367.111741	568.461531	642.29109	0.195554	1.508249	22207.55638
447.834639	423.570984	413.580095	669.757748	-2.093334	0.745286	22212.13416
404.345763	499.867257	293.794945	713.246624	-2.093334	0.745286	22192.29713
316.605048	567.007978	198.424603	854.394731	0.958517	0.745286	22214.42305
241.071737	601.341301	63.380199	875.757687	0.958517	1.508249	22227.39341
124.338438	616.600556	-33.516069	863.550283	0.195554	-0.780639	22217.4749
71.694009	611.259817	-159.40492	878.809538	-0.567409	-1.543602	22225.86749
-13.757817	630.333885	-277.664145	843.713252	-0.567409	0.745286	22231.97119
-106.839271	595.237599	-416.523363	804.802153	1.721479	2.271212	26.703696
-199.920725	586.082047	-546.227028	714.009587	1.721479	2.271212	13.733329
-258.668856	525.045028	-619.471451	677.387376	0.958517	-0.017677	14892.26966
-381.505856	484.608003	-700.345501	552.261487	2.484442	1.508249	22175.51195
-412.024366	421.282095	-749.938079	414.165231	1.721479	-0.017677	22206.03046
-489.846565	340.408045	-811.73806	313.45415	0.195554	1.508249	22222.05268
-550.120621	261.059921	-846.071384	157.046789	0.958517	0.745286	22202.21564
-576.824317	167.215504	-857.515825	41.839416	0.195554	1.508249	22192.29713
-646.253926	77.948864	-848.360272	-66.501293	-0.567409	1.508249	22206.03046
-640.913187	-12.080739	-762.908445	-212.227176	1.721479	0.745286	22215.94897
-622.602081	-100.584417	-727.049197	-334.301214	0.195554	0.745286	22222.81564
-643.965038	-211.214013	-670.589954	-492.997463	-2.093334	-0.780639	22228.15638
-574.535429	-304.295467	-608.789972	-605.915948	-0.567409	1.508249	22202.97861
-527.231739	-372.962114	-522.575183	-674.582594	-1.330372	2.271212	22199.92676
-453.224353	-433.999133	-424.15299	-817.256626	-2.093334	-0.017677	22209.84527
-370.061415	-491.221338	-326.49376	-885.16031	-1.330372	-1.543602	22208.31935
-296.05403	-573.621313	-136.516038	-901.182527	-0.567409	0.745286	22210.60823
-199.920725	-618.636115	-31.22718	-877.530682	-2.093334	-0.017677	22228.15638
-93.105942	-640.762034	104.580187	-882.108459	1.721479	3.034174	22228.15638
-12.231892	-665.939805	266.328287	-860.745502	0.195554	1.508249	22209.84527
102.212519	-656.784252	361.698629	-805.812185	0.958517	-0.017677	22219.76379
193.005085	-633.132407	472.328226	-741.723315	0.195554	-1.543602	22185.43046
279.982837	-586.59168	576.091158	-663.138153	3.247405	-0.017677	22224.34156
371.538365	-538.525028	665.357798	-598.286321	2.484442	0.745286	22246.46748
425.708719	-452.310238	698.928159	-516.649308	0.958517	1.508249	22226.63045
513.449434	-395.088033	811.083681	-345.745655	0.958517	0.745286	22208.31935
556.93831	-305.821393	837.024414	-213.753101	0.958517	0.745286	22224.34156
595.086447	-209.688088	861.439222	-106.938318	0.958517	1.508249	22219.76379
605.004963	-99.821454	834.735526	56.335708	0.958517	-0.017677	22179.32676
621.02718	-13.606665	837.024414	199.00974	0.958517	-1.543602	22221.28971
599.664223	90.91923	815.661457	333.291181	-0.567409	0.745286	22231.97119
570.671639	177.896982	731.735556	430.187449	0.195554	-0.780639	22219.00082
537.864242	272.504362	676.039277	540.054083	-2.093334	-0.780639	22225.10453
489.797589	360.245076	588.298562	651.446643	-1.330372	1.508249	22212.13416
462.330931	428.911723	405.950468	675.098487	-0.567409	0.745286	22196.87491
376.879104	489.185779	259.461622	717.824401	-2.093334	-0.780639	22198.40083
311.264309	554.800574	151.120914	812.43178	-2.093334	0.745286	22219.76379
241.8347	608.207966	68.720938	884.150277	-0.567409	0.745286	22209.08231
181.560644	628.80796	-48.012361	897.883607	1.721479	-0.780639	22227.39341
70.931047	615.074631	-146.434554	881.098426	-1.330372	-1.543602	22233.49712
-21.387444	628.80796	-250.197486	855.920656	0.958517	1.508249	22215.94897
-105.313345	585.319084	-423.390027	808.616966	-0.567409	0.745286	27.466659
-197.631837	587.607972	-530.20481	723.16514	-0.567409	0.745286	14.496292
-280.794775	540.304282	-606.501084	660.602195	2.484442	0.745286	14576.40309
-350.224384	489.185779	-679.745507	572.098518	0.958517	0.745286	22180.85269
-450.935465	420.519133	-794.95288	405.009679	4.010368	0.745286	22206.03046
-495.187304	349.563598	-800.293619	337.105995	-0.567409	-0.780639	22199.92676
-534.098404	267.926585	-848.360272	186.802336	-0.567409	-0.780639	22212.13416
-614.209491	173.319206	-849.123234	49.469043	-1.330372	-1.543602	22199.16379
-625.653932	87.104417	-829.286203	-76.419808	-2.093334	0.745286	22192.29713
-650.831702	-4.451112	-785.797327	-200.782735	-0.567409	2.271212	22219.76379
-647.779851	-87.61405	-715.604755	-335.827139	0.958517	3.034174	22230.44527
-614.972454	-195.191796	-695.767724	-486.130798	-1.330372	-1.543602	22218.23786
-586.742832	-292.088064	-613.367749	-572.345587	-2.856297	-1.543602	22199.92676
-529.520627	-364.569524	-525.627034	-690.604812	-3.61926	-0.017677	22207.55638
-475.350273	-429.421356	-466.115941	-825.649216	-1.330372	-0.017677	22199.16379
-390.661409	-479.776897	-324.204871	-843.960322	0.195554	-0.780639	22207.55638
-312.83921	-567.517612	-192.212318	-904.234378	0.958517	2.271212	22219.76379
-209.83924	-610.243525	-17.493851	-889.738086	-1.330372	-0.017677	22225.10453
-112.942973	-645.339811	79.402416	-923.308446	-2.856297	0.745286	22219.00082
-9.943003	-667.46573	225.891262	-842.434396	0.195554	0.745286	22229.6823
70.168084	-644.576848	374.668996	-827.938104	0.195554	-1.543602	22224.34156
172.405091	-633.132407	455.543046	-773.004787	0.195554	-0.017677	22184.6675
290.664315	-600.325009	577.617084	-673.819631	0.195554	-0.017677	22222.81564
356.27911	-539.28799	661.542985	-577.686327	4.010368	1.508249	22247.99341
450.88649	-478.250971	711.135563	-467.819693	2.484442	1.508249	22211.3712
508.108695	-402.71766	765.305917	-377.027127	2.484442	1.508249	22219.00082
550.071646	-314.213983	834.735526	-245.034573	1.721479	1.508249	22229.6823
588.219782	-215.028827	867.542924	-87.101287	-0.567409	0.745286	22205.2675
628.656807	-106.688118	840.076265	28.869049	-2.093334	-0.780639	22190.7712
589.745708	-12.843702	787.431836	180.698634	-1.330372	-1.543602	22228.15638
593.560522	80.237752	801.928128	323.372666	-1.330372	-0.017677	22216.71194
559.990161	178.659945	756.150364	427.135598	-0.567409	-0.780639	22225.86749
548.54572	266.40066	675.276314	532.424456	-2.093334	1.508249	22232.73415
505.056844	349.563598	576.854121	629.320723	-2.856297	0.745286	22193.06009
478.353148	427.385797	369.328256	629.320723	-2.093334	-0.780639	22204.50453
403.5828	487.659854	271.669026	685.779966	-2.093334	-0.017677	22205.2675
325.760601	537.252431	150.357951	762.076239	0.195554	-0.017677	22202.21564
245.649514	599.815376	65.669087	863.550283	-0.567409	-0.780639	22218.23786
152.56806	631.859811	-6.04941	877.283613	-1.330372	-1.543602	22233.49712
67.879196	627.282034	-143.382703	904.750271	0.195554	-0.017677	22215.94897
12.945879	618.889444	-257.827113	871.942873	-0.567409	1.508249	22224.34156
-74.031873	595.237599	-394.397443	801.750302	0.195554	1.508249	40.437025
-173.979992	575.400568	-498.923338	752.157724	-0.567409	-0.017677	15.259255
-258.668856	545.645022	-567.589985	686.542928	0.958517	-0.780639	1789.147618
-348.698459	486.133928	-683.560321	569.046667	3.247405	0.745286	22145.7564
-388.372521	428.911723	-765.197333	456.891145	0.958517	-0.017677	22185.43046
-477.639161	354.141375	-790.375104	308.113411	1.721479	-0.780639	22208.31935
-539.439143	277.845101	-853.701011	170.780118	-1.330372	-0.780639	22218.23786
-570.720615	176.371057	-828.523241	54.809782	0.958517	-0.017677	22186.95639
-631.757634	80.237752	-849.886197	-48.95315	1.721479	2.271212	22204.50453
-645.490963	16.911845	-786.56029	-202.30866	-1.330372	1.508249	22226.63045
-626.416895	-81.510348	-737.730675	-318.278996	-2.093334	1.508249	22219.00082
-627.179858	-185.27328	-664.486252	-469.345618	0.195554	-0.017677	22221.28971
-586.742832	-277.591772	-634.730705	-570.819662	-2.093334	-1.543602	22209.08231
-543.253956	-356.939896	-516.471481	-677.634445	-3.61926	-0.017677	22201.45268
-476.876198	-444.680611	-478.323344	-831.752918	-2.856297	-0.017677	22195.34898
-400.579925	-474.436158	-324.967834	-849.301061	0.195554	-0.017677	22218.23786
-316.654024	-549.206506	-240.27897	-921.019558	0.195554	-0.780639	22216.71194
-209.076278	-615.584264	-68.612355	-907.286229	2.484442	2.271212	22219.00082
-119.809637	-656.021289	88.557969	-892.789937	-1.330372	-0.017677	22228.15638
-14.52078	-661.362028	244.202368	-830.989955	-1.330372	-0.017677	22228.15638
86.190301	-636.184258	360.935666	-791.315893	0.958517	-0.780639	22215.94897
192.242122	-640.762034	455.543046	-756.98257	0.958517	-0.780639	22196.11194
263.960619	-596.510196	582.957823	-670.767781	0.195554	-0.017677	22229.6823
353.990222	-545.391692	668.409649	-590.656693	2.484442	1.508249	22235.786
426.471682	-488.93245	705.794823	-496.049314	2.484442	0.745286	22223.5786
508.108695	-419.502841	813.372569	-380.078978	0.958517	-0.017677	22212.89712
553.886459	-321.080648	830.157749	-242.745685	1.721479	-0.017677	22214.42305
582.11608	-236.391784	836.261451	-122.960535	-0.567409	2.271212	22219.76379
593.560522	-116.606634	845.417004	26.580161	-0.567409	-0.780639	22200.68972
627.893845	-18.947404	843.128116	202.06159	-2.093334	-2.306565	22212.13416
611.871627	70.319236	795.824426	311.165262	0.958517	-0.780639	22226.63045
590.508671	171.030318	727.920743	388.987461	-1.330372	-0.017677	22231.97119
545.493869	266.40066	664.594836	524.031865	0.195554	0.745286	22215.94897
505.819807	347.27471	595.928189	640.765164	-3.61926	1.508249	22200.68972
436.390198	425.859872	447.150456	662.891084	-2.856297	-0.017677	22212.13416
376.116142	501.393183	280.824579	636.187388	-2.093334	-0.780639	22186.95639
323.471713	541.067245	214.446821	807.854004	-1.330372	-2.306565	22211.3712
249.464327	607.445003	61.091311	865.839172	-1.330372	-0.017677	22226.63045
170.116203	628.80796	-9.101261	880.335464	0.195554	-0.780639	22216.71194
84.664376	638.726475	-113.627156	878.809538	2.484442	0.745286	22227.39341
-17.572631	611.259817	-258.590076	873.468799	0.195554	2.271212	22234.26008
-82.424463	605.156115	-389.056704	822.350296	0.195554	1.508249	133.518479
-180.083694	570.059829	-524.864071	752.157724	0.195554	0.745286	16.022217
-251.802191	549.459835	-572.167761	686.542928	3.247405	-0.017677	1418.347728
-342.594757	498.341332	-662.960327	588.883698	4.010368	1.508249	22124.39345
-422.705844	450.274679	-720.945495	453.839294	1.721479	0.745286	22188.48232
-463.905832	351.852486	-789.612141	309.639336	0.195554	-0.017677	22212.13416
-529.520627	279.371026	-837.678793	200.535665	4.010368	-0.017677	22210.60823
-584.453944	190.867349	-896.426924	34.209788	-0.567409	-0.017677	22194.58602
-617.261342	91.682193	-823.945464	-55.056852	0.195554	0.745286	22209.08231
-649.305777	6.993329	-787.323253	-161.108672	2.484442	2.271212	22222.81564
-638.624299	-91.428864	-737.730675	-304.545667	-1.330372	0.745286	22219.76379
-624.128007	-180.695504	-710.264016	-439.590071	-1.330372	-1.543602	22228.15638
-603.528013	-279.88066	-612.604786	-567.767811	-2.856297	-1.543602	22202.97861
-534.861366	-357.702859	-546.989991	-648.641861	-1.330372	-0.780639	22196.87491
-485.268788	-462.991717	-444.752984	-825.649216	-1.330372	-0.017677	22202.97861
-403.631776	-491.984301	-325.730797	-827.175142	-1.330372	-0.017677	22213.66009
-332.676241	-533.947251	-201.367871	-874.478831	-0.567409	-0.017677	22205.2675
-224.335532	-607.954637	-99.893827	-995.026944	0.195554	0.745286	22228.15638
-112.942973	-644.576848	72.535752	-895.078825	0.958517	1.508249	22230.44527
-25.202258	-657.547215	228.943113	-845.486247	0.195554	-0.780639	22219.00082
73.982898	-642.28796	337.283821	-832.515881	1.721479	-0.017677	22225.10453
149.516209	-651.443513	428.83935	-755.456644	0.195554	-0.017677	22204.50453
273.116172	-604.902786	560.831903	-675.345557	0.958517	-0.017677	22218.23786
350.938371	-544.628729	658.491134	-599.812246	2.484442	1.508249	22247.23045
417.316129	-501.902816	693.58742	-496.812277	2.484442	1.508249	22217.4749
477.590186	-413.399139	748.520737	-377.027127	-0.567409	-0.017677	22200.68972
559.227198	-336.339902	804.217016	-277.079008	0.195554	-0.780639	22216.71194
593.560522	-239.443635	853.809594	-129.064237	0.958517	0.745286	22227.39341
621.02718	-130.339963	827.868861	-8.516125	-0.567409	-0.780639	22186.95639
602.716074	-28.865919	817.187383	159.335677	-0.567409	-0.780639	22221.28971
605.004963	48.95628	836.261451	291.328231	2.484442	-0.017677	22234.26008
568.382751	150.430324	778.276283	418.743008	0.195554	0.745286	22215.18601
555.412385	255.719182	692.824457	528.609642	2.484442	1.508249	22228.15638
512.686471	340.408045	603.557817	624.742947	-2.093334	-0.017677	22209.08231
470.723521	420.519133	431.891201	675.098487	-1.330372	-0.017677	22193.06009
418.079092	500.63022	332.706045	736.135506	-3.61926	-1.543602	22195.34898
336.442079	534.963543	220.550523	779.624382	-1.330372	-0.780639	22217.4749
248.701364	590.659823	106.869075	849.816954	-1.330372	-1.543602	22209.08231
181.560644	612.785742	-26.649404	865.076209	0.958517	-0.780639	22224.34156
89.242152	631.859811	-111.338268	909.328048	3.247405	1.508249	22235.786
18.286618	613.548705	-226.545641	865.076209	0.195554	-0.017677	22215.94897
-74.031873	617.363519	-377.612263	825.402147	1.721479	2.271212	72.48146
-163.298513	570.822792	-494.345562	775.046606	0.195554	0.745286	14.496292
-250.276265	544.119096	-562.249245	699.513295	0.958517	-0.017677	1080.355235
-335.728092	499.104295	-663.723289	597.276288	0.958517	-0.780639	22126.68233
-406.683627	441.119127	-750.701041	449.261517	2.484442	-0.017677	22196.87491
-494.424341	362.533965	-859.804713	369.913393	-1.330372	-0.780639	22197.63787
-554.698397	267.926585	-847.597309	160.861603	0.195554	-0.017677	22206.79342
-584.453944	186.289572	-866.671377	43.365341	2.484442	1.508249	22205.2675
-611.15764	98.548858	-872.775079	-41.323523	-2.093334	1.508249	22203.74157
-638.624299	14.622957	-781.219551	-174.842002	-1.330372	0.745286	22215.94897
-639.387261	-86.851087	-717.893644	-298.441965	1.721479	1.508249	22229.6823
-633.283559	-182.221429	-709.501054	-460.953028	0.958517	-0.017677	22225.86749
-577.58728	-270.725107	-617.945525	-531.1456	-0.567409	-0.780639	22197.63787
-550.120621	-366.858412	-543.175177	-664.664079	-2.093334	-0.780639	22206.79342
-477.639161	-444.680611	-444.752984	-775.293675	-1.330372	0.745286	22206.03046
-412.024366	-491.221338	-314.286356	-825.649216	-0.567409	-0.017677	22205.2675
-325.046614	-540.813916	-186.871579	-890.501049	-1.330372	1.508249	22215.18601
-244.172564	-615.584264	-76.241982	-926.360297	0.958517	1.508249	22231.20823
-138.120743	-638.473146	63.380199	-908.049192	-0.567409	-0.017677	22218.23786
-26.728184	-655.258326	222.839411	-841.671434	0.958517	-1.543602	22228.91934
56.434755	-647.628699	347.202337	-814.204775	2.484442	-1.543602	22231.20823
182.323606	-656.784252	455.543046	-779.871452	-1.330372	-0.780639	22188.48232
262.434694	-594.98427	549.387462	-674.582594	4.77333	1.508249	22230.44527
339.49393	-548.443543	653.913357	-592.182619	3.247405	2.271212	22250.2823
410.449465	-501.902816	706.557786	-518.175233	2.484442	1.508249	22199.92676
508.108695	-427.132468	769.120731	-389.234531	0.958517	1.508249	22206.03046
524.893875	-343.206567	821.765159	-292.338263	1.721479	0.745286	22220.52675
584.404969	-248.599188	856.861445	-142.034604	-0.567409	0.745286	22208.31935
598.901261	-134.91774	849.994781	-16.908715	1.721479	-0.780639	22200.68972
616.449404	-32.680733	849.994781	176.120857	-1.330372	-0.780639	22228.15638
594.323484	48.193317	802.691091	305.824523	-1.330372	-0.017677	22213.66009
566.093863	142.800696	732.498519	387.461536	-0.567409	-0.017677	22223.5786
550.834608	248.852517	677.565202	510.298536	1.721479	2.271212	22232.73415
517.264248	334.304343	590.58745	612.535543	-4.382222	-0.780639	22190.7712
466.145744	401.445064	466.987487	665.179972	0.958517	0.745286	22206.03046
415.027241	501.393183	346.439374	692.64663	-1.330372	-0.017677	22202.97861
346.360595	547.170947	252.594958	812.43178	-2.093334	-0.780639	22202.21564
252.516178	592.185749	107.632038	875.757687	1.721479	-0.017677	22220.52675
175.456942	617.363519	-18.256814	855.920656	0.195554	-0.017677	22231.97119
90.768078	628.044997	-94.553088	889.491016	-0.567409	2.271212	22219.00082
16.760692	620.41537	-227.308604	887.965091	-0.567409	1.508249	22222.05268
-69.454097	612.02278	-348.619679	843.713252	-0.567409	-0.017677	152.592547
-158.720737	576.926494	-467.641866	766.654016	-0.567409	-1.543602	12.970367
-244.935526	550.985761	-560.72332	707.142922	2.484442	-0.780639	11.444441
-323.520688	498.341332	-656.093662	601.091102	0.958517	-0.017677	22070.98605
-406.683627	444.93394	-741.545489	466.046697	2.484442	-0.017677	22190.7712
-461.616944	367.111741	-807.160284	362.283765	-0.567409	-0.017677	22199.16379
-499.002118	261.822883	-865.908415	190.617149	0.195554	0.745286	22207.55638
-580.639131	190.104386	-897.95285	8.269055	-1.330372	0.745286	22193.82305
-617.261342	101.600709	-906.34544	-28.353156	-0.567409	2.271212	22201.45268
-646.253926	26.067398	-794.95288	-145.849418	0.958517	-0.017677	22228.15638
-632.520597	-81.510348	-779.693625	-267.923455	-0.567409	-0.017677	22228.15638
-608.868752	-170.776988	-655.330699	-398.390083	1.721479	0.745286	22219.00082
-602.002087	-259.280666	-627.101078	-526.567823	-0.567409	0.745286	22206.03046
-544.016919	-359.228784	-530.967773	-648.641861	-0.567409	1.508249	22210.60823
-492.898416	-414.925064	-469.167791	-773.76775	-2.093334	-0.017677	22194.58602
-419.653993	-494.273189	-331.834499	-815.730701	0.958517	2.271212	22215.18601
-349.461421	-543.102804	-221.967865	-864.560316	-0.567409	0.745286	22221.28971
-254.854042	-594.221307	-120.493821	-901.182527	-1.330372	1.508249	22215.94897
-125.913339	-633.132407	-10.627187	-922.545484	1.721479	-0.780639	22228.15638
-47.328177	-651.443513	212.920895	-850.826986	0.195554	-0.780639	22228.15638
61.012531	-652.969438	329.654194	-821.834402	0.958517	-0.780639	22214.42305
154.093985	-656.784252	416.631946	-772.241825	0.958517	0.745286	22201.45268
243.360625	-594.98427	557.780052	-690.604812	2.484442	0.745286	22243.41563
337.968005	-558.362059	647.809655	-622.701128	4.010368	0.745286	22235.02304
409.686502	-494.273189	679.85409	-534.197451	0.958517	0.745286	22212.13416
460.805005	-432.473207	788.957762	-390.760456	-0.567409	-0.780639	22214.42305
546.256832	-338.628791	822.528122	-267.923455	-0.567409	1.508249	22199.92676
582.879043	-260.043629	831.683675	-176.367927	0.958517	-0.017677	22212.13416
610.345702	-153.991808	813.372569	-56.582777	0.195554	-1.543602	22206.03046
611.108664	-48.70295	827.868861	113.557913	1.721479	0.745286	22212.89712
599.664223	50.482205	824.054048	277.594901	0.958517	0.745286	22222.81564
595.84941	134.408106	801.165165	408.824492	-0.567409	1.508249	22232.73415
556.93831	243.511778	730.209631	499.617058	-0.567409	0.745286	22216.71194
527.182763	328.963604	630.261512	606.431841	-2.856297	-0.017677	22200.68972
483.693887	387.711735	473.091189	669.757748	-2.093334	-0.017677	22209.08231
413.501316	483.082077	333.469008	703.328109	-2.093334	-0.780639	22189.24528
350.175408	541.067245	263.276436	817.772519	0.195554	0.745286	22211.3712
270.064321	591.422786	146.543137	873.468799	1.721479	-0.780639	22228.91934
183.849532	606.682041	9.209845	878.809538	-0.567409	-1.543602	22221.28971
109.079184	623.467221	-118.967895	826.165109	0.195554	1.508249	22223.5786
22.864394	623.467221	-200.604908	875.757687	-1.330372	-0.017677	22229.6823
-61.061507	608.970929	-369.982636	817.772519	0.195554	-0.017677	366.985076
-155.668886	575.400568	-492.819636	779.624382	-0.567409	-0.780639	13.733329
-223.57257	555.563537	-559.960357	704.854034	1.721479	0.745286	12.207404
-311.313284	495.289481	-646.175146	627.031835	0.195554	-0.780639	22061.8305
-370.824378	460.956158	-715.604755	480.542989	0.958517	-0.780639	22185.43046
-467.720645	376.267294	-806.397321	382.120796	1.721479	-0.780639	22208.31935
-538.67618	280.133989	-805.634358	234.868988	0.195554	0.745286	22200.68972
-580.639131	210.70438	-897.189887	73.883851	1.721479	3.034174	22181.61565
-605.053938	113.808112	-833.101017	-12.330939	-1.330372	1.508249	22210.60823
-644.728	37.511839	-822.419539	-142.797567	-1.330372	-0.017677	22225.86749
-646.253926	-55.569615	-773.589924	-275.553083	0.195554	-0.780639	22217.4749
-655.409479	-153.228845	-720.182532	-426.619705	-0.567409	-1.543602	22225.86749
-605.053938	-248.599188	-611.078861	-517.41227	-2.856297	-0.780639	22207.55638
-551.646547	-356.939896	-556.908506	-646.352973	0.195554	2.271212	22201.45268
-502.053969	-427.132468	-492.056674	-748.58998	0.958517	1.508249	22203.74157
-415.839179	-477.488009	-317.338207	-817.256626	-2.856297	-0.780639	22219.76379
-334.965129	-541.576879	-202.893796	-859.982539	-1.330372	1.508249	22205.2675
-238.068862	-589.643531	-92.264199	-923.308446	-0.567409	2.271212	22226.63045
-162.535551	-639.236109	20.654286	-943.145478	-0.567409	-1.543602	22232.73415
-52.668917	-652.969438	160.276466	-863.03439	2.484442	-0.017677	22216.71194
54.145867	-651.443513	322.024567	-817.256626	-0.567409	-0.780639	22223.5786
135.782879	-653.732401	431.128238	-795.130707	1.721479	1.508249	22208.31935
253.279141	-592.695382	540.994872	-692.130737	3.247405	2.271212	22227.39341
334.153191	-562.939835	617.291146	-610.493724	3.247405	0.745286	22245.70452
390.612434	-495.036152	718.002227	-518.938196	0.958517	0.745286	22219.00082
494.375366	-442.391723	731.735556	-412.123413	0.195554	-0.017677	22199.92676
525.656838	-341.680641	817.187383	-283.945673	2.484442	1.508249	22210.60823
566.856826	-265.384368	853.809594	-178.656815	-0.567409	0.745286	22219.76379
598.138298	-164.673286	873.646625	-59.634628	0.195554	-3.069528	22184.6675
615.686441	-62.43628	838.55034	143.31346	-1.330372	-1.543602	22218.23786
596.612372	34.459988	836.261451	263.098609	0.195554	2.271212	22231.97119
563.042012	144.326622	760.72814	364.572653	0.195554	2.271212	22219.76379
558.464236	239.696964	694.350382	495.039281	-1.330372	0.745286	22219.76379
511.160546	319.045089	610.424481	597.276288	-4.382222	-1.543602	22207.55638
469.960558	379.319145	491.402294	642.29109	-0.567409	-1.543602	22199.16379
432.575384	481.556152	354.069002	734.609581	-2.093334	-2.306565	22195.34898
368.486514	538.778357	283.113467	807.091041	0.195554	-0.017677	22217.4749
269.301358	589.133898	123.654255	856.683619	0.195554	1.508249	22220.52675
186.901383	615.837593	2.34318	871.942873	-0.567409	-0.017677	22222.81564
111.368072	628.80796	-132.701225	817.009556	0.195554	0.745286	22231.20823
28.205133	624.230183	-223.49379	882.624352	2.484442	3.034174	22234.26008
-55.720768	603.63019	-345.567828	823.876221	0.195554	0.745286	962.096011
-144.987408	579.978345	-447.041872	779.624382	0.195554	-0.780639	15.259255
-226.624421	547.170947	-547.752953	720.113289	3.247405	-0.017677	13.733329
-326.572539	517.4154	-619.471451	639.239239	1.721479	-0.017677	21920.68239
-376.92808	460.956158	-750.701041	491.224468	1.721479	-0.780639	22194.58602
-441.01695	393.815437	-818.604725	398.143014	2.484442	0.745286	22212.89712
-505.868782	293.867318	-824.708427	212.743069	-1.330372	-0.017677	22188.48232
-583.690981	220.622896	-861.330638	100.587546	-0.567409	3.034174	22183.90454
-613.446528	126.778479	-831.575092	-20.723529	3.247405	2.271212	22211.3712
-638.624299	48.193317	-818.604725	-155.00497	0.958517	0.745286	22217.4749
-652.357628	-41.073323	-776.641774	-272.501232	-0.567409	-0.780639	22225.86749
-616.498379	-147.888106	-719.419569	-400.678972	0.195554	-1.543602	22229.6823
-608.105789	-237.917709	-637.782556	-502.153016	-2.093334	0.745286	22193.06009
-560.039137	-340.154716	-538.597401	-633.382606	0.195554	3.034174	22209.84527
-472.298422	-399.665809	-460.775201	-725.701098	-2.093334	-0.017677	22205.2675
-449.40954	-472.910232	-340.227089	-794.367744	-2.093334	-0.780639	22201.45268
-354.039198	-533.947251	-219.678977	-847.775135	0.195554	0.745286	22215.18601
-264.772557	-588.117605	-120.493821	-902.708453	-1.330372	1.508249	22231.97119
-145.750371	-640.762034	22.180211	-959.930658	1.721479	-0.017677	22216.71194
-53.431879	-665.176842	182.402386	-899.656602	0.195554	0.745286	22225.10453
44.990314	-656.784252	321.261604	-835.567732	0.958517	0.745286	22231.97119
145.701395	-645.339811	382.298623	-801.234409	1.721479	0.745286	22180.08972
237.256923	-600.325009	522.683766	-698.997402	2.484442	0.745286	22232.73415
310.501346	-571.332425	648.572618	-597.523358	0.958517	-0.017677	22250.2823
390.612434	-501.139853	672.987426	-555.560407	3.247405	1.508249	22206.79342
447.071676	-431.710244	792.772575	-396.101195	0.195554	-1.543602	22209.08231
555.412385	-357.702859	808.794793	-290.049375	0.958517	-0.780639	22218.23786
579.06423	-273.013995	835.498489	-188.575331	-1.330372	-0.780639	22206.03046
605.004963	-172.302914	814.135532	-35.219821	0.958517	-0.780639	22190.7712
604.242	-67.777019	849.994781	112.031988	0.195554	0.745286	22229.6823
611.108664	22.252584	832.446638	281.409715	1.721479	3.797137	22222.81564
599.664223	129.067367	779.802209	362.283765	0.958517	1.508249	22221.28971
556.175347	229.778448	735.55037	479.017064	-0.567409	1.508249	22225.10453
523.36795	308.36361	636.365214	587.357773	-0.567409	-0.017677	22201.45268
487.508701	373.978406	516.580065	677.387376	-2.856297	-1.543602	22196.11194
418.079092	478.504301	367.039368	710.957736	-2.856297	-2.306565	22203.74157
358.567999	534.963543	292.26902	803.276227	1.721479	0.745286	22215.94897
283.79765	584.556121	158.750541	854.394731	-1.330372	0.745286	22215.94897
208.264339	614.311668	20.654286	875.757687	-0.567409	-0.017677	22228.15638
104.501407	626.519072	-85.397535	852.105842	0.958517	1.508249	22230.44527
44.227351	633.385736	-235.701194	851.34288	0.195554	1.508249	22218.23786
-56.48373	605.156115	-357.775232	820.061407	-0.567409	-0.017677	1023.13303
-135.831855	579.978345	-469.167791	775.046606	2.484442	-0.780639	15.259255
-222.046644	549.459835	-545.464065	714.009587	1.721479	-1.543602	12.970367
-285.372551	531.911692	-654.567737	626.268872	2.484442	-0.017677	21654.4084
-386.846595	457.904307	-702.634389	507.246685	-0.567409	-0.780639	22199.16379
-456.276204	385.422847	-765.197333	385.172647	1.721479	-0.780639	22199.92676
-505.868782	310.652499	-819.367688	248.602317	0.195554	2.271212	22198.40083
-555.46136	231.304374	-893.375073	105.165323	0.195554	2.271212	22185.43046
-602.76505	128.304404	-866.671377	-16.908715	0.958517	2.271212	22193.82305
-637.098373	58.111833	-788.849178	-135.930902	0.195554	-0.017677	22223.5786
-643.202075	-32.680733	-760.619557	-248.849387	0.195554	-0.017677	22231.20823
-642.439112	-137.969591	-719.419569	-390.760456	1.721479	0.745286	22217.4749
-617.261342	-237.154746	-649.98996	-512.834494	-4.382222	-1.543602	22199.92676
-560.039137	-333.288051	-563.012208	-609.730762	-2.856297	0.745286	22212.89712
-525.705813	-400.428772	-479.84927	-745.538129	-2.856297	0.745286	22187.71935
-430.335471	-475.962083	-388.293741	-785.212191	0.195554	0.745286	22212.13416
-349.461421	-534.710214	-222.730827	-837.85662	-2.093334	-0.017677	22221.28971
-246.461452	-581.250941	-114.390119	-911.101043	0.195554	-0.017677	22215.18601
-170.928141	-639.236109	12.261696	-887.449198	0.195554	-0.017677	22224.34156
-66.402246	-675.095357	124.417218	-867.612167	-2.093334	-2.306565	22229.6823
45.753276	-646.865736	287.691244	-844.723285	-1.330372	-0.780639	22212.89712
107.553258	-640.762034	416.631946	-807.33811	0.195554	0.745286	22183.90454
231.916184	-617.110189	475.380077	-733.330725	1.721479	1.508249	22244.17859
326.523564	-582.013904	602.031891	-627.278905	0.958517	0.745286	22238.83786
387.560583	-504.954667	711.135563	-521.227084	1.721479	-0.017677	22212.89712
479.116111	-440.865797	736.313333	-422.804891	0.195554	-0.780639	22218.23786
530.997577	-367.621375	809.557756	-296.916039	-0.567409	-2.306565	22210.60823
556.93831	-279.88066	844.654041	-201.545697	-1.330372	-1.543602	22204.50453
599.664223	-172.302914	855.33552	-60.397591	1.721479	1.508249	22201.45268
618.738292	-77.695534	849.231818	106.691248	0.195554	1.508249	22225.10453
604.242	13.097031	833.972563	233.343063	-0.567409	2.271212	22219.00082
582.879043	114.571075	770.646656	337.868958	0.195554	1.508249	22230.44527
559.990161	220.622896	691.298531	478.254101	-1.330372	-0.017677	22222.05268
527.945726	304.548797	634.839289	580.491108	-1.330372	-0.017677	22196.87491
486.745738	375.504331	535.654133	654.498493	-2.093334	-0.017677	22206.79342
444.782788	461.719121	403.66158	713.246624	-2.093334	-1.543602	22207.55638
390.612434	519.704289	323.550492	794.883637	-1.330372	-1.543602	22205.2675
287.612464	583.793158	169.432019	862.787321	-1.330372	-0.017677	22225.10453
221.997669	615.837593	22.943174	882.624352	2.484442	3.797137	22233.49712
116.708811	631.096848	-93.790125	862.024358	-1.330372	1.508249	22218.23786
25.153283	635.674625	-219.678977	873.468799	-1.330372	-0.780639	22225.10453
-38.935587	594.474637	-319.627095	794.883637	-1.330372	-0.780639	2777.947325
-146.513333	573.874643	-466.115941	796.409563	0.195554	-0.780639	17.548143
-208.313315	550.985761	-534.782587	717.061438	0.958517	-0.017677	12.970367
-315.891061	528.096879	-649.226997	665.179972	2.484442	0.745286	21092.86782
-367.009564	462.482083	-703.397352	524.794828	2.484442	1.508249	22181.61565
-435.676211	399.919139	-761.38252	402.72079	1.721479	-0.017677	22209.84527
-513.49841	315.993238	-812.501023	275.306013	0.958517	2.271212	22204.50453
-583.690981	235.119188	-881.930632	118.135689	4.77333	3.797137	22173.22306
-609.631715	138.22292	-826.997315	9.794981	-0.567409	0.745286	22202.97861
-640.150224	66.504423	-793.426955	-116.856834	-2.093334	-2.306565	22228.91934
-651.594665	-31.91777	-762.908445	-241.982722	0.195554	0.745286	22213.66009
-611.920603	-127.288112	-713.315867	-398.390083	-1.330372	-0.017677	22222.81564
-608.868752	-230.288082	-628.627003	-492.2345	-2.856297	0.745286	22209.84527
-573.772466	-317.265834	-585.138127	-616.597426	-2.093334	-0.017677	22195.34898
-489.846565	-396.613959	-455.434462	-705.864066	-5.145185	-0.780639	22194.58602
-435.676211	-468.332456	-379.901151	-814.967738	-0.567409	0.745286	22219.00082
-367.009564	-515.636145	-245.61971	-846.24921	-0.567409	0.745286	22208.31935
-286.135514	-581.250941	-104.471603	-898.130676	-1.330372	-0.780639	22221.28971
-166.350364	-634.658332	21.417248	-904.997341	0.195554	-1.543602	22231.97119
-72.505948	-665.939805	154.935727	-885.16031	2.484442	1.508249	22226.63045
18.286618	-655.258326	270.143101	-840.908471	0.195554	-0.780639	22219.00082
128.916215	-632.369444	336.520859	-826.412179	0.195554	1.508249	22190.00824
219.70878	-621.687966	491.402294	-720.360358	2.484442	2.271212	22236.54897
306.686532	-592.695382	594.402264	-655.508526	3.247405	0.745286	22237.31193
382.982806	-507.243555	669.172612	-579.975215	0.195554	-0.017677	22221.28971
456.990192	-440.102835	769.883693	-401.441934	0.958517	-0.780639	22219.76379
524.130912	-383.643592	822.528122	-326.671586	0.195554	-0.780639	22208.31935
578.301267	-289.036213	856.861445	-213.753101	0.958517	-1.543602	22215.94897
609.582739	-180.695504	853.809594	-70.316107	0.958517	1.508249	22198.40083
610.345702	-83.036274	846.94293	63.965335	-2.093334	0.745286	22214.42305
612.63459	13.859994	818.713308	240.97269	-0.567409	0.745286	22228.91934
577.538304	112.282187	768.357768	343.97266	0.195554	0.745286	22231.20823
552.360534	207.652529	720.291115	447.735592	-1.330372	0.745286	22208.31935
517.264248	297.682132	650.098544	577.439257	-1.330372	0.745286	22205.2675
498.190179	376.267294	485.298592	598.039251	-1.330372	-0.017677	22210.60823
456.227229	456.378381	428.076387	743.765134	-0.567409	0.745286	22198.40083
376.116142	518.178363	293.794945	793.357712	-3.61926	-1.543602	22212.13416
299.819868	580.741307	174.009796	863.550283	-0.567409	-0.780639	22230.44527
196.056936	614.311668	45.832056	883.387315	-2.093334	0.745286	22216.71194
142.649544	621.178333	-69.375317	872.705836	0.195554	3.034174	22227.39341
61.012531	628.80796	-215.864163	862.024358	-0.567409	-0.780639	22231.97119
-27.491146	602.104264	-327.256722	785.728084	0.195554	-0.017677	2967.925047
-108.365196	565.482053	-499.686301	754.446612	0.195554	-0.017677	17.548143
-224.335532	547.93391	-532.493699	719.350326	0.958517	0.745286	13.733329
-281.557738	528.096879	-635.493668	605.668878	2.484442	1.508249	19928.58669
-384.557707	475.45245	-696.530687	555.313338	0.958517	0.745286	22193.06009
-433.387322	392.289511	-770.538073	431.713374	0.958517	0.745286	22213.66009
-502.816931	323.622865	-813.263986	284.461566	-1.330372	-0.017677	22190.00824
-552.409509	240.459927	-887.271371	129.58013	-1.330372	0.745286	22177.80084
-614.209491	157.296988	-830.812129	18.950534	-2.093334	-0.017677	22209.08231
-630.231708	71.082199	-827.760278	-83.286473	0.958517	-1.543602	22215.18601
-643.965038	-25.814068	-772.063998	-212.227176	0.958517	-0.017677	22222.05268
-652.357628	-121.18441	-720.182532	-394.57527	-0.567409	0.745286	22229.6823
-608.868752	-214.265864	-655.330699	-505.967829	0.195554	2.271212	22200.68972
-566.142839	-305.05843	-573.693686	-602.864097	0.195554	-0.017677	22201.45268
-530.28359	-386.695443	-551.567767	-760.797383	-3.61926	-1.543602	22202.21564
-441.779912	-457.650977	-357.775232	-776.056638	-1.330372	0.745286	22208.31935
-364.720676	-514.873183	-244.856747	-835.567732	0.195554	1.508249	22211.3712
-260.194781	-586.59168	-135.753075	-901.94549	2.484442	1.508249	22231.97119
-188.476284	-633.89537	10.73577	-877.530682	1.721479	-0.780639	22228.91934
-79.372612	-659.07314	121.365367	-898.130676	0.958517	0.745286	22219.00082
27.442171	-656.021289	290.743094	-855.404763	0.195554	1.508249	22227.39341
86.953264	-631.606481	370.854182	-854.6418	0.195554	1.508249	22188.48232
205.975451	-637.710183	481.483779	-731.041837	2.484442	1.508249	22230.44527
305.92357	-594.98427	608.135593	-660.086302	1.721479	-0.017677	22244.17859
379.167992	-513.347257	650.861506	-565.478923	2.484442	0.745286	22224.34156
456.990192	-446.969499	739.365184	-450.27155	1.721479	-0.017677	22209.08231
530.234614	-382.117667	817.950346	-313.70122	0.195554	-1.543602	22216.71194
556.93831	-295.139915	837.024414	-198.493846	-0.567409	-1.543602	22219.76379
595.086447	-179.169578	838.55034	-61.923516	0.195554	0.745286	22190.00824
615.686441	-89.139976	859.913296	71.594962	-1.330372	1.508249	22223.5786
611.108664	4.704441	842.365153	228.765286	0.195554	3.034174	22233.49712
588.982745	114.571075	769.883693	326.424517	-0.567409	0.745286	22215.18601
569.145714	202.31179	713.424451	470.624474	-1.330372	-0.017677	22215.18601
537.864242	290.815467	661.542985	556.0763	-2.093334	-1.543602	22211.3712
500.479068	368.637667	531.076357	595.750363	-2.856297	-1.543602	22190.7712
445.545751	440.356164	386.876399	682.728115	-1.330372	-0.017677	22206.03046
378.40503	511.311698	340.335672	819.298445	-1.330372	-0.780639	22218.23786
299.056905	576.926494	188.506088	850.579917	0.958517	0.745286	22215.94897
240.308774	614.311668	51.935758	875.757687	0.958517	1.508249	22225.86749
119.760662	618.126482	-57.167914	870.416948	0.195554	2.271212	22234.26008
44.227351	633.385736	-157.116032	882.624352	-0.567409	-0.017677	22215.94897
-40.461513	620.41537	-334.88635	811.668817	-0.567409	-2.306565	8435.316019
-111.417047	573.11168	-463.827052	787.25401	-0.567409	-2.306565	19.837031
-189.239247	563.193165	-543.93814	761.313277	2.484442	1.508249	14.496292
-288.424402	525.80799	-609.552935	620.928133	0.195554	0.745286	17697.68365
-353.276235	484.608003	-692.715873	534.713344	3.247405	0.745286	22196.11194
-432.62436	404.496915	-762.908445	440.105964	0.958517	0.745286	22202.21564
-499.002118	330.48953	-791.138066	287.513417	-1.330372	0.745286	22194.58602
-568.431727	248.852517	-866.671377	139.498646	-2.856297	1.508249	22187.71935
-589.794683	166.452541	-849.123234	36.498677	1.721479	-0.017677	22205.2675
-640.913187	70.319236	-807.160284	-86.338324	-0.567409	0.745286	22218.23786
-637.861336	-14.369627	-769.012147	-234.353095	-2.093334	-0.780639	22226.63045
-614.972454	-107.451081	-712.552905	-338.116027	1.721479	1.508249	22226.63045
-634.046522	-213.502902	-679.745507	-485.367835	-2.093334	0.745286	22196.11194
-581.402093	-296.66584	-591.241829	-590.656693	-2.093334	-0.017677	22206.79342
-504.342857	-389.747294	-540.886289	-713.493694	-1.330372	-0.017677	22198.40083
-441.779912	-456.888015	-401.264108	-821.07144	-0.567409	-0.017677	22206.03046
-382.268819	-505.71763	-237.227119	-836.330694	-1.330372	-0.780639	22219.00082
-316.654024	-582.013904	-147.197517	-872.189943	-0.567409	-0.017677	22230.44527
-181.609619	-624.739817	0.054292	-888.212161	0.195554	-0.780639	22219.00082
-99.972606	-656.021289	125.943143	-901.182527	-0.567409	1.508249	22230.44527
-7.654115	-674.332395	288.454206	-851.589949	-0.567409	0.745286	22229.6823
122.04955	-631.606481	350.254188	-814.204775	0.958517	1.508249	22182.37861
213.605079	-636.184258	494.454145	-734.85665	4.010368	-0.017677	22236.54897
294.479129	-582.776866	582.957823	-677.634445	1.721479	0.745286	22222.05268
372.301328	-532.421326	643.231879	-634.908532	1.721479	0.745286	22199.16379
446.308713	-462.991717	753.098513	-431.960444	0.958517	-0.780639	22221.28971
508.871658	-387.458406	804.979979	-332.012325	1.721479	1.508249	22225.86749
566.093863	-298.191765	841.602191	-243.508648	0.958517	-0.017677	22202.97861
582.879043	-179.169578	855.33552	-116.093871	-1.330372	-0.017677	22198.40083
609.582739	-96.769603	847.705892	63.202372	0.958517	2.271212	22231.20823
613.397553	3.178516	837.024414	227.239361	0.958517	2.271212	22214.42305
588.982745	106.178485	784.379985	321.84674	0.195554	0.745286	22224.34156
559.227198	197.734014	743.94296	448.498555	-3.61926	-0.780639	22215.18601
526.419801	280.133989	650.098544	554.550375	-2.093334	-1.543602	22190.7712
488.271664	357.193226	518.868953	609.483692	-1.330372	-1.543602	22202.21564
463.093894	428.911723	366.276405	634.661462	-2.093334	-1.543602	22210.60823
396.716135	518.941326	268.617175	744.528096	1.721479	2.271212	22207.55638
315.079123	571.585755	209.869044	855.157693	1.721479	2.271212	22222.81564
201.397675	606.682041	22.943174	892.542867	-0.567409	1.508249	22231.97119
161.723612	618.126482	-43.434584	874.994724	-0.567409	-0.017677	22219.76379
64.064382	638.726475	-157.116032	868.891023	-1.330372	-0.017677	22219.00082
-3.076339	623.467221	-269.271554	836.083625	-0.567409	-1.543602	22195.34898
-115.231861	588.370935	-424.15299	781.150308	0.958517	-0.780639	24.414808
-187.713321	563.193165	-494.345562	739.95032	0.958517	1.508249	13.733329
-276.216999	515.126512	-623.286264	636.950351	2.484442	0.745286	17509.99481
-386.846595	478.504301	-732.389936	473.676325	0.195554	-0.780639	22174.74899
-424.231769	414.415431	-757.567706	442.394853	0.195554	0.745286	22205.2675
-492.898416	342.696934	-819.367688	319.557852	0.195554	1.508249	22209.84527
-544.016919	246.563629	-836.915831	144.839385	-0.567409	-0.780639	22190.7712
-598.187274	179.422908	-830.812129	58.624596	0.195554	-0.780639	22199.16379
-627.94282	74.13405	-816.315837	-57.34574	-2.093334	0.745286	22225.10453
-646.253926	-14.369627	-790.375104	-219.09384	0.958517	1.508249	22227.39341
-643.965038	-97.532566	-729.338085	-361.004909	-0.567409	-0.017677	22219.00082
-605.816901	-195.954759	-664.486252	-483.84191	-2.093334	0.745286	22205.2675
-572.24654	-292.088064	-595.056643	-603.62706	-0.567409	0.745286	22208.31935
-515.787298	-393.562108	-572.930724	-733.330725	-2.093334	-0.017677	22190.00824
-481.453975	-452.310238	-398.97522	-805.049222	-2.856297	-1.543602	22212.13416
-377.691043	-507.243555	-302.841915	-877.530682	0.195554	-0.017677	22224.34156
-271.639222	-576.673164	-157.116032	-905.760303	1.721479	-0.017677	22219.76379
-199.157762	-617.110189	-22.071628	-864.560316	-0.567409	-0.017677	22227.39341
-81.661501	-641.524997	110.683889	-895.841788	-1.330372	1.508249	22231.97119
15.99773	-668.228693	252.594958	-856.930688	0.195554	3.034174	22213.66009
71.694009	-645.339811	387.639362	-833.278843	-0.567409	0.745286	22190.00824
196.819898	-640.762034	489.113406	-739.434427	3.247405	0.745286	22245.70452
279.219874	-583.539829	576.091158	-686.027035	2.484442	-0.780639	22193.06009
383.745769	-546.917618	639.417065	-617.360389	1.721479	-0.780639	22204.50453
438.679086	-470.621344	729.446668	-483.84191	-0.567409	-1.543602	22222.81564
515.738322	-395.850996	809.557756	-335.827139	0.958517	-0.017677	22210.60823
550.071646	-307.347318	843.891079	-199.256809	-0.567409	0.745286	22211.3712
591.271633	-196.717721	860.676259	-108.464243	0.958517	0.745286	22212.13416
603.479037	-92.954789	865.254035	59.387559	1.721479	1.508249	22215.18601
610.345702	-2.162224	828.631824	221.135659	0.195554	2.271212	22224.34156
601.953112	86.341454	795.824426	340.157846	-1.330372	-0.017677	22228.91934
572.960528	190.104386	757.676289	437.054113	-2.093334	-0.780639	22202.97861
536.338316	278.608064	670.698537	518.691126	-2.093334	-0.780639	22200.68972
501.24203	351.852486	519.631916	533.950381	-1.330372	0.745286	22209.84527
451.649452	423.570984	413.580095	661.365158	-0.567409	-0.780639	22205.2675
396.716135	496.815406	343.387523	772.757718	-2.093334	1.508249	22208.31935
318.130974	570.059829	195.372752	865.076209	1.721479	3.034174	22231.97119
247.938402	603.63019	79.402416	869.653985	0.958517	1.508249	22228.15638
132.731028	615.837593	-28.938292	855.920656	-2.093334	-0.780639	22215.18601
48.042165	630.333885	-150.249367	884.150277	-2.093334	-0.017677	22221.28971
-32.831885	608.207966	-267.745629	838.372513	-0.567409	-0.017677	22191.53417
-91.580016	610.496854	-421.864102	817.009556	2.484442	1.508249	30.518509
-188.476284	567.007978	-509.604817	761.313277	1.721479	2.271212	12.207404
-277.742924	529.622804	-592.767755	687.305891	2.484442	1.508249	17297.89117
-346.40957	489.948742	-688.138097	513.350387	4.010368	1.508249	22166.3564
-416.602142	425.859872	-749.175116	453.839294	2.484442	-0.017677	22215.94897
-482.216937	341.171008	-792.663992	320.320815	0.195554	0.745286	22211.3712
-556.987286	256.482144	-862.856564	177.646783	0.195554	1.508249	22181.61565
-588.268758	182.474759	-842.25657	62.43941	-0.567409	-0.780639	22209.84527
-627.94282	61.926646	-821.656576	-43.612411	-0.567409	-0.017677	22227.39341
-646.253926	-9.791851	-764.434371	-209.175325	0.195554	1.508249	22215.94897
-634.046522	-94.480715	-736.967712	-322.09381	0.958517	0.745286	22228.15638
-637.861336	-189.851057	-682.034395	-472.397469	0.195554	1.508249	22212.89712
-575.298391	-274.539921	-638.545519	-560.901146	-1.330372	0.745286	22193.06009
-537.150255	-385.93248	-572.167761	-763.086272	-2.856297	-0.017677	22195.34898
-450.935465	-450.02135	-457.72335	-789.027005	-1.330372	-0.780639	22219.00082
-383.031782	-503.428742	-302.078952	-818.019589	1.721479	1.508249	22208.31935
-315.891061	-558.362059	-180.004914	-872.952906	1.721479	0.745286	22226.63045
-202.972576	-611.006488	-14.442	-892.789937	4.010368	1.508249	22236.54897
-116.757787	-640.762034	100.765373	-884.397347	1.721479	2.271212	22215.94897
-6.12819	-674.332395	277.009765	-827.938104	2.484442	3.034174	22225.10453
106.790295	-646.102773	352.543076	-829.46403	0.958517	0.745286	22206.79342
199.871749	-632.369444	482.246741	-734.85665	0.958517	-0.780639	22227.39341
282.271725	-585.065755	559.305978	-682.975184	0.195554	-0.780639	22211.3712
341.019856	-553.784282	663.06891	-599.049283	0.958517	-0.017677	22209.08231
421.130943	-485.880599	697.402233	-473.923394	2.484442	0.745286	22203.74157
508.108695	-398.902847	799.63924	-336.590102	0.958517	-0.017677	22219.00082
551.597571	-308.110281	785.905911	-305.30863	-0.567409	0.745286	22220.52675
585.930894	-208.925125	856.861445	-104.64943	2.484442	3.797137	22198.40083
601.190149	-105.162193	853.046632	31.9209	-1.330372	0.745286	22221.28971
618.738292	-2.925186	836.261451	193.669	-2.093334	-0.017677	22229.6823
592.797559	80.237752	802.691091	295.143044	0.958517	-0.017677	22220.52675
562.279049	187.052535	753.098513	434.765225	-1.330372	-0.017677	22202.97861
532.523503	270.978436	673.750388	521.742977	-1.330372	0.745286	22209.08231
523.36795	332.015455	493.691182	564.468891	0.958517	1.508249	22202.97861
456.227229	418.993207	334.23197	564.468891	-2.093334	-2.306565	22201.45268
395.19021	493.763555	314.394939	754.446612	0.195554	-0.780639	22217.4749
318.130974	569.296866	229.706076	842.187327	-1.330372	0.745286	22224.34156
247.175439	596.000562	83.21723	871.942873	2.484442	2.271212	22220.52675
161.723612	621.178333	-15.204963	878.809538	0.958517	0.745286	22231.20823
78.560674	629.570923	-129.649374	884.91324	0.958517	-1.543602	22230.44527
6.079214	613.548705	-296.738213	844.476215	-0.567409	-0.780639	22188.48232
-89.291128	609.733891	-367.693747	817.009556	2.484442	0.745286	31.281472
-176.26888	562.430202	-506.552966	769.705867	3.247405	2.271212	12.207404
-278.505887	533.437618	-590.478867	668.231823	2.484442	0.745286	6787.316507
-347.935496	480.793189	-654.567737	545.394822	0.958517	-0.017677	22143.46751
-424.994732	438.830238	-783.508439	408.061529	0.958517	1.508249	22211.3712
-478.402124	351.852486	-784.271402	344.735622	-0.567409	1.508249	22199.92676
-538.67618	261.059921	-904.056552	112.79495	0.958517	-0.017677	22193.82305
-588.268758	184.000684	-827.760278	68.543112	-2.093334	-3.069528	22210.60823
-636.33541	86.341454	-822.419539	-49.716113	0.195554	-0.780639	22213.66009
-631.757634	-13.606665	-754.515855	-190.101256	0.195554	1.508249	22224.34156
-643.965038	-82.273311	-760.619557	-318.278996	-1.330372	0.745286	22229.6823
-605.816901	-192.139945	-697.29365	-453.323401	-1.330372	0.745286	22192.29713
-585.216907	-269.199181	-620.234413	-594.471507	-1.330372	-0.017677	22102.26753
-509.683596	-357.702859	-566.064059	-721.123321	-2.093334	1.508249	22202.97861
-493.661379	-437.050984	-436.360394	-800.471446	-1.330372	0.745286	22201.45268
-405.157701	-494.273189	-291.397474	-841.671434	-0.567409	-0.780639	22215.94897
-285.372551	-556.836133	-221.967865	-927.886223	-0.567409	-1.543602	22231.97119
-209.076278	-605.665748	-43.434584	-881.345496	1.721479	0.745286	22216.71194
-102.261495	-642.28796	93.898708	-898.893639	0.958517	2.271212	22223.5786
-7.654115	-667.46573	236.57274	-851.589949	0.195554	1.508249	22229.6823
60.249568	-660.599065	339.57271	-802.760334	2.484442	0.745286	22195.34898
180.797681	-630.843519	471.565263	-750.115905	3.247405	1.508249	22238.07489
273.116172	-585.065755	558.543015	-670.767781	1.721479	-0.017677	22105.31938
367.723551	-551.495394	648.572618	-613.545575	0.958517	-0.017677	22196.11194
436.390198	-490.458375	694.350382	-503.678941	0.195554	-0.780639	22208.31935
498.190179	-411.110251	772.172581	-398.390083	0.958517	-0.780639	22222.05268
530.234614	-313.45102	782.091097	-254.190126	0.195554	0.745286	22217.4749
605.767925	-217.317715	854.572557	-155.767933	0.958517	3.034174	22201.45268
610.345702	-135.680702	855.33552	28.869049	-2.093334	-0.017677	22226.63045
611.108664	-17.421478	826.342936	197.483814	0.958517	-0.017677	22228.91934
586.693857	74.13405	820.239234	317.268964	-1.330372	-2.306565	22216.71194
555.412385	180.185871	750.809625	398.905977	-2.093334	-1.543602	22212.13416
541.679055	265.637697	659.254096	511.061499	-0.567409	-0.017677	22206.79342
494.375366	335.067306	515.054139	572.861481	-0.567409	0.745286	22192.29713
449.360564	426.622835	401.372691	627.031835	0.958517	1.508249	22214.42305
398.242061	490.711705	323.550492	756.7355	-1.330372	-0.017677	22219.00082
328.812452	562.430202	238.098666	833.794737	3.247405	2.271212	22217.4749
243.360625	592.185749	69.483901	839.898439	0.195554	-0.017677	22228.15638
170.116203	617.363519	-4.523485	891.779905	0.195554	-0.017677	22234.26008
83.901413	625.756109	-115.153082	889.491016	-3.61926	-2.306565	22212.13416
11.419953	612.02278	-241.804896	868.891023	1.721479	-0.780639	22199.16379
-80.135575	605.156115	-377.612263	816.246594	-0.567409	0.745286	47.30369
-163.298513	570.822792	-479.086307	779.624382	2.484442	0.745286	12.207404
-251.802191	535.726506	-561.486283	679.676264	3.247405	2.271212	6307.412946
-350.987347	492.23763	-672.878842	568.283704	0.195554	-0.017677	22151.8601
-405.157701	435.778387	-796.478806	433.2393	0.195554	0.745286	22189.24528
-485.268788	354.141375	-798.767694	350.076361	-2.856297	-0.780639	22204.50453
-540.202105	257.245107	-878.115818	151.70605	0.195554	-0.780639	22201.45268
-583.690981	187.052535	-825.47139	62.43941	0.195554	-0.017677	22198.40083
-614.209491	90.91923	-834.626942	-35.219821	0.195554	0.745286	22222.81564
-642.439112	4.704441	-783.508439	-160.34571	-1.330372	1.508249	22229.6823
-621.076156	-69.302944	-727.049197	-326.671586	0.195554	1.508249	22216.71194
-643.202075	-182.221429	-688.138097	-444.93081	-2.856297	0.745286	22199.16379
-591.320609	-268.436219	-608.02701	-564.71596	-0.567409	-0.017677	22122.10456
-556.224323	-352.36212	-564.538134	-691.367774	-1.330372	-0.780639	22189.24528
-462.379906	-428.658393	-392.871518	-769.952936	-0.567409	0.745286	22207.55638
-386.846595	-491.984301	-309.708579	-819.545514	-0.567409	-0.017677	22226.63045
-343.357719	-556.836133	-218.153051	-884.397347	1.721479	-0.017677	22227.39341
-225.861458	-598.036121	-48.012361	-879.056608	-0.567409	0.745286	22220.52675
-124.387414	-641.524997	84.743156	-888.975123	0.195554	1.508249	22228.15638
-25.202258	-660.599065	240.387554	-847.775135	0.958517	0.745286	22226.63045
93.819929	-668.228693	312.106051	-851.589949	1.721479	0.745286	22199.16379
182.323606	-628.554631	474.617114	-738.671464	1.721479	-0.017677	22241.12674
263.197656	-589.643531	563.120792	-683.738147	1.721479	-0.780639	22099.21567
343.308744	-540.050953	649.335581	-614.308538	2.484442	0.745286	22199.92676
415.790204	-498.850965	696.639271	-508.256718	1.721479	0.745286	22214.42305
502.004993	-423.317654	752.33555	-362.530835	0.958517	-0.017677	22219.00082
557.701273	-327.947312	792.009613	-357.190096	0.958517	0.745286	22200.68972
580.590155	-240.96956	838.55034	-160.34571	1.721479	1.508249	22212.13416
596.612372	-139.495516	832.446638	14.372757	-1.330372	0.745286	22228.15638
614.160515	-36.495547	822.528122	170.780118	-0.567409	-1.543602	22215.94897
614.160515	74.13405	805.742942	295.143044	0.195554	-0.780639	22225.10453
583.642006	163.40069	761.491103	427.135598	-2.093334	-0.780639	22212.13416
550.834608	252.667331	697.402233	491.224468	-2.856297	-0.780639	22193.82305
514.97536	335.830269	560.068941	588.883698	-2.093334	-0.780639	22199.92676
479.116111	412.889505	410.528244	617.876282	0.195554	0.745286	22219.00082
424.182794	493.000593	368.565294	746.054022	0.958517	1.508249	22205.2675
341.782818	555.563537	247.254218	826.165109	1.721479	2.271212	22223.5786
247.938402	588.370935	47.357981	843.713252	-0.567409	0.745286	22232.73415
175.456942	615.837593	12.261696	878.809538	0.958517	0.745286	22218.23786
90.005115	628.80796	-122.782709	894.831756	0.195554	-1.543602	22221.28971
-6.12819	617.363519	-237.990082	875.757687	-0.567409	-0.780639	22206.79342
-74.031873	600.578339	-362.353008	842.950289	-0.567409	-0.017677	86.977752
-162.535551	576.163531	-481.375195	777.335494	2.484442	0.745286	13.733329
-256.379967	532.674655	-569.11591	707.905885	0.958517	0.745286	141.148106
-328.861427	509.02281	-667.538103	583.542959	-0.567409	0.745286	22097.68975
-408.209552	444.93394	-778.1677	459.942996	0.958517	0.745286	22192.29713
-470.772496	357.956188	-788.849178	369.15043	-0.567409	0.745286	22208.31935
-515.024335	260.296958	-926.945434	163.913454	1.721479	-0.017677	22191.53417
-582.928019	184.763647	-821.656576	70.832	0.958517	-0.017677	22206.03046
-624.890969	107.704411	-846.071384	-22.249454	0.958517	-0.017677	22227.39341
-656.172442	5.467404	-795.715843	-209.175325	0.958517	0.745286	22228.15638
-634.046522	-66.251093	-707.975128	-283.18271	0.958517	1.508249	22219.00082
-630.994671	-173.828839	-656.856625	-440.353034	-1.330372	1.508249	22205.2675
-590.557646	-249.36215	-640.834407	-544.878929	-0.567409	-0.017677	22145.7564
-537.150255	-341.680641	-575.982575	-702.049253	-2.093334	-0.780639	22188.48232
-489.846565	-415.688027	-426.441878	-765.37516	-1.330372	-0.017677	22212.89712
-407.446589	-481.302822	-301.315989	-812.67885	-1.330372	-0.017677	22228.15638
-312.83921	-549.969469	-219.678977	-912.626968	0.958517	-0.017677	22216.71194
-225.861458	-601.087972	-108.286417	-900.419564	0.195554	1.508249	22227.39341
-125.150377	-636.947221	66.43205	-892.789937	-1.330372	-0.017677	22231.20823
-37.409662	-662.887954	210.632007	-858.456614	0.958517	1.508249	22214.42305
49.56809	-665.176842	331.943082	-826.412179	0.958517	-0.780639	22206.79342
154.856948	-627.028705	434.943052	-761.560346	4.010368	-0.017677	22248.75637
263.197656	-596.510196	543.28376	-682.975184	1.721479	-0.017677	22159.48973
352.464297	-533.947251	601.268928	-630.330755	0.958517	-0.780639	22205.2675
425.708719	-488.169487	697.402233	-508.256718	0.195554	0.745286	22219.00082
482.167962	-431.710244	763.017029	-412.886375	0.195554	0.745286	22198.40083
535.575354	-333.288051	753.098513	-306.071592	-0.567409	-0.017677	22196.11194
592.034596	-250.888076	841.602191	-193.153107	0.195554	0.745286	22215.94897
614.160515	-144.073293	843.128116	-17.671678	0.195554	0.745286	22217.4749
601.953112	-42.599249	842.365153	153.994938	-0.567409	-0.017677	22222.05268
586.693857	72.608125	807.268867	289.802305	-1.330372	-2.306565	22230.44527
576.012379	153.482175	772.172581	392.802275	-2.856297	-0.780639	22201.45268
545.493869	240.459927	682.905941	502.668909	-2.093334	0.745286	22200.68972
514.97536	342.696934	575.328195	585.068884	-2.856297	-0.780639	22202.97861
473.012409	412.126543	451.728232	662.891084	0.958517	0.745286	22212.89712
408.923539	484.608003	393.743064	763.602165	0.195554	1.508249	22210.60823
347.123558	540.304282	237.335703	835.320662	0.195554	-0.017677	22228.15638
265.486545	587.607972	57.276497	812.43178	1.721479	-0.017677	22232.73415
176.982867	617.363519	-15.204963	854.394731	-0.567409	-0.780639	22219.76379
96.87178	629.570923	-93.790125	893.30583	0.195554	-0.017677	22228.15638
24.39032	626.519072	-241.041933	874.994724	1.721479	0.745286	22208.31935
-66.402246	602.104264	-350.145605	826.165109	0.958517	0.745286	91.555528
-151.854072	586.845009	-456.960388	784.965121	3.247405	2.271212	13.733329
-253.328116	526.570953	-574.456649	691.883668	1.721479	-0.017677	12.970367
-328.861427	520.467251	-660.671438	588.883698	1.721479	0.745286	22020.63051
-383.794744	451.800605	-751.464004	453.076331	0.958517	0.745286	22195.34898
-458.565093	366.348778	-775.115849	388.224498	3.247405	0.745286	22206.03046
-534.861366	271.741399	-870.486191	171.543081	0.958517	-0.780639	22173.98602
-573.772466	192.393274	-834.626942	94.483845	0.195554	-0.017677	22211.3712
-610.394677	111.519224	-818.604725	-39.034634	0.958517	2.271212	22230.44527
-631.757634	10.808143	-792.663992	-142.034604	0.195554	1.508249	22212.89712
-650.06874	-54.04369	-781.982514	-303.782704	-0.567409	-0.017677	22222.81564
-624.890969	-176.88069	-695.004762	-427.382667	-1.330372	2.271212	22210.60823
-600.476162	-250.888076	-649.98996	-567.767811	-1.330372	0.745286	22135.83789
-553.935435	-357.702859	-548.515916	-651.693712	-2.093334	-0.017677	22193.82305
-488.320639	-410.347288	-429.493729	-735.619613	-0.567409	-0.017677	22219.00082
-405.920664	-485.117636	-301.315989	-808.864036	-0.567409	-0.017677	22219.00082
-331.913278	-526.317624	-224.256753	-885.16031	0.958517	0.745286	22222.81564
-238.831824	-592.695382	-83.871609	-956.878807	0.195554	1.508249	22232.73415
-138.883706	-630.080556	52.698721	-887.449198	-0.567409	0.745286	22219.00082
-48.854103	-658.310177	218.261634	-856.167726	-2.093334	-0.017677	22207.55638
61.775494	-652.969438	315.920865	-859.982539	3.247405	-0.780639	22211.3712
171.642128	-634.658332	441.046754	-736.382576	0.958517	-1.543602	22238.83786
250.990253	-588.117605	544.809686	-695.945551	2.484442	-0.017677	22173.98602
348.649483	-527.080587	643.231879	-621.938165	1.721479	-0.780639	22211.3712
397.479098	-485.880599	702.742972	-526.567823	1.721479	-0.017677	22216.71194
476.06426	-417.976915	785.905911	-383.130829	-0.567409	0.745286	22200.68972
518.027211	-336.339902	782.091097	-313.70122	0.195554	0.745286	22197.63787
567.619788	-250.125113	821.765159	-188.575331	-0.567409	0.745286	22210.60823
602.716074	-162.384398	859.150333	-16.145752	-2.856297	-1.543602	22214.42305
624.079031	-63.962205	842.365153	157.809752	2.484442	-0.017677	22229.6823
609.582739	61.926646	795.824426	273.017125	-1.330372	-0.017677	22231.97119
577.538304	144.326622	782.091097	403.483753	-2.856297	-0.780639	22195.34898
557.701273	232.830299	711.898525	501.905946	-0.567409	1.508249	22208.31935
505.819807	337.356194	567.698568	559.891114	0.195554	0.745286	22209.84527
463.856856	411.36358	467.750449	642.29109	-1.330372	-0.017677	22200.68972
428.76057	489.948742	389.165288	762.076239	0.195554	1.508249	22214.42305
347.123558	536.489469	279.298653	839.898439	0.195554	1.508249	22231.97119
254.042104	571.585755	108.395	842.187327	1.721479	-1.543602	22217.4749
178.508793	606.682041	26.757988	799.461413	0.958517	-0.780639	22219.00082
102.975482	629.570923	-93.790125	885.676203	2.484442	1.508249	22226.63045
-3.839301	614.311668	-237.990082	840.661401	-0.567409	-0.780639	22178.5638
-67.928171	611.259817	-331.071536	823.876221	3.247405	1.508249	51.881466
-148.039259	592.185749	-450.856686	797.172525	1.721479	0.745286	12.207404
-225.098495	531.14873	-582.849239	685.779966	-0.567409	-0.017677	13.733329
-319.705875	517.4154	-672.878842	598.039251	1.721479	-0.017677	22009.18607
-402.10585	453.32653	-722.47142	490.461505	0.958517	-0.017677	22204.50453
-467.720645	371.689518	-789.612141	385.93561	0.195554	-0.017677	22186.19343
-536.387292	291.57843	-865.908415	192.906038	-1.330372	-0.780639	22175.51195
-589.031721	200.022902	-859.804713	76.935702	0.195554	0.745286	22219.00082
-618.024305	111.519224	-844.545458	-39.034634	0.195554	1.508249	22221.28971
-637.098373	12.334068	-817.841762	-201.545697	2.484442	2.271212	22222.81564
-630.994671	-56.332578	-781.219551	-264.871604	1.721479	0.745286	22229.6823
-637.098373	-162.384398	-705.68624	-417.464152	-2.093334	-0.017677	22199.16379
-604.290975	-240.96956	-640.834407	-534.197451	-2.093334	0.745286	22151.8601
-557.750248	-355.413971	-563.775171	-680.686296	-2.856297	-0.780639	22200.68972
-486.031751	-402.71766	-443.227058	-731.804799	-1.330372	-0.017677	22212.13416
-418.89103	-482.065785	-318.10117	-796.656632	-0.567409	0.745286	22216.71194
-354.80216	-527.080587	-188.397504	-850.826986	1.721479	1.508249	22230.44527
-229.676272	-612.532413	-94.553088	-946.960291	0.195554	0.745286	22231.97119
-150.328147	-644.576848	59.565385	-882.871421	0.958517	1.508249	22217.4749
-29.017072	-644.576848	184.691274	-841.671434	2.484442	0.745286	22216.71194
50.331053	-657.547215	303.713461	-845.486247	1.721479	-0.017677	22201.45268
144.938432	-644.576848	443.335642	-780.634415	1.721479	-1.543602	22234.26008
259.382843	-597.273158	513.528214	-715.782582	-0.567409	-0.780639	22183.14158
294.479129	-550.732431	599.743003	-660.849265	1.721479	-0.780639	22217.4749
421.893906	-517.925034	679.85409	-499.864127	2.484442	0.745286	22207.55638
482.930925	-420.265803	769.883693	-421.278966	0.195554	0.745286	22212.13416
547.782757	-347.784343	802.691091	-300.730853	0.958517	3.034174	22196.11194
581.353118	-253.176964	836.261451	-174.079039	0.195554	-0.780639	22186.19343
605.004963	-150.176994	824.054048	-36.745746	-0.567409	-0.780639	22223.5786
600.427186	-50.228876	846.94293	159.335677	1.721479	-0.017677	22234.26008
603.479037	62.689609	829.394787	280.646752	-1.330372	-0.780639	22212.89712
568.382751	136.696995	762.254066	400.431902	-2.093334	0.745286	22202.21564
543.967944	229.778448	701.98001	487.409654	-0.567409	2.271212	22214.42305
521.842024	309.126573	624.920773	544.631859	-2.093334	-0.017677	22193.06009
493.612403	399.156176	469.276375	648.394792	-1.330372	-0.017677	22206.03046
421.893906	476.215413	412.817132	750.631798	-2.856297	-0.780639	22221.28971
367.723551	543.356133	283.87643	814.720668	-0.567409	0.745286	22215.94897
278.456911	575.400568	109.920926	846.00214	-0.567409	-2.306565	22222.81564
202.160638	628.80796	-10.627187	857.446581	-1.330372	-2.306565	22230.44527
97.634743	621.178333	-81.582721	886.439165	0.195554	0.745286	22222.81564
36.597724	621.941295	-223.49379	847.528066	1.721479	0.745286	22186.19343
-37.409662	608.970929	-367.693747	826.165109	2.484442	2.271212	504.318369
-137.35778	590.659823	-463.06409	787.25401	2.484442	1.508249	16.022217
-254.854042	544.882059	-543.175177	731.55773	-0.567409	-0.780639	12.207404
-330.387353	509.785773	-668.301066	617.113319	0.195554	-0.780639	21854.30464
-389.898446	456.378381	-746.123265	462.994847	-0.567409	-1.543602	22199.16379
-461.616944	386.18581	-779.693625	396.617088	0.958517	0.745286	22191.53417
-512.735447	311.415461	-837.678793	229.528249	0.195554	-0.017677	22183.14158
-558.513211	217.571045	-875.82693	128.054205	0.195554	0.745286	22218.23786
-605.816901	136.696995	-840.730644	5.217204	-0.567409	2.271212	22216.71194
-644.728	50.482205	-847.597309	-181.708666	-0.567409	2.271212	22226.63045
-659.987255	-51.754801	-767.486222	-261.819754	0.958517	0.745286	22231.20823
-626.416895	-150.939957	-701.108463	-413.649338	-1.330372	-0.780639	22195.34898
-602.76505	-232.57697	-628.627003	-518.938196	-2.856297	-0.017677	22202.97861
-551.646547	-316.502871	-563.775171	-653.9826	-3.61926	-0.017677	22202.97861
-502.816931	-397.376921	-458.486313	-738.671464	0.195554	1.508249	22204.50453
-421.179919	-471.384307	-328.782648	-780.634415	0.195554	0.745286	22224.34156
-334.965129	-527.080587	-218.916014	-861.508465	0.958517	0.745286	22234.26008
-265.53552	-598.036121	-110.575305	-892.789937	-0.567409	-0.017677	22215.94897
-146.513333	-641.524997	36.676503	-861.508465	1.721479	1.508249	22225.86749
-68.691134	-646.102773	186.980162	-915.678819	0.195554	0.745286	22221.28971
45.753276	-678.147208	293.794945	-863.797353	3.247405	-0.017677	22180.85269
146.464358	-652.969438	410.528244	-805.049222	2.484442	-0.780639	22239.60082
241.8347	-603.37686	553.202276	-686.789998	-0.567409	-0.780639	22241.12674
344.834669	-585.828717	636.365214	-608.967799	1.721479	1.508249	22203.74157
377.642067	-523.265773	723.342966	-541.827078	0.195554	0.745286	22219.00082
466.908707	-444.680611	763.779991	-401.441934	-1.330372	-0.017677	22216.71194
522.604987	-357.702859	808.794793	-312.938257	-0.567409	1.508249	22177.03787
564.567938	-263.09548	824.054048	-186.286443	0.195554	-0.780639	22199.16379
601.953112	-163.910324	862.965147	-14.619827	0.195554	-0.780639	22231.97119
614.160515	-54.806652	856.861445	125.002354	0.195554	-0.780639	22219.00082
593.560522	36.748876	798.113315	256.994908	-0.567409	-0.780639	22222.05268
582.11608	127.541442	787.431836	379.831908	-1.330372	1.508249	22208.31935
554.649422	227.48956	705.794823	494.276319	-1.330372	1.508249	22207.55638
502.004993	300.733983	571.513382	567.520741	-1.330372	0.745286	22199.92676
462.330931	383.896921	507.424512	632.372574	-2.093334	-0.780639	22213.66009
427.234645	474.689487	394.506027	759.024388	-1.330372	-0.780639	22215.94897
370.01244	539.54132	318.209753	839.898439	-0.567409	0.745286	22219.76379
273.879135	570.822792	138.150547	847.528066	1.721479	0.745286	22231.20823
196.819898	623.467221	35.150578	844.476215	-0.567409	-2.306565	22231.97119
131.205103	615.837593	-53.3531	873.468799	-1.330372	-0.017677	22217.4749
12.182916	611.259817	-234.175269	845.239178	-0.567409	0.745286	22190.00824
-78.60965	608.970929	-328.782648	859.73547	2.484442	1.508249	1340.525529
-139.646669	589.133898	-443.990021	804.03919	4.010368	0.745286	16.022217
-222.809607	550.222798	-542.412214	714.009587	0.958517	0.745286	12.207404
-322.757725	525.045028	-633.20478	618.639245	0.195554	-0.017677	21846.67501
-388.372521	458.66727	-715.604755	513.350387	0.958517	-0.017677	22188.48232
-470.772496	376.267294	-775.115849	408.824492	-0.567409	-0.017677	22191.53417
-527.231739	305.311759	-846.834346	252.417131	0.195554	-0.780639	22183.90454
-582.928019	219.859933	-846.071384	125.002354	-0.567409	0.745286	22203.74157
-611.15764	133.645144	-834.626942	-3.175386	4.010368	5.323063	22226.63045
-640.913187	45.904429	-804.871396	-129.8272	0.195554	1.508249	22231.20823
-639.387261	-39.547398	-771.301035	-237.404946	2.484442	0.745286	22214.42305
-639.387261	-147.125144	-695.004762	-405.256748	-2.093334	-0.780639	22200.68972
-604.290975	-233.339933	-662.960327	-570.056699	-2.093334	-0.017677	22207.55638
-549.357658	-310.399169	-568.352947	-623.464091	1.721479	-0.017677	22191.53417
-496.713229	-408.821362	-438.649282	-725.701098	-2.093334	-0.017677	22209.84527
-437.202136	-464.517642	-333.360424	-789.789967	0.958517	-0.017677	22229.6823
-354.039198	-532.421326	-242.567859	-834.804769	0.958517	2.271212	22216.71194
-255.617005	-580.487978	-116.679007	-915.678819	-1.330372	-0.017677	22223.5786
-180.846656	-625.50278	6.920956	-888.212161	1.721479	-0.017677	22231.97119
-74.794836	-649.154624	177.061647	-876.767719	1.721479	-0.017677	22205.2675
16.760692	-675.095357	267.09125	-866.849204	3.247405	-0.780639	22199.92676
128.153252	-650.68055	377.720846	-827.175142	1.721479	-0.780639	22244.17859
240.308774	-616.347227	504.372661	-715.782582	2.484442	0.745286	22232.73415
289.13839	-568.280574	605.846705	-660.086302	0.958517	1.508249	22215.18601
401.293912	-525.554661	691.298531	-525.804861	1.721479	-0.017677	22224.34156
463.093894	-462.991717	768.357768	-412.123413	1.721479	1.508249	22212.89712
545.493869	-376.776927	801.165165	-297.679002	-1.330372	1.508249	22182.37861
578.301267	-275.302883	840.839228	-192.390144	0.958517	0.745286	22209.84527
606.530888	-170.776988	848.468855	-34.456858	-0.567409	-1.543602	22228.91934
611.871627	-64.725168	855.33552	99.824584	0.958517	-0.780639	22218.23786
617.975329	15.385919	813.372569	240.209727	-2.093334	-0.780639	22227.39341
581.353118	113.808112	779.802209	337.868958	-2.856297	-0.017677	22206.79342
561.516087	220.622896	734.024445	475.965213	0.958517	2.271212	22201.45268
526.419801	311.415461	597.454115	533.950381	-3.61926	-0.017677	22204.50453
502.004993	393.052474	512.002288	672.809599	-0.567409	0.745286	22218.23786
427.997608	467.822822	398.32084	746.054022	-2.856297	-2.306565	22204.50453
381.456881	527.333916	312.869014	820.061407	1.721479	-0.017677	22227.39341
298.293942	574.637606	141.965361	865.839172	0.195554	-0.780639	22234.26008
203.686563	610.496854	26.757988	858.209544	-1.330372	-0.017677	22215.18601
102.975482	610.496854	-100.65679	891.016942	1.721479	2.271212	22226.63045
49.56809	629.570923	-218.153051	817.772519	1.721479	2.271212	22191.53417
-14.52078	609.733891	-314.286356	845.239178	2.484442	1.508249	1425.214393
-137.35778	592.185749	-449.33076	809.379929	2.484442	-0.780639	17.548143
-226.624421	558.615388	-574.456649	684.25404	2.484442	0.745286	10.681478
-309.787359	528.096879	-629.389966	641.528127	0.195554	-0.017677	21487.31956
-375.402154	467.822822	-694.241799	520.217052	0.195554	-0.017677	22194.58602
-431.861397	388.474698	-772.063998	421.031896	0.195554	-0.017677	22199.92676
-522.653963	311.415461	-811.73806	263.098609	-1.330372	1.508249	22172.4601
-560.802099	229.015486	-856.752862	141.787534	-0.567409	0.745286	22212.89712
-602.002087	139.748846	-854.463974	29.632012	-1.330372	0.745286	22228.15638
-626.416895	53.534056	-815.552874	-141.271641	0.958517	1.508249	22217.4749
-640.913187	-37.258509	-811.73806	-262.582716	-0.567409	-0.780639	22217.4749
-625.653932	-135.680702	-743.834377	-389.997493	-1.330372	0.745286	22208.31935
-624.890969	-218.843641	-662.197364	-526.567823	-0.567409	-0.017677	22202.97861
-582.165056	-301.243616	-617.945525	-666.190004	0.195554	0.745286	22198.40083
-506.631745	-398.139884	-479.84927	-698.997402	-0.567409	0.745286	22216.71194
-438.728061	-470.621344	-360.827083	-780.634415	-1.330372	-0.017677	22222.81564
-343.357719	-521.739847	-231.88638	-850.064024	-1.330372	-0.017677	22219.00082
-284.609589	-571.332425	-109.04938	-879.81957	-0.567409	1.508249	22228.91934
-159.4837	-625.50278	25.995025	-888.212161	-0.567409	-1.543602	22227.39341
-74.794836	-655.258326	134.335733	-892.026974	-0.567409	-0.780639	22206.03046
32.78291	-668.228693	233.520889	-847.012173	0.195554	0.745286	22199.92676
129.679178	-652.206475	394.506027	-796.656632	0.195554	-0.017677	22242.65267
221.997669	-617.110189	521.920804	-708.915917	2.484442	0.745286	22225.86749
327.286526	-575.147239	623.394848	-625.752979	0.958517	-0.017677	22224.34156
377.642067	-528.606512	694.350382	-571.582625	0.958517	0.745286	22228.15638
470.723521	-469.095419	746.231848	-424.330816	0.195554	0.745286	22201.45268
509.63462	-379.828778	792.009613	-348.034543	-0.567409	-0.017677	22191.53417
559.990161	-287.510287	837.024414	-202.30866	-1.330372	-3.069528	22211.3712
601.190149	-187.562169	861.439222	-35.982783	-0.567409	-0.780639	22215.18601
611.108664	-76.169609	859.913296	89.906068	2.484442	-0.017677	22226.63045
583.642006	8.519255	833.2096	220.372696	1.721479	0.745286	22235.02304
585.167931	109.993299	772.935544	359.994877	-1.330372	-0.017677	22191.53417
557.701273	210.70438	708.846674	446.972629	-0.567409	1.508249	22206.79342
524.130912	303.022871	573.80227	504.957797	-0.567409	0.745286	22211.3712
487.508701	383.896921	512.765251	611.77258	0.195554	0.745286	22200.68972
447.071676	454.852456	447.150456	736.135506	-0.567409	1.508249	22212.89712
400.530949	537.252431	306.765312	799.461413	0.195554	-1.543602	22233.49712
285.323576	565.482053	180.87646	828.453997	-0.567409	-3.069528	22221.28971
218.182855	605.156115	44.30613	845.239178	0.958517	0.745286	22224.34156
129.679178	620.41537	-37.330882	885.676203	0.958517	2.271212	22234.26008
53.382904	622.704258	-221.204902	882.624352	0.195554	0.745286	22186.19343
-38.172625	602.867227	-327.256722	824.639184	0.958517	0.745286	10527.35984
-139.646669	588.370935	-411.182623	805.565115	-1.330372	-1.543602	20.599994
-199.157762	541.067245	-578.271463	708.668848	0.958517	0.745286	11.444441
-299.868843	521.993177	-643.886258	649.157754	0.195554	-0.780639	20768.60866
-372.350303	472.400599	-717.893644	533.187418	1.721479	-0.017677	22199.16379
-451.698428	389.23766	-781.982514	426.372635	-0.567409	0.745286	22203.74157
-495.187304	316.7562	-826.234352	274.543051	1.721479	0.745286	22179.32676
-566.142839	242.748815	-864.382489	128.054205	0.958517	3.034174	22220.52675
-598.187274	147.378473	-836.152868	25.817198	1.721479	0.745286	22228.15638
-650.06874	60.400721	-832.338054	-113.804983	0.195554	0.745286	22216.71194
-640.150224	-25.814068	-769.012147	-225.960505	-1.330372	-1.543602	22221.28971
-630.231708	-124.236261	-735.441787	-372.44935	-2.856297	-0.780639	22206.03046
-611.15764	-208.925125	-711.026979	-540.301153	-0.567409	-0.780639	22196.11194
-541.728031	-299.717691	-636.256631	-644.827047	-2.093334	-1.543602	22203.74157
-495.950267	-385.169517	-474.508531	-723.412209	-2.093334	-0.017677	22220.52675
-433.387322	-462.228754	-338.701163	-757.745533	0.958517	0.745286	22212.13416
-376.165117	-536.999102	-244.093784	-805.049222	0.195554	2.271212	22226.63045
-269.350334	-569.043537	-153.301218	-894.315862	0.195554	1.508249	22233.49712
-191.528135	-628.554631	5.395031	-894.315862	1.721479	-0.017677	22215.94897
-88.528165	-649.917587	134.335733	-896.604751	0.195554	-0.780639	22214.42305
14.471804	-675.095357	263.276436	-878.293645	0.195554	-1.543602	22207.55638
111.368072	-637.710183	376.194921	-818.019589	3.247405	0.745286	22228.91934
231.916184	-607.191674	507.424512	-704.338141	0.958517	0.745286	22230.44527
283.79765	-564.465761	569.987456	-704.338141	4.010368	0.745286	22217.4749
383.745769	-523.265773	688.24668	-544.115966	1.721479	1.508249	22212.13416
439.442049	-472.910232	770.646656	-422.804891	-1.330372	0.745286	22208.31935
528.708689	-374.488039	787.431836	-325.908623	-0.567409	-0.780639	22198.40083
563.042012	-287.510287	830.920712	-206.123474	0.195554	-1.543602	22197.63787
599.664223	-195.191796	866.779961	-61.923516	0.195554	-1.543602	22220.52675
607.293851	-97.532566	841.602191	76.935702	0.195554	0.745286	22230.44527
623.316068	11.571106	825.579973	237.920839	0.195554	0.745286	22222.81564
592.797559	100.837746	795.061464	331.765256	-2.856297	-0.017677	22196.87491
566.856826	202.31179	692.061494	422.557821	-1.330372	0.745286	22212.89712
524.130912	290.815467	566.935605	525.557791	-2.093334	-0.017677	22199.16379
496.664254	378.556182	502.846735	616.350357	-1.330372	-0.780639	22204.50453
427.997608	442.645052	404.424542	743.765134	2.484442	1.508249	22221.28971
360.856887	528.859841	336.520859	833.794737	0.958517	-0.017677	22228.91934
306.686532	564.71909	156.461653	846.00214	0.195554	-1.543602	22219.76379
221.997669	601.341301	51.935758	865.839172	-2.093334	-0.017677	22225.10453
139.597693	624.230183	-54.116063	875.757687	0.958517	3.034174	22229.6823
48.042165	633.385736	-176.190101	863.550283	1.721479	2.271212	22183.14158
-15.283743	609.733891	-321.153021	862.024358	0.958517	-0.017677	11233.10038
-101.498532	589.133898	-409.656698	815.483631	0.958517	-1.543602	21.362957
-218.994793	560.141314	-570.641835	704.091071	2.484442	-0.017677	11.444441
-283.083663	515.889475	-613.367749	620.16517	2.484442	-0.017677	19351.0239
-362.431788	483.84504	-683.560321	542.342971	0.195554	-0.017677	22197.63787
-428.046583	399.919139	-743.071414	434.002263	0.195554	0.745286	22196.11194
-511.209521	309.126573	-813.263986	289.039343	0.195554	0.745286	22185.43046
-554.698397	251.141405	-849.886197	157.046789	0.195554	1.508249	22224.34156
-600.476162	153.482175	-830.812129	40.31349	-2.093334	0.745286	22212.89712
-617.261342	74.13405	-795.715843	-98.545728	-2.093334	-0.780639	22221.28971
-659.224292	-18.184441	-763.671408	-243.508648	-3.61926	-1.543602	22222.05268
-632.520597	-120.421448	-704.160314	-367.108611	-0.567409	0.745286	22192.29713
-642.439112	-192.902908	-701.108463	-547.93078	-3.61926	-0.017677	22199.92676
-582.165056	-301.243616	-598.871457	-629.567793	-1.330372	-0.780639	22212.89712
-524.942851	-367.621375	-581.323314	-758.508495	0.195554	-0.780639	22202.21564
-464.668795	-451.547276	-379.901151	-773.76775	0.958517	1.508249	22220.52675
-363.957713	-537.762065	-278.427107	-849.301061	1.721479	3.797137	22235.786
-290.713291	-577.436127	-138.804926	-898.893639	0.958517	-0.017677	22215.94897
-186.187396	-619.399078	22.943174	-878.293645	-0.567409	-0.017677	22224.34156
-87.765203	-639.999072	127.469069	-872.952906	-0.567409	-0.780639	22220.52675
6.079214	-661.362028	256.409771	-850.064024	-0.567409	-0.780639	22193.06009
117.471774	-639.236109	396.794915	-803.523297	0.958517	1.508249	22238.83786
193.005085	-614.821301	487.587481	-737.145539	2.484442	1.508249	22240.36378
316.605048	-581.250941	560.068941	-692.130737	1.721479	0.745286	22207.55638
374.590216	-536.236139	666.120761	-582.264103	0.195554	-0.017677	22215.94897
453.938341	-474.436158	755.387401	-443.404885	0.958517	2.271212	22217.4749
505.056844	-383.643592	814.898495	-340.404915	-2.093334	-0.780639	22194.58602
565.3309	-302.769542	840.076265	-206.886436	-0.567409	-1.543602	22199.92676
600.427186	-192.139945	856.861445	-74.13092	-0.567409	-0.780639	22227.39341
616.449404	-99.821454	860.676259	67.017186	-2.093334	-0.017677	22226.63045
590.508671	13.859994	821.002197	215.79492	0.195554	-0.017677	22219.00082
579.827192	92.445156	789.720724	336.343032	-2.093334	0.745286	22206.03046
536.338316	202.31179	696.639271	442.394853	-3.61926	-1.543602	22209.84527
522.604987	272.504362	528.024506	449.261517	-2.093334	-0.017677	22191.53417
492.086478	365.585816	489.876369	597.276288	-2.093334	-1.543602	22211.3712
468.434633	437.304313	444.861567	705.616997	-0.567409	0.745286	22223.5786
402.056875	525.045028	317.44679	807.091041	-1.330372	-0.780639	22215.94897
302.108756	560.141314	191.557939	846.765103	-0.567409	-1.543602	22225.86749
240.308774	598.28945	48.120944	867.365097	-2.093334	0.745286	22231.97119
148.753246	625.756109	-30.464218	884.91324	-0.567409	1.508249	22215.18601
64.064382	641.778326	-174.664175	862.024358	0.195554	0.745286	22190.7712
-10.705966	614.311668	-262.40489	846.765103	2.484442	-0.017677	22241.88971
-112.942973	595.237599	-418.049288	833.031774	1.721479	0.745286	25.940733
-186.187396	560.141314	-531.730736	694.172556	-0.567409	-0.780639	12.207404
-296.816992	535.726506	-668.301066	642.29109	0.195554	-0.017677	19244.97208
-356.328086	489.185779	-664.486252	556.839263	6.299256	1.508249	22183.14158
-433.387322	408.311729	-753.752892	421.031896	1.721479	2.271212	22204.50453
-483.742863	319.808051	-827.760278	300.483784	-0.567409	2.271212	22193.06009
-561.565062	238.171039	-870.486191	141.024572	-2.093334	0.745286	22206.79342
-601.239124	163.40069	-826.234352	52.520894	0.195554	2.271212	22222.81564
-650.06874	74.897013	-811.73806	-85.575361	-2.856297	0.745286	22228.15638
-636.33541	-12.843702	-791.138066	-203.834586	1.721479	-0.780639	22207.55638
-640.913187	-118.13256	-727.049197	-348.034543	-0.567409	-0.017677	22201.45268
-611.15764	-180.695504	-714.07883	-541.064115	-1.330372	-0.017677	22209.08231
-564.616913	-285.984362	-642.360333	-684.50111	-1.330372	0.745286	22201.45268
-512.735447	-355.413971	-537.834438	-774.530713	-1.330372	0.745286	22208.31935
-448.646577	-443.154685	-368.45671	-776.056638	-0.567409	1.508249	22226.63045
-370.824378	-517.162071	-229.597492	-813.441812	0.195554	-0.017677	22224.34156
-294.528104	-566.754649	-147.960479	-895.841788	0.195554	-0.780639	22220.52675
-197.631837	-616.347227	3.869105	-872.189943	0.958517	-0.780639	22231.97119
-105.313345	-647.628699	92.372783	-921.782521	-0.567409	-1.543602	22214.42305
12.945879	-662.887954	245.728293	-866.849204	-0.567409	-0.017677	22200.68972
102.212519	-636.184258	382.298623	-794.367744	0.958517	1.508249	22243.41563
211.31619	-620.16204	489.876369	-714.256657	3.247405	1.508249	22237.31193
273.116172	-581.250941	582.957823	-658.560377	3.247405	-0.017677	22196.11194
362.382812	-548.443543	652.387432	-617.360389	-1.330372	-1.543602	22219.00082
436.390198	-476.725046	753.861476	-444.93081	0.195554	0.745286	22218.23786
519.553136	-391.273219	759.965178	-393.812307	0.958517	1.508249	22188.48232
553.886459	-314.213983	849.231818	-225.197542	-2.093334	-2.306565	22207.55638
601.953112	-211.214013	845.417004	-103.886467	0.195554	-0.017677	22231.20823
614.160515	-111.265895	846.94293	58.624596	-0.567409	-0.017677	22216.71194
628.656807	3.178516	827.868861	195.957889	0.958517	1.508249	22227.39341
597.375335	87.104417	783.617023	327.187479	-2.856297	1.508249	22209.84527
578.301267	191.630312	746.994811	386.698573	-1.330372	1.508249	22196.11194
528.708689	257.245107	551.67635	467.572623	-2.093334	-0.017677	22197.63787
498.953142	361.008039	527.261543	591.935549	0.958517	-1.543602	22219.76379
440.967974	435.778387	441.046754	691.883668	-1.330372	-1.543602	22205.2675
396.716135	527.333916	323.550492	753.683649	0.958517	-0.780639	22227.39341
321.945787	560.141314	199.187566	860.498432	-2.093334	-0.017677	22235.786
233.44211	599.815376	69.483901	868.891023	0.195554	0.745286	22213.66009
143.412507	622.704258	-28.17533	897.120644	-1.330372	1.508249	22222.81564
58.723643	643.304252	-144.908628	889.491016	0.195554	1.508249	22201.45268
-13.757817	618.126482	-279.953033	871.179911	-1.330372	-2.306565	22224.34156
-96.157793	589.89686	-386.767816	826.165109	-0.567409	-0.780639	27.466659
-198.394799	564.71909	-546.989991	743.765134	1.721479	-0.017677	12.207404
-260.957744	534.200581	-646.938109	650.68368	0.958517	-0.780639	16423.53588
-345.646608	496.815406	-730.86401	544.631859	1.721479	-0.780639	22177.03787
-421.179919	416.704319	-754.515855	423.320784	-0.567409	-0.780639	22214.42305
-499.76508	332.778418	-823.945464	326.424517	-2.093334	0.745286	22185.43046
-546.305807	246.563629	-850.64916	179.172708	-2.093334	-0.017677	22212.89712
-607.342826	164.163653	-807.160284	51.757931	0.195554	-0.017677	22227.39341
-606.579864	77.948864	-834.626942	-77.182771	-0.567409	-0.017677	22221.28971
-664.565032	-9.791851	-772.826961	-225.960505	-1.330372	-0.017677	22206.03046
-638.624299	-103.636268	-743.071414	-347.27158	-0.567409	-0.780639	22206.79342
-639.387261	-176.88069	-728.575122	-486.130798	0.195554	0.745286	22209.84527
-603.528013	-294.376952	-698.056613	-637.960383	-3.61926	-0.780639	22196.11194
-531.046553	-348.547306	-558.434432	-707.389992	0.195554	1.508249	22215.94897
-466.957683	-444.680611	-392.871518	-768.427011	0.958517	1.508249	22228.91934
-393.71326	-506.480593	-305.893766	-832.515881	-0.567409	-0.017677	22217.4749
-296.05403	-571.332425	-167.79751	-891.264011	0.958517	-0.780639	22226.63045
-204.498501	-611.76945	-26.649404	-875.241794	-1.330372	-1.543602	22230.44527
-94.631867	-652.969438	116.024628	-881.345496	-0.567409	0.745286	22204.50453
-7.654115	-658.310177	239.624591	-853.115875	4.010368	2.271212	22219.00082
96.87178	-641.524997	379.246772	-814.967738	0.195554	0.745286	22246.46748
190.716196	-639.236109	475.380077	-745.538129	2.484442	-0.017677	22224.34156
290.664315	-591.932419	553.202276	-695.945551	1.721479	-0.017677	22206.79342
368.486514	-569.043537	632.550401	-627.278905	1.721479	0.745286	22221.28971
440.967974	-474.436158	740.891109	-465.530804	0.958517	-0.780639	22200.68972
502.004993	-398.139884	771.409619	-383.893791	1.721479	0.745286	22199.92676
556.93831	-330.2362	808.03183	-263.345679	0.195554	-1.543602	22219.00082
592.034596	-221.132529	877.461439	-87.101287	1.721479	0.745286	22215.94897
590.508671	-114.317746	851.520706	32.683863	-0.567409	1.508249	22224.34156
585.167931	-18.947404	784.379985	175.357895	0.195554	1.508249	22232.73415
564.567938	75.659976	817.187383	323.372666	-2.093334	1.508249	22193.06009
543.204981	169.504392	734.024445	390.513387	-3.61926	-0.780639	22201.45268
541.679055	274.030287	604.320779	461.468921	-2.856297	-0.017677	22202.21564
491.323515	357.956188	548.6245	595.750363	-0.567409	-1.543602	22206.79342
459.27908	439.593201	432.654164	698.750332	0.958517	0.745286	22215.94897
392.901322	504.445034	330.417157	768.942904	0.958517	-0.780639	22232.73415
317.368011	550.985761	227.417187	846.00214	0.958517	1.508249	22225.10453
250.990253	606.682041	75.587603	881.861389	-1.330372	0.745286	22221.28971
164.012501	625.756109	-6.04941	891.016942	1.721479	1.508249	22231.20823
77.034749	642.541289	-153.301218	895.594718	0.195554	-0.017677	22196.87491
-2.313376	623.467221	-244.093784	871.179911	2.484442	-0.017677	22233.49712
-80.898538	596.000562	-369.982636	845.239178	2.484442	-0.017677	34.333323
-170.165178	576.163531	-517.997407	742.239208	4.010368	2.271212	12.970367
-286.135514	539.54132	-620.234413	669.757748	2.484442	0.745286	16247.29148
-362.431788	499.104295	-685.849209	553.787412	-0.567409	-0.780639	22177.03787
-428.809546	426.622835	-758.330669	434.002263	0.195554	0.745286	22209.84527
-488.320639	342.696934	-823.182501	318.794889	0.195554	3.034174	22186.19343
-544.779882	252.667331	-838.441756	184.513448	0.958517	1.508249	22219.76379
-589.794683	172.556243	-836.152868	61.676447	0.195554	0.745286	22228.91934
-649.305777	99.31182	-843.782495	-59.634628	0.195554	-0.017677	22214.42305
-640.150224	-21.236292	-762.908445	-212.227176	-2.093334	-0.780639	22209.84527
-658.46133	-86.851087	-703.397352	-348.034543	-2.093334	0.745286	22208.31935
-621.839118	-191.376982	-665.249215	-479.264134	0.958517	1.508249	22197.63787
-566.905801	-276.828809	-643.886258	-595.997432	-0.567409	0.745286	22208.31935
-534.098404	-356.939896	-527.915922	-718.834433	-0.567409	1.508249	22219.00082
-467.720645	-424.080617	-413.471512	-769.952936	0.195554	0.745286	22212.89712
-379.979931	-487.406524	-305.130803	-828.701067	-0.567409	-0.017677	22225.10453
-316.654024	-565.991686	-173.13825	-868.375129	0.958517	-1.543602	22233.49712
-213.654054	-604.902786	-9.864224	-876.004757	-0.567409	-0.780639	22215.18601
-115.994824	-641.524997	89.320932	-907.286229	-1.330372	-1.543602	22214.42305
-6.12819	-659.07314	252.594958	-867.612167	4.010368	3.034174	22214.42305
86.953264	-646.102773	361.698629	-808.101073	0.958517	-0.017677	22231.97119
193.768047	-630.080556	464.698598	-743.249241	2.484442	0.745286	22231.97119
276.168023	-592.695382	566.172642	-682.975184	1.721479	0.745286	22212.89712
345.597632	-559.887984	660.780022	-610.493724	0.195554	-0.017677	22204.50453
423.419831	-480.53986	734.024445	-471.634506	0.958517	-0.780639	22206.03046
501.24203	-401.191735	739.365184	-402.96786	0.958517	-0.780639	22206.03046
550.834608	-328.710275	820.239234	-274.79012	0.195554	-1.543602	22207.55638
590.508671	-224.18438	838.55034	-126.775349	-0.567409	-0.017677	22219.76379
626.367919	-116.606634	849.994781	52.520894	-0.567409	1.508249	22231.20823
609.582739	-12.843702	815.661457	176.120857	0.958517	1.508249	22226.63045
597.375335	67.267386	815.661457	296.66897	-1.330372	0.745286	22197.63787
579.06423	169.504392	734.787407	436.291151	-2.856297	-0.780639	22208.31935
551.597571	261.822883	600.505966	446.972629	-0.567409	0.745286	22201.45268
513.449434	354.141375	566.935605	608.720729	0.195554	1.508249	22206.79342
466.145744	428.14876	473.854151	691.120705	1.721479	-0.017677	22220.52675
406.634651	514.363549	325.83938	747.579947	-2.856297	-1.543602	22230.44527
324.997638	546.407984	221.313485	759.024388	0.195554	1.508249	22219.76379
251.753215	599.052413	103.817224	867.365097	0.195554	3.034174	22228.91934
160.197687	615.074631	-9.101261	887.965091	0.958517	1.508249	22233.49712
74.74586	634.148699	-132.701225	874.231762	0.958517	-0.780639	22193.06009
-0.024488	623.467221	-237.227119	852.105842	0.958517	-0.017677	22241.88971
-89.291128	599.052413	-364.641897	840.661401	1.721479	0.745286	53.407392
-174.742955	579.215382	-494.345562	746.054022	3.247405	0.745286	13.733329
-251.802191	544.882059	-603.449233	651.446643	2.484442	0.745286	4561.754204
-338.01698	496.052444	-678.982544	579.728145	0.195554	0.745286	22144.23048
-425.757695	438.067276	-780.456588	416.45412	-2.093334	1.508249	22182.37861
-495.187304	354.141375	-817.0788	334.054144	-2.093334	0.745286	22192.29713
-540.202105	261.059921	-839.204719	144.839385	0.958517	-0.017677	22227.39341
-606.579864	193.156237	-836.915831	105.928286	-2.093334	-1.543602	22209.84527
-595.135423	80.237752	-839.967682	-49.716113	0.195554	-1.543602	22222.81564
-663.039106	1.65259	-794.189917	-190.101256	-0.567409	-0.017677	22214.42305
-625.653932	-78.458497	-746.886228	-303.019741	-1.330372	1.508249	22193.06009
-626.416895	-204.347349	-725.523271	-458.66414	-1.330372	-0.780639	22202.97861
-603.528013	-271.48807	-640.071445	-597.523358	-1.330372	0.745286	22214.42305
-534.861366	-352.36212	-555.382581	-679.160371	-0.567409	1.508249	22202.21564
-471.535459	-437.813946	-417.286325	-748.58998	0.195554	1.508249	22222.81564
-409.735477	-484.354673	-315.812281	-837.093657	-1.330372	-0.017677	22230.44527
-306.735508	-556.836133	-213.575275	-892.026974	0.195554	-0.017677	22220.52675
-222.809607	-611.76945	-40.382733	-880.582533	0.958517	-0.017677	22220.52675
-127.439265	-640.762034	72.535752	-882.871421	-0.567409	-0.017677	22221.28971
-19.098556	-665.939805	222.839411	-855.404763	0.958517	0.745286	22206.79342
80.0866	-650.68055	326.602343	-819.545514	2.484442	1.508249	22238.83786
170.116203	-635.421295	457.831934	-752.404793	1.721479	0.745286	22240.36378
266.249507	-600.325009	546.335611	-679.923333	0.195554	-0.017677	22203.74157
343.308744	-560.650947	651.624469	-623.464091	0.958517	1.508249	22207.55638
411.97539	-480.53986	708.083712	-493.760426	0.195554	-0.017677	22212.89712
506.58277	-403.480623	731.735556	-424.330816	-1.330372	-0.780639	22193.82305
545.493869	-342.443604	802.691091	-299.204928	0.958517	-0.780639	22207.55638
595.086447	-246.310299	853.046632	-126.012386	0.195554	1.508249	22229.6823
599.664223	-123.473299	851.520706	-2.412423	0.958517	2.271212	22230.44527
611.108664	-34.969621	804.979979	157.809752	0.195554	0.745286	22218.23786
596.612372	71.845162	809.557756	308.113411	0.195554	0.745286	22206.79342
556.93831	158.059951	769.120731	389.750424	-2.093334	-1.543602	22210.60823
523.36795	254.193256	631.787438	473.676325	-2.856297	-1.543602	22186.95639
511.923509	344.985822	577.617084	609.483692	-1.330372	-0.017677	22213.66009
473.775372	422.808021	476.906002	691.883668	0.958517	1.508249	22225.10453
405.871688	500.63022	338.809747	742.239208	1.721479	-0.017677	22219.76379
335.679116	548.696873	201.476454	789.542898	0.958517	0.745286	22226.63045
250.990253	596.763525	100.00241	869.653985	0.958517	3.797137	22232.73415
176.982867	618.889444	17.602435	886.439165	1.721479	2.271212	22217.4749
93.819929	634.911662	-102.945678	876.52065	1.721479	1.508249	22201.45268
14.471804	621.941295	-233.412306	875.757687	-0.567409	-2.306565	22247.23045
-63.350395	594.474637	-370.745598	862.024358	3.247405	1.508249	100.711081
-155.668886	587.607972	-513.41963	765.12809	1.721479	0.745286	14.496292
-270.113297	553.274649	-577.5085	660.602195	1.721479	-0.017677	4077.272866
-341.831794	502.919108	-668.301066	594.224437	0.195554	1.508249	22125.15641
-389.898446	453.32653	-715.604755	488.172617	0.195554	2.271212	22187.71935
-482.216937	366.348778	-819.367688	371.439318	2.484442	3.034174	22198.40083
-531.046553	261.822883	-857.515825	179.935671	-1.330372	0.745286	22207.55638
-583.690981	187.052535	-818.604725	75.409776	-0.567409	-0.780639	22219.76379
-622.602081	80.237752	-826.997315	-35.982783	1.721479	-0.780639	22229.6823
-637.861336	14.622957	-791.901029	-183.997554	-1.330372	-0.017677	22200.68972
-655.409479	-84.562199	-749.175116	-332.012325	-4.382222	0.745286	22196.87491
-626.416895	-199.00661	-679.745507	-473.160432	-0.567409	2.271212	22212.89712
-578.350242	-261.569554	-639.308482	-567.767811	-0.567409	0.745286	22209.08231
-539.439143	-341.680641	-515.708518	-679.923333	0.958517	1.508249	22211.3712
-476.876198	-418.739878	-416.523363	-732.567762	0.195554	2.271212	22229.6823
-401.342887	-490.458375	-320.390058	-823.360328	-0.567409	-0.017677	22227.39341
-334.965129	-558.362059	-234.175269	-912.626968	0.195554	-1.543602	22219.76379
-223.57257	-607.191674	-35.041994	-874.478831	0.958517	0.745286	22229.6823
-118.283712	-648.391662	61.091311	-927.12326	0.195554	1.508249	22210.60823
-18.335593	-667.46573	222.076448	-849.301061	3.247405	2.271212	22208.31935
71.694009	-652.969438	347.202337	-811.915887	0.958517	0.745286	22245.70452
172.405091	-627.028705	476.14304	-768.427011	1.721479	0.745286	22239.60082
251.753215	-594.98427	562.357829	-731.804799	4.010368	1.508249	22200.68972
350.938371	-562.939835	635.602252	-641.012234	0.958517	-0.780639	22215.18601
427.997608	-482.828748	744.705923	-491.471537	-0.567409	-0.017677	22212.89712
482.930925	-397.376921	728.683705	-411.36045	-0.567409	-1.543602	22177.03787
552.360534	-342.443604	814.898495	-258.00494	0.958517	-0.017677	22212.89712
569.145714	-246.310299	836.261451	-135.167939	0.958517	2.271212	22232.73415
620.264217	-135.680702	838.55034	-1.64946	-2.856297	-0.017677	22213.66009
611.871627	-44.888137	832.446638	175.357895	-1.330372	-0.017677	22225.10453
596.612372	60.400721	822.528122	286.750454	-1.330372	-0.017677	22209.84527
574.486453	153.482175	752.33555	385.93561	0.958517	1.508249	22197.63787
551.597571	251.141405	669.935575	479.780027	-1.330372	-0.017677	22196.11194
511.160546	338.88212	583.720785	588.883698	-1.330372	-0.780639	22216.71194
476.06426	410.600617	504.372661	680.439227	-1.330372	-0.780639	22206.79342
424.182794	489.185779	374.668996	768.942904	0.195554	1.508249	22226.63045
338.730967	544.882059	220.550523	793.357712	0.958517	2.271212	22235.02304
267.01247	599.052413	83.21723	842.950289	0.195554	2.271212	22215.18601
181.560644	616.600556	19.891323	879.572501	-0.567409	-0.017677	22222.05268
92.294003	634.911662	-121.256783	856.683619	1.721479	1.508249	22202.21564
23.627357	625.756109	-239.516008	889.491016	1.721479	-1.543602	22233.49712
-76.320761	607.445003	-339.464126	817.009556	0.195554	-0.017677	104.525895
-157.194812	596.763525	-486.715934	762.839202	0.958517	-0.017677	14.496292
-242.646638	557.852425	-564.538134	681.965152	0.195554	-1.543602	11.444441
-341.831794	515.889475	-667.538103	598.802214	1.721479	0.745286	22083.19346
-421.179919	460.956158	-732.389936	466.046697	0.958517	1.508249	22187.71935
-479.165087	374.741368	-820.13065	356.943026	-1.330372	1.508249	22186.95639
-531.046553	270.215474	-836.152868	211.217143	0.195554	-0.780639	22213.66009
-594.37246	205.363641	-860.567676	102.113472	0.958517	-0.017677	22226.63045
-605.053938	102.363671	-852.938048	-32.930932	0.195554	-0.780639	22224.34156
-663.802069	15.385919	-791.138066	-161.108672	-0.567409	0.745286	22199.92676
-627.179858	-72.354795	-756.041781	-280.130859	-2.093334	1.508249	22206.03046
-613.446528	-170.776988	-714.07883	-469.345618	-2.856297	-0.017677	22209.08231
-615.735416	-264.621405	-661.434401	-560.138184	-1.330372	-0.017677	22202.21564
-535.624329	-336.339902	-545.464065	-653.219638	0.195554	1.508249	22219.00082
-477.639161	-414.925064	-436.360394	-724.175172	0.195554	0.745286	22231.20823
-409.735477	-487.406524	-316.575244	-814.204775	4.010368	0.745286	22220.52675
-324.283651	-536.236139	-199.078983	-881.345496	0.958517	-0.017677	22228.15638
-246.461452	-596.510196	-75.479019	-904.997341	-1.330372	0.745286	22228.15638
-157.194812	-643.050923	48.883907	-878.293645	1.721479	0.745286	22193.82305
-47.328177	-654.495364	193.846827	-837.093657	1.721479	-0.017677	22213.66009
67.116233	-656.021289	339.57271	-807.33811	1.721479	1.508249	22251.80822
144.938432	-619.399078	426.550462	-738.671464	0.958517	0.745286	22226.63045
257.856917	-623.976854	515.817102	-688.315923	2.484442	0.745286	22213.66009
327.286526	-569.8065	647.809655	-629.567793	3.247405	-0.017677	22222.05268
402.056875	-496.562077	689.772606	-511.308569	3.247405	1.508249	22200.68972
484.45685	-409.584325	782.85406	-422.804891	-1.330372	-1.543602	22182.37861
533.286465	-343.206567	821.002197	-265.634567	-1.330372	-0.017677	22214.42305
595.086447	-250.888076	841.602191	-177.13089	-0.567409	1.508249	22212.89712
599.664223	-129.577001	843.891079	-32.16797	0.958517	2.271212	22224.34156
614.160515	-50.991839	840.076265	125.002354	-0.567409	-0.017677	22231.97119
597.375335	53.534056	813.372569	284.461566	-0.567409	-0.780639	22196.11194
577.538304	145.852547	776.750358	395.854126	-0.567409	-0.017677	22201.45268
526.419801	233.593262	644.757804	462.994847	-2.093334	-0.017677	22205.2675
524.893875	337.356194	610.424481	601.854065	-0.567409	-0.780639	22206.03046
479.116111	402.208027	502.083773	703.328109	1.721479	-0.017677	22216.71194
421.893906	496.052444	389.92825	773.52068	-0.567409	0.745286	22230.44527
358.567999	544.882059	272.431989	778.098457	0.958517	1.508249	22224.34156
245.649514	590.659823	82.454267	852.105842	0.958517	1.508249	22220.52675
183.086569	624.230183	35.91354	888.728054	1.721479	-0.017677	22229.6823
94.582892	635.674625	-129.649374	868.891023	1.721479	-0.017677	22191.53417
22.101432	628.044997	-222.730827	837.60955	2.484442	-0.017677	22235.02304
-58.772619	606.682041	-333.360424	854.394731	3.247405	-0.017677	242.62215
-131.254079	582.267233	-454.671499	781.150308	-0.567409	-0.780639	16.022217
-264.009595	557.852425	-572.930724	679.676264	1.721479	0.745286	11.444441
-317.416986	523.519102	-646.938109	599.565176	0.195554	0.745286	22090.06012
-382.268819	456.378381	-749.938079	485.120766	0.195554	0.745286	22183.14158
-467.720645	376.267294	-804.871396	383.646722	-0.567409	-0.017677	22182.37861
-528.757664	283.948803	-815.552874	215.79492	0.195554	0.745286	22222.81564
-572.24654	203.837715	-843.782495	131.869019	-0.567409	-0.017677	22226.63045
-627.94282	117.622926	-857.515825	-12.330939	-1.330372	-0.780639	22214.42305
-637.861336	21.489621	-785.797327	-166.449411	-4.382222	-0.780639	22202.21564
-647.016889	-60.147392	-759.093632	-289.286412	-1.330372	1.508249	22209.84527
-643.965038	-166.962175	-687.375134	-426.619705	-1.330372	0.745286	22197.63787
-579.876168	-245.547337	-676.693656	-576.923364	0.195554	1.508249	22211.3712
-544.016919	-339.391753	-546.989991	-650.167787	-0.567409	0.745286	22221.28971
-495.187304	-403.480623	-421.864102	-720.360358	-2.093334	-0.017677	22214.42305
-431.098434	-495.036152	-332.597462	-808.101073	-0.567409	-1.543602	22224.34156
-338.779943	-543.102804	-238.753045	-849.301061	-0.567409	-0.780639	22223.5786
-257.14293	-588.880568	-90.738274	-916.441782	-0.567409	0.745286	22205.2675
-141.172594	-638.473146	-4.523485	-944.671403	-0.567409	0.745286	22191.53417
-22.150407	-658.310177	157.987578	-882.871421	1.721479	1.508249	22231.97119
57.96068	-644.576848	322.024567	-861.508465	2.484442	-0.017677	22235.02304
151.805097	-637.710183	447.913418	-776.056638	0.195554	-0.017677	22228.91934
221.997669	-630.080556	530.313394	-677.634445	2.484442	0.745286	22219.00082
328.049489	-565.228723	608.898556	-615.071501	3.247405	-0.017677	22211.3712
402.819837	-511.058369	730.972594	-530.382637	0.195554	-0.017677	22206.79342
479.116111	-416.45099	739.365184	-406.782674	0.195554	-0.017677	22190.7712
543.204981	-348.547306	816.42442	-288.523449	0.958517	1.508249	22201.45268
575.249416	-250.888076	865.254035	-182.471629	0.958517	1.508249	22222.81564
612.63459	-137.969591	859.913296	-3.175386	0.958517	1.508249	22231.20823
605.767925	-53.280727	854.572557	133.394944	0.195554	0.745286	22220.52675
605.004963	42.852578	816.42442	277.594901	-0.567409	-0.017677	22200.68972
587.45682	133.645144	768.357768	385.172647	0.195554	0.745286	22211.3712
550.834608	221.385858	692.824457	459.942996	-2.093334	-0.017677	22199.92676
512.686471	314.467312	600.505966	582.017033	0.958517	0.745286	22208.31935
486.745738	399.156176	522.683766	681.202189	0.195554	0.745286	22225.86749
425.708719	491.474667	391.454176	748.34291	-0.567409	0.745286	22228.15638
362.382812	541.830208	239.624591	805.565115	0.195554	2.271212	22220.52675
283.034688	579.978345	110.683889	830.742886	-0.567409	0.745286	22228.91934
196.056936	626.519072	13.024658	891.016942	-0.567409	-2.306565	22229.6823
126.627327	624.993146	-104.471603	849.053991	-1.330372	-1.543602	22182.37861
21.338469	630.333885	-224.256753	858.209544	1.721479	0.745286	22241.88971
-61.061507	606.682041	-328.019685	826.928072	1.721479	1.508249	621.814631
-167.87629	586.082047	-493.582599	778.86142	0.958517	0.745286	16.78518
-219.757756	555.563537	-526.389997	717.061438	1.721479	-0.780639	10.681478
-314.365135	527.333916	-671.352917	624.742947	0.195554	-0.780639	21806.23798
-410.49844	458.66727	-711.789942	508.772611	-0.567409	-0.017677	22161.77862
-454.750279	384.659884	-798.004731	390.513387	1.721479	0.745286	22190.7712
-517.313223	294.630281	-819.367688	245.550466	1.721479	-0.017677	22227.39341
-578.350242	221.385858	-853.701011	117.372727	1.721479	0.745286	22214.42305
-602.002087	127.541442	-878.115818	-31.405007	0.958517	2.271212	22221.28971
-661.513181	29.119249	-788.849178	-144.323492	-2.093334	0.745286	22209.84527
-642.439112	-49.465913	-756.804743	-263.345679	-1.330372	-0.017677	22192.29713
-631.757634	-147.125144	-717.893644	-439.590071	-2.093334	-0.017677	22204.50453
-624.890969	-241.732523	-651.515886	-520.464121	-0.567409	-0.017677	22216.71194
-560.039137	-343.206567	-571.404798	-641.012234	-0.567409	1.508249	22202.97861
-488.320639	-398.902847	-440.175207	-718.07147	-2.093334	-1.543602	22222.05268
-404.394738	-493.510226	-319.627095	-800.471446	0.958517	-0.017677	22231.20823
-343.357719	-523.265773	-232.649343	-863.797353	2.484442	-0.780639	22222.05268
-256.379967	-585.065755	-81.582721	-898.893639	0.195554	1.508249	22221.28971
-172.454066	-630.843519	11.498733	-952.30103	1.721479	2.271212	22203.74157
-54.194842	-667.46573	144.254249	-879.056608	1.721479	1.508249	22213.66009
47.279202	-637.710183	347.202337	-829.46403	2.484442	-0.017677	22238.83786
137.308805	-646.102773	399.846766	-808.101073	0.958517	-0.017677	22233.49712
250.22729	-628.554631	499.794884	-718.834433	0.958517	1.508249	22212.13416
315.079123	-559.125021	627.209661	-631.093718	0.195554	-0.780639	22212.89712
399.005024	-514.11022	683.668904	-513.597457	-0.567409	-0.780639	22219.00082
474.538335	-441.62876	779.802209	-438.827108	-0.567409	-0.780639	22186.95639
526.419801	-355.413971	804.217016	-292.338263	0.195554	2.271212	22199.92676
578.301267	-259.280666	855.33552	-165.686449	0.958517	1.508249	22228.91934
606.530888	-157.806622	854.572557	-38.271672	1.721479	1.508249	22229.6823
622.553106	-64.725168	859.150333	118.135689	-0.567409	-0.780639	22219.00082
599.664223	34.459988	815.661457	262.335647	-2.093334	-2.306565	22203.74157
574.486453	128.304404	785.905911	369.913393	-0.567409	0.745286	22211.3712
552.360534	226.726598	692.061494	455.365219	-1.330372	-0.780639	22193.82305
536.338316	307.600648	603.557817	560.654077	0.958517	0.745286	22214.42305
474.538335	401.445064	534.128208	678.150338	-0.567409	0.745286	22229.6823
438.679086	493.763555	389.165288	749.868836	1.721479	0.745286	22218.23786
367.723551	542.593171	304.476424	790.305861	-1.330372	1.508249	22227.39341
275.40506	583.793158	157.224616	834.557699	0.958517	1.508249	22233.49712
198.345824	627.282034	71.772789	889.491016	0.958517	-0.017677	22216.71194
77.797711	627.282034	-141.093815	812.43178	0.195554	-2.306565	22183.14158
48.042165	637.963513	-173.901212	900.935457	0.958517	-1.543602	22245.70452
-38.172625	613.548705	-344.804865	859.73547	3.247405	0.745286	664.540544
-110.654085	584.556121	-433.308543	813.194743	2.484442	1.508249	17.548143
-236.542936	554.800574	-569.11591	714.009587	1.721479	-0.017677	11.444441
-305.209583	526.570953	-668.301066	625.505909	1.721479	2.271212	21772.66762
-377.691043	442.645052	-731.626973	495.802244	-0.567409	-0.017677	22171.69713
-447.883614	393.815437	-789.612141	388.224498	1.721479	-0.017677	22197.63787
-511.209521	303.022871	-810.212135	261.572684	-0.567409	-1.543602	22209.84527
-563.090988	223.674747	-865.908415	129.58013	-0.567409	-0.017677	22219.76379
-608.105789	133.645144	-852.938048	10.557944	-2.093334	-0.017677	22226.63045
-647.016889	38.274802	-852.938048	-143.560529	-2.856297	1.508249	22194.58602
-643.965038	-46.414062	-793.426955	-269.449381	-1.330372	0.745286	22200.68972
-627.94282	-127.288112	-728.575122	-420.516003	-2.093334	0.745286	22209.84527
-603.528013	-229.525119	-666.012178	-531.908562	-0.567409	-0.780639	22208.31935
-546.305807	-343.206567	-570.641835	-615.834463	-0.567409	0.745286	22209.84527
-503.579894	-408.821362	-441.701133	-723.412209	-1.330372	-0.017677	22228.15638
-454.750279	-487.406524	-347.856716	-786.738117	-1.330372	-0.780639	22224.34156
-357.854011	-530.8954	-237.990082	-824.123291	-2.093334	-1.543602	22220.52675
-254.091079	-595.747233	-89.212349	-882.871421	-0.567409	0.745286	22227.39341
-161.772588	-623.213891	-29.701255	-886.686235	-1.330372	0.745286	22200.68972
-58.009656	-657.547215	119.839441	-916.441782	0.195554	0.745286	22209.08231
41.1755	-633.89537	308.291237	-835.567732	4.010368	0.745286	22246.46748
137.308805	-661.362028	396.031952	-816.493663	0.195554	-1.543602	22219.76379
225.812482	-627.791668	507.424512	-704.338141	0.958517	-0.017677	22208.31935
315.842085	-562.176872	623.394848	-630.330755	1.721479	-0.017677	22220.52675
382.982806	-521.739847	687.483718	-542.590041	-0.567409	-0.017677	22219.00082
457.753154	-450.784313	729.446668	-416.701189	-0.567409	-0.017677	22181.61565
522.604987	-364.569524	810.320718	-305.30863	-0.567409	1.508249	22207.55638
567.619788	-276.828809	848.468855	-174.842002	0.195554	1.508249	22230.44527
604.242	-169.251063	867.542924	-32.930932	0.195554	-0.017677	22215.94897
608.819776	-77.695534	835.498489	104.40236	0.958517	-0.017677	22225.86749
597.375335	20.726659	809.557756	239.446765	-2.093334	-1.543602	22210.60823
585.930894	123.726628	771.409619	372.965244	0.195554	0.745286	22196.87491
546.256832	216.045119	647.046693	399.668939	-2.093334	-0.780639	22199.92676
522.604987	294.630281	620.342997	563.705928	-3.61926	-0.780639	22217.4749
501.24203	396.867288	536.417096	679.676264	-1.330372	0.745286	22213.66009
438.679086	495.289481	411.291207	752.157724	-2.093334	-0.017677	22223.5786
375.353179	531.14873	291.506057	800.224376	1.721479	0.745286	22235.02304
283.034688	582.267233	138.150547	868.12806	-1.330372	-0.017677	22216.71194
213.605079	612.785742	40.491317	897.883607	0.958517	-0.017677	22221.28971
144.938432	633.385736	-70.13828	874.231762	0.195554	-1.543602	22199.16379
35.834761	637.20055	-204.419722	866.602134	3.247405	-0.017677	22235.02304
-51.142991	615.837593	-286.819697	840.661401	2.484442	0.745286	1810.510575
-154.142961	583.793158	-488.24186	767.416979	1.721479	0.745286	19.074068
-209.076278	563.193165	-524.864071	714.77255	0.958517	-0.017677	12.207404
-314.365135	528.096879	-614.130711	642.29109	-0.567409	0.745286	21761.98615
-392.950297	451.800605	-693.478836	531.661493	-1.330372	-0.780639	22180.85269
-457.039167	402.97099	-800.293619	408.824492	0.958517	-0.017677	22193.82305
-508.157671	313.70435	-812.501023	268.439349	-0.567409	0.745286	22215.18601
-568.431727	225.963635	-865.908415	143.31346	0.958517	0.745286	22226.63045
-598.950236	142.800696	-852.938048	9.032018	-0.567409	0.745286	22226.63045
-656.172442	45.904429	-814.789911	-130.590163	-2.093334	1.508249	22195.34898
-662.276143	-38.784435	-799.530657	-300.730853	-1.330372	0.745286	22208.31935
-630.994671	-121.947373	-757.567706	-445.693773	0.195554	0.745286	22210.60823
-603.528013	-225.710305	-708.738091	-567.767811	0.195554	-0.017677	22202.97861
-552.409509	-330.2362	-569.878873	-618.886314	-1.330372	-0.017677	22216.71194
-489.846565	-403.480623	-470.693717	-685.264073	-0.567409	0.745286	22232.73415
-418.128068	-482.828748	-322.678946	-776.056638	0.958517	0.745286	22216.71194
-355.565123	-536.236139	-235.701194	-848.538098	0.195554	0.745286	22226.63045
-273.92811	-599.562047	-137.279001	-903.471415	1.721479	2.271212	22234.26008
-170.928141	-623.976854	-2.997559	-926.360297	1.721479	0.745286	22190.00824
-61.061507	-659.836103	145.780174	-904.997341	2.484442	0.745286	22220.52675
46.516239	-644.576848	286.928281	-821.07144	1.721479	-0.780639	22248.75637
118.234736	-650.68055	376.957884	-822.597365	0.958517	-0.780639	22199.92676
205.975451	-632.369444	487.587481	-776.056638	1.721479	-0.017677	22212.89712
316.605048	-569.8065	621.868922	-647.115936	0.958517	0.745286	22225.86749
386.79762	-521.739847	689.009643	-542.590041	-2.093334	-0.017677	22202.21564
472.249446	-454.599127	767.594805	-426.619705	0.195554	-0.780639	22189.24528
534.812391	-377.53989	813.372569	-300.730853	0.195554	-0.017677	22215.94897
577.538304	-285.221399	848.468855	-198.493846	0.195554	2.271212	22215.18601
595.086447	-176.88069	855.33552	-24.538342	-1.330372	-0.017677	22221.28971
614.923478	-83.036274	845.417004	70.832	1.721479	-0.780639	22232.73415
603.479037	3.178516	827.105899	243.261578	-1.330372	-0.780639	22197.63787
572.960528	119.911814	779.802209	322.609703	-2.093334	-0.780639	22201.45268
578.301267	201.548827	631.024475	397.380051	0.195554	-0.017677	22206.03046
537.101279	283.948803	604.320779	504.194834	-2.093334	-0.780639	22210.60823
494.375366	387.711735	550.150425	659.07627	-2.093334	0.745286	22218.23786
438.679086	476.215413	421.972685	739.95032	0.958517	2.271212	22231.97119
382.982806	520.467251	334.994933	810.905855	-0.567409	-0.780639	22225.86749
302.871719	591.422786	148.832025	845.239178	-0.567409	-0.780639	22219.00082
214.368041	610.496854	71.772789	894.068793	-1.330372	-0.780639	22206.79342
106.790295	628.044997	-80.819758	865.076209	0.958517	-1.543602	22190.00824
51.856978	637.963513	-180.767877	886.439165	2.484442	-0.780639	22233.49712
-32.831885	622.704258	-307.419691	854.394731	2.484442	2.271212	1934.110538
-91.580016	583.793158	-460.775201	764.365128	1.721479	-0.017677	19.074068
-218.231831	561.667239	-519.523332	723.16514	1.721479	0.745286	12.207404
-299.105881	527.333916	-622.523302	643.817015	0.958517	1.508249	20509.20133
-367.772527	460.193195	-705.68624	547.68371	0.195554	1.508249	22177.80084
-437.202136	406.022841	-774.352886	429.424486	-1.330372	-1.543602	22186.95639
-511.972484	322.09694	-814.789911	292.854156	1.721479	0.745286	22222.05268
-557.750248	236.645113	-860.567676	144.839385	-0.567409	0.745286	22205.2675
-597.424311	137.459957	-859.04175	8.269055	1.721479	1.508249	22214.42305
-637.861336	55.059982	-823.945464	-116.856834	-1.330372	0.745286	22200.68972
-620.313193	-44.888137	-788.086216	-251.901238	-2.856297	0.745286	22212.13416
-630.231708	-132.628852	-779.693625	-441.878959	-2.093334	-0.017677	22191.53417
-626.416895	-219.606604	-704.160314	-563.952997	-1.330372	-0.780639	22208.31935
-560.802099	-311.925095	-614.130711	-663.138153	-0.567409	-0.017677	22222.05268
-515.787298	-396.613959	-456.960388	-698.234439	-0.567409	-0.780639	22213.66009
-445.594726	-469.095419	-375.323375	-776.819601	-0.567409	-0.017677	22223.5786
-367.009564	-525.554661	-244.093784	-823.360328	0.958517	2.271212	22232.73415
-277.742924	-599.562047	-132.701225	-886.686235	1.721479	3.797137	22219.00082
-176.26888	-615.584264	6.920956	-904.234378	-1.330372	-0.017677	22190.00824
-95.39483	-651.443513	131.283882	-893.5529	2.484442	-0.017677	22227.39341
12.182916	-643.813885	269.380138	-828.701067	0.958517	-1.543602	22235.02304
108.316221	-655.258326	416.631946	-795.130707	0.958517	-0.017677	22212.13416
218.945818	-643.813885	479.19489	-768.427011	0.195554	-0.017677	22215.18601
300.582831	-565.991686	614.239295	-649.404824	0.958517	-1.543602	22215.94897
377.642067	-524.791698	689.772606	-569.293737	0.195554	0.745286	22212.13416
440.205011	-461.465791	740.891109	-438.827108	1.721479	2.271212	22196.87491
522.604987	-369.1473	822.528122	-319.041959	-0.567409	0.745286	22207.55638
563.042012	-290.562138	838.55034	-201.545697	-2.093334	-0.780639	22218.23786
606.530888	-178.406616	866.016998	-64.975367	-2.093334	-0.017677	22225.86749
605.767925	-89.139976	857.624408	70.069037	0.195554	-0.017677	22229.6823
602.716074	-6.74	819.476271	214.268994	-1.330372	-1.543602	22196.87491
584.404969	114.571075	763.779991	325.661554	-2.093334	-0.017677	22209.08231
538.627204	189.341423	683.668904	385.93561	-1.330372	-0.780639	22206.79342
533.286465	270.215474	573.80227	493.513356	0.195554	-0.017677	22206.03046
502.004993	376.267294	552.439313	620.928133	-1.330372	1.508249	22225.10453
463.093894	467.05986	431.128238	740.713283	-1.330372	0.745286	22230.44527
376.116142	518.941326	295.320871	790.305861	-0.567409	-0.780639	22218.23786
297.53098	586.082047	190.032013	845.239178	-0.567409	-2.306565	22225.86749
196.819898	612.02278	52.698721	868.891023	-1.330372	-0.017677	22212.89712
136.545842	624.230183	-64.797541	860.498432	0.195554	1.508249	22182.37861
67.116233	633.385736	-170.849361	890.253979	1.721479	2.271212	22244.17859
-21.387444	620.41537	-305.130803	881.098426	1.721479	1.508249	14548.93643
-141.172594	581.50427	-441.701133	774.283643	2.484442	0.745286	22.125919
-192.291097	554.800574	-568.352947	715.535512	0.958517	0.745286	12.970367
-292.239216	521.993177	-608.02701	662.128121	0.958517	1.508249	20452.74209
-376.92808	460.956158	-696.530687	496.565207	0.195554	0.745286	22163.30454
-439.491024	411.36358	-789.612141	422.557821	2.484442	-0.017677	22196.11194
-489.083602	321.333977	-817.0788	303.535635	0.958517	0.745286	22225.86749
-551.646547	241.985852	-854.463974	147.128273	0.195554	1.508249	22188.48232
-622.602081	145.089585	-834.626942	39.550528	-1.330372	0.745286	22220.52675
-653.883553	53.534056	-820.893613	-102.360542	-1.330372	-0.017677	22208.31935
-665.327994	-26.577031	-810.975098	-237.404946	-0.567409	-0.017677	22198.40083
-640.913187	-126.52515	-794.189917	-457.901177	-2.093334	-1.543602	22196.87491
-597.424311	-218.843641	-769.012147	-556.32337	0.958517	-0.017677	22215.18601
-573.772466	-301.243616	-620.997376	-618.886314	1.721479	2.271212	22211.3712
-510.446559	-381.354704	-498.923338	-675.345557	0.958517	-0.780639	22221.28971
-434.913248	-440.865797	-367.693747	-755.456644	0.195554	-1.543602	22229.6823
-368.53549	-527.080587	-241.804896	-819.545514	0.195554	2.271212	22218.23786
-284.609589	-592.695382	-130.412336	-879.056608	0.195554	2.271212	22216.71194
-196.868874	-623.213891	-1.471634	-908.049192	0.195554	0.745286	22202.21564
-74.031873	-638.473146	116.78759	-898.893639	1.721479	-0.017677	22231.97119
20.575506	-656.021289	275.48384	-825.649216	2.484442	-0.017677	22238.83786
109.079184	-649.917587	373.14307	-805.812185	0.958517	-0.780639	22219.76379
212.079153	-643.050923	439.520828	-759.271458	2.484442	-0.017677	22213.66009
277.693948	-572.858351	553.202276	-671.530743	-2.093334	-2.306565	22208.31935
375.353179	-528.606512	685.194829	-557.849295	0.195554	0.745286	22220.52675
459.27908	-466.043568	723.342966	-489.182649	0.958517	2.271212	22203.74157
517.264248	-383.643592	786.668873	-325.145661	-1.330372	-0.017677	22200.68972
573.72349	-282.169548	851.520706	-225.197542	0.195554	0.745286	22227.39341
596.612372	-196.717721	860.676259	-60.397591	-1.330372	-1.543602	22231.20823
597.375335	-87.61405	838.55034	59.387559	1.721479	-0.780639	22215.94897
602.716074	-7.502963	819.476271	210.454181	-3.61926	-1.543602	22202.97861
588.982745	110.756262	808.794793	332.528219	0.195554	0.745286	22216.71194
561.516087	196.208088	646.28373	390.513387	-0.567409	-0.017677	22192.29713
523.36795	270.978436	633.313363	504.957797	-0.567409	-0.780639	22212.13416
495.901291	364.05989	547.861537	640.765164	-0.567409	0.745286	22230.44527
447.834639	464.008009	425.024536	672.809599	1.721479	2.271212	22215.18601
395.953173	513.600587	357.120853	784.965121	0.958517	-0.780639	22225.86749
305.92357	577.689457	188.506088	855.920656	1.721479	-0.780639	22233.49712
244.123588	602.104264	72.535752	880.335464	-0.567409	-0.780639	22167.11936
133.493991	625.756109	-50.301249	870.416948	0.958517	0.745286	22187.71935
56.434755	628.80796	-159.40492	876.52065	0.958517	1.508249	22248.75637
-19.861519	615.837593	-276.901182	855.920656	2.484442	1.508249	15600.29908
-96.157793	588.370935	-436.360394	775.809569	1.721479	1.508249	20.599994
-223.57257	560.141314	-570.641835	731.55773	0.958517	-0.017677	12.970367
-291.476253	525.80799	-622.523302	640.002201	2.484442	1.508249	18675.03891
-351.750309	474.689487	-716.367718	531.661493	-2.093334	-0.780639	22163.30454
-431.098434	417.467282	-768.249184	434.765225	-0.567409	-0.780639	22203.74157
-508.157671	328.963604	-792.663992	295.143044	-0.567409	-0.017677	22213.66009
-572.24654	231.304374	-826.234352	134.92087	-0.567409	-0.017677	22173.22306
-589.794683	159.585877	-835.389905	25.054236	0.195554	1.508249	22227.39341
-631.757634	74.897013	-836.915831	-65.73833	0.195554	0.745286	22206.79342
-640.913187	-18.947404	-778.930663	-242.745685	-1.330372	-0.017677	22198.40083
-631.757634	-120.421448	-746.886228	-388.471568	-0.567409	0.745286	22206.03046
-626.416895	-205.873274	-749.938079	-593.708544	0.195554	0.745286	22212.13416
-563.090988	-293.613989	-631.678854	-644.827047	-0.567409	-0.017677	22207.55638
-504.342857	-373.725076	-468.404829	-660.849265	1.721479	0.745286	22228.91934
-455.513242	-437.813946	-382.190039	-751.641831	-1.330372	-0.017677	22231.20823
-373.876229	-518.687996	-254.0123	-826.412179	0.958517	2.271212	22218.23786
-289.950328	-582.776866	-142.61974	-891.264011	0.195554	2.271212	22225.86749
-190.765172	-620.925003	-10.627187	-874.478831	1.721479	0.745286	22208.31935
-92.342979	-633.132407	103.817224	-884.397347	0.958517	-0.017677	22222.81564
-3.839301	-660.599065	276.246802	-827.175142	0.195554	-0.780639	22243.41563
83.138451	-652.206475	397.557878	-815.730701	1.721479	-0.017677	22213.66009
189.953234	-649.154624	481.483779	-750.115905	0.195554	-0.780639	22197.63787
305.160607	-576.673164	589.061525	-708.915917	1.721479	-0.017677	22213.66009
366.197626	-540.050953	676.802239	-572.345587	0.958517	0.745286	22224.34156
430.286496	-470.621344	724.868892	-496.812277	0.195554	0.745286	22186.19343
513.449434	-388.984331	818.713308	-341.167878	2.484442	2.271212	22211.3712
551.597571	-287.510287	845.417004	-222.908654	0.958517	-0.017677	22234.26008
574.486453	-208.925125	850.757743	-68.027218	0.195554	-1.543602	22213.66009
608.056814	-110.502932	844.654041	53.283857	-2.093334	-2.306565	22219.00082
598.901261	-7.502963	811.846644	195.957889	-1.330372	0.745286	22211.3712
576.775341	87.867379	759.202215	310.402299	-2.093334	1.508249	22196.11194
574.486453	188.578461	717.239264	388.224498	-1.330372	0.745286	22198.40083
532.523503	268.689548	637.128177	515.639275	-2.856297	-0.780639	22217.4749
507.345732	362.533965	553.202276	628.55776	-1.330372	-0.780639	22217.4749
453.938341	441.119127	410.528244	688.068854	0.958517	1.508249	22222.05268
399.767986	510.548736	341.098635	805.565115	0.195554	-0.780639	22231.20823
318.130974	576.163531	214.446821	850.579917	-2.856297	-2.306565	22224.34156
221.234706	605.919078	71.772789	893.30583	0.958517	-0.780639	22176.27491
142.649544	631.096848	-59.456802	868.12806	-0.567409	-0.017677	22207.55638
71.694009	628.80796	-136.516038	888.728054	4.010368	3.034174	22246.46748
-9.180041	621.178333	-269.271554	867.365097	-0.567409	-0.780639	16779.83947
-109.128159	589.89686	-432.54558	817.772519	1.721479	0.745286	19.837031
-181.609619	566.245015	-546.227028	731.55773	0.958517	-0.017677	13.733329
-275.454036	535.726506	-638.545519	670.520711	-0.567409	-0.780639	18514.05377
-356.328086	491.474667	-696.530687	506.483723	-1.330372	-0.780639	22173.22306
-431.861397	426.622835	-783.508439	439.343002	-1.330372	-1.543602	22202.21564
-486.794714	340.408045	-822.419539	310.402299	1.721479	0.745286	22212.13416
-532.572478	236.645113	-829.286203	176.88382	0.195554	0.745286	22183.90454
-614.972454	165.689579	-822.419539	50.232006	-1.330372	1.508249	22228.15638
-645.490963	76.422938	-823.945464	-78.708697	-1.330372	0.745286	22193.06009
-644.728	-18.184441	-795.715843	-219.856803	-2.093334	-2.306565	22205.2675
-636.33541	-112.028858	-773.589924	-407.545636	0.195554	-0.017677	22206.79342
-620.313193	-192.139945	-717.130681	-502.153016	-2.856297	-0.017677	22196.87491
-575.298391	-279.88066	-618.708488	-614.308538	-2.093334	-0.017677	22214.42305
-535.624329	-368.384337	-512.656667	-683.738147	1.721479	0.745286	22231.97119
-457.80213	-422.554692	-369.219673	-769.952936	2.484442	1.508249	22217.4749
-383.794744	-510.295406	-283.767846	-808.101073	-1.330372	-0.017677	22223.5786
-294.528104	-578.962053	-145.671591	-879.81957	0.958517	1.508249	22231.97119
-206.787389	-617.873152	-25.886441	-907.286229	0.958517	-0.017677	22191.53417
-96.920755	-633.89537	104.580187	-892.026974	1.721479	-0.017677	22228.91934
11.419953	-665.939805	267.09125	-833.278843	2.484442	0.745286	22250.2823
107.553258	-656.784252	364.75048	-827.175142	0.195554	-0.780639	22196.11194
202.160638	-630.843519	479.957853	-737.908501	3.247405	0.745286	22208.31935
257.856917	-582.013904	525.735617	-677.634445	2.484442	0.745286	22217.4749
345.597632	-522.50281	657.728171	-589.89373	-2.093334	-0.780639	22199.92676
453.175378	-474.436158	740.128147	-502.153016	-0.567409	0.745286	22197.63787
496.664254	-398.139884	774.46147	-377.79009	-0.567409	0.745286	22216.71194
563.042012	-305.05843	827.868861	-215.279027	-1.330372	-0.780639	22220.52675
611.871627	-221.895492	856.861445	-116.856834	-1.330372	-0.780639	22219.76379
595.086447	-120.421448	834.735526	32.683863	-2.093334	-1.543602	22222.81564
599.664223	-7.502963	814.898495	198.246777	-2.093334	0.745286	22199.92676
598.138298	83.289603	805.742942	289.802305	-1.330372	1.508249	22195.34898
564.567938	187.052535	716.476302	396.617088	-1.330372	-0.017677	22206.79342
537.101279	264.111772	655.439283	527.083716	-0.567409	0.745286	22214.42305
513.449434	353.378412	574.565233	600.328139	-0.567409	0.745286	22215.18601
469.197595	431.963574	415.106021	700.276258	0.195554	-0.017677	22228.91934
392.901322	515.889475	348.728262	760.550314	1.721479	-0.017677	22231.20823
322.70875	570.059829	222.839411	844.476215	-0.567409	-0.780639	22218.23786
247.938402	610.496854	90.083895	871.179911	-0.567409	-0.780639	22189.24528
173.168054	628.044997	-9.101261	889.491016	3.247405	1.508249	22229.6823
80.849562	621.941295	-132.701225	899.409532	1.721479	1.508249	22235.786
-4.602264	624.230183	-251.723411	877.283613	0.195554	-0.017677	22237.31193
-87.765203	590.659823	-400.501145	810.142892	0.195554	-0.017677	25.940733
-195.342948	555.563537	-530.20481	730.031804	-0.567409	-0.017677	13.733329
-281.557738	536.489469	-606.501084	673.572562	0.195554	0.745286	15137.94366
-361.668825	479.267263	-699.582538	527.846679	-0.567409	-0.780639	22157.20084
-429.572509	430.437648	-784.271402	422.557821	-0.567409	-0.780639	22191.53417
-500.528043	344.222859	-823.945464	302.772672	-0.567409	-0.780639	22217.4749
-563.090988	252.667331	-869.723228	162.387528	-1.330372	-0.017677	22222.81564
-582.165056	174.845131	-859.04175	51.757931	0.195554	1.508249	22212.89712
-619.55023	77.185901	-859.04175	-52.767964	-2.856297	0.745286	22202.21564
-661.513181	-11.317776	-807.923247	-215.279027	-2.093334	0.745286	22210.60823
-643.965038	-121.947373	-806.397321	-385.419717	-2.856297	-0.780639	22185.43046
-613.446528	-180.695504	-694.241799	-505.967829	-1.330372	-0.780639	22206.03046
-582.165056	-269.199181	-609.552935	-596.760395	-1.330372	-0.017677	22223.5786
-517.313223	-352.36212	-534.019624	-658.560377	0.195554	0.745286	22215.94897
-470.009534	-420.265803	-429.493729	-773.004787	0.958517	1.508249	22223.5786
-387.609558	-507.243555	-288.345623	-837.85662	-1.330372	2.271212	22231.20823
-309.024396	-572.095388	-155.590107	-874.478831	-2.093334	-1.543602	22216.71194
-208.313315	-617.110189	-35.041994	-892.026974	-0.567409	-0.780639	22201.45268
-105.313345	-639.999072	96.187597	-897.367713	0.195554	-2.306565	22241.88971
-3.076339	-662.887954	251.831995	-834.804769	-0.567409	-0.017677	22238.07489
74.74586	-668.228693	367.039368	-808.101073	0.195554	-0.780639	22206.03046
162.486575	-633.89537	444.861567	-774.530713	0.195554	-0.780639	22212.89712
276.168023	-579.725015	579.143009	-711.967768	-0.567409	0.745286	22212.13416
370.775402	-523.265773	673.750388	-580.738178	2.484442	1.508249	22202.21564
404.345763	-482.828748	690.535569	-512.071531	0.195554	1.508249	22195.34898
521.842024	-409.584325	766.06888	-370.160462	-0.567409	-1.543602	22215.18601
547.782757	-321.080648	852.283669	-270.212344	0.195554	-1.543602	22219.76379
569.908677	-237.154746	867.542924	-100.834616	2.484442	-0.017677	22229.6823
620.264217	-120.421448	851.520706	39.550528	-0.567409	-0.017677	22220.52675
621.02718	-19.710366	817.950346	172.306044	-2.093334	0.745286	22196.11194
581.353118	77.185901	792.009613	312.691187	-1.330372	1.508249	22205.2675
571.434602	181.711796	737.076296	400.431902	-2.093334	1.508249	22209.08231
548.54572	264.111772	666.120761	519.454089	-3.61926	-0.780639	22202.21564
501.24203	356.430263	586.772636	630.083686	-0.567409	1.508249	22224.34156
452.412415	441.882089	419.683797	695.698481	0.195554	-0.780639	22232.73415
418.079092	515.889475	360.935666	768.942904	2.484442	-1.543602	22219.00082
330.338377	561.667239	233.520889	858.209544	0.195554	0.745286	22226.63045
244.123588	605.156115	83.980193	884.150277	-0.567409	0.745286	22223.5786
157.145836	629.570923	-12.153112	884.91324	0.195554	0.745286	22198.40083
79.323637	616.600556	-131.175299	881.861389	0.195554	-0.017677	22240.36378
-0.787451	622.704258	-247.908598	858.972507	0.958517	-0.017677	22241.12674
-95.39483	590.659823	-398.212257	805.565115	1.721479	-0.017677	38.148137
-157.957774	554.800574	-505.02704	760.550314	0.195554	-0.780639	14.496292
-268.587371	536.489469	-591.241829	681.202189	0.958517	1.508249	2704.702902
-331.150316	467.05986	-695.004762	539.29112	-2.093334	-1.543602	22092.34901
-404.394738	437.304313	-765.197333	440.105964	0.195554	0.745286	22194.58602
-465.431757	359.482114	-816.315837	312.691187	-1.330372	0.745286	22220.52675
-538.67618	264.874734	-838.441756	195.957889	-1.330372	0.745286	22207.55638
-604.290975	182.474759	-828.523241	80.750515	1.721479	-0.780639	22220.52675
-643.202075	93.208119	-852.938048	-64.975367	-2.856297	-0.780639	22205.2675
-644.728	-4.451112	-798.767694	-198.493846	-0.567409	1.508249	22198.40083
-651.594665	-102.110342	-769.012147	-332.012325	-5.145185	-1.543602	22191.53417
-630.994671	-170.776988	-738.493638	-493.760426	-0.567409	-0.780639	22213.66009
-578.350242	-264.621405	-638.545519	-555.560407	-2.856297	-0.017677	22211.3712
-528.757664	-351.599157	-520.286295	-656.271489	0.958517	1.508249	22222.05268
-466.19472	-407.295437	-426.441878	-773.004787	0.195554	2.271212	22230.44527
-394.476223	-510.295406	-368.45671	-842.434396	-1.330372	0.745286	22225.86749
-309.787359	-558.362059	-169.323436	-871.42698	-0.567409	0.745286	22217.4749
-236.542936	-609.480562	-70.901243	-920.256595	2.484442	-0.017677	22201.45268
-96.920755	-639.236109	85.506118	-900.419564	2.484442	-2.306565	22243.41563
-19.861519	-665.939805	242.676442	-860.745502	0.195554	-0.017677	22234.26008
87.716227	-664.413879	368.565294	-825.649216	0.958517	-0.017677	22214.42305
180.034718	-640.762034	468.513412	-745.538129	0.195554	-0.017677	22215.94897
263.197656	-589.643531	529.550431	-717.308507	3.247405	1.508249	22205.2675
324.234675	-535.473177	639.417065	-593.708544	-2.093334	0.745286	22203.74157
438.679086	-484.354673	724.105929	-509.782643	-0.567409	0.745286	22190.00824
485.982776	-417.213952	766.06888	-367.108611	0.195554	-0.017677	22206.79342
555.412385	-333.288051	819.476271	-254.953089	0.195554	-0.780639	22227.39341
592.797559	-242.495486	796.587389	-167.212374	-0.567409	-0.780639	22231.97119
599.664223	-134.91774	836.261451	24.291273	-2.093334	-0.780639	22202.21564
596.612372	-29.628882	812.609607	176.88382	-1.330372	1.508249	22203.74157
591.271633	56.585907	786.668873	289.039343	0.195554	2.271212	22210.60823
577.538304	176.371057	735.55037	382.120796	-1.330372	-0.017677	22192.29713
537.864242	260.296958	672.224463	511.061499	-1.330372	-0.017677	22212.89712
524.130912	341.933971	595.165226	613.298506	-1.330372	-0.017677	22229.6823
475.301297	428.14876	463.935636	662.128121	-1.330372	-0.780639	22216.71194
411.97539	511.311698	318.209753	761.313277	1.721479	-0.780639	22225.10453
344.834669	551.748723	201.476454	810.142892	0.195554	-0.780639	22232.73415
256.330992	596.763525	91.60982	872.705836	-0.567409	0.745286	22205.2675
170.116203	620.41537	-19.782739	862.024358	-1.330372	0.745286	22201.45268
85.427339	626.519072	-121.256783	903.224346	2.484442	1.508249	22247.99341
5.316251	623.467221	-218.916014	873.468799	0.195554	-0.017677	22230.44527
-72.505948	592.948711	-376.086338	835.320662	0.195554	-0.017677	122.074038
-170.165178	557.852425	-507.315928	786.491047	0.958517	-0.780639	15.259255
-254.854042	540.304282	-572.930724	664.417009	-2.093334	-0.780639	2329.325236
-352.513272	473.926524	-695.004762	569.80963	-1.330372	-0.780639	22095.40086
-433.387322	437.304313	-762.908445	468.335586	-0.567409	-0.017677	22197.63787
-479.928049	366.348778	-804.871396	337.105995	0.958517	2.271212	22219.00082
-547.831733	271.741399	-840.730644	199.772702	2.484442	3.797137	22213.66009
-580.639131	196.208088	-829.286203	82.276441	-0.567409	-0.017677	22225.86749
-624.890969	107.704411	-811.73806	-33.693895	-2.856297	-1.543602	22202.97861
-651.594665	1.65259	-785.797327	-186.286443	-2.093334	-0.780639	22196.87491
-639.387261	-86.851087	-748.412153	-344.219729	-2.093334	-0.017677	22202.21564
-608.868752	-177.643653	-690.426985	-490.708575	-3.61926	-2.306565	22213.66009
-587.505795	-266.147331	-606.501084	-560.138184	-2.856297	-1.543602	22206.79342
-524.942851	-344.732492	-539.360363	-630.330755	1.721479	0.745286	22226.63045
-482.9799	-401.191735	-414.997437	-747.827017	0.195554	1.508249	22234.26008
-415.839179	-502.665779	-302.841915	-850.826986	0.958517	1.508249	22214.42305
-319.705875	-556.073171	-191.449355	-876.004757	-0.567409	0.745286	22219.00082
-211.365166	-598.799084	-48.012361	-940.093627	0.195554	-0.017677	22200.68972
-135.068892	-643.050923	74.82464	-901.94549	0.958517	-1.543602	22228.15638
-26.728184	-665.176842	252.594958	-821.07144	0.958517	0.745286	22241.88971
57.96068	-659.07314	330.417157	-834.804769	-0.567409	-0.017677	22222.05268
146.464358	-637.710183	451.728232	-775.293675	0.958517	-1.543602	22204.50453
263.197656	-611.76945	536.417096	-715.019619	0.958517	-0.780639	22210.60823
350.175408	-549.206506	647.809655	-603.62706	-0.567409	0.745286	22212.89712
410.449465	-486.643561	698.165196	-492.997463	0.195554	0.745286	22183.90454
500.479068	-421.028766	794.298501	-344.219729	0.195554	-0.780639	22214.42305
543.204981	-330.999163	814.135532	-278.604934	0.195554	-0.780639	22231.97119
592.797559	-253.939927	837.787377	-123.723498	-0.567409	0.745286	22213.66009
611.871627	-139.495516	852.283669	7.506093	-1.330372	-0.017677	22209.84527
615.686441	-40.31036	829.394787	157.809752	-2.093334	1.508249	22209.84527
592.034596	48.193317	812.609607	292.091193	0.195554	1.508249	22196.87491
563.042012	168.74143	721.054078	413.402269	-0.567409	-0.780639	22203.74157
553.886459	242.748815	683.668904	505.72076	-3.61926	-1.543602	22217.4749
515.738322	342.696934	602.031891	623.217021	-1.330372	-0.780639	22224.34156
470.723521	421.282095	479.957853	690.357742	0.195554	-0.780639	22221.28971
415.790204	505.970959	369.328256	768.179941	-0.567409	-2.306565	22229.6823
330.338377	556.3265	235.809777	813.957705	-2.093334	-0.017677	22225.10453
268.538396	597.526488	111.446851	867.365097	0.195554	2.271212	22213.66009
190.716196	615.074631	-2.234596	863.550283	-1.330372	0.745286	22208.31935
95.345854	628.044997	-135.753075	873.468799	0.195554	0.745286	22248.75637
20.575506	628.044997	-219.678977	880.335464	1.721479	-0.017677	22230.44527
-87.765203	600.578339	-363.878934	813.957705	0.195554	-0.017677	128.940703
-157.194812	558.615388	-490.530748	753.683649	0.958517	-1.543602	17.548143
-263.246632	534.200581	-594.29368	699.513295	0.195554	-0.017677	11.444441
-327.335502	477.741338	-651.515886	587.357773	-1.330372	-0.780639	22047.33421
-393.71326	443.408015	-713.315867	468.335586	-0.567409	0.745286	22196.11194
-470.772496	367.874704	-792.663992	357.705989	-1.330372	0.745286	22208.31935
-525.705813	282.422877	-819.367688	203.587516	0.958517	3.797137	22221.28971
-584.453944	194.682163	-872.012117	100.587546	-1.330372	0.745286	22230.44527
-624.128007	109.230336	-876.589893	-32.16797	-2.856297	-0.780639	22190.7712
-643.202075	11.571106	-781.219551	-177.893852	-4.382222	-2.306565	22200.68972
-651.594665	-77.695534	-790.375104	-312.938257	-1.330372	0.745286	22205.2675
-623.365044	-171.539951	-707.212165	-452.560438	-1.330372	0.745286	22199.16379
-578.350242	-262.332517	-656.856625	-556.32337	0.195554	-0.017677	22218.23786
-533.335441	-347.784343	-528.678885	-647.878898	-1.330372	1.508249	22232.73415
-492.135453	-405.006549	-428.730766	-750.115905	-0.567409	1.508249	22215.18601
-399.053999	-501.902816	-347.856716	-828.701067	0.195554	0.745286	22225.10453
-328.098465	-547.68058	-235.701194	-877.530682	-1.330372	0.745286	22230.44527
-264.009595	-588.117605	-96.841976	-947.723254	0.195554	-0.017677	22177.80084
-112.18001	-643.813885	39.728354	-916.441782	0.195554	-1.543602	22234.26008
-23.676333	-655.258326	185.454237	-871.42698	0.958517	-0.017677	22243.41563
81.612525	-660.599065	339.57271	-842.434396	0.958517	0.745286	22209.84527
160.197687	-634.658332	425.024536	-751.641831	1.721479	1.508249	22214.42305
247.175439	-628.554631	544.046723	-697.471476	-2.093334	-1.543602	22218.23786
341.782818	-568.280574	635.602252	-605.915948	-0.567409	0.745286	22207.55638
421.130943	-489.695412	727.920743	-515.123382	1.721479	1.508249	22195.34898
481.404999	-419.502841	775.987395	-377.79009	-2.856297	-2.306565	22219.76379
547.782757	-337.865828	840.839228	-245.034573	1.721479	0.745286	22230.44527
566.856826	-244.784374	810.320718	-185.52348	-1.330372	0.745286	22219.76379
595.086447	-147.888106	846.179967	4.454242	-0.567409	0.745286	22213.66009
606.530888	-46.414062	845.417004	151.70605	-2.856297	0.745286	22205.2675
607.293851	38.274802	822.528122	286.750454	0.958517	1.508249	22197.63787
582.11608	149.667361	775.987395	374.491169	-2.093334	-0.017677	22210.60823
562.279049	257.245107	682.142979	503.431872	-2.856297	-0.780639	22216.71194
519.553136	333.541381	617.291146	606.431841	0.195554	-0.780639	22219.00082
482.167962	416.704319	507.424512	678.913301	-0.567409	-0.780639	22228.91934
423.419831	486.133928	404.424542	759.787351	-3.61926	-3.069528	22231.20823
361.61985	554.800574	283.87643	833.794737	-0.567409	-0.780639	22215.94897
266.249507	589.89686	116.024628	846.765103	0.958517	1.508249	22221.28971
164.012501	608.970929	-30.464218	842.950289	0.958517	2.271212	22210.60823
95.345854	642.541289	-112.864193	865.839172	0.195554	0.745286	22231.97119
24.39032	627.282034	-231.123418	878.046575	0.195554	0.745286	22233.49712
-63.350395	619.652407	-363.878934	816.246594	0.195554	-0.017677	135.044404
-158.720737	567.007978	-469.167791	782.676233	0.195554	-2.306565	16.022217
-244.935526	531.911692	-568.352947	717.824401	-0.567409	-1.543602	11.444441
-320.468837	479.267263	-663.723289	602.617027	-0.567409	-0.017677	21941.28239
-410.49844	451.037642	-747.64919	488.172617	-1.330372	2.271212	22177.80084
-463.142869	374.741368	-796.478806	366.861542	-0.567409	1.508249	22215.94897
-530.28359	288.526579	-828.523241	234.106025	-0.567409	-0.017677	22224.34156
-595.898385	201.548827	-824.708427	108.980137	-0.567409	-0.017677	22212.13416
-614.972454	113.04515	-855.989899	-39.797597	-2.856297	-0.780639	22197.63787
-653.883553	18.43777	-772.826961	-156.530896	-0.567409	1.508249	22210.60823
-644.728	-60.910354	-764.434371	-296.153077	-2.856297	-0.780639	22189.24528
-624.890969	-172.302914	-704.160314	-435.775258	-2.093334	0.745286	22207.55638
-596.661348	-264.621405	-622.523302	-551.745594	-1.330372	-0.017677	22223.5786
-549.357658	-342.443604	-565.301096	-628.041867	-1.330372	1.508249	22218.23786
-479.928049	-401.954698	-427.204841	-707.389992	0.958517	0.745286	22222.05268
-413.550291	-477.488009	-350.145605	-815.730701	0.958517	0.745286	22231.97119
-332.676241	-546.917618	-208.234535	-853.115875	-0.567409	-0.780639	22224.34156
-229.676272	-602.613897	-73.953094	-962.219546	0.958517	-0.017677	22183.90454
-154.905923	-642.28796	36.676503	-928.649186	0.958517	-0.780639	22240.36378
-41.224476	-653.732401	223.602374	-832.515881	0.958517	-0.017677	22238.83786
38.886612	-666.702767	332.706045	-822.597365	0.958517	0.745286	22215.18601
143.412507	-652.969438	442.572679	-790.55293	0.195554	-0.017677	22222.81564
253.279141	-625.50278	516.580065	-701.28629	3.247405	0.745286	22220.52675
314.31616	-577.436127	622.631885	-636.434457	-1.330372	-1.543602	22202.97861
391.375396	-497.32504	684.431867	-531.1456	-0.567409	-0.780639	22204.50453
478.353148	-426.369505	776.750358	-389.234531	0.958517	-0.780639	22222.81564
526.419801	-350.836194	822.528122	-277.841971	-0.567409	-0.780639	22218.23786
589.745708	-253.176964	851.520706	-202.30866	0.195554	0.745286	22226.63045
605.004963	-158.569585	858.387371	-30.642044	-2.856297	0.745286	22215.94897
605.004963	-57.095541	839.313302	134.92087	-1.330372	2.271212	22195.34898
602.716074	28.356286	772.172581	220.372696	-2.093334	0.745286	22206.03046
576.012379	128.304404	764.542954	373.728206	-2.093334	-0.780639	22214.42305
553.886459	245.037703	714.187413	465.283735	-2.093334	-0.780639	22202.21564
527.182763	328.963604	607.37263	601.854065	1.721479	-0.780639	22225.10453
475.301297	403.733952	506.661549	672.809599	-0.567409	-0.780639	22234.26008
430.286496	473.163562	347.9653	749.105873	-0.567409	0.745286	22215.94897
363.908738	559.378351	268.617175	819.298445	0.958517	0.745286	22224.34156
260.908768	587.607972	138.91351	868.891023	0.958517	2.271212	22226.63045
198.345824	624.993146	-12.153112	830.742886	1.721479	1.508249	22212.13416
110.605109	644.830177	-102.945678	865.076209	2.484442	0.745286	22243.41563
16.760692	632.622774	-241.804896	862.024358	0.195554	-0.780639	22220.52675
-58.009656	619.652407	-318.864132	837.60955	0.195554	-0.780639	322.733238
-150.328147	572.348717	-443.227058	780.387345	0.195554	-0.017677	15.259255
-235.017011	537.252431	-539.360363	697.224407	-1.330372	-0.017677	11.444441
-331.913278	488.422816	-643.123295	611.009617	-0.567409	0.745286	21915.34166
-388.372521	460.956158	-731.626973	487.409654	0.195554	1.508249	22187.71935
-461.616944	381.608033	-799.530657	391.276349	-1.330372	0.745286	22222.05268
-515.787298	292.341393	-812.501023	244.024541	-1.330372	-0.017677	22215.94897
-573.009503	215.282156	-855.226936	125.765317	-0.567409	-0.017677	22218.23786
-627.94282	114.571075	-836.152868	-41.323523	-2.856297	-0.017677	22203.74157
-644.728	26.067398	-789.612141	-148.138306	-2.856297	0.745286	22201.45268
-637.861336	-54.806652	-878.115818	-312.938257	-1.330372	0.745286	22193.82305
-630.994671	-145.599218	-728.575122	-417.464152	0.195554	1.508249	22215.94897
-600.476162	-260.043629	-640.834407	-533.434488	-2.856297	-0.017677	22217.4749
-531.809515	-330.2362	-576.745537	-615.834463	-0.567409	-0.017677	22219.76379
-485.268788	-398.902847	-455.434462	-733.330725	0.195554	2.271212	22231.20823
-421.179919	-471.384307	-326.49376	-799.708483	0.195554	0.745286	22232.73415
-363.194751	-527.080587	-241.804896	-850.826986	-2.856297	-2.306565	22215.94897
-255.617005	-590.406494	-138.041964	-920.256595	-2.093334	-1.543602	22190.7712
-152.617035	-644.576848	38.202429	-911.864005	1.721479	0.745286	22243.41563
-68.691134	-648.391662	174.772758	-846.24921	2.484442	0.745286	22228.91934
59.486606	-644.576848	284.639393	-884.397347	0.195554	0.745286	22211.3712
140.360656	-643.050923	421.972685	-771.478862	-0.567409	-0.017677	22225.10453
241.071737	-630.843519	520.394878	-708.152955	0.195554	0.745286	22206.03046
319.656899	-572.095388	619.580034	-632.619644	-0.567409	-0.017677	22212.13416
395.19021	-501.902816	714.950376	-544.115966	-0.567409	-0.780639	22209.08231
480.642036	-432.473207	763.779991	-393.812307	-3.61926	-3.069528	22205.2675
534.049428	-361.517673	833.2096	-279.367896	-2.093334	-0.017677	22225.10453
581.353118	-254.702889	858.387371	-167.212374	-0.567409	1.508249	22232.73415
590.508671	-175.354765	848.468855	-21.486491	-2.856297	1.508249	22197.63787
[truncated: 28,725 more rows]
