# Supplementary material for: Dynamic analysis of slant cracked rotor system considering nonlinear oil film force
Source: PLoS One. 2024 Jan 25;19(1):e0294293. doi: 10.1371/journal.pone.0294293 (PMC10810477; doi:10.1371/journal.pone.0294293)
Supplement: S1 File — These data were measured by two eddy current sensors, model WT0150. (ZIP) [file pone.0294293.s001.zip › 2021.3.18 Test data for plain bearings/2021.3.18 (P=0.2Mpa, Z=10.4g)/1300.csv]

1024	30720	7	0	3
8	8	8	8	10	10	1
3	3	3	3	1	1	4
2	1	4	3	0	0	0
0	0	0	0	0.000014	0.000012	20744.07813
405.190336	-460.976821	609.862491	-500.632802	-0.829677	-0.217241	22213.66009
470.042169	-402.991653	660.980995	-425.862454	-0.066715	0.545722	22219.76379
483.775498	-358.739814	726.59579	-322.099521	-0.066715	1.308684	22211.3712
509.716231	-264.132435	720.492088	-203.840297	-0.829677	-0.217241	22209.84527
540.997703	-206.91023	728.121716	-107.706992	-0.066715	-0.217241	22200.68972
548.627331	-110.776925	683.106914	-17.677389	-0.066715	-0.217241	22215.94897
559.308809	-39.058427	690.736541	105.922574	0.696248	0.545722	22219.00082
524.975486	44.104511	622.069895	147.885525	-0.829677	1.308684	22212.13416
527.264374	140.237816	633.514336	262.329935	-0.066715	2.83461	22226.63045
499.797716	211.19335	601.469901	385.166936	-0.066715	0.545722	22233.49712
489.116237	280.622959	526.699553	484.352092	-0.066715	-0.980204	22213.66009
444.101436	347.76368	438.195876	541.574297	0.696248	2.071647	22223.5786
421.975516	427.874768	377.158857	636.181676	0.696248	0.545722	22238.83786
360.175535	482.045122	300.09962	697.981658	0.696248	-0.217241	22235.786
296.849628	526.296961	178.025582	744.522385	0.696248	0.545722	22237.31193
244.205199	569.022874	89.521905	753.677938	-0.066715	-0.217241	22203.74157
163.331149	581.99324	42.218215	778.855708	0.696248	0.545722	22218.23786
106.108943	576.652501	-41.707686	813.189031	-0.829677	-0.217241	22215.94897
35.153409	578.941389	-142.418767	805.559404	-0.829677	-0.217241	22195.34898
-13.676206	578.941389	-240.077998	783.433484	-0.829677	2.071647	55.69628
-93.024331	559.867321	-334.685377	751.38905	-0.066715	-0.217241	13.733329
-156.350238	543.082141	-372.833514	721.633503	-0.066715	-0.217241	10.681478
-226.54281	520.193259	-448.366825	646.863155	-0.066715	-0.217241	21521.65288
-289.105754	478.230308	-537.633465	596.507614	-1.59264	0.545722	22161.77862
-356.246475	446.948836	-600.959372	498.085421	-0.066715	-0.217241	22193.82305
-431.779786	369.8896	-652.840838	403.478041	-0.066715	1.308684	22208.31935
-451.616817	317.245171	-703.959342	271.485488	-0.066715	1.308684	22202.21564
-513.416799	238.660009	-725.322298	206.633655	-0.066715	0.545722	22218.23786
-536.305681	164.652623	-718.455634	83.796655	-0.066715	-1.743167	22229.6823
-584.372334	98.274865	-700.907491	-25.307017	-0.829677	-0.217241	22213.66009
-588.187147	28.082293	-743.633404	-171.032899	0.696248	0.545722	22224.34156
-598.868626	-48.976943	-723.03341	-270.218055	-0.066715	-0.980204	22228.91934
-598.105663	-127.562105	-639.107509	-374.74395	-0.066715	-0.217241	22211.3712
-553.853824	-211.488006	-562.048273	-424.336528	0.696248	0.545722	22245.70452
-515.705687	-283.206503	-530.003838	-505.210578	0.696248	-0.980204	22248.75637
-498.920507	-323.643528	-474.307558	-594.477218	0.696248	-0.217241	22226.63045
-432.542749	-388.495361	-388.855731	-690.610523	-0.066715	0.545722	22228.91934
-356.246475	-443.428678	-282.040948	-742.491989	1.459211	-0.217241	22238.83786
-324.965003	-509.043473	-202.692823	-813.447524	-0.829677	-0.980204	22199.16379
-241.039102	-554.058275	-90.537301	-799.714195	-0.066715	-0.217241	22199.92676
-154.06135	-605.939741	0.255265	-813.447524	-0.066715	0.545722	22222.05268
-57.928045	-612.043443	108.595973	-767.66976	-0.066715	-0.217241	22078.61568
-3.757691	-619.67307	181.077433	-809.63271	0.696248	-0.980204	22190.00824
80.16821	-628.828623	313.832949	-753.93643	-1.59264	-0.217241	22199.92676
174.012627	-609.754555	408.440329	-709.684592	-0.829677	1.308684	22194.58602
229.708907	-582.287896	460.321795	-678.403119	-0.829677	0.545722	22171.69713
315.160733	-550.243461	511.440298	-621.943877	-0.066715	-0.217241	22188.48232
365.516274	-483.865703	589.262497	-556.329082	-0.066715	2.071647	22196.11194
446.390324	-431.221274	653.351367	-415.180975	-0.066715	2.071647	22214.42305
488.353275	-365.606479	718.966163	-336.595813	-0.066715	-0.217241	22225.86749
512.005119	-289.310205	717.440237	-285.47731	-0.066715	-0.980204	22232.73415
554.731033	-221.406522	728.121716	-193.921782	-0.066715	-1.743167	22212.13416
558.545846	-136.717658	730.410604	-52.010712	-0.829677	-0.980204	22222.81564
571.516213	-48.21398	737.277268	91.426282	0.696248	0.545722	22239.60082
552.442144	31.134144	705.995796	187.559587	0.696248	1.308684	22234.26008
533.368076	104.378567	654.11433	274.537339	0.696248	1.308684	22238.83786
502.849567	183.726692	590.02546	343.203985	0.696248	0.545722	22243.41563
493.694014	256.208152	557.218063	453.833582	0.696248	0.545722	22228.15638
457.834765	320.297022	492.36623	529.366893	-0.829677	-0.217241	22222.81564
432.656995	398.119221	374.869968	575.144657	-0.066715	-0.217241	22227.39341
380.775529	457.630314	324.514428	661.359447	0.696248	0.545722	22220.52675
326.605174	511.037706	232.958899	734.603869	-0.066715	-0.217241	22217.4749
252.597789	542.319178	116.988563	738.418683	-0.066715	-0.217241	22199.92676
209.871876	560.630284	56.714507	772.752006	0.696248	0.545722	22207.55638
125.945974	580.467315	-22.633618	787.248298	-0.066715	-0.980204	22190.00824
61.857105	569.022874	-124.107662	810.900143	-1.59264	-0.217241	22193.82305
0.820086	578.941389	-188.196531	817.003845	-0.829677	0.545722	833.918271
-60.216933	554.526582	-275.937246	782.670522	-0.829677	-0.980204	17.548143
-126.594691	541.556215	-362.914998	733.840907	-0.829677	0.545722	12.207404
-195.261338	521.719184	-423.952017	697.218695	-0.829677	1.308684	11343.72997
-266.979835	490.437712	-551.366794	570.566881	0.696248	2.071647	22137.36381
-336.409444	464.496979	-599.433447	506.478011	-0.066715	-0.980204	22199.92676
-379.89832	394.304407	-641.396397	468.329874	0.696248	1.308684	22225.86749
-422.624233	334.793314	-674.966758	343.203985	-0.066715	0.545722	22206.79342
-486.713103	279.859997	-696.329714	230.2855	-0.829677	-0.980204	22240.36378
-530.201979	207.378537	-703.196379	141.781823	0.696248	-0.217241	22246.46748
-572.16493	112.771157	-721.507485	61.670735	0.696248	0.545722	22225.86749
-585.898259	69.282281	-695.566751	-48.958861	0.696248	0.545722	22230.44527
-614.890843	-4.725104	-679.544534	-204.60326	-0.066715	2.071647	22238.83786
-600.394551	-94.754707	-681.070459	-296.921751	0.696248	0.545722	22218.23786
-586.661222	-180.206534	-593.329745	-381.610615	0.696248	-0.980204	22217.4749
-555.37975	-245.821329	-547.551981	-479.269845	-0.066715	0.545722	22228.15638
-515.705687	-328.984267	-476.596446	-579.217964	0.696248	1.308684	22226.63045
-466.876072	-381.628696	-439.974235	-643.306834	-0.829677	-0.217241	22218.23786
-413.46868	-449.53238	-320.952048	-708.921629	-1.59264	-0.980204	22208.31935
-337.93537	-499.124958	-249.996513	-786.743828	-0.829677	0.545722	22206.79342
-266.216872	-543.376797	-134.78914	-799.714195	-0.829677	1.308684	22177.80084
-192.97245	-577.71012	-38.655835	-795.136418	0.696248	1.308684	22204.50453
-107.520623	-625.013809	50.610805	-805.817897	-0.829677	0.545722	22212.89712
-34.2762	-631.117511	186.418172	-762.329021	1.459211	-0.980204	22200.68972
58.805254	-628.828623	282.551477	-798.188269	-0.066715	1.308684	22206.03046
123.657086	-621.961958	362.662565	-728.75866	-0.066715	1.308684	22202.97861
199.190397	-603.650853	433.618099	-721.129033	0.696248	0.545722	22186.19343
287.694075	-557.873089	490.840304	-685.269784	-0.066715	-0.217241	22181.61565
341.864429	-497.599032	580.106945	-563.195746	-0.829677	0.545722	22231.97119
422.738479	-458.687933	608.336566	-484.610584	0.696248	0.545722	22231.20823
478.434759	-390.784249	708.284684	-360.247658	0.696248	1.308684	22242.65267
497.508827	-306.858348	723.543939	-301.499527	0.696248	1.308684	22241.88971
539.471778	-235.139851	746.432821	-189.344005	0.696248	-0.980204	22227.39341
556.256958	-182.495422	731.173567	-88.632924	0.696248	0.545722	22224.34156
557.782884	-91.702856	715.914312	37.255928	-0.829677	-0.217241	22226.63045
556.256958	-19.984359	699.129132	127.285531	-0.066715	0.545722	22216.71194
539.471778	63.941542	657.929144	227.233649	0.696248	2.071647	22222.81564
521.160672	153.208182	617.492119	317.263252	0.696248	1.308684	22228.91934
499.797716	235.608158	582.395833	388.981749	1.459211	2.071647	22227.39341
461.649579	279.859997	491.603267	494.270607	-0.829677	0.545722	22199.92676
445.627361	361.497009	412.255143	562.937253	-1.59264	1.308684	22210.60823
399.849597	421.771066	364.951453	631.6039	-0.829677	1.308684	22211.3712
342.627392	481.282159	252.032968	701.796472	-0.066715	-0.217241	22205.2675
283.879261	527.822886	166.581141	727.737205	-0.066715	-0.217241	22219.00082
222.079279	562.919172	78.840426	739.944608	-0.066715	1.308684	22204.50453
154.938558	581.230278	1.78119	788.011261	1.459211	1.308684	22202.97861
96.190428	581.230278	-76.041009	794.877926	-0.066715	1.308684	22159.48973
50.412664	571.311762	-167.596538	773.514969	-0.066715	-0.217241	22206.03046
-41.905828	579.704352	-288.907613	744.522385	-0.066715	-0.217241	54.170354
-93.787294	565.20806	-348.418706	737.65572	0.696248	-0.217241	15.259255
-157.113201	549.185843	-401.826098	707.137211	0.696248	0.545722	11.444441
-222.727996	508.748818	-490.329775	627.789086	2.222174	1.308684	21946.62313
-293.683531	495.015488	-554.418645	560.648365	1.459211	1.308684	22190.00824
-357.009438	435.504395	-576.544565	462.226172	-0.829677	0.545722	22230.44527
-421.861271	359.971084	-629.188993	395.085451	-0.066715	-0.217241	22208.31935
-487.476066	308.852581	-707.774155	273.774376	-0.066715	0.545722	22217.4749
-527.913091	227.215568	-697.092677	191.374401	0.696248	-0.217241	22228.15638
-560.720489	164.652623	-702.433416	85.32258	-0.066715	0.545722	22217.4749
-599.631588	96.74894	-694.040826	-27.595905	-0.066715	2.83461	22220.52675
-617.179731	8.245262	-713.877857	-148.90698	-0.829677	0.545722	22209.08231
-584.372334	-75.680639	-645.974174	-265.640279	-0.829677	-0.217241	22204.50453
-579.031594	-136.717658	-638.344546	-387.714317	-0.066715	2.071647	22201.45268
-565.298265	-225.984298	-552.129757	-442.647634	-0.066715	2.071647	22216.71194
-523.335315	-297.702795	-565.863086	-542.595752	-0.829677	-0.217241	22215.94897
-492.053842	-357.213889	-452.944601	-603.632771	-0.066715	1.308684	22216.71194
-418.046457	-408.332392	-365.203886	-687.558672	1.459211	2.071647	22228.15638
-372.268693	-454.110156	-269.070582	-735.625325	-0.066715	-0.980204	22231.20823
-306.653897	-534.984206	-216.426153	-811.921598	1.459211	-0.980204	22212.89712
-243.32799	-573.895306	-104.27063	-789.032716	-0.829677	2.071647	22187.71935
-125.831729	-610.517517	8.647855	-829.469741	1.459211	1.308684	22224.34156
-51.06138	-604.413815	124.618191	-763.854946	1.459211	-0.217241	22206.79342
35.153409	-622.724921	241.351489	-778.351238	0.696248	-0.217241	22224.34156
101.531167	-635.695288	320.699614	-760.040132	-0.066715	2.071647	22215.94897
186.982993	-601.361965	421.410695	-690.610523	0.696248	0.545722	22206.03046
254.123714	-577.71012	495.418081	-644.832759	-0.066715	1.308684	22206.03046
332.708876	-534.984206	545.010659	-599.054995	-0.066715	-0.980204	22185.43046
388.405156	-489.206442	642.669889	-502.158727	0.696248	-0.217241	22207.55638
447.916249	-421.302759	677.003212	-417.469863	-0.066715	0.545722	22219.76379
486.064386	-366.369442	689.973579	-322.099521	-0.066715	0.545722	22230.44527
523.44956	-292.362056	727.358753	-259.536577	-0.066715	1.308684	22223.5786
545.57548	-203.858379	731.936529	-159.588458	-0.829677	-0.217241	22201.45268
555.493995	-126.036179	738.803194	-19.203315	-1.59264	-0.980204	22210.60823
557.782884	-48.21398	689.210616	78.455916	-0.829677	-0.217241	22203.74157
542.523629	29.608219	683.106914	182.981811	-0.066715	0.545722	22205.2675
521.160672	120.400785	651.825442	292.848445	0.696248	1.308684	22224.34156
506.66438	186.01558	602.232864	369.144718	0.696248	-0.980204	22231.20823
477.671796	266.126667	550.351398	463.752098	-0.066715	2.071647	22219.76379
453.256989	346.237755	449.640317	545.389111	0.696248	2.071647	22227.39341
427.316256	414.904401	398.521813	619.396496	0.696248	-0.217241	22230.44527
357.886647	475.94142	316.8848	667.463148	-0.066715	-0.217241	22213.66009
315.923696	511.800669	203.203353	684.248329	0.696248	0.545722	22240.36378
252.597789	549.185843	97.914495	762.070528	0.696248	-0.217241	22244.17859
176.301515	568.259911	13.225631	746.811273	0.696248	0.545722	22196.11194
117.553384	581.230278	-21.870655	806.322367	0.696248	-0.217241	22221.28971
74.064508	590.38583	-92.063227	817.003845	0.696248	1.308684	22224.34156
9.975638	581.99324	-231.685407	791.063112	0.696248	-0.217241	453.199866
-74.713225	559.104358	-299.589091	780.381634	-0.829677	1.308684	15.259255
-135.750244	549.948805	-360.62611	705.611285	-0.066715	0.545722	12.970367
-218.913183	520.956221	-463.626079	675.092776	0.696248	1.308684	18135.62426
-272.320574	489.674749	-564.337161	598.033539	0.696248	1.308684	22140.41566
-342.513146	451.526612	-584.174192	510.292825	-1.59264	-0.980204	22197.63787
-395.157575	397.356258	-655.129726	419.500259	-0.829677	0.545722	22192.29713
-458.483482	337.845165	-771.863025	221.129947	-0.829677	1.308684	22199.16379
-502.735321	257.734077	-736.766739	212.737357	-0.066715	-0.980204	22215.94897
-540.883458	186.778543	-728.374149	128.811456	-0.829677	-0.980204	22210.60823
-564.535302	116.585971	-714.64082	12.078157	-0.829677	-0.217241	22215.18601
-605.73529	48.682287	-697.85564	-113.810694	0.696248	0.545722	22226.63045
-598.105663	-34.480651	-693.277863	-222.151403	-0.066715	0.545722	22226.63045
-592.764924	-115.354701	-626.900105	-317.521745	-0.066715	0.545722	22216.71194
-579.031594	-186.310236	-600.196409	-396.106907	-0.066715	0.545722	22225.10453
-521.809389	-254.976882	-539.922353	-489.951323	0.696248	-1.743167	22239.60082
-485.187178	-323.643528	-504.826067	-610.499436	1.459211	2.83461	22238.07489
-463.061258	-391.547212	-418.611278	-651.699424	1.459211	2.071647	22241.12674
-405.07609	-451.058305	-295.774277	-703.58089	0.696248	-0.980204	22241.12674
-339.461295	-500.650883	-226.344668	-782.166052	1.459211	-0.217241	22219.00082
-244.853916	-575.421231	-116.478034	-776.825313	-0.066715	0.545722	22220.52675
-192.97245	-592.206412	-18.055841	-802.003083	-0.829677	-0.217241	22202.21564
-91.498406	-620.436033	100.966346	-777.588275	-0.066715	-0.217241	22206.79342
3.871937	-628.06566	205.492241	-761.566058	-0.066715	0.545722	22208.31935
53.464514	-622.724921	272.632962	-786.743828	0.696248	2.071647	22203.74157
148.834857	-615.095294	377.921819	-724.943846	-0.829677	0.545722	22196.11194
217.501503	-586.10271	466.425497	-670.010529	-0.066715	-0.980204	22185.43046
281.590373	-568.554567	508.388447	-658.566088	-0.829677	-1.743167	22192.29713
349.494056	-534.221244	549.588435	-587.610554	-0.829677	1.308684	22173.22306
422.738479	-459.450895	621.306932	-498.343914	-0.066715	0.545722	22207.55638
469.279206	-397.650914	702.943945	-364.825435	-0.066715	-0.980204	22224.34156
516.582896	-309.147236	707.521722	-300.736565	0.696248	0.545722	22231.97119
544.812517	-243.532441	718.966163	-186.292154	-0.066715	1.308684	22219.00082
551.679182	-174.102832	738.040231	-105.418104	-0.066715	-0.217241	22228.15638
567.701399	-88.651005	710.573573	61.670735	-0.066715	-0.980204	22227.39341
534.894001	-1.673253	686.158765	108.974425	-0.066715	1.308684	22215.18601
538.708815	105.14153	657.929144	233.337351	-0.066715	0.545722	22251.04526
519.634747	173.045213	635.040262	333.28547	0.696248	1.308684	22251.04526
493.694014	235.608158	535.855106	433.233588	1.459211	0.545722	22228.91934
473.09402	300.45999	503.047708	499.611346	1.459211	0.545722	22235.02304
433.419957	393.541444	422.173658	595.744651	0.696248	2.071647	22241.12674
396.034783	430.163656	346.640347	661.359447	0.696248	2.071647	22212.89712
336.52369	495.778451	255.084819	710.952024	0.696248	0.545722	22222.81564
273.960745	537.741402	160.477439	757.492751	-0.066715	-0.217241	22225.86749
206.057062	561.393246	68.921911	781.144596	-0.829677	-0.217241	22209.08231
145.020043	587.33398	-3.559549	799.455702	-0.066715	0.545722	22187.71935
74.827471	581.99324	-83.670636	797.929776	-1.59264	0.545722	22191.53417
11.501564	578.941389	-169.122463	791.826075	0.696248	0.545722	22178.5638
-48.00953	555.289545	-316.374271	743.759422	-0.066715	-0.217241	26.703696
-111.335437	549.948805	-343.077967	755.203863	-0.066715	2.071647	11.444441
-182.290971	534.689551	-432.344607	697.218695	-0.829677	1.308684	375.377667
-255.535394	501.882153	-497.19644	627.026123	0.696248	0.545722	22094.6379
-310.468711	470.600681	-550.603831	557.596514	0.696248	0.545722	22205.2675
-362.350177	424.059954	-620.033441	481.300241	0.696248	2.071647	22221.28971
-442.461264	350.815531	-663.522317	347.018799	-0.066715	0.545722	22210.60823
-474.505699	291.304438	-706.24823	246.307718	-0.829677	-0.980204	22222.81564
-514.179762	224.92668	-721.507485	163.907742	-0.066715	0.545722	22235.02304
-552.327899	154.734108	-730.663037	58.618884	0.696248	-0.217241	22239.60082
-596.579737	72.334132	-743.633404	-105.418104	0.696248	1.308684	22240.36378
-598.105663	-0.910291	-718.455634	-226.729179	0.696248	0.545722	22238.07489
-600.394551	-71.102862	-707.011193	-274.032869	-0.066715	-0.217241	22224.34156
-594.290849	-148.162099	-600.196409	-360.247658	-0.066715	-0.980204	22224.34156
-566.061228	-209.199118	-597.907521	-447.22541	0.696248	2.071647	22228.15638
-514.942724	-306.858348	-496.433477	-531.151311	-0.829677	0.545722	22212.13416
-481.372364	-376.287957	-411.744613	-628.810542	-0.066715	1.308684	22225.86749
-429.490898	-420.539796	-340.789079	-698.240151	0.696248	1.308684	22231.20823
-356.246475	-481.576815	-254.57429	-744.017915	-0.829677	0.545722	22202.97861
-289.868717	-547.19161	-184.381718	-787.506791	-0.829677	0.545722	22193.82305
-223.490959	-571.606418	-82.907674	-822.603077	-1.59264	0.545722	22200.68972
-132.698393	-589.917523	-1.270661	-831.75863	0.696248	1.308684	22161.77862
-57.928045	-630.354549	111.647824	-835.573443	-0.066715	0.545722	22195.34898
24.47193	-632.643437	243.640378	-773.773462	-0.829677	2.071647	22214.42305
122.131161	-628.06566	342.825533	-730.284586	0.696248	1.308684	22202.97861
207.582987	-603.650853	414.544031	-691.373486	-0.829677	-0.980204	22203.74157
251.071863	-560.161977	514.492149	-650.173498	0.696248	0.545722	22205.2675
323.553323	-528.880505	564.084727	-592.951293	0.696248	2.83461	22199.92676
399.086634	-470.132374	638.855075	-481.558733	-0.066715	-1.743167	22214.42305
463.938467	-406.806467	674.714324	-386.188391	2.222174	1.308684	22251.80822
499.797716	-341.191671	689.210616	-321.336559	1.459211	1.308684	22250.2823
515.05697	-265.65836	666.321734	-310.65508	-0.066715	-0.217241	22229.6823
561.597697	-190.888012	742.618008	-138.988464	2.222174	-0.217241	22238.07489
570.75325	-106.962111	747.958747	7.500381	0.696248	0.545722	22239.60082
549.390293	-36.769539	728.121716	102.870723	-0.066715	0.545722	22212.13416
549.390293	62.415617	660.980995	234.863277	-0.066715	2.071647	22222.81564
519.634747	131.082263	670.136548	271.485488	-0.829677	0.545722	22232.73415
502.849567	206.615574	608.336566	392.796563	-0.066715	-0.980204	22212.89712
468.516243	269.941481	544.247696	482.826166	0.696248	1.308684	22225.10453
441.049585	339.37109	454.981056	555.307626	-0.829677	1.308684	22213.66009
414.345889	408.800699	338.247757	616.344645	-0.829677	0.545722	22195.34898
356.360721	463.734016	310.018136	668.226111	-0.066715	-0.217241	22202.97861
296.849628	517.90437	139.877445	639.99649	-0.066715	-0.980204	22206.03046
235.812609	546.133992	53.662656	693.403882	-0.066715	0.545722	22203.74157
170.960776	572.837688	26.195998	762.833491	-0.066715	0.545722	22212.89712
116.027459	585.045091	-42.470649	820.055696	-0.066715	-0.217241	22211.3712
55.753403	583.519166	-132.500252	809.374218	0.696248	-0.217241	22210.60823
-12.913244	564.445097	-242.366886	794.877926	0.696248	0.545722	113.681448
-104.468772	566.733986	-350.707594	760.544602	1.459211	-0.217241	15.259255
-147.194685	545.371029	-376.648327	724.685354	-0.066715	2.83461	10.681478
-234.172437	529.348812	-505.58903	641.522415	1.459211	-0.217241	20824.30494
-300.550195	507.985855	-549.840869	548.440961	1.459211	0.545722	22189.24528
-340.224258	449.237724	-598.670484	511.055787	-0.066715	1.308684	22231.20823
-397.446463	385.911817	-613.166776	413.396557	0.696248	2.071647	22225.10453
-452.37978	321.822947	-701.670453	302.76696	-0.066715	0.545722	22224.34156
-498.157544	256.971114	-697.85564	202.055879	-0.829677	-0.217241	22223.5786
-547.750122	186.778543	-709.300081	112.789239	-0.066715	-0.217241	22211.3712
-589.713073	97.511902	-690.226012	2.922605	-0.066715	0.545722	22222.81564
-610.313067	32.66007	-703.959342	-125.255135	-0.066715	-0.217241	22229.6823
-595.053812	-41.347316	-668.100093	-215.284738	-0.066715	-0.217241	22212.13416
-596.579737	-121.458403	-630.714919	-317.521745	-0.066715	1.308684	22203.74157
-579.031594	-206.147267	-581.122341	-447.22541	-0.829677	0.545722	22214.42305
-537.831607	-277.865764	-618.507515	-549.462417	-0.066715	-0.217241	22199.16379
-492.816805	-335.850932	-472.781632	-615.077212	-0.829677	1.308684	22209.08231
-448.564966	-405.280541	-372.070551	-650.173498	-0.066715	2.071647	22226.63045
-377.609432	-453.347194	-282.040948	-708.921629	0.696248	0.545722	22221.28971
-318.861301	-504.465697	-220.240966	-783.691977	-0.066715	-0.217241	22209.08231
-240.276139	-545.665685	-108.848407	-796.662344	0.696248	2.071647	22225.86749
-156.350238	-591.443449	-20.344729	-804.291971	0.696248	0.545722	22213.66009
-77.002114	-625.776772	123.092265	-785.217903	0.696248	1.308684	22181.61565
6.923788	-620.436033	209.307055	-774.536424	0.696248	0.545722	22225.86749
77.879322	-617.384182	303.914434	-779.877163	0.696248	-0.217241	22221.28971
158.753372	-610.517517	355.7959	-724.180884	0.696248	1.308684	22192.29713
231.234832	-590.680486	436.66995	-753.173468	-0.066715	-0.217241	22214.42305
308.294069	-542.613834	520.595851	-641.017945	-0.066715	-0.217241	22221.28971
367.042199	-496.83607	591.551386	-563.958709	-0.829677	-0.217241	22209.08231
421.212554	-443.428678	665.558771	-431.966155	-0.066715	-0.217241	22224.34156
489.116237	-363.317591	713.625424	-341.17359	0.696248	-0.980204	22229.6823
509.716231	-313.725013	744.143933	-267.929167	0.696248	0.545722	22215.18601
540.997703	-228.273186	721.255051	-183.240303	-0.066715	0.545722	22225.10453
553.96807	-154.265801	743.38097	-53.536638	-0.829677	-0.217241	22211.3712
539.471778	-84.836192	678.529138	38.781853	-1.59264	0.545722	22191.53417
527.264374	0.615635	637.32915	100.581835	-0.066715	-0.217241	22197.63787
536.419927	82.252648	641.143964	223.418836	-0.066715	-1.743167	22220.52675
494.456976	164.652623	564.084727	331.759544	-0.066715	-0.980204	22211.3712
473.856983	251.630375	520.595851	412.633594	-0.066715	1.308684	22219.00082
468.516243	317.245171	494.655118	511.81875	0.696248	1.308684	22231.97119
431.131069	391.252556	420.647733	599.559465	-0.829677	-0.980204	22220.52675
389.168119	465.259942	345.877384	663.648335	-0.066715	-0.217241	22216.71194
318.975547	509.51178	225.329272	710.189062	-0.829677	-0.980204	22199.16379
268.620006	540.793253	126.907079	745.285348	-0.066715	-1.743167	22229.6823
204.531136	570.548799	82.65524	783.433484	0.696248	-0.217241	22234.26008
135.86449	576.652501	-5.848437	810.13718	0.696248	-0.217241	22217.4749
70.249695	593.437681	-103.507668	780.381634	0.696248	0.545722	22216.71194
28.286744	582.756203	-243.129848	786.485335	-0.066715	1.308684	6019.775994
-52.587306	571.311762	-276.700209	785.722373	0.696248	-0.217241	18.311106
-123.54284	553.763619	-346.892781	747.574236	-0.066715	0.545722	12.970367
-202.128002	534.689551	-422.426092	693.403882	-0.066715	0.545722	4287.850581
-247.142804	509.51178	-520.848285	625.500198	-0.829677	-0.217241	22129.73418
-311.994636	465.259942	-568.151974	515.633564	-0.066715	-1.743167	22215.94897
-370.742767	412.615513	-609.351962	466.803949	-0.066715	0.545722	22206.79342
-428.727935	336.319239	-665.811205	343.966948	-0.066715	-1.743167	22198.40083
-489.001991	269.178518	-761.181547	217.315134	0.696248	-0.217241	22211.3712
-537.831607	202.037797	-785.596354	89.137394	-0.066715	0.545722	22196.87491
-575.216781	136.423002	-741.344516	34.96704	-0.829677	0.545722	22207.55638
-598.868626	70.045244	-723.796373	-116.099582	0.696248	-0.217241	22221.28971
-598.868626	-0.147328	-732.188963	-218.336589	-1.59264	-0.217241	22218.23786
-587.424185	-79.495452	-655.129726	-288.529161	0.696248	0.545722	22220.52675
-579.794557	-161.895428	-610.877888	-371.692099	0.696248	-0.217241	22228.91934
-564.535302	-233.613925	-589.514931	-482.321696	0.696248	1.308684	22225.86749
-520.283464	-309.147236	-512.455695	-570.825374	0.696248	2.071647	22217.4749
-458.483482	-377.05092	-417.848315	-614.31425	1.459211	-0.217241	22250.2823
-419.572382	-419.01387	-343.077967	-686.79571	0.696248	-0.980204	22246.46748
-357.772401	-473.947187	-295.011315	-811.158636	0.696248	-0.217241	22184.6675
-264.690947	-540.324946	-210.322451	-852.358623	2.222174	1.308684	22222.05268
-191.446524	-583.813822	-65.359531	-785.980865	-0.066715	1.308684	22231.97119
-122.779878	-596.021225	59.766358	-789.032716	1.459211	2.071647	22203.74157
-36.565088	-634.932325	172.684843	-750.121617	-0.829677	-0.217241	22211.3712
47.360813	-612.043443	284.840365	-760.803095	-0.066715	2.83461	22222.81564
132.049676	-625.776772	362.662565	-728.75866	0.696248	2.83461	22202.97861
195.375584	-603.650853	429.803285	-676.877194	-0.066715	-0.980204	22173.22306
275.486671	-560.161977	515.255112	-651.699424	-1.59264	-0.980204	22193.82305
339.575541	-514.384213	557.218063	-590.662405	0.696248	2.83461	22167.11936
410.531075	-463.265709	633.514336	-485.373547	-0.066715	-0.217241	22204.50453
458.597728	-404.517578	685.395802	-363.299509	-1.59264	0.545722	22221.28971
496.745865	-355.687963	636.566187	-359.484695	0.696248	2.071647	22214.42305
535.656964	-262.606509	687.684691	-257.247689	-0.066715	0.545722	22220.52675
557.019921	-178.680608	742.618008	-98.551439	0.696248	-0.980204	22229.6823
563.886585	-107.725074	735.751343	22.759636	-0.066715	0.545722	22196.11194
560.834735	-8.539918	717.440237	116.604052	-0.066715	1.308684	22217.4749
534.131039	40.289697	690.736541	211.211432	0.696248	-0.217241	22228.91934
528.7903	153.971145	654.11433	321.078066	0.696248	0.545722	22237.31193
497.508827	231.030381	615.203231	404.241004	1.459211	1.308684	22238.83786
475.382908	296.645177	534.32918	488.166905	0.696248	1.308684	22244.17859
447.153287	367.600711	420.647733	565.989104	0.696248	0.545722	22240.36378
407.479224	438.556246	336.721832	617.107608	1.459211	-0.980204	22225.10453
357.123684	481.282159	255.084819	691.114993	-0.066715	0.545722	22224.34156
279.301485	520.956221	120.040414	721.633503	-0.066715	-0.217241	22193.82305
233.52372	558.341396	71.973762	771.226081	-0.066715	0.545722	22205.2675
164.094111	574.363613	33.825625	783.433484	-0.829677	-1.743167	22218.23786
99.242279	569.022874	-74.515084	811.663106	-0.829677	0.545722	22205.2675
51.175626	581.230278	-143.944693	817.766808	-0.829677	-0.980204	22203.74157
-32.750275	556.81547	-246.944662	788.774224	-0.066715	0.545722	71.718497
-102.179884	549.185843	-369.0187	743.759422	-0.066715	0.545722	14.496292
-170.083567	542.319178	-435.396458	686.537217	-0.829677	-0.217241	11.444441
-223.490959	510.274743	-526.189024	599.559465	0.696248	-0.217241	21713.91949
-300.550195	491.200675	-568.914937	553.018738	-0.066715	2.071647	22202.21564
-360.061289	428.63773	-607.063074	449.255806	-0.066715	0.545722	22219.00082
-416.520531	364.54886	-687.937124	379.063234	-0.066715	-0.217241	22212.89712
-469.927923	308.089618	-699.381565	287.507705	-0.829677	-0.980204	22222.81564
-514.942724	241.71186	-703.196379	194.426252	-0.066715	2.83461	22227.39341
-557.668638	152.44522	-710.063043	114.315164	-0.066715	0.545722	22214.42305
-590.476035	112.008194	-671.151944	-5.469985	1.459211	1.308684	22245.70452
-591.238998	19.689703	-700.144528	-125.255135	-0.066715	-0.217241	22246.46748
-595.053812	-46.688055	-665.811205	-242.751397	-0.829677	0.545722	22229.6823
-579.031594	-125.273217	-616.218627	-328.203223	0.696248	0.545722	22236.54897
-567.587153	-213.013931	-593.329745	-447.988373	1.459211	1.308684	22238.83786
-532.490867	-277.102801	-576.544565	-548.699454	-0.066715	-0.217241	22211.3712
-485.95014	-342.717597	-433.10757	-590.662405	-0.829677	0.545722	22220.52675
-440.935339	-403.754616	-357.574259	-650.936461	-0.066715	-0.217241	22230.44527
-381.424246	-459.450895	-277.463172	-729.521623	-0.066715	0.545722	22214.42305
-317.335376	-530.40643	-233.211333	-793.610493	0.696248	2.071647	22195.34898
-229.594661	-567.028641	-89.011376	-811.158636	-0.066715	0.545722	22202.97861
-150.246536	-602.124927	7.121929	-809.63271	-0.829677	-0.217241	22195.34898
-51.06138	-624.250847	123.855228	-785.980865	-0.066715	1.308684	22173.98602
8.449713	-635.695288	209.307055	-818.788263	0.696248	1.308684	22200.68972
95.427465	-627.302698	284.077403	-792.084567	-0.829677	-0.980204	22192.29713
170.197813	-609.754555	365.714416	-746.306803	-0.829677	-0.217241	22195.34898
258.701491	-592.969374	470.240311	-707.395703	-0.066715	0.545722	22206.79342
325.079249	-523.539765	539.66992	-634.914243	0.696248	0.545722	22213.66009
371.619976	-490.732368	621.306932	-510.551317	-0.066715	-0.980204	22218.23786
444.101436	-431.984237	669.373585	-409.840236	-0.066715	0.545722	22225.10453
490.642163	-354.162038	736.514306	-328.966186	0.696248	1.308684	22239.60082
531.842151	-287.78428	739.566157	-278.610645	1.459211	-0.980204	22237.31193
571.516213	-216.065782	717.440237	-145.855129	-0.066715	0.545722	22241.88971
558.545846	-129.08803	746.432821	-39.803309	0.696248	0.545722	22240.36378
550.153256	-64.236198	693.788392	56.329996	-0.066715	1.308684	22227.39341
540.997703	12.060076	664.032846	157.041077	0.696248	1.308684	22227.39341
521.160672	109.719306	647.247665	240.966979	-0.829677	-0.980204	22227.39341
506.66438	180.674841	625.884709	363.041016	-0.066715	-0.217241	22210.60823
485.301424	269.178518	567.899541	448.492843	-1.59264	0.545722	22219.00082
457.834765	324.874798	472.529199	543.863185	-0.066715	1.308684	22231.97119
426.553293	407.274774	400.810701	613.292794	0.696248	-0.980204	22219.76379
375.434789	443.134022	325.277391	673.56685	-0.829677	-0.980204	22199.92676
312.871845	503.408078	200.914464	703.322397	-0.066715	1.308684	22210.60823
239.627422	550.711768	75.788576	709.426099	-0.066715	0.545722	22159.48973
191.56077	562.156209	46.795992	783.433484	-0.829677	-0.980204	22198.40083
128.997825	570.548799	0.255265	784.95941	0.696248	-0.217241	22210.60823
79.405248	575.126576	-115.715071	768.17423	-0.066715	-0.980204	22197.63787
-1.468803	575.126576	-237.026147	768.17423	-0.829677	-0.980204	1194.036683
-57.928045	565.20806	-295.774277	781.907559	-0.066715	0.545722	16.78518
-125.831729	556.81547	-362.152035	746.811273	1.459211	2.071647	13.733329
-207.468742	528.585849	-443.026086	678.90759	-0.066715	-0.217241	14515.36607
-271.557611	501.11919	-511.692732	620.159459	-0.066715	0.545722	22178.5638
-324.965003	457.630314	-564.337161	520.21134	-0.066715	-0.217241	22238.83786
-385.239059	401.934034	-621.559366	464.51506	-0.066715	-0.217241	22221.28971
-440.935339	330.9785	-665.048242	321.078066	1.459211	0.545722	22231.97119
-494.342731	284.437773	-722.270447	207.396618	-0.066715	0.545722	22236.54897
-537.831607	196.697058	-755.077845	119.655903	0.696248	0.545722	22210.60823
-568.350116	118.874859	-702.433416	39.544816	-0.066715	-0.980204	22185.43046
-588.187147	60.126728	-705.485267	-85.581073	0.696248	-0.980204	22229.6823
-589.713073	-10.065843	-667.33713	-196.21067	0.696248	1.308684	22212.89712
-597.3427	-93.991744	-650.55195	-274.795832	0.696248	1.308684	22221.28971
-595.053812	-166.473205	-585.700117	-395.343944	-1.59264	0.545722	22210.60823
-561.483451	-252.687994	-555.181608	-483.084659	-0.829677	-1.743167	22193.06009
-514.942724	-305.332423	-468.966819	-596.003144	-0.066715	2.071647	22203.74157
-466.876072	-390.784249	-411.744613	-660.854976	-0.066715	-0.980204	22219.76379
-415.757569	-458.687933	-342.315004	-751.647542	-0.066715	-1.743167	22213.66009
-345.564997	-506.754585	-304.166867	-816.499375	-0.829677	0.545722	22203.74157
-264.690947	-544.139759	-138.603954	-827.180853	0.696248	-0.217241	22199.16379
-201.36504	-576.184194	-26.448431	-809.63271	1.459211	-0.217241	22221.28971
-101.416921	-612.806406	68.158948	-823.366039	-0.829677	1.308684	22196.11194
-11.387318	-622.724921	211.595943	-774.536424	0.696248	0.545722	22206.79342
56.516365	-614.332331	302.388508	-747.832728	0.696248	-0.217241	22222.05268
159.516335	-618.147145	366.477378	-739.440138	1.459211	-0.217241	22218.23786
199.95336	-588.391598	432.092174	-692.899411	-0.066715	-1.743167	22214.42305
289.982963	-547.954573	509.15141	-644.069796	1.459211	0.545722	22206.03046
345.679243	-508.280511	593.840274	-557.855007	0.696248	2.071647	22222.05268
409.768113	-464.028672	656.403218	-448.751336	-0.066715	-0.217241	22224.34156
476.145871	-416.724982	671.662473	-378.558764	-0.066715	-0.980204	22228.15638
518.108821	-331.273156	713.625424	-341.17359	-0.829677	-0.217241	22213.66009
544.812517	-249.636143	752.536523	-187.81808	0.696248	1.308684	22222.81564
547.864368	-174.865795	747.195784	-84.81811	-1.59264	-0.980204	22228.15638
549.390293	-92.465819	722.018014	50.226294	-0.066715	0.545722	22215.94897
542.523629	-17.695471	727.358753	148.648487	-0.829677	0.545722	22198.40083
538.708815	64.704505	653.351367	225.707724	-0.829677	-0.980204	22207.55638
508.190306	150.156331	638.092113	321.841029	-0.829677	-0.217241	22205.2675
486.827349	219.58594	564.84769	417.974333	-0.829677	-0.217241	22207.55638
474.619945	298.171102	452.692168	489.692831	-0.066715	-0.980204	22225.10453
453.256989	377.519227	372.58108	539.285409	0.696248	0.545722	22229.6823
409.00515	435.504395	339.773683	628.552049	-0.066715	-0.217241	22220.52675
339.575541	495.778451	245.929266	696.455732	0.696248	2.83461	22225.86749
286.168149	535.452513	114.699675	733.840907	-0.066715	1.308684	22212.13416
213.686689	562.156209	89.521905	791.063112	0.696248	1.308684	22193.06009
166.383	584.282129	25.433035	800.218665	1.459211	0.545722	22240.36378
96.95339	584.282129	-90.537301	820.055696	-0.066715	1.308684	22231.97119
16.842303	561.393246	-166.833575	787.248298	0.696248	-0.980204	22190.7712
-38.853977	585.045091	-249.996513	784.196447	0.696248	-0.217241	34.333323
-96.839145	553.763619	-341.552042	754.4409	0.696248	0.545722	12.970367
-179.23912	543.082141	-463.626079	676.618701	0.696248	2.071647	12.970367
-244.853916	522.482147	-501.011254	604.900204	-0.829677	-0.980204	21888.63796
-290.63168	475.178457	-549.840869	582.774285	-0.066715	0.545722	22211.3712
-357.009438	432.452544	-612.403813	501.137272	-0.066715	1.308684	22207.55638
-428.727935	355.393308	-646.737136	383.64101	-0.829677	-0.980204	22215.94897
-485.187178	292.0674	-704.722304	266.907712	-0.829677	-0.217241	22206.79342
-530.201979	216.534089	-706.24823	179.166997	-0.829677	0.545722	22198.40083
-563.009377	161.600772	-705.485267	102.10776	-0.066715	1.308684	22199.16379
-593.527886	87.593387	-710.063043	-68.03293	-0.829677	-0.217241	22214.42305
-601.920477	15.87489	-741.344516	-183.240303	-0.829677	-0.980204	22212.13416
-596.579737	-58.895459	-660.470466	-264.877316	-0.066715	-1.743167	22215.94897
-571.401967	-134.42877	-606.300111	-369.403211	0.696248	0.545722	22209.84527
-567.587153	-225.221335	-597.144558	-482.321696	-0.066715	2.071647	22229.6823
-520.283464	-290.073168	-559.759384	-576.166113	-0.829677	-0.217241	22214.42305
-485.187178	-348.058336	-434.633495	-602.106846	0.696248	-0.217241	22224.34156
-425.676084	-412.910169	-341.552042	-657.803126	0.696248	-0.217241	22240.36378
-358.535363	-477.762001	-259.152066	-719.603107	0.696248	0.545722	22231.20823
-314.283525	-503.702734	-193.537271	-782.929014	1.459211	2.071647	22226.63045
-222.727996	-571.606418	-92.063227	-786.743828	-0.066715	0.545722	22217.4749
-128.88358	-590.680486	40.69229	-801.24012	0.696248	-0.217241	22205.2675
-54.876194	-628.06566	141.403371	-772.247536	0.696248	-0.980204	22206.79342
37.442297	-620.436033	233.721862	-785.980865	-0.066715	1.308684	22195.34898
100.768204	-625.013809	332.144055	-751.647542	0.696248	0.545722	22200.68972
182.405217	-610.517517	422.173658	-703.58089	-0.066715	-0.980204	22202.97861
254.123714	-567.791604	472.529199	-653.225349	-0.066715	0.545722	22207.55638
329.657025	-531.932355	548.06251	-602.869808	-0.066715	1.308684	22210.60823
391.457007	-493.021256	637.32915	-501.395764	-0.829677	-0.980204	22199.92676
450.9681	-425.880535	686.158765	-405.26246	-0.066715	-0.217241	22212.89712
486.827349	-377.05092	718.966163	-362.536546	-0.829677	0.545722	22208.31935
535.656964	-283.206503	696.077281	-280.136571	0.696248	1.308684	22209.84527
543.286592	-209.199118	725.832827	-164.166235	-0.829677	-0.217241	22222.05268
555.493995	-129.850993	716.677275	-16.914427	0.696248	0.545722	22208.31935
557.019921	-37.532502	672.425436	-4.707023	-0.066715	-0.217241	22218.23786
544.049554	28.082293	673.188399	167.722556	0.696248	0.545722	22226.63045
540.997703	108.956344	655.640256	266.144749	-0.066715	-0.217241	22230.44527
511.242157	186.01558	586.210647	370.670644	0.696248	-0.217241	22213.66009
489.116237	282.148885	541.195845	466.040986	1.459211	-0.217241	22246.46748
450.9681	345.474792	479.395863	549.203924	0.696248	1.308684	22250.2823
421.212554	418.719215	380.97367	632.366863	0.696248	-0.217241	22228.15638
373.145901	468.311793	280.262589	671.277962	-0.066715	0.545722	22229.6823
311.34592	509.51178	198.625576	718.581652	-0.066715	-0.217241	22231.97119
247.25705	557.578433	84.181166	752.914975	1.459211	-0.217241	22183.90454
187.745956	575.126576	46.033029	800.981627	-0.829677	-0.217241	22199.16379
122.131161	572.837688	-21.870655	790.300149	0.696248	1.308684	22220.52675
50.412664	581.230278	-105.796556	782.670522	0.696248	-0.217241	22206.03046
-8.335467	572.837688	-213.374302	798.692739	-0.829677	0.545722	262.459181
-70.898412	553.000656	-302.640942	775.040894	-0.829677	2.071647	16.022217
-138.802095	545.371029	-385.040918	719.344615	-1.59264	-0.980204	10.681478
-220.439108	506.459929	-437.685346	669.752037	-0.829677	-0.217241	20722.8309
-281.476127	495.778451	-514.744583	595.744651	0.696248	1.308684	22191.53417
-335.646481	445.42291	-568.914937	519.448377	-0.829677	0.545722	22206.79342
-393.631649	388.200705	-645.974174	427.129886	-0.829677	0.545722	22212.89712
-434.068674	326.400724	-673.440832	302.003997	-0.066715	-1.743167	22224.34156
-485.187178	263.074816	-768.811174	193.663289	-0.066715	0.545722	22226.63045
-532.490867	189.830394	-749.737106	127.285531	-0.066715	-0.217241	22212.89712
-571.401967	118.111896	-729.137112	-32.936644	-0.829677	0.545722	22219.76379
-588.95011	55.548952	-680.307497	-94.736626	-0.066715	-0.217241	22250.2823
-587.424185	-19.221396	-639.870472	-189.344005	0.696248	1.308684	22235.786
-585.898259	-93.228782	-642.15936	-290.055086	0.696248	2.071647	22243.41563
-569.876042	-177.917646	-619.270478	-435.018006	1.459211	1.308684	22242.65267
-514.942724	-243.532441	-578.07049	-480.795771	1.459211	-0.217241	22225.10453
-511.127911	-334.325007	-504.826067	-571.588336	-0.829677	1.308684	22223.5786
-461.535333	-390.021286	-396.485359	-660.854976	-0.829677	-0.217241	22212.13416
-395.157575	-449.53238	-307.218718	-721.129033	-0.066715	-1.743167	22206.03046
-325.727966	-493.784219	-265.255768	-792.084567	-0.066715	0.545722	22218.23786
-245.616878	-554.058275	-148.522469	-779.114201	1.459211	0.545722	22200.68972
-180.002083	-586.865673	-34.841021	-812.684561	-0.066715	-0.980204	22202.21564
-96.076182	-613.569368	98.677458	-782.166052	-0.066715	-0.217241	22191.53417
-29.698424	-631.117511	199.388539	-785.980865	0.696248	2.071647	22199.92676
44.308962	-627.302698	284.077403	-756.225319	-0.829677	-0.980204	22169.40825
132.049676	-611.28048	381.736633	-729.521623	0.696248	0.545722	22202.97861
228.945944	-574.658269	432.855136	-702.817927	0.696248	2.071647	22203.74157
284.642224	-545.665685	503.047708	-627.284616	0.696248	-0.217241	22186.19343
349.494056	-511.332362	604.521752	-536.49205	-0.066715	0.545722	22219.76379
425.027367	-450.295343	670.89951	-427.388379	-0.066715	-0.217241	22223.5786
470.042169	-376.287957	693.02543	-400.684683	0.696248	0.545722	22231.20823
507.427343	-322.880566	692.262467	-285.47731	-0.829677	-0.980204	22215.18601
553.205107	-230.562074	747.195784	-167.981048	0.696248	1.308684	22247.23045
573.042138	-161.132465	738.040231	-52.773675	0.696248	2.071647	22249.51933
553.96807	-53.554719	712.099498	30.389263	0.696248	2.071647	22223.5786
571.516213	28.082293	685.395802	114.315164	0.696248	0.545722	22233.49712
536.419927	84.541536	684.63284	260.041047	-0.829677	-1.743167	22237.31193
516.582896	173.808176	599.181013	352.359538	-0.066715	2.071647	22183.90454
493.694014	232.556307	561.795839	432.470625	0.696248	0.545722	22219.76379
473.856983	308.852581	512.203261	521.737266	0.696248	0.545722	22233.49712
435.708846	369.126637	412.255143	600.322428	0.696248	-0.217241	22219.76379
391.457007	447.711799	332.907018	656.018707	0.696248	0.545722	22220.52675
325.842212	481.282159	245.929266	695.69277	-0.829677	-0.217241	22199.16379
257.938528	539.267327	126.907079	734.603869	-0.829677	-0.217241	22201.45268
222.842242	556.81547	97.151532	775.040894	-1.59264	0.545722	22178.5638
151.123745	565.971023	-9.663251	804.796441	-0.829677	-0.217241	22209.84527
103.820055	578.178427	-82.144711	806.322367	-0.829677	-0.217241	22202.97861
15.316378	584.282129	-194.300233	791.063112	-0.066715	1.308684	17624.43922
-38.091014	575.126576	-246.944662	790.300149	-0.066715	0.545722	21.362957
-119.728027	553.763619	-352.996483	745.285348	0.696248	-0.217241	12.970367
-183.816897	524.008072	-435.396458	671.277962	0.696248	1.308684	9.918516
-241.039102	514.089557	-514.744583	610.240943	-0.066715	0.545722	22077.08976
-290.63168	486.622898	-536.107539	550.72985	0.696248	0.545722	22227.39341
-360.061289	430.926618	-591.803819	477.485427	0.696248	0.545722	22228.15638
-437.883488	363.022935	-645.974174	353.122501	1.459211	2.071647	22238.07489
-490.527917	292.830363	-681.833422	260.80401	-0.066715	-0.980204	22235.786
-510.364948	213.482238	-674.203795	174.58922	0.696248	1.308684	22220.52675
-556.905675	131.082263	-709.300081	62.433698	0.696248	0.545722	22220.52675
-588.95011	71.571169	-716.166745	-84.81811	-0.829677	0.545722	22225.86749
-597.3427	9.008225	-689.46305	-130.595874	0.696248	0.545722	22211.3712
-584.372334	-77.206564	-628.426031	-251.143987	0.696248	2.071647	22220.52675
-571.401967	-164.947279	-626.137142	-375.506913	0.696248	-0.980204	22229.6823
-551.564936	-222.169484	-577.307527	-444.173559	-0.066715	2.071647	22222.81564
-529.439016	-306.858348	-499.485328	-536.49205	-1.59264	0.545722	22199.16379
-490.527917	-377.05092	-404.877949	-600.58092	-1.59264	-1.743167	22211.3712
-432.542749	-435.799051	-352.23352	-715.025331	-0.829677	-0.980204	22186.95639
-363.876103	-490.732368	-291.196501	-753.173468	-0.066715	1.308684	22200.68972
-286.816866	-544.139759	-167.596538	-802.766046	-0.066715	-0.217241	22220.52675
-204.416891	-577.71012	-60.018792	-785.980865	0.696248	0.545722	22199.92676
-118.202101	-602.124927	46.033029	-805.817897	0.696248	0.545722	22199.16379
-54.113231	-643.324915	136.825594	-798.951232	-0.066715	0.545722	22207.55638
37.442297	-637.221213	209.307055	-791.321605	-0.066715	2.071647	22196.11194
109.160794	-616.621219	311.544061	-771.484573	-0.066715	-0.217241	22189.24528
206.057062	-595.258263	426.751435	-686.79571	0.696248	-0.217241	22231.20823
262.516304	-567.028641	491.603267	-638.729057	-0.066715	-0.980204	22228.15638
327.368137	-523.539765	575.529168	-568.536485	0.696248	1.308684	22225.86749
391.457007	-476.236076	660.980995	-461.721702	1.459211	-0.980204	22235.02304
447.916249	-409.858318	684.63284	-393.818019	-1.59264	-0.980204	22238.83786
473.09402	-370.947218	715.914312	-326.677298	-0.066715	-0.217241	22211.3712
515.819933	-271.762062	728.884678	-235.884732	0.696248	0.545722	22222.05268
555.493995	-190.888012	738.040231	-112.284769	-0.066715	0.545722	22230.44527
553.96807	-113.828776	719.729125	-0.129246	-0.066715	2.071647	22219.00082
563.886585	-23.799173	662.50692	89.900357	0.696248	-0.217241	22218.23786
523.44956	38.000809	693.02543	189.848475	-0.829677	-1.743167	22208.31935
518.871784	119.637822	654.877293	308.107699	-0.829677	2.071647	22204.50453
499.797716	215.008164	596.892125	379.826197	-1.59264	-0.217241	22201.45268
468.516243	272.230369	515.255112	470.618762	-1.59264	-0.980204	22218.23786
458.597728	351.578494	446.588466	536.99652	0.696248	0.545722	22215.94897
412.057001	414.141438	360.373676	615.581682	-0.066715	1.308684	22206.03046
367.042199	468.311793	266.52926	649.915006	-1.59264	-0.980204	22202.97861
306.00518	517.90437	148.270036	690.352031	0.696248	0.545722	22223.5786
247.25705	553.763619	104.78116	779.618671	-0.066715	-0.980204	22210.60823
178.590403	587.33398	21.618221	782.670522	0.696248	-0.980204	22186.95639
105.345981	593.437681	-80.618786	771.226081	0.696248	-0.217241	22218.23786
64.908956	590.38583	-156.915059	759.018677	1.459211	-0.980204	22220.52675
-8.335467	584.282129	-218.715041	808.611255	1.459211	1.308684	75.533311
-86.920629	569.785837	-307.981681	765.122379	0.696248	0.545722	13.733329
-138.039132	546.896954	-379.700178	717.055726	0.696248	0.545722	12.207404
-215.098369	533.163625	-473.544595	658.307596	-0.066715	0.545722	21275.21592
-286.816866	491.200675	-526.951987	594.218726	-0.066715	1.308684	22205.2675
-352.431662	443.134022	-565.863086	512.581713	-0.829677	-0.980204	22201.45268
-411.179792	375.993301	-651.314913	430.9447	0.696248	-0.217241	22217.4749
-464.587184	313.430357	-672.677869	301.241035	-0.066715	1.308684	22227.39341
-509.601985	250.867413	-722.270447	222.655873	0.696248	1.308684	22220.52675
-557.668638	173.808176	-726.085261	118.892941	-0.066715	-0.217241	22198.40083
-585.898259	102.852642	-765.759323	-26.832942	-0.066715	1.308684	22211.3712
-597.3427	41.815623	-727.611186	-143.566241	0.696248	1.308684	22204.50453
-587.424185	-45.162129	-679.544534	-217.573626	-0.066715	-0.217241	22206.79342
-595.816775	-118.406552	-627.663068	-297.684714	-0.829677	-0.980204	22201.45268
-559.194563	-193.1769	-584.937155	-413.65505	0.696248	0.545722	22228.91934
-540.120495	-274.813913	-515.507546	-515.892056	-0.066715	-0.980204	22206.79342
-494.342731	-344.243522	-446.840899	-571.588336	-0.066715	-0.217241	22219.76379
-455.431631	-399.176839	-388.092768	-666.195716	-0.066715	-0.217241	22221.28971
-391.342761	-465.554597	-314.848346	-745.54384	-0.066715	0.545722	22182.37861
-316.572413	-500.650883	-210.322451	-773.010499	1.459211	0.545722	22239.60082
-251.72058	-548.717536	-98.166928	-776.825313	0.696248	-0.217241	22241.88971
-158.639126	-589.917523	4.833041	-808.869747	-0.066715	-0.980204	22205.2675
-79.291002	-625.013809	98.677458	-761.566058	1.459211	1.308684	22221.28971
2.346011	-626.539735	204.729278	-747.069766	-0.829677	2.071647	22223.5786
78.642285	-634.169362	306.203322	-730.284586	-0.066715	0.545722	22184.6675
158.753372	-605.939741	392.418111	-712.736443	0.696248	-0.217241	22199.16379
225.894093	-578.473082	477.106975	-660.854976	0.696248	2.83461	22212.13416
302.190367	-545.665685	546.536584	-612.788324	-0.066715	-0.217241	22206.79342
369.331088	-507.517548	622.832858	-545.647603	-0.066715	-0.217241	22222.05268
416.634777	-448.769417	647.247665	-457.143926	-0.829677	2.071647	22211.3712
473.856983	-390.021286	637.32915	-378.558764	-0.829677	-0.980204	22199.16379
509.716231	-312.96205	725.069865	-257.247689	-0.829677	-0.217241	22200.68972
548.627331	-232.088	750.247635	-147.381055	-0.066715	0.545722	22218.23786
565.412511	-151.21395	744.906896	-69.558855	-0.829677	0.545722	22211.3712
558.545846	-63.473235	693.788392	35.730002	-0.066715	0.545722	22219.00082
538.708815	17.400815	692.262467	181.455885	-0.066715	-0.217241	22228.91934
535.656964	102.852642	675.477287	263.855861	0.696248	-0.217241	22231.20823
515.05697	180.674841	625.884709	357.700277	-0.829677	0.545722	22216.71194
480.723647	257.734077	521.358814	431.707663	0.696248	0.545722	22225.86749
461.649579	330.215537	478.632901	502.663197	0.696248	-0.980204	22243.41563
436.471808	400.408109	393.944037	585.826136	-0.066715	-0.217241	22235.786
385.353305	445.42291	325.277391	636.181676	-0.066715	1.308684	22212.89712
328.1311	504.934004	208.544092	707.900174	-0.066715	0.545722	22213.66009
284.642224	537.741402	136.825594	771.226081	0.696248	0.545722	22216.71194
196.901509	568.259911	99.44042	789.537186	0.696248	2.071647	22222.81564
132.812639	577.415464	7.121929	794.877926	-0.066715	-0.980204	22203.74157
64.908956	586.571017	-79.09286	815.477919	-0.829677	-0.980204	22199.16379
22.946005	579.704352	-185.14468	784.196447	-0.066715	0.545722	3330.332347
-48.772492	560.630284	-266.781693	758.255714	-0.829677	0.545722	17.548143
-126.594691	553.763619	-386.566843	754.4409	-0.066715	-1.743167	14.496292
-205.942816	534.689551	-462.863117	667.463148	-0.829677	1.308684	8507.797479
-265.45391	481.282159	-536.870502	606.426129	0.696248	2.83461	22149.57122
-328.779817	463.734016	-580.359378	514.870601	-0.066715	-0.217241	22193.82305
-377.609432	404.985885	-629.951956	461.463209	-1.59264	-0.217241	22202.97861
-440.935339	347.76368	-678.781571	348.544724	-0.066715	0.545722	22222.05268
-487.476066	286.726661	-719.218596	238.67809	-0.066715	0.545722	22225.10453
-521.046426	212.719276	-698.618602	142.544785	-0.066715	1.308684	22218.23786
-565.298265	130.3193	-724.559335	27.337412	-0.066715	-0.980204	22223.5786
-585.898259	66.993393	-723.03341	-90.158849	-0.829677	-0.217241	22225.10453
-592.001961	-3.199179	-685.648236	-192.395856	-0.066715	0.545722	22212.89712
-599.631588	-93.228782	-633.003807	-269.455092	0.696248	1.308684	22247.23045
-578.268632	-146.636173	-622.322329	-383.899503	-0.066715	-0.980204	22246.46748
-556.905675	-237.428739	-611.64085	-530.388348	0.696248	1.308684	22228.91934
-509.601985	-313.725013	-495.670514	-547.173529	0.696248	0.545722	22234.26008
-469.16496	-363.317591	-424.71498	-647.88461	-0.066715	0.545722	22112.949
-416.520531	-438.087939	-343.84093	-697.477188	-0.829677	-0.217241	22196.11194
-347.853885	-486.154591	-238.552072	-729.521623	-0.829677	0.545722	22204.50453
-273.8465	-545.665685	-147.759506	-782.929014	-0.066715	-0.980204	22224.34156
-192.97245	-579.999008	-36.366947	-792.84753	1.459211	0.545722	22205.2675
-119.728027	-616.621219	44.507103	-814.973449	-1.59264	-0.217241	22184.6675
-41.905828	-634.169362	168.107067	-781.403089	-0.829677	0.545722	22195.34898
38.20526	-641.036027	261.951483	-806.580859	-0.829677	-0.217241	22175.51195
135.101527	-620.436033	317.647763	-734.099399	-1.59264	1.308684	22197.63787
203.768174	-599.073076	392.418111	-749.358654	-0.829677	1.308684	22201.45268
280.064447	-565.502716	516.018075	-657.803126	-0.066715	-0.217241	22196.87491
342.627392	-526.591616	593.077311	-556.329082	-0.066715	1.308684	22218.23786
416.634777	-472.421262	651.825442	-440.358746	-0.829677	-0.217241	22225.10453
451.731063	-403.754616	673.188399	-395.343944	-0.829677	-0.217241	22229.6823
489.116237	-341.954634	701.41802	-311.418043	-0.829677	-1.743167	22214.42305
540.997703	-252.687994	733.462455	-212.232887	-0.066715	-0.217241	22225.86749
545.57548	-171.050981	727.358753	-122.966247	1.459211	1.308684	22243.41563
549.390293	-82.547303	675.477287	-10.810725	1.459211	1.308684	22238.83786
579.908803	-40.584353	664.795808	37.255928	0.696248	-0.980204	22241.12674
551.679182	57.83784	642.669889	203.581804	-0.066715	-0.980204	22238.83786
522.686598	142.526704	642.669889	305.055848	0.696248	2.071647	22212.13416
492.168088	211.19335	609.862491	389.744712	0.696248	1.308684	22224.34156
479.197722	292.0674	516.018075	482.826166	-0.066715	-1.743167	22228.15638
433.419957	358.445158	445.825503	589.640949	-0.066715	1.308684	22213.66009
404.427373	412.615513	361.136639	630.077974	0.696248	1.308684	22222.05268
361.70146	482.045122	271.869999	687.30018	-0.066715	-0.980204	22200.68972
286.931112	527.059923	193.284837	747.574236	-0.829677	-0.980204	22199.92676
220.553354	556.052507	97.914495	777.329783	-0.829677	-0.217241	22190.00824
170.197813	575.889538	-24.922506	773.514969	-0.066715	-0.217241	22196.87491
94.664502	585.045091	-103.507668	789.537186	-0.829677	0.545722	22175.51195
35.153409	579.704352	-147.759506	807.848292	0.696248	0.545722	22196.87491
-18.253983	578.178427	-224.818743	790.300149	0.696248	0.545722	51.881466
-96.839145	572.837688	-325.529824	759.78164	-0.829677	-0.217241	12.970367
-167.031716	552.237694	-398.774247	710.952024	-0.066715	0.545722	12.970367
-243.32799	515.615482	-462.100154	649.915006	1.459211	2.071647	21625.41582
-293.683531	482.808085	-536.107539	576.670583	0.696248	0.545722	22207.55638
-353.194624	437.793283	-594.85567	500.374309	0.696248	-0.980204	22209.08231
-403.550165	379.808115	-636.818621	381.352122	0.696248	-0.980204	22241.88971
-466.113109	310.378506	-688.700087	254.700308	0.696248	-0.217241	22246.46748
-524.86124	247.815562	-752.788957	176.878109	0.696248	0.545722	22226.63045
-566.061228	176.097064	-741.344516	77.692953	-0.066715	0.545722	22233.49712
-580.55752	105.904493	-693.277863	-38.277383	-0.829677	0.545722	22235.786
-613.364918	23.504517	-660.470466	-98.551439	-0.066715	0.545722	22209.84527
-608.024178	-39.058427	-635.292695	-214.521775	0.696248	-0.980204	22220.52675
-581.320483	-122.984329	-624.611217	-349.56618	0.696248	-0.217241	22229.6823
-582.083445	-200.806528	-581.122341	-409.840236	-0.066715	1.308684	22212.89712
-517.231613	-284.732429	-536.870502	-532.677237	-0.066715	-0.217241	22219.76379
-496.631619	-350.347224	-439.974235	-589.899442	-0.066715	-0.980204	22212.13416
-437.883488	-418.250908	-417.085352	-710.447554	-0.829677	-0.980204	22194.58602
-385.239059	-476.999038	-381.226104	-814.973449	-1.59264	0.545722	22163.30454
-299.787233	-529.643467	-240.077998	-838.625294	-0.829677	0.545722	22208.31935
-235.698363	-571.606418	-163.781724	-826.41789	-0.066715	1.308684	22209.84527
-155.587275	-599.836039	-3.559549	-822.603077	-0.066715	-0.217241	22208.31935
-64.79471	-634.932325	104.78116	-774.536424	-0.066715	0.545722	22213.66009
2.346011	-618.147145	211.595943	-766.143834	0.696248	-0.217241	22210.60823
89.323763	-621.198996	327.566279	-763.854946	-0.829677	-0.217241	22192.29713
181.642254	-615.858257	354.269975	-734.862362	-0.066715	-0.980204	22182.37861
255.64964	-566.265679	466.425497	-671.536455	1.459211	1.308684	22218.23786
319.73851	-530.40643	545.773621	-610.499436	1.459211	-0.980204	22237.31193
383.82738	-480.813852	615.966193	-511.31428	1.459211	-0.980204	22243.41563
421.975516	-428.932386	630.462485	-450.277261	-0.066715	-0.217241	22241.12674
491.405125	-373.236106	683.106914	-352.618031	-0.829677	-0.217241	22225.10453
525.738449	-289.310205	737.277268	-259.536577	-0.066715	0.545722	22227.39341
554.731033	-201.56949	725.069865	-154.247719	-0.066715	1.308684	22228.91934
560.071772	-140.532471	731.936529	-45.907011	-0.066715	-0.217241	22212.13416
537.18289	-66.525086	725.832827	67.774437	-0.829677	-0.980204	22220.52675
552.442144	22.741554	698.366169	186.796624	-0.066715	1.308684	22234.26008
529.553262	105.14153	680.055063	286.744743	0.696248	2.83461	22217.4749
504.375492	174.571139	606.81064	369.144718	-1.59264	-0.980204	22200.68972
493.694014	243.237785	522.884739	410.344706	-1.59264	-0.980204	22212.89712
450.9681	318.771096	445.825503	486.64098	-0.066715	0.545722	22203.74157
420.449591	389.726631	393.944037	602.611316	-0.066715	0.545722	22097.68975
384.590342	459.15624	281.788515	639.99649	-0.066715	0.545722	22220.52675
331.182951	511.037706	204.729278	721.633503	-0.066715	1.308684	22206.79342
259.464453	543.082141	138.35152	765.885342	-0.066715	-0.980204	22207.55638
192.323733	578.178427	64.344134	809.374218	-0.066715	1.308684	22217.4749
112.975608	585.045091	-19.581767	804.796441	-0.066715	-0.217241	22208.31935
74.064508	584.282129	-135.552103	797.166814	0.696248	0.545722	22189.24528
9.975638	594.200644	-226.344668	799.455702	0.696248	0.545722	1718.955046
-51.06138	581.99324	-296.53724	766.648304	-0.066715	1.308684	19.074068
-111.335437	562.919172	-432.344607	690.352031	0.696248	-1.743167	11.444441
-190.683561	530.874737	-484.226073	630.840937	0.696248	-0.217241	19354.83871
-267.742798	507.985855	-489.566812	606.426129	-0.066715	2.83461	22211.3712
-331.068705	450.76365	-573.492714	538.522446	-0.066715	-0.217241	22198.40083
-385.239059	392.778482	-625.37418	449.255806	-0.066715	-0.217241	22215.18601
-440.172376	326.400724	-631.477882	356.937315	-0.066715	0.545722	22227.39341
-491.29088	273.756295	-715.403783	234.100314	0.696248	2.071647	22212.13416
-536.305681	198.222984	-718.455634	131.863307	-0.829677	-0.217241	22220.52675
-582.846408	118.874859	-708.537118	19.707785	-0.829677	0.545722	22210.60823
-612.601955	47.919325	-693.277863	-74.899595	-1.59264	-0.217241	22199.16379
-599.631588	-29.902875	-704.722304	-227.492142	-0.829677	-0.980204	22199.92676
-619.468619	-83.310266	-660.470466	-315.995819	-0.066715	2.071647	22208.31935
-585.135296	-171.050981	-628.426031	-429.677267	-0.829677	0.545722	22214.42305
-549.276048	-252.687994	-528.477912	-480.032808	0.696248	-0.217241	22219.76379
-513.416799	-322.117603	-483.463111	-552.514268	1.459211	1.308684	22230.44527
-463.824221	-391.547212	-386.566843	-624.232765	0.696248	0.545722	22228.91934
-411.179792	-447.243492	-314.085383	-698.240151	-0.066715	-0.217241	22211.3712
-339.461295	-502.176809	-246.181699	-749.358654	-0.066715	0.545722	22198.40083
-252.483543	-533.458281	-120.292848	-779.877163	2.222174	-0.217241	22227.39341
-172.372456	-573.132343	-23.39658	-790.558642	0.696248	-0.217241	22215.18601
-95.313219	-617.384182	70.447836	-797.425306	-0.066715	0.545722	22219.76379
-5.283616	-627.302698	129.95893	-813.447524	0.696248	-0.980204	22215.18601
53.464514	-628.828623	268.818148	-761.566058	0.696248	-0.980204	22206.03046
150.360782	-628.06566	367.240341	-747.069766	-0.829677	1.308684	21509.44548
215.975577	-578.473082	400.047739	-711.210517	-0.066715	0.545722	22192.29713
265.568155	-554.821238	520.595851	-634.151281	-0.066715	-0.980204	22206.79342
353.30887	-525.065691	598.41805	-541.83279	-0.829677	-0.217241	22219.76379
425.79033	-452.584231	651.825442	-455.618	-0.066715	1.308684	22231.20823
477.671796	-409.858318	691.499504	-377.032838	-0.066715	-0.980204	22219.00082
496.745865	-329.74723	734.225417	-300.736565	-1.59264	-0.980204	22196.87491
537.18289	-255.739845	703.706908	-218.336589	-0.066715	1.308684	22211.3712
547.101405	-184.021347	649.536554	-148.90698	-0.066715	-0.217241	22202.21564
584.486579	-89.413968	619.018044	-62.692191	-0.066715	0.545722	22205.2675
531.079188	-8.539918	648.773591	118.892941	-0.066715	-0.217241	22222.05268
537.945852	80.726722	657.166181	189.848475	-0.066715	-0.217241	22229.6823
515.819933	157.785959	635.040262	341.67806	0.696248	2.071647	22222.05268
502.849567	231.030381	599.943976	424.078035	0.696248	-0.217241	22227.39341
480.723647	297.40814	498.469932	511.81875	-0.829677	-0.980204	22228.91934
428.842181	375.993301	427.514397	585.063173	1.459211	-0.217241	22216.71194
409.00515	443.896985	343.588496	634.655751	0.696248	0.545722	22239.60082
339.575541	481.282159	242.114452	694.166844	0.696248	-0.217241	22242.65267
299.138516	530.874737	152.847812	729.26313	-0.066715	1.308684	22190.7712
231.997795	559.104358	49.08488	779.618671	0.696248	-0.980204	22123.63048
169.434851	580.467315	-9.663251	764.359416	-0.066715	-0.217241	22218.23786
102.29413	592.674719	-101.218779	739.944608	-0.066715	1.308684	22199.92676
33.627483	575.889538	-133.263214	817.766808	-0.066715	2.071647	22212.13416
-35.802126	567.496948	-251.522439	800.218665	-0.829677	-0.217241	25.940733
-97.602107	557.578433	-351.470557	755.203863	-0.066715	0.545722	13.733329
-183.816897	538.504364	-429.292756	683.485366	-0.066715	2.071647	9.918516
-250.957618	508.748818	-490.329775	645.337229	-1.59264	0.545722	21990.87497
-308.179823	476.704383	-535.344577	567.51503	-0.066715	1.308684	22190.00824
-367.690916	434.741432	-629.951956	450.781731	-1.59264	-0.980204	22191.53417
-408.890904	352.341457	-689.46305	327.181768	-0.829677	-0.217241	22212.89712
-473.742737	291.304438	-741.344516	200.529953	-0.829677	-0.980204	22210.60823
-520.283464	231.030381	-720.744522	166.959593	-0.066715	0.545722	22215.18601
-547.750122	158.548921	-740.581553	28.100375	0.696248	-0.217241	22225.10453
-592.001961	89.119312	-678.018609	-19.966277	-0.066715	-0.217241	22226.63045
-595.816775	8.245262	-684.12231	-114.573657	-0.066715	2.071647	22217.4749
-605.73529	-69.576937	-661.233428	-277.847683	0.696248	0.545722	22222.81564
-586.661222	-131.376919	-603.24826	-338.121739	0.696248	-0.217241	22243.41563
-553.090861	-216.828745	-581.885304	-433.492081	0.696248	1.308684	22235.786
-520.283464	-284.732429	-517.033471	-510.551317	-0.066715	0.545722	22240.36378
-484.424215	-357.213889	-421.663129	-603.632771	-0.066715	-1.743167	22190.00824
-440.172376	-424.35461	-360.62611	-694.425337	-0.066715	1.308684	22214.42305
-372.268693	-474.71015	-288.907613	-727.232735	-0.066715	0.545722	22215.18601
-309.705748	-523.539765	-186.670606	-803.529008	-0.066715	0.545722	22199.92676
-218.15022	-560.161977	-69.174344	-765.380871	-0.066715	-0.217241	22208.31935
-154.06135	-614.332331	26.195998	-801.24012	1.459211	2.071647	22215.94897
-43.431753	-625.013809	165.818178	-763.854946	0.696248	-0.217241	22206.03046
38.20526	-618.147145	248.981117	-772.247536	-0.829677	-0.217241	22208.31935
100.005241	-621.198996	347.40331	-739.440138	-0.829677	-0.217241	22181.61565
184.694105	-619.67307	393.944037	-733.336436	-1.59264	-0.980204	22186.19343
234.286683	-570.843455	457.269944	-707.395703	-0.066715	-0.980204	22190.7712
313.634808	-543.376797	552.640286	-580.743889	0.696248	0.545722	22206.79342
389.168119	-502.176809	602.995827	-550.22538	0.696248	-0.217241	22223.5786
444.864399	-419.776833	634.277299	-422.04764	-0.829677	-0.980204	22231.20823
489.8792	-356.450926	713.625424	-315.995819	0.696248	0.545722	22213.66009
528.027337	-278.628727	731.936529	-247.329173	0.696248	-0.217241	22225.10453
547.101405	-194.702826	744.906896	-127.544023	-0.066715	1.308684	22225.86749
560.071772	-126.036179	738.803194	-25.307017	-0.066715	-1.743167	22212.13416
573.805101	-31.4288	727.358753	100.581835	0.696248	-2.506129	22244.94156
555.493995	47.156362	696.840243	211.974395	0.696248	0.545722	22249.51933
536.419927	134.897077	662.50692	295.137333	1.459211	1.308684	22227.39341
514.294008	205.852611	600.706939	369.907681	-0.066715	-0.980204	22234.26008
477.671796	270.704444	528.988441	436.285439	0.696248	-0.217241	22239.60082
456.30884	333.267388	428.27736	520.21134	0.696248	1.308684	22212.89712
409.00515	401.171072	382.499596	614.055757	-0.829677	1.308684	22212.89712
375.434789	463.734016	310.781099	683.485366	-0.066715	-0.217241	22224.34156
312.108882	512.563631	207.018166	734.603869	-0.066715	-0.980204	22215.18601
235.812609	546.133992	126.144116	773.514969	-0.829677	-0.980204	22193.06009
180.879292	559.104358	31.536737	780.381634	-0.829677	-1.743167	22198.40083
122.131161	583.519166	-26.448431	802.507553	-1.59264	0.545722	22187.71935
65.671918	576.652501	-143.944693	807.848292	-0.066715	1.308684	22155.67492
-12.150281	583.519166	-227.870594	778.092745	-1.59264	-0.217241	362.4073
-82.342853	556.052507	-313.32242	746.811273	-0.066715	0.545722	15.259255
-157.113201	556.052507	-455.996452	628.552049	-0.829677	-0.217241	12.207404
-237.987251	529.348812	-465.152005	665.17426	0.696248	-0.980204	18740.65371
-276.135388	494.252526	-565.863086	586.589098	-0.066715	-0.217241	22199.16379
-349.379811	450.76365	-573.492714	524.789117	0.696248	0.545722	22206.03046
-407.364979	404.222923	-639.107509	433.996551	-0.066715	2.071647	22222.05268
-443.98719	331.741463	-672.677869	308.107699	2.222174	1.308684	22241.88971
-497.394582	264.600742	-723.03341	237.915128	0.696248	0.545722	22231.97119
-522.572352	189.067431	-726.848224	109.737388	-0.066715	-0.217241	22236.54897
-559.194563	124.215598	-715.403783	0.633716	-0.066715	0.545722	22236.54897
-585.135296	53.260064	-703.959342	-90.158849	0.696248	1.308684	22225.10453
-598.105663	-20.747322	-648.263062	-204.60326	0.696248	0.545722	22222.81564
-605.73529	-106.199148	-675.72972	-355.669882	-0.066715	-0.217241	22226.63045
-571.401967	-182.495422	-592.566782	-391.52913	-0.066715	-0.217241	22215.94897
-532.490867	-257.26577	-536.107539	-483.847622	-0.066715	-0.980204	22219.76379
-506.550134	-327.458342	-460.574228	-559.380932	0.696248	-0.217241	22228.91934
-449.327929	-396.887951	-372.070551	-630.336467	-0.829677	0.545722	22215.18601
-402.787202	-464.028672	-307.981681	-710.447554	-1.59264	-0.980204	22190.00824
-336.409444	-504.465697	-236.263184	-765.380871	-0.829677	-0.217241	22202.97861
-256.298357	-564.739753	-146.996544	-809.63271	-0.829677	0.545722	21995.45274
-179.23912	-581.524933	-25.685468	-827.180853	-0.829677	-0.217241	22186.19343
-100.653958	-611.28048	36.877476	-800.477157	-0.829677	-0.217241	22203.74157
-25.120647	-641.036027	193.284837	-779.114201	1.459211	1.308684	22202.21564
66.434881	-615.095294	293.995918	-765.380871	-0.066715	-0.980204	22203.74157
149.597819	-618.147145	343.588496	-721.129033	-0.829677	0.545722	22210.60823
230.471869	-580.761971	462.610683	-673.06238	-0.829677	0.545722	22206.79342
296.086665	-535.747169	535.855106	-619.654989	-0.066715	-0.980204	22213.66009
367.805162	-499.887921	625.884709	-522.758721	0.696248	-0.980204	22245.70452
430.368107	-441.13979	644.195815	-428.151342	1.459211	0.545722	22248.75637
479.960684	-386.969435	714.388386	-393.818019	0.696248	0.545722	22227.39341
515.05697	-318.302789	705.232833	-283.951384	0.696248	0.545722	22233.49712
542.523629	-236.665776	734.98838	-158.825496	-0.829677	0.545722	22236.54897
549.390293	-164.184316	673.188399	-142.803278	-0.066715	-0.980204	22211.3712
556.256958	-77.969527	693.788392	44.885555	-0.066715	-0.217241	22217.4749
550.153256	-1.673253	688.447653	144.070711	-0.829677	0.545722	22229.6823
540.234741	85.304499	683.869877	266.144749	0.696248	0.545722	22225.86749
514.294008	151.682257	639.618038	350.833613	0.696248	0.545722	22221.28971
491.405125	230.267419	563.321764	422.55211	-1.59264	1.308684	22207.55638
458.597728	308.089618	495.418081	510.292825	-0.066715	0.545722	22209.84527
427.316256	369.126637	407.677366	590.403912	-0.066715	0.545722	22159.48973
389.931081	446.948836	316.8848	628.552049	-0.066715	1.308684	22204.50453
332.708876	491.963637	212.358905	680.433515	0.696248	1.308684	22215.94897
259.464453	539.267327	152.847812	735.366832	0.696248	1.308684	22202.97861
198.427435	566.733986	91.04783	784.95941	-0.066715	-0.217241	22196.87491
126.708937	588.096942	-34.078059	754.4409	-0.829677	-0.980204	22213.66009
88.5608	579.704352	-95.87804	807.085329	0.696248	0.545722	22197.63787
32.101558	584.282129	-153.100246	810.13718	-0.829677	2.071647	22196.87491
-46.483604	585.808054	-259.915029	800.981627	1.459211	0.545722	23.651845
-110.572474	560.630284	-336.974265	717.818689	0.696248	-0.980204	14.496292
-184.579859	536.978439	-420.900166	695.69277	-0.066715	1.308684	1521.347697
-247.905767	507.222892	-506.351993	637.707602	1.459211	2.071647	22148.04529
-305.890935	464.496979	-552.129757	548.440961	0.696248	-0.217241	22212.89712
-374.557581	418.719215	-602.485298	487.403943	-0.066715	-0.217241	22217.4749
-431.016823	355.393308	-686.411199	359.226203	-0.066715	0.545722	22222.05268
-467.639035	285.963698	-681.833422	269.959563	-0.066715	-0.980204	22215.94897
-514.942724	223.400754	-723.03341	182.218848	-0.066715	0.545722	22218.23786
-575.216781	153.208182	-740.581553	67.011475	0.696248	-0.217241	22225.10453
-609.550104	72.334132	-693.277863	-29.12183	-0.066715	-0.217241	22224.34156
-598.868626	-27.613986	-661.996391	-145.855129	-0.829677	0.545722	22195.34898
-612.601955	-80.258415	-660.470466	-265.640279	-0.829677	-0.217241	22208.31935
-574.453818	-142.82136	-622.322329	-389.240242	-1.59264	-0.217241	22213.66009
-570.639004	-238.191702	-592.566782	-483.847622	-0.829677	-0.217241	22206.03046
-512.653836	-291.599093	-504.063104	-561.669821	-0.066715	-0.217241	22222.05268
-473.742737	-377.813883	-475.07052	-641.780908	0.696248	-0.217241	22206.03046
-410.41683	-431.221274	-409.455725	-766.906797	-0.066715	0.545722	22202.97861
-369.216842	-491.49533	-290.433538	-763.091983	-0.066715	-0.980204	22219.76379
-285.290941	-544.902722	-161.492836	-793.610493	-0.829677	-1.743167	22213.66009
-205.942816	-570.080492	-51.626202	-767.66976	0.696248	0.545722	22199.92676
-109.809511	-603.650853	33.825625	-805.817897	-0.066715	1.308684	22226.63045
-43.431753	-628.828623	150.558924	-779.877163	-0.066715	-0.980204	22225.10453
42.020073	-621.198996	255.084819	-789.032716	-0.066715	-1.743167	22188.48232
121.368198	-621.961958	328.329241	-769.195685	-0.066715	2.071647	22207.55638
193.086695	-593.732337	405.388478	-739.440138	0.696248	0.545722	22207.55638
277.775559	-563.97679	491.603267	-673.06238	-0.066715	-1.743167	22213.66009
331.182951	-518.961989	554.166212	-588.373516	-0.066715	2.071647	22218.23786
399.086634	-482.339778	602.995827	-467.062441	-0.066715	0.545722	22229.6823
448.679212	-406.043504	693.788392	-418.232826	-0.066715	-0.217241	22225.10453
501.323641	-354.925001	705.232833	-313.706931	-0.066715	1.308684	22219.76379
521.160672	-274.813913	736.514306	-227.492142	-1.59264	0.545722	22206.79342
543.286592	-197.754677	741.855045	-123.72921	-0.829677	0.545722	22208.31935
549.390293	-122.221366	699.892094	-17.677389	-2.355603	0.545722	22193.82305
553.205107	-30.665837	715.151349	107.4485	-0.829677	-0.217241	22218.23786
540.997703	40.289697	680.818026	193.663289	-0.829677	-0.217241	22218.23786
523.44956	137.948928	622.832858	276.063264	0.696248	2.83461	22219.00082
506.66438	208.141499	508.388447	365.329905	-0.066715	0.545722	22228.15638
486.827349	285.200736	521.358814	461.463209	-0.066715	-1.743167	22232.73415
454.019951	352.341457	471.003273	562.174291	0.696248	0.545722	22214.42305
415.108852	417.193289	340.536645	619.396496	0.696248	0.545722	22193.82305
372.382939	481.282159	303.151471	704.848323	0.696248	1.308684	22243.41563
304.479255	518.667333	207.018166	743.759422	2.222174	-0.217241	22231.97119
254.123714	559.104358	91.810793	771.989043	-0.066715	-0.217241	22013.00089
161.805223	566.733986	1.78119	787.248298	-0.066715	0.545722	22221.28971
116.790422	589.622868	-76.803972	810.13718	0.696248	1.308684	22202.21564
55.753403	575.889538	-134.78914	814.714957	-0.066715	0.545722	22203.74157
-22.831759	575.889538	-234.737258	808.611255	-0.066715	0.545722	96.133305
-81.57989	561.393246	-332.396489	757.492751	-0.066715	0.545722	14.496292
-153.298387	536.215476	-414.796464	711.714987	-0.066715	2.071647	12.970367
-231.120586	509.51178	-460.574228	659.070558	-0.066715	-0.980204	21051.66784
-290.63168	483.571047	-516.270508	595.744651	-0.829677	-1.743167	22203.74157
-365.402028	434.741432	-589.514931	517.159489	-0.829677	1.308684	22188.48232
-405.07609	363.785898	-665.811205	401.189153	-1.59264	-0.217241	22204.50453
-447.802004	305.80073	-701.670453	273.011413	-0.829677	0.545722	22209.84527
-515.705687	247.815562	-725.322298	201.292916	-0.066715	1.308684	22202.21564
-537.068644	171.519288	-793.225982	50.989257	-0.066715	0.545722	22219.76379
-561.483451	113.53412	-733.714888	-31.410719	-0.066715	-0.217241	22228.15638
-601.157514	46.393399	-680.307497	-130.595874	0.696248	0.545722	22215.18601
-607.261216	-36.006576	-642.15936	-219.862515	-1.59264	-0.980204	22222.05268
-591.238998	-107.725074	-640.633434	-324.38841	-0.829677	-0.217241	22230.44527
-566.061228	-198.517639	-578.07049	-406.025422	1.459211	1.308684	22213.66009
-523.335315	-261.843547	-530.003838	-495.292063	0.696248	-0.980204	22244.17859
-480.609401	-325.932417	-442.263123	-567.773523	0.696248	-0.217241	22246.46748
-458.483482	-396.887951	-411.744613	-657.803126	2.222174	2.071647	22195.34898
-374.557581	-455.636082	-306.455756	-702.054964	0.696248	0.545722	22219.00082
-308.942786	-509.043473	-209.559488	-760.803095	-0.066715	0.545722	22230.44527
-239.513176	-546.428647	-87.48545	-795.136418	-0.066715	1.308684	22186.19343
-166.268754	-606.702704	0.255265	-785.980865	-0.066715	-0.980204	22200.68972
-86.157666	-610.517517	123.092265	-777.588275	0.696248	1.308684	22214.42305
6.160825	-627.302698	218.462607	-753.93643	0.696248	1.308684	22219.00082
71.012657	-628.828623	306.203322	-763.854946	-0.829677	-0.217241	22191.53417
160.279298	-617.384182	393.944037	-711.97348	-0.829677	-1.743167	22194.58602
222.842242	-575.421231	483.210677	-654.751275	-0.829677	1.308684	22203.74157
286.168149	-563.97679	529.751404	-618.129063	-0.066715	1.308684	22200.68972
370.09405	-501.413846	613.677305	-527.336498	-0.829677	-2.506129	22215.18601
447.916249	-435.036088	663.269883	-427.388379	0.696248	-0.217241	22222.05268
483.012535	-377.05092	651.825442	-361.010621	0.696248	-0.217241	22215.18601
512.005119	-313.725013	695.314318	-301.499527	-0.829677	-0.980204	22223.5786
558.545846	-229.799112	691.499504	-208.418074	0.696248	1.308684	22231.97119
566.175474	-149.688024	723.543939	-85.581073	-0.066715	-0.217241	22212.89712
547.864368	-62.710272	639.618038	40.307779	0.696248	-0.217241	22221.28971
560.071772	10.53415	709.047647	156.278115	0.696248	2.83461	22245.70452
537.18289	95.223014	671.662473	287.507705	1.459211	2.071647	22238.07489
528.027337	189.067431	622.832858	330.996581	0.696248	-1.743167	22238.07489
489.116237	237.897046	559.506951	444.678029	0.696248	0.545722	22241.88971
474.619945	328.689612	512.966224	526.315042	-0.066715	2.83461	22232.73415
435.708846	392.015519	396.232925	593.455763	-0.066715	-0.217241	22217.4749
383.82738	442.37106	343.588496	622.448347	-0.066715	-0.217241	22190.7712
325.079249	489.674749	246.692229	717.818689	0.696248	0.545722	22218.23786
267.094081	539.267327	141.403371	760.544602	-0.066715	-0.980204	22213.66009
187.745956	572.837688	62.818209	783.433484	-0.829677	-0.217241	22199.16379
141.968192	574.363613	-12.715102	788.774224	-0.829677	-0.217241	22220.52675
67.960806	575.126576	-99.692854	811.663106	-1.59264	-0.980204	22184.6675
19.131191	578.178427	-186.670606	804.033478	-0.829677	-0.217241	4689.931944
-63.268784	564.445097	-253.811327	776.56682	-0.829677	2.071647	20.599994
-124.305803	547.659917	-375.122402	726.974242	-0.829677	-0.217241	12.207404
-186.105785	538.504364	-446.077936	685.774254	-0.066715	0.545722	12436.29261
-261.639096	498.830302	-504.826067	608.715018	-0.066715	0.545722	22183.14158
-324.965003	454.578463	-591.803819	526.315042	-0.829677	-0.217241	22203.74157
-369.979804	401.934034	-661.996391	445.440992	0.696248	1.308684	22219.76379
-424.150159	350.052568	-676.492683	338.626209	0.696248	0.545722	22226.63045
-477.55755	278.334071	-697.85564	237.915128	0.696248	-0.217241	22214.42305
-527.150128	214.245201	-703.196379	137.967009	1.459211	0.545722	22242.65267
-569.876042	140.237816	-729.900075	62.433698	0.696248	2.071647	22244.17859
-582.846408	71.571169	-668.100093	-58.114414	0.696248	0.545722	22228.91934
-584.372334	9.008225	-704.722304	-169.506974	0.696248	-0.980204	22230.44527
-584.372334	-89.413968	-672.677869	-283.951384	-0.066715	1.308684	22234.26008
-603.446402	-165.710242	-609.351962	-394.580981	-0.829677	-0.217241	22219.00082
-552.327899	-237.428739	-559.759384	-454.855038	-0.829677	-1.743167	22217.4749
-514.942724	-312.96205	-473.544595	-546.410566	-0.066715	-0.217241	22227.39341
-473.742737	-373.236106	-420.137203	-631.862392	-0.066715	2.071647	22222.81564
-415.757569	-435.036088	-339.263153	-706.632741	-0.066715	-0.217241	22192.29713
-369.216842	-504.465697	-245.418737	-747.069766	-1.59264	-0.980204	22193.82305
-279.950202	-545.665685	-143.944693	-805.817897	-0.066715	0.545722	22103.03049
-183.816897	-588.391598	-44.759537	-809.63271	0.696248	1.308684	22176.27491
-126.594691	-604.413815	68.158948	-799.714195	-0.829677	1.308684	22197.63787
-25.88361	-641.036027	173.447806	-796.662344	-0.829677	0.545722	22202.21564
50.412664	-621.198996	274.92185	-747.069766	0.696248	-0.217241	22197.63787
125.945974	-612.806406	310.781099	-766.143834	-0.066715	2.071647	22194.58602
205.294099	-605.939741	406.151441	-730.284586	-0.066715	0.545722	22206.79342
275.486671	-544.139759	505.336596	-628.047579	-0.066715	-0.217241	22215.18601
346.442205	-522.01384	601.469901	-540.306864	0.696248	2.071647	22222.05268
415.871815	-457.162007	625.121746	-466.299479	0.696248	-0.217241	22244.17859
470.042169	-406.806467	683.106914	-380.084689	0.696248	-0.217241	22236.54897
505.138455	-329.74723	714.388386	-311.418043	-0.066715	0.545722	22234.26008
536.419927	-264.132435	733.462455	-208.418074	-0.829677	-0.217241	22238.83786
566.938436	-177.154683	709.81061	-96.262551	0.696248	-0.217241	22232.73415
563.886585	-97.806558	744.906896	25.048524	-0.066715	0.545722	22222.05268
557.782884	-18.458434	717.440237	130.337382	-0.066715	0.545722	22225.10453
537.18289	64.704505	681.580989	234.863277	-0.066715	-0.217241	22227.39341
526.501411	138.71189	644.958777	304.292886	-0.066715	-0.217241	22219.00082
488.353275	215.008164	568.662504	357.700277	0.696248	-0.217241	22227.39341
476.145871	298.171102	515.255112	491.981719	-0.066715	-0.217241	22231.97119
437.997734	356.15627	426.751435	566.752067	-0.829677	0.545722	22193.06009
411.294038	421.771066	358.847751	622.448347	-0.066715	0.545722	22206.03046
343.390355	463.734016	282.551477	695.69277	-0.829677	0.545722	22190.00824
278.538522	523.24511	179.551508	742.996459	0.696248	0.545722	22197.63787
231.234832	562.156209	98.677458	781.907559	-0.066715	0.545722	22202.21564
156.464484	580.467315	38.403401	763.596453	0.696248	-0.980204	22204.50453
100.005241	585.045091	-60.781754	800.218665	-0.829677	1.308684	22196.11194
35.916372	564.445097	-142.418767	789.537186	1.459211	2.071647	22201.45268
-43.431753	588.859905	-288.14465	762.070528	0.696248	-0.217241	60.274056
-110.572474	548.42288	-391.144619	712.47795	-0.066715	-0.980204	15.259255
-169.320605	554.526582	-431.581644	694.929807	0.696248	1.308684	10.681478
-235.698363	514.089557	-462.863117	651.440931	-0.066715	-0.980204	21496.47511
-287.579829	485.859936	-523.900136	582.011322	0.696248	-0.980204	22212.89712
-361.587214	434.741432	-610.877888	475.959501	0.696248	1.308684	22222.05268
-417.283494	363.785898	-640.633434	375.24842	0.696248	2.071647	22231.97119
-459.246445	298.934065	-714.64082	251.648457	-0.066715	-0.980204	22216.71194
-514.942724	240.948897	-708.537118	204.344767	-0.829677	-0.980204	22212.89712
-559.194563	166.941512	-723.03341	96.004059	1.459211	-1.743167	22225.86749
-586.661222	97.511902	-702.433416	-1.655172	-0.066715	0.545722	22228.15638
-591.238998	21.215629	-690.988975	-118.388471	0.696248	2.071647	22216.71194
-592.764924	-61.94731	-665.048242	-243.514359	-0.829677	-0.217241	22204.50453
-605.73529	-138.243583	-610.114925	-349.56618	-0.066715	-0.217241	22210.60823
-559.957526	-221.406522	-578.833453	-434.255044	-0.829677	1.308684	22199.92676
-529.439016	-283.969466	-523.900136	-506.736504	0.696248	0.545722	22216.71194
-489.764954	-342.717597	-459.048303	-626.521653	-0.829677	0.545722	22219.76379
-440.935339	-409.858318	-378.174253	-679.166082	-0.829677	1.308684	22203.74157
-369.979804	-476.236076	-280.515023	-720.36607	-0.066715	-0.980204	22202.97861
-302.076121	-525.065691	-186.670606	-773.773462	-0.066715	-0.217241	22224.34156
-231.883549	-565.502716	-116.478034	-794.373455	-0.829677	1.308684	22190.7712
-130.409505	-603.650853	-3.559549	-829.469741	0.696248	1.308684	22181.61565
-73.950263	-626.539735	76.551538	-794.373455	0.696248	0.545722	22225.10453
22.183042	-619.67307	248.218154	-769.195685	1.459211	2.071647	22231.20823
97.716353	-617.384182	271.107036	-798.951232	1.459211	2.071647	22219.00082
181.642254	-611.28048	405.388478	-719.603107	0.696248	-0.980204	22210.60823
244.968161	-560.924939	499.995857	-660.092014	0.696248	-0.217241	22233.49712
316.686659	-538.79902	567.136578	-605.921659	0.696248	2.071647	22220.52675
373.908864	-485.391629	638.855075	-517.417982	0.696248	1.308684	22226.63045
445.627361	-431.984237	664.032846	-415.943938	-0.066715	1.308684	22228.91934
490.642163	-373.236106	726.59579	-348.803217	-0.829677	0.545722	22218.23786
525.738449	-301.517609	716.677275	-275.558794	-0.066715	-0.217241	22226.63045
550.916219	-216.065782	703.706908	-171.032899	0.696248	0.545722	22231.20823
547.101405	-143.584322	727.358753	-68.795893	-0.829677	0.545722	22194.58602
561.597697	-55.080645	693.02543	30.389263	-0.066715	1.308684	22209.08231
552.442144	16.637852	696.840243	180.692922	-0.066715	1.308684	22215.94897
530.316225	94.460052	654.877293	251.648457	1.459211	2.83461	22206.03046
506.66438	200.511872	608.336566	340.915097	-0.066715	-0.217241	22224.34156
483.775498	276.808146	540.432882	461.463209	-0.066715	0.545722	22231.20823
457.071802	334.030351	487.788453	549.203924	-0.066715	0.545722	22213.66009
412.819964	392.778482	395.469962	568.277993	-1.59264	-0.217241	22215.94897
396.797746	464.496979	298.573695	639.233527	-0.066715	-0.217241	22200.68972
316.686659	501.11919	202.44039	726.974242	-0.066715	-0.217241	22189.24528
252.597789	543.845104	122.329302	780.381634	-0.066715	-1.743167	22190.7712
177.827441	579.704352	57.47747	765.122379	0.696248	0.545722	22229.6823
122.131161	577.415464	-27.974357	810.900143	1.459211	2.071647	22216.71194
77.879322	588.096942	-95.87804	809.374218	0.696248	0.545722	22210.60823
9.975638	565.971023	-185.907643	809.374218	-0.066715	-0.980204	934.629353
-77.002114	571.311762	-292.722426	751.38905	-0.829677	-0.217241	14.496292
-137.27617	549.948805	-366.729812	717.055726	-0.829677	0.545722	12.207404
-205.942816	531.6377	-430.818682	681.95944	0.696248	0.545722	15626.23981
-270.031686	501.882153	-507.114955	623.974272	-0.066715	-0.980204	22189.24528
-324.965003	453.815501	-585.700117	522.500228	-0.066715	1.308684	22206.03046
-382.950171	392.778482	-633.003807	442.389141	-0.066715	-0.217241	22199.92676
-454.668668	329.452574	-671.151944	301.241035	-2.355603	-0.980204	22206.03046
-502.735321	269.178518	-797.040795	186.796624	-0.066715	-0.217241	22193.82305
-539.357532	198.222984	-713.877857	137.204046	-0.066715	-0.980204	22210.60823
-573.690855	122.689673	-699.381565	25.811487	-0.829677	1.308684	22218.23786
-590.476035	73.097095	-673.440832	-85.581073	0.696248	1.308684	22213.66009
-595.816775	-25.325098	-668.100093	-184.003266	-0.829677	-0.217241	22223.5786
-577.505669	-86.362117	-657.418615	-295.395826	-0.066715	1.308684	22231.97119
-592.764924	-171.813944	-578.07049	-380.847652	-0.066715	0.545722	22214.42305
-538.594569	-242.006515	-534.581614	-480.032808	0.696248	0.545722	22222.05268
-508.839023	-316.013901	-507.877918	-586.847591	0.696248	1.308684	22241.12674
-459.246445	-381.628696	-446.077936	-697.477188	-0.066715	2.071647	22241.12674
-407.364979	-445.717566	-404.114986	-776.06235	1.459211	-0.217241	22210.60823
-347.853885	-501.413846	-222.529855	-746.306803	1.459211	0.545722	22217.4749
-266.979835	-551.006424	-134.026177	-774.536424	-0.066715	0.545722	22219.76379
-183.816897	-578.473082	-29.500282	-802.003083	-0.829677	0.545722	22206.03046
-105.231735	-626.539735	75.025613	-795.136418	-0.066715	0.545722	22194.58602
-22.831759	-624.250847	210.070017	-761.566058	-0.066715	-0.980204	22215.94897
66.434881	-631.117511	275.684813	-766.143834	-0.066715	0.545722	22201.45268
135.86449	-632.643437	327.566279	-741.729027	-0.066715	0.545722	22183.90454
219.027428	-587.628635	445.06254	-682.980896	-0.829677	0.545722	22228.15638
270.145932	-553.295312	517.544	-624.232765	-1.59264	-1.743167	22191.53417
345.679243	-519.724952	555.692137	-573.114262	-0.829677	-0.980204	22205.2675
413.582926	-454.110156	631.225448	-470.877255	-0.829677	0.545722	22215.18601
471.568094	-399.176839	696.077281	-370.166174	1.459211	1.308684	22202.97861
512.005119	-332.036118	723.543939	-298.447676	0.696248	-0.217241	22218.23786
542.523629	-241.243553	731.936529	-216.047701	-0.066715	-0.217241	22230.44527
550.153256	-166.473205	718.966163	-98.551439	0.696248	-0.980204	22215.18601
557.019921	-84.836192	709.047647	38.781853	0.696248	-0.217241	22222.05268
551.679182	-8.539918	711.336535	144.833674	0.696248	2.071647	22229.6823
536.419927	75.385983	676.240249	234.100314	-0.066715	-0.980204	22221.28971
526.501411	162.363735	621.306932	294.37437	0.696248	-0.980204	22240.36378
504.375492	240.948897	515.255112	398.137302	1.459211	0.545722	22246.46748
484.538461	304.274804	525.173628	524.026154	1.459211	0.545722	22241.88971
445.627361	376.756264	426.751435	569.803918	0.696248	-0.980204	22223.5786
399.849597	452.289575	358.084788	656.018707	-0.066715	1.308684	22230.44527
349.494056	500.356228	293.232956	715.529801	-0.066715	-0.217241	22206.03046
273.960745	518.667333	169.632992	756.729789	0.696248	-0.217241	22199.92676
226.657056	569.022874	71.973762	785.722373	-0.829677	-0.980204	22213.66009
160.279298	575.126576	10.17378	799.455702	0.696248	0.545722	22218.23786
96.190428	595.72657	-87.48545	804.796441	-0.829677	-0.980204	22174.74899
30.575632	576.652501	-208.796525	765.885342	-0.829677	1.308684	22080.14161
-48.00953	570.548799	-304.92983	713.240913	-2.355603	0.545722	30.518509
-97.602107	556.052507	-378.174253	690.352031	-1.59264	-2.506129	12.207404
-183.053934	538.504364	-492.618663	620.159459	-1.59264	-0.217241	11.444441
-256.298357	505.696967	-478.885334	659.070558	-0.829677	-0.217241	21952.72683
-321.150189	478.993271	-568.914937	566.752067	-0.829677	-0.217241	22198.40083
-357.772401	429.400693	-624.611217	475.196539	-0.066715	1.308684	22216.71194
-421.861271	372.178488	-671.151944	358.46324	-0.829677	0.545722	22226.63045
-469.16496	298.934065	-689.46305	254.700308	-0.066715	-0.217241	22213.66009
-514.179762	223.400754	-751.263031	156.278115	0.696248	0.545722	22215.18601
-545.461234	155.49707	-726.085261	67.774437	2.222174	2.071647	22250.2823
-578.268632	89.882275	-682.596385	-11.573687	-0.829677	-1.743167	22242.65267
-585.898259	20.452666	-689.46305	-121.440322	1.459211	2.071647	22231.97119
-614.12788	-71.865825	-695.566751	-282.425459	-0.066715	1.308684	22236.54897
-579.794557	-152.739875	-637.581583	-340.410627	-0.066715	-0.217241	22238.83786
-549.276048	-213.776894	-594.092707	-447.988373	-0.066715	-0.980204	22217.4749
-527.913091	-299.228721	-531.529763	-512.840206	-0.066715	0.545722	22222.81564
-501.209395	-355.687963	-442.263123	-587.610554	0.696248	1.308684	22222.81564
-433.305712	-422.065721	-370.544626	-682.980896	-0.829677	0.545722	22212.89712
-366.164991	-475.473113	-273.648358	-725.706809	0.696248	1.308684	22196.87491
-294.446494	-521.250877	-169.122463	-775.299387	-0.066715	-0.217241	22195.34898
-213.572443	-576.947157	-72.989158	-794.373455	-0.066715	1.308684	22178.5638
-135.750244	-622.724921	-24.159543	-827.943816	-0.829677	0.545722	22186.19343
-59.453971	-617.384182	134.536706	-787.506791	-0.066715	-0.980204	22190.7712
19.131191	-621.961958	206.255204	-786.743828	-0.829677	-0.217241	22185.43046
106.871906	-618.910107	329.855167	-750.121617	0.696248	1.308684	22200.68972
179.353366	-598.310114	424.462546	-702.817927	-0.066715	-0.980204	22195.34898
258.701491	-578.473082	512.966224	-648.647573	0.696248	1.308684	22221.28971
329.657025	-526.591616	560.269913	-579.217964	0.696248	1.308684	22220.52675
395.271821	-486.154591	624.358783	-506.736504	-0.066715	1.308684	22229.6823
435.708846	-416.724982	672.425436	-408.314311	-0.829677	-1.743167	22218.23786
513.531045	-352.636112	727.358753	-309.892118	0.696248	0.545722	22243.41563
520.397709	-283.206503	712.862461	-211.469924	1.459211	-0.217241	22244.94156
574.568064	-218.354671	654.877293	-203.840297	1.459211	0.545722	22240.36378
550.153256	-122.221366	668.610622	-49.721824	0.696248	1.308684	22228.91934
567.701399	-43.636204	725.832827	91.426282	-0.829677	-0.980204	22234.26008
538.708815	18.926741	695.314318	197.478103	-1.59264	-0.980204	22223.5786
529.553262	102.089679	685.395802	303.529923	0.696248	1.308684	22215.94897
503.612529	205.089648	593.077311	392.0336	-0.066715	0.545722	22224.34156
485.301424	265.363705	535.855106	485.115054	-0.829677	-0.217241	22230.44527
460.123653	343.185904	468.714385	534.707632	-0.066715	1.308684	22190.00824
426.553293	403.45996	376.395894	593.455763	-0.829677	-0.217241	22191.53417
356.360721	453.052538	285.603328	667.463148	-0.829677	-0.980204	22209.08231
306.00518	495.015488	171.92188	726.974242	-0.066715	-0.217241	22156.43788
230.471869	540.03029	90.284868	746.04831	-0.066715	-0.217241	22191.53417
184.694105	562.156209	32.2997	792.589037	-0.066715	0.545722	22212.13416
120.605235	588.096942	-32.552133	809.374218	-0.066715	0.545722	22205.2675
57.279328	581.99324	-123.344699	822.344584	0.696248	-0.217241	22202.97861
4.634899	574.363613	-211.085414	791.826075	-0.066715	-0.217241	209.05179
-65.557672	564.445097	-314.848346	770.463118	-0.066715	1.308684	16.022217
-135.750244	550.711768	-377.41129	732.314981	-0.066715	1.308684	12.207404
-210.520592	531.6377	-444.552011	683.485366	1.459211	-0.980204	19928.58669
-267.742798	503.408078	-518.559397	618.633533	1.459211	-0.217241	22219.76379
-344.802034	453.815501	-624.611217	468.329874	0.696248	2.071647	22224.34156
-402.024239	382.859966	-689.46305	403.478041	0.696248	0.545722	22231.97119
-447.039041	326.400724	-657.418615	324.89288	-0.829677	-0.217241	22236.54897
-496.631619	260.022965	-735.240814	220.366985	0.696248	1.308684	22216.71194
-547.750122	169.993362	-702.433416	112.026276	0.696248	1.308684	22221.28971
-585.898259	128.030412	-725.322298	50.226294	-0.066715	1.308684	22228.15638
-589.713073	44.867474	-682.596385	-85.581073	-0.066715	2.071647	22216.71194
-592.001961	-17.695471	-653.603801	-177.136601	-0.066715	-0.217241	22223.5786
-588.95011	-103.91026	-618.507515	-300.736565	-0.829677	0.545722	22230.44527
-582.083445	-190.888012	-597.907521	-412.892087	-1.59264	-0.217241	22190.00824
-532.490867	-269.473174	-580.359378	-522.758721	-0.066715	0.545722	22206.03046
-489.001991	-341.191671	-569.6779	-686.79571	-0.066715	-0.217241	22188.48232
-439.409414	-393.073137	-429.292756	-697.477188	-0.066715	0.545722	22198.40083
-392.868687	-448.006454	-346.129818	-735.625325	-0.066715	0.545722	22215.94897
-311.231674	-512.095324	-204.218749	-750.121617	-0.066715	-0.217241	22211.3712
-240.276139	-552.532349	-111.137295	-788.269754	-0.066715	-0.217241	22209.84527
-177.713195	-602.88789	-20.344729	-818.788263	1.459211	1.308684	22208.31935
-100.653958	-617.384182	107.070048	-798.188269	-0.066715	-0.217241	22203.74157
3.871937	-631.880474	189.470023	-793.610493	0.696248	1.308684	22057.25272
55.753403	-612.043443	263.477409	-787.506791	-0.066715	-0.980204	22211.3712
147.308931	-605.176778	323.751465	-747.832728	0.696248	-0.980204	22212.89712
237.338534	-583.050859	434.381062	-674.588306	1.459211	0.545722	22240.36378
289.982963	-544.902722	542.721771	-598.292032	1.459211	0.545722	22227.39341
360.938497	-496.83607	566.373615	-549.462417	-0.066715	-0.980204	22232.73415
421.975516	-440.376827	658.692107	-433.492081	0.696248	1.308684	22230.44527
486.064386	-381.628696	691.499504	-339.647664	1.459211	1.308684	22215.94897
517.345859	-321.35464	719.729125	-276.321757	0.696248	0.545722	22225.86749
533.368076	-233.613925	725.832827	-187.055117	-0.066715	-0.217241	22231.97119
558.545846	-151.976913	730.410604	-65.744042	0.696248	0.545722	22215.18601
553.96807	-77.206564	705.995796	54.804071	0.696248	0.545722	22202.97861
546.338443	10.53415	706.758759	160.092928	-0.829677	1.308684	22212.89712
525.738449	79.96376	621.306932	199.766991	-0.066715	-0.980204	22196.11194
529.553262	150.156331	547.299547	303.529923	-0.829677	-1.743167	22213.66009
485.301424	241.71186	561.795839	437.048402	-0.066715	1.308684	22221.28971
468.516243	307.326655	496.181044	504.952085	-0.066715	0.545722	22222.05268
443.338473	382.859966	403.862552	584.30021	-0.829677	-0.980204	22199.16379
389.168119	442.37106	347.40331	643.811304	1.459211	1.308684	22224.34156
338.049615	498.830302	261.951483	718.581652	-0.829677	-0.980204	22221.28971
268.620006	539.267327	137.588557	762.833491	-0.066715	-0.217241	22197.63787
214.449652	559.867321	97.914495	779.618671	0.696248	1.308684	22218.23786
160.279298	581.99324	8.647855	785.722373	0.696248	1.308684	22226.63045
105.345981	598.015458	-93.589152	776.56682	0.696248	-0.980204	22199.16379
42.020073	569.785837	-156.152096	821.581621	0.696248	0.545722	13234.35163
-60.979896	578.178427	-321.71501	755.966826	0.696248	1.308684	22.888882
-112.098399	548.42288	-375.885365	721.633503	-0.066715	0.545722	12.207404
-168.557642	530.111774	-423.952017	694.929807	-0.829677	0.545722	128.940703
-260.11317	491.963637	-470.492744	640.759453	0.696248	0.545722	22121.34159
-319.624264	467.54883	-530.7668	543.100222	-0.066715	-0.980204	22199.16379
-360.824252	407.274774	-600.196409	478.24839	0.696248	0.545722	22216.71194
-423.387196	360.734047	-649.788987	365.329905	-0.066715	1.308684	22229.6823
-492.053842	282.148885	-703.959342	244.781792	-1.59264	-0.980204	22188.48232
-553.853824	218.822978	-750.500069	92.189245	-1.59264	2.071647	22199.92676
-582.846408	140.237816	-754.314882	16.655934	-0.829677	1.308684	22212.89712
-597.3427	71.571169	-712.351932	-89.395887	-0.066715	1.308684	22207.55638
-610.313067	0.615635	-716.929708	-167.218086	-0.066715	-0.217241	22218.23786
-604.209365	-76.443602	-627.663068	-268.69213	0.696248	1.308684	22229.6823
-580.55752	-151.976913	-606.300111	-356.432844	-0.829677	-1.743167	22222.81564
-550.03901	-225.221335	-565.863086	-454.855038	-0.066715	-0.217241	22217.4749
-501.209395	-296.939833	-491.092738	-562.432783	-0.066715	2.071647	22222.05268
-476.031625	-361.791665	-411.744613	-620.417951	0.696248	1.308684	22207.55638
-414.994606	-424.35461	-337.737228	-671.536455	0.696248	-0.980204	22231.20823
-350.142773	-480.813852	-244.655774	-726.469772	0.696248	1.308684	22235.786
-300.550195	-540.324946	-187.433569	-791.321605	0.696248	-0.217241	22202.97861
-199.076151	-566.265679	-65.359531	-832.521592	-0.066715	-0.217241	22202.97861
-135.750244	-606.702704	30.773774	-811.921598	1.459211	2.071647	22211.3712
-41.905828	-628.06566	163.52929	-769.195685	-0.829677	-0.217241	22209.84527
29.049707	-625.013809	245.166303	-762.329021	-0.829677	0.545722	22197.63787
125.183012	-615.095294	338.247757	-738.677176	0.696248	0.545722	22209.84527
189.271882	-599.836039	400.810701	-670.773492	1.459211	-0.980204	22229.6823
270.908895	-567.028641	515.255112	-631.862392	-0.829677	-0.217241	22214.42305
327.368137	-542.613834	592.314348	-576.166113	-0.829677	-0.217241	22201.45268
388.405156	-487.680517	626.647672	-485.373547	-0.829677	-0.217241	22209.84527
458.597728	-430.458311	629.699523	-444.936522	0.696248	0.545722	22201.45268
508.190306	-373.236106	711.336535	-354.906919	-0.066715	0.545722	22211.3712
527.264374	-291.599093	619.781007	-328.203223	-0.066715	-0.980204	22219.00082
550.153256	-193.939863	645.72174	-200.788446	-0.066715	-0.217241	22224.34156
560.834735	-102.384335	696.077281	-29.12183	-0.066715	0.545722	22220.52675
567.701399	-34.480651	743.38097	126.522568	-0.066715	1.308684	22227.39341
544.049554	49.44525	693.788392	213.50032	-0.829677	-1.743167	22226.63045
528.027337	123.452636	646.484703	307.344737	-0.066715	-0.217241	22215.94897
521.923635	214.245201	554.166212	397.37434	2.222174	1.308684	22240.36378
501.323641	295.119251	527.462516	489.692831	0.696248	0.545722	22252.57118
437.997734	355.393308	432.855136	533.181707	-0.829677	-0.980204	22202.21564
412.819964	428.63773	358.847751	588.877987	0.696248	1.308684	22206.79342
366.279237	469.837718	289.418142	689.589068	0.696248	0.545722	22231.97119
299.901479	517.90437	200.151502	759.018677	-0.066715	-0.217241	22206.03046
238.101497	540.793253	74.26265	756.729789	-0.066715	-0.217241	22197.63787
167.145962	575.126576	48.321917	790.300149	-0.066715	-0.217241	22222.05268
110.68672	588.859905	-54.678052	810.13718	1.459211	2.071647	22203.74157
43.545999	588.859905	-140.129879	805.559404	-0.066715	2.071647	22076.32679
-24.357685	572.837688	-239.315035	795.640888	-0.829677	-1.743167	61.799982
-87.683592	562.156209	-327.05575	752.914975	-0.829677	-0.217241	15.259255
-153.298387	541.556215	-388.855731	705.611285	-0.066715	1.308684	10.681478
-226.54281	520.193259	-450.655713	678.144627	-1.59264	-1.743167	20743.43089
-297.498344	493.489563	-549.840869	524.789117	-0.066715	0.545722	22186.95639
-355.483512	429.400693	-664.285279	408.055818	-0.829677	2.071647	22207.55638
-396.6835	384.385892	-646.737136	417.211371	-0.066715	-0.217241	22224.34156
-461.535333	316.482208	-676.492683	269.1966	-0.066715	-0.217241	22223.5786
-509.601985	250.867413	-732.951926	201.292916	-0.066715	0.545722	22215.18601
-543.172346	171.519288	-723.03341	111.263313	-0.066715	-0.217241	22224.34156
-570.639004	114.297083	-696.329714	18.181859	0.696248	0.545722	22226.63045
-584.372334	45.630436	-687.174161	-96.262551	0.696248	2.071647	22235.786
-585.135296	-44.399167	-688.700087	-225.203254	1.459211	0.545722	22244.17859
-593.527886	-119.169515	-633.003807	-338.121739	0.696248	-0.217241	22244.94156
-581.320483	-200.806528	-597.907521	-429.677267	0.696248	-0.980204	22223.5786
-543.172346	-279.39169	-550.603831	-485.373547	0.696248	0.545722	22229.6823
-493.579768	-342.717597	-481.174222	-596.766107	-0.066715	-0.217241	22196.11194
-451.616817	-399.939802	-378.937216	-640.254983	-0.066715	-0.980204	22196.11194
-386.764985	-444.191641	-298.826128	-705.869778	-0.066715	1.308684	22217.4749
-334.883519	-522.776803	-190.48542	-756.988281	-0.066715	-0.217241	22221.28971
-227.305773	-570.843455	-127.159512	-776.06235	-0.829677	-0.217241	22190.00824
-172.372456	-618.910107	-6.6114	-824.891965	-0.066715	0.545722	22188.48232
-99.128033	-626.539735	107.83301	-785.980865	-0.066715	-0.980204	22183.14158
-0.70584	-635.695288	210.83298	-821.840114	-0.829677	1.308684	22152.62307
54.227477	-621.961958	287.129254	-786.743828	-0.829677	0.545722	22182.37861
174.77559	-614.332331	363.425527	-727.232735	-0.066715	-1.743167	22204.50453
230.471869	-590.680486	467.951422	-673.825343	-0.066715	1.308684	22229.6823
302.190367	-548.717536	525.93659	-624.995728	-0.066715	0.545722	22218.23786
369.331088	-505.991622	612.914342	-521.995758	-0.066715	-0.217241	22228.91934
433.419957	-429.695349	664.795808	-414.418012	-0.066715	-0.217241	22229.6823
476.145871	-378.576845	715.914312	-339.647664	-0.066715	1.308684	22216.71194
528.7903	-295.413907	732.699492	-277.08472	0.696248	-0.980204	22231.97119
553.205107	-216.065782	714.388386	-158.825496	-0.066715	-0.217241	22251.04526
562.36066	-136.717658	718.966163	-61.929228	1.459211	1.308684	22231.20823
558.545846	-57.369533	712.862461	67.011475	0.696248	2.071647	22235.02304
559.308809	19.689703	713.625424	174.58922	0.696248	-0.217241	22244.17859
534.131039	100.563753	668.610622	283.692892	0.696248	1.308684	22215.94897
508.190306	176.860027	563.321764	318.026215	-0.066715	-0.217241	22220.52675
496.745865	251.630375	564.84769	454.596545	-0.066715	-0.217241	22228.91934
461.649579	318.008133	500.75882	524.026154	-0.829677	-0.980204	22219.00082
427.316256	396.593295	398.521813	597.270577	-0.066715	1.308684	22201.45268
379.249603	453.052538	324.514428	671.277962	-0.829677	-0.217241	22219.76379
321.264435	492.7266	244.40334	717.818689	-0.829677	-0.217241	22196.11194
260.227416	528.585849	110.121899	765.122379	-0.066715	0.545722	22183.14158
204.531136	571.311762	48.321917	780.381634	-2.355603	0.545722	22186.95639
135.86449	566.733986	-53.91509	784.196447	0.696248	2.83461	22196.11194
89.323763	598.015458	-133.263214	772.752006	-0.066715	-0.980204	22196.87491
17.605266	572.074725	-284.329836	737.65572	-0.066715	-0.980204	2482.680746
-46.483604	575.126576	-311.796495	758.255714	-0.066715	1.308684	16.78518
-119.728027	549.185843	-401.063135	734.603869	-0.066715	0.545722	12.970367
-176.950232	542.319178	-428.529794	710.952024	0.696248	-1.743167	10459.45616
-266.979835	508.748818	-511.692732	639.233527	-0.066715	1.308684	22173.98602
-309.705748	466.022904	-567.389012	549.966887	-0.066715	-0.217241	22223.5786
-371.50573	399.645146	-663.522317	455.359508	0.696248	-0.217241	22234.26008
-440.935339	346.237755	-681.070459	319.55214	-0.066715	-0.217241	22239.60082
-491.29088	287.489624	-731.426	214.263283	-0.066715	0.545722	22221.28971
-524.098277	196.697058	-746.685255	115.078127	1.459211	0.545722	22227.39341
-575.216781	128.030412	-718.455634	46.411481	-0.066715	2.071647	22225.86749
-594.290849	58.600803	-697.85564	-51.24775	-0.066715	1.308684	22212.89712
-601.157514	-2.436216	-671.914907	-164.166235	0.696248	-0.217241	22219.76379
-586.661222	-84.836192	-626.137142	-264.114353	-0.829677	0.545722	22228.15638
-593.527886	-163.421354	-618.507515	-387.714317	0.696248	-0.217241	22219.00082
-563.009377	-241.243553	-567.389012	-475.455031	-0.829677	0.545722	22198.40083
-534.779756	-306.095385	-515.507546	-557.855007	-1.59264	1.308684	22204.50453
-465.350147	-369.421293	-462.100154	-673.825343	-0.829677	1.308684	22172.4601
-411.942755	-439.613864	-330.870563	-700.529039	-0.829677	-0.217241	22195.34898
-352.431662	-490.732368	-256.100215	-731.810511	-0.829677	2.071647	22209.08231
-260.876133	-544.902722	-194.300233	-818.788263	0.696248	2.071647	22213.66009
-208.994667	-595.258263	-47.811388	-811.921598	-0.829677	-0.217241	22192.29713
-122.779878	-617.384182	59.003395	-793.610493	-0.066715	-0.980204	22199.92676
-35.802126	-621.961958	183.366321	-784.45494	-0.066715	1.308684	22199.92676
52.701552	-621.961958	266.52926	-759.27717	-0.066715	-0.217241	22177.03787
125.945974	-610.517517	374.107006	-732.573474	-0.066715	0.545722	22219.00082
218.264466	-597.547151	445.06254	-673.06238	0.696248	1.308684	22254.86007
277.775559	-557.873089	542.721771	-633.388318	0.696248	1.308684	22230.44527
336.52369	-522.01384	575.529168	-554.803156	-0.066715	0.545722	22229.6823
398.323672	-463.265709	627.410634	-454.092075	-0.066715	0.545722	22241.12674
454.782914	-399.176839	693.02543	-377.795801	0.696248	-0.217241	22219.76379
514.294008	-322.117603	673.188399	-356.432844	-0.066715	0.545722	22216.71194
534.894001	-260.317621	717.440237	-223.677328	-0.066715	0.545722	22229.6823
549.390293	-199.280602	725.832827	-102.366253	-0.066715	-0.980204	22225.10453
558.545846	-103.91026	741.855045	30.389263	-0.066715	0.545722	22219.76379
553.205107	-6.25103	736.514306	147.885525	-0.829677	0.545722	22228.15638
520.397709	54.785989	678.529138	212.737357	-0.066715	-0.217241	22206.79342
523.44956	136.423002	634.277299	315.737327	-0.829677	-0.980204	22199.92676
502.086604	205.089648	532.040292	369.907681	-0.066715	2.071647	22212.89712
485.301424	289.778512	515.255112	492.744682	-0.829677	-0.980204	22219.00082
451.731063	346.237755	377.921819	505.715048	-0.066715	-0.217241	22210.60823
400.61256	413.378476	326.040353	614.055757	0.696248	-0.217241	22190.7712
355.597758	480.519196	227.61816	690.352031	-0.066715	-0.980204	22218.23786
295.323702	503.408078	155.1367	749.863124	-0.066715	0.545722	22200.68972
220.553354	564.445097	110.121899	778.855708	0.696248	1.308684	22210.60823
171.723739	583.519166	27.721923	797.929776	0.696248	-0.217241	22210.60823
113.738571	594.200644	-62.30768	817.003845	1.459211	-0.217241	22216.71194
29.049707	585.808054	-136.315065	814.714957	0.696248	0.545722	22207.55638
-22.831759	571.311762	-261.440954	765.122379	-0.066715	-0.980204	75.533311
-91.498406	563.682135	-345.366855	746.811273	0.696248	0.545722	12.970367
-163.979866	540.793253	-403.352023	713.240913	1.459211	-0.217241	11.444441
-228.068735	512.563631	-472.01867	644.574266	-0.066715	0.545722	21730.70467
-288.342792	469.837718	-535.344577	586.589098	-0.066715	-0.980204	22201.45268
-354.72055	436.267358	-599.433447	506.478011	-0.066715	0.545722	22210.60823
-408.890904	373.704413	-642.922323	405.76693	-0.066715	0.545722	22223.5786
-453.905706	315.719245	-692.514901	288.270668	-0.829677	-0.980204	22218.23786
-515.705687	238.660009	-697.092677	199.766991	-0.829677	1.308684	22196.11194
-557.668638	160.83781	-710.063043	79.981841	-0.066715	1.308684	22206.03046
-588.187147	93.697089	-698.618602	-16.914427	-0.829677	1.308684	22212.13416
-603.446402	15.87489	-683.359348	-103.129216	-0.066715	1.308684	22204.50453
-595.053812	-51.265831	-699.381565	-259.536577	-0.829677	0.545722	22215.18601
-576.742706	-137.480621	-660.470466	-385.425428	0.696248	-0.980204	22231.97119
-585.135296	-193.1769	-609.351962	-441.884671	-0.066715	2.071647	22215.18601
-520.283464	-281.680578	-558.996422	-561.669821	0.696248	2.83461	22221.28971
-497.394582	-341.954634	-439.211272	-624.232765	0.696248	-0.980204	22225.10453
-441.698302	-402.22869	-385.80388	-700.529039	-0.066715	-0.980204	22184.6675
-360.061289	-460.976821	-280.515023	-693.662374	0.696248	0.545722	22227.39341
-293.683531	-504.465697	-196.589122	-781.403089	1.459211	1.308684	22237.31193
-209.75763	-565.502716	-77.566935	-773.773462	0.696248	1.308684	22219.00082
-149.483574	-605.176778	4.070078	-825.654928	-0.066715	0.545722	22207.55638
-78.528039	-631.880474	143.692259	-799.714195	0.696248	0.545722	22215.18601
21.42008	-623.487884	218.462607	-790.558642	-0.829677	0.545722	22208.31935
94.664502	-602.124927	299.336657	-825.654928	-0.829677	0.545722	22173.98602
177.827441	-612.043443	390.129223	-731.047548	-0.066715	-0.217241	22226.63045
220.553354	-572.369381	461.084758	-675.351268	-0.066715	-0.217241	22197.63787
329.657025	-531.169393	509.15141	-626.521653	-0.829677	0.545722	22216.71194
376.197752	-499.887921	609.099529	-504.447615	0.696248	-0.217241	22226.63045
429.605144	-431.984237	677.003212	-417.469863	-1.59264	-1.743167	22208.31935
495.219939	-367.132404	700.655057	-372.455062	-0.829677	0.545722	22196.87491
524.975486	-283.969466	709.047647	-273.269906	-0.066715	-0.217241	22203.74157
547.101405	-228.273186	718.2032	-186.292154	-0.066715	1.308684	22219.76379
550.916219	-132.902844	720.492088	-37.51442	-0.066715	1.308684	22211.3712
561.597697	-55.843608	715.151349	82.270729	-0.066715	0.545722	22226.63045
537.18289	33.423033	667.847659	178.404034	-0.066715	-0.217241	22233.49712
537.945852	108.956344	608.336566	228.759575	-0.829677	1.308684	22217.4749
508.953268	192.119282	626.647672	357.700277	0.696248	1.308684	22224.34156
489.8792	266.126667	555.692137	471.381725	0.696248	-0.217241	22229.6823
460.886616	336.319239	471.766236	537.759483	0.696248	0.545722	22237.31193
439.523659	389.726631	381.736633	589.640949	-0.066715	-0.980204	22230.44527
397.560709	467.54883	333.669981	689.589068	-0.066715	-0.217241	22210.60823
315.160733	511.037706	241.351489	731.552018	-0.829677	0.545722	22222.81564
248.782975	536.978439	117.751526	759.018677	-0.829677	0.545722	22202.21564
182.405217	572.837688	50.610805	775.803857	1.459211	1.308684	22199.16379
115.264496	575.889538	-16.529916	820.818659	0.696248	1.308684	22214.42305
64.908956	590.38583	-118.766922	816.240882	-0.066715	0.545722	22203.74157
9.212676	569.785837	-202.692823	771.989043	-0.829677	-1.743167	1275.673696
-60.216933	572.074725	-303.403905	755.203863	-0.066715	0.545722	16.78518
-149.483574	544.608066	-378.937216	733.077944	-0.829677	-0.217241	13.733329
-219.676145	530.874737	-433.10757	673.56685	-0.066715	-0.217241	14207.12912
-272.320574	495.015488	-512.455695	601.08539	-0.829677	-0.217241	22167.11936
-327.253891	443.896985	-595.618633	522.500228	-1.59264	-0.217241	22190.00824
-382.950171	391.252556	-629.951956	459.174321	-0.066715	-0.217241	22207.55638
-447.039041	321.822947	-675.72972	303.529923	-0.066715	0.545722	22225.10453
-485.95014	245.526673	-781.018578	178.404034	-0.066715	-0.217241	22213.66009
-528.676054	196.697058	-780.255615	95.241096	-0.066715	-0.217241	22220.52675
-574.453818	128.030412	-717.692671	13.604083	0.696248	0.545722	22231.20823
-623.283433	47.156362	-660.470466	-81.766259	-0.829677	-0.217241	22206.79342
-592.764924	-12.354732	-658.181577	-197.736595	-0.066715	-0.980204	22235.02304
-600.394551	-87.888043	-622.322329	-266.403242	0.696248	0.545722	22250.2823
-575.979743	-192.413938	-607.826037	-386.188391	-0.829677	0.545722	22237.31193
-546.987159	-253.450957	-544.50013	-484.610584	1.459211	0.545722	22226.63045
-509.601985	-319.828715	-478.122371	-565.484634	0.696248	-0.217241	22228.15638
-466.113109	-389.258324	-388.092768	-636.440169	0.696248	0.545722	22223.5786
-405.839053	-436.562013	-302.640942	-705.106815	0.696248	-0.217241	22177.80084
-348.616848	-505.22866	-221.766892	-736.388287	1.459211	2.071647	22210.60823
-265.45391	-538.036057	-130.211363	-806.580859	-0.066715	-0.217241	22215.94897
-186.868748	-577.71012	-57.729903	-815.736412	-0.066715	-0.980204	22190.7712
-102.179884	-625.776772	93.336718	-784.45494	-0.066715	-0.980204	22214.42305
-27.409536	-625.776772	189.470023	-760.040132	-1.59264	2.071647	22193.82305
54.227477	-626.539735	268.055185	-773.010499	-0.066715	0.545722	22175.51195
137.390416	-608.991592	371.818117	-714.262368	-0.066715	-0.980204	22196.11194
215.975577	-588.391598	447.351428	-676.114231	-0.829677	1.308684	22219.00082
287.694075	-562.450865	519.069926	-637.203132	0.696248	2.071647	22215.94897
360.175535	-497.599032	590.788423	-573.114262	0.696248	-0.217241	22222.81564
409.768113	-454.110156	593.077311	-482.321696	-0.829677	-0.217241	22230.44527
476.145871	-394.599063	677.766175	-429.677267	-0.829677	0.545722	22224.34156
515.05697	-334.325007	722.018014	-323.625447	-0.066715	-0.217241	22210.60823
547.864368	-250.399106	727.358753	-226.729179	1.459211	-0.217241	22229.6823
566.938436	-155.028763	744.906896	-90.921812	0.696248	-0.217241	22248.75637
573.042138	-87.888043	734.225417	55.567033	1.459211	0.545722	22238.07489
557.019921	-0.910291	703.706908	135.678121	-0.066715	1.308684	22241.88971
534.894001	79.96376	693.02543	248.596606	-0.066715	0.545722	22243.41563
524.975486	160.074847	628.173597	327.181768	-0.066715	-0.217241	22221.28971
503.612529	233.31927	569.425466	392.796563	-0.066715	1.308684	22223.5786
466.227355	308.852581	515.255112	503.42616	-0.066715	0.545722	22221.28971
440.286622	359.971084	407.677366	576.670583	-0.066715	0.545722	22212.13416
406.716262	440.845134	332.144055	620.159459	-0.066715	1.308684	22215.18601
337.286653	475.94142	266.52926	684.248329	-0.066715	-0.217241	22202.97861
277.012596	521.719184	153.610775	741.470534	-0.829677	-0.217241	22185.43046
231.234832	564.445097	81.129315	777.329783	-0.829677	1.308684	22192.29713
135.86449	577.415464	-1.270661	768.937192	-0.066715	1.308684	22183.90454
98.479316	591.148793	-55.441015	804.033478	-0.829677	-0.980204	22190.7712
34.390446	568.259911	-147.759506	789.537186	-0.066715	0.545722	22187.71935
-40.379902	578.178427	-301.115016	769.700155	-0.066715	2.071647	27.466659
-91.498406	559.104358	-353.759445	746.811273	0.696248	0.545722	12.207404
-167.794679	538.504364	-411.744613	677.381664	0.696248	0.545722	12.207404
-246.379841	503.408078	-509.403844	593.455763	1.459211	2.83461	22048.09717
-319.624264	470.600681	-562.048273	496.559495	-0.066715	0.545722	22208.31935
-353.957587	433.215507	-599.433447	489.692831	1.459211	-0.217241	22225.10453
-412.705718	366.837749	-637.581583	382.878048	0.696248	-0.217241	22244.17859
-456.194594	285.963698	-704.722304	276.063264	-0.066715	-0.980204	22241.12674
-521.809389	237.134083	-713.877857	160.092928	0.696248	1.308684	22221.28971
-548.513085	154.734108	-725.322298	39.544816	0.696248	0.545722	22235.02304
-591.238998	92.934126	-672.677869	-13.099613	-0.066715	-0.217241	22230.44527
-600.394551	8.245262	-685.648236	-123.72921	-0.829677	-0.980204	22209.84527
-600.394551	-60.421384	-624.611217	-236.647695	-0.829677	0.545722	22220.52675
-584.372334	-141.295434	-597.144558	-334.306925	-0.066715	-0.217241	22230.44527
-540.883458	-209.962081	-578.07049	-422.810603	-0.829677	0.545722	22212.89712
-521.046426	-280.917615	-536.107539	-524.284647	-0.066715	0.545722	22209.84527
-482.135327	-370.184255	-452.181638	-637.203132	-0.066715	1.308684	22205.2675
-419.572382	-422.065721	-343.077967	-678.403119	-0.829677	-0.217241	22194.58602
-394.394612	-486.917554	-278.226134	-705.869778	-0.066715	1.308684	22186.19343
-305.890935	-535.747169	-150.811357	-779.877163	-0.829677	-0.980204	22202.21564
-219.676145	-562.450865	-92.063227	-792.084567	-0.829677	-0.217241	22206.03046
-131.172468	-599.836039	2.544153	-788.269754	-0.066715	1.308684	22184.6675
-54.113231	-640.273064	160.477439	-771.484573	-0.829677	0.545722	22212.89712
26.760819	-647.139729	179.551508	-785.980865	-0.066715	-1.743167	22204.50453
98.479316	-636.45825	278.736664	-760.803095	-0.066715	-0.217241	22190.7712
179.353366	-589.154561	439.721801	-715.025331	0.696248	1.308684	22227.39341
276.249634	-574.658269	487.025491	-657.803126	1.459211	0.545722	22254.09711
329.657025	-528.880505	580.869907	-572.351299	0.696248	0.545722	22236.54897
392.982932	-480.813852	633.514336	-499.106876	-0.066715	0.545722	22238.83786
443.338473	-424.35461	687.684691	-406.025422	0.696248	-0.217241	22244.17859
479.960684	-350.347224	711.336535	-338.121739	0.696248	0.545722	22223.5786
537.18289	-284.732429	703.706908	-270.981018	-0.829677	-2.506129	22216.71194
545.57548	-200.043565	741.092082	-119.914396	0.696248	-0.217241	22230.44527
559.308809	-120.69544	746.432821	-3.94406	-0.066715	0.545722	22214.42305
562.36066	-38.295465	736.514306	124.23368	-0.066715	-0.217241	22215.18601
544.812517	37.237846	696.077281	192.137363	-0.066715	-0.980204	22231.97119
514.294008	118.111896	637.32915	298.952147	-0.066715	0.545722	22199.16379
507.427343	200.511872	615.203231	382.115085	-0.066715	1.308684	22201.45268
482.249573	265.363705	548.06251	475.959501	-0.066715	-0.980204	22206.03046
450.205138	348.526643	451.166242	540.048371	-0.829677	-0.217241	22206.79342
406.716262	418.719215	364.951453	618.633533	-0.066715	-0.980204	22204.50453
367.805162	465.259942	308.49221	685.011291	1.459211	1.308684	22216.71194
302.190367	517.141408	207.781129	736.892758	-0.066715	2.071647	22212.13416
232.760758	560.630284	101.729309	755.966826	-0.066715	0.545722	22199.16379
190.034844	574.363613	14.751557	788.011261	1.459211	2.071647	22200.68972
135.101527	577.415464	-60.018792	783.433484	0.696248	0.545722	22196.11194
69.486732	591.148793	-149.285432	784.196447	0.696248	2.071647	22211.3712
-0.70584	583.519166	-241.603923	788.774224	2.222174	2.071647	270.851772
-69.372486	581.230278	-340.789079	749.863124	1.459211	-0.217241	16.78518
-144.142834	544.608066	-379.700178	741.470534	-0.066715	-0.980204	11.444441
-212.809481	514.089557	-446.077936	668.989074	-0.066715	1.308684	20754.87533
-275.372425	488.148824	-536.870502	607.189092	0.696248	1.308684	22209.08231
-342.513146	453.052538	-623.085291	520.974303	-0.066715	0.545722	22201.45268
-388.29091	387.437742	-649.788987	440.863216	0.696248	0.545722	22217.4749
-437.120525	318.008133	-669.626018	318.026215	-0.066715	1.308684	22226.63045
-488.239029	250.867413	-747.448218	182.981811	-0.066715	1.308684	22215.94897
-543.935309	179.148915	-741.344516	109.737388	-0.066715	0.545722	22219.76379
-567.587153	101.326716	-702.433416	39.544816	-0.066715	-0.217241	22207.55638
-601.157514	39.526734	-687.937124	-139.751427	-0.066715	2.071647	22208.31935
-595.816775	-24.562135	-698.618602	-216.810664	0.696248	0.545722	22205.2675
-584.372334	-106.199148	-655.892689	-315.995819	0.696248	0.545722	22216.71194
-583.609371	-181.732459	-600.959372	-396.106907	-0.829677	0.545722	22224.34156
-544.698271	-258.791696	-550.603831	-531.914274	1.459211	1.308684	22193.82305
-498.157544	-321.35464	-502.537179	-618.129063	-0.066715	0.545722	22218.23786
-452.37978	-384.680547	-392.670545	-659.329051	-0.066715	-0.217241	22225.86749
-396.6835	-449.53238	-320.952048	-697.477188	1.459211	2.071647	22192.29713
-337.93537	-498.361995	-255.337252	-811.158636	-0.066715	0.545722	22199.92676
-257.824282	-551.769387	-166.070612	-809.63271	-0.066715	1.308684	22231.97119
-160.928015	-585.339747	-21.870655	-797.425306	0.696248	2.071647	22216.71194
-76.239151	-624.250847	110.121899	-778.351238	1.459211	-0.217241	22212.89712
3.871937	-625.013809	222.277421	-780.640126	-0.066715	1.308684	22219.00082
63.38303	-637.984176	280.262589	-791.321605	-0.066715	0.545722	22193.82305
149.597819	-616.621219	381.736633	-720.36607	-0.829677	-2.506129	22215.94897
227.420019	-575.421231	471.003273	-656.2772	1.459211	2.071647	22231.97119
286.168149	-550.243461	536.618069	-603.632771	-0.829677	-0.217241	22217.4749
351.782945	-505.22866	612.15138	-525.810572	-0.829677	0.545722	22220.52675
435.708846	-451.058305	632.751373	-462.484665	0.696248	1.308684	22231.97119
467.753281	-386.206473	691.499504	-355.669882	-0.066715	-0.217241	22202.97861
502.086604	-311.436125	661.743957	-308.366192	-0.829677	-0.980204	22199.92676
541.760666	-232.088	673.188399	-203.077334	-0.829677	2.071647	22208.31935
550.916219	-171.050981	739.566157	-87.869961	-0.829677	-0.217241	22219.00082
559.308809	-74.917676	709.047647	45.648518	-0.066715	-0.980204	22206.79342
561.597697	9.008225	692.262467	146.359599	-0.066715	0.545722	22226.63045
535.656964	86.830424	655.640256	229.522537	0.696248	2.83461	22235.02304
529.553262	165.415586	626.647672	324.89288	-0.829677	0.545722	22209.08231
508.953268	247.815562	555.692137	431.707663	-0.829677	-0.980204	22205.2675
462.412541	327.926649	454.218093	480.537278	-0.829677	1.308684	22189.24528
434.18292	393.541444	392.418111	587.352061	1.459211	-0.217241	22218.23786
391.457007	466.785867	351.981086	678.90759	1.459211	1.308684	22241.88971
334.234802	496.541414	238.299639	736.129795	0.696248	0.545722	22225.86749
267.094081	528.585849	154.373737	770.463118	-0.066715	-0.980204	22205.2675
218.264466	572.074725	75.788576	780.381634	-0.066715	0.545722	22215.94897
137.390416	582.756203	10.17378	811.663106	-0.066715	0.545722	22215.94897
83.220061	590.38583	-86.722487	818.52977	-0.829677	-2.506129	22183.90454
22.946005	592.674719	-163.781724	796.403851	0.696248	0.545722	18219.55016
-39.616939	566.733986	-256.863178	788.011261	-0.829677	1.308684	20.599994
-118.202101	562.156209	-373.596476	758.255714	-0.066715	-0.980204	14.496292
-176.187269	539.267327	-422.426092	700.270546	0.696248	-0.217241	3656.880398
-255.535394	498.067339	-477.359409	623.974272	-0.829677	0.545722	22126.68233
-314.283525	463.734016	-583.411229	531.655781	-0.829677	0.545722	22194.58602
-375.320544	410.326625	-604.774186	477.485427	-0.066715	-0.980204	22196.11194
-437.120525	341.659978	-661.996391	363.803979	0.696248	1.308684	22213.66009
-471.453848	293.593326	-726.085261	234.863277	-0.829677	-0.980204	22222.81564
-516.46865	211.19335	-700.144528	152.463301	-0.829677	-0.217241	22211.3712
-561.483451	147.867443	-700.144528	71.589251	-0.066715	1.308684	22224.34156
-586.661222	83.01561	-691.751938	-54.299601	-0.066715	-0.217241	22223.5786
-579.031594	12.060076	-704.722304	-156.536607	0.696248	-1.743167	22211.3712
-595.053812	-85.599154	-668.863056	-274.795832	-0.066715	0.545722	22222.81564
-574.453818	-151.976913	-601.722335	-352.618031	0.696248	2.071647	22253.33415
-553.090861	-226.747261	-569.6779	-491.477249	1.459211	1.308684	22226.63045
-521.809389	-294.650944	-535.344577	-580.743889	1.459211	0.545722	22199.16379
-482.135327	-353.399075	-399.53721	-597.529069	-0.066715	-0.217241	22231.20823
-434.831637	-434.273125	-324.003899	-673.06238	-0.066715	-0.217241	22216.71194
-373.031655	-507.517548	-244.655774	-743.254952	-0.066715	2.071647	22201.45268
-286.816866	-538.79902	-185.907643	-786.743828	-0.066715	-0.980204	22213.66009
-205.179853	-561.687902	-43.233611	-792.84753	-0.066715	0.545722	22206.03046
-126.594691	-612.043443	46.795992	-799.714195	0.696248	1.308684	22205.2675
-43.431753	-631.117511	170.395955	-801.24012	1.459211	2.071647	22186.19343
31.338595	-641.036027	252.032968	-801.24012	-1.59264	-0.980204	22183.90454
114.501533	-610.517517	306.966285	-748.595691	-0.829677	0.545722	22196.87491
185.457068	-610.517517	393.181074	-698.240151	-0.066715	2.071647	22206.79342
270.145932	-557.873089	496.944006	-644.832759	-0.066715	-0.980204	22220.52675
335.760727	-515.910138	566.373615	-589.899442	-0.066715	-0.217241	22206.79342
402.138485	-468.606448	649.536554	-485.373547	1.459211	1.308684	22226.63045
443.338473	-413.673131	660.218032	-399.158758	0.696248	0.545722	22234.26008
483.775498	-335.087969	706.758759	-341.17359	-0.829677	-0.217241	22212.13416
531.842151	-264.895398	716.677275	-222.151403	0.696248	0.545722	22224.34156
559.308809	-194.702826	709.81061	-111.521806	0.696248	0.545722	22231.20823
559.308809	-106.199148	744.906896	24.285561	0.696248	1.308684	22232.73415
561.597697	-19.221396	699.129132	95.241096	1.459211	1.308684	22244.94156
537.18289	58.600803	630.462485	168.485519	0.696248	-0.980204	22245.70452
530.316225	137.948928	653.351367	313.448439	0.696248	0.545722	22224.34156
507.427343	215.008164	597.655088	392.0336	-0.066715	-0.217241	22231.20823
468.516243	277.571108	527.462516	490.455793	-0.066715	0.545722	22226.63045
440.286622	356.919233	425.225509	546.152073	-0.066715	-0.217241	22194.58602
421.212554	419.482177	376.395894	630.840937	0.696248	0.545722	22210.60823
362.464423	473.652532	294.758881	707.900174	-0.066715	-0.217241	22225.86749
289.22	519.430296	187.944098	723.159428	-0.066715	2.071647	22194.58602
238.86446	551.474731	97.151532	775.803857	-0.066715	1.308684	22203.74157
154.938558	572.837688	39.166364	765.885342	-0.829677	-0.217241	22192.29713
111.449682	581.99324	-56.966941	815.477919	-0.829677	-0.217241	22194.58602
34.390446	588.096942	-150.811357	746.811273	0.696248	1.308684	22170.17121
-25.88361	582.756203	-290.433538	734.603869	-0.066715	1.308684	75.533311
-80.053964	562.156209	-328.581675	768.937192	-0.829677	-1.743167	12.970367
-149.483574	553.763619	-408.692762	714.003875	-0.829677	-0.217241	11.444441
-236.461326	519.430296	-472.781632	672.040925	-0.066715	1.308684	21295.05295
-279.187239	490.437712	-552.129757	563.700216	-0.066715	-0.217241	22207.55638
-350.905736	446.185873	-615.455664	508.766899	-0.066715	-0.217241	22203.74157
-409.653867	371.415525	-671.914907	417.211371	-0.829677	-0.217241	22216.71194
-450.090892	322.58591	-726.085261	254.700308	0.696248	-0.217241	22249.51933
-498.920507	266.88963	-744.396367	160.855891	0.696248	0.545722	22227.39341
-534.779756	163.126698	-716.166745	69.300363	-0.066715	-0.980204	22231.97119
-569.876042	102.089679	-680.307497	-5.469985	0.696248	-1.743167	22238.83786
-595.816775	26.556368	-678.018609	-91.684775	-0.829677	1.308684	22224.34156
-589.713073	-41.347316	-673.440832	-218.336589	0.696248	2.071647	22217.4749
-587.424185	-110.776925	-635.292695	-310.65508	0.696248	0.545722	22226.63045
-561.483451	-200.043565	-607.063074	-395.343944	0.696248	0.545722	22205.2675
-530.964942	-283.206503	-533.818651	-493.766137	-0.066715	-0.217241	22210.60823
-499.68347	-342.717597	-460.574228	-583.79574	-0.066715	0.545722	22207.55638
-445.513115	-402.22869	-369.781663	-661.617939	-1.59264	-0.217241	22196.11194
-389.816836	-460.213858	-290.433538	-726.469772	-0.066715	2.071647	22173.98602
-336.409444	-510.569399	-234.737258	-817.262338	-0.066715	0.545722	22173.98602
-239.513176	-557.873089	-101.218779	-798.188269	-0.066715	-0.217241	22207.55638
-163.216903	-596.784188	-4.322512	-807.343822	-0.829677	-0.217241	22193.06009
-86.157666	-621.198996	123.092265	-766.143834	0.696248	-0.217241	22212.13416
1.583048	-618.910107	208.544092	-789.032716	-0.066715	-0.217241	22210.60823
80.931173	-619.67307	281.788515	-765.380871	0.696248	1.308684	22197.63787
166.383	-607.465666	399.284776	-700.529039	-0.066715	-0.217241	22222.05268
232.760758	-572.369381	476.344012	-676.114231	1.459211	0.545722	22230.44527
305.242218	-523.539765	528.988441	-624.232765	1.459211	-0.217241	22231.20823
380.012566	-480.813852	592.314348	-550.22538	0.696248	-0.217241	22242.65267
435.708846	-424.35461	627.410634	-462.484665	1.459211	-0.217241	22244.94156
477.671796	-374.762032	688.447653	-384.662466	-0.066715	-0.980204	22225.10453
512.768082	-306.095385	706.758759	-270.981018	1.459211	-0.217241	22229.6823
541.760666	-222.169484	737.277268	-145.855129	0.696248	0.545722	22229.6823
550.153256	-152.739875	738.040231	-58.877377	0.696248	2.071647	22223.5786
550.916219	-81.021378	733.462455	77.692953	-0.066715	-0.980204	22214.42305
544.812517	12.823039	726.59579	176.878109	-0.066715	-0.980204	22228.15638
534.894001	79.96376	662.50692	263.092898	-0.066715	1.308684	22228.15638
523.44956	186.01558	627.410634	357.700277	-0.829677	-0.980204	22217.4749
478.434759	253.156301	539.66992	453.833582	-0.829677	-0.217241	22203.74157
454.782914	328.689612	435.144025	456.885433	-0.829677	-0.217241	22202.21564
418.160703	369.126637	380.210708	537.759483	-0.066715	-0.980204	22171.69713
381.538491	431.689581	313.069987	629.315012	-0.829677	-0.217241	22204.50453
325.842212	500.356228	208.544092	720.107577	0.696248	2.071647	22220.52675
261.753342	549.185843	116.988563	754.4409	-0.066715	0.545722	22193.82305
201.479285	568.259911	52.136731	791.063112	-0.829677	-0.217241	22206.79342
142.731155	575.126576	-11.952139	813.951994	1.459211	2.071647	22215.18601
69.486732	595.72657	-108.085444	823.107547	-0.066715	0.545722	22178.5638
13.027489	596.489532	-200.403935	791.826075	0.696248	1.308684	3313.547166
-49.535455	575.889538	-278.989097	786.485335	0.696248	2.071647	18.311106
-122.016915	550.711768	-359.863147	745.285348	-0.066715	1.308684	13.733329
-192.97245	542.319178	-480.41126	663.648335	-0.066715	-0.217241	14235.35875
-252.483543	508.748818	-521.611247	594.981688	-0.066715	-0.217241	22193.82305
-322.676115	469.837718	-576.544565	536.233558	1.459211	0.545722	22217.4749
-393.631649	399.645146	-629.188993	473.670613	-0.829677	-0.980204	22207.55638
-437.120525	347.000717	-655.892689	340.152134	-0.066715	0.545722	22222.05268
-508.839023	266.88963	-701.670453	244.018829	0.696248	0.545722	22227.39341
-536.305681	211.19335	-703.959342	144.833674	-0.066715	0.545722	22215.94897
-566.061228	135.660039	-710.826006	67.774437	-0.829677	1.308684	22225.86749
-601.157514	60.126728	-684.885273	-74.136632	-0.066715	0.545722	22209.08231
-586.661222	-24.562135	-694.803789	-178.662527	-0.066715	-0.980204	22196.87491
-588.95011	-92.465819	-670.388981	-316.758782	-0.066715	1.308684	22203.74157
-581.320483	-165.710242	-599.433447	-386.188391	-1.59264	1.308684	22221.28971
-546.987159	-238.191702	-588.751968	-473.929106	-0.829677	-0.980204	22200.68972
-518.757538	-306.858348	-536.870502	-609.736473	0.696248	-0.217241	22214.42305
-457.720519	-373.999069	-391.144619	-613.551287	1.459211	0.545722	22217.4749
-412.705718	-433.510162	-333.159451	-703.58089	-0.829677	-0.217241	22206.03046
-350.142773	-494.547181	-252.285401	-749.358654	-0.829677	0.545722	22201.45268
-272.320574	-545.665685	-159.203947	-789.032716	-0.829677	-0.980204	22195.34898
-194.498375	-567.791604	-59.255829	-834.047518	1.459211	0.545722	22208.31935
-96.076182	-610.517517	89.521905	-794.373455	2.222174	2.071647	22222.81564
-28.172498	-614.332331	113.17375	-862.277139	0.696248	2.071647	22203.74157
41.257111	-636.45825	192.521874	-807.343822	-0.066715	-0.980204	22202.21564
117.553384	-609.754555	355.032937	-734.862362	0.696248	-0.980204	22228.15638
212.160764	-611.28048	459.558832	-679.166082	0.696248	1.308684	22231.20823
273.960745	-547.954573	510.677336	-628.047579	-0.066715	-0.217241	22222.05268
341.101466	-523.539765	570.188429	-539.543901	0.696248	-0.217241	22217.4749
416.634777	-473.184225	664.032846	-454.855038	-0.829677	0.545722	22228.15638
470.042169	-399.176839	697.603206	-384.662466	0.696248	1.308684	22228.15638
506.66438	-336.613895	694.551355	-305.314341	0.696248	1.308684	22220.52675
531.079188	-271.762062	708.284684	-210.706962	-0.066715	1.308684	22205.2675
547.101405	-187.073198	713.625424	-114.573657	-0.066715	0.545722	22215.18601
560.071772	-110.013962	717.440237	25.048524	-0.066715	-1.743167	22196.11194
543.286592	-12.354732	667.847659	117.367015	-0.066715	0.545722	22212.89712
542.523629	67.756356	657.929144	209.685506	0.696248	1.308684	22229.6823
528.7903	153.971145	652.588405	325.655842	-0.066715	1.308684	22217.4749
500.560678	217.297052	592.314348	414.922483	0.696248	-0.217241	22188.48232
480.723647	283.67481	506.099559	496.559495	0.696248	1.308684	22228.91934
433.419957	372.178488	454.981056	581.248359	-0.829677	-0.980204	22201.45268
409.00515	435.504395	373.344043	639.233527	-0.829677	0.545722	22196.87491
354.834796	486.622898	286.366291	703.322397	0.696248	-0.217241	22227.39341
289.22	529.348812	165.055216	736.129795	0.696248	0.545722	22215.18601
244.205199	570.548799	58.240433	765.885342	1.459211	1.308684	22196.11194
167.908925	574.363613	7.121929	743.759422	1.459211	2.071647	22221.28971
106.871906	585.808054	-70.70027	778.855708	0.696248	1.308684	22223.5786
23.708968	586.571017	-172.937277	744.522385	-0.066715	2.071647	22193.06009
-15.965095	574.363613	-224.05578	797.929776	0.696248	0.545722	35.096286
-108.283586	556.81547	-343.077967	769.700155	-0.066715	-0.980204	12.207404
-160.165052	537.741402	-390.381657	721.633503	-0.829677	0.545722	12.207404
-245.616878	508.748818	-475.07052	648.38908	-0.829677	0.545722	21903.89721
-305.127972	476.704383	-552.129757	558.359477	-1.59264	-0.217241	22191.53417
-367.690916	436.267358	-624.611217	473.670613	-0.829677	-0.217241	22186.95639
-437.120525	381.334041	-671.914907	353.122501	-0.066715	-0.217241	22197.63787
-464.587184	299.697028	-748.21118	207.396618	-0.066715	-0.980204	22213.66009
-510.364948	244.000748	-761.181547	119.655903	-0.066715	1.308684	22201.45268
-537.068644	161.600772	-713.877857	21.23371	-0.829677	-0.217241	22219.76379
-587.424185	107.430418	-700.144528	-6.995911	-0.066715	-1.743167	22226.63045
-604.209365	25.030442	-690.226012	-103.129216	1.459211	1.308684	22220.52675
-608.787141	-53.554719	-673.440832	-233.595844	-0.066715	2.071647	22220.52675
-586.661222	-116.880627	-644.448248	-336.595813	0.696248	0.545722	22228.91934
-546.987159	-197.754677	-554.418645	-434.255044	0.696248	0.545722	22229.6823
-527.150128	-284.732429	-520.848285	-534.966125	1.459211	-0.217241	22236.54897
-477.55755	-349.584261	-453.707564	-608.210548	-0.829677	-0.217241	22210.60823
-423.387196	-412.910169	-352.996483	-665.432753	-0.066715	0.545722	22207.55638
-365.402028	-464.028672	-285.855762	-763.091983	0.696248	2.071647	22210.60823
-305.127972	-526.591616	-195.063196	-804.291971	-0.066715	-1.743167	22213.66009
-228.068735	-563.97679	-75.278046	-781.403089	-0.066715	2.071647	22209.84527
-141.090983	-606.702704	20.092296	-814.973449	0.696248	2.071647	22204.50453
-64.031747	-625.013809	146.74411	-760.803095	0.696248	-0.217241	22213.66009
-9.861393	-634.169362	223.803347	-789.795679	-0.066715	-0.217241	22191.53417
103.057092	-631.117511	326.040353	-766.906797	-0.066715	0.545722	22215.18601
172.486701	-607.465666	414.544031	-688.321635	0.696248	1.308684	22206.03046
250.308901	-576.184194	466.425497	-673.825343	-0.066715	-0.217241	22212.89712
301.427404	-545.665685	499.995857	-645.595722	-0.066715	-0.217241	22196.87491
357.123684	-499.887921	582.395833	-562.432783	-0.066715	-0.217241	22211.3712
444.101436	-428.932386	652.588405	-445.699485	-0.066715	1.308684	22231.20823
489.116237	-370.184255	689.973579	-383.899503	1.459211	0.545722	22216.71194
535.656964	-301.517609	690.736541	-297.684714	-0.066715	-0.217241	22221.28971
563.123623	-205.384304	755.588374	-133.647725	-0.066715	0.545722	22231.20823
569.227325	-140.532471	754.825411	-36.751458	-0.066715	1.308684	22222.81564
552.442144	-44.399167	724.306902	96.004059	-0.066715	-0.217241	22220.52675
562.36066	36.474884	689.973579	171.537369	1.459211	-0.980204	22251.04526
550.916219	115.060045	660.980995	284.455855	0.696248	-0.217241	22242.65267
525.738449	180.674841	625.121746	360.752128	0.696248	0.545722	22231.20823
489.116237	272.993332	519.832888	395.085451	1.459211	-0.980204	22225.10453
466.990318	340.897016	450.403279	462.989135	-0.066715	0.545722	22229.6823
409.768113	401.934034	378.684782	616.344645	-0.066715	-0.217241	22187.71935
379.249603	451.526612	316.8848	669.752037	-0.829677	-0.217241	22158.72677
309.819994	505.696967	203.966315	737.65572	-0.066715	2.071647	22224.34156
235.049646	546.133992	104.78116	751.38905	-0.066715	-0.980204	22203.74157
193.086695	569.022874	47.558954	775.803857	-0.829677	-0.217241	22193.82305
112.975608	588.096942	-23.39658	822.344584	-0.829677	-0.217241	22202.97861
71.012657	584.282129	-165.307649	789.537186	-0.829677	1.308684	22161.77862
0.057123	568.259911	-242.366886	754.4409	-0.829677	0.545722	660.72573
-68.609523	556.81547	-294.248352	765.122379	-0.066715	-0.217241	17.548143
-139.565058	535.452513	-369.781663	738.418683	-0.066715	1.308684	10.681478
-202.890965	528.585849	-488.80385	593.455763	0.696248	-0.217241	16946.92831
-276.135388	499.593265	-508.640881	602.611316	0.696248	0.545722	22194.58602
-331.068705	462.208091	-571.203825	527.840968	-0.829677	-0.217241	22206.03046
-386.764985	394.304407	-625.37418	463.752098	-0.066715	-0.217241	22211.3712
-448.564966	333.267388	-662.759354	318.026215	-0.829677	-0.217241	22220.52675
-491.29088	282.911848	-730.663037	230.2855	2.222174	1.308684	22241.88971
-520.283464	200.511872	-694.040826	156.278115	0.696248	-0.980204	22238.83786
-570.639004	131.845226	-707.774155	62.433698	-0.066715	0.545722	22239.60082
-602.683439	55.548952	-711.588969	-77.951446	0.696248	0.545722	22233.49712
-592.001961	-7.013992	-691.751938	-204.60326	0.696248	-0.980204	22228.15638
-597.3427	-97.806558	-623.848254	-301.499527	0.696248	2.071647	22227.39341
-579.794557	-175.628757	-587.226043	-392.292093	-0.066715	-0.217241	22202.21564
-549.276048	-251.162068	-546.789018	-473.929106	-0.066715	0.545722	22207.55638
-518.757538	-311.436125	-492.618663	-560.143895	1.459211	0.545722	22224.34156
-460.009407	-382.391659	-404.877949	-644.069796	-0.829677	0.545722	22209.84527
-413.46868	-462.502746	-289.670575	-699.003113	-0.066715	1.308684	22195.34898
-337.93537	-512.095324	-232.44837	-750.884579	-1.59264	-1.743167	22191.53417
-260.876133	-557.873089	-134.78914	-805.054934	-0.829677	0.545722	22190.7712
-176.187269	-585.339747	-60.781754	-831.75863	-0.829677	0.545722	22165.59343
-112.861362	-621.198996	53.662656	-836.336406	-0.066715	-0.217241	22191.53417
-34.2762	-627.302698	110.121899	-837.862331	0.696248	1.308684	22208.31935
58.042291	-612.043443	223.803347	-772.247536	-0.066715	1.308684	22203.74157
121.368198	-621.198996	326.040353	-711.97348	0.696248	0.545722	22223.5786
215.975577	-585.339747	438.195876	-661.617939	-0.066715	1.308684	22228.15638
278.538522	-545.665685	513.729187	-647.88461	-0.829677	0.545722	22224.34156
353.30887	-505.22866	590.02546	-531.151311	-0.066715	-0.980204	22219.00082
429.605144	-467.843486	648.773591	-456.380963	1.459211	1.308684	22250.2823
486.064386	-384.680547	685.395802	-376.269876	-0.066715	-0.980204	22244.94156
502.849567	-328.984267	692.262467	-328.966186	-0.066715	0.545722	22225.10453
543.286592	-245.058366	715.151349	-212.232887	-0.066715	1.308684	22236.54897
569.227325	-156.554689	741.855045	-79.477371	1.459211	1.308684	22238.07489
563.123623	-88.651005	697.603206	60.907773	-0.066715	-1.743167	22215.18601
540.997703	-7.776955	712.862461	161.618854	-0.066715	0.545722	22225.10453
543.286592	72.334132	676.240249	250.885494	0.696248	2.071647	22231.20823
518.871784	153.971145	647.247665	349.307687	-0.066715	-0.980204	22215.18601
490.642163	227.215568	567.899541	432.470625	0.696248	2.071647	22205.2675
467.753281	290.541475	503.047708	497.322458	-0.829677	1.308684	22202.21564
428.842181	363.022935	421.410695	573.618732	-1.59264	-0.980204	22191.53417
398.323672	439.319209	339.773683	647.626117	-0.066715	0.545722	22167.88232
339.575541	486.622898	246.692229	710.189062	0.696248	2.071647	22204.50453
288.457037	526.296961	145.218185	745.285348	-0.829677	-0.980204	22192.29713
207.582987	574.363613	62.055246	768.17423	0.696248	-0.217241	22192.29713
155.701521	580.467315	4.070078	778.092745	-0.829677	-0.217241	22214.42305
95.427465	589.622868	-114.189146	787.248298	-0.829677	-0.980204	22207.55638
33.627483	586.571017	-161.492836	797.166814	-0.066715	0.545722	22196.87491
-33.513238	576.652501	-256.863178	797.166814	-0.829677	1.308684	25.940733
-105.994698	566.733986	-333.922414	773.514969	0.696248	-0.217241	13.733329
-163.979866	533.163625	-400.300172	708.663136	0.696248	2.071647	11.444441
-233.409475	495.015488	-496.433477	620.922421	0.696248	0.545722	22116.76382
-302.076121	478.993271	-560.522347	549.203924	1.459211	-0.217241	22222.05268
-347.853885	427.111805	-613.929739	482.063203	0.696248	2.071647	22220.52675
-419.572382	366.074786	-643.685285	347.018799	0.696248	0.545722	22223.5786
-478.320513	305.037767	-793.988945	153.989227	-0.066715	0.545722	22223.5786
-525.624203	236.371121	-687.174161	152.463301	0.696248	-0.980204	22212.13416
-565.298265	144.052629	-725.322298	85.32258	0.696248	2.83461	22224.34156
-588.187147	80.726722	-693.277863	-17.677389	-0.066715	-0.217241	22231.97119
-596.579737	10.53415	-689.46305	-142.803278	-0.066715	-0.980204	22214.42305
-600.394551	-79.495452	-652.840838	-268.69213	-0.066715	2.83461	22201.45268
-595.816775	-126.799142	-622.322329	-377.795801	-1.59264	-0.217241	22212.13416
-561.483451	-209.962081	-604.774186	-487.662435	0.696248	-0.980204	22164.83047
-515.705687	-301.517609	-557.470496	-573.877224	-0.829677	-0.217241	22202.21564
-473.742737	-371.710181	-437.685346	-605.158697	0.696248	1.308684	22222.81564
-407.364979	-403.754616	-359.863147	-669.247567	-0.066715	-0.217241	22112.949
-363.876103	-478.524964	-315.611308	-757.751244	-0.066715	-0.217241	22201.45268
-292.157605	-529.643467	-174.463202	-805.054934	0.696248	-0.217241	22217.4749
-216.624294	-579.999008	-62.30768	-766.906797	-0.066715	0.545722	22209.84527
-144.142834	-618.910107	32.2997	-798.951232	-0.066715	1.308684	22185.43046
-35.802126	-623.487884	155.899663	-769.958648	0.696248	-0.217241	22223.5786
13.027489	-614.332331	223.040384	-798.188269	1.459211	-0.217241	22220.52675
112.212645	-624.250847	342.825533	-744.017915	-0.066715	-0.217241	22229.6823
191.56077	-608.228629	422.936621	-690.610523	-0.829677	-0.980204	22235.02304
250.308901	-558.636051	503.810671	-660.854976	-0.066715	-0.217241	22235.786
322.790361	-515.910138	557.218063	-603.632771	-0.829677	0.545722	22212.13416
388.405156	-476.999038	624.358783	-501.395764	-0.829677	-0.217241	22222.81564
444.101436	-416.724982	670.89951	-409.077273	0.696248	-0.217241	22231.20823
490.642163	-360.26574	671.662473	-366.35136	-0.066715	-0.217241	22213.66009
538.708815	-291.599093	749.484672	-239.699546	0.696248	-0.217241	22222.81564
526.501411	-211.488006	737.277268	-111.521806	-0.829677	-0.980204	22210.60823
555.493995	-122.221366	741.855045	-16.151464	-0.066715	1.308684	22195.34898
565.412511	-36.769539	693.02543	94.478133	-0.829677	1.308684	22202.21564
528.7903	42.578585	688.447653	195.189214	-0.066715	0.545722	22222.05268
520.397709	118.111896	649.536554	277.58919	-0.829677	-1.743167	22214.42305
524.975486	190.593356	573.24028	334.811395	0.696248	0.545722	22206.03046
470.042169	262.311854	471.003273	421.026184	0.696248	2.071647	22206.79342
460.886616	346.237755	452.692168	511.055787	-0.066715	0.545722	22222.81564
421.212554	400.408109	399.284776	601.848353	-0.066715	-0.217241	22212.13416
366.279237	460.682165	316.8848	687.30018	-0.066715	-0.980204	22201.45268
305.242218	516.378445	213.884831	740.707571	0.696248	1.308684	22229.6823
267.094081	560.630284	107.070048	788.011261	1.459211	1.308684	22219.76379
209.108913	571.311762	22.381184	791.826075	0.696248	-0.980204	22207.55638
108.397832	569.785837	-47.048425	818.52977	-0.066715	-0.217241	22212.13416
67.197844	588.859905	-144.707655	788.774224	0.696248	2.071647	22196.11194
-11.387318	576.652501	-203.455786	801.74459	0.696248	-0.217241	351.725822
-93.024331	569.785837	-337.737228	765.122379	0.696248	-0.980204	14.496292
-131.935431	539.267327	-381.989067	725.448316	-0.829677	1.308684	10.681478
-227.305773	522.482147	-469.729781	649.915006	-0.829677	0.545722	20429.09024
-279.187239	491.963637	-523.900136	601.848353	0.696248	-0.217241	22202.97861
-344.802034	447.711799	-582.648266	536.233558	-0.829677	0.545722	22206.79342
-408.890904	383.622929	-634.529733	415.685445	-0.829677	0.545722	22193.06009
-460.77237	317.245171	-725.322298	305.055848	-0.829677	-0.980204	22205.2675
-511.890874	259.260003	-746.685255	208.159581	-0.066715	0.545722	22204.50453
-541.64642	176.860027	-716.929708	119.655903	-0.829677	-0.217241	22206.03046
-574.453818	115.060045	-722.270447	22.759636	-0.829677	-0.980204	22224.34156
-606.498253	47.919325	-731.426	-123.72921	0.696248	1.308684	22225.10453
-604.972327	-23.03621	-729.137112	-243.514359	0.696248	1.308684	22219.76379
-593.527886	-106.199148	-667.33713	-314.469894	-0.066715	0.545722	22227.39341
-581.320483	-199.280602	-608.588999	-437.306895	0.696248	0.545722	22210.60823
-526.387166	-254.976882	-555.944571	-509.025392	-0.066715	0.545722	22202.21564
-492.053842	-319.065752	-456.759415	-563.958709	-0.066715	-0.980204	22241.88971
-437.120525	-397.650914	-375.885365	-639.49202	-0.066715	1.308684	22242.65267
-379.89832	-433.510162	-316.374271	-731.810511	1.459211	0.545722	22196.11194
-334.120556	-517.436063	-216.426153	-779.877163	1.459211	0.545722	22215.94897
-230.357624	-554.058275	-127.159512	-816.499375	-0.066715	-0.217241	22206.03046
-186.868748	-585.339747	-79.09286	-890.50676	-0.829677	0.545722	22088.5342
-102.179884	-615.858257	100.203383	-821.077151	-0.066715	-0.217241	22201.45268
-6.809542	-611.28048	151.321886	-821.077151	0.696248	2.071647	22217.4749
78.642285	-622.724921	265.766297	-769.958648	0.696248	1.308684	22216.71194
147.308931	-612.043443	396.232925	-695.1883	-0.066715	-0.217241	22223.5786
221.316317	-593.732337	470.240311	-676.877194	-1.59264	-0.980204	22207.55638
311.34592	-563.213828	557.981025	-624.995728	-3.118566	-0.217241	22198.40083
347.968131	-525.065691	603.758789	-544.88464	-0.066715	1.308684	22202.21564
412.057001	-445.717566	667.084697	-454.855038	-0.829677	0.545722	22219.76379
471.568094	-393.073137	631.225448	-396.106907	-0.066715	0.545722	22215.94897
499.797716	-316.013901	698.366169	-318.284708	-0.066715	-0.217241	22215.94897
548.627331	-223.69541	722.018014	-175.610676	-0.066715	0.545722	22228.91934
549.390293	-167.236167	737.277268	-56.588489	-0.066715	1.308684	22229.6823
559.308809	-74.917676	694.551355	-8.521836	-0.066715	-0.217241	22217.4749
555.493995	12.823039	679.2921	179.92996	-0.829677	-0.217241	22223.5786
544.812517	98.274865	694.551355	266.144749	0.696248	1.308684	22249.51933
521.160672	169.993362	625.884709	357.700277	1.459211	1.308684	22238.07489
518.871784	244.000748	551.877323	430.181737	1.459211	0.545722	22220.52675
462.412541	312.667394	474.818087	520.974303	0.696248	0.545722	22220.52675
433.419957	393.541444	425.988472	593.455763	0.696248	0.545722	22215.94897
392.21997	448.474761	350.455161	667.463148	0.696248	2.83461	22162.54158
339.575541	497.304377	226.092235	691.877956	-0.829677	1.308684	22196.11194
264.04223	537.741402	155.1367	759.018677	0.696248	-0.980204	22199.92676
207.582987	572.837688	72.736725	782.670522	-0.066715	-0.980204	22209.84527
148.071894	587.33398	-2.033624	775.040894	-0.066715	1.308684	22209.08231
88.5608	580.467315	-127.159512	777.329783	-0.829677	-0.217241	22206.03046
11.501564	572.837688	-171.411351	814.714957	-2.355603	-0.980204	8866.389966
-61.742859	564.445097	-270.596507	783.433484	-0.829677	1.308684	20.599994
-113.624325	547.659917	-378.174253	742.996459	-0.066715	0.545722	14.496292
-176.950232	518.667333	-438.448309	689.589068	-0.066715	0.545722	1760.917997
-259.350208	511.800669	-516.270508	614.81872	-0.066715	0.545722	22135.83789
-324.965003	474.415494	-555.181608	530.892819	-0.066715	0.545722	22215.18601
-366.927954	407.274774	-620.796403	456.885433	-0.066715	-0.980204	22209.08231
-447.039041	356.15627	-709.300081	291.322519	0.696248	1.308684	22222.81564
-489.764954	290.541475	-752.025994	197.478103	0.696248	-0.980204	22228.15638
-521.046426	218.060015	-713.877857	164.670705	-0.829677	-0.980204	22209.84527
-552.327899	147.10448	-697.092677	86.085543	-0.066715	0.545722	22242.65267
-588.187147	79.200797	-684.885273	-21.492203	1.459211	0.545722	22248.75637
-616.416769	12.823039	-705.485267	-174.08475	-0.066715	-0.980204	22225.10453
-585.898259	-85.599154	-625.37418	-251.90695	0.696248	2.071647	22233.49712
-595.053812	-160.369503	-597.144558	-385.425428	-0.066715	0.545722	22234.26008
-576.742706	-240.48059	-615.455664	-481.558733	-0.066715	-0.980204	22183.14158
-521.046426	-312.199087	-507.114955	-532.677237	0.696248	-0.217241	22204.50453
-469.927923	-369.421293	-415.559427	-631.862392	-0.829677	1.308684	22222.81564
-422.624233	-426.643498	-350.707594	-698.240151	-0.829677	-0.217241	22206.79342
-363.11314	-493.021256	-266.781693	-744.780878	0.696248	0.545722	22200.68972
-280.713164	-539.561983	-152.337283	-777.588275	-0.066715	0.545722	22198.40083
-201.36504	-574.658269	-49.337313	-805.054934	-0.829677	0.545722	22186.95639
-126.594691	-604.413815	41.455252	-798.188269	0.696248	1.308684	22167.11936
-47.246567	-628.828623	142.166334	-805.817897	-0.829677	1.308684	22191.53417
37.442297	-635.695288	256.610744	-776.06235	-0.829677	0.545722	22217.4749
123.657086	-621.198996	348.166273	-739.440138	1.459211	-0.217241	22216.71194
198.427435	-599.073076	419.88477	-695.951262	-0.066715	-0.217241	22228.91934
261.753342	-560.924939	509.15141	-682.217933	-0.066715	-0.217241	22229.6823
339.575541	-525.828654	591.551386	-623.469802	-0.066715	-0.980204	22213.66009
400.61256	-469.369411	638.855075	-480.795771	0.696248	-0.217241	22222.05268
472.331057	-406.806467	684.63284	-409.077273	-0.066715	0.545722	22248.75637
505.138455	-343.480559	714.388386	-307.603229	1.459211	2.071647	22235.786
540.234741	-256.502807	733.462455	-228.255105	1.459211	2.071647	22238.83786
557.019921	-183.258385	729.647641	-103.892179	1.459211	-0.217241	22241.88971
575.331027	-108.488037	743.38097	6.737418	0.696248	-0.217241	22227.39341
537.18289	-33.717688	739.566157	94.478133	-0.829677	1.308684	22222.81564
556.256958	55.548952	670.136548	196.71514	-0.829677	-0.217241	22226.63045
524.212523	140.237816	651.062479	305.818811	0.696248	0.545722	22222.81564
508.953268	214.245201	586.210647	397.37434	0.696248	0.545722	22215.18601
494.456976	287.489624	509.15141	415.685445	-0.066715	1.308684	22193.06009
451.731063	343.948866	431.329211	540.811334	-0.829677	-1.743167	22209.84527
398.323672	416.430326	384.025521	629.315012	-0.829677	1.308684	22191.53417
355.597758	462.208091	284.077403	695.69277	-0.829677	0.545722	22199.92676
308.294069	503.408078	193.284837	745.285348	-0.066715	-0.217241	22189.24528
226.657056	559.867321	83.418203	768.937192	-0.066715	-0.217241	22185.43046
174.012627	566.733986	14.751557	785.722373	-0.829677	-0.217241	22103.03049
118.316347	581.99324	-72.989158	790.300149	-0.829677	-0.217241	22190.00824
51.938589	584.282129	-174.463202	768.937192	0.696248	1.308684	22190.7712
-18.253983	573.60065	-238.552072	788.774224	0.696248	1.308684	52.644429
-109.046548	559.104358	-321.71501	784.196447	0.696248	-0.980204	12.970367
-164.742828	549.948805	-452.944601	657.544633	-0.066715	1.308684	13.733329
-214.335406	520.956221	-438.448309	672.040925	0.696248	0.545722	21102.78634
-276.898351	490.437712	-519.322359	588.877987	0.696248	0.545722	22222.81564
-325.727966	441.608097	-605.537149	511.81875	-0.066715	-0.980204	22219.00082
-394.394612	386.67478	-654.366764	398.137302	0.696248	-0.980204	22225.10453
-458.483482	330.215537	-713.114894	265.381786	-0.066715	0.545722	22232.73415
-504.261246	242.474822	-711.588969	202.818842	-0.066715	0.545722	22216.71194
-548.513085	170.756325	-711.588969	115.84109	-0.829677	0.545722	22216.71194
-576.742706	110.482269	-688.700087	13.604083	-0.829677	-2.506129	22225.86749
-604.209365	41.815623	-679.544534	-99.314402	-0.066715	0.545722	22223.5786
-590.476035	-38.295465	-678.781571	-207.655111	-0.066715	2.071647	22218.23786
-595.053812	-126.799142	-623.848254	-309.892118	-0.829677	-0.217241	22206.03046
-585.135296	-207.673192	-586.46308	-446.462447	-1.59264	-1.743167	22204.50453
-537.831607	-271.762062	-524.663098	-524.284647	0.696248	0.545722	22175.51195
-488.239029	-337.376858	-439.211272	-600.58092	-0.829677	-0.980204	22202.21564
-431.779786	-390.784249	-349.944632	-657.803126	-0.066715	0.545722	22167.88232
-391.342761	-455.636082	-286.618724	-723.417921	0.696248	-0.217241	22199.92676
-308.942786	-515.147175	-210.322451	-794.373455	0.696248	-0.980204	22202.21564
-254.009468	-558.636051	-110.374332	-781.403089	-0.829677	0.545722	22208.31935
-165.505791	-601.361965	14.751557	-813.447524	1.459211	3.597573	22186.19343
-70.135449	-644.850841	79.603389	-805.817897	0.696248	-0.217241	22183.90454
-2.231765	-615.095294	219.988533	-808.106785	1.459211	0.545722	22236.54897
80.931173	-615.095294	323.751465	-744.780878	1.459211	2.071647	22239.60082
167.908925	-600.599002	398.521813	-685.269784	0.696248	0.545722	22238.83786
242.679273	-570.080492	454.218093	-685.269784	0.696248	-0.217241	22239.60082
301.427404	-531.169393	544.247696	-579.217964	-0.066715	0.545722	22231.97119
374.671827	-505.991622	628.93656	-531.914274	-0.066715	-0.217241	22221.28971
423.501442	-444.191641	650.299516	-431.966155	0.696248	-0.217241	22225.10453
488.353275	-368.65833	701.41802	-332.781	-0.066715	1.308684	22228.15638
529.553262	-297.702795	730.410604	-277.08472	-0.066715	-0.980204	22219.76379
543.286592	-220.643559	731.173567	-155.010682	-0.829677	-0.217241	22226.63045
569.227325	-148.162099	730.410604	-56.588489	-0.829677	-0.217241	22230.44527
549.390293	-62.710272	705.995796	72.352214	-0.829677	0.545722	22195.34898
541.760666	12.060076	712.099498	170.774407	-0.829677	-0.980204	22206.03046
525.738449	97.511902	670.89951	264.618823	-0.829677	0.545722	22214.42305
505.138455	176.860027	628.93656	342.441023	-0.829677	0.545722	22200.68972
487.590312	248.578524	541.195845	420.263222	0.696248	-0.980204	22219.00082
464.70143	322.58591	489.314379	527.840968	-0.066715	-0.980204	22201.45268
431.131069	385.911817	401.573664	611.003906	-0.066715	1.308684	22202.97861
381.538491	456.867352	335.195906	668.989074	1.459211	2.071647	22207.55638
309.057031	488.911786	216.173719	706.374248	0.696248	2.071647	22199.92676
281.590373	543.845104	76.551538	726.974242	0.696248	-0.217241	22193.06009
212.160764	576.652501	69.684874	791.063112	0.696248	-1.743167	22225.86749
144.25708	579.704352	-26.448431	781.144596	-0.066715	1.308684	22226.63045
77.116359	597.252495	-108.085444	803.270516	-0.066715	1.308684	22196.11194
8.449713	579.704352	-181.329867	798.692739	-0.066715	-2.506129	3872.03589
-57.928045	572.837688	-277.463172	773.514969	-0.066715	0.545722	19.074068
-131.172468	552.237694	-357.574259	736.129795	-0.829677	0.545722	11.444441
-202.128002	532.400662	-449.89275	684.248329	-0.829677	-0.217241	12699.51476
-264.690947	500.356228	-501.011254	634.655751	-0.066715	-0.980204	22176.27491
-328.016854	462.208091	-568.151974	539.285409	-1.59264	-0.217241	22214.42305
-373.794618	409.563662	-652.840838	422.55211	-0.829677	0.545722	22209.84527
-435.5946	346.237755	-659.707503	345.492873	-0.829677	-0.217241	22199.16379
-502.735321	254.682226	-790.937094	157.041077	-0.829677	0.545722	22206.79342
-541.64642	204.326686	-697.85564	144.833674	-0.066715	0.545722	22195.34898
-563.009377	127.267449	-735.240814	65.485549	-0.066715	0.545722	22212.13416
-585.898259	68.519318	-681.070459	-78.714408	-0.066715	1.308684	22221.28971
-574.453818	-6.25103	-680.307497	-180.951415	0.696248	2.071647	22215.18601
-605.73529	-85.599154	-658.181577	-302.26249	0.696248	0.545722	22225.10453
-572.16493	-168.762093	-614.692701	-408.314311	-0.829677	1.308684	22224.34156
-534.016793	-244.295404	-591.803819	-508.262429	-0.066715	0.545722	22206.79342
-520.283464	-294.650944	-505.58903	-552.514268	-0.066715	1.308684	22181.61565
-472.979774	-360.26574	-392.670545	-612.025361	0.696248	0.545722	22228.15638
-399.735351	-447.243492	-335.44834	-745.54384	0.696248	-1.743167	22219.00082
-329.542779	-492.258293	-230.922445	-741.729027	0.696248	0.545722	22221.28971
-273.8465	-534.984206	-151.57432	-786.743828	0.696248	2.071647	22218.23786
-196.0243	-593.732337	-36.366947	-821.840114	-0.066715	2.071647	22030.54903
-101.416921	-607.465666	59.003395	-792.84753	-0.829677	-1.743167	22202.21564
-38.853977	-628.06566	139.114483	-802.766046	-0.066715	2.071647	22183.14158
47.360813	-623.487884	277.973701	-760.040132	-0.829677	-0.217241	22228.15638
136.627453	-625.776772	379.447745	-715.788294	-0.829677	-0.217241	22218.23786
202.242248	-595.258263	451.929205	-667.721641	-0.066715	0.545722	22227.39341
274.723708	-560.161977	492.36623	-657.803126	-0.829677	-0.217241	22228.15638
334.234802	-518.961989	577.818056	-567.01056	-1.59264	-1.743167	22192.29713
402.901448	-463.265709	612.914342	-490.714286	-1.59264	0.545722	22209.08231
460.886616	-407.569429	640.381001	-457.143926	-0.829677	0.545722	22215.94897
485.301424	-336.613895	708.284684	-342.699515	-0.066715	0.545722	22202.21564
[truncated: 28,725 more rows]
