# Supplementary material for: Dynamic analysis of slant cracked rotor system considering nonlinear oil film force
Source: PLoS One. 2024 Jan 25;19(1):e0294293. doi: 10.1371/journal.pone.0294293 (PMC10810477; doi:10.1371/journal.pone.0294293)
Supplement: S1 File — These data were measured by two eddy current sensors, model WT0150. (ZIP) [file pone.0294293.s001.zip › 2021.3.18 Test data for plain bearings/2021.3.18 (P=0.2Mpa, Z=10.4g)/1100.csv]

1024	30720	7	0	3
8	8	8	8	10	10	1
3	3	3	3	1	1	4
2	1	4	3	0	0	0
0	0	0	0	0.000017	0.000003	20742.50391
258.674917	479.925269	69.432937	606.183084	0.506574	2.226932	22243.41563
208.319376	512.732666	44.255167	647.383071	1.269537	-0.824919	22232.73415
160.252724	527.991921	-42.722585	653.486773	-0.256389	1.46397	22241.12674
97.689779	534.095623	-77.818871	674.84973	0.506574	0.701007	22238.83786
46.571276	512.732666	-132.752188	657.301587	-0.256389	-0.824919	22196.87491
14.526841	521.888219	-199.892909	657.301587	0.506574	1.46397	22215.18601
-28.962035	519.599331	-244.907711	665.694177	-0.256389	-0.061956	34.333323
-80.843501	504.340076	-331.1225	646.620109	1.269537	-0.061956	12.970367
-154.087924	490.606747	-398.263221	600.079382	-0.256389	0.701007	10.681478
-211.310129	464.666014	-417.337289	570.323835	-1.782314	-0.824919	7379.375591
-247.932341	447.880834	-494.396526	505.472002	-1.019351	-0.824919	22035.88977
-300.57677	427.28084	-494.396526	465.034977	-1.019351	0.701007	22184.6675
-344.828608	402.103069	-552.381694	409.338698	-0.256389	-0.824919	22202.21564
-386.791559	344.880864	-560.774284	329.990573	-0.256389	-0.061956	22187.71935
-430.280435	298.340137	-607.315011	239.96097	-0.256389	0.701007	22202.97861
-442.487839	242.643857	-651.566849	162.901734	0.506574	-0.824919	22206.79342
-490.554491	185.421652	-600.448346	113.309156	-0.256389	1.46397	22209.08231
-522.598926	128.96241	-598.922421	48.457323	-0.256389	-0.824919	22218.23786
-530.991516	80.895757	-557.722433	-36.231541	0.506574	-0.824919	22228.91934
-541.672994	38.169844	-597.396495	-109.475964	-0.256389	0.701007	22238.83786
-527.939665	-31.259765	-519.574296	-199.505566	0.506574	-0.061956	22239.60082
-527.939665	-80.852343	-501.26319	-263.594436	0.506574	-0.061956	22245.70452
-522.598926	-147.993064	-460.063203	-332.261083	0.506574	0.701007	22235.786
-475.295236	-217.422673	-447.092836	-397.875878	0.506574	0.701007	22228.91934
-448.591541	-277.696729	-379.952115	-463.490673	-0.256389	-0.061956	22229.6823
-452.406354	-308.978201	-367.744711	-542.838798	-1.019351	0.701007	22227.39341
-398.998963	-368.489295	-254.063264	-549.705463	-0.256389	-0.061956	22216.71194
-337.961944	-408.163357	-206.759574	-587.090637	0.506574	-0.061956	22151.8601
-315.073062	-434.10409	-151.826257	-619.898035	0.506574	2.226932	22230.44527
-244.88049	-494.378146	-68.663318	-648.890619	-0.256389	-1.587881	22216.71194
-183.080508	-518.792954	-0.759635	-690.853569	-1.019351	0.701007	22203.74157
-119.754601	-548.548501	70.958862	-670.253575	-0.256389	2.226932	22218.23786
-58.717582	-566.859606	155.647726	-642.786917	0.506574	-0.061956	22194.58602
20.630543	-559.992942	236.521776	-643.549879	-1.782314	0.701007	22209.08231
66.408307	-567.622569	289.929168	-631.342476	0.506574	-1.587881	22222.05268
145.756432	-565.333681	350.203224	-596.24619	0.506574	0.701007	22199.16379
202.215674	-544.733687	420.395796	-555.809165	-0.256389	0.701007	22213.66009
251.045289	-521.844805	485.247629	-532.920283	-1.019351	-0.824919	22219.76379
287.667501	-483.696668	511.951324	-511.557326	-0.256389	0.701007	22202.97861
322.763786	-454.704084	523.395765	-433.735127	0.506574	2.226932	22199.16379
411.267464	-389.089289	601.980927	-397.875878	0.506574	-0.824919	22235.786
450.178564	-360.096705	635.551288	-284.957393	0.506574	-0.061956	22237.31193
453.230414	-296.770798	556.203163	-313.949977	-0.256389	1.46397	22209.84527
499.771141	-252.518959	630.973511	-173.564833	0.506574	-0.824919	22222.05268
491.378551	-185.378238	616.477219	-107.950038	-0.256389	0.701007	22231.97119
501.297067	-142.652325	608.847592	-24.7871	-0.256389	0.701007	22215.94897
505.874843	-57.963461	603.506853	72.109168	-1.019351	-2.350844	22224.34156
510.45262	5.362446	591.299449	152.983218	-0.256389	1.46397	22231.97119
493.66744	61.821689	566.121679	204.864684	0.506574	0.701007	22219.00082
453.230414	129.725372	518.055026	255.220225	0.506574	0.701007	22226.63045
451.704489	180.843876	463.121709	330.753536	-0.256389	1.46397	22215.18601
424.23783	240.354969	398.269876	359.74612	-0.256389	-0.824919	22192.29713
426.526719	303.680876	305.188423	395.605368	-1.019351	-0.824919	22203.74157
399.06006	346.40679	285.351391	468.849791	-0.256389	0.701007	22218.23786
367.778588	396.76233	252.543994	551.249767	0.506574	0.701007	22203.74157
308.267494	431.095653	168.618093	583.294202	-0.256389	-0.824919	22206.79342
255.623066	465.428977	74.010713	612.286786	-0.256389	0.701007	22231.20823
219.000854	503.577113	28.232949	638.227519	0.506574	0.701007	22222.05268
165.593463	522.651182	-11.441113	613.049748	-0.256389	1.46397	22219.76379
121.341624	527.228958	-70.952207	645.094183	1.269537	-0.061956	22229.6823
86.245338	518.836368	-145.722555	671.034916	1.269537	-0.824919	22231.20823
38.178686	521.888219	-234.226232	585.58309	1.269537	0.701007	22239.60082
-19.806482	516.54748	-300.603991	603.131233	1.269537	-0.824919	78.585162
-86.947203	505.866002	-330.359537	632.123817	0.506574	0.701007	12.970367
-141.88052	502.814151	-405.892848	606.946046	1.269537	-0.061956	12.970367
-179.265694	467.717865	-405.892848	571.086798	0.506574	0.701007	10398.41914
-212.073092	445.591945	-444.803948	516.153481	-1.019351	0.701007	22149.57122
-279.213813	436.436393	-508.892818	478.768307	0.506574	-0.061956	22193.06009
-334.910093	394.473442	-549.329843	406.286847	-0.256389	-0.824919	22206.79342
-379.161931	354.79938	-552.381694	362.035008	-0.256389	0.701007	22221.28971
-414.258217	296.814212	-579.848352	266.664666	-0.256389	0.701007	22194.58602
-464.613758	246.458671	-656.144626	149.931367	-0.256389	-0.824919	22192.29713
-461.561907	189.236466	-667.589067	83.553609	-1.019351	2.226932	22209.08231
-536.332255	138.117962	-647.752036	-19.446361	-1.019351	-0.824919	22195.34898
-546.250771	80.132794	-585.189091	-33.17969	-0.256389	-0.824919	22209.84527
-547.013734	39.695769	-534.833551	-97.26856	0.506574	1.46397	22225.86749
-534.043367	-38.12643	-543.989104	-180.431498	0.506574	-0.061956	22219.76379
-545.487808	-74.748641	-526.440961	-252.912958	-0.256389	0.701007	22220.52675
-530.228553	-144.17825	-490.581712	-319.290716	-0.256389	-0.824919	22227.39341
-506.576709	-205.215269	-440.226171	-398.638841	1.269537	-0.061956	22220.52675
-468.428572	-245.652294	-409.707662	-477.986965	0.506574	0.701007	22218.23786
-432.569323	-309.741164	-331.885463	-519.186953	0.506574	2.989895	22250.2823
-391.369335	-365.437444	-261.692891	-548.179537	1.269537	-0.061956	22248.75637
-358.561938	-385.274475	-177.004027	-580.986935	1.269537	0.701007	22225.86749
-315.073062	-437.918904	-155.64107	-622.949885	0.506574	1.46397	22238.07489
-233.436049	-486.748519	-57.218877	-625.238774	0.506574	-0.061956	22238.83786
-207.495316	-511.163327	15.262583	-624.475811	-0.256389	0.701007	22214.42305
-122.043489	-539.392948	86.98108	-665.675799	-1.019351	0.701007	22222.05268
-44.22129	-566.096644	149.544024	-616.846184	0.506574	-0.824919	22231.20823
19.104617	-562.28183	236.521776	-630.579513	-0.256389	0.701007	22210.60823
78.615711	-569.911457	273.143988	-657.283209	0.506574	0.701007	22197.63787
125.9194	-564.570718	354.018038	-590.142488	-1.019351	-0.061956	22203.74157
192.297158	-566.096644	419.632833	-574.12027	-0.256389	1.46397	22192.29713
219.763817	-541.681836	458.543933	-542.075835	-1.019351	-0.061956	22177.03787
283.852687	-499.718886	469.988374	-533.683245	-1.782314	-0.824919	22211.3712
347.941557	-454.704084	560.017977	-419.238835	-0.256389	2.226932	22201.45268
389.141545	-411.978171	595.114263	-354.387002	-0.256389	-1.587881	22207.55638
436.445234	-366.200407	623.343884	-300.97961	0.506574	-0.061956	22225.10453
463.14893	-311.26709	614.951294	-262.831474	-1.019351	0.701007	22208.31935
488.3267	-250.230071	627.92166	-217.053709	0.506574	-0.061956	22195.34898
504.348918	-180.800462	644.706841	-114.05374	-0.256389	2.226932	22225.10453
527.2378	-134.259735	624.869809	-26.313025	0.506574	-0.061956	22240.36378
513.504471	-67.881976	589.773523	73.635093	0.506574	-0.824919	22238.07489
498.245216	3.073558	548.573536	118.649895	0.506574	1.46397	22244.17859
477.645222	61.821689	507.373548	181.212839	0.506574	0.701007	22241.12674
473.830408	128.199447	543.232797	259.035038	0.506574	0.701007	22227.39341
470.778557	177.029062	478.380964	322.360946	0.506574	1.46397	22225.86749
443.311899	225.858677	420.395796	392.553517	-0.256389	0.701007	22228.91934
418.134129	288.421622	388.351361	418.49425	-0.256389	-1.587881	22211.3712
401.348948	331.910498	295.269907	490.97571	0.506574	1.46397	22225.10453
356.334147	393.710479	263.988435	555.827543	1.269537	1.46397	22234.26008
324.289712	429.569728	209.81808	592.449754	-1.019351	0.701007	22214.42305
251.808252	460.088237	99.951446	617.627525	-0.256389	1.46397	22203.74157
199.163823	486.791933	-7.6263	613.812711	-1.019351	-0.824919	22214.42305
161.015686	518.836368	-71.715169	574.138649	-1.019351	1.46397	22202.97861
110.660146	512.732666	-66.37443	665.694177	-1.782314	-0.061956	22209.08231
73.274972	533.33266	-135.804039	679.427506	-0.256389	-0.061956	22224.34156
30.549058	523.414145	-178.529953	671.034916	-0.256389	0.701007	22209.84527
-30.487961	513.495629	-263.218816	660.353438	-0.256389	-0.061956	37.385174
-78.554613	501.288225	-318.915096	654.249736	-0.256389	-0.824919	14.496292
-135.776818	505.103039	-358.589159	606.183084	0.506574	2.226932	9.918516
-186.132359	489.843784	-444.803948	571.849761	-0.256389	-0.061956	6323.435163
-225.806421	459.325275	-445.566911	530.649773	1.269537	1.46397	22164.06751
-275.398999	437.962318	-523.38911	457.40535	1.269537	1.46397	22219.00082
-331.095279	415.073436	-570.692799	361.272045	1.269537	0.701007	22196.87491
-363.902677	352.510492	-580.611315	356.694269	1.269537	1.46397	22228.91934
-404.339702	304.443839	-584.426129	234.620231	-0.256389	0.701007	22224.34156
-444.776727	255.614224	-611.129824	191.131355	-0.256389	-0.824919	22190.00824
-477.584125	212.125348	-605.789085	132.383224	0.506574	2.226932	22222.05268
-509.628559	152.614254	-580.611315	54.561025	0.506574	1.46397	22230.44527
-524.124851	81.65872	-547.803917	-14.105621	-0.256389	-0.824919	22213.66009
-540.147069	39.695769	-580.611315	-101.846336	-0.256389	0.701007	22222.05268
-530.991516	-26.681989	-531.018737	-161.35743	-1.019351	-0.824919	22210.60823
-516.495224	-85.430119	-531.018737	-245.283331	-0.256389	-0.824919	22194.58602
-523.361889	-139.600474	-553.144656	-381.090698	-0.256389	1.46397	22202.97861
-509.628559	-193.007865	-498.974302	-446.705493	-0.256389	-0.061956	22217.4749
-474.532274	-257.096735	-431.833581	-506.216587	-0.256389	-0.824919	22215.18601
-445.53969	-296.770798	-353.248419	-518.42399	0.506574	0.701007	22219.76379
-410.443404	-352.467077	-260.166965	-517.661028	0.506574	-0.061956	22229.6823
-346.354534	-395.192991	-215.152164	-571.068419	-0.256389	0.701007	22228.91934
-319.650838	-434.10409	-141.907741	-629.81655	0.506574	2.226932	22219.00082
-238.013825	-490.563333	-72.478132	-639.735066	0.506574	-0.061956	22225.86749
-197.5768	-499.718886	-19.833703	-665.675799	1.269537	1.46397	22244.94156
-99.91757	-524.896656	46.544055	-677.883203	1.269537	-0.824919	22238.83786
-44.22129	-561.518867	140.388471	-658.809134	0.506574	0.701007	22222.05268
11.47499	-553.126277	144.966248	-695.431345	-0.256389	-0.061956	22221.28971
60.304605	-574.489234	265.51436	-638.20914	0.506574	0.701007	22221.28971
129.734214	-569.148495	352.492112	-586.327674	0.506574	2.226932	22226.63045
183.141606	-553.88924	421.158759	-548.179537	-0.256389	1.46397	22215.18601
251.045289	-531.000358	487.536517	-532.15732	0.506574	-0.061956	22207.55638
307.504532	-476.830003	497.455032	-478.749928	-0.256389	-0.824919	22212.89712
346.415631	-463.859637	560.017977	-428.394388	-0.256389	1.46397	22211.3712
392.956358	-424.948537	606.558704	-365.831443	-0.256389	-2.350844	22205.2675
431.867458	-369.252258	632.499437	-302.505536	0.506574	1.46397	22177.03787
459.334116	-339.496711	584.432784	-318.527753	-0.256389	-0.061956	22193.06009
476.882259	-279.222655	559.255014	-257.490734	-1.019351	-0.824919	22176.27491
506.637806	-201.400455	601.980927	-142.283361	0.506574	2.226932	22207.55638
524.948912	-142.652325	601.980927	-53.779684	0.506574	-0.824919	22224.34156
511.215582	-61.778275	584.432784	72.872131	1.269537	0.701007	22231.20823
506.637806	-8.370883	577.56612	127.042485	0.506574	0.701007	22219.00082
491.378551	54.955024	537.129095	197.998019	0.506574	-0.061956	22227.39341
475.356334	133.540186	531.788355	268.953554	0.506574	1.46397	22232.73415
445.600787	181.606838	500.506883	321.597983	-0.256389	1.46397	22215.18601
427.289681	244.169783	408.951355	377.294263	0.506574	0.701007	22246.46748
417.371166	296.051249	364.699516	416.968325	2.0325	1.46397	22248.75637
383.800805	332.67346	245.677329	473.427567	0.506574	-0.061956	22226.63045
371.593402	390.658628	224.314372	543.620139	0.506574	-1.587881	22236.54897
332.682302	421.940101	193.795863	580.242351	0.506574	-0.061956	22239.60082
272.408246	466.191939	112.921813	625.257152	0.506574	1.46397	22213.66009
206.79345	483.740082	35.099614	634.412705	0.506574	-0.061956	22222.05268
175.511978	511.206741	9.158881	647.383071	0.506574	0.701007	22230.44527
132.786065	512.732666	-63.322579	653.486773	-0.256389	1.46397	22221.28971
50.386089	536.384511	-121.307747	650.434922	-0.256389	-0.061956	22201.45268
22.156468	519.599331	-209.811425	651.197885	-1.782314	1.46397	22203.74157
-19.806482	516.54748	-278.478071	619.916413	-0.256389	-0.061956	51.118503
-80.843501	511.206741	-320.441022	626.783078	-1.019351	0.701007	13.733329
-132.724967	482.214157	-405.892848	622.205301	0.506574	0.701007	12.207404
-202.917539	474.584529	-443.278022	558.116431	-0.256389	-0.061956	2221.74749
-229.621235	462.377126	-465.403942	526.834959	0.506574	-0.061956	22121.34159
-277.687887	444.06602	-493.633563	475.716456	-0.256389	-0.061956	22201.45268
-321.939726	412.021585	-525.677998	420.020176	-1.019351	-0.824919	22209.84527
-369.243416	344.117901	-558.485396	375.005374	0.506574	1.46397	22116.76382
-395.184149	316.651243	-596.633532	263.612815	-0.256389	0.701007	22190.00824
-434.858211	267.821628	-588.240942	185.027653	0.506574	-0.061956	22223.5786
-477.584125	204.495721	-580.611315	128.56841	0.506574	2.226932	22237.31193
-508.865597	151.088329	-611.129824	64.47954	1.269537	-0.061956	22236.54897
-514.206336	97.680937	-571.455762	-4.950069	1.269537	-0.824919	22240.36378
-537.095218	58.006875	-601.211309	-114.816703	-0.256389	1.46397	22224.34156
-535.569293	-18.289399	-521.100221	-164.409281	0.506574	-0.061956	22222.81564
-537.095218	-69.407902	-495.922451	-239.942592	0.506574	0.701007	22228.91934
-525.650777	-141.126399	-456.248389	-309.372201	0.506574	-0.061956	22215.18601
-489.028566	-197.585642	-458.537277	-369.646257	-1.019351	-0.061956	22221.28971
-459.273019	-257.859698	-435.648395	-471.120301	-1.019351	0.701007	22227.39341
-450.117466	-296.007835	-332.648425	-482.564742	-0.256389	1.46397	22222.05268
-411.206366	-350.941152	-276.952146	-536.735096	-0.256389	0.701007	22199.92676
-353.221198	-399.007804	-226.596605	-590.142488	-1.019351	-0.061956	22209.08231
-322.702689	-432.578165	-196.078096	-627.527662	-1.019351	-0.061956	22214.42305
-236.4879	-486.748519	-119.781822	-696.957271	-0.256389	-0.824919	22207.55638
-198.339763	-501.244811	-40.433697	-677.12024	0.506574	0.701007	22225.10453
-124.332377	-530.237395	64.092198	-645.838768	1.269537	-0.061956	22231.97119
-60.243507	-567.622569	153.358838	-625.238774	-1.019351	-1.587881	22214.42305
-1.495377	-560.755905	224.314372	-630.579513	-0.256389	0.701007	22224.34156
45.808313	-576.015159	305.188423	-632.105438	-0.256389	-0.824919	22219.76379
119.052736	-552.363314	357.832851	-584.801749	0.506574	-0.061956	22197.63787
195.349009	-539.392948	414.292094	-561.912867	1.269537	-0.061956	22201.45268
242.652699	-505.059625	462.358746	-535.209171	0.506574	-0.824919	22231.20823
286.141575	-482.933705	498.217995	-517.661028	1.269537	1.46397	22200.68972
341.074892	-447.837419	552.388349	-471.883264	0.506574	2.226932	22217.4749
403.637837	-419.607798	541.706871	-371.172182	-0.256389	-0.061956	22222.05268
436.445234	-382.985587	569.17353	-338.364785	-1.019351	-0.061956	22195.34898
457.045228	-318.133754	636.31425	-252.149995	-0.256389	2.226932	22212.13416
487.563738	-252.518959	638.603139	-197.979641	-0.256389	-0.061956	22222.05268
500.534104	-199.111567	627.92166	-95.742634	-0.256389	1.46397	22220.52675
505.874843	-131.970846	627.92166	-38.520429	0.506574	0.701007	22220.52675
507.400769	-73.985678	605.795741	68.294354	-1.019351	-0.824919	22209.84527
499.008179	-12.948659	575.277231	109.494342	-0.256389	0.701007	22209.84527
491.378551	43.510583	501.269846	143.064702	-0.256389	0.701007	22202.21564
470.015595	112.177229	500.506883	230.805417	-0.256389	-0.061956	22218.23786
432.630421	156.429068	481.432815	300.235026	-1.782314	1.46397	22221.28971
431.104495	216.703124	347.914336	327.701685	-0.256389	-0.061956	22216.71194
400.585986	283.843845	354.781	384.92389	0.506574	0.701007	22228.15638
391.430433	334.962349	311.292124	492.501636	-1.019351	-0.061956	22231.20823
360.148961	389.132703	256.358807	545.909027	-0.256389	-0.061956	22214.42305
332.682302	424.991952	199.136602	578.716425	-1.019351	-0.824919	22223.5786
289.193426	468.480828	108.344036	602.36827	0.506574	1.46397	22252.57118
226.630482	486.791933	59.514421	635.93863	0.506574	0.701007	22235.02304
175.511978	524.94007	3.055179	635.93863	0.506574	2.226932	22236.54897
99.978667	515.021555	-80.870722	638.227519	-0.256389	-0.824919	22241.12674
86.245338	538.673399	-138.092928	634.412705	-0.256389	-0.061956	14967.04001
26.734245	521.125256	-189.974394	672.560842	0.506574	1.46397	22093.11197
-14.465743	511.206741	-291.448438	589.397903	-0.256389	0.701007	139.622181
-82.369427	504.340076	-287.633624	630.597891	-0.256389	-0.061956	16.022217
-119.754601	514.258592	-357.063233	620.679376	-1.019351	0.701007	11.444441
-186.895322	499.7623	-408.944699	558.879394	0.506574	-0.824919	16.022217
-234.961974	466.954902	-463.115053	549.723841	0.506574	0.701007	22100.7416
-279.213813	432.621579	-486.766898	481.820158	-1.019351	1.46397	22174.74899
-331.095279	415.073436	-551.618731	389.501666	-0.256389	-0.061956	22190.00824
-363.902677	347.169752	-581.374278	358.983157	-1.019351	-0.061956	22172.4601
-415.784143	309.021616	-657.670551	236.146156	-0.256389	-0.061956	22183.90454
-447.828578	248.747559	-663.011291	131.620261	-1.019351	-1.587881	22206.03046
-463.850795	203.732758	-614.944638	114.072118	0.506574	1.46397	22230.44527
-502.761895	140.406851	-620.285377	20.227702	2.0325	1.46397	22219.00082
-526.41374	100.732788	-562.300209	-3.424143	0.506574	-0.061956	22224.34156
-558.458175	61.058726	-560.011321	-94.216709	-0.256389	0.701007	22230.44527
-523.361889	-16.763473	-544.752066	-159.831504	0.506574	-0.824919	22212.89712
-532.517442	-64.830126	-517.285408	-232.312964	1.269537	0.701007	22246.46748
-546.250771	-133.496772	-453.196538	-333.024045	1.269537	0.701007	22247.99341
-486.739677	-179.274536	-496.685414	-412.37217	-0.256389	-0.824919	22222.05268
-471.480423	-258.622661	-427.255805	-484.85363	-0.256389	0.701007	22232.73415
-463.087833	-284.563394	-373.085451	-512.320289	1.269537	1.46397	22238.83786
-427.228584	-350.178189	-300.603991	-556.572127	-0.256389	-0.061956	22216.71194
-350.169347	-402.822618	-227.359568	-596.24619	0.506574	0.701007	22219.76379
-306.680471	-438.681867	-161.744772	-608.453593	1.269537	1.46397	22229.6823
-264.717521	-470.726302	-99.181828	-666.438761	-0.256389	-1.587881	22225.86749
-211.310129	-489.80037	-10.67815	-640.498028	0.506574	1.46397	22218.23786
-126.621266	-549.311463	47.307018	-677.883203	-1.782314	-0.061956	22206.03046
-73.976837	-574.489234	116.736627	-654.231358	-1.019351	-0.824919	22207.55638
15.289804	-571.437383	158.699577	-676.357277	0.506574	1.46397	22169.40825
44.282388	-582.118861	296.03287	-670.253575	-0.256389	-1.587881	22208.31935
116.000885	-562.28183	376.90692	-590.142488	-0.256389	-0.061956	22219.00082
168.645314	-531.763321	412.766168	-561.912867	0.506574	1.46397	22157.96381
225.867519	-511.926289	408.188392	-580.986935	-0.256389	-0.824919	22215.18601
290.719352	-487.511482	525.684654	-484.85363	0.506574	-0.061956	22224.34156
333.445265	-458.518898	560.780939	-438.312903	2.0325	3.752858	22204.50453
382.27488	-415.030022	604.269815	-366.594406	0.506574	-0.824919	22201.45268
436.445234	-370.01522	621.054996	-305.557387	0.506574	-0.824919	22234.26008
445.600787	-332.630046	632.499437	-274.275915	0.506574	1.46397	22215.18601
497.482253	-276.170804	608.847592	-214.764821	-0.256389	-0.061956	22199.16379
502.822992	-197.585642	655.388319	-114.05374	0.506574	1.46397	22239.60082
514.267433	-131.970846	634.025362	-36.994504	-0.256389	-0.824919	22232.73415
498.245216	-74.748641	604.269815	58.375839	-0.256389	-0.061956	22221.28971
500.534104	-6.081995	599.692039	87.368423	-1.019351	-0.061956	22225.86749
486.800775	45.036509	576.040194	178.160988	0.506574	-0.061956	22222.05268
482.985961	109.125378	553.914275	262.849852	0.506574	0.701007	22218.23786
458.571154	169.399435	511.188362	327.701685	-0.256389	0.701007	22229.6823
421.948942	215.177199	413.529131	370.427598	-0.256389	-0.824919	22224.34156
398.297097	286.132733	383.773584	412.390549	-1.019351	-0.824919	22196.11194
386.089694	321.991982	306.714348	461.220164	-1.019351	1.46397	22209.84527
346.415631	383.029001	257.12177	523.020145	-0.256389	-1.587881	22217.4749
319.711936	415.073436	199.136602	568.034947	-0.256389	0.701007	22202.97861
260.963805	443.303057	51.121831	526.071996	0.506574	0.701007	22224.34156
225.867519	506.628964	16.788508	582.531239	0.506574	-1.587881	22234.26008
179.326792	514.258592	-24.41148	612.286786	0.506574	2.226932	22215.18601
115.237922	521.125256	-53.404064	655.775662	-0.256389	1.46397	22222.81564
80.904599	529.517847	-113.67812	674.086767	-0.256389	-0.824919	22214.42305
25.208319	530.280809	-182.344766	663.405289	-0.256389	2.226932	22202.21564
-18.280557	528.754884	-257.878077	633.649742	0.506574	-0.061956	540.94058
-61.00647	506.628964	-299.078065	653.486773	1.269537	-0.061956	16.78518
-115.176824	486.791933	-361.641009	619.916413	0.506574	-0.061956	11.444441
-175.450881	489.080821	-416.574327	577.953462	0.506574	-0.824919	10.681478
-243.354564	460.088237	-459.30024	545.146065	-0.256389	1.46397	22057.25272
-276.161962	422.703063	-528.729849	454.353499	0.506574	1.46397	22180.08972
-318.124913	404.391958	-542.463178	405.523884	-0.256389	-2.350844	22201.45268
-372.295267	360.903082	-601.211309	368.13871	-0.256389	1.46397	22215.18601
-404.339702	313.599392	-589.003905	255.983187	-1.019351	1.46397	22219.00082
-437.910062	271.636441	-589.003905	190.368392	-1.019351	-1.587881	22199.92676
-487.50264	213.651273	-606.552048	133.90915	-1.782314	0.701007	22202.21564
-496.658193	141.932776	-589.766868	38.538807	-1.019351	-0.061956	22210.60823
-510.391522	95.392049	-601.974272	-9.527845	-1.019351	-0.061956	22198.40083
-539.384106	44.273546	-576.033539	-73.616715	0.506574	0.701007	22213.66009
-535.569293	-23.630138	-563.826135	-165.935206	-0.256389	-0.824919	22222.05268
-525.650777	-72.459753	-506.603929	-265.883325	0.506574	0.701007	22215.94897
-520.310038	-126.630107	-523.38911	-328.446269	-0.256389	0.701007	22222.81564
-493.606342	-184.615275	-496.685414	-439.838829	-0.256389	-0.061956	22231.20823
-477.584125	-242.600443	-428.78173	-461.964748	-0.256389	0.701007	22213.66009
-436.384137	-280.74858	-332.648425	-483.327705	-1.019351	-0.061956	22219.00082
-391.369335	-327.289307	-247.959562	-520.712879	1.269537	-0.061956	22251.80822
-337.198981	-391.378177	-196.078096	-580.986935	2.0325	2.226932	22238.83786
-306.680471	-424.948537	-175.478102	-587.8536	-0.256389	1.46397	22235.786
-261.66567	-463.096674	-110.626269	-664.912836	0.506574	-0.824919	22239.60082
-196.813837	-498.19296	-14.492964	-638.972103	0.506574	0.701007	22233.49712
-125.858303	-530.237395	35.862576	-658.809134	0.506574	-0.061956	22219.76379
-61.00647	-556.178128	117.499589	-653.468395	0.506574	0.701007	22208.31935
3.0824	-567.622569	208.292155	-644.312842	-0.256389	-0.061956	22221.28971
62.593493	-559.992942	282.29954	-600.823966	-1.019351	-0.824919	22214.42305
101.504593	-558.467016	350.966187	-615.320258	-0.256389	0.701007	22210.60823
188.482345	-549.311463	386.825435	-568.016568	-0.256389	-0.061956	22217.4749
224.341593	-529.474432	466.17356	-539.786947	-0.256389	-1.587881	22188.48232
272.408246	-493.615184	495.166144	-481.801779	0.506574	0.701007	22200.68972
328.104526	-466.911488	536.366132	-467.305487	0.506574	2.226932	22203.74157
386.089694	-427.237426	574.514269	-372.698108	-1.019351	-0.824919	22187.71935
437.97116	-379.933736	619.52907	-330.735157	-0.256389	-0.061956	22204.50453
465.437818	-353.23004	562.306865	-310.135163	-0.256389	0.701007	22199.92676
475.356334	-281.511543	574.514269	-303.268499	0.506574	-1.587881	22188.48232
496.71929	-205.215269	654.625356	-111.764852	1.269537	2.226932	22217.4749
506.637806	-141.889362	634.025362	-45.387094	-0.256389	-0.824919	22225.10453
520.371135	-72.459753	614.188331	62.953615	1.269537	0.701007	22236.54897
517.319284	-23.630138	602.74389	139.249889	1.269537	1.46397	22241.88971
488.3267	29.014291	566.884641	177.398026	0.506574	-0.061956	22248.75637
480.697073	105.310565	518.817989	262.849852	1.269537	-0.061956	22239.60082
464.674856	164.821658	491.35133	302.523914	1.269537	1.46397	22230.44527
452.467452	223.569789	421.158759	342.960939	0.506574	-0.061956	22230.44527
417.371166	286.895696	344.862485	389.501666	0.506574	2.226932	22225.86749
395.245246	317.414206	286.877317	478.768307	-0.256389	0.701007	22217.4749
364.726737	379.97715	263.225472	519.968294	0.506574	-1.587881	22225.86749
308.267494	416.599361	205.240304	548.960878	-0.256389	0.701007	22228.15638
283.852687	461.614163	105.292186	598.553456	-0.256389	0.701007	22216.71194
238.074923	486.791933	30.521837	640.516407	-0.256389	-0.824919	22204.50453
162.541612	505.866002	24.418135	640.516407	-1.782314	0.701007	22213.66009
116.000885	524.94007	-77.055909	642.042332	-1.019351	-0.061956	22196.11194
88.534226	524.177107	-146.485518	638.227519	-1.019351	-0.061956	22207.55638
31.312021	523.414145	-215.915127	638.227519	0.506574	1.46397	22222.81564
-0.732414	517.310443	-256.352152	650.434922	0.506574	0.701007	381.481368
-69.39906	502.814151	-326.544724	631.360854	-0.256389	0.701007	13.733329
-138.828669	485.266008	-383.003966	617.627525	-0.256389	-0.061956	12.207404
-173.924955	484.503045	-450.144687	504.70904	-0.256389	0.701007	9.155553
-221.991608	463.903051	-460.063203	549.723841	-0.256389	0.701007	21475.11216
-274.636037	447.880834	-489.818749	490.212748	0.506574	2.226932	22219.00082
-320.413801	411.258622	-525.677998	432.990542	0.506574	-0.061956	22223.5786
-362.376751	378.451225	-569.166874	363.560933	-1.019351	1.46397	22202.21564
-389.84341	325.043833	-589.766868	275.820219	-0.256389	1.46397	22213.66009
-420.361919	264.769777	-617.996489	175.109137	0.506574	0.701007	22214.42305
-470.71746	206.784609	-597.396495	144.590628	-0.256389	0.701007	22214.42305
-505.813746	151.851292	-590.529831	91.183236	-1.019351	-3.113807	22223.5786
-516.495224	112.177229	-575.270576	-9.527845	-0.256389	2.226932	22230.44527
-543.961883	58.769838	-566.877986	-78.194491	-0.256389	1.46397	22215.18601
-523.361889	-11.422734	-560.011321	-160.594467	-0.256389	-0.824919	22222.81564
-537.095218	-82.378268	-498.211339	-237.653703	-0.256389	0.701007	22221.28971
-537.095218	-133.496772	-461.589128	-303.268499	0.506574	0.701007	22193.06009
-523.361889	-174.69676	-473.796532	-402.453654	-0.256389	0.701007	22206.03046
-463.087833	-256.333773	-441.752097	-458.149934	0.506574	0.701007	22217.4749
-459.273019	-289.904133	-369.270637	-490.194369	-0.256389	0.701007	22205.2675
-396.710074	-334.155972	-284.581773	-540.54991	-0.256389	-0.061956	22221.28971
-377.636006	-392.14114	-213.626238	-587.8536	-1.019351	-0.061956	22229.6823
-333.384167	-427.237426	-199.892909	-629.81655	1.269537	-0.061956	22225.86749
-246.406415	-491.326295	-151.063294	-706.112824	1.269537	-0.061956	22217.4749
-201.391614	-490.563333	-17.544815	-648.890619	0.506574	2.989895	22228.91934
-130.436079	-524.896656	51.884794	-659.572097	-0.256389	-0.824919	22223.5786
-67.873135	-548.548501	142.67736	-636.683215	1.269537	-0.824919	22239.60082
14.526841	-557.704054	220.499559	-608.453593	0.506574	2.226932	22240.36378
38.941648	-572.963308	283.825466	-633.631364	1.269537	0.701007	22223.5786
103.030518	-556.941091	341.810634	-594.720264	0.506574	-0.061956	22221.28971
174.749016	-547.785538	408.951355	-557.33509	0.506574	0.701007	22222.05268
235.786034	-514.215178	452.440231	-564.201755	-1.019351	-0.824919	22204.50453
276.22306	-495.141109	491.35133	-500.875848	0.506574	0.701007	22204.50453
315.897122	-459.281861	532.551318	-461.201785	0.506574	0.701007	22215.94897
382.27488	-427.237426	576.040194	-413.135133	-0.256389	-2.350844	22219.76379
417.371166	-382.985587	601.217965	-320.816642	-0.256389	0.701007	22190.7712
444.837824	-342.548562	602.74389	-284.957393	-1.019351	1.46397	22192.29713
486.037812	-273.881915	630.210549	-222.394449	-0.256389	-1.587881	22199.92676
492.141514	-225.815263	646.232766	-125.498181	-1.019351	2.226932	22202.21564
500.534104	-142.652325	627.92166	-66.75005	-0.256389	-0.061956	22212.13416
508.926694	-81.615306	603.506853	33.198068	-0.256389	-0.061956	22223.5786
508.163732	-22.867175	576.803157	117.123969	0.506574	2.226932	22225.10453
511.978545	41.984658	547.810573	151.457292	0.506574	-1.587881	22220.52675
475.356334	94.629086	534.840206	228.516529	0.506574	1.46397	22228.91934
460.860042	167.873509	469.225411	310.916505	0.506574	-0.824919	22192.29713
430.341532	203.732758	386.825435	322.360946	1.269537	-0.061956	22215.94897
427.289681	276.977181	377.669883	422.309064	1.269537	1.46397	22251.80822
383.800805	329.621609	344.099522	474.953493	0.506574	1.46397	22247.99341
388.378582	379.97715	260.936584	538.2794	1.269537	-0.824919	22229.6823
335.734153	405.917883	212.869931	577.1905	1.269537	0.701007	22235.02304
305.215644	448.643796	126.655142	592.449754	-0.256389	-0.824919	22238.07489
244.178625	492.895635	61.040347	641.27937	0.506574	-0.061956	22215.18601
191.534196	501.288225	-0.759635	655.012699	0.506574	1.46397	22222.05268
121.341624	519.599331	-49.58925	667.220103	-0.256389	-0.824919	22230.44527
99.978667	531.043772	-110.626269	663.405289	0.506574	-0.824919	22212.13416
19.86758	537.147474	-191.500319	614.575674	-0.256389	-0.061956	22195.34898
-9.125004	515.784517	-268.559556	645.094183	-0.256389	-0.061956	1672.414319
-77.79165	505.866002	-288.396587	649.67196	-0.256389	-0.061956	18.311106
-126.621266	500.525263	-380.715078	626.020115	-0.256389	0.701007	11.444441
-173.924955	499.7623	-413.522476	581.005313	-0.256389	-0.824919	12.970367
-230.384198	463.140088	-469.981718	548.960878	-0.256389	-0.824919	21625.41582
-260.902707	440.251206	-481.426159	485.634971	0.506574	1.46397	22185.43046
-292.947142	399.051218	-534.833551	406.286847	-0.256389	-2.350844	22193.06009
-371.532304	373.110485	-583.663166	363.560933	-0.256389	-0.061956	22203.74157
-398.998963	315.88828	-659.196477	230.042454	0.506574	0.701007	22192.29713
-449.354503	269.347553	-646.22611	175.109137	-0.256389	0.701007	22207.55638
-486.739677	209.83646	-569.166874	167.47951	0.506574	2.226932	22228.15638
-497.421156	157.954994	-582.900203	98.812864	1.269537	-0.824919	22212.13416
-523.361889	115.22908	-566.115023	14.124	1.269537	-0.061956	22243.41563
-514.969299	62.584652	-561.537247	-74.379678	1.269537	1.46397	22244.17859
-550.065585	-6.081995	-534.833551	-120.157442	1.269537	-0.061956	22226.63045
-532.517442	-54.148647	-521.863184	-220.868523	-0.256389	1.46397	22225.10453
-533.280404	-122.052331	-495.159488	-302.505536	-1.019351	-0.061956	22226.63045
-502.761895	-182.326387	-448.618761	-378.038847	0.506574	-0.061956	22212.89712
-483.687826	-238.78563	-422.678028	-426.868462	0.506574	0.701007	22221.28971
-463.087833	-276.933766	-378.42619	-500.875848	-1.782314	-0.061956	22228.91934
-415.02118	-350.941152	-305.181767	-542.838798	-0.256389	-1.587881	22219.00082
-371.532304	-391.378177	-241.092897	-577.935084	-1.019351	0.701007	22199.92676
-317.36195	-447.074457	-169.3744	-610.742482	-1.019351	-0.061956	22212.89712
-286.080478	-462.333711	-116.729971	-661.098022	-0.256389	-2.350844	22204.50453
-216.650869	-484.459631	-35.092958	-657.283209	-0.256389	2.989895	22209.08231
-144.169409	-514.215178	19.077396	-677.12024	-0.256389	-1.587881	22222.05268
-80.843501	-546.259613	114.447738	-671.779501	0.506574	-0.061956	22209.84527
-25.147222	-572.963308	188.455124	-635.157289	-1.019351	-0.061956	22206.79342
55.726829	-554.652203	265.51436	-631.342476	0.506574	0.701007	22224.34156
100.74163	-571.437383	348.677299	-619.898035	0.506574	0.701007	22220.52675
159.489761	-553.88924	393.6921	-545.127686	0.506574	1.46397	22192.29713
228.156407	-513.452215	410.47728	-573.357308	1.269537	-1.587881	22237.31193
288.430463	-502.770737	515.766138	-485.616593	1.269537	0.701007	22241.88971
329.630451	-473.01519	537.892057	-454.335121	0.506574	2.989895	22209.84527
370.067476	-427.237426	585.95871	-368.883294	-0.256389	-1.587881	22221.28971
445.600787	-387.563363	612.662406	-335.312934	0.506574	0.701007	22224.34156
433.393383	-341.022636	614.951294	-278.853691	-0.256389	-0.824919	22200.68972
470.778557	-281.511543	628.684623	-212.475933	-0.256389	-1.587881	22209.84527
509.689657	-213.607859	637.840176	-136.179659	0.506574	1.46397	22230.44527
505.874843	-154.859728	623.343884	-40.046354	-0.256389	-0.061956	22206.03046
515.030396	-90.770859	606.558704	36.249919	-0.256389	0.701007	22220.52675
496.71929	-33.548653	595.877225	127.042485	-0.256389	1.46397	22214.42305
489.852626	25.199477	560.017977	183.501727	-1.782314	-0.824919	22205.2675
474.593371	82.421683	536.366132	234.620231	-0.256389	0.701007	22202.97861
468.489669	161.006845	503.558734	292.605399	0.506574	0.701007	21253.09
416.608203	213.651273	421.158759	328.464647	-0.256389	-0.824919	22204.50453
408.978576	263.243851	400.558765	411.627586	0.506574	0.701007	22212.13416
391.430433	321.991982	347.914336	471.138679	-0.256389	-0.061956	22225.86749
367.015625	370.821597	276.958801	516.916443	-0.256389	-0.061956	22229.6823
331.156377	428.043802	199.136602	544.383102	0.506574	2.226932	22215.94897
284.61565	446.354908	129.706993	590.923829	-0.256389	-0.824919	22224.34156
247.993438	492.132672	18.314434	591.686792	-0.256389	-0.824919	22235.02304
205.267525	511.969704	1.529253	661.116401	0.506574	2.226932	22235.786
136.600879	527.991921	-47.300362	662.642326	0.506574	-0.061956	22240.36378
90.060152	531.806735	-125.122561	673.323805	-0.256389	-0.061956	22222.05268
38.178686	540.962288	-182.344766	659.590475	0.506574	-0.061956	22219.00082
9.949064	529.517847	-236.515121	664.931214	-0.256389	-0.061956	3000.732444
-68.636098	514.258592	-293.737326	642.805295	-0.256389	-0.061956	17.548143
-112.887936	495.947486	-344.855829	630.597891	0.506574	-0.061956	15.259255
-165.532365	478.399343	-401.315072	588.634941	0.506574	-0.061956	10.681478
-218.939757	453.984536	-450.144687	540.568288	0.506574	2.226932	21763.51207
-275.398999	448.643796	-494.396526	506.234965	0.506574	2.226932	22193.06009
-319.650838	412.021585	-543.226141	394.079443	-1.019351	-0.061956	22175.51195
-344.828608	373.873448	-587.47798	354.405381	0.506574	1.46397	22196.11194
-395.184149	329.621609	-588.240942	276.583181	-0.256389	-0.061956	22180.08972
-431.043398	273.92533	-613.418713	198.760982	-0.256389	-0.824919	22195.34898
-463.087833	224.332752	-612.65575	162.138771	0.506574	1.46397	22221.28971
-484.450789	164.821658	-602.737234	91.946199	-1.019351	0.701007	22228.91934
-511.917448	117.517969	-586.715017	20.990664	-0.256389	-0.061956	22215.18601
-530.228553	61.821689	-579.085389	-82.772268	-0.256389	-0.061956	22222.81564
-533.280404	-6.844958	-585.952054	-152.96484	2.0325	-0.824919	22230.44527
-550.065585	-44.993094	-551.618731	-231.550001	0.506574	-0.061956	22212.13416
-543.19892	-105.267151	-487.529861	-296.401834	0.506574	0.701007	22245.70452
-501.998932	-171.644909	-475.322457	-387.1944	1.269537	0.701007	22247.99341
-479.873013	-242.600443	-476.08542	-475.698077	-0.256389	-0.061956	22224.34156
-456.221168	-280.74858	-349.433606	-454.335121	-0.256389	0.701007	22231.20823
-401.287851	-347.126338	-298.315102	-524.527692	0.506574	-0.061956	22238.83786
-384.502671	-376.881885	-234.989195	-609.216556	-0.256389	1.46397	22215.18601
-341.013795	-418.844835	-155.64107	-592.431376	-0.256389	-0.061956	22217.4749
-262.428633	-473.01519	-128.174412	-645.838768	-0.256389	-2.350844	22227.39341
-199.865688	-498.955923	-29.752219	-642.786917	-0.256389	1.46397	22222.81564
-158.665701	-514.215178	41.966278	-673.305426	-0.256389	-0.824919	22216.71194
-96.865719	-558.467016	116.736627	-689.327644	-1.019351	0.701007	22203.74157
-28.962035	-563.044793	194.558826	-667.964687	-1.019351	0.701007	22206.03046
32.074984	-561.518867	230.418074	-680.935053	-1.019351	-0.824919	22183.14158
109.13422	-576.015159	315.869901	-610.742482	-0.256389	-0.061956	22208.31935
162.541612	-562.28183	395.980988	-561.149904	-1.019351	0.701007	22208.31935
220.52678	-535.578134	431.840237	-564.201755	-0.256389	-0.824919	22203.74157
272.408246	-484.459631	493.640219	-531.394357	0.506574	-0.061956	22203.74157
316.660085	-476.830003	556.966126	-453.572158	0.506574	0.701007	22218.23786
359.385998	-444.785569	538.65502	-431.446238	0.506574	-0.824919	21958.06757
416.608203	-391.378177	610.373517	-353.624039	0.506574	1.46397	22187.71935
448.652638	-334.155972	621.054996	-308.609238	0.506574	-0.061956	22218.23786
486.037812	-274.644878	592.825374	-246.809256	1.269537	-0.824919	22232.73415
502.822992	-207.504157	606.558704	-156.01669	0.506574	2.989895	22237.31193
505.111881	-157.148617	666.83276	-46.150056	1.269537	-0.824919	22241.88971
515.030396	-86.956045	623.343884	40.064733	0.506574	1.46397	22233.49712
508.926694	-19.052361	612.662406	110.257305	1.269537	2.226932	22222.81564
489.852626	43.510583	547.810573	162.901734	0.506574	-0.061956	22228.91934
461.623005	80.895757	555.4402	217.835051	0.506574	-0.061956	22225.86749
466.200781	153.377217	502.795771	303.286877	0.506574	1.46397	22218.23786
444.074862	206.784609	400.558765	305.575765	0.506574	-0.061956	22226.63045
408.215613	258.666075	386.825435	410.864623	0.506574	1.46397	22232.73415
396.008209	302.917914	309.766199	438.331282	-1.782314	-0.061956	22196.11194
370.830439	360.903082	251.781031	509.286816	-0.256389	-0.824919	22209.84527
299.874904	411.258622	128.94403	510.812742	-0.256389	2.226932	22215.18601
293.00824	436.436393	124.366254	603.131233	-1.019351	-0.824919	22202.97861
234.260109	485.266008	88.507005	624.494189	0.506574	-0.824919	22219.76379
186.956419	515.021555	6.869992	666.45714	0.506574	1.46397	22234.26008
125.156438	513.495629	-26.700368	632.886779	-0.256389	-1.587881	22214.42305
79.378673	522.651182	-144.196629	645.857146	0.506574	0.701007	22220.52675
39.704611	520.362294	-199.892909	662.642326	-0.256389	1.46397	22222.05268
-16.754631	518.836368	-231.174381	677.901581	-0.256389	0.701007	2051.6068
-48.799066	526.465996	-288.396587	654.249736	0.506574	0.701007	22.125919
-107.547197	511.206741	-345.618792	623.731227	-0.256389	-0.061956	12.207404
-164.00644	481.451194	-428.78173	535.990512	0.506574	-0.061956	12.970367
-205.96939	470.006753	-417.337289	563.45717	1.269537	1.46397	21565.90472
-259.376782	450.932685	-476.848383	512.338667	-0.256389	1.46397	22203.74157
-315.073062	421.177138	-512.707631	433.753505	-1.019351	-0.061956	22197.63787
-341.776757	385.317889	-569.929837	391.790555	-1.019351	-0.061956	22197.63787
-389.84341	324.28087	-587.47798	282.686883	-0.256389	-1.587881	22209.84527
-435.621174	273.162367	-611.892787	208.679498	-0.256389	-0.061956	22225.86749
-469.954497	227.384603	-585.189091	169.005435	-0.256389	-0.824919	22212.89712
-502.761895	155.666105	-602.737234	88.894348	-1.019351	-1.587881	22205.2675
-527.939665	119.806857	-610.366862	-56.831535	-1.019351	-0.061956	22207.55638
-535.569293	62.584652	-590.529831	-120.157442	-1.019351	0.701007	22196.11194
-537.858181	6.888372	-555.433545	-115.579665	0.506574	-0.061956	22214.42305
-534.043367	-55.674573	-501.26319	-217.816672	0.506574	0.701007	22220.52675
-547.013734	-115.948629	-476.08542	-291.824058	-0.256389	0.701007	22209.84527
-516.495224	-157.911579	-466.166904	-361.253667	-0.256389	-0.824919	22220.52675
-482.161901	-237.259704	-418.100252	-413.135133	-0.256389	-0.824919	22225.10453
-453.169317	-276.170804	-347.144717	-457.386972	0.506574	1.46397	22215.94897
-423.41377	-330.341158	-271.611407	-511.557326	-0.256389	-0.824919	22217.4749
-367.71749	-376.881885	-242.618822	-569.542494	0.506574	0.701007	22248.75637
-323.465652	-403.585581	-197.604021	-606.164705	2.0325	0.701007	22242.65267
-276.161962	-459.281861	-138.092928	-730.527631	0.506574	0.701007	22235.02304
-202.917539	-490.563333	-25.937405	-636.683215	1.269537	2.226932	22241.88971
-151.799036	-524.133693	23.655173	-654.231358	1.269537	0.701007	22238.83786
-95.339793	-559.992942	113.684776	-647.364693	0.506574	0.701007	22222.05268
-12.176855	-576.015159	216.684745	-622.186923	-0.256389	2.226932	22207.55638
24.445356	-565.333681	280.010652	-632.868401	-0.256389	-0.061956	22225.86749
90.060152	-567.622569	343.336559	-603.875817	0.506574	0.701007	22215.94897
173.986053	-553.88924	396.743951	-579.461009	-0.256389	-0.061956	22200.68972
221.289742	-532.526283	437.943939	-545.890649	0.506574	1.46397	22225.10453
257.911954	-502.007774	494.403181	-517.661028	-0.256389	1.46397	22181.61565
295.297128	-487.511482	512.714287	-442.89068	-1.019351	-0.824919	22191.53417
362.437849	-440.970755	532.551318	-416.186984	-0.256389	-1.587881	22197.63787
423.474868	-389.089289	542.469834	-358.201816	-0.256389	0.701007	22190.7712
443.311899	-343.311525	631.736474	-278.090728	-0.256389	-0.061956	22205.2675
452.467452	-288.378207	618.766107	-242.994442	-1.019351	-0.824919	22227.39341
489.852626	-215.896747	659.966095	-134.653734	-0.256389	0.701007	22221.28971
513.504471	-164.015281	622.580921	-53.779684	-0.256389	-0.061956	22222.05268
513.504471	-106.030113	602.74389	-8.00192	0.506574	-0.824919	22231.20823
512.741508	-30.496802	595.877225	101.864715	-0.256389	0.701007	22221.28971
515.030396	31.303179	574.514269	168.242473	-0.256389	-0.061956	22238.83786
481.460036	105.310565	560.017977	242.249858	1.269537	-0.061956	22247.99341
481.460036	172.451286	473.803187	245.301709	0.506574	-0.061956	22236.54897
440.260048	222.806826	428.025423	300.997989	-0.256389	-0.824919	22226.63045
421.18598	266.295702	423.447647	407.812772	0.506574	1.46397	22234.26008
399.06006	299.1031	358.595814	464.272015	-1.019351	1.46397	22228.91934
390.66747	370.058634	310.529162	535.990512	-0.256389	-1.587881	22214.42305
323.526749	402.103069	212.106969	555.827543	-1.019351	0.701007	22225.10453
298.348979	446.354908	170.906981	595.501605	-0.256389	0.701007	22231.20823
228.91937	479.162306	61.040347	600.079382	-0.256389	-0.824919	22213.66009
192.297158	495.947486	9.158881	642.042332	-1.019351	0.701007	22202.97861
126.682363	518.836368	-32.80407	638.990481	-1.019351	-1.587881	22206.03046
75.56386	517.310443	-199.892909	569.560872	-2.545277	-0.061956	22163.30454
52.674978	540.962288	-252.537338	641.27937	-0.256389	1.46397	22204.50453
-3.021302	524.177107	-248.722524	619.916413	-1.019351	-0.824919	3686.635945
-54.139806	514.258592	-258.64104	651.197885	0.506574	-0.061956	19.074068
-88.473129	507.391927	-322.72991	618.390487	-1.019351	-0.061956	11.444441
-155.61385	496.710449	-399.026184	582.531239	0.506574	0.701007	10.681478
-218.939757	466.191939	-447.855799	561.931245	-0.256389	0.701007	21240.8826
-254.799005	450.169722	-481.426159	503.946077	0.506574	1.46397	22168.64528
-292.184179	424.228989	-489.055787	464.272015	0.506574	-1.587881	22220.52675
-344.065646	393.710479	-574.507613	368.13871	1.269537	2.226932	22225.10453
-374.584155	326.569758	-639.359446	264.375778	1.269537	-0.061956	22200.68972
-447.828578	273.92533	-621.04834	201.04987	-0.256389	-0.061956	22227.39341
-472.243385	229.673491	-616.470564	162.901734	0.506574	0.701007	22239.60082
-495.132267	160.243882	-579.085389	107.205454	0.506574	-0.824919	22215.18601
-551.59151	122.095745	-584.426129	4.205484	-0.256389	-0.824919	22222.05268
-540.147069	65.636502	-556.95947	-68.275976	0.506574	1.46397	22231.97119
-554.643361	10.703185	-544.752066	-133.127808	-0.256389	0.701007	22213.66009
-543.961883	-55.674573	-531.7817	-224.683337	-1.019351	0.701007	22222.05268
-535.569293	-109.081964	-492.107637	-288.009244	-1.019351	-0.824919	22229.6823
-506.576709	-184.615275	-465.403942	-341.416636	-1.019351	-0.824919	22193.06009
-498.184118	-224.289338	-466.166904	-452.046232	0.506574	1.46397	22203.74157
-456.221168	-270.830065	-399.789146	-491.720295	-0.256389	-0.061956	22212.89712
-405.865627	-335.681897	-296.789177	-561.149904	-1.019351	-2.350844	22207.55638
-379.924894	-382.985587	-263.981779	-568.779531	-1.019351	0.701007	22216.71194
-337.961944	-416.555947	-168.611437	-582.51286	-0.256389	-0.824919	22229.6823
-274.636037	-464.6226	-109.863306	-654.99432	0.506574	-0.824919	22229.6823
-211.310129	-495.904072	-38.144809	-658.046171	-0.256389	0.701007	22217.4749
-149.510148	-531.000358	43.492204	-655.757283	1.269537	-0.824919	22215.94897
-93.050905	-546.259613	93.084782	-679.409128	1.269537	1.46397	22210.60823
-20.569445	-560.755905	187.692161	-662.623948	2.0325	1.46397	22234.26008
38.941648	-550.837389	257.12177	-622.186923	0.506574	0.701007	22238.83786
103.030518	-566.096644	317.395826	-606.164705	-0.256389	-0.061956	22214.42305
186.193457	-553.88924	350.203224	-587.8536	0.506574	-0.061956	22209.08231
209.082339	-531.763321	427.26246	-590.905451	0.506574	-0.824919	22218.23786
261.726768	-495.904072	508.899473	-511.557326	0.506574	2.226932	22218.23786
325.052675	-487.511482	536.366132	-458.912897	-0.256389	1.46397	22201.45268
368.541551	-427.237426	600.455002	-390.246251	-0.256389	-2.350844	22217.4749
432.630421	-404.348543	589.773523	-326.920344	-0.256389	-0.061956	22222.05268
447.889675	-356.281891	632.499437	-278.853691	-1.019351	-0.061956	22184.6675
476.119297	-292.955984	629.447586	-230.787039	-0.256389	0.701007	22199.92676
503.585955	-233.44489	631.736474	-159.831504	-0.256389	3.752858	22215.18601
498.245216	-159.437505	634.788325	-89.638932	-1.019351	-0.824919	22202.97861
519.608173	-96.111598	569.17353	-28.601913	0.506574	0.701007	22210.60823
505.111881	-29.73384	569.936492	71.346205	-1.019351	1.46397	22219.00082
505.111881	23.673552	584.432784	165.953584	-0.256389	-0.824919	22228.15638
486.800775	92.340198	562.306865	233.857268	0.506574	0.701007	22219.00082
465.437818	142.695739	500.506883	283.449846	0.506574	1.46397	22228.15638
431.867458	206.784609	447.099492	336.094275	-0.256389	-0.824919	22229.6823
436.445234	265.53274	385.29951	397.131294	0.506574	0.701007	22216.71194
412.793389	321.229019	353.255075	472.664605	1.269537	-0.061956	22241.12674
373.119327	370.821597	301.373609	527.597922	1.269537	-0.061956	22211.3712
350.993408	424.228989	206.003267	516.153481	0.506574	-0.061956	22226.63045
305.215644	431.095653	159.46254	588.634941	0.506574	-0.824919	22230.44527
251.808252	490.606747	53.410719	578.716425	-0.256389	-0.824919	22241.88971
194.586047	501.288225	21.366284	655.012699	-0.256389	1.46397	22215.94897
132.786065	515.784517	-38.907772	648.908997	0.506574	0.701007	22215.18601
101.504593	528.754884	-95.367014	674.086767	-0.256389	0.701007	22226.63045
39.704611	533.33266	-151.826257	670.271954	-1.019351	-0.824919	22214.42305
2.319437	538.673399	-197.604021	665.694177	-1.019351	-1.587881	18437.7575
-54.902768	514.258592	-273.900295	657.301587	-0.256389	-0.061956	21.362957
-112.124974	502.814151	-340.278053	628.309003	-0.256389	-0.061956	13.733329
-178.502732	485.266008	-395.21137	581.005313	-0.256389	-0.061956	10.681478
-227.332347	473.821567	-470.744681	527.597922	-1.019351	1.46397	20762.50496
-254.799005	451.695647	-496.685414	505.472002	-1.019351	-0.061956	22179.32676
-295.23603	424.991952	-521.100221	428.412766	-0.256389	-0.824919	22197.63787
-340.250832	389.132703	-612.65575	369.664635	0.506574	0.701007	22203.74157
-383.739708	337.251237	-572.981688	317.783169	-0.256389	-0.061956	22212.89712
-424.176733	285.369771	-593.581681	228.516529	1.269537	0.701007	22215.18601
-482.924864	238.066081	-590.529831	180.449877	0.506574	1.46397	22222.81564
-473.006348	170.162397	-582.900203	100.338789	0.506574	-0.061956	22235.02304
-506.576709	136.592037	-579.085389	27.094366	1.269537	1.46397	22235.02304
-528.702628	83.184645	-549.329843	-77.431529	0.506574	1.46397	22239.60082
-524.887814	16.806887	-582.900203	-143.046324	0.506574	-0.824919	22242.65267
-544.724845	-40.415318	-573.74465	-245.283331	0.506574	0.701007	22225.86749
-534.80633	-100.689374	-505.078004	-312.424052	-0.256389	-0.061956	22225.86749
-505.050783	-174.69676	-508.129855	-400.164766	0.506574	-0.824919	22225.86749
-485.213752	-233.44489	-442.51506	-405.505505	-1.019351	1.46397	22217.4749
-445.53969	-269.304139	-366.981749	-464.253636	-0.256389	1.46397	22218.23786
-427.991547	-320.422642	-309.759543	-514.609177	0.506574	0.701007	22222.81564
-372.295267	-378.40781	-251.011413	-574.883233	-1.019351	0.701007	22226.63045
-346.354534	-414.267059	-182.344766	-596.24619	-1.782314	-0.824919	22196.11194
-272.347148	-466.911488	-142.670704	-668.72765	-0.256389	-0.061956	22208.31935
-231.910123	-502.770737	-84.685536	-693.142457	-1.782314	-0.061956	22212.13416
-161.717551	-524.133693	2.292216	-682.460979	-0.256389	-1.587881	22201.45268
-113.650899	-552.363314	7.632955	-806.823905	-0.256389	0.701007	22215.18601
-30.487961	-573.726271	162.514391	-681.698016	-1.019351	-0.824919	22213.66009
29.786096	-554.652203	230.418074	-672.542463	-0.256389	-1.587881	22199.92676
90.060152	-564.570718	314.343975	-613.03137	-1.019351	-0.824919	22222.81564
168.645314	-557.704054	375.380994	-559.623978	-0.256389	0.701007	22220.52675
224.341593	-534.052209	421.921721	-592.431376	-0.256389	-0.061956	22191.53417
260.963805	-488.274445	477.618001	-528.342506	0.506574	0.701007	22222.05268
319.711936	-478.355929	534.840206	-467.305487	0.506574	0.701007	22235.786
386.852656	-438.681867	574.514269	-417.712909	0.506574	-0.061956	22218.23786
403.637837	-407.400394	565.358716	-398.638841	0.506574	2.226932	22209.84527
444.074862	-366.200407	575.277231	-305.557387	-0.256389	-0.824919	22221.28971
467.726706	-292.955984	638.603139	-238.416666	-0.256389	-0.061956	22225.10453
473.830408	-238.78563	600.455002	-189.587051	-1.019351	-0.061956	22214.42305
516.556322	-171.644909	634.025362	-72.090789	0.506574	-2.350844	22228.15638
506.637806	-93.059747	633.262399	18.701776	-1.019351	-0.824919	22229.6823
492.904477	-45.756057	589.010561	87.368423	-0.256389	0.701007	22216.71194
495.956328	8.414297	576.803157	162.138771	-0.256389	-0.824919	22222.81564
470.778557	60.295763	535.603169	222.412827	-0.256389	-0.061956	22123.63048
441.785973	120.56982	486.773554	252.168374	-0.256389	1.46397	22197.63787
443.311899	193.814242	417.343945	274.294293	-1.019351	-0.061956	22209.08231
415.84524	257.903112	375.380994	397.894257	-0.256389	0.701007	22219.76379
383.037843	312.836429	321.21064	425.360915	-1.019351	-0.824919	22212.13416
393.719321	376.162336	294.506944	502.420151	-0.256389	-2.350844	22222.05268
331.919339	412.021585	176.24772	531.412735	-0.256389	-0.061956	22231.20823
297.586016	437.199355	167.85513	597.027531	-0.256389	-0.061956	22218.23786
250.282326	485.266008	93.847744	632.886779	0.506574	-0.061956	22222.81564
183.904568	504.340076	24.418135	640.516407	0.506574	1.46397	22229.6823
154.911984	511.969704	-26.700368	643.568258	1.269537	-0.824919	22242.65267
88.534226	527.228958	-110.626269	663.405289	1.269537	0.701007	22232.73415
63.356456	531.806735	-177.004027	640.516407	0.506574	1.46397	22213.66009
-9.887967	535.621548	-189.211431	664.931214	-0.256389	-0.061956	12269.96674
-48.036104	517.310443	-247.959562	651.197885	0.506574	1.46397	22.125919
-101.443495	510.443778	-363.929898	627.54604	-0.256389	-0.824919	12.207404
-156.376812	488.317859	-405.129885	597.790494	0.506574	0.701007	12.207404
-207.495316	472.295641	-412.759513	574.138649	-1.019351	-0.061956	14835.81042
-262.428633	459.325275	-458.537277	535.990512	-1.019351	-0.824919	22173.98602
-288.369366	431.858616	-496.685414	439.094244	-0.256389	-1.587881	22204.50453
-339.487869	367.006784	-553.144656	373.479449	-1.019351	0.701007	22173.98602
-372.295267	323.517908	-562.300209	306.338728	-0.256389	-0.061956	22182.37861
-426.465621	281.554957	-598.922421	211.731349	-0.256389	-0.824919	22209.08231
-465.376721	232.725342	-640.122408	155.272106	-0.256389	0.701007	22199.92676
-492.080417	181.606838	-621.811303	93.472124	-1.019351	-3.113807	22209.08231
-515.732261	134.303149	-612.65575	17.175851	-0.256389	0.701007	22231.20823
-543.19892	71.740204	-585.952054	-78.194491	1.269537	1.46397	22219.76379
-538.621143	16.806887	-550.855768	-114.816703	1.269537	-0.061956	22222.81564
-545.487808	-44.230132	-518.048371	-217.053709	-1.019351	-0.061956	22157.20084
-543.19892	-99.926411	-492.8706	-277.327766	1.269537	2.226932	22221.28971
-511.154485	-155.622691	-474.559495	-334.549971	1.269537	0.701007	22239.60082
-488.265603	-215.133785	-406.655811	-395.58699	0.506574	0.701007	22248.75637
-458.510056	-270.830065	-371.559525	-458.149934	0.506574	0.701007	22239.60082
-418.835994	-325.000419	-290.685475	-503.927698	1.269537	-0.061956	22227.39341
-377.636006	-376.881885	-249.485487	-574.883233	0.506574	1.46397	22236.54897
-340.250832	-410.452245	-180.818841	-602.349892	-0.256389	0.701007	22231.97119
-290.658254	-456.23001	-181.581804	-629.81655	0.506574	-0.824919	22212.89712
-223.517533	-485.985556	-45.774436	-633.631364	0.506574	-0.061956	22224.34156
-165.532365	-523.37073	17.551471	-638.20914	0.506574	-0.824919	22233.49712
-87.710166	-548.548501	86.98108	-658.809134	-1.019351	-0.061956	22196.11194
-36.591663	-570.67442	189.981049	-635.920252	-0.256389	-0.061956	22212.13416
31.312021	-575.252197	251.781031	-630.579513	-0.256389	-0.824919	22206.79342
73.274972	-563.807755	302.899534	-609.216556	-0.256389	1.46397	22200.68972
150.334208	-566.859606	366.988404	-585.564711	-1.019351	0.701007	22193.06009
213.660115	-541.681836	421.158759	-570.305457	-1.019351	-0.824919	22206.03046
251.045289	-496.667035	485.247629	-572.594345	0.506574	2.989895	22206.79342
325.052675	-492.852221	519.580952	-516.135102	-0.256389	0.701007	22201.45268
373.88229	-441.733718	571.462418	-415.424021	-0.256389	-2.350844	22215.18601
414.319315	-389.852251	558.492051	-339.89071	-0.256389	2.226932	22217.4749
437.208197	-346.363375	649.284617	-277.327766	-0.256389	-1.587881	22193.06009
475.356334	-292.193021	656.914244	-219.342598	-0.256389	-0.061956	22227.39341
507.400769	-224.289338	646.995729	-154.490765	1.269537	1.46397	22252.57118
488.3267	-177.748611	613.425368	-80.48338	0.506574	-2.350844	22231.97119
521.897061	-106.793076	583.669822	-33.942653	0.506574	1.46397	22239.60082
507.400769	-42.704206	566.884641	71.346205	0.506574	0.701007	22241.12674
504.348918	16.043925	582.906859	157.560994	-0.256389	-0.824919	22218.23786
473.067446	74.792055	520.343914	208.679498	-1.019351	-0.824919	22219.00082
479.171148	135.066112	470.751337	255.983187	0.506574	0.701007	22231.97119
451.704489	194.577205	471.514299	341.435014	-0.256389	-0.824919	22214.42305
441.023011	251.036448	424.973572	382.635002	-0.256389	0.701007	22221.28971
404.400799	300.629025	360.12174	455.116462	1.269537	2.226932	22232.73415
350.993408	354.79938	268.566211	496.31645	-1.019351	-0.824919	22196.11194
325.815637	400.577144	195.321788	543.620139	-0.256389	1.46397	22203.74157
293.00824	423.466026	143.440322	589.397903	-1.019351	0.701007	22214.42305
243.415662	480.688231	71.721825	603.131233	-0.256389	0.701007	22211.3712
196.874935	478.399343	17.551471	593.97568	-0.256389	-0.061956	22210.60823
154.911984	505.103039	-77.055909	596.264568	0.506574	-1.587881	22212.13416
121.341624	532.569697	-165.559586	590.923829	-0.256389	-0.061956	22212.89712
59.541642	532.569697	-212.100313	612.286786	0.506574	-0.061956	22212.89712
3.0824	524.94007	-196.841058	662.642326	0.506574	0.701007	22085.48235
-57.191656	512.732666	-273.137332	663.405289	0.506574	0.701007	23.651845
-95.339793	507.391927	-341.803978	625.257152	1.269537	1.46397	14.496292
-150.27311	489.080821	-408.181736	617.627525	1.269537	-0.061956	10.681478
-216.650869	477.63638	-416.574327	543.620139	1.269537	0.701007	16397.59514
-267.769372	456.273424	-479.137271	513.10163	2.0325	2.226932	22168.64528
-288.369366	418.125287	-486.766898	447.486834	1.269537	-0.061956	21813.86761
-328.806391	391.421591	-547.040955	383.397965	-1.019351	0.701007	22206.79342
-363.902677	336.488274	-626.389079	300.997989	0.506574	-0.061956	22183.90454
-429.517472	286.895696	-605.789085	248.35356	-0.256389	-0.061956	22217.4749
-444.013764	246.458671	-637.070557	174.346175	-1.019351	0.701007	22225.86749
-492.080417	180.843876	-594.344644	121.701746	-0.256389	-2.350844	22214.42305
-534.043367	124.384633	-591.292793	49.983248	-1.019351	-0.061956	22212.13416
-534.043367	66.399465	-572.981688	-48.438945	-1.782314	-0.061956	22206.03046
-570.665578	16.043925	-559.248358	-143.809287	-1.019351	-0.061956	22208.31935
-529.465591	-48.807908	-549.329843	-201.794455	-1.019351	0.701007	22206.03046
-538.621143	-99.926411	-553.144656	-319.290716	0.506574	0.701007	22214.42305
-521.073001	-163.252319	-511.181706	-384.142549	0.506574	-0.061956	22228.91934
-472.243385	-205.215269	-464.640979	-405.505505	0.506574	2.226932	22221.28971
-470.71746	-272.35599	-397.500258	-504.690661	0.506574	-0.061956	22227.39341
-441.724876	-319.65968	-337.226202	-526.816581	0.506574	-0.824919	22231.97119
-386.028596	-370.01522	-240.329934	-541.312873	0.506574	0.701007	22214.42305
-342.53972	-409.689283	-205.233648	-596.24619	0.506574	-0.824919	22222.05268
-275.398999	-437.155941	-139.618853	-629.81655	0.506574	1.46397	22253.33415
-234.199011	-491.326295	-77.818871	-635.920252	0.506574	-0.061956	22228.91934
-160.954589	-514.215178	24.418135	-673.305426	0.506574	-0.824919	22209.08231
-101.443495	-547.785538	72.484788	-680.935053	-0.256389	-0.061956	22234.26008
-44.984253	-554.652203	176.24772	-626.764699	0.506574	1.46397	22219.76379
29.023133	-566.859606	254.832882	-642.786917	1.269537	1.46397	22197.63787
77.852748	-575.252197	328.840267	-622.186923	0.506574	1.46397	22217.4749
138.126804	-565.333681	341.047671	-590.142488	0.506574	0.701007	22219.00082
198.40086	-542.444799	435.655051	-559.623978	-1.019351	-1.587881	22211.3712
250.282326	-502.007774	482.195778	-512.320289	-0.256389	2.226932	22217.4749
297.586016	-492.852221	527.210579	-481.038816	-0.256389	1.46397	22199.92676
347.941557	-444.022606	580.617971	-414.661058	-1.019351	-0.824919	22178.5638
396.008209	-419.607798	549.336498	-389.483288	-0.256389	1.46397	22173.22306
436.445234	-369.252258	621.054996	-318.527753	-0.256389	-0.824919	22198.40083
463.911893	-294.481909	633.262399	-234.601852	-0.256389	0.701007	22209.08231
497.482253	-234.207853	638.603139	-159.068541	-0.256389	1.46397	22225.86749
488.3267	-175.459722	601.980927	-105.66115	-0.256389	-0.061956	22234.26008
521.897061	-98.400486	583.669822	-43.098205	-1.019351	-0.824919	22213.66009
517.319284	-49.570871	563.069828	68.294354	-0.256389	-0.061956	22222.05268
488.3267	4.599484	592.062412	169.005435	-0.256389	-0.824919	22229.6823
486.800775	75.555018	562.306865	223.17579	0.506574	0.701007	22236.54897
463.14893	122.095745	515.003175	255.983187	2.0325	0.701007	22241.88971
431.867458	180.843876	450.151343	324.649834	0.506574	-0.824919	22241.12674
428.815607	244.932746	396.743951	388.738704	0.506574	1.46397	22227.39341
422.711905	291.473473	376.90692	450.538685	0.506574	0.701007	22231.97119
385.326731	352.510492	310.529162	513.864593	0.506574	-0.061956	22228.91934
362.437849	389.132703	225.077335	515.390518	0.506574	1.46397	22220.52675
309.79342	438.725281	144.203285	603.894195	-0.256389	-1.587881	22218.23786
257.148991	476.110455	93.847744	610.76086	-0.256389	0.701007	22228.15638
200.689749	495.184523	19.840359	638.990481	-0.256389	0.701007	22228.15638
149.571245	506.628964	-14.492964	657.301587	-0.256389	-0.824919	22201.45268
100.74163	510.443778	-85.448499	662.642326	0.506574	0.701007	22206.03046
54.200903	516.54748	-154.115145	662.642326	-1.019351	2.226932	22209.84527
0.793512	518.836368	-188.448468	671.797879	-0.256389	-0.061956	22192.29713
-49.562029	521.888219	-263.218816	646.620109	-0.256389	0.701007	34.333323
-86.18424	495.184523	-357.826196	638.227519	0.506574	-0.061956	13.733329
-138.065707	495.947486	-389.870631	607.709009	0.506574	0.701007	12.970367
-203.680502	486.791933	-426.492842	568.034947	0.506574	2.989895	17635.1207
-273.873074	438.725281	-530.255774	490.97571	1.269537	1.46397	22180.08972
-292.184179	437.962318	-524.915035	463.509052	0.506574	-0.061956	22185.43046
-339.487869	392.947517	-543.989104	381.109076	0.506574	2.226932	22201.45268
-373.05823	347.169752	-545.515029	346.775753	0.506574	-0.824919	22231.20823
-420.361919	280.791994	-596.633532	257.509113	1.269537	-0.061956	22235.786
-458.510056	229.673491	-628.677967	142.30174	0.506574	0.701007	22231.20823
-479.873013	188.473503	-597.396495	101.101752	-0.256389	-0.824919	22238.83786
-523.361889	128.199447	-603.500197	55.323988	0.506574	0.701007	22228.15638
-539.384106	64.110577	-572.981688	-54.542646	-1.782314	-1.587881	22212.89712
-551.59151	12.229111	-560.774284	-97.26856	-0.256389	-0.824919	22225.86749
-521.835963	-32.022728	-536.359476	-207.135194	-0.256389	1.46397	22227.39341
-548.539659	-102.2153	-595.107607	-336.838859	0.506574	-0.061956	22216.71194
-537.095218	-164.015281	-474.559495	-361.253667	-0.256389	-0.061956	22227.39341
-495.89523	-215.896747	-436.411358	-403.216617	-0.256389	0.701007	22209.08231
-492.843379	-264.726363	-378.42619	-448.231419	-1.019351	0.701007	22198.40083
-457.747093	-321.948568	-341.041016	-535.209171	-0.256389	-0.061956	22208.31935
-396.710074	-379.170773	-263.981779	-558.098053	0.506574	1.46397	22219.76379
-343.302683	-417.31891	-247.959562	-609.979519	0.506574	0.701007	22208.31935
-308.206397	-444.785569	-148.011443	-620.660997	-0.256389	-0.061956	22224.34156
-232.673086	-495.141109	-92.315163	-649.653581	0.506574	1.46397	22234.26008
-161.717551	-508.874438	18.314434	-709.164675	1.269537	1.46397	22215.18601
-112.887936	-549.311463	74.010713	-718.320228	0.506574	1.46397	22215.18601
-49.562029	-560.755905	157.173652	-655.757283	-0.256389	-0.824919	22205.2675
25.971282	-556.178128	247.966217	-629.81655	0.506574	-0.061956	22235.02304
85.482375	-569.911457	289.166205	-632.868401	-1.019351	-0.824919	22208.31935
151.097171	-542.444799	383.773584	-588.616562	0.506574	-0.061956	22225.86749
199.163823	-521.844805	399.795802	-564.201755	1.269537	-0.824919	22220.52675
272.408246	-498.955923	467.699486	-547.416575	1.269537	1.46397	22213.66009
311.319345	-485.222594	521.86984	-485.616593	-0.256389	-0.824919	22217.4749
356.334147	-448.600382	566.884641	-422.290686	-1.019351	-0.824919	22193.06009
389.904507	-423.422612	572.988343	-377.275884	-0.256389	-0.061956	22205.2675
418.134129	-363.911518	620.292033	-336.838859	-0.256389	-1.587881	22216.71194
477.645222	-308.978201	643.180915	-280.379617	0.506574	1.46397	22231.20823
488.3267	-257.096735	642.417952	-189.587051	-1.782314	-0.061956	22201.45268
505.874843	-188.430089	622.580921	-91.927821	-0.256389	-0.824919	22204.50453
503.585955	-122.815294	632.499437	-46.913019	-1.019351	-0.061956	22215.94897
508.926694	-64.830126	576.040194	73.635093	0.506574	0.701007	22203.74157
502.06003	-12.185697	570.699455	120.938783	-0.256389	-0.061956	22210.60823
490.615589	64.87354	556.203163	206.39061	-0.256389	-1.587881	22230.44527
444.837824	125.147596	477.618001	220.123939	0.506574	1.46397	22215.18601
448.652638	194.577205	437.180976	303.286877	0.506574	-0.061956	22221.28971
427.289681	243.40682	412.766168	378.057225	-1.019351	1.46397	22228.15638
413.556352	282.31792	374.618032	438.331282	-0.256389	-0.824919	22220.52675
396.771172	357.088268	279.24769	465.79794	0.506574	-0.824919	22235.786
350.230445	407.443809	241.862515	542.094214	0.506574	0.701007	22248.75637
299.874904	436.436393	180.825496	592.449754	1.269537	0.701007	22244.94156
257.911954	478.399343	111.395887	615.338637	0.506574	-0.824919	22229.6823
207.556413	509.680815	34.336651	633.649742	1.269537	0.701007	22207.55638
165.593463	508.917853	-16.01889	664.168252	-0.256389	-0.061956	22232.73415
105.319406	522.651182	-93.841089	642.042332	-0.256389	0.701007	22190.7712
62.593493	520.362294	-130.4633	677.901581	-1.019351	-0.824919	22216.71194
4.608325	517.310443	-188.448468	671.034916	0.506574	-0.061956	22231.20823
-29.724998	531.806735	-253.300301	641.27937	0.506574	-0.061956	45.014801
-94.576831	502.051188	-359.352121	608.471972	-0.256389	-0.824919	12.970367
-150.27311	490.606747	-386.81878	613.049748	-0.256389	-0.061956	12.207404
-202.154577	479.925269	-413.522476	567.271984	0.506574	1.46397	15581.22501
-260.902707	443.303057	-484.47801	539.805326	0.506574	1.46397	22141.94159
-295.23603	435.67343	-505.078004	461.983126	0.506574	-1.587881	22192.29713
-319.650838	389.132703	-585.952054	380.346114	0.506574	1.46397	22190.00824
-370.769341	344.880864	-582.13724	330.753536	-0.256389	0.701007	22200.68972
-414.258217	292.236435	-577.559464	252.931337	-1.019351	-0.824919	22226.63045
-454.695242	251.79941	-599.685383	186.553578	0.506574	1.46397	22219.00082
-497.421156	186.184615	-595.107607	119.412858	0.506574	-0.061956	22219.76379
-547.776696	129.725372	-627.152042	39.30177	0.506574	0.701007	22227.39341
-530.991516	85.473534	-560.774284	-30.127839	0.506574	0.701007	22249.51933
-529.465591	25.199477	-525.677998	-88.113007	1.269537	-0.061956	22238.83786
-547.013734	-27.444951	-534.833551	-179.668535	0.506574	-0.061956	22241.12674
-543.961883	-77.037529	-493.633563	-270.461101	0.506574	1.46397	22238.07489
-542.435957	-172.407871	-475.322457	-339.127747	0.506574	-0.061956	22223.5786
-483.687826	-206.741195	-468.455793	-392.535139	-0.256389	-0.061956	22223.5786
-480.635975	-273.881915	-380.715078	-437.54994	-1.019351	-0.061956	22228.15638
-437.147099	-307.452276	-326.544724	-496.298071	-0.256389	-0.061956	22213.66009
-391.369335	-364.674481	-273.137332	-546.653612	-0.256389	0.701007	22225.10453
-338.724906	-389.852251	-231.174381	-621.42396	0.506574	-0.061956	22230.44527
-301.339732	-449.363345	-183.870692	-622.186923	-1.019351	-0.061956	22197.63787
-246.406415	-482.933705	-73.241095	-658.809134	-1.019351	0.701007	22118.28974
-186.132359	-531.000358	-9.152225	-653.468395	-0.256389	-0.824919	22208.31935
-106.784234	-543.207762	69.432937	-673.305426	-0.256389	0.701007	22196.87491
-51.850917	-556.941091	146.492173	-643.549879	0.506574	2.226932	22209.08231
9.949064	-560.755905	241.862515	-620.660997	0.506574	-0.824919	22225.10453
75.56386	-543.207762	299.084721	-600.061003	0.506574	-0.824919	22195.34898
129.734214	-561.518867	357.069889	-612.268407	-1.019351	-0.824919	22204.50453
221.289742	-533.289246	434.129125	-555.046202	-0.256389	0.701007	22209.84527
248.756401	-502.007774	485.247629	-526.053618	-0.256389	0.701007	22201.45268
304.452681	-472.252227	493.640219	-495.535108	1.269537	-0.061956	22211.3712
373.88229	-447.837419	573.751306	-426.868462	2.0325	-0.061956	22233.49712
395.245246	-399.770767	567.647604	-391.009213	1.269537	2.226932	22235.786
437.208197	-367.726332	622.580921	-318.527753	0.506574	-0.824919	22205.2675
489.852626	-321.948568	631.736474	-245.283331	-0.256389	-0.061956	22238.83786
487.563738	-267.778214	621.817958	-178.905573	0.506574	-0.061956	22232.73415
522.660024	-186.141201	627.158698	-75.14264	0.506574	-0.061956	22214.42305
509.689657	-123.578256	625.632772	-20.972286	-0.256389	1.46397	22224.34156
513.504471	-60.252349	574.514269	59.901764	-0.256389	1.46397	22233.49712
504.348918	0.021707	596.640188	117.123969	-0.256389	-0.061956	22213.66009
478.408185	64.110577	577.56612	194.946169	-1.019351	-0.824919	22222.05268
460.860042	112.177229	473.040225	265.13874	-0.256389	0.701007	22212.13416
442.548936	176.266099	437.943939	263.612815	-1.019351	-0.824919	22199.92676
432.630421	235.01423	428.788386	397.131294	-1.019351	1.46397	22202.97861
416.608203	286.132733	382.247659	453.590536	0.506574	-0.824919	22217.4749
399.06006	357.851231	299.084721	486.397934	-0.256389	-0.824919	22222.05268
348.70452	385.317889	222.788447	511.575704	-0.256389	2.226932	22221.28971
311.319345	440.251206	158.699577	564.983096	-0.256389	-0.061956	22229.6823
259.437879	470.769716	92.321819	594.738643	-0.256389	0.701007	22229.6823
218.237892	489.080821	28.995912	639.753444	-0.256389	0.701007	22209.08231
186.956419	498.236374	-72.478132	578.716425	-1.019351	-1.587881	22200.68972
115.237922	521.888219	-90.026275	638.990481	0.506574	-0.824919	22245.70452
51.912015	531.043772	-171.663288	644.331221	0.506574	-0.824919	22231.20823
22.156468	526.465996	-212.863276	668.746028	-0.256389	-0.061956	22222.05268
-16.754631	519.599331	-253.300301	671.034916	1.269537	-0.061956	60.274056
-98.391644	511.969704	-335.700276	617.627525	0.506574	1.46397	14.496292
-140.354595	485.266008	-388.344705	619.916413	-0.256389	-0.061956	9.918516
-218.939757	484.503045	-419.626177	571.086798	0.506574	-0.061956	6600.390637
-237.250862	462.377126	-471.507644	542.857177	-0.256389	-0.824919	22135.83789
-279.213813	440.251206	-502.026153	445.197946	-0.256389	-2.350844	22197.63787
-362.376751	389.895666	-603.500197	405.523884	-0.256389	2.989895	22190.7712
-384.502671	333.436423	-572.981688	328.464647	-0.256389	0.701007	22193.06009
-430.280435	291.473473	-558.485396	250.642448	-1.019351	1.46397	22199.16379
-438.673025	237.303118	-592.055756	171.294324	-0.256389	-0.824919	22211.3712
-501.998932	181.606838	-576.033539	126.279522	0.506574	-1.587881	22212.89712
-501.998932	132.777223	-635.544632	34.723994	-1.019351	0.701007	22206.03046
-540.910032	87.762422	-553.144656	-48.438945	0.506574	2.989895	22229.6823
-532.517442	18.332813	-521.863184	-87.350044	-0.256389	-0.824919	22227.39341
-552.354473	-32.785691	-535.596513	-188.061125	-0.256389	-1.587881	22216.71194
-529.465591	-77.037529	-555.433545	-282.668505	0.506574	0.701007	22226.63045
-508.102634	-140.363436	-496.685414	-352.098114	0.506574	0.701007	22228.15638
-485.213752	-196.822679	-435.648395	-374.224033	0.506574	-0.061956	22222.05268
-456.221168	-257.859698	-413.522476	-485.616593	0.506574	-0.824919	22217.4749
-439.435988	-293.718947	-352.485457	-506.216587	0.506574	-0.061956	22248.75637
-386.028596	-364.674481	-280.003997	-548.9425	0.506574	2.226932	22225.86749
-341.013795	-385.274475	-195.315133	-589.379525	-0.256389	-1.587881	22234.26008
-286.080478	-436.392978	-168.611437	-619.898035	-1.019351	-0.824919	22234.26008
-226.569384	-485.222594	-70.952207	-656.520246	1.269537	1.46397	22214.42305
-180.79162	-525.659619	2.292216	-631.342476	-0.256389	-1.587881	22215.18601
-112.887936	-539.392948	83.166266	-669.490612	-0.256389	-0.824919	22230.44527
-55.665731	-562.28183	155.647726	-645.838768	-0.256389	0.701007	22198.40083
16.052766	-558.467016	247.203255	-611.505444	1.269537	0.701007	22212.13416
67.17127	-559.229979	299.847683	-611.505444	-1.782314	-0.824919	22196.11194
112.186071	-563.807755	284.588429	-689.327644	-0.256389	-0.061956	22193.06009
189.245308	-536.341097	421.158759	-540.54991	-0.256389	-0.824919	22185.43046
251.808252	-505.822587	478.380964	-525.290655	-1.782314	1.46397	22206.79342
287.667501	-483.696668	521.86984	-474.935114	0.506574	-0.824919	22213.66009
370.830439	-451.652233	542.469834	-409.320319	-0.256389	-1.587881	22193.82305
388.378582	-421.133724	553.914275	-378.038847	0.506574	2.226932	22210.60823
428.815607	-371.541146	596.640188	-308.609238	-0.256389	-0.824919	22225.86749
457.808191	-314.318941	638.603139	-224.683337	0.506574	-0.061956	22215.94897
491.378551	-261.674512	644.706841	-191.875939	0.506574	-0.061956	22222.81564
510.45262	-184.615275	610.373517	-120.157442	0.506574	-1.587881	22257.14896
502.06003	-113.659741	585.195747	-62.935237	0.506574	0.701007	22234.26008
521.134098	-67.119014	583.669822	68.294354	0.506574	-1.587881	22235.786
523.422986	6.888372	604.269815	163.664696	0.506574	-0.061956	22243.41563
482.222998	64.110577	552.388349	199.523945	-0.256389	1.46397	22218.23786
479.171148	112.940192	540.180946	246.064672	-0.256389	0.701007	22220.52675
458.571154	176.266099	480.669852	308.627616	-1.019351	-1.587881	22227.39341
438.734122	239.592006	432.6032	403.234996	-0.256389	0.701007	22219.76379
414.319315	291.473473	389.877286	438.331282	-1.019351	-0.061956	22219.76379
400.585986	347.169752	283.062503	502.420151	0.506574	-0.061956	22231.20823
359.385998	379.214187	251.018068	516.153481	-1.019351	1.46397	22207.55638
316.660085	444.06602	119.025515	545.146065	-0.256389	0.701007	22200.68972
249.519364	464.666014	80.877378	590.923829	-0.256389	0.701007	22212.13416
221.289742	498.999337	-6.100374	638.990481	-0.256389	1.46397	22219.76379
169.408276	507.391927	-34.329995	646.620109	-1.019351	-0.061956	22206.79342
103.793481	518.836368	-66.37443	654.249736	-0.256389	0.701007	22222.05268
60.304605	518.073405	-133.515151	658.827513	-0.256389	-0.824919	22211.3712
18.341654	528.754884	-187.685505	679.427506	0.506574	-0.061956	22214.42305
-32.776849	521.125256	-251.011413	643.568258	1.269537	2.226932	89.26664
-87.710166	502.814151	-341.803978	634.412705	-0.256389	-0.824919	14.496292
-118.228675	489.080821	-409.707662	609.234935	1.269537	-0.061956	12.970367
-183.080508	497.473412	-431.833581	552.012729	0.506574	0.701007	2463.606677
-227.332347	469.24379	-454.722463	512.338667	0.506574	1.46397	22148.80825
-272.347148	444.828983	-538.648364	423.83499	-0.256389	-0.824919	22186.19343
-317.36195	405.917883	-569.929837	413.916474	-0.256389	0.701007	22212.89712
-370.006379	355.562342	-570.692799	359.74612	-0.256389	-0.824919	22222.05268
-420.361919	297.577174	-584.426129	262.086889	-0.256389	-0.061956	22211.3712
-459.273019	247.984597	-608.840936	162.138771	-0.256389	-0.061956	22216.71194
-483.687826	188.473503	-563.063172	123.990634	0.506574	0.701007	22229.6823
-501.998932	134.303149	-614.944638	76.686944	-0.256389	1.46397	22225.10453
-532.517442	86.999459	-566.115023	-21.735249	-0.256389	-0.061956	22219.76379
-545.487808	34.35503	-544.752066	-95.742634	-1.019351	-1.587881	22204.50453
-567.613727	-38.889392	-553.907619	-220.868523	-1.782314	-0.061956	22203.74157
-559.9841	-97.637523	-608.840936	-355.149965	0.506574	-0.061956	22196.11194
-528.702628	-149.518989	-495.159488	-399.401804	0.506574	0.701007	22215.94897
-504.28782	-205.215269	-434.122469	-381.853661	-0.256389	1.46397	22226.63045
-466.902646	-260.911549	-376.900264	-448.231419	0.506574	-0.061956	22217.4749
-458.510056	-312.030052	-322.72991	-497.823997	-0.256389	-0.824919	22227.39341
-402.050814	-362.385593	-294.500289	-535.972133	0.506574	2.226932	22232.73415
-364.665639	-397.481879	-242.618822	-608.453593	1.269537	1.46397	22216.71194
-295.23603	-437.155941	-178.529953	-616.083221	0.506574	2.226932	22223.5786
-222.75457	-456.992972	-72.478132	-643.549879	-0.256389	0.701007	22252.57118
-175.450881	-500.481848	-32.80407	-682.460979	1.269537	-0.061956	22226.63045
-112.887936	-532.526283	-5.337411	-773.253545	-1.019351	-0.824919	22201.45268
-71.687948	-569.911457	115.210701	-661.860985	1.269537	-0.061956	22233.49712
16.052766	-556.178128	235.758814	-612.268407	1.269537	-0.061956	22222.81564
47.334238	-565.333681	298.321758	-616.083221	-0.256389	0.701007	22207.55638
134.31199	-557.704054	346.38841	-593.194339	-0.256389	-0.824919	22218.23786
188.482345	-550.074426	410.47728	-557.33509	0.506574	-1.587881	22217.4749
256.386028	-512.689252	477.618001	-522.238804	0.506574	-0.061956	22211.3712
281.563799	-482.170743	510.425399	-496.298071	-0.256389	-0.061956	22222.81564
334.208228	-468.437413	556.203163	-439.075866	-1.782314	-2.350844	22194.58602
386.852656	-405.111506	558.492051	-391.009213	-1.019351	2.226932	22178.5638
440.260048	-356.281891	577.56612	-351.335151	-1.019351	-0.061956	22206.79342
451.704489	-317.370791	593.588337	-268.935176	0.506574	0.701007	22219.76379
485.274849	-273.118953	627.92166	-218.579635	-0.256389	0.701007	22196.11194
500.534104	-196.822679	640.892027	-107.950038	0.506574	0.701007	22228.15638
524.185949	-135.022697	629.447586	-28.601913	1.269537	0.701007	22233.49712
505.874843	-68.644939	588.247598	63.716578	-1.782314	0.701007	22213.66009
528.763725	0.78467	597.403151	150.69433	-0.256389	-0.824919	22223.5786
493.66744	38.932807	582.143896	210.205423	1.269537	0.701007	22228.91934
481.460036	132.777223	497.455032	226.990603	-0.256389	-0.061956	22227.39341
473.830408	182.369801	441.758753	310.916505	1.269537	0.701007	22245.70452
447.889675	242.643857	405.899504	352.879455	1.269537	0.701007	22245.70452
429.57857	285.369771	370.803218	453.590536	0.506574	-0.824919	22224.34156
412.030427	344.880864	270.855099	445.197946	-0.256389	-0.061956	22231.97119
352.519333	388.36974	273.143988	519.968294	0.506574	1.46397	22231.97119
316.660085	440.251206	193.0329	575.664574	0.506574	-0.061956	22222.81564
258.674917	460.088237	106.055148	614.575674	-0.256389	-0.824919	22218.23786
219.000854	472.295641	27.469986	632.886779	0.506574	0.701007	22228.15638
162.541612	511.969704	-40.433697	614.575674	-1.019351	-0.824919	22205.2675
116.763848	519.599331	-64.085542	658.06455	1.269537	0.701007	22209.84527
61.83053	517.310443	-131.989226	668.746028	0.506574	2.226932	22205.2675
21.393505	527.991921	-194.55217	661.116401	-0.256389	1.46397	22209.84527
-22.858333	517.310443	-257.878077	617.627525	-0.256389	1.46397	67.903684
-79.317576	488.317859	-358.589159	618.390487	-0.256389	1.46397	16.022217
-127.384228	495.184523	-368.507674	626.783078	0.506574	-0.061956	11.444441
-190.710135	487.554896	-401.315072	582.531239	0.506574	1.46397	5095.065157
-251.747154	466.954902	-443.278022	531.412735	0.506574	-0.061956	22141.17863
-280.739738	442.540094	-507.366892	485.634971	-0.256389	-0.824919	22204.50453
-308.206397	395.236405	-574.507613	420.020176	0.506574	1.46397	22176.27491
-356.273049	355.562342	-561.537247	361.272045	0.506574	0.701007	22215.18601
-404.339702	304.443839	-554.670582	267.427629	0.506574	-0.824919	22248.75637
-440.961913	258.666075	-605.789085	206.39061	1.269537	0.701007	22230.44527
-482.924864	207.547572	-640.885371	64.47954	-0.256389	-0.824919	22231.20823
-506.576709	141.932776	-646.989073	46.168435	-1.019351	-0.061956	22239.60082
-540.147069	93.103161	-556.95947	-8.00192	0.506574	-0.061956	22226.63045
-549.302622	41.221695	-555.433545	-98.031522	-0.256389	-0.061956	22216.71194
-526.41374	-19.815324	-524.152072	-162.883355	-0.256389	1.46397	22226.63045
-524.124851	-64.830126	-504.315041	-233.83889	-0.256389	-0.061956	22225.10453
-540.910032	-151.807878	-513.470594	-317.001828	1.269537	-0.061956	22219.76379
-498.184118	-199.111567	-440.989134	-378.038847	0.506574	0.701007	22229.6823
-476.058199	-258.622661	-395.974333	-443.653642	-1.019351	-0.824919	22208.31935
-449.354503	-302.874499	-361.641009	-498.586959	-0.256389	-0.824919	22196.87491
-426.465621	-368.489295	-292.2114	-570.305457	-0.256389	1.46397	22209.84527
-341.013795	-384.511512	-257.878077	-680.935053	-1.019351	-0.061956	22221.28971
-312.021211	-435.630016	-172.426251	-614.557295	-0.256389	0.701007	22206.03046
-258.613819	-482.933705	-122.833673	-680.935053	-0.256389	0.701007	22220.52675
-195.287912	-513.452215	-4.574449	-648.127656	-0.256389	-2.350844	22222.81564
-114.413862	-530.237395	56.46257	-659.572097	-1.019351	-0.824919	22198.40083
-64.821284	-561.518867	144.203285	-628.290625	0.506574	0.701007	22214.42305
9.186102	-565.333681	224.314372	-629.81655	-0.256389	-0.061956	22202.21564
58.77868	-559.992942	304.42546	-617.609146	1.269537	-0.061956	22222.05268
118.289773	-546.259613	334.943969	-607.690631	1.269537	1.46397	22226.63045
207.556413	-531.000358	407.425429	-571.068419	0.506574	0.701007	22219.00082
262.48973	-519.555917	463.884672	-546.653612	-0.256389	-0.061956	22206.03046
285.378612	-476.830003	521.106877	-481.801779	1.269537	-0.061956	22083.95642
348.70452	-460.044823	528.736505	-456.624009	0.506574	0.701007	22222.81564
396.771172	-428.763351	584.432784	-370.40922	0.506574	2.226932	22201.45268
425.000793	-370.778183	628.684623	-303.268499	0.506574	-0.061956	22218.23786
475.356334	-306.689313	640.892027	-249.098144	1.269537	0.701007	22228.15638
477.645222	-250.230071	649.284617	-188.824088	0.506574	1.46397	22229.6823
515.030396	-211.318971	615.714257	-97.26856	-0.256389	-0.061956	22219.00082
517.319284	-141.126399	633.262399	-29.364876	-1.019351	0.701007	22206.03046
507.400769	-75.511604	558.492051	14.886963	-0.256389	-0.061956	22212.89712
479.171148	0.021707	555.4402	67.531391	-0.256389	-0.824919	22199.16379
470.015595	38.169844	527.973542	110.257305	-0.256389	0.701007	22212.89712
470.778557	108.362416	459.306895	214.020237	-1.019351	-0.061956	22228.15638
454.75634	170.92536	469.988374	274.294293	-0.256389	-0.061956	22215.18601
442.548936	234.251267	437.180976	400.183145	0.506574	2.226932	22223.5786
422.711905	282.31792	382.247659	432.990542	0.506574	-0.824919	22231.97119
389.904507	334.199386	335.706932	494.790524	1.269537	-0.824919	22215.18601
372.356364	394.473442	238.047702	526.834959	1.269537	2.989895	22222.81564
328.867488	436.436393	176.24772	581.768276	0.506574	-0.061956	22250.2823
281.563799	466.191939	112.15885	599.316419	-0.256389	0.701007	22236.54897
222.052705	482.97712	57.225533	603.131233	1.269537	0.701007	22209.84527
154.911984	518.836368	-54.167026	576.427537	0.506574	-1.587881	22231.20823
128.971251	508.917853	-112.915157	608.471972	0.506574	1.46397	22229.6823
80.904599	517.310443	-125.122561	629.834929	-1.019351	-0.824919	22194.58602
16.052766	516.54748	-169.3744	658.827513	-0.256389	-0.824919	22219.76379
-13.70278	510.443778	-241.092897	664.168252	-0.256389	-0.061956	218.970305
-95.339793	505.103039	-327.307686	660.353438	1.269537	1.46397	14.496292
-145.695334	481.451194	-376.137301	592.449754	0.506574	-1.587881	12.207404
-187.658285	476.873418	-411.99655	561.931245	-0.256389	0.701007	10.681478
-234.961974	456.273424	-466.166904	530.649773	-0.256389	0.701007	21947.38609
-305.154546	437.199355	-513.470594	423.072027	-0.256389	-0.824919	22151.8601
-330.332316	402.103069	-548.56688	349.827604	0.506574	1.46397	22193.82305
-369.243416	352.510492	-585.952054	365.086859	0.506574	0.701007	22199.16379
-409.680441	296.814212	-621.811303	259.798001	-0.256389	0.701007	22221.28971
-442.487839	262.480889	-622.574265	189.605429	0.506574	1.46397	22230.44527
-483.687826	209.83646	-582.900203	135.435075	-0.256389	-1.587881	22212.89712
-498.947081	142.695739	-596.633532	75.161019	0.506574	0.701007	22219.76379
-550.828547	101.495751	-579.085389	-10.290808	-0.256389	-0.824919	22227.39341
-530.228553	52.666136	-534.833551	-105.66115	0.506574	-0.061956	22235.786
-538.621143	-12.185697	-537.885402	-159.831504	1.269537	0.701007	22241.12674
-537.858181	-69.407902	-573.74465	-307.846275	0.506574	-0.061956	22238.07489
-524.887814	-119.763443	-503.552079	-334.549971	0.506574	-0.824919	22230.44527
-512.68041	-183.852312	-414.285438	-385.668474	0.506574	1.46397	22230.44527
-470.71746	-241.837481	-386.81878	-419.238835	0.506574	-0.061956	22231.20823
-435.621174	-289.14117	-340.278053	-497.061034	-0.256389	-0.824919	22225.10453
-402.050814	-334.918934	-284.581773	-535.209171	1.269537	0.701007	22217.4749
-361.613789	-396.718916	-213.626238	-582.51286	-0.256389	-0.824919	22227.39341
-319.650838	-431.052239	-158.692921	-600.823966	-1.782314	1.46397	22227.39341
-266.243446	-485.222594	-67.137393	-645.838768	-0.256389	1.46397	22210.60823
-203.680502	-513.452215	-8.389262	-656.520246	-0.256389	-0.061956	22203.74157
-128.147191	-544.733687	-3.811486	-713.742451	-1.019351	-0.824919	22206.79342
-67.110172	-574.489234	152.595875	-632.868401	-0.256389	1.46397	22169.40825
-14.465743	-572.963308	196.847714	-660.33506	-1.019351	-0.824919	22059.54161
63.356456	-588.985526	301.373609	-662.623948	0.506574	1.46397	22217.4749
112.186071	-551.600352	337.232858	-619.898035	-0.256389	0.701007	22196.87491
185.430494	-547.022575	415.818019	-554.283239	0.506574	-0.061956	22216.71194
246.467513	-517.267029	476.855038	-523.001767	0.506574	2.226932	22222.05268
286.141575	-491.326295	518.817989	-490.957332	-0.256389	-0.061956	22195.34898
353.282296	-463.096674	556.966126	-442.127717	1.269537	1.46397	22202.97861
398.297097	-410.452245	584.432784	-384.142549	1.269537	0.701007	22231.20823
437.97116	-363.911518	612.662406	-317.764791	0.506574	-0.061956	22234.26008
469.252632	-327.289307	630.210549	-259.01666	1.269537	1.46397	22236.54897
481.460036	-252.518959	652.336468	-195.690753	2.0325	0.701007	22241.88971
492.904477	-205.215269	595.114263	-127.024106	0.506574	-0.824919	22233.49712
522.660024	-135.78566	601.980927	-108.713001	0.506574	2.226932	22216.71194
513.504471	-78.563455	603.506853	59.901764	-0.256389	-0.061956	22227.39341
496.71929	-7.60792	619.52907	140.012851	-0.256389	0.701007	22232.73415
493.66744	37.406881	571.462418	207.153572	0.506574	2.226932	22219.00082
499.771141	117.517969	492.114293	255.220225	-0.256389	-0.061956	22226.63045
447.126713	165.584621	480.669852	288.027622	-1.019351	-2.350844	22208.31935
423.474868	215.177199	451.677268	378.820188	-1.019351	0.701007	22195.34898
407.45265	262.480889	376.143957	436.805356	-1.019351	-1.587881	22206.03046
379.985992	331.910498	269.329174	433.753505	-1.019351	-0.061956	22221.28971
363.963774	381.503076	228.129186	503.183114	-0.256389	0.701007	22205.2675
322.763786	419.651212	161.751428	524.546071	-0.256389	-1.587881	22224.34156
271.645283	459.325275	122.077366	618.390487	0.506574	-0.061956	22234.26008
208.319376	493.658598	53.410719	629.071966	0.506574	0.701007	22215.18601
171.697165	511.206741	-1.522598	642.805295	0.506574	-0.061956	22219.76379
117.52681	511.206741	-84.685536	643.568258	0.506574	2.226932	22213.66009
76.326822	532.569697	-97.655902	687.057134	0.506574	-0.824919	22233.49712
40.467574	530.280809	-183.107729	689.346022	-1.019351	-0.061956	22211.3712
-22.858333	521.125256	-252.537338	648.908997	0.506574	-0.061956	370.79989
-58.717582	502.814151	-333.411388	627.54604	0.506574	1.46397	13.733329
-119.754601	489.843784	-404.366923	627.54604	0.506574	0.701007	12.970367
-192.236061	480.688231	-423.440991	596.264568	-1.019351	0.701007	9.918516
-260.139745	465.428977	-527.966886	512.338667	-1.019351	-1.587881	22077.08976
-276.161962	434.147504	-518.811333	495.553487	-0.256389	-0.824919	22194.58602
-313.547136	400.577144	-542.463178	429.938691	1.269537	2.226932	22212.13416
-345.591571	356.325305	-570.692799	357.457231	0.506574	-0.824919	22225.10453
-398.998963	315.125317	-582.900203	258.272076	-1.019351	-0.061956	22206.79342
-446.302652	250.273485	-609.603899	203.338759	-1.019351	1.46397	22203.74157
-491.317454	215.177199	-608.840936	94.99805	-0.256389	-0.061956	22215.18601
-498.184118	151.851292	-623.337228	43.116584	-0.256389	-0.824919	22196.87491
-524.124851	89.288347	-599.685383	12.598074	-1.019351	-2.350844	22209.08231
-533.280404	46.562434	-560.774284	-118.631516	-0.256389	-0.061956	22228.91934
-559.9841	-18.289399	-625.626116	-219.342598	1.269537	2.226932	22211.3712
-538.621143	-80.852343	-533.307625	-280.379617	-0.256389	0.701007	22224.34156
-532.517442	-135.78566	-508.129855	-319.290716	-0.256389	-0.824919	22230.44527
-503.524858	-192.244903	-441.752097	-362.779592	0.506574	0.701007	22214.42305
-473.769311	-238.022667	-392.922482	-426.868462	0.506574	-1.587881	22231.20823
-431.043398	-286.852282	-363.166935	-509.268438	0.506574	0.701007	22251.80822
-399.761925	-348.652264	-302.129916	-535.972133	-0.256389	2.989895	22238.07489
-363.902677	-384.511512	-246.433636	-595.483227	0.506574	-1.587881	22232.73415
-305.154546	-431.052239	-155.64107	-619.135072	0.506574	-0.061956	22240.36378
-259.376782	-466.911488	-101.470716	-640.498028	0.506574	-0.061956	22225.10453
-194.524949	-507.348513	-74.004058	-719.08319	-0.256389	-0.824919	22189.24528
-127.384228	-530.237395	24.418135	-679.409128	1.269537	2.226932	22221.28971
-79.317576	-570.67442	142.67736	-628.290625	0.506574	-1.587881	22227.39341
6.134251	-575.252197	227.366223	-619.898035	0.506574	-0.824919	22212.13416
39.704611	-569.148495	288.403242	-600.061003	-0.256389	1.46397	22214.42305
102.267556	-571.437383	347.914336	-619.135072	-1.019351	0.701007	22201.45268
185.430494	-542.444799	386.825435	-580.986935	-0.256389	-3.113807	22181.61565
235.786034	-534.815171	451.677268	-542.838798	-0.256389	0.701007	22179.32676
285.378612	-498.955923	511.188362	-523.001767	-0.256389	-0.061956	22209.08231
347.178594	-469.200376	505.847622	-489.431406	0.506574	0.701007	22190.7712
392.193396	-447.837419	557.729089	-414.661058	0.506574	2.989895	22199.92676
427.289681	-367.726332	581.380933	-334.549971	0.506574	-0.061956	22232.73415
452.467452	-343.311525	623.343884	-275.038877	0.506574	0.701007	22212.89712
480.697073	-262.437474	650.04758	-198.742604	-0.256389	-0.061956	22220.52675
525.711874	-193.770828	643.180915	-127.787069	0.506574	-0.061956	22229.6823
521.134098	-139.600474	629.447586	-33.942653	0.506574	1.46397	22241.88971
503.585955	-72.459753	607.321666	57.612876	0.506574	-0.061956	22243.41563
526.474837	-9.133846	594.3513	140.775814	-0.256389	-0.061956	22245.70452
502.822992	29.777254	553.151312	186.553578	0.506574	1.46397	22232.73415
484.511887	108.362416	514.240213	248.35356	-0.256389	0.701007	22228.15638
451.704489	164.058696	498.217995	302.523914	-0.256389	-0.824919	22229.6823
418.134129	208.310534	428.788386	341.435014	-0.256389	1.46397	22228.91934
415.84524	267.821628	389.877286	403.234996	-1.019351	-1.587881	22216.71194
384.563768	332.67346	337.99582	469.612754	0.506574	0.701007	22228.91934
369.304513	371.58456	275.432876	519.205332	-0.256389	1.46397	22230.44527
305.215644	421.940101	196.847714	566.509021	-0.256389	0.701007	22210.60823
280.037873	456.273424	119.025515	614.575674	-1.019351	0.701007	22205.2675
192.297158	488.317859	42.729241	604.657158	-1.782314	0.701007	22205.2675
177.800866	508.15489	-73.241095	595.501605	-1.019351	-1.587881	22167.88232
106.082369	516.54748	-70.952207	620.679376	0.506574	1.46397	22212.13416
64.882381	522.651182	-131.989226	673.323805	0.506574	0.701007	22228.91934
33.600909	515.784517	-186.922543	678.664544	-0.256389	-0.824919	22190.7712
-10.65093	519.599331	-244.907711	604.657158	0.506574	-0.061956	635.54796
-89.236091	511.206741	-317.389171	620.679376	0.506574	-0.061956	18.311106
-118.228675	494.421561	-344.092867	616.864562	0.506574	-0.824919	10.681478
-180.79162	492.132672	-395.21137	593.212717	0.506574	1.46397	11.444441
-232.673086	475.347492	-457.011352	555.06458	0.506574	-1.587881	22067.9342
-271.584186	447.880834	-475.322457	466.560903	0.506574	0.701007	22203.74157
-314.310099	412.784548	-519.574296	391.790555	1.269537	4.515821	22190.7712
-350.169347	361.666044	-571.455762	377.294263	0.506574	-0.061956	22235.02304
-406.62859	309.784578	-562.300209	293.368362	-0.256389	-0.061956	22225.86749
-443.250801	257.903112	-634.781669	213.257274	-0.256389	0.701007	22215.18601
-475.295236	211.362385	-605.789085	141.538777	0.506574	-0.061956	22225.10453
-498.947081	151.088329	-606.552048	52.272137	0.506574	2.989895	22227.39341
-524.887814	102.258714	-581.374278	17.938814	-0.256389	0.701007	22215.18601
-550.828547	44.273546	-537.885402	-72.090789	-0.256389	-0.824919	22225.86749
-559.221137	-11.422734	-537.122439	-150.675951	-1.782314	-0.061956	22206.79342
-557.695212	-70.933827	-541.700215	-239.942592	-0.256389	-0.824919	22195.34898
-541.672994	-137.311586	-495.922451	-326.920344	0.506574	-0.824919	22206.03046
-505.813746	-189.193052	-457.774314	-362.016629	-0.256389	0.701007	22219.76379
-479.873013	-247.17822	-415.048401	-421.527723	-0.256389	0.701007	22196.87491
-446.302652	-296.007835	-385.292854	-511.557326	1.269537	0.701007	22227.39341
-403.576739	-347.126338	-298.315102	-546.653612	-1.019351	-0.061956	22231.97119
-365.428602	-380.696699	-238.041046	-638.20914	0.506574	0.701007	22215.18601
-308.96936	-428.000388	-148.774406	-597.772115	-0.256389	0.701007	22221.28971
-262.428633	-463.859637	-109.100344	-645.838768	0.506574	-0.061956	22211.3712
-193.761986	-491.326295	-19.833703	-641.260991	1.269537	0.701007	22237.31193
-142.643483	-507.348513	70.958862	-641.260991	1.269537	0.701007	22239.60082
-80.843501	-551.600352	123.603291	-651.179507	1.269537	0.701007	22225.10453
5.371288	-556.178128	236.521776	-603.875817	0.506574	-0.061956	22223.5786
41.230537	-572.200346	270.855099	-634.394327	-0.256389	-0.061956	22215.18601
108.371257	-564.570718	331.129156	-607.690631	-0.256389	-0.061956	22219.76379
177.800866	-551.600352	376.90692	-561.149904	0.506574	1.46397	22208.31935
227.393444	-525.659619	446.336529	-524.527692	0.506574	1.46397	22208.31935
276.22306	-493.615184	526.447616	-492.483257	0.506574	-1.587881	22224.34156
348.70452	-467.674451	513.47725	-487.905481	-0.256389	-0.061956	22209.08231
379.223029	-430.289277	598.929076	-374.986996	-1.019351	0.701007	22196.11194
431.104495	-387.563363	624.869809	-322.342567	-1.019351	-0.824919	22205.2675
453.230414	-334.918934	631.736474	-252.912958	-0.256389	0.701007	22215.18601
464.674856	-267.015251	637.840176	-207.898157	-1.019351	1.46397	22205.2675
492.141514	-213.607859	594.3513	-116.342628	-1.019351	-0.824919	22213.66009
509.689657	-139.600474	579.092045	-68.275976	-0.256389	1.46397	22231.20823
495.956328	-96.87456	572.988343	44.642509	-0.256389	0.701007	22215.18601
521.134098	-31.259765	574.514269	90.420274	0.506574	-0.824919	22220.52675
498.245216	24.436515	491.35133	139.249889	-0.256389	0.701007	22231.97119
465.437818	90.05131	505.847622	228.516529	0.506574	0.701007	22215.94897
461.623005	162.53277	468.462448	288.790585	-0.256389	-0.824919	22219.00082
442.548936	222.043864	444.810603	379.583151	1.269537	2.989895	22253.33415
427.289681	283.843845	402.847653	438.331282	0.506574	-0.061956	22238.83786
386.852656	315.125317	296.03287	445.960909	0.506574	-0.061956	22235.786
363.200812	378.451225	271.618062	525.309034	0.506574	1.46397	22241.12674
322.763786	421.177138	213.632894	564.220133	-0.256389	0.701007	22234.26008
280.800836	452.45861	92.321819	584.820127	0.506574	1.46397	22219.76379
209.845301	485.266008	68.669974	618.390487	-1.019351	-1.587881	22218.23786
185.430494	501.288225	-6.863337	626.783078	0.506574	-0.061956	22227.39341
138.889767	506.628964	-103.759604	637.464556	0.506574	1.46397	22199.92676
67.17127	522.651182	-99.181828	677.901581	-0.256389	-0.061956	22211.3712
41.230537	522.651182	-176.241064	671.034916	-0.256389	-0.824919	22206.03046
-28.962035	508.15489	-215.915127	660.353438	-0.256389	-0.061956	1119.266335
-97.628682	503.577113	-318.915096	629.834929	-0.256389	-0.061956	16.78518
-123.569415	482.214157	-363.929898	624.494189	-1.019351	-0.061956	13.733329
-199.102726	486.028971	-410.470625	532.938661	0.506574	2.226932	9.918516
-221.228645	460.8512	-430.307656	555.827543	-0.256389	-0.061956	21955.77868
-289.895291	446.354908	-542.463178	445.960909	0.506574	-0.061956	22196.11194
-307.443434	397.525293	-584.426129	372.716486	-0.256389	1.46397	22181.61565
-340.250832	363.954933	-565.35206	368.13871	0.506574	0.701007	22215.18601
-393.658223	321.991982	-570.692799	287.26466	-0.256389	-0.061956	22225.10453
-430.280435	271.636441	-585.189091	207.916535	0.506574	-0.824919	22237.31193
-458.510056	221.280901	-587.47798	137.723963	-0.256389	0.701007	22240.36378
-461.561907	159.480919	-613.418713	88.131385	-0.256389	0.701007	22241.12674
-519.547075	97.680937	-551.618731	-6.475994	1.269537	-0.061956	22231.20823
-551.59151	71.740204	-572.981688	-93.453746	-0.256389	-0.824919	22188.48232
-549.302622	0.021707	-543.989104	-164.409281	-0.256389	-0.061956	22226.63045
-541.672994	-70.933827	-500.500228	-231.550001	-0.256389	-0.061956	22222.05268
-515.732261	-128.156033	-482.952085	-301.742573	0.506574	0.701007	22218.23786
-524.124851	-188.430089	-447.092836	-371.935145	-0.256389	0.701007	22225.10453
-487.50264	-238.78563	-433.359507	-447.468456	-1.019351	-0.824919	22228.91934
-453.93228	-288.378207	-351.722494	-474.935114	-1.019351	-0.824919	22205.2675
-418.073031	-338.733748	-280.003997	-519.186953	-0.256389	-0.824919	22206.03046
-361.613789	-395.955953	-223.544754	-592.431376	-0.256389	-1.587881	22215.94897
-334.14713	-417.31891	-191.500319	-622.949885	-1.019351	0.701007	22202.21564
-273.110111	-463.096674	-116.729971	-673.305426	-0.256389	-0.061956	22211.3712
-196.813837	-495.141109	-54.167026	-679.409128	-1.019351	-0.061956	22225.10453
-137.302744	-524.896656	17.551471	-663.386911	0.506574	1.46397	22191.53417
-89.999054	-550.837389	128.181068	-652.705432	-0.256389	-0.061956	22219.00082
-25.910184	-559.992942	233.469925	-637.446177	-0.256389	-0.061956	22215.94897
32.074984	-572.963308	241.862515	-664.912836	1.269537	1.46397	22191.53417
112.186071	-559.992942	303.662497	-620.660997	1.269537	-0.061956	22210.60823
177.037904	-538.629985	416.580982	-569.542494	-0.256389	-1.587881	22238.83786
231.208258	-523.37073	464.647635	-541.312873	0.506574	1.46397	22222.05268
293.771202	-498.955923	507.373548	-500.875848	1.269537	-0.061956	22202.97861
334.97119	-473.778153	520.343914	-477.224003	1.269537	-0.061956	22219.76379
377.697104	-434.10409	563.83279	-374.224033	0.506574	1.46397	22212.89712
434.156346	-382.985587	605.795741	-326.157381	0.506574	-0.824919	22217.4749
457.045228	-334.918934	630.973511	-259.01666	1.269537	2.226932	22230.44527
480.697073	-281.511543	629.447586	-204.083343	-0.256389	-0.061956	22228.91934
506.637806	-212.844896	621.817958	-156.779653	-1.019351	-1.587881	22219.00082
506.637806	-150.281952	599.692039	-98.031522	-0.256389	1.46397	22228.91934
508.926694	-92.296784	622.580921	40.827696	-0.256389	1.46397	22214.42305
502.06003	-26.681989	601.217965	121.701746	-0.256389	-0.824919	22182.37861
468.489669	26.725403	558.492051	165.190622	-0.256389	0.701007	22203.74157
465.437818	84.710571	515.003175	220.886902	-1.019351	-0.824919	22219.00082
449.415601	156.429068	484.484666	284.212809	-0.256389	-0.061956	22207.55638
448.652638	214.414236	461.595784	362.797971	-0.256389	0.701007	22225.10453
436.445234	264.006814	399.795802	440.62017	0.506574	1.46397	22232.73415
402.111911	322.754945	309.003236	465.034977	0.506574	-0.061956	22215.94897
358.623035	366.243821	231.944	508.523853	-0.256389	0.701007	22222.05268
339.548967	404.391958	204.477341	553.538655	0.506574	-0.824919	22231.20823
292.245277	453.984536	141.151434	608.471972	0.506574	0.701007	22238.83786
227.393444	486.791933	51.121831	633.649742	0.506574	0.701007	22235.02304
164.067537	505.103039	-31.278144	645.094183	0.506574	-0.061956	22225.10453
148.808282	520.362294	-75.529983	655.775662	1.269537	1.46397	22225.10453
87.771264	526.465996	-92.315163	669.508991	0.506574	0.701007	22225.10453
45.808313	524.94007	-158.692921	671.034916	-0.256389	-1.587881	22216.71194
-6.073153	522.651182	-234.226232	657.301587	-0.256389	0.701007	1995.147557
-66.347209	508.15489	-271.611407	651.960848	-0.256389	0.701007	18.311106
-112.887936	493.658598	-358.589159	605.420121	-0.256389	-0.061956	12.207404
-148.747185	481.451194	-430.307656	580.242351	-0.256389	0.701007	12.207404
-224.280496	454.747498	-460.826165	539.042363	-1.019351	-0.061956	21842.09723
-272.347148	437.962318	-489.055787	466.560903	-0.256389	-0.061956	22179.32676
-324.228614	422.703063	-527.203923	420.783139	-0.256389	1.46397	22181.61565
-353.984161	361.666044	-560.011321	392.553517	-0.256389	-1.587881	22199.16379
-404.339702	309.021616	-611.129824	275.820219	-1.019351	0.701007	22098.45271
-431.043398	265.53274	-597.396495	201.812833	-0.256389	-0.061956	22224.34156
-469.191534	213.651273	-605.789085	149.168404	0.506574	0.701007	22214.42305
-490.554491	155.666105	-594.344644	67.531391	0.506574	1.46397	22225.10453
-540.147069	102.258714	-603.500197	3.442522	-0.256389	0.701007	22229.6823
-551.59151	51.14021	-596.633532	-97.26856	2.0325	1.46397	22215.94897
-548.539659	0.021707	-646.22611	-202.557417	0.506574	0.701007	22223.5786
-530.991516	-44.993094	-535.596513	-205.609268	0.506574	-0.061956	22250.2823
-524.124851	-120.526405	-508.129855	-294.875909	1.269537	-0.824919	22234.26008
-503.524858	-165.541207	-463.115053	-335.312934	1.269537	2.226932	22233.49712
-508.102634	-258.622661	-433.359507	-403.97958	0.506574	-0.061956	22240.36378
-432.569323	-276.170804	-383.003966	-465.016599	-0.256389	0.701007	22229.6823
-439.435988	-329.578195	-286.107699	-527.579543	-0.256389	1.46397	22216.71194
-363.902677	-374.592997	-241.092897	-565.72768	-0.256389	-0.061956	22227.39341
-329.569354	-428.000388	-162.507735	-581.749898	0.506574	-0.061956	22229.6823
-268.532335	-462.333711	-150.300331	-692.379495	-1.019351	-1.587881	22193.06009
-212.073092	-500.481848	-12.967039	-652.705432	-0.256389	-0.061956	22209.08231
-145.695334	-527.185544	16.025545	-679.409128	-0.256389	0.701007	22206.03046
-83.895352	-566.096644	107.581074	-706.875787	-1.019351	-0.824919	22197.63787
-10.65093	-550.837389	177.010683	-613.794333	-1.019351	-0.061956	22196.11194
45.808313	-567.622569	243.388441	-636.683215	-1.019351	1.46397	22213.66009
79.378673	-545.49665	335.706932	-600.061003	0.506574	-0.824919	22199.92676
193.823084	-543.970724	368.51433	-583.275823	-1.782314	-1.587881	22200.68972
216.711966	-533.289246	464.647635	-563.438792	0.506574	0.701007	22219.00082
274.697134	-484.459631	487.536517	-529.105469	0.506574	0.701007	22199.16379
340.311929	-474.541115	508.899473	-495.535108	0.506574	1.46397	22202.97861
390.66747	-443.259643	553.914275	-415.424021	-0.256389	-0.061956	22210.60823
430.341532	-370.778183	607.321666	-327.683306	1.269537	-0.824919	22241.88971
460.860042	-325.000419	640.892027	-277.327766	1.269537	2.226932	22240.36378
488.3267	-286.852282	654.625356	-213.238896	-0.256389	-0.061956	22242.65267
501.297067	-225.0523	651.573505	-136.179659	2.0325	1.46397	22233.49712
513.504471	-160.200468	625.632772	-53.779684	0.506574	0.701007	22228.91934
509.689657	-101.452337	624.869809	47.69436	-0.256389	-0.824919	22225.86749
512.741508	-25.156063	598.929076	111.020267	0.506574	-0.061956	22225.86749
491.378551	34.35503	553.151312	172.057286	0.506574	1.46397	22216.71194
468.489669	99.969826	534.077244	250.642448	0.506574	0.701007	22227.39341
456.282265	154.903143	514.240213	280.397995	0.506574	0.701007	22232.73415
434.919309	199.917944	450.151343	352.116492	-1.019351	0.701007	22197.63787
407.45265	257.140149	392.166175	403.234996	-0.256389	-0.824919	22206.03046
379.985992	317.414206	326.551379	458.168313	-1.019351	0.701007	22215.94897
379.223029	368.532709	262.462509	510.049779	0.506574	2.989895	22208.31935
333.445265	408.969734	221.262522	568.79791	-0.256389	-1.587881	22214.42305
286.141575	453.984536	141.151434	597.790494	0.506574	2.226932	22233.49712
228.91937	484.503045	31.2848	595.501605	1.269537	-0.061956	22190.00824
184.667531	507.391927	5.344067	623.731227	0.506574	0.701007	22221.28971
126.682363	514.258592	-58.744803	656.538624	0.506574	1.46397	22230.44527
93.112003	530.280809	-104.522567	675.612693	0.506574	-0.061956	22189.24528
58.015717	521.888219	-161.744772	644.331221	2.0325	0.701007	22219.00082
6.897213	533.33266	-263.218816	613.812711	0.506574	-0.061956	3577.532273
-59.480545	524.94007	-293.737326	639.753444	-0.256389	-0.824919	19.837031
-114.413862	508.15489	-334.937314	645.094183	-0.256389	-0.061956	11.444441
-169.347179	494.421561	-411.99655	587.109015	-0.256389	2.226932	10.681478
-208.258278	470.769716	-457.011352	557.353469	-0.256389	-0.824919	21707.81579
-290.658254	450.169722	-491.344675	490.212748	-1.782314	-1.587881	22167.11936
-314.310099	415.836399	-538.648364	427.649803	-0.256389	1.46397	22213.66009
-352.458236	371.58456	-551.618731	395.605368	-1.019351	-0.824919	22221.28971
-403.576739	321.229019	-579.085389	323.123908	-0.256389	-0.061956	22215.18601
-426.465621	273.92533	-597.396495	221.649864	-0.256389	-0.061956	22224.34156
-484.450789	217.466087	-617.233526	143.827665	-1.782314	-0.824919	22206.03046
-486.739677	154.14018	-658.433514	62.190652	-1.019351	1.46397	22196.11194
-533.280404	106.073528	-587.47798	20.990664	-0.256389	-0.061956	22206.79342
-560.747063	59.532801	-549.329843	-51.490796	-1.019351	-0.824919	22218.23786
-538.621143	3.073558	-551.618731	-149.912989	0.506574	1.46397	22210.60823
-541.672994	-50.333834	-534.070588	-245.283331	-0.256389	0.701007	22222.81564
-538.621143	-115.185666	-487.529861	-295.638871	0.506574	-0.061956	22232.73415
-518.784112	-172.407871	-443.278022	-355.149965	0.506574	0.701007	22215.94897
-474.532274	-237.259704	-411.233587	-418.475872	-0.256389	-1.587881	22222.81564
-459.273019	-267.778214	-392.159519	-500.112885	-0.256389	-0.061956	22229.6823
-405.102665	-325.763382	-329.596575	-568.779531	1.269537	0.701007	22239.60082
-354.747124	-366.963369	-239.566972	-575.646196	1.269537	1.46397	22241.88971
-332.621205	-407.400394	-170.137362	-591.668413	-0.256389	1.46397	22244.17859
-257.850856	-444.785569	-100.707753	-647.364693	0.506574	-0.824919	22226.63045
-224.280496	-495.141109	-30.515182	-652.705432	1.269537	-0.061956	22225.86749
-147.984222	-508.874438	7.632955	-663.386911	1.269537	3.752858	22219.76379
-81.606464	-558.467016	117.499589	-648.890619	-0.256389	-0.824919	22211.3712
-20.569445	-552.363314	225.840298	-622.186923	-1.019351	-0.061956	22207.55638
38.178686	-567.622569	278.484727	-629.81655	0.506574	-0.061956	22220.52675
96.926816	-569.148495	308.240274	-598.535078	-1.019351	0.701007	22203.74157
173.986053	-553.88924	393.6921	-563.438792	-1.019351	-0.061956	22185.43046
206.030488	-522.607768	407.425429	-600.061003	-1.019351	0.701007	22165.59343
274.697134	-498.955923	396.743951	-561.149904	-0.256389	-1.587881	22193.06009
316.660085	-476.067041	473.040225	-489.431406	-1.019351	-0.824919	22188.48232
373.119327	-432.578165	586.721673	-403.97958	-0.256389	0.701007	22209.84527
407.45265	-388.326326	595.877225	-313.949977	0.506574	-0.824919	22230.44527
433.393383	-341.022636	644.706841	-283.431468	0.506574	2.989895	22215.18601
477.645222	-296.007835	624.869809	-220.10556	-0.256389	-0.061956	22222.81564
499.771141	-225.815263	621.054996	-143.809287	-1.019351	-1.587881	22230.44527
503.585955	-157.148617	624.869809	-72.090789	-0.256389	1.46397	22214.42305
511.978545	-88.48197	630.973511	24.042515	0.506574	0.701007	22233.49712
515.793359	-38.889392	572.988343	113.309156	0.506574	-0.824919	22251.04526
509.689657	48.08836	485.247629	38.538807	1.269537	1.46397	22234.26008
474.593371	98.4439	508.136511	193.420243	0.506574	-0.061956	22226.63045
465.437818	157.192031	498.980958	305.575765	0.506574	1.46397	22241.12674
455.519303	202.969795	466.17356	371.953523	-1.019351	1.46397	22230.44527
392.193396	259.429038	368.51433	441.383133	-0.256389	-1.587881	22215.94897
405.163762	314.362355	329.60323	472.664605	-0.256389	0.701007	22227.39341
367.778588	364.717895	275.432876	523.020145	-0.256389	2.226932	22230.44527
331.919339	410.49566	218.973633	555.06458	0.506574	0.701007	22217.4749
289.193426	453.221573	142.67736	599.316419	0.506574	0.701007	22228.15638
232.734184	480.688231	45.781092	606.183084	0.506574	-0.061956	22208.31935
167.119388	494.421561	-92.315163	574.901611	-0.256389	-0.061956	22192.29713
133.549028	496.710449	-146.485518	611.523823	-1.782314	-0.061956	22175.51195
108.371257	516.54748	-133.515151	635.175668	-1.019351	0.701007	22217.4749
41.993499	524.177107	-153.352182	673.323805	0.506574	-0.824919	22196.87491
-3.021302	536.384511	-255.589189	671.034916	-1.019351	-0.061956	6466.109195
-61.00647	515.784517	-283.055848	661.879363	0.506574	-0.824919	18.311106
-105.258309	494.421561	-364.69286	597.790494	-0.256389	-0.061956	13.733329
-155.61385	484.503045	-408.181736	573.375686	0.506574	3.752858	9.155553
-232.673086	462.377126	-446.329873	549.723841	-1.019351	-0.824919	21462.90475
-245.643453	454.747498	-512.707631	442.146095	0.506574	-0.824919	22196.11194
-295.998993	420.414175	-522.626147	407.049809	0.506574	0.701007	22225.10453
-330.332316	375.399374	-556.95947	360.509082	-0.256389	-0.824919	22236.54897
-382.976745	320.466057	-589.003905	310.153542	1.269537	1.46397	22234.26008
-421.124882	274.688292	-602.737234	204.864684	0.506574	0.701007	22224.34156
-492.843379	222.043864	-588.240942	167.47951	-1.019351	-1.587881	22222.05268
-501.998932	167.873509	-596.633532	91.183236	-1.782314	1.46397	22224.34156
-514.206336	109.125378	-601.211309	21.753627	1.269537	-0.824919	22216.71194
-526.41374	55.717987	-545.515029	-79.720417	-1.019351	-0.061956	22224.34156
-541.672994	17.56985	-599.685383	-168.224094	0.506574	-0.061956	22226.63045
-551.59151	-59.489386	-542.463178	-240.705554	-1.019351	-0.824919	22193.06009
-528.702628	-109.844927	-508.892818	-292.58702	-1.019351	-0.824919	22203.74157
-554.643361	-161.726393	-456.248389	-333.024045	-0.256389	1.46397	22215.94897
-468.428572	-227.341188	-460.826165	-443.653642	-0.256389	-1.587881	22202.97861
-447.065615	-270.830065	-358.589159	-472.646226	-0.256389	0.701007	22214.42305
-430.280435	-329.578195	-308.233618	-516.898065	-0.256389	-0.061956	22231.97119
-371.532304	-385.274475	-215.915127	-566.490643	-0.256389	-0.824919	22214.42305
-340.250832	-427.237426	-160.218847	-594.720264	0.506574	0.701007	22209.84527
-259.376782	-455.467047	-131.989226	-648.890619	-0.256389	-0.824919	22227.39341
-220.465682	-508.111476	-47.300362	-666.438761	0.506574	-0.061956	22191.53417
-148.747185	-510.400364	35.862576	-658.809134	1.269537	2.226932	22223.5786
-89.999054	-552.363314	129.706993	-662.623948	1.269537	0.701007	22251.04526
4.608325	-553.88924	225.077335	-636.683215	0.506574	0.701007	22216.71194
43.519425	-572.200346	187.692161	-664.912836	0.506574	0.701007	22210.60823
105.319406	-550.837389	318.921752	-610.742482	0.506574	-0.824919	22229.6823
161.778649	-547.785538	387.588398	-564.964717	-0.256389	0.701007	22221.28971
222.815668	-528.71147	441.758753	-541.312873	-1.019351	-0.061956	22196.11194
277.748985	-505.822587	489.825405	-535.209171	0.506574	-2.350844	22216.71194
318.948973	-464.6226	526.447616	-449.757344	-0.256389	1.46397	22219.76379
366.252662	-431.815202	555.4402	-403.216617	-1.019351	-0.061956	22213.66009
406.689688	-395.192991	618.003145	-329.972194	-0.256389	-0.824919	22225.86749
445.600787	-347.126338	612.662406	-278.853691	-1.019351	0.701007	22212.13416
479.171148	-299.059686	571.462418	-246.046293	-0.256389	2.226932	22200.68972
503.585955	-241.074518	617.240182	-217.053709	-1.019351	-0.061956	22206.79342
495.193365	-170.881946	630.973511	-92.690783	-0.256389	2.226932	22220.52675
504.348918	-97.637523	630.973511	11.072149	1.269537	1.46397	22212.13416
503.585955	-41.941243	598.166114	113.309156	-0.256389	-0.061956	22222.81564
498.245216	25.96244	566.884641	142.30174	-1.019351	1.46397	22231.97119
486.800775	90.814273	524.921691	218.598013	0.506574	-0.824919	22215.18601
464.674856	151.088329	497.455032	288.790585	0.506574	0.701007	22220.52675
460.097079	209.83646	468.462448	366.612784	-0.256389	0.701007	22230.44527
440.260048	267.058665	404.373578	420.020176	1.269537	-1.587881	22244.94156
407.45265	307.49569	315.106938	465.79794	0.506574	2.226932	22239.60082
379.985992	359.377156	259.410658	452.827574	0.506574	-0.061956	22242.65267
346.415631	412.021585	201.42549	529.88681	2.0325	-0.061956	22238.07489
288.430463	442.540094	162.514391	587.871978	-0.256389	1.46397	22197.63787
228.91937	476.873418	66.381086	619.916413	-1.019351	-0.061956	22208.31935
200.689749	491.36971	38.151465	655.012699	-0.256389	-0.061956	22221.28971
139.65273	514.258592	-35.855921	646.620109	-1.019351	-0.061956	22211.3712
99.215705	521.125256	-71.715169	672.560842	0.506574	0.701007	22224.34156
21.393505	522.651182	-173.952176	674.84973	-0.256389	1.46397	22207.55638
4.608325	520.362294	-214.389201	667.983065	-1.019351	0.701007	4383.220923
-68.636098	517.310443	-292.974363	634.412705	-0.256389	0.701007	19.837031
-114.413862	476.873418	-350.959531	618.390487	-0.256389	-0.061956	12.207404
-154.850887	478.399343	-412.759513	546.67199	-0.256389	-0.061956	11.444441
-224.280496	479.162306	-485.240973	513.864593	0.506574	-0.061956	21114.99374
-264.717521	449.406759	-526.440961	479.531269	0.506574	0.701007	22196.11194
-304.391583	430.332691	-514.233557	442.909058	0.506574	2.989895	22202.21564
-339.487869	383.791964	-547.803917	384.92389	0.506574	-0.824919	22216.71194
-396.710074	327.332721	-561.537247	322.360946	0.506574	2.226932	22228.91934
-440.19895	280.029032	-595.87057	223.938753	-0.256389	-0.824919	22213.66009
-466.902646	237.303118	-608.077973	151.457292	0.506574	-0.824919	22234.26008
-489.791528	172.451286	-576.796501	107.205454	1.269537	-0.061956	22248.75637
-525.650777	130.488335	-582.13724	-8.764882	0.506574	0.701007	22238.07489
-544.724845	52.666136	-611.129824	-115.579665	-0.256389	-0.061956	22223.5786
-542.435957	19.095776	-614.944638	-188.824088	1.269537	0.701007	22238.83786
-551.59151	-40.415318	-515.759482	-210.950008	-0.256389	-0.824919	22227.39341
-543.19892	-106.793076	-501.26319	-275.038877	-1.019351	-0.824919	22214.42305
-501.235969	-164.015281	-447.092836	-339.89071	-0.256389	1.46397	22213.66009
-508.865597	-228.104151	-409.707662	-380.327735	0.506574	2.226932	22230.44527
-451.643391	-277.696729	-376.137301	-455.098083	-0.256389	0.701007	22215.18601
-424.176733	-316.607829	-292.974363	-547.416575	1.269537	0.701007	22228.15638
-381.45082	-386.800401	-254.063264	-574.883233	-1.019351	-2.350844	22210.60823
-348.643422	-422.659649	-189.211431	-573.357308	-1.019351	-0.061956	22193.06009
-280.739738	-469.200376	-226.596605	-747.312812	-1.019351	-0.824919	22168.64528
-221.228645	-482.933705	-69.426281	-754.179476	-1.019351	-0.824919	22213.66009
-136.539781	-522.607768	16.788508	-696.194308	-1.019351	-0.061956	22209.08231
-99.91757	-545.49665	105.292186	-661.098022	0.506574	-0.061956	22206.79342
-21.332408	-560.755905	210.581043	-628.290625	0.506574	-0.824919	22223.5786
27.497207	-551.600352	267.040286	-636.683215	1.269537	2.226932	22208.31935
99.978667	-559.992942	308.240274	-616.846184	-0.256389	-0.824919	22199.92676
150.334208	-553.126277	404.373578	-574.883233	-0.256389	-1.587881	22204.50453
209.082339	-510.400364	460.069858	-532.920283	0.506574	2.226932	22228.91934
267.067507	-501.244811	463.884672	-529.105469	2.0325	0.701007	22215.94897
323.526749	-459.281861	473.040225	-504.690661	0.506574	0.701007	22203.74157
370.067476	-431.052239	566.121679	-411.609207	1.269537	0.701007	22237.31193
425.000793	-389.089289	585.95871	-343.705524	-0.256389	-1.587881	22222.81564
452.467452	-353.23004	615.714257	-263.594436	-0.256389	2.226932	22225.10453
462.385967	-275.407841	640.892027	-209.424082	-1.019351	-0.061956	22228.15638
503.585955	-207.504157	634.788325	-136.179659	-0.256389	0.701007	22216.71194
518.84521	-154.859728	628.684623	-62.172274	0.506574	1.46397	22227.39341
511.215582	-97.637523	608.084629	-4.950069	-0.256389	-0.061956	22230.44527
501.297067	-59.489386	627.92166	83.553609	-0.256389	-0.824919	22193.06009
500.534104	16.806887	547.810573	85.842497	-3.30824	0.701007	22202.97861
458.571154	70.214279	504.321697	175.109137	-1.019351	0.701007	22212.89712
449.415601	136.592037	482.195778	254.457262	-0.256389	-0.061956	22203.74157
441.023011	194.577205	445.573566	329.22761	-1.019351	-0.061956	22164.83047
437.208197	249.510522	360.884702	348.301679	-0.256389	-1.587881	22231.20823
402.111911	309.021616	346.38841	459.694238	-0.256389	0.701007	22219.00082
370.067476	362.429007	290.692131	509.286816	0.506574	-0.824919	22221.28971
351.75637	399.051218	235.758814	564.983096	0.506574	-0.824919	22230.44527
277.748985	442.540094	162.514391	592.449754	-0.256389	1.46397	22209.84527
256.386028	486.028971	37.388502	612.286786	0.506574	-0.061956	22228.91934
196.874935	515.784517	0.003328	636.701593	0.506574	-0.061956	22247.23045
138.126804	518.073405	-45.774436	638.990481	1.269537	1.46397	22215.18601
103.793481	531.043772	-83.15961	673.323805	0.506574	0.701007	22207.55638
35.126835	542.488213	-163.270698	661.116401	0.506574	0.701007	22225.86749
9.186102	529.517847	-254.826226	663.405289	-0.256389	0.701007	7981.353191
-58.717582	513.495629	-262.455854	665.694177	-0.256389	-0.061956	20.599994
-98.391644	512.732666	-343.329904	637.464556	0.506574	-0.061956	14.496292
-151.036073	494.421561	-380.715078	602.36827	0.506574	1.46397	10.681478
-224.280496	484.503045	-424.203954	572.612723	-0.256389	-1.587881	20575.57909
-259.376782	460.8512	-489.055787	514.627555	-1.019351	1.46397	22182.37861
-302.865658	421.940101	-514.233557	453.590536	-0.256389	1.46397	22201.45268
-356.273049	384.554926	-566.877986	394.842406	-0.256389	-0.061956	22190.7712
-377.636006	318.177168	-592.055756	313.968355	-1.019351	-0.061956	22202.21564
-437.147099	289.184584	-627.152042	194.183206	-1.019351	-0.061956	22216.71194
-470.71746	219.754975	-689.714986	82.027683	-0.256389	0.701007	22210.60823
-488.265603	173.214248	-605.789085	104.153603	0.506574	0.701007	22222.81564
-512.68041	125.910559	-582.13724	37.012882	-0.256389	-0.824919	22230.44527
-540.147069	71.740204	-548.56688	-43.861168	0.506574	0.701007	22216.71194
-543.961883	18.332813	-569.166874	-134.653734	-0.256389	0.701007	22217.4749
-532.517442	-38.12643	-532.544663	-217.816672	0.506574	1.46397	22229.6823
-527.176702	-89.244933	-492.107637	-279.616654	0.506574	-0.824919	22245.70452
-513.443373	-157.148617	-442.51506	-329.209232	2.0325	2.226932	22235.786
-482.924864	-228.104151	-421.152103	-424.579574	2.0325	-0.824919	22243.41563
-444.776727	-259.385623	-381.478041	-483.327705	1.269537	0.701007	22238.83786
-429.517472	-340.259674	-326.544724	-548.9425	0.506574	0.701007	22222.81564
-388.317484	-367.726332	-249.485487	-564.201755	-0.256389	-1.587881	22224.34156
-330.332316	-413.504096	-173.952176	-586.327674	0.506574	2.226932	22226.63045
-274.636037	-452.415196	-133.515151	-645.838768	0.506574	-0.061956	22214.42305
-243.354564	-498.19296	-31.278144	-651.942469	0.506574	0.701007	22224.34156
-148.747185	-509.637401	23.655173	-661.860985	0.506574	-0.061956	22209.08231
-108.31016	-553.126277	89.269968	-680.935053	-1.019351	-1.587881	22186.95639
-43.458327	-560.755905	180.062534	-639.735066	-0.256389	-0.061956	22193.06009
41.230537	-566.859606	227.366223	-664.149873	-1.019351	0.701007	22187.71935
88.534226	-556.941091	319.684715	-647.364693	0.506574	1.46397	22192.29713
128.971251	-547.022575	327.314342	-636.683215	-0.256389	-0.061956	22201.45268
228.156407	-559.229979	443.284678	-588.616562	0.506574	-0.061956	22228.15638
251.808252	-509.637401	466.17356	-542.838798	-0.256389	-0.824919	22196.11194
310.556383	-480.644817	492.114293	-519.949916	-1.019351	1.46397	22206.79342
364.726737	-438.681867	569.17353	-411.609207	-0.256389	0.701007	22223.5786
425.763756	-415.792985	618.766107	-329.209232	-0.256389	-0.824919	22220.52675
468.489669	-357.807817	633.262399	-262.068511	2.0325	2.226932	22244.94156
470.778557	-289.14117	618.003145	-211.71297	0.506574	-0.061956	22251.04526
498.245216	-240.311555	627.92166	-164.409281	0.506574	0.701007	22241.12674
512.741508	-185.378238	640.129064	-84.298193	-0.256389	-0.061956	22225.10453
500.534104	-116.711592	542.469834	-47.675982	0.506574	0.701007	22074.0379
509.689657	-64.067163	579.855008	72.872131	-0.256389	-1.587881	22227.39341
507.400769	10.703185	504.321697	83.553609	-0.256389	-0.061956	22212.13416
475.356334	73.26613	532.551318	196.472094	-0.256389	-0.061956	22224.34156
467.726706	147.273515	533.314281	289.553548	-0.256389	0.701007	22231.20823
437.208197	210.599422	474.56615	329.990573	0.506574	2.226932	22215.94897
429.57857	255.614224	393.6921	379.583151	-1.019351	-3.113807	22220.52675
402.874874	300.629025	360.12174	470.375717	-0.256389	1.46397	22211.3712
381.511917	328.858647	261.699547	493.264599	-1.019351	-0.824919	22196.11194
330.393414	394.473442	220.499559	523.783108	-1.782314	-2.350844	22209.08231
272.408246	428.043802	175.484757	571.086798	-1.019351	1.46397	22220.52675
234.260109	479.162306	-21.359629	539.805326	0.506574	0.701007	22212.13416
201.452711	493.658598	-39.670734	601.605307	0.506574	-0.824919	22196.11194
157.200873	510.443778	-61.796654	640.516407	0.506574	1.46397	22228.15638
90.060152	534.858586	-89.263312	672.560842	0.506574	-0.061956	22219.00082
64.119419	536.384511	-162.507735	686.294171	-0.256389	-0.824919	22206.79342
13.000915	524.94007	-192.263282	646.620109	-0.256389	0.701007	22212.89712
-27.43611	530.280809	-271.611407	658.06455	1.269537	0.701007	25.940733
-113.650899	523.414145	-318.915096	600.079382	-1.019351	-1.587881	12.970367
-150.27311	495.947486	-383.003966	602.36827	0.506574	0.701007	12.970367
-202.917539	488.317859	-454.722463	529.123847	1.269537	-0.824919	17725.1503
-255.561968	457.799349	-500.500228	495.553487	0.506574	1.46397	22167.11936
-277.687887	425.754914	-501.26319	422.309064	0.506574	-0.061956	22212.89712
-347.117497	381.503076	-538.648364	377.294263	0.506574	-0.061956	22222.05268
-383.739708	338.0142	-561.537247	309.390579	0.506574	-0.061956	22214.42305
-412.732292	296.051249	-582.900203	234.620231	0.506574	-1.587881	22222.81564
-474.532274	233.488305	-611.129824	178.160988	0.506574	-0.824919	22228.15638
-507.339671	164.821658	-595.107607	103.39064	-1.019351	-0.824919	22190.7712
-507.339671	116.755006	-621.811303	23.279553	-1.019351	-0.824919	22194.58602
-543.19892	67.925391	-574.507613	-75.14264	-1.019351	-0.061956	22208.31935
-545.487808	18.332813	-601.974272	-175.090759	-0.256389	0.701007	22200.68972
-531.754479	-40.415318	-551.618731	-203.32038	-0.256389	-0.061956	22212.13416
-518.784112	-86.956045	-495.922451	-295.638871	-0.256389	-0.061956	22231.97119
-533.280404	-159.437505	-476.08542	-329.209232	0.506574	-0.061956	22215.94897
-498.184118	-225.0523	-482.189122	-460.438822	0.506574	-0.824919	22222.81564
-459.273019	-270.067102	-372.322488	-455.861046	-0.256389	-0.824919	22227.39341
-416.547106	-315.081903	-299.078065	-495.535108	0.506574	-0.061956	22222.05268
-382.213782	-358.570779	-248.722524	-551.231388	0.506574	-0.824919	22239.60082
-347.880459	-411.978171	-177.004027	-577.935084	0.506574	0.701007	22248.75637
-285.317515	-456.23001	-150.300331	-668.72765	0.506574	-0.061956	22215.18601
-217.413831	-484.459631	-51.878138	-663.386911	-1.019351	-1.587881	22208.31935
-167.058291	-502.770737	28.995912	-637.446177	-0.256389	0.701007	22233.49712
-112.887936	-548.548501	103.76626	-651.179507	-0.256389	-0.061956	22227.39341
-57.954619	-580.592936	175.484757	-654.231358	0.506574	0.701007	22192.29713
25.971282	-562.28183	226.603261	-675.594314	-0.256389	0.701007	22219.76379
79.378673	-563.044793	328.077305	-613.03137	-0.256389	-1.587881	22225.10453
153.386059	-556.178128	386.825435	-590.142488	0.506574	-0.061956	22196.87491
209.845301	-540.918873	424.21061	-542.075835	-1.782314	-0.061956	22203.74157
251.045289	-504.296662	489.825405	-526.053618	-1.019351	-1.587881	22199.92676
285.378612	-467.674451	499.743921	-491.720295	-0.256389	1.46397	22179.32676
352.519333	-444.022606	553.151312	-417.712909	-0.256389	2.226932	22210.60823
399.06006	-411.215208	598.929076	-327.683306	0.506574	-0.824919	22222.05268
439.497085	-363.911518	623.343884	-275.038877	1.269537	2.226932	22215.18601
476.882259	-307.452276	604.269815	-249.861107	0.506574	-0.061956	22223.5786
490.615589	-238.78563	550.099461	-191.875939	-0.256389	1.46397	22232.73415
508.926694	-170.881946	640.129064	-77.431529	-0.256389	2.226932	22223.5786
510.45262	-109.844927	627.92166	-17.920435	1.269537	-0.061956	22220.52675
506.637806	-52.622722	591.299449	96.523975	0.506574	-0.824919	22228.91934
494.430402	22.910589	572.988343	157.560994	1.269537	1.46397	22244.17859
479.171148	83.947608	512.714287	191.894318	0.506574	-1.587881	22236.54897
474.593371	145.74759	512.714287	284.212809	0.506574	-0.061956	22244.17859
460.097079	189.236466	476.855038	346.775753	-0.256389	1.46397	22239.60082
436.445234	250.273485	417.343945	386.449815	-1.019351	-0.824919	22221.28971
392.956358	299.866063	328.840267	438.331282	0.506574	0.701007	22225.86749
372.356364	349.458641	299.847683	489.449785	-0.256389	0.701007	22229.6823
342.600818	405.15492	241.862515	535.227549	-0.256389	-0.824919	22216.71194
293.00824	441.014169	163.277354	564.220133	-0.256389	-0.061956	22215.18601
244.178625	476.873418	91.558856	609.997897	-1.019351	-0.824919	22215.18601
196.874935	483.740082	0.766291	624.494189	-1.019351	0.701007	22192.29713
147.282357	497.473412	-32.041107	647.383071	-0.256389	0.701007	22204.50453
92.34904	525.703033	-99.181828	658.827513	-1.019351	-2.350844	22208.31935
54.200903	519.599331	-125.122561	651.960848	-0.256389	0.701007	22193.06009
17.578692	524.177107	-218.966978	645.094183	-0.256389	0.701007	22202.21564
-58.717582	526.465996	-283.81881	639.753444	-0.256389	0.701007	23.651845
-107.547197	492.895635	-372.322488	635.93863	-0.256389	-0.824919	12.207404
-163.243477	482.97712	-407.418774	585.58309	0.506574	1.46397	12.207404
-197.5768	476.873418	-460.826165	568.034947	-0.256389	-0.824919	15726.18793
-254.036043	463.140088	-495.922451	515.390518	0.506574	0.701007	22154.14899
-286.080478	444.828983	-492.107637	476.479418	0.506574	-0.824919	22228.15638
-330.332316	390.658628	-558.485396	432.990542	0.506574	-0.824919	22241.12674
-392.895261	326.569758	-600.448346	325.412797	0.506574	0.701007	22235.02304
-439.435988	292.236435	-582.13724	249.116523	-1.019351	-0.824919	22223.5786
-461.561907	234.251267	-608.077973	173.583212	0.506574	-0.061956	22238.07489
-503.524858	177.792025	-580.611315	133.90915	0.506574	1.46397	22230.44527
-517.258187	132.777223	-610.366862	39.30177	-0.256389	-0.061956	22212.13416
-541.672994	79.369832	-602.737234	-56.831535	1.269537	-0.061956	22224.34156
-546.250771	22.147626	-549.329843	-119.394479	1.269537	0.701007	22230.44527
-534.043367	-37.363467	-556.95947	-230.787039	-0.256389	-0.061956	22214.42305
-521.835963	-96.87456	-486.766898	-258.253697	-0.256389	-0.061956	22214.42305
-519.547075	-138.837511	-440.989134	-334.549971	-1.019351	0.701007	22210.60823
-530.228553	-225.815263	-437.17432	-381.853661	0.506574	-0.061956	22199.16379
-456.221168	-270.830065	-385.292854	-469.594375	-1.019351	1.46397	22211.3712
-430.280435	-314.318941	-313.574357	-514.609177	-0.256389	0.701007	22221.28971
-392.895261	-359.333742	-273.137332	-561.912867	-0.256389	-0.061956	22213.66009
-344.828608	-405.874469	-210.574388	-633.631364	-0.256389	-0.824919	22196.87491
-286.84344	-449.363345	-193.789207	-671.016538	0.506574	-0.061956	22224.34156
-260.902707	-484.459631	-113.67812	-651.179507	-1.019351	0.701007	22216.71194
-160.191626	-503.533699	22.89221	-626.764699	1.269537	2.226932	22202.21564
-101.443495	-534.052209	98.425521	-641.260991	1.269537	-0.824919	22232.73415
-34.302774	-562.28183	173.958832	-631.342476	2.0325	0.701007	22238.83786
18.341654	-556.178128	270.092137	-645.075805	0.506574	0.701007	22225.10453
67.934232	-572.963308	283.062503	-603.112854	1.269537	0.701007	22220.52675
145.756432	-556.941091	370.040255	-598.535078	0.506574	1.46397	22222.81564
209.845301	-535.578134	434.129125	-541.312873	-0.256389	0.701007	22188.48232
271.645283	-500.481848	417.343945	-577.935084	-1.019351	-1.587881	22196.11194
298.348979	-486.748519	520.343914	-489.431406	-0.256389	0.701007	22216.71194
349.467482	-452.415196	562.306865	-428.394388	-0.256389	-0.061956	22215.18601
388.378582	-416.555947	582.143896	-357.438853	0.506574	0.701007	22225.10453
431.867458	-347.126338	626.395735	-287.246281	0.506574	1.46397	22231.97119
455.519303	-315.844866	637.077213	-242.994442	-1.019351	-0.061956	22193.82305
494.430402	-251.755996	633.262399	-172.038908	-0.256389	0.701007	22207.55638
515.793359	-170.881946	632.499437	-91.164858	0.506574	0.701007	22213.66009
498.245216	-128.918995	618.766107	-7.238957	-0.256389	0.701007	22204.50453
495.956328	-61.778275	588.247598	44.642509	-0.256389	0.701007	22214.42305
508.926694	1.547633	556.203163	109.494342	-0.256389	0.701007	22230.44527
470.015595	65.636502	498.980958	203.338759	0.506574	-0.061956	22215.94897
469.252632	129.725372	478.380964	236.146156	-1.019351	-0.824919	22222.05268
450.178564	177.792025	482.95874	356.694269	-0.256389	0.701007	22229.6823
437.97116	244.169783	405.899504	399.420182	-0.256389	-0.824919	22219.76379
415.082278	295.288286	354.781	458.931275	1.269537	3.752858	22241.88971
379.223029	353.273454	306.714348	510.812742	0.506574	0.701007	22249.51933
337.260078	415.836399	227.366223	507.760891	0.506574	-0.061956	22243.41563
321.237861	450.169722	180.825496	599.316419	-0.256389	0.701007	22218.23786
257.911954	472.295641	75.536639	586.346053	0.506574	-0.824919	22231.97119
193.823084	492.132672	22.129247	642.805295	1.269537	-0.061956	22218.23786
138.126804	520.362294	-20.596666	643.568258	-0.256389	1.46397	22190.00824
100.74163	521.888219	-78.581834	670.271954	0.506574	-0.824919	22165.59343
41.230537	527.991921	-141.144778	679.427506	-0.256389	-0.824919	22223.5786
14.526841	533.33266	-206.759574	631.360854	-0.256389	0.701007	22199.16379
-44.22129	514.258592	-257.115114	669.508991	-0.256389	-0.061956	36.622211
-97.628682	495.947486	-314.33732	647.383071	-0.256389	2.226932	14.496292
-139.591632	489.080821	-379.952115	590.923829	-0.256389	1.46397	10.681478
-215.124943	478.399343	-431.070619	558.116431	-0.256389	-0.824919	19466.23127
-253.27308	456.273424	-476.08542	511.575704	-0.256389	2.226932	22173.98602
-289.132329	436.436393	-510.418743	456.642387	-0.256389	0.701007	22202.97861
-342.53972	399.814181	-531.018737	404.760921	-0.256389	-0.824919	22218.23786
-382.976745	338.777162	-579.085389	328.464647	-0.256389	-0.061956	22227.39341
-434.858211	289.184584	-590.529831	225.464678	0.506574	0.701007	22214.42305
-463.087833	231.962379	-689.714986	145.353591	0.506574	2.226932	22219.00082
-471.480423	186.184615	-589.766868	126.279522	0.506574	0.701007	22228.15638
-500.473007	135.829074	-582.13724	62.190652	-0.256389	-0.061956	22241.12674
-519.547075	86.236496	-539.411327	-40.046354	2.0325	1.46397	22235.786
-512.68041	33.592068	-556.196507	-149.150026	0.506574	2.226932	22238.07489
-526.41374	-24.3931	-557.722433	-217.816672	0.506574	-0.061956	22240.36378
-530.991516	-93.059747	-495.159488	-270.461101	1.269537	-0.061956	22221.28971
-524.124851	-165.541207	-476.08542	-327.683306	-0.256389	-0.061956	22223.5786
-494.369305	-212.081934	-427.255805	-378.038847	-0.256389	0.701007	22230.44527
-468.428572	-259.385623	-386.81878	-468.831413	-0.256389	0.701007	22215.18601
-436.384137	-321.948568	-325.781761	-510.0314	-0.256389	-0.061956	22225.86749
-398.236	-362.385593	-247.959562	-542.838798	-0.256389	-1.587881	22231.97119
-355.510087	-416.555947	-199.892909	-587.090637	-0.256389	-0.061956	22191.53417
-299.813807	-457.755935	-160.98181	-644.312842	-0.256389	-0.824919	22202.97861
-245.643453	-496.667035	-72.478132	-664.149873	-0.256389	0.701007	22193.82305
-192.999024	-511.926289	-1.522598	-655.757283	-0.256389	1.46397	22200.68972
-124.332377	-543.207762	70.958862	-659.572097	1.269537	-0.061956	22192.29713
-28.962035	-569.911457	173.958832	-645.838768	-0.256389	0.701007	22216.71194
14.526841	-564.570718	263.225472	-618.372109	-0.256389	0.701007	22204.50453
74.800897	-559.992942	321.21064	-637.446177	-0.256389	-0.061956	22207.55638
151.860133	-563.807755	368.51433	-597.772115	0.506574	0.701007	22215.18601
215.949003	-544.733687	394.455063	-558.861016	-0.256389	1.46397	22191.53417
248.756401	-505.822587	478.380964	-538.261022	0.506574	-1.587881	22228.15638
302.926755	-479.881854	530.26243	-489.431406	2.0325	2.989895	22238.07489
339.548967	-440.970755	578.329082	-391.772176	1.269537	0.701007	22238.07489
407.45265	-396.718916	603.506853	-338.364785	0.506574	-1.587881	22229.6823
450.178564	-362.385593	621.817958	-284.19443	0.506574	2.226932	22238.83786
460.097079	-302.111537	619.52907	-252.149995	-1.019351	0.701007	22228.15638
494.430402	-247.17822	627.92166	-163.646318	-0.256389	0.701007	22216.71194
504.348918	-175.459722	629.447586	-79.720417	-0.256389	-0.061956	22225.10453
522.660024	-119.00048	611.899443	-28.601913	-0.256389	-0.061956	22231.20823
537.156316	-43.467169	527.210579	33.198068	-0.256389	0.701007	22215.94897
492.141514	-3.793107	572.988343	142.30174	-0.256389	1.46397	22211.3712
476.882259	62.584652	530.26243	177.398026	-0.256389	-1.587881	22212.89712
468.489669	120.56982	519.580952	278.109107	-1.019351	-0.061956	22197.63787
475.356334	186.947578	449.38838	303.286877	-0.256389	0.701007	22213.66009
436.445234	246.458671	418.106908	359.74612	0.506574	-1.587881	22221.28971
415.84524	279.266069	386.825435	424.597952	-0.256389	1.46397	22214.42305
380.748954	350.984566	296.795832	489.449785	1.269537	2.226932	22225.10453
344.889706	393.710479	199.899565	505.472002	1.269537	0.701007	22191.53417
325.052675	441.014169	138.099583	545.909027	-0.256389	-0.824919	22213.66009
250.282326	466.954902	62.566272	582.531239	0.506574	-0.061956	22195.34898
222.815668	489.843784	-31.278144	615.338637	1.269537	1.46397	22221.28971
159.489761	524.177107	-4.574449	645.094183	0.506574	1.46397	22241.88971
132.786065	520.362294	-64.848505	666.45714	0.506574	-0.824919	22228.15638
50.386089	534.858586	-138.85589	659.590475	0.506574	-0.824919	22223.5786
31.312021	534.858586	-160.98181	675.612693	1.269537	0.701007	22226.63045
-31.250923	523.414145	-250.24845	662.642326	-1.019351	-0.824919	49.592578
-89.999054	490.606747	-343.329904	616.101599	0.506574	1.46397	13.733329
-129.673116	502.051188	-387.581743	591.686792	0.506574	1.46397	13.733329
-189.947173	480.688231	-428.78173	570.323835	-0.256389	-0.824919	15041.81036
-257.087894	470.006753	-489.818749	481.057195	0.506574	1.46397	22162.54158
-299.050844	441.777132	-482.189122	452.064611	0.506574	-0.061956	22219.00082
-337.198981	392.184554	-524.915035	401.70907	-0.256389	-0.061956	22190.00824
-355.510087	349.458641	-570.692799	327.701685	-0.256389	-0.061956	22206.03046
-430.280435	287.658659	-569.166874	273.53133	-1.019351	-0.061956	22209.84527
-442.487839	238.829044	-648.514999	172.820249	-0.256389	-0.061956	22199.92676
-492.080417	164.821658	-582.900203	95.761013	-0.256389	1.46397	22215.94897
-508.865597	133.540186	-577.559464	58.375839	-0.256389	0.701007	22231.97119
-522.598926	88.525385	-594.344644	-61.409311	0.506574	-1.587881	22210.60823
-539.384106	22.147626	-579.848352	-123.209293	-1.019351	0.701007	22208.31935
-545.487808	-30.496802	-545.515029	-201.031492	0.506574	-0.061956	22224.34156
-523.361889	-76.274567	-505.840967	-246.809256	0.506574	0.701007	22215.18601
-530.991516	-155.622691	-474.559495	-331.49812	0.506574	0.701007	22244.94156
-501.235969	-196.822679	-438.700246	-401.690692	1.269537	0.701007	22251.04526
-451.643391	-248.704145	-414.285438	-439.838829	0.506574	1.46397	22238.83786
-415.02118	-300.585611	-316.626208	-489.431406	0.506574	0.701007	22229.6823
-377.636006	-350.178189	-312.811394	-578.698047	0.506574	-0.061956	22122.86752
-358.561938	-416.555947	-222.781791	-600.061003	-1.019351	1.46397	22212.13416
-305.154546	-450.88927	-144.959592	-617.609146	-1.019351	-0.824919	22202.21564
-238.013825	-484.459631	-68.663318	-639.735066	-0.256389	0.701007	22223.5786
-186.895322	-508.874438	21.366284	-628.290625	-1.019351	0.701007	22228.15638
-112.124974	-558.467016	68.669974	-654.99432	0.506574	-0.061956	22186.95639
-66.347209	-579.829973	183.114385	-646.60173	-0.256389	-0.824919	22200.68972
12.237953	-576.778122	226.603261	-654.231358	-1.782314	-0.061956	22202.21564
68.697195	-563.807755	299.084721	-622.186923	0.506574	-0.061956	22183.90454
141.178655	-562.28183	357.069889	-590.905451	-0.256389	-0.061956	22201.45268
186.193457	-547.022575	428.788386	-561.149904	-1.019351	-0.061956	22205.2675
247.230476	-505.822587	447.862454	-538.261022	1.269537	-0.824919	22199.16379
299.111942	-482.170743	512.714287	-500.875848	-0.256389	1.46397	22193.82305
356.334147	-450.126308	568.410567	-421.527723	0.506574	0.701007	22232.73415
409.741538	-399.007804	596.640188	-352.098114	-0.256389	-0.061956	22213.66009
425.000793	-357.807817	611.13648	-318.527753	-0.256389	0.701007	22222.81564
457.045228	-314.318941	605.032778	-267.40925	0.506574	-0.824919	22238.83786
495.956328	-247.17822	601.980927	-226.209262	1.269537	0.701007	22242.65267
522.660024	-183.852312	656.914244	-83.53523	-0.256389	0.701007	22235.02304
508.163732	-125.867144	622.580921	-26.313025	0.506574	0.701007	22241.88971
518.84521	-58.726424	572.225381	69.82028	0.506574	0.701007	22237.31193
485.274849	-3.030144	585.195747	136.961	-0.256389	1.46397	22222.05268
506.637806	66.399465	540.180946	197.998019	1.269537	0.701007	22228.15638
473.067446	122.858708	526.447616	275.820219	-0.256389	-0.061956	22230.44527
456.282265	179.31795	482.95874	336.094275	-0.256389	1.46397	22215.94897
429.57857	238.066081	401.321727	384.160927	-0.256389	-0.061956	22228.91934
413.556352	295.288286	348.677299	447.486834	-0.256389	0.701007	22231.97119
370.830439	341.06605	300.610646	494.027561	-1.019351	-0.824919	22194.58602
354.808221	395.999368	246.440292	532.938661	-0.256389	-0.061956	22208.31935
293.00824	437.962318	147.255136	544.383102	-1.782314	-0.061956	22189.24528
251.045289	466.191939	105.292186	587.109015	-0.256389	-0.824919	22199.92676
214.423078	500.525263	29.758875	638.990481	-1.019351	-1.587881	22217.4749
161.778649	500.525263	0.766291	632.123817	1.269537	0.701007	22214.42305
118.289773	524.177107	-81.633685	652.723811	0.506574	-0.061956	22203.74157
70.986083	525.703033	-123.596636	680.190469	-1.019351	-0.061956	22208.31935
13.763878	514.258592	-202.94476	639.753444	0.506574	2.226932	22217.4749
-35.8287	528.754884	-270.848444	651.197885	0.506574	-0.824919	66.377758
-75.502762	521.888219	-376.137301	635.93863	0.506574	-0.061956	15.259255
-138.828669	517.310443	-392.159519	593.212717	-0.256389	-0.061956	11.444441
-190.710135	482.97712	-451.670612	513.10163	0.506574	-1.587881	11923.58165
-247.932341	455.510461	-465.403942	531.412735	1.269537	1.46397	22162.54158
-275.398999	449.406759	-511.181706	484.872009	-0.256389	-0.824919	22224.34156
-321.176763	399.051218	-527.966886	420.783139	-0.256389	-0.061956	22219.76379
-362.376751	360.903082	-556.196507	349.064641	-0.256389	0.701007	22211.3712
-410.443404	297.577174	-576.033539	272.768368	0.506574	-0.061956	22225.10453
-452.406354	246.458671	-605.789085	161.375808	0.506574	-0.824919	22228.15638
-470.71746	186.184615	-591.292793	124.753597	-0.256389	0.701007	22216.71194
-521.835963	118.280931	-598.159458	59.901764	-1.782314	-1.587881	22202.97861
-538.621143	83.947608	-656.144626	-83.53523	0.506574	1.46397	22211.3712
-518.784112	41.984658	-646.22611	-200.268529	0.506574	-0.824919	22193.06009
-532.517442	-26.681989	-564.589097	-204.846306	-0.256389	-0.061956	22212.89712
-550.065585	-70.933827	-521.863184	-262.831474	0.506574	1.46397	22222.05268
-536.332255	-147.230101	-468.455793	-305.557387	0.506574	0.701007	22212.13416
-515.732261	-199.87453	-442.51506	-392.535139	-0.256389	-1.587881	22223.5786
-456.221168	-250.993033	-400.552109	-446.705493	-0.256389	1.46397	22232.73415
-423.41377	-312.030052	-325.781761	-468.831413	0.506574	-0.061956	22215.94897
-400.524888	-347.126338	-273.900295	-515.37214	0.506574	-0.824919	22219.76379
-342.53972	-399.007804	-218.966978	-617.609146	0.506574	1.46397	22231.97119
-298.287881	-426.474463	-167.085512	-654.99432	2.0325	0.701007	22242.65267
-263.191595	-487.511482	-102.996642	-676.357277	1.269537	-0.061956	22212.89712
-184.606434	-508.111476	-22.885554	-641.260991	0.506574	0.701007	22219.76379
-110.599048	-550.074426	56.46257	-679.409128	0.506574	0.701007	22231.20823
-67.110172	-557.704054	141.151434	-625.238774	-0.256389	0.701007	22212.89712
14.526841	-584.407749	238.810664	-621.42396	-0.256389	0.701007	22208.31935
67.17127	-573.726271	296.03287	-615.320258	-1.019351	-0.824919	22222.05268
132.786065	-547.022575	356.306926	-591.668413	-0.256389	-1.587881	22206.03046
193.060121	-541.681836	399.032839	-573.357308	0.506574	0.701007	22199.92676
236.548997	-526.422581	450.914305	-542.838798	0.506574	-0.061956	22219.76379
286.904538	-501.244811	515.003175	-522.238804	-0.256389	2.226932	22188.48232
336.497116	-450.126308	544.758722	-461.201785	-1.019351	-0.824919	22205.2675
411.267464	-411.978171	608.847592	-367.357369	-1.019351	-0.824919	22211.3712
444.837824	-366.963369	631.736474	-310.898126	-0.256389	0.701007	22201.45268
453.993377	-321.948568	631.736474	-242.994442	-0.256389	-0.824919	22217.4749
499.771141	-259.385623	612.662406	-199.505566	-0.256389	0.701007	22231.97119
511.215582	-188.430089	630.973511	-116.342628	-0.256389	-0.824919	22217.4749
508.163732	-140.363436	610.373517	-35.468578	-0.256389	-0.824919	22210.60823
520.371135	-73.222716	585.195747	43.116584	0.506574	0.701007	22228.15638
482.222998	1.547633	556.966126	138.486926	-1.019351	1.46397	22219.00082
501.297067	58.006875	547.810573	208.679498	1.269537	0.701007	22243.41563
492.141514	109.125378	515.766138	256.74615	0.506574	-0.824919	22247.23045
473.830408	163.295733	423.447647	283.449846	0.506574	1.46397	22241.12674
434.919309	239.592006	437.180976	358.983157	2.0325	-0.824919	22228.91934
403.637837	284.606808	402.847653	436.042393	1.269537	1.46397	22235.786
376.171178	338.777162	305.951385	497.079412	-0.256389	-0.824919	22228.91934
353.282296	387.606777	267.040286	539.042363	-0.256389	-0.061956	22214.42305
297.586016	438.725281	204.477341	569.560872	-1.019351	1.46397	22222.81564
264.778618	461.614163	119.788478	616.864562	-0.256389	-0.061956	22227.39341
221.289742	496.710449	6.869992	611.523823	0.506574	0.701007	22192.29713
157.200873	498.236374	-32.80407	645.094183	-0.256389	0.701007	22199.92676
114.474959	508.917853	-81.633685	637.464556	-1.019351	-0.824919	22192.29713
80.904599	502.814151	-196.078096	593.97568	-0.256389	0.701007	22172.4601
9.186102	518.073405	-194.55217	646.620109	-0.256389	0.701007	22202.21564
-28.962035	516.54748	-238.041046	658.827513	-1.019351	-0.061956	54.170354
-86.18424	515.021555	-308.996581	651.197885	-0.256389	-0.061956	13.733329
-127.384228	496.710449	-383.003966	599.316419	-0.256389	0.701007	12.207404
-174.687918	482.97712	-414.285438	570.323835	0.506574	-0.061956	1503.036592
-234.199011	466.954902	-478.374308	519.968294	-0.256389	2.989895	22119.05271
-279.213813	434.910467	-481.426159	477.242381	1.269537	-0.824919	22206.03046
-309.732322	403.628995	-547.803917	405.523884	0.506574	-0.824919	22236.54897
-345.591571	354.036417	-569.929837	349.064641	2.0325	2.226932	22244.94156
-382.213782	296.051249	-634.018707	246.827635	0.506574	0.701007	22228.91934
-435.621174	254.851261	-633.255744	183.501727	0.506574	-0.824919	22235.02304
-476.821162	203.732758	-576.796501	139.249889	0.506574	-0.061956	22235.786
-501.235969	141.932776	-595.87057	80.501758	0.506574	-0.061956	22213.66009
-528.702628	78.606869	-552.381694	-18.683398	0.506574	-0.061956	22221.28971
-541.672994	53.429099	-534.833551	-106.424113	1.269537	1.46397	22231.20823
-540.910032	-25.919026	-547.040955	-168.224094	-0.256389	0.701007	22213.66009
-540.147069	-81.615306	-487.529861	-242.994442	-0.256389	-0.824919	22222.05268
-524.124851	-140.363436	-466.166904	-311.661089	0.506574	-0.061956	22231.97119
-493.606342	-202.163418	-440.226171	-371.935145	-1.019351	-2.350844	22193.06009
-482.161901	-257.096735	-450.144687	-494.009183	-0.256389	1.46397	22205.2675
-433.332286	-326.526344	-385.292854	-581.749898	-0.256389	1.46397	22214.42305
-390.606373	-355.518928	-257.115114	-538.261022	-0.256389	-0.061956	22204.50453
-350.169347	-399.007804	-238.041046	-610.742482	-0.256389	0.701007	22219.76379
-299.813807	-435.630016	-160.98181	-605.401743	0.506574	-0.824919	22215.94897
-249.458266	-475.304078	-67.137393	-628.290625	-0.256389	-0.061956	22219.76379
-189.18421	-510.400364	24.418135	-642.023954	0.506574	1.46397	22217.4749
-120.517564	-530.237395	57.225533	-650.416544	0.506574	-0.824919	22215.18601
-64.058321	-556.178128	169.381055	-639.735066	0.506574	-0.061956	22209.84527
28.26017	-563.044793	233.469925	-621.42396	1.269537	1.46397	22224.34156
47.334238	-556.178128	289.166205	-640.498028	1.269537	-0.824919	22224.34156
128.971251	-556.941091	356.306926	-588.616562	0.506574	0.701007	22231.97119
194.586047	-538.629985	376.90692	-573.357308	1.269537	-0.061956	22215.18601
249.519364	-519.555917	440.232827	-555.046202	0.506574	2.226932	22221.28971
295.297128	-481.40778	508.136511	-493.24622	0.506574	1.46397	22224.34156
340.311929	-447.074457	592.825374	-444.416605	-0.256389	-0.061956	22214.42305
379.223029	-433.341127	571.462418	-368.883294	-1.019351	-2.350844	22209.84527
428.052644	-362.385593	629.447586	-314.71294	-0.256389	0.701007	22231.20823
444.837824	-329.578195	613.425368	-247.572219	-0.256389	-0.061956	22213.66009
493.66744	-270.067102	617.240182	-204.846306	-1.019351	0.701007	22200.68972
498.245216	-195.296754	621.817958	-123.209293	-1.019351	0.701007	22210.60823
516.556322	-152.57084	540.180946	-49.96487	-1.019351	-0.824919	22195.34898
504.348918	-54.148647	477.618001	-91.164858	-1.019351	-0.824919	22208.31935
501.297067	-6.844958	516.529101	96.523975	1.269537	2.989895	22221.28971
485.274849	51.903173	560.017977	188.079504	0.506574	0.701007	22227.39341
471.54152	123.62167	521.86984	262.849852	0.506574	1.46397	22220.52675
457.808191	159.480919	468.462448	317.020206	-0.256389	0.701007	22228.91934
439.497085	225.858677	421.921721	378.820188	-0.256389	-0.824919	22230.44527
426.526719	277.740143	370.803218	435.279431	-0.256389	-0.061956	22215.18601
400.585986	342.591976	312.81805	487.923859	0.506574	-0.824919	22241.88971
362.437849	384.554926	270.092137	545.146065	-0.256389	-0.824919	22251.04526
286.904538	447.117871	140.388471	464.272015	2.0325	0.701007	22201.45268
273.934171	457.799349	80.114415	570.323835	0.506574	-0.824919	22212.89712
213.660115	495.947486	-4.574449	635.175668	-0.256389	0.701007	22238.83786
178.563829	507.391927	-30.515182	638.990481	-0.256389	-0.061956	22210.60823
114.474959	516.54748	-80.10776	667.220103	-1.019351	-0.824919	22202.21564
54.200903	522.651182	-122.07071	690.108985	0.506574	0.701007	22225.86749
5.371288	528.754884	-164.033661	651.960848	0.506574	-0.061956	22206.79342
-28.199072	511.206741	-239.566972	665.694177	-0.256389	0.701007	151.829585
-77.79165	506.628964	-329.596575	625.257152	0.506574	-0.061956	14.496292
-143.406446	488.317859	-377.663227	616.864562	0.506574	2.226932	12.207404
-191.473098	481.451194	-450.90765	527.597922	-0.256389	-0.061956	10.681478
-234.199011	452.45861	-462.352091	494.027561	-0.256389	1.46397	22080.90457
-284.554552	424.228989	-480.663196	455.116462	-1.019351	-0.824919	22196.11194
-333.384167	418.125287	-547.040955	435.279431	-0.256389	-0.061956	22207.55638
-375.347118	349.458641	-550.092805	365.849822	-1.782314	-1.587881	22222.81564
-408.917478	304.443839	-579.085389	283.449846	1.269537	0.701007	22227.39341
-434.095249	251.036448	-611.892787	201.812833	-0.256389	-0.061956	22214.42305
-485.976715	216.703124	-613.418713	127.042485	0.506574	0.701007	22225.86749
-498.184118	154.14018	-589.003905	67.531391	-1.019351	-1.587881	22225.10453
-514.969299	113.703155	-592.818719	-30.127839	0.506574	-0.061956	22235.02304
-540.910032	41.984658	-547.803917	-93.453746	-0.256389	-0.061956	22239.60082
-538.621143	4.599484	-560.011321	-165.172243	0.506574	0.701007	22245.70452
-517.258187	-67.881976	-501.26319	-255.201846	0.506574	-0.061956	22224.34156
-548.539659	-144.941213	-483.715047	-336.075896	0.506574	0.701007	22229.6823
-508.102634	-187.667126	-466.166904	-352.861077	1.269537	1.46397	22230.44527
-469.954497	-247.17822	-410.470625	-424.579574	-0.256389	1.46397	22212.13416
-449.354503	-312.793015	-346.381755	-474.172152	0.506574	-0.061956	22220.52675
-407.391553	-357.044854	-256.352152	-539.786947	-0.256389	-1.587881	22228.91934
-379.924894	-421.896686	-234.226232	-609.216556	-0.256389	-0.824919	22191.53417
-315.836024	-439.444829	-196.841058	-613.794333	-0.256389	-0.824919	22194.58602
-256.324931	-478.355929	-91.552201	-645.075805	-0.256389	0.701007	22209.08231
-212.073092	-498.955923	-23.648517	-639.735066	-0.256389	0.701007	22174.74899
-141.117558	-534.815171	22.129247	-674.068389	-1.019351	-2.350844	22193.82305
-68.636098	-560.755905	126.655142	-678.646165	-0.256389	0.701007	22209.08231
7.660176	-569.911457	199.899565	-619.135072	0.506574	0.701007	22219.76379
67.17127	-564.570718	305.188423	-607.690631	1.269537	-0.061956	22202.21564
119.052736	-569.911457	342.573597	-610.742482	0.506574	0.701007	22035.88977
176.274941	-558.467016	416.580982	-572.594345	-0.256389	-0.061956	22216.71194
250.282326	-526.422581	469.988374	-533.683245	-0.256389	-1.587881	22186.19343
294.534165	-483.696668	503.558734	-516.135102	0.506574	2.226932	22242.65267
350.230445	-458.518898	569.936492	-421.527723	1.269537	0.701007	22253.33415
391.430433	-408.92632	601.217965	-352.098114	0.506574	-0.061956	22227.39341
429.57857	-373.067071	587.484635	-349.046263	2.0325	2.226932	22235.786
448.652638	-328.05227	605.032778	-304.794424	0.506574	-0.824919	22243.41563
479.93411	-260.148586	631.736474	-211.71297	-0.256389	0.701007	22215.94897
510.45262	-192.244903	662.254983	-97.26856	0.506574	1.46397	22221.28971
510.45262	-144.941213	622.580921	-43.098205	-1.019351	-0.061956	22228.91934
505.874843	-73.222716	592.825374	46.931398	0.506574	1.46397	22217.4749
502.06003	-3.030144	556.203163	135.435075	0.506574	0.701007	22220.52675
492.141514	51.903173	572.988343	204.101721	0.506574	-1.587881	22228.15638
474.593371	109.888341	514.240213	268.953554	-0.256389	0.701007	22205.2675
458.571154	167.873509	457.78097	291.079473	0.506574	0.701007	22205.2675
427.289681	238.829044	411.240243	347.538716	-0.256389	-0.824919	22215.18601
421.948942	285.369771	344.099522	380.346114	-0.256389	1.46397	22215.94897
396.008209	333.436423	301.373609	445.197946	0.506574	-0.061956	22216.71194
356.334147	396.76233	260.173621	523.783108	0.506574	0.701007	22221.28971
325.815637	425.754914	198.373639	551.249767	-0.256389	1.46397	22221.28971
273.171209	453.221573	101.477372	603.131233	0.506574	-1.587881	22213.66009
240.363811	500.525263	45.781092	629.834929	0.506574	-0.061956	22207.55638
165.593463	513.495629	8.395918	651.960848	1.269537	0.701007	22226.63045
125.156438	517.310443	-56.455915	645.857146	0.506574	0.701007	22223.5786
74.037934	525.703033	-117.492934	646.620109	0.506574	-0.061956	22225.86749
42.756462	515.784517	-193.789207	648.146034	2.0325	2.989895	22218.23786
-26.673147	534.858586	-220.492903	638.990481	1.269537	-0.061956	247.199927
-68.636098	518.836368	-327.307686	632.886779	0.506574	2.226932	16.022217
-132.724967	491.36971	-386.055817	558.879394	-0.256389	0.701007	11.444441
-183.843471	482.214157	-447.855799	561.931245	-0.256389	-0.061956	11.444441
-245.643453	454.747498	-450.144687	548.960878	-0.256389	0.701007	21233.25297
-273.873074	438.725281	-486.003936	499.368301	-0.256389	-0.824919	22206.79342
-327.280465	402.866032	-518.811333	416.205362	-1.019351	-0.061956	22209.84527
-352.458236	354.79938	-583.663166	375.005374	-1.019351	2.226932	22194.58602
-408.917478	300.629025	-587.47798	271.242442	-0.256389	-0.061956	22207.55638
-434.095249	254.851261	-601.974272	185.790616	-0.256389	-0.061956	22201.45268
-471.480423	206.784609	-621.811303	127.805448	0.506574	0.701007	22207.55638
-518.02115	141.932776	-683.611284	-0.372292	-0.256389	-0.824919	22214.42305
-518.02115	108.362416	-656.907589	-96.505597	0.506574	0.701007	22228.91934
-527.176702	46.562434	-598.159458	-136.179659	0.506574	-0.061956	22215.94897
-527.939665	-7.60792	-534.833551	-154.490765	-0.256389	0.701007	22227.39341
-530.228553	-75.511604	-488.292824	-226.972225	-0.256389	0.701007	22231.20823
-559.9841	-147.230101	-495.159488	-281.142579	-0.256389	0.701007	22213.66009
-483.687826	-180.037499	-434.885432	-371.172182	-0.256389	-0.824919	22244.17859
-463.087833	-236.496741	-420.38914	-458.149934	-0.256389	1.46397	22251.04526
-439.435988	-284.563394	-343.329904	-506.979549	1.269537	-0.824919	22228.15638
-398.998963	-362.385593	-283.81881	-546.653612	2.0325	0.701007	22228.91934
-358.561938	-398.244842	-262.455854	-616.846184	1.269537	1.46397	22236.54897
-324.228614	-440.970755	-184.633654	-639.735066	-1.019351	-0.061956	22206.79342
-265.480484	-496.667035	-101.470716	-676.357277	1.269537	1.46397	22198.40083
-205.206427	-506.58555	-35.855921	-664.912836	-0.256389	-0.061956	22195.34898
-135.776818	-531.763321	52.647757	-658.046171	-1.019351	0.701007	22212.89712
-74.739799	-564.570718	144.203285	-654.99432	-0.256389	0.701007	22202.21564
[truncated: 28,725 more rows]
