# Supplementary material for: Dynamic analysis of slant cracked rotor system considering nonlinear oil film force
Source: PLoS One. 2024 Jan 25;19(1):e0294293. doi: 10.1371/journal.pone.0294293 (PMC10810477; doi:10.1371/journal.pone.0294293)
Supplement: S1 File — These data were measured by two eddy current sensors, model WT0150. (ZIP) [file pone.0294293.s001.zip › 2021.3.18 Test data for plain bearings/2021.3.18 (P=0.2Mpa, Z=8.1g)/1700.csv]

1024	30720	7	0	3
8	8	8	8	10	10	1
3	3	3	3	1	1	4
2	1	4	3	0	0	0
0	0	0	0	0.000029	0.000024	20711.95313
-66.770813	727.624896	-290.630289	1127.936045	-2.363749	0.987275	14.496292
-180.452261	694.054535	-442.459874	1004.336082	-0.837823	1.750238	19347.97205
-305.578149	628.43974	-598.867235	884.550932	-2.363749	-0.53865	22164.83047
-404.000342	531.543473	-698.052391	712.884317	-0.074861	-1.301613	22219.00082
-509.2892	420.913876	-843.778273	543.506589	2.214027	-0.53865	22225.86749
-591.689176	320.965757	-912.44492	344.373315	-2.363749	-1.301613	22215.94897
-682.481741	204.232458	-989.504156	170.417811	0.688102	1.750238	22229.6823
-725.207655	79.10657	-1007.815262	-66.863601	-0.837823	0.987275	22225.10453
-745.044686	-43.730431	-1007.815262	-255.315397	1.451065	0.987275	22218.23786
-738.178021	-169.619283	-955.933796	-413.248683	0.688102	1.750238	22250.2823
-693.16322	-283.30073	-929.993063	-600.937516	2.97699	1.750238	22251.04526
-625.259536	-421.396986	-834.62272	-733.693033	2.214027	-0.53865	22231.97119
-577.192884	-512.952514	-720.941273	-890.863356	0.688102	0.224313	22239.60082
-484.11143	-615.952484	-559.193172	-1026.670724	1.451065	1.750238	22233.49712
-371.955908	-696.826534	-395.156184	-1108.307736	-0.837823	0.987275	22186.95639
-242.252242	-747.182075	-226.541419	-1158.663277	-1.600786	0.224313	22209.08231
-123.230055	-796.774652	-19.778517	-1119.752177	-1.600786	0.987275	22222.81564
7.236573	-797.537615	182.406608	-1130.433656	-0.837823	-0.53865	22205.2675
135.414312	-760.915404	354.073224	-1098.389221	-0.837823	-0.53865	22203.74157
251.384648	-750.233925	511.243547	-1048.03368	-2.363749	0.987275	22197.63787
383.377202	-654.100621	658.495356	-916.804089	-0.837823	-0.53865	22167.11936
485.614209	-567.122869	764.547176	-779.470797	-0.837823	-1.301613	22202.21564
567.251222	-490.826595	863.732332	-647.478243	-3.126712	-0.53865	22219.76379
610.740098	-345.863675	904.169357	-446.056081	-0.837823	-1.301613	22203.74157
656.517862	-223.789637	962.917488	-234.715403	1.451065	0.987275	22225.10453
668.725266	-85.693382	976.650817	6.380822	-0.074861	1.750238	22235.02304
662.621564	42.484358	943.080456	197.884469	-0.074861	0.224313	22219.76379
631.340091	199.654682	912.561947	401.59552	-3.126712	-0.53865	22222.05268
621.421576	307.232428	863.732332	590.810279	0.688102	0.224313	22233.49712
587.851215	459.062013	773.702729	769.343559	2.214027	-0.53865	22246.46748
529.866047	576.558274	643.236101	913.543516	0.688102	-0.53865	22245.70452
448.991997	652.854548	473.858373	1042.484219	0.688102	0.224313	22241.88971
372.695724	713.891567	371.621367	1144.721226	2.214027	0.987275	22202.97861
264.355015	743.647113	238.102888	1201.180468	0.688102	0.987275	22219.76379
168.984673	760.432294	61.095533	1204.232319	-1.600786	0.224313	22215.18601
62.932852	738.306374	-65.556282	1195.076766	0.688102	0.987275	254.066591
-55.326372	718.469343	-239.511786	1134.039747	-2.363749	-1.301613	16.022217
-175.111521	678.032318	-395.156184	1038.669405	-0.837823	0.224313	9704.886013
-313.207777	624.624926	-534.778365	895.995373	-0.837823	-0.53865	22137.36381
-389.50405	552.143466	-685.082024	749.506528	-0.837823	0.987275	22206.03046
-501.659573	439.224981	-823.178279	568.684359	-0.074861	1.750238	22199.16379
-595.503989	345.380565	-933.807876	387.862191	-3.126712	0.224313	22206.79342
-642.044716	219.491713	-995.607858	186.440028	-0.074861	1.750238	22198.40083
-712.237288	108.862116	-1024.600442	9.432673	-1.600786	1.750238	22212.89712
-746.570611	-7.10822	-1042.148585	-181.308011	-0.837823	0.224313	22225.86749
-757.25209	-134.522997	-986.452305	-372.048695	-0.837823	-0.53865	22215.94897
-711.474325	-265.752588	-942.963429	-574.996783	-0.074861	0.224313	22215.94897
-662.64471	-379.434035	-878.111596	-740.559697	1.451065	0.224313	22234.26008
-616.866946	-489.300669	-731.622751	-875.604102	-0.074861	2.513201	22215.18601
-523.022529	-590.774713	-612.600564	-975.55222	1.451065	3.276164	22226.63045
-404.763305	-651.811732	-440.933948	-1080.841078	1.451065	1.750238	22246.46748
-265.141124	-725.819118	-269.267332	-1135.011432	2.214027	2.513201	22225.10453
-140.778198	-767.782068	-46.482213	-1143.404022	1.451065	1.750238	22196.87491
0.369908	-788.382062	125.184403	-1157.137352	-0.074861	0.224313	22222.81564
125.495797	-764.730217	315.162124	-1106.018848	1.451065	0.224313	22200.68972
246.806872	-739.552447	488.354665	-1049.559606	-0.074861	-0.53865	22206.79342
348.280916	-664.782099	635.606474	-949.611487	-0.837823	0.224313	22215.18601
450.517923	-601.456192	746.23607	-806.937455	-1.600786	1.750238	22219.76379
545.125302	-516.767328	839.317524	-657.396759	-0.837823	0.987275	22219.76379
619.132688	-403.848843	949.947121	-490.30792	1.451065	1.750238	22229.6823
658.80675	-271.093327	935.450829	-301.093161	-3.126712	0.987275	22203.74157
665.673415	-136.811885	919.428612	-56.945085	-3.126712	0.987275	22196.11194
624.473427	29.513992	965.206376	143.714115	-2.363749	0.224313	22199.16379
645.073421	150.062104	917.902686	336.743687	0.688102	0.224313	22214.42305
623.710464	267.558366	854.576779	541.217701	-2.363749	-1.301613	22207.55638
600.058619	416.336099	758.443474	736.536161	0.688102	0.224313	22231.20823
548.177153	528.491622	669.176834	895.995373	0.688102	1.750238	22233.49712
471.880879	626.913815	551.680572	1028.75089	1.451065	3.276164	22221.28971
385.66609	697.869349	385.354696	1116.491604	-0.837823	1.750238	22224.34156
277.325382	752.802666	265.569546	1185.921213	1.451065	0.987275	22213.66009
200.266145	760.432294	140.443657	1217.965648	2.97699	-0.53865	22209.08231
104.895803	748.22489	-15.200741	1204.232319	2.97699	0.224313	2543.717765
-3.444906	729.150821	-188.393282	1146.247151	2.97699	0.224313	16.022217
-162.904118	712.365641	-329.541389	1071.476803	2.214027	-1.301613	12.970367
-262.852236	645.987883	-512.652446	940.247212	0.688102	0.987275	22045.80828
-359.748504	573.506423	-638.541297	803.676882	2.214027	2.513201	22216.71194
-439.096628	494.921261	-770.533851	626.669527	0.688102	1.750238	22204.50453
-561.170666	376.662037	-891.081963	430.588104	0.688102	1.750238	22219.00082
-638.992865	252.299111	-949.830094	256.6326	-0.074861	0.224313	22228.15638
-690.874332	137.091738	-975.770827	56.736363	-1.600786	0.224313	22212.89712
-745.044686	14.254737	-1034.518958	-138.582098	-1.600786	-0.53865	22219.76379
-755.726164	-113.923003	-1011.630075	-344.582037	-2.363749	0.224313	22207.55638
-720.629878	-239.048892	-971.19305	-529.981982	-1.600786	0.224313	22194.58602
-674.089151	-364.937743	-883.452336	-690.204157	-0.074861	0.224313	22202.97861
-614.578058	-464.122899	-790.370882	-848.900406	-1.600786	0.224313	22218.23786
-526.837343	-556.44139	-629.385744	-951.900375	0.688102	1.750238	22202.21564
-435.281815	-622.819148	-468.400607	-1067.107749	2.214027	3.276164	22193.06009
-300.23741	-730.396894	-304.363618	-1124.329954	-0.074861	0.987275	22216.71194
-175.111521	-770.833919	-102.178493	-1143.404022	0.688102	0.224313	22216.71194
-60.667111	-776.174659	83.221452	-1180.789196	0.688102	0.224313	22202.97861
88.110623	-793.722801	260.228807	-1122.804028	2.214027	-1.301613	22211.3712
222.392064	-734.211708	444.102827	-1062.529972	2.214027	-0.53865	22208.31935
337.599438	-664.019136	569.991678	-991.574438	1.451065	0.224313	22215.18601
448.229035	-609.085819	740.895331	-843.559667	2.97699	3.276164	22243.41563
542.836414	-532.789545	831.687897	-690.204157	0.688102	1.750238	22239.60082
601.584545	-443.522905	907.984171	-554.396789	-0.074861	0.224313	22224.34156
641.258607	-311.530352	936.976755	-343.056111	0.688102	0.224313	22225.10453
668.725266	-161.226693	959.865637	-120.270992	-0.074861	-0.53865	22159.48973
661.858601	-30.760065	975.124891	105.565978	1.451065	-0.53865	22217.4749
647.362309	105.810265	949.947121	294.017774	-0.837823	-0.53865	22226.63045
627.525278	271.373179	878.228624	469.499204	-0.074861	-0.53865	22229.6823
588.614178	378.187962	800.406425	691.52136	-0.074861	0.224313	22199.92676
565.725296	485.002746	679.09535	834.958354	-0.837823	1.750238	22206.79342
471.117917	605.550858	561.599088	985.262014	-1.600786	1.750238	22198.40083
376.510537	669.639728	442.576901	1089.024946	-0.837823	0.224313	22188.48232
316.236481	713.891567	296.088056	1170.661959	-2.363749	-1.301613	22207.55638
216.288363	745.936002	170.962167	1202.706394	-0.074861	-0.53865	22215.18601
107.947654	756.61748	-11.385927	1198.128617	0.688102	-1.301613	22196.11194
4.947684	740.595262	-144.141444	1175.239735	1.451065	-0.53865	25.940733
-104.91895	707.787865	-311.993246	1090.550871	1.451065	0.224313	12.207404
-236.14854	654.380473	-487.474675	977.632386	0.688102	0.987275	21420.17884
-326.178143	603.26197	-612.600564	838.010205	2.97699	0.224313	22213.66009
-437.570703	509.417553	-746.882006	684.654695	0.688102	0.987275	22247.23045
-546.674374	396.499068	-885.741224	446.610321	2.214027	0.224313	22228.91934
-635.941015	279.765769	-913.207882	291.728886	2.97699	0.224313	22231.20823
-688.585443	157.691731	-967.378237	121.588195	1.451065	-0.53865	22241.12674
-741.992835	52.402874	-1000.948597	-73.730265	0.688102	0.987275	22215.18601
-770.222456	-89.508195	-994.844895	-289.64872	0.688102	0.224313	22216.71194
-742.755798	-225.315562	-967.378237	-475.048665	2.214027	0.224313	22229.6823
-710.711363	-314.582203	-887.267149	-658.922684	-0.837823	0.987275	22222.05268
-632.889164	-437.419203	-791.133844	-803.122642	-1.600786	0.987275	22219.00082
-554.304002	-528.211769	-661.430179	-922.907791	-0.074861	1.750238	22230.44527
-459.696622	-629.685813	-552.326508	-1061.004047	-3.126712	-1.301613	22194.58602
-332.281845	-702.930236	-354.719159	-1104.492923	-2.363749	-1.301613	22188.48232
-213.259658	-770.070957	-156.348847	-1152.559575	-3.126712	-1.301613	22204.50453
-56.089334	-774.648733	68.72516	-1158.663277	-0.074861	0.987275	22201.45268
53.7773	-778.463547	224.369558	-1142.64106	-0.074861	0.224313	22199.16379
205.606884	-773.122808	407.480615	-1085.418854	0.688102	-0.53865	22212.13416
315.473518	-719.715416	566.939827	-995.389251	0.688102	0.987275	22223.5786
406.266084	-646.470993	680.621275	-874.078176	-0.074861	0.224313	22214.42305
498.584575	-557.204353	808.036052	-726.063405	1.451065	0.987275	22230.44527
574.880849	-457.256234	872.124922	-571.18197	1.451065	-1.301613	22233.49712
634.391942	-312.293314	948.421196	-367.470919	3.739953	-2.064576	22244.17859
675.59193	-178.774836	998.776736	-162.996905	2.97699	-1.301613	22249.51933
660.332675	-33.048953	965.969339	49.106735	2.214027	-0.53865	22240.36378
652.703048	89.025085	940.028606	256.6326	1.451065	0.224313	22228.15638
638.206756	224.06949	901.117506	453.476986	2.97699	1.750238	22233.49712
609.214172	351.484267	833.213822	664.054701	-0.837823	-0.53865	22228.15638
574.117886	478.136081	714.191635	838.010205	-1.600786	-2.827538	22210.60823
510.791979	581.899013	615.769442	970.765722	-0.837823	0.224313	22222.81564
426.103115	661.247138	463.939858	1085.973095	-0.837823	-1.301613	22217.4749
318.525369	729.150821	353.310261	1153.876779	-0.074861	-2.064576	22193.82305
226.969841	758.143405	209.110304	1212.624909	-1.600786	-0.53865	22195.34898
125.495797	741.358225	59.569607	1198.128617	-3.126712	-0.53865	22193.06009
16.392126	752.039703	-132.697003	1188.973064	-0.837823	0.224313	36.622211
-94.237471	710.076753	-306.652507	1103.521238	-0.074861	0.224313	13.733329
-188.081888	669.639728	-409.652476	995.180529	-3.126712	0.224313	20176.54958
-299.474448	614.706411	-565.296874	851.743535	2.97699	-0.53865	22184.6675
-416.207746	517.047181	-709.496832	722.039869	2.214027	-0.53865	22193.82305
-503.185498	412.521286	-839.200497	532.825111	-0.074861	-0.53865	22227.39341
-613.052132	301.891689	-917.022696	346.662203	-0.074861	-2.064576	22219.76379
-671.0373	204.232458	-995.607858	164.314109	-0.837823	-0.53865	22218.23786
-715.289139	82.15842	-1000.948597	-46.263607	2.97699	0.987275	22241.12674
-748.096537	-39.152655	-1017.733777	-239.293179	2.97699	0.987275	22250.2823
-740.466909	-166.567432	-992.556007	-429.270901	2.214027	1.750238	22234.26008
-701.55581	-296.271097	-930.756025	-618.485659	-0.074861	0.987275	22237.31193
-650.437307	-401.559955	-816.311615	-758.10784	1.451065	0.224313	22241.12674
-574.903996	-499.982148	-685.082024	-907.648537	-0.074861	-1.301613	22219.00082
-502.422536	-613.663596	-621.756117	-1029.722575	-0.074861	0.224313	22193.06009
-352.881839	-684.61913	-402.785811	-1112.12255	-0.837823	0.224313	22214.42305
-220.126323	-763.967255	-222.726605	-1145.692911	2.214027	0.987275	22210.60823
-103.393024	-790.670951	21.42147	-1142.64106	-1.600786	1.750238	22211.3712
38.518045	-779.226509	191.562161	-1144.929948	-0.074861	0.224313	22222.81564
151.43653	-775.411696	358.651	-1102.966997	-3.126712	0.224313	22183.14158
271.984642	-728.870969	515.058361	-1025.907761	-0.837823	0.224313	22184.6675
394.821643	-666.308024	669.939797	-916.804089	-0.074861	-0.53865	22193.82305
490.954948	-573.989533	777.517543	-748.952287	1.451065	0.224313	22202.97861
568.014184	-481.671042	859.154555	-603.989367	1.451065	-0.53865	22222.81564
632.866017	-342.811824	948.421196	-423.930161	-0.074861	-2.064576	22232.73415
661.858601	-213.108159	956.813786	-224.033924	-0.837823	0.987275	22217.4749
679.406744	-91.034121	960.628599	1.040083	0.688102	1.750238	22225.10453
658.043787	50.113986	969.02119	220.773351	2.214027	0.987275	22232.73415
655.754899	197.365794	910.273059	407.699222	0.688102	2.513201	22217.4749
625.999352	324.017608	841.606412	628.958416	1.451065	0.224313	22245.70452
576.406774	456.773124	766.073102	796.810218	2.97699	-1.301613	22253.33415
532.917898	588.765678	670.702759	930.328697	-0.074861	-0.53865	22234.26008
444.414221	656.669361	500.562069	1058.506436	-0.837823	0.224313	22224.34156
352.09573	719.232306	386.880621	1141.669375	-0.837823	-1.301613	22229.6823
257.48835	754.328592	231.999186	1181.343437	-0.837823	-0.53865	22189.24528
168.984673	765.01007	78.643676	1217.965648	2.97699	2.513201	22207.55638
60.643964	743.647113	-77.763685	1169.898996	-0.074861	0.987275	166.325877
-63.718962	719.995269	-249.430301	1129.461971	1.451065	0.224313	14.496292
-174.348559	668.876765	-400.496923	1023.41015	2.214027	0.224313	12751.39622
-300.23741	621.573075	-556.904284	890.654634	-1.600786	-1.301613	22151.09714
-413.918858	530.017547	-682.030173	737.299124	-1.600786	0.987275	22197.63787
-538.281784	427.78054	-801.815323	567.158434	-2.363749	0.224313	22192.29713
-600.844729	303.417614	-948.304168	358.106644	-0.837823	0.987275	22215.18601
-681.718779	230.173191	-945.252317	197.884469	-1.600786	0.224313	22215.94897
-702.318773	97.417675	-985.689342	-27.189538	1.451065	1.750238	22211.3712
-735.12617	-34.574878	-1022.311554	-190.463564	0.688102	0.987275	22228.15638
-745.807649	-144.441512	-983.400454	-397.226466	-1.600786	0.987275	22231.20823
-721.392841	-273.382215	-929.993063	-549.05605	1.451065	0.987275	22216.71194
-674.852114	-381.722924	-849.881975	-748.189325	0.688102	0.224313	22228.15638
-587.111399	-478.619191	-715.600534	-871.026325	0.688102	-0.53865	22244.17859
-497.844759	-575.515459	-580.556129	-990.048512	2.97699	0.987275	22235.786
-382.637386	-658.678397	-428.726544	-1078.55219	2.214027	0.987275	22213.66009
-260.563348	-728.108006	-254.008078	-1133.485507	1.451065	4.039126	22219.76379
-111.785614	-767.019106	-57.163692	-1154.848463	-0.074861	2.513201	22212.13416
-12.600458	-789.907988	139.680695	-1167.81883	-1.600786	0.987275	22209.08231
136.177275	-762.441329	317.451012	-1118.226252	-1.600786	0.224313	22197.63787
251.384648	-722.004304	483.776889	-1025.144798	-2.363749	-0.53865	22196.11194
377.2735	-679.278391	632.554623	-938.167046	-0.074861	0.987275	22214.42305
471.117917	-593.826564	764.547176	-829.063375	-0.837823	-0.53865	22230.44527
559.621594	-496.930297	856.865667	-661.974535	-0.837823	0.987275	22214.42305
590.140104	-379.434035	928.584164	-481.915329	-3.126712	0.987275	22199.16379
661.858601	-257.359997	955.28786	-286.596869	-0.837823	2.513201	22213.66009
666.436377	-126.893369	956.050823	-53.893234	-0.074861	1.750238	22199.92676
671.777117	-4.056369	944.606382	161.262258	-0.837823	0.987275	22205.2675
651.940085	163.032471	927.058239	367.262197	-0.837823	0.224313	22225.86749
641.258607	291.21021	856.865667	559.528806	-0.074861	0.224313	22226.63045
590.140104	430.069429	775.228654	727.380609	-0.074861	0.224313	22223.5786
551.991967	547.56569	657.732393	895.995373	-0.837823	1.750238	22230.44527
454.332737	625.387889	531.843541	1031.802741	-0.837823	2.513201	22206.79342
368.117947	688.713796	380.013957	1127.936045	-0.074861	1.750238	22196.11194
290.295748	747.461927	273.199174	1197.365655	2.214027	0.987275	22247.23045
186.532816	768.061921	100.006632	1218.728611	-0.837823	0.224313	22237.31193
116.340244	774.165623	-41.904437	1184.395288	-0.074861	-0.53865	1520.584735
-38.541192	745.173039	-185.341431	1179.054549	0.688102	-1.301613	18.311106
-143.830049	694.054535	-367.689525	1060.795325	0.688102	-0.53865	11.444441
-268.192975	643.698995	-521.045036	949.402765	0.688102	0.224313	22049.6231
-367.378131	575.795311	-666.007956	799.862069	-0.074861	0.987275	22209.84527
-470.378101	465.165714	-788.844956	606.832496	-0.074861	3.276164	22223.5786
-569.563256	367.506484	-920.074547	410.751073	-1.600786	0.987275	22211.3712
-640.518791	246.195409	-972.718976	246.714084	-0.074861	2.513201	22223.5786
-716.052102	134.802849	-994.081932	44.528959	-0.074861	0.987275	22212.89712
-752.674313	4.336221	-1032.993032	-149.263576	-3.126712	0.224313	22190.00824
-780.903935	-125.367444	-1002.474523	-381.204248	-3.126712	0.224313	22202.21564
-742.755798	-249.73037	-961.274535	-526.167168	-1.600786	-0.53865	22220.52675
-665.696561	-367.989594	-881.163447	-709.278225	0.688102	0.987275	22207.55638
-615.341021	-466.411787	-765.193111	-871.789288	-0.837823	0.224313	22224.34156
-532.178082	-583.145086	-629.385744	-956.478152	-0.074861	2.513201	22221.28971
-400.185529	-658.678397	-480.608011	-1095.33737	-0.837823	2.513201	22191.53417
-282.689267	-717.426528	-290.630289	-1125.092917	-0.074861	2.513201	22206.79342
-178.163372	-758.626516	-73.185909	-1144.929948	1.451065	0.987275	22203.74157
-32.43749	-776.174659	107.63626	-1138.826246	2.214027	-0.53865	22231.20823
104.13284	-766.256143	277.77695	-1102.966997	1.451065	0.987275	22230.44527
212.473549	-745.656149	435.710236	-1053.374419	1.451065	0.987275	22217.4749
342.177214	-680.804316	608.902778	-955.715189	-1.600786	-0.53865	22202.21564
454.332737	-615.952484	742.421257	-815.330045	1.451065	1.750238	22232.73415
540.547526	-509.900663	827.873083	-681.048604	-0.837823	1.750238	22231.20823
586.32529	-396.982178	890.436028	-506.330137	-0.837823	1.750238	22222.81564
640.495644	-293.982209	951.473047	-332.374633	-1.600786	-0.53865	22215.94897
667.19934	-145.204475	951.473047	-91.278408	-0.074861	-0.53865	22228.15638
667.19934	-14.737847	962.917488	117.010419	-2.363749	-2.827538	22226.63045
662.621564	130.988036	927.058239	337.50665	0.688102	-0.53865	22217.4749
622.184539	245.432446	869.836034	493.151048	-2.363749	-0.53865	22204.50453
594.71788	386.580553	773.702729	686.943584	-2.363749	0.224313	22212.13416
561.14752	508.65459	701.221269	837.247243	-0.837823	2.513201	22200.68972
488.66606	610.891597	565.413902	993.654604	-2.363749	1.750238	22212.89712
387.954978	674.217504	410.532466	1102.758275	-2.363749	0.987275	22224.34156
311.658705	730.676747	304.480646	1163.032331	0.688102	-0.53865	22191.53417
197.214294	752.039703	155.702912	1195.839729	1.451065	0.987275	22214.42305
119.392095	768.824884	-9.097039	1198.128617	0.688102	-0.53865	17715.99475
-10.31157	731.43971	-181.526618	1172.187884	-0.074861	-1.301613	20.599994
-111.022652	700.158237	-334.882128	1073.765691	0.688102	-1.301613	13.733329
-233.096689	652.091585	-463.059868	984.499051	2.97699	1.750238	21700.18616
-341.437398	608.602709	-629.385744	816.647249	0.688102	1.750238	22217.4749
-436.80774	501.787926	-771.296813	654.899149	2.214027	0.987275	22233.49712
-534.466971	394.973143	-887.267149	455.002912	2.214027	1.750238	22242.65267
-627.548424	275.187993	-956.696758	287.914072	-0.074861	0.987275	22218.23786
-674.089151	153.876918	-974.244901	100.225239	-0.074861	0.224313	22215.94897
-722.918767	37.143619	-997.133783	-93.567296	0.688102	0.224313	22228.91934
-745.807649	-80.352642	-987.215268	-296.515384	-0.074861	0.224313	22215.18601
-727.496543	-208.530382	-977.296752	-498.70051	0.688102	0.224313	22221.28971
-701.55581	-334.419234	-885.741224	-642.900467	-1.600786	0.224313	22228.15638
-631.363238	-439.708092	-797.237546	-806.937455	0.688102	3.276164	22201.45268
-545.148449	-541.182136	-655.326477	-943.507785	-2.363749	0.224313	22196.87491
-437.570703	-644.182105	-525.622812	-1056.42627	-2.363749	0.224313	22184.6675
-322.36333	-699.878385	-366.926563	-1106.781811	-1.600786	-1.301613	22202.97861
-199.526329	-765.49318	-144.141444	-1140.352171	-2.363749	-0.53865	22196.87491
-66.00785	-786.856137	51.93998	-1171.633644	0.688102	-0.53865	22213.66009
60.643964	-784.567249	237.339925	-1147.981799	-0.837823	-2.064576	22211.3712
186.532816	-760.915404	376.962106	-1070.1596	-1.600786	0.224313	22204.50453
299.451301	-719.715416	579.147231	-1020.567022	-0.074861	0.224313	22203.74157
425.340153	-646.470993	678.332387	-865.685586	0.688102	0.224313	22231.97119
539.784563	-543.471024	811.087903	-703.937486	2.214027	0.987275	22231.20823
598.532694	-428.26365	893.487879	-583.389373	0.688102	-0.53865	22252.57118
651.940085	-306.952575	944.606382	-368.233882	-0.074861	-1.301613	22245.70452
665.673415	-185.6415	962.154525	-161.47098	1.451065	-2.064576	22226.63045
662.621564	-49.07117	989.621183	51.395624	0.688102	-1.301613	22238.07489
664.147489	99.706563	951.473047	273.41778	-0.837823	-1.301613	22234.26008
642.02157	227.884303	877.465661	464.158464	-2.363749	0.224313	22211.3712
600.821582	369.03241	825.584195	656.425074	-0.837823	1.750238	22224.34156
582.510476	476.610155	711.902747	835.721317	-0.837823	-0.53865	22230.44527
522.23642	568.165684	589.065747	974.580535	-0.074861	-1.301613	22214.42305
417.710525	681.084169	454.784305	1087.49902	0.688102	0.987275	22207.55638
308.606854	719.995269	353.310261	1149.299002	-1.600786	-0.53865	22201.45268
243.755021	736.017486	204.532527	1214.150835	-3.889674	-2.064576	22184.6675
113.288393	745.173039	59.569607	1190.49899	-0.074861	-0.53865	22185.43046
14.103237	754.328592	-109.80812	1178.291586	-2.363749	-2.064576	45.777764
-85.081918	711.602678	-290.630289	1092.83976	1.451065	0.987275	12.970367
-212.496696	674.217504	-424.148768	1005.862008	-0.837823	-0.53865	20758.69015
-310.155926	621.573075	-586.659831	858.610199	-0.837823	-0.53865	22209.08231
-425.363299	526.202733	-726.282012	703.728764	-0.837823	-2.064576	22211.3712
-526.837343	410.232397	-839.96346	503.069564	-0.074861	-1.301613	22216.71194
-593.978064	305.706502	-943.726392	329.11406	0.688102	0.224313	22228.91934
-671.800263	197.365794	-968.904162	155.921519	2.97699	0.987275	22244.94156
-715.289139	76.817681	-1007.052299	-37.108054	1.451065	-0.53865	22238.07489
-733.600245	-52.885984	-992.556007	-253.789471	-0.074861	-0.53865	22243.41563
-722.155804	-195.560016	-1017.733777	-426.982012	1.451065	2.513201	22240.36378
-690.874332	-313.81924	-920.83751	-639.085653	1.451065	1.750238	22227.39341
-644.333605	-415.293284	-838.437534	-766.50043	-1.600786	0.987275	22224.34156
-574.903996	-512.189552	-662.193142	-924.433717	0.688102	0.224313	22224.34156
-478.770691	-613.663596	-567.585763	-1037.352202	-0.074861	-2.064576	22208.31935
-362.800355	-689.196907	-376.082116	-1093.811444	-0.074861	0.224313	22215.18601
-232.333727	-755.574665	-190.682171	-1158.663277	-0.837823	-0.53865	22212.89712
-94.237471	-786.856137	22.184433	-1157.137352	-2.363749	0.224313	22184.6675
25.547678	-787.6191	185.458459	-1151.796612	-0.837823	0.987275	22196.11194
162.118008	-779.226509	354.073224	-1083.129966	-1.600786	1.750238	22175.51195
268.932791	-716.663565	502.087995	-1015.226282	-0.074861	0.987275	22185.43046
387.192016	-648.759881	660.784244	-920.618903	-1.600786	-2.064576	22212.89712
503.162352	-572.463608	792.013835	-752.767101	0.688102	-1.301613	22235.786
574.880849	-467.17475	862.969369	-622.300473	0.688102	-1.301613	22218.23786
630.577129	-337.471085	930.873053	-422.404236	-0.837823	-1.301613	22225.86749
664.910452	-216.922972	943.843419	-198.856154	-0.074861	-0.53865	22234.26008
665.673415	-81.115605	948.421196	4.854897	-0.837823	0.987275	22213.66009
666.436377	47.825097	976.650817	211.617798	2.214027	-0.53865	22235.786
643.547495	200.417645	915.613798	416.091812	2.214027	0.987275	22257.91192
614.554911	327.832422	824.821232	628.958416	-0.074861	-0.53865	22227.39341
579.458625	465.928677	750.813847	793.758367	-0.074861	-0.53865	22232.73415
516.895681	573.506423	637.895362	943.299063	1.451065	-0.53865	22245.70452
432.96978	649.802697	489.880591	1056.217548	0.688102	0.224313	22215.18601
359.725357	717.70638	353.310261	1157.691592	-1.600786	-0.53865	22196.87491
247.569835	752.039703	228.184372	1188.210102	-2.363749	-1.301613	22219.00082
163.643934	750.513778	68.72516	1227.121201	1.451065	1.750238	22214.42305
46.910635	760.432294	-106.756269	1188.973064	0.688102	0.987275	108.340709
-66.00785	722.284157	-255.534003	1128.699008	-1.600786	-0.53865	14.496292
-206.392994	691.765647	-433.304321	1034.854592	-0.837823	-0.53865	10103.91553
-313.97074	610.891597	-570.637614	907.439814	-0.837823	-0.53865	22143.46751
-414.681821	541.461988	-674.400546	754.847267	0.688102	-0.53865	22204.50453
-513.104014	436.936093	-832.333832	559.528806	-2.363749	-2.064576	22209.84527
-587.874362	330.12131	-903.289367	376.41775	-1.600786	0.224313	22210.60823
-671.800263	225.595415	-988.741193	211.617798	1.451065	0.987275	22228.91934
-724.444692	103.521377	-1010.867113	-14.982134	-0.837823	0.987275	22225.86749
-736.652096	-22.367474	-1005.526374	-205.722819	-0.074861	-0.53865	22217.4749
-741.992835	-151.308177	-1000.185634	-401.804242	2.214027	2.513201	22229.6823
-715.289139	-261.937774	-950.593056	-563.552342	-0.837823	-0.53865	22231.97119
-664.933599	-394.69329	-853.696789	-741.32266	2.97699	-0.53865	22243.41563
-583.296586	-485.485856	-709.496832	-883.996692	2.97699	0.224313	22249.51933
-481.059579	-592.300639	-576.741315	-1003.018879	2.214027	0.224313	22210.60823
-395.607752	-657.152472	-395.156184	-1094.574407	2.214027	0.224313	22216.71194
-262.089273	-731.92282	-247.141413	-1151.796612	-0.837823	1.750238	22130.49715
-115.600428	-786.093174	-27.408145	-1143.404022	0.688102	2.513201	22211.3712
-5.733794	-790.670951	132.81403	-1187.655861	1.451065	0.224313	22196.87491
133.125424	-764.730217	318.976938	-1099.915146	-0.074861	0.987275	22218.23786
257.48835	-720.478379	490.643554	-1038.878127	-0.837823	0.987275	22215.18601
372.695724	-684.61913	614.243517	-951.900375	-0.074861	-0.53865	22209.84527
475.695693	-599.930266	759.206437	-783.28561	-2.363749	-2.064576	22204.50453
554.280855	-506.08585	828.636046	-660.44861	-3.889674	-1.301613	22206.79342
614.554911	-390.115514	921.7175	-480.389404	-3.126712	-0.53865	22196.11194
651.177123	-246.678519	952.998972	-274.389465	-1.600786	2.513201	22211.3712
679.406744	-115.448928	951.473047	-37.108054	0.688102	0.987275	22219.00082
652.703048	28.751029	952.998972	161.262258	0.688102	0.987275	22222.81564
646.599346	170.662098	927.058239	370.314048	-0.837823	0.224313	22223.5786
625.23639	300.365763	853.813816	565.632508	1.451065	0.987275	22235.02304
571.828998	433.884242	757.680511	738.062087	0.688102	0.224313	22225.10453
541.310489	542.987914	651.628691	906.676852	-0.074861	0.987275	22223.5786
465.777178	639.884181	537.18428	1035.617554	2.214027	1.750238	22235.786
373.458686	707.787865	390.695435	1127.936045	2.214027	1.750238	22247.99341
251.384648	772.639697	248.784366	1183.632325	0.688102	0.987275	22188.48232
188.821704	755.091554	126.710328	1220.254537	-0.074861	1.750238	22225.86749
90.399511	748.22489	-25.882219	1201.943431	1.451065	0.224313	370.79989
-26.333788	723.047119	-231.882158	1160.743443	-0.074861	-0.53865	15.259255
-147.644863	711.602678	-360.059898	1050.876809	-0.074861	-0.53865	561.540574
-275.05964	638.358256	-527.148738	937.958324	-0.837823	-0.53865	22125.91937
-364.32628	576.558274	-661.430179	781.550963	0.688102	0.224313	22204.50453
-473.429952	462.876826	-784.26718	588.52139	-0.837823	1.750238	22219.76379
-581.007697	365.980559	-928.467137	409.225147	-0.837823	0.987275	22227.39341
-670.274338	240.85467	-959.748609	227.640016	-1.600786	0.987275	22190.7712
-719.866916	114.202855	-1000.948597	39.18822	-4.652637	-1.301613	22199.16379
-764.881717	11.965849	-1021.548591	-182.070974	-1.600786	-0.53865	22212.13416
-754.200239	-110.871152	-997.896746	-358.315366	-0.837823	-0.53865	22200.68972
-738.940984	-251.256296	-975.770827	-548.293088	0.688102	0.224313	22221.28971
-691.637294	-361.12293	-856.74864	-709.278225	-0.074861	-0.53865	22233.49712
-605.422505	-462.596974	-758.326447	-861.870772	-1.600786	0.987275	22215.18601
-547.437337	-564.83398	-628.622782	-969.448518	0.688102	2.513201	22220.52675
-410.104044	-649.522844	-470.689495	-1099.915146	-0.074861	1.750238	22206.79342
-284.215193	-731.159857	-278.422885	-1125.855879	-1.600786	3.276164	22192.29713
-156.800416	-768.545031	-73.948872	-1139.589209	3.739953	3.276164	22227.39341
-17.178235	-776.174659	125.184403	-1163.241053	1.451065	0.987275	22235.02304
110.236542	-772.359845	293.799167	-1105.255885	2.214027	-0.53865	22213.66009
228.495766	-725.056155	462.413932	-1079.315152	1.451065	0.987275	22219.00082
331.495736	-686.908018	607.376852	-962.581854	-0.837823	0.224313	22219.76379
448.229035	-608.322856	751.57681	-837.455965	-1.600786	0.224313	22216.71194
519.184569	-541.945098	848.473077	-687.152306	-0.074861	0.987275	22218.23786
609.977135	-418.345135	919.428612	-511.670876	-2.363749	-0.53865	22228.15638
633.62898	-292.456283	933.161941	-330.085745	1.451065	0.987275	22225.86749
676.354893	-153.597065	946.132307	-89.752483	-0.074861	1.750238	22220.52675
652.703048	-9.397108	962.917488	124.640046	-3.889674	-1.301613	22209.08231
664.147489	121.832483	941.554531	331.402948	-3.126712	-1.301613	22203.74157
617.606762	284.343546	859.154555	534.351036	-1.600786	-0.53865	22196.87491
593.954917	395.736105	774.465692	707.543577	-1.600786	0.987275	22217.4749
555.043818	526.965696	675.280536	867.002789	-0.837823	3.276164	22220.52675
478.747544	615.469374	564.650939	1014.254598	0.688102	2.513201	22210.60823
383.377202	694.054535	416.636168	1105.810126	-0.837823	0.987275	22211.3712
297.162413	737.543411	296.088056	1169.136033	0.688102	1.750238	22227.39341
200.266145	758.143405	156.465875	1222.543425	1.451065	0.987275	22201.45268
106.421728	758.143405	-12.911853	1190.49899	1.451065	0.224313	10170.29328
-20.230086	723.810082	-170.082177	1196.602692	2.214027	0.224313	20.599994
-122.467093	732.965635	-344.037681	1083.684207	2.97699	0.987275	11.444441
-210.207807	658.95825	-509.600595	951.691653	1.451065	0.987275	21836.75649
-356.696653	599.447156	-624.045005	824.276876	2.214027	1.750238	22226.63045
-452.066995	487.291634	-765.956074	651.847298	-0.074861	0.987275	22219.00082
-565.748443	378.187962	-870.481969	445.847359	0.688102	0.987275	22222.81564
-628.311387	268.321328	-942.200466	287.914072	-0.837823	0.224313	22225.10453
-680.955816	161.506545	-982.637491	89.543761	0.688102	1.750238	22212.13416
-741.992835	23.41029	-1036.807846	-117.982104	-0.074861	0.224313	22219.76379
-746.570611	-86.456344	-988.741193	-316.352415	-0.074861	0.224313	22228.91934
-732.837282	-219.974823	-975.770827	-503.278286	0.688102	0.987275	22216.71194
-696.215071	-338.234048	-917.785659	-650.530094	-1.600786	1.750238	22198.40083
-632.889164	-453.441421	-790.370882	-830.5893	-3.889674	0.987275	22209.84527
-574.141033	-550.337688	-642.356111	-955.715189	-0.074861	4.039126	22165.59343
-478.007728	-647.233956	-517.230222	-1071.685525	0.688102	1.750238	22197.63787
-307.104075	-692.248757	-342.511755	-1107.544774	-0.837823	0.987275	22223.5786
-175.111521	-750.233925	-118.963673	-1159.42624	-0.074861	-0.53865	22209.08231
-66.770813	-779.989472	58.043682	-1137.30032	-0.837823	-0.53865	22209.08231
75.903219	-785.330211	229.710297	-1152.559575	-0.074861	-1.301613	22215.18601
162.880971	-746.419112	421.213944	-1062.529972	0.688102	0.224313	22200.68972
306.317966	-713.611714	550.91761	-1009.885543	0.688102	1.750238	22192.29713
429.154966	-635.789515	721.821263	-859.581884	2.214027	3.276164	22254.09711
532.154936	-541.182136	824.821232	-732.167107	1.451065	0.987275	22249.51933
586.32529	-436.656241	893.487879	-573.470858	-0.074861	0.224313	22232.73415
641.258607	-298.559985	952.998972	-355.263515	1.451065	0.224313	22240.36378
658.043787	-173.434096	954.524898	-153.841353	1.451065	-0.53865	22237.31193
658.80675	-29.997102	954.524898	54.447475	0.688102	-1.301613	22212.13416
643.547495	87.49916	956.050823	265.02519	-1.600786	-2.064576	22222.05268
632.866017	236.276893	894.250841	474.839943	0.688102	1.750238	22232.73415
597.006768	353.010192	812.613828	654.899149	-0.837823	1.750238	22215.94897
571.828998	480.424969	713.428673	815.884286	-0.837823	0.987275	22222.81564
495.532724	583.424939	584.48797	965.424982	-2.363749	-0.53865	22206.03046
389.480904	676.506393	425.791721	1077.580505	-2.363749	0.224313	22189.24528
311.658705	717.70638	348.732484	1147.010114	-0.837823	0.224313	22168.64528
220.866139	752.039703	179.354757	1184.395288	-0.837823	-2.064576	22202.97861
139.229126	757.380443	43.54739	1208.047133	-1.600786	-0.53865	22196.11194
30.125455	744.410076	-125.067375	1181.343437	-0.837823	0.224313	35.096286
-85.081918	704.736014	-297.496954	1102.758275	0.688102	0.224313	13.733329
-223.178174	676.506393	-447.03765	995.943492	-1.600786	0.224313	21187.4752
-317.02259	612.417523	-603.445011	855.558348	-0.837823	0.224313	22199.16379
-407.815156	534.595323	-715.600534	703.728764	-1.600786	0.224313	22222.81564
-522.259567	399.550919	-817.83754	492.388086	2.97699	0.224313	22244.17859
-622.207685	302.654651	-921.600472	319.195544	2.214027	-0.53865	22243.41563
-682.481741	185.15839	-1008.578224	129.217823	0.688102	-0.53865	22239.60082
-746.570611	50.876948	-996.370821	-82.122855	0.688102	0.224313	22227.39341
-758.778015	-31.523027	-1008.578224	-240.056142	2.214027	0.224313	22233.49712
-762.592829	-187.167426	-991.030082	-450.633857	2.97699	2.513201	22230.44527
-695.452108	-316.871091	-936.859727	-633.744914	-0.837823	0.987275	22223.5786
-643.570642	-416.056247	-805.630136	-783.28561	-0.074861	1.750238	22218.23786
-564.222517	-521.345104	-698.815353	-933.58927	-1.600786	0.224313	22224.34156
-479.533653	-614.426558	-535.541328	-1022.092947	-0.837823	-0.53865	22200.68972
-343.726286	-689.196907	-372.267302	-1096.863295	-0.837823	-1.301613	22199.16379
-218.600397	-757.10059	-189.156245	-1161.715128	-0.837823	0.224313	22193.82305
-78.978217	-783.041323	17.606657	-1170.107718	-0.837823	0.224313	22198.40083
37.755082	-771.596882	179.354757	-1150.270687	-0.837823	-0.53865	22164.83047
158.303195	-779.989472	354.073224	-1086.181817	-1.600786	0.224313	22202.97861
279.61427	-718.189491	532.606504	-1007.596655	-0.837823	0.987275	22212.89712
400.925345	-641.130254	656.206467	-896.967058	0.688102	-1.301613	22216.71194
510.029016	-572.463608	815.665679	-748.189325	-0.074861	-1.301613	22227.39341
558.095669	-450.38957	875.939736	-597.122703	0.688102	-2.064576	22234.26008
619.132688	-343.574787	906.458245	-403.330168	-1.600786	-4.353464	22214.42305
658.80675	-212.345196	967.495264	-191.226527	-0.837823	-1.301613	22225.10453
686.273409	-63.567462	987.332295	34.610443	3.739953	0.987275	22256.386
666.436377	69.188054	948.421196	247.477047	1.451065	0.224313	22235.786
637.443793	192.788017	895.776767	444.321433	0.688102	-1.301613	22234.26008
613.791949	332.410198	824.821232	624.380639	-0.837823	-1.301613	22241.88971
580.221588	457.536087	739.369406	804.439845	1.451065	0.987275	22224.34156
518.421606	558.247168	619.584256	956.26943	-1.600786	-0.53865	22208.31935
416.1846	655.143436	489.117628	1066.136064	-0.837823	-1.301613	22214.42305
345.992028	729.150821	356.362112	1152.350853	-2.363749	-1.301613	22210.60823
252.910574	754.328592	213.68808	1195.839729	-1.600786	-0.53865	22208.31935
169.747636	775.691548	46.599241	1187.447139	0.688102	0.987275	22201.45268
31.65138	741.358225	-89.971089	1182.869363	-2.363749	-0.53865	156.407361
-98.052285	703.973051	-270.030295	1117.254567	-3.126712	0.224313	14.496292
-185.793	659.721212	-437.882097	1006.62497	-0.837823	-0.53865	17136.90603
-313.97074	600.210119	-580.556129	896.758336	-0.074861	-0.53865	22177.03787
-420.02256	545.276802	-700.341279	738.82505	-2.363749	-1.301613	22197.63787
-500.133647	431.595354	-824.704205	543.506589	2.214027	-1.301613	22225.10453
-591.689176	322.491683	-911.681957	369.551085	-1.600786	-2.064576	22224.34156
-671.0373	208.047272	-988.741193	185.677065	-0.837823	-0.53865	22217.4749
-738.940984	85.973234	-1004.000448	-38.633979	-0.074861	0.987275	22227.39341
-739.703947	-28.471176	-1016.207852	-220.219111	0.688102	0.224313	22231.20823
-729.785431	-140.626699	-985.689342	-401.041279	0.688102	1.750238	22226.63045
-700.029884	-275.671103	-947.541206	-579.57456	2.97699	0.987275	22252.57118
-664.933599	-388.589588	-814.022727	-739.033772	1.451065	-1.301613	22245.70452
-606.948431	-492.35252	-681.26721	-921.381866	1.451065	0.224313	22223.5786
-517.68179	-605.271005	-575.21539	-996.915177	2.214027	1.750238	22224.34156
-370.429982	-673.174689	-421.85988	-1079.315152	-0.837823	-0.53865	22220.52675
-254.459646	-723.53023	-261.637705	-1127.381805	0.688102	0.224313	22193.06009
-152.985602	-770.833919	-12.911853	-1155.611426	-0.074861	0.987275	22215.94897
20.969902	-781.515398	170.199204	-1138.063283	-0.837823	0.987275	22220.52675
136.177275	-770.833919	325.843602	-1087.707743	0.688102	1.750238	22186.95639
257.48835	-736.500596	477.673187	-1015.989245	-0.837823	-1.301613	22206.79342
360.48832	-676.22654	633.317585	-929.011493	-3.889674	-2.064576	22207.55638
475.695693	-588.485825	747.761996	-785.574499	-2.363749	-2.064576	22196.11194
559.621594	-487.774744	877.465661	-662.737498	-0.074861	-1.301613	22204.50453
616.843799	-379.434035	917.139723	-463.604224	-2.363749	-1.301613	22219.00082
655.754899	-253.545184	942.317494	-267.5228	-2.363749	-0.53865	22177.80084
662.621564	-114.685966	965.206376	-53.893234	1.451065	0.987275	22222.81564
661.095638	31.80288	960.628599	159.736332	-1.600786	0.224313	22231.97119
658.80675	169.136172	917.902686	358.106644	2.97699	1.750238	22224.34156
622.947501	293.499099	855.339742	554.95103	-0.074861	-0.53865	22220.52675
584.036402	430.069429	730.213853	740.350975	0.688102	-0.53865	22231.20823
530.62901	544.513839	672.228685	907.439814	0.688102	-0.53865	22247.23045
462.725327	642.173069	529.554653	1035.617554	1.451065	-1.301613	22229.6823
371.932761	713.891567	367.806553	1120.306418	1.451065	0.987275	22209.84527
264.355015	735.254523	263.280658	1175.239735	1.451065	1.750238	22220.52675
176.6143	765.773033	100.769595	1197.365655	1.451065	2.513201	22206.03046
79.718033	750.513778	-35.800735	1199.654543	-0.074861	0.987275	557.725761
-35.489341	728.387859	-212.80809	1129.461971	0.688102	0.224313	16.78518
-152.222639	700.158237	-373.793227	1060.795325	-0.074861	-0.53865	3591.265603
-291.84482	642.173069	-489.763563	915.069442	-0.837823	-1.301613	22149.57122
-385.689237	573.506423	-694.237577	766.291708	-0.837823	0.987275	22217.4749
-483.348467	451.432385	-807.919025	583.943614	-2.363749	-0.53865	22191.53417
-598.55584	357.587969	-898.71159	387.862191	-3.889674	-0.53865	22199.16379
-665.696561	241.617633	-932.281951	232.980755	-2.363749	2.513201	22206.03046
-696.978033	113.439893	-966.615274	20.114151	-1.600786	0.987275	22193.82305
-733.600245	3.573259	-1027.652293	-157.656166	-1.600786	0.224313	22210.60823
-730.548394	-100.952636	-981.874529	-377.389434	-0.074861	-0.53865	22232.73415
-722.918767	-239.811854	-949.830094	-551.344938	0.688102	-1.301613	22218.23786
-668.748412	-367.226632	-859.800491	-712.330076	2.214027	0.987275	22228.15638
-615.341021	-466.411787	-748.407931	-874.078176	-0.837823	0.987275	22234.26008
-532.941045	-580.093235	-608.78575	-967.15963	-0.837823	1.750238	22194.58602
-407.052193	-645.708031	-447.800613	-1083.892929	3.739953	3.276164	22220.52675
-287.267044	-719.715416	-282.237699	-1135.774395	1.451065	2.513201	22238.07489
-146.8819	-763.204292	-49.534064	-1136.537358	1.451065	2.513201	22199.92676
-26.333788	-773.122808	122.895514	-1151.796612	0.688102	0.224313	22203.74157
101.080989	-770.833919	276.251024	-1100.678109	2.97699	0.987275	22223.5786
234.599468	-738.789484	457.836156	-1079.315152	0.688102	0.987275	22208.31935
340.651289	-678.515428	593.643523	-945.033711	1.451065	-0.53865	22216.71194
448.991997	-600.693229	745.473108	-798.544865	-1.600786	-0.53865	22228.15638
533.680861	-500.745111	844.658263	-684.100455	-1.600786	-0.53865	22223.5786
601.584545	-380.959961	922.480463	-523.87828	-0.837823	-0.53865	22219.76379
633.62898	-268.804438	942.317494	-295.752422	-0.837823	1.750238	22228.91934
668.725266	-133.760034	940.028606	-91.278408	-3.126712	0.224313	22202.97861
666.436377	-1.767481	965.969339	124.640046	1.451065	2.513201	22201.45268
649.651197	141.669514	928.584164	323.010358	-0.837823	0.987275	22207.55638
607.688247	262.217626	866.02122	532.825111	-0.837823	-0.53865	22217.4749
605.399358	406.417584	782.095319	722.039869	-1.600786	0.987275	22215.18601
542.836414	523.150882	689.776828	879.973156	-0.074861	1.750238	22230.44527
488.66606	614.706411	563.887976	1025.699039	0.688102	0.987275	22218.23786
397.873494	691.002685	399.088025	1108.861977	1.451065	1.750238	22215.94897
271.22168	748.987853	267.095472	1152.350853	-0.074861	1.750238	22215.18601
197.214294	762.721182	157.9918	1197.365655	2.214027	0.224313	22219.76379
102.606915	761.195256	-9.860002	1206.521207	2.214027	-0.53865	5971.709342
-14.889347	733.728598	-187.63032	1156.928629	1.451065	0.224313	19.074068
-136.200422	702.447126	-362.348786	1076.054579	2.214027	-1.301613	12.970367
-250.644832	662.010101	-481.370973	963.136094	-0.074861	0.987275	21947.38609
-356.696653	588.002715	-629.385744	815.121323	2.214027	4.039126	22180.08972
-463.511436	485.002746	-811.733838	645.743596	0.688102	3.276164	22224.34156
-559.644741	377.425	-881.163447	438.217731	-0.074861	0.987275	22207.55638
-635.941015	262.217626	-930.756025	277.232594	1.451065	2.513201	22222.05268
-697.740996	138.617663	-1006.289336	87.254872	-0.074861	0.987275	22228.91934
-735.12617	40.19547	-1039.859697	-146.974688	-1.600786	0.224313	22212.13416
-761.829866	-97.137823	-991.030082	-314.82649	-1.600786	0.224313	22204.50453
-714.526176	-235.234078	-969.667125	-531.507907	-2.363749	0.987275	22208.31935
-699.266922	-369.51552	-888.030112	-684.100455	0.688102	2.513201	22198.40083
-623.733611	-438.945129	-752.985708	-838.218928	-1.600786	1.750238	22211.3712
-538.281784	-562.545092	-651.511664	-1000.72999	-0.074861	3.276164	22214.42305
-444.437368	-618.241372	-473.741346	-1051.085531	-1.600786	2.513201	22202.21564
-316.259628	-702.930236	-302.07473	-1109.833662	-0.837823	2.513201	22195.34898
-190.370776	-768.545031	-122.778487	-1155.611426	-2.363749	-0.53865	22218.23786
-43.118968	-780.752435	61.858495	-1148.744761	2.214027	0.224313	22210.60823
78.95507	-781.515398	244.969552	-1134.248469	-0.074861	-0.53865	22211.3712
215.5254	-734.211708	419.688019	-1057.952196	1.451065	-0.53865	22213.66009
334.547587	-686.145056	586.776858	-981.655922	2.214027	0.987275	22245.70452
431.443854	-627.396925	721.821263	-848.900406	0.688102	1.750238	22229.6823
523.762346	-552.626577	847.710114	-702.41156	-0.837823	0.224313	22236.54897
591.666029	-428.26365	900.354543	-558.211603	-0.837823	0.987275	22241.12674
632.866017	-300.848873	930.873053	-362.13018	-1.600786	0.224313	22219.00082
655.754899	-161.989655	965.969339	-148.500613	-1.600786	0.224313	22221.28971
668.725266	-33.811916	956.813786	83.440059	-0.837823	-2.064576	22230.44527
658.043787	93.602862	926.295276	277.232594	-1.600786	-0.53865	22214.42305
634.391942	258.402813	895.776767	474.839943	-0.837823	-0.53865	22225.10453
616.843799	373.610186	790.487909	680.839882	-0.837823	0.224313	22231.97119
555.043818	491.106447	695.88053	839.536131	-3.126712	0.987275	22191.53417
496.295687	570.454572	589.065747	978.395349	-1.600786	2.513201	22198.40083
400.925345	667.35084	441.050976	1089.024946	-1.600786	1.750238	22181.61565
301.740189	714.654529	325.08064	1156.165667	1.451065	0.987275	22190.00824
217.814288	758.906368	188.51031	1184.395288	-0.074861	0.224313	22202.97861
114.814319	771.876735	42.021464	1208.810096	-1.600786	-1.301613	22206.79342
20.206939	743.647113	-125.067375	1191.261953	0.688102	-1.301613	31.281472
-86.607844	703.973051	-307.415469	1102.758275	-0.837823	0.224313	12.207404
-226.992988	674.217504	-453.904315	991.365716	1.451065	1.750238	20871.60863
-329.992957	613.180485	-599.630198	850.980572	0.688102	1.750238	22196.87491
-419.259597	516.284218	-720.17831	688.469509	2.214027	1.750238	22239.60082
-517.68179	403.365733	-859.037528	477.891794	1.451065	0.987275	22248.75637
-623.733611	279.002807	-921.600472	328.351097	-0.074861	-2.064576	22227.39341
-685.533592	174.476912	-979.58564	146.003003	2.214027	0.224313	22233.49712
-729.785431	55.454725	-1000.948597	-62.285824	1.451065	0.987275	22237.31193
-747.333574	-75.011903	-1013.918964	-284.307981	-0.837823	0.224313	22219.76379
-734.363208	-192.508165	-968.141199	-456.737559	-0.074861	1.750238	22217.4749
-693.926183	-309.241464	-901.763441	-621.53751	-0.837823	1.750238	22227.39341
-638.229903	-422.159949	-803.341248	-780.23376	-1.600786	0.987275	22225.10453
-548.2003	-527.448806	-672.87462	-958.76704	-0.837823	0.987275	22195.34898
-456.644771	-629.685813	-558.43021	-1031.2485	-2.363749	0.224313	22199.92676
-358.222578	-696.063571	-369.215451	-1106.781811	-3.126712	0.224313	22204.50453
-232.333727	-751.759851	-201.363649	-1195.285488	-3.126712	-2.064576	22175.51195
-82.030068	-768.545031	-2.993337	-1144.166985	-1.600786	-1.301613	22197.63787
31.65138	-791.433913	209.873266	-1155.611426	-1.600786	0.224313	22068.69717
193.39948	-747.945037	392.22136	-1084.655892	1.451065	0.224313	22191.53417
303.266115	-702.167273	550.91761	-1032.011463	-0.837823	-0.53865	22209.84527
377.2735	-656.389509	671.465722	-888.574468	-1.600786	1.750238	22233.49712
509.266054	-551.863614	792.776797	-751.241176	0.688102	0.987275	22219.00082
573.354923	-454.204384	872.124922	-581.863448	0.688102	-0.53865	22228.91934
640.495644	-317.634054	936.213792	-406.382018	1.451065	-1.301613	22241.12674
657.280825	-210.056308	975.124891	-207.248744	2.97699	-2.827538	22238.83786
665.673415	-62.8045	980.465631	13.247487	0.688102	-1.301613	22238.83786
660.332675	73.76583	946.132307	229.928904	0.688102	-1.301613	22242.65267
636.680831	214.150974	909.510096	435.928843	2.214027	0.987275	22227.39341
604.636396	340.802788	837.791599	637.351006	-0.074861	0.987275	22226.63045
580.984551	454.484236	733.265704	802.150957	-0.074861	-1.301613	22228.15638
506.977165	572.74346	627.213883	928.802771	-1.600786	-0.53865	22202.21564
447.466072	649.802697	484.539852	1081.395319	-0.074861	0.224313	22215.18601
342.177214	708.550827	348.732484	1141.669375	-0.074861	-1.301613	22216.71194
227.732804	750.513778	212.162155	1164.558257	-1.600786	-0.53865	22209.84527
123.206909	738.306374	57.280719	1193.550841	-3.889674	-2.064576	22187.71935
30.125455	741.358225	-118.200711	1171.424921	-1.600786	-0.53865	54.170354
-71.348589	708.550827	-284.526587	1105.047163	-2.363749	-0.53865	13.733329
-181.978186	663.536026	-414.993215	1008.150896	-1.600786	0.224313	15575.88427
-298.711485	622.336038	-560.719098	877.684268	-0.837823	-0.53865	22186.95639
-405.526268	533.832361	-702.630167	722.802832	0.688102	0.224313	22216.71194
-503.948461	440.750907	-822.415317	538.16585	0.688102	0.224313	22217.4749
-603.89658	324.780571	-918.548622	365.736271	0.688102	-0.53865	22227.39341
-659.592859	186.684315	-976.53379	172.706699	1.451065	0.987275	22226.63045
-724.444692	90.551011	-991.793044	-30.241389	0.688102	-0.53865	22220.52675
-753.437276	-21.604512	-982.637491	-229.374663	2.97699	1.750238	22252.57118
-725.207655	-151.308177	-943.726392	-414.011646	0.688102	1.750238	22251.04526
-702.318773	-297.797022	-943.726392	-579.57456	-0.074861	-0.53865	22231.20823
-645.096567	-399.271066	-859.037528	-765.737468	1.451065	-0.53865	22239.60082
-574.141033	-512.189552	-701.867204	-901.544835	0.688102	-0.53865	22235.02304
-471.141063	-597.641378	-558.43021	-1025.907761	-0.074861	0.224313	22183.14158
-366.615168	-680.041354	-402.785811	-1109.833662	-0.837823	-1.301613	22200.68972
-248.355944	-739.552447	-220.437717	-1143.404022	1.451065	0.224313	22219.76379
-107.207838	-779.989472	-9.860002	-1157.900314	0.688102	0.224313	22206.79342
11.814349	-776.937621	152.651061	-1163.241053	-0.074861	0.987275	22202.21564
133.888387	-784.567249	312.873236	-1093.811444	-0.837823	2.513201	22206.03046
269.695754	-710.559863	515.058361	-1016.752208	-3.126712	-1.301613	22169.40825
374.221649	-670.122838	627.213883	-931.300381	0.688102	0.224313	22206.03046
477.984581	-587.722863	772.939766	-784.811536	-1.600786	-2.064576	22220.52675
542.836414	-492.35252	860.680481	-648.241206	-0.837823	-2.827538	22204.50453
619.132688	-352.73034	909.510096	-458.263485	1.451065	-0.53865	22223.5786
632.103054	-227.604451	978.176742	-240.819105	-0.837823	-0.53865	22231.20823
664.910452	-115.448928	961.391562	-31.767315	1.451065	0.224313	22219.76379
658.80675	44.773246	942.317494	175.75855	-0.837823	-0.53865	22223.5786
639.732682	186.684315	896.53973	369.551085	0.688102	0.987275	22231.97119
618.369725	311.047242	856.102704	586.995465	1.451065	-0.53865	22244.17859
584.799365	436.936093	753.865698	762.476894	-0.074861	-2.827538	22243.41563
528.340122	553.669392	650.102766	924.224995	-0.837823	-2.064576	22224.34156
459.673476	647.513809	513.532436	1043.247182	-0.074861	-1.301613	22212.89712
358.962394	713.891567	378.488031	1127.173083	1.451065	0.224313	22219.00082
260.540201	748.22489	251.073254	1184.395288	1.451065	1.750238	22219.76379
169.747636	755.091554	90.851079	1211.098984	1.451065	0.987275	22197.63787
59.881002	755.091554	-57.163692	1211.098984	-3.126712	-0.53865	347.911008
-42.356005	729.913784	-216.622904	1139.380487	-1.600786	0.224313	15.259255
-146.8819	682.610094	-389.052482	1058.506436	-0.837823	-1.301613	7333.597827
-272.770752	624.624926	-543.170955	924.224995	-1.600786	-0.53865	22154.91195
-378.822572	562.824945	-680.504248	767.817634	-2.363749	-1.301613	22193.06009
-461.985511	451.432385	-814.785689	581.654726	-3.126712	-2.064576	22205.2675
-561.933629	357.587969	-894.133814	403.884408	-2.363749	0.224313	22194.58602
-671.0373	234.750968	-950.593056	220.773351	-1.600786	0.224313	22209.08231
-719.866916	105.047303	-975.007864	23.166002	-0.074861	0.224313	22225.86749
-726.73358	7.388072	-1011.630075	-173.678384	-0.074861	0.987275	22217.4749
-741.229872	-130.708183	-996.370821	-371.285733	2.214027	0.224313	22229.6823
-715.289139	-241.33778	-942.963429	-550.581976	-0.837823	-0.53865	22233.49712
-669.511375	-366.463669	-872.770857	-711.567113	-0.074861	-0.53865	22214.42305
-616.103983	-485.485856	-750.696819	-850.426331	-0.074861	0.224313	22209.84527
-508.526237	-563.308055	-598.867235	-983.181848	1.451065	0.224313	22245.70452
-426.126262	-653.337658	-450.852464	-1086.181817	2.214027	2.513201	22231.20823
-260.563348	-723.53023	-297.496954	-1140.352171	2.97699	2.513201	22215.18601
-161.378192	-781.515398	-54.874803	-1137.30032	2.97699	0.987275	22227.39341
-16.415272	-784.567249	108.399222	-1155.611426	0.688102	1.750238	22200.68972
116.340244	-789.145025	287.695466	-1136.537358	0.688102	0.987275	22192.29713
239.940207	-749.470963	460.125044	-1061.767009	0.688102	-2.064576	22209.84527
356.673506	-683.093205	609.66574	-954.952226	-1.600786	-2.064576	22219.00082
467.303103	-603.74508	730.213853	-809.226344	-0.074861	-0.53865	22222.05268
547.41419	-516.767328	846.184189	-680.285641	-1.600786	-1.301613	22227.39341
600.058619	-407.663657	913.32491	-530.744945	-1.600786	0.987275	22206.79342
658.043787	-268.041476	943.843419	-311.774639	-1.600786	3.276164	22199.16379
662.621564	-168.093357	917.902686	-69.915451	-0.837823	0.224313	22205.2675
663.384526	4.336221	956.813786	114.721531	-1.600786	0.224313	22212.89712
643.547495	127.173222	942.317494	317.669619	0.688102	1.750238	22212.13416
624.473427	286.632434	869.836034	509.173266	1.451065	0.224313	22229.6823
589.377141	388.106478	767.599027	708.30654	0.688102	-0.53865	22230.44527
533.680861	526.202733	644.762026	869.291678	-0.837823	1.750238	22214.42305
464.251252	615.469374	538.710206	1027.224964	-0.074861	0.987275	22219.76379
408.554972	683.373057	380.013957	1113.439753	1.451065	0.987275	22202.21564
288.00686	741.358225	281.591764	1159.98048	-0.074861	0.987275	22210.60823
193.39948	768.061921	129.762179	1213.387872	2.97699	0.987275	22239.60082
102.606915	749.750815	-14.437778	1204.995282	0.688102	0.224313	3560.747093
-4.970831	730.676747	-185.341431	1158.454555	1.451065	-0.53865	18.311106
-120.941167	713.128604	-341.748792	1076.054579	2.214027	-1.301613	11.444441
-246.830019	650.565659	-502.73393	966.950908	-0.837823	-1.301613	22029.78607
-346.015174	587.239752	-633.963521	812.069472	-1.600786	0.224313	22197.63787
-458.170697	474.321267	-782.741254	648.032484	-0.074861	0.987275	22216.71194
-549.726225	370.558335	-884.215298	439.743657	-0.074861	2.513201	22228.91934
-642.044716	242.380595	-973.481939	268.077041	0.688102	2.513201	22212.89712
-696.978033	133.276924	-983.400454	84.203021	-0.837823	0.224313	22222.81564
-748.8595	19.595476	-1040.622659	-137.819135	-0.837823	0.987275	22207.55638
-749.622462	-94.085972	-1021.548591	-330.085745	0.688102	0.987275	22196.11194
-719.103953	-232.182227	-917.785659	-529.219019	0.688102	1.750238	22206.03046
-703.844698	-370.278482	-890.319	-679.522678	-0.837823	1.750238	22219.00082
-635.178052	-467.937713	-764.430149	-854.241145	0.688102	1.750238	22213.66009
-536.755859	-550.337688	-664.48203	-957.241114	-0.074861	1.750238	22195.34898
-416.970709	-641.130254	-476.030234	-1069.396637	-0.837823	0.987275	22214.42305
-302.526298	-702.930236	-318.096948	-1129.670693	0.688102	1.750238	22210.60823
-178.926335	-754.811702	-131.171077	-1175.448457	0.688102	0.224313	22190.00824
-44.644893	-783.804286	71.777011	-1157.137352	-0.837823	-0.53865	22215.94897
89.636548	-758.626516	267.858434	-1138.063283	-0.074861	0.224313	22233.49712
206.369847	-734.974671	424.265795	-1058.715159	1.451065	-0.53865	22221.28971
319.288332	-699.115422	589.828709	-967.15963	1.451065	0.224313	22244.94156
429.154966	-613.663596	737.080518	-838.98189	0.688102	1.750238	22242.65267
550.466041	-532.026583	822.532344	-689.441194	2.214027	1.750238	22228.15638
580.221588	-403.08588	890.436028	-569.656044	-0.837823	0.987275	22223.5786
624.473427	-289.404432	935.450829	-363.656105	-0.074861	0.987275	22228.91934
654.991936	-155.885953	951.473047	-111.878402	2.97699	0.987275	22218.23786
672.540079	-33.048953	964.443413	76.573394	-1.600786	-1.301613	22225.10453
661.858601	106.573228	935.450829	266.551115	-0.074861	-2.064576	22231.20823
619.132688	236.276893	872.124922	461.106613	-2.363749	-0.53865	22201.45268
587.088253	370.558335	788.199021	674.73618	-1.600786	1.750238	22203.74157
550.466041	483.47682	692.828679	831.143541	-3.126712	1.750238	22209.84527
486.377171	587.239752	579.910194	981.4472	-1.600786	1.750238	22186.19343
387.954978	672.691579	431.895423	1076.817542	-1.600786	1.750238	22207.55638
302.503152	736.017486	322.028789	1158.454555	-0.837823	0.224313	22223.5786
207.13281	750.513778	157.228837	1194.313804	-0.074861	0.224313	22198.40083
110.999505	744.410076	32.865911	1205.758245	-0.837823	0.224313	22208.31935
8.762498	750.513778	-171.608102	1178.291586	-0.074861	-1.301613	25.17777
-108.733763	697.106386	-329.541389	1082.158281	1.451065	0.224313	12.970367
-199.526329	668.876765	-476.030234	968.476833	1.451065	1.750238	21269.87518
-320.837404	613.180485	-609.548713	842.587982	0.688102	0.987275	22234.26008
-445.963293	498.736075	-750.696819	669.395441	0.688102	0.224313	22226.63045
-531.41512	415.573137	-861.326416	477.891794	1.451065	1.750238	22228.91934
-626.785462	282.054658	-906.341218	312.32888	2.214027	0.224313	22241.88971
-693.16322	153.113955	-997.133783	108.617829	-2.363749	-1.301613	22223.5786
-724.444692	60.032501	-992.556007	-75.256191	-0.837823	0.224313	22215.18601
-751.148388	-65.093388	-992.556007	-289.64872	-0.074861	0.224313	22227.39341
-746.570611	-200.137792	-971.19305	-461.315336	-0.074861	0.987275	22225.10453
-690.111369	-326.026644	-936.096764	-629.9301	-0.074861	1.750238	22219.00082
-634.415089	-431.315501	-796.474584	-802.359679	-0.837823	2.513201	22225.10453
-557.355853	-544.996949	-648.459813	-945.033711	-2.363749	0.987275	22196.11194
-448.252181	-632.737664	-562.245023	-1092.285519	-0.074861	0.987275	22191.53417
-340.674435	-696.826534	-366.1636	-1089.996631	-3.126712	0.224313	22149.57122
-188.844851	-763.204292	-167.030326	-1147.981799	-2.363749	-0.53865	22206.79342
-79.741179	-759.389478	32.865911	-1142.64106	-0.837823	0.224313	22196.87491
38.518045	-783.804286	241.154739	-1161.715128	-0.837823	0.224313	22201.45268
175.088375	-767.019106	365.517665	-1067.870711	-0.837823	0.224313	22198.40083
291.821674	-703.693199	541.762057	-1011.411469	-0.074861	1.750238	22209.84527
392.532755	-645.708031	667.650908	-858.818921	-0.074861	1.750238	22218.23786
510.029016	-550.337688	814.902717	-725.300442	0.688102	0.987275	22231.97119
577.169737	-443.522905	897.302692	-564.315305	1.451065	0.987275	22238.83786
642.784533	-318.397016	955.28786	-368.233882	3.739953	0.224313	22247.23045
654.228974	-192.508165	982.754519	-172.915421	1.451065	-0.53865	22245.70452
684.747483	-39.915617	979.702668	64.36599	1.451065	-2.064576	22228.15638
648.125272	68.425091	965.206376	262.736302	2.97699	-1.301613	22213.66009
635.917868	224.832452	904.169357	455.002912	-0.837823	0.987275	22228.15638
614.554911	361.402782	835.502711	644.980633	-2.363749	0.224313	22212.89712
568.777147	464.402752	736.317555	827.328727	-0.074861	0.224313	22221.28971
526.051234	572.74346	611.954629	957.795355	-0.837823	-1.301613	22219.76379
439.836445	668.876765	475.384299	1084.447169	-0.074861	0.224313	22183.90454
333.784624	716.180455	347.206559	1163.032331	-0.837823	0.224313	22190.7712
236.888356	740.595262	219.028819	1211.098984	-2.363749	-0.53865	22197.63787
136.940238	745.936002	64.910346	1222.543425	-3.126712	-1.301613	22181.61565
38.518045	736.017486	-114.385897	1205.758245	-0.074861	0.987275	43.488876
-84.318956	718.469343	-296.733991	1108.861977	-1.600786	0.224313	13.733329
-191.133739	680.321206	-421.096917	1023.41015	0.688102	0.987275	19669.94232
-301.000373	622.336038	-585.133906	881.499081	1.451065	1.750238	22195.34898
-420.02256	512.469404	-710.259794	717.462093	-0.074861	-0.53865	22221.28971
-504.711424	414.047211	-838.437534	509.936229	2.214027	0.224313	22225.86749
-627.548424	307.995391	-928.467137	333.691836	0.688102	0.224313	22219.00082
-661.118785	179.817651	-1013.156001	178.047438	2.97699	0.224313	22231.20823
-719.103953	69.951017	-1003.237485	-37.108054	2.97699	0.987275	22254.09711
-729.022468	-67.382276	-1023.837479	-237.004291	1.451065	0.987275	22231.97119
-736.652096	-175.722985	-980.348603	-429.270901	0.688102	0.987275	22235.786
-713.763214	-284.826656	-938.385653	-602.463442	0.688102	1.750238	22244.17859
-668.748412	-393.167365	-831.57087	-762.685617	1.451065	2.513201	22219.00082
-577.955847	-528.974732	-707.207943	-896.967058	-0.074861	0.987275	22196.11194
-490.215132	-599.930266	-563.007986	-1015.989245	-0.837823	-1.301613	22216.71194
-364.32628	-679.278391	-396.682109	-1107.544774	-0.837823	-0.53865	22204.50453
-233.096689	-770.833919	-226.541419	-1164.004016	-0.837823	-0.53865	22193.82305
-102.630061	-767.782068	9.977029	-1131.196619	-0.074861	-0.53865	22217.4749
16.392126	-788.382062	182.406608	-1151.796612	-1.600786	-1.301613	22190.7712
136.177275	-789.907988	361.702851	-1099.915146	-1.600786	0.224313	22184.6675
274.273531	-744.130224	510.480585	-1019.041096	-3.126712	-2.064576	22206.79342
352.09573	-679.278391	666.124983	-901.544835	-1.600786	-0.53865	22202.21564
499.347538	-595.35249	761.495325	-743.611548	-3.126712	-2.064576	22216.71194
568.777147	-489.300669	875.176773	-610.856032	-2.363749	-2.064576	22231.97119
625.999352	-364.937743	928.584164	-444.530155	-0.837823	-2.064576	22220.52675
656.517862	-220.737786	961.391562	-237.004291	1.451065	-0.53865	22222.81564
673.303042	-85.693382	967.495264	17.825263	-0.074861	-0.53865	22230.44527
657.280825	56.217687	975.124891	237.558531	-0.074861	-0.53865	22220.52675
644.310458	209.573198	934.687866	408.462185	2.214027	0.224313	22243.41563
628.288241	331.647235	854.576779	628.958416	1.451065	0.224313	22251.80822
590.140104	449.90646	747.761996	789.943553	1.451065	-0.53865	22022.9194
529.103085	573.506423	660.784244	944.824989	1.451065	-1.301613	22220.52675
445.940146	639.121218	525.739839	1057.743474	0.688102	-2.064576	22231.97119
363.540171	716.180455	373.147292	1148.536039	-1.600786	-1.301613	22207.55638
266.643903	739.069337	264.043621	1179.054549	-3.126712	-2.064576	22201.45268
177.377263	755.854517	67.962197	1209.573058	-0.837823	0.224313	22214.42305
58.355076	749.750815	-67.84517	1192.787878	-1.600786	0.987275	220.496231
-42.356005	723.047119	-250.956227	1101.995312	-0.074861	0.224313	14.496292
-162.141155	681.847132	-380.659892	1026.462001	-3.889674	-0.53865	4059.724723
-298.711485	614.706411	-556.904284	896.758336	-1.600786	-0.53865	22134.31196
-392.555901	555.195317	-682.030173	746.454677	-3.889674	-2.827538	22185.43046
-497.844759	453.721273	-807.919025	564.869546	-1.600786	-2.064576	22210.60823
-582.533623	342.328714	-928.467137	379.469601	-1.600786	0.224313	22202.97861
-681.718779	226.358378	-993.31897	202.462246	-0.837823	0.224313	22209.84527
-722.918767	114.202855	-992.556007	12.484524	2.214027	0.987275	22228.15638
-744.281723	-14.737847	-1013.156001	-188.174676	-0.837823	-0.53865	22231.20823
-745.807649	-141.389661	-981.874529	-387.30795	-0.074861	0.987275	22215.94897
-736.652096	-271.856289	-925.415286	-568.130119	0.688102	-0.53865	22227.39341
-655.778046	-391.641439	-839.96346	-734.455995	2.214027	0.987275	22235.786
-607.711393	-484.722893	-711.022757	-862.633735	-0.074861	-0.53865	22230.44527
-483.348467	-561.019167	-582.082055	-999.967028	2.214027	0.987275	22212.13416
-406.289231	-678.515428	-431.015433	-1081.604041	-0.837823	0.224313	22224.34156
-269.718901	-734.974671	-239.511786	-1143.404022	-0.837823	0.224313	22213.66009
-140.778198	-776.937621	-52.585915	-1154.848463	-0.837823	-0.53865	22210.60823
-14.889347	-789.145025	112.976999	-1154.085501	-0.837823	0.224313	22201.45268
121.680983	-762.441329	312.873236	-1144.166985	-0.837823	0.987275	22201.45268
243.755021	-738.026522	466.991709	-1034.300351	-3.889674	-2.064576	22212.89712
355.910543	-681.567279	625.687958	-961.055928	-1.600786	-2.827538	22228.91934
455.095699	-595.35249	760.732362	-804.648567	-0.074861	-1.301613	22220.52675
537.495675	-518.293253	853.050854	-661.211573	-0.837823	-2.064576	22197.63787
611.50306	-389.352551	908.747133	-494.885696	-2.363749	-0.53865	22209.84527
659.569713	-256.597035	935.450829	-296.515384	-0.074861	0.987275	22201.45268
668.725266	-113.16004	952.998972	-72.967302	-0.074861	1.750238	22205.2675
665.673415	18.832513	956.813786	156.684481	-0.837823	0.987275	22224.34156
633.62898	159.98062	919.428612	368.02516	-0.837823	-0.53865	22230.44527
629.814166	272.899105	863.732332	566.395471	0.688102	-2.064576	22219.76379
600.821582	421.676838	778.280505	738.82505	2.214027	0.987275	22232.73415
536.732712	534.595323	658.495356	905.913889	-0.074861	0.224313	22213.66009
467.303103	618.521225	550.91761	1032.565703	-0.074861	-1.301613	22190.00824
383.377202	699.395275	400.613951	1131.750859	2.97699	0.987275	22227.39341
281.903158	733.728598	257.176956	1158.454555	2.214027	1.750238	22233.49712
199.503182	756.61748	143.495508	1215.67676	1.451065	0.224313	22204.50453
89.636548	752.802666	-21.304443	1203.469356	1.451065	0.987275	2118.74752
-27.09675	729.913784	-202.126612	1156.928629	1.451065	-0.53865	16.78518
-152.985602	699.395275	-356.245084	1051.639772	0.688102	-2.064576	12.207404
-249.118907	636.83233	-514.941334	952.454616	1.451065	0.224313	22071.74902
-368.904057	578.084199	-662.956105	783.076888	0.688102	1.750238	22218.23786
-478.770691	487.291634	-770.533851	609.884347	-0.074861	0.224313	22209.84527
-573.37807	365.980559	-927.704174	433.639955	1.451065	-0.53865	22219.76379
-649.674344	240.85467	-957.459721	253.580749	-0.837823	1.750238	22215.18601
-701.55581	143.195439	-964.326386	58.262288	-1.600786	0.224313	22192.29713
-719.866916	-3.293406	-1072.667094	-161.47098	-2.363749	-0.53865	21977.9046
-740.466909	-110.108189	-1016.970815	-330.085745	-0.074861	0.224313	22221.28971
-726.73358	-230.656302	-942.963429	-520.826429	-0.074861	0.224313	22209.84527
-674.852114	-349.678489	-899.474553	-698.596747	-0.074861	0.224313	22221.28971
-642.044716	-451.915495	-770.533851	-840.507816	0.688102	0.224313	22211.3712
-531.41512	-557.967316	-634.726483	-955.715189	2.214027	3.276164	22218.23786
-425.363299	-643.419142	-485.185787	-1082.367003	0.688102	2.513201	22218.23786
-312.444814	-710.559863	-294.445103	-1139.589209	-0.837823	2.513201	22202.21564
-169.00782	-761.678367	-105.993307	-1135.011432	3.739953	2.513201	22226.63045
-26.333788	-800.589466	116.02885	-1163.241053	-0.074861	0.224313	22223.5786
83.532846	-785.330211	253.362142	-1110.596625	1.451065	-0.53865	22226.63045
230.021692	-756.337627	412.058392	-1057.952196	-0.837823	-1.301613	22209.84527
330.732773	-699.878385	587.539821	-982.418885	2.214027	0.224313	22232.73415
440.599407	-615.189521	730.213853	-826.774486	-0.074861	0.987275	22231.97119
525.288271	-518.293253	833.213822	-684.863417	-0.074861	1.750238	22226.63045
574.880849	-407.663657	907.984171	-538.374572	-0.837823	0.987275	22216.71194
644.310458	-278.722954	953.761935	-336.189447	-0.074861	0.987275	22226.63045
673.303042	-161.226693	947.658233	-97.38211	1.451065	0.987275	22231.20823
652.703048	-7.10822	960.628599	108.617829	-3.126712	0.224313	22215.18601
651.940085	118.017669	941.554531	296.306662	-1.600786	-0.53865	22204.50453
611.50306	229.410229	891.961953	501.543638	-1.600786	-1.301613	22213.66009
601.584545	376.662037	802.695313	688.469509	-1.600786	0.224313	22196.11194
568.014184	505.602739	713.428673	872.343529	-1.600786	1.750238	22204.50453
493.243836	597.158268	586.776858	1012.728672	-1.600786	0.224313	22223.5786
381.088314	689.476759	438.762087	1085.210132	1.451065	3.276164	22200.68972
303.266115	730.676747	307.532497	1157.691592	-0.837823	-1.301613	22217.4749
215.5254	757.380443	174.014018	1199.654543	1.451065	0.224313	22219.00082
105.658766	777.980437	22.184433	1209.573058	-1.600786	-1.301613	22186.19343
-3.444906	761.958219	-130.408114	1179.054549	0.688102	0.224313	22.888882
-94.237471	697.106386	-315.808059	1076.054579	2.214027	-0.53865	13.733329
-238.437429	664.298989	-456.956166	994.417566	1.451065	0.987275	21881.77129
-330.75592	618.521225	-604.207974	820.462062	2.97699	3.276164	22224.34156
-434.518852	513.232367	-737.726453	674.73618	2.214027	3.276164	22239.60082
-532.941045	392.684254	-872.770857	474.839943	-0.074861	2.513201	22219.76379
-630.600275	275.187993	-932.281951	294.017774	0.688102	1.750238	22215.94897
-692.400257	158.454694	-968.141199	104.040053	-1.600786	0.224313	22225.10453
-731.311357	50.876948	-1008.578224	-85.937669	-0.074861	0.987275	22215.18601
-743.51876	-76.537829	-991.030082	-296.515384	-1.600786	-0.53865	22218.23786
-733.600245	-211.582233	-976.53379	-491.070882	1.451065	0.224313	22227.39341
-703.081735	-333.656271	-910.156031	-650.530094	-2.363749	0.987275	22211.3712
-639.755828	-428.26365	-810.207913	-788.62635	-1.600786	1.750238	22191.53417
-545.911412	-520.582142	-706.444981	-937.404083	-0.837823	1.750238	22163.30454
-449.015144	-628.92285	-549.274657	-1073.974413	-0.074861	2.513201	22193.06009
-333.044808	-706.745049	-347.089532	-1119.752177	-0.074861	3.276164	22200.68972
-207.155956	-765.49318	-157.874773	-1144.166985	-0.837823	0.224313	22216.71194
-74.40044	-770.070957	37.443688	-1160.952165	1.451065	0.987275	22209.84527
54.540262	-792.196876	238.102888	-1137.30032	0.688102	0.224313	22201.45268
188.821704	-757.10059	389.16951	-1091.522556	0.688102	-0.53865	22199.92676
314.710556	-708.270975	560.073163	-1002.255916	-0.837823	1.750238	22233.49712
407.029047	-638.841366	719.532375	-874.078176	0.688102	2.513201	22221.28971
518.421606	-534.315471	792.013835	-745.137474	1.451065	1.750238	22250.2823
564.199371	-434.367352	909.510096	-597.122703	2.214027	0.224313	22249.51933
645.073421	-308.478501	946.89527	-403.330168	1.451065	-0.53865	22212.89712
671.014154	-175.722985	979.702668	-157.656166	-0.074861	-1.301613	22235.786
675.59193	-42.967468	956.050823	41.477108	-0.837823	-0.53865	22233.49712
659.569713	84.447309	940.791568	251.291861	-0.837823	-0.53865	22210.60823
633.62898	227.121341	897.302692	446.610321	-0.837823	-1.301613	22222.05268
610.740098	362.165745	824.05827	646.506558	-1.600786	1.750238	22231.20823
555.043818	467.454603	695.88053	819.6991	2.214027	4.039126	22197.63787
510.029016	575.795311	627.213883	977.632386	-0.074861	1.750238	22207.55638
418.473488	670.402691	473.095411	1083.684207	-3.126712	0.224313	22198.40083
341.414251	718.469343	358.651	1157.691592	-5.4156	-2.827538	22177.03787
240.70317	754.328592	196.139937	1187.447139	1.451065	0.224313	22168.64528
140.755052	754.328592	56.517756	1214.913797	-2.363749	-1.301613	22207.55638
40.04397	747.461927	-118.963673	1179.054549	-0.837823	0.987275	53.407392
-78.978217	710.076753	-266.215481	1126.41012	-0.837823	0.987275	12.970367
-189.607813	682.610094	-423.385805	1024.936076	0.688102	-0.53865	18843.65368
-310.918889	618.521225	-582.082055	873.869454	-0.837823	0.224313	22196.87491
-384.926274	542.224951	-720.17831	715.173205	0.688102	0.987275	22211.3712
-519.207716	430.832391	-842.252348	518.328819	-0.074861	-1.301613	22225.10453
-602.370654	320.965757	-913.970845	352.002942	2.97699	0.224313	22249.51933
-675.615077	190.499129	-966.615274	174.232624	2.97699	0.224313	22237.31193
-710.711363	98.943601	-1007.815262	-35.582128	-0.074861	-1.301613	22239.60082
-738.940984	-56.700798	-993.31897	-257.604285	1.451065	0.987275	22242.65267
-722.918767	-159.700767	-975.770827	-436.900528	1.451065	1.750238	22224.34156
-710.711363	-299.322948	-913.207882	-612.381957	-1.600786	1.750238	22222.05268
-647.385456	-396.219216	-833.096795	-769.552281	-0.837823	0.987275	22226.63045
-597.792878	-498.456222	-691.948689	-929.774456	0.688102	1.750238	22207.55638
-474.955877	-593.063602	-569.111688	-1035.063314	-0.837823	0.987275	22216.71194
-358.985541	-682.330242	-380.659892	-1107.544774	0.688102	-0.53865	22202.97861
-242.252242	-763.967255	-219.674755	-1184.60401	-3.889674	-2.827538	22184.6675
-93.474509	-769.307994	-23.593331	-1141.878097	-0.837823	0.987275	22177.80084
22.495827	-796.01169	196.9029	-1198.337339	-0.837823	0.224313	22173.98602
168.984673	-779.226509	367.04359	-1106.018848	-0.074861	0.987275	22184.6675
279.61427	-715.900602	514.295398	-1043.455904	0.688102	1.750238	22212.13416
384.903127	-664.782099	648.57684	-930.537419	0.688102	1.750238	22232.73415
497.05865	-562.545092	760.732362	-765.737468	1.451065	-0.53865	22222.05268
571.828998	-480.145117	869.073071	-620.774548	-0.837823	-1.301613	22222.81564
620.658613	-354.256265	933.924904	-434.61164	-0.837823	-2.064576	22231.20823
673.303042	-207.76742	976.650817	-220.982073	-0.074861	-2.064576	22219.76379
672.540079	-75.774866	972.836003	6.380822	-0.074861	-1.301613	22225.10453
661.858601	54.691762	951.473047	201.699283	2.97699	1.750238	22254.86007
646.599346	184.395427	895.013804	387.099228	2.214027	0.987275	22242.65267
614.554911	317.150943	830.924934	616.751012	0.688102	0.224313	22228.91934
584.036402	460.587938	745.473108	789.943553	2.214027	0.987275	22239.60082
532.154936	539.1731	622.636107	944.062026	-2.363749	-1.301613	22219.76379
440.599407	633.780479	497.510218	1037.14348	-1.600786	-0.53865	22193.06009
365.066096	704.736014	369.332478	1134.039747	-0.837823	-1.301613	22218.23786
215.5254	759.669331	238.86585	1181.343437	-0.837823	-1.301613	22217.4749
166.695785	774.165623	82.458489	1214.150835	0.688102	-0.53865	22194.58602
58.355076	732.965635	-90.734052	1194.313804	1.451065	0.224313	321.970275
-59.904148	711.602678	-240.274748	1137.091598	-3.126712	-0.53865	16.022217
-180.452261	671.165653	-398.208035	1031.802741	0.688102	-1.301613	17567.21702
-287.267044	635.306405	-544.69688	897.521299	-1.600786	0.987275	22153.38603
-378.059609	557.484206	-732.385714	764.765783	-3.126712	-2.064576	22208.31935
-493.266983	445.328683	-794.948658	574.025098	-2.363749	-2.064576	22205.2675
-583.296586	350.721304	-898.71159	364.210346	-0.074861	-0.53865	22222.05268
-649.674344	213.388011	-978.822678	210.091873	0.688102	0.224313	22223.5786
-719.103953	105.047303	-994.081932	6.380822	-0.074861	0.224313	22210.60823
-743.51876	-11.685996	-1032.993032	-179.019123	-0.074861	0.224313	22215.18601
-735.12617	-135.28596	-980.348603	-391.885726	1.451065	1.750238	22231.20823
-706.896549	-260.411848	-920.074547	-549.819013	0.688102	-0.53865	22241.88971
-652.726195	-377.145147	-837.674571	-711.567113	0.688102	-0.53865	22241.12674
-581.77066	-477.856228	-699.578316	-859.581884	1.451065	-1.301613	22203.74157
-503.948461	-577.804347	-617.17834	-992.3374	2.214027	0.224313	22210.60823
-390.267013	-641.893217	-463.82283	-1082.367003	0.688102	0.224313	22208.31935
-262.852236	-731.92282	-250.956227	-1140.352171	-0.837823	0.224313	22218.23786
-136.963385	-768.545031	-41.141474	-1162.478091	-0.837823	0.224313	22210.60823
-1.156017	-798.300578	132.81403	-1152.559575	-0.837823	0.987275	22206.79342
129.310611	-775.411696	319.7399	-1122.804028	0.688102	0.987275	22215.94897
239.940207	-738.789484	486.82874	-1050.322568	-1.600786	-0.53865	22226.63045
337.599438	-687.670981	598.984262	-954.189264	-3.126712	-2.827538	22201.45268
458.910513	-583.908049	734.028667	-804.648567	-2.363749	-0.53865	22205.2675
527.577159	-496.930297	838.554562	-677.23379	-3.126712	-2.064576	22210.60823
614.554911	-393.930327	925.532314	-490.30792	-0.837823	-0.53865	22206.79342
643.547495	-258.885923	932.398978	-291.174645	-2.363749	-1.301613	22211.3712
660.332675	-118.500779	949.947121	-34.819166	-1.600786	-1.301613	22232.73415
650.41416	-4.819332	956.813786	152.869668	2.214027	0.987275	22219.00082
648.888234	167.610247	938.50268	371.839973	-0.074861	0.224313	22228.15638
635.917868	307.232428	865.258257	561.054732	-0.074861	-1.301613	22232.73415
575.643812	410.99536	772.176803	747.21764	-1.600786	-2.064576	22215.18601
565.725296	536.121249	676.806461	883.78797	-0.074861	-1.301613	22212.89712
476.458656	636.83233	553.969461	1040.195331	2.97699	0.224313	22253.33415
390.243867	707.024902	397.5621	1135.565673	1.451065	0.987275	22212.13416
288.769823	739.8323	257.939919	1189.736027	2.214027	1.750238	22213.66009
175.088375	777.980437	135.865881	1208.047133	1.451065	0.987275	22224.34156
93.451362	749.750815	-28.171108	1202.706394	-0.837823	0.224313	1256.599628
-17.941198	728.387859	-222.726605	1153.113816	0.688102	0.987275	16.022217
-161.378192	694.054535	-359.296935	1051.639772	-0.837823	-2.064576	13.733329
-254.459646	638.358256	-491.289489	948.639802	-1.600786	-2.064576	22101.50456
-368.904057	561.299019	-666.770918	800.625031	-0.837823	-0.53865	22206.79342
-494.029945	473.558305	-772.822739	611.410273	-0.837823	-1.301613	22222.05268
-578.718809	365.980559	-918.548622	395.491818	-2.363749	0.224313	22196.87491
-635.941015	232.46208	-981.111566	230.691867	-2.363749	-0.53865	22193.06009
-732.837282	126.410259	-1009.341187	33.847481	-1.600786	0.987275	22206.79342
-743.51876	2.047333	-1028.415256	-154.604315	-2.363749	-0.53865	22213.66009
-758.015052	-113.923003	-1005.526374	-362.893142	-0.837823	-1.301613	22213.66009
-718.34099	-245.152594	-954.40787	-526.930131	0.688102	-0.53865	22229.6823
-674.089151	-359.597004	-879.637522	-706.226374	1.451065	0.224313	22233.49712
-612.28917	-458.78216	-750.696819	-860.344847	-0.837823	-0.53865	22213.66009
-540.570672	-549.574726	-621.756117	-964.870742	-0.837823	0.224313	22217.4749
-409.341082	-650.285807	-464.585793	-1074.737376	0.688102	2.513201	22212.89712
-289.555932	-723.53023	-281.474736	-1135.011432	2.214027	1.750238	22223.5786
-188.081888	-750.233925	-73.948872	-1150.270687	0.688102	0.987275	22225.86749
-49.985633	-776.174659	88.562191	-1191.470675	-0.837823	0.224313	22078.61568
88.873586	-790.670951	259.465844	-1136.537358	0.688102	0.224313	22199.92676
223.91799	-726.582081	455.547268	-1068.633674	0.688102	-0.53865	22229.6823
324.629071	-688.433944	603.562039	-996.915177	1.451065	-0.53865	22229.6823
443.651258	-621.293223	734.028667	-816.855971	-1.600786	-0.53865	22211.3712
531.391973	-523.633993	843.132338	-666.552312	1.451065	0.987275	22223.5786
606.162321	-416.056247	913.32491	-524.641243	0.688102	2.513201	22231.97119
653.466011	-298.559985	940.028606	-323.21908	-0.074861	0.987275	22212.89712
671.777117	-161.226693	962.154525	-92.804334	-3.889674	0.224313	22206.79342
659.569713	-20.078586	965.969339	128.45486	-1.600786	0.224313	22209.08231
658.043787	130.988036	941.554531	314.617768	-2.363749	0.224313	22201.45268
619.132688	255.350962	843.132338	527.484372	-0.837823	-1.301613	22212.89712
594.71788	394.21018	782.095319	693.810248	1.451065	0.987275	22220.52675
575.643812	494.921261	689.776828	867.002789	-0.074861	0.987275	22207.55638
468.066066	613.943448	550.91761	985.262014	0.688102	0.987275	22193.06009
392.532755	695.580461	418.925056	1101.995312	0.688102	1.750238	22225.10453
323.103146	729.913784	302.191758	1169.898996	1.451065	1.750238	22209.08231
210.184661	752.039703	148.836247	1213.387872	-0.074861	-0.53865	22196.11194
116.340244	758.143405	1.584439	1193.550841	2.214027	0.987275	14284.18836
3.421759	726.09897	-148.71922	1169.136033	2.214027	-1.301613	22.125919
-123.993018	711.602678	-330.304351	1064.610138	0.688102	-0.53865	12.207404
-220.889286	651.328622	-480.608011	960.084243	2.214027	1.750238	21985.53423
-342.200361	579.610125	-621.756117	811.30651	1.451065	0.987275	22228.15638
-441.385517	485.002746	-766.719037	644.980633	0.688102	2.513201	22213.66009
-545.911412	378.187962	-891.844926	437.454769	-0.074861	1.750238	22219.00082
-619.155834	266.03244	-939.911578	259.684451	-0.074861	0.224313	22226.63045
-684.77063	152.350992	-989.504156	97.173388	-0.074861	-0.53865	22212.13416
-722.155804	38.669544	-987.215268	-91.278408	2.97699	1.750238	22226.63045
-754.963201	-111.634115	-1032.230069	-345.345	-0.074861	0.987275	22232.73415
-728.259506	-216.922972	-968.141199	-474.285702	-2.363749	0.224313	22191.53417
-685.533592	-329.841457	-907.10418	-631.456026	-2.363749	0.224313	22202.97861
-644.333605	-467.937713	-773.585702	-820.670785	-0.837823	0.987275	22170.17121
-539.044747	-541.182136	-639.30426	-930.537419	-0.837823	1.750238	22190.7712
-447.489219	-625.870999	-504.259855	-1057.952196	-0.074861	3.276164	22203.74157
-344.489249	-708.270975	-305.126581	-1089.233668	-0.074861	2.513201	22207.55638
-191.133739	-758.626516	-132.697003	-1149.507724	-0.837823	0.224313	22206.03046
-54.563409	-780.752435	62.621458	-1146.455873	1.451065	1.750238	22215.18601
70.56248	-787.6191	225.132521	-1123.566991	-0.074861	-0.53865	22212.89712
194.162443	-747.182075	411.295429	-1060.241084	-0.837823	-1.301613	22214.42305
325.392034	-696.826534	575.332417	-978.604071	-0.074861	0.224313	22230.44527
429.917929	-638.841366	712.66571	-838.218928	-0.074861	0.987275	22250.2823
510.791979	-538.130285	831.687897	-742.848585	0.688102	0.987275	22239.60082
581.747514	-432.841427	906.458245	-562.026417	0.688102	1.750238	22233.49712
658.80675	-302.374799	951.473047	-356.026478	-0.074861	0.224313	22237.31193
664.910452	-174.960022	947.658233	-166.048756	0.688102	0.224313	22224.34156
651.177123	-58.989686	973.598966	82.677096	-0.837823	-1.301613	22215.18601
654.228974	110.388042	942.317494	268.840004	-0.074861	0.224313	22228.15638
639.732682	234.750968	884.332326	483.995496	-0.837823	0.224313	22230.44527
613.028986	365.980559	807.273089	660.239888	-1.600786	2.513201	22215.94897
557.332706	474.321267	703.510157	837.247243	-2.363749	1.750238	22202.97861
499.347538	593.343454	615.00648	968.476833	-3.126712	0.987275	22204.50453
409.317935	671.928616	441.050976	1082.921244	-4.652637	0.987275	21922.20832
333.021661	713.128604	316.68805	1163.032331	-1.600786	-0.53865	22196.11194
230.784655	733.728598	184.695496	1194.313804	-0.837823	0.224313	22204.50453
117.103207	751.276741	49.651092	1224.06935	1.451065	-0.53865	22189.24528
29.362492	736.017486	-135.748853	1186.684176	-0.074861	-1.301613	67.903684
-94.237471	726.09897	-318.85991	1099.706424	1.451065	0.224313	15.259255
-194.18559	668.876765	-427.963582	999.758306	-0.074861	0.224313	19814.90524
-341.437398	610.891597	-612.600564	853.26946	-0.074861	0.224313	22200.68972
-416.207746	533.069398	-724.756086	699.91395	0.688102	0.987275	22244.94156
-499.370685	401.839807	-843.015311	496.202899	2.214027	0.987275	22233.49712
-618.392872	311.047242	-927.704174	329.877023	0.688102	0.224313	22235.786
-672.563226	192.025055	-969.667125	133.032637	0.688102	0.224313	22238.83786
-727.496543	75.291756	-1002.474523	-60.759899	-1.600786	-0.53865	22222.81564
-751.911351	-62.041537	-1020.022666	-262.182061	1.451065	0.224313	22224.34156
-751.148388	-187.167426	-1004.000448	-445.293118	0.688102	2.513201	22226.63045
-697.740996	-303.900724	-920.074547	-626.115287	-0.074861	3.276164	22214.42305
-644.333605	-409.952545	-815.548652	-793.967089	-2.363749	1.750238	22213.66009
-558.881778	-533.552508	-691.948689	-952.663338	-0.837823	0.987275	22209.84527
-485.637355	-625.108037	-534.015402	-1048.03368	2.97699	2.513201	22210.60823
-358.222578	-683.093205	-388.289519	-1102.966997	-2.363749	0.987275	22190.00824
-214.785584	-742.604298	-190.682171	-1166.292904	-0.837823	-0.53865	22193.82305
-111.785614	-776.174659	13.02888	-1151.796612	-3.126712	-1.301613	22170.93417
41.569896	-770.833919	193.851049	-1180.789196	-1.600786	0.987275	22181.61565
165.169859	-775.411696	369.332478	-1090.759593	-0.837823	0.987275	22215.94897
285.717972	-709.7969	529.554653	-1024.381835	-0.074861	0.987275	22230.44527
403.214233	-664.782099	693.591642	-914.515201	1.451065	1.750238	22221.28971
500.110501	-566.359906	804.221238	-745.900436	0.688102	0.987275	22230.44527
577.9327	-459.545123	885.095288	-591.781964	2.214027	0.987275	22233.49712
619.132688	-346.626638	926.295276	-416.300534	2.214027	0.987275	22218.23786
671.014154	-205.478531	959.102674	-211.826521	2.97699	-0.53865	22251.80822
680.932669	-82.641531	987.332295	25.454891	1.451065	-1.301613	22254.09711
663.384526	68.425091	963.68045	223.062239	2.214027	-1.301613	22231.97119
639.732682	217.202825	903.406394	422.958477	2.214027	1.750238	22238.83786
628.288241	343.854639	830.924934	624.380639	1.451065	2.513201	22243.41563
584.036402	449.90646	707.324971	806.728733	-0.837823	0.224313	22186.19343
529.103085	562.061982	618.821293	935.669436	-0.837823	0.224313	22196.11194
438.310519	646.750846	463.939858	1071.476803	0.688102	-0.53865	22220.52675
340.651289	720.758231	374.673218	1137.854561	-1.600786	-1.301613	22205.2675
264.355015	744.410076	220.554745	1192.024915	-0.837823	-0.53865	22201.45268
152.962455	750.513778	69.488123	1211.861947	-0.837823	0.224313	22212.13416
40.04397	732.965635	-96.837754	1175.239735	-2.363749	-1.301613	96.133305
-63.718962	717.70638	-284.526587	1121.832344	-0.837823	0.987275	13.733329
-181.978186	683.373057	-407.363588	1030.276815	-0.074861	0.224313	11362.04108
-315.496665	632.254554	-575.21539	886.839821	-0.837823	-0.53865	22157.20084
-400.185529	544.513839	-707.207943	734.247273	1.451065	-1.301613	22213.66009
-494.792908	442.276832	-805.630136	553.425105	1.451065	-0.53865	22228.15638
-597.792878	311.047242	-931.518988	377.943675	-0.074861	0.224313	22220.52675
-663.407673	215.676899	-991.793044	180.336326	0.688102	-1.301613	22218.23786
-719.866916	106.573228	-997.896746	-5.826582	-0.837823	-1.301613	22228.91934
-746.570611	-16.263773	-989.504156	-216.404297	2.214027	0.987275	22228.15638
-748.8595	-142.152624	-988.741193	-388.070913	1.451065	2.513201	22244.17859
-716.815065	-285.589619	-938.385653	-554.396789	-0.074861	0.987275	22245.70452
-655.015083	-389.352551	-835.385683	-726.826368	0.688102	1.750238	22210.60823
-594.741027	-481.671042	-718.652384	-867.974474	-0.074861	0.224313	22217.4749
-500.89661	-590.774713	-580.556129	-987.759624	-0.837823	-0.53865	22221.28971
-387.215162	-655.626546	-432.541358	-1099.915146	0.688102	0.987275	22196.87491
-246.830019	-733.448745	-258.585854	-1147.981799	-0.837823	0.224313	22203.74157
-118.652279	-771.596882	-32.748884	-1154.085501	-0.837823	-0.53865	22218.23786
-11.074533	-792.959839	157.228837	-1151.796612	-0.074861	0.987275	22209.08231
130.836536	-769.307994	311.34731	-1105.255885	-0.837823	0.987275	22202.21564
246.043909	-744.893186	508.191696	-1034.300351	-2.363749	0.224313	22203.74157
363.540171	-669.359875	651.628691	-941.98186	1.451065	0.224313	22214.42305
497.05865	-597.641378	767.599027	-798.544865	-2.363749	0.224313	22196.11194
541.310489	-496.930297	822.532344	-662.737498	-2.363749	-2.064576	22212.13416
609.214172	-370.278482	908.747133	-461.315336	1.451065	-0.53865	22224.34156
661.858601	-220.737786	952.236009	-260.656136	-0.837823	-0.53865	22215.94897
666.436377	-116.211891	960.628599	-32.530277	0.688102	-1.301613	22226.63045
659.569713	20.358439	958.339711	165.077071	0.688102	-1.301613	22235.786
647.362309	179.054688	923.243425	369.551085	-1.600786	0.224313	22214.42305
619.132688	301.891689	850.761965	573.262136	-1.600786	-0.53865	22223.5786
599.295657	436.936093	761.495325	749.506528	-0.074861	-2.064576	22248.75637
532.917898	555.195317	649.339803	903.625001	1.451065	-2.827538	22231.20823
463.488289	641.410107	531.843541	1049.350884	2.214027	-1.301613	22210.60823
363.540171	713.891567	380.776919	1124.884195	-1.600786	-0.53865	22224.34156
278.851307	752.802666	277.77695	1188.210102	-0.074861	-0.53865	22211.3712
179.666151	763.484145	111.451073	1204.232319	1.451065	2.513201	22195.34898
74.377294	751.276741	-64.793319	1199.654543	2.214027	0.987275	761.436811
-30.148601	723.810082	-235.696972	1148.536039	-1.600786	0.224313	17.548143
-173.585596	709.31379	-366.926563	1060.795325	0.688102	1.750238	1490.066225
-276.585565	639.121218	-514.941334	928.039808	-0.074861	-0.53865	22138.88974
-381.874423	567.402721	-660.667216	776.210224	-0.837823	-1.301613	22207.55638
-474.955877	469.743491	-791.133844	589.284353	-0.837823	-0.53865	22191.53417
-540.570672	341.565751	-917.022696	384.047377	-0.074861	0.224313	22202.21564
-664.170636	253.062074	-961.274535	206.277059	-0.074861	-0.53865	22213.66009
-724.444692	126.410259	-985.689342	38.425257	-2.363749	-1.301613	22202.97861
-734.363208	3.573259	-1022.311554	-160.708017	1.451065	0.987275	22227.39341
-761.066903	-132.997071	-989.504156	-346.107962	-0.837823	-2.064576	22231.97119
-744.281723	-254.308146	-960.511572	-539.900497	-0.837823	0.224313	22216.71194
-694.689145	-360.359967	-859.800491	-688.678231	-0.074861	0.224313	22222.05268
-611.526207	-457.256234	-725.519049	-874.841139	-0.837823	-2.064576	22198.40083
-505.474387	-568.648794	-617.17834	-974.789257	1.451065	0.224313	22202.21564
-414.681821	-649.522844	-449.326538	-1098.389221	2.214027	1.750238	22234.26008
-260.563348	-725.819118	-283.763624	-1121.278103	0.688102	0.224313	22235.02304
-153.748565	-763.967255	-64.030356	-1144.929948	-0.074861	0.224313	22193.06009
-32.43749	-805.930205	108.399222	-1166.292904	-0.074861	0.987275	22212.89712
103.369878	-770.070957	294.56213	-1125.855879	-0.074861	0.224313	22213.66009
231.547617	-741.078373	460.888007	-1077.026264	-0.837823	-2.064576	22212.13416
352.09573	-677.752465	610.428703	-976.315183	-0.837823	-1.301613	22219.76379
460.436438	-622.056186	716.480524	-822.959673	-0.074861	-2.064576	22231.20823
532.154936	-525.159918	840.080487	-684.100455	-0.837823	-0.53865	22215.18601
609.214172	-405.374768	924.006388	-542.952348	-0.837823	0.987275	22221.28971
639.732682	-277.959991	938.50268	-327.796857	-1.600786	0.987275	22207.55638
677.117856	-153.597065	952.998972	-117.982104	-3.126712	-0.53865	22202.21564
645.836383	8.151035	951.473047	93.358574	-3.889674	-0.53865	22191.53417
649.651197	134.039887	952.998972	313.091842	-3.126712	-0.53865	22218.23786
603.873433	278.239844	858.391593	488.573272	0.688102	-0.53865	22223.5786
587.851215	404.128695	769.887915	712.884317	0.688102	-1.301613	22206.79342
542.073451	494.921261	696.643492	872.343529	-1.600786	-2.064576	22201.45268
466.54014	617.758262	564.650939	1016.543486	-0.074861	-0.53865	22215.18601
388.717941	680.321206	405.95469	1092.83976	0.688102	1.750238	22193.82305
291.058711	735.254523	292.273242	1157.691592	0.688102	0.987275	22209.08231
212.473549	762.721182	148.073285	1206.521207	3.739953	0.987275	22244.17859
109.473579	751.276741	7.688141	1221.017499	2.97699	1.750238	8388.775292
11.814349	746.698964	-180.000692	1175.239735	2.214027	0.224313	19.074068
-132.385608	704.736014	-337.171016	1080.632356	-0.074861	-1.301613	14.496292
-235.385578	652.091585	-501.208004	954.743504	-0.074861	-0.53865	21883.29722
-357.459616	590.291603	-645.407962	818.936137	-0.074861	0.224313	22208.31935
-452.066995	496.447187	-772.059776	644.980633	1.451065	1.750238	22223.5786
-554.304002	368.269447	-851.407901	442.795508	-0.074861	0.987275	22209.84527
-641.281754	262.217626	-947.541206	256.6326	0.688102	1.750238	22222.81564
-700.792847	157.691731	-965.852311	116.247456	1.451065	0.987275	22228.91934
-741.992835	17.306588	-1020.785628	-129.426545	-1.600786	1.750238	22203.74157
-758.015052	-104.76745	-978.822678	-315.589453	-1.600786	-0.53865	22202.21564
-735.889133	-216.922972	-949.067131	-504.804212	-2.363749	-0.53865	22213.66009
-684.007667	-350.441451	-891.081963	-674.181939	-0.074861	1.750238	22203.74157
-622.207685	-448.863644	-767.482	-825.248561	-0.074861	0.987275	22205.2675
-537.518821	-543.471024	-662.956105	-948.085562	-0.074861	2.513201	22219.76379
-430.704038	-625.870999	-510.363557	-1080.841078	-0.837823	2.513201	22190.00824
-300.23741	-705.982087	-322.674724	-1102.966997	-1.600786	2.513201	22206.79342
-183.504112	-749.470963	-115.911822	-1154.848463	-2.363749	0.224313	22209.84527
-65.244887	-774.648733	69.488123	-1132.722544	-0.074861	0.224313	22204.50453
59.118039	-776.937621	250.310291	-1136.537358	1.451065	-0.53865	22201.45268
217.814288	-743.367261	418.925056	-1070.1596	2.97699	0.224313	22257.14896
304.029077	-715.900602	566.176864	-974.026295	-0.074861	-0.53865	22241.12674
406.266084	-623.582111	695.117567	-865.685586	-0.837823	-0.53865	22230.44527
524.525308	-550.337688	816.428642	-724.53748	-1.600786	-1.301613	22239.60082
581.747514	-430.552539	904.169357	-580.337522	-1.600786	1.750238	22225.86749
626.762315	-332.130346	943.080456	-393.411652	-1.600786	0.987275	22207.55638
659.569713	-175.722985	958.339711	-154.604315	1.451065	1.750238	22229.6823
654.228974	-44.493394	962.917488	55.210437	0.688102	0.224313	22226.63045
652.703048	92.839899	946.132307	274.180743	-1.600786	-1.301613	22217.4749
625.999352	231.699117	890.436028	456.528837	-0.074861	0.224313	22228.15638
605.399358	351.484267	811.850866	653.373223	-1.600786	3.276164	22206.79342
555.806781	472.032379	701.221269	799.099106	-2.363749	0.224313	22191.53417
501.636426	575.795311	592.117598	984.499051	-0.837823	1.750238	22188.48232
406.266084	669.639728	460.125044	1076.054579	-2.363749	0.224313	22208.31935
311.658705	717.70638	308.295459	1147.010114	0.688102	-0.53865	22199.92676
230.784655	742.121188	184.695496	1206.521207	0.688102	-0.53865	22199.16379
133.888387	754.328592	22.947396	1211.861947	-0.837823	-0.53865	22211.3712
24.784716	737.543411	-154.059959	1190.49899	2.97699	0.224313	34.333323
-75.926366	713.891567	-272.319183	1093.602722	-1.600786	0.224313	12.970367
-222.415211	668.876765	-425.674693	1019.595337	-0.074861	0.987275	20519.11985
-302.526298	610.128634	-591.237607	864.713901	3.739953	1.750238	22216.71194
-405.526268	526.965696	-719.415347	709.832466	1.451065	1.750238	22240.36378
-516.155865	422.439801	-823.178279	506.884378	1.451065	1.750238	22235.786
-594.741027	301.128726	-940.674541	351.239979	0.688102	0.987275	22221.28971
-692.400257	189.736166	-992.556007	139.136338	0.688102	1.750238	22231.20823
-731.311357	70.713979	-984.163417	-71.441377	-1.600786	-1.301613	22225.10453
-745.807649	-61.278574	-978.059715	-259.13021	-0.074861	0.224313	22210.60823
-743.51876	-191.745202	-968.904162	-452.922745	-0.074861	1.750238	22219.00082
-719.103953	-310.767389	-912.44492	-645.189355	-0.074861	1.750238	22228.91934
-623.733611	-423.685874	-816.311615	-792.441163	-0.074861	1.750238	22188.48232
-571.089182	-543.471024	-695.00054	-957.241114	-1.600786	1.750238	22191.53417
-471.904026	-618.241372	-585.133906	-1016.752208	-3.889674	1.750238	22192.29713
-371.955908	-707.508012	-362.348786	-1122.804028	-2.363749	-0.53865	22187.71935
-237.674466	-758.626516	-208.993276	-1154.848463	-0.837823	0.987275	22196.11194
-85.844881	-770.833919	7.688141	-1156.374389	-1.600786	-0.53865	22200.68972
27.073604	-770.833919	201.480676	-1147.218836	-0.074861	0.224313	22209.08231
165.932822	-754.048739	373.910255	-1086.181817	0.688102	0.987275	22220.52675
285.717972	-710.559863	537.18428	-1008.359618	0.688102	3.276164	22230.44527
397.873494	-656.389509	689.013865	-905.359648	0.688102	2.513201	22235.02304
500.110501	-564.83398	807.273089	-760.396728	0.688102	0.987275	22217.4749
571.066035	-460.308085	888.910102	-605.515293	-0.074861	0.987275	22229.6823
627.525278	-337.471085	949.184158	-406.382018	1.451065	-0.53865	22255.62304
640.495644	-203.189643	975.124891	-208.77467	1.451065	-0.53865	22235.02304
676.354893	-81.115605	969.784152	20.877114	0.688102	0.224313	22238.83786
651.940085	73.002868	952.998972	232.980755	1.451065	-1.301613	22245.70452
631.340091	219.491713	901.880469	420.669588	1.451065	1.750238	22219.00082
622.184539	314.099093	853.050854	625.143602	-0.837823	1.750238	22221.28971
574.880849	464.402752	725.636076	785.365777	-1.600786	-0.53865	22218.23786
511.554942	571.217535	621.873144	949.402765	0.688102	0.987275	22208.31935
426.103115	655.906399	499.036144	1054.691623	0.688102	0.987275	22202.97861
334.547587	718.469343	345.680634	1142.432337	0.688102	-1.301613	22219.76379
236.888356	739.8323	218.265856	1177.528623	-3.889674	-1.301613	22180.85269
155.251344	760.432294	69.488123	1209.573058	-3.126712	0.224313	22190.7712
20.969902	734.491561	-118.200711	1168.373071	-0.074861	0.224313	135.807367
-80.504142	727.624896	-274.608072	1121.832344	-0.837823	0.987275	16.022217
-175.874484	677.269355	-404.311737	1029.513852	-1.600786	0.224313	14056.82547
-307.104075	623.861964	-563.770949	886.839821	0.688102	0.224313	22191.53417
-407.052193	549.854578	-689.6598	747.21764	2.214027	-0.53865	22212.89712
-489.452169	447.617571	-811.733838	551.136216	-1.600786	-2.064576	22215.18601
-593.215101	307.232428	-935.333802	343.610352	-0.074861	0.224313	22225.10453
-674.089151	195.839868	-1007.052299	180.336326	2.214027	-0.53865	22225.10453
-714.526176	108.862116	-968.141199	11.721561	2.214027	0.224313	22165.59343
-736.652096	-22.367474	-996.370821	-220.982073	1.451065	-0.53865	22248.75637
-746.570611	-153.597065	-968.904162	-428.507938	1.451065	2.513201	22244.94156
-711.474325	-277.197029	-932.281951	-582.626411	-0.074861	0.987275	22228.91934
-669.511375	-383.248849	-861.326416	-754.293026	-0.074861	1.750238	22229.6823
-586.348437	-498.456222	-703.39313	-889.337431	-0.837823	0.224313	22209.08231
-491.741057	-598.404341	-579.793166	-1012.174432	0.688102	0.987275	22180.85269
-381.11146	-683.856167	-398.970998	-1126.618842	1.451065	-0.53865	22212.13416
-254.459646	-747.182075	-241.037711	-1141.115134	0.688102	0.224313	22218.23786
-124.755981	-770.833919	-32.748884	-1159.42624	0.688102	-0.53865	22178.5638
1.895834	-771.596882	157.228837	-1186.129936	-0.074861	0.987275	22203.74157
131.599499	-775.411696	308.295459	-1106.781811	-1.600786	1.750238	22207.55638
265.117978	-722.767267	467.754671	-1043.455904	-2.363749	0.987275	22173.22306
366.592022	-664.782099	651.628691	-926.722605	-3.126712	-0.53865	22213.66009
476.458656	-572.463608	759.206437	-789.389312	-0.837823	0.224313	22222.05268
548.940116	-474.804377	858.391593	-652.818982	0.688102	-1.301613	22211.3712
629.814166	-367.989594	924.769351	-478.100516	1.451065	-1.301613	22223.5786
654.991936	-237.522966	955.28786	-256.841322	-0.837823	-2.064576	22235.02304
659.569713	-108.582264	969.02119	-31.004352	-2.363749	-1.301613	22211.3712
664.910452	24.173252	949.947121	161.262258	2.97699	0.224313	22227.39341
654.228974	195.839868	924.006388	388.625153	1.451065	-0.53865	22254.09711
636.680831	315.625018	859.917518	583.180651	2.214027	0.224313	22244.17859
584.036402	440.750907	765.310139	752.558379	0.688102	-0.53865	22214.42305
524.525308	559.010131	638.658324	896.758336	-0.074861	-2.064576	22216.71194
455.858662	629.965666	524.213914	1038.669405	0.688102	-0.53865	22223.5786
365.829059	710.839716	390.695435	1124.121232	0.688102	-1.301613	22212.13416
244.517984	739.8323	215.976968	1163.032331	-0.837823	-2.064576	22199.16379
179.666151	756.61748	95.428856	1211.098984	0.688102	0.987275	22220.52675
76.666182	753.565629	-34.274809	1194.313804	1.451065	0.987275	477.614673
-33.963415	720.758231	-217.385866	1131.750859	-1.600786	-0.53865	15.259255
-153.748565	697.869349	-379.133967	1056.980511	-1.600786	-0.53865	4831.843013
-254.459646	643.698995	-505.785781	922.699069	-2.363749	-0.53865	22124.39345
-371.955908	563.587907	-670.585732	776.210224	0.688102	-1.301613	22199.16379
-480.296616	452.195348	-784.26718	601.491757	-2.363749	-1.301613	22202.21564
-568.800294	343.091677	-897.185665	390.914042	-0.837823	0.987275	22199.16379
-651.200269	230.936154	-939.911578	229.165941	-0.837823	0.224313	22220.52675
-706.133586	114.202855	-978.822678	21.640077	-0.074861	0.224313	22232.73415
-729.785431	-3.293406	-997.896746	-170.626533	-0.837823	0.224313	22218.23786
-751.911351	-106.293376	-968.141199	-375.100546	-2.363749	-1.301613	22225.86749
-728.259506	-254.308146	-938.385653	-543.715311	1.451065	0.224313	22235.02304
-671.0373	-367.989594	-837.674571	-716.907852	2.214027	0.987275	22196.11194
-606.185468	-457.256234	-729.333863	-852.71522	1.451065	0.224313	22238.07489
-528.363269	-564.83398	-605.733899	-982.418885	2.214027	0.224313	22241.12674
-407.052193	-660.204323	-472.978383	-1096.863295	1.451065	-0.53865	22209.08231
-284.978156	-716.663565	-276.89696	-1142.64106	0.688102	0.224313	22222.81564
-142.304124	-784.567249	-73.185909	-1156.374389	-0.837823	0.224313	22222.81564
-32.43749	-782.27836	109.162185	-1160.189203	0.688102	2.513201	22190.7712
110.236542	-779.989472	289.221391	-1105.255885	-0.074861	-0.53865	22209.84527
230.021692	-730.396894	452.495417	-1055.663308	-0.074861	0.224313	22230.44527
345.229065	-681.567279	607.376852	-992.3374	-3.126712	-2.827538	22215.18601
454.332737	-615.189521	726.399039	-826.774486	-1.600786	-3.590501	22218.23786
545.125302	-518.293253	833.976785	-701.648598	-3.889674	-2.064576	22173.22306
590.140104	-399.271066	893.487879	-551.344938	-2.363749	-0.53865	22199.92676
628.288241	-254.308146	907.984171	-316.352415	-2.363749	-1.301613	22202.97861
671.014154	-147.493363	931.636015	-85.174706	-0.837823	0.224313	22219.00082
663.384526	-5.582294	937.739717	108.617829	-1.600786	0.224313	22214.42305
651.177123	133.276924	953.761935	327.588134	0.688102	0.224313	22220.52675
625.23639	268.321328	868.310108	518.328819	-0.074861	-0.53865	22231.20823
597.006768	394.21018	782.858282	688.469509	-0.837823	-1.301613	22222.81564
551.991967	517.810143	675.280536	866.239827	-0.074861	-1.301613	22215.94897
477.984581	613.180485	552.443535	1013.491635	1.451065	0.224313	22201.45268
393.295718	681.084169	408.243578	1111.913828	1.451065	0.987275	22212.89712
291.058711	732.965635	288.458428	1164.558257	2.97699	0.224313	22222.05268
203.317996	760.432294	154.176987	1215.67676	2.97699	0.224313	22233.49712
93.451362	755.091554	-36.563698	1186.684176	1.451065	0.987275	5031.73925
-6.496757	745.936002	-213.571053	1175.239735	0.688102	-0.53865	20.599994
-136.963385	717.70638	-353.193233	1073.765691	-1.600786	-1.301613	12.207404
-239.963354	671.928616	-476.030234	976.869424	-2.363749	-0.53865	21978.66756
-337.622584	584.950864	-617.17834	806.728733	-0.837823	-0.53865	22197.63787
-444.437368	475.08423	-762.904223	658.713962	-0.837823	-0.53865	22216.71194
-566.511405	382.765739	-876.585671	440.50662	-1.600786	-0.53865	22225.10453
-635.178052	260.691701	-953.644907	284.099258	1.451065	0.987275	22213.66009
-706.133586	147.010253	-983.400454	92.595611	-2.363749	0.224313	22198.40083
-732.837282	41.721395	-1032.230069	-135.530247	-2.363749	0.987275	22212.89712
-729.022468	-98.663748	-1013.156001	-329.322782	-1.600786	-1.301613	22194.58602
-738.940984	-230.656302	-975.770827	-508.619025	2.214027	0.987275	22211.3712
-684.007667	-343.574787	-901.763441	-701.648598	1.451065	-0.53865	22224.34156
-632.126201	-438.182166	-769.770888	-815.330045	1.451065	0.224313	22206.79342
-533.704008	-548.811763	-629.385744	-962.581854	-0.074861	1.750238	22212.89712
-437.570703	-641.130254	-501.208004	-1077.789227	0.688102	1.750238	22221.28971
-303.289261	-709.7969	-332.59324	-1115.937364	-0.837823	0.224313	22202.21564
-176.637447	-745.656149	-105.230344	-1161.715128	1.451065	1.750238	22180.08972
-30.148601	-760.152441	73.302936	-1157.900314	2.97699	2.513201	22227.39341
85.821735	-770.070957	242.680664	-1133.485507	2.214027	-0.53865	22234.26008
209.421698	-759.389478	421.976907	-1077.789227	3.739953	0.224313	22238.83786
309.369817	-725.056155	584.48797	-996.152214	-1.600786	-2.827538	22240.36378
437.547556	-625.870999	713.428673	-867.974474	1.451065	0.224313	22238.83786
525.288271	-537.367322	813.376791	-699.359709	-1.600786	0.224313	22215.94897
593.954917	-425.974762	878.991587	-561.263454	-1.600786	0.224313	22223.5786
646.599346	-307.715538	938.50268	-352.211664	-1.600786	0.224313	22226.63045
666.436377	-164.278544	962.154525	-141.633949	-0.074861	0.987275	22215.94897
667.962303	-44.493394	978.176742	69.706729	-3.126712	-1.301613	22224.34156
651.940085	106.573228	940.791568	268.840004	-0.837823	-1.301613	22225.10453
622.184539	248.484297	876.702698	487.810309	-2.363749	-0.53865	22193.82305
594.71788	369.795372	780.569394	661.765813	-2.363749	-0.53865	22177.03787
584.799365	494.921261	698.169418	841.825019	-0.837823	0.224313	22201.45268
497.05865	575.032349	602.036113	991.365716	-0.837823	3.276164	22199.16379
415.421637	674.980467	455.547268	1092.83976	0.688102	3.276164	22216.71194
329.96981	716.180455	323.554714	1154.639741	-0.074861	0.987275	22214.42305
213.999474	759.669331	177.828831	1215.67676	-0.837823	-0.53865	22204.50453
123.969871	747.461927	29.051098	1198.128617	1.451065	0.987275	22197.63787
24.784716	748.22489	-150.245145	1194.313804	-0.074861	-0.53865	27.466659
-93.474509	721.521194	-304.363618	1099.706424	1.451065	0.987275	14.496292
-207.918919	673.454542	-463.82283	1009.676821	2.214027	0.987275	21035.64562
-310.918889	622.336038	-573.689464	850.217609	2.214027	0.987275	22229.6823
-423.837374	518.573106	-734.674602	703.728764	-0.074861	0.987275	22222.05268
-521.496604	401.076845	-865.904193	487.810309	0.688102	1.750238	22228.91934
-612.28917	304.94354	-951.356019	300.884439	1.451065	0.987275	22230.44527
-700.792847	166.084322	-985.689342	139.899301	-0.837823	0.987275	22214.42305
-748.096537	47.062135	-1042.911548	-72.20434	-0.837823	0.224313	22219.00082
-744.281723	-66.619313	-1000.948597	-282.019092	-0.074861	-0.53865	22227.39341
-748.096537	-189.456314	-958.985647	-447.582006	-0.074861	0.987275	22223.5786
-678.666928	-320.685905	-899.474553	-623.063436	-0.837823	0.987275	22203.74157
-645.096567	-435.130315	-808.681987	-804.648567	-3.126712	0.987275	22196.11194
-556.59289	-534.315471	-691.948689	-945.033711	-0.837823	0.987275	22198.40083
-477.244765	-643.419142	-553.852433	-1082.367003	-2.363749	2.513201	22164.06751
-342.200361	-705.219124	-347.852494	-1120.51514	-1.600786	1.750238	22203.74157
-211.733733	-754.811702	-164.741437	-1167.055867	-0.074861	0.987275	22212.89712
-81.267105	-786.093174	26.762209	-1138.826246	-0.074861	1.750238	22194.58602
41.569896	-769.307994	219.028819	-1129.670693	-0.837823	0.224313	22209.08231
161.355046	-753.285776	382.302845	-1070.1596	2.214027	1.750238	22235.02304
307.080928	-695.300608	547.102796	-1001.492953	0.688102	2.513201	22218.23786
410.843861	-655.626546	679.09535	-886.28558	0.688102	1.750238	22226.63045
494.769762	-551.863614	800.406425	-715.381927	2.214027	0.987275	22255.62304
580.984551	-458.019197	889.673065	-597.122703	2.214027	0.987275	22238.07489
635.917868	-321.448867	924.769351	-414.774609	2.97699	0.224313	22238.83786
680.932669	-210.81927	956.813786	-191.226527	1.451065	-0.53865	22244.94156
657.280825	-67.382276	981.991556	29.269704	3.739953	0.987275	22226.63045
661.095638	81.395458	965.969339	216.958538	-0.074861	0.987275	22224.34156
636.680831	214.150974	905.695282	429.062178	-0.074861	0.224313	22229.6823
620.658613	347.669453	841.606412	618.276937	0.688102	1.750238	22214.42305
562.673445	466.69164	729.45089	808.254659	-1.600786	1.750238	22215.94897
509.266054	567.402721	628.739809	949.402765	2.214027	4.039126	22204.50453
419.236451	647.513809	473.858373	1058.506436	-0.837823	1.750238	22197.63787
339.888326	705.498977	337.288043	1130.987896	-3.889674	-0.53865	22180.85269
248.332798	759.669331	167.147353	1178.291586	-2.363749	-1.301613	22177.03787
125.495797	745.936002	66.436272	1193.550841	0.688102	-0.53865	22196.11194
39.281008	743.647113	-109.80812	1182.1064	-2.363749	0.224313	93.081454
-78.978217	713.891567	-302.837693	1117.254567	-0.837823	1.750238	14.496292
-190.370776	691.765647	-427.963582	1027.987927	0.688102	0.987275	11610.00397
-317.785553	618.521225	-573.689464	876.158342	2.214027	0.987275	22173.98602
-420.02256	534.595323	-707.207943	718.988018	-0.837823	0.224313	22217.4749
-526.07438	407.180546	-830.044944	545.032514	-0.837823	0.224313	22219.76379
-579.481772	320.965757	-920.83751	368.788122	2.97699	0.987275	22218.23786
-661.118785	210.33616	-975.770827	195.595581	2.214027	0.224313	22252.57118
-707.659512	91.313973	-1002.474523	-21.848799	1.451065	-0.53865	22247.99341
-745.044686	-27.708214	-1041.385622	-201.908005	1.451065	0.224313	22231.20823
-737.415059	-157.411879	-970.430088	-420.87831	2.214027	3.276164	22239.60082
-705.370624	-281.774805	-909.393069	-571.944932	2.214027	2.513201	22229.6823
-664.933599	-389.352551	-839.96346	-745.900436	-0.837823	0.987275	22190.7712
-578.718809	-512.189552	-698.815353	-895.441133	0.688102	1.750238	22214.42305
-471.904026	-586.9599	-554.615396	-1009.885543	-1.600786	0.224313	22219.76379
-381.874423	-667.83395	-433.304321	-1110.596625	0.688102	0.224313	22194.58602
-247.592981	-768.545031	-233.408084	-1156.374389	-0.074861	-1.301613	22211.3712
-122.467093	-784.567249	-36.563698	-1138.826246	-3.126712	0.987275	22179.32676
11.814349	-806.693168	175.539943	-1184.60401	-0.837823	0.987275	22169.40825
136.177275	-770.070957	337.288043	-1111.359587	-1.600786	1.750238	22203.74157
255.962425	-719.715416	492.169479	-1049.559606	0.688102	0.987275	22219.76379
359.725357	-664.019136	665.36202	-921.381866	-0.074861	1.750238	22209.84527
478.747544	-583.145086	772.176803	-779.470797	-0.837823	0.987275	22223.5786
558.858631	-487.011781	863.732332	-650.530094	-0.837823	0.987275	22232.73415
622.184539	-376.382184	920.954537	-470.470888	-0.837823	-1.301613	22215.94897
652.703048	-254.308146	936.213792	-267.5228	-0.837823	-2.064576	22222.05268
662.621564	-95.611897	965.206376	-26.426575	0.688102	-1.301613	22233.49712
680.932669	35.617694	953.761935	164.314109	2.214027	1.750238	22247.99341
651.177123	174.476912	925.532314	374.891824	1.451065	1.750238	22244.17859
605.399358	324.017608	844.658263	593.86213	0.688102	-0.53865	22242.65267
580.221588	415.573137	764.547176	739.588012	0.688102	0.224313	22212.13416
529.866047	540.699025	633.317585	921.936106	-0.074861	0.224313	22220.52675
441.36237	622.336038	518.110212	1040.195331	-0.837823	-1.301613	22211.3712
359.725357	714.654529	363.991739	1115.728642	-0.837823	-0.53865	22206.79342
263.592052	755.091554	248.784366	1182.1064	-0.837823	0.224313	22208.31935
179.666151	756.61748	104.584409	1217.965648	-0.837823	-1.301613	22215.18601
77.429144	738.306374	-70.134058	1182.869363	0.688102	0.987275	298.31843
-44.644893	723.810082	-237.98586	1141.669375	-2.363749	-0.53865	16.78518
-168.244857	694.817498	-382.94878	1049.350884	-0.837823	1.750238	1740.318003
-294.896671	629.965666	-559.193172	931.854622	-1.600786	-1.301613	22125.15641
-397.896641	550.617541	-674.400546	770.106522	-0.074861	0.224313	22193.06009
-490.215132	448.380534	-786.556068	590.047316	-0.837823	-0.53865	22206.79342
-588.637325	334.699086	-902.526404	398.543669	-2.363749	-1.301613	22225.86749
-659.592859	248.484297	-958.985647	229.165941	-0.074861	-0.53865	22215.18601
-706.896549	116.491744	-977.296752	41.477108	-1.600786	-0.53865	22225.10453
-754.963201	2.047333	-1040.622659	-169.100607	0.688102	1.750238	22232.73415
-735.12617	-120.789668	-997.133783	-376.626472	-0.074861	1.750238	22213.66009
-725.970617	-251.256296	-950.593056	-568.130119	1.451065	1.750238	22225.10453
-664.933599	-377.90811	-846.830124	-726.826368	1.451065	-0.53865	22248.75637
-590.16325	-474.041415	-730.859788	-865.685586	-0.074861	-0.53865	22212.89712
-489.452169	-577.041384	-614.12649	-983.94481	-0.074861	-0.53865	22203.74157
-413.918858	-661.730248	-493.578377	-1082.367003	1.451065	-0.53865	22223.5786
-272.007789	-725.819118	-270.030295	-1160.189203	-0.074861	-0.53865	22205.2675
-153.748565	-767.019106	-74.711835	-1150.270687	1.451065	0.987275	22196.11194
-23.281937	-779.989472	112.214036	-1162.478091	-1.600786	0.987275	22216.71194
134.65135	-774.648733	315.925087	-1122.804028	-0.074861	0.987275	22219.76379
230.021692	-741.078373	441.050976	-1057.189233	-0.837823	-0.53865	22220.52675
341.414251	-666.308024	636.369436	-942.744822	0.688102	-0.53865	22229.6823
440.599407	-596.115453	730.213853	-832.878188	-0.074861	0.224313	22202.21564
529.103085	-522.108067	819.480493	-686.389343	-1.600786	-1.301613	22199.92676
595.480843	-380.196998	907.984171	-537.611609	-0.837823	-2.064576	22203.74157
635.917868	-266.51555	949.184158	-314.063527	-0.074861	-1.301613	22210.60823
659.569713	-122.315593	968.258227	-69.152489	-0.837823	-0.53865	22215.18601
667.19934	-11.685996	970.547115	117.773382	2.214027	0.987275	22231.20823
650.41416	149.299141	930.873053	336.743687	0.688102	0.224313	22230.44527
634.391942	278.239844	867.547146	522.143632	0.688102	-1.301613	22220.52675
575.643812	405.654621	788.961984	710.595428	2.214027	0.224313	22222.81564
550.466041	513.99533	666.124983	869.291678	0.688102	0.224313	22208.31935
465.014215	620.810113	558.547237	1016.543486	1.451065	-0.53865	22182.37861
372.695724	700.9212	388.406547	1128.699008	2.97699	0.987275	22231.97119
273.510568	733.728598	280.065838	1168.373071	0.688102	0.224313	22211.3712
177.377263	749.750815	148.073285	1233.224903	0.688102	-0.53865	22205.2675
79.718033	759.669331	-37.32666	1198.128617	0.688102	0.224313	8065.279092
-19.467123	716.180455	-184.578469	1177.528623	2.97699	0.224313	20.599994
-141.541161	709.31379	-337.933979	1082.921244	1.451065	-0.53865	15.259255
-236.911503	666.587877	-491.289489	970.002759	-1.600786	-1.301613	22038.17866
-359.748504	584.950864	-633.963521	794.521329	-0.837823	-1.301613	22216.71194
-454.355883	491.106447	-762.904223	635.062117	-0.837823	0.224313	22193.82305
-579.481772	358.350931	-893.370851	416.854775	-2.363749	-0.53865	22209.84527
-634.415089	250.773185	-955.170833	265.02519	-0.837823	0.987275	22209.08231
-697.740996	142.432477	-964.326386	63.603027	-1.600786	0.987275	22192.29713
-735.889133	24.936215	-1012.393038	-130.189508	-2.363749	0.987275	22209.84527
-750.385425	-111.634115	-970.430088	-316.352415	-3.126712	-1.301613	22219.00082
-720.629878	-226.841488	-952.881945	-513.196802	-0.837823	-0.53865	22217.4749
-688.585443	-358.834041	-869.719006	-673.418976	-0.074861	-1.301613	22191.53417
-629.07435	-449.626607	-776.637552	-840.507816	-0.837823	-0.53865	22208.31935
-545.911412	-564.83398	-656.08944	-955.715189	0.688102	0.987275	22193.06009
-407.815156	-646.470993	-467.637644	-1088.470705	-0.837823	0.987275	22192.29713
-294.896671	-700.641348	-299.022879	-1122.041066	2.97699	-0.53865	22230.44527
-152.985602	-748.708	-134.985891	-1128.144768	-0.074861	0.224313	22238.07489
-45.407856	-766.256143	80.932564	-1164.766979	2.97699	1.750238	22214.42305
75.903219	-782.27836	254.125105	-1141.878097	-0.837823	-1.301613	22235.02304
202.555033	-725.056155	435.710236	-1058.715159	3.739953	0.224313	22240.36378
325.392034	-690.722832	570.754641	-972.500369	-1.600786	-2.064576	22220.52675
431.443854	-621.293223	717.243486	-842.033741	2.214027	-0.53865	22225.86749
526.814197	-544.233987	821.006419	-710.041188	2.214027	0.987275	22228.15638
596.243806	-425.2118	900.354543	-542.952348	-0.837823	1.750238	22215.94897
625.23639	-286.352581	924.006388	-333.900558	-0.074861	0.987275	22226.63045
664.147489	-155.122991	964.443413	-122.55988	-0.837823	-0.53865	22228.91934
653.466011	-39.915617	951.473047	71.232655	-2.363749	-1.301613	22195.34898
626.762315	119.543595	950.710084	251.291861	-2.363749	-1.301613	22206.03046
625.23639	247.721334	869.836034	475.602905	-1.600786	-2.064576	22213.66009
593.191955	393.447217	799.643462	686.943584	-1.600786	-0.53865	22190.00824
566.488259	485.765708	708.087934	841.062056	-3.126712	-2.064576	22212.89712
478.747544	599.447156	578.384268	972.291647	-0.837823	-0.53865	22197.63787
387.954978	676.506393	412.058392	1079.869393	-0.837823	1.750238	22201.45268
308.606854	722.284157	307.532497	1159.217518	2.97699	2.513201	22216.71194
219.340214	749.750815	178.591794	1202.706394	2.214027	1.750238	22179.32676
110.236542	742.884151	18.369619	1200.417505	-2.363749	-2.064576	22177.03787
16.392126	742.121188	-144.141444	1192.787878	1.451065	-2.827538	26.703696
-95.000434	712.365641	-302.07473	1101.23235	4.502916	0.224313	12.970367
-222.415211	662.010101	-445.511725	1011.965709	0.688102	-0.53865	21375.16404
-313.97074	600.973082	-588.948719	837.247243	1.451065	0.224313	22214.42305
-434.518852	514.758292	-730.096826	690.758397	1.451065	0.987275	22231.97119
-552.778076	405.654621	-846.830124	466.447353	1.451065	1.750238	22212.13416
-625.259536	275.187993	-937.62269	281.047407	1.451065	1.750238	22216.71194
-687.822481	156.165806	-1008.578224	116.247456	-0.837823	-0.53865	22225.86749
-738.940984	54.691762	-1007.815262	-91.278408	1.451065	0.987275	22222.05268
-761.066903	-74.248941	-1004.763411	-304.145012	1.451065	-0.53865	22217.4749
-731.311357	-217.685935	-989.504156	-470.470888	-0.837823	0.987275	22141.17863
-698.503959	-326.789606	-912.44492	-642.900467	-2.363749	0.224313	22198.40083
-642.807679	-441.234017	-806.393099	-788.62635	-2.363749	1.750238	22177.03787
-545.148449	-548.0488	-666.770918	-941.218897	-2.363749	2.513201	22189.24528
-472.666989	-644.945068	-530.200588	-1044.218867	-0.074861	1.750238	22200.68972
-338.385547	-693.774683	-338.696941	-1124.329954	1.451065	3.276164	22204.50453
-202.57818	-755.574665	-175.422916	-1154.848463	-0.074861	0.987275	22208.31935
-88.896732	-796.774652	53.465905	-1151.03365	1.451065	0.224313	22221.28971
45.38471	-778.463547	216.739931	-1128.90773	-0.074861	-1.301613	22215.18601
183.480965	-763.204292	396.036174	-1067.870711	0.688102	-0.53865	22227.39341
299.451301	-714.374677	543.287982	-1033.537388	2.214027	1.750238	22235.02304
413.132749	-641.893217	689.013865	-863.396698	2.97699	1.750238	22241.88971
504.688277	-552.626577	815.665679	-717.670815	2.214027	1.750238	22247.23045
589.377141	-463.359936	874.41381	-577.285672	2.214027	0.987275	22237.31193
630.577129	-324.500718	951.473047	-373.574621	0.688102	0.224313	22228.15638
664.910452	-197.085941	960.628599	-178.25616	-0.074861	-0.53865	22228.91934
656.517862	-55.174872	962.154525	39.18822	0.688102	-1.301613	22231.20823
661.858601	80.632495	946.132307	257.395563	-0.074861	-0.53865	22212.89712
639.732682	223.306527	899.59158	445.084396	-0.074861	1.750238	22223.5786
620.658613	343.091677	830.924934	638.876931	-0.074861	0.987275	22213.66009
563.436408	472.032379	725.636076	802.150957	-0.837823	0.987275	22201.45268
485.614209	552.906429	614.243517	938.721287	0.688102	2.513201	22192.29713
422.288302	645.22492	479.199112	1063.084213	-1.600786	0.987275	22199.16379
333.021661	707.024902	324.317677	1137.854561	-0.074861	1.750238	22167.88232
245.280947	761.958219	206.821415	1176.765661	-2.363749	0.987275	22192.29713
136.940238	758.143405	59.569607	1214.150835	0.688102	0.224313	22206.79342
29.362492	747.461927	-99.889605	1194.313804	-0.837823	-0.53865	65.614795
-98.052285	702.447126	-295.971028	1108.861977	-0.837823	0.224313	15.259255
-204.867068	677.269355	-440.933948	1001.284231	-0.074861	-0.53865	17934.20209
-295.659634	620.04715	-592.00057	873.106491	-1.600786	-0.53865	22193.06009
-410.104044	523.150882	-733.148676	727.380609	-0.074861	0.987275	22210.60823
-501.659573	426.254615	-816.311615	531.299185	2.214027	1.750238	22248.75637
-603.89658	317.150943	-926.941212	359.632569	2.214027	1.750238	22247.23045
-673.326189	192.025055	-991.793044	180.336326	3.739953	0.987275	22235.786
-722.918767	85.210271	-991.793044	-57.708048	2.214027	-0.53865	22238.83786
-742.755798	-41.441543	-990.267119	-248.448732	0.688102	1.750238	22238.83786
-770.985419	-145.204475	-970.430088	-444.530155	-2.363749	0.224313	22212.89712
-716.052102	-293.219246	-940.674541	-625.352324	-0.837823	1.750238	22196.87491
-664.933599	-394.69329	-834.62272	-761.922654	0.688102	2.513201	22220.52675
-571.852145	-506.08585	-703.39313	-926.722605	-3.126712	0.987275	22209.08231
-478.007728	-609.848782	-569.874651	-1030.485537	-1.600786	1.750238	22206.03046
-362.037392	-687.670981	-414.230252	-1094.574407	-2.363749	0.224313	22213.66009
-246.830019	-747.945037	-221.20068	-1164.766979	-0.074861	0.987275	22182.37861
-114.074502	-800.589466	-51.822952	-1147.218836	-2.363749	-0.53865	22170.93417
24.021753	-776.937621	162.569577	-1151.796612	-1.600786	0.987275	22204.50453
142.280977	-770.833919	344.154708	-1089.996631	-0.837823	1.750238	22203.74157
264.355015	-710.559863	507.428734	-1019.041096	-0.837823	2.513201	22223.5786
388.717941	-650.285807	664.599058	-920.618903	0.688102	1.750238	22235.02304
494.006799	-571.700645	775.991617	-768.789318	-2.363749	0.224313	22215.94897
560.384557	-467.937713	868.310108	-609.330106	-0.074861	0.224313	22222.05268
629.814166	-348.915526	940.028606	-442.241267	-0.074861	-0.53865	22231.20823
670.251191	-219.211861	969.02119	-243.107993	-0.837823	0.224313	22218.23786
674.066005	-100.952636	988.095258	12.484524	0.688102	-0.53865	22246.46748
674.066005	54.691762	920.191574	206.277059	1.451065	0.987275	22250.2823
629.051203	192.025055	920.191574	400.069594	-0.074861	2.513201	22234.26008
616.843799	305.706502	840.080487	596.913981	0.688102	2.513201	22222.81564
583.273439	440.750907	734.791629	777.736149	-1.600786	0.224313	22225.86749
516.132718	562.824945	653.917579	902.099075	-0.837823	0.224313	22181.61565
439.836445	631.491591	479.962075	1043.247182	-0.837823	0.224313	22205.2675
354.384618	710.076753	366.280627	1138.617524	-2.363749	-2.064576	22216.71194
262.066127	744.410076	234.288074	1181.343437	2.97699	0.224313	22212.13416
162.118008	755.854517	89.325154	1218.728611	-0.837823	0.224313	22201.45268
67.510629	737.543411	-63.267393	1184.395288	-3.126712	0.224313	191.503647
-51.511558	710.839716	-266.215481	1132.513822	-1.600786	1.750238	13.733329
-174.348559	698.632312	-372.267302	1047.824958	-1.600786	0.987275	11837.36686
-288.792969	629.965666	-553.089471	909.728703	-0.837823	0.987275	22167.88232
-387.978125	555.195317	-699.578316	760.950969	0.688102	0.224313	22215.18601
-500.133647	439.987944	-781.978292	559.528806	-0.837823	0.987275	22212.13416
-582.533623	348.432416	-920.074547	377.180712	-1.600786	-0.53865	22225.10453
-662.64471	224.832452	-947.541206	212.380761	-0.074861	-0.53865	22230.44527
-732.837282	113.439893	-1005.526374	27.743779	1.451065	0.224313	22216.71194
-732.837282	-14.737847	-1014.681926	-202.670968	-0.837823	0.224313	22226.63045
-751.148388	-130.708183	-961.274535	-388.070913	-0.074861	2.513201	22255.62304
-697.740996	-271.856289	-946.778243	-564.315305	2.97699	3.276164	22236.54897
-661.118785	-363.411818	-868.193081	-757.344877	2.97699	2.513201	22212.13416
-597.029915	-480.908079	-717.126459	-861.870772	0.688102	0.987275	22222.81564
-510.052163	-579.330272	-602.682048	-983.181848	-0.837823	-1.301613	22203.74157
-415.444784	-664.782099	-428.726544	-1118.226252	2.214027	0.987275	22202.21564
-279.637416	-727.345043	-267.741407	-1151.796612	-0.837823	-0.53865	22208.31935
-147.644863	-770.833919	-51.822952	-1159.42624	-0.837823	0.224313	22200.68972
-1.156017	-791.433913	139.680695	-1157.137352	2.97699	1.750238	22214.42305
116.340244	-790.670951	324.317677	-1118.226252	-1.600786	1.750238	22230.44527
235.362431	-742.604298	459.362081	-1043.455904	-3.126712	-0.53865	22207.55638
365.066096	-671.648764	642.473138	-944.270748	-1.600786	0.224313	22201.45268
464.251252	-611.374707	762.258288	-790.152275	-0.837823	-0.53865	22214.42305
561.910482	-491.589558	837.028636	-685.62638	-1.600786	-2.827538	22205.2675
603.11047	-378.671073	903.406394	-507.0931	-0.837823	-2.064576	22204.50453
652.703048	-265.752588	935.450829	-290.411682	0.688102	-0.53865	22230.44527
681.695632	-124.604481	952.236009	-64.574712	-0.837823	0.224313	22226.63045
656.517862	-1.004518	933.161941	120.825233	-0.074861	0.224313	22223.5786
645.073421	159.98062	929.347127	346.662203	2.97699	1.750238	22232.73415
607.688247	295.025024	840.84345	532.062148	-0.837823	0.987275	22202.21564
575.643812	400.313882	746.23607	731.195422	1.451065	0.987275	22204.50453
539.0216	539.936063	673.75461	881.499081	3.739953	0.224313	22250.2823
463.488289	614.706411	560.073163	1032.565703	1.451065	0.224313	22238.07489
360.48832	709.31379	352.547298	1123.358269	1.451065	-1.301613	22202.21564
294.873525	755.854517	280.065838	1172.187884	-0.074861	-0.53865	22218.23786
184.243928	751.276741	128.999216	1215.67676	0.688102	1.750238	22212.89712
70.56248	758.143405	-31.985921	1198.89158	-0.074861	1.750238	1776.177252
-22.518974	725.336008	-187.63032	1153.113816	-0.837823	0.987275	18.311106
-152.222639	700.9212	-351.667308	1073.765691	-0.837823	0.224313	12.207404
-269.718901	645.987883	-511.12652	947.87684	-2.363749	-0.53865	22077.08976
-365.089243	587.239752	-650.748701	801.387994	-0.074861	0.224313	22212.89712
-467.32625	475.08423	-787.319031	622.854714	-3.889674	-2.064576	22196.87491
-568.037331	364.454633	-926.941212	421.432551	-2.363749	-0.53865	22188.48232
-654.25212	252.299111	-940.674541	242.899271	-3.889674	-2.064576	22200.68972
-722.918767	129.46211	-982.637491	55.210437	-1.600786	0.224313	22218.23786
-748.8595	16.543625	-1029.178218	-133.241359	-0.074861	0.987275	22207.55638
-751.148388	-114.685966	-1002.474523	-343.819074	-1.600786	-0.53865	22224.34156
-751.148388	-239.048892	-955.170833	-517.011615	-0.837823	-1.301613	22222.05268
-694.689145	-335.182197	-888.793075	-723.011554	1.451065	0.224313	22210.60823
-623.733611	-456.493272	-777.400515	-815.330045	-0.074861	-1.301613	22202.97861
-528.363269	-550.337688	-615.652415	-981.655922	-0.837823	-1.301613	22210.60823
-407.815156	-636.552478	-482.133936	-1070.922562	0.688102	-1.301613	22228.91934
-300.23741	-699.878385	-284.526587	-1133.485507	2.97699	0.224313	22226.63045
-168.244857	-763.204292	-89.971089	-1147.981799	2.97699	1.750238	22212.89712
-43.881931	-773.122808	94.665893	-1163.241053	1.451065	0.224313	22207.55638
93.451362	-776.174659	259.465844	-1118.989215	-0.837823	0.224313	22228.15638
218.577251	-741.078373	415.110243	-1068.633674	-0.074861	-0.53865	22228.91934
332.258699	-693.01172	583.725007	-988.522587	0.688102	-1.301613	22223.5786
439.073482	-611.374707	738.606443	-845.085592	-0.837823	-2.064576	22217.4749
520.710495	-541.945098	821.006419	-703.937486	-1.600786	-2.064576	22227.39341
597.006768	-422.922911	895.776767	-565.84123	0.688102	0.224313	22225.86749
656.517862	-293.982209	948.421196	-330.085745	-1.600786	0.224313	22211.3712
645.073421	-177.24891	971.310078	-138.582098	-2.363749	0.987275	22206.03046
668.725266	-17.026735	975.887854	68.943767	-0.837823	-0.53865	22216.71194
658.80675	105.047303	943.843419	300.121476	-0.074861	-0.53865	22206.03046
637.443793	255.350962	888.910102	509.173266	-0.837823	-0.53865	22213.66009
603.11047	385.054627	808.036052	693.047285	-0.074861	-0.53865	22222.81564
563.436408	510.180516	693.591642	855.558348	-0.837823	-1.301613	22187.71935
490.954948	600.973082	574.569455	998.23238	2.97699	0.987275	22215.18601
388.717941	668.113802	440.288013	1115.728642	-0.837823	-0.53865	22212.89712
297.162413	733.728598	313.636199	1166.847145	0.688102	-0.53865	22193.82305
202.555033	748.987853	151.888098	1206.521207	1.451065	0.987275	22212.89712
123.206909	752.039703	15.317768	1217.965648	2.214027	0.987275	21074.55672
-8.785645	748.22489	-155.585885	1180.580474	2.214027	-0.53865	22.125919
-114.074502	700.158237	-299.022879	1087.49902	-0.074861	-0.53865	13.733329
-211.733733	670.402691	-468.400607	987.550902	1.451065	0.987275	21645.25285
-352.881839	590.291603	-611.074639	830.380578	-1.600786	-2.064576	22199.16379
-446.726256	508.65459	-759.852372	675.499142	1.451065	0.224313	22212.13416
-555.829927	382.765739	-849.881975	465.68439	-0.074861	0.224313	22226.63045
-612.28917	284.343546	-927.704174	296.306662	-0.837823	0.987275	22215.18601
-684.77063	163.795433	-1001.71156	123.877084	-0.074861	0.224313	22207.55638
-725.207655	36.380656	-1007.052299	-78.308042	1.451065	0.224313	22229.6823
-748.096537	-83.404493	-999.422672	-294.989459	-2.363749	-2.064576	22193.06009
-741.229872	-217.685935	-963.563423	-497.174584	-1.600786	-0.53865	22200.68972
-708.422475	-332.130346	-922.363435	-668.078237	-1.600786	-0.53865	22180.85269
-645.096567	-438.945129	-782.741254	-810.752269	-1.600786	0.224313	22203.74157
-546.674374	-535.841396	-662.193142	-938.930009	-1.600786	0.224313	22197.63787
-462.748473	-631.974701	-519.51911	-1075.500339	-0.074861	1.750238	22205.2675
-334.570733	-704.456161	-374.55619	-1121.278103	1.451065	2.513201	22212.13416
-207.155956	-774.648733	-184.578469	-1154.848463	0.688102	1.750238	22200.68972
-73.637477	-788.382062	42.021464	-1151.796612	-2.363749	-0.53865	22205.2675
56.829151	-778.463547	231.236223	-1110.596625	0.688102	0.224313	22230.44527
193.39948	-754.811702	424.265795	-1075.500339	0.688102	-2.064576	22238.07489
313.18463	-709.033938	544.813908	-1014.46332	2.97699	-1.301613	22253.33415
412.369786	-638.841366	716.480524	-878.655953	0.688102	0.224313	22248.75637
503.162352	-565.596943	830.924934	-719.959703	0.688102	-0.53865	22228.15638
582.510476	-461.071048	874.41381	-582.626411	0.688102	1.750238	22236.54897
635.917868	-320.685905	942.317494	-374.337584	2.214027	0.987275	22231.97119
658.80675	-180.300761	977.41378	-156.130241	-0.837823	0.987275	22212.13416
653.466011	-59.752649	984.280444	68.943767	1.451065	0.987275	22225.10453
664.147489	92.076936	959.865637	271.128892	-0.074861	-2.064576	22231.97119
642.784533	225.595415	898.828618	462.632539	-0.837823	0.224313	22211.3712
622.184539	362.928708	811.850866	641.165819	-0.837823	-0.53865	22201.45268
556.569743	472.795342	679.09535	812.069472	-0.837823	0.224313	22204.50453
500.873463	587.239752	597.458337	963.899057	-0.837823	2.513201	22175.51195
411.606823	674.980467	450.969491	1100.469387	0.688102	0.987275	22199.16379
320.814258	719.995269	347.969522	1172.187884	-0.074861	0.224313	22207.55638
235.362431	755.854517	213.68808	1199.654543	-1.600786	-0.53865	22199.92676
143.04394	758.143405	29.81406	1211.098984	-2.363749	-2.827538	22183.14158
28.599529	742.884151	-116.674785	1192.024915	-0.837823	-1.301613	51.118503
-91.18562	713.128604	-295.208065	1121.832344	0.688102	0.224313	12.970367
-204.867068	673.454542	-418.045066	1011.202747	-0.074861	-0.53865	19157.23136
-303.289261	617.758262	-576.741315	874.632417	1.451065	0.987275	22222.81564
-413.918858	522.38792	-717.126459	727.380609	-0.837823	0.987275	22235.786
-510.815126	420.913876	-872.007895	503.069564	1.451065	0.224313	22233.49712
-593.215101	304.94354	-946.01528	320.72147	3.739953	1.750238	22241.12674
-664.170636	196.602831	-971.19305	154.395593	2.214027	0.224313	22238.07489
-719.866916	79.10657	-998.659709	-66.863601	-0.074861	-0.53865	22222.05268
-719.866916	-57.46376	-999.422672	-264.470949	-0.837823	-0.53865	22224.34156
-745.044686	-188.693351	-971.19305	-441.478304	-0.837823	-0.53865	22223.5786
-685.533592	-283.30073	-933.044914	-608.567144	-0.074861	0.987275	22209.84527
-651.200269	-403.848843	-826.23013	-764.211542	0.688102	1.750238	22198.40083
-587.111399	-502.271036	-683.556099	-911.46335	1.451065	2.513201	22213.66009
-484.11143	-625.870999	-578.267241	-1073.211451	-2.363749	1.750238	22183.14158
-358.985541	-694.537646	-386.763594	-1101.441072	-1.600786	1.750238	22195.34898
-246.830019	-750.996888	-209.756239	-1152.559575	-0.074861	2.513201	22185.43046
-111.022652	-784.567249	3.873327	-1144.166985	-0.837823	-0.53865	22186.95639
33.177306	-772.359845	194.614012	-1168.581793	0.688102	0.987275	22218.23786
170.510598	-763.967255	367.04359	-1087.707743	1.451065	1.750238	22234.26008
268.932791	-702.167273	508.191696	-1033.537388	-0.074861	2.513201	22218.23786
389.480904	-660.967285	641.710175	-912.226313	-0.074861	0.987275	22227.39341
506.977165	-569.411757	765.310139	-782.522648	-0.074861	1.750238	22179.32676
574.117886	-480.145117	872.887885	-625.352324	-0.837823	0.224313	22212.89712
629.051203	-363.411818	917.139723	-445.293118	2.214027	-0.53865	22247.99341
661.095638	-213.871121	962.154525	-217.930222	2.214027	0.224313	22254.86007
678.643781	-66.619313	998.013774	-2.774731	0.688102	0.987275	22233.49712
673.303042	50.113986	937.739717	203.225208	2.97699	0.987275	22235.02304
642.02157	192.788017	906.458245	403.121445	-0.074861	1.750238	22239.60082
619.89565	305.706502	831.687897	612.173235	-0.074861	2.513201	22200.68972
580.221588	449.143497	723.347188	783.839851	-0.837823	0.987275	22202.21564
526.051234	559.773094	631.79166	933.380548	0.688102	3.276164	22216.71194
436.784594	649.802697	488.354665	1052.402734	-0.074861	1.750238	22208.31935
372.695724	719.232306	352.547298	1132.513822	1.451065	0.987275	22189.24528
249.858723	756.61748	240.391776	1190.49899	-1.600786	-2.064576	22186.19343
165.169859	758.143405	83.984415	1221.017499	-0.074861	0.224313	22193.06009
51.488411	735.254523	-89.971089	1172.187884	-3.889674	-0.53865	279.244362
-79.741179	735.254523	-271.556221	1134.80271	-0.837823	0.987275	16.78518
-172.822633	674.980467	-403.548774	1046.299033	-2.363749	0.224313	8986.938078
-293.370746	637.595293	-553.089471	912.780554	-0.837823	0.987275	22161.77862
-413.155895	540.699025	-644.644999	772.39541	-0.074861	0.987275	22213.66009
-503.185498	446.854609	-784.26718	558.002881	2.97699	0.224313	22224.34156
-584.822511	346.90649	-910.156031	395.491818	-0.074861	-0.53865	22215.94897
-651.200269	212.625049	-972.718976	181.862252	0.688102	0.987275	22226.63045
-715.289139	101.995452	-987.978231	-9.641395	0.688102	0.224313	22230.44527
-736.652096	-3.293406	-1010.867113	-188.174676	2.214027	1.750238	22243.41563
-739.703947	-135.28596	-989.504156	-387.30795	0.688102	1.750238	22243.41563
-717.578027	-276.434066	-929.993063	-565.84123	2.214027	1.750238	22219.00082
-674.852114	-384.774774	-872.007895	-739.796734	1.451065	0.987275	22219.76379
-601.607691	-480.145117	-717.889422	-878.655953	-0.074861	1.750238	22222.81564
-491.741057	-588.485825	-586.659831	-993.863326	0.688102	0.987275	22206.03046
-394.84479	-676.989503	-414.230252	-1102.966997	-0.074861	0.224313	22200.68972
-261.326311	-741.841335	-261.637705	-1147.218836	2.214027	1.750238	22212.13416
-147.644863	-779.226509	-36.563698	-1138.826246	0.688102	0.987275	22192.29713
-10.31157	-786.093174	134.339955	-1166.292904	-0.837823	1.750238	22211.3712
113.288393	-778.463547	317.451012	-1104.492923	-2.363749	2.513201	22201.45268
246.806872	-724.293192	486.82874	-1075.500339	-0.074861	3.276164	22214.42305
360.48832	-664.782099	622.636107	-962.581854	-0.837823	2.513201	22196.11194
474.93273	-608.322856	743.947182	-785.574499	-0.074861	0.224313	22210.60823
539.0216	-500.745111	853.813816	-647.478243	-1.600786	-2.064576	22220.52675
603.873433	-366.463669	901.117506	-492.596808	-0.074861	-1.301613	22219.00082
656.517862	-249.73037	955.28786	-282.019092	2.214027	-0.53865	22226.63045
661.858601	-130.708183	942.317494	-59.996936	0.688102	0.987275	22234.26008
662.621564	21.884364	972.836003	145.24004	-0.074861	-0.53865	22222.05268
665.673415	169.899135	951.473047	373.365899	1.451065	-0.53865	22222.05268
624.473427	304.180577	847.710114	562.580657	1.451065	0.224313	22240.36378
600.821582	415.573137	785.910133	740.350975	2.97699	1.750238	22241.88971
520.710495	513.232367	702.747194	896.758336	2.214027	0.987275	22204.50453
464.251252	630.728628	535.658355	1027.224964	-0.074861	0.224313	22228.15638
381.088314	708.550827	406.717652	1124.884195	-0.074861	-0.53865	22220.52675
292.584636	722.284157	249.547329	1170.661959	-1.600786	-1.301613	22206.79342
192.636518	758.906368	125.184403	1202.706394	-1.600786	0.224313	22203.74157
84.295809	753.565629	-36.563698	1196.602692	-0.837823	1.750238	1082.644124
-26.333788	730.676747	-211.282164	1153.876779	-0.074861	2.513201	16.022217
-151.459677	698.632312	-347.089532	1052.402734	-0.074861	0.987275	87.740715
-265.904087	642.173069	-523.333924	947.113877	-2.363749	-1.301613	22117.52678
-370.429982	571.980498	-659.141291	793.758367	-3.126712	-0.53865	22183.14158
-472.666989	454.484236	-788.844956	607.595459	-2.363749	-2.064576	22197.63787
-584.822511	353.010192	-905.578255	390.151079	0.688102	-0.53865	22214.42305
-638.229903	245.432446	-962.80046	248.24001	-0.837823	0.224313	22201.45268
-735.889133	114.202855	-988.741193	36.136369	-0.837823	0.987275	22224.34156
-729.022468	27.225103	-1016.207852	-135.530247	-1.600786	1.750238	22231.97119
-740.466909	-106.293376	-986.452305	-360.604254	1.451065	1.750238	22218.23786
-713.000251	-249.73037	-959.748609	-510.907913	-0.837823	0.987275	22220.52675
-671.800263	-358.071079	-881.163447	-697.833784	-0.074861	-0.53865	22202.97861
-613.815095	-464.122899	-766.719037	-847.37448	-0.074861	0.224313	22189.24528
-529.889194	-561.019167	-614.889452	-954.189264	2.97699	0.987275	22229.6823
-416.970709	-649.522844	-476.030234	-1093.048482	2.214027	-0.53865	22234.26008
-300.23741	-722.004304	-299.785842	-1148.744761	1.451065	0.987275	22204.50453
-156.037453	-759.389478	-94.548866	-1160.189203	0.688102	1.750238	22219.76379
-34.726378	-776.174659	113.739961	-1173.922532	-0.074861	0.987275	22216.71194
107.947654	-778.463547	286.932503	-1113.648476	-0.837823	1.750238	22212.89712
240.70317	-733.448745	416.636168	-1070.1596	-0.074861	0.987275	22221.28971
345.992028	-677.752465	602.036113	-959.530003	-0.837823	-0.53865	22231.20823
431.443854	-620.53026	740.132368	-816.093008	0.688102	-2.064576	22216.71194
529.103085	-535.078434	840.080487	-688.678231	-0.837823	-1.301613	22221.28971
584.799365	-413.004396	891.19899	-554.396789	-1.600786	-1.301613	22207.55638
635.154905	-289.404432	918.665649	-349.159813	-3.126712	-0.53865	22201.45268
655.754899	-174.197059	940.028606	-133.241359	-0.074861	1.750238	22201.45268
661.858601	-7.10822	965.206376	122.351158	-3.126712	0.224313	22216.71194
658.80675	128.699147	936.213792	316.906656	-2.363749	-2.064576	22215.18601
611.50306	260.691701	878.228624	498.491788	-0.837823	-2.064576	22202.21564
608.451209	400.313882	786.673095	695.336174	-0.837823	-3.590501	22214.42305
557.332706	509.417553	689.013865	871.580566	-0.837823	-1.301613	22225.10453
465.777178	600.973082	557.784274	1005.862008	-1.600786	-2.064576	22202.97861
390.243867	694.054535	411.295429	1092.83976	-0.074861	-1.301613	22204.50453
304.79204	748.987853	296.851018	1184.395288	2.97699	-0.53865	22238.07489
191.873555	761.958219	137.391806	1203.469356	2.214027	-0.53865	22222.05268
110.236542	751.276741	41.258501	1202.706394	0.688102	0.987275	12107.45567
0.369908	731.43971	-161.689587	1172.950847	3.739953	0.987275	22.125919
-127.807832	722.284157	-316.571022	1076.817542	0.688102	-0.53865	12.207404
-226.992988	662.773063	-472.978383	967.713871	-0.074861	-1.301613	21797.84539
-336.096659	593.343454	-615.652415	811.30651	-1.600786	-0.53865	22210.60823
-444.437368	510.943479	-760.615335	650.321372	-1.600786	0.224313	22206.79342
-555.829927	386.580553	-875.059746	453.476986	-0.837823	-0.53865	22219.00082
-641.281754	262.217626	-929.993063	285.625184	-0.074861	0.224313	22227.39341
-693.16322	159.98062	-1007.052299	98.699313	-3.126712	-0.53865	22207.55638
-745.044686	40.19547	-1048.252287	-103.485812	-2.363749	0.224313	22201.45268
-748.096537	-85.693382	-994.844895	-304.145012	-0.074861	0.987275	22219.76379
-730.548394	-199.374829	-973.481939	-496.411621	-0.074861	-0.53865	22180.08972
-681.718779	-341.285898	-909.393069	-665.026386	-1.600786	-1.301613	22204.50453
-635.178052	-441.234017	-764.430149	-819.144859	0.688102	-0.53865	22225.86749
-528.363269	-545.759912	-646.933887	-938.167046	-0.074861	1.750238	22202.21564
-429.178113	-634.263589	-517.993185	-1050.322568	1.451065	0.987275	22210.60823
-330.75592	-709.7969	-360.059898	-1132.722544	-0.074861	0.224313	22206.79342
-210.97077	-759.389478	-137.274779	-1139.589209	-0.074861	1.750238	22176.27491
-47.696744	-802.115392	49.651092	-1154.848463	0.688102	-1.301613	22206.03046
78.192107	-788.382062	231.999186	-1127.381805	0.688102	-1.301613	22257.14896
179.666151	-738.026522	408.243578	-1041.167016	1.451065	-1.301613	22239.60082
307.080928	-691.485795	554.732423	-999.204065	0.688102	-2.064576	22235.02304
418.473488	-639.604329	711.139784	-854.241145	0.688102	-1.301613	22241.88971
504.688277	-538.893247	814.902717	-713.093039	-0.074861	0.224313	22226.63045
577.169737	-445.811793	897.302692	-561.263454	-3.126712	-1.301613	22213.66009
631.340091	-303.137762	949.184158	-373.574621	-0.837823	-0.53865	22226.63045
667.19934	-184.115575	962.917488	-159.945054	0.688102	0.987275	22228.91934
663.384526	-36.100804	953.761935	27.743779	-0.074861	0.224313	22217.4749
654.228974	97.417675	952.998972	266.551115	2.214027	-1.301613	22228.15638
614.554911	239.328744	878.991587	440.50662	0.688102	-0.53865	22204.50453
608.451209	343.854639	781.332356	635.062117	-0.837823	-1.301613	22190.00824
552.75493	467.454603	697.406455	813.595398	-2.363749	-1.301613	22170.93417
510.791979	589.528641	573.806492	974.580535	2.97699	3.276164	22209.84527
419.999413	653.61751	433.421348	1056.217548	-3.126712	0.224313	22199.92676
333.021661	716.943418	338.051006	1147.773077	1.451065	0.987275	22209.08231
238.414282	756.61748	196.9029	1188.210102	-0.074861	-0.53865	22214.42305
130.073573	765.773033	34.391837	1202.706394	2.214027	-1.301613	22199.16379
31.65138	744.410076	-124.304412	1183.632325	-0.074861	-1.301613	38.9111
-91.18562	726.861933	-311.993246	1117.254567	1.451065	-0.53865	16.022217
-215.548546	663.536026	-437.882097	1014.254598	2.97699	-0.53865	20072.02368
-323.126292	613.180485	-611.837601	870.05464	2.214027	0.987275	22222.81564
-409.341082	546.802727	-748.407931	719.750981	1.451065	0.987275	22234.26008
-533.704008	402.60277	-846.830124	483.995496	-0.074861	-0.53865	22215.18601
-613.815095	322.491683	-925.415286	339.795538	0.688102	0.987275	22231.20823
-690.111369	177.528763	-997.133783	168.128922	-0.837823	-0.53865	22227.39341
-712.237288	58.506576	-983.400454	-55.419159	-0.074861	0.224313	22211.3712
-749.622462	-51.360058	-1000.948597	-266.759838	-0.837823	-0.53865	22219.00082
-747.333574	-169.619283	-953.644907	-452.159783	-0.074861	-0.53865	22226.63045
-705.370624	-298.559985	-937.62269	-633.744914	2.214027	0.224313	22173.98602
-647.385456	-419.108098	-799.526435	-784.811536	-0.837823	0.987275	22198.40083
-576.429921	-532.789545	-696.526465	-941.98186	-1.600786	2.513201	22195.34898
-478.007728	-624.345074	-553.089471	-1082.367003	-0.837823	2.513201	22177.03787
-349.067025	-685.382093	-373.793227	-1095.33737	-0.074861	0.987275	22187.71935
-222.415211	-773.88577	-215.096978	-1176.21142	-0.837823	0.987275	22202.97861
-88.133769	-796.774652	9.214067	-1144.929948	-1.600786	-2.064576	22206.79342
25.547678	-779.226509	186.221421	-1123.566991	0.688102	-0.53865	22222.05268
156.777269	-763.204292	362.465814	-1094.574407	-2.363749	-1.301613	22230.44527
278.851307	-725.819118	527.265765	-1012.174432	-0.074861	0.987275	22230.44527
399.399419	-658.678397	662.310169	-916.804089	0.688102	0.224313	22216.71194
499.347538	-557.204353	790.487909	-765.737468	2.214027	1.750238	22230.44527
577.169737	-437.419203	889.673065	-597.122703	2.214027	0.987275	22254.09711
624.473427	-337.471085	950.710084	-424.693124	2.214027	0.224313	22235.02304
656.517862	-219.211861	943.843419	-204.196893	1.451065	-1.301613	22241.88971
666.436377	-82.641531	970.547115	16.299338	1.451065	-0.53865	22244.94156
658.80675	66.899166	949.947121	222.299277	0.688102	0.987275	22220.52675
638.206756	204.995421	895.013804	401.59552	-1.600786	0.987275	22218.23786
624.473427	320.202794	825.584195	632.010266	-1.600786	-1.301613	22217.4749
568.777147	444.565721	718.006449	792.232441	-0.837823	0.224313	22209.84527
503.162352	552.906429	640.18425	944.824989	-2.363749	0.987275	22197.63787
440.599407	662.773063	501.325032	1043.247182	1.451065	2.513201	22216.71194
342.177214	708.550827	358.651	1130.987896	-0.837823	1.750238	22180.08972
231.547617	742.884151	212.162155	1191.261953	-2.363749	-0.53865	22183.90454
157.540232	740.595262	32.865911	1186.684176	-1.600786	-2.064576	22172.4601
48.43656	725.336008	-114.385897	1188.210102	-0.837823	0.224313	181.585131
-64.481925	729.150821	-248.667339	1131.750859	-1.600786	0.224313	14.496292
-172.822633	682.610094	-386.763594	1041.721256	-1.600786	0.224313	16630.29878
-301.763336	624.624926	-535.541328	888.365746	-0.074861	1.750238	22183.14158
-401.711454	545.276802	-717.126459	754.084304	0.688102	1.750238	22214.42305
-497.844759	433.884242	-804.104211	567.921397	0.688102	1.750238	22228.15638
-581.77066	330.12131	-910.156031	380.232563	-0.074861	0.224313	22218.23786
-671.0373	210.33616	-984.163417	200.93632	2.97699	0.987275	22243.41563
-705.370624	92.076936	-991.793044	8.66971	2.214027	-0.53865	22253.33415
-745.044686	-37.626729	-1023.837479	-182.833937	0.688102	1.750238	22238.07489
-739.703947	-138.33781	-993.31897	-384.256099	2.97699	1.750238	22229.6823
-709.185437	-282.537768	-947.541206	-604.75233	0.688102	0.224313	22228.91934
-701.55581	-393.930327	-862.089379	-737.507846	-1.600786	1.750238	22204.50453
-605.422505	-512.952514	-720.17831	-892.389282	-0.837823	0.987275	22196.87491
-514.629939	-610.611745	-598.104272	-994.626289	-0.074861	1.750238	22218.23786
-389.50405	-664.782099	-427.963582	-1110.596625	-0.837823	-0.53865	22218.23786
-275.05964	-747.945037	-241.037711	-1160.952165	0.688102	0.224313	22182.37861
-127.807832	-784.567249	-38.089623	-1150.270687	-2.363749	0.224313	22204.50453
7.999535	-787.6191	155.702912	-1153.322538	-0.837823	2.513201	22207.55638
148.384679	-771.596882	309.058422	-1116.700327	-1.600786	0.987275	22199.16379
262.066127	-738.026522	479.199112	-1064.055898	-0.837823	1.750238	22215.94897
358.962394	-673.937652	637.895362	-951.900375	1.451065	3.276164	22224.34156
468.066066	-587.722863	766.836064	-805.41153	1.451065	1.750238	22215.18601
544.362339	-496.930297	857.62863	-647.478243	1.451065	-0.53865	22226.63045
617.606762	-374.093296	914.850835	-465.893112	-0.074861	0.224313	22231.97119
655.754899	-245.152594	969.784152	-275.91539	-0.074861	-1.301613	22214.42305
683.98452	-120.789668	968.258227	-34.819166	-0.074861	-0.53865	22223.5786
662.621564	25.699178	983.517482	181.099289	3.739953	2.513201	22251.04526
648.125272	182.106539	937.739717	371.07701	2.214027	0.987275	22238.83786
648.125272	292.736136	869.836034	577.076949	1.451065	0.224313	22222.81564
581.747514	436.936093	781.332356	748.743565	3.739953	2.513201	22213.66009
522.23642	553.669392	656.206467	898.284262	2.214027	0.224313	22206.03046
457.384587	630.728628	524.976877	1029.513852	1.451065	0.987275	22212.13416
377.2735	706.261939	379.250994	1132.513822	-0.837823	-0.53865	22209.08231
284.955009	754.328592	265.569546	1189.736027	0.688102	0.224313	22207.55638
181.955039	766.535995	116.02885	1218.728611	-2.363749	-0.53865	22206.03046
63.695815	755.854517	-51.822952	1181.343437	-0.074861	1.750238	666.066469
-30.911564	737.543411	-230.356233	1149.299002	2.214027	2.513201	16.78518
-155.27449	687.950834	-372.267302	1058.506436	-0.837823	0.987275	2332.377087
-281.163342	638.358256	-531.726514	918.884256	-1.600786	-1.301613	22125.15641
-388.741088	569.691609	-669.059807	780.025037	-2.363749	0.224313	22190.7712
-457.407734	464.402752	-810.970876	607.595459	-1.600786	0.224313	22196.87491
-568.037331	373.610186	-910.918994	378.706638	1.451065	-1.301613	22217.4749
-638.229903	243.143558	-973.481939	229.928904	1.451065	-1.301613	22225.86749
-721.392841	132.513961	-991.030082	31.558593	-1.600786	-0.53865	22218.23786
-737.415059	0.521408	-1014.681926	-162.996905	-1.600786	0.987275	22228.91934
-731.311357	-126.130407	-985.689342	-356.789441	-0.837823	1.750238	22176.27491
-722.918767	-253.545184	-950.593056	-548.293088	0.688102	2.513201	22191.53417
-665.696561	-364.174781	-864.378267	-697.833784	2.97699	1.750238	22238.07489
-604.659542	-463.359936	-741.541267	-827.537449	1.451065	0.987275	22237.31193
-520.733641	-555.678428	-615.652415	-974.789257	4.502916	1.750238	22204.50453
-426.126262	-659.44136	-456.193203	-1081.604041	1.451065	0.224313	22215.18601
-297.185559	-728.870969	-312.756208	-1107.544774	2.214027	0.987275	22217.4749
-170.533745	-780.752435	-73.948872	-1160.952165	-0.074861	0.224313	22203.74157
-27.859713	-778.463547	94.665893	-1164.766979	-0.837823	1.750238	22221.28971
95.74025	-776.174659	266.332509	-1108.307736	1.451065	2.513201	22231.97119
236.125394	-740.31541	451.732454	-1079.315152	-0.074861	0.987275	22215.94897
326.917959	-689.959869	593.643523	-953.426301	-1.600786	-1.301613	22221.28971
454.332737	-618.241372	746.23607	-811.515232	-3.126712	-2.064576	22225.86749
540.547526	-520.582142	841.606412	-687.915268	-0.074861	-0.53865	22192.29713
609.977135	-409.189582	898.828618	-546.004199	-2.363749	-0.53865	22206.79342
635.154905	-290.167395	947.658233	-317.878341	-0.837823	0.224313	22219.76379
664.910452	-141.389661	955.28786	-108.063588	-0.074861	0.224313	22205.2675
661.858601	2.047333	946.89527	124.640046	-0.837823	0.987275	22224.34156
651.177123	140.906551	927.058239	312.32888	0.688102	1.750238	22231.20823
622.947501	275.950956	850.761965	504.595489	-0.074861	0.224313	22212.13416
590.903066	406.417584	787.436058	702.965801	-0.074861	-1.301613	22220.52675
564.962333	503.313851	676.806461	873.106491	0.688102	-0.53865	22215.18601
466.54014	607.076783	575.332417	997.469417	-1.600786	-2.064576	22206.03046
400.162382	707.024902	417.399131	1110.387903	1.451065	-1.301613	22222.81564
310.895742	752.039703	302.191758	1170.661959	0.688102	-0.53865	22222.81564
194.162443	772.639697	129.762179	1221.780462	1.451065	0.987275	22195.34898
101.843952	751.276741	-8.334076	1211.861947	0.688102	0.987275	7199.316385
-0.393055	736.017486	-189.919208	1160.743443	0.688102	0.987275	19.074068
-119.415242	692.52861	-316.571022	1076.817542	-3.126712	-1.301613	14.496292
-252.170758	657.432324	-479.845048	967.713871	-1.600786	-2.064576	21904.66018
-341.437398	591.054566	-618.704266	812.069472	0.688102	0.224313	22211.3712
-439.096628	505.602739	-745.35608	644.21767	1.451065	0.224313	22220.52675
-552.015113	383.528702	-882.689373	440.50662	0.688102	0.224313	22215.18601
-641.281754	255.350962	-941.437504	274.180743	-2.363749	-0.53865	22202.97861
-696.978033	156.928769	-975.770827	102.514127	-1.600786	-0.53865	22210.60823
-720.629878	27.225103	-1035.28192	-114.930253	-1.600786	0.224313	22194.58602
-744.281723	-100.952636	-971.19305	-319.404266	-1.600786	0.987275	22211.3712
-730.548394	-233.708153	-976.53379	-522.352354	-0.837823	0.987275	22218.23786
-676.37804	-317.634054	-890.319	-674.181939	-0.074861	0.224313	22187.71935
-626.785462	-447.337719	-800.289397	-811.515232	2.214027	-0.53865	22206.03046
-557.355853	-544.996949	-650.748701	-961.818891	-0.074861	0.224313	22223.5786
-445.963293	-641.130254	-489.000601	-1068.633674	-0.074861	0.224313	22198.40083
-320.074441	-696.826534	-337.171016	-1143.404022	-0.837823	0.224313	22199.92676
-179.689298	-747.945037	-131.93404	-1144.929948	0.688102	0.987275	22229.6823
-56.852297	-776.174659	77.880713	-1152.559575	2.214027	0.987275	22235.02304
65.221741	-772.359845	252.59918	-1121.278103	1.451065	-0.53865	22239.60082
199.503182	-741.078373	412.058392	-1068.633674	1.451065	-1.301613	22246.46748
308.606854	-688.433944	557.021312	-993.863326	2.97699	0.224313	22228.15638
431.443854	-635.789515	711.902747	-858.818921	-0.074861	-0.53865	22223.5786
516.132718	-547.285837	817.954568	-721.485629	-0.074861	-0.53865	22227.39341
581.747514	-429.026613	885.095288	-562.026417	0.688102	0.224313	22220.52675
642.784533	-305.42665	922.480463	-364.419068	1.451065	0.987275	22156.43788
666.436377	-166.567432	984.280444	-143.922837	-0.837823	0.224313	22227.39341
669.488228	-39.152655	970.547115	73.521543	-0.837823	-0.53865	22221.28971
661.095638	107.336191	946.89527	281.047407	-1.600786	0.224313	22199.92676
619.132688	214.913937	882.8064	477.128831	-0.837823	0.224313	22175.51195
595.480843	370.558335	802.695313	667.869515	-1.600786	-0.53865	22194.58602
562.673445	490.343485	707.324971	840.299094	-0.074861	-0.53865	22180.08972
500.873463	589.528641	598.984262	991.365716	-0.074861	-1.301613	22212.89712
402.45127	679.558243	422.73987	1086.736058	-2.363749	-1.301613	22206.03046
324.629071	727.624896	328.132491	1168.373071	0.688102	0.987275	22212.89712
226.206878	761.958219	179.354757	1208.047133	-2.363749	-0.53865	22208.31935
114.051356	756.61748	50.414054	1203.469356	2.214027	-1.301613	22224.34156
18.681014	743.647113	-130.408114	1189.736027	0.688102	-1.301613	33.57036
-97.289322	717.70638	-294.445103	1097.417536	3.739953	0.987275	12.207404
-214.785584	668.876765	-473.741346	1018.832374	2.214027	-1.301613	21454.51216
-319.311479	614.706411	-589.711682	854.795386	1.451065	-0.53865	22212.89712
-429.941076	510.943479	-775.111627	687.706546	0.688102	0.224313	22229.6823
-518.444753	407.943509	-864.378267	487.047346	-0.837823	-0.53865	22231.20823
-610.763244	279.002807	-962.80046	339.032575	-0.074861	0.224313	22206.79342
-689.348406	188.973204	-997.133783	125.403009	-0.074861	-0.53865	22221.28971
-742.755798	66.899166	-1004.000448	-59.233973	0.688102	-0.53865	22229.6823
-748.8595	-63.567462	-1003.237485	-276.678353	-0.074861	-1.301613	22210.60823
-751.911351	-189.456314	-946.01528	-467.419037	-0.074861	-0.53865	22206.79342
-688.585443	-322.974793	-907.867143	-632.981951	-1.600786	0.987275	22202.21564
-647.385456	-422.159949	-812.496801	-787.100424	-0.837823	0.224313	22190.00824
-580.244735	-527.448806	-698.815353	-908.411499	-2.363749	0.987275	22170.93417
-465.800324	-605.271005	-567.585763	-1063.292935	1.451065	1.750238	22202.21564
-365.089243	-678.515428	-386.000631	-1106.781811	0.688102	0.987275	22204.50453
-222.415211	-726.582081	-192.971059	-1157.137352	1.451065	0.987275	22197.63787
-97.289322	-797.537615	20.658508	-1149.507724	-1.600786	0.224313	22218.23786
31.65138	-765.49318	176.302906	-1160.189203	-0.837823	-0.53865	22213.66009
169.747636	-763.967255	377.725068	-1102.966997	-0.837823	-1.301613	22218.23786
288.769823	-727.345043	546.339833	-1007.596655	-0.074861	-0.53865	22231.20823
408.554972	-647.233956	675.280536	-873.315213	3.739953	0.987275	22254.86007
510.029016	-561.782129	799.643462	-748.952287	2.214027	0.987275	22243.41563
585.562327	-456.493272	882.8064	-602.463442	2.214027	0.987275	22244.94156
642.02157	-325.263681	949.947121	-404.09313	0.688102	0.224313	22235.02304
661.095638	-202.42668	957.576749	-206.485781	2.214027	0.224313	22230.44527
667.962303	-70.434127	981.991556	27.743779	-0.837823	-0.53865	22227.39341
655.754899	68.425091	951.473047	224.588165	-1.600786	-1.301613	22225.86749
649.651197	214.150974	887.384177	429.062178	-0.074861	-0.53865	22208.31935
600.058619	353.010192	833.213822	646.506558	-0.074861	0.224313	22221.28971
575.643812	456.773124	708.850896	813.595398	0.688102	1.750238	22213.66009
526.051234	575.795311	592.117598	956.26943	-0.837823	0.987275	22206.03046
408.554972	658.95825	461.65097	1054.691623	-0.837823	-0.53865	22193.82305
327.680922	712.365641	344.917671	1133.276785	-2.363749	0.224313	22177.80084
254.436499	754.328592	234.288074	1194.313804	0.688102	-0.53865	22177.03787
137.703201	764.247107	66.436272	1201.943431	-0.837823	-1.301613	22202.97861
50.725449	752.039703	-86.156276	1201.180468	-0.074861	-0.53865	61.799982
-59.141185	732.202672	-252.482152	1124.121232	-1.600786	-0.53865	14.496292
-174.348559	685.661945	-392.867296	1025.699039	1.451065	2.513201	14830.46968
[truncated: 28,725 more rows]
