# Supplementary material for: Dynamic analysis of slant cracked rotor system considering nonlinear oil film force
Source: PLoS One. 2024 Jan 25;19(1):e0294293. doi: 10.1371/journal.pone.0294293 (PMC10810477; doi:10.1371/journal.pone.0294293)
Supplement: S1 File — These data were measured by two eddy current sensors, model WT0150. (ZIP) [file pone.0294293.s001.zip › 2021.3.18 Test data for plain bearings/2021.3.18 (P=0.2Mpa, Z=8.1g)/2000.csv]

1024	30720	7	0	3
8	8	8	8	10	10	1
3	3	3	3	1	1	4
2	1	4	3	0	0	0
0	0	0	0	0.000052	0.000007	20692.17188
76.228123	963.45325	-32.502312	1732.753595	2.077309	3.078793	15.259255
-77.127387	967.268064	-247.657803	1680.109166	2.840271	2.31583	13393.04788
-215.986605	878.764386	-498.672544	1513.783289	-0.211579	-1.498984	22173.22306
-392.230997	777.290342	-778.679868	1324.56853	2.840271	1.552867	22212.89712
-562.371687	634.61631	-972.472403	1002.598255	-1.737505	1.552867	22224.34156
-718.779048	477.445987	-1153.294572	750.05759	0.551383	3.841756	22206.03046
-827.119757	305.016408	-1254.005653	410.539172	-0.211579	2.31583	22193.06009
-869.84567	92.912767	-1321.146374	52.709648	-2.500468	-1.498984	22190.7712
-920.201211	-123.76865	-1368.450064	-317.327279	-0.974542	0.026942	22186.95639
-901.127143	-312.983409	-1357.005623	-638.534592	-3.26343	-0.736021	22190.00824
-847.719751	-507.538907	-1247.901951	-929.223394	-0.211579	0.026942	22181.61565
-752.349409	-645.635162	-1100.650143	-1184.052948	-2.500468	1.552867	22191.53417
-589.838346	-782.968455	-868.709471	-1402.260291	-1.737505	0.789905	22216.71194
-458.608755	-917.249897	-639.82065	-1554.089876	0.551383	1.552867	22232.73415
-246.505114	-965.316549	-328.531853	-1593.000975	-0.974542	-2.261946	22224.34156
-64.919983	-972.183214	-17.243057	-1606.734305	-1.737505	-2.261946	22220.52675
142.605882	-939.375816	283.364262	-1520.519515	-3.26343	-0.736021	22225.10453
325.716938	-885.968424	593.127133	-1415.99362	-0.211579	2.31583	22228.15638
509.590958	-788.309194	862.452979	-1255.771446	0.551383	0.789905	22240.36378
638.531661	-654.790715	1050.141812	-1058.92706	3.603234	2.31583	22253.33415
752.213108	-500.672242	1195.104732	-812.490096	0.551383	-1.498984	22243.41563
782.731618	-357.99821	1282.845447	-605.727194	-0.211579	-2.261946	22206.79342
802.568649	-192.435296	1285.134335	-287.571733	0.551383	-1.498984	22228.15638
784.257543	-16.953867	1245.460273	-36.556992	1.314346	3.078793	22223.5786
746.872369	163.868302	1216.467689	325.087345	-0.974542	1.552867	22186.95639
703.383493	395.046011	1130.2529	705.042788	-1.737505	-1.498984	22210.60823
700.331642	603.334838	1008.941824	1031.590839	-0.974542	-3.024909	22219.00082
614.116853	743.719982	851.008538	1299.39076	-0.974542	-0.736021	22212.89712
482.124299	844.431063	683.156736	1477.924041	1.314346	5.367681	22221.28971
347.079895	926.831039	465.712356	1657.220284	-3.26343	3.078793	22209.84527
199.828087	967.268064	216.986503	1748.775812	-2.500468	-0.736021	346.385083
54.865167	991.682871	-54.628231	1741.909148	-1.737505	-0.736021	14.496292
-112.986635	927.594001	-277.41335	1644.249917	-1.737505	0.789905	19637.89789
-277.786586	856.638467	-555.131786	1468.005525	-0.211579	2.31583	22193.82305
-437.245798	742.194056	-775.628017	1229.198188	0.551383	2.31583	22217.4749
-616.542042	599.520024	-1088.442739	936.220497	-0.211579	3.078793	22229.6823
-757.690148	437.771924	-1218.909367	652.398359	-0.211579	0.026942	22209.84527
-855.349378	238.63865	-1305.124157	309.065128	-0.974542	-1.498984	22196.11194
-922.490099	34.927599	-1402.783387	-62.497725	1.314346	-0.736021	22208.31935
-954.534534	-174.124191	-1411.93894	-375.312447	2.077309	0.789905	22228.15638
-914.097509	-345.790807	-1376.842654	-716.356791	2.077309	0.026942	22223.5786
-840.853086	-529.664826	-1283.7612	-1006.282631	-0.211579	0.026942	22216.71194
-724.88275	-663.946268	-1070.894596	-1232.882564	2.840271	0.026942	22235.786
-579.91983	-813.486964	-855.739105	-1448.801018	1.314346	-1.498984	22222.05268
-412.830991	-903.516567	-597.094737	-1529.675068	-1.737505	-3.024909	22224.34156
-221.327344	-958.449884	-265.205946	-1612.838007	-2.500468	-1.498984	22225.86749
0.694812	-976.76099	70.497658	-1564.771354	-0.974542	0.026942	22217.4749
187.620683	-918.012859	411.542001	-1490.763969	-0.974542	1.552867	22227.39341
390.568771	-865.36843	661.793779	-1377.082521	-0.211579	0.789905	22228.15638
543.924281	-775.338827	919.675184	-1201.601091	-2.500468	-0.736021	22196.11194
667.524245	-624.272206	1117.282533	-1029.934476	-3.26343	-2.261946	22207.55638
743.820518	-469.39077	1237.830645	-796.467878	-3.26343	0.026942	22187.71935
811.724202	-330.531552	1287.423223	-509.593889	-0.974542	1.552867	22186.95639
813.250127	-145.131607	1318.704696	-243.319894	-0.211579	0.026942	22214.42305
774.339028	28.060935	1261.48249	86.280008	2.077309	1.552867	22221.28971
764.420512	254.660867	1198.156583	442.583607	-0.974542	-1.498984	22201.45268
733.902003	472.105247	1102.023278	812.620534	-0.974542	-3.024909	22211.3712
688.887201	651.401491	976.134427	1130.775995	0.551383	1.552867	22211.3712
585.887232	796.364411	818.964103	1381.790736	-3.26343	4.604718	22212.13416
475.257635	900.127343	640.430822	1586.264749	4.366197	6.130644	22249.51933
306.64287	949.719921	388.653119	1731.990632	1.314346	1.552867	22254.86007
186.094758	999.312499	165.868	1786.160986	0.551383	-2.261946	150.303659
9.087403	988.63102	-93.53933	1757.168402	2.077309	0.026942	12.970367
-148.845884	936.749554	-350.657773	1638.909178	0.551383	2.31583	20903.65307
-307.542133	845.956988	-600.146588	1403.916655	-0.211579	3.078793	22196.87491
-499.04578	703.282957	-893.124279	1154.42784	-0.211579	0.026942	22208.31935
-673.764247	556.031148	-1109.042733	878.235329	-1.737505	-0.736021	22223.5786
-795.838285	376.734905	-1254.005653	563.131719	2.077309	-1.498984	22214.42305
-872.897521	181.416445	-1347.087107	203.013307	0.551383	0.026942	22195.34898
-935.460466	-23.820532	-1409.650052	-159.393993	-2.500468	0.026942	22209.08231
-959.875273	-219.901955	-1426.435232	-486.705007	-1.737505	2.31583	22187.71935
-895.023441	-409.879676	-1369.213027	-807.149356	-1.737505	0.026942	22187.71935
-809.571614	-559.420373	-1211.27974	-1090.971495	-0.974542	-2.261946	22186.19343
-707.334607	-717.353659	-1057.92423	-1317.571427	0.551383	-1.498984	22220.52675
-531.853178	-829.509182	-793.17616	-1448.801018	1.314346	-0.736021	22218.23786
-348.742121	-929.4573	-489.516991	-1533.489882	1.314346	0.026942	22230.44527
-178.601431	-955.398033	-181.280045	-1575.452832	-0.211579	1.552867	22235.02304
31.976285	-966.079512	141.453193	-1535.77877	0.551383	0.789905	22215.94897
226.531783	-901.227679	475.630871	-1470.926938	-0.974542	0.026942	22227.39341
413.457653	-837.138809	714.438208	-1342.749198	1.314346	0.789905	22233.49712
568.339089	-712.775883	966.215911	-1121.490004	3.603234	1.552867	22241.88971
701.094605	-582.309255	1150.089931	-977.290047	1.314346	0.789905	22239.60082
760.605698	-415.220416	1258.430639	-724.749381	-0.974542	2.31583	22208.31935
827.746419	-283.227862	1296.578776	-450.845758	1.314346	1.552867	22211.3712
770.524214	-141.316793	1261.48249	-199.831018	-0.974542	-1.498984	22213.66009
736.953854	51.712779	1243.171385	79.413344	0.551383	0.789905	22212.13416
717.879785	266.868271	1146.275117	460.894712	-1.737505	-0.736021	22204.50453
717.879785	485.075614	1015.045526	828.642751	-0.211579	-0.736021	22209.08231
633.953884	656.74223	911.282594	1125.435256	-1.737505	1.552867	22223.5786
553.079834	786.445895	737.32709	1381.027773	-0.211579	3.078793	22223.5786
405.828026	894.023641	542.008629	1557.272165	-2.500468	0.026942	22199.16379
260.102143	948.193995	310.83092	1714.442489	-0.974542	-0.736021	22212.13416
147.946621	968.793989	68.971733	1755.642477	0.551383	0.789905	31.281472
-19.142219	990.919908	-133.213393	1705.286936	-1.737505	0.789905	12.207404
-182.416244	935.223629	-436.872562	1600.761041	-0.211579	3.841756	22022.9194
-378.497668	829.171808	-668.813234	1388.6574	0.551383	0.026942	22214.42305
-531.853178	696.416292	-912.96131	1126.198219	1.314346	-2.261946	22215.18601
-684.445725	530.853378	-1125.064951	831.694602	-0.211579	-1.498984	22214.42305
-778.290142	349.268247	-1254.768616	528.798396	-0.974542	-0.736021	22207.55638
-871.371596	153.949786	-1364.63525	162.576282	-0.211579	2.31583	22192.29713
-901.127143	-56.627929	-1379.894505	-207.460645	2.840271	1.552867	22226.63045
-941.564168	-242.790837	-1379.131542	-551.55684	2.077309	0.026942	22233.49712
-888.156776	-438.109298	-1357.768585	-837.667866	0.551383	-3.024909	22208.31935
-782.867918	-589.938882	-1167.790864	-1115.386302	0.551383	-2.261946	22222.81564
-638.667961	-752.449945	-982.390919	-1392.341776	0.551383	0.026942	22238.83786
-497.519855	-863.079542	-715.353961	-1505.260261	1.314346	2.31583	22214.42305
-327.379164	-959.97581	-419.324419	-1557.90469	2.077309	3.078793	22222.81564
-148.845884	-976.76099	-124.05784	-1593.000975	1.314346	0.026942	22231.20823
70.887384	-948.531369	220.038354	-1548.749137	1.314346	0.789905	22214.42305
272.309547	-899.701754	504.623455	-1456.430646	-0.211579	-0.736021	22222.81564
446.265051	-834.086958	777.001152	-1323.675129	-0.211579	2.31583	22220.52675
593.516859	-702.857367	996.734421	-1142.089998	-1.737505	4.604718	22193.82305
677.44276	-544.161118	1130.2529	-929.223394	-1.737505	1.552867	22202.97861
785.020506	-424.375968	1266.060267	-675.919766	-0.211579	0.026942	22191.53417
820.116792	-251.183427	1312.600994	-420.327249	-0.211579	-3.024909	22197.63787
798.753835	-96.301992	1281.319521	-122.771781	2.077309	0.789905	22218.23786
772.813102	93.67573	1221.045465	214.457748	1.314346	2.31583	22215.94897
736.953854	312.646035	1145.512154	584.494676	1.314346	1.552867	22215.94897
714.064972	535.431155	1066.926992	907.990876	0.551383	0.789905	22199.92676
639.294623	694.890367	908.993706	1205.546344	0.551383	-0.736021	22230.44527
545.450207	823.068106	748.008568	1443.590717	2.077309	0.789905	22231.20823
381.413218	890.97179	558.79381	1622.886961	2.077309	0.026942	22243.41563
228.057708	956.586585	338.297579	1739.620259	2.840271	0.789905	22246.46748
122.76885	990.919908	41.505074	1766.323955	-0.974542	2.31583	23.651845
-37.453324	942.090293	-211.798555	1690.027681	1.314346	2.31583	10781.42644
-209.882903	894.786604	-439.924413	1539.724022	0.551383	0.789905	22180.08972
-421.223581	795.601448	-702.383594	1342.879636	-0.974542	-1.498984	22217.4749
-570.001315	650.638528	-974.761292	1046.087131	-1.737505	-2.261946	22208.31935
-721.067937	497.283018	-1156.346423	767.605733	-0.211579	1.552867	22220.52675
-834.749384	311.12011	-1264.687132	435.716942	-0.211579	2.31583	22213.66009
-879.764186	127.24609	-1362.346362	84.754083	-0.211579	1.552867	22185.43046
-960.638236	-97.064954	-1422.620418	-270.786552	-1.737505	-0.736021	22191.53417
-937.749354	-298.487117	-1418.042642	-598.097567	-0.211579	-1.498984	22199.16379
-893.497515	-457.183366	-1362.346362	-932.275245	-1.737505	-1.498984	22157.20084
-778.290142	-617.405541	-1157.109386	-1176.423321	-0.211579	2.31583	22200.68972
-628.749445	-780.679567	-936.613155	-1371.741782	-0.974542	2.31583	22225.86749
-460.897643	-891.309163	-661.946569	-1522.808404	-0.974542	1.552867	22215.94897
-281.6014	-934.035077	-352.183698	-1573.163944	-0.974542	-0.736021	22226.63045
-97.727381	-971.420251	-44.709715	-1582.319497	-0.974542	-1.498984	22231.97119
111.324409	-937.086928	253.608715	-1556.378764	-0.211579	0.789905	22218.23786
307.405833	-873.76102	579.393803	-1445.749167	-0.211579	1.552867	22222.81564
501.961331	-789.835119	831.171507	-1257.297371	-0.211579	3.078793	22252.57118
627.850182	-688.361075	1048.615887	-1092.49742	2.077309	2.31583	22244.17859
738.479779	-539.583342	1206.549173	-900.993773	2.077309	-0.736021	22235.02304
795.701984	-375.546353	1297.341739	-637.771629	2.840271	-3.024909	22208.31935
821.642717	-222.953806	1309.549143	-346.319863	-0.211579	-3.024909	22223.5786
791.887171	-71.887184	1278.26767	-60.208837	1.314346	0.789905	22205.2675
745.346444	145.557196	1207.312136	279.309581	1.314346	3.841756	22208.31935
724.74645	363.001576	1118.808458	642.479844	-0.974542	0.026942	22212.89712
716.35386	581.208919	1028.015893	978.946411	-0.974542	-5.313797	22206.03046
615.642778	717.016286	880.764085	1253.612996	0.551383	-3.024909	22225.86749
510.353921	827.645883	702.230804	1480.212929	-2.500468	3.078793	22218.23786
366.153963	916.14956	490.890126	1619.072147	-1.737505	3.078793	22196.11194
230.346596	977.949542	208.593913	1728.938781	-2.500468	3.841756	3473.006378
83.857751	990.919908	-7.324541	1760.220253	-2.500468	0.026942	17.548143
-79.416275	942.090293	-238.50225	1673.242501	0.551383	1.552867	15737.63237
-248.03104	869.608833	-504.013283	1493.183295	-0.211579	0.026942	22190.7712
-434.95691	782.631081	-775.628017	1286.420394	0.551383	0.789905	22227.39341
-586.023532	623.171869	-1019.01313	999.546405	-0.211579	2.31583	22212.13416
-718.779048	463.712657	-1186.864932	714.198341	-2.500468	0.789905	22215.18601
-836.27531	287.468265	-1286.813051	354.079929	-0.211579	0.026942	22215.18601
-889.682701	84.520177	-1395.15376	-12.905147	0.551383	-2.261946	22198.40083
-948.430832	-142.079756	-1432.538934	-334.875422	2.840271	0.026942	22229.6823
-924.778987	-309.931558	-1379.894505	-690.416058	2.077309	0.789905	22233.49712
-845.430863	-521.272236	-1281.472312	-987.208562	0.551383	0.789905	22195.34898
-750.060521	-670.812932	-1093.783479	-1206.178868	-0.974542	0.789905	22228.15638
-597.467973	-808.146225	-883.968726	-1444.223242	2.077309	0.026942	22232.73415
-436.482836	-924.879524	-606.25029	-1544.17136	-0.211579	-1.498984	22219.00082
-251.082891	-955.398033	-288.094828	-1565.534317	0.551383	-1.498984	22219.76379
-58.053318	-972.183214	36.164335	-1586.134311	-2.500468	-0.736021	22227.39341
163.205875	-933.272114	342.112392	-1510.601	-0.974542	3.078793	22223.5786
342.502119	-861.553617	630.512307	-1402.260291	0.551383	2.31583	22217.4749
511.116883	-786.020306	880.001122	-1237.46034	-0.974542	0.789905	22206.79342
648.450176	-642.583311	1060.82329	-1074.186314	-2.500468	-1.498984	22209.84527
733.13904	-515.931497	1221.808428	-831.564164	-2.500468	-1.498984	22170.93417
802.568649	-360.287099	1296.578776	-565.290169	-1.737505	-0.736021	22199.16379
810.198276	-196.25011	1277.504708	-323.430981	-0.974542	-0.736021	22215.18601
767.472363	-10.850165	1249.275086	-22.823663	-1.737505	2.31583	22200.68972
741.53163	182.94237	1186.712142	338.057712	1.314346	3.078793	22216.71194
722.457562	405.727489	1092.104763	687.494645	-0.211579	-3.024909	22222.81564
673.627946	604.860764	999.786272	1025.487138	-0.974542	-2.261946	22199.16379
604.9613	745.245907	847.956687	1287.946319	-0.974542	0.026942	22225.10453
488.990964	853.586616	670.949332	1509.205513	2.077309	6.893607	22258.67489
358.524336	957.349548	438.245697	1680.872129	1.314346	2.31583	22236.54897
210.509565	971.082877	195.623547	1743.435073	1.314346	-0.736021	520.340587
67.835533	974.897691	-63.783784	1747.249887	-0.974542	0.026942	16.022217
-119.8533	944.379182	-277.41335	1670.953613	-0.974542	0.026942	20410.01618
-284.653251	862.742169	-580.309557	1464.953674	1.314346	4.604718	22200.68972
-466.238382	742.194056	-829.035409	1238.353741	0.551383	3.078793	22220.52675
-633.327222	597.231136	-1054.109416	946.901976	-0.974542	1.552867	22209.08231
-770.660515	415.646005	-1189.916783	662.316875	-0.974542	-1.498984	22210.60823
-834.749384	229.483097	-1324.961188	280.072544	-0.211579	-1.498984	22209.08231
-904.178993	36.453525	-1421.857455	-75.468092	-2.500468	0.026942	22196.11194
-943.853056	-188.620483	-1460.768555	-406.59392	-3.26343	0.789905	22174.74899
-925.54195	-368.679689	-1405.072275	-743.823449	-2.500468	-1.498984	22180.08972
-833.223459	-534.242603	-1251.716765	-1029.171513	-0.974542	0.026942	22188.48232
-724.119788	-702.857367	-1093.783479	-1257.297371	-3.26343	-2.261946	22207.55638
-557.030948	-811.961039	-816.065042	-1461.008422	1.314346	-3.024909	22228.15638
-392.230997	-932.509151	-549.028084	-1559.430615	2.077309	-1.498984	22231.20823
-209.882903	-952.346182	-227.820772	-1587.660236	-0.211579	0.789905	22220.52675
-5.408889	-975.235065	75.838397	-1557.141727	0.551383	1.552867	22228.91934
202.116975	-927.168412	387.890157	-1508.312112	-0.974542	0.789905	22233.49712
398.198398	-842.479548	694.601177	-1396.919552	1.314346	-0.736021	22242.65267
551.553909	-738.716616	934.934439	-1182.527023	2.077309	0.026942	22251.80822
693.464978	-621.983317	1093.630688	-1017.727072	2.077309	1.552867	22249.51933
756.027922	-434.294484	1234.778794	-756.030853	-0.974542	0.789905	22196.11194
810.198276	-306.116744	1299.630627	-503.490187	1.314346	0.026942	22225.10453
783.494581	-172.598265	1305.734329	-228.823602	0.551383	0.026942	22224.34156
763.657549	12.80168	1250.038049	99.250375	0.551383	1.552867	22190.7712
745.346444	246.268277	1195.104732	459.368787	-2.500468	-1.498984	22214.42305
735.427928	476.683024	1113.467719	811.857571	-0.974542	-0.736021	22220.52675
673.627946	649.875565	972.319613	1134.590809	-0.974542	2.31583	22211.3712
562.99835	773.475528	777.001152	1382.553698	0.551383	5.367681	22224.34156
434.057647	898.601417	612.964164	1565.664755	-1.737505	5.367681	22210.60823
294.435466	949.719921	382.549417	1703.761011	-4.026393	-1.498984	22196.87491
177.702167	971.082877	133.060602	1784.635061	-2.500468	0.026942	99.185156
19.768881	990.156946	-105.746734	1727.412856	-1.737505	0.789905	14.496292
-154.186623	937.512517	-352.183698	1604.575855	-0.211579	2.31583	21282.08258
-342.638419	829.171808	-624.561395	1393.235177	-0.211579	2.31583	22204.50453
-508.964296	711.675547	-879.390949	1152.138952	2.077309	0.789905	22227.39341
-686.734613	561.371888	-1101.413106	866.027926	0.551383	-1.498984	22217.4749
-763.79385	374.446017	-1249.427877	559.316905	-0.974542	-3.024909	22205.2675
-886.630851	181.416445	-1379.131542	204.539233	1.314346	0.026942	22211.3712
-916.386397	-4.746463	-1404.309312	-156.342142	2.077309	3.078793	22237.31193
-956.06046	-195.487147	-1440.931524	-492.045746	2.077309	1.552867	22223.5786
-952.245646	-382.413018	-1374.553766	-812.490096	1.314346	-1.498984	22210.60823
-828.645683	-581.546292	-1223.487144	-1083.341867	0.551383	-3.024909	22217.4749
-682.156837	-728.035138	-1030.457571	-1321.386241	-0.211579	-1.498984	22224.34156
-524.986513	-843.242511	-771.813204	-1451.852869	-0.974542	0.789905	22222.81564
-359.423599	-934.035077	-486.46514	-1546.460248	-2.500468	0.026942	22225.10453
-176.312542	-959.212847	-154.576349	-1576.978758	0.551383	2.31583	22215.18601
49.524428	-954.635071	173.497627	-1537.304696	0.551383	0.789905	22224.34156
251.709553	-908.857306	439.00866	-1495.341745	-1.737505	-0.736021	22230.44527
437.109498	-825.694368	754.875233	-1357.24549	-2.500468	-0.736021	22199.16379
569.865014	-719.642548	966.978874	-1172.608507	-4.789356	1.552867	22202.21564
688.887201	-603.672212	1136.356601	-991.786339	-2.500468	3.078793	22207.55638
768.998289	-440.398186	1257.667677	-744.586412	-0.974542	2.31583	22179.32676
817.064941	-292.383415	1307.260254	-466.867976	-2.500468	-1.498984	22202.97861
803.331612	-142.842719	1285.897298	-183.045838	-0.974542	-3.024909	22221.28971
772.813102	64.683146	1234.015832	164.86517	0.551383	0.789905	22192.29713
749.161257	287.468265	1182.897328	525.746545	1.314346	1.552867	22217.4749
730.087189	492.705241	1095.919576	856.10941	-0.211579	0.789905	22216.71194
681.257574	678.105186	983.764054	1161.294505	-1.737505	0.026942	22219.76379
567.576126	807.808852	809.045587	1403.916655	2.077309	1.552867	22234.26008
418.798392	884.105125	600.75676	1580.92401	-0.974542	-0.736021	22255.62304
259.33918	932.171778	324.564249	1697.657309	2.077309	-1.498984	22239.60082
157.865136	993.208797	110.17172	1767.086918	2.077309	0.789905	35.096286
-5.408889	964.216213	-128.635616	1711.390638	1.314346	2.31583	14.496292
-183.179207	908.519933	-414.746643	1563.375867	-0.211579	1.552867	21964.17127
-372.393966	819.253293	-689.413228	1347.457413	-2.500468	-0.736021	22199.92676
-544.060582	681.92	-928.220565	1104.835262	-0.974542	-1.498984	22220.52675
-714.964235	527.801527	-1110.568659	815.672385	-0.974542	-0.736021	22216.71194
-782.104956	342.401582	-1270.027871	502.0947	-0.211579	0.789905	22196.11194
-884.341962	164.631264	-1345.561182	139.6874	-0.211579	0.789905	22205.2675
-944.616019	-66.546445	-1453.90189	-208.223608	-5.552319	0.026942	22197.63787
-933.93454	-248.131576	-1421.094493	-527.904995	-2.500468	-2.261946	22182.37861
-932.408615	-430.47967	-1324.198225	-862.082673	-2.500468	-4.550834	22169.40825
-799.653099	-609.012951	-1186.864932	-1121.490004	-0.211579	-1.498984	22211.3712
-653.927216	-749.398094	-977.813143	-1345.801049	0.551383	3.078793	22213.66009
-511.253184	-874.523983	-727.561365	-1498.393596	0.551383	2.31583	22228.15638
-317.460649	-953.872108	-417.798494	-1553.326913	2.077309	2.31583	22235.786
-132.823666	-944.716555	-84.383778	-1600.630603	-1.737505	-0.736021	22215.18601
88.435527	-961.501735	233.771684	-1566.29728	-0.974542	0.026942	22223.5786
297.487317	-877.575834	500.045679	-1455.667683	0.551383	0.026942	22231.97119
474.494672	-826.457331	795.312258	-1309.178837	-0.211579	1.552867	22237.31193
605.724263	-721.931436	1021.149228	-1114.623339	1.314346	3.078793	22242.65267
704.146456	-557.131485	1166.875111	-931.512283	0.551383	0.789905	22246.46748
814.01309	-400.724124	1274.452857	-700.334573	0.551383	-1.498984	22208.31935
830.79827	-264.916756	1307.260254	-417.275398	-1.737505	-1.498984	22218.23786
792.650133	-116.139023	1287.423223	-136.505111	-2.500468	-2.261946	22206.79342
740.768667	92.149804	1179.845477	158.761468	0.551383	2.31583	22202.21564
714.064972	310.357147	1105.075129	535.665061	-0.974542	0.789905	22207.55638
696.516829	511.016347	1010.46775	879.761255	2.077309	2.31583	22221.28971
613.35389	691.075553	844.904836	1191.813014	-2.500468	-2.261946	22223.5786
506.539107	784.91997	667.897481	1406.205543	-0.974542	0.026942	22203.74157
366.153963	890.208827	497.756791	1600.761041	-3.26343	0.026942	22206.79342
224.242894	951.245846	213.934653	1713.679526	-2.500468	0.789905	14896.08448
83.857751	977.186579	4.1199	1768.612843	-1.737505	1.552867	20.599994
-59.579244	965.742138	-211.035592	1700.70916	0.551383	1.552867	1152.073733
-228.956971	915.386598	-473.494773	1549.642538	1.314346	-0.736021	22141.94159
-398.334699	808.571814	-742.057657	1345.168524	-0.211579	-1.498984	22208.31935
-550.927246	663.608894	-957.976111	1056.76861	1.314346	2.31583	22225.86749
-691.31239	498.808943	-1115.146435	766.079807	1.314346	3.078793	22220.52675
-803.467912	323.327514	-1243.324175	432.665091	0.551383	2.31583	22193.06009
-862.979006	124.194239	-1340.220443	77.887418	2.077309	0.789905	22225.10453
-898.838254	-100.879768	-1376.842654	-270.02359	1.314346	0.026942	22241.12674
-944.616019	-269.494533	-1413.464865	-603.438306	1.314346	-0.736021	22202.21564
-878.23826	-468.627807	-1233.405659	-905.571549	1.314346	0.026942	22199.92676
-741.667931	-628.849982	-1102.939031	-1161.927029	-0.974542	0.789905	22240.36378
-631.801296	-780.679567	-906.857608	-1397.682515	1.314346	2.31583	22216.71194
-456.319867	-918.775822	-643.635464	-1502.971372	2.077309	-0.736021	22219.00082
-289.99399	-960.738773	-370.494804	-1577.741721	-0.211579	-0.736021	22230.44527
-108.408859	-975.235065	-79.043038	-1586.134311	-0.211579	-2.261946	22212.89712
95.302192	-939.375816	228.430945	-1509.075074	-0.211579	1.552867	22222.81564
284.516951	-874.523983	529.038263	-1434.304726	-0.974542	1.552867	22228.15638
472.205784	-802.042523	801.41596	-1259.586259	-3.26343	2.31583	22194.58602
610.302039	-671.575895	1002.838122	-1087.919644	-0.974542	0.026942	22206.79342
701.857568	-561.709261	1141.697341	-876.578965	-1.737505	-1.498984	22187.71935
784.257543	-373.257465	1268.349155	-612.593859	-2.500468	-2.261946	22200.68972
805.6205	-216.850104	1279.030633	-346.319863	1.314346	0.026942	22207.55638
771.287177	-55.102004	1266.060267	-53.342172	0.551383	0.789905	22205.2675
739.242742	124.194239	1176.793626	260.998475	-0.974542	0.789905	22214.42305
704.146456	366.053427	1071.504769	610.435409	0.551383	0.789905	22209.84527
669.813133	562.897813	973.845538	959.872342	0.551383	-1.498984	22210.60823
595.805747	710.149621	827.356693	1220.042636	0.551383	0.026942	22231.20823
503.487256	848.245877	680.104885	1445.116643	2.077309	3.078793	22244.17859
351.657671	923.016225	477.156797	1633.568439	1.314346	5.367681	22248.75637
203.642901	953.534734	226.905019	1693.842495	-0.211579	2.31583	2056.947539
77.754049	976.423616	1.068049	1734.27952	1.314346	0.789905	16.78518
-74.838498	951.245846	-227.057809	1683.92398	0.551383	0.789905	19778.28303
-255.660667	884.105125	-490.279954	1506.153662	-0.974542	0.789905	22204.50453
-423.512469	776.527379	-763.420613	1298.627797	-0.211579	2.31583	22206.79342
-590.601309	628.512608	-1009.857577	1012.516771	-1.737505	2.31583	22219.76379
-718.779048	448.453403	-1139.561243	719.53908	-0.974542	1.552867	22212.89712
-859.927155	304.253445	-1279.183424	359.420668	-1.737505	-3.024909	22186.95639
-870.608633	89.097953	-1353.190809	-6.038483	-0.974542	-1.498984	22199.92676
-927.067876	-143.605681	-1413.464865	-348.608752	-4.026393	-1.498984	22192.29713
-926.304913	-329.768589	-1373.02784	-670.579027	-2.500468	0.026942	22166.3564
-857.638267	-509.827795	-1276.131573	-951.349314	-1.737505	0.026942	22186.95639
-741.667931	-663.946268	-1126.590876	-1222.201085	-0.974542	0.026942	22224.34156
-589.838346	-804.331411	-864.894657	-1425.912136	2.077309	0.026942	22219.00082
-432.668022	-908.857306	-616.168805	-1562.482466	-0.974542	-1.498984	22225.10453
-249.556965	-953.109145	-312.509636	-1571.638019	-0.211579	-1.498984	22231.97119
-52.712579	-971.420251	-14.954169	-1560.95654	-0.211579	1.552867	22220.52675
160.916987	-956.923959	320.749436	-1557.90469	-0.974542	0.789905	22222.05268
353.94656	-871.472132	628.986381	-1432.778801	2.077309	0.026942	22247.99341
508.827995	-779.153641	863.215942	-1229.06775	1.314346	-0.736021	22247.99341
624.798331	-650.212939	1086.001061	-1074.949277	-0.211579	-0.736021	22234.26008
746.109406	-504.487056	1218.756577	-816.304909	1.314346	-0.736021	22223.5786
801.805686	-346.553769	1285.897298	-547.742026	-0.211579	0.026942	22226.63045
819.353829	-200.064924	1304.208404	-250.186558	-0.974542	0.789905	22212.13416
781.968655	15.090568	1315.652845	23.717064	0.551383	3.078793	22199.16379
774.339028	220.327544	1250.038049	397.568805	-0.211579	0.026942	22219.76379
753.739034	430.90526	1158.482521	757.687217	1.314346	-2.261946	22212.13416
692.702015	624.697795	1066.16403	1090.33897	1.314346	0.026942	22224.34156
622.509443	768.134789	883.815936	1345.168524	-0.974542	4.604718	22231.97119
498.146517	868.082908	696.890065	1546.590687	-2.500468	4.604718	22193.06009
349.368783	941.327331	468.764207	1707.575824	-4.026393	0.789905	22209.84527
215.850304	993.208797	247.505013	1778.531359	-0.974542	-1.498984	318.155461
50.28739	968.793989	-4.27269	1757.168402	0.551383	0.789905	15.259255
-108.408859	954.297697	-288.857791	1650.353619	1.314346	3.078793	19799.64599
-267.105108	858.164392	-574.968817	1445.879606	-3.26343	1.552867	22206.79342
-473.105047	752.875535	-836.665036	1215.464859	1.314346	3.078793	22211.3712
-636.379073	584.26077	-1073.183485	907.990876	-0.211579	0.789905	22217.4749
-792.786434	398.860825	-1247.138989	614.250222	-0.211579	0.026942	22207.55638
-853.823453	205.831252	-1385.235244	272.442916	-1.737505	-3.024909	22184.6675
-920.201211	25.009084	-1434.064859	-70.127353	1.314346	0.789905	22235.786
-959.112311	-166.494563	-1465.346331	-424.142063	-0.211579	0.789905	22235.786
-916.386397	-358.761173	-1423.383381	-748.401226	0.551383	-0.736021	22201.45268
-842.379012	-533.47964	-1280.709349	-1021.541886	2.077309	-0.736021	22209.08231
-726.408676	-692.938852	-1086.916814	-1253.482558	-1.737505	-0.736021	22235.02304
-563.897613	-820.353629	-827.509483	-1451.089906	0.551383	-0.736021	22220.52675
-394.519885	-927.168412	-539.872532	-1536.541733	-0.974542	-0.736021	22218.23786
-217.51253	-960.738773	-211.035592	-1587.660236	-0.211579	0.789905	22228.15638
20.531844	-960.738773	117.801348	-1547.223211	-0.974542	1.552867	22222.05268
228.057708	-918.775822	436.719772	-1483.134341	-3.26343	-0.736021	22216.71194
403.539138	-860.790654	734.275239	-1387.763999	-2.500468	-0.736021	22208.31935
558.420573	-750.92402	962.401097	-1200.075166	-0.974542	0.789905	22210.60823
688.124238	-622.74628	1146.275117	-1024.593736	-1.737505	1.552867	22195.34898
776.627916	-473.205584	1272.926931	-795.704915	-1.737505	1.552867	22199.16379
817.064941	-322.138962	1309.549143	-514.171665	-1.737505	0.789905	22215.94897
795.701984	-177.939004	1318.704696	-244.082857	1.314346	0.789905	22209.08231
785.783469	26.535009	1238.593608	65.680015	0.551383	0.789905	22210.60823
751.450146	237.875687	1179.082515	435.716942	-1.737505	-1.498984	22216.71194
717.879785	460.660806	1086.764024	779.050174	-0.211579	-0.736021	22202.21564
677.44276	658.268155	1000.549234	1108.650076	1.314346	3.078793	22226.63045
571.39094	797.890336	798.364109	1355.08704	2.840271	3.841756	22249.51933
424.902094	887.156976	600.75676	1571.768457	2.077309	3.078793	22241.12674
289.094727	953.534734	365.001274	1707.575824	0.551383	-0.736021	22241.12674
165.494764	985.579169	113.986534	1762.509141	0.551383	0.026942	138.859218
9.850365	980.23843	-132.45043	1733.516557	2.077309	3.841756	16.022217
-147.319958	930.645852	-366.67999	1620.598072	0.551383	4.604718	21580.40101
-344.164345	826.88292	-635.242874	1422.990724	-0.974542	2.31583	22211.3712
-519.645774	700.994068	-870.235397	1151.375989	-0.211579	-1.498984	22206.03046
-673.764247	550.690409	-1118.198286	886.627919	-0.211579	-1.498984	22211.3712
-765.319775	383.60157	-1270.027871	570.761346	-0.211579	-0.736021	22199.92676
-870.608633	182.94237	-1360.820436	195.38368	0.551383	2.31583	22196.87491
-926.304913	-25.346457	-1390.575983	-157.868067	-0.974542	2.31583	22191.53417
-933.171577	-221.42788	-1430.250046	-492.808709	-1.737505	-0.736021	22205.2675
-890.445664	-402.250049	-1370.738952	-817.067872	-0.211579	-1.498984	22176.27491
-826.356794	-566.287038	-1176.183454	-1093.260383	-4.026393	-3.024909	22199.92676
-673.764247	-724.220324	-1012.909428	-1319.097353	-0.974542	0.026942	22228.15638
-505.149482	-847.057325	-757.316912	-1472.452863	0.551383	1.552867	22228.15638
-354.08286	-934.035077	-508.591059	-1546.460248	0.551383	1.552867	22222.05268
-168.682915	-935.561002	-161.443014	-1596.052826	-0.211579	0.789905	22228.91934
61.731831	-961.501735	163.579112	-1544.934323	-0.974542	-0.736021	22228.91934
252.472516	-901.227679	448.164213	-1468.638049	-0.211579	0.026942	22218.23786
429.479871	-838.664735	748.771531	-1329.778831	2.077309	1.552867	22253.33415
576.731679	-736.427728	963.16406	-1148.956663	3.603234	3.841756	22252.57118
672.864984	-601.383323	1147.801042	-971.949308	1.314346	1.552867	22229.6823
772.05014	-419.798192	1240.882496	-726.275306	1.314346	0.789905	22223.5786
815.539016	-284.753788	1298.104702	-467.630939	-0.211579	-0.736021	22231.20823
782.731618	-129.872352	1267.586192	-183.8088	-0.974542	-2.261946	22193.06009
742.294593	52.475742	1162.297334	118.324443	1.314346	1.552867	22212.13416
723.220524	273.734936	1102.023278	447.924346	1.314346	3.078793	22216.71194
694.22794	479.734875	1006.652936	800.41313	-0.211579	0.789905	22202.97861
624.035369	661.320006	872.371494	1126.198219	-0.974542	-1.498984	22222.81564
538.583542	787.97182	722.830798	1361.953705	-3.26343	-1.498984	22209.84527
391.331734	875.712535	508.438269	1551.168463	-1.737505	0.026942	22193.82305
247.131777	944.379182	301.675367	1693.079532	-3.26343	0.026942	22197.63787
117.428111	978.712505	39.979149	1761.746179	-0.211579	3.078793	28.992584
-29.060734	961.927324	-160.680051	1706.812862	-0.974542	3.078793	14.496292
-192.33476	933.697703	-400.250351	1583.212898	2.840271	3.078793	22038.17866
-372.393966	807.808852	-713.828036	1381.027773	2.077309	0.789905	22222.05268
-533.379103	683.445926	-908.383533	1110.176001	-0.211579	-0.736021	22216.71194
-672.238321	524.749676	-1107.516808	830.168677	-0.974542	0.789905	22210.60823
-789.734583	344.69047	-1263.161206	521.931731	-0.211579	2.31583	22210.60823
-871.371596	154.712749	-1383.709319	140.450363	3.603234	1.552867	22233.49712
-907.230844	-47.472376	-1376.079691	-227.297676	2.840271	0.026942	22231.20823
-933.171577	-239.738986	-1382.946356	-537.060548	0.551383	-1.498984	22224.34156
-891.208627	-428.190782	-1292.916753	-854.453046	-1.737505	-3.787872	22215.18601
-763.030887	-605.9611	-1159.398274	-1139.038147	0.551383	-1.498984	22225.86749
-673.001284	-760.842535	-944.242782	-1373.267707	-0.974542	2.31583	22227.39341
-496.756892	-893.598052	-726.035439	-1477.030639	-0.974542	3.078793	22228.91934
-328.90509	-969.894325	-424.665158	-1586.897274	-0.974542	0.026942	22215.18601
-142.742182	-959.97581	-128.635616	-1610.549118	-0.974542	-0.736021	22222.81564
53.339241	-943.953592	181.890218	-1535.015807	-0.974542	0.026942	22228.91934
267.73177	-897.412865	504.623455	-1461.771385	-2.500468	0.789905	22212.89712
442.450237	-816.538815	776.23819	-1281.712179	-0.974542	3.078793	22203.74157
586.650194	-696.753666	1000.549234	-1129.119631	-1.737505	1.552867	22218.23786
714.827934	-564.761112	1121.097347	-913.201177	-0.974542	1.552867	22176.27491
777.390879	-403.013012	1259.193602	-668.290138	-2.500468	-3.024909	22205.2675
814.01309	-251.94639	1316.415807	-375.312447	-0.974542	-3.787872	22222.81564
785.020506	-87.909401	1281.319521	-98.356974	-0.974542	0.026942	22193.82305
753.739034	142.505345	1225.623242	251.07996	-1.737505	0.789905	22210.60823
762.131624	329.431216	1146.275117	585.257638	-0.211579	0.789905	22206.03046
706.435344	543.060782	1085.238098	924.776056	2.077309	-2.261946	22205.2675
638.531661	708.623696	944.089992	1241.405592	0.551383	-1.498984	22222.81564
532.47984	848.245877	780.815966	1450.457382	2.840271	1.552867	22257.14896
413.457653	924.54215	571.764176	1636.62029	0.551383	3.078793	22243.41563
266.205845	973.371766	336.771653	1749.538775	2.840271	3.078793	22198.40083
129.635515	984.053244	81.179136	1780.820247	2.077309	2.31583	22.888882
-30.58666	974.897691	-171.36153	1696.131383	0.551383	-0.736021	4731.131932
-212.171791	888.682902	-440.687376	1535.909209	-0.974542	0.026942	22146.51936
-406.727289	800.179224	-739.768769	1313.124089	-1.737505	0.026942	22214.42305
-557.793911	650.638528	-980.864993	1014.805659	-0.974542	1.552867	22219.76379
-725.645713	467.527471	-1177.70938	745.479813	-1.737505	2.31583	22199.16379
-824.067906	313.408998	-1301.309343	408.250283	-3.26343	0.789905	22194.58602
-922.490099	104.357208	-1408.124126	50.42076	-1.737505	-0.736021	22198.40083
-956.823422	-106.98347	-1468.398182	-289.097658	-4.026393	-2.261946	22180.85269
-941.564168	-305.353782	-1463.057443	-610.30497	-4.026393	-1.498984	22183.14158
-893.497515	-465.575956	-1357.768585	-909.386363	-3.26343	-0.736021	22199.92676
-763.030887	-652.501827	-1178.472342	-1158.875178	-0.974542	0.789905	22208.31935
-645.534626	-774.575865	-957.976111	-1385.475111	2.077309	2.31583	22230.44527
-469.290233	-892.835089	-697.042855	-1512.889888	-0.211579	0.789905	22235.786
-283.127326	-941.664704	-346.842959	-1594.526901	-0.211579	-2.261946	22215.94897
-90.097753	-957.686922	-37.080088	-1590.712087	0.551383	0.026942	22225.86749
137.265142	-940.901741	281.838336	-1538.830621	0.551383	3.078793	22234.26008
339.450268	-879.10176	584.734543	-1414.467695	2.840271	2.31583	22235.02304
503.487256	-801.27956	851.771501	-1240.512191	3.603234	1.552867	22247.23045
638.531661	-686.072187	1076.082545	-1084.867793	2.840271	-0.736021	22251.04526
727.798301	-523.561124	1195.104732	-863.608599	-0.211579	-3.024909	22203.74157
797.22791	-387.753757	1308.023217	-615.645709	-1.737505	-3.024909	22222.81564
803.331612	-234.398247	1315.652845	-319.616168	-0.974542	0.789905	22223.5786
780.44273	-17.71683	1304.208404	-59.445874	1.314346	3.841756	22193.82305
775.10199	173.786817	1228.675093	318.22068	-1.737505	0.026942	22206.79342
765.183475	393.520085	1166.112148	701.990937	-0.974542	-2.261946	22214.42305
716.35386	599.520024	1066.926992	1012.516771	-1.737505	-3.024909	22222.81564
630.13907	736.853317	889.156675	1297.101872	1.314346	2.31583	22220.52675
521.035399	843.6681	717.490059	1511.494401	-1.737505	4.604718	22207.55638
363.865075	934.460666	487.838275	1680.872129	-0.974542	3.078793	22216.71194
212.035491	988.63102	249.793901	1771.664694	0.551383	2.31583	1213.873714
70.887384	984.816207	-2.746765	1762.509141	-0.974542	2.31583	16.78518
-87.045902	962.690287	-264.442984	1672.479538	-0.211579	1.552867	16133.61003
-243.453263	883.342163	-529.954016	1501.575885	0.551383	2.31583	22185.43046
-434.193948	761.268125	-784.020607	1258.953735	2.077309	3.841756	22220.52675
-619.593893	617.83113	-1073.183485	981.235299	-0.974542	0.789905	22222.81564
-769.897552	427.853409	-1215.094554	665.368726	2.077309	0.789905	22193.06009
-843.904937	253.134942	-1326.487113	329.665122	0.551383	0.026942	22206.03046
-907.993807	57.053519	-1403.54635	-14.431073	-0.211579	0.026942	22237.31193
-953.008609	-139.027905	-1443.983375	-363.868006	-0.211579	0.789905	22219.76379
-914.097509	-343.501918	-1414.227828	-682.023468	1.314346	1.552867	22212.13416
-830.934571	-512.879646	-1254.768616	-986.4456	-1.737505	-0.736021	22222.05268
-742.430893	-657.079603	-1093.020516	-1247.378856	-0.974542	-0.736021	22216.71194
-603.571675	-814.249927	-884.731689	-1462.534347	-0.974542	-2.261946	22221.28971
-422.749506	-889.783238	-607.013252	-1534.252845	1.314346	-2.261946	22229.6823
-221.327344	-981.338766	-270.546685	-1578.504683	-1.737505	-2.261946	22214.42305
-23.719995	-965.316549	27.008782	-1559.430615	-0.211579	1.552867	22223.5786
176.176242	-930.220263	365.764237	-1518.230627	-0.974542	3.078793	22231.20823
351.657671	-882.916573	650.349338	-1397.682515	-2.500468	-0.736021	22195.34898
514.168734	-774.575865	891.445563	-1250.430707	-3.26343	-2.261946	22199.92676
636.242772	-634.953684	1083.712173	-1036.80114	-0.974542	0.789905	22206.03046
767.472363	-507.538907	1216.467689	-835.378978	-1.737505	0.026942	22193.82305
810.961239	-332.82044	1271.401006	-557.660541	-0.974542	0.789905	22207.55638
801.805686	-206.931588	1283.60841	-288.334695	-3.26343	-0.736021	22222.81564
766.7094	-20.005718	1231.726944	-18.245886	2.077309	0.026942	22222.81564
728.561264	179.890519	1160.771409	330.428084	-0.211579	-1.498984	22209.08231
689.650164	404.964527	1055.482551	690.546496	2.077309	0.789905	22208.31935
669.813133	607.149652	959.349246	1013.279734	0.551383	0.026942	22230.44527
595.805747	753.638497	770.89745	1285.657431	0.551383	3.841756	22238.07489
469.916896	861.216243	598.467872	1471.820339	2.077309	4.604718	22251.04526
310.457684	933.697703	396.282747	1665.612874	2.077309	0.789905	22250.2823
199.828087	962.690287	162.053186	1752.590626	2.077309	-2.261946	477.614673
44.183689	976.423616	-65.309709	1748.775812	-0.211579	1.552867	16.022217
-129.771816	937.512517	-307.168897	1633.568439	1.314346	3.841756	20535.14206
-295.334729	880.290312	-583.361408	1457.324047	-0.974542	2.31583	22189.24528
-487.601339	731.512578	-840.47985	1213.938934	0.551383	2.31583	22216.71194
-637.904998	610.964466	-1058.687193	938.509386	0.551383	-1.498984	22220.52675
-746.245707	417.934893	-1205.176038	643.242806	-0.974542	-2.261946	22186.95639
-840.853086	243.216426	-1296.731567	286.939208	-0.974542	-0.736021	22206.79342
-887.393813	28.823897	-1357.768585	-77.75698	-1.737505	1.552867	22195.34898
-930.882689	-184.042706	-1405.072275	-428.719839	-0.211579	2.31583	22186.95639
-885.104925	-384.701906	-1365.398213	-764.423443	-1.737505	0.026942	22182.37861
-830.934571	-532.716677	-1200.598262	-1021.541886	-1.737505	-3.787872	22212.89712
-697.416092	-696.753666	-1042.664975	-1264.164036	-1.737505	-3.787872	22215.18601
-544.823544	-827.983256	-797.753937	-1473.215826	-0.974542	-1.498984	22222.81564
-386.127295	-921.827673	-555.894749	-1560.95654	1.314346	0.789905	22235.02304
-228.194009	-947.005443	-242.317064	-1620.467634	-0.974542	0.026942	22220.52675
8.32444	-967.605437	85.756913	-1580.030609	-0.211579	0.789905	22219.00082
205.168826	-905.042493	400.860523	-1483.897304	2.077309	0.026942	22243.41563
373.783591	-862.316579	668.660444	-1406.075105	3.603234	0.789905	22251.80822
552.316871	-757.027722	899.07519	-1197.023315	1.314346	3.078793	22237.31193
657.605729	-612.064802	1079.134396	-1026.882625	0.551383	3.078793	22217.4749
780.44273	-443.450037	1233.252869	-759.845667	2.077309	3.078793	22219.76379
825.457531	-312.983409	1280.556559	-506.542038	0.551383	0.789905	22215.94897
811.724202	-135.976054	1268.349155	-236.453229	-0.211579	-2.261946	22211.3712
741.53163	19.668344	1224.860279	30.583729	-0.974542	-0.736021	22219.00082
738.479779	231.009023	1134.830676	406.724358	1.314346	2.31583	22206.79342
701.094605	434.720073	1047.852924	743.190925	-0.211579	1.552867	22212.89712
648.450176	627.749646	938.749253	1056.76861	-2.500468	0.789905	22228.91934
553.079834	761.268125	757.164121	1310.835201	-0.974542	1.552867	22197.63787
444.739125	858.164392	571.001213	1497.761072	-0.211579	2.31583	22207.55638
292.146578	906.994007	368.816088	1643.486954	-3.26343	-0.736021	22209.08231
137.265142	954.297697	123.142087	1742.67211	-1.737505	-0.736021	95.370342
-0.06815	980.23843	-115.66525	1715.205452	-0.211579	2.31583	14.496292
-158.001437	913.860672	-355.998512	1593.894377	-0.211579	1.552867	21362.95663
-322.038425	848.245877	-604.724364	1414.598133	-0.211579	0.789905	22197.63787
-497.519855	707.09777	-840.47985	1171.21302	0.551383	-1.498984	22218.23786
-640.956849	567.47559	-1070.894596	900.361249	-0.211579	0.026942	22219.76379
-772.18644	385.127495	-1205.939001	586.020601	2.077309	1.552867	22193.82305
-862.979006	193.623848	-1305.124157	250.316997	2.840271	2.31583	22222.81564
-887.393813	3.646127	-1368.450064	-107.512527	1.314346	1.552867	22234.26008
-929.356764	-219.901955	-1384.472281	-468.393901	2.077309	-0.736021	22210.60823
-904.941956	-399.961161	-1337.931554	-785.023437	-0.211579	-3.787872	22217.4749
-810.334577	-559.420373	-1214.331591	-1086.393718	-2.500468	-2.261946	22235.786
-697.416092	-732.612914	-1007.568689	-1325.964018	-0.974542	-0.736021	22222.81564
-528.038364	-850.872138	-734.428029	-1450.326944	-0.974542	1.552867	22215.18601
-365.527301	-951.58322	-462.050332	-1576.978758	-1.737505	0.789905	22227.39341
-181.653282	-959.97581	-159.917089	-1612.075044	-0.211579	0.026942	22226.63045
23.583695	-956.160996	146.793932	-1560.95654	-0.974542	-0.736021	22216.71194
239.502149	-917.249897	451.216064	-1508.312112	-1.737505	0.026942	22226.63045
414.983579	-847.820287	749.534494	-1332.830682	-2.500468	1.552867	22206.03046
562.235387	-743.294392	979.186278	-1178.712209	-0.211579	3.841756	22199.92676
679.731648	-604.435174	1121.860309	-989.497451	1.314346	3.078793	22192.29713
759.079773	-448.790776	1232.489906	-706.438275	-0.974542	1.552867	22210.60823
801.042724	-285.51675	1307.260254	-429.482802	0.551383	-2.261946	22209.84527
807.146425	-113.087172	1305.734329	-156.342142	-0.211579	-0.736021	22213.66009
768.998289	80.705363	1242.408422	174.020723	0.551383	0.789905	22222.81564
742.294593	301.964557	1165.349185	560.079868	0.551383	2.31583	22195.34898
725.509413	525.512639	1102.023278	904.939025	-0.974542	-1.498984	22215.18601
664.472394	687.260739	966.978874	1197.153753	-1.737505	-2.261946	22233.49712
579.020567	826.119957	778.527078	1426.805537	1.314346	0.789905	22240.36378
427.953945	921.490299	601.519723	1625.938812	2.077309	1.552867	22241.88971
277.650286	974.134728	329.904989	1760.220253	0.551383	0.789905	22239.60082
122.76885	977.949542	90.334689	1780.820247	1.314346	1.552867	34.333323
-40.505175	966.505101	-160.680051	1725.88693	2.077309	2.31583	13.733329
-181.653282	904.705119	-410.931829	1571.768457	-0.974542	-1.498984	22087.77123
-377.734705	814.675516	-693.991004	1369.583332	-2.500468	-2.261946	22199.92676
-528.038364	668.949634	-945.768708	1092.627858	-0.211579	1.552867	22214.42305
-689.786464	510.253384	-1141.087168	806.516832	-0.211579	2.31583	22215.94897
-806.519763	334.771955	-1268.501945	478.442855	-0.211579	0.789905	22193.06009
-922.490099	130.297941	-1383.709319	100.013338	-0.211579	1.552867	22189.24528
-926.304913	-60.442743	-1450.087077	-227.297676	-1.737505	0.026942	22191.53417
-938.512317	-289.331564	-1465.346331	-569.104983	-0.974542	-2.261946	22177.03787
-892.734552	-425.901894	-1357.768585	-874.290077	-0.974542	-1.498984	22193.82305
-806.519763	-610.538876	-1208.990852	-1155.060364	-0.211579	0.026942	22222.05268
-660.79388	-736.427728	-947.294633	-1370.978819	-0.974542	3.078793	22231.20823
-505.912445	-874.523983	-710.013222	-1499.156559	0.551383	2.31583	22221.28971
-309.068059	-939.375816	-398.724425	-1562.482466	1.314346	0.026942	22229.6823
-114.512561	-955.398033	-88.961554	-1572.400982	-0.211579	-0.736021	22234.26008
99.879968	-945.479518	233.008721	-1538.830621	0.551383	1.552867	22217.4749
301.302131	-882.153611	553.45307	-1451.852869	3.603234	3.841756	22251.80822
479.835411	-821.116592	823.541879	-1270.267738	2.077309	3.078793	22254.86007
614.116853	-696.753666	1027.25293	-1094.786308	1.314346	0.789905	22235.02304
705.672381	-546.450006	1178.319552	-897.178959	0.551383	-1.498984	22209.08231
801.805686	-410.642639	1275.978782	-662.186436	-0.211579	-2.261946	22229.6823
814.01309	-252.709353	1309.549143	-365.393932	-0.211579	-2.261946	22206.03046
785.020506	-73.413109	1309.549143	-112.090303	-0.974542	2.31583	22203.74157
771.287177	131.060904	1232.489906	251.842922	-0.974542	1.552867	22222.81564
763.657549	364.527501	1153.904744	625.694663	-0.974542	-1.498984	22201.45268
727.035338	557.557074	1077.608471	959.109379	-0.974542	-4.550834	22220.52675
649.976102	708.623696	934.171476	1236.064853	-1.737505	-1.498984	22226.63045
513.405772	827.645883	708.334506	1470.294413	-3.26343	2.31583	22194.58602
367.679889	910.808821	526.749375	1664.849911	-1.737505	3.078793	22203.74157
240.265112	977.949542	293.282777	1757.931365	-3.26343	0.026942	13337.3516
95.302192	991.682871	51.42359	1752.590626	-1.737505	-1.498984	22.888882
-59.579244	977.186579	-226.294847	1686.97583	0.551383	0.026942	1718.955046
-222.090307	899.36438	-482.650326	1535.146246	-1.737505	-1.498984	22145.7564
-412.830991	778.816268	-759.6058	1304.731499	-0.974542	2.31583	22216.71194
-587.549458	640.720012	-1025.116832	988.864926	0.551383	3.078793	22210.60823
-740.904968	462.949695	-1186.864932	731.746484	-0.211579	0.026942	22205.2675
-834.749384	282.127526	-1296.731567	381.546588	0.551383	0.026942	22210.60823
-919.438248	85.28314	-1424.909306	45.080021	2.077309	0.026942	22223.5786
-973.608603	-105.457544	-1450.087077	-337.164311	2.840271	2.31583	22226.63045
-938.512317	-323.664887	-1433.301896	-633.956815	0.551383	-1.498984	22209.08231
-863.741968	-487.701876	-1301.309343	-949.060425	1.314346	0.789905	22215.18601
-745.482744	-663.946268	-1138.035317	-1185.578874	-0.211579	1.552867	22228.91934
-635.61611	-803.568449	-912.96131	-1425.149173	0.551383	0.789905	22229.6823
-452.505053	-892.835089	-668.050271	-1518.230627	-1.737505	-3.024909	22212.89712
-274.734736	-966.079512	-339.213332	-1579.267646	0.551383	-0.736021	22225.10453
-64.15702	-958.449884	-11.902318	-1565.534317	-0.211579	2.31583	22231.20823
143.368844	-941.664704	306.253144	-1530.438031	-0.211579	2.31583	22213.66009
339.450268	-878.338797	607.623425	-1409.126956	-4.026393	1.552867	22202.97861
494.331703	-811.198076	852.534463	-1271.0307	-2.500468	-0.736021	22212.89712
627.087219	-650.975901	1047.089961	-1087.919644	-2.500468	-3.024909	22190.00824
748.398295	-538.820379	1235.541757	-870.475264	-1.737505	-1.498984	22192.29713
807.146425	-372.494502	1292.763962	-598.860529	-0.974542	-0.736021	22219.00082
806.383463	-227.531582	1317.941733	-337.927273	1.314346	0.789905	22206.79342
783.494581	-52.813116	1251.563975	-83.097719	-0.974542	2.31583	22215.18601
720.168673	136.401643	1124.91216	228.191078	-1.737505	-0.736021	22202.21564
688.887201	345.453433	1024.201079	592.124303	-1.737505	-2.261946	22190.7712
645.398325	552.979298	915.097408	930.116795	1.314346	-0.736021	22222.05268
581.309455	713.201472	754.875233	1236.827816	-0.211579	0.789905	22254.09711
472.205784	846.719951	612.201201	1429.094425	-0.211579	4.604718	22246.46748
310.457684	897.838455	373.393865	1609.916594	2.840271	5.367681	22238.07489
159.391062	956.586585	125.430975	1722.072116	1.314346	0.789905	1861.629078
46.472577	979.475467	-103.457846	1747.249887	2.077309	-1.498984	17.548143
-99.253306	959.638436	-320.139263	1649.590656	0.551383	2.31583	17865.53545
-264.81622	879.527349	-529.954016	1488.605519	-0.974542	2.31583	22193.06009
-430.379134	765.845901	-781.731719	1276.501878	1.314346	3.841756	22219.00082
-581.445756	614.779279	-1011.383503	999.546405	-0.211579	1.552867	22207.55638
-720.304974	455.320067	-1142.613094	701.227974	0.551383	0.026942	22205.2675
-825.593832	272.20901	-1260.872318	351.791041	-3.26343	-2.261946	22212.89712
-867.556782	64.683146	-1338.694517	-11.379222	-3.26343	-0.736021	22179.32676
-924.778987	-141.316793	-1370.738952	-364.630969	-3.26343	-0.736021	22180.08972
-894.260478	-348.842658	-1354.716735	-674.39384	-1.737505	0.026942	22192.29713
-832.460496	-507.538907	-1181.524193	-986.4456	-1.737505	-2.261946	22198.40083
-711.912384	-688.361075	-1054.109416	-1212.28257	0.551383	-2.261946	22223.5786
-580.682793	-800.516598	-815.30208	-1449.563981	0.551383	-3.024909	22236.54897
-423.512469	-916.486934	-588.702147	-1557.141727	-0.211579	-0.736021	22215.94897
-235.060673	-963.790623	-275.887425	-1585.371348	1.314346	1.552867	22225.10453
-59.579244	-963.027661	5.645825	-1563.245429	0.551383	2.31583	22232.73415
152.524397	-928.694338	301.675367	-1518.230627	0.551383	-0.736021	22215.18601
344.791007	-855.449915	611.438238	-1428.201024	2.077309	0.026942	22249.51933
495.857629	-774.575865	848.71965	-1212.28257	2.077309	0.026942	22248.75637
640.057586	-656.31664	1013.519601	-1032.986327	1.314346	1.552867	22202.97861
711.013121	-501.435205	1182.134366	-787.312325	2.077309	2.31583	22212.13416
781.205692	-337.398216	1254.615826	-534.008697	-1.737505	0.026942	22222.05268
802.568649	-196.25011	1298.104702	-237.216192	-0.974542	-1.498984	22200.68972
781.205692	10.512792	1276.741745	44.317058	-1.737505	-0.736021	22209.08231
752.976071	212.697917	1221.808428	406.724358	-2.500468	-2.261946	22218.23786
740.768667	434.720073	1114.993645	772.183509	1.314346	-1.498984	22215.18601
697.279791	627.749646	1040.986259	1072.790827	-0.974542	0.026942	22219.76379
593.516859	762.79405	862.452979	1337.538897	0.551383	5.367681	22207.55638
483.650225	861.216243	687.734512	1532.094395	-0.211579	3.841756	22212.13416
352.420634	913.097709	471.053095	1682.398054	-3.26343	-1.498984	22192.29713
199.065124	985.579169	248.267976	1784.635061	0.551383	-1.498984	294.503616
51.050353	986.342132	-20.294908	1752.590626	-0.974542	1.552867	16.78518
-116.038486	948.956958	-265.205946	1639.672141	2.077309	3.841756	21032.59377
-286.179177	864.268094	-555.131786	1442.827755	0.551383	3.078793	22211.3712
-463.186532	729.22369	-819.879856	1204.783381	-0.974542	0.026942	22225.86749
-633.327222	580.445956	-1077.761261	917.909392	-0.211579	-1.498984	22206.03046
-775.238291	406.490452	-1257.820467	625.694663	0.551383	-1.498984	22206.03046
-865.267894	219.564581	-1340.983405	266.339214	2.077309	2.31583	22238.83786
-933.171577	1.357239	-1443.220412	-80.045868	2.840271	0.789905	22219.00082
-961.401199	-195.487147	-1454.664853	-437.875392	0.551383	0.026942	22212.89712
-946.141944	-361.050061	-1409.650052	-749.927151	1.314346	-1.498984	22218.23786
-856.875304	-538.057416	-1251.716765	-1040.615954	0.551383	-3.787872	22222.05268
-727.934601	-694.464777	-1073.946447	-1257.297371	-0.974542	-1.498984	22221.28971
-575.342054	-824.931405	-818.353931	-1462.534347	-0.211579	0.789905	22227.39341
-392.99396	-921.827673	-542.924382	-1537.304696	-0.211579	0.789905	22215.18601
-203.016238	-961.501735	-212.561517	-1571.638019	-0.974542	0.789905	22220.52675
6.798514	-963.027661	87.282838	-1556.378764	-0.211579	0.026942	22228.91934
200.59105	-934.035077	403.912374	-1498.393596	-1.737505	-1.498984	22208.31935
398.198398	-852.398064	699.941916	-1387.001036	-3.26343	0.026942	22197.63787
553.842797	-769.235126	949.430731	-1200.075166	0.551383	4.604718	22214.42305
685.83535	-634.190721	1150.089931	-1014.675221	-0.974542	2.31583	22186.19343
772.05014	-466.338919	1256.141751	-799.519729	-0.211579	2.31583	22199.16379
823.168643	-330.531552	1311.838031	-497.386485	1.314346	-1.498984	22221.28971
803.331612	-140.55383	1311.838031	-227.297676	-0.211579	-0.736021	22208.31935
774.339028	37.216487	1269.87508	93.909636	0.551383	0.789905	22212.13416
756.790885	255.42383	1199.682509	468.52434	1.314346	1.552867	22209.84527
732.376077	497.283018	1102.023278	838.561267	1.314346	1.552867	22224.34156
686.598313	647.586677	989.867756	1155.953766	2.077309	0.789905	22221.28971
580.546493	797.890336	773.186339	1389.420363	2.077309	2.31583	22254.09711
414.983579	902.416231	614.490089	1583.975861	2.840271	1.552867	22251.04526
313.509535	958.875474	333.719802	1715.205452	-0.211579	0.026942	22218.23786
142.605882	984.053244	143.742081	1807.523943	-0.974542	2.31583	66.377758
-0.06815	987.868058	-120.243026	1734.27952	-0.211579	3.078793	16.022217
-167.919952	908.519933	-389.568872	1604.575855	-0.974542	0.789905	21596.42323
-333.482866	845.194026	-649.739166	1401.627767	-0.974542	-0.736021	22204.50453
-510.490221	707.860733	-913.724273	1160.531542	-0.211579	-1.498984	22222.05268
-685.208688	540.771894	-1109.805696	867.553851	-0.211579	0.026942	22192.29713
-786.682732	368.342315	-1258.58343	546.346539	-0.211579	1.552867	22201.45268
-905.704919	167.683115	-1384.472281	172.494798	-2.500468	3.078793	22199.92676
-917.14936	-23.820532	-1398.968573	-174.653248	-0.211579	0.789905	22183.14158
-937.749354	-267.205645	-1410.413014	-535.534622	-2.500468	-2.261946	22169.40825
-901.127143	-419.035229	-1367.687101	-833.853052	-0.974542	-3.787872	22194.58602
-817.201241	-584.598143	-1196.020485	-1110.808526	-0.211579	0.789905	22212.89712
-674.52721	-737.190691	-1031.983497	-1344.275123	-1.737505	0.789905	22222.81564
-521.934662	-848.58325	-747.398396	-1482.371379	-0.211579	1.552867	22232.73415
-339.586568	-928.694338	-460.524407	-1549.512099	2.077309	1.552867	22227.39341
-168.682915	-965.316549	-144.657834	-1596.815789	-0.974542	-0.736021	22220.52675
78.517012	-942.427667	162.053186	-1569.349131	2.077309	-0.736021	22232.73415
276.124361	-900.464716	476.393834	-1464.823236	1.314346	0.789905	22247.99341
419.561355	-828.746219	766.319674	-1295.445508	-0.211579	2.31583	22241.12674
582.072418	-691.412926	1004.364048	-1129.882594	1.314346	3.078793	22248.75637
697.279791	-576.205553	1174.504738	-940.667835	-0.974542	0.789905	22215.94897
792.650133	-428.953745	1261.48249	-715.593828	-1.737505	-2.261946	22213.66009
826.983457	-278.650086	1324.045435	-418.801323	0.551383	-2.261946	22220.52675
801.805686	-109.272358	1300.39359	-144.134738	-3.26343	0.026942	22208.31935
766.7094	92.149804	1240.119534	178.5985	0.551383	3.078793	22210.60823
740.768667	294.33493	1153.141782	549.39839	-0.974542	0.789905	22215.18601
727.035338	525.512639	1070.741806	905.701988	1.314346	-1.498984	22230.44527
660.65758	688.786665	912.80852	1194.101902	-2.500468	-2.261946	22205.2675
533.242803	801.70515	793.02337	1426.042574	0.551383	0.789905	22206.03046
402.013212	908.519933	566.423437	1600.761041	-0.974542	2.31583	22215.18601
280.702137	956.586585	355.082759	1715.205452	-3.26343	0.789905	22196.11194
129.635515	986.342132	98.727279	1773.953583	-1.737505	1.552867	28.229621
-8.46074	968.793989	-175.939306	1703.761011	0.551383	0.026942	14.496292
-203.016238	917.675486	-420.850345	1562.612904	-0.211579	0.026942	22036.65273
-371.631003	814.675516	-693.228042	1355.850003	0.551383	0.026942	22212.89712
-531.853178	677.342224	-928.983527	1086.524157	-0.211579	0.789905	22219.00082
-718.779048	520.934863	-1112.094584	797.361279	-0.211579	1.552867	22194.58602
-816.438279	340.112694	-1238.746399	463.183601	2.077309	0.026942	22235.786
-904.941956	135.63868	-1382.946356	121.376294	0.551383	0.789905	22241.12674
-951.482683	-77.227923	-1395.15376	-233.401378	-2.500468	-3.024909	22217.4749
-937.749354	-269.494533	-1437.879673	-554.608691	-0.974542	-2.261946	22194.58602
-866.793819	-425.901894	-1341.746368	-866.66045	-0.974542	-0.736021	22231.20823
-785.156807	-618.168504	-1179.235305	-1148.1937	-2.500468	2.31583	22222.81564
-655.453141	-771.524014	-968.65759	-1371.741782	-0.211579	2.31583	22215.18601
-491.416153	-869.183244	-705.435445	-1503.734335	-0.974542	-1.498984	22225.10453
-305.253245	-940.138779	-400.250351	-1577.741721	-0.211579	-2.261946	22226.63045
-101.542194	-973.709139	-88.198591	-1596.815789	-0.211579	0.026942	22215.94897
94.539229	-941.664704	257.423529	-1532.726919	-0.211579	1.552867	22227.39341
299.013243	-892.835089	516.830859	-1468.638049	-2.500468	2.31583	22206.79342
454.657641	-822.642517	818.20114	-1311.467726	-2.500468	0.789905	22198.40083
606.487226	-702.094405	999.023309	-1129.882594	-4.789356	-2.261946	22201.45268
730.087189	-555.605559	1174.504738	-927.697469	-2.500468	-1.498984	22205.2675
807.909388	-398.435235	1271.401006	-677.445691	-0.211579	-0.736021	22206.79342
807.909388	-251.94639	1330.149137	-377.601336	-1.737505	-0.736021	22206.03046
797.22791	-80.279774	1308.023217	-106.749564	1.314346	0.789905	22215.94897
760.605698	119.616463	1208.075099	226.665152	0.551383	1.552867	22209.08231
748.398295	333.246029	1134.830676	579.916899	1.314346	-0.736021	22211.3712
704.909419	561.371888	1034.882557	925.539019	0.551383	-2.261946	22231.97119
636.242772	710.149621	908.993706	1223.857449	2.840271	0.026942	22238.07489
510.353921	845.194026	717.490059	1458.849972	4.366197	4.604718	22247.99341
368.442852	901.653268	500.808642	1647.301768	0.551383	3.078793	22250.2823
221.191043	968.031026	255.897603	1749.538775	1.314346	1.552867	7811.2125
105.220707	987.105095	14.038415	1778.531359	-0.211579	-0.736021	19.074068
-45.082952	961.927324	-230.10966	1677.057315	-0.211579	0.789905	5263.679922
-210.645866	905.468082	-465.865146	1536.672171	-0.974542	1.552867	22147.28233
-401.38655	787.208858	-747.398396	1318.464829	0.551383	3.078793	22207.55638
-582.208718	643.771863	-1006.805727	1024.724175	1.314346	4.604718	22211.3712
-749.297558	489.65339	-1178.472342	742.427962	0.551383	0.026942	22196.87491
-840.090124	298.912706	-1266.213057	408.250283	-0.974542	-0.736021	22199.16379
-895.023441	89.860916	-1372.264877	63.391126	-4.789356	0.026942	22194.58602
-942.32713	-94.013103	-1460.005592	-310.460615	-2.500468	0.789905	22180.85269
-924.016025	-306.879707	-1396.679685	-644.638293	-0.211579	1.552867	22178.5638
-855.349378	-476.257435	-1273.079722	-934.564133	-0.211579	-1.498984	22215.18601
-758.453111	-634.953684	-1120.487174	-1181.001098	-0.974542	-0.736021	22228.91934
-614.253153	-788.309194	-904.56872	-1406.838068	-0.974542	-1.498984	22219.00082
-452.505053	-887.49435	-669.576197	-1543.408398	-2.500468	-2.261946	22227.39341
-272.445847	-955.398033	-336.161481	-1586.134311	-0.974542	0.026942	22231.97119
-80.179238	-940.138779	-27.924535	-1580.030609	0.551383	0.789905	22217.4749
138.791068	-937.84989	308.542032	-1531.963956	2.077309	2.31583	22231.97119
313.509535	-858.501766	565.660474	-1407.60103	3.603234	0.026942	22257.14896
508.065033	-777.627716	851.008538	-1228.304787	3.603234	1.552867	22233.49712
631.664996	-670.04997	1052.4307	-1081.815942	2.077309	-0.736021	22212.13416
741.53163	-512.116683	1211.889912	-850.638232	0.551383	0.026942	22225.86749
806.383463	-354.946359	1288.186186	-590.467939	-0.974542	0.026942	22207.55638
807.909388	-209.983439	1301.919515	-324.956907	-0.211579	0.789905	22192.29713
789.598282	-27.635345	1285.134335	1.591145	-0.974542	0.026942	22219.76379
754.501997	174.54978	1201.971397	326.613271	2.077309	-0.736021	22209.84527
735.427928	393.520085	1107.364017	692.072422	-0.211579	-0.736021	22202.21564
717.116822	594.179285	1040.986259	1006.413069	-1.737505	-0.736021	22229.6823
601.909449	736.090354	869.319644	1284.894468	-2.500468	3.078793	22199.16379
474.494672	847.482914	702.230804	1500.812923	-2.500468	3.078793	22202.97861
356.235448	916.912523	474.104946	1644.249917	-0.974542	0.026942	22209.08231
218.139193	963.45325	249.030938	1747.249887	-2.500468	0.026942	1123.081149
72.41331	975.660654	-12.66528	1748.012849	-0.974542	0.026942	16.022217
-104.594045	954.297697	-262.917058	1661.79806	1.314346	2.31583	16434.21735
-264.053257	855.875504	-524.613277	1463.427749	0.551383	3.078793	22197.63787
-457.845792	749.823684	-828.272446	1223.094486	0.551383	2.31583	22211.3712
-605.860563	601.808913	-1051.820528	955.294566	-0.211579	-1.498984	22202.21564
-743.193856	455.320067	-1215.094554	684.442794	1.314346	-1.498984	22202.21564
-854.586416	256.949756	-1308.93897	330.428084	2.840271	-0.736021	22230.44527
-892.734552	52.475742	-1401.257461	-32.742178	2.077309	2.31583	22235.786
-930.882689	-125.294576	-1421.857455	-370.734671	2.077309	0.789905	22234.26008
-939.275279	-340.450067	-1391.338946	-682.78643	2.077309	0.026942	22204.50453
-846.193825	-503.724093	-1238.746399	-981.867823	-0.974542	-2.261946	22229.6823
-744.719781	-676.153672	-1092.257553	-1232.882564	-0.974542	-3.024909	22228.15638
-600.519824	-807.383262	-846.583552	-1433.541763	1.314346	-1.498984	22213.66009
-416.645805	-917.249897	-594.042886	-1554.089876	-0.974542	0.789905	22222.05268
-238.875487	-945.479518	-272.835574	-1575.452832	1.314346	3.078793	22231.97119
1.457775	-979.049878	24.719894	-1582.319497	-0.974542	0.026942	22212.89712
168.546615	-940.138779	356.608684	-1505.260261	0.551383	-0.736021	22209.08231
356.998411	-886.731387	654.164152	-1415.99362	-0.974542	0.026942	22210.60823
525.613175	-770.761051	894.497414	-1213.808495	-2.500468	0.026942	22193.06009
646.161288	-662.420342	1069.978843	-1048.245581	-0.974542	3.078793	22191.53417
765.946438	-500.672242	1234.015832	-805.623431	-0.211579	2.31583	22212.13416
805.6205	-326.716738	1261.48249	-524.853144	-0.974542	1.552867	22213.66009
801.042724	-188.620483	1304.208404	-260.868037	-0.211579	0.026942	22192.29713
761.368661	-10.087202	1247.749161	38.213356	-2.500468	-2.261946	22218.23786
755.264959	222.616432	1198.156583	386.887327	1.314346	-1.498984	22209.08231
723.983487	428.616371	1077.608471	758.45018	1.314346	0.789905	22217.4749
690.413127	624.697795	1015.045526	1084.235268	4.366197	3.078793	22238.83786
594.279822	778.816268	801.41596	1345.931487	2.077309	3.841756	22253.33415
478.309486	874.18661	636.616009	1545.064761	2.840271	2.31583	22237.31193
321.139162	952.008809	410.016076	1706.812862	0.551383	0.026942	22233.49712
190.672534	992.445834	159.764298	1795.316539	0.551383	0.026942	189.214759
29.687397	987.868058	-82.094889	1754.879514	0.551383	2.31583	14.496292
-146.556996	937.512517	-313.272599	1647.301768	-0.974542	3.841756	19146.54988
-297.623618	858.927355	-610.065103	1426.042574	-1.737505	0.026942	22199.16379
-484.549488	716.253323	-833.613185	1193.33894	0.551383	0.026942	22203.74157
-630.275371	574.342254	-1066.31682	898.835323	1.314346	-0.736021	22197.63787
-773.712365	409.542303	-1231.116771	604.331707	-0.211579	-0.736021	22210.60823
-870.608633	214.223842	-1342.509331	244.213295	-4.026393	-0.736021	22182.37861
-920.201211	6.697978	-1419.568567	-122.771781	-1.737505	2.31583	22196.87491
-949.193795	-205.405663	-1454.664853	-465.34205	-0.974542	-0.736021	22186.95639
-924.778987	-382.413018	-1385.998207	-752.979002	-3.26343	-3.787872	22182.37861
-815.675316	-551.027783	-1239.509361	-1048.245581	0.551383	-1.498984	22221.28971
-700.467943	-705.909218	-1043.427938	-1307.652912	-0.211579	0.026942	22233.49712
-559.319836	-822.642517	-818.353931	-1443.460279	0.551383	2.31583	22223.5786
-382.312481	-942.427667	-510.116985	-1550.275062	-0.974542	0.789905	22215.18601
-188.519946	-953.109145	-224.768921	-1588.423199	-0.211579	1.552867	22227.39341
9.087403	-973.709139	91.097652	-1544.17136	-0.974542	-1.498984	22218.23786
209.746602	-911.146195	428.327182	-1461.771385	2.840271	0.026942	22244.94156
411.931728	-845.531399	715.201171	-1358.008452	2.077309	1.552867	22254.09711
558.420573	-753.975871	954.77147	-1166.504806	1.314346	3.841756	22241.88971
688.124238	-598.331472	1134.830676	-992.549301	1.314346	2.31583	22214.42305
769.761251	-459.472254	1241.645459	-744.586412	2.077309	0.789905	22225.86749
809.435314	-290.094527	1276.741745	-489.756858	1.314346	-2.261946	22206.79342
784.257543	-159.627899	1324.045435	-197.54213	0.551383	0.026942	22201.45268
772.813102	55.527593	1268.349155	146.554065	1.314346	1.552867	22219.76379
773.576065	274.497899	1221.045465	495.228035	-1.737505	0.026942	22215.18601
767.472363	494.231167	1116.51957	870.605702	-0.211579	-0.736021	22215.18601
682.020537	642.245938	1005.889973	1157.479691	-0.974542	0.789905	22210.60823
594.279822	798.653299	815.912252	1397.812953	-1.737505	2.31583	22211.3712
444.739125	890.97179	638.141934	1583.975861	-2.500468	0.026942	22196.11194
309.694721	953.534734	426.801256	1709.10175	-1.737505	0.026942	22207.55638
165.494764	970.319915	175.786516	1778.531359	-1.737505	1.552867	51.881466
17.479993	962.690287	-80.568964	1709.864713	0.551383	2.31583	12.970367
-151.897735	920.727337	-353.709624	1579.398085	2.077309	2.31583	21795.55651
-357.897674	834.512547	-674.153973	1378.738885	0.551383	-1.498984	22219.76379
-518.119849	697.942218	-899.990943	1136.116734	-0.211579	-1.498984	22201.45268
-666.897582	541.534856	-1110.568659	842.376081	1.314346	2.31583	22195.34898
-811.09754	359.949725	-1278.420461	529.561359	2.077309	3.078793	22224.34156
-886.630851	171.497929	-1391.338946	186.99109	0.551383	1.552867	22228.91934
-933.93454	-25.346457	-1439.405598	-169.312508	1.314346	0.026942	22228.91934
-952.245646	-228.294545	-1482.131512	-496.623523	1.314346	-1.498984	22213.66009
-909.519733	-406.827826	-1370.738952	-798.756766	-0.211579	-2.261946	22223.5786
-812.623465	-576.205553	-1209.753815	-1087.919644	-0.211579	0.789905	22222.05268
-680.630912	-738.716616	-1049.53164	-1317.571427	-0.974542	2.31583	22224.34156
-530.327252	-847.820287	-762.657651	-1464.060273	-1.737505	1.552867	22219.76379
-341.875456	-924.116561	-446.791078	-1535.015807	-0.974542	1.552867	22219.76379
-157.238474	-944.716555	-131.687467	-1586.134311	1.314346	0.789905	22228.91934
74.702198	-957.686922	168.156888	-1555.615801	-0.211579	0.026942	22226.63045
243.316963	-911.909157	504.623455	-1475.504714	-3.26343	2.31583	22196.87491
441.687274	-834.849921	783.104854	-1332.830682	-1.737505	2.31583	22212.13416
585.124269	-718.116622	991.393681	-1174.897396	-0.974542	3.078793	22207.55638
717.116822	-584.598143	1195.867695	-980.341898	-0.211579	-0.736021	22195.34898
789.598282	-432.005596	1277.504708	-720.934567	0.551383	-0.736021	22219.76379
825.457531	-281.701937	1337.778764	-437.875392	1.314346	-1.498984	22215.18601
788.072357	-120.716799	1294.289888	-185.334726	-0.211579	0.789905	22197.63787
758.31681	74.601661	1227.149167	134.346661	1.314346	1.552867	22214.42305
728.561264	308.068259	1147.03808	502.0947	-1.737505	-0.736021	22207.55638
726.272375	514.068198	1055.482551	862.976075	0.551383	-0.736021	22216.71194
659.894617	668.949634	936.460364	1190.287089	-0.211579	-2.261946	22248.75637
558.420573	813.912554	741.904866	1432.146276	2.840271	2.31583	22256.386
411.168765	914.623635	552.690108	1596.946228	0.551383	2.31583	22231.20823
260.865106	969.556952	312.356846	1727.412856	1.314346	2.31583	22233.49712
110.561447	981.764356	83.468025	1777.005433	-0.974542	0.789905	33.57036
-31.349622	958.112511	-185.857822	1698.420272	-0.211579	-0.736021	12.207404
-226.668083	895.549566	-423.902196	1556.509202	-0.211579	0.026942	22085.48235
-370.86804	810.09774	-725.272477	1341.353711	-1.737505	0.789905	22215.18601
-532.616141	648.34964	-941.953894	1082.709343	1.314346	2.31583	22201.45268
-676.816098	514.831161	-1125.064951	786.679801	-0.211579	1.552867	22187.71935
-791.260508	324.090476	-1247.901951	463.946563	-0.974542	0.026942	22201.45268
-869.84567	124.194239	-1369.213027	103.828151	-1.737505	-0.736021	22193.82305
-937.749354	-87.909401	-1425.672269	-264.68285	-0.211579	0.789905	22183.14158
-939.275279	-282.464899	-1411.175977	-594.282753	-2.500468	0.789905	22194.58602
-869.082708	-450.316702	-1287.576014	-884.208593	0.551383	1.552867	22214.42305
-767.608664	-606.724063	-1118.961249	-1158.875178	-1.737505	0.789905	22219.00082
-643.245737	-748.635132	-926.694639	-1357.24549	-0.211579	0.026942	22230.44527
-495.230966	-875.286946	-718.405812	-1507.549149	-0.211579	-2.261946	22231.20823
-305.253245	-955.398033	-395.672574	-1541.119509	-1.737505	-2.261946	22216.71194
-113.749598	-976.76099	-88.198591	-1589.186162	-0.211579	0.026942	22228.15638
107.509596	-928.694338	231.482795	-1496.867671	0.551383	1.552867	22241.88971
301.302131	-898.175828	554.978996	-1451.089906	1.314346	0.789905	22241.12674
468.39097	-797.464747	792.260407	-1267.215887	2.840271	2.31583	22244.94156
597.331673	-683.783299	1025.727005	-1098.601122	0.551383	-1.498984	22219.76379
715.590897	-564.761112	1178.319552	-891.075257	1.314346	-2.261946	22220.52675
794.176059	-415.220416	1272.163969	-666.764213	-0.211579	-1.498984	22222.05268
801.805686	-241.264912	1312.600994	-375.312447	1.314346	-0.736021	22206.79342
768.998289	-70.361259	1281.319521	-79.282905	-0.211579	1.552867	22202.21564
764.420512	148.609047	1227.91213	251.07996	0.551383	0.789905	22212.89712
737.716816	364.527501	1129.489937	630.27244	0.551383	-2.261946	22219.00082
726.272375	559.845962	1078.371433	959.109379	-2.500468	-3.024909	22214.42305
624.798331	707.09777	908.230743	1243.69448	-0.211579	0.789905	22201.45268
528.665026	830.697734	751.823382	1458.087009	0.551383	5.367681	22219.00082
385.990995	910.808821	562.608623	1622.886961	-0.974542	3.078793	22199.92676
253.235478	951.245846	301.675367	1732.753595	-0.974542	0.789905	4522.843104
122.76885	990.919908	75.838397	1773.19062	0.551383	-1.498984	19.837031
-41.268138	961.164362	-189.672635	1665.612874	2.077309	0.789905	9114.352855
-239.63845	887.919939	-445.265152	1509.205513	-0.211579	2.31583	22168.64528
-412.830991	786.445895	-758.842837	1300.916686	1.314346	3.841756	22222.81564
-587.549458	649.875565	-996.124248	1001.07233	-0.211579	2.31583	22198.40083
-710.386458	465.238583	-1183.050119	755.398329	-0.211579	0.026942	22190.00824
-833.223459	282.890489	-1291.390827	424.272501	1.314346	-0.736021	22232.73415
-892.734552	92.912767	-1399.731536	49.657797	2.840271	0.789905	22235.786
-952.245646	-103.168656	-1455.427816	-309.697652	2.840271	1.552867	22223.5786
-940.038242	-298.487117	-1418.805604	-656.845697	0.551383	1.552867	22224.34156
-883.579	-475.494472	-1302.072306	-935.327096	1.314346	0.026942	22237.31193
-768.371626	-630.375907	-1153.294572	-1193.971464	1.314346	-0.736021	22215.94897
-625.697594	-781.442529	-921.3539	-1417.519546	0.551383	-0.736021	22225.10453
-450.216165	-901.227679	-681.020638	-1564.771354	1.314346	-1.498984	22229.6823
-264.053257	-968.3684	-329.294816	-1554.852839	-0.211579	0.789905	22215.18601
-67.208871	-967.605437	-1.983802	-1596.052826	-0.974542	0.789905	22223.5786
153.28736	-929.4573	319.986473	-1531.963956	-1.737505	-0.736021	22211.3712
311.983609	-891.309163	593.890095	-1436.593614	-0.974542	-0.736021	22196.87491
503.487256	-788.309194	863.978904	-1250.430707	-2.500468	-0.736021	22202.97861
648.450176	-666.998119	1086.001061	-1103.941861	0.551383	0.026942	22201.45268
755.264959	-517.457422	1234.778794	-848.349344	-0.974542	0.026942	22199.92676
816.301978	-363.33895	1326.334323	-601.149417	-0.974542	0.789905	22219.00082
794.176059	-213.798253	1314.126919	-338.690236	-0.211579	-0.736021	22212.13416
785.783469	-32.976084	1288.949149	-22.823663	-0.211579	-0.736021	22202.97861
760.605698	189.809035	1195.867695	331.95401	-0.974542	0.026942	22199.16379
745.346444	405.727489	1135.593639	700.465012	-0.211579	-1.498984	22229.6823
708.724232	589.601509	1050.141812	1052.190833	2.840271	1.552867	22247.99341
630.13907	735.327392	896.023339	1307.020388	2.077309	3.078793	22244.94156
496.620591	861.216243	709.097469	1517.598103	0.551383	3.078793	22249.51933
347.079895	928.356964	469.527169	1674.768427	1.314346	0.026942	22231.20823
215.850304	988.63102	235.297609	1757.931365	0.551383	1.552867	673.696097
73.176273	993.971759	-21.820833	1746.486924	-0.211579	0.789905	18.311106
-108.408859	952.771772	-261.391133	1662.561023	2.077309	3.841756	18087.5576
-274.734736	877.238461	-521.561426	1487.079593	-0.211579	4.604718	22187.71935
-454.793941	759.742199	-805.383564	1247.509294	1.314346	0.789905	22215.18601
-631.801296	605.623726	-1044.190901	944.613087	0.551383	-0.736021	22202.21564
-750.060521	429.379334	-1216.620479	670.709465	-0.974542	-1.498984	22200.68972
-868.319745	231.009023	-1337.931554	309.065128	-1.737505	1.552867	22193.06009
-917.14936	40.268338	-1423.383381	-56.394023	-1.737505	2.31583	22204.50453
-946.141944	-150.472346	-1446.272263	-413.460584	-1.737505	0.026942	22177.80084
-933.171577	-327.479701	-1387.524132	-710.253089	-0.974542	-1.498984	22196.87491
-845.430863	-526.612975	-1276.131573	-1007.808556	-0.211579	-3.024909	22229.6823
-724.119788	-675.390709	-1076.998298	-1264.164036	-0.211579	-3.024909	22218.23786
-589.075383	-819.590666	-849.635403	-1439.645465	-1.737505	-0.736021	22225.86749
-417.408767	-914.198046	-607.776215	-1551.800988	1.314346	0.026942	22231.97119
-232.008822	-948.531369	-275.124462	-1561.719503	-0.211579	0.789905	22215.18601
-14.564442	-951.58322	49.897664	-1565.534317	0.551383	0.026942	22224.34156
202.879938	-904.27953	397.808672	-1524.334329	2.077309	-1.498984	22255.62304
366.916926	-868.420281	674.764146	-1401.497328	2.840271	0.026942	22235.786
534.005766	-763.131424	916.623333	-1207.704793	1.314346	2.31583	22239.60082
656.842766	-642.583311	1092.867725	-1039.090028	2.840271	4.604718	22222.81564
768.235326	-486.17595	1244.69731	-807.912319	1.314346	3.078793	22219.00082
825.457531	-327.479701	1276.741745	-543.927212	-0.974542	0.026942	22206.03046
809.435314	-174.887153	1272.163969	-311.98654	0.551383	-3.787872	22215.94897
756.027922	-2.457575	1198.919546	-24.349588	-0.974542	-1.498984	22212.13416
702.62053	166.920153	1130.2529	300.672538	-0.974542	0.789905	22196.87491
679.731648	394.283048	1002.07516	646.294657	-0.974542	3.078793	22228.91934
641.583511	587.312621	910.519631	972.842709	0.551383	0.789905	22208.31935
568.339089	715.49036	738.853016	1237.590778	-0.974542	0.789905	22198.40083
433.294684	831.460696	572.527139	1448.931457	1.314346	2.31583	22212.89712
286.805839	901.653268	352.030908	1592.368451	-0.211579	0.789905	22209.08231
157.102174	941.327331	108.645795	1714.442489	1.314346	1.552867	273.14066
15.954067	962.690287	-141.605983	1715.968414	1.314346	3.078793	16.022217
-138.927368	953.534734	-331.583704	1638.909178	1.314346	3.841756	21111.17893
-283.127326	871.134759	-572.679929	1457.324047	2.077309	1.552867	22201.45268
-472.342084	746.00887	-806.909489	1223.094486	-0.211579	-1.498984	22215.18601
-619.593893	592.65336	-1022.064981	951.479752	-0.211579	-0.736021	22204.50453
-742.430893	430.142297	-1180.761231	663.8428	0.551383	0.789905	22215.18601
-814.149391	227.194209	-1269.264908	322.798457	0.551383	2.31583	22230.44527
-879.001223	27.297972	-1341.746368	-60.208837	2.077309	0.789905	22235.786
-918.675285	-162.67975	-1366.161176	-415.749472	0.551383	-1.498984	22193.82305
-881.290111	-343.501918	-1286.050088	-728.564195	1.314346	-1.498984	22230.44527
-797.36421	-524.324087	-1147.953833	-1044.430768	-0.974542	-2.261946	22231.97119
-699.70498	-702.857367	-1027.40572	-1252.719595	-0.211579	0.026942	22211.3712
-541.771693	-832.561033	-793.939123	-1442.697316	-0.211579	1.552867	22222.81564
-374.682854	-927.931375	-504.776246	-1583.08246	-1.737505	0.026942	22232.73415
-210.645866	-969.894325	-217.902257	-1609.023193	-0.974542	0.789905	22213.66009
1.457775	-969.894325	85.756913	-1574.68987	-0.974542	-0.736021	22222.05268
190.672534	-942.427667	387.127194	-1498.393596	-4.026393	0.026942	22206.03046
372.257665	-840.19066	681.63081	-1392.341776	-0.974542	1.552867	22201.45268
526.376138	-727.272175	903.652967	-1188.630725	-1.737505	3.078793	22184.6675
651.502027	-612.064802	1079.134396	-1041.378917	0.551383	4.604718	22206.79342
761.368661	-470.153733	1199.682509	-770.527145	-1.737505	-0.736021	22215.18601
781.968655	-308.405632	1284.371372	-469.156864	2.077309	-0.736021	22207.55638
797.22791	-129.872352	1281.319521	-205.171757	1.314346	-1.498984	22226.63045
762.894587	49.423891	1261.48249	90.094822	0.551383	3.078793	22212.89712
733.902003	263.81642	1189.00103	468.52434	1.314346	3.078793	22190.7712
734.664965	482.023763	1108.12698	819.487199	2.077309	0.789905	22231.20823
681.257574	667.423708	986.815905	1133.064884	2.077309	-2.261946	22254.86007
582.835381	771.18664	815.912252	1371.87222	0.551383	-0.736021	22238.83786
440.161349	876.475498	654.164152	1561.086979	2.077309	0.789905	22243.41563
329.531752	946.66807	416.119778	1708.338787	2.077309	2.31583	22244.94156
173.124391	968.031026	159.764298	1757.931365	-2.500468	-0.736021	61.799982
3.746663	983.290281	-89.724517	1706.049899	-0.211579	0.789905	15.259255
-160.290325	918.438448	-356.761475	1599.998078	-0.211579	-0.736021	21649.06766
-322.801388	841.379212	-611.591029	1400.864804	-0.974542	0.026942	22196.87491
-520.408737	710.912584	-889.309465	1154.42784	1.314346	0.789905	22206.79342
-666.13462	546.112633	-1105.990882	869.079777	-1.737505	0.026942	22201.45268
-804.230875	367.579352	-1247.901951	550.924315	-2.500468	2.31583	22184.6675
-885.867888	166.15719	-1350.901921	202.250344	-1.737505	0.789905	22187.71935
-928.593801	-44.420525	-1459.24263	-154.816216	-2.500468	-2.261946	22191.53417
-953.008609	-235.924172	-1456.953741	-518.749442	-0.211579	-1.498984	22184.6675
-900.36418	-396.146347	-1358.531548	-830.038239	0.551383	0.789905	22215.94897
-811.09754	-559.420373	-1205.939001	-1101.652973	-0.974542	0.789905	22231.97119
-679.867949	-727.272175	-1014.435354	-1332.067719	0.551383	1.552867	22215.94897
-541.008731	-853.923989	-784.020607	-1473.978788	0.551383	0.789905	22223.5786
-348.742121	-944.716555	-444.502189	-1538.830621	0.551383	-0.736021	22231.20823
-153.42366	-967.605437	-147.709685	-1595.289864	0.551383	-0.736021	22221.28971
73.176273	-940.901741	168.919851	-1529.675068	1.314346	1.552867	22240.36378
263.153994	-892.072126	487.075312	-1465.586198	3.603234	4.604718	22256.386
453.131715	-838.664735	799.890034	-1311.467726	2.840271	2.31583	22241.88971
597.331673	-749.398094	1015.808489	-1174.134433	2.077309	0.789905	22200.68972
715.590897	-587.649994	1177.556589	-966.608568	1.314346	-0.736021	22229.6823
777.390879	-457.183366	1277.504708	-725.512344	-2.500468	-3.024909	22219.76379
817.064941	-261.864906	1328.623211	-448.55687	-2.500468	-1.498984	22197.63787
805.6205	-112.324209	1327.097286	-149.475477	-0.211579	0.789905	22218.23786
764.420512	85.28314	1239.356571	181.650351	0.551383	1.552867	22218.23786
746.109406	315.697886	1168.401036	532.61321	-3.26343	-1.498984	22202.97861
729.324226	523.223751	1069.978843	899.598286	-0.974542	-2.261946	22226.63045
657.605729	691.075553	915.097408	1195.627828	-0.974542	-1.498984	22208.31935
541.635393	811.623665	737.32709	1431.383314	-0.211579	3.078793	22201.45268
414.983579	895.549566	536.66789	1612.968445	-0.974542	3.841756	22207.55638
266.968808	982.527318	331.430914	1732.753595	-1.737505	0.789905	22215.18601
124.294776	990.156946	80.416174	1793.027651	0.551383	0.026942	27.466659
-35.927399	977.186579	-166.783753	1707.575824	-0.211579	-1.498984	14.496292
-201.490313	919.964374	-434.583674	1561.086979	-3.26343	0.026942	22060.30458
-386.127295	807.808852	-700.094706	1352.035189	2.077309	3.078793	22199.16379
-550.164284	657.505192	-942.716857	1061.346386	-0.974542	2.31583	22196.87491
-691.31239	511.016347	-1123.539025	783.62795	1.314346	0.789905	22216.71194
-803.467912	334.008992	-1256.294541	447.924346	2.840271	-0.736021	22218.23786
-903.416031	126.483128	-1370.738952	93.909636	1.314346	-0.736021	22218.23786
-961.401199	-83.331625	-1423.383381	-277.653217	2.077309	0.789905	22225.10453
-940.801205	-287.805639	-1438.642636	-575.971647	1.314346	1.552867	22213.66009
-869.082708	-441.161149	-1343.272293	-880.393779	-0.974542	0.789905	22224.34156
-773.712365	-600.620361	-1148.716796	-1163.452955	-0.211579	0.789905	22227.39341
-628.749445	-776.10179	-950.346484	-1397.682515	0.551383	0.026942	22219.76379
-473.86801	-870.70917	-677.968787	-1502.971372	-0.211579	-1.498984	22219.76379
-318.223612	-933.272114	-407.117015	-1575.452832	-1.737505	-0.736021	22227.39341
-109.934784	-953.872108	-71.413411	-1589.186162	-1.737505	1.552867	22224.34156
118.191074	-950.057294	224.616131	-1515.178776	-1.737505	2.31583	22199.92676
289.094727	-889.783238	548.875294	-1464.823236	0.551383	3.078793	22209.84527
469.916896	-798.22771	822.015954	-1285.526992	-0.974542	-2.261946	22210.60823
609.539077	-685.309224	1018.097377	-1148.1937	-1.737505	-0.736021	22185.43046
728.561264	-545.687044	1177.556589	-910.912289	-0.211579	0.789905	22212.13416
770.524214	-400.724124	1278.26767	-665.238287	2.077309	0.789905	22218.23786
817.827904	-236.687135	1302.682478	-391.334665	-0.974542	0.789905	22202.21564
784.257543	-81.8057	1247.749161	-147.186589	1.314346	-1.498984	22219.76379
724.74645	85.28314	1140.171415	132.057773	2.077309	-2.261946	22216.71194
679.731648	295.097892	1009.704787	492.939147	-0.211579	-1.498984	22215.94897
657.605729	505.675608	905.178892	837.035342	2.840271	1.552867	22247.99341
576.731679	688.786665	744.956717	1112.46489	3.603234	2.31583	22255.62304
495.094666	783.394044	590.075282	1386.368512	0.551383	2.31583	22233.49712
345.55397	861.979206	393.230896	1553.457352	2.077309	3.078793	22231.97119
202.116975	936.749554	172.734665	1658.746209	0.551383	0.789905	7120.731223
50.28739	951.245846	-59.96897	1724.361005	1.314346	0.026942	19.074068
-106.119971	960.401399	-270.546685	1688.501756	-0.974542	-0.736021	5921.353801
-235.823636	909.282896	-485.702177	1544.301799	2.840271	4.604718	22164.83047
-389.179146	781.868119	-729.850253	1339.064822	-0.211579	3.841756	22200.68972
-552.453172	659.794081	-938.902043	1045.324169	-0.211579	0.789905	22195.34898
-704.282756	494.99413	-1095.309404	785.153875	1.314346	-0.736021	22222.81564
-790.497546	294.33493	-1209.753815	452.502122	-2.500468	-2.261946	22187.71935
-850.771602	99.016469	-1302.835268	69.494828	-3.26343	0.026942	22186.95639
-880.527149	-84.857551	-1334.116741	-294.438397	-0.974542	0.789905	22187.71935
-878.23826	-304.590819	-1333.353778	-621.749411	-0.974542	-0.736021	22201.45268
-827.88272	-470.916695	-1219.67233	-929.986357	-0.211579	-1.498984	22219.00082
-738.61608	-631.901833	-1034.272385	-1168.030731	-0.211579	-2.261946	22232.73415
-593.65316	-789.072157	-866.420583	-1402.260291	-0.211579	-2.261946	22231.20823
-434.193948	-900.464716	-626.850284	-1541.119509	-0.211579	-0.736021	22217.4749
-284.653251	-955.398033	-350.657773	-1595.289864	-0.211579	1.552867	22225.86749
-79.416275	-976.76099	-44.709715	-1598.341715	-0.974542	-0.736021	22230.44527
110.561447	-937.84989	252.845752	-1535.77877	2.840271	0.789905	22242.65267
295.198429	-878.338797	564.897511	-1435.067689	-0.211579	-1.498984	22242.65267
464.576157	-769.998088	787.682631	-1246.615893	-0.211579	-0.736021	22243.41563
614.116853	-669.287007	982.238129	-1066.556687	0.551383	0.789905	22208.31935
733.13904	-522.798162	1150.852893	-834.616015	-0.974542	1.552867	22219.76379
783.494581	-336.635254	1214.178801	-563.764243	0.551383	1.552867	22212.13416
798.753835	-191.672334	1275.21582	-311.223577	-1.737505	-1.498984	22202.21564
773.576065	-29.161271	1249.275086	-35.794029	-1.737505	-1.498984	22215.18601
743.820518	170.734966	1162.297334	293.805873	-1.737505	-0.736021	22220.52675
723.983487	378.260831	1092.104763	653.161322	1.314346	1.552867	22215.94897
669.05017	568.238552	986.052942	987.339001	-1.737505	1.552867	22202.97861
600.383524	734.564429	841.852985	1251.324108	-1.737505	2.31583	22213.66009
492.042815	824.594032	714.438208	1457.324047	-1.737505	1.552867	22195.34898
363.865075	907.75697	465.712356	1631.279551	-0.974542	0.789905	22204.50453
210.509565	974.134728	239.875386	1725.123967	-1.737505	-0.736021	1022.370067
70.124422	985.579169	2.593974	1748.012849	1.314346	0.026942	14.496292
-86.28294	952.771772	-237.739288	1659.509172	-0.211579	2.31583	16769.92096
-241.164375	877.238461	-494.094767	1480.212929	0.551383	2.31583	22199.92676
-447.164314	751.349609	-774.865055	1245.983369	-2.500468	-0.736021	22206.79342
-585.260569	614.779279	-1004.516838	959.872342	-2.500468	-3.024909	22196.11194
-723.356825	455.320067	-1204.413075	705.042788	1.314346	0.026942	22234.26008
-834.749384	272.20901	-1311.990821	347.213264	0.551383	0.026942	22228.91934
-882.816037	61.631295	-1385.235244	-24.349588	2.077309	1.552867	22209.08231
-944.616019	-158.101973	-1409.650052	-378.364298	1.314346	0.026942	22215.18601
-910.282695	-344.264881	-1411.175977	-669.053101	-0.211579	-3.024909	22232.73415
-853.823453	-515.931497	-1289.864902	-971.949308	-0.211579	-3.024909	22217.4749
-738.61608	-661.65738	-1086.153851	-1258.823297	-1.737505	-2.261946	22223.5786
-576.867979	-812.724002	-858.027993	-1437.356577	-1.737505	0.026942	22228.15638
-419.697656	-913.435083	-610.828066	-1560.95654	-0.211579	1.552867	22215.94897
-246.505114	-956.160996	-283.517052	-1580.030609	-0.974542	0.026942	22223.5786
-26.771846	-971.420251	40.742111	-1583.845423	-1.737505	-3.024909	22229.6823
176.176242	-916.486934	365.001274	-1531.200994	-2.500468	-2.261946	22191.53417
368.442852	-864.605468	663.319705	-1409.126956	-2.500468	0.789905	22207.55638
530.190952	-792.88697	909.756669	-1232.119601	-1.737505	3.078793	22194.58602
663.709431	-644.872199	1095.156614	-1056.638171	1.314346	3.841756	22189.24528
758.31681	-479.309286	1243.171385	-811.727133	-0.974542	0.789905	22212.89712
812.487165	-338.924142	1287.423223	-544.690175	-0.211579	-2.261946	22207.55638
817.827904	-190.146408	1314.889882	-276.890254	-0.211579	-2.261946	22206.79342
776.627916	8.223903	1277.504708	16.850399	-0.974542	0.789905	22212.13416
739.242742	217.275693	1204.260285	376.205848	1.314346	2.31583	22207.55638
725.509413	421.749707	1110.415868	738.613149	2.077309	-0.736021	22220.52675
690.413127	634.61631	1008.178862	1078.894529	1.314346	-0.736021	22247.23045
583.598343	745.245907	828.119656	1330.672232	1.314346	1.552867	22247.23045
482.887262	868.845871	638.904897	1510.731438	-0.974542	0.789905	22235.02304
328.768789	951.245846	432.141995	1674.768427	2.077309	2.31583	22234.26008
192.961422	984.053244	173.497627	1777.005433	-0.211579	0.789905	175.481429
25.872583	992.445834	-69.124523	1745.723961	-0.974542	2.31583	13.733329
-122.905151	939.801405	-321.665189	1635.857327	0.551383	2.31583	20707.57164
-298.38658	856.638467	-594.805849	1444.35368	0.551383	-0.736021	22206.79342
-476.156898	727.697764	-846.583552	1188.761163	1.314346	-0.736021	22207.55638
-640.193886	575.105217	-1089.968665	923.250131	0.551383	0.789905	22197.63787
-783.630881	411.068228	-1264.687132	615.013185	-1.737505	1.552867	22197.63787
-868.319745	192.860886	-1320.383411	261.761438	-0.974542	0.026942	22191.53417
-927.830838	-20.768681	-1414.990791	-131.164372	-2.500468	-1.498984	22168.64528
-934.697503	-192.435296	-1427.961157	-449.319833	-1.737505	-3.024909	22191.53417
-917.912323	-393.094496	-1381.42043	-759.082704	0.551383	-0.736021	22225.86749
-830.934571	-563.998149	-1222.724181	-1051.297432	0.551383	0.026942	22219.00082
-700.467943	-701.331442	-1044.190901	-1280.949216	1.314346	3.078793	22229.6823
-553.979097	-844.005474	-786.309496	-1461.771385	-3.26343	0.789905	22217.4749
-387.653221	-924.116561	-519.272538	-1554.089876	-0.211579	-0.736021	22205.2675
-191.571797	-967.605437	-204.168927	-1589.949124	0.551383	0.026942	22225.86749
24.346657	-977.523953	138.401342	-1541.119509	5.12916	0.026942	22260.96378
224.242894	-898.938791	435.956809	-1476.267677	1.314346	0.789905	22239.60082
423.376169	-836.375846	701.467841	-1376.319558	1.314346	4.604718	22240.36378
553.842797	-744.820318	962.401097	-1197.786278	2.840271	3.078793	22216.71194
696.516829	-607.487025	1135.593639	-997.127078	1.314346	2.31583	22215.18601
770.524214	-441.924111	1254.615826	-750.690114	-0.974542	-2.261946	22214.42305
821.642717	-316.798223	1294.289888	-479.07538	-1.737505	-2.261946	22206.03046
795.701984	-132.16124	1318.704696	-173.127322	0.551383	1.552867	22212.89712
785.783469	83.757214	1270.638043	149.605916	-0.211579	5.367681	22211.3712
759.842736	288.994191	1217.230652	522.694694	-0.211579	1.552867	22220.52675
737.716816	501.860794	1127.964011	878.235329	-0.974542	-4.550834	22222.05268
683.546462	660.557043	1003.601085	1180.368573	-3.26343	-3.024909	22194.58602
582.072418	808.571814	825.830768	1416.887022	-1.737505	0.026942	22212.13416
453.894678	899.36438	623.645642	1617.546221	-2.500468	1.552867	22211.3712
305.116945	964.979175	387.890157	1727.412856	-1.737505	1.552867	22203.74157
157.865136	982.527318	146.793932	1780.820247	1.314346	0.789905	48.066652
14.428142	985.579169	-84.383778	1719.783228	-0.974542	0.789905	12.970367
-164.868101	918.438448	-369.731841	1578.635122	0.551383	0.789905	21813.10465
-360.949525	833.749585	-663.472495	1370.346295	-0.211579	0.789905	22207.55638
-507.43837	689.549627	-922.116863	1116.279703	-0.974542	0.026942	22203.74157
-676.053135	519.408937	-1139.561243	829.405714	1.314346	2.31583	22201.45268
-798.127173	367.579352	-1274.605647	539.479874	3.603234	2.31583	22235.786
-891.97159	141.742382	-1392.101909	163.339245	0.551383	0.789905	22228.91934
-944.616019	-36.790898	-1472.975959	-187.623614	0.551383	-1.498984	22196.87491
-962.927124	-237.450098	-1464.583369	-537.82351	0.551383	-2.261946	22208.31935
-898.838254	-413.69449	-1366.924138	-828.512313	-0.211579	1.552867	22235.02304
-787.445695	-593.753696	-1214.331591	-1115.386302	0.551383	3.078793	22210.60823
-683.682763	-737.190691	-1022.064981	-1339.697347	-2.500468	0.789905	22218.23786
-511.253184	-853.923989	-761.131725	-1464.823236	0.551383	0.026942	22230.44527
-332.719904	-952.346182	-452.131817	-1547.986174	1.314346	-1.498984	22212.89712
-151.134772	-950.820257	-136.265244	-1560.193578	-0.974542	0.026942	22220.52675
43.420726	-959.97581	213.934653	-1518.99359	-0.974542	1.552867	22211.3712
259.33918	-900.464716	483.260499	-1451.089906	2.077309	3.841756	22204.50453
427.190982	-841.716586	788.445593	-1343.51216	1.314346	1.552867	22202.21564
598.094635	-721.931436	1016.571452	-1151.245551	-0.974542	0.789905	22200.68972
708.724232	-568.575926	1169.926962	-964.31968	0.551383	-0.736021	22211.3712
788.83532	-408.353751	1273.689894	-700.334573	1.314346	0.026942	22202.21564
810.961239	-276.361198	1309.549143	-465.34205	0.551383	0.789905	22211.3712
794.176059	-110.798284	1287.423223	-162.445844	-0.211579	1.552867	22223.5786
763.657549	76.127587	1200.445471	145.791102	0.551383	0.789905	22206.79342
743.820518	293.571967	1118.808458	518.87988	-0.211579	-2.261946	22228.91934
718.642748	510.253384	1064.638104	879.761255	2.077309	-3.024909	22253.33415
652.26499	689.549627	915.097408	1183.420424	2.077309	-0.736021	22239.60082
530.953915	807.808852	729.697463	1421.464798	2.077309	4.604718	22245.70452
393.620622	894.786604	519.119747	1575.583271	0.551383	3.841756	22239.60082
262.391031	948.193995	319.986473	1725.88693	-0.211579	0.789905	22225.10453
118.954037	981.001393	45.319888	1768.612843	0.551383	-0.736021	25.940733
-38.97925	979.475467	-156.865238	1686.212868	0.551383	0.026942	11.444441
-207.594015	910.808821	-433.820711	1555.74624	2.077309	3.078793	22086.24531
-370.105078	796.364411	-705.435445	1351.272226	-0.211579	4.604718	22202.21564
-557.030948	666.660745	-948.820559	1072.027865	-0.211579	2.31583	22200.68972
-715.727197	498.04598	-1118.961249	796.598317	-0.974542	-0.736021	22201.45268
-804.993838	319.5127	-1244.8501	457.079899	-0.974542	0.789905	22192.29713
-876.712335	118.090537	-1401.257461	108.405928	-2.500468	0.789905	22197.63787
-924.778987	-74.176072	-1390.575983	-240.268043	-0.211579	1.552867	22178.5638
-940.038242	-274.835272	-1378.368579	-575.208684	-0.211579	1.552867	22202.21564
-868.319745	-452.60559	-1309.701933	-861.319711	0.551383	0.789905	22231.20823
-766.082738	-595.279622	-1176.183454	-1145.904812	2.840271	-0.736021	22222.81564
-635.61611	-763.894386	-946.53167	-1406.838068	1.314346	-0.736021	22224.34156
-467.764308	-874.523983	-680.257675	-1502.971372	2.077309	0.026942	22233.49712
-299.149543	-934.798039	-412.457754	-1570.875056	1.314346	1.552867	22227.39341
-100.016269	-975.235065	-60.731933	-1597.578752	0.551383	2.31583	22222.05268
99.117006	-935.561002	264.290193	-1512.126925	2.077309	0.789905	22254.86007
307.405833	-901.227679	563.371586	-1453.378795	1.314346	-0.736021	22241.88971
453.894678	-818.827703	822.778917	-1255.771446	-0.211579	-1.498984	22229.6823
611.065002	-689.124038	1019.623303	-1080.290016	0.551383	0.026942	22224.34156
720.168673	-549.501857	1184.423254	-889.549332	-0.211579	0.789905	22222.81564
779.679767	-379.361167	1277.504708	-633.193852	-0.974542	0.026942	22190.7712
794.939022	-233.635284	1336.252838	-353.949491	-1.737505	0.026942	22212.13416
794.939022	-48.235339	1322.519509	-24.349588	-0.974542	-0.736021	22225.10453
778.153841	160.816451	1277.504708	315.16883	-0.974542	-0.736021	22206.79342
777.390879	389.705272	1195.104732	680.627981	-2.500468	-2.261946	22224.34156
739.242742	582.734844	1127.964011	1019.383436	-1.737505	0.026942	22212.13416
653.027953	721.594062	932.645551	1289.472245	-0.974542	3.078793	22196.87491
519.509474	843.6681	761.741898	1480.212929	-2.500468	3.841756	22204.50453
399.724324	919.201411	561.845661	1671.716576	-2.500468	-1.498984	22215.18601
247.131777	974.134728	336.771653	1759.45729	0.551383	-0.736021	4144.413587
105.98367	984.053244	56.764329	1762.509141	2.840271	1.552867	19.074068
-57.290356	958.112511	-229.346698	1651.879545	1.314346	3.078793	9692.67861
-235.823636	885.631051	-487.228103	1485.553668	-0.211579	3.841756	22164.06751
-431.905059	768.134789	-749.687284	1257.42781	2.077309	3.841756	22200.68972
-589.838346	634.61631	-1066.31682	974.368634	1.314346	0.026942	22200.68972
-721.067937	452.268216	-1199.072336	710.383527	0.551383	-3.024909	22228.15638
-849.245676	279.838638	-1329.538964	365.52437	-0.974542	0.026942	22228.91934
-914.097509	65.446109	-1436.353747	19.139288	-0.211579	1.552867	22224.34156
-956.06046	-116.901985	-1511.124096	-310.460615	0.551383	0.789905	22205.2675
-939.275279	-306.879707	-1445.5093	-642.349405	1.314346	-2.261946	22227.39341
-872.134559	-486.17595	-1299.783417	-937.615984	1.314346	-3.024909	22229.6823
-756.927185	-660.131454	-1136.509392	-1166.504806	-1.737505	-3.787872	22219.76379
-614.253153	-787.546231	-922.879825	-1414.467695	-1.737505	0.026942	22216.71194
-438.771724	-897.412865	-630.665097	-1520.519515	0.551383	2.31583	22228.91934
-226.668083	-929.4573	-300.302232	-1559.430615	-0.211579	0.789905	22223.5786
-57.290356	-976.76099	-2.746765	-1569.349131	-2.500468	0.026942	22211.3712
168.546615	-941.664704	339.823504	-1497.630633	-3.26343	-2.261946	22204.50453
344.791007	-897.412865	651.112301	-1412.94177	-1.737505	-0.736021	22212.13416
495.094666	-789.072157	912.045557	-1259.586259	0.551383	1.552867	22186.95639
656.079803	-664.709231	1102.023278	-1079.527054	-3.26343	0.789905	22207.55638
760.605698	-509.827795	1248.512124	-853.690083	2.077309	2.31583	22222.05268
810.961239	-367.916726	1314.889882	-592.756827	2.077309	0.789905	22189.24528
810.961239	-205.405663	1311.075068	-374.549485	-0.211579	-3.024909	22212.13416
791.124208	-36.790898	1288.186186	-22.823663	-1.737505	-2.261946	22218.23786
730.850152	160.816451	1180.60844	295.331798	1.314346	2.31583	22204.50453
727.798301	393.520085	1121.860309	683.679831	6.655085	3.078793	22248.75637
704.146456	603.334838	1003.601085	1006.413069	2.077309	2.31583	22256.386
613.35389	741.431094	825.830768	1284.894468	1.314346	3.078793	22230.44527
469.153933	842.142175	648.06045	1480.975892	1.314346	0.789905	22236.54897
341.739156	926.068076	422.22348	1654.168433	2.077309	1.552867	22244.94156
193.724385	977.186579	194.860584	1745.723961	1.314346	1.552867	1562.547685
51.050353	991.682871	-72.176374	1739.620259	-0.974542	2.31583	17.548143
-109.171822	954.297697	-284.280015	1654.931396	1.314346	3.078793	18350.01679
-281.6014	866.556982	-559.709563	1451.983308	-0.974542	0.026942	22187.71935
-469.290233	737.61628	-816.065042	1245.220406	-0.974542	-0.736021	22190.00824
-613.490191	615.542242	-1039.613124	939.272348	1.314346	-0.736021	22200.68972
-752.349409	430.90526	-1226.538995	653.161322	-3.26343	-0.736021	22190.00824
-832.460496	243.216426	-1302.835268	300.672538	-0.974542	1.552867	22186.19343
-901.127143	43.320189	-1361.583399	-41.134769	0.551383	1.552867	22189.24528
-932.408615	-172.598265	-1424.909306	-421.090212	-1.737505	-3.024909	22191.53417
-917.912323	-352.657471	-1367.687101	-718.645679	0.551383	-3.024909	22215.18601
-839.327161	-515.931497	-1232.642697	-984.156711	0.551383	-0.736021	22229.6823
-714.201272	-685.309224	-1102.939031	-1261.112185	2.077309	1.552867	22234.26008
-566.949464	-804.331411	-840.47985	-1415.99362	1.314346	2.31583	22219.76379
-395.282848	-911.146195	-583.361408	-1563.245429	0.551383	1.552867	22228.15638
-212.934754	-971.420251	-265.205946	-1566.29728	2.840271	0.026942	22231.20823
-38.216287	-946.242481	64.393956	-1564.771354	0.551383	-2.261946	22239.60082
191.435497	-915.723971	379.497566	-1518.99359	2.077309	0.026942	22249.51933
375.309516	-856.212878	657.216003	-1376.319558	2.077309	3.841756	22251.04526
527.139101	-769.998088	917.386296	-1196.260352	0.551383	2.31583	22210.60823
654.553878	-632.664796	1095.156614	-1019.252997	1.314346	1.552867	22227.39341
767.472363	-486.938913	1219.51954	-786.549363	-0.211579	0.026942	22222.81564
796.464947	-312.220446	1283.60841	-520.275367	-0.211579	0.026942	22181.61565
797.22791	-173.361228	1279.793596	-262.393962	-0.974542	-3.024909	22211.3712
752.976071	5.935015	1235.541757	29.057803	-0.211579	0.026942	22221.28971
727.798301	215.749768	1150.089931	393.753991	0.551383	1.552867	22209.84527
714.827934	420.223781	1058.534402	737.850186	-0.974542	0.789905	22215.18601
682.783499	627.749646	947.141843	1068.976014	-2.500468	-2.261946	22209.84527
586.650194	750.586646	799.127072	1310.835201	-1.737505	0.026942	22200.68972
455.420604	861.216243	648.06045	1505.390699	0.551383	3.078793	22207.55638
305.879907	944.379182	404.675337	1677.057315	-3.26343	3.841756	22217.4749
179.991056	981.764356	169.682814	1762.509141	-1.737505	1.552867	247.199927
35.791098	973.371766	-61.494896	1755.642477	2.077309	0.789905	15.259255
-135.112555	945.142144	-333.872593	1631.279551	2.077309	0.026942	21194.34187
-300.675469	859.690318	-566.576227	1413.072208	-0.211579	-0.736021	22198.40083
-478.445786	738.379243	-845.057626	1188.761163	0.551383	0.026942	22183.14158
-621.882781	588.075583	-1062.502006	922.487168	-0.211579	0.789905	22202.97861
-762.267924	417.17193	-1219.67233	606.620595	2.840271	1.552867	22240.36378
-838.564198	221.85347	-1317.33156	264.813289	1.314346	0.789905	22219.76379
-901.127143	3.646127	-1392.864871	-104.460676	1.314346	-1.498984	22215.94897
-952.245646	-209.983439	-1443.983375	-443.216131	2.840271	-0.736021	22215.94897
-909.519733	-383.175981	-1357.005623	-768.238257	1.314346	0.026942	22220.52675
-848.482714	-570.864814	-1238.746399	-1058.92706	-3.26343	-0.736021	22220.52675
-682.156837	-717.353659	-1044.190901	-1306.889949	2.840271	3.078793	22231.97119
-544.060582	-838.664735	-789.361347	-1457.956571	-0.211579	1.552867	22215.94897
-386.890258	-929.4573	-543.687345	-1531.200994	-0.211579	0.789905	22224.34156
-196.149574	-960.738773	-185.857822	-1609.023193	2.077309	0.026942	22231.97119
17.479993	-975.998027	111.697646	-1542.645435	-3.26343	-0.736021	22192.29713
218.902155	-918.775822	439.00866	-1486.186192	-1.737505	2.31583	22209.84527
408.879877	-853.923989	706.045618	-1362.586229	-4.026393	3.078793	22212.89712
559.183536	-753.212908	926.541849	-1184.052948	-0.211579	2.31583	22192.29713
685.072387	-592.990733	1121.860309	-987.971525	-1.737505	0.026942	22213.66009
768.998289	-433.531521	1236.30472	-743.060487	-0.211579	-1.498984	22215.94897
801.805686	-298.487117	1304.971366	-501.201299	-0.211579	-0.736021	22197.63787
788.072357	-159.627899	1306.497292	-203.645832	0.551383	0.789905	22213.66009
768.235326	49.423891	1246.223236	113.746667	-2.500468	0.026942	22211.3712
753.739034	285.94234	1169.163999	471.576191	-0.211579	-1.498984	22218.23786
718.642748	479.734875	1085.238098	827.116826	2.840271	-3.787872	22245.70452
662.946468	664.371857	981.475166	1135.353772	2.077309	-2.261946	22252.57118
564.524275	798.653299	803.704848	1379.501848	1.314346	2.31583	22238.83786
436.346535	892.497715	613.727127	1567.190681	2.840271	4.604718	22233.49712
279.939174	952.771772	354.319796	1707.575824	2.077309	2.31583	22239.60082
138.028105	987.868058	154.423559	1766.323955	-1.737505	-1.498984	57.985168
13.665179	992.445834	-121.768952	1712.153601	-0.211579	-0.736021	14.496292
-164.105139	926.831039	-376.598506	1589.3166	1.314346	0.789905	21940.51943
-352.556935	832.986622	-667.287309	1376.449997	-0.974542	0.789905	22200.68972
-549.401321	692.601478	-903.042794	1117.805629	-1.737505	2.31583	22184.6675
-675.290172	520.934863	-1106.753845	845.427932	-1.737505	1.552867	22202.97861
-801.941987	356.897874	-1238.746399	530.324321	-2.500468	0.789905	22199.16379
-864.504931	154.712749	-1375.316728	184.702202	-2.500468	-0.736021	22177.03787
-946.904907	-35.264973	-1415.753754	-198.305092	-0.974542	-1.498984	22196.11194
-953.771571	-242.027874	-1419.568567	-515.697591	-2.500468	1.552867	22212.89712
-900.36418	-415.220416	-1353.190809	-821.645648	-0.211579	1.552867	22217.4749
-816.438279	-570.101851	-1173.894566	-1084.867793	-1.737505	0.789905	22225.86749
-676.816098	-747.872169	-991.546472	-1355.719564	-0.211579	-1.498984	22232.73415
-498.282817	-853.923989	-735.953955	-1507.549149	-0.211579	0.026942	22214.42305
-342.638419	-951.58322	-429.242935	-1552.56395	1.314346	0.026942	22225.10453
-130.534778	-949.294331	-121.005989	-1568.586168	-0.211579	0.026942	22234.26008
76.991086	-936.323965	162.816149	-1549.512099	2.840271	1.552867	22239.60082
260.102143	-905.805455	503.09753	-1466.349161	2.077309	1.552867	22241.12674
457.709492	-828.746219	773.186339	-1323.675129	1.314346	0.026942	22239.60082
595.805747	-702.857367	1005.889973	-1145.141849	3.603234	1.552867	22218.23786
704.146456	-581.546292	1168.401036	-940.667835	0.551383	-1.498984	22220.52675
801.042724	-415.220416	1269.87508	-697.282722	-1.737505	-0.736021	22207.55638
834.613084	-274.072309	1324.045435	-424.905025	1.314346	0.789905	22204.50453
792.650133	-112.324209	1288.186186	-148.712514	-0.211579	0.026942	22209.84527
765.946438	108.172022	1253.0899	205.302195	-0.211579	-1.498984	22204.50453
749.161257	328.668253	1167.638074	582.96875	-0.974542	-1.498984	22219.00082
720.168673	521.697825	1077.608471	895.02051	-0.974542	-1.498984	22199.92676
651.502027	688.023702	937.98629	1186.472275	-0.974542	2.31583	22214.42305
553.079834	808.571814	745.71968	1426.805537	-4.789356	3.841756	22203.74157
405.065063	897.075492	571.764176	1592.368451	0.551383	3.841756	22205.2675
253.998441	953.534734	336.771653	1733.516557	-0.974542	-0.736021	17721.33549
120.479962	998.549536	104.830981	1769.375806	1.314346	-1.498984	21.362957
-45.082952	962.690287	-177.465232	1684.686942	-0.974542	0.789905	440.229499
-221.327344	900.127343	-431.531823	1517.598103	2.077309	4.604718	22127.4453
-398.334699	799.416262	-713.828036	1326.857419	1.314346	3.841756	22196.87491
-558.556874	661.320006	-961.790925	1048.37602	2.077309	2.31583	22190.7712
-694.364241	504.149682	-1125.064951	780.576099	2.077309	0.026942	22231.20823
-808.808651	314.934924	-1281.472312	463.946563	2.840271	0.026942	22239.60082
-889.682701	121.905351	-1385.235244	103.828151	0.551383	0.026942	22209.84527
-941.564168	-68.835333	-1402.783387	-240.268043	1.314346	0.789905	22218.23786
-929.356764	-273.309347	-1423.383381	-576.73461	-0.974542	0.026942	22235.02304
-887.393813	-443.450037	-1324.198225	-876.578965	-0.974542	-0.736021	22211.3712
-758.453111	-627.324056	-1171.605678	-1129.119631	2.840271	0.026942	22225.10453
-648.586477	-763.894386	-941.953894	-1376.319558	-0.211579	-1.498984	22231.20823
-463.186532	-872.998058	-701.620632	-1499.919522	-0.211579	0.026942	22213.66009
-311.356947	-939.375816	-371.257767	-1551.038025	-0.974542	0.026942	22222.81564
-119.090337	-977.523953	-62.257858	-1584.608385	-0.211579	1.552867	22221.28971
112.850335	-936.323965	287.179075	-1499.156559	-2.500468	0.026942	22191.53417
306.64287	-889.783238	561.845661	-1448.801018	-1.737505	0.026942	22204.50453
470.679858	-805.857337	831.934469	-1291.630694	-1.737505	-1.498984	22202.21564
622.509443	-677.679597	1031.830706	-1111.571488	-1.737505	0.026942	22193.06009
733.13904	-537.294454	1201.208434	-901.756736	0.551383	0.789905	22212.13416
801.042724	-386.990794	1284.371372	-640.060517	-0.211579	0.789905	22212.89712
817.064941	-246.605651	1311.075068	-363.105044	0.551383	-1.498984	22207.55638
780.44273	-52.813116	1289.712112	-80.045868	0.551383	-0.736021	22196.87491
773.576065	150.134972	1217.993614	268.628103	-0.211579	0.026942	22222.05268
754.501997	363.764539	1157.719558	651.635397	2.077309	0.789905	22232.73415
740.768667	590.364472	1070.741806	977.420485	2.077309	0.789905	22244.17859
643.8724	727.697764	915.86037	1265.057437	1.314346	3.078793	22247.99341
517.983548	830.697734	758.690047	1480.212929	3.603234	4.604718	22238.07489
368.442852	919.964374	520.645673	1657.220284	0.551383	0.026942	22227.39341
230.346596	974.134728	273.445746	1755.642477	-0.211579	-1.498984	6443.220313
112.850335	980.23843	36.164335	1771.664694	0.551383	0.789905	17.548143
-74.838498	955.06066	-227.820772	1661.035097	0.551383	4.604718	12879.57396
-249.556965	896.312529	-476.546624	1514.546252	0.551383	3.078793	22181.61565
-412.068028	768.134789	-776.39098	1303.968537	0.551383	0.026942	22198.40083
-592.890197	633.853348	-1000.702025	1004.124181	-4.026393	-2.261946	22181.61565
-734.801266	455.320067	-1192.205672	710.383527	-0.974542	0.026942	22191.53417
-831.697533	279.838638	-1295.968604	374.679923	-1.737505	2.31583	22202.97861
-898.075292	86.809065	-1401.257461	20.665213	-2.500468	0.026942	22177.80084
-935.460466	-128.346427	-1442.457449	-330.297646	-2.500468	0.026942	22196.87491
-925.54195	-306.879707	-1405.835238	-649.21607	-0.974542	-2.261946	22227.39341
-879.001223	-495.331503	-1271.553796	-936.090059	1.314346	-3.024909	22215.94897
-757.690148	-640.294423	-1140.324205	-1203.88998	0.551383	-0.736021	22227.39341
-586.023532	-789.835119	-875.576136	-1383.949186	-2.500468	-0.736021	22231.97119
-453.268016	-882.916573	-644.398426	-1525.097292	2.077309	2.31583	22215.94897
-267.105108	-941.664704	-312.509636	-1571.638019	-0.974542	-0.736021	22223.5786
-52.712579	-957.686922	14.801378	-1565.534317	2.077309	-2.261946	22251.80822
164.731801	-933.272114	316.171659	-1492.289894	0.551383	-1.498984	22236.54897
350.131746	-876.049909	624.408605	-1398.445478	2.077309	1.552867	22241.12674
510.353921	-791.361045	860.927053	-1235.171452	0.551383	2.31583	22222.81564
637.005735	-645.635162	1092.104763	-1039.090028	1.314346	3.841756	22222.05268
722.457562	-526.612975	1214.941763	-844.534531	0.551383	1.552867	22213.66009
813.250127	-357.99821	1328.623211	-553.845728	2.077309	-0.736021	22218.23786
810.198276	-200.064924	1324.808397	-276.127292	-0.974542	-1.498984	22215.18601
767.472363	6.697978	1296.578776	23.717064	-0.974542	0.789905	22205.2675
762.131624	205.068289	1232.489906	395.279917	-0.211579	3.841756	22224.34156
751.450146	433.194148	1140.171415	747.005739	-0.974542	0.789905	22211.3712
704.146456	600.282987	1050.141812	1047.613057	-0.974542	0.789905	22198.40083
615.642778	758.979236	876.186308	1320.753717	-1.737505	0.789905	22206.79342
484.413188	852.823653	714.438208	1503.101811	-2.500468	-0.736021	22212.13416
349.368783	930.645852	490.890126	1677.057315	-1.737505	0.026942	22204.50453
219.665118	968.031026	237.586497	1747.249887	-0.974542	1.552867	933.103427
71.650347	987.105095	-44.709715	1754.879514	0.551383	1.552867	15.259255
-98.490343	932.171778	-265.205946	1648.827694	-0.974542	0.789905	19477.67571
-288.468065	861.979206	-551.316973	1451.220345	-0.974542	-1.498984	22197.63787
-473.105047	739.142205	-838.190962	1221.568561	0.551383	-0.736021	22202.97861
-610.43834	589.601509	-1083.102	917.909392	0.551383	0.789905	22199.92676
-745.482744	430.90526	-1210.516777	660.027987	2.840271	3.078793	22229.6823
-845.430863	240.164575	-1325.724151	283.887357	5.12916	3.841756	22234.26008
-907.993807	31.112785	-1439.405598	-47.23847	2.077309	-0.736021	22205.2675
-965.216012	-154.28716	-1463.057443	-396.675404	1.314346	-2.261946	22215.18601
-931.645652	-352.657471	-1421.094493	-705.675312	-0.974542	-4.550834	22231.20823
-891.208627	-530.427789	-1271.553796	-993.312264	0.551383	-1.498984	22209.84527
-722.593862	-686.072187	-1074.70941	-1209.230719	-0.974542	0.026942	22219.76379
-597.467973	-816.538815	-838.953924	-1400.734366	-0.974542	0.789905	22229.6823
-405.201364	-915.723971	-580.309557	-1551.800988	1.314346	1.552867	22214.42305
-217.51253	-951.58322	-230.10966	-1569.349131	-2.500468	-2.261946	22219.76379
-4.645927	-966.842474	75.075434	-1562.482466	-3.26343	-0.736021	22207.55638
191.435497	-935.561002	390.179045	-1534.252845	-1.737505	0.789905	22206.03046
384.465069	-867.657319	705.282655	-1393.867701	-2.500468	3.841756	22201.45268
545.450207	-754.738834	941.038141	-1241.275154	-0.974542	3.078793	22203.74157
663.709431	-642.583311	1115.756608	-1048.245581	-0.974542	0.026942	22218.23786
775.10199	-493.042615	1234.778794	-794.17899	-0.211579	-0.736021	22206.03046
811.724202	-334.346366	1299.630627	-521.03833	1.314346	-3.024909	22218.23786
782.731618	-176.413079	1329.386174	-237.979155	-1.737505	-1.498984	22216.71194
772.813102	25.772046	1281.319521	63.391126	-1.737505	2.31583	22197.63787
766.7094	235.586799	1221.045465	444.872495	-0.211579	0.789905	22228.15638
750.687183	469.816359	1131.778825	814.909422	2.840271	-1.498984	22254.86007
706.435344	644.534826	1020.386265	1112.46489	2.077309	-1.498984	22238.83786
598.094635	784.157007	844.141873	1360.427779	2.077309	0.789905	22245.70452
443.976163	894.786604	671.712295	1560.324016	3.603234	4.604718	22245.70452
319.613237	958.112511	393.993858	1693.842495	-0.211579	2.31583	22223.5786
169.309577	976.423616	182.65318	1770.901732	-0.974542	0.789905	160.985137
34.265173	975.660654	-52.339343	1715.968414	-0.211579	-0.736021	13.733329
-141.979219	926.831039	-326.242965	1612.968445	-0.211579	0.026942	21481.21586
-315.171761	837.564398	-639.82065	1422.227761	-0.974542	-0.736021	22197.63787
-498.282817	713.201472	-854.213179	1165.109318	-0.974542	0.026942	22202.21564
-662.319806	563.660776	-1099.124218	884.339031	0.551383	2.31583	22185.43046
-781.341993	372.920092	-1276.894535	581.442825	-0.974542	1.552867	22179.32676
-875.949372	182.94237	-1360.057474	215.983674	-1.737505	-1.498984	22183.14158
-916.386397	-0.168687	-1408.124126	-144.134738	-1.737505	-2.261946	22183.90454
-934.697503	-210.746402	-1485.946325	-479.838342	-0.211579	-0.736021	22208.31935
-898.838254	-386.990794	-1366.161176	-783.497512	-1.737505	0.026942	22231.20823
-840.853086	-545.687044	-1243.324175	-1065.793724	-0.211579	1.552867	22219.76379
-705.808682	-707.435144	-1047.242752	-1312.230688	2.840271	2.31583	22225.10453
-541.771693	-837.901772	-765.709502	-1431.252875	0.551383	0.026942	22231.20823
-374.682854	-921.827673	-515.457724	-1541.882472	2.077309	-0.736021	22225.86749
-172.497729	-950.057294	-175.939306	-1558.667652	2.077309	0.789905	22248.75637
31.213322	-959.97581	129.245789	-1530.438031	2.840271	1.552867	22254.09711
215.850304	-912.67212	457.319766	-1525.097292	1.314346	0.789905	22240.36378
416.509504	-837.138809	715.201171	-1328.252906	1.314346	3.078793	22215.18601
575.968716	-755.501796	961.638135	-1174.134433	2.840271	1.552867	22225.10453
668.287207	-592.990733	1133.30475	-996.364115	-1.737505	-2.261946	22218.23786
789.598282	-446.501888	1249.275086	-727.038269	0.551383	-0.736021	22200.68972
814.776053	-291.620452	1311.838031	-459.238348	-0.211579	0.026942	22217.4749
804.094574	-126.057538	1306.497292	-179.993987	1.314346	0.789905	22220.52675
764.420512	70.023885	1264.534341	138.161475	0.551383	1.552867	22186.19343
762.131624	279.838638	1192.052881	524.220619	-0.211579	-2.261946	22224.34156
731.613114	497.283018	1098.971427	854.583485	-0.974542	-3.787872	22210.60823
665.998319	669.712596	981.475166	1168.161169	-1.737505	-3.024909	22201.45268
572.153902	802.468112	784.63078	1403.916655	-0.211579	3.078793	22208.31935
428.716908	883.342163	596.941946	1581.686973	-1.737505	2.31583	22215.18601
297.487317	966.505101	381.023492	1729.701744	-0.974542	-0.736021	22210.60823
141.842919	977.186579	107.882832	1783.872098	0.551383	-0.736021	45.777764
-0.831113	977.949542	-114.139324	1710.627675	1.314346	0.789905	12.207404
-174.786617	926.831039	-399.487388	1561.849942	1.314346	1.552867	21831.41575
-360.186562	826.119957	-642.109538	1368.820369	-1.737505	2.31583	22196.11194
-549.401321	681.92	-906.857608	1112.46489	0.551383	2.31583	22204.50453
-673.764247	527.038564	-1120.487174	837.035342	1.314346	0.789905	22221.28971
-799.653099	366.053427	-1273.079722	505.146551	2.077309	0.026942	22223.5786
-858.401229	167.683115	-1429.487083	146.554065	-0.211579	-1.498984	22215.94897
-924.778987	-61.205706	-1463.057443	-201.356943	2.077309	0.789905	22216.71194
-968.267863	-235.16121	-1467.63522	-498.912411	1.314346	1.552867	22226.63045
-895.023441	-437.346335	-1337.168592	-843.771568	-1.737505	-0.736021	22225.10453
-806.519763	-586.887031	-1191.442709	-1122.252967	1.314346	0.026942	22219.76379
-672.238321	-741.768467	-990.783509	-1337.408459	-0.211579	0.026942	22219.00082
-496.756892	-876.812871	-733.665067	-1496.104708	-0.974542	-1.498984	22226.63045
-331.193978	-938.612853	-424.665158	-1536.541733	-0.211579	0.026942	22223.5786
-143.505145	-967.605437	-104.220809	-1578.504683	-0.974542	1.552867	22201.45268
69.361459	-948.531369	213.17169	-1522.808404	-0.974542	0.789905	22207.55638
280.702137	-900.464716	503.860493	-1480.08249	-1.737505	-0.736021	22208.31935
442.450237	-818.827703	755.638196	-1340.46031	-0.974542	-0.736021	22188.48232
597.331673	-706.672181	990.630719	-1143.615923	1.314346	0.789905	22209.84527
717.879785	-584.598143	1156.193633	-985.682637	-0.211579	0.026942	22222.81564
783.494581	-432.768559	1283.60841	-730.853083	0.551383	0.789905	22199.92676
824.694568	-266.442682	1307.260254	-437.112429	1.314346	0.026942	22217.4749
788.072357	-110.035321	1267.586192	-181.519912	-0.211579	-3.024909	22212.89712
763.657549	88.334991	1202.73436	143.502214	1.314346	-2.261946	22204.50453
727.798301	298.149743	1112.704757	522.694694	2.077309	0.026942	22238.83786
720.931636	521.697825	1030.304781	875.183478	1.314346	-0.736021	22256.386
624.035369	689.549627	880.001122	1187.998201	0.551383	0.789905	22231.97119
531.716877	816.964404	722.830798	1410.78332	1.314346	3.078793	22230.44527
389.805808	910.045858	506.149381	1608.390669	1.314346	3.078793	22243.41563
237.213261	955.823623	268.86797	1714.442489	-0.211579	-0.736021	22215.94897
129.635515	984.053244	52.949515	1754.116551	1.314346	-0.736021	23.651845
-26.008883	974.134728	-195.776337	1719.783228	2.077309	2.31583	11.444441
-199.964387	918.438448	-458.998481	1562.612904	-0.974542	2.31583	22092.34901
-385.364332	812.386628	-699.331744	1365.768518	0.551383	3.841756	22186.95639
-540.245768	666.660745	-945.768708	1071.264902	-0.211579	0.026942	22205.2675
-699.70498	502.623757	-1136.509392	785.153875	-0.974542	-1.498984	22186.19343
-800.416061	333.246029	-1243.324175	457.079899	-2.500468	-0.736021	22187.71935
-870.608633	103.594245	-1319.620449	100.7763	-0.974542	0.789905	22181.61565
-929.356764	-94.013103	-1395.15376	-286.80877	0.551383	1.552867	22198.40083
-924.778987	-293.146378	-1369.975989	-589.704976	-0.974542	0.789905	22216.71194
-869.082708	-460.235217	-1311.227859	-890.312295	-0.974542	-3.787872	22231.20823
-775.238291	-623.509243	-1134.983466	-1168.793694	-0.211579	-3.024909	22229.6823
-622.645744	-776.10179	-932.798341	-1403.023254	0.551383	-0.736021	22219.76379
-478.445786	-908.857306	-690.176191	-1515.941739	-0.974542	1.552867	22227.39341
-306.77917	-946.242481	-376.598506	-1571.638019	0.551383	0.789905	22230.44527
-108.408859	-953.109145	-61.494896	-1579.267646	2.077309	1.552867	22243.41563
100.642931	-959.212847	242.164274	-1514.415814	2.840271	0.789905	22247.99341
284.516951	-889.020275	571.764176	-1430.489912	3.603234	-0.736021	22246.46748
485.17615	-778.390678	818.964103	-1283.238104	-0.974542	-1.498984	22206.79342
603.435375	-684.546262	995.971458	-1123.778892	1.314346	2.31583	22222.81564
719.405711	-535.768528	1156.956595	-879.630816	-0.974542	1.552867	22212.89712
804.857537	-392.331534	1250.801012	-633.956815	-2.500468	0.789905	22204.50453
814.01309	-232.872322	1315.652845	-358.527267	-0.211579	-2.261946	22215.18601
786.546432	-64.257557	1300.39359	-70.890315	-0.211579	-3.024909	22220.52675
773.576065	155.475712	1225.623242	290.754022	-0.974542	-1.498984	22212.13416
749.92422	364.527501	1142.460303	647.820583	-3.26343	0.789905	22206.03046
699.568679	568.238552	1051.667738	977.420485	-1.737505	0.789905	22210.60823
652.26499	699.468143	924.252961	1248.272257	-2.500468	1.552867	22193.82305
525.613175	829.171808	764.793749	1461.13886	-2.500468	2.31583	22203.74157
384.465069	910.045858	540.482704	1627.464737	-0.211579	0.789905	22222.05268
250.183627	953.534734	284.890187	1722.072116	-1.737505	-0.736021	10060.42665
83.857751	975.660654	68.971733	1754.879514	1.314346	1.552867	21.362957
-51.949616	961.164362	-188.909673	1680.872129	-2.500468	2.31583	10308.38954
-235.823636	885.631051	-477.309587	1522.175879	0.551383	1.552867	22169.40825
-444.112463	754.40146	-755.028023	1282.60558	-0.974542	-1.498984	22190.00824
-592.890197	639.95705	-1010.62054	1026.2501	-0.211579	-2.261946	22218.23786
-718.779048	463.712657	-1166.264939	729.457596	2.840271	0.026942	22231.20823
-834.749384	277.549749	-1331.827852	361.709556	2.077309	2.31583	22209.84527
-922.490099	63.920183	-1411.93894	26.768915	2.077309	0.789905	22210.60823
-984.290081	-135.976054	-1472.975959	-311.98654	0.551383	-0.736021	22222.05268
-930.882689	-321.375999	-1414.227828	-628.616076	-0.211579	-3.787872	22216.71194
-866.793819	-485.412987	-1299.020455	-949.823388	-0.211579	-3.787872	22223.5786
-752.349409	-650.212939	-1133.457541	-1202.364054	-0.974542	-0.736021	22228.15638
-612.727228	-791.361045	-924.405751	-1402.260291	-0.974542	0.789905	22215.94897
-450.216165	-895.123977	-642.872501	-1541.882472	1.314346	3.078793	22225.10453
-258.712518	-950.057294	-309.457785	-1564.771354	-0.211579	0.026942	22231.97119
-62.631095	-969.131363	-13.428243	-1600.630603	-0.974542	-1.498984	22193.06009
158.628099	-935.561002	321.512398	-1529.675068	-0.974542	1.552867	22212.89712
340.21323	-884.442499	621.356754	-1425.912136	-4.789356	0.026942	22210.60823
527.902064	-802.805486	848.71965	-1277.134402	-0.974542	3.078793	22190.00824
654.553878	-653.26479	1103.549204	-1078.001128	0.551383	1.552867	22210.60823
756.027922	-504.487056	1226.386204	-819.35676	0.551383	0.789905	22212.89712
810.961239	-355.709322	1313.363956	-570.630908	0.551383	-0.736021	22205.2675
803.331612	-200.064924	1316.415807	-301.305062	-1.737505	-3.024909	22212.13416
785.020506	-7.035351	1287.423223	-19.008849	-0.211579	1.552867	22210.60823
768.235326	199.72755	1213.415838	349.502153	2.077309	2.31583	22222.05268
753.739034	411.831191	1126.438086	718.013155	3.603234	2.31583	22249.51933
696.516829	609.43854	1015.045526	1019.383436	-0.211579	0.026942	22248.75637
621.74648	771.18664	851.771501	1297.864835	2.077309	-0.736021	22232.73415
468.39097	874.949572	654.164152	1519.886991	-0.974542	0.789905	22229.6823
345.55397	933.697703	457.319766	1683.92398	2.077309	0.026942	22237.31193
192.961422	961.927324	209.356876	1758.694328	0.551383	0.789905	565.355388
61.731831	993.208797	-55.391194	1762.509141	0.551383	0.789905	16.022217
-106.882933	949.719921	-292.672605	1656.457321	-0.974542	0.789905	18565.93524
-293.808804	876.475498	-547.502159	1460.375898	-0.211579	-0.736021	22187.71935
-475.393935	735.327392	-791.650235	1224.620412	-0.211579	-0.736021	22193.06009
-631.801296	586.549658	-1083.864963	932.405684	-1.737505	1.552867	22196.87491
-756.927185	422.512669	-1218.146405	624.168738	-2.500468	0.789905	22190.7712
-882.816037	208.883103	-1290.627865	288.465134	-1.737505	1.552867	22163.30454
-907.230844	9.749829	-1397.442648	-77.75698	-1.737505	-1.498984	22189.24528
-956.06046	-156.576048	-1430.250046	-414.98651	1.314346	-0.736021	22219.00082
-911.808621	-351.131546	-1408.124126	-733.904934	-1.737505	-2.261946	22215.94897
-846.956788	-538.057416	-1253.242691	-1003.23078	2.077309	1.552867	22228.91934
-721.830899	-684.546262	-1068.605708	-1250.430707	1.314346	2.31583	22236.54897
-572.290203	-812.724002	-822.931707	-1430.489912	2.077309	2.31583	22217.4749
-407.490252	-898.938791	-561.998451	-1523.571366	0.551383	0.026942	22225.86749
-216.749568	-938.612853	-230.10966	-1580.030609	0.551383	-3.787872	22247.99341
-16.85333	-954.635071	68.20877	-1560.193578	2.077309	0.026942	22238.83786
201.354012	-898.938791	394.756821	-1474.741751	2.077309	3.078793	22239.60082
382.939144	-852.398064	684.682661	-1382.42326	2.077309	3.841756	22223.5786
550.027983	-747.109206	925.778886	-1184.052948	3.603234	4.604718	22214.42305
656.079803	-619.694429	1103.549204	-1023.830774	-0.211579	-0.736021	22209.08231
765.946438	-485.412987	1221.808428	-773.578996	-0.211579	-0.736021	22203.74157
807.146425	-316.03526	1278.26767	-521.03833	-3.26343	-1.498984	22202.21564
795.701984	-165.731601	1263.771378	-246.371745	-0.974542	1.552867	22214.42305
766.7094	-6.272389	1234.015832	30.583729	0.551383	2.31583	22206.03046
727.798301	213.46088	1147.801042	383.072513	-1.737505	-0.736021	22218.23786
701.857568	417.17193	1057.77144	742.427962	-0.211579	-0.736021	22199.16379
651.502027	616.305205	966.215911	1071.264902	-0.974542	-1.498984	22214.42305
559.946499	764.319976	766.319674	1290.235207	0.551383	2.31583	22206.03046
446.265051	853.586616	597.704909	1491.65737	0.551383	6.130644	22206.03046
293.672503	925.305113	352.793871	1664.086948	-1.737505	2.31583	22226.63045
159.391062	968.793989	116.275422	1752.590626	-0.211579	0.789905	106.05182
20.531844	972.608803	-95.828219	1725.123967	0.551383	-0.736021	15.259255
-122.905151	935.986591	-361.339251	1619.072147	2.077309	0.789905	21238.59371
-318.986574	859.690318	-627.613246	1426.042574	0.551383	0.026942	22193.06009
-490.65319	709.386659	-870.235397	1168.161169	-0.974542	2.31583	22196.11194
-656.216104	575.105217	-1070.894596	912.568653	2.840271	2.31583	22237.31193
-750.060521	383.60157	-1220.435293	609.672446	0.551383	1.552867	22228.91934
-865.267894	189.809035	-1276.894535	267.102177	1.314346	-1.498984	22185.43046
-919.438248	-23.057569	-1374.553766	-117.431042	-0.211579	-1.498984	22212.89712
-923.253062	-195.487147	-1385.235244	-447.030945	1.314346	0.789905	22237.31193
-894.260478	-401.487086	-1341.746368	-781.971586	-0.974542	2.31583	22211.3712
-812.623465	-573.153702	-1215.094554	-1061.978911	-0.211579	0.789905	22222.05268
-691.31239	-702.857367	-1024.353869	-1287.815881	0.551383	0.026942	22228.91934
-561.608725	-854.686952	-803.857639	-1455.667683	-0.211579	-0.736021	22212.13416
-357.897674	-937.086928	-530.716979	-1533.489882	0.551383	0.026942	22223.5786
-195.386611	-981.338766	-199.591151	-1592.238013	-1.737505	0.026942	22212.89712
22.057769	-969.894325	86.519875	-1556.378764	-3.26343	0.789905	22193.06009
213.561416	-916.486934	414.593852	-1502.971372	-0.211579	2.31583	22202.21564
416.509504	-851.635101	679.341922	-1345.801049	-0.211579	0.789905	22202.21564
562.235387	-731.086989	938.749253	-1155.823327	-0.974542	-0.736021	22199.16379
673.627946	-595.279622	1121.860309	-971.949308	0.551383	0.789905	22208.31935
765.946438	-457.946329	1240.119534	-781.971586	2.077309	1.552867	22216.71194
812.487165	-290.85749	1304.208404	-460.001311	0.551383	1.552867	22215.18601
803.331612	-145.894569	1297.341739	-182.282875	1.314346	0.026942	22206.79342
762.131624	75.364624	1236.30472	121.376294	0.551383	1.552867	22223.5786
732.376077	268.394197	1182.134366	499.042849	2.077309	-1.498984	22247.23045
737.716816	501.860794	1076.845508	838.561267	2.077309	-1.498984	22244.17859
641.583511	655.979267	973.845538	1165.109318	3.603234	1.552867	22248.75637
562.235387	820.779218	760.978935	1387.131475	2.077309	3.841756	22238.07489
417.272467	894.023641	578.630841	1569.479569	1.314346	3.078793	22228.15638
282.228062	953.534734	353.556833	1712.153601	0.551383	0.789905	22228.91934
113.613298	990.156946	110.17172	1779.294322	-0.974542	-3.024909	33.57036
-1.594076	983.290281	-124.820803	1715.205452	-0.211579	-1.498984	13.733329
-164.868101	925.305113	-364.391102	1599.235116	-0.211579	3.078793	21945.0972
-359.423599	821.542181	-674.153973	1386.368512	0.551383	3.841756	22193.06009
-530.327252	681.92	-919.827975	1121.620442	-0.211579	0.789905	22190.00824
-696.653129	514.831161	-1128.116802	820.250161	-2.500468	0.789905	22190.00824
-813.386428	372.920092	-1246.376026	499.042849	-1.737505	-1.498984	22198.40083
-871.371596	152.423861	-1404.309312	168.679984	0.551383	0.789905	22148.80825
-933.93454	-38.316824	-1439.405598	-210.512496	-0.211579	1.552867	22189.24528
-933.171577	-253.472315	-1449.324114	-535.534622	-0.974542	1.552867	22229.6823
-892.734552	-434.294484	-1337.168592	-835.378978	-0.211579	0.789905	22217.4749
-795.838285	-597.56851	-1181.524193	-1136.749259	-0.211579	-1.498984	22224.34156
-668.423508	-734.13884	-997.650174	-1349.615862	0.551383	-1.498984	22233.49712
-517.356886	-864.605468	-727.561365	-1521.282478	1.314346	-0.736021	22213.66009
-342.638419	-956.160996	-427.717009	-1549.512099	-1.737505	0.026942	22221.28971
-126.719965	-967.605437	-101.931921	-1612.075044	-0.211579	0.789905	22255.62304
60.968869	-958.449884	192.571696	-1561.719503	2.077309	0.026942	22235.786
288.331764	-889.020275	542.771592	-1464.823236	2.077309	0.789905	22233.49712
424.902094	-821.879554	793.786333	-1329.015868	-0.211579	-0.736021	22222.05268
598.857598	-712.775883	998.260346	-1140.564072	0.551383	1.552867	22219.00082
718.642748	-568.575926	1177.556589	-942.956724	-1.737505	0.789905	22195.34898
775.10199	-414.457453	1250.038049	-685.838281	1.314346	1.552867	22216.71194
815.539016	-274.835272	1317.941733	-412.697621	0.551383	-2.261946	22220.52675
772.813102	-110.798284	1292.763962	-129.638446	2.077309	0.026942	22212.13416
769.761251	100.542395	1243.171385	154.183692	-1.737505	-0.736021	22224.34156
738.479779	309.594184	1134.067713	563.131719	-2.500468	-1.498984	22209.84527
723.983487	536.95708	1068.452918	885.101994	-1.737505	-0.736021	22197.63787
646.924251	681.157037	929.5937	1195.627828	-4.026393	0.789905	22205.2675
543.924281	826.88292	740.378941	1432.909239	-2.500468	3.841756	22211.3712
400.487287	897.075492	554.978996	1612.205482	-0.974542	1.552867	22208.31935
267.73177	963.45325	329.904989	1726.649893	0.551383	-0.736021	16449.47661
117.428111	982.527318	88.045801	1773.953583	0.551383	0.026942	20.599994
-27.534809	961.927324	-165.257828	1679.346203	-2.500468	3.841756	701.925718
-203.779201	901.653268	-455.94663	1525.22773	0.551383	4.604718	22123.63048
-380.023593	813.149591	-739.005806	1339.827785	0.551383	1.552867	22196.87491
-568.475389	668.949634	-961.027962	1059.820461	-0.211579	-3.024909	22217.4749
-673.764247	485.838577	-1173.131603	755.398329	1.314346	0.026942	22230.44527
-814.149391	311.12011	-1256.294541	460.13175	2.077309	0.026942	22224.34156
-887.393813	111.223873	-1379.131542	74.835567	1.314346	2.31583	22197.63787
-933.93454	-91.724215	-1433.301896	-260.868037	-0.211579	0.026942	22222.81564
-936.986391	-283.990825	-1428.72412	-591.230902	-0.974542	0.026942	22231.20823
-863.741968	-457.946329	-1318.094523	-875.05304	1.314346	-3.787872	22212.89712
-763.030887	-627.324056	-1140.324205	-1158.875178	-0.974542	-0.736021	22219.76379
-634.853147	-776.864753	-919.827975	-1355.719564	-0.974542	-0.736021	22229.6823
-462.423569	-867.657319	-683.309526	-1502.971372	-0.211579	2.31583	22215.94897
-284.653251	-963.027661	-360.576288	-1573.926907	0.551383	0.026942	22222.05268
-98.490343	-977.523953	-26.39861	-1594.526901	-2.500468	-1.498984	22206.03046
111.324409	-928.694338	273.445746	-1543.408398	-2.500468	-2.261946	22205.2675
305.116945	-883.679536	583.208617	-1445.749167	0.551383	-0.736021	22202.97861
485.17615	-804.331411	822.015954	-1292.393657	-1.737505	0.026942	22204.50453
628.613145	-675.390709	1051.667738	-1104.704824	-0.974542	0.789905	22215.18601
733.902003	-524.324087	1217.230652	-879.630816	-0.211579	2.31583	22196.11194
799.516798	-373.257465	1290.475074	-647.690144	-0.211579	-1.498984	22216.71194
806.383463	-230.583433	1321.756546	-349.371714	-1.737505	-5.313797	22213.66009
785.020506	-54.339041	1278.26767	-65.549576	-2.500468	-0.736021	22195.34898
757.553848	167.683115	1209.601024	305.250314	1.314346	3.078793	22230.44527
756.790885	381.312682	1140.171415	657.739098	2.077309	2.31583	22255.62304
720.168673	578.920031	1063.875141	994.205665	1.314346	0.026942	22231.97119
649.213139	723.119988	913.571482	1284.894468	1.314346	0.789905	22241.12674
496.620591	836.801436	711.386357	1482.501817	-0.974542	0.789905	22239.60082
374.546554	919.964374	509.964194	1656.457321	-0.211579	0.026942	22219.76379
228.820671	968.031026	258.949454	1750.301738	2.077309	3.078793	2285.83636
73.939235	979.475467	7.171751	1746.486924	0.551383	3.078793	16.022217
-83.231089	964.979175	-232.398549	1651.116582	-2.500468	1.552867	13219.09238
-255.660667	874.949572	-498.672544	1481.738854	1.314346	2.31583	22164.06751
-470.053196	764.319976	-804.620601	1250.561145	0.551383	-1.498984	22196.11194
-605.860563	617.068167	-1036.561273	994.205665	-3.26343	-2.261946	22183.90454
-745.482744	451.505253	-1204.413075	711.909453	-0.974542	1.552867	22191.53417
-865.267894	277.549749	-1326.487113	347.976227	-1.737505	1.552867	22181.61565
-910.282695	67.734997	-1418.805604	9.220772	0.551383	0.789905	22183.14158
-948.430832	-126.820501	-1421.857455	-338.690236	0.551383	-1.498984	22213.66009
-915.623435	-306.879707	-1385.998207	-662.949399	-1.737505	-4.550834	22230.44527
-855.349378	-488.464838	-1295.205641	-946.771537	-0.211579	-1.498984	22225.86749
-751.586446	-666.235156	-1126.590876	-1206.178868	1.314346	0.789905	22224.34156
-593.65316	-786.783268	-906.857608	-1399.20844	-0.211579	1.552867	22230.44527
-431.905059	-895.88694	-632.191023	-1528.912106	0.551383	0.026942	22225.86749
-259.475481	-934.798039	-287.331866	-1554.852839	1.314346	-1.498984	22238.83786
-66.445908	-962.264698	1.068049	-1573.926907	2.077309	-1.498984	22251.04526
168.546615	-924.879524	345.927206	-1488.47508	2.077309	0.026942	22248.75637
346.316932	-869.183244	632.801195	-1412.94177	0.551383	1.552867	22214.42305
507.30207	-767.7092	863.978904	-1221.438123	2.077309	3.841756	22228.15638
645.398325	-645.635162	1072.267732	-1061.978911	1.314346	3.078793	22219.76379
751.450146	-496.094466	1207.312136	-836.904903	0.551383	0.026942	22190.00824
807.146425	-361.813024	1280.556559	-579.786461	-0.211579	-3.787872	22213.66009
801.042724	-206.931588	1301.919515	-315.801354	-1.737505	-2.261946	22221.28971
763.657549	-13.139053	1264.534341	-6.038483	0.551383	2.31583	22193.82305
740.768667	214.223842	1182.897328	351.791041	0.551383	3.078793	22226.63045
734.664965	395.046011	1081.423284	699.702049	-1.737505	-0.736021	22209.84527
682.783499	601.808913	999.786272	1026.2501	-2.500468	-3.787872	22196.11194
604.198337	745.245907	839.564097	1297.101872	-0.211579	-1.498984	22208.31935
490.51689	851.297728	682.393773	1485.553668	-0.974542	3.078793	22215.94897
330.294715	923.016225	445.112362	1660.272135	-0.211579	0.789905	22213.66009
202.116975	957.349548	234.534646	1745.723961	0.551383	0.789905	354.01471
56.391092	989.393983	-39.368976	1743.435073	-0.211579	0.026942	14.496292
-113.749598	940.564368	-278.176313	1624.412886	-1.737505	-2.261946	19597.46086
-275.497698	885.631051	-543.687345	1455.035158	-0.974542	0.026942	22170.17121
-469.290233	723.882951	-851.924291	1239.879667	-0.211579	-1.498984	22196.11194
-603.571675	599.520024	-1060.976081	943.850125	1.314346	0.789905	22229.6823
-744.719781	416.408968	-1211.27974	634.850216	0.551383	0.026942	22222.81564
-840.853086	234.823836	-1322.6723	294.568836	2.840271	0.789905	22206.03046
-879.764186	39.505376	-1383.709319	-60.9718	1.314346	-3.024909	22209.08231
-943.853056	-168.783452	-1426.435232	-394.386516	2.077309	-1.498984	22225.10453
-905.704919	-377.072279	-1406.598201	-701.097536	-0.211579	0.026942	22225.10453
-857.638267	-541.87223	-1258.58343	-1007.808556	-0.974542	0.789905	22223.5786
-707.334607	-686.072187	-1049.53164	-1245.089967	-2.500468	0.789905	22217.4749
-595.179085	-841.716586	-819.879856	-1447.275093	-0.974542	1.552867	22225.86749
-439.534687	-915.723971	-574.205855	-1536.541733	-0.974542	-2.261946	22225.86749
-199.964387	-961.501735	-243.84299	-1608.26023	-1.737505	-1.498984	22197.63787
-10.749629	-975.235065	77.364323	-1574.68987	-1.737505	0.789905	22209.08231
185.331795	-924.879524	406.201262	-1491.526931	-0.974542	3.078793	22209.84527
367.679889	-874.523983	662.556742	-1390.052887	-2.500468	3.078793	22193.06009
542.398356	-748.635132	922.727035	-1208.467756	-0.211579	1.552867	22215.18601
662.183505	-615.879615	1105.075129	-1013.912258	-0.211579	0.026942	22219.00082
776.627916	-470.153733	1238.593608	-774.341959	0.551383	-0.736021	22202.97861
801.042724	-306.879707	1271.401006	-526.379069	0.551383	-0.736021	22213.66009
794.939022	-190.909371	1312.600994	-276.127292	0.551383	0.789905	22212.13416
765.183475	39.505376	1249.275086	60.339275	-0.211579	0.789905	22211.3712
775.10199	240.164575	1195.104732	418.931762	1.314346	-0.736021	22244.94156
730.850152	464.47562	1111.941794	792.783503	2.077309	-4.550834	22254.86007
697.279791	634.61631	1002.07516	1107.12415	1.314346	-0.736021	22235.786
599.620561	783.394044	839.564097	1332.198158	1.314346	3.841756	22235.02304
443.976163	861.979206	664.84563	1527.516618	1.314346	5.367681	22242.65267
318.850274	940.564368	427.564219	1696.894346	-0.211579	2.31583	22215.18601
192.198459	959.638436	179.601329	1757.931365	0.551383	-0.736021	152.592547
28.924434	969.556952	-62.257858	1725.88693	-1.737505	-3.024909	12.207404
-155.712549	909.282896	-334.635555	1612.205482	-3.26343	-0.736021	21507.15659
-317.460649	842.142175	-622.272507	1401.627767	-0.211579	0.789905	22182.37861
-497.519855	695.653329	-848.87244	1175.027834	0.551383	1.552867	22203.74157
-660.79388	552.979298	-1124.301988	891.968659	-0.211579	1.552867	22191.53417
-779.053105	393.520085	-1257.057504	589.072452	-4.026393	-0.736021	22188.48232
-876.712335	195.912737	-1347.087107	212.931823	-1.737505	-1.498984	22179.32676
-939.275279	-7.035351	-1395.15376	-141.082887	-1.737505	-1.498984	22195.34898
-946.904907	-206.168626	-1436.353747	-447.793907	-2.500468	0.789905	22218.23786
-894.260478	-377.072279	-1372.264877	-791.127139	2.077309	3.841756	22231.97119
-819.49013	-547.975932	-1209.753815	-1060.452985	-0.211579	0.789905	22229.6823
-685.971651	-715.064771	-1048.768677	-1300.023284	-1.737505	-3.024909	22215.18601
-544.823544	-854.686952	-769.524315	-1488.47508	-0.211579	-0.736021	22227.39341
-379.26063	-934.035077	-491.805879	-1547.223211	4.366197	0.026942	22249.51933
-188.519946	-937.086928	-186.620784	-1573.926907	2.840271	2.31583	22244.17859
43.420726	-949.294331	153.660596	-1569.349131	-0.211579	1.552867	22241.12674
244.842888	-913.435083	464.949393	-1479.319528	2.840271	2.31583	22238.83786
432.531722	-838.664735	728.9345	-1341.223272	2.077309	0.789905	22215.94897
575.205753	-735.664765	963.927023	-1162.689992	0.551383	-0.736021	22223.5786
682.783499	-612.064802	1137.119564	-991.023376	-0.211579	0.789905	22207.55638
788.072357	-442.687074	1250.038049	-751.453077	-0.974542	-0.736021	22198.40083
812.487165	-304.590819	1327.860248	-468.393901	-0.211579	0.789905	22213.66009
802.568649	-158.864936	1330.149137	-192.20139	-1.737505	-2.261946	22202.97861
784.257543	71.549811	1244.69731	129.768884	-0.974542	-0.736021	22212.89712
744.583481	301.964557	1201.208434	524.983582	-0.211579	-1.498984	22203.74157
730.087189	505.675608	1081.423284	876.709404	-2.500468	-0.736021	22212.13416
682.783499	669.712596	997.497383	1168.924132	-0.974542	0.789905	22193.06009
564.524275	810.860703	802.178923	1408.494432	-0.974542	5.367681	22206.79342
433.294684	893.260678	611.438238	1615.257333	-0.211579	2.31583	22224.34156
280.702137	973.371766	360.423498	1729.701744	-0.974542	-3.024909	22225.10453
159.391062	1000.075461	141.453193	1777.768396	-0.211579	-1.498984	44.251839
-9.986666	961.927324	-136.265244	1702.235085	1.314346	3.078793	12.970367
-171.734766	913.097709	-400.250351	1578.635122	-0.974542	3.078793	22012.23792
-352.556935	820.779218	-670.33916	1368.057406	2.077309	3.841756	22180.08972
-547.875395	693.364441	-935.087229	1098.73156	2.077309	0.026942	22225.10453
-673.001284	531.616341	-1113.62051	817.961273	2.840271	-0.736021	22236.54897
-798.890136	348.505284	-1276.894535	508.961365	2.077309	-1.498984	22210.60823
-907.230844	150.897935	-1376.842654	151.894804	2.840271	1.552867	22217.4749
-936.986391	-58.916817	-1428.72412	-223.482863	0.551383	3.078793	22231.20823
-946.904907	-258.050092	-1446.272263	-542.401287	-0.974542	1.552867	22214.42305
-878.23826	-422.08708	-1337.168592	-854.453046	-0.974542	-2.261946	22220.52675
-801.179024	-586.887031	-1184.576044	-1140.564072	2.077309	-1.498984	22231.20823
-664.608694	-728.7981	-993.072397	-1363.349192	-0.974542	-2.261946	22212.13416
-520.408737	-857.738803	-755.790986	-1502.20841	0.551383	2.31583	22223.5786
-328.142127	-937.84989	-409.405904	-1536.541733	-1.737505	0.026942	22228.91934
-136.63848	-964.553586	-93.53933	-1590.712087	-3.26343	-1.498984	22190.7712
70.124422	-953.872108	214.697615	-1541.882472	-0.974542	0.026942	22206.79342
282.991025	-894.361014	526.749375	-1475.504714	-0.974542	-1.498984	22210.60823
453.894678	-822.642517	767.082637	-1293.15662	-1.737505	-1.498984	22192.29713
591.990934	-715.064771	1020.386265	-1114.623339	-0.211579	0.789905	22219.00082
730.850152	-568.575926	1189.763993	-908.6234	-0.211579	1.552867	22213.66009
807.909388	-414.457453	1287.423223	-691.941983	-0.974542	0.026942	22199.92676
792.650133	-265.679719	1320.993584	-411.934659	1.314346	0.026942	22196.87491
792.650133	-84.857551	1312.600994	-119.71993	1.314346	-0.736021	22195.34898
762.131624	121.905351	1227.149167	228.95404	-0.974542	0.026942	22220.52675
762.894587	343.164545	1163.82326	583.731713	2.840271	0.789905	22246.46748
719.405711	549.927447	1053.193663	925.539019	2.077309	0.789905	22245.70452
654.553878	696.416292	915.86037	1211.650045	2.077309	3.841756	22237.31193
534.768728	823.831069	739.615978	1447.405531	1.314346	2.31583	22231.97119
398.198398	901.653268	551.164182	1613.731408	-0.211579	0.026942	22231.97119
237.213261	968.031026	301.675367	1726.649893	-0.974542	-1.498984	3606.524857
122.76885	995.497685	44.556925	1760.983216	2.077309	3.078793	18.311106
-33.638511	965.742138	-198.065225	1693.079532	-0.211579	4.604718	3794.213691
-203.779201	902.416231	-464.339221	1527.516618	1.314346	3.078793	22135.83789
-397.571736	790.260709	-713.065073	1319.990754	1.314346	0.789905	22178.5638
-564.660576	643.0089	-955.687223	1046.850094	-2.500468	-0.736021	22190.00824
-713.438309	486.601539	-1141.087168	734.035372	-1.737505	0.026942	22197.63787
-828.645683	304.253445	-1256.294541	435.716942	-0.974542	1.552867	22173.22306
-904.941956	108.934985	-1378.368579	77.887418	0.551383	2.31583	22196.11194
-921.727136	-85.620513	-1427.961157	-268.497664	1.314346	0.026942	22225.86749
-911.045658	-286.279713	-1401.257461	-595.045716	-0.211579	-3.024909	22217.4749
-878.23826	-460.235217	-1273.079722	-884.971556	-0.974542	-2.261946	22226.63045
-768.371626	-632.664796	-1134.983466	-1146.667774	1.314346	-0.736021	22235.786
-620.356855	-782.968455	-943.479819	-1379.371409	-1.737505	0.789905	22214.42305
-470.816159	-892.072126	-673.39101	-1525.097292	-1.737505	-0.736021	22223.5786
-301.438431	-949.294331	-349.131847	-1562.482466	1.314346	-1.498984	22254.09711
-94.67553	-972.946176	-30.976386	-1590.712087	1.314346	-1.498984	22235.786
118.191074	-929.4573	281.838336	-1530.438031	1.314346	-1.498984	22241.88971
334.109529	-873.76102	571.001213	-1425.912136	0.551383	0.789905	22225.10453
480.598374	-804.331411	834.223358	-1283.238104	2.840271	2.31583	22217.4749
601.909449	-663.183305	1047.089961	-1069.608538	-1.737505	0.789905	22209.84527
744.583481	-537.294454	1185.186217	-883.44563	-1.737505	0.789905	22209.84527
775.864953	-371.73154	1282.845447	-651.504958	-0.974542	-1.498984	22206.79342
816.301978	-220.664918	1307.260254	-362.342081	-2.500468	-3.024909	22206.79342
776.627916	-59.67978	1272.926931	-54.105135	1.314346	0.026942	22214.42305
745.346444	137.927569	1185.186217	239.635519	-0.974542	3.078793	22222.05268
714.064972	337.823806	1088.289949	583.731713	-4.026393	1.552867	22196.87491
688.124238	555.268186	1011.230713	937.746423	-1.737505	0.026942	22209.84527
627.087219	716.253323	873.134457	1223.094486	-0.211579	0.026942	22212.13416
498.90948	807.045889	693.075251	1442.064792	1.314346	2.31583	22206.79342
344.791007	919.201411	492.416051	1620.598072	-1.737505	3.078793	22228.15638
217.37623	954.297697	258.186491	1707.575824	0.551383	2.31583	3579.058199
89.19849	980.23843	-16.480094	1762.509141	-1.737505	1.552867	18.311106
-88.571828	962.690287	-231.635586	1666.375837	0.551383	0.789905	15632.34352
-244.216226	901.653268	-480.361438	1501.575885	2.077309	-0.736021	22169.40825
-429.616171	763.557013	-778.679868	1287.946319	-0.974542	-2.261946	22183.90454
-568.475389	628.512608	-1006.805727	997.257516	2.840271	1.552867	22227.39341
-732.512378	469.053396	-1172.36864	724.879819	2.840271	3.078793	22232.73415
-811.860502	291.283079	-1272.316759	383.072513	-0.974542	0.789905	22199.16379
-895.023441	84.520177	-1368.450064	2.354107	2.077309	-0.736021	22216.71194
-926.304913	-130.635315	-1382.946356	-336.401348	1.314346	-1.498984	22232.73415
-915.623435	-334.346366	-1377.605617	-671.341989	-0.211579	-1.498984	22210.60823
-880.527149	-514.405571	-1268.501945	-937.615984	-0.974542	-0.736021	22221.28971
-750.060521	-658.605529	-1111.331621	-1200.838129	2.077309	1.552867	22231.97119
-611.964265	-805.857337	-874.813173	-1419.808434	0.551383	2.31583	22211.3712
-444.875426	-900.464716	-624.561395	-1562.482466	-1.737505	-0.736021	22221.28971
-249.556965	-958.449884	-295.724456	-1560.193578	-0.974542	-1.498984	22209.84527
-49.660728	-980.575804	-3.509727	-1589.186162	-2.500468	-3.787872	22199.16379
143.368844	-929.4573	329.904989	-1535.77877	-4.026393	0.026942	22199.16379
352.420634	-866.131393	574.816027	-1413.704732	-0.974542	4.604718	22206.03046
512.642809	-769.998088	847.956687	-1224.489974	0.551383	4.604718	22214.42305
635.47981	-634.953684	1088.289949	-1045.956693	1.314346	3.078793	22209.84527
743.820518	-509.827795	1201.971397	-821.645648	-3.26343	-2.261946	22204.50453
794.939022	-341.21303	1274.452857	-580.549424	0.551383	-1.498984	22206.79342
812.487165	-199.301961	1271.401006	-308.171726	-1.737505	0.026942	22186.95639
772.813102	-15.427941	1260.719528	-17.482924	-0.974542	2.31583	22224.34156
746.109406	196.675699	1171.452887	338.057712	2.840271	2.31583	22254.86007
718.642748	395.808974	1082.186247	693.598347	2.077309	-2.261946	22241.12674
683.546462	599.520024	987.578868	1023.198249	2.077309	-2.261946	22247.23045
611.827965	750.586646	822.015954	1291.761133	2.840271	0.789905	22241.88971
470.679858	865.031057	647.297487	1483.26478	-0.211579	3.841756	22227.39341
323.42805	908.519933	404.675337	1650.353619	-0.974542	1.552867	22225.10453
191.435497	967.268064	185.705031	1756.40544	0.551383	-0.736021	535.599841
51.050353	973.371766	-62.257858	1749.538775	-1.737505	-0.736021	15.259255
-94.67553	926.831039	-288.094828	1649.590656	1.314346	0.026942	20371.86804
-283.890288	871.134759	-550.55401	1460.375898	-0.974542	-0.736021	22183.90454
-459.371718	736.090354	-806.146527	1218.51671	-3.26343	0.789905	22173.98602
-630.275371	588.075583	-1057.92423	917.909392	-2.500468	2.31583	22184.6675
-758.453111	429.379334	-1198.309373	624.931701	-3.26343	0.789905	22191.53417
-833.223459	239.401613	-1295.968604	298.383649	-1.737505	-1.498984	22172.4601
-902.653068	44.083152	-1409.650052	-52.57921	-0.211579	-1.498984	22198.40083
-931.645652	-162.67975	-1419.568567	-387.519851	-1.737505	-1.498984	22231.97119
-915.623435	-349.60562	-1378.368579	-723.986418	-0.211579	0.026942	22216.71194
-833.986422	-520.509273	-1237.220473	-991.023376	0.551383	1.552867	22223.5786
-695.127204	-689.887001	-1072.420522	-1266.452924	1.314346	0.789905	22233.49712
-556.267985	-811.961039	-819.116893	-1440.408428	0.551383	0.026942	22215.18601
-396.045811	-910.383232	-553.605861	-1564.008391	1.314346	0.026942	22221.28971
-200.72735	-937.086928	-234.687437	-1594.526901	2.840271	0.789905	22257.14896
-2.357038	-979.812841	65.919882	-1569.349131	2.840271	2.31583	22241.12674
192.961422	-909.620269	393.230896	-1489.238043	2.840271	2.31583	22228.15638
387.51692	-844.768436	678.578959	-1411.415844	2.840271	3.078793	22228.15638
540.87243	-769.235126	911.282594	-1212.28257	-0.974542	1.552867	22222.05268
654.553878	-614.35369	1104.312166	-1029.171513	-0.211579	-0.736021	22199.16379
759.842736	-452.60559	1216.467689	-793.416027	1.314346	0.026942	22218.23786
800.279761	-306.879707	1274.452857	-500.438336	1.314346	0.026942	22219.76379
802.568649	-170.309377	1303.445441	-264.68285	-0.211579	-1.498984	22186.95639
766.7094	22.720195	1239.356571	45.842983	-0.211579	-0.736021	22227.39341
736.953854	226.431246	1153.141782	396.04288	-4.026393	-3.024909	22207.55638
721.694599	463.712657	1059.297365	769.131658	-0.974542	-3.024909	22199.16379
651.502027	634.61631	954.008507	1104.835262	-2.500468	0.026942	22202.97861
565.287238	777.290342	772.423376	1338.30186	1.314346	3.841756	22210.60823
431.768759	881.053274	592.36417	1535.146246	0.551383	6.130644	22213.66009
292.146578	948.193995	358.897573	1700.70916	-1.737505	0.789905	22228.15638
155.576248	984.053244	146.793932	1767.849881	-0.211579	-2.261946	102.999969
20.531844	981.764356	-90.48748	1741.146185	-0.974542	-1.498984	14.496292
-144.268108	933.697703	-373.546655	1612.968445	0.551383	2.31583	21258.43074
-318.223612	854.349579	-616.168805	1419.17591	2.077309	3.078793	22190.7712
-493.705041	704.045919	-872.524285	1167.398207	3.603234	3.078793	22210.60823
-640.956849	558.320037	-1085.390888	878.998292	3.603234	0.026942	22222.05268
-788.208657	385.890458	-1237.220473	566.946533	1.314346	-0.736021	22220.52675
-869.84567	187.520147	-1337.931554	208.354046	-0.211579	-1.498984	22207.55638
-929.356764	-31.450159	-1383.709319	-154.816216	1.314346	1.552867	22223.5786
-951.482683	-226.005657	-1426.435232	-481.364268	2.077309	2.31583	22231.20823
-917.912323	-399.198198	-1347.087107	-803.334543	-0.974542	0.026942	22212.13416
-811.860502	-569.338888	-1240.272324	-1094.786308	-1.737505	-1.498984	22218.23786
-698.942017	-708.961069	-1038.850161	-1322.912167	-0.211579	-1.498984	22228.91934
-537.95688	-847.820287	-775.628017	-1471.6899	-1.737505	-0.736021	22219.76379
-362.47545	-947.005443	-485.702177	-1555.615801	-3.26343	0.789905	22208.31935
-184.705133	-957.686922	-169.835604	-1593.763938	-3.26343	0.026942	22205.2675
30.450359	-946.242481	102.542093	-1573.163944	-0.211579	0.789905	22202.97861
236.450298	-908.857306	458.082728	-1511.363963	-3.26343	-1.498984	22190.00824
421.850243	-860.027691	728.9345	-1343.51216	-0.974542	-0.736021	22206.03046
567.576126	-727.272175	944.089992	-1164.215917	0.551383	-0.736021	22216.71194
704.146456	-590.701845	1111.941794	-977.290047	-0.974542	1.552867	22205.2675
774.339028	-436.583372	1258.430639	-730.09012	-0.211579	0.789905	22219.76379
801.042724	-287.805639	1304.971366	-446.267982	-0.211579	0.026942	22208.31935
816.301978	-123.76865	1294.289888	-173.890285	0.551383	-3.024909	22182.37861
769.761251	78.416475	1244.69731	148.842953	1.314346	-0.736021	22228.15638
772.05014	280.6016	1197.39362	529.561359	1.314346	-0.736021	22257.14896
729.324226	514.068198	1082.186247	863.739037	2.077309	-0.736021	22235.786
681.257574	676.579261	954.008507	1152.138952	-0.211579	0.789905	22229.6823
546.213169	813.912554	770.134488	1413.072208	2.077309	3.841756	22242.65267
408.879877	903.942156	592.36417	1587.027712	1.314346	0.789905	22216.71194
288.331764	955.823623	344.401281	1723.598042	0.551383	-0.736021	22220.52675
135.739217	987.105095	129.245789	1767.086918	1.314346	0.026942	34.333323
-3.120001	971.082877	-147.709685	1710.627675	-0.974542	3.841756	12.970367
-203.016238	913.860672	-381.939245	1562.612904	-0.974542	3.841756	21938.23054
-364.764338	826.88292	-666.524346	1365.768518	2.077309	1.552867	22194.58602
-531.090215	672.001484	-916.013161	1101.783411	-3.26343	-0.736021	22177.03787
-695.127204	517.883012	-1157.109386	810.331646	1.314346	0.026942	22186.95639
-813.386428	351.557135	-1246.376026	508.198402	-1.737505	-1.498984	22167.11936
-893.497515	138.690531	-1381.42043	125.191108	0.551383	1.552867	22190.7712
-937.749354	-56.627929	-1443.983375	-213.564347	-0.211579	0.789905	22213.66009
-955.297497	-240.501949	-1433.301896	-542.401287	-0.211579	-1.498984	22231.20823
-903.416031	-425.901894	-1334.116741	-848.349344	-0.211579	-3.024909	22228.91934
-798.890136	-605.9611	-1176.183454	-1129.882594	2.077309	-0.736021	22222.81564
-666.897582	-746.346243	-978.576105	-1355.719564	-0.211579	0.789905	22228.91934
-498.282817	-872.998058	-730.613216	-1480.845453	-0.211579	2.31583	22229.6823
-309.068059	-957.686922	-433.057748	-1538.830621	2.077309	1.552867	22241.88971
-148.082921	-958.449884	-111.850436	-1577.741721	0.551383	0.026942	22248.75637
57.154055	-945.479518	198.675398	-1533.489882	1.314346	-1.498984	22243.41563
276.887323	-909.620269	498.519753	-1446.51213	1.314346	-1.498984	22208.31935
446.265051	-804.331411	816.675215	-1320.623278	1.314346	0.789905	22222.81564
597.331673	-715.827734	996.734421	-1152.008514	1.314346	1.552867	22209.08231
725.509413	-576.205553	1191.289918	-910.149326	-0.974542	1.552867	22196.87491
794.176059	-409.879676	1277.504708	-694.230871	-0.974542	-1.498984	22214.42305
812.487165	-245.842688	1317.17877	-411.934659	-0.211579	-2.261946	22220.52675
786.546432	-94.013103	1285.134335	-160.919918	0.551383	-2.261946	22205.2675
736.953854	85.28314	1174.504738	141.976288	-1.737505	1.552867	22214.42305
703.383493	279.075675	1063.112179	492.176185	-1.737505	1.552867	22208.31935
671.339058	513.305235	1002.07516	850.005708	-1.737505	0.789905	22192.29713
617.168704	668.949634	829.645581	1150.613026	-0.974542	0.789905	22206.79342
519.509474	807.808852	683.156736	1397.812953	-2.500468	-0.736021	22216.71194
373.020628	892.497715	500.808642	1594.657339	-0.211579	0.789905	22212.89712
221.191043	948.193995	245.216125	1712.153601	-0.211579	0.789905	15495.01022
94.539229	981.001393	23.956931	1767.086918	0.551383	3.078793	20.599994
-45.845914	969.556952	-218.665219	1693.079532	-0.974542	0.789905	970.488601
-235.823636	911.571784	-430.005897	1546.590687	1.314346	1.552867	22114.47493
-382.312481	809.334777	-705.435445	1349.746301	3.603234	0.026942	22227.39341
-566.186501	662.845932	-947.294633	1078.131566	2.077309	0.026942	22227.39341
-708.860533	501.860794	-1130.40569	807.279795	-0.211579	0.789905	22214.42305
-803.467912	305.779371	-1237.983436	457.842861	-0.211579	1.552867	22196.87491
-862.216043	97.490544	-1319.620449	97.72445	2.077309	0.789905	22219.00082
-923.253062	-78.753849	-1347.85007	-265.445813	2.840271	0.026942	22221.28971
-901.127143	-305.353782	-1379.894505	-604.964231	2.840271	-2.261946	22225.86749
-872.897521	-469.39077	-1276.894535	-910.149326	-2.500468	-3.787872	22225.10453
-767.608664	-628.849982	-1141.850131	-1168.030731	0.551383	0.026942	22217.4749
-636.379073	-777.627716	-912.96131	-1414.467695	0.551383	1.552867	22225.86749
-457.08283	-885.205462	-669.576197	-1541.119509	0.551383	1.552867	22228.15638
-300.675469	-950.820257	-366.67999	-1580.793572	-2.500468	-0.736021	22194.58602
-126.719965	-953.872108	-68.36156	-1611.312081	-0.974542	-1.498984	22212.89712
112.087372	-948.531369	231.482795	-1541.119509	-1.737505	-1.498984	22204.50453
299.013243	-891.309163	546.586406	-1477.793602	-0.974542	1.552867	22185.43046
479.072449	-808.909188	812.860401	-1278.660328	0.551383	3.078793	22214.42305
608.013151	-686.83515	1016.571452	-1061.978911	-0.211579	0.789905	22213.66009
720.931636	-528.138901	1184.423254	-874.290077	1.314346	1.552867	22209.08231
801.042724	-371.73154	1266.060267	-607.253119	1.314346	0.789905	22219.00082
814.776053	-215.324179	1307.260254	-348.608752	-3.26343	-3.787872	22213.66009
798.753835	-57.390892	1281.319521	-48.764396	1.314346	0.789905	22213.66009
751.450146	156.238674	1174.504738	278.546618	2.840271	3.841756	22248.75637
715.590897	366.053427	1095.156614	613.48726	2.840271	2.31583	22253.33415
686.598313	576.631142	973.082576	945.37605	0.551383	-2.261946	22231.20823
626.324257	746.771833	842.615948	1274.975953	1.314346	0.026942	22232.73415
514.168734	834.512547	666.371555	1488.605519	-0.211579	2.31583	22238.83786
340.976193	910.045858	467.238281	1627.464737	0.551383	4.604718	22218.23786
200.59105	968.031026	242.927237	1747.249887	-0.211579	1.552867	2137.821589
64.783682	991.682871	-1.220839	1770.138769	-0.211579	0.026942	16.78518
-88.571828	977.949542	-240.028176	1686.97583	-1.737505	-1.498984	13578.44783
-263.290294	889.445864	-479.598475	1504.627736	-0.211579	0.026942	22158.72677
-434.193948	774.238491	-777.153943	1290.235207	-3.26343	1.552867	22186.19343
-592.127234	623.934832	-1027.40572	978.946411	-2.500468	0.026942	22189.24528
-729.460527	443.875626	-1192.968634	696.650198	-0.974542	0.789905	22169.40825
-839.327161	283.653451	-1295.205641	364.761407	-0.974542	-0.736021	22183.90454
-916.386397	70.023885	-1387.524132	-19.771812	1.314346	-2.261946	22207.55638
-923.253062	-145.894569	-1412.701903	-360.053193	-0.974542	-2.261946	22214.42305
-922.490099	-316.798223	-1401.257461	-701.097536	1.314346	0.789905	22229.6823
-854.586416	-508.30187	-1279.183424	-972.71227	2.840271	1.552867	22233.49712
-746.245707	-665.472193	-1109.042733	-1204.652942	1.314346	0.789905	22216.71194
-576.105017	-808.146225	-884.731689	-1425.912136	2.840271	2.31583	22229.6823
-418.934693	-901.227679	-608.539178	-1547.223211	1.314346	-3.024909	22235.786
-262.527332	-946.242481	-294.19853	-1569.349131	2.077309	-2.261946	22238.83786
-50.423691	-972.183214	-13.428243	-1601.393566	2.077309	0.026942	22242.65267
160.916987	-912.67212	326.853138	-1528.149143	-0.211579	2.31583	22235.02304
335.635454	-884.442499	622.119717	-1404.549179	-0.211579	3.078793	22210.60823
508.827995	-777.627716	884.578898	-1214.571458	-0.974542	1.552867	22212.13416
653.790915	-644.109237	1049.378849	-1070.371501	0.551383	0.026942	22206.79342
751.450146	-504.487056	1213.415838	-809.438245	-0.211579	0.026942	22208.31935
810.198276	-340.450067	1288.186186	-537.060548	0.551383	0.789905	22206.79342
797.22791	-178.701967	1324.808397	-266.208776	-0.974542	0.789905	22205.2675
788.83532	-5.509426	1304.208404	38.213356	-0.974542	1.552867	22217.4749
[truncated: 28,725 more rows]
