# Supplementary material for: Dynamic analysis of slant cracked rotor system considering nonlinear oil film force
Source: PLoS One. 2024 Jan 25;19(1):e0294293. doi: 10.1371/journal.pone.0294293 (PMC10810477; doi:10.1371/journal.pone.0294293)
Supplement: S1 File — These data were measured by two eddy current sensors, model WT0150. (ZIP) [file pone.0294293.s001.zip › 2021.3.18 Test data for plain bearings/2021.3.18 (P=0.2Mpa, Z=8.1g)/500.csv]

1024	30720	7	0	3
8	8	8	8	10	10	1
3	3	3	3	1	1	4
2	1	4	3	0	0	0
0	0	0	0	-0.000044	0.000007	20767.00781
-183.294148	-429.695696	21.866929	-500.308146	0.024749	1.086593	22232.73415
-161.168229	-417.488292	66.88173	-490.389631	1.550674	-0.439332	22234.26008
-132.938608	-439.614212	101.978016	-476.656302	0.787711	0.323631	22236.54897
-102.420098	-455.636429	119.526159	-490.389631	0.024749	-0.439332	22176.27491
-87.923806	-479.288274	118.763197	-529.30073	-0.738214	-0.439332	22212.89712
-76.479365	-473.947535	182.852066	-494.967407	1.550674	0.323631	22226.63045
-38.331228	-476.999386	201.163172	-476.656302	1.550674	-0.439332	22231.97119
21.942828	-485.391976	227.103905	-458.345196	2.313637	0.323631	22233.49712
31.098381	-490.732715	253.807601	-457.582233	1.550674	-0.439332	22238.07489
55.513188	-482.340125	277.459446	-471.315562	1.550674	0.323631	22243.41563
81.453921	-489.969752	275.93352	-491.915556	0.024749	0.323631	22218.23786
76.113182	-497.59938	298.822402	-449.189643	-1.501177	-0.439332	22213.66009
110.446505	-483.103088	307.214993	-461.397047	-2.26414	-0.439332	22218.23786
135.624276	-483.866051	324.763136	-433.167426	0.024749	0.323631	22206.03046
160.039083	-470.132721	353.75572	-413.330394	-0.738214	-0.439332	22223.5786
171.483524	-471.658647	349.940906	-411.041506	-1.501177	-1.202295	22231.20823
196.661295	-459.451243	363.674235	-384.33781	2.313637	0.323631	22224.34156
217.261289	-441.9031	381.222378	-378.997071	-3.027102	0.323631	22204.50453
237.09832	-451.058653	391.903856	-378.997071	-3.027102	-0.439332	22217.4749
264.564978	-428.169771	416.318664	-352.293376	2.313637	1.086593	22221.28971
290.505711	-396.888299	401.059409	-352.293376	0.024749	-1.202295	22215.18601
295.84645	-399.94015	433.103844	-317.960052	0.024749	0.323631	22235.02304
316.446444	-374.762379	443.785322	-282.863766	0.787711	0.323631	22242.65267
335.520513	-363.317938	449.126062	-263.026735	-0.738214	-1.202295	22225.10453
340.098289	-322.11795	460.570503	-238.611928	1.550674	-0.439332	22231.20823
369.853836	-331.273503	487.274198	-220.300822	0.024749	-0.439332	22190.7712
384.350128	-298.466106	468.20013	-194.360089	-1.501177	-1.202295	22204.50453
381.298277	-286.258702	457.518652	-150.871213	0.787711	-0.439332	22243.41563
414.105675	-244.295751	484.98531	-178.337871	0.024749	-0.439332	22219.76379
408.764936	-232.85131	485.748273	-152.397138	1.550674	0.323631	22209.84527
420.972339	-218.355018	472.014944	-121.878629	-1.501177	-1.965258	22228.15638
432.41678	-187.836509	483.459385	-112.723076	0.787711	-0.439332	22226.63045
437.75752	-189.362434	448.363099	-72.286051	-3.790065	-1.202295	22181.61565
443.861221	-145.110595	468.20013	-37.189765	-0.738214	-0.439332	22215.94897
446.913072	-114.592086	444.548285	-10.486069	2.313637	1.849556	22223.5786
430.890855	-86.362465	447.600136	19.269477	0.024749	0.323631	22169.40825
447.676035	-70.340247	438.444583	54.365763	0.787711	-0.439332	22206.79342
415.6316	-44.399514	398.770521	63.521316	-0.738214	0.323631	22199.16379
432.41678	-23.79952	369.777937	103.195378	-2.26414	-1.202295	22182.37861
430.127892	14.348617	404.874223	121.506484	0.024749	0.323631	22201.45268
411.816786	34.948611	378.170527	154.313882	1.550674	1.086593	22214.42305
412.579749	57.07453	369.014974	165.758323	1.550674	0.323631	22201.45268
416.394563	70.044896	343.837204	184.069429	1.550674	-0.439332	22213.66009
392.742718	107.430071	340.02239	210.010162	1.550674	-0.439332	22223.5786
389.690867	128.030064	333.918688	235.950895	-0.738214	-0.439332	22130.49715
395.031606	161.600425	320.185359	251.210149	1.550674	1.086593	22190.7712
343.15014	175.333754	303.400179	265.706441	-2.26414	-1.202295	22205.2675
362.987171	193.64486	270.592781	267.232367	1.550674	1.086593	22183.90454
333.231625	209.667077	239.311309	329.032349	1.550674	-0.439332	22218.23786
357.646432	237.896699	203.45206	323.691609	0.024749	-0.439332	22228.15638
346.201991	261.548543	200.400209	351.921231	0.787711	0.323631	22212.89712
314.920519	281.385575	169.118737	343.528641	0.787711	-0.439332	22225.10453
297.372376	279.859649	137.074302	357.26197	0.024749	-0.439332	22223.5786
281.350158	305.800382	80.61506	363.365672	-3.027102	-1.202295	22207.55638
289.742749	346.237407	84.429873	388.543442	-0.738214	-1.202295	22214.42305
268.379792	357.681848	69.170619	404.565659	-0.738214	0.323631	22231.20823
265.327941	372.941103	55.437289	412.95825	0.787711	-0.439332	22225.86749
246.253873	382.859619	27.970631	439.661945	-0.738214	-1.202295	22221.28971
211.920549	375.992954	-17.044171	438.898983	-1.501177	0.323631	22210.60823
192.846481	396.592948	-41.458978	436.610094	0.024749	-0.439332	22216.71194
176.061301	409.563314	-49.851568	453.395275	-0.738214	-0.439332	22214.42305
164.61686	438.555898	-87.236742	451.106386	0.024749	1.086593	22224.34156
139.439089	440.844787	-116.992289	473.232306	0.024749	-1.202295	22231.97119
133.335388	443.133675	-101.733034	483.913784	3.0766	1.086593	22238.07489
94.424288	448.474414	-119.281177	480.09897	0.024749	-0.439332	22234.26008
76.876145	450.763302	-134.540432	473.995269	-0.738214	-0.439332	22230.44527
58.565039	465.259594	-169.636718	467.891567	-0.738214	-1.202295	22214.42305
41.779859	450.763302	-181.844122	479.336008	0.787711	0.323631	22225.10453
18.890977	448.474414	-205.495967	509.854517	1.550674	-0.439332	22254.86007
4.394685	426.348495	-241.355215	496.121188	-1.501177	-1.202295	22223.5786
-3.997905	456.867004	-225.332998	483.150821	2.313637	-0.439332	22235.02304
-24.597899	454.578116	-245.932992	477.810082	1.550674	0.323631	22239.60082
-37.568266	454.578116	-278.740389	483.913784	-2.26414	-0.439332	105.288858
-52.064558	439.318861	-300.866309	438.898983	-3.027102	-0.439332	15.259255
-80.294179	437.029973	-319.177414	457.973051	0.024749	0.323631	9.918516
-97.842322	430.926271	-329.09593	460.261939	-4.553028	-1.965258	12.207404
-107.760837	414.904053	-337.48852	441.187871	-0.738214	-0.439332	7.629627
-125.30898	412.615165	-338.251483	428.217504	-1.501177	-1.202295	11.444441
-145.146011	399.644799	-352.747775	397.698995	-1.501177	0.323631	7.629627
-174.138595	385.148507	-368.769992	395.410107	-1.501177	-0.439332	10.681478
-194.738589	376.755917	-374.110731	373.284187	-0.738214	-0.439332	21886.34907
-200.842291	379.807768	-371.058881	374.04715	0.024749	1.086593	22189.24528
-221.442285	379.807768	-396.236651	348.106417	-0.738214	-1.202295	22214.42305
-232.123763	370.652215	-402.340353	325.217535	1.550674	0.323631	22244.17859
-271.034863	351.578146	-396.236651	297.750876	-0.738214	0.323631	22221.28971
-274.849677	333.267041	-414.547757	264.943479	3.0766	0.323631	22190.00824
-290.108931	324.874451	-422.177384	263.417553	-0.738214	-0.439332	22211.3712
-313.760776	311.141121	-424.466272	238.239783	-1.501177	-2.72822	22188.48232
-312.234851	289.015202	-422.177384	217.639789	-0.738214	-0.439332	22212.89712
-317.57559	265.363357	-436.673676	155.076845	0.787711	-0.439332	22245.70452
-359.538541	255.444841	-453.458856	144.395366	2.313637	1.086593	22212.89712
-352.671876	234.081885	-448.88108	119.980559	0.787711	-0.439332	22218.23786
-386.242236	202.03745	-457.27367	89.462049	-0.738214	0.323631	22227.39341
-393.108901	177.622642	-471.769962	59.706502	-0.738214	-0.439332	22204.50453
-412.945932	158.548574	-462.614409	55.891689	-0.738214	0.323631	22197.63787
-428.96815	138.711543	-406.918129	27.662067	-0.738214	-0.439332	22188.48232
-427.442224	120.400437	-438.199601	29.187993	-1.501177	-0.439332	22220.52675
-437.36074	98.274518	-426.75516	4.010223	1.550674	0.323631	22187.71935
-438.886665	83.778226	-416.836645	-14.300883	-0.738214	-0.439332	22212.89712
-465.590361	50.970828	-409.207017	-53.211983	-2.26414	-1.202295	22179.32676
-463.301473	46.393052	-409.96998	-104.330486	-2.26414	-0.439332	22179.32676
-459.486659	8.244915	-377.925545	-117.300853	-3.027102	0.323631	22206.79342
-454.908883	5.193064	-368.769992	-123.404554	-0.738214	0.323631	22214.42305
-455.671845	-21.510632	-355.799626	-137.137884	0.787711	0.323631	22208.31935
-448.805181	-36.769887	-337.48852	-173.760095	2.313637	1.086593	22229.6823
-444.227404	-53.555067	-313.073713	-183.678611	1.550674	1.086593	22221.28971
-454.908883	-89.414316	-303.91816	-230.219338	-1.501177	-1.202295	22200.68972
-448.805181	-113.829123	-303.91816	-248.530443	-1.501177	-1.202295	22175.51195
-438.123702	-119.932825	-281.79224	-256.160071	0.787711	0.323631	22194.58602
-423.62741	-148.925409	-281.79224	-291.256357	0.787711	-0.439332	22201.45268
-407.605193	-204.621689	-289.421868	-314.145239	0.024749	-0.439332	22198.40083
-396.923715	-177.917993	-230.673737	-343.900785	0.024749	-1.202295	22215.18601
-377.849646	-226.747608	-240.592253	-330.167456	2.313637	-0.439332	22220.52675
-364.87928	-241.2439	-193.288563	-367.55263	0.787711	0.323631	22221.28971
-355.723727	-268.710559	-200.91819	-361.448928	-3.027102	-0.439332	22211.3712
-347.331137	-270.236484	-176.503383	-391.967438	-0.738214	0.323631	22207.55638
-342.75336	-290.073515	-115.466364	-424.011873	-0.738214	-0.439332	22222.05268
-308.420037	-309.147584	-105.547848	-411.041506	0.787711	0.323631	22231.97119
-297.738559	-332.036466	-85.710817	-440.03409	0.024749	-1.202295	22224.34156
-280.190416	-360.266087	-68.925637	-460.634084	-3.790065	-0.439332	22205.2675
-256.538571	-378.577193	-71.214525	-470.5526	-1.501177	-0.439332	22215.94897
-224.494136	-405.280889	-31.540463	-461.397047	-1.501177	-1.965258	22205.2675
-214.575621	-409.858665	-24.673798	-491.915556	-1.501177	-1.965258	22212.13416
-184.057111	-406.043851	34.837295	-489.626668	0.024749	1.849556	22232.73415
-155.82749	-428.932734	63.829879	-506.411848	2.313637	0.323631	22245.70452
-147.4349	-441.9031	72.985432	-494.967407	0.024749	0.323631	22231.97119
-113.101577	-455.636429	104.266905	-488.863705	0.024749	1.086593	22213.66009
-86.397881	-468.606796	103.503942	-491.915556	-0.738214	-0.439332	22216.71194
-82.583067	-476.236423	122.57801	-490.389631	1.550674	1.086593	22215.94897
-51.301595	-486.154939	166.829849	-494.967407	-0.738214	-0.439332	22239.60082
2.105797	-499.888268	198.111321	-467.500749	3.0766	0.323631	22249.51933
9.735424	-520.488262	226.340942	-457.582233	1.550674	1.086593	22234.26008
40.253934	-504.466044	249.229825	-448.42668	2.313637	0.323631	22238.83786
51.698375	-493.784566	269.829818	-454.530382	0.787711	0.323631	22235.02304
62.379853	-496.836417	272.881669	-472.078525	-1.501177	-0.439332	22209.84527
102.816878	-483.103088	317.896471	-449.189643	-0.738214	-0.439332	22215.94897
103.579841	-466.317908	277.459446	-447.663718	-2.26414	-1.202295	22214.42305
140.202052	-489.969752	310.266844	-451.478531	-0.738214	-1.965258	22215.94897
159.276121	-489.20679	336.970539	-407.989655	-3.790065	-1.965258	22224.34156
185.216854	-467.08087	368.252012	-399.597065	0.787711	0.323631	22235.02304
214.9724	-464.791982	360.622384	-412.567432	-1.501177	-0.439332	22196.87491
221.076102	-446.480876	401.822372	-385.100773	-0.738214	0.323631	22214.42305
249.305724	-433.51051	396.481633	-362.974854	-2.26414	-0.439332	22225.10453
266.090904	-417.488292	427.763105	-346.189674	-2.26414	-0.439332	22206.79342
288.216823	-407.569777	429.28903	-329.404493	-0.738214	-0.439332	22228.15638
317.209407	-382.392007	441.496434	-308.8045	1.550674	-0.439332	22248.75637
324.839034	-367.132752	443.785322	-276.760065	0.787711	-1.965258	22215.94897
344.676066	-351.110534	475.066795	-237.086002	0.787711	1.086593	22223.5786
348.490879	-346.532758	466.674205	-228.693412	-2.26414	-1.202295	22198.40083
376.720501	-323.643876	468.963093	-213.434157	2.313637	-0.439332	22202.21564
391.979755	-287.021664	473.540869	-200.463791	3.0766	1.086593	22240.36378
391.216793	-274.051298	456.755689	-150.871213	-0.738214	-1.202295	22218.23786
414.868637	-275.577223	478.881608	-142.478623	2.313637	0.323631	22204.50453
436.231594	-232.85131	469.726056	-147.056399	-0.738214	-1.202295	22220.52675
433.942706	-199.28095	471.251981	-111.960113	-1.501177	-0.439332	22222.81564
431.653818	-193.940211	472.777906	-86.01938	-3.790065	-0.439332	22188.48232
434.705669	-152.740223	453.703838	-55.500871	0.024749	0.323631	22209.84527
440.80937	-137.480968	426.23718	-28.034212	-1.501177	-0.439332	22222.81564
447.676035	-89.414316	434.62977	-22.693473	0.024749	0.323631	22190.7712
444.624184	-97.043943	434.62977	9.350962	-1.501177	-0.439332	22206.03046
428.601967	-64.999508	435.392732	48.262061	-3.027102	1.086593	22196.11194
436.231594	-40.5847	401.059409	71.913906	-0.738214	0.323631	22189.24528
420.209377	-13.881005	398.770521	87.936124	-2.26414	-0.439332	22187.71935
417.920488	-6.251377	379.696453	132.950925	-0.738214	-1.202295	22201.45268
426.313078	33.422685	387.32608	152.787956	0.024749	0.323631	22214.42305
424.02419	76.148598	388.089043	180.254615	0.024749	-1.202295	22216.71194
398.083457	85.304151	358.333496	196.276832	0.787711	0.323631	22224.34156
394.268644	112.007847	339.259428	209.247199	3.0766	1.849556	22182.37861
373.66865	134.896729	319.422396	227.558305	0.787711	0.323631	22200.68972
374.431612	163.889313	298.822402	244.343485	-1.501177	-0.439332	22201.45268
376.720501	182.200419	285.852036	274.099031	1.550674	0.323631	22198.40083
369.090873	212.718928	242.36316	286.306435	2.313637	1.086593	22209.84527
351.54273	215.770779	253.044638	309.95828	0.024749	-0.439332	22213.66009
327.890885	236.370773	204.977986	303.091615	0.787711	1.086593	22233.49712
330.179774	258.496692	196.585396	356.499007	0.024749	-0.439332	22219.00082
304.239041	280.622612	158.437259	352.684193	0.024749	1.086593	22217.4749
298.135339	308.852233	127.918749	380.150852	-1.501177	-0.439332	22220.52675
285.927935	298.933717	121.815048	386.254554	-2.26414	-0.439332	22207.55638
292.7946	337.844817	74.511358	383.965666	0.024749	-0.439332	22226.63045
260.750165	369.126289	86.718762	416.773063	-0.738214	-1.202295	22231.97119
263.039053	379.044805	56.963215	416.773063	1.550674	0.323631	22222.05268
225.653879	388.200358	24.155817	428.217504	-1.501177	-0.439332	22204.50453
215.735363	399.644799	-8.651581	451.106386	-1.501177	-0.439332	22220.52675
202.764997	397.355911	-42.221941	455.684163	-0.738214	-0.439332	22209.08231
163.853897	420.244793	-79.607115	460.261939	0.024749	-0.439332	22216.71194
156.987232	433.215159	-97.918221	448.817498	0.024749	-0.439332	22235.786
144.016866	444.6596	-110.125625	475.521194	-0.738214	-0.439332	22236.54897
111.972431	448.474414	-125.384879	483.150821	0.787711	0.323631	22227.39341
91.372437	457.629967	-136.066358	485.43971	-1.501177	-1.202295	22227.39341
82.979847	445.422563	-168.110793	467.128604	0.024749	-1.202295	22220.52675
53.2243	448.474414	-162.007091	476.284157	0.024749	-0.439332	22219.00082
47.883561	459.918855	-192.5256	479.336008	-0.738214	-0.439332	22247.23045
25.757642	455.341079	-210.073743	475.521194	0.024749	-0.439332	22234.26008
4.394685	437.792936	-206.258929	491.543412	0.787711	0.323631	22228.15638
-0.183091	440.844787	-219.229296	473.995269	0.024749	-1.202295	22238.07489
-19.25716	442.370712	-261.955209	468.654529	-1.501177	-0.439332	8528.397473
-52.064558	434.741085	-281.79224	468.654529	-3.790065	-0.439332	21.362957
-63.508999	434.741085	-284.081129	467.891567	-2.26414	-1.202295	12.207404
-60.457148	438.555898	-299.340383	447.291573	-0.738214	-0.439332	10.681478
-100.13121	425.585532	-352.747775	451.106386	-0.738214	-0.439332	9.155553
-116.153427	404.985538	-361.903328	416.010101	-0.738214	0.323631	10.681478
-144.383049	405.748501	-346.644073	416.773063	0.787711	0.323631	7.629627
-164.983043	401.933687	-356.562589	390.83233	-1.501177	-1.202295	9.918516
-176.427484	404.985538	-364.955179	387.017517	0.024749	-0.439332	2922.910245
-209.234881	391.252209	-371.821843	371.758262	-2.26414	-0.439332	22132.78604
-203.894142	388.96332	-403.103315	331.321237	0.024749	0.323631	22201.45268
-226.020062	369.889252	-413.784794	358.787895	2.313637	0.323631	22238.83786
-238.990428	368.363327	-394.710725	321.402721	1.550674	0.323631	22238.83786
-261.87931	353.104072	-402.340353	305.380504	1.550674	1.086593	22193.82305
-274.086714	328.689264	-422.940347	266.469404	0.024749	-0.439332	22214.42305
-285.531155	311.904084	-425.229235	248.158298	1.550674	-0.439332	22209.84527
-325.96818	295.881867	-420.651458	225.269416	-0.738214	-1.202295	22204.50453
-332.834845	276.044835	-440.48849	217.639789	0.787711	-1.202295	22237.31193
-332.834845	247.815214	-426.75516	175.676838	2.313637	-0.439332	22220.52675
-358.775578	241.711512	-432.858862	148.21018	2.313637	-0.439332	22209.84527
-386.242236	206.615226	-468.718111	119.217596	-0.738214	-1.965258	22222.81564
-364.87928	189.830046	-474.821813	68.099093	0.024749	1.086593	22202.97861
-399.212603	183.726344	-464.903297	69.625018	-0.738214	-0.439332	22190.00824
-417.523709	164.652276	-418.36257	57.417614	0.024749	-0.439332	22191.53417
-441.938516	128.793027	-453.458856	24.610217	-0.738214	0.323631	22225.86749
-412.945932	108.955996	-447.355154	1.721334	0.024749	1.086593	22193.82305
-439.649628	100.563406	-422.940347	-0.567554	-3.027102	-1.965258	22209.84527
-457.960734	72.333785	-422.177384	-41.004579	0.024749	-0.439332	22190.00824
-451.094069	54.022679	-396.236651	-58.552722	-1.501177	0.323631	22188.48232
-451.857032	28.081946	-385.555173	-101.278635	1.550674	-0.439332	22197.63787
-463.301473	21.978244	-385.555173	-114.249002	-2.26414	-1.202295	22202.21564
-444.227404	-16.169893	-390.895912	-124.167517	0.787711	-0.439332	22209.84527
-447.279255	-15.40693	-375.636657	-148.582325	0.787711	-0.439332	22222.81564
-445.75333	-44.399514	-332.910744	-174.523058	2.313637	1.086593	22222.81564
-451.857032	-68.051359	-332.147781	-204.278605	0.787711	0.323631	22215.18601
-451.857032	-97.806906	-320.70334	-214.19712	0.024749	-0.439332	22185.43046
-436.597777	-107.725421	-299.340383	-247.004518	0.024749	-0.439332	22196.11194
-433.545926	-132.903192	-270.347799	-260.737847	2.313637	0.323631	22216.71194
-415.23482	-159.606887	-255.851507	-276.760065	-1.501177	-1.965258	22202.21564
-404.553342	-195.466136	-245.170029	-317.19709	0.787711	0.323631	22211.3712
-390.05705	-207.67354	-223.04411	-341.611897	2.313637	1.086593	22240.36378
-382.427423	-221.406869	-219.229296	-342.37486	0.024749	1.086593	22216.71194
-372.508907	-236.666124	-206.258929	-377.471146	-1.501177	0.323631	22208.31935
-351.14595	-263.36982	-162.007091	-387.389661	-0.738214	-0.439332	22224.34156
-335.123733	-289.310553	-164.295979	-386.626699	1.550674	0.323631	22217.4749
-330.545957	-318.303137	-107.073774	-406.46373	-1.501177	-1.202295	22225.10453
-319.864478	-332.799429	-116.992289	-427.063724	-0.738214	-0.439332	22235.02304
-302.316335	-335.088317	-78.844152	-456.81927	-2.26414	-0.439332	22202.21564
-275.612639	-357.977199	-60.533047	-459.871121	-1.501177	-1.202295	22209.84527
-249.671906	-370.947566	-49.851568	-449.952606	-2.26414	-1.202295	22217.4749
-238.227465	-378.577193	-23.147873	-474.367413	-0.738214	0.323631	22206.79342
-214.575621	-412.910516	-4.836767	-481.234078	-2.26414	-1.202295	22223.5786
-174.901558	-414.436442	20.341003	-493.441482	1.550674	0.323631	22252.57118
-144.383049	-429.695696	60.778029	-510.226662	-1.501177	-0.439332	22224.34156
-131.412682	-437.325324	85.955799	-485.048892	2.313637	1.086593	22212.13416
-112.338614	-446.480876	109.607644	-485.811854	1.550674	1.086593	22236.54897
-95.553434	-459.451243	110.370606	-490.389631	0.787711	1.849556	22214.42305
-75.716402	-469.369759	151.570594	-506.411848	2.313637	0.323631	22223.5786
-31.464564	-484.629013	192.770582	-472.078525	2.313637	0.323631	22250.2823
-4.760868	-474.710498	220.237241	-465.211861	-0.738214	-1.202295	22228.91934
18.890977	-485.391976	234.733533	-468.263712	2.313637	1.086593	22233.49712
28.809493	-479.288274	250.75575	-468.263712	0.024749	0.323631	22236.54897
34.913194	-493.021603	264.489079	-466.737786	0.024749	-0.439332	22211.3712
76.113182	-489.969752	278.985371	-451.478531	-1.501177	-0.439332	22209.84527
97.476139	-490.732715	312.555732	-467.500749	0.024749	0.323631	22213.66009
131.809462	-483.866051	336.207577	-452.241494	-1.501177	-0.439332	22218.23786
134.09835	-479.288274	333.918688	-415.619283	0.024749	-0.439332	22222.05268
172.246487	-497.59938	359.096459	-407.989655	-0.738214	-0.439332	22232.73415
195.898332	-458.68828	382.748304	-405.700767	0.787711	1.086593	22209.84527
216.498326	-451.821616	370.5409	-405.700767	-1.501177	0.323631	22206.79342
223.36499	-443.429026	391.140894	-364.500779	-1.501177	1.086593	22222.81564
252.357574	-429.695696	407.926074	-362.974854	0.024749	0.323631	22219.00082
273.720531	-409.095702	427.763105	-371.367444	2.313637	1.086593	22225.10453
275.246457	-391.547559	423.948291	-311.093388	-0.738214	-1.202295	22244.17859
306.527929	-372.473491	421.659403	-333.98227	2.313637	1.086593	22224.34156
327.127923	-370.184603	452.940875	-268.367474	0.787711	0.323631	22218.23786
346.201991	-352.63646	459.80754	-240.900816	-0.738214	-0.439332	22202.21564
366.039022	-329.747578	459.80754	-229.456375	0.024749	-0.439332	22217.4749
388.164942	-306.095733	477.355683	-192.834163	0.024749	0.323631	22233.49712
401.135308	-299.229068	464.385316	-169.945281	1.550674	-0.439332	22221.28971
391.216793	-283.969814	477.355683	-158.50084	0.787711	-0.439332	22215.18601
401.898271	-238.192049	479.644571	-148.582325	2.313637	1.086593	22215.94897
410.290861	-228.273534	468.963093	-137.137884	0.024749	1.086593	22220.52675
424.02419	-194.703173	455.992726	-111.197151	-1.501177	-0.439332	22199.16379
420.972339	-177.15503	452.940875	-82.967529	0.787711	0.323631	22204.50453
433.942706	-156.555036	457.518652	-46.345318	-0.738214	0.323631	22219.00082
444.624184	-121.458751	439.970509	-22.693473	0.024749	-1.202295	22206.03046
439.283445	-93.992092	407.926074	6.299111	-1.501177	-1.202295	22190.7712
443.098259	-100.095794	406.400148	21.558366	-1.501177	-0.439332	22193.06009
440.80937	-71.866173	430.051993	74.965757	-2.26414	0.323631	22199.92676
432.41678	-46.688402	379.696453	84.12131	-2.26414	-0.439332	22182.37861
432.41678	5.193064	401.059409	129.136111	0.024749	-0.439332	22195.34898
426.313078	15.111579	389.614968	148.21018	3.0766	1.849556	22214.42305
416.394563	56.311567	376.644602	156.60277	2.313637	-0.439332	22205.2675
405.713085	83.778226	375.118676	158.128695	-1.501177	-1.965258	22212.13416
393.505681	88.356002	339.259428	179.491652	-1.501177	-0.439332	22183.90454
388.164942	124.978213	329.340912	216.876826	1.550674	0.323631	22207.55638
395.031606	135.659692	317.896471	238.239783	0.024749	0.323631	22205.2675
385.113091	162.363388	291.192775	255.024963	1.550674	0.323631	22204.50453
372.905687	196.696711	263.726117	264.180516	0.787711	0.323631	22219.00082
346.201991	215.770779	246.940936	283.254584	0.787711	0.323631	22205.2675
346.201991	235.60781	223.289092	313.010131	-0.738214	-0.439332	22231.20823
333.994587	256.207804	227.866868	337.424939	0.787711	1.086593	22229.6823
317.209407	274.51891	188.192806	346.580491	0.024749	0.323631	22211.3712
317.209407	287.489276	154.622445	347.343454	-1.501177	-0.439332	22217.4749
311.105705	298.170755	113.422457	364.891597	-0.738214	1.086593	22225.10453
292.7946	323.348525	91.296538	386.254554	0.024749	0.323631	22221.28971
267.616829	353.867035	75.274321	385.491591	-0.738214	-0.439332	22229.6823
277.535345	379.807768	58.48914	426.691579	2.313637	0.323631	22235.02304
246.253873	366.837401	58.48914	430.506393	-3.027102	-1.202295	22199.16379
219.550177	403.459612	9.659525	446.52861	-0.738214	0.323631	22215.94897
200.476108	395.067022	-31.540463	441.187871	2.313637	1.086593	22228.15638
182.165003	421.007755	-42.221941	451.106386	-0.738214	-0.439332	22210.60823
170.720562	421.007755	-100.207109	454.9212	0.787711	1.086593	22231.97119
167.668711	450.000339	-70.451562	461.787865	0.024749	0.323631	22249.51933
120.365021	433.215159	-123.095991	459.498977	1.550674	0.323631	22205.2675
112.735394	444.6596	-114.703401	470.180455	0.787711	-0.439332	22225.10453
100.52799	452.289228	-122.333028	476.284157	0.787711	0.323631	22232.73415
66.194667	459.155892	-152.851538	464.839716	0.024749	-0.439332	22214.42305
68.483555	467.548482	-163.533016	478.573045	-0.738214	-1.202295	22243.41563
46.357636	456.104041	-157.429314	500.698964	0.024749	-0.439332	22244.94156
17.365052	459.918855	-200.155227	473.232306	3.0766	0.323631	22223.5786
15.076163	456.104041	-226.095961	490.780449	1.550674	0.323631	22234.26008
-16.205309	448.474414	-229.910774	477.810082	-1.501177	-0.439332	22228.91934
-39.094191	443.133675	-269.584837	461.024902	0.024749	-1.202295	1767.784661
-57.405297	443.896637	-267.295948	454.158237	0.024749	0.323631	19.837031
-73.427514	422.533681	-281.029278	464.839716	-1.501177	-0.439332	12.207404
-84.871955	429.400345	-290.947793	455.684163	0.024749	-0.439332	11.444441
-106.234912	432.452196	-342.066297	455.684163	-0.738214	1.086593	9.918516
-134.464533	412.615165	-363.429253	420.587877	-0.738214	1.086593	9.918516
-163.457117	385.911469	-337.48852	389.306405	-0.738214	-0.439332	9.918516
-162.694154	401.170724	-364.955179	380.913815	-2.26414	0.323631	7.629627
-185.583037	396.592948	-379.451471	379.387889	-0.738214	1.086593	3687.398907
-209.234881	385.911469	-385.555173	390.069367	0.024749	-1.202295	22119.81567
-214.575621	387.437395	-393.1848	346.580491	0.787711	0.323631	22225.10453
-232.886726	372.941103	-372.584806	317.587907	1.550674	-0.439332	22229.6823
-278.66449	356.918885	-387.081098	319.876796	1.550674	-0.439332	22208.31935
-273.323751	343.185556	-399.288502	287.832361	0.024749	0.323631	22201.45268
-291.634857	338.60778	-413.021831	270.284218	1.550674	0.323631	22214.42305
-287.820043	324.874451	-425.229235	257.313851	-0.738214	-1.965258	22229.6823
-302.316335	298.933717	-414.547757	216.876826	3.839562	1.086593	22235.786
-338.175584	264.600394	-423.703309	196.276832	2.313637	1.086593	22219.00082
-341.990398	248.578177	-431.332937	172.624987	-0.738214	-0.439332	22220.52675
-360.301503	225.689295	-438.199601	129.899074	2.313637	-0.439332	22219.00082
-374.034833	221.111518	-459.562558	103.958341	0.024749	0.323631	22193.82305
-387.768162	193.64486	-452.695893	71.913906	-1.501177	0.323631	22200.68972
-390.05705	180.674493	-445.066266	61.995391	0.787711	-0.439332	22178.5638
-419.812597	146.34117	-429.807011	47.499099	0.024749	0.323631	22222.05268
-412.945932	127.267102	-426.75516	23.847254	1.550674	0.323631	22215.18601
-425.153336	100.563406	-415.310719	-7.434218	-1.501177	-1.202295	22209.84527
-447.279255	102.089331	-403.103315	-20.404585	-1.501177	-1.202295	22194.58602
-452.619994	79.963412	-397.762576	-31.849026	-1.501177	1.086593	22193.82305
-461.775547	43.341201	-388.607023	-53.211983	-1.501177	0.323631	22194.58602
-460.249622	28.081946	-364.192216	-95.937896	0.024749	-0.439332	22200.68972
-448.042218	4.430101	-354.2737	-108.1453	-0.738214	-1.202295	22215.18601
-457.197771	5.193064	-360.377402	-150.10825	1.550674	-1.202295	22207.55638
-453.382957	-49.740253	-324.518154	-163.078617	2.313637	2.612519	22123.63048
-444.227404	-48.214328	-355.036663	-176.048983	0.787711	0.323631	22213.66009
-436.597777	-84.073576	-319.940377	-205.80453	-2.26414	-1.965258	22180.85269
-442.701479	-93.992092	-305.444085	-239.37489	2.313637	1.086593	22200.68972
-438.123702	-118.4069	-293.236681	-247.767481	1.550674	-0.439332	22231.20823
-441.938516	-137.480968	-277.214464	-255.397108	1.550674	0.323631	22206.03046
-422.101485	-184.784658	-268.058911	-307.278574	1.550674	0.323631	22208.31935
-399.212603	-190.125397	-255.088545	-314.145239	2.313637	1.086593	22241.12674
-393.871864	-207.67354	-238.303364	-326.352642	-0.738214	0.323631	22212.89712
-390.820013	-235.140198	-212.362631	-362.974854	-2.26414	-0.439332	22203.74157
-367.931131	-248.110565	-199.392265	-382.811885	-2.26414	-1.965258	22224.34156
-348.094099	-269.473522	-173.451532	-385.863736	-3.790065	-1.202295	22213.66009
-333.597807	-285.495739	-146.747836	-389.67855	0.024749	0.323631	22224.34156
-322.153366	-314.488323	-107.836736	-416.382245	0.787711	-0.439332	22235.02304
-302.316335	-335.088317	-103.25896	-432.404463	-0.738214	0.323631	22202.97861
-282.479304	-327.45869	-76.555264	-447.663718	-1.501177	-0.439332	22208.31935
-267.220049	-358.740162	-71.214525	-458.345196	-2.26414	-0.439332	22215.18601
-254.249683	-393.836448	-61.296009	-475.130376	-0.738214	-0.439332	22216.71194
-233.649689	-393.836448	-18.570096	-481.234078	0.787711	0.323631	22220.52675
-193.212664	-404.517926	11.948413	-494.204445	0.024749	-1.202295	22247.23045
-160.405266	-414.436442	50.859513	-491.152594	2.313637	-0.439332	22239.60082
-130.649719	-423.591994	43.992848	-533.115544	-0.738214	-1.965258	22219.00082
-145.908974	-450.29569	66.88173	-494.204445	-0.738214	-0.439332	22225.86749
-98.605284	-468.606796	121.815048	-504.885923	0.787711	0.323631	22227.39341
-75.716402	-475.47346	132.496526	-494.967407	0.024749	-0.439332	22219.00082
-43.671967	-472.42161	169.118737	-493.441482	2.313637	1.086593	22248.75637
-11.627532	-496.073454	189.718731	-475.130376	0.787711	-1.202295	22244.94156
5.92061	-497.59938	219.474278	-457.582233	0.024749	-0.439332	22227.39341
19.65394	-505.99197	253.807601	-471.315562	-0.738214	1.086593	22230.44527
37.965045	-498.362343	258.385377	-456.056308	-0.738214	-1.202295	22221.28971
63.142816	-493.021603	273.644632	-467.500749	0.024749	0.323631	22205.2675
85.268735	-479.288274	298.822402	-465.974823	-1.501177	-0.439332	22213.66009
101.290953	-496.836417	311.029806	-470.5526	0.787711	0.323631	22232.73415
123.416872	-483.103088	344.600167	-428.589649	-1.501177	-1.965258	22215.94897
156.22427	-467.843833	337.733502	-415.619283	0.787711	-0.439332	22230.44527
179.876114	-492.258641	368.252012	-413.330394	-1.501177	-0.439332	22215.18601
204.290922	-485.391976	355.281645	-412.567432	0.024749	1.086593	22202.97861
214.209438	-466.317908	391.903856	-386.626699	0.024749	-0.439332	22220.52675
227.942767	-431.221622	403.348297	-392.730401	0.024749	-0.439332	22228.15638
253.120537	-430.458659	410.977925	-360.685966	-0.738214	-0.439332	22219.76379
286.690898	-400.703112	443.02236	-321.774866	1.550674	-1.202295	22241.88971
295.84645	-399.94015	402.585335	-354.582264	0.024749	-1.202295	22170.17121
305.002003	-385.443858	440.733472	-296.597096	1.550674	1.086593	22215.94897
344.676066	-358.740162	436.918658	-298.123021	2.313637	1.849556	22188.48232
355.357544	-341.954982	459.80754	-244.71563	0.024749	-0.439332	22216.71194
369.853836	-322.880913	476.59272	-211.908232	3.0766	-0.439332	22235.02304
374.431612	-319.829062	484.98531	-194.360089	0.024749	0.323631	22224.34156
393.505681	-276.340186	479.644571	-177.574909	0.787711	-0.439332	22223.5786
395.031606	-274.051298	487.274198	-172.23417	2.313637	1.086593	22223.5786
409.527898	-249.63649	460.570503	-151.634176	0.787711	1.086593	22215.18601
424.787153	-219.117981	457.518652	-127.982331	-0.738214	1.086593	22193.82305
436.994557	-190.88836	461.333465	-105.093449	-4.553028	-1.965258	22206.79342
428.601967	-162.658738	460.570503	-69.2342	-0.738214	-1.202295	22212.89712
440.80937	-167.236515	464.385316	-49.397169	3.0766	0.323631	22188.48232
435.468631	-110.01431	430.814956	-26.508287	-0.738214	-1.202295	22204.50453
439.283445	-105.436533	410.214962	2.484297	-0.738214	0.323631	22192.29713
436.994557	-78.732837	439.207546	20.795403	1.550674	1.086593	22202.97861
431.653818	-34.480999	405.637186	74.202794	-3.027102	0.323631	22200.68972
433.179743	-7.777303	404.11126	93.276863	-2.26414	-0.439332	17065.9505
417.920488	-0.910638	392.666819	113.876857	-2.26414	-1.202295	22188.48232
426.313078	31.89676	390.377931	143.632403	0.787711	-0.439332	22211.3712
411.053824	50.970828	391.903856	170.336099	0.024749	-1.202295	22202.21564
420.972339	66.993045	369.014974	181.78054	2.313637	1.086593	22202.97861
388.927904	109.718959	349.940906	187.884242	0.787711	0.323631	22188.48232
391.216793	112.77081	321.711285	210.010162	0.787711	0.323631	22193.06009
388.927904	147.867096	314.84462	237.47682	-2.26414	-0.439332	22204.50453
372.905687	170.755978	304.926104	267.99533	0.024749	-0.439332	22232.73415
363.750134	181.437456	259.14834	278.676808	2.313637	0.323631	22206.79342
369.090873	210.43004	233.97057	311.484206	0.024749	0.323631	22228.91934
355.357544	234.081885	221.000203	331.321237	2.313637	-0.439332	22237.31193
338.572364	251.630028	211.84465	331.321237	-0.738214	-0.439332	22205.2675
324.076072	269.941133	175.222439	356.499007	-1.501177	0.323631	22212.89712
320.261258	300.459643	134.785414	365.65456	0.787711	0.323631	22222.05268
304.239041	324.111488	106.555793	376.336038	-3.027102	-1.202295	22213.66009
287.45386	335.555929	72.22247	406.091585	-0.738214	-0.439332	22225.10453
279.06127	345.474444	72.22247	412.95825	0.024749	0.323631	22235.786
257.698314	357.681848	31.022482	415.247138	0.024749	1.086593	22197.63787
242.439059	378.281842	23.392854	425.165653	-2.26414	-1.965258	22206.79342
216.498326	401.170724	18.815078	449.580461	-0.738214	-0.439332	22226.63045
205.053885	400.407761	-20.858984	438.13602	-0.738214	0.323631	22210.60823
195.898332	426.348495	-59.770084	448.817498	-1.501177	-1.202295	22224.34156
172.246487	436.26701	-100.970072	477.04712	2.313637	0.323631	22248.75637
137.913164	431.689234	-113.940438	464.076753	-2.26414	0.323631	22193.06009
121.127984	430.926271	-123.858954	464.839716	-3.027102	0.323631	22212.89712
84.505772	450.000339	-113.177475	486.202672	-2.26414	-0.439332	22228.15638
68.483555	433.215159	-137.592283	454.9212	-1.501177	-1.965258	22225.10453
75.35022	470.600333	-155.903389	473.232306	2.313637	-1.202295	22241.12674
48.646524	456.104041	-177.266345	492.306374	-0.738214	-0.439332	22241.12674
36.43912	459.155892	-199.392265	475.521194	1.550674	1.086593	22237.31193
33.387269	472.889221	-199.392265	494.595262	1.550674	-0.439332	22228.91934
-7.812719	455.341079	-223.04411	472.469343	-1.501177	-1.202295	22225.86749
-20.783085	449.237377	-235.251513	474.758231	-1.501177	-0.439332	22208.31935
-39.857154	436.26701	-268.058911	470.180455	0.024749	1.086593	399.792474
-61.22011	440.844787	-281.029278	464.839716	-0.738214	0.323631	15.259255
-74.190477	441.607749	-279.503352	462.550828	0.024749	-0.439332	12.970367
-94.790471	431.689234	-299.340383	464.076753	0.787711	-0.439332	10.681478
-116.91639	413.378128	-341.303334	420.587877	-2.26414	0.323631	12.207404
-129.886757	411.08924	-329.09593	420.587877	0.024749	1.086593	9.155553
-157.353415	392.778134	-356.562589	394.647144	-1.501177	-0.439332	11.444441
-174.901558	409.563314	-347.407036	391.595293	-1.501177	-0.439332	9.155553
-175.664521	401.933687	-358.088514	393.884181	-0.738214	1.086593	21308.78628
-209.234881	392.015171	-361.903328	364.128634	1.550674	-0.439332	22209.84527
-222.968211	375.992954	-370.295918	345.054566	1.550674	-0.439332	22225.10453
-226.020062	365.311476	-374.873694	338.187901	1.550674	0.323631	22219.00082
-268.745975	346.237407	-380.977396	311.484206	0.787711	-1.202295	22193.06009
-275.612639	354.629997	-390.132949	274.861994	0.024749	0.323631	22200.68972
-269.508938	330.21519	-417.599607	235.950895	0.787711	0.323631	22224.34156
-308.420037	311.904084	-429.044049	251.973112	1.550674	0.323631	22228.91934
-314.523739	287.489276	-422.177384	233.662006	0.787711	-0.439332	22219.76379
-334.36077	270.704096	-425.992198	187.884242	1.550674	0.323631	22231.20823
-355.723727	256.970767	-411.495906	153.550919	0.024749	0.323631	22213.66009
-354.960764	243.237438	-429.044049	143.632403	-3.027102	-1.202295	22190.7712
-375.560758	210.43004	-462.614409	102.432416	0.787711	-0.439332	22205.2675
-387.768162	193.64486	-461.088483	73.439832	-0.738214	-0.439332	22151.8601
-406.84223	160.837462	-427.518123	71.150943	-2.26414	-1.202295	22209.08231
-406.079267	151.681909	-408.444055	44.447248	0.787711	-0.439332	22204.50453
-426.679261	120.400437	-414.547757	37.580583	0.024749	0.323631	22204.50453
-438.886665	102.852294	-405.392204	0.958372	-1.501177	-0.439332	22187.71935
-446.516293	89.118965	-415.310719	-25.745324	-2.26414	-1.202295	22197.63787
-460.249622	73.85971	-391.658874	-47.871243	1.550674	0.323631	22201.45268
-457.197771	39.526387	-380.977396	-79.915678	-3.027102	-1.202295	22198.40083
-464.827398	26.55602	-373.347769	-100.515672	0.024749	-0.439332	22218.23786
-474.745914	8.244915	-333.673706	-95.174933	0.024749	0.323631	22219.00082
-453.382957	-16.169893	-371.058881	-146.293437	-0.738214	-0.439332	22161.77862
-447.279255	-32.19211	-336.725557	-172.997132	1.550674	0.323631	22206.79342
-425.916299	-64.999508	-325.281116	-222.58971	2.313637	-1.202295	22186.19343
-428.205187	-103.910608	-313.073713	-227.167487	-0.738214	-1.202295	22180.08972
-449.568143	-103.147645	-329.858893	-240.137853	3.0766	0.323631	22224.34156
-453.382957	-132.903192	-287.132979	-253.871182	1.550674	-0.439332	22223.5786
-432.782963	-139.006894	-284.081129	-272.182288	0.787711	-0.439332	22208.31935
-414.471858	-157.317999	-246.695954	-289.730431	0.024749	-0.439332	22234.26008
-403.790379	-194.703173	-241.355215	-328.641531	-2.26414	0.323631	22227.39341
-403.790379	-239.717975	-232.962625	-348.478562	-1.501177	0.323631	22196.87491
-375.560758	-234.377236	-194.814488	-360.685966	-1.501177	0.323631	22220.52675
-357.249652	-249.63649	-187.184861	-377.471146	-0.738214	-0.439332	22231.97119
-343.516323	-269.473522	-146.747836	-398.834102	2.313637	0.323631	22216.71194
-330.545957	-296.94018	-149.036724	-399.597065	0.787711	0.323631	22228.15638
-319.101515	-319.829062	-109.362662	-439.271128	0.787711	-0.439332	22218.23786
-293.160782	-344.24387	-87.236742	-457.582233	-1.501177	1.086593	22202.21564
-282.479304	-346.532758	-66.636749	-446.137792	-0.738214	0.323631	22212.89712
-257.301534	-356.451274	-40.696015	-456.056308	-2.26414	-1.202295	22222.05268
-245.09413	-377.051267	-23.910835	-469.026674	-2.26414	-1.965258	22212.13416
-213.049695	-379.340156	-4.836767	-485.048892	0.024749	0.323631	22241.12674
-188.634887	-402.992	-0.25899	-500.308146	1.550674	0.323631	22244.94156
-162.694154	-419.777181	59.252103	-501.834072	0.024749	-0.439332	22206.79342
-145.908974	-457.925318	77.563209	-484.285929	0.024749	0.323631	22222.81564
-118.442316	-428.169771	76.800246	-488.100743	0.787711	-0.439332	22228.15638
-64.271961	-457.925318	105.79283	-467.500749	2.313637	-0.439332	22216.71194
-65.797887	-456.399392	104.266905	-503.359997	2.313637	0.323631	22241.88971
-32.227526	-486.917902	159.963184	-489.626668	1.550674	-0.439332	22243.41563
-14.679383	-492.258641	192.007619	-472.078525	0.787711	-1.202295	22227.39341
-1.709017	-476.999386	215.659464	-459.871121	0.024749	0.323631	22225.10453
7.446536	-494.547529	249.992787	-477.419264	0.787711	1.086593	22224.34156
31.861344	-505.99197	261.437228	-455.293345	-2.26414	-0.439332	22208.31935
68.483555	-482.340125	278.985371	-472.841488	-0.738214	-1.202295	22210.60823
85.268735	-494.547529	292.718701	-463.685935	0.024749	0.323631	22231.20823
111.209468	-483.103088	311.792769	-438.508165	-2.26414	-1.202295	22228.91934
143.253903	-480.051237	335.444614	-443.848904	-0.738214	-0.439332	22222.81564
161.565009	-501.414194	321.711285	-412.567432	-2.26414	-1.965258	22208.31935
182.165003	-470.132721	356.80757	-411.041506	-1.501177	0.323631	22218.23786
207.342773	-465.554945	389.614968	-401.122991	-1.501177	0.323631	22212.13416
232.520543	-443.429026	382.748304	-379.760034	0.024749	0.323631	22223.5786
249.305724	-429.695696	414.029776	-363.737817	0.787711	1.086593	22236.54897
280.587196	-401.466075	430.051993	-362.211891	2.313637	-0.439332	22237.31193
281.350158	-412.910516	420.133478	-329.404493	-0.738214	-1.202295	22214.42305
308.816817	-396.125336	439.970509	-314.908201	-0.738214	-1.202295	22232.73415
324.839034	-374.762379	443.02236	-279.811916	2.313637	1.086593	22179.32676
321.787184	-338.140168	449.126062	-240.900816	2.313637	1.086593	22209.08231
351.54273	-352.63646	478.881608	-240.137853	3.0766	0.323631	22250.2823
370.616799	-336.614242	446.837173	-243.189704	-0.738214	0.323631	22207.55638
386.639016	-290.073515	474.303832	-198.937865	0.787711	0.323631	22214.42305
401.135308	-290.836478	484.222348	-167.656393	-1.501177	-1.202295	22231.20823
401.898271	-258.02908	465.148279	-150.10825	-0.738214	-0.439332	22211.3712
420.972339	-242.006863	455.229764	-141.71566	-2.26414	-0.439332	22179.32676
401.898271	-214.540204	452.940875	-127.982331	-0.738214	1.086593	22222.05268
433.942706	-183.258732	462.096428	-95.937896	0.024749	0.323631	22204.50453
439.283445	-172.577254	468.963093	-57.026796	0.787711	0.323631	22175.51195
431.653818	-129.088378	453.703838	-30.323101	-0.738214	1.086593	22209.84527
438.520482	-123.747639	423.948291	-26.508287	-3.027102	-1.965258	22183.14158
448.438998	-86.362465	425.474217	-9.723107	-3.027102	-1.965258	22186.95639
428.601967	-68.814322	419.370515	39.106509	0.024749	-1.202295	22204.50453
438.520482	-29.903222	411.740888	80.306496	-1.501177	-0.439332	22201.45268
427.076041	-16.932856	403.348297	115.402782	-0.738214	-0.439332	22206.03046
439.283445	22.741207	401.822372	143.632403	3.839562	1.086593	22220.52675
416.394563	22.741207	388.089043	161.180546	2.313637	-0.439332	22222.81564
432.41678	63.941195	379.696453	184.069429	1.550674	1.086593	22191.53417
406.476047	72.333785	366.726086	190.17313	-1.501177	-1.202295	22199.92676
390.45383	119.637474	342.311278	221.454603	-0.738214	-0.439332	22200.68972
413.342712	132.607841	317.133508	229.08423	3.0766	0.323631	22202.97861
381.298277	173.044866	338.496465	249.684224	0.787711	0.323631	22220.52675
371.379761	201.274487	278.222409	263.417553	3.0766	0.323631	22220.52675
358.409395	209.667077	249.229825	274.099031	2.313637	0.323631	22224.34156
358.409395	226.452257	217.948352	300.802727	-2.26414	-1.202295	22227.39341
336.283476	232.555959	227.103905	313.773094	-1.501177	0.323631	22224.34156
305.764966	260.785581	189.718731	340.47679	-0.738214	0.323631	22203.74157
329.416811	270.704096	148.518743	341.239752	1.550674	0.323631	22220.52675
314.157556	301.985568	141.652079	360.313821	0.024749	1.086593	22232.73415
295.083488	312.667047	107.318756	376.336038	0.024749	-0.439332	22218.23786
287.45386	342.422593	89.770613	393.121218	-0.738214	-1.202295	22228.15638
273.720531	358.444811	84.429873	409.906399	-2.26414	-0.439332	22214.42305
261.513127	361.496662	43.992848	424.402691	0.024749	-0.439332	22202.97861
234.046469	387.437395	16.52619	423.639728	-1.501177	-0.439332	22218.23786
219.550177	398.881836	-4.836767	444.239722	-1.501177	-0.439332	22225.86749
200.476108	414.904053	-25.436761	464.076753	1.550674	0.323631	22221.28971
187.505742	419.48183	-69.688599	443.476759	-0.738214	-0.439332	22239.60082
147.068717	432.452196	-104.021923	455.684163	0.024749	-1.202295	22208.31935
144.016866	440.081824	-101.733034	466.365641	0.787711	-0.439332	22216.71194
116.550207	450.763302	-123.858954	470.943418	0.787711	0.323631	22223.5786
92.898362	437.792936	-140.644134	479.336008	-0.738214	-0.439332	22230.44527
80.690959	474.415147	-123.858954	484.676747	2.313637	0.323631	22243.41563
66.957629	472.889221	-176.503383	456.447126	1.550674	0.323631	22231.97119
53.2243	475.941072	-185.658935	484.676747	0.024749	-1.202295	22236.54897
33.387269	461.44478	-202.444116	476.284157	3.0766	0.323631	22233.49712
2.86876	453.05219	-226.858923	485.43971	-0.738214	0.323631	22215.94897
-5.523831	444.6596	-258.140395	474.758231	-2.26414	-1.202295	22208.31935
-34.516415	456.867004	-261.192246	464.839716	0.024749	0.323631	22222.81564
-36.805303	458.392929	-252.799656	466.365641	-0.738214	-0.439332	25.940733
-55.116408	443.133675	-284.081129	467.891567	-1.501177	-0.439332	12.970367
-78.768253	434.741085	-294.762607	461.024902	-1.501177	-1.965258	9.918516
-100.894173	424.822569	-318.414452	458.736014	-2.26414	-0.439332	10.681478
-129.123794	425.585532	-339.014446	419.061951	-0.738214	1.086593	9.155553
-151.249713	424.059606	-348.169998	425.928616	0.787711	1.849556	10.681478
-158.879341	401.170724	-335.962595	397.698995	0.787711	-0.439332	9.155553
-173.375633	398.881836	-355.036663	384.728628	0.024749	-0.439332	9.918516
-181.00526	396.592948	-360.377402	399.987883	0.787711	-0.439332	21071.50487
-204.657105	379.807768	-383.266284	368.706411	0.787711	-0.439332	22199.16379
-242.805242	360.733699	-400.051465	345.817529	-1.501177	-1.202295	22212.89712
-253.48672	359.207774	-407.681092	307.669392	0.787711	0.323631	22213.66009
-258.827459	360.733699	-406.155166	291.647174	0.024749	0.323631	22186.19343
-279.427453	337.081854	-419.888496	283.254584	0.024749	-0.439332	22213.66009
-291.634857	347.00037	-433.621825	254.262	1.550674	-0.439332	22243.41563
-301.553373	305.037419	-442.014415	236.713857	4.602525	1.849556	22206.03046
-320.627441	264.600394	-454.221819	225.269416	-0.738214	-1.202295	22215.94897
-339.701509	270.704096	-437.436639	186.358317	-0.738214	-0.439332	22229.6823
-350.382988	241.711512	-433.621825	131.425	-0.738214	-1.202295	22197.63787
-387.768162	214.244854	-439.725527	109.29908	0.024749	-0.439332	22199.92676
-384.716311	200.511524	-460.325521	78.780571	-1.501177	1.086593	22177.80084
-389.294087	174.570791	-470.244036	65.810204	0.024749	0.323631	22204.50453
-408.368156	160.837462	-445.829229	58.94354	2.313637	1.086593	22202.21564
-413.708895	142.526356	-421.414421	34.528732	0.024749	-0.439332	22214.42305
-430.494075	105.141182	-454.221819	8.587999	-2.26414	-1.202295	22173.22306
-425.153336	105.141182	-425.992198	-12.011995	-1.501177	-0.439332	22185.43046
-457.197771	69.281934	-405.392204	-27.27125	1.550674	1.086593	22210.60823
-453.382957	63.941195	-392.421837	-57.026796	-1.501177	0.323631	22200.68972
-458.723696	47.156014	-378.688508	-74.574939	0.787711	0.323631	22214.42305
-465.590361	18.16343	-389.369986	-92.123082	0.787711	0.323631	22230.44527
-462.53851	1.37825	-364.192216	-118.063815	-0.738214	0.323631	22168.64528
-446.516293	-19.984707	-365.718141	-148.582325	-0.738214	-0.439332	22194.58602
-448.805181	-45.162477	-348.932961	-205.80453	-0.738214	-0.439332	22195.34898
-437.36074	-58.895806	-327.570005	-207.330455	1.550674	0.323631	22192.29713
-453.382957	-74.155061	-300.866309	-222.58971	2.313637	0.323631	22210.60823
-442.701479	-101.621719	-321.466303	-258.448959	0.024749	-0.439332	22202.21564
-448.805181	-138.243931	-313.836675	-291.256357	-0.738214	-0.439332	22202.21564
-419.049634	-155.029111	-255.088545	-277.523027	0.787711	0.323631	22225.86749
-416.760746	-180.206881	-265.00706	-312.619313	0.787711	-0.439332	22225.86749
-409.131118	-191.651322	-261.192246	-333.98227	-3.027102	-0.439332	22208.31935
-405.316305	-232.85131	-227.621886	-353.056338	-0.738214	-0.439332	22209.84527
-370.982982	-263.36982	-211.599669	-381.28596	-0.738214	-0.439332	22225.10453
-350.382988	-267.947596	-196.340414	-395.782252	2.313637	1.086593	22233.49712
-352.671876	-278.629074	-143.695985	-395.782252	-1.501177	-0.439332	22217.4749
-334.36077	-303.043882	-120.807103	-407.226693	0.024749	0.323631	22212.89712
-322.153366	-314.488323	-116.229326	-435.456314	0.787711	-0.439332	22218.23786
-312.997814	-326.695727	-62.821935	-439.271128	-3.027102	-1.202295	22197.63787
-289.345969	-360.266087	-68.925637	-466.737786	-1.501177	-0.439332	22215.18601
-260.353385	-367.895715	-45.273792	-445.374829	-0.738214	0.323631	22233.49712
-232.123763	-385.443858	-16.281208	-464.448898	2.313637	1.086593	22234.26008
-219.91636	-403.754963	-17.044171	-482.760004	1.550674	1.086593	22236.54897
-196.264515	-408.33274	28.733594	-501.071109	-2.26414	-1.202295	22225.10453
-173.375633	-410.621628	68.407656	-497.256296	0.787711	0.323631	22217.4749
-155.064527	-435.799398	60.015066	-504.12296	1.550674	0.323631	22222.05268
-109.286763	-446.480876	103.503942	-479.708153	-1.501177	-0.439332	22229.6823
-88.686769	-473.947535	90.533575	-498.782221	1.550674	-0.439332	22241.12674
-61.983073	-464.791982	148.518743	-507.937774	0.787711	-1.202295	22234.26008
-40.620116	-464.791982	201.163172	-494.204445	3.839562	0.323631	22241.88971
-19.25716	-503.703082	195.05947	-467.500749	0.787711	0.323631	22222.81564
2.86876	-497.59938	245.415011	-472.841488	-1.501177	0.323631	22212.13416
24.994679	-489.969752	250.75575	-462.922972	-2.26414	0.323631	22215.94897
50.172449	-502.940119	266.777968	-478.182227	-0.738214	-0.439332	22189.24528
51.698375	-485.391976	269.066856	-475.893339	-0.738214	0.323631	22220.52675
84.505772	-501.414194	325.526098	-477.419264	-0.738214	0.323631	22230.44527
120.365021	-494.547529	328.577949	-443.085941	-3.027102	-1.202295	22228.91934
145.542791	-480.8142	321.711285	-427.826686	0.787711	1.086593	22201.45268
153.935381	-485.391976	325.526098	-411.041506	0.024749	0.323631	22219.00082
189.79463	-469.369759	372.066825	-427.826686	-0.738214	-0.439332	22223.5786
199.713146	-449.532727	382.748304	-382.811885	0.787711	0.323631	22211.3712
236.335357	-438.088286	390.377931	-396.545214	1.550674	1.086593	22233.49712
263.802016	-424.354957	415.555701	-374.419295	3.0766	-0.439332	22248.75637
272.194606	-417.488292	410.977925	-351.530413	-0.738214	0.323631	22194.58602
294.320525	-403.754963	427.763105	-336.271158	3.0766	1.086593	22215.94897
310.342742	-396.125336	416.318664	-293.545245	2.313637	1.086593	22196.87491
331.705699	-376.288305	443.785322	-272.945251	0.787711	1.086593	22196.11194
350.779768	-343.480907	472.014944	-256.160071	1.550674	0.323631	22243.41563
367.564948	-312.962398	456.755689	-229.456375	0.024749	0.323631	22222.81564
379.009389	-319.829062	467.437167	-208.856381	2.313637	0.323631	22199.16379
386.639016	-305.33277	457.518652	-185.204536	0.024749	-1.965258	22224.34156
410.290861	-271.76241	450.651987	-180.62676	1.550674	1.849556	22228.91934
398.083457	-267.947596	457.518652	-159.263803	-2.26414	-0.439332	22173.22306
421.735302	-226.747608	466.674205	-151.634176	-1.501177	-0.439332	22212.13416
430.890855	-212.251316	470.489018	-119.589741	-0.738214	1.086593	22224.34156
440.80937	-174.866142	491.851975	-102.804561	-2.26414	-1.965258	22177.80084
435.468631	-167.999478	454.466801	-41.004579	-0.738214	-0.439332	22205.2675
439.283445	-144.347633	428.526068	-29.560138	-1.501177	-0.439332	22202.21564
436.231594	-111.540235	419.370515	-2.856442	0.024749	0.323631	22184.6675
443.098259	-84.073576	414.792738	23.847254	0.024749	1.086593	22190.7712
443.861221	-65.762471	431.577919	62.758353	-2.26414	-0.439332	22199.92676
424.787153	-32.955073	400.296446	98.617602	-0.738214	1.086593	22207.55638
440.80937	2.904176	403.348297	125.321298	2.313637	0.323631	22216.71194
426.313078	18.16343	404.11126	141.343515	0.787711	-0.439332	22228.15638
431.653818	39.526387	388.089043	160.417584	0.024749	0.323631	22210.60823
414.868637	60.889344	385.800154	187.121279	1.550674	0.323631	22197.63787
395.031606	94.459704	357.570533	198.565721	-2.26414	-1.202295	22199.92676
391.216793	108.955996	327.814986	225.269416	0.787711	1.086593	22198.40083
390.45383	130.318953	348.41498	237.47682	-0.738214	-0.439332	22208.31935
388.927904	144.052282	285.089073	245.106447	2.313637	0.323631	22212.89712
362.987171	160.837462	294.244626	272.573106	0.787711	-0.439332	22235.786
359.172358	198.985599	240.837234	301.56569	0.024749	-0.439332	22220.52675
342.387177	212.718928	244.652048	317.587907	-2.26414	0.323631	22218.23786
333.994587	245.526326	212.607613	321.402721	-0.738214	1.086593	22219.76379
329.416811	271.467059	182.852066	346.580491	-0.738214	-0.439332	22196.87491
302.713115	276.807798	175.222439	373.284187	-0.738214	0.323631	22228.15638
295.083488	292.067053	101.215054	354.973082	0.024749	1.086593	22235.02304
311.868668	330.978152	81.378022	398.461958	0.787711	-0.439332	22221.28971
279.824233	347.00037	76.037283	390.069367	-1.501177	1.086593	22207.55638
259.224239	356.155923	62.303954	399.22492	-0.738214	0.323631	22219.76379
243.202022	375.229991	21.103966	428.217504	0.024749	-0.439332	22210.60823
235.572394	399.644799	12.711376	440.424908	0.787711	-0.439332	22217.4749
209.631661	407.274426	-28.488612	439.661945	0.024749	0.323631	22238.07489
192.083518	422.533681	-38.407127	466.365641	2.313637	1.086593	22232.73415
169.957599	424.822569	-73.503413	456.447126	0.024749	1.086593	22224.34156
152.409456	432.452196	-86.47378	457.973051	2.313637	1.086593	22234.26008
144.016866	453.815153	-126.147842	492.306374	-0.738214	0.323631	22215.18601
111.209468	445.422563	-110.888587	473.995269	0.787711	-0.439332	22219.76379
106.631692	457.629967	-142.170059	461.787865	4.602525	1.086593	22253.33415
80.690959	468.311445	-144.458948	469.417492	0.787711	1.086593	22234.26008
54.750226	466.78552	-168.110793	473.995269	1.550674	1.086593	22229.6823
30.335418	467.548482	-158.192277	484.676747	0.787711	-0.439332	22239.60082
9.735424	453.05219	-185.658935	495.358225	-1.501177	0.323631	22219.76379
-8.575682	434.741085	-232.199662	468.654529	-2.26414	-0.439332	22199.92676
-19.25716	441.607749	-226.858923	472.469343	-2.26414	-1.202295	22221.28971
-28.412713	435.504047	-232.962625	466.365641	-0.738214	1.086593	22202.21564
-45.960856	425.585532	-271.110762	457.973051	1.550674	1.086593	24.414808
-73.427514	419.48183	-277.977427	458.736014	0.024749	-0.439332	12.970367
-100.13121	415.667016	-304.681122	473.232306	-2.26414	-1.202295	10.681478
-106.234912	413.378128	-330.621855	445.765647	-3.790065	-1.965258	9.155553
-122.257129	403.459612	-336.725557	432.795281	0.787711	-1.202295	10.681478
-138.279347	409.563314	-359.614439	409.143436	0.024749	-1.202295	9.155553
-155.82749	399.644799	-354.2737	399.22492	0.787711	-0.439332	10.681478
-172.61267	388.200358	-390.132949	397.698995	3.0766	1.086593	9864.345225
-196.264515	401.933687	-370.295918	383.202703	1.550674	0.323631	22178.5638
-216.101546	388.96332	-388.607023	360.313821	-1.501177	-1.202295	22197.63787
-229.834875	377.518879	-406.918129	331.321237	2.313637	1.086593	22213.66009
-242.805242	366.837401	-415.310719	325.217535	-0.738214	-0.439332	22205.2675
-261.116347	360.733699	-410.732943	287.832361	0.024749	-0.439332	22202.97861
-278.66449	337.081854	-417.599607	258.839777	1.550674	0.323631	22235.786
-292.39782	328.689264	-426.75516	245.86941	0.787711	-0.439332	22220.52675
-306.131149	317.244823	-430.569974	235.187932	2.313637	0.323631	22209.08231
-339.701509	282.148537	-434.384788	188.647205	-0.738214	-0.439332	22224.34156
-345.805211	255.444841	-432.858862	168.810174	0.024749	-0.439332	22194.58602
-374.797795	218.82263	-451.932931	151.262031	-1.501177	-0.439332	22190.00824
-381.66446	219.585593	-450.407005	99.380565	-0.738214	-0.439332	22153.38603
-370.220019	202.03745	-446.592191	93.276863	0.024749	0.323631	22222.81564
-412.182969	183.726344	-442.014415	48.262061	0.024749	-0.439332	22198.40083
-413.708895	144.052282	-428.281086	63.521316	0.024749	0.323631	22211.3712
-435.071851	131.844878	-426.75516	14.691701	0.024749	0.323631	22197.63787
-425.916299	113.533772	-434.384788	11.63985	0.024749	-0.439332	22189.24528
-446.516293	84.541188	-447.355154	-9.723107	0.024749	-0.439332	22197.63787
-435.071851	74.622673	-417.599607	-27.27125	-0.738214	-0.439332	22202.21564
-457.197771	49.444903	-395.473688	-50.923094	-0.738214	-0.439332	22200.68972
-463.301473	39.526387	-385.555173	-72.286051	-0.738214	-1.202295	22216.71194
-462.53851	12.059728	-368.00703	-108.908262	0.787711	-0.439332	22206.03046
-448.805181	-7.01434	-373.347769	-133.32307	-1.501177	-1.202295	22202.21564
-461.012585	-22.273595	-346.644073	-156.211952	1.550674	1.086593	22195.34898
-454.14592	-45.162477	-345.88111	-182.152685	2.313637	1.086593	22199.92676
-432.020001	-74.155061	-332.910744	-220.300822	2.313637	0.323631	22219.76379
-440.412591	-83.310614	-299.340383	-239.37489	1.550674	1.086593	22204.50453
-439.649628	-130.614303	-280.266315	-255.397108	0.024749	-0.439332	22212.13416
-427.442224	-128.325415	-277.977427	-263.789698	0.787711	0.323631	22235.02304
-432.020001	-155.792074	-250.510768	-288.204506	-1.501177	-1.202295	22215.18601
-422.864448	-177.15503	-272.636687	-307.278574	-1.501177	-1.202295	22209.08231
-405.316305	-213.014279	-239.066327	-340.848934	1.550674	1.086593	22223.5786
-376.323721	-216.829093	-213.125594	-346.952636	0.024749	0.323631	22217.4749
-356.48669	-238.192049	-181.844122	-375.94522	0.024749	-0.439332	22226.63045
-365.642242	-245.058714	-163.533016	-388.152624	-0.738214	-0.439332	22232.73415
-364.87928	-272.525372	-162.007091	-395.019289	0.024749	0.323631	22204.50453
-320.627441	-303.806845	-133.777469	-422.485947	-3.027102	-1.202295	22210.60823
-315.286702	-319.829062	-110.125625	-436.219277	-0.738214	1.086593	22215.94897
-296.975596	-331.273503	-80.370078	-463.685935	0.024749	0.323631	22209.84527
-263.405236	-354.925348	-56.718233	-457.582233	-1.501177	-0.439332	22226.63045
-236.70154	-355.688311	-46.799717	-463.685935	1.550674	-0.439332	22248.75637
-209.997844	-399.177187	-32.303425	-472.078525	1.550674	0.323631	22226.63045
-203.894142	-412.910516	2.792861	-508.700737	2.313637	1.849556	22224.34156
-183.294148	-423.591994	41.70396	-488.863705	-0.738214	-0.439332	22234.26008
-158.116378	-442.666063	66.118768	-520.90814	1.550674	0.323631	22215.94897
-121.494167	-445.717914	84.429873	-469.789637	1.550674	-1.202295	22240.36378
-92.501583	-456.399392	130.207638	-503.359997	1.550674	-0.439332	22251.80822
-74.190477	-467.08087	127.155787	-488.863705	0.787711	-1.202295	22226.63045
-54.353446	-491.495678	143.178004	-497.256296	-0.738214	0.323631	22231.97119
-31.464564	-489.969752	191.244657	-480.471115	-1.501177	-1.202295	22234.26008
-11.627532	-495.310492	210.318725	-474.367413	-2.26414	-0.439332	22208.31935
23.468753	-489.969752	238.548346	-462.16001	-1.501177	1.086593	22209.84527
44.83171	-495.310492	247.703899	-462.922972	0.787711	-0.439332	22204.50453
47.120598	-493.784566	266.015005	-478.94519	-1.501177	-1.965258	22216.71194
76.876145	-489.969752	274.407595	-471.315562	-1.501177	-0.439332	22222.05268
105.868729	-480.051237	323.23721	-446.900755	0.024749	-1.202295	22234.26008
105.105766	-483.866051	301.874253	-450.715569	-1.501177	-0.439332	22206.79342
142.49094	-500.651231	330.103875	-438.508165	-3.027102	0.323631	22207.55638
178.350189	-475.47346	349.177943	-416.382245	-0.738214	0.323631	22224.34156
199.713146	-476.999386	362.911272	-388.152624	-0.738214	0.323631	22219.76379
211.157587	-439.614212	399.533484	-392.730401	3.0766	0.323631	22226.63045
256.172388	-428.169771	406.400148	-409.515581	2.313637	1.086593	22246.46748
259.224239	-428.169771	382.748304	-376.708183	3.0766	0.323631	22212.13416
283.639047	-406.806814	427.763105	-340.848934	0.024749	-0.439332	22219.00082
295.84645	-395.362373	433.103844	-317.19709	0.024749	0.323631	22205.2675
308.816817	-394.59941	442.259397	-302.700798	-1.501177	-0.439332	22215.94897
344.676066	-354.162385	453.703838	-266.078586	3.0766	-0.439332	22238.07489
350.779768	-340.429056	460.570503	-221.063785	1.550674	0.323631	22227.39341
364.513097	-335.85128	459.80754	-214.19712	0.024749	-0.439332	22216.71194
379.009389	-312.962398	468.963093	-199.700828	0.787711	0.323631	22217.4749
385.113091	-284.732776	464.385316	-183.678611	-1.501177	-0.439332	22217.4749
404.950122	-264.132782	461.333465	-185.967499	0.024749	0.323631	22192.29713
419.446414	-249.63649	460.570503	-143.241586	-1.501177	0.323631	22197.63787
406.476047	-225.984646	457.518652	-149.345287	-1.501177	-0.439332	22218.23786
423.261228	-193.177248	479.644571	-108.908262	0.024749	0.323631	22204.50453
439.283445	-187.073546	462.859391	-77.62679	0.024749	0.323631	22190.7712
456.068625	-148.925409	425.474217	-28.034212	-2.26414	-1.202295	22196.87491
436.231594	-158.080962	447.600136	-47.871243	-3.027102	-1.202295	22200.68972
448.438998	-125.273564	417.081627	-9.723107	-2.26414	-1.965258	22180.85269
442.335296	-79.4958	432.340881	22.321328	-0.738214	-0.439332	22196.11194
440.80937	-42.110626	429.28903	55.891689	0.024749	0.323631	22212.89712
434.705669	-14.643967	407.926074	81.832422	3.0766	1.086593	22199.92676
453.779737	-13.881005	410.977925	110.825006	1.550674	0.323631	22212.13416
427.076041	6.718989	407.163111	131.425	-3.027102	-2.72822	22209.84527
411.816786	57.837493	378.170527	153.550919	0.787711	1.086593	22205.2675
405.713085	68.518971	374.355713	178.728689	1.550674	1.086593	22194.58602
393.505681	89.881928	352.229794	194.750907	0.024749	-0.439332	22208.31935
403.424196	142.526356	336.970539	219.928677	0.787711	-0.439332	22215.18601
385.876053	148.630058	307.977955	239.765708	1.550674	-0.439332	22211.3712
375.194575	175.333754	301.874253	258.839777	-0.738214	-0.439332	22235.786
367.564948	192.118934	260.674266	273.336069	1.550674	1.086593	22228.91934
355.357544	212.718928	232.444644	295.461988	-1.501177	-0.439332	22211.3712
335.520513	222.637444	222.526129	330.558274	0.024749	0.323631	22219.00082
324.076072	244.763363	210.318725	336.661976	0.024749	-0.439332	22214.42305
315.683482	270.704096	184.377992	339.713827	-1.501177	-0.439332	22220.52675
321.787184	298.170755	169.118737	373.284187	-0.738214	-0.439332	22229.6823
310.342742	314.955935	116.474308	375.573075	-0.738214	-0.439332	22229.6823
305.764966	314.192972	107.318756	400.750846	-2.26414	0.323631	22200.68972
265.327941	360.733699	60.015066	403.039734	-1.501177	-1.202295	22215.18601
259.224239	355.39296	51.622476	412.95825	-0.738214	0.323631	22226.63045
250.831649	393.541097	29.496556	419.061951	-1.501177	0.323631	22209.84527
227.942767	391.252209	17.289153	440.424908	0.787711	0.323631	22231.20823
208.105736	414.904053	-15.518245	449.580461	0.787711	0.323631	22250.2823
188.268705	430.163308	-72.74045	463.31379	0.024749	0.323631	22153.38603
152.409456	434.741085	-100.970072	436.610094	-1.501177	-1.202295	22222.81564
158.513158	444.6596	-88.762668	468.654529	0.024749	-0.439332	22231.20823
128.757611	446.185526	-115.466364	473.232306	0.024749	0.323631	22214.42305
119.602058	462.207743	-104.021923	494.595262	0.024749	-0.439332	22244.17859
81.453921	461.44478	-143.695985	474.758231	1.550674	-0.439332	22245.70452
82.216884	449.237377	-158.95524	480.09897	0.024749	-0.439332	22222.81564
46.357636	462.207743	-170.399681	490.780449	3.0766	0.323631	22234.26008
24.994679	449.237377	-187.947824	483.150821	-0.738214	-1.202295	22227.39341
4.394685	461.44478	-210.073743	484.676747	-2.26414	-0.439332	22195.34898
2.86876	456.104041	-239.066327	485.43971	-1.501177	0.323631	22215.94897
-25.360862	452.289228	-248.984843	473.232306	0.787711	-1.202295	22229.6823
-51.301595	456.867004	-252.036694	479.336008	0.787711	-1.202295	675.222022
-46.723818	444.6596	-276.451501	457.210088	-1.501177	1.086593	16.022217
-59.694185	428.637383	-281.79224	460.261939	-2.26414	0.323631	12.970367
-99.368247	415.667016	-316.888526	453.395275	-2.26414	0.323631	12.207404
-119.205278	429.400345	-343.592222	427.454542	-1.501177	-1.202295	9.918516
-136.753421	424.059606	-345.88111	414.484175	0.787711	0.323631	9.918516
-148.960825	411.852203	-355.036663	415.247138	0.787711	0.323631	9.155553
-161.931192	416.429979	-364.955179	399.987883	-0.738214	-1.202295	8.39259
-200.079329	378.281842	-365.718141	393.121218	0.787711	-0.439332	20887.63085
-206.945993	382.859619	-371.821843	371.758262	0.024749	-0.439332	22195.34898
-231.360801	379.044805	-400.814427	354.973082	0.787711	-0.439332	22192.29713
-241.279316	365.311476	-389.369986	324.454572	1.550674	-0.439332	22204.50453
-253.48672	356.155923	-397.762576	306.143466	-0.738214	-1.202295	22213.66009
-265.694124	339.370743	-390.132949	291.647174	0.787711	-0.439332	22233.49712
-276.375602	328.689264	-407.681092	258.839777	1.550674	-1.202295	22219.76379
-307.657074	311.141121	-425.992198	248.921261	-0.738214	-0.439332	22224.34156
-316.812627	291.30409	-435.14775	235.187932	0.787711	1.849556	22218.23786
-333.597807	266.12632	-425.229235	197.802758	-3.790065	-1.202295	22190.7712
-346.568174	244.763363	-438.199601	154.313882	-0.738214	0.323631	22204.50453
-359.538541	232.555959	-438.962564	141.343515	0.024749	0.323631	22164.06751
-390.820013	218.059667	-461.088483	82.595385	-0.738214	-0.439332	22212.13416
-376.323721	179.911531	-448.118117	70.387981	1.550674	0.323631	22212.13416
-408.368156	168.467089	-432.858862	62.758353	-1.501177	-1.202295	22206.79342
-432.782963	146.34117	-427.518123	52.076875	-1.501177	-1.202295	22196.87491
-419.812597	142.526356	-448.88108	21.558366	-2.26414	-1.202295	22193.82305
-429.731112	107.430071	-422.177384	6.299111	-1.501177	0.323631	22196.11194
-427.442224	89.881928	-425.992198	-3.619405	0.024749	-0.439332	22201.45268
-443.464442	67.756008	-393.947763	-28.797175	1.550674	0.323631	22218.23786
-448.042218	50.207865	-371.058881	-67.708275	0.787711	0.323631	22209.84527
-466.353324	27.318983	-384.79221	-121.115666	0.024749	-1.202295	22066.40828
-452.619994	14.348617	-331.384818	-103.567523	-0.738214	-0.439332	22210.60823
-454.908883	-22.273595	-339.777408	-137.900846	0.787711	1.086593	22186.95639
-447.279255	-34.480999	-344.355185	-164.604542	1.550674	-0.439332	22200.68972
-448.805181	-54.31803	-327.570005	-192.834163	0.787711	-0.439332	22234.26008
-449.568143	-61.184694	-319.940377	-205.041567	0.024749	0.323631	22207.55638
-451.857032	-93.992092	-306.970011	-221.063785	1.550674	1.086593	22210.60823
-442.701479	-122.221713	-300.103346	-248.530443	3.0766	1.086593	22241.88971
-436.597777	-150.451335	-286.370017	-281.337841	-0.738214	-0.439332	22212.89712
-426.679261	-178.680956	-265.00706	-298.885984	-0.738214	1.086593	22203.74157
-406.84223	-199.28095	-254.325582	-320.248941	-0.738214	-0.439332	22223.5786
-381.66446	-207.67354	-238.303364	-332.456344	0.787711	0.323631	22216.71194
-367.168168	-221.406869	-224.570035	-370.604481	-0.738214	0.323631	22220.52675
-365.642242	-254.214267	-182.607085	-375.94522	0.787711	0.323631	22233.49712
-368.694093	-283.969814	-153.614501	-397.308177	-0.738214	-0.439332	22209.08231
-335.123733	-303.806845	-126.910805	-416.382245	-3.027102	-1.202295	22202.97861
-312.997814	-299.992031	-104.784885	-420.197059	-0.738214	1.086593	22215.94897
-298.501522	-338.903131	-78.844152	-432.404463	-1.501177	-0.439332	22219.00082
-270.2719	-354.925348	-64.34786	-446.137792	2.313637	0.323631	22221.28971
-242.042279	-361.02905	-45.273792	-454.530382	2.313637	-0.439332	22247.23045
-223.731173	-367.895715	-40.696015	-456.056308	-0.738214	-0.439332	22240.36378
-231.360801	-377.051267	-24.673798	-478.94519	0.787711	-0.439332	22212.89712
-202.368217	-392.310522	-1.021953	-491.152594	1.550674	-0.439332	22225.86749
-181.00526	-412.910516	41.70396	-504.12296	-0.738214	-1.202295	22225.86749
-148.197862	-428.932734	64.592842	-491.915556	-0.738214	-0.439332	22215.94897
-117.679353	-438.088286	89.770613	-481.997041	3.0766	0.323631	22247.23045
-90.975657	-453.347541	121.815048	-479.708153	-2.26414	-1.202295	22241.88971
-61.22011	-466.317908	129.444675	-505.648886	0.787711	1.086593	22228.15638
-42.146042	-471.658647	140.889116	-498.782221	3.0766	1.086593	22231.97119
-36.04234	-494.547529	176.748365	-485.048892	0.787711	1.086593	22224.34156
3.631722	-502.177156	218.711315	-476.656302	-3.027102	-0.439332	22202.21564
27.283567	-494.547529	240.837234	-463.685935	1.550674	1.849556	22199.92676
39.490971	-489.20679	255.333526	-465.974823	1.550674	-0.439332	22234.26008
56.276151	-505.99197	280.511297	-472.841488	-1.501177	-0.439332	22214.42305
95.187251	-494.547529	295.770552	-452.241494	1.550674	1.086593	22229.6823
102.053915	-496.073454	308.740918	-457.582233	-0.738214	0.323631	22215.18601
129.520574	-487.680864	346.126092	-449.952606	0.024749	1.086593	22202.21564
153.935381	-491.495678	340.02239	-407.989655	-0.738214	-0.439332	22216.71194
187.505742	-457.162355	369.014974	-400.360028	0.787711	-0.439332	22226.63045
186.742779	-467.843833	363.674235	-384.33781	-0.738214	-0.439332	22219.76379
230.231655	-435.799398	381.985341	-385.863736	3.839562	1.086593	22242.65267
247.779798	-424.354957	398.007558	-368.315593	-0.738214	-0.439332	22196.11194
237.09832	-404.517926	439.207546	-359.16004	0.787711	0.323631	22217.4749
292.7946	-431.984584	427.000142	-341.611897	2.313637	0.323631	22185.43046
283.639047	-407.569777	420.89644	-318.723015	0.024749	-0.439332	22214.42305
317.209407	-368.658677	442.259397	-278.28599	3.0766	0.323631	22240.36378
332.468662	-370.184603	451.41495	-250.819331	1.550674	1.086593	22224.34156
360.698283	-343.480907	452.940875	-222.58971	0.787711	1.086593	22222.81564
377.483463	-319.829062	472.014944	-212.671195	0.787711	0.323631	22225.86749
398.083457	-306.858696	468.963093	-197.41194	-0.738214	-0.439332	22214.42305
382.06124	-286.258702	465.911242	-183.678611	-1.501177	-0.439332	22191.53417
395.031606	-271.76241	467.437167	-162.315654	-0.738214	-0.439332	22215.18601
418.683451	-245.058714	469.726056	-143.241586	1.550674	0.323631	22210.60823
426.313078	-222.169832	465.148279	-118.063815	0.024749	0.323631	22191.53417
441.572333	-185.54762	472.777906	-96.700859	0.787711	-1.202295	22208.31935
428.601967	-179.443919	452.940875	-63.893461	-1.501177	-0.439332	22192.29713
442.335296	-150.451335	453.703838	-44.05643	-1.501177	0.323631	22200.68972
443.098259	-125.273564	428.526068	-31.849026	-0.738214	-1.202295	22203.74157
428.601967	-84.836539	432.340881	7.825036	-3.027102	-1.965258	22191.53417
449.201961	-68.814322	431.577919	39.869471	-0.738214	0.323631	22210.60823
424.787153	-42.873589	404.11126	78.017608	1.550674	1.086593	22215.94897
443.861221	-16.932856	404.874223	113.113894	1.550674	0.323631	22206.03046
433.942706	18.16343	408.689037	129.899074	0.024749	0.323631	22212.89712
407.23901	21.978244	388.089043	145.158329	-0.738214	-1.202295	22183.90454
410.290861	57.837493	387.32608	166.521286	-0.738214	0.323631	22168.64528
416.394563	79.200449	350.703869	198.565721	1.550674	0.323631	22199.16379
404.950122	109.718959	345.363129	216.113863	2.313637	-0.439332	22237.31193
386.639016	132.607841	320.948322	228.321267	0.024749	0.323631	22209.84527
373.66865	160.074499	301.874253	245.106447	-0.738214	-0.439332	22232.73415
376.720501	163.12635	284.32611	242.054597	0.024749	-0.439332	22234.26008
366.801985	193.64486	244.652048	256.550889	-1.501177	-0.439332	22203.74157
342.387177	214.244854	224.052054	298.513839	-2.26414	-0.439332	22211.3712
345.439028	234.844848	220.237241	325.980498	-0.738214	-0.439332	22214.42305
338.572364	260.022618	207.266874	342.002715	0.787711	0.323631	22216.71194
337.046438	284.437425	167.592812	354.973082	-0.738214	-0.439332	22223.5786
324.839034	296.644829	149.281706	372.521225	-0.738214	-0.439332	22233.49712
302.713115	307.326308	107.318756	370.995299	-3.027102	-0.439332	22198.40083
278.298308	345.474444	82.140985	387.017517	-4.553028	-1.202295	22207.55638
277.535345	355.39296	72.985432	401.513809	0.024749	-1.202295	22225.10453
262.27609	380.57073	61.540991	408.380473	-1.501177	0.323631	22214.42305
254.646463	372.17814	24.91878	447.291573	-0.738214	0.323631	22225.10453
218.787214	401.933687	-4.073804	441.950834	-1.501177	-1.965258	22246.46748
205.816848	411.852203	-42.221941	445.002685	0.024749	-0.439332	22147.28233
171.483524	423.296644	-80.370078	473.995269	0.024749	0.323631	22222.81564
169.957599	413.378128	-84.947854	438.898983	1.550674	0.323631	22231.20823
128.757611	440.081824	-94.86637	482.387859	3.0766	1.086593	22228.91934
121.127984	463.733669	-98.681183	485.43971	0.787711	-0.439332	22238.83786
104.342804	454.578116	-133.014507	472.469343	3.0766	0.323631	22243.41563
87.557623	453.05219	-139.881171	469.417492	0.787711	-0.439332	22237.31193
62.379853	460.681818	-165.058942	473.995269	-1.501177	-0.439332	22224.34156
58.565039	456.867004	-192.5256	493.8323	-2.26414	-1.202295	22222.81564
9.735424	449.237377	-194.814488	482.387859	-1.501177	0.323631	22212.89712
14.313201	451.526265	-216.940408	474.758231	1.550674	0.323631	22214.42305
-6.286793	455.341079	-223.807072	477.810082	1.550674	0.323631	22227.39341
-10.86457	445.422563	-227.621886	458.736014	-0.738214	1.086593	22231.97119
-32.227526	446.185526	-258.903358	473.232306	3.0766	0.323631	80.87405
-81.057142	430.926271	-289.421868	464.076753	-0.738214	-0.439332	12.970367
-82.583067	436.26701	-295.52557	456.447126	-2.26414	-0.439332	12.970367
-94.790471	411.08924	-306.207048	464.839716	0.787711	-0.439332	9.918516
-114.627502	412.615165	-337.48852	447.291573	-1.501177	-1.202295	10.681478
-128.360831	420.244793	-346.644073	430.506393	-0.738214	-1.202295	9.918516
-129.123794	419.48183	-356.562589	406.091585	4.602525	1.086593	10.681478
-164.22008	404.985538	-345.118147	390.83233	1.550674	1.086593	9.155553
-191.686738	391.252209	-366.481104	387.780479	0.787711	-0.439332	21756.64541
-205.420068	379.044805	-372.584806	370.995299	-0.738214	-1.202295	22178.5638
-223.731173	365.311476	-403.866278	335.899013	2.313637	-0.439332	22192.29713
-232.123763	377.518879	-410.732943	339.713827	3.0766	0.323631	22233.49712
-253.48672	344.711482	-417.599607	279.439771	-1.501177	-0.439332	22221.28971
-278.66449	346.237407	-407.681092	275.624957	1.550674	0.323631	22215.18601
-292.39782	332.504078	-400.814427	260.365702	0.787711	1.086593	22229.6823
-291.634857	313.430009	-414.547757	231.373118	1.550674	0.323631	22215.18601
-318.338553	277.570761	-430.569974	216.113863	-1.501177	0.323631	22188.48232
-330.545957	270.704096	-431.332937	175.676838	0.024749	0.323631	22206.03046
-354.197801	247.052251	-423.703309	151.262031	0.024749	0.323631	22180.08972
-367.931131	227.978183	-444.303303	120.743521	-0.738214	1.086593	22206.03046
-360.301503	195.933748	-455.747744	109.29908	0.024749	0.323631	22199.16379
-405.316305	188.304121	-455.747744	64.284279	0.024749	-1.202295	22198.40083
-396.160752	173.807829	-434.384788	34.528732	-0.738214	0.323631	22182.37861
-428.96815	148.630058	-422.940347	33.002807	-0.738214	0.323631	22196.87491
-428.96815	126.504139	-426.75516	18.506515	-1.501177	-1.202295	22201.45268
-427.442224	105.904145	-435.14775	7.825036	-2.26414	-1.202295	22196.87491
-431.257038	80.726375	-425.992198	-1.330517	-0.738214	-0.439332	22216.71194
-450.331106	60.889344	-391.658874	-47.108281	1.550674	0.323631	22218.23786
-455.671845	38.000461	-368.769992	-86.01938	1.550674	-0.439332	22069.46013
-454.14592	15.111579	-393.1848	-102.804561	0.787711	-0.439332	22206.79342
-448.805181	-2.436564	-384.029247	-124.93048	0.787711	-0.439332	22196.87491
-458.723696	-26.851371	-360.377402	-155.448989	-0.738214	-1.202295	22179.32676
-439.649628	-36.006924	-361.903328	-163.078617	2.313637	0.323631	22222.81564
-441.938516	-72.629135	-316.888526	-183.678611	2.313637	0.323631	22222.05268
-452.619994	-83.310614	-309.258899	-214.19712	1.550674	-1.202295	22208.31935
-438.886665	-107.725421	-284.081129	-241.663779	0.024749	-0.439332	22235.02304
-427.442224	-121.458751	-298.577421	-257.685996	-0.738214	-1.202295	22228.15638
-422.864448	-153.503186	-290.18483	-280.574878	-3.027102	-1.965258	22196.11194
-414.471858	-187.836509	-275.688538	-305.752649	-0.738214	-0.439332	22219.76379
-395.397789	-196.229099	-245.932992	-320.248941	-1.501177	-0.439332	22228.91934
-389.294087	-221.406869	-209.31078	-332.456344	0.787711	-1.202295	22216.71194
-383.953348	-242.769826	-203.970041	-356.871152	-0.738214	-1.202295	22225.86749
-379.375572	-273.288335	-181.081159	-392.730401	-3.027102	0.323631	22218.23786
-364.87928	-292.362404	-165.058942	-397.308177	0.024749	0.323631	22199.16379
-332.834845	-312.199435	-133.014507	-404.174842	0.024749	-0.439332	22210.60823
-315.286702	-316.014248	-113.177475	-421.722985	-1.501177	-0.439332	22224.34156
-297.738559	-324.406839	-95.629333	-430.878537	0.787711	0.323631	22215.94897
-264.168198	-327.45869	-62.821935	-434.693351	2.313637	0.323631	22240.36378
-248.145981	-376.288305	-60.533047	-449.952606	2.313637	0.323631	22245.70452
-241.279316	-384.680895	-30.014537	-473.604451	2.313637	0.323631	22213.66009
-221.442285	-398.414224	-10.177506	-481.997041	0.787711	0.323631	22223.5786
-190.923776	-415.962367	34.074333	-504.12296	-0.738214	0.323631	22227.39341
-174.138595	-416.72533	54.674327	-496.493333	1.550674	0.323631	22215.18601
-133.70157	-438.088286	76.800246	-482.760004	1.550674	-0.439332	22241.12674
-100.894173	-470.895684	109.607644	-485.048892	1.550674	0.323631	22247.23045
-86.397881	-454.873467	128.681712	-495.73037	1.550674	0.323631	22231.20823
-65.034924	-479.288274	136.31134	-510.226662	0.787711	-0.439332	22224.34156
-53.590483	-483.866051	170.644663	-496.493333	-0.738214	-0.439332	22222.81564
-7.812719	-495.310492	170.644663	-460.634084	0.024749	1.086593	22211.3712
16.602089	-505.99197	226.340942	-490.389631	0.787711	1.086593	22203.74157
31.861344	-492.258641	253.044638	-456.81927	0.024749	0.323631	22231.20823
47.120598	-491.495678	272.118707	-467.500749	0.024749	1.086593	22229.6823
80.690959	-483.866051	283.563148	-468.263712	0.787711	0.323631	22224.34156
100.52799	-502.177156	285.852036	-455.293345	-1.501177	-0.439332	22210.60823
110.446505	-484.629013	295.770552	-462.16001	-1.501177	0.323631	22215.18601
138.676127	-479.288274	327.052024	-437.745202	0.787711	1.086593	22215.18601
171.483524	-471.658647	352.992757	-407.989655	0.024749	1.086593	22222.81564
181.40204	-476.236423	356.80757	-393.493363	-2.26414	-0.439332	22235.02304
208.868698	-454.873467	366.726086	-390.441512	0.024749	-0.439332	22235.02304
224.890916	-438.851249	395.71867	-378.234109	1.550674	0.323631	22135.07492
248.542761	-428.932734	416.318664	-364.500779	0.787711	-0.439332	22231.97119
268.379792	-413.673479	430.814956	-343.900785	-0.738214	0.323631	22180.08972
287.45386	-409.095702	420.89644	-329.404493	0.787711	0.323631	22209.08231
310.342742	-398.414224	455.229764	-331.693382	2.313637	0.323631	22249.51933
319.498295	-405.280889	449.889024	-290.493394	0.787711	-1.202295	22193.82305
337.809401	-364.080901	474.303832	-253.871182	-0.738214	-1.965258	22209.84527
359.93532	-337.377205	472.777906	-237.848965	1.550674	1.086593	22232.73415
366.039022	-320.592025	478.881608	-195.886014	0.024749	1.086593	22211.3712
377.483463	-293.125366	478.118646	-200.463791	0.024749	0.323631	22183.14158
398.083457	-270.999447	451.41495	-179.100834	-3.027102	-1.202295	22216.71194
398.84642	-258.792043	483.459385	-168.419356	2.313637	1.086593	22206.79342
415.6316	-235.903161	477.355683	-146.293437	-2.26414	-1.202295	22190.00824
420.972339	-203.858726	472.777906	-124.167517	1.550674	1.086593	22215.94897
420.209377	-196.992062	462.096428	-104.330486	-2.26414	-0.439332	22183.90454
444.624184	-163.421701	465.148279	-63.130498	0.787711	0.323631	22190.00824
448.438998	-132.140229	451.41495	-18.878659	-0.738214	0.323631	22192.29713
432.41678	-109.251347	435.392732	-17.352734	0.787711	1.086593	22199.92676
444.624184	-84.073576	431.577919	13.165775	0.787711	0.323631	22209.84527
430.127892	-48.977291	432.340881	55.891689	2.313637	0.323631	22225.86749
439.283445	-30.666185	401.059409	78.780571	0.024749	0.323631	22215.18601
435.468631	-22.273595	414.792738	117.69167	0.024749	-0.439332	22213.66009
420.209377	9.007877	404.11126	123.03241	0.787711	0.323631	22193.82305
424.02419	51.733791	398.770521	148.973143	-0.738214	-0.439332	22182.37861
420.209377	52.496753	392.666819	172.624987	0.024749	0.323631	22183.90454
417.920488	67.756008	356.044608	207.721273	1.550674	0.323631	22219.76379
384.350128	80.726375	349.177943	212.29905	-0.738214	-1.202295	22214.42305
391.216793	128.030064	333.155726	230.610155	1.550674	-0.439332	22225.86749
386.639016	152.444872	305.689067	253.499038	1.550674	0.323631	22233.49712
368.32791	173.044866	271.355744	267.99533	0.024749	0.323631	22222.05268
369.090873	196.696711	223.289092	268.758292	-2.26414	-1.965258	22205.2675
347.727917	216.533742	200.400209	318.35087	-0.738214	0.323631	22216.71194
349.253842	248.578177	201.926135	325.217535	0.787711	-0.439332	22232.73415
327.890885	255.444841	193.533545	341.239752	0.787711	0.323631	22219.76379
313.394593	282.9115	160.726147	352.684193	0.787711	0.323631	22231.20823
283.639047	289.778165	117.237271	360.313821	-1.501177	-0.439332	22213.66009
295.083488	318.007786	105.029867	387.017517	-1.501177	-0.439332	22204.50453
295.083488	353.867035	76.800246	404.565659	-1.501177	0.323631	22222.05268
273.720531	351.578146	59.252103	401.513809	-0.738214	0.323631	22225.86749
251.594612	376.755917	53.911364	425.165653	1.550674	1.849556	22220.52675
241.676096	394.30406	27.207668	438.898983	0.787711	1.086593	22243.41563
212.683512	398.118873	-4.836767	428.217504	1.550674	-0.439332	22112.949
208.105736	408.800352	-29.251574	450.343424	1.550674	0.323631	22221.28971
176.824264	420.244793	-81.133041	462.550828	0.787711	-0.439332	22226.63045
160.039083	433.215159	-90.288593	469.417492	1.550674	0.323631	22232.73415
157.750195	462.970706	-114.703401	474.758231	0.787711	-0.439332	22235.02304
117.31317	460.681818	-126.910805	473.232306	1.550674	-0.439332	22230.44527
92.898362	464.496631	-133.014507	464.076753	0.787711	-0.439332	22238.83786
67.720592	448.474414	-154.377463	477.04712	2.313637	-0.439332	22226.63045
63.142816	448.474414	-155.140426	479.336008	-1.501177	-1.202295	22219.76379
18.890977	447.711451	-197.866339	473.995269	-2.26414	0.323631	22209.08231
26.520604	454.578116	-219.229296	465.602678	-0.738214	0.323631	22209.08231
13.550238	461.44478	-229.147811	480.861933	-0.738214	0.323631	22219.76379
-17.731234	451.526265	-231.4367	475.521194	0.024749	0.323631	22232.73415
-28.412713	446.948488	-249.747805	471.70638	0.787711	-0.439332	2097.384564
-61.983073	431.689234	-272.636687	465.602678	-3.790065	-1.202295	16.022217
-63.508999	425.585532	-277.977427	448.817498	-2.26414	-0.439332	12.207404
-84.871955	437.029973	-305.444085	461.787865	0.024749	-0.439332	9.155553
-90.975657	417.192942	-314.599638	440.424908	-0.738214	-0.439332	10.681478
-115.390465	417.192942	-329.09593	438.13602	0.787711	0.323631	8.39259
-136.753421	409.563314	-332.910744	424.402691	2.313637	0.323631	10.681478
-150.486751	414.904053	-350.458887	391.595293	0.787711	-0.439332	8.39259
-181.00526	407.274426	-346.644073	387.780479	-0.738214	-1.202295	10.681478
-208.471919	403.459612	-355.036663	368.706411	3.0766	1.086593	22031.31199
-226.020062	401.170724	-379.451471	358.024933	-1.501177	-1.202295	20757.16422
-231.360801	385.148507	-404.629241	342.765678	-1.501177	-0.439332	22198.40083
-246.620055	371.415177	-392.421837	317.587907	3.839562	-0.439332	22235.786
-242.042279	333.267041	-421.414421	271.810143	1.550674	0.323631	22201.45268
-277.138565	340.133705	-411.495906	271.810143	2.313637	-0.439332	22219.76379
-300.027447	314.955935	-411.495906	264.180516	1.550674	-0.439332	22228.15638
-315.286702	297.407792	-428.281086	243.580522	0.024749	-0.439332	22199.16379
-338.938547	275.281873	-462.614409	215.350901	0.024749	1.086593	22202.97861
-328.257068	250.104102	-458.799595	161.180546	-0.738214	0.323631	22200.68972
-341.990398	259.259655	-427.518123	153.550919	2.313637	1.086593	22205.2675
-367.931131	198.985599	-442.777378	120.743521	1.550674	1.086593	22199.16379
-379.375572	202.800413	-461.851446	87.936124	0.787711	0.323631	22215.94897
-396.160752	180.674493	-467.955148	68.862055	-2.26414	-0.439332	22170.93417
-415.23482	152.444872	-444.303303	63.521316	-1.501177	-0.439332	22189.24528
-428.205187	146.34117	-421.414421	27.662067	0.024749	0.323631	22206.79342
-433.545926	106.667108	-426.75516	3.24726	-2.26414	-1.202295	22190.7712
-432.020001	93.696741	-421.414421	-5.908293	2.313637	0.323631	22216.71194
-440.412591	80.726375	-404.629241	-19.641622	1.550674	0.323631	22225.86749
-451.857032	57.837493	-388.607023	-47.108281	0.024749	-0.439332	22033.60088
-473.219988	29.607871	-374.110731	-86.01938	3.0766	0.323631	22205.2675
-447.279255	23.504169	-386.318135	-124.93048	1.550674	-0.439332	22205.2675
-447.279255	-3.962489	-377.925545	-109.671225	-1.501177	-1.202295	22181.61565
-460.249622	-9.303228	-335.199632	-160.026766	0.787711	-0.439332	22214.42305
-447.279255	-68.051359	-336.725557	-174.523058	0.024749	-0.439332	22202.97861
-454.14592	-71.10321	-344.355185	-205.80453	1.550674	0.323631	22205.2675
-465.590361	-97.043943	-321.466303	-225.641561	0.024749	-0.439332	22228.15638
-439.649628	-105.436533	-288.658905	-244.71563	0.787711	0.323631	22228.15638
-428.96815	-142.821707	-284.081129	-279.048953	0.787711	1.086593	22206.03046
-426.679261	-164.947627	-258.140395	-275.997102	0.787711	-0.439332	22212.89712
-412.182969	-169.525403	-254.325582	-295.834133	0.024749	-0.439332	22228.15638
-420.575559	-200.043912	-228.384849	-358.397077	-0.738214	1.086593	22225.10453
-396.923715	-209.199465	-218.466333	-352.293376	-2.26414	-0.439332	22221.28971
-383.953348	-243.532788	-205.495967	-377.471146	-4.553028	-1.965258	22212.13416
-365.642242	-259.555006	-192.5256	-378.997071	-1.501177	-0.439332	22213.66009
-354.197801	-280.155	-142.933022	-398.07114	-1.501177	-0.439332	22202.21564
-324.442255	-284.732776	-139.118209	-410.278544	-0.738214	-0.439332	22217.4749
-315.286702	-311.436472	-103.25896	-446.137792	-1.501177	-1.202295	22231.20823
-277.138565	-337.377205	-72.74045	-441.560016	1.550674	0.323631	22233.49712
-265.694124	-346.532758	-50.614531	-454.530382	0.024749	-0.439332	22238.07489
-252.723757	-372.473491	-32.303425	-460.634084	0.787711	-1.202295	22230.44527
-231.360801	-387.732746	-21.621947	-472.078525	1.550674	0.323631	22216.71194
-204.657105	-415.962367	1.266935	-493.441482	-0.738214	-1.202295	22221.28971
-181.00526	-426.643845	43.992848	-498.782221	2.313637	-0.439332	22230.44527
-153.538602	-423.591994	52.385438	-493.441482	0.024749	-0.439332	22233.49712
-123.783055	-414.436442	73.748395	-481.234078	-1.501177	-1.202295	22238.07489
-105.471949	-447.243839	112.659495	-479.708153	0.787711	-0.439332	22241.88971
-87.160843	-446.480876	111.133569	-501.834072	-0.738214	-0.439332	22215.94897
-71.138626	-483.866051	151.570594	-501.834072	-1.501177	-0.439332	22215.94897
-29.938638	-487.680864	182.089104	-480.471115	-1.501177	-0.439332	22218.23786
-3.234942	-483.103088	182.089104	-488.100743	0.024749	0.323631	22198.40083
3.631722	-486.154939	224.815017	-456.81927	-1.501177	-1.202295	22222.81564
45.594673	-479.288274	269.829818	-486.574817	-0.738214	-0.439332	22231.97119
73.824294	-486.917902	259.911303	-466.737786	-0.738214	-0.439332	22220.52675
79.165033	-495.310492	279.748334	-477.419264	0.787711	1.086593	22206.79342
99.002064	-489.969752	285.089073	-463.685935	-2.26414	-1.202295	22217.4749
113.498356	-505.99197	310.266844	-430.115575	0.024749	0.323631	22219.00082
147.83168	-483.103088	352.229794	-430.115575	-0.738214	-0.439332	22215.18601
186.742779	-467.843833	349.177943	-414.093357	-1.501177	-0.439332	22235.786
195.898332	-457.925318	364.437198	-395.782252	0.024749	-0.439332	22241.88971
221.076102	-451.821616	394.192745	-388.152624	-0.738214	0.323631	22157.96381
247.779798	-438.851249	405.637186	-369.078556	-0.738214	0.323631	22230.44527
243.202022	-417.488292	416.318664	-354.582264	-0.738214	0.323631	22199.16379
283.639047	-416.72533	432.340881	-348.478562	-0.738214	0.323631	22203.74157
292.031637	-392.310522	443.785322	-325.58968	0.787711	-1.202295	22246.46748
312.631631	-368.658677	435.392732	-304.989686	0.787711	-0.439332	22217.4749
326.36496	-354.925348	463.622354	-279.048953	0.787711	-0.439332	22202.97861
361.461246	-361.792013	462.096428	-253.871182	0.787711	-1.202295	22226.63045
369.853836	-333.562391	455.229764	-221.063785	-1.501177	0.323631	22222.81564
371.379761	-323.643876	450.651987	-208.093418	-2.26414	0.323631	22174.74899
388.927904	-308.384621	458.281614	-186.730462	-0.738214	-0.439332	22209.08231
401.898271	-270.236484	478.118646	-166.130468	-1.501177	-0.439332	22224.34156
398.083457	-251.162416	481.170497	-162.315654	0.787711	0.323631	22194.58602
398.083457	-247.347602	466.674205	-160.789729	0.024749	0.323631	22212.13416
418.683451	-199.28095	446.074211	-116.53789	-2.26414	-0.439332	22202.97861
439.283445	-184.784658	463.622354	-89.834194	-2.26414	-0.439332	22182.37861
443.098259	-156.555036	468.963093	-66.945312	-3.790065	-0.439332	22173.22306
424.787153	-133.666154	459.044577	-37.189765	-0.738214	0.323631	22203.74157
449.964923	-103.147645	443.785322	-20.404585	-2.26414	-1.202295	22193.06009
429.364929	-71.10321	423.948291	-3.619405	2.313637	1.086593	22214.42305
433.942706	-55.843955	430.814956	58.94354	1.550674	1.086593	22215.94897
433.942706	-27.614334	401.059409	86.410198	0.024749	1.086593	22196.11194
420.972339	-4.725452	410.214962	110.825006	0.024749	1.086593	22181.61565
430.127892	2.904176	386.563117	139.81759	0.787711	-0.439332	22187.71935
418.683451	57.07453	388.852005	173.38795	3.839562	0.323631	22208.31935
404.187159	76.911561	363.674235	183.306466	4.602525	1.086593	22214.42305
401.898271	105.141182	352.992757	202.380534	0.787711	0.323631	22215.18601
398.84642	127.267102	337.733502	232.136081	2.313637	-0.439332	22231.97119
391.216793	131.844878	327.814986	236.713857	3.0766	1.086593	22225.86749
348.490879	167.704127	278.985371	262.65459	0.787711	0.323631	22223.5786
360.698283	182.963381	253.807601	260.365702	-0.738214	-0.439332	22212.13416
342.387177	202.03745	226.340942	277.150882	0.787711	1.086593	22212.89712
346.201991	244.763363	206.503911	315.299019	1.550674	1.086593	22232.73415
341.624215	253.155953	208.029837	340.47679	0.024749	-0.439332	22225.10453
320.261258	263.074469	196.585396	356.499007	-1.501177	-0.439332	22221.28971
315.683482	287.489276	146.992818	354.210119	-2.26414	0.323631	22209.84527
305.002003	301.985568	129.444675	366.417523	-2.26414	-0.439332	22217.4749
292.7946	334.792966	114.18542	383.965666	-1.501177	-1.202295	22211.3712
276.772382	347.763333	70.696544	400.750846	0.024749	0.323631	22222.05268
256.172388	352.341109	82.140985	416.010101	-1.501177	-0.439332	22235.786
250.068686	382.859619	11.948413	422.113802	0.787711	-1.202295	22234.26008
237.861282	392.015171	31.022482	449.580461	1.550674	0.323631	22138.88974
225.653879	411.08924	-17.044171	450.343424	1.550674	0.323631	22235.02304
189.79463	403.459612	-32.303425	450.343424	-0.738214	-1.202295	22215.18601
164.61686	436.26701	-92.577482	461.024902	-0.738214	-1.202295	22222.81564
170.720562	434.741085	-91.051556	479.336008	2.313637	-0.439332	22254.86007
128.757611	440.844787	-108.599699	470.943418	0.024749	-1.202295	22226.63045
110.446505	442.370712	-126.147842	485.43971	1.550674	-1.202295	22231.97119
82.216884	458.392929	-120.04414	481.624896	-0.738214	-0.439332	22241.12674
74.587257	457.629967	-160.481165	471.70638	-0.738214	0.323631	22212.13416
36.43912	448.474414	-193.288563	465.602678	-2.26414	-1.202295	22202.97861
36.43912	459.155892	-181.081159	486.202672	-1.501177	-0.439332	22190.00824
21.179865	452.289228	-209.31078	484.676747	0.787711	-0.439332	22213.66009
-20.020123	448.474414	-235.251513	486.202672	-0.738214	-0.439332	22225.10453
-29.938638	456.104041	-254.325582	482.387859	0.024749	0.323631	22234.26008
-29.938638	448.474414	-284.081129	467.128604	-3.790065	-1.202295	2976.317637
-49.775669	422.533681	-268.058911	462.550828	0.787711	0.323631	17.548143
-69.6127	427.87442	-298.577421	457.973051	0.787711	0.323631	13.733329
-90.975657	421.770718	-310.021862	457.210088	-3.027102	-0.439332	11.444441
-111.575651	414.904053	-327.570005	428.980467	-1.501177	-0.439332	9.918516
-137.516384	423.296644	-320.70334	445.765647	2.313637	0.323631	9.918516
-139.04231	404.222575	-365.718141	391.595293	1.550674	0.323631	8.39259
-155.82749	411.852203	-348.169998	405.328622	-0.738214	-0.439332	9.918516
-175.664521	396.592948	-367.244067	392.358256	0.787711	-0.439332	15369.12137
-190.160813	382.859619	-377.162582	374.04715	0.024749	-0.439332	22156.43788
-213.049695	377.518879	-376.39962	359.550858	0.787711	1.086593	22199.16379
-237.464503	372.17814	-397.762576	338.950864	0.787711	-0.439332	22237.31193
-257.301534	373.704066	-401.57739	316.824945	-1.501177	-1.202295	22214.42305
-264.931161	351.578146	-403.866278	290.884212	-0.738214	-0.439332	22209.84527
-284.00523	343.948519	-424.466272	261.891628	1.550674	0.323631	22225.10453
-282.479304	315.718898	-448.88108	249.684224	-1.501177	-1.202295	22193.06009
-317.57559	286.726314	-412.258868	222.980528	-1.501177	-1.202295	22190.00824
-342.75336	279.859649	-439.725527	206.958311	-0.738214	-0.439332	19385.35722
-345.042249	236.370773	-448.88108	165.758323	-0.738214	-0.439332	22205.2675
-357.249652	242.474475	-439.725527	136.002776	-0.738214	-0.439332	22191.53417
-348.094099	210.43004	-457.27367	107.773155	-1.501177	-0.439332	22209.08231
-406.079267	203.563375	-487.029217	65.047242	-2.26414	-0.439332	22196.87491
-397.686677	178.385605	-466.429223	72.676869	-1.501177	-1.202295	22186.19343
-422.101485	149.393021	-435.910713	55.128726	-3.027102	-0.439332	22197.63787
-422.864448	124.978213	-429.044049	37.580583	-0.738214	-0.439332	22202.97861
-442.701479	119.637474	-434.384788	9.350962	2.313637	1.086593	22199.92676
-425.153336	84.541188	-451.932931	-31.086063	3.0766	1.086593	22215.94897
-463.301473	70.044896	-422.177384	-63.893461	0.787711	1.086593	22104.55641
-456.434808	57.07453	-377.925545	-61.604573	-0.738214	-0.439332	22196.87491
-451.857032	31.89676	-361.140365	-91.360119	1.550674	0.323631	22204.50453
-454.14592	14.348617	-369.532955	-104.330486	1.550674	0.323631	22205.2675
-464.064435	-6.251377	-381.740359	-122.641592	2.313637	1.086593	22215.18601
-465.590361	-34.480999	-374.873694	-161.552691	1.550674	1.849556	22209.84527
-451.857032	-39.821738	-323.755191	-196.648977	-2.26414	-0.439332	22219.76379
-457.960734	-77.969875	-304.681122	-207.330455	2.313637	-0.439332	22228.15638
-446.516293	-93.229129	-311.547787	-237.848965	-1.501177	-0.439332	22218.23786
-441.175553	-120.695788	-291.710756	-260.737847	-3.027102	-1.202295	22207.55638
-444.227404	-152.740223	-274.162613	-288.967468	-1.501177	-0.439332	22186.19343
-421.338522	-159.606887	-257.377433	-287.441543	1.550674	1.849556	22222.05268
-427.442224	-185.54762	-261.955209	-323.300792	0.024749	-0.439332	22230.44527
-412.182969	-194.703173	-236.014476	-349.241525	-2.26414	-1.202295	22228.15638
-371.745944	-228.273534	-202.444116	-382.048922	-1.501177	0.323631	22203.74157
-367.168168	-258.792043	-196.340414	-369.841518	-1.501177	-0.439332	22213.66009
-350.382988	-252.688341	-181.844122	-375.94522	-0.738214	0.323631	22215.94897
-335.886696	-283.969814	-133.777469	-400.360028	0.024749	1.086593	22210.60823
-315.286702	-293.888329	-116.992289	-406.46373	-2.26414	-1.965258	22226.63045
-288.583006	-316.777211	-107.073774	-428.589649	1.550674	0.323631	22248.75637
-290.108931	-335.85128	-89.525631	-456.056308	3.0766	0.323631	22228.15638
-253.48672	-365.606826	-53.666382	-474.367413	-1.501177	-0.439332	22225.86749
-238.227465	-370.947566	-41.458978	-453.76742	-0.738214	0.323631	22231.20823
-216.101546	-377.81423	-14.755282	-480.471115	0.024749	0.323631	22212.13416
-194.738589	-396.888299	-4.836767	-491.152594	-0.738214	-0.439332	22224.34156
-168.034894	-413.673479	40.940997	-504.12296	0.024749	-1.202295	22250.2823
-139.04231	-443.429026	79.089134	-481.997041	0.787711	-0.439332	22225.86749
-123.783055	-449.532727	92.059501	-492.678519	1.550674	1.086593	22237.31193
-112.338614	-465.554945	98.926165	-500.308146	1.550674	1.086593	22238.83786
-97.079359	-466.317908	130.207638	-503.359997	-1.501177	-1.202295	22202.97861
-50.538632	-486.917902	159.963184	-493.441482	-3.027102	-1.965258	22209.84527
-18.494197	-491.495678	192.770582	-494.204445	-0.738214	0.323631	22220.52675
-4.760868	-499.888268	201.163172	-469.026674	-1.501177	-1.965258	22217.4749
24.231716	-508.280858	246.177974	-478.182227	-0.738214	-1.202295	22223.5786
61.61689	-496.073454	264.489079	-462.922972	-0.738214	-1.202295	22234.26008
61.61689	-480.8142	304.163142	-479.708153	-3.790065	-1.202295	22198.40083
85.268735	-493.021603	273.644632	-462.922972	-0.738214	0.323631	22210.60823
106.631692	-479.288274	290.429812	-434.693351	-0.738214	0.323631	22224.34156
134.09835	-481.577162	325.526098	-434.693351	-0.738214	0.323631	22216.71194
166.905748	-491.495678	340.785353	-411.804469	2.313637	1.086593	22228.15638
161.565009	-464.791982	338.496465	-438.508165	1.550674	0.323631	22246.46748
202.764997	-464.791982	362.911272	-420.960022	2.313637	-0.439332	22154.14899
215.735363	-425.880883	390.377931	-385.100773	-1.501177	-0.439332	22217.4749
236.335357	-448.006802	400.296446	-365.263742	0.787711	0.323631	22207.55638
261.513127	-419.014218	414.792738	-365.263742	0.787711	-1.202295	22216.71194
271.431643	-403.754963	426.23718	-340.085972	1.550674	-1.202295	22238.83786
310.342742	-380.103118	443.02236	-324.063754	-0.738214	-0.439332	22225.86749
320.261258	-400.703112	443.02236	-294.308208	0.787711	0.323631	22217.4749
327.890885	-366.369789	460.570503	-270.656363	-0.738214	-0.439332	22215.94897
344.676066	-351.873497	459.044577	-239.37489	0.024749	-0.439332	22222.05268
359.172358	-335.85128	449.889024	-218.774897	-1.501177	-0.439332	22187.71935
372.905687	-301.517956	469.726056	-218.011934	-3.027102	-1.965258	22077.08976
394.268644	-295.414255	478.881608	-175.286021	-3.027102	-0.439332	22214.42305
414.105675	-261.843894	475.066795	-143.241586	0.787711	1.086593	22213.66009
425.550116	-258.02908	471.251981	-142.478623	1.550674	0.323631	22196.87491
411.053824	-225.984646	443.785322	-135.611958	-2.26414	-1.202295	22202.21564
424.02419	-210.725391	478.881608	-103.567523	-1.501177	-0.439332	22202.21564
435.468631	-193.940211	465.911242	-65.419386	-0.738214	0.323631	22171.69713
441.572333	-141.295782	478.118646	-34.900877	0.024749	0.323631	22197.63787
453.779737	-126.036527	449.889024	-13.53792	0.024749	0.323631	22214.42305
440.80937	-87.125427	433.103844	10.876887	0.024749	0.323631	22196.11194
435.468631	-74.918024	427.763105	36.81762	1.550674	0.323631	22214.42305
433.179743	-40.5847	409.451999	55.891689	-0.738214	-0.439332	22223.5786
411.816786	-24.562483	369.014974	84.884273	0.787711	0.323631	22183.14158
438.520482	9.77084	404.11126	129.136111	0.787711	-0.439332	22198.40083
421.735302	25.030095	393.429782	151.262031	0.787711	-0.439332	22209.08231
407.23901	47.918977	372.829788	171.099062	2.313637	0.323631	22214.42305
420.209377	61.652306	372.829788	197.039795	1.550674	0.323631	22210.60823
396.557532	99.800443	357.570533	216.876826	1.550674	-0.439332	22241.88971
391.979755	121.926363	344.600167	221.454603	-0.738214	0.323631	22219.76379
372.905687	145.578207	317.133508	235.950895	-3.790065	-1.202295	22210.60823
372.905687	160.837462	291.192775	262.65459	-1.501177	-1.202295	22217.4749
361.461246	198.222636	262.963154	274.099031	0.024749	-0.439332	22215.18601
340.861252	202.800413	224.815017	284.017547	1.550674	1.086593	22222.05268
346.964954	229.504108	219.474278	309.195317	-1.501177	-1.202295	22229.6823
321.024221	249.34114	218.711315	335.13605	-0.738214	-0.439332	22226.63045
322.550146	251.630028	151.570594	342.002715	-1.501177	-0.439332	22202.97861
304.239041	307.326308	140.126153	357.26197	-2.26414	-1.202295	22215.94897
302.713115	297.407792	121.815048	387.780479	-0.738214	-0.439332	22224.34156
297.372376	328.689264	85.955799	382.43974	0.787711	0.323631	22215.18601
278.298308	356.918885	71.459507	401.513809	0.024749	-0.439332	22234.26008
270.66868	382.096656	71.459507	414.484175	0.787711	-0.439332	22247.23045
250.831649	385.148507	-1.784916	442.713796	0.024749	-0.439332	22131.26011
234.046469	382.096656	10.422488	442.713796	1.550674	-0.439332	22230.44527
204.290922	400.407761	-35.355276	447.291573	3.0766	0.323631	22231.97119
180.639077	421.007755	-53.666382	454.158237	0.787711	0.323631	22216.71194
174.535375	437.029973	-82.658966	464.839716	0.787711	-0.439332	22247.99341
133.335388	446.185526	-99.444146	483.913784	1.550674	0.323631	22246.46748
124.942797	436.26701	-127.673767	473.232306	-1.501177	-1.202295	22223.5786
103.579841	457.629967	-113.940438	469.417492	0.787711	1.086593	22237.31193
85.268735	453.05219	-138.355246	465.602678	-3.790065	-1.202295	22227.39341
63.905778	447.711451	-154.377463	472.469343	-3.027102	-0.439332	22196.11194
37.202083	456.104041	-176.503383	484.676747	-1.501177	-1.202295	22149.57122
37.202083	449.237377	-184.895973	490.017486	-0.738214	-0.439332	22232.73415
8.209499	441.607749	-207.021892	461.787865	-0.738214	-1.202295	22215.18601
2.105797	459.155892	-223.807072	483.913784	-0.738214	-0.439332	22225.86749
-28.412713	443.133675	-245.170029	477.04712	-1.501177	-1.202295	22218.23786
-39.857154	440.844787	-248.22188	453.395275	-0.738214	0.323631	260.933256
-65.034924	417.192942	-283.318166	462.550828	-2.26414	0.323631	16.022217
-85.634918	433.215159	-289.421868	461.787865	-1.501177	-1.202295	12.207404
-94.790471	427.111457	-319.177414	456.447126	0.024749	0.323631	12.207404
-97.842322	427.87442	-332.910744	455.684163	2.313637	0.323631	9.918516
-122.257129	417.955904	-348.169998	438.13602	1.550674	0.323631	11.444441
-145.146011	397.355911	-357.325551	416.773063	0.024749	-0.439332	9.155553
-202.368217	405.748501	-348.169998	364.891597	1.550674	0.323631	11.444441
-199.316366	393.541097	-354.2737	380.913815	-0.738214	-0.439332	20921.96417
-205.420068	393.541097	-370.295918	377.099001	-0.738214	-1.965258	22181.61565
-216.864509	385.148507	-371.821843	348.86938	2.313637	0.323631	22226.63045
-225.257099	376.755917	-387.844061	331.321237	3.0766	-0.439332	22219.00082
-253.48672	358.444811	-393.947763	297.750876	0.787711	0.323631	22214.42305
-271.034863	347.00037	-411.495906	274.861994	-0.738214	-1.202295	22215.18601
-296.975596	324.874451	-424.466272	248.921261	-2.26414	-1.202295	22191.53417
-300.027447	307.326308	-432.858862	245.86941	-0.738214	-0.439332	22191.53417
-323.679292	286.726314	-425.992198	212.29905	0.787711	0.323631	22202.97861
-334.36077	272.230022	-424.466272	192.462019	-0.738214	0.323631	22205.2675
-347.331137	241.711512	-425.229235	172.624987	2.313637	0.323631	22193.06009
-363.353354	227.978183	-442.014415	113.113894	0.024749	1.086593	22207.55638
-387.768162	211.955965	-444.303303	90.987975	-0.738214	-0.439332	22200.68972
-390.05705	192.881897	-463.377372	70.387981	-1.501177	1.086593	22194.58602
-401.501491	178.385605	-458.799595	69.625018	-0.738214	0.323631	22194.58602
-407.605193	136.422655	-427.518123	32.239844	0.024749	-0.439332	22203.74157
-430.494075	130.318953	-419.125533	22.321328	1.550674	1.086593	22215.94897
-415.997783	104.37822	-403.103315	4.010223	1.550674	0.323631	22212.89712
-441.938516	93.696741	-432.858862	-31.086063	-0.738214	-0.439332	22143.46751
-451.857032	50.970828	-402.340353	-37.189765	0.787711	0.323631	22206.03046
-441.938516	59.363418	-388.607023	-69.997163	1.550674	0.323631	22183.90454
-439.649628	27.318983	-376.39962	-96.700859	0.787711	0.323631	22201.45268
-457.960734	15.111579	-355.799626	-111.960113	3.0766	-1.202295	22239.60082
-454.14592	-9.303228	-361.140365	-150.10825	2.313637	-0.439332	22212.13416
-452.619994	-49.740253	-322.992228	-172.997132	0.787711	0.323631	22222.05268
-451.094069	-67.288396	-343.592222	-179.100834	0.024749	0.323631	22240.36378
-461.012585	-80.258763	-325.281116	-222.58971	0.024749	0.323631	22213.66009
-447.279255	-114.592086	-298.577421	-243.189704	-1.501177	0.323631	22205.2675
-447.279255	-119.932825	-300.866309	-263.789698	-0.738214	0.323631	22190.7712
-427.442224	-155.029111	-279.503352	-269.8934	0.787711	0.323631	22215.18601
-425.916299	-175.629105	-258.140395	-316.434127	2.313637	0.323631	22226.63045
-411.420007	-199.28095	-239.066327	-313.382276	-1.501177	0.323631	22235.02304
-390.05705	-222.932795	-245.170029	-352.293376	-0.738214	0.323631	22204.50453
-368.694093	-229.799459	-213.125594	-351.530413	-5.31599	-1.965258	22205.2675
-367.931131	-275.577223	-197.103377	-363.737817	-1.501177	0.323631	22218.23786
-352.671876	-261.843894	-158.95524	-385.100773	1.550674	1.086593	22209.08231
-344.279286	-282.443888	-152.851538	-409.515581	-1.501177	-1.202295	22221.28971
-320.627441	-294.651292	-93.340444	-429.352612	0.787711	-0.439332	22249.51933
-299.264484	-325.932764	-81.133041	-443.848904	0.787711	-0.439332	22230.44527
-267.983012	-341.954982	-70.451562	-459.871121	2.313637	0.323631	22224.34156
-227.545987	-376.288305	-75.029339	-447.663718	0.787711	0.323631	22219.76379
-219.153397	-406.806814	-13.229357	-464.448898	-0.738214	-1.202295	22216.71194
-221.442285	-396.888299	-16.281208	-465.974823	3.0766	1.849556	22231.97119
-182.531186	-409.095702	13.474339	-503.359997	3.839562	1.086593	22250.2823
-164.983043	-413.673479	53.911364	-494.967407	0.024749	-1.202295	22237.31193
-135.990459	-428.932734	77.563209	-501.071109	-0.738214	-0.439332	22228.15638
-129.886757	-431.221622	76.037283	-484.285929	0.024749	0.323631	22233.49712
-110.812688	-473.947535	120.289122	-503.359997	-2.26414	0.323631	22219.76379
-74.95344	-477.762349	125.629861	-501.834072	-2.26414	-0.439332	22205.2675
-43.671967	-477.762349	159.963184	-492.678519	-0.738214	-0.439332	22219.76379
-32.227526	-491.495678	198.111321	-472.078525	0.787711	1.086593	22230.44527
-11.627532	-498.362343	208.029837	-472.078525	-0.738214	0.323631	22217.4749
28.809493	-490.732715	254.570564	-458.345196	3.0766	1.086593	22231.97119
37.202083	-491.495678	246.940936	-465.211861	-2.26414	0.323631	22214.42305
70.00948	-480.8142	277.459446	-465.211861	0.024749	0.323631	22206.03046
91.372437	-487.680864	307.214993	-446.137792	-0.738214	-0.439332	22219.76379
125.70576	-490.732715	310.266844	-465.211861	0.024749	0.323631	22227.39341
140.965015	-486.917902	337.733502	-424.774836	1.550674	-0.439332	22220.52675
144.016866	-473.947535	341.548316	-427.826686	0.024749	-1.202295	22241.12674
178.350189	-467.843833	346.126092	-416.382245	1.550674	0.323631	22183.14158
200.476108	-471.658647	367.489049	-391.967438	1.550674	0.323631	22213.66009
218.787214	-439.614212	396.481633	-398.07114	0.024749	-1.965258	22186.19343
226.416841	-435.799398	420.89644	-393.493363	0.024749	-1.202295	22215.94897
279.824233	-431.221622	423.185329	-354.582264	2.313637	-0.439332	22235.02304
281.350158	-408.33274	433.866807	-335.508195	0.024749	-0.439332	22225.10453
302.713115	-399.177187	445.311248	-311.093388	-2.26414	-0.439332	22212.13416
332.468662	-366.369789	456.755689	-287.441543	2.313637	0.323631	22215.18601
334.75755	-358.740162	446.074211	-264.552661	-0.738214	-0.439332	22218.23786
350.016805	-350.347572	452.177913	-232.508226	-2.26414	-0.439332	22196.87491
379.772352	-313.72536	468.963093	-201.989716	-1.501177	0.323631	22074.80087
387.401979	-308.384621	472.014944	-197.41194	0.024749	1.086593	22214.42305
390.45383	-270.999447	472.777906	-178.337871	0.787711	-0.439332	22206.79342
398.083457	-264.895745	468.20013	-160.789729	-1.501177	-1.202295	22195.34898
404.187159	-242.769826	448.363099	-154.686027	-2.26414	-1.202295	22193.82305
421.735302	-225.984646	458.281614	-145.530474	-2.26414	0.323631	22201.45268
432.41678	-186.310583	466.674205	-97.463821	-0.738214	0.323631	22199.16379
436.994557	-154.266148	469.726056	-69.997163	0.787711	0.323631	22199.92676
444.624184	-148.162446	465.148279	-47.871243	-0.738214	-1.965258	22213.66009
456.068625	-101.621719	455.229764	-12.011995	2.313637	0.323631	22214.42305
438.520482	-89.414316	423.948291	3.24726	0.787711	-0.439332	22207.55638
433.942706	-53.555067	424.711254	57.417614	2.313637	0.323631	22222.05268
417.157526	-42.873589	374.355713	86.410198	1.550674	0.323631	22191.53417
446.15011	-6.251377	384.274229	110.062043	0.024749	0.323631	22180.08972
449.201961	-0.910638	410.977925	109.29908	1.550674	1.086593	22199.92676
425.550116	30.370834	377.407564	155.076845	3.0766	1.086593	22230.44527
424.787153	49.444903	377.407564	164.232397	3.839562	1.086593	22215.18601
402.661234	83.778226	364.437198	183.306466	0.787711	1.086593	22237.31193
386.639016	119.637474	356.044608	213.824975	-0.738214	-0.439332	22232.73415
383.587165	99.800443	325.526098	216.876826	-2.26414	0.323631	22209.08231
390.45383	139.474505	308.740918	236.713857	-0.738214	-0.439332	22215.94897
373.66865	173.044866	283.563148	272.573106	-2.26414	-0.439332	22225.10453
362.987171	201.274487	259.14834	286.306435	1.550674	0.323631	22218.23786
359.93532	222.637444	215.659464	316.061982	0.787711	-0.439332	22228.15638
347.727917	244.0004	221.763166	338.187901	3.0766	0.323631	22236.54897
330.179774	265.363357	196.585396	342.765678	-0.738214	-1.202295	22199.16379
315.683482	270.704096	166.066886	347.343454	-1.501177	0.323631	22212.89712
311.868668	293.592978	127.155787	358.787895	-0.738214	0.323631	22226.63045
298.898301	321.059637	109.607644	388.543442	-0.738214	0.323631	22208.31935
292.031637	343.185556	72.985432	410.669361	1.550674	0.323631	22229.6823
288.979786	361.496662	82.903948	406.091585	1.550674	0.323631	22249.51933
260.750165	361.496662	71.459507	409.143436	2.313637	1.086593	22164.06751
244.727947	372.941103	27.970631	437.373057	0.024749	-0.439332	22223.5786
221.839065	405.748501	0.503972	450.343424	2.313637	1.086593	22231.20823
171.483524	395.829985	-36.881202	463.31379	0.024749	-0.439332	22215.18601
183.690928	437.792936	-27.725649	457.210088	0.787711	0.323631	22242.65267
145.542791	449.237377	-75.792301	465.602678	0.787711	0.323631	22243.41563
141.727978	435.504047	-102.495997	468.654529	1.550674	0.323631	22226.63045
115.024282	462.207743	-119.281177	491.543412	-0.738214	-0.439332	22229.6823
105.868729	449.237377	-119.281177	472.469343	0.787711	1.086593	22228.15638
69.246518	433.215159	-138.355246	460.261939	0.024749	0.323631	22203.74157
48.646524	459.918855	-175.74042	466.365641	-0.738214	-1.202295	22140.41566
45.594673	455.341079	-182.607085	484.676747	-2.26414	-1.965258	22228.15638
19.65394	460.681818	-201.681153	490.017486	0.787711	1.086593	22224.34156
16.602089	458.392929	-211.599669	487.728598	-1.501177	-1.965258	22221.28971
-13.916421	452.289228	-218.466333	462.550828	-3.790065	-1.202295	22214.42305
-23.834936	450.763302	-239.066327	475.521194	-1.501177	0.323631	22213.66009
-43.671967	445.422563	-279.503352	457.973051	-0.738214	-0.439332	77.822199
-60.457148	433.215159	-267.295948	461.024902	1.550674	-0.439332	12.970367
-84.871955	429.400345	-281.79224	477.810082	-1.501177	-0.439332	12.207404
-95.553434	439.318861	-303.91816	451.106386	3.839562	0.323631	9.155553
-116.153427	426.348495	-339.777408	428.217504	-0.738214	0.323631	9.918516
-126.834906	414.141091	-333.673706	417.536026	0.024749	-0.439332	8.39259
-136.753421	412.615165	-355.799626	409.906399	0.787711	0.323631	10.681478
-172.61267	412.615165	-371.058881	380.913815	0.024749	-0.439332	9.155553
-178.716372	397.355911	-362.66629	361.076783	2.313637	0.323631	22075.56383
-200.842291	388.96332	-366.481104	370.232336	2.313637	0.323631	22215.18601
-233.649689	370.652215	-365.718141	332.084199	0.787711	1.086593	22210.60823
-240.516354	366.074438	-391.658874	323.691609	3.0766	0.323631	22227.39341
-261.116347	349.289258	-382.503322	307.669392	-2.26414	0.323631	22213.66009
-258.827459	322.585562	-412.258868	265.706441	0.024749	1.086593	22197.63787
-290.871894	312.667047	-409.96998	231.373118	-3.027102	-0.439332	22201.45268
-313.760776	294.355941	-436.673676	249.684224	-0.738214	1.086593	22201.45268
-318.338553	284.437425	-438.199601	222.217565	0.024749	0.323631	22202.97861
-347.331137	256.207804	-432.858862	171.862025	0.787711	0.323631	22194.58602
-354.960764	244.763363	-433.621825	155.839807	-0.738214	-0.439332	22196.11194
-367.168168	221.874481	-448.118117	113.113894	-2.26414	-0.439332	22183.14158
-371.745944	186.778195	-466.429223	72.676869	-1.501177	-0.439332	22196.87491
-398.44964	178.385605	-468.718111	71.150943	-0.738214	0.323631	22195.34898
-402.264454	160.074499	-432.858862	67.33613	-0.738214	0.323631	22204.50453
-415.23482	140.237468	-419.125533	43.684285	-1.501177	-0.439332	22221.28971
-414.471858	112.77081	-406.918129	27.662067	3.0766	0.323631	22215.18601
-421.338522	107.430071	-393.947763	7.825036	-0.738214	-1.202295	22157.96381
-442.701479	76.911561	-406.918129	-16.589771	1.550674	0.323631	22209.08231
-453.382957	64.704157	-373.347769	-34.900877	1.550674	-0.439332	22176.27491
-432.782963	32.659722	-358.088514	-55.500871	0.787711	0.323631	22191.53417
-456.434808	47.918977	-348.169998	-105.856411	1.550674	0.323631	22224.34156
-453.382957	27.318983	-399.288502	-143.241586	-0.738214	-0.439332	22198.40083
-442.701479	-36.769887	-370.295918	-139.426772	3.0766	0.323631	22216.71194
-448.805181	-37.53285	-335.199632	-171.471207	1.550674	-1.965258	22238.07489
-457.197771	-62.71062	-319.940377	-203.515642	-0.738214	-1.965258	22218.23786
-454.14592	-103.147645	-308.495936	-224.878598	-0.738214	-0.439332	22201.45268
-457.960734	-136.718005	-325.281116	-247.767481	1.550674	0.323631	22166.3564
-454.14592	-135.955043	-277.214464	-267.604512	0.024749	-0.439332	22225.86749
-430.494075	-154.266148	-281.029278	-287.441543	0.024749	-1.202295	22221.28971
-415.997783	-174.103179	-261.192246	-302.700798	0.787711	-0.439332	22232.73415
-405.316305	-205.384652	-236.014476	-337.797084	-2.26414	-0.439332	22215.94897
-395.397789	-228.273534	-220.755221	-338.560046	-2.26414	-0.439332	22203.74157
-387.768162	-253.451304	-210.836706	-372.130407	-0.738214	-0.439332	22212.89712
-359.538541	-252.688341	-181.844122	-377.471146	0.787711	0.323631	22222.05268
-348.094099	-274.051298	-139.118209	-392.730401	0.024749	0.323631	22219.00082
-332.834845	-289.310553	-126.147842	-408.752618	2.313637	-0.439332	22244.94156
-316.049665	-306.095733	-102.495997	-427.063724	0.024749	-0.439332	22241.88971
-290.871894	-335.85128	-75.792301	-453.004457	0.024749	0.323631	22217.4749
-259.590422	-354.925348	-60.533047	-447.663718	0.787711	0.323631	22227.39341
-242.805242	-358.740162	-54.429345	-447.663718	-0.738214	-0.439332	22227.39341
-247.383018	-380.866081	-29.251574	-440.797053	0.024749	0.323631	22215.18601
-219.91636	-370.184603	5.844711	-508.700737	3.0766	1.086593	22246.46748
-190.923776	-426.643845	5.844711	-498.782221	0.787711	0.323631	22245.70452
-169.560819	-438.851249	39.415072	-520.90814	0.024749	1.086593	22226.63045
-142.857123	-453.347541	79.089134	-478.94519	0.024749	0.323631	22229.6823
-129.886757	-441.9031	78.326171	-493.441482	-2.26414	-1.202295	22222.81564
-113.101577	-462.503094	104.266905	-478.94519	-2.26414	-0.439332	22199.92676
-66.56085	-470.132721	136.31134	-505.648886	-2.26414	-1.202295	22214.42305
-48.249744	-476.236423	156.148371	-495.73037	0.024749	-1.202295	22231.20823
-23.071974	-487.680864	196.585396	-469.026674	0.024749	0.323631	22215.94897
8.209499	-490.732715	230.155756	-468.263712	0.787711	-0.439332	22226.63045
21.179865	-511.332709	240.837234	-463.685935	0.024749	0.323631	22213.66009
66.194667	-495.310492	253.044638	-469.789637	-1.501177	-0.439332	22204.50453
80.690959	-501.414194	304.926104	-463.685935	-1.501177	-0.439332	22216.71194
105.868729	-486.917902	298.05944	-468.263712	-0.738214	0.323631	22224.34156
127.231686	-480.051237	333.155726	-430.878537	0.024749	0.323631	22225.86749
134.861313	-487.680864	356.80757	-428.589649	3.0766	0.323631	22238.07489
166.142785	-464.791982	349.940906	-415.619283	0.024749	0.323631	22191.53417
194.372406	-465.554945	356.80757	-396.545214	0.787711	1.086593	22225.86749
214.9724	-447.243839	388.089043	-399.597065	0.024749	0.323631	22183.90454
212.683512	-441.140137	416.318664	-397.308177	0.787711	-0.439332	22212.89712
256.172388	-440.377175	397.244596	-358.397077	1.550674	-0.439332	22243.41563
265.327941	-435.799398	407.163111	-366.026705	1.550674	0.323631	22196.87491
274.483494	-402.229038	420.133478	-340.085972	-0.738214	-0.439332	22206.79342
308.053854	-380.103118	438.444583	-318.723015	0.787711	1.086593	22231.97119
320.261258	-367.895715	440.733472	-282.100804	0.787711	0.323631	22215.18601
333.231625	-351.110534	443.02236	-245.478592	-1.501177	0.323631	22187.71935
343.15014	-324.406839	451.41495	-225.641561	-0.738214	-0.439332	22111.42308
365.27606	-303.806845	475.066795	-203.515642	-1.501177	0.323631	22209.08231
385.113091	-295.414255	472.014944	-193.597126	0.024749	0.323631	22206.03046
398.84642	-280.917963	469.726056	-166.89343	0.787711	-1.202295	22212.13416
406.476047	-255.740192	452.940875	-153.160101	-2.26414	-1.202295	22189.24528
412.579749	-242.769826	453.703838	-140.189735	0.787711	0.323631	22194.58602
432.41678	-222.932795	439.207546	-127.982331	-1.501177	-0.439332	22187.71935
444.624184	-174.103179	462.096428	-102.041598	-3.027102	-1.202295	22188.48232
443.861221	-161.895776	469.726056	-56.263834	-1.501177	-0.439332	22215.18601
454.5427	-129.088378	462.859391	-25.745324	0.024749	-0.439332	22228.15638
440.046408	-101.621719	443.785322	-2.856442	2.313637	1.086593	22209.84527
445.387147	-74.918024	423.185329	14.691701	-2.26414	-2.72822	22213.66009
417.920488	-65.762471	418.607552	66.573167	-0.738214	0.323631	22206.79342
443.098259	-31.429148	390.377931	88.699086	0.024749	0.323631	22169.40825
442.335296	-5.488415	413.266813	96.328714	0.024749	0.323631	22191.53417
428.601967	30.370834	368.252012	141.343515	2.313637	0.323631	22223.5786
411.053824	55.548604	372.829788	160.417584	0.787711	-0.439332	22202.97861
415.6316	85.304151	349.177943	158.128695	-0.738214	-0.439332	22229.6823
396.557532	74.622673	350.703869	193.224981	0.024749	0.323631	22234.26008
394.268644	115.822661	336.970539	218.402752	0.787711	0.323631	22212.13416
393.505681	148.630058	314.84462	227.558305	-0.738214	-1.202295	22207.55638
372.905687	173.807829	303.400179	248.921261	3.0766	0.323631	22228.15638
362.224209	186.015232	273.644632	264.180516	-0.738214	0.323631	22222.05268
362.224209	186.015232	240.074272	289.358286	0.024749	0.323631	22221.28971
351.54273	223.400407	229.392793	316.824945	-2.26414	-1.202295	22231.97119
332.468662	234.844848	224.815017	328.269386	0.024749	0.323631	22207.55638
321.024221	252.392991	188.192806	342.002715	-0.738214	0.323631	22207.55638
325.601997	283.674463	124.866898	354.973082	-0.738214	-1.202295	22223.5786
314.920519	302.748531	125.629861	354.210119	-0.738214	-0.439332	22222.81564
303.476078	324.874451	106.555793	388.543442	0.024749	-0.439332	22223.5786
302.713115	340.896668	78.326171	414.484175	-0.738214	0.323631	22244.17859
272.194606	369.889252	83.666911	412.95825	1.550674	1.086593	22197.63787
251.594612	375.992954	37.889146	416.773063	1.550674	-0.439332	22219.76379
215.735363	399.644799	41.70396	435.847132	2.313637	0.323631	22225.10453
210.394624	399.644799	-7.125655	444.239722	1.550674	0.323631	22229.6823
198.18722	437.029973	-47.56268	464.076753	3.0766	1.086593	22239.60082
176.061301	443.133675	-87.236742	451.106386	0.787711	0.323631	22239.60082
143.253903	422.533681	-92.577482	459.498977	-0.738214	-1.202295	22239.60082
134.09835	440.844787	-106.310811	467.128604	1.550674	-0.439332	22223.5786
116.550207	455.341079	-124.621917	485.43971	-0.738214	0.323631	22224.34156
86.794661	437.029973	-147.510799	469.417492	-1.501177	0.323631	22210.60823
72.298369	450.763302	-152.851538	469.417492	-1.501177	0.323631	22147.28233
76.113182	461.44478	-142.933022	446.52861	-0.738214	0.323631	22223.5786
36.43912	446.185526	-174.977457	501.461927	-1.501177	0.323631	22233.49712
21.942828	465.259594	-213.888557	474.758231	-1.501177	-0.439332	22215.94897
-0.946054	448.474414	-236.014476	483.150821	-1.501177	-1.202295	22210.60823
-18.494197	440.081824	-239.066327	459.498977	-3.790065	-1.965258	22214.42305
-27.64975	427.87442	-236.777439	454.158237	-0.738214	-0.439332	22200.68972
-42.146042	430.926271	-261.192246	465.602678	-0.738214	-0.439332	25.940733
-59.694185	440.081824	-282.555203	442.713796	0.024749	-1.202295	13.733329
-78.768253	440.844787	-285.607054	477.04712	2.313637	1.086593	9.918516
-97.079359	429.400345	-325.281116	459.498977	1.550674	-1.202295	10.681478
-115.390465	423.296644	-326.807042	432.795281	0.024749	-0.439332	8.39259
-133.70157	417.192942	-339.777408	425.928616	0.787711	-1.202295	9.918516
-146.671937	405.748501	-346.644073	384.728628	1.550674	0.323631	7.629627
-182.531186	401.933687	-345.118147	406.854548	1.550674	0.323631	6456.953642
-198.553403	414.141091	-372.584806	377.861964	0.787711	-0.439332	22161.01566
-213.812658	380.57073	-380.977396	360.313821	2.313637	1.086593	22193.82305
-243.568205	355.39296	-391.658874	342.002715	1.550674	0.323631	22215.94897
-232.886726	346.237407	-406.155166	294.699025	1.550674	1.086593	22217.4749
-274.086714	335.555929	-419.125533	293.936063	-1.501177	-0.439332	22194.58602
-294.686708	327.163339	-432.858862	273.336069	-3.790065	-1.965258	22204.50453
-299.264484	305.037419	-422.177384	244.343485	-3.027102	-1.202295	22212.13416
-310.708925	295.118904	-429.044049	227.558305	0.787711	1.086593	22202.21564
-345.042249	297.407792	-443.540341	209.247199	-1.501177	-1.202295	22192.29713
-345.042249	253.918916	-453.458856	178.728689	-0.738214	-1.202295	22209.84527
-362.590391	231.030034	-448.118117	134.476851	1.550674	1.086593	22180.08972
-364.87928	209.667077	-457.27367	109.29908	-0.738214	0.323631	22197.63787
-395.397789	187.541158	-466.429223	87.173161	-1.501177	-0.439332	22201.45268
-387.005199	188.304121	-443.540341	42.921322	1.550674	1.086593	22193.06009
-417.523709	144.052282	-437.436639	58.94354	1.550674	0.323631	22215.94897
-422.864448	135.659692	-433.621825	39.106509	2.313637	-0.439332	22234.26008
-415.997783	114.296735	-422.940347	23.084291	0.024749	-0.439332	22175.51195
-438.886665	93.696741	-433.621825	-2.093479	-2.26414	-0.439332	22201.45268
-445.75333	75.385636	-414.547757	-30.323101	0.024749	-0.439332	22196.87491
-456.434808	58.600455	-378.688508	-57.789759	-0.738214	-0.439332	22183.90454
-457.960734	41.815275	-378.688508	-90.597157	0.024749	-0.439332	22219.00082
-452.619994	34.185648	-353.510738	-99.75271	0.787711	-1.202295	22217.4749
-447.279255	-9.303228	-365.718141	-121.115666	-0.738214	-1.202295	22212.89712
-454.908883	-29.140259	-369.532955	-153.160101	0.024749	0.323631	22232.73415
-451.094069	-58.895806	-355.799626	-199.700828	-1.501177	-1.202295	22228.91934
-458.723696	-72.629135	-323.755191	-218.774897	-1.501177	0.323631	22193.06009
-453.382957	-97.806906	-302.392234	-228.693412	-1.501177	-0.439332	22183.90454
-465.590361	-129.088378	-298.577421	-254.634145	1.550674	1.086593	22230.44527
-446.516293	-158.843925	-248.984843	-259.211922	-0.738214	-0.439332	22215.94897
-428.205187	-173.340217	-274.925576	-285.915617	0.024749	0.323631	22223.5786
-412.182969	-196.229099	-254.325582	-311.85635	-3.790065	-1.202295	22216.71194
-403.790379	-215.303167	-242.118178	-330.167456	-2.26414	-1.202295	22201.45268
-389.294087	-228.273534	-212.362631	-350.76745	-2.26414	-1.965258	22206.03046
-378.612609	-251.925379	-197.103377	-367.55263	0.787711	-0.439332	22221.28971
-352.671876	-264.895745	-183.370047	-382.048922	1.550674	1.086593	22224.34156
-338.175584	-271.76241	-142.170059	-398.834102	1.550674	-0.439332	22239.60082
-322.916329	-297.703143	-120.04414	-411.804469	1.550674	0.323631	22240.36378
-303.842261	-314.488323	-107.836736	-436.219277	1.550674	0.323631	22228.91934
-277.138565	-329.747578	-77.318227	-446.137792	-2.26414	-0.439332	22219.00082
-249.671906	-355.688311	-55.95527	-458.345196	0.024749	-0.439332	22225.86749
-246.620055	-368.658677	-41.458978	-446.137792	0.787711	-1.202295	22226.63045
-231.360801	-391.547559	-13.99232	-472.841488	1.550674	0.323631	22237.31193
-200.079329	-391.547559	1.266935	-497.256296	3.0766	1.086593	22243.41563
-183.294148	-401.466075	18.052115	-504.12296	0.787711	0.323631	22238.83786
-166.508968	-419.014218	63.066917	-490.389631	-0.738214	-0.439332	22221.28971
-143.620086	-445.717914	72.22247	-495.73037	-2.26414	-0.439332	22218.23786
-123.020092	-464.791982	103.503942	-505.648886	-0.738214	0.323631	22219.76379
-83.34603	-460.977168	110.370606	-495.73037	-0.738214	0.323631	22213.66009
-62.746036	-489.969752	151.570594	-501.834072	0.024749	-1.202295	22227.39341
-27.64975	-511.332709	183.615029	-501.834072	0.787711	0.323631	22234.26008
-7.812719	-483.866051	179.037253	-458.345196	0.024749	-0.439332	22219.76379
16.602089	-493.784566	232.444644	-469.789637	0.024749	0.323631	22209.08231
42.542822	-488.443827	258.385377	-459.871121	-1.501177	-0.439332	22219.00082
63.142816	-493.784566	267.54093	-466.737786	-1.501177	-1.202295	22209.08231
77.639108	-503.703082	304.163142	-461.397047	0.787711	0.323631	22219.76379
90.609474	-466.317908	298.05944	-442.322978	0.787711	0.323631	22235.786
127.994648	-472.42161	322.474247	-469.026674	0.787711	1.086593	22227.39341
148.594642	-479.288274	345.363129	-423.24891	1.550674	0.323631	22200.68972
181.40204	-476.236423	347.652018	-403.411879	0.787711	0.323631	22230.44527
191.320556	-464.029019	372.066825	-412.567432	-2.26414	-1.202295	22184.6675
228.70573	-444.191988	387.32608	-389.67855	0.024749	-0.439332	22208.31935
234.809432	-438.851249	395.71867	-362.211891	3.0766	0.323631	22249.51933
253.8835	-425.880883	409.451999	-375.182258	0.787711	0.323631	22213.66009
286.690898	-397.651261	420.133478	-353.819301	0.024749	-0.439332	22203.74157
292.7946	-398.414224	439.970509	-329.404493	2.313637	1.086593	22230.44527
304.239041	-389.258671	433.866807	-292.019319	-0.738214	0.323631	22212.89712
334.75755	-386.20682	443.02236	-275.234139	-0.738214	0.323631	22181.61565
353.831618	-341.192019	451.41495	-237.086002	0.024749	0.323631	22140.41566
366.039022	-322.11795	476.59272	-208.093418	0.787711	0.323631	22216.71194
372.142724	-307.621658	484.98531	-197.41194	0.024749	-1.202295	22205.2675
378.246426	-287.784627	491.851975	-182.152685	-0.738214	-1.202295	22202.21564
394.268644	-291.599441	452.940875	-188.256387	-3.790065	-1.202295	22195.34898
396.557532	-247.347602	456.755689	-156.974915	-2.26414	-0.439332	22186.19343
423.261228	-235.903161	449.889024	-145.530474	-0.738214	0.323631	22178.5638
432.41678	-196.992062	460.570503	-106.619374	-2.26414	-1.202295	22198.40083
432.41678	-184.784658	458.281614	-73.049014	0.024749	0.323631	22200.68972
458.357513	-148.925409	471.251981	-28.797175	3.0766	0.323631	22215.94897
432.41678	-116.880974	417.844589	-67.708275	0.787711	-1.202295	22148.80825
443.861221	-97.806906	430.051993	6.299111	1.550674	0.323631	22212.89712
427.076041	-81.784688	423.948291	24.610217	-1.501177	-0.439332	22207.55638
446.15011	-48.214328	435.392732	82.595385	0.024749	0.323631	22193.06009
429.364929	-32.955073	400.296446	103.958341	0.787711	0.323631	22190.7712
443.861221	23.504169	410.977925	136.002776	0.787711	-0.439332	22221.28971
421.735302	31.133797	403.348297	132.950925	1.550674	0.323631	22212.89712
418.683451	40.28935	365.200161	171.862025	1.550674	1.086593	22225.10453
401.135308	65.46712	361.385347	191.699056	0.024749	0.323631	22228.91934
404.950122	101.326369	364.437198	203.90646	-0.738214	-0.439332	22224.34156
388.927904	112.007847	334.681651	214.587938	0.787711	1.086593	22205.2675
388.164942	133.370804	320.185359	242.817559	0.024749	-0.439332	22220.52675
374.431612	161.600425	293.481663	258.839777	0.024749	1.086593	22232.73415
364.513097	202.800413	249.992787	277.150882	-2.26414	-1.202295	22213.66009
361.461246	215.007816	204.977986	307.669392	0.787711	-0.439332	22228.15638
336.283476	235.60781	220.237241	303.854578	0.024749	0.323631	22215.18601
352.305693	234.081885	219.474278	325.980498	-3.027102	-0.439332	22198.40083
325.601997	268.415208	180.563178	348.86938	0.787711	0.323631	22216.71194
315.683482	301.985568	130.207638	355.736044	-3.027102	-1.202295	22223.5786
294.320525	327.926301	114.948383	386.254554	0.787711	-1.202295	22225.10453
278.298308	324.874451	89.770613	383.202703	0.787711	-0.439332	22241.12674
284.402009	362.259625	87.481724	393.884181	-0.738214	-0.439332	22207.55638
257.698314	361.496662	54.674327	407.61751	-3.790065	-0.439332	22215.94897
244.727947	386.674432	34.837295	443.476759	-1.501177	-0.439332	22220.52675
243.202022	392.015171	15.763227	438.13602	0.787711	0.323631	22231.97119
209.631661	402.69665	-36.118239	435.084169	0.024749	-0.439332	22243.41563
180.639077	437.029973	-39.17009	472.469343	1.550674	1.086593	22234.26008
166.142785	425.585532	-73.503413	454.9212	0.024749	-0.439332	22238.07489
150.120568	436.26701	-93.340444	467.891567	0.787711	0.323631	22236.54897
126.468723	450.763302	-116.992289	477.04712	0.787711	-0.439332	22219.00082
111.209468	427.87442	-134.540432	470.180455	0.024749	-0.439332	22208.31935
78.40207	448.474414	-147.510799	480.09897	0.024749	-0.439332	22175.51195
81.453921	462.970706	-174.214494	474.758231	-1.501177	-0.439332	22217.4749
49.409486	451.526265	-157.429314	478.573045	-2.26414	-1.202295	22227.39341
27.283567	456.104041	-177.266345	480.09897	-1.501177	-1.202295	22231.97119
18.890977	437.029973	-204.733004	492.306374	0.024749	1.086593	22207.55638
2.86876	428.637383	-240.592253	478.573045	-0.738214	-0.439332	22211.3712
-11.627532	452.289228	-247.458917	477.04712	-2.26414	-0.439332	22216.71194
-29.175675	448.474414	-260.429284	461.024902	-0.738214	-0.439332	1055.940428
-52.82752	440.844787	-281.029278	464.839716	-0.738214	-1.202295	15.259255
-61.22011	426.348495	-315.362601	476.284157	0.024749	-0.439332	13.733329
-92.501583	444.6596	-280.266315	441.950834	2.313637	1.086593	10.681478
-105.471949	421.007755	-354.2737	439.661945	-0.738214	-0.439332	11.444441
-134.464533	419.48183	-345.118147	419.824914	0.024749	-1.202295	9.918516
-154.301564	414.141091	-351.221849	407.61751	-0.738214	-0.439332	10.681478
-164.983043	405.748501	-354.2737	404.565659	0.024749	-0.439332	8.39259
-193.212664	403.459612	-368.00703	377.861964	0.787711	0.323631	20404.67544
-204.657105	402.69665	-377.162582	382.43974	3.0766	1.086593	22179.32676
-213.812658	383.622581	-390.132949	352.684193	0.787711	-0.439332	22208.31935
-243.568205	377.518879	-393.1848	333.610125	1.550674	0.323631	22224.34156
-258.064497	362.259625	-406.918129	309.195317	-0.738214	0.323631	22174.74899
-256.538571	348.526295	-425.229235	283.254584	0.787711	1.086593	22196.87491
-271.034863	340.896668	-417.599607	274.099031	0.787711	0.323631	22219.00082
-301.553373	322.585562	-429.044049	251.973112	0.024749	0.323631	22196.87491
-311.471888	299.69668	-419.888496	229.847193	0.787711	1.086593	22199.92676
-320.627441	265.363357	-417.599607	182.543503	-0.738214	-0.439332	22219.00082
-343.516323	244.763363	-442.777378	153.550919	-3.027102	-0.439332	22184.6675
-390.05705	231.030034	-458.799595	142.106478	-3.027102	-0.439332	22179.32676
-373.27187	209.667077	-459.562558	90.987975	0.024749	-1.202295	22205.2675
-383.190385	198.985599	-479.399589	85.647235	-1.501177	-0.439332	22191.53417
-405.316305	161.600425	-467.192185	74.202794	3.0766	1.849556	22206.79342
-400.738528	132.607841	-419.125533	38.343546	1.550674	-0.439332	22218.23786
-415.23482	121.926363	-408.444055	2.484297	0.787711	0.323631	22199.16379
-428.96815	111.244884	-414.547757	-7.434218	0.024749	0.323631	22196.87491
-430.494075	91.407853	-422.177384	-14.300883	0.024749	-0.439332	22203.74157
-454.14592	69.281934	-404.629241	-36.426802	0.024749	-0.439332	22202.97861
-447.279255	54.022679	-380.977396	-46.345318	2.313637	0.323631	22221.28971
-451.094069	42.578238	-384.029247	-83.730492	0.024749	1.086593	22220.52675
-461.012585	6.718989	-371.821843	-108.1453	0.024749	-0.439332	22230.44527
-453.382957	-13.118042	-371.058881	-134.086033	0.024749	0.323631	22227.39341
-453.382957	-36.006924	-346.644073	-160.789729	-1.501177	-0.439332	22225.10453
-456.434808	-52.792104	-341.303334	-194.360089	0.024749	0.323631	22209.84527
-449.568143	-82.547651	-325.281116	-204.278605	-1.501177	-0.439332	22186.95639
-466.353324	-90.940241	-316.888526	-224.878598	-1.501177	0.323631	22225.10453
-447.279255	-113.06616	-312.31075	-239.37489	0.787711	0.323631	22232.73415
-430.494075	-148.925409	-269.584837	-278.28599	0.787711	-0.439332	22219.00082
-419.049634	-177.917993	-284.844091	-285.915617	-2.26414	-1.202295	22213.66009
-406.079267	-180.969844	-259.666321	-306.515611	0.024749	0.323631	22215.94897
-407.605193	-224.45872	-258.140395	-337.797084	-3.027102	-0.439332	22199.16379
-388.531125	-226.747608	-222.281147	-362.211891	0.787711	-0.439332	22215.94897
-361.064466	-250.399453	-184.13301	-372.130407	1.550674	-0.439332	22232.73415
-338.938547	-276.340186	-167.34783	-381.28596	1.550674	-0.439332	22231.20823
-342.75336	-267.184633	-158.192277	-400.360028	1.550674	-1.202295	22029.78607
-337.412621	-306.095733	-80.370078	-401.885953	0.024749	-1.202295	22233.49712
-304.605223	-345.006832	-107.836736	-447.663718	-2.26414	-0.439332	22212.89712
-271.034863	-345.769795	-73.503413	-446.900755	0.787711	0.323631	22222.81564
-258.827459	-358.740162	-42.221941	-449.189643	-0.738214	-0.439332	22231.20823
-236.70154	-366.369789	-32.303425	-458.345196	1.550674	-0.439332	22235.02304
-210.760807	-393.073485	-0.25899	-465.974823	0.787711	0.323631	22235.02304
-192.449701	-400.703112	30.259519	-505.648886	0.787711	0.323631	22241.88971
-174.901558	-426.643845	37.889146	-491.915556	0.787711	1.086593	22223.5786
-155.82749	-436.562361	72.985432	-498.019258	-0.738214	-0.439332	22215.18601
-136.753421	-442.666063	94.348389	-486.574817	-0.738214	-1.202295	22217.4749
-97.079359	-457.925318	107.318756	-505.648886	-0.738214	-0.439332	22214.42305
-69.6127	-459.451243	119.526159	-497.256296	0.024749	-0.439332	22220.52675
-48.249744	-466.317908	158.437259	-501.834072	-2.26414	-1.202295	22229.6823
-35.279377	-489.20679	178.27429	-465.974823	-0.738214	-0.439332	22228.15638
-7.812719	-495.310492	217.948352	-456.056308	-1.501177	-0.439332	22200.68972
15.839126	-493.021603	246.940936	-463.685935	-1.501177	0.323631	22215.18601
36.43912	-486.154939	251.518713	-469.789637	-2.26414	-1.202295	22217.4749
57.039114	-491.495678	273.644632	-474.367413	0.787711	-0.439332	22212.89712
81.453921	-499.125305	302.637216	-455.293345	-0.738214	-0.439332	22231.20823
109.683543	-501.414194	317.896471	-462.922972	0.787711	0.323631	22232.73415
132.572425	-495.310492	329.340912	-441.560016	2.313637	1.086593	22202.97861
150.120568	-463.266057	336.207577	-428.589649	0.787711	-0.439332	22221.28971
169.957599	-488.443827	369.014974	-417.145208	-0.738214	-0.439332	22197.63787
211.920549	-459.451243	381.222378	-393.493363	1.550674	-0.439332	22206.79342
233.283506	-432.747547	401.822372	-391.204475	1.550674	0.323631	22244.94156
246.253873	-430.458659	401.822372	-371.367444	0.787711	-0.439332	22234.26008
273.720531	-409.858665	410.214962	-354.582264	0.787711	0.323631	22206.79342
280.587196	-415.962367	437.681621	-330.930419	0.024749	-1.202295	22225.10453
304.239041	-393.073485	432.340881	-314.908201	0.024749	0.323631	22226.63045
302.713115	-380.866081	443.02236	-287.441543	-3.790065	-0.439332	22177.80084
326.36496	-367.895715	444.548285	-265.315624	0.787711	0.323631	22152.62307
346.201991	-356.451274	472.777906	-221.826747	0.787711	0.323631	22218.23786
369.090873	-314.488323	484.222348	-197.41194	0.787711	0.323631	22191.53417
388.164942	-305.33277	472.777906	-210.382306	-0.738214	0.323631	22203.74157
397.320494	-278.629074	455.229764	-173.760095	-0.738214	-0.439332	22210.60823
400.372345	-267.947596	464.385316	-176.811946	-1.501177	1.086593	22188.48232
393.505681	-257.266118	453.703838	-155.448989	-2.26414	-1.202295	22192.29713
398.84642	-211.488354	467.437167	-119.589741	-1.501177	-1.202295	22204.50453
426.313078	-188.599471	465.911242	-105.856411	-0.738214	0.323631	22197.63787
450.727886	-162.658738	481.170497	-68.471237	-0.738214	0.323631	22204.50453
441.572333	-153.503186	411.740888	-39.478653	0.787711	0.323631	21971.8009
452.253812	-115.355049	438.444583	-32.611989	0.787711	0.323631	22203.74157
443.098259	-81.784688	420.133478	-15.826809	0.024749	-0.439332	22197.63787
434.705669	-66.525434	428.526068	39.869471	-3.027102	-1.202295	22200.68972
439.283445	-38.295812	425.474217	79.543534	1.550674	0.323631	22219.76379
444.624184	-32.19211	413.266813	100.90649	0.787711	-0.439332	22219.76379
422.498265	4.430101	410.977925	119.980559	1.550674	0.323631	22220.52675
418.683451	28.081946	379.696453	142.106478	0.787711	1.086593	22235.786
414.868637	57.837493	361.385347	161.180546	0.787711	0.323631	22224.34156
401.898271	70.044896	359.096459	184.832391	-1.501177	-1.202295	22219.00082
387.401979	101.326369	346.889055	211.536087	-1.501177	-0.439332	22215.18601
382.06124	131.844878	321.711285	224.506454	1.550674	1.086593	22215.94897
375.194575	148.630058	292.718701	242.054597	0.024749	0.323631	22228.91934
362.987171	150.155984	283.563148	248.158298	-0.738214	0.323631	22228.91934
366.801985	195.933748	235.496495	267.99533	0.787711	0.323631	22222.05268
353.068656	202.800413	227.866868	296.987914	0.024749	1.086593	22210.60823
340.861252	215.770779	204.215023	313.010131	-0.738214	-1.965258	22217.4749
332.468662	261.548543	181.326141	342.765678	-2.26414	-0.439332	22209.84527
304.239041	283.674463	180.563178	345.817529	-0.738214	-0.439332	22219.76379
306.527929	300.459643	137.074302	360.313821	-2.26414	-0.439332	22233.49712
302.713115	319.533711	115.711346	384.728628	1.550674	1.086593	22233.49712
291.268674	344.711482	98.163203	400.750846	1.550674	0.323631	22213.66009
287.45386	359.207774	81.378022	413.721212	0.787711	-0.439332	22231.97119
249.305724	345.474444	42.466923	394.647144	1.550674	1.086593	22212.89712
243.964984	372.941103	27.970631	422.113802	-2.26414	-1.202295	22222.05268
225.653879	398.881836	15.000264	458.736014	3.0766	0.323631	22254.86007
200.476108	423.296644	-34.592314	454.158237	1.550674	-0.439332	22227.39341
190.557593	417.192942	-46.036755	460.261939	-0.738214	-0.439332	22231.97119
150.88353	434.741085	-104.021923	471.70638	-0.738214	-0.439332	22240.36378
143.253903	432.452196	-107.073774	460.261939	0.024749	-0.439332	22215.18601
127.231686	443.896637	-122.333028	477.04712	-1.501177	0.323631	22203.74157
96.713176	443.896637	-116.229326	467.891567	0.787711	0.323631	22189.24528
87.557623	457.629967	-137.592283	470.180455	-1.501177	-1.202295	22218.23786
53.2243	440.081824	-187.947824	473.995269	0.024749	0.323631	22224.34156
52.461337	445.422563	-194.814488	490.017486	0.024749	-0.439332	22231.97119
12.024312	457.629967	-207.784855	478.573045	-2.26414	-0.439332	22207.55638
8.972461	458.392929	-217.70337	485.43971	-1.501177	0.323631	22206.79342
-16.205309	430.926271	-224.570035	470.943418	0.787711	0.323631	22217.4749
-38.331228	432.452196	-246.695954	461.787865	0.024749	-0.439332	22220.52675
-39.094191	443.896637	-261.192246	468.654529	0.787711	-0.439332	109.103671
-47.486781	446.185526	-261.955209	468.654529	2.313637	1.849556	16.78518
-72.664551	430.926271	-306.207048	467.891567	0.787711	-1.202295	11.444441
-111.575651	433.978122	-286.370017	467.128604	0.787711	-0.439332	12.207404
-115.390465	409.563314	-340.540371	416.773063	-0.738214	-0.439332	9.918516
-158.116378	405.748501	-349.695924	441.187871	-0.738214	0.323631	10.681478
-143.620086	417.955904	-336.725557	390.069367	0.787711	1.086593	9.918516
-158.116378	406.511463	-355.036663	401.513809	1.550674	-1.202295	10.681478
-183.294148	395.829985	-353.510738	382.43974	-1.501177	-1.965258	21590.31953
-206.18303	384.385544	-375.636657	370.232336	0.787711	-1.202295	22192.29713
-238.990428	369.126289	-393.1848	363.365672	-3.027102	-1.202295	22215.94897
-239.753391	370.652215	-392.421837	316.061982	-3.790065	-1.202295	22190.7712
-264.931161	348.526295	-399.288502	304.617541	-2.26414	-1.202295	22189.24528
-274.849677	339.370743	-409.96998	273.336069	-0.738214	0.323631	22212.89712
-293.160782	324.874451	-420.651458	253.499038	0.024749	0.323631	22211.3712
-307.657074	290.541127	-431.332937	246.632373	-0.738214	-0.439332	22174.74899
-317.57559	286.726314	-441.251452	230.610155	0.787711	-0.439332	22212.89712
-345.805211	256.207804	-448.118117	186.358317	-0.738214	0.323631	22202.97861
-360.301503	221.874481	-422.177384	145.158329	-3.027102	-0.439332	22179.32676
-366.405205	217.296705	-439.725527	122.269447	0.787711	0.323631	22205.2675
-390.05705	192.881897	-469.481074	90.987975	-0.738214	-0.439332	22209.84527
-368.694093	197.459673	-462.614409	61.232428	2.313637	0.323631	22202.97861
-396.923715	162.363388	-430.569974	68.099093	0.787711	0.323631	22204.50453
-405.316305	153.207835	-430.569974	45.21021	0.787711	1.086593	22216.71194
-425.153336	104.37822	-421.414421	23.084291	-2.26414	-2.72822	22167.88232
-421.338522	127.267102	-398.525539	12.402813	-1.501177	-1.202295	22173.22306
-431.257038	77.674524	-385.555173	-27.27125	0.024749	0.323631	22200.68972
-443.464442	61.652306	-384.029247	-31.086063	2.313637	-0.439332	22217.4749
-454.14592	55.548604	-368.769992	-77.62679	3.0766	-0.439332	22219.00082
-472.457026	24.267132	-365.718141	-108.1453	0.787711	0.323631	22233.49712
-454.908883	10.533803	-344.355185	-114.249002	1.550674	0.323631	22229.6823
-451.094069	-32.955073	-348.169998	-130.271219	0.024749	1.086593	22219.00082
-471.694063	-35.243961	-354.2737	-189.782313	-3.027102	-0.439332	22209.84527
-453.382957	-64.999508	-330.621855	-192.834163	-1.501177	-0.439332	22200.68972
-457.197771	-81.784688	-311.547787	-216.486008	1.550674	1.086593	22220.52675
-439.649628	-98.569868	-296.288532	-230.9823	2.313637	0.323631	22230.44527
-429.731112	-135.19208	-305.444085	-272.182288	-0.738214	0.323631	22226.63045
-435.071851	-162.658738	-279.503352	-284.389692	0.024749	0.323631	22206.03046
-419.812597	-180.206881	-265.00706	-301.174872	-1.501177	-1.202295	22211.3712
-398.44964	-193.940211	-249.747805	-326.352642	0.024749	0.323631	22216.71194
-380.138534	-215.303167	-218.466333	-353.819301	-2.26414	-1.202295	22208.31935
-370.982982	-242.769826	-191.762637	-363.737817	0.787711	1.849556	22228.15638
-344.279286	-261.843894	-204.733004	-376.708183	1.550674	-0.439332	22248.75637
-354.197801	-280.917963	-174.214494	-392.730401	0.787711	-0.439332	22004.6083
-338.938547	-289.310553	-139.118209	-395.782252	1.550674	0.323631	22229.6823
-322.153366	-306.858696	-94.86637	-436.982239	-1.501177	-1.202295	22231.20823
-312.997814	-348.821646	-91.814519	-430.115575	-0.738214	-0.439332	22212.13416
-274.849677	-354.162385	-82.658966	-469.789637	-0.738214	-1.202295	22223.5786
-267.983012	-374.762379	-36.118239	-451.478531	2.313637	-0.439332	22251.80822
-232.123763	-377.81423	-28.488612	-450.715569	2.313637	-0.439332	22228.91934
-221.442285	-400.703112	11.185451	-488.863705	0.024749	-0.439332	22233.49712
-195.501552	-417.488292	15.000264	-485.811854	-0.738214	-1.202295	22234.26008
-187.871925	-430.458659	40.940997	-523.959991	-0.738214	1.086593	22206.79342
-140.568235	-444.191988	80.61506	-504.12296	-2.26414	-0.439332	22211.3712
-121.494167	-449.532727	98.163203	-488.100743	-0.738214	0.323631	22228.91934
-91.73862	-464.791982	114.948383	-496.493333	0.024749	-0.439332	22214.42305
-78.005291	-482.340125	123.340973	-518.619252	0.787711	-1.202295	22222.81564
-64.271961	-476.236423	172.933551	-491.915556	0.024749	-1.965258	22233.49712
-31.464564	-491.495678	199.637247	-493.441482	-0.738214	1.086593	22196.11194
8.972461	-508.280858	224.052054	-470.5526	-1.501177	-1.202295	22209.84527
31.098381	-500.651231	235.496495	-474.367413	-1.501177	-0.439332	22224.34156
43.305785	-496.836417	275.170558	-480.471115	-0.738214	0.323631	22212.89712
66.194667	-481.577162	280.511297	-466.737786	0.787711	1.086593	22227.39341
96.713176	-486.154939	296.533514	-451.478531	0.787711	-1.202295	22236.54897
118.076133	-480.051237	324.000173	-444.611867	0.787711	0.323631	22198.40083
134.09835	-495.310492	325.526098	-431.6415	-1.501177	-0.439332	22202.21564
150.88353	-467.843833	334.681651	-421.722985	1.550674	0.323631	22180.85269
193.609444	-477.762349	365.963123	-425.537798	0.787711	0.323631	22202.21564
211.920549	-454.110504	375.118676	-374.419295	3.0766	0.323631	22239.60082
241.676096	-466.317908	375.118676	-377.471146	0.787711	0.323631	22219.00082
254.646463	-424.354957	403.348297	-359.16004	1.550674	0.323631	22219.76379
266.853866	-422.829032	418.607552	-348.478562	0.787711	1.086593	22219.76379
287.45386	-409.095702	430.051993	-351.530413	0.024749	-0.439332	22223.5786
310.342742	-409.095702	417.844589	-302.700798	-3.027102	-1.202295	22194.58602
310.342742	-382.392007	437.681621	-288.204506	0.024749	0.323631	22170.93417
344.676066	-365.606826	459.80754	-253.10822	0.787711	-0.439332	22213.66009
360.698283	-335.088317	461.333465	-240.137853	-3.027102	-1.202295	22201.45268
373.66865	-334.325354	467.437167	-214.960083	0.024749	-0.439332	22191.53417
375.194575	-300.754994	456.755689	-206.567493	-1.501177	-0.439332	22200.68972
391.979755	-285.495739	476.59272	-163.078617	-3.790065	-1.202295	22199.92676
411.053824	-274.051298	466.674205	-162.315654	-1.501177	-1.202295	22177.80084
419.446414	-231.325385	478.118646	-147.819362	-2.26414	-0.439332	22202.97861
426.313078	-210.725391	475.066795	-115.774927	-2.26414	-0.439332	22217.4749
443.098259	-165.710589	489.563087	-80.678641	3.0766	1.086593	22204.50453
446.15011	-162.658738	452.177913	-79.152716	1.550674	-0.439332	21967.22312
450.727886	-139.769856	450.651987	-21.93051	1.550674	0.323631	22216.71194
439.283445	-106.199496	434.62977	-5.908293	-2.26414	-0.439332	22189.24528
436.231594	-70.340247	437.681621	4.773185	1.550674	1.086593	22182.37861
427.076041	-81.784688	463.622354	43.684285	0.024749	-1.202295	22202.21564
443.098259	-39.058775	395.71867	74.965757	1.550674	-0.439332	22212.13416
421.735302	-2.436564	418.607552	121.506484	0.024749	0.323631	22208.31935
427.839004	9.77084	397.244596	138.291664	0.024749	-0.439332	22238.83786
428.601967	42.578238	372.066825	160.417584	-3.790065	-2.72822	22222.05268
398.083457	62.415269	368.252012	181.78054	-1.501177	-1.202295	22214.42305
385.113091	86.067114	355.281645	190.936093	-0.738214	-0.439332	22219.00082
388.164942	119.637474	333.918688	202.380534	-1.501177	-1.202295	22217.4749
383.587165	129.55599	323.23721	231.373118	-0.738214	-0.439332	22220.52675
380.535314	161.600425	301.874253	243.580522	-0.738214	0.323631	22228.91934
379.009389	182.963381	272.118707	258.076814	0.024749	-0.439332	22229.6823
370.616799	192.881897	255.333526	261.891628	-2.26414	0.323631	22200.68972
336.283476	204.326338	195.05947	293.1731	0.024749	0.323631	22219.00082
337.809401	233.318922	212.607613	319.113833	-0.738214	-0.439332	22222.05268
321.787184	253.155953	192.007619	337.424939	-2.26414	-0.439332	22210.60823
328.653848	275.281873	167.592812	355.736044	-0.738214	-1.202295	22231.20823
320.261258	301.985568	140.889116	380.913815	0.024749	-1.202295	22246.46748
288.979786	315.718898	109.607644	377.861964	0.787711	-0.439332	22215.18601
288.979786	333.267041	87.481724	389.306405	-0.738214	0.323631	22225.86749
265.327941	360.733699	75.274321	416.773063	1.550674	0.323631	22227.39341
244.727947	385.911469	18.815078	434.321206	-0.738214	-1.202295	22213.66009
226.416841	392.778134	27.970631	458.736014	0.787711	-0.439332	22247.99341
214.209438	380.57073	-11.703431	438.898983	1.550674	-0.439332	22242.65267
204.290922	411.852203	-30.014537	451.106386	0.024749	0.323631	22223.5786
173.00945	426.348495	-61.296009	457.210088	2.313637	1.849556	22236.54897
153.172419	424.059606	-102.495997	465.602678	-0.738214	0.323631	22228.15638
156.987232	430.926271	-98.681183	482.387859	0.024749	-0.439332	22195.34898
121.890946	440.844787	-136.066358	433.558244	0.024749	-0.439332	22199.16379
102.053915	457.629967	-123.095991	457.210088	-3.027102	-0.439332	22229.6823
82.216884	444.6596	-141.407097	479.336008	0.024749	1.086593	22216.71194
56.276151	451.526265	-157.429314	467.891567	-2.26414	-1.202295	22223.5786
31.098381	461.44478	-179.555234	482.387859	-0.738214	-0.439332	22221.28971
25.757642	459.918855	-230.673737	469.417492	-3.790065	-1.965258	22196.11194
1.342834	437.792936	-232.199662	483.150821	-2.26414	-0.439332	22209.08231
-14.679383	446.948488	-237.540402	483.913784	-1.501177	-0.439332	22222.05268
-23.834936	444.6596	-242.118178	471.70638	0.024749	-0.439332	22219.00082
-32.990489	446.185526	-273.39965	467.128604	2.313637	1.086593	43.488876
-57.405297	443.133675	-274.925576	444.239722	-0.738214	-1.202295	13.733329
-64.271961	440.081824	-287.895942	458.736014	-0.738214	-0.439332	10.681478
-94.027508	423.296644	-308.495936	454.158237	0.024749	0.323631	9.155553
-104.708986	428.637383	-339.014446	438.13602	0.024749	-1.202295	9.155553
-135.990459	426.348495	-342.829259	409.143436	1.550674	-0.439332	9.155553
-164.22008	414.904053	-344.355185	394.647144	-1.501177	-1.202295	9.918516
-185.583037	384.385544	-346.644073	395.410107	2.313637	1.086593	2832.880642
-190.160813	393.541097	-352.747775	388.543442	-0.738214	-1.202295	22131.26011
-209.234881	387.437395	-371.821843	358.024933	1.550674	0.323631	22205.2675
-234.412652	375.229991	-384.79221	336.661976	0.787711	1.086593	22205.2675
-260.353385	360.733699	-400.814427	309.195317	-0.738214	-0.439332	22196.87491
-277.138565	360.733699	-405.392204	285.543473	0.787711	0.323631	22205.2675
-268.745975	337.081854	-422.940347	261.128665	0.024749	1.086593	22212.89712
-286.294118	311.141121	-435.14775	254.262	-0.738214	-0.439332	22185.43046
-310.708925	301.985568	-435.14775	222.980528	0.787711	-0.439332	22202.21564
-341.227435	282.9115	-445.066266	203.143497	-1.501177	-0.439332	22180.85269
-332.071882	256.970767	-451.169968	180.254615	-0.738214	-0.439332	22192.29713
-371.745944	231.030034	-430.569974	143.632403	-0.738214	0.323631	22195.34898
-376.323721	214.244854	-448.118117	111.587969	1.550674	1.086593	22208.31935
-380.138534	205.089301	-460.325521	89.462049	0.024749	-1.202295	22220.52675
-388.531125	178.385605	-462.614409	79.543534	0.024749	-0.439332	22211.3712
-409.894081	166.178201	-438.962564	61.995391	-0.738214	-0.439332	22219.76379
-407.605193	139.474505	-437.436639	29.187993	-0.738214	-1.202295	22189.24528
-420.575559	120.400437	-437.436639	5.536148	-1.501177	-1.202295	22164.06751
-433.545926	94.459704	-429.807011	-3.619405	2.313637	0.323631	22191.53417
-451.094069	76.911561	-413.784794	-14.300883	0.787711	0.323631	22222.81564
-459.486659	34.185648	-369.532955	-72.286051	1.550674	-0.439332	22199.92676
-457.960734	29.607871	-401.57739	-82.967529	2.313637	1.086593	22231.20823
-469.405175	15.874542	-383.266284	-108.1453	-0.738214	-0.439332	22240.36378
-458.723696	-4.725452	-378.688508	-122.641592	-0.738214	0.323631	22213.66009
-477.797765	-32.955073	-349.695924	-164.604542	-3.027102	-1.202295	22202.21564
-480.849616	-61.947657	-327.570005	-197.41194	0.024749	0.323631	22215.94897
-445.75333	-80.258763	-320.70334	-196.648977	0.024749	0.323631	22215.94897
-434.308889	-102.384682	-301.629271	-238.611928	0.787711	1.849556	22225.86749
-438.123702	-107.725421	-286.370017	-253.10822	-0.738214	0.323631	22234.26008
-447.279255	-137.480968	-284.081129	-262.263773	-1.501177	-1.202295	22206.79342
-434.308889	-171.051328	-294.762607	-286.67858	-1.501177	-0.439332	22207.55638
-425.916299	-194.703173	-273.39965	-324.063754	-1.501177	-0.439332	22215.18601
-392.345938	-212.251316	-235.251513	-332.456344	-2.26414	-1.202295	22212.89712
-380.138534	-219.880944	-219.229296	-337.034121	0.787711	0.323631	22222.05268
-362.590391	-232.088347	-175.74042	-359.16004	2.313637	0.323631	22247.23045
-361.064466	-262.606857	-159.718202	-382.048922	0.787711	-0.439332	22053.43791
-330.545957	-281.680925	-139.881171	-378.234109	1.550674	1.086593	22225.10453
-313.760776	-294.651292	-132.251544	-427.063724	0.024749	-1.202295	22232.73415
-306.131149	-304.569807	-105.547848	-415.619283	0.024749	0.323631	22227.39341
-276.375602	-332.036466	-81.896003	-460.634084	3.0766	1.086593	22234.26008
-270.2719	-341.192019	-52.903419	-465.211861	1.550674	-0.439332	22248.75637
-253.48672	-396.888299	-24.673798	-461.397047	-0.738214	0.323631	22241.12674
-216.864509	-388.495708	-21.621947	-447.663718	0.787711	-0.439332	22226.63045
-215.338583	-397.651261	6.607674	-494.967407	-0.738214	-0.439332	22231.20823
-188.634887	-421.303106	27.207668	-507.937774	-2.26414	-0.439332	22223.5786
-154.301564	-448.006802	54.674327	-519.382215	-1.501177	-1.202295	22202.21564
-153.538602	-464.029019	88.244687	-504.12296	0.787711	0.323631	22222.81564
-131.412682	-465.554945	118.000234	-491.152594	-0.738214	-1.202295	22232.73415
-87.160843	-460.214206	118.000234	-504.12296	-0.738214	-0.439332	22215.18601
-62.746036	-476.999386	141.652079	-495.73037	0.024749	-0.439332	22229.6823
-30.701601	-487.680864	175.985402	-507.174811	-1.501177	-1.965258	22213.66009
-15.442346	-498.362343	197.348358	-471.315562	-0.738214	0.323631	22204.50453
15.076163	-483.103088	207.266874	-485.811854	-0.738214	-0.439332	22217.4749
32.624306	-487.680864	255.333526	-453.004457	-0.738214	0.323631	22225.86749
53.987263	-487.680864	275.170558	-465.974823	1.550674	1.086593	22219.76379
80.690959	-478.525311	288.903887	-450.715569	0.787711	-1.202295	22231.97119
104.342804	-486.917902	308.740918	-448.42668	2.313637	1.086593	22226.63045
122.653909	-501.414194	333.918688	-449.189643	-2.26414	-0.439332	22212.13416
158.513158	-457.925318	349.177943	-409.515581	0.024749	-1.202295	22185.43046
178.350189	-483.866051	333.918688	-417.908171	-0.738214	-0.439332	22214.42305
[truncated: 28,725 more rows]
