# Supplementary material for: Dynamic analysis of slant cracked rotor system considering nonlinear oil film force
Source: PLoS One. 2024 Jan 25;19(1):e0294293. doi: 10.1371/journal.pone.0294293 (PMC10810477; doi:10.1371/journal.pone.0294293)
Supplement: S1 File — These data were measured by two eddy current sensors, model WT0150. (ZIP) [file pone.0294293.s001.zip › 2021.3.18 Test data for plain bearings/2021.3.18 (P=0.2Mpa, Z=10.4g)/1000.csv]

1024	30720	7	0	3
8	8	8	8	10	10	1
3	3	3	3	1	1	4
2	1	4	3	0	0	0
0	0	0	0	-0.000018	0.000043	20745.21484
-263.338278	-434.169905	-130.001151	-651.642401	1.030767	-0.034786	22219.00082
-206.879036	-480.710632	-46.838213	-627.227593	-0.495158	0.728176	22222.81564
-150.419793	-501.310626	53.109906	-635.620183	-0.495158	-0.797749	22219.00082
-113.034619	-552.429129	101.939521	-632.568332	-0.495158	-0.034786	22212.13416
-39.790196	-543.273577	181.287645	-615.020189	0.267805	1.491139	22208.31935
-0.879097	-561.584682	219.435782	-605.101674	-0.495158	-0.034786	22199.16379
57.869034	-554.718018	285.81354	-621.123891	0.267805	0.728176	22219.00082
115.091239	-556.243943	346.087597	-598.997972	-0.495158	-0.797749	22219.00082
181.468997	-531.066173	341.50982	-576.10909	1.030767	-0.034786	22213.66009
226.483799	-530.30321	391.102398	-551.694282	1.030767	1.491139	22226.63045
269.972675	-476.895818	426.961647	-530.331326	0.267805	-0.034786	22231.97119
303.543035	-478.421744	464.346821	-457.086903	0.267805	0.728176	22215.94897
355.424501	-445.614346	526.909765	-409.02025	-0.495158	-0.797749	22221.28971
398.913377	-387.629178	547.509759	-316.701759	0.267805	1.491139	22238.83786
424.091148	-332.695861	571.161604	-257.190666	0.267805	-0.034786	22234.26008
423.328185	-287.68106	555.902349	-237.353635	0.267805	-0.034786	22237.31193
472.920763	-251.821811	601.680113	-187.761057	0.267805	-0.034786	22241.12674
489.705943	-175.525537	598.628263	-102.30923	0.267805	-0.034786	22228.91934
488.180018	-136.614438	587.183821	-32.879621	-0.495158	0.728176	22219.76379
490.468906	-88.547785	539.880132	40.364802	-1.258121	-0.797749	22202.97861
485.128167	-40.481133	532.250504	102.927746	1.030767	0.728176	22219.00082
474.446688	28.185513	524.620877	190.668461	0.267805	1.491139	22219.00082
476.735577	57.178097	509.361622	196.0092	0.267805	-0.034786	22212.13416
445.454104	141.103998	469.68756	270.016585	-0.495158	-0.797749	22213.66009
429.431887	192.985465	412.465355	321.135089	-1.258121	-0.797749	22193.06009
409.594856	230.370639	375.080181	362.335077	-0.495158	2.254102	22203.74157
408.06893	283.015068	290.391317	408.875804	-0.495158	-0.034786	22201.45268
373.735607	338.711347	274.369099	462.283195	-0.495158	0.728176	22198.40083
355.424501	375.333559	201.124677	473.727636	1.030767	1.491139	22167.11936
311.935625	418.059472	164.502465	524.083177	-0.495158	0.728176	22205.2675
278.365265	432.555764	67.606198	515.690587	-0.495158	0.728176	22199.92676
209.698619	476.04464	-23.949331	560.705388	-0.495158	-0.797749	22209.08231
180.706035	478.333528	-27.764144	629.372034	0.267805	1.491139	22227.39341
143.320861	503.511298	-112.453008	579.779457	-0.495158	-0.034786	22193.82305
95.254208	514.192777	-101.77153	658.364618	0.267805	0.728176	22244.94156
46.424593	527.926106	-158.230772	640.053513	1.79373	-0.034786	22249.51933
17.432009	501.985373	-240.630748	652.260917	0.267805	-0.034786	22227.39341
-39.790196	523.34833	-311.586283	627.846109	-0.495158	-0.797749	57.985168
-92.434625	500.459448	-343.630718	612.586854	1.030767	1.491139	14.496292
-130.582762	478.333528	-377.964041	593.512786	-1.258121	-0.034786	10.681478
-175.597563	471.466864	-437.475134	531.712804	-0.495158	0.728176	10.681478
-203.827185	456.207609	-445.867724	511.875773	-1.258121	-0.034786	21932.8898
-263.338278	424.163174	-479.438085	462.283195	-0.495158	0.728176	22206.03046
-290.041974	405.852068	-477.912159	393.616549	0.267805	-0.034786	22211.3712
-340.397515	357.022453	-536.66029	365.386928	-0.495158	0.728176	22204.50453
-374.730838	323.452093	-552.682507	302.06102	0.267805	0.728176	22206.79342
-409.064161	263.940999	-575.57139	221.18697	-0.495158	-0.034786	22196.11194
-441.108596	227.318788	-576.334352	140.31292	-1.258121	-0.797749	22214.42305
-463.997478	183.066949	-573.282501	117.424038	-0.495158	-0.034786	22218.23786
-479.256733	138.81511	-553.44547	36.549988	0.267805	1.491139	22212.89712
-511.301168	98.378085	-564.889911	-33.642584	-0.495158	-2.323675	22209.08231
-522.745609	66.33365	-536.66029	-106.124044	-0.495158	0.728176	22225.86749
-511.301168	4.533669	-532.082514	-129.775889	0.267805	0.728176	22212.13416
-534.19005	-36.666319	-463.415867	-196.153647	-0.495158	-1.560712	22196.11194
-529.612273	-90.836674	-445.104762	-270.923995	1.79373	2.254102	22215.94897
-496.804876	-148.058879	-419.926991	-294.57584	1.030767	0.728176	22228.15638
-451.027111	-201.46627	-364.230711	-353.323971	1.030767	1.491139	22231.20823
-435.767857	-260.977364	-369.571451	-431.14617	0.267805	-0.034786	22223.5786
-415.167863	-301.414389	-258.178891	-452.509126	1.030767	0.728176	22216.71194
-389.990093	-333.458824	-233.764083	-517.360959	0.267805	-0.034786	22170.17121
-350.31603	-382.288439	-168.912251	-573.057239	0.267805	-0.797749	22198.40083
-301.486415	-412.043986	-125.423375	-582.212792	1.79373	1.491139	22215.18601
-241.212359	-455.532862	-69.727095	-621.123891	-0.495158	-1.560712	22215.94897
-196.197557	-474.60693	14.961769	-633.331295	0.267805	1.491139	22228.91934
-133.634613	-514.280993	58.450645	-621.886854	-1.258121	-0.034786	22223.5786
-84.042035	-540.221726	104.228409	-623.412779	-0.495158	-0.797749	22196.87491
-41.316122	-557.006906	195.020975	-607.390562	-1.258121	-0.034786	22209.08231
27.350525	-549.377278	241.561702	-619.597966	-0.495158	-0.034786	22214.42305
83.046804	-540.984688	301.072795	-617.309078	0.267805	1.491139	22206.03046
125.009755	-542.510614	333.880193	-588.316494	-0.495158	-0.034786	22171.69713
185.283811	-531.066173	375.843143	-560.849835	0.267805	0.728176	22230.44527
215.802321	-510.466179	434.591274	-559.32391	0.267805	1.491139	22213.66009
290.572669	-491.39211	449.087566	-502.864667	-0.495158	-0.034786	22224.34156
316.513402	-443.325458	481.132001	-438.775797	1.79373	2.254102	22235.02304
360.002278	-413.569911	516.99125	-419.701729	-0.495158	-0.034786	22139.6527
405.780042	-372.369923	568.872716	-325.094349	1.030767	0.728176	22243.41563
424.85411	-332.695861	577.265306	-278.553622	1.030767	1.491139	22249.51933
488.94298	-280.051432	594.813449	-222.09438	0.267805	-1.560712	22228.15638
480.55039	-224.355153	613.124555	-156.479585	-0.495158	1.491139	22232.73415
479.787428	-166.369985	581.843082	-86.287013	0.267805	-0.034786	22237.31193
495.046682	-129.747773	561.243088	-27.538882	-0.495158	-0.034786	22207.55638
491.231869	-65.658903	546.746796	68.594423	-1.258121	-0.797749	22208.31935
491.231869	-13.777437	556.665312	125.816628	0.267805	-0.034786	22225.86749
468.342986	39.629954	526.146803	206.690678	0.267805	-0.034786	22223.5786
471.394837	95.326234	513.939399	237.97215	1.030767	2.254102	22206.79342
434.772626	154.074365	460.532007	281.461026	-0.495158	0.728176	22198.40083
421.80226	195.274353	405.59869	310.45361	-0.495158	-0.797749	22202.97861
414.172632	259.363223	386.524622	372.253592	-0.495158	0.728176	22183.14158
400.439303	292.17062	327.776491	443.972089	-0.495158	2.254102	22209.08231
366.868942	336.422459	273.606137	474.490599	-1.258121	-0.034786	22211.3712
327.19488	393.644664	212.569118	513.401698	0.267805	0.728176	22193.06009
292.861557	426.452062	132.45803	541.63132	0.267805	-0.034786	22204.50453
237.92824	460.785385	72.183974	540.105394	-0.495158	1.491139	22214.42305
197.491215	491.303895	14.198806	611.060929	1.030767	-0.034786	22214.42305
173.076407	510.377963	-20.89748	596.564637	0.267805	1.491139	22224.34156
137.217159	515.718702	-102.534493	614.11278	1.030767	0.728176	22232.73415
83.809767	524.874255	-135.34189	622.50537	1.79373	0.728176	22238.07489
38.032003	516.481665	-155.941884	658.364618	1.79373	1.491139	22238.83786
-7.745761	525.637218	-234.527046	633.186848	0.267805	0.728176	20329.14213
-42.842047	487.489081	-287.171475	646.157215	1.79373	-0.034786	22.125919
-100.064252	500.459448	-332.949239	585.120196	0.267805	0.728176	13.733329
-137.449427	482.148342	-420.689954	553.838724	0.267805	-0.034786	10.681478
-188.56793	460.022422	-412.297364	553.075761	-0.495158	-0.034786	5893.12418
-236.634582	440.948354	-439.00106	498.142444	-0.495158	-0.034786	22144.99344
-270.967906	434.844652	-493.171414	459.231344	-0.495158	-0.034786	22212.13416
-302.249378	404.326143	-495.460302	406.586915	0.267805	1.491139	22198.40083
-359.471583	350.155788	-513.008445	345.549896	-0.495158	0.728176	22192.29713
-381.597502	310.481726	-548.104731	276.88325	-0.495158	1.491139	22206.79342
-427.375267	268.518776	-565.652874	194.483274	-0.495158	-0.797749	22212.13416
-446.449335	208.244719	-557.260284	134.209218	-0.495158	-0.797749	22201.45268
-454.078962	170.859545	-576.334352	86.142566	-1.258121	-0.797749	22119.81567
-485.360435	124.318818	-554.208433	37.312951	1.030767	0.728176	22211.3712
-528.849311	93.037346	-544.289917	-45.087025	-0.495158	-0.797749	22209.84527
-517.40487	22.844774	-521.401035	-115.279597	-0.495158	-0.034786	22220.52675
-530.375236	-7.673735	-481.726973	-180.131429	-0.495158	0.728176	22215.18601
-502.145615	-83.207046	-489.3566	-248.798076	-0.495158	-0.034786	22011.47496
-499.856727	-122.881109	-446.630687	-302.205467	1.79373	0.728176	22228.15638
-483.071546	-164.844059	-435.186246	-373.923965	0.267805	-0.034786	22234.26008
-449.501186	-222.829227	-383.30478	-364.005449	0.267805	-0.034786	22218.23786
-443.397484	-256.399587	-323.793686	-410.546176	0.267805	0.728176	22217.4749
-399.145645	-305.992165	-274.964071	-466.242456	0.267805	-0.034786	22222.81564
-365.575285	-359.399557	-231.475195	-530.331326	1.030767	0.728176	22196.87491
-315.982707	-400.599545	-152.127071	-560.086872	1.030767	0.728176	22206.79342
-277.83457	-436.458793	-120.845598	-608.153525	0.267805	-0.034786	22217.4749
-229.004955	-464.688415	-36.156735	-614.257227	-0.495158	1.491139	22230.44527
-168.730899	-494.443961	23.354359	-611.205376	-0.495158	0.728176	22218.23786
-128.293874	-525.725434	70.658049	-634.857221	-1.258121	0.728176	22205.2675
-74.123519	-550.903204	89.732117	-697.420165	-0.495158	1.491139	22211.3712
-3.930948	-545.562465	210.280229	-595.183158	0.267805	0.728176	22199.92676
32.691264	-562.347645	281.998727	-615.020189	-1.258121	-0.034786	22215.18601
102.883836	-546.325427	325.487603	-611.205376	0.267805	-0.034786	22223.5786
152.476413	-547.08839	360.583889	-573.820202	0.267805	0.728176	22202.21564
206.646768	-526.488396	358.295	-547.116506	0.267805	-0.034786	22222.81564
256.239346	-505.12544	455.954231	-515.835034	0.267805	2.254102	22230.44527
301.254147	-466.21434	477.317187	-462.427642	0.267805	-0.034786	22215.18601
328.720806	-443.325458	535.302355	-404.442474	-0.495158	-0.797749	22221.28971
387.468936	-412.043986	552.850498	-353.323971	1.030767	-0.034786	22236.54897
421.039297	-354.821781	519.280138	-332.723977	0.267805	-0.797749	22238.07489
426.380036	-330.406973	556.665312	-289.998063	1.030767	3.017065	22237.31193
464.528173	-264.029215	607.020853	-199.205498	0.267805	-0.034786	22240.36378
489.705943	-219.014413	601.680113	-106.124044	0.267805	-0.034786	22234.26008
485.128167	-158.740357	588.709747	-48.138876	0.267805	-0.034786	22171.69713
495.046682	-105.332966	590.998635	-19.909255	-0.495158	0.728176	22206.79342
496.572608	-47.347798	545.220871	90.720342	-0.495158	-0.034786	22223.5786
483.602241	3.007743	556.665312	160.149951	0.267805	-0.034786	22219.00082
467.580024	62.518837	513.939399	216.609194	0.267805	0.728176	22205.2675
452.320769	115.926228	497.154219	254.757331	0.267805	-0.034786	22160.25269
430.19485	152.54844	420.857945	286.038803	-0.495158	-0.797749	22190.00824
415.698558	212.059533	366.687591	321.135089	-0.495158	1.491139	22201.45268
401.202266	255.548409	359.820926	408.112841	0.267805	-0.797749	22205.2675
383.654123	302.852099	314.043162	459.994307	-1.258121	0.728176	22193.82305
365.343017	360.074304	241.561702	483.646152	-0.495158	-0.034786	21973.32682
336.350433	396.696515	192.732087	524.083177	0.267805	0.728176	22209.08231
275.313414	437.13354	127.117291	539.342432	0.267805	0.728176	22198.40083
241.743054	452.392795	39.376576	576.727606	0.267805	-0.034786	22213.66009
192.150476	488.252044	0.465477	601.905376	-0.495158	-0.034786	22231.20823
163.157892	497.407597	-67.438207	581.305382	0.267805	-0.034786	22106.08234
127.298643	520.296479	-101.008567	635.475736	1.79373	0.728176	22242.65267
86.861618	522.585367	-188.749282	594.275749	1.030767	2.254102	22248.75637
39.557928	520.296479	-171.964102	620.979444	1.030767	2.254102	22240.36378
-21.479091	514.192777	-239.867785	620.979444	0.267805	-0.034786	1206.244087
-80.227221	501.985373	-279.541848	618.690556	0.267805	0.728176	17.548143
-132.87165	488.252044	-361.17886	608.009078	1.79373	3.017065	12.970367
-158.049421	453.918721	-432.897358	537.053543	0.267805	-0.034786	9.918516
-193.145706	469.940938	-410.771438	522.557251	0.267805	0.728176	18984.80178
-241.975322	440.948354	-450.445501	485.93504	0.267805	-0.034786	22195.34898
-283.175309	421.874286	-494.697339	444.735052	-0.495158	-0.797749	22206.03046
-332.004925	386.015037	-522.163998	385.223959	-1.258121	0.728176	22196.87491
-362.523434	328.029869	-584.726942	290.616579	-0.495158	-0.034786	22208.31935
-391.516018	288.355807	-567.941762	170.068467	0.267805	-0.034786	22193.06009
-436.530819	252.496558	-582.438054	176.172169	-0.495158	-0.034786	22212.89712
-458.656739	208.244719	-538.949178	150.231436	-0.495158	1.491139	22219.76379
-475.441919	156.363253	-557.260284	90.720342	0.267805	-0.797749	22201.45268
-511.301168	122.02993	-564.126948	8.320367	1.030767	-0.034786	22212.89712
-515.115981	73.963278	-523.689923	-74.079609	0.267805	1.491139	22225.10453
-509.012279	19.029961	-516.823259	-104.598118	0.267805	-0.797749	22211.3712
-525.034497	-31.32558	-473.334383	-168.686988	0.267805	0.728176	22193.82305
-505.197466	-85.495934	-469.519569	-236.590672	1.030767	0.728176	22222.05268
-496.804876	-125.932959	-447.39365	-319.75361	1.79373	0.728176	22230.44527
-460.182664	-208.332935	-431.371432	-403.679511	1.030767	1.491139	22219.00082
-458.656739	-238.851445	-353.549233	-395.286921	1.030767	1.491139	22228.91934
-417.456751	-280.814395	-310.82332	-431.14617	0.267805	0.728176	22225.10453
-391.516018	-330.406973	-229.186307	-493.709114	-1.258121	-1.560712	22176.27491
-369.390099	-349.481041	-198.667798	-543.301692	-0.495158	0.728176	22202.21564
-306.064191	-421.962501	-148.312257	-563.138723	-0.495158	-0.034786	22217.4749
-260.286427	-436.458793	-88.038201	-590.605382	0.267805	-0.034786	22214.42305
-217.560514	-478.421744	-29.29007	-632.568332	0.267805	1.491139	22227.39341
-166.442011	-499.784701	43.954353	-605.101674	-1.258121	-0.797749	22208.31935
-105.404992	-547.08839	86.680266	-664.612767	-1.258121	0.728176	22194.58602
-47.419824	-553.955055	111.095074	-644.775736	-0.495158	0.728176	22206.79342
0.646829	-560.821719	194.258012	-637.146109	-0.495158	0.728176	22215.94897
66.261624	-554.718018	297.257981	-608.916487	-0.495158	-0.034786	22202.21564
123.483829	-547.08839	338.457969	-583.738717	0.267805	1.491139	22035.88977
160.869004	-531.066173	377.369069	-552.457245	1.030767	1.491139	22231.20823
215.802321	-521.91062	406.361653	-536.435027	0.267805	0.728176	22213.66009
256.239346	-487.577297	465.872746	-501.338742	0.267805	-1.560712	22222.81564
302.780073	-470.792117	515.465324	-467.005418	-0.495158	2.254102	22231.97119
336.350433	-437.984719	535.302355	-438.012834	-0.495158	-0.797749	22119.05271
401.965228	-380.762514	531.487542	-346.457306	1.030767	0.728176	22244.17859
414.935595	-354.821781	566.583828	-307.546206	1.030767	0.728176	22247.23045
463.002247	-315.147718	550.56161	-295.338803	1.030767	1.491139	22240.36378
478.261502	-257.16255	600.917151	-186.235131	1.79373	1.491139	22230.44527
483.602241	-206.80701	612.361592	-112.227746	0.267805	-0.034786	22235.02304
477.498539	-143.481102	573.450492	-37.457398	-0.495158	-0.034786	22217.4749
483.602241	-92.362599	589.47271	45.705541	-0.495158	-0.034786	22209.84527
485.891129	-19.118176	576.502343	94.535156	1.030767	0.728176	22225.10453
479.024465	14.452184	538.354206	170.83143	0.267805	0.728176	22228.15638
464.528173	74.72624	521.569026	227.290672	0.267805	0.728176	22203.74157
437.824477	127.370669	472.739411	261.623995	0.267805	3.017065	22195.34898
431.720775	170.859545	432.302386	299.772132	-0.495158	-0.034786	22197.63787
392.046713	235.711378	339.983895	330.290642	-1.258121	-0.797749	22172.4601
402.728191	275.38544	313.280199	387.512847	-0.495158	-0.797749	22204.50453
373.735607	318.874316	287.339466	466.098009	-0.495158	-0.034786	22212.89712
356.187464	373.807633	237.746888	499.668369	0.267805	0.728176	22197.63787
327.19488	410.429845	162.213577	529.423916	0.267805	-2.323675	22205.2675
284.468967	443.237242	103.465446	562.994276	1.030767	1.491139	22218.23786
226.483799	473.755752	43.954353	595.801674	0.267805	-0.034786	22219.76379
187.572699	494.355746	-10.216001	622.50537	0.267805	2.254102	22222.05268
148.6616	502.748336	-69.727095	637.001662	0.267805	-0.034786	22242.65267
87.624581	518.00759	-92.615977	609.535003	1.79373	1.491139	22248.75637
28.87645	507.326112	-200.193723	594.275749	0.267805	-0.797749	22232.73415
0.646829	523.34833	-261.230742	620.216482	-0.495158	-0.797749	22235.786
-27.582792	502.748336	-252.075189	627.083146	1.030767	0.728176	103.762932
-70.308706	492.82982	-297.089991	617.927593	-0.495158	0.728176	15.259255
-116.08647	472.992789	-366.5196	588.935009	0.267805	0.728176	9.918516
-167.204973	473.755752	-401.615886	542.394282	0.267805	1.491139	11.444441
-232.819769	449.340944	-420.689954	512.638736	-0.495158	-0.034786	21697.89728
-260.286427	434.844652	-459.601054	474.490599	0.267805	-0.034786	22204.50453
-290.041974	410.429845	-484.015861	423.372096	0.267805	-0.034786	22194.58602
-337.345664	358.548378	-531.319551	359.283226	-1.258121	0.728176	22190.00824
-363.286397	325.740981	-536.66029	282.223989	-0.495158	-0.797749	22202.97861
-391.516018	280.726179	-593.119532	170.068467	0.267805	1.491139	22214.42305
-428.901192	234.948415	-583.96398	161.675877	-0.495158	0.728176	22201.45268
-462.471553	197.563241	-574.808427	93.00923	-0.495158	-0.797749	22126.68233
-495.27895	151.785477	-549.630656	67.83146	-0.495158	-0.034786	22215.94897
-508.249317	110.585489	-548.867694	-1.598149	-0.495158	-1.560712	22210.60823
-525.034497	60.992911	-506.904743	-80.183311	0.267805	1.491139	22215.18601
-518.167832	6.822557	-509.956594	-135.116628	1.030767	1.491139	22219.76379
-518.930795	-41.244096	-473.334383	-208.361051	0.267805	-0.797749	22155.67492
-510.538205	-79.392233	-442.052911	-254.901778	1.030767	0.728176	22225.86749
-501.382652	-129.747773	-413.060327	-340.353604	1.030767	0.728176	22230.44527
-499.093764	-196.125531	-458.075128	-414.36099	0.267805	1.491139	22215.94897
-440.345633	-241.140333	-324.556649	-458.612828	1.030767	0.728176	22214.42305
-413.641937	-283.103283	-287.934438	-450.983201	0.267805	-0.797749	22223.5786
-396.856757	-326.592159	-232.238158	-495.23504	0.267805	-0.034786	22212.89712
-349.553067	-363.977333	-186.460394	-541.012804	0.267805	-0.797749	22206.79342
-309.116042	-407.466209	-142.971518	-570.005388	0.267805	1.491139	22217.4749
-251.893837	-454.769899	-84.223387	-626.46463	0.267805	-0.034786	22231.20823
-200.775334	-476.895818	-1.823411	-611.205376	-0.495158	1.491139	22215.18601
-143.553129	-521.147657	64.554347	-616.546115	-1.258121	-0.034786	22204.50453
-93.960551	-538.6958	108.806185	-646.301662	1.030767	-0.034786	22214.42305
-30.634643	-543.273577	137.798769	-665.37573	-1.258121	-0.797749	22193.82305
20.48386	-560.821719	236.983925	-668.427581	0.267805	-0.797749	22212.89712
67.78755	-552.429129	304.887609	-606.627599	0.267805	0.728176	22221.28971
120.431978	-553.192092	335.406118	-611.968338	-0.495158	-0.034786	22212.89712
194.439364	-540.221726	396.443137	-538.723916	0.267805	0.728176	22221.28971
241.743054	-508.177291	439.932013	-544.827618	1.030767	1.491139	22228.91934
281.417116	-479.947669	483.420889	-463.190605	1.030767	-0.797749	22225.10453
316.513402	-455.532862	518.517175	-437.249872	0.267805	0.728176	22219.00082
367.631905	-412.806949	565.820865	-364.768412	1.030767	-0.034786	22245.70452
398.150415	-367.029184	542.16902	-322.805461	0.267805	-0.034786	22247.23045
435.535589	-330.406973	586.420859	-277.027697	1.79373	2.254102	22235.02304
431.720775	-294.547724	523.857914	-237.353635	0.267805	-0.797749	22235.786
477.498539	-229.695892	569.635679	-212.938827	-0.495158	0.728176	22240.36378
486.654092	-193.836643	589.47271	-90.101826	-0.495158	-0.797749	22213.66009
492.757794	-137.377401	584.131971	-23.724068	1.030767	1.491139	22208.31935
487.417055	-76.340382	562.769014	74.698125	-0.495158	-0.034786	22226.63045
475.972614	-24.458915	547.509759	152.520324	0.267805	0.728176	22215.94897
464.528173	28.948476	531.487542	179.986982	0.267805	0.728176	22206.79342
469.868912	85.407719	511.650511	246.364741	0.267805	-0.797749	22206.03046
439.350402	150.259551	464.346821	292.142505	-0.495158	-0.034786	22186.95639
427.142999	182.303986	393.391286	321.898052	-0.495158	0.728176	22193.06009
419.513371	238.000266	366.687591	324.949902	1.030767	0.728176	22200.68972
371.446719	292.17062	297.257981	408.112841	-0.495158	-0.034786	22193.06009
366.868942	330.318757	240.035776	469.14986	0.267805	-0.797749	22177.03787
353.135613	388.303925	172.132093	494.32763	0.267805	2.254102	22215.18601
297.439333	424.926137	159.924689	556.127612	-0.495158	-0.034786	22209.08231
266.920824	450.103907	84.391378	570.623904	0.267805	0.728176	22209.08231
218.854172	476.04464	37.087688	612.586854	0.267805	0.728176	22231.97119
179.943072	500.459448	-23.949331	611.823892	0.267805	0.728176	22225.10453
139.506047	515.718702	-71.25302	619.453519	1.030767	0.728176	22238.83786
91.439394	507.326112	-147.549294	612.586854	0.267805	0.728176	22245.70452
51.765332	515.718702	-184.171506	631.660923	1.030767	0.728176	22244.94156
6.750531	500.459448	-245.208524	617.927593	1.030767	1.491139	19587.54234
-43.60501	504.274261	-300.141842	601.905376	-0.495158	0.728176	25.940733
-99.30129	484.43723	-344.39368	561.468351	-0.495158	-0.034786	13.733329
-131.345725	476.807603	-392.460333	573.675755	-1.258121	-0.797749	9.918516
-195.434595	475.281677	-411.534401	546.209096	-0.495158	1.491139	354.777673
-222.901253	451.629832	-456.549203	504.246146	0.267805	0.728176	22123.63048
-264.864204	432.555764	-492.408451	440.920238	0.267805	-0.034786	22199.92676
-312.930856	397.459478	-482.489936	402.009139	0.267805	1.491139	22199.16379
-340.397515	357.785416	-535.897327	334.105455	-1.258121	-0.797749	22207.55638
-397.61972	313.533577	-584.726942	236.446225	1.030767	1.491139	22193.06009
-421.271565	262.415074	-566.415837	162.43884	-0.495158	-0.797749	22209.84527
-456.367851	223.503974	-635.082483	88.431454	-0.495158	1.491139	22219.00082
-456.367851	176.200284	-600.74916	57.149982	-0.495158	-1.560712	22209.84527
-487.649323	132.711408	-554.208433	22.053696	1.030767	0.728176	22209.84527
-503.67154	83.881793	-519.87511	-19.909255	1.030767	0.728176	22228.91934
-520.456721	44.970694	-497.74919	-84.761087	0.267805	0.728176	22223.5786
-521.982646	-12.251512	-500.038079	-134.353665	-0.495158	-0.797749	22195.34898
-513.590056	-52.688537	-461.889942	-193.864759	1.79373	0.728176	22238.07489
-506.723391	-102.281115	-431.371432	-266.346219	0.267805	0.728176	22236.54897
-496.041913	-149.584804	-435.949209	-341.116567	1.030767	2.254102	22209.84527
-467.049329	-212.910711	-400.08996	-403.679511	-0.495158	-0.034786	22216.71194
-450.264149	-267.844029	-344.39368	-453.272089	1.030767	1.491139	22225.10453
-409.827124	-290.732911	-280.30481	-478.449859	0.267805	-0.034786	22212.13416
-378.545651	-354.058818	-203.245574	-496.760965	0.267805	1.491139	22207.55638
-329.716036	-383.814365	-172.727064	-540.249841	0.267805	0.728176	22222.81564
-296.908639	-420.436576	-130.001151	-585.264643	1.030767	0.728176	22214.42305
-251.893837	-463.925452	-52.178952	-608.153525	0.267805	1.491139	22225.86749
-173.308675	-488.340259	20.302508	-612.731301	0.267805	0.728176	22229.6823
-129.056837	-517.332843	71.421011	-620.360929	-1.258121	0.728176	22192.29713
-84.804998	-551.666167	139.324695	-642.486848	-2.021084	-1.560712	22204.50453
-5.456873	-553.955055	185.865422	-612.731301	0.267805	-0.797749	22214.42305
36.506077	-551.666167	221.724671	-635.620183	-0.495158	-0.034786	22204.50453
73.128289	-540.984688	284.287615	-602.812786	0.267805	-0.034786	22213.66009
151.713451	-537.932837	339.220932	-634.857221	0.267805	0.728176	22229.6823
195.202327	-522.673583	385.761659	-550.931319	-1.258121	-0.797749	22222.05268
237.92824	-503.599514	463.583858	-512.02022	0.267805	1.491139	22219.00082
282.180079	-472.318042	521.569026	-463.190605	-0.495158	-0.034786	22226.63045
332.535619	-454.006936	526.146803	-412.835064	0.267805	1.491139	22228.15638
379.839309	-418.147688	536.065318	-336.53879	0.267805	-0.034786	22239.60082
416.46152	-356.347706	583.369008	-315.938797	1.030767	-0.034786	22246.46748
428.668924	-317.436606	562.006051	-258.716591	0.267805	0.728176	22243.41563
462.239285	-273.184768	594.050486	-230.48697	-1.258121	-0.797749	22225.86749
485.128167	-220.540339	569.635679	-164.109212	0.267805	0.728176	22230.44527
471.394837	-147.295916	539.880132	-118.331448	0.267805	-0.797749	22210.60823
491.994831	-116.014444	582.606045	-2.361112	1.030767	1.491139	22209.84527
495.046682	-61.84409	550.56161	95.298119	-0.495158	-0.034786	22222.05268
490.468906	2.24478	571.924567	152.520324	0.267805	-0.034786	22229.6823
479.787428	61.755874	540.643095	185.327722	0.267805	-0.034786	22196.11194
460.713359	89.222532	486.47274	247.890666	-2.021084	-1.560712	22193.82305
440.876328	155.60029	421.620908	269.253623	-0.495158	0.728176	22196.11194
407.305968	205.192868	401.783876	319.609163	-1.258121	0.728176	22172.4601
405.017079	255.548409	343.035746	385.223959	-1.258121	-1.560712	22199.16379
384.417085	292.933583	259.872807	415.742468	0.267805	-0.034786	22205.2675
376.024495	354.733565	272.843174	463.809121	-0.495158	-0.034786	22209.84527
328.720806	382.963186	193.495049	485.172077	-0.495158	1.491139	22211.3712
291.335632	418.822435	132.45803	550.786873	1.030767	-0.034786	22216.71194
244.031942	452.392795	67.606198	588.172047	-0.495158	0.728176	22225.86749
199.780103	484.43723	4.280291	610.297966	0.267805	0.728176	22218.23786
154.002339	499.696485	-14.030815	630.89796	0.267805	-1.560712	22247.23045
105.935686	515.718702	-73.541909	609.535003	1.030767	0.728176	22251.04526
61.683848	510.377963	-136.104853	633.949811	0.267805	-0.034786	22231.20823
26.587562	515.718702	-211.638164	627.846109	0.267805	-0.034786	22234.26008
-10.797612	505.800187	-264.282593	607.246115	0.267805	-0.034786	2918.332469
-61.153153	490.540932	-278.778885	596.564637	1.030767	1.491139	17.548143
-106.167954	486.726118	-381.015892	534.764655	1.030767	0.728176	13.733329
-157.286458	473.755752	-413.060327	562.994276	-1.258121	-0.797749	9.918516
-193.908669	457.733534	-413.823289	523.320214	0.267805	-0.034786	16449.47661
-238.923471	435.607615	-468.756606	484.409114	0.267805	0.728176	22182.37861
-287.753086	414.244658	-474.097346	444.735052	0.267805	-0.034786	22219.76379
-326.664185	385.252074	-496.223265	382.172108	-0.495158	-0.034786	22185.43046
-362.523434	344.815049	-541.238066	318.083238	-1.258121	-0.797749	22201.45268
-389.22713	296.748397	-552.682507	250.179554	-1.258121	-0.797749	22213.66009
-432.716006	256.311372	-562.601023	170.068467	-0.495158	-0.797749	22206.79342
-447.975261	208.244719	-561.83806	150.994398	0.267805	0.728176	22215.94897
-490.701174	153.311402	-590.067682	54.861094	1.030767	1.491139	22201.45268
-490.701174	112.874377	-582.438054	-9.990739	0.267805	0.728176	22220.52675
-523.508571	77.015129	-528.2677	-55.768503	-0.495158	-1.560712	22215.94897
-520.456721	26.659588	-493.171414	-85.52405	1.030767	-0.034786	22218.23786
-514.353019	-30.562617	-477.912159	-197.679572	0.267805	-0.034786	22215.18601
-521.219683	-81.681121	-442.052911	-227.435119	1.79373	0.728176	22226.63045
-509.775242	-138.903326	-421.452917	-293.812877	0.267805	-0.797749	22227.39341
-464.760441	-172.473686	-425.26773	-342.642492	1.030767	-0.034786	22225.10453
-464.760441	-232.747743	-347.445531	-390.709145	0.267805	-0.034786	22206.79342
-421.271565	-267.081066	-318.452947	-471.583195	1.030767	2.254102	22211.3712
-399.145645	-326.592159	-297.089991	-525.753549	0.267805	0.728176	22208.31935
-378.545651	-367.029184	-239.104823	-515.835034	-0.495158	0.728176	22205.2675
-313.693819	-393.73288	-168.149288	-552.457245	-0.495158	-0.797749	22215.18601
-272.493831	-432.64398	-95.667828	-589.842419	-0.495158	-0.797749	22231.97119
-222.901253	-473.843967	-33.104884	-621.886854	0.267805	1.491139	22216.71194
-157.286458	-502.836551	-1.060449	-623.412779	-0.495158	0.728176	22200.68972
-102.353141	-525.725434	43.954353	-685.975724	-0.495158	-0.797749	22208.31935
-55.049451	-544.036539	130.932105	-646.301662	-0.495158	-0.034786	22202.97861
-0.879097	-562.347645	230.117261	-608.916487	-0.495158	1.491139	22210.60823
58.631997	-563.110608	272.080211	-626.46463	0.267805	0.728176	22218.23786
106.698649	-534.880986	315.569087	-608.916487	0.267805	-0.034786	22222.05268
161.631966	-544.799502	289.628354	-663.849805	-0.495158	-0.797749	22217.4749
214.276395	-534.118024	356.006112	-539.486878	-0.495158	0.728176	22228.15638
255.476383	-492.918036	468.161635	-497.523928	-1.258121	-1.560712	22228.15638
297.439333	-477.658781	516.228287	-455.560977	-0.495158	3.017065	22216.71194
354.661539	-437.221756	542.931983	-378.501741	0.267805	-1.560712	22243.41563
398.150415	-382.288439	565.820865	-306.783244	1.030767	-0.034786	22251.04526
426.380036	-357.110669	590.235672	-306.783244	1.79373	0.728176	22230.44527
442.402253	-314.384755	574.976418	-268.635107	1.030767	1.491139	22235.02304
479.024465	-249.532923	601.680113	-222.09438	0.267805	0.728176	22241.12674
487.417055	-208.332935	581.843082	-119.857373	-0.495158	-0.034786	22214.42305
490.468906	-147.295916	549.798647	-88.575901	1.030767	1.491139	22208.31935
484.365204	-87.02186	586.420859	25.86851	-0.495158	-0.797749	22228.15638
484.365204	-33.614468	562.006051	92.246268	0.267805	0.728176	22214.42305
492.757794	6.059594	551.324573	170.83143	0.267805	-0.034786	22207.55638
454.609657	80.066979	507.072734	194.483274	1.030767	-0.034786	22223.5786
455.37262	129.659557	484.183852	266.964734	-2.021084	-0.034786	22191.53417
429.431887	173.911396	422.38387	318.846201	-1.258121	-1.560712	22193.82305
426.380036	234.185452	379.657957	358.520263	-0.495158	-0.034786	22200.68972
393.572638	257.837297	378.132032	414.979505	0.267805	0.728176	22200.68972
379.076346	313.533577	281.998727	436.342462	0.267805	0.728176	22210.60823
356.187464	360.837267	234.695037	453.890605	1.030767	-0.034786	22204.50453
312.698588	392.118739	157.635801	460.75727	0.267805	0.728176	22219.76379
271.4986	440.185391	43.19139	540.868357	0.267805	0.728176	22212.13416
235.639352	463.074273	34.7988	589.697972	-0.495158	-1.560712	22224.34156
189.098625	495.118708	-5.638225	620.216482	0.267805	-0.797749	22228.91934
142.557898	501.22241	-36.919697	628.609072	1.79373	0.728176	22238.83786
99.831985	527.163143	-117.793747	617.164631	0.267805	-0.034786	22240.36378
79.994953	526.400181	-147.549294	640.816476	1.030767	-0.034786	22245.70452
8.276456	507.326112	-216.21594	633.186848	0.267805	-0.797749	22226.63045
-17.664277	518.770553	-266.571481	611.060929	1.030767	1.491139	212.866604
-87.093886	508.089075	-358.889972	574.438717	0.267805	0.728176	14.496292
-123.716097	488.252044	-421.452917	573.675755	-1.258121	-2.323675	12.207404
-171.78275	471.466864	-432.897358	558.4165	-0.495158	-0.797749	9.918516
-223.664216	464.600199	-429.845507	472.201711	-0.495158	-0.797749	21299.63073
-259.523465	439.422429	-455.78624	481.357264	1.030767	0.728176	22194.58602
-302.249378	401.274292	-496.223265	421.84617	-1.258121	-1.560712	22191.53417
-351.841956	382.963186	-500.038079	344.786934	-0.495158	0.728176	22205.2675
-362.523434	313.533577	-567.178799	323.423977	-0.495158	-0.034786	22197.63787
-393.804906	293.696546	-532.082514	237.97215	0.267805	0.728176	22208.31935
-422.034527	247.155819	-585.489905	171.594392	1.030767	-0.034786	22219.00082
-459.419702	199.089166	-564.126948	112.846262	1.030767	-0.034786	22215.18601
-508.249317	138.81511	-653.393589	-35.168509	0.267805	-0.034786	22206.03046
-521.982646	99.141048	-616.771377	-72.553683	1.030767	0.728176	22225.10453
-535.715975	48.785507	-498.512153	-64.924056	1.79373	-0.034786	22226.63045
-528.086348	8.348482	-511.48252	-123.672187	-0.495158	-0.797749	22197.63787
-503.67154	-33.614468	-478.675122	-173.264765	1.030767	-0.034786	22239.60082
-524.271534	-77.103344	-426.793656	-242.694374	1.79373	1.491139	22244.17859
-503.67154	-119.829258	-418.401066	-292.286952	0.267805	0.728176	22209.84527
-477.730807	-190.021829	-388.645519	-371.635076	1.030767	-0.034786	22219.00082
-444.92341	-238.088482	-346.682568	-409.02025	0.267805	-0.797749	22224.34156
-422.79749	-281.577358	-307.008506	-433.435058	1.030767	-0.797749	22209.84527
-399.145645	-323.540308	-265.045556	-511.257257	1.79373	2.254102	22205.2675
-341.160477	-354.821781	-216.21594	-545.59058	-0.495158	-0.797749	22218.23786
-298.434564	-408.992135	-136.867816	-579.160941	-0.495158	-0.034786	22210.60823
-263.338278	-462.399526	-85.749312	-651.642401	-0.495158	-1.560712	22219.00082
-207.641998	-478.421744	-1.823411	-620.360929	0.267805	-0.034786	22229.6823
-153.471644	-525.725434	43.19139	-632.568332	-0.495158	0.728176	22202.21564
-86.330923	-518.858769	71.421011	-644.012773	-1.258121	-0.797749	22200.68972
-32.923532	-535.643949	195.020975	-627.990556	0.267805	1.491139	22217.4749
25.061636	-570.740235	245.376515	-612.731301	-0.495158	-0.797749	22212.89712
73.128289	-558.532831	290.391317	-615.783152	-0.495158	0.728176	22216.71194
121.194941	-559.295794	305.650572	-597.472046	-0.495158	-0.034786	22224.34156
156.291227	-562.347645	318.620938	-615.783152	0.267805	-0.034786	22228.91934
223.431948	-537.169875	361.346851	-568.479462	0.267805	1.491139	22216.71194
283.706004	-473.843967	476.554225	-499.049853	1.030767	-2.323675	22225.86749
313.461551	-455.532862	526.909765	-419.701729	0.267805	1.491139	22239.60082
360.765241	-425.777315	549.035685	-362.479523	0.267805	0.728176	22237.31193
397.387452	-389.918066	574.213455	-318.227685	1.030767	1.491139	22241.88971
419.513371	-334.984749	589.47271	-289.235101	1.79373	2.254102	22248.75637
437.824477	-314.384755	570.398641	-220.568454	0.267805	-0.034786	22224.34156
487.417055	-254.110699	582.606045	-193.101796	0.267805	1.491139	22228.91934
475.972614	-199.177382	557.428275	-112.990709	0.267805	-0.034786	22209.08231
489.705943	-132.036661	549.035685	-47.375913	0.267805	0.728176	22207.55638
497.33557	-67.184829	565.820865	37.312951	0.267805	0.728176	22220.52675
497.33557	-23.695953	560.480126	135.735144	1.030767	-0.034786	22223.5786
485.891129	32.76329	530.724579	163.201802	-0.495158	0.728176	22203.74157
460.713359	86.933644	513.176436	231.868449	-2.784046	-1.560712	22191.53417
445.454104	137.289185	439.169051	302.823983	-0.495158	0.728176	22200.68972
396.624489	186.881763	393.391286	324.949902	-0.495158	-0.034786	22187.71935
406.543005	226.555825	362.109814	382.172108	-0.495158	-0.034786	22198.40083
388.231899	296.748397	337.695007	411.164692	0.267805	1.491139	22203.74157
372.209682	326.503944	254.532068	457.705419	-0.495158	-0.034786	22206.79342
368.394868	371.518745	172.132093	456.942456	0.267805	-0.034786	22200.68972
320.328216	409.666882	160.687652	535.527618	1.030767	-0.034786	22214.42305
272.261563	434.081689	64.554347	572.149829	-0.495158	0.728176	22230.44527
208.935656	488.252044	15.724732	593.512786	0.267805	-0.797749	22214.42305
172.313445	497.407597	-5.638225	637.764625	1.030767	0.728176	22244.17859
143.320861	517.244628	-65.149319	642.342401	1.030767	-0.034786	22251.04526
73.891252	493.592783	-98.719679	646.920177	-0.495158	0.728176	22229.6823
47.950518	527.926106	-165.097437	628.609072	1.030767	0.728176	22234.26008
17.432009	514.192777	-214.690015	609.535003	-0.495158	-0.797749	22238.83786
-46.656861	508.089075	-267.334444	637.001662	1.030767	0.728176	35.096286
-101.590178	491.303895	-322.267761	594.275749	0.267805	2.254102	13.733329
-125.242023	469.940938	-389.408482	588.172047	-0.495158	-0.034786	9.918516
-185.516079	469.177975	-411.534401	522.557251	-0.495158	0.728176	11.444441
-213.7457	434.081689	-476.386234	450.075791	0.267805	-1.560712	22052.67495
-272.493831	429.503913	-480.96401	455.41653	-0.495158	-0.797749	22210.60823
-306.827154	402.037254	-498.512153	408.875804	-2.021084	0.728176	22192.29713
-365.575285	363.126155	-544.289917	326.475828	-1.258121	-0.797749	22198.40083
-381.597502	328.792832	-520.638072	293.66843	0.267805	-0.034786	22213.66009
-427.375267	259.363223	-532.845476	222.712896	0.267805	0.728176	22214.42305
-443.397484	238.000266	-577.097315	147.942548	-0.495158	0.728176	22212.89712
-463.997478	171.622508	-590.067682	75.461088	-0.495158	-1.560712	22198.40083
-501.382652	128.896595	-560.312135	6.031478	-0.495158	-0.797749	22222.05268
-505.197466	109.822526	-561.83806	-35.931472	0.267805	0.728176	22215.18601
-503.67154	56.415135	-500.801041	-75.605534	-0.495158	-0.034786	22202.97861
-542.58264	-4.621884	-503.852892	-123.672187	0.267805	-0.797749	22215.94897
-504.434503	-51.162611	-461.126979	-192.338833	1.030767	0.728176	22228.91934
-492.990062	-97.703338	-431.371432	-264.820293	1.030767	0.728176	22231.97119
-486.88636	-170.184798	-410.008476	-328.909163	0.267805	0.728176	22225.86749
-467.812292	-211.384786	-361.941823	-388.420257	1.030767	-0.034786	22211.3712
-450.264149	-264.029215	-331.423314	-427.331356	0.267805	-0.034786	22207.55638
-407.538235	-291.495873	-290.223326	-482.264673	-0.495158	-0.034786	22205.2675
-362.523434	-340.325489	-233.001121	-541.012804	0.267805	-0.034786	22201.45268
-341.92344	-396.784731	-217.741866	-559.32391	-0.495158	-0.797749	22211.3712
-301.486415	-429.592129	-130.764114	-566.190574	-0.495158	0.728176	22228.15638
-233.582731	-466.977303	-87.275238	-637.146109	0.267805	1.491139	22222.05268
-187.042005	-492.918036	1.991402	-638.672034	-0.495158	-0.034786	22199.16379
-154.234607	-531.066173	40.139539	-612.731301	-0.495158	0.728176	22209.84527
-77.938333	-550.140241	59.213608	-673.76832	-0.495158	0.728176	22208.31935
-14.612426	-560.058757	205.702453	-623.412779	-0.495158	0.728176	22206.79342
35.743115	-540.984688	262.924658	-605.864637	-0.495158	-0.034786	22215.94897
85.335693	-563.87357	298.783907	-613.494264	1.030767	-0.034786	22229.6823
154.002339	-544.799502	330.828342	-631.80537	0.267805	0.728176	22215.94897
211.224544	-532.592098	355.243149	-537.19799	0.267805	-0.797749	22226.63045
247.083793	-502.836551	442.220901	-523.464661	-0.495158	0.728176	22232.73415
295.913408	-466.21434	489.524591	-505.153555	0.267805	-0.797749	22215.18601
323.380066	-448.666197	508.59866	-407.494325	1.030767	-1.560712	22244.17859
381.365234	-409.755098	565.820865	-332.723977	1.030767	1.491139	22252.57118
421.039297	-353.295855	556.665312	-285.420287	1.030767	-1.560712	22228.91934
427.142999	-342.614377	595.576412	-262.531405	0.267805	1.491139	22235.02304
469.868912	-289.206985	610.072704	-187.761057	1.79373	1.491139	22244.17859
478.261502	-229.695892	597.8653	-133.590702	0.267805	1.491139	22217.4749
488.180018	-173.999612	587.183821	-80.183311	1.030767	-0.034786	22203.74157
499.624459	-126.695922	582.606045	-0.072223	0.267805	-0.034786	22225.86749
508.780012	-61.84409	544.457908	79.275901	0.267805	0.728176	22218.23786
495.046682	10.63737	568.109753	157.0981	-0.495158	0.728176	22194.58602
459.187434	50.311433	521.569026	183.038833	-0.495158	-0.034786	22217.4749
456.135583	95.326234	507.835697	231.105486	-0.495158	2.254102	22200.68972
432.483738	138.81511	467.398672	284.512877	-1.258121	-0.034786	22192.29713
427.905961	192.222502	414.754243	343.261008	0.267805	2.254102	22204.50453
392.809676	264.703962	371.265367	414.979505	-1.258121	-0.797749	22206.03046
395.098564	300.56321	323.198715	443.209127	0.267805	0.728176	22204.50453
350.083762	350.918751	253.769105	484.409114	-0.495158	-1.560712	22198.40083
323.380066	377.622447	175.946906	512.638736	0.267805	0.728176	22215.18601
304.305998	434.844652	120.250627	556.127612	0.267805	-0.034786	22209.84527
270.735638	454.681683	61.502496	606.483152	0.267805	-0.034786	22222.81564
185.283811	476.807603	5.043253	607.246115	0.267805	-0.034786	22229.6823
170.787519	498.170559	-26.238219	606.483152	0.267805	-0.034786	22233.49712
117.380128	511.903889	-86.512275	636.238699	1.79373	-0.034786	22241.88971
76.943102	528.689069	-148.312257	644.631289	1.030767	-0.034786	22247.23045
33.454226	516.481665	-190.275207	649.972028	0.267805	-0.034786	22226.63045
-3.167985	500.459448	-233.001121	617.927593	1.030767	2.254102	7181.00528
-71.071668	498.170559	-315.401096	592.749823	0.267805	-0.034786	18.311106
-103.116103	495.881671	-357.364047	587.409084	-0.495158	-0.797749	13.733329
-150.419793	489.777969	-387.882556	562.994276	0.267805	0.728176	10.681478
-195.434595	465.363162	-417.638103	516.453549	-0.495158	0.728176	12400.43336
-224.427179	435.607615	-463.415867	488.223928	-0.495158	0.728176	22170.93417
-301.486415	411.192807	-475.623271	411.927654	-0.495158	0.728176	22186.19343
-333.53085	387.540962	-505.378818	382.93507	0.267805	-0.034786	22202.21564
-335.819738	353.207639	-569.467688	328.764716	0.267805	-0.797749	22205.2675
-380.071577	312.770614	-558.786209	242.549927	0.267805	0.728176	22203.74157
-426.612304	262.415074	-539.712141	157.861063	-2.021084	-1.560712	22214.42305
-438.056745	224.266937	-571.756576	122.764777	0.267805	-0.034786	22219.76379
-481.545621	152.54844	-586.252868	61.727758	-0.495158	-0.797749	22204.50453
-496.041913	121.266967	-574.808427	-1.598149	-0.495158	0.728176	22209.84527
-515.878944	78.541054	-521.401035	-38.22036	-0.495158	0.728176	22219.00082
-508.249317	22.844774	-522.926961	-95.442566	-0.495158	-0.797749	22179.32676
-517.40487	-23.695953	-496.223265	-150.375883	0.267805	-0.034786	22229.6823
-515.878944	-58.029276	-509.193631	-237.353635	1.030767	1.491139	22242.65267
-506.723391	-114.488518	-413.060327	-264.820293	-0.495158	-2.323675	22212.89712
-485.360435	-171.710724	-404.667736	-354.086933	0.267805	0.728176	22217.4749
-444.160447	-216.725525	-358.12701	-403.679511	0.267805	-0.797749	22226.63045
-430.427118	-253.347737	-348.971457	-411.309139	0.267805	-0.797749	22208.31935
-400.671571	-309.806979	-266.571481	-469.294307	0.267805	0.728176	22205.2675
-377.782689	-359.399557	-222.319642	-529.568363	1.030767	-0.034786	22218.23786
-318.271595	-389.918066	-142.208555	-548.642431	0.267805	0.728176	22221.28971
-281.649384	-426.540278	-120.082636	-576.10909	-0.495158	1.491139	22219.76379
-222.13829	-479.947669	-34.630809	-615.020189	0.267805	1.491139	22227.39341
-180.17534	-500.547663	18.776583	-615.020189	-1.258121	-0.797749	22204.50453
-115.323507	-531.829135	89.732117	-648.59055	-0.495158	0.728176	22202.97861
-69.545743	-552.429129	157.635801	-610.442413	0.267805	0.728176	22215.94897
-9.271687	-553.955055	223.250596	-608.153525	-1.258121	-0.797749	22217.4749
38.794966	-557.006906	284.287615	-605.864637	-0.495158	-0.034786	22213.66009
92.202357	-544.036539	303.361683	-633.331295	-0.495158	-0.034786	22222.81564
161.631966	-531.829135	352.954261	-562.375761	0.267805	0.728176	22230.44527
197.491215	-517.332843	423.909796	-537.960953	1.030767	1.491139	22215.94897
244.794905	-500.547663	473.502374	-499.812816	1.030767	0.728176	22225.10453
303.543035	-481.473595	500.206069	-437.249872	1.030767	1.491139	22231.97119
349.3208	-439.510644	523.857914	-405.205437	1.030767	-0.034786	22237.31193
383.654123	-402.888433	538.354206	-380.790629	0.267805	2.254102	22240.36378
417.224483	-362.451408	587.946784	-286.18325	0.267805	-0.797749	22243.41563
434.772626	-309.806979	588.709747	-244.983262	-0.495158	-0.034786	22225.86749
479.024465	-278.525507	586.420859	-204.546237	-0.495158	-0.034786	22224.34156
478.261502	-205.281084	597.8653	-121.383299	0.267805	0.728176	22210.60823
495.046682	-161.029245	573.450492	-50.427764	-1.258121	-0.797749	22214.42305
489.705943	-106.858891	594.813449	39.601839	1.030767	-0.797749	22219.00082
493.520757	-47.347798	558.191237	105.979597	0.267805	0.728176	22222.05268
490.468906	4.533669	544.457908	145.653659	-0.495158	0.728176	22209.08231
452.320769	48.785507	513.176436	202.875865	-1.258121	-0.034786	22190.00824
463.76521	122.792893	439.932013	223.475858	-0.495158	0.728176	22198.40083
440.113365	173.148433	423.146833	305.875834	-0.495158	-0.797749	22195.34898
421.80226	223.503974	384.235733	358.520263	0.267805	1.491139	22197.63787
414.172632	266.99285	356.006112	421.84617	-0.495158	-0.797749	22206.03046
362.291166	328.029869	290.391317	447.02394	-0.495158	-0.797749	22210.60823
363.817092	376.859484	216.383931	476.016524	0.267805	0.728176	22199.92676
334.824508	412.718733	197.309863	509.586885	0.267805	0.728176	22209.84527
287.520818	430.266876	128.643217	569.097978	0.267805	1.491139	22231.97119
238.691203	466.126124	72.183974	576.727606	1.030767	0.728176	22214.42305
193.676401	485.963156	11.909918	639.29055	0.267805	0.728176	22243.41563
154.002339	508.089075	-76.59376	585.120196	1.030767	-0.034786	22251.80822
90.676432	507.326112	-107.875232	592.749823	1.79373	0.728176	22231.20823
62.44681	521.059441	-139.919667	653.023879	1.030767	3.017065	22233.49712
25.824599	515.718702	-189.512245	651.497954	1.030767	1.491139	22240.36378
-32.923532	504.274261	-266.571481	624.794258	0.267805	0.728176	471.510971
-67.256855	497.407597	-339.815904	584.357233	-0.495158	0.728176	16.022217
-110.745731	478.333528	-348.208494	573.675755	0.267805	-1.560712	14.496292
-163.39016	475.281677	-371.860339	552.312798	-0.495158	0.728176	10.681478
-203.064222	456.970572	-413.060327	517.216512	-0.495158	-2.323675	20531.32725
-249.604949	434.081689	-466.467718	495.853556	0.267805	1.491139	22197.63787
-293.856788	410.429845	-496.986228	398.957288	-0.495158	-0.034786	22196.87491
-328.953074	375.333559	-561.83806	308.927685	0.267805	2.254102	22196.11194
-367.864173	339.47431	-532.082514	295.194356	-0.495158	-0.797749	22210.60823
-397.61972	288.355807	-525.978812	247.890666	0.267805	-0.797749	22215.18601
-433.478969	250.970633	-567.941762	188.379573	-0.495158	-0.797749	22212.89712
-454.841925	190.696576	-575.57139	141.838846	1.030767	0.728176	22204.50453
-470.10118	148.733626	-564.889911	51.04628	1.030767	0.728176	22228.15638
-501.382652	109.059564	-549.630656	2.979627	-0.495158	-1.560712	22210.60823
-524.271534	59.466986	-492.408451	-45.087025	0.267805	0.728176	22200.68972
-510.538205	17.504035	-493.934377	-100.020342	1.030767	1.491139	22222.81564
-499.856727	-15.303363	-484.015861	-193.101796	0.267805	-0.797749	22221.28971
-503.67154	-76.340382	-477.912159	-285.420287	0.267805	1.491139	22225.86749
-497.567838	-139.666289	-420.689954	-285.420287	0.267805	-0.797749	22228.15638
-467.812292	-189.258867	-396.275146	-348.746194	-0.495158	1.491139	22215.94897
-448.738223	-233.510705	-363.467749	-403.679511	0.267805	0.728176	22209.08231
-442.634521	-299.125501	-302.43073	-452.509126	0.267805	-0.034786	22206.03046
-400.671571	-330.406973	-265.045556	-480.738748	-0.495158	1.491139	22210.60823
-348.027142	-367.792147	-201.719648	-547.116506	0.267805	-0.034786	22209.84527
-310.641968	-402.888433	-129.238188	-555.509096	-0.495158	0.728176	22228.15638
-264.101241	-446.377309	-80.408573	-606.627599	0.267805	1.491139	22227.39341
-216.034589	-478.421744	-31.578958	-627.227593	-0.495158	2.254102	22199.92676
-151.945719	-495.206924	-34.630809	-665.37573	-0.495158	0.728176	22207.55638
-117.612395	-548.614316	63.791384	-687.501649	0.267805	0.728176	22214.42305
-36.738345	-553.192092	195.020975	-611.968338	-0.495158	0.728176	22206.03046
15.143121	-553.955055	252.24318	-605.864637	-0.495158	0.728176	22217.4749
46.424593	-536.406912	306.413534	-611.968338	0.267805	1.491139	22231.20823
117.380128	-557.769869	339.220932	-608.153525	0.267805	-0.797749	22213.66009
168.498631	-539.458763	377.369069	-544.064655	0.267805	0.728176	22225.10453
230.298613	-511.229142	441.457939	-525.753549	1.030767	2.254102	22232.73415
263.10601	-492.155073	475.791262	-495.998002	-0.495158	-2.323675	22213.66009
318.039327	-459.347675	511.650511	-447.168387	1.030767	1.491139	22243.41563
355.424501	-437.984719	519.280138	-389.183219	0.267805	-0.797749	22248.75637
397.387452	-380.762514	501.731995	-386.131368	-0.495158	-0.034786	22231.20823
427.142999	-344.903265	594.813449	-276.264734	1.030767	2.254102	22231.20823
450.031881	-299.125501	587.946784	-209.886976	0.267805	-0.034786	22239.60082
465.291136	-266.318103	607.783815	-165.635137	0.267805	0.728176	22218.23786
488.180018	-193.836643	600.917151	-91.627752	0.267805	0.728176	22209.08231
492.757794	-146.532953	570.398641	-45.849988	-1.258121	-0.797749	22224.34156
501.913347	-80.918158	582.606045	63.253684	-0.495158	-0.034786	22224.34156
488.94298	-31.32558	568.872716	126.579591	-1.258121	-0.034786	22194.58602
466.817061	17.504035	537.591244	181.512908	-0.495158	1.491139	22211.3712
452.320769	75.489203	527.672728	221.18697	0.267805	0.728176	22200.68972
443.928179	141.103998	459.006082	235.683262	-0.495158	-0.797749	22191.53417
443.165216	177.72621	388.81351	305.112871	-1.258121	-0.034786	22207.55638
421.80226	230.370639	400.257951	381.409145	0.267805	0.728176	22210.60823
400.439303	282.252105	356.769075	431.001723	0.267805	1.491139	22211.3712
376.024495	311.244689	262.161696	462.283195	0.267805	-0.034786	22206.03046
358.476352	373.04467	211.806155	481.357264	-1.258121	0.728176	22219.76379
311.172663	413.481696	164.502465	537.816506	0.267805	-0.034786	22211.3712
265.394898	437.13354	122.539515	572.912792	0.267805	0.728176	22222.05268
218.091209	480.622416	44.717316	608.772041	1.030767	0.728176	22247.23045
176.128258	505.037224	-19.371554	619.453519	1.030767	-0.797749	22235.786
127.298643	512.666851	-63.623393	602.668339	1.030767	0.728176	22238.83786
88.387544	519.533516	-155.178922	627.083146	1.030767	1.491139	22248.75637
55.580146	523.34833	-162.045586	646.157215	1.030767	1.491139	22229.6823
9.039419	508.852038	-202.482611	646.157215	-0.495158	0.728176	22222.81564
-62.679078	492.82982	-271.149258	616.401668	0.267805	-0.034786	54.933317
-100.064252	505.037224	-313.875171	608.009078	0.267805	1.491139	14.496292
-126.767948	476.04464	-385.593668	570.623904	-0.495158	-0.797749	10.681478
-174.071638	468.415013	-403.904774	553.075761	-0.495158	-0.034786	10.681478
-215.271626	448.577981	-432.134395	521.794289	-0.495158	1.491139	21948.14905
-266.390129	421.111323	-444.341799	463.046158	-0.495158	-0.034786	22180.85269
-302.249378	388.303925	-525.215849	381.409145	0.267805	1.491139	22203.74157
-329.716036	360.837267	-561.075098	294.431393	-1.258121	-0.034786	22209.84527
-367.864173	319.637279	-554.971396	270.779548	-0.495158	-0.034786	22202.21564
-404.486385	276.148403	-545.05288	222.712896	0.267805	-0.034786	22215.18601
-447.212298	228.08175	-587.015831	167.016616	-0.495158	-1.560712	22222.81564
-458.656739	186.881763	-554.971396	114.372187	0.267805	-0.034786	22206.03046
-482.308584	154.074365	-560.312135	53.335168	-0.495158	-0.034786	22219.76379
-509.775242	100.666973	-541.238066	3.74259	-0.495158	-0.034786	22227.39341
-519.693758	51.074395	-506.14178	-78.657385	1.030767	0.728176	22187.71935
-509.775242	14.452184	-500.801041	-112.227746	1.79373	1.491139	22223.5786
-518.167832	-38.955207	-475.623271	-202.257349	1.79373	-0.797749	22237.31193
-534.953013	-91.599636	-463.415867	-296.864728	-0.495158	-0.034786	22208.31935
-502.908578	-148.058879	-426.793656	-337.301753	0.267805	-0.797749	22218.23786
-467.049329	-202.992196	-377.964041	-360.953598	1.79373	-0.034786	22232.73415
-443.397484	-257.925513	-341.341829	-413.598027	1.030767	0.728176	22212.89712
-418.982677	-296.836613	-281.830736	-470.057269	0.267805	0.728176	22205.2675
-396.856757	-357.873631	-230.712232	-492.183189	1.030767	0.728176	22222.05268
-341.92344	-379.999551	-184.934468	-554.746133	0.267805	1.491139	22224.34156
-296.145676	-424.25139	-120.845598	-567.7165	0.267805	0.728176	22217.4749
-251.893837	-460.110638	-65.912281	-608.153525	0.267805	1.491139	22219.76379
-198.486446	-495.206924	-7.164151	-627.990556	0.267805	1.491139	22210.60823
-144.316091	-506.651365	41.665465	-675.294246	-0.495158	0.728176	22199.92676
-85.56796	-552.429129	67.606198	-676.820171	-0.495158	0.728176	22215.94897
-25.293904	-554.718018	188.15431	-605.864637	-0.495158	-0.034786	22218.23786
30.402376	-549.377278	243.85059	-626.46463	-0.495158	0.728176	22215.18601
87.624581	-550.903204	307.93946	-592.131307	1.030767	-0.034786	22225.86749
141.031972	-546.325427	339.983895	-584.50168	0.267805	0.728176	22232.73415
176.128258	-542.510614	404.072765	-536.435027	0.267805	-0.797749	22214.42305
239.454165	-503.599514	463.583858	-505.153555	-1.258121	-1.560712	22220.52675
276.076377	-489.103222	486.47274	-478.449859	0.267805	-0.034786	22231.20823
321.854141	-458.584713	521.569026	-427.331356	0.267805	1.491139	22234.26008
370.683756	-413.569911	533.013467	-364.768412	-0.495158	1.491139	22239.60082
417.224483	-376.9477	544.457908	-359.427673	0.267805	0.728176	22247.23045
434.772626	-337.273638	589.47271	-268.635107	0.267805	-0.034786	22228.91934
456.135583	-283.103283	596.339374	-207.598088	-0.495158	-0.034786	22224.34156
473.683726	-235.036631	597.8653	-160.294398	-0.495158	0.728176	22214.42305
486.654092	-176.2885	592.524561	-76.368497	-1.258121	0.728176	22220.52675
495.809645	-127.458885	584.894933	-23.724068	-0.495158	0.728176	22217.4749
498.861496	-56.50335	558.9542	76.987013	0.267805	0.728176	22222.05268
488.94298	-17.592251	565.820865	144.127734	-0.495158	-0.034786	22215.18601
466.054098	37.341066	542.16902	187.61661	-0.495158	-0.034786	22187.71935
463.76521	87.696607	485.709777	225.764747	-1.258121	1.491139	22197.63787
448.505955	145.681775	464.346821	237.97215	-1.258121	-1.560712	22185.43046
422.565222	189.170651	411.702392	305.875834	-0.495158	0.728176	22193.06009
410.357818	242.578042	387.287584	399.720251	0.267805	1.491139	22212.89712
392.809676	292.17062	306.413534	411.927654	1.030767	0.728176	22216.71194
369.157831	344.815049	259.872807	482.883189	1.79373	0.728176	22204.50453
340.928209	398.222441	208.754304	519.5054	1.030767	1.491139	22212.13416
304.305998	424.163174	171.36913	550.786873	1.030767	0.728176	22234.26008
250.898606	454.681683	92.021005	585.120196	-0.495158	0.728176	22214.42305
213.513432	487.489081	17.250657	619.453519	1.030767	0.728176	22241.88971
179.180109	504.274261	-52.178952	633.949811	1.79373	0.728176	22254.09711
137.217159	511.903889	-119.319673	575.20168	0.267805	-0.034786	22235.786
85.335693	508.852038	-143.73448	620.216482	1.030767	-0.034786	22231.97119
32.691264	513.429814	-212.401127	642.342401	1.030767	-0.034786	22238.83786
-0.116134	515.718702	-271.149258	640.816476	0.267805	1.491139	6631.672109
-39.790196	506.563149	-296.327028	624.794258	0.267805	-0.034786	19.837031
-107.69388	472.992789	-324.556649	595.801674	-0.495158	-0.034786	12.970367
-151.182756	489.015006	-398.564035	583.59427	-0.495158	0.728176	9.918516
-187.042005	463.074273	-410.008476	542.394282	0.267805	-0.797749	427.259133
-244.26421	444.000205	-440.526985	503.483183	-0.495158	0.728176	22110.66012
-281.649384	419.585397	-471.045495	453.890605	-0.495158	-0.797749	22193.82305
-319.034558	381.437261	-511.48252	369.964704	-0.495158	1.491139	22193.06009
-353.367881	363.889118	-552.682507	326.475828	0.267805	-0.034786	22209.84527
-387.701204	307.429875	-572.519539	228.816598	-0.495158	0.728176	22215.94897
-408.301198	259.363223	-603.801011	186.090684	0.267805	0.728176	22212.89712
-446.449335	225.792862	-582.438054	141.838846	0.267805	-0.797749	22205.2675
-474.678956	170.096582	-552.682507	89.95738	0.267805	-0.797749	22226.63045
-503.67154	125.081781	-566.415837	34.2611	-0.495158	-0.034786	22212.89712
-515.115981	70.148464	-541.238066	-6.175925	-0.495158	-0.034786	22201.45268
-538.767826	41.918843	-509.193631	-76.368497	1.030767	1.491139	22227.39341
-512.827093	-9.962623	-503.08993	-151.901808	1.030767	-0.034786	22225.86749
-518.930795	-67.184829	-455.023277	-212.175864	1.030767	1.491139	22226.63045
-505.197466	-126.695922	-467.993644	-305.257318	0.267805	-0.034786	22222.81564
-483.071546	-183.155165	-392.460333	-362.479523	0.267805	0.728176	22220.52675
-457.893776	-224.355153	-367.282562	-394.523958	1.030767	0.728176	22212.13416
-435.767857	-261.740327	-359.652935	-472.346158	0.267805	1.491139	22209.08231
-410.590086	-302.177352	-286.408512	-460.901717	-0.495158	-0.034786	22215.18601
-374.730838	-351.006967	-190.275207	-516.597996	1.030767	0.728176	22211.3712
-326.664185	-403.651396	-138.393741	-552.457245	1.030767	1.491139	22228.91934
-277.83457	-422.725464	-112.453008	-568.479462	-0.495158	-0.797749	22228.91934
-241.975322	-475.369893	-58.282654	-598.235009	0.267805	0.728176	22196.87491
-177.123489	-501.310626	11.909918	-633.331295	-2.021084	-1.560712	22206.03046
-109.982768	-521.147657	24.117322	-691.316463	-1.258121	-0.034786	22214.42305
-64.205004	-566.925421	95.072856	-682.16091	-0.495158	-0.034786	22202.21564
-9.271687	-557.769869	172.132093	-655.457214	-1.258121	0.728176	22218.23786
33.454226	-567.688384	233.169112	-624.175742	-0.495158	-0.034786	22229.6823
100.594947	-544.799502	307.93946	-610.442413	-0.495158	-0.797749	22212.89712
154.002339	-548.614316	377.369069	-564.664649	0.267805	-0.034786	22215.18601
205.120842	-522.673583	407.887578	-524.227624	0.267805	0.728176	22228.15638
249.372681	-502.073589	458.243119	-493.709114	1.030767	-0.034786	22213.66009
291.335632	-473.081005	506.309771	-440.301723	-0.495158	-0.797749	22242.65267
343.98006	-445.614346	533.77643	-418.175803	1.030767	1.491139	22251.04526
392.809676	-402.888433	542.16902	-347.983231	0.267805	2.254102	22239.60082
409.594856	-350.244004	563.531977	-306.020281	0.267805	-1.560712	22228.91934
438.58744	-319.725495	593.287523	-254.901778	1.030767	2.254102	22241.12674
472.1578	-262.503289	581.08012	-209.886976	1.030767	0.728176	22220.52675
485.891129	-215.962562	600.917151	-139.694404	0.267805	0.728176	22202.21564
490.468906	-154.925543	578.028269	-68.73887	-0.495158	-0.034786	22224.34156
492.757794	-121.355183	605.494927	6.794441	1.030767	-0.034786	22228.91934
496.572608	-37.429282	565.057902	96.824044	-0.495158	0.728176	22199.16379
471.394837	3.007743	539.117169	141.838846	-1.258121	-0.797749	22199.92676
459.950396	39.629954	512.413473	202.875865	-0.495158	-0.797749	22202.97861
453.846694	105.24475	469.68756	251.70548	0.267805	1.491139	22189.24528
440.876328	176.200284	438.406088	278.409176	-1.258121	-0.797749	22193.82305
402.728191	230.370639	401.020914	328.764716	-0.495158	1.491139	22209.08231
386.705974	272.333589	314.043162	408.875804	-1.258121	-0.034786	22202.97861
375.261533	317.348391	267.502435	383.698033	-0.495158	-0.797749	22203.74157
349.3208	365.415043	228.591335	456.179493	0.267805	1.491139	22222.05268
319.565253	392.118739	199.598751	529.423916	-0.495158	-1.560712	22213.66009
282.943041	412.718733	155.346912	560.705388	0.267805	-0.034786	22222.81564
238.691203	456.207609	69.895086	599.616488	0.267805	-0.034786	22230.44527
196.728252	490.540932	-0.297486	611.060929	0.267805	1.491139	22244.17859
143.320861	499.696485	-26.238219	612.586854	1.030767	0.728176	22236.54897
102.883836	505.037224	-108.638195	600.37945	0.267805	0.728176	22240.36378
68.550512	533.266845	-142.971518	630.134997	0.267805	-0.797749	22238.07489
14.380158	504.274261	-201.719648	637.764625	-1.258121	0.728176	22221.28971
-15.375389	498.933522	-306.245543	589.697972	0.267805	-0.797749	1092.562639
-71.071668	500.459448	-296.327028	588.172047	-0.495158	-0.797749	16.78518
-109.982768	489.777969	-339.815904	585.883158	-0.495158	-0.034786	13.733329
-143.553129	472.229826	-363.467749	571.386866	0.267805	-0.034786	9.918516
-208.404961	456.970572	-442.052911	534.001692	0.267805	-0.797749	19196.14246
-264.101241	437.896503	-470.282532	494.32763	-1.258121	0.728176	22163.30454
-282.412347	408.140956	-481.726973	411.927654	-0.495158	0.728176	22196.87491
-322.086409	388.303925	-521.401035	347.838785	-1.258121	0.728176	22209.08231
-350.31603	338.711347	-583.201017	302.06102	-1.258121	-0.797749	22198.40083
-380.83454	280.726179	-542.763992	214.320306	0.267805	0.728176	22214.42305
-421.271565	241.81508	-619.060266	107.505522	1.030767	0.728176	22213.66009
-473.153031	216.637309	-615.245452	98.34997	1.030767	0.728176	22209.84527
-483.071546	158.652141	-572.519539	59.43887	0.267805	-0.797749	22216.71194
-494.515987	111.348452	-548.867694	26.631472	-1.258121	-0.797749	22226.63045
-514.353019	62.518837	-525.215849	-51.190727	0.267805	-0.797749	22202.21564
-526.560422	26.659588	-498.512153	-78.657385	1.030767	1.491139	22224.34156
-505.197466	-30.562617	-478.675122	-171.738839	1.79373	1.491139	22235.786
-512.06413	-78.62927	-474.097346	-234.301784	-0.495158	-1.560712	22217.4749
-490.701174	-136.614438	-448.156612	-315.938797	0.267805	-0.034786	22209.08231
-486.123397	-170.184798	-370.334413	-362.479523	-0.495158	-0.034786	22221.28971
-458.656739	-240.37737	-367.282562	-420.464691	-1.258121	-0.034786	22206.79342
-437.293782	-268.606991	-311.586283	-486.079487	-0.495158	0.728176	22198.40083
-400.671571	-309.806979	-249.786301	-492.946151	-0.495158	0.728176	22216.71194
-348.027142	-374.658812	-194.852984	-523.464661	0.267805	-1.560712	22231.20823
-311.404931	-413.569911	-116.267822	-557.797984	1.030767	-0.034786	22214.42305
-274.782719	-441.799533	-99.482642	-613.494264	-0.495158	-0.034786	22209.84527
-216.034589	-474.60693	-55.993766	-627.990556	-0.495158	0.728176	22210.60823
-154.99757	-500.547663	34.7988	-639.434997	-0.495158	-0.034786	22198.40083
-109.219805	-521.91062	91.258043	-666.901656	0.267805	-0.034786	22211.3712
-70.308706	-534.880986	139.324695	-649.353513	0.267805	0.728176	22220.52675
21.246823	-544.036539	212.569118	-633.331295	-0.495158	-0.034786	22215.94897
40.320891	-550.140241	234.695037	-663.086842	-0.495158	-0.034786	22222.05268
114.328277	-557.006906	318.620938	-597.472046	0.267805	0.728176	22228.91934
170.787519	-537.169875	391.865361	-543.301692	1.030767	-0.034786	22222.05268
215.039358	-528.777285	458.243119	-499.812816	1.030767	2.254102	22222.05268
259.291197	-484.525446	480.369038	-486.079487	-0.495158	-0.034786	22231.20823
316.513402	-454.006936	494.102368	-435.723946	1.030767	1.491139	22249.51933
370.683756	-437.984719	519.280138	-383.84248	0.267805	-0.034786	22234.26008
383.654123	-397.547694	539.880132	-340.353604	-0.495158	1.491139	22238.83786
429.431887	-338.799563	571.161604	-304.494355	1.030767	0.728176	22241.12674
431.720775	-308.281054	592.524561	-239.642523	-0.495158	-1.560712	22217.4749
461.476322	-280.814395	564.294939	-251.086964	0.267805	0.728176	22198.40083
483.602241	-206.80701	603.206039	-113.753671	-0.495158	-0.797749	22225.10453
492.757794	-148.821842	583.369008	-57.294429	-0.495158	0.728176	22214.42305
493.520757	-97.703338	577.265306	44.942578	-0.495158	0.728176	22219.76379
488.180018	-28.273729	590.235672	102.927746	-0.495158	-0.034786	22222.81564
470.631875	18.266998	535.302355	161.675877	-1.258121	0.728176	22186.95639
466.817061	67.096613	499.443107	207.453641	-0.495158	-0.797749	22195.34898
450.794844	122.792893	433.828311	247.890666	-1.258121	0.728176	22190.7712
421.80226	186.1188	419.332019	316.557312	-1.258121	-0.034786	22190.00824
395.098564	210.533608	407.124616	357.7573	-0.495158	-0.797749	22202.21564
408.06893	283.77803	320.909826	360.046188	0.267805	0.728176	22206.79342
395.098564	324.215055	217.909857	426.423946	0.267805	-1.560712	22209.08231
356.950427	357.022453	218.67282	490.512816	1.030767	0.728176	22210.60823
314.224514	405.089105	178.998757	537.053543	-0.495158	-0.034786	22228.15638
286.757855	437.13354	127.880254	582.068345	-0.495158	-1.560712	22225.86749
218.091209	472.992789	58.450645	598.853525	1.79373	0.728176	22241.12674
178.417146	488.252044	-62.86043	579.779457	1.030767	1.491139	22249.51933
134.165308	518.770553	-41.497474	619.453519	1.030767	1.491139	22244.94156
99.831985	521.059441	-115.504859	627.083146	1.030767	0.728176	22227.39341
38.032003	513.429814	-178.830766	652.260917	-0.495158	-0.797749	22235.02304
9.802382	501.22241	-197.904835	616.401668	-0.495158	-0.034786	22227.39341
-35.975383	514.95574	-307.771469	584.357233	0.267805	-0.034786	97.65923
-72.597594	498.170559	-296.327028	620.979444	0.267805	0.728176	15.259255
-120.664246	490.540932	-408.48255	578.253531	-0.495158	-0.034786	12.970367
-177.123489	474.518714	-371.097376	550.786873	0.267805	1.491139	10.681478
-222.901253	448.577981	-442.052911	529.423916	-1.258121	-0.797749	21726.1269
-247.316061	424.163174	-519.87511	447.02394	-0.495158	-0.034786	22191.53417
-304.538266	394.407627	-497.74919	392.090623	-0.495158	0.728176	22190.00824
-330.478999	382.963186	-535.134364	365.386928	0.267805	-1.560712	22206.03046
-383.886391	333.370608	-548.867694	311.216573	0.267805	-0.034786	22216.71194
-411.353049	280.726179	-528.2677	247.890666	-0.495158	-0.797749	22213.66009
-442.634521	254.022484	-636.608408	109.794411	1.030767	-0.034786	22190.00824
-465.523403	186.1188	-590.830644	55.624056	0.267805	-0.034786	22224.34156
-492.990062	134.237334	-556.497321	-1.598149	-0.495158	-0.034786	22221.28971
-507.486354	105.24475	-529.793625	-6.175925	0.267805	-0.034786	22204.50453
-520.456721	73.200315	-475.623271	-67.212944	0.267805	-0.797749	22241.88971
-511.301168	15.97811	-503.08993	-107.649969	1.79373	0.728176	22240.36378
-505.960429	-48.11076	-490.119563	-202.257349	1.030767	1.491139	22225.86749
-504.434503	-76.340382	-480.201047	-264.820293	-0.495158	-0.797749	22211.3712
-492.990062	-147.295916	-423.741805	-315.938797	1.030767	1.491139	22225.10453
-461.70859	-212.910711	-369.571451	-347.983231	-0.495158	-1.560712	22210.60823
-444.160447	-258.688476	-392.460333	-453.272089	1.030767	1.491139	22200.68972
-410.590086	-279.28847	-316.927022	-454.798015	0.267805	-0.034786	22221.28971
-399.145645	-322.014383	-254.364077	-518.886885	-0.495158	1.491139	22206.79342
-341.160477	-367.792147	-197.141872	-546.353543	1.030767	1.491139	22225.10453
-297.671601	-427.303241	-123.897449	-563.138723	0.267805	0.728176	22235.786
-257.997539	-463.162489	-96.430791	-609.67945	-0.495158	-0.034786	22193.06009
-195.434595	-483.762483	-29.29007	-654.694252	-0.495158	0.728176	22202.97861
-161.101271	-535.643949	39.376576	-652.405364	0.267805	0.728176	22215.94897
-98.538327	-545.562465	104.991372	-663.086842	-0.495158	-1.560712	22208.31935
-22.242053	-566.162459	144.665434	-612.731301	0.267805	-0.034786	22215.18601
33.454226	-548.614316	221.724671	-645.538699	1.79373	0.728176	22228.15638
76.943102	-552.429129	215.620969	-648.59055	1.030767	-0.034786	22224.34156
129.587531	-544.036539	320.909826	-621.123891	0.267805	-0.034786	22216.71194
170.024556	-530.30321	376.606106	-588.316494	-1.258121	0.728176	22226.63045
244.794905	-499.021738	461.29497	-538.723916	0.267805	-0.034786	22226.63045
265.394898	-477.658781	507.835697	-466.242456	1.030767	0.728176	22238.83786
308.120812	-442.562495	484.946815	-409.783213	0.267805	-0.034786	22245.70452
338.639321	-432.64398	557.428275	-376.975815	1.030767	-0.034786	22244.17859
415.698558	-385.34029	549.035685	-306.020281	0.267805	0.728176	22225.10453
444.691142	-345.666228	586.420859	-265.583256	0.267805	2.254102	22235.786
449.268918	-292.258836	604.731964	-214.464753	0.267805	-0.797749	22219.00082
488.94298	-251.058848	592.524561	-186.235131	0.267805	0.728176	22198.40083
495.809645	-174.762575	600.917151	-90.101826	-0.495158	-0.034786	22219.76379
491.231869	-128.221848	585.657896	-44.324062	-0.495158	-0.797749	22227.39341
501.913347	-69.473717	540.643095	47.231466	-0.495158	-0.034786	22197.63787
467.580024	-32.851506	560.480126	134.209218	-0.495158	0.728176	22198.40083
468.342986	30.474402	523.094952	169.305504	0.267805	1.491139	22206.79342
461.476322	75.489203	475.028299	241.786964	-1.258121	-0.034786	22185.43046
435.535589	129.659557	461.29497	296.720281	-0.495158	-1.560712	22194.58602
414.935595	189.170651	417.043131	335.631381	-0.495158	0.728176	22206.03046
434.009663	223.503974	352.954261	374.54248	1.030767	1.491139	22209.08231
408.831893	301.326173	296.495019	363.098039	1.030767	1.491139	22191.53417
382.128197	331.844683	249.954292	466.098009	-0.495158	-0.034786	22214.42305
346.268949	379.911335	188.15431	479.068375	0.267805	-0.034786	22229.6823
311.172663	421.874286	177.472832	541.63132	-0.495158	-0.034786	22215.94897
267.683787	454.681683	106.517297	590.460935	0.267805	-0.034786	22228.91934
211.224544	481.385379	25.643247	599.616488	0.267805	-0.034786	22254.09711
150.950488	479.096491	-20.134517	635.475736	0.267805	1.491139	22234.26008
140.26901	518.770553	-87.275238	620.216482	0.267805	-0.034786	22237.31193
105.935686	514.95574	-118.55671	639.29055	1.030767	0.728176	22242.65267
25.061636	509.615	-177.304841	646.157215	-0.495158	-0.034786	22218.23786
-9.271687	512.666851	-251.312226	585.883158	-0.495158	-0.034786	22218.23786
-51.9976	514.95574	-276.489997	617.927593	-0.495158	-0.034786	25.940733
-90.145737	502.748336	-348.208494	596.564637	-0.495158	-1.560712	13.733329
-157.286458	479.859454	-398.564035	568.335016	1.030767	0.728176	9.918516
-176.360526	466.889087	-425.26773	553.838724	-0.495158	0.728176	817.133091
-239.686433	434.844652	-442.815873	499.668369	-1.258121	0.728176	22092.34901
-280.886421	430.266876	-477.912159	448.549866	-0.495158	-0.797749	22190.7712
-334.293813	416.533546	-508.430669	385.223959	-1.258121	-0.797749	22202.97861
-359.471583	357.022453	-516.060296	329.527679	-1.258121	-0.034786	22205.2675
-385.412316	299.800248	-530.556588	289.853617	0.267805	0.728176	22209.84527
-416.693788	277.674328	-574.045464	179.22402	0.267805	-0.797749	22206.03046
-415.930826	215.111384	-635.082483	130.394405	0.267805	-0.034786	22212.89712
-467.812292	181.541024	-606.089899	65.542572	1.030767	0.728176	22213.66009
-502.145615	132.711408	-556.497321	53.335168	1.030767	0.728176	22219.00082
-512.827093	77.778091	-537.423253	-47.375913	0.267805	-0.034786	22210.60823
-521.982646	55.652172	-513.771408	-73.316646	0.267805	-1.560712	22222.81564
-519.693758	2.24478	-477.149196	-121.383299	0.267805	-0.797749	22233.49712
-513.590056	-58.792239	-487.830675	-206.072162	1.030767	3.017065	22228.91934
-509.775242	-102.281115	-456.549203	-259.479554	0.267805	-0.034786	22210.60823
-488.412286	-167.132947	-408.48255	-318.227685	0.267805	0.728176	22219.76379
-461.70859	-224.355153	-380.252929	-396.812847	-0.495158	-0.797749	22200.68972
-447.212298	-257.16255	-322.267761	-466.242456	0.267805	-0.034786	22195.34898
-421.271565	-304.46624	-294.03814	-482.264673	1.030767	-0.797749	22210.60823
-380.071577	-342.614377	-237.578897	-523.464661	0.267805	0.728176	22231.97119
-347.264179	-382.288439	-175.778915	-557.035021	0.267805	1.491139	22216.71194
-289.279011	-438.747682	-104.060418	-583.738717	-0.495158	-0.034786	22205.2675
-243.501247	-460.873601	-58.282654	-601.28686	0.267805	-0.797749	22209.84527
-203.827185	-484.525446	44.717316	-623.412779	-0.495158	0.728176	22206.03046
-138.212389	-518.095806	48.532129	-625.701668	-0.495158	-0.797749	22208.31935
-64.205004	-547.851353	140.087658	-640.19796	-0.495158	0.728176	22217.4749
-22.242053	-563.110608	212.569118	-624.175742	0.267805	-0.797749	22223.5786
31.165338	-547.08839	198.072826	-631.042407	-0.495158	-0.034786	22214.42305
95.254208	-544.799502	296.495019	-621.123891	0.267805	-0.034786	22226.63045
148.6616	-558.532831	349.139448	-599.760935	0.267805	-0.797749	22228.15638
210.461581	-532.592098	406.361653	-531.857251	0.267805	0.728176	22216.71194
238.691203	-501.310626	473.502374	-513.546145	-0.495158	-0.797749	22229.6823
297.439333	-470.792117	506.309771	-450.983201	1.030767	1.491139	22253.33415
328.720806	-454.769899	512.413473	-405.968399	0.267805	-0.797749	22232.73415
388.231899	-431.118054	565.057902	-344.168418	0.267805	0.728176	22235.786
395.098564	-363.977333	568.872716	-297.627691	1.030767	-0.797749	22243.41563
418.750409	-328.881047	594.813449	-256.427703	-0.495158	0.728176	22218.23786
450.031881	-276.999581	594.050486	-214.464753	-0.495158	0.728176	22196.87491
476.735577	-209.858861	581.843082	-134.353665	0.267805	1.491139	22225.86749
483.602241	-159.50332	591.761598	-74.842572	-0.495158	-0.034786	22214.42305
474.446688	-109.910742	574.213455	-30.590733	-0.495158	-0.034786	22201.45268
484.365204	-56.50335	567.34679	76.22405	0.267805	0.728176	22224.34156
477.498539	-3.858922	563.531977	146.416622	-0.495158	-0.034786	22199.16379
472.920763	56.415135	521.569026	192.194386	-0.495158	-0.034786	22195.34898
454.609657	115.163265	494.102368	241.024001	0.267805	2.254102	22193.06009
424.091148	163.229918	445.272752	305.112871	-0.495158	-2.323675	22202.97861
428.668924	218.163235	404.835727	358.520263	-0.495158	-0.034786	22202.21564
399.67634	245.629893	374.317218	394.379512	0.267805	-0.034786	22198.40083
390.520787	295.222471	265.213547	394.379512	-0.495158	-0.034786	22215.94897
355.424501	335.659496	212.569118	449.312829	0.267805	1.491139	22200.68972
327.957843	386.778	200.361714	528.660953	0.267805	-0.034786	22226.63045
292.861557	423.400211	128.643217	556.890574	0.267805	-0.797749	22229.6823
240.980091	462.311311	81.339527	594.275749	0.267805	0.728176	22236.54897
202.068991	488.252044	-4.1123	625.557221	0.267805	2.254102	22244.94156
154.765302	512.666851	-42.260436	593.512786	0.267805	-0.034786	22245.70452
118.906053	513.429814	-62.86043	617.164631	1.030767	0.728176	22225.86749
64.735699	519.533516	-127.712263	637.764625	0.267805	0.728176	22231.97119
25.061636	499.696485	-172.727064	662.179432	0.267805	1.491139	22228.15638
-27.582792	512.666851	-246.73445	624.031295	-0.495158	0.728176	2567.36961
-59.627227	500.459448	-297.089991	598.853525	-0.495158	-0.797749	17.548143
-103.116103	484.43723	-359.652935	579.779457	-0.495158	0.728176	13.733329
-138.975352	481.385379	-399.326997	535.527618	0.267805	2.254102	9.155553
-197.723483	453.918721	-408.48255	513.401698	-0.495158	-0.797749	16886.65426
-235.108657	445.52613	-454.260314	507.297997	-0.495158	0.728176	22169.40825
-279.360496	420.34836	-506.904743	451.601717	-1.258121	-0.034786	22196.11194
-312.167893	388.303925	-509.193631	354.705449	0.267805	0.728176	22202.97861
-338.108626	340.237273	-533.608439	337.920269	0.267805	0.728176	22212.13416
-382.360465	291.407658	-558.023247	267.727697	0.267805	-0.034786	22223.5786
-429.664155	256.311372	-580.912129	163.201802	0.267805	-0.797749	22190.00824
-465.523403	205.955831	-561.075098	108.268485	1.030767	-0.034786	22222.81564
-464.760441	158.652141	-543.526955	70.120348	0.267805	0.728176	22228.91934
-492.227099	122.02993	-554.971396	27.394435	0.267805	-0.797749	22187.71935
-515.115981	86.933644	-514.534371	-23.724068	1.030767	-1.560712	22212.13416
-517.40487	28.948476	-522.926961	-126.724038	1.79373	-0.034786	22243.41563
-519.693758	-28.273729	-488.593638	-164.872175	-0.495158	-0.797749	22218.23786
-497.567838	-66.421866	-470.282532	-220.568454	1.030767	2.254102	22215.94897
-501.382652	-128.98481	-436.712171	-280.842511	0.267805	-0.797749	22227.39341
-490.701174	-173.236649	-398.564035	-326.620275	-0.495158	-0.034786	22214.42305
-465.523403	-241.903295	-381.778854	-419.701729	0.267805	1.491139	22195.34898
-435.767857	-263.266252	-314.638134	-431.14617	1.030767	-0.034786	22219.00082
-390.753055	-324.303271	-269.623332	-480.738748	-1.258121	-0.034786	22213.66009
-355.656769	-366.266222	-226.134456	-537.960953	1.030767	-0.797749	22219.76379
-319.797521	-408.992135	-138.393741	-566.953537	0.267805	0.728176	22230.44527
-281.649384	-442.562495	-107.875232	-592.131307	-1.258121	-0.797749	22204.50453
-229.004955	-484.525446	-45.312287	-634.857221	-1.258121	0.728176	22202.21564
-156.523495	-527.251359	34.035837	-619.597966	-0.495158	0.728176	22209.08231
-111.508694	-524.962471	69.895086	-647.827587	-1.258121	-0.034786	22216.71194
-52.760563	-542.510614	150.769136	-602.049823	-0.495158	-0.034786	22209.84527
-0.116134	-575.318011	195.783937	-611.205376	-1.258121	-0.797749	22222.05268
58.631997	-551.666167	262.924658	-656.220177	-1.258121	-0.797749	22229.6823
100.594947	-555.48098	312.517236	-598.235009	-0.495158	1.491139	22215.94897
164.683817	-544.799502	367.450553	-566.190574	1.030767	-0.034786	22226.63045
215.802321	-523.436545	407.124616	-547.879469	0.267805	1.491139	22231.97119
266.920824	-488.340259	487.235703	-489.131338	1.030767	-0.034786	22232.73415
287.520818	-474.60693	487.998666	-482.264673	0.267805	2.254102	22243.41563
344.743023	-425.014352	552.850498	-395.286921	0.267805	-0.034786	22244.94156
390.520787	-399.836582	583.369008	-322.805461	-0.495158	-1.560712	22224.34156
425.617073	-360.16252	590.998635	-280.079548	0.267805	1.491139	22230.44527
433.246701	-338.799563	594.813449	-225.909194	-0.495158	0.728176	22222.05268
466.054098	-256.399587	583.369008	-190.812908	0.267805	1.491139	22206.79342
482.839278	-204.518121	603.969002	-109.175895	0.267805	1.491139	22219.00082
498.098533	-146.532953	592.524561	-42.798137	-0.495158	-0.034786	22226.63045
502.67631	-100.755189	574.213455	21.290733	1.030767	0.728176	22201.45268
480.55039	-43.532984	570.398641	115.898113	-1.258121	-0.797749	22191.53417
471.394837	4.533669	494.102368	93.00923	-1.258121	0.728176	22198.40083
478.261502	61.755874	510.124585	211.268455	-0.495158	0.728176	22198.40083
453.846694	125.844744	472.739411	270.779548	0.267805	1.491139	22195.34898
430.19485	171.622508	451.376454	314.268424	-1.258121	-0.034786	22204.50453
425.617073	222.741011	391.102398	350.127673	1.030767	-0.797749	22222.81564
412.646707	273.859515	335.406118	407.349878	-0.495158	-0.797749	22196.11194
379.076346	316.585428	287.339466	464.572083	0.267805	-0.034786	22209.84527
363.817092	371.518745	216.383931	488.223928	-0.495158	0.728176	22230.44527
324.905992	411.192807	185.102459	539.342432	1.030767	-0.797749	22213.66009
289.046743	444.000205	130.932105	572.912792	-0.495158	-0.034786	22226.63045
228.009724	465.363162	25.643247	569.860941	-0.495158	-0.034786	22251.80822
182.994923	482.911305	3.517328	604.957227	0.267805	-0.797749	22229.6823
168.498631	499.696485	-68.20117	620.216482	0.267805	0.728176	22232.73415
99.069022	523.34833	-73.541909	625.557221	1.030767	-0.797749	22241.88971
45.66163	516.481665	-149.07522	626.320184	-0.495158	-0.034786	22222.05268
18.194972	528.689069	-203.245574	614.11278	0.267805	0.728176	22215.94897
-29.871681	506.563149	-269.623332	604.194264	-0.495158	0.728176	189.977721
-71.071668	498.170559	-311.586283	614.875742	0.267805	2.254102	15.259255
-114.560545	492.82982	-378.727003	583.59427	0.267805	-1.560712	13.733329
-163.39016	473.755752	-384.067743	542.394282	0.267805	1.491139	9.918516
-219.086439	447.052056	-416.87514	513.401698	-0.495158	-0.034786	20586.26057
-264.101241	437.896503	-481.726973	392.090623	-1.258121	-0.034786	22173.98602
-298.434564	405.852068	-498.512153	424.898021	-0.495158	-0.034786	22199.16379
-333.53085	374.570596	-517.586222	366.14989	-0.495158	-1.560712	22214.42305
-357.182695	329.555794	-538.949178	303.586946	1.030767	0.728176	22208.31935
-401.434534	298.274322	-569.467688	243.31289	-1.258121	-0.034786	22206.79342
-431.953043	237.237303	-599.223234	138.024032	0.267805	-0.797749	22220.52675
-446.449335	204.429906	-567.941762	102.164783	0.267805	-0.797749	22209.08231
-474.678956	141.103998	-570.993613	63.253684	0.267805	0.728176	22215.18601
-496.804876	106.770675	-556.497321	22.053696	0.267805	-0.034786	22209.08231
-515.878944	76.252166	-497.74919	-62.635168	1.79373	1.491139	22217.4749
-532.664124	35.052178	-548.104731	-158.00551	1.79373	1.491139	22229.6823
-522.745609	-35.903357	-472.57142	-174.027727	1.030767	-0.034786	22231.97119
-515.878944	-95.41445	-425.26773	-235.827709	1.030767	-0.034786	22219.76379
-501.382652	-137.377401	-411.534401	-296.101765	0.267805	0.728176	22215.18601
-468.575254	-206.044047	-421.452917	-361.716561	0.267805	-0.797749	22206.79342
-451.027111	-255.636625	-342.104792	-410.546176	-0.495158	0.728176	22213.66009
-426.612304	-294.547724	-290.986289	-448.694313	-0.495158	-0.797749	22206.03046
-383.886391	-328.118085	-251.312226	-483.790599	0.267805	-0.034786	22228.91934
-346.501217	-367.792147	-191.03817	-547.116506	0.267805	-0.797749	22228.15638
-312.167893	-420.436576	-136.867816	-551.694282	-1.258121	-0.034786	22199.16379
-251.893837	-458.584713	-95.667828	-634.094258	0.267805	1.491139	22208.31935
-193.145706	-483.762483	-46.07525	-644.775736	-0.495158	-0.034786	22213.66009
-141.26424	-508.177291	55.398794	-625.701668	-0.495158	0.728176	22207.55638
-97.775364	-540.984688	115.67285	-637.909071	-0.495158	1.491139	22212.89712
-40.553159	-559.295794	194.258012	-620.360929	-0.495158	0.728176	22231.97119
8.276456	-549.377278	211.043192	-601.28686	-1.258121	-0.034786	22212.13416
58.631997	-555.48098	291.15428	-602.812786	0.267805	-0.797749	22222.81564
116.617165	-563.87357	341.50982	-586.790568	0.267805	0.728176	22229.6823
173.83937	-524.962471	394.917212	-541.012804	-1.258121	-1.560712	22212.13416
233.350464	-499.784701	441.457939	-506.679481	1.030767	-0.034786	22239.60082
268.446749	-482.236558	448.324603	-497.523928	1.030767	-0.034786	22251.80822
308.883774	-457.82175	512.413473	-473.872083	0.267805	-0.034786	22231.97119
353.135613	-421.199539	559.717163	-366.294337	0.267805	-0.034786	22229.6823
401.202266	-378.473625	562.769014	-307.546206	0.267805	-0.034786	22239.60082
427.142999	-352.532892	581.08012	-269.39807	0.267805	1.491139	22225.10453
453.083732	-308.281054	600.917151	-224.383268	-0.495158	-0.797749	22196.87491
478.261502	-241.903295	604.731964	-179.368467	-0.495158	-0.034786	22222.05268
486.654092	-187.732941	602.443076	-92.390715	0.267805	1.491139	22226.63045
497.33557	-128.221848	578.028269	-19.909255	-1.258121	0.728176	22197.63787
496.572608	-74.814456	555.139387	45.705541	-1.258121	-0.034786	22206.79342
490.468906	-26.747804	566.583828	116.661075	-1.258121	-0.034786	22202.21564
472.920763	6.822557	478.08015	148.70551	-2.021084	-0.797749	22183.90454
450.794844	75.489203	454.428305	216.609194	-1.258121	-0.034786	22191.53417
450.031881	135.000297	460.532007	286.038803	0.267805	-0.034786	22212.89712
434.009663	191.459539	434.591274	328.001753	-0.495158	1.491139	22202.21564
406.543005	250.970633	395.680175	373.016555	-0.495158	-0.797749	22199.92676
402.728191	290.644695	307.93946	402.009139	0.267805	1.491139	22218.23786
359.239315	332.607645	261.398733	470.675785	-0.495158	0.728176	22199.16379
336.350433	374.570596	219.435782	508.060959	1.030767	1.491139	22224.34156
306.594886	414.244658	173.658018	549.260947	0.267805	-0.797749	22231.20823
273.787489	456.207609	106.517297	572.912792	1.030767	0.728176	22239.60082
215.039358	490.540932	-5.638225	558.4165	0.267805	0.728176	22239.60082
176.891221	509.615	-64.386356	585.120196	1.030767	0.728176	22246.46748
135.691233	503.511298	-62.097468	626.320184	0.267805	0.728176	22234.26008
86.098655	505.800187	-111.690046	630.134997	0.267805	1.491139	22226.63045
34.980152	500.459448	-168.912251	630.134997	-0.495158	0.728176	22225.10453
-3.930948	511.140926	-255.12704	617.927593	-0.495158	-0.797749	22224.34156
-55.049451	498.933522	-271.91222	627.846109	0.267805	-0.034786	34.333323
-83.279072	492.82982	-314.638134	609.535003	0.267805	1.491139	14.496292
-131.345725	479.859454	-364.993674	570.623904	-1.258121	1.491139	12.970367
-185.516079	463.074273	-410.008476	546.209096	1.030767	-0.034786	9.918516
-232.819769	445.52613	-506.904743	448.549866	-0.495158	0.728176	22048.86013
-263.338278	427.215025	-500.038079	374.54248	-2.021084	-0.797749	22196.11194
-299.96049	403.56318	-494.697339	397.431362	0.267805	0.728176	22198.40083
-338.108626	358.548378	-517.586222	351.653598	0.267805	-0.797749	22210.60823
-375.493801	318.874316	-522.163998	300.535095	1.030767	0.728176	22228.15638
-406.775273	276.911366	-558.786209	207.453641	-0.495158	-0.034786	22201.45268
-450.264149	241.81508	-594.645458	150.231436	0.267805	0.728176	22219.76379
-464.760441	186.1188	-550.393619	104.453672	1.030767	1.491139	22229.6823
-489.175248	143.392887	-563.363986	63.253684	0.267805	-0.034786	22192.29713
-509.775242	96.85216	-516.823259	-12.279627	1.030767	-1.560712	22173.98602
-508.249317	46.496619	-526.741774	-103.072193	1.030767	1.491139	22240.36378
-521.982646	-0.807071	-506.14178	-183.18328	0.267805	-0.797749	22219.76379
-499.856727	-53.451499	-503.852892	-264.820293	0.267805	1.491139	22212.13416
-510.538205	-96.940375	-413.060327	-264.05733	0.267805	0.728176	22232.73415
-485.360435	-162.555171	-415.349215	-327.383238	-0.495158	0.728176	22151.8601
-479.256733	-197.651457	-393.986258	-367.820263	-0.495158	-0.797749	22196.11194
-445.686372	-257.16255	-328.371463	-443.353574	-0.495158	-0.797749	22212.89712
-426.612304	-296.836613	-273.438146	-467.005418	0.267805	2.254102	22225.10453
-385.412316	-334.984749	-239.104823	-502.101704	-0.495158	-1.560712	22216.71194
-333.53085	-386.866215	-187.986319	-544.827618	0.267805	-0.034786	22219.00082
-302.249378	-422.725464	-102.534493	-566.953537	-1.258121	-0.034786	22212.13416
-250.367912	-459.347675	-94.904865	-637.909071	0.267805	2.254102	22200.68972
-202.301259	-489.103222	-36.156735	-690.5535	0.267805	-0.034786	22207.55638
-129.056837	-528.014322	66.080272	-631.80537	-2.021084	-1.560712	22216.71194
-71.071668	-542.510614	138.561732	-623.412779	-1.258121	-0.797749	22206.79342
-15.375389	-551.666167	207.228379	-607.390562	0.267805	0.728176	22223.5786
45.66163	-548.614316	243.85059	-628.753519	0.267805	0.728176	22230.44527
85.335693	-562.347645	300.309832	-623.412779	-0.495158	-0.797749	22214.42305
141.031972	-547.851353	372.791292	-556.272059	0.267805	-0.034786	22222.81564
186.046774	-529.540247	407.887578	-538.723916	-0.495158	-0.034786	22229.6823
253.187495	-506.651365	471.213485	-508.968369	1.030767	-0.797749	22237.31193
289.809706	-459.347675	446.035715	-474.635046	-0.495158	-0.034786	22238.83786
329.483768	-466.21434	407.887578	-476.923934	-0.495158	-1.560712	22243.41563
369.157831	-409.755098	529.961616	-391.472107	1.030767	0.728176	22238.07489
405.780042	-366.266222	576.502343	-300.679542	1.030767	-0.797749	22227.39341
437.061514	-329.64401	584.894933	-256.427703	0.267805	-0.034786	22224.34156
456.135583	-289.969948	597.102337	-210.649939	0.267805	-0.034786	22222.05268
461.476322	-224.355153	584.894933	-136.642553	-1.258121	-0.797749	22215.94897
493.520757	-171.710724	581.843082	-68.73887	1.030767	1.491139	22225.10453
490.468906	-117.540369	597.102337	-13.04259	0.267805	0.728176	22209.08231
488.94298	-70.999642	549.035685	76.22405	-1.258121	-0.034786	22185.43046
475.209651	-16.066325	507.835697	143.364771	-0.495158	0.728176	22192.29713
474.446688	27.422551	486.47274	162.43884	-0.495158	-0.797749	22196.87491
468.342986	95.326234	441.457939	199.061051	-0.495158	0.728176	22192.29713
443.165216	157.126216	469.68756	301.298058	-0.495158	-0.797749	22206.03046
432.483738	202.90398	413.99128	345.549896	0.267805	0.728176	22202.21564
414.172632	253.259521	365.161665	390.564698	-0.495158	-0.034786	22202.97861
382.128197	315.822465	330.828342	435.579499	0.267805	0.728176	22209.84527
369.157831	342.526161	246.139478	499.668369	0.267805	1.491139	22231.20823
340.165247	396.696515	215.620969	526.372065	-0.495158	-0.797749	22222.05268
308.883774	428.74095	163.739503	564.520202	0.267805	0.728176	22203.74157
258.528234	453.155758	50.058055	553.838724	0.267805	0.728176	22250.2823
202.068991	487.489081	1.991402	598.853525	0.267805	-0.034786	22238.83786
163.157892	486.726118	-100.245604	574.438717	-0.495158	-0.034786	22230.44527
114.328277	521.822404	-79.645611	606.483152	0.267805	-0.797749	22238.07489
68.550512	513.429814	-134.578928	611.060929	-0.495158	0.728176	22213.66009
25.824599	514.192777	-196.378909	630.89796	-0.495158	-0.034786	22214.42305
-26.056867	510.377963	-234.527046	634.712774	0.267805	0.728176	6186.101871
-50.471675	507.326112	-320.741835	601.142413	0.267805	0.728176	28.229621
-91.671662	489.015006	-353.549233	574.438717	-0.495158	-0.034786	14.496292
-145.079054	480.622416	-388.645519	560.705388	0.267805	0.728176	9.918516
-204.590147	451.629832	-412.297364	539.342432	-0.495158	-0.034786	7084.109012
-224.427179	445.52613	-468.756606	460.75727	-0.495158	0.728176	22130.49715
-280.123458	400.511329	-539.712141	385.223959	-0.495158	0.728176	22192.29713
-300.723452	402.037254	-558.786209	351.653598	-0.495158	0.728176	22212.89712
-354.893807	353.970602	-518.349184	337.157306	0.267805	0.728176	22206.79342
-383.886391	302.852099	-539.712141	273.831399	-0.495158	-0.034786	22207.55638
-416.693788	270.807664	-561.075098	185.327722	0.267805	-0.797749	22223.5786
-438.819708	217.400272	-577.097315	131.157367	-1.258121	-0.034786	22210.60823
-466.286366	160.94103	-534.371402	70.883311	-0.495158	-0.797749	22213.66009
-494.515987	129.659557	-549.630656	34.2611	0.267805	-0.034786	22213.66009
-501.382652	79.304017	-512.245482	-19.909255	1.030767	-0.797749	22226.63045
-516.641907	35.815141	-512.245482	-93.91664	1.79373	2.254102	22223.5786
-508.249317	-22.170027	-506.904743	-209.124013	1.030767	-0.034786	22217.4749
-522.745609	-79.392233	-455.78624	-240.405486	-0.495158	-0.034786	22219.76379
-505.197466	-117.540369	-421.452917	-293.049914	1.030767	-0.034786	22215.94897
-483.071546	-166.369985	-450.445501	-373.161002	-0.495158	-0.034786	22207.55638
-456.367851	-220.540339	-373.386264	-390.709145	0.267805	-0.034786	22215.94897
-428.901192	-262.503289	-331.423314	-447.93135	0.267805	-0.797749	22206.03046
-407.538235	-299.888463	-273.438146	-479.212822	0.267805	-0.034786	22225.10453
-368.627136	-347.955116	-205.534462	-519.649847	-0.495158	-1.560712	22230.44527
-330.478999	-402.888433	-158.230772	-548.642431	-0.495158	1.491139	22194.58602
-290.041974	-438.747682	-111.690046	-583.738717	-1.258121	-1.560712	22203.74157
-254.182725	-462.399526	-49.127101	-623.412779	0.267805	-0.034786	22212.13416
-165.679048	-511.229142	-14.793778	-640.19796	0.267805	-0.034786	22203.74157
-124.47906	-534.880986	64.554347	-669.190544	-0.495158	-0.797749	22212.89712
-58.864265	-544.036539	129.406179	-677.583134	0.267805	0.728176	22199.92676
-6.219836	-557.769869	214.095043	-607.390562	1.030767	0.728176	22218.23786
52.528295	-535.643949	274.369099	-610.442413	-0.495158	0.728176	22221.28971
108.987537	-560.058757	334.643156	-602.049823	0.267805	1.491139	22230.44527
173.83937	-540.221726	392.628324	-547.879469	-0.495158	-0.797749	22221.28971
209.698619	-515.043955	420.857945	-514.309108	0.267805	0.728176	22186.95639
259.291197	-492.918036	470.450523	-508.968369	1.79373	1.491139	22252.57118
300.491184	-460.873601	497.154219	-473.872083	0.267805	1.491139	22243.41563
340.928209	-455.532862	529.198653	-426.568393	0.267805	-0.034786	22228.91934
375.261533	-399.836582	522.331989	-333.486939	-0.495158	-0.034786	22238.83786
420.276334	-369.318073	583.369008	-286.946213	0.267805	1.491139	22190.7712
432.483738	-322.777346	587.946784	-264.05733	0.267805	-0.797749	22199.16379
459.187434	-256.399587	610.072704	-183.946243	-1.258121	-0.034786	22219.76379
481.313353	-192.310718	622.280107	-112.990709	0.267805	-0.034786	22228.91934
500.387421	-157.977394	566.583828	-38.983323	-0.495158	-1.560712	22198.40083
490.468906	-110.673705	562.769014	22.053696	-1.258121	-0.034786	22082.43049
491.231869	-51.925574	547.509759	91.483305	-0.495158	-0.797749	22203.74157
475.972614	-0.807071	542.931983	139.549957	-1.258121	0.728176	22185.43046
449.268918	46.496619	478.843113	180.749945	-1.258121	-0.797749	22187.71935
456.135583	123.555856	487.235703	265.438809	0.267805	-0.034786	22207.55638
453.846694	161.703992	339.983895	259.335107	0.267805	-0.034786	22129.73418
412.646707	208.244719	369.739441	340.97212	0.267805	-0.034786	22206.03046
409.594856	260.889148	349.139448	402.772102	1.030767	2.254102	22221.28971
390.520787	315.822465	310.228348	456.179493	0.267805	-1.560712	22214.42305
347.031911	365.415043	244.613553	498.905406	0.267805	-0.797749	22219.00082
316.513402	402.800217	205.702453	544.683171	0.267805	-0.034786	22228.15638
302.780073	439.422429	123.302477	572.149829	0.267805	0.728176	22247.99341
231.824538	459.25946	41.665465	582.831308	0.267805	0.728176	22237.31193
192.913438	484.43723	-40.734511	583.59427	0.267805	-0.797749	22241.88971
153.239376	503.511298	-61.334505	620.216482	1.030767	-0.034786	22240.36378
83.046804	499.696485	-134.578928	624.794258	0.267805	1.491139	22226.63045
67.78755	513.429814	-176.541878	567.572053	0.267805	-0.034786	22217.4749
25.824599	508.852038	-207.82335	602.668339	0.267805	1.491139	22231.97119
-16.138351	505.037224	-232.238158	636.238699	0.267805	-0.797749	413.525803
-82.51611	488.252044	-315.401096	606.483152	1.030767	2.254102	15.259255
-105.404992	467.65205	-340.578867	587.409084	0.267805	-0.797749	12.970367
-172.545713	465.363162	-399.326997	554.601686	-0.495158	0.728176	10.681478
-205.35311	458.496497	-427.556619	501.957257	0.267805	-0.034786	19283.88318
-267.916055	425.689099	-458.838091	479.831338	-0.495158	-1.560712	22180.08972
-281.649384	411.95577	-510.719557	394.379512	-0.495158	-0.034786	22193.82305
-312.167893	362.363192	-574.808427	340.209157	1.030767	1.491139	22207.55638
-358.70862	331.08172	-564.889911	296.720281	-0.495158	0.728176	22198.40083
-389.22713	296.748397	-553.44547	212.79438	0.267805	-0.034786	22207.55638
-422.79749	254.022484	-594.645458	178.461057	0.267805	-0.034786	22216.71194
-463.997478	196.037316	-546.578806	131.92033	0.267805	-0.034786	22228.15638
-471.627105	159.415104	-545.05288	54.861094	0.267805	-0.034786	22203.74157
-492.990062	123.555856	-547.341768	14.424069	1.030767	-1.560712	22183.90454
-517.40487	73.963278	-506.904743	-45.849988	0.267805	0.728176	22238.83786
-516.641907	17.504035	-515.297333	-109.938858	0.267805	-0.797749	22226.63045
-518.167832	-34.377431	-480.96401	-228.961045	0.267805	-0.797749	22208.31935
-502.908578	-76.340382	-452.734389	-251.849927	-0.495158	-0.797749	22221.28971
-518.930795	-128.98481	-426.030693	-289.235101	-1.258121	0.728176	22151.8601
-478.49377	-198.414419	-395.512184	-339.590641	0.267805	-0.797749	22198.40083
-454.841925	-231.98478	-337.527016	-392.998033	0.267805	0.728176	22215.94897
-422.79749	-285.392171	-289.460363	-440.301723	-0.495158	-0.797749	22228.15638
-377.782689	-322.014383	-254.364077	-470.820232	0.267805	-0.797749	22214.42305
-349.553067	-378.473625	-197.141872	-535.672065	1.030767	1.491139	22167.11936
-303.012341	-418.147688	-141.445592	-566.953537	-0.495158	-0.034786	22210.60823
-261.04939	-454.006936	-110.16412	-627.227593	-1.258121	1.491139	22199.16379
-206.116073	-472.318042	-51.415989	-645.538699	-0.495158	-1.560712	22202.97861
-174.834601	-512.755067	28.695098	-666.138693	-0.495158	-0.034786	22219.00082
-116.849433	-560.058757	3.517328	-753.879408	-0.495158	-0.034786	22062.59346
-59.627227	-553.192092	133.220993	-661.560916	-1.258121	-0.034786	22219.76379
17.432009	-553.955055	195.020975	-632.568332	-0.495158	-0.034786	22228.15638
66.261624	-551.666167	293.443168	-600.523897	1.030767	-0.034786	22222.81564
127.298643	-559.295794	353.717224	-581.449829	-0.495158	1.491139	22219.76379
186.809737	-534.118024	413.99128	-544.064655	-0.495158	0.728176	22228.91934
221.14306	-511.229142	439.169051	-531.094288	1.030767	-1.560712	22245.70452
259.291197	-484.525446	470.450523	-512.783183	0.267805	-0.034786	22235.786
306.594886	-471.555079	478.843113	-479.975785	0.267805	-0.034786	22243.41563
358.476352	-430.355091	545.220871	-380.027666	-0.495158	0.728176	22241.12674
400.439303	-402.12547	537.591244	-314.412871	0.267805	-1.560712	22223.5786
421.80226	-364.740296	555.139387	-277.79066	0.267805	1.491139	22205.2675
456.898545	-300.651426	595.576412	-219.042529	-0.495158	-1.560712	22220.52675
470.631875	-248.76996	604.731964	-187.761057	0.267805	1.491139	22212.89712
475.972614	-190.021829	588.709747	-78.657385	0.267805	-0.034786	22222.05268
495.046682	-135.851475	600.154188	-22.961106	-1.258121	-0.797749	22214.42305
483.602241	-88.547785	586.420859	63.253684	-0.495158	-0.034786	22185.43046
486.654092	-31.32558	537.591244	84.61664	-0.495158	0.728176	22193.06009
477.498539	1.481818	540.643095	157.0981	-0.495158	-0.034786	22194.58602
477.498539	73.963278	500.969032	179.22402	-0.495158	1.491139	22194.58602
441.639291	121.266967	468.924597	273.831399	-1.258121	-2.323675	22196.87491
398.150415	147.2077	372.791292	264.675846	-0.495158	-0.034786	22193.06009
418.750409	238.763229	285.050578	286.801766	0.267805	-1.560712	22212.89712
395.861526	277.674328	316.33205	393.616549	0.267805	0.728176	22197.63787
384.417085	331.08172	280.472801	467.623934	-0.495158	0.728176	22222.05268
347.031911	368.466894	232.406149	488.986891	-0.495158	-0.797749	22220.52675
306.594886	424.163174	187.391347	571.386866	0.267805	-0.797749	22230.44527
287.520818	447.052056	96.598782	593.512786	1.030767	-0.034786	22249.51933
221.14306	470.703901	34.7988	596.564637	1.030767	1.491139	22248.75637
195.202327	496.644634	-59.808579	600.37945	1.030767	0.728176	22227.39341
132.639382	505.800187	-43.023399	630.89796	0.267805	-0.034786	22237.31193
96.017171	497.407597	-117.793747	630.89796	0.267805	0.728176	22219.76379
28.87645	508.852038	-180.356692	630.89796	-0.495158	-0.797749	22213.66009
7.513493	508.089075	-214.690015	635.475736	1.030767	1.491139	22224.34156
-39.027234	495.118708	-263.51963	609.535003	0.267805	0.728176	93.081454
-73.360557	495.881671	-303.956655	630.134997	0.267805	0.728176	13.733329
-111.508694	483.674267	-397.038109	554.601686	-0.495158	0.728176	12.970367
-209.167924	453.155758	-418.401066	557.653537	-0.495158	-0.034786	10.681478
-211.456812	449.340944	-458.075128	508.823922	-1.258121	0.728176	21733.75652
-245.790135	434.844652	-462.652904	444.735052	-0.495158	-0.034786	22186.95639
-303.012341	404.326143	-515.297333	401.246176	-0.495158	-0.034786	22210.60823
-332.004925	372.281708	-545.815843	294.431393	-0.495158	-0.034786	22107.60826
-381.597502	308.192838	-617.53434	292.142505	1.030767	0.728176	22191.53417
-406.01231	295.222471	-614.482489	141.838846	0.267805	-0.034786	22221.28971
-437.293782	240.289154	-632.793595	134.972181	0.267805	0.728176	22222.81564
-470.864143	192.222502	-535.897327	130.394405	0.267805	-0.034786	22212.89712
-491.464137	144.918812	-535.897327	51.809243	-0.495158	-0.034786	22214.42305
-494.515987	93.037346	-527.504737	28.157398	-0.495158	-0.034786	22238.07489
-510.538205	60.229948	-508.430669	-65.687019	1.030767	0.728176	22221.28971
-517.40487	21.318849	-521.401035	-139.694404	0.267805	-1.560712	22218.23786
-512.06413	-51.925574	-455.78624	-206.072162	1.030767	2.254102	22224.34156
-523.508571	-100.755189	-452.734389	-265.583256	1.030767	-0.034786	22207.55638
-485.360435	-140.429251	-432.134395	-326.620275	-0.495158	1.491139	22199.92676
-479.256733	-203.755159	-413.823289	-418.938766	-0.495158	0.728176	22219.76379
-445.686372	-250.295886	-349.734419	-431.909133	1.030767	1.491139	22209.84527
-419.745639	-293.784762	-282.593699	-471.583195	-1.258121	-0.797749	22223.5786
-399.908608	-334.984749	-213.927052	-493.709114	-0.495158	-1.560712	22231.20823
-338.108626	-390.681029	-187.986319	-574.583164	-0.495158	0.728176	22193.82305
-309.116042	-416.621762	-172.727064	-589.079456	-1.258121	1.491139	22201.45268
-235.87162	-460.873601	-74.304871	-612.731301	-1.258121	-0.797749	22212.13416
-193.145706	-493.680999	2.754365	-638.672034	0.267805	-0.034786	22207.55638
-129.056837	-514.280993	31.746949	-644.775736	0.267805	-0.797749	22211.3712
-77.17537	-562.347645	85.917303	-677.583134	0.267805	1.491139	22219.76379
-43.60501	-536.406912	133.220993	-641.723885	0.267805	-0.034786	22223.5786
23.535711	-544.036539	188.15431	-677.583134	0.267805	-0.034786	22219.76379
63.209773	-553.955055	285.81354	-622.649817	0.267805	0.728176	22228.15638
128.061606	-547.08839	365.924628	-566.190574	0.267805	-0.034786	22226.63045
186.046774	-538.6958	419.332019	-540.249841	1.030767	0.728176	22228.15638
219.617134	-506.651365	453.665343	-529.568363	0.267805	-1.560712	22248.75637
276.83934	-488.340259	504.020883	-485.316524	1.030767	0.728176	22247.23045
324.905992	-448.666197	507.072734	-459.375791	-0.495158	0.728176	22226.63045
361.528203	-417.384725	552.850498	-375.44989	0.267805	1.491139	22237.31193
398.150415	-370.081035	583.369008	-287.709175	1.030767	0.728176	22231.97119
413.409669	-330.406973	571.924567	-303.731393	-0.495158	-0.797749	22186.95639
450.031881	-283.103283	593.287523	-280.079548	0.267805	0.728176	22220.52675
477.498539	-235.799594	585.657896	-187.761057	-0.495158	-0.034786	22229.6823
492.757794	-181.629239	597.102337	-89.338864	0.267805	-0.034786	22199.92676
496.572608	-125.169997	560.480126	-26.775919	1.030767	1.491139	22185.43046
503.439272	-65.658903	564.294939	51.04628	-1.258121	-1.560712	22202.97861
482.839278	-30.562617	547.509759	89.194417	-1.258121	-0.034786	22189.24528
450.794844	25.133662	529.198653	167.016616	-1.258121	-1.560712	22176.27491
463.002247	93.037346	495.628293	230.342523	-0.495158	0.728176	22207.55638
438.58744	153.311402	426.961647	241.786964	-0.495158	-1.560712	22167.11936
440.113365	205.955831	398.732025	311.979536	0.267805	0.728176	22193.82305
402.728191	228.844713	340.746857	295.957318	1.030767	0.728176	22216.71194
382.89116	299.037285	288.865391	373.016555	-0.495158	-0.034786	22216.71194
372.972644	347.103937	236.220963	465.335046	0.267805	1.491139	22218.23786
338.639321	391.355776	223.250596	512.638736	0.267805	-2.323675	22225.10453
314.224514	423.400211	180.524683	558.4165	-0.495158	-0.797749	22251.04526
256.239346	443.237242	75.235825	574.438717	-0.495158	-0.034786	22233.49712
205.883805	493.592783	9.62103	565.283165	0.267805	0.728176	22241.12674
165.44678	495.118708	-35.393772	611.060929	1.030767	-0.034786	22241.88971
127.298643	511.903889	-72.778946	614.11278	-0.495158	0.728176	22222.81564
57.869034	500.459448	-131.527077	595.038711	-0.495158	-0.034786	22217.4749
44.135705	523.34833	-196.378909	610.297966	-0.495158	-0.034786	22230.44527
-7.745761	501.985373	-231.475195	600.37945	0.267805	-0.034786	15171.51402
-52.760563	498.170559	-277.252959	636.238699	-0.495158	-0.034786	21.362957
-96.249439	489.777969	-332.186276	607.246115	0.267805	-0.034786	12.970367
-136.686464	480.622416	-354.312196	578.253531	-0.495158	-0.034786	11.444441
-172.545713	470.703901	-446.630687	529.423916	-0.495158	-0.034786	7792.138432
-267.916055	447.052056	-442.052911	495.853556	-2.021084	-0.034786	22144.99344
-254.182725	421.874286	-509.956594	427.949872	-0.495158	-0.034786	22196.87491
-303.775303	390.592813	-508.430669	378.357294	-0.495158	0.728176	22203.74157
-348.027142	350.155788	-549.630656	334.868418	-0.495158	-0.797749	22221.28971
-377.782689	333.370608	-560.312135	225.764747	-1.258121	-0.034786	22211.3712
-404.486385	268.518776	-605.326936	126.579591	0.267805	1.491139	22213.66009
-455.604888	230.370639	-565.652874	136.498106	-1.258121	-0.034786	22223.5786
-467.049329	173.148433	-574.808427	67.83146	-0.495158	-0.797749	22207.55638
-481.545621	129.659557	-535.134364	46.468503	1.030767	-0.034786	22225.10453
-528.086348	99.141048	-506.904743	-14.568515	1.030767	-0.797749	22238.83786
-517.40487	23.607737	-526.741774	-122.146261	1.030767	1.491139	22235.02304
-535.715975	-11.488549	-484.778824	-160.294398	0.267805	-0.034786	22207.55638
-523.508571	-52.688537	-461.126979	-221.331417	1.030767	-0.797749	22218.23786
-507.486354	-116.777407	-435.949209	-257.953629	0.267805	0.728176	22226.63045
-497.567838	-180.103314	-424.504768	-344.168418	-0.495158	-0.034786	22187.71935
-457.130813	-219.014413	-370.334413	-396.812847	-0.495158	-0.034786	22212.13416
-438.819708	-265.55514	-359.652935	-484.553561	1.030767	0.728176	22226.63045
-402.960459	-309.806979	-272.675183	-471.583195	-0.495158	-0.034786	22212.13416
-381.597502	-355.584743	-220.793717	-516.597996	0.267805	-1.560712	22222.05268
-321.323446	-415.095837	-149.838182	-536.435027	-2.021084	0.728176	22212.13416
-277.071607	-454.006936	-125.423375	-595.183158	-0.495158	-0.034786	22201.45268
-237.397545	-470.792117	-62.86043	-621.886854	-0.495158	0.728176	22202.97861
-179.412377	-493.680999	2.754365	-652.405364	-2.784046	-1.560712	22214.42305
-124.47906	-524.199508	74.472862	-643.249811	0.267805	0.728176	22212.89712
-69.545743	-541.747651	127.117291	-656.98314	1.030767	1.491139	22219.00082
-29.108718	-569.977272	152.295061	-684.449798	0.267805	0.728176	22227.39341
49.476444	-556.243943	249.191329	-679.872022	0.267805	-0.034786	22229.6823
92.202357	-544.799502	289.628354	-623.412779	0.267805	-0.034786	22219.00082
154.002339	-543.273577	349.90241	-576.10909	-0.495158	-0.797749	22227.39341
195.965289	-528.777285	430.77646	-522.701698	0.267805	1.491139	22252.57118
241.743054	-481.473595	480.369038	-490.657263	1.030767	-1.560712	22231.20823
279.89119	-497.495812	468.161635	-476.160971	1.030767	0.728176	22242.65267
327.19488	-438.747682	546.746796	-418.175803	-0.495158	-0.034786	22241.12674
377.550421	-411.281023	556.665312	-347.220269	0.267805	-0.034786	22223.5786
426.380036	-349.481041	531.487542	-313.649908	-0.495158	-1.560712	22202.97861
436.298552	-324.303271	578.028269	-266.346219	-0.495158	-0.034786	22224.34156
459.187434	-260.977364	601.680113	-223.620305	0.267805	-0.034786	22212.89712
492.757794	-221.303302	601.680113	-108.412932	-2.021084	-0.797749	22213.66009
489.705943	-160.266283	589.47271	-75.605534	0.267805	0.728176	22216.71194
493.520757	-122.881109	568.109753	10.609255	-1.258121	-1.560712	22191.53417
467.580024	-74.051493	550.56161	80.801827	-2.021084	-0.797749	22193.82305
470.631875	-3.858922	552.850498	116.661075	-0.495158	0.728176	22197.63787
464.528173	44.970694	535.302355	176.935132	0.267805	-0.797749	22199.92676
451.557806	95.326234	491.050517	260.09807	0.267805	-0.797749	22199.16379
450.794844	174.674359	433.828311	282.223989	-0.495158	1.491139	22222.05268
430.957812	215.111384	372.02833	326.475828	0.267805	-0.034786	22210.60823
411.120781	275.38544	324.72464	366.912853	0.267805	-0.034786	22202.21564
381.365234	321.163204	282.761689	446.260978	0.267805	-0.797749	22225.10453
352.37265	350.918751	240.798739	478.305413	0.267805	1.491139	22228.15638
340.928209	401.274292	201.124677	540.868357	0.267805	-0.034786	22232.73415
279.128228	441.711317	137.798769	579.016494	1.030767	0.728176	22248.75637
234.113426	452.392795	101.939521	588.935009	0.267805	0.728176	22246.46748
186.046774	488.252044	-6.401188	599.616488	0.267805	0.728176	22225.10453
150.187525	501.22241	-55.993766	631.660923	0.267805	-0.034786	22235.02304
110.513463	502.748336	-79.645611	626.320184	0.267805	0.728176	22231.97119
70.076438	518.770553	-121.608561	593.512786	0.267805	-0.797749	22209.84527
17.432009	505.037224	-199.43076	620.979444	0.267805	1.491139	22222.81564
-24.530942	493.592783	-240.630748	623.268333	0.267805	-1.560712	929.288614
-68.019818	506.563149	-308.534432	597.3276	-0.495158	0.728176	15.259255
-105.404992	486.726118	-338.289978	595.801674	0.267805	-1.560712	12.207404
-174.071638	463.074273	-371.097376	562.231314	-0.495158	0.728176	8.39259
-200.775334	469.177975	-423.741805	533.23873	-0.495158	0.728176	19476.91275
-235.87162	447.052056	-464.17883	482.883189	-0.495158	-0.034786	22173.98602
-280.886421	418.822435	-480.201047	437.105425	-0.495158	-0.034786	22207.55638
-315.219744	387.540962	-538.949178	377.594331	0.267805	1.491139	22217.4749
-367.10121	335.659496	-534.371402	318.083238	-0.495158	-0.797749	22193.06009
-377.782689	312.007652	-567.178799	181.512908	0.267805	-0.034786	22219.00082
-435.004894	258.60026	-634.31952	147.179585	0.267805	-0.034786	22223.5786
-468.575254	215.111384	-572.519539	108.268485	0.267805	-0.034786	22196.11194
-490.701174	167.044732	-549.630656	90.720342	-0.495158	-1.560712	22210.60823
-498.330801	113.63734	-545.05288	26.631472	1.030767	-0.034786	22241.12674
-515.878944	64.807725	-500.038079	-45.087025	0.267805	0.728176	22222.81564
-519.693758	38.104029	-508.430669	-118.331448	0.267805	0.728176	22223.5786
-519.693758	-11.488549	-459.601054	-171.738839	1.030767	1.491139	22230.44527
-515.878944	-91.599636	-450.445501	-239.642523	0.267805	1.491139	22208.31935
-515.115981	-133.562587	-435.186246	-304.494355	-0.495158	-0.797749	22197.63787
-486.123397	-193.07368	-396.275146	-354.849896	-0.495158	-0.797749	22216.71194
-455.604888	-245.718109	-379.489966	-402.153586	0.267805	-0.034786	22202.21564
-426.612304	-286.155134	-323.793686	-447.168387	-0.495158	-0.034786	22222.81564
-391.516018	-326.592159	-272.675183	-494.472077	0.267805	1.491139	22232.73415
-369.390099	-370.843998	-185.697431	-535.672065	-1.258121	-0.797749	22196.87491
-325.901223	-399.836582	-133.815965	-557.797984	-1.258121	-0.797749	22202.97861
-279.360496	-434.169905	-103.297455	-608.916487	-0.495158	0.728176	22214.42305
-214.508663	-467.740266	-7.927113	-640.960922	-0.495158	0.728176	22212.89712
-158.049421	-511.229142	15.724732	-624.175742	0.267805	-0.034786	22209.84527
-100.827215	-542.510614	92.021005	-652.405364	0.267805	0.728176	22228.15638
-51.234637	-540.984688	133.983956	-654.694252	0.267805	0.728176	22228.91934
9.802382	-536.406912	223.250596	-656.220177	-0.495158	0.728176	22217.4749
63.972736	-547.08839	283.524652	-612.731301	0.267805	-0.797749	22227.39341
107.461612	-535.643949	321.672789	-606.627599	0.267805	-0.034786	22228.91934
168.498631	-534.880986	381.946845	-541.012804	1.030767	-0.797749	22232.73415
231.824538	-519.621732	439.932013	-541.012804	1.79373	-0.797749	22245.70452
234.113426	-488.340259	506.309771	-516.597996	1.79373	1.491139	22247.23045
305.068961	-469.266191	494.86533	-476.160971	0.267805	-1.560712	22223.5786
340.928209	-424.25139	545.220871	-387.657294	-0.495158	0.728176	22234.26008
389.757825	-400.599545	552.087536	-326.620275	0.267805	-0.034786	22233.49712
414.935595	-365.503259	571.161604	-296.864728	-0.495158	-0.034786	22186.19343
447.742993	-313.621793	589.47271	-246.509187	0.267805	0.728176	22222.05268
469.105949	-249.532923	603.969002	-171.738839	-0.495158	-0.034786	22228.91934
467.580024	-219.014413	597.8653	-101.546267	0.267805	-0.797749	22190.7712
487.417055	-144.244065	572.687529	-34.405547	0.267805	-0.797749	22215.18601
481.313353	-99.992226	576.502343	35.024062	-1.258121	-0.797749	22202.97861
485.891129	-30.562617	567.34679	113.609224	-1.258121	-0.034786	22196.87491
470.631875	22.081811	557.428275	159.386989	-0.495158	0.728176	22195.34898
471.394837	79.304017	500.969032	220.424008	0.267805	1.491139	22207.55638
463.002247	129.659557	471.213485	258.572144	0.267805	-1.560712	22214.42305
440.113365	185.355837	462.820895	303.586946	-0.495158	0.728176	22197.63787
412.646707	234.948415	372.02833	318.846201	-0.495158	0.728176	22212.89712
417.224483	269.281738	329.302416	385.223959	0.267805	0.728176	22214.42305
372.972644	310.481726	293.443168	447.786903	0.267805	-0.034786	22217.4749
348.557837	368.466894	236.983925	492.801705	0.267805	-0.034786	22224.34156
324.143029	415.770584	180.524683	530.949841	1.030767	1.491139	22252.57118
276.83934	437.13354	127.117291	554.601686	1.030767	-0.034786	22231.97119
244.031942	478.333528	35.561763	598.853525	1.030767	-0.034786	22238.83786
194.439364	507.326112	-17.845629	612.586854	0.267805	0.728176	22240.36378
135.691233	499.696485	-33.104884	627.083146	0.267805	-1.560712	22220.52675
82.283842	493.592783	-121.608561	625.557221	-1.258121	-0.034786	22215.18601
47.187556	511.140926	-175.778915	622.50537	-0.495158	-0.797749	22228.91934
5.987568	511.903889	-178.830766	642.342401	-2.021084	-0.034786	22214.42305
-27.582792	493.592783	-265.808518	630.134997	0.267805	-0.034786	86.214789
-74.123519	493.592783	-290.986289	603.431301	0.267805	-0.034786	12.970367
-133.634613	478.333528	-369.571451	588.172047	-1.258121	-1.560712	12.970367
-180.17534	467.65205	-466.467718	482.120226	-1.258121	-0.797749	10.681478
-223.664216	447.815019	-434.423283	503.483183	-0.495158	1.491139	21412.54921
-258.760502	418.059472	-450.445501	473.727636	0.267805	-0.034786	22193.06009
-299.197527	398.985404	-505.378818	423.372096	-1.258121	-0.797749	22199.92676
-344.975291	367.703931	-527.504737	369.964704	0.267805	0.728176	22222.81564
-371.678987	332.607645	-559.549172	295.957318	0.267805	-0.034786	22212.13416
-402.197496	274.622477	-556.497321	202.875865	-1.258121	-1.560712	22203.74157
-418.982677	244.866931	-572.519539	157.861063	-0.495158	0.728176	22220.52675
-458.656739	199.852129	-546.578806	131.157367	1.030767	0.728176	22199.92676
-504.434503	159.415104	-555.734358	58.675907	1.030767	-0.034786	22228.15638
-489.175248	101.429936	-570.993613	-19.909255	1.030767	-0.797749	22235.02304
-540.293752	67.096613	-493.934377	-83.235162	1.030767	-0.034786	22238.07489
-515.115981	3.770706	-504.615855	-119.857373	0.267805	-0.797749	22210.60823
-513.590056	-50.399649	-458.075128	-184.709206	0.267805	0.728176	22220.52675
-518.167832	-87.784823	-442.052911	-248.035113	0.267805	-0.034786	22226.63045
-492.990062	-149.584804	-407.719587	-302.205467	0.267805	0.728176	22190.7712
-476.967845	-208.332935	-386.356631	-352.561008	0.267805	-0.034786	22210.60823
-451.027111	-236.562556	-352.78627	-425.805431	1.030767	0.728176	22228.15638
-435.004894	-280.051432	-281.830736	-443.353574	-0.495158	-0.034786	22218.23786
-394.567869	-325.066234	-238.34186	-500.575779	0.267805	-0.034786	22219.00082
-351.841956	-378.473625	-202.482611	-538.723916	-0.495158	0.728176	22207.55638
-316.74567	-415.858799	-139.156704	-595.946121	-0.495158	-1.560712	22207.55638
-261.812353	-457.058787	-89.564126	-624.175742	-1.258121	-0.797749	22201.45268
-187.042005	-495.969887	1.22844	-616.546115	-0.495158	-0.034786	22213.66009
-149.65683	-513.51803	27.932135	-632.568332	-1.258121	-1.560712	22225.86749
-99.30129	-535.643949	136.272844	-624.938705	-0.495158	0.728176	22215.94897
-25.293904	-550.140241	155.346912	-649.353513	0.267805	-0.797749	22225.10453
29.639413	-557.769869	252.24318	-625.701668	0.267805	-0.034786	22229.6823
58.631997	-565.399496	307.93946	-622.649817	-0.495158	-0.034786	22215.18601
128.824569	-544.036539	361.346851	-564.664649	-1.258121	-1.560712	22222.81564
189.098625	-539.458763	399.494988	-568.479462	1.030767	-0.797749	22251.80822
238.691203	-504.362477	417.806094	-550.168357	0.267805	-0.034786	22235.02304
298.202296	-476.132856	493.339405	-492.183189	-0.495158	1.491139	22238.07489
327.19488	-470.792117	529.198653	-450.220238	-0.495158	-1.560712	22240.36378
357.71339	-429.592129	552.087536	-363.242486	0.267805	0.728176	22222.81564
397.387452	-392.969917	546.746796	-310.598057	-0.495158	-0.034786	22200.68972
415.698558	-337.273638	581.843082	-284.657324	-1.258121	-0.797749	22219.76379
448.505955	-293.021799	602.443076	-229.724007	-1.258121	0.728176	22216.71194
477.498539	-233.510705	600.917151	-151.901808	0.267805	0.728176	22216.71194
490.468906	-190.784792	597.102337	-96.205528	-0.495158	0.728176	22216.71194
470.631875	-132.799624	588.709747	-22.198143	-0.495158	-0.034786	22196.87491
484.365204	-83.207046	487.998666	11.372218	-0.495158	-0.034786	22188.48232
476.735577	-32.088543	533.77643	121.238852	-1.258121	0.728176	22197.63787
475.209651	35.815141	531.487542	177.698094	-1.258121	-0.797749	22208.31935
456.898545	87.696607	498.680144	232.631411	-0.495158	1.491139	22199.92676
442.402253	147.2077	465.872746	292.142505	-0.495158	0.728176	22222.05268
438.58744	201.378055	402.546839	315.031387	0.267805	-2.323675	22216.71194
419.513371	234.948415	375.080181	379.120257	0.267805	2.254102	22200.68972
392.809676	291.407658	342.272783	426.423946	-0.495158	-0.034786	22223.5786
366.868942	337.948385	259.872807	482.120226	-0.495158	1.491139	22231.97119
358.476352	385.252074	248.428366	508.823922	0.267805	-2.323675	22231.97119
303.543035	418.059472	175.946906	504.246146	1.030767	1.491139	22247.23045
282.180079	450.103907	92.021005	541.63132	1.79373	1.491139	22246.46748
213.513432	479.096491	32.509912	604.194264	0.267805	0.728176	22224.34156
163.920854	491.303895	-1.823411	633.186848	1.030767	1.491139	22231.20823
128.824569	503.511298	-60.571542	627.083146	0.267805	1.491139	22235.02304
73.891252	514.192777	-138.393741	638.527587	-0.495158	-0.034786	22214.42305
27.350525	493.592783	-173.490027	618.690556	0.267805	-0.034786	22220.52675
3.69868	505.037224	-228.423344	630.134997	0.267805	-0.034786	22228.91934
-58.864265	506.563149	-267.334444	630.134997	-0.495158	-0.034786	35.859249
-97.012402	498.170559	-327.6085	611.060929	0.267805	-0.034786	12.970367
-139.738315	471.466864	-388.645519	575.964643	-0.495158	0.728176	12.970367
-185.516079	463.074273	-452.734389	470.675785	-1.258121	-0.797749	9.155553
-224.427179	440.948354	-464.17883	507.297997	-0.495158	1.491139	22054.20087
-263.338278	427.977988	-469.519569	462.283195	-0.495158	-1.560712	22196.11194
-312.930856	399.748366	-517.586222	390.564698	0.267805	-0.034786	22222.81564
-348.790105	353.207639	-519.87511	363.861002	0.267805	0.728176	22193.06009
-373.204912	316.585428	-568.704725	270.779548	0.267805	-0.034786	22218.23786
-403.723422	273.859515	-564.889911	191.431424	0.267805	1.491139	22228.91934
-454.078962	237.237303	-573.282501	138.786995	-0.495158	-1.560712	22191.53417
-468.575254	184.592874	-535.134364	109.794411	0.267805	-0.797749	22209.08231
-472.390068	131.185483	-560.312135	41.890727	1.030767	-0.034786	22237.31193
-517.40487	99.904011	-563.363986	-45.087025	1.030767	-0.034786	22217.4749
-516.641907	43.444768	-558.023247	-131.301814	-0.495158	-0.034786	22217.4749
-508.249317	-3.858922	-503.08993	-131.301814	1.030767	-0.034786	22230.44527
-512.827093	-47.347798	-464.941793	-191.57587	-0.495158	1.491139	22212.89712
-517.40487	-108.384817	-426.030693	-261.005479	0.267805	-0.034786	22196.11194
-497.567838	-147.295916	-432.897358	-348.746194	0.267805	0.728176	22218.23786
-470.864143	-210.621823	-385.593668	-386.131368	0.267805	0.728176	22212.89712
-441.108596	-258.688476	-313.875171	-418.175803	0.267805	-2.323675	22218.23786
-408.301198	-295.310687	-279.541848	-470.820232	-1.258121	-0.797749	22226.63045
-375.493801	-349.481041	-210.875201	-502.864667	-1.258121	0.728176	22209.84527
-332.004925	-382.288439	-207.82335	-561.612798	-0.495158	0.728176	22196.87491
-286.990123	-441.799533	-216.21594	-667.664618	-1.258121	0.728176	22208.31935
-243.501247	-466.977303	-50.653027	-607.390562	-0.495158	-1.560712	22218.23786
-180.17534	-488.340259	18.776583	-618.07204	-1.258121	-0.797749	22206.03046
-129.819799	-524.199508	63.791384	-618.835003	0.267805	1.491139	22226.63045
-69.545743	-540.984688	136.272844	-633.331295	-0.495158	1.491139	22231.97119
-23.005016	-554.718018	194.258012	-621.886854	-0.495158	-0.034786	22214.42305
43.372742	-551.666167	263.687621	-611.968338	-0.495158	-0.797749	22225.10453
83.809767	-560.058757	314.043162	-586.790568	-0.495158	1.491139	22229.6823
157.817153	-535.643949	352.191299	-566.190574	0.267805	-1.560712	22230.44527
192.913438	-526.488396	370.502404	-577.635015	1.030767	1.491139	22244.94156
216.565283	-510.466179	452.90238	-550.168357	-0.495158	-0.797749	22244.17859
284.468967	-479.947669	473.502374	-516.597996	0.267805	-0.034786	22228.15638
324.905992	-447.903234	538.354206	-397.575809	-0.495158	0.728176	22229.6823
372.209682	-412.043986	558.191237	-333.486939	-1.258121	-0.034786	22231.20823
405.017079	-370.081035	581.843082	-287.709175	-0.495158	-0.034786	22203.74157
433.246701	-309.044016	578.028269	-253.375852	0.267805	0.728176	22218.23786
455.37262	-276.236619	595.576412	-212.175864	-0.495158	-0.797749	22228.15638
472.1578	-222.066264	597.8653	-123.672187	-0.495158	-1.560712	22202.97861
486.654092	-167.89591	591.761598	-72.553683	0.267805	-0.034786	22208.31935
484.365204	-116.014444	578.028269	-9.990739	-0.495158	0.728176	22198.40083
470.631875	-67.947791	516.228287	41.890727	-0.495158	-0.797749	22201.45268
484.365204	-19.881139	516.228287	93.772193	-0.495158	-0.797749	22184.6675
469.868912	44.207731	537.591244	200.586976	0.267805	-0.034786	22206.79342
467.580024	109.059564	507.835697	260.861033	-1.258121	-0.797749	22222.05268
427.905961	173.148433	449.087566	308.164722	-0.495158	0.728176	22199.16379
432.483738	204.429906	411.702392	350.890636	0.267805	-0.797749	22214.42305
409.594856	259.363223	349.90241	395.142474	0.267805	1.491139	22215.18601
384.417085	306.666912	313.280199	443.972089	0.267805	-0.797749	22215.18601
356.187464	353.207639	278.946876	492.038742	1.79373	1.491139	22231.97119
343.98006	405.089105	207.991341	516.453549	-0.495158	-0.034786	22252.57118
279.128228	440.185391	142.376546	536.290581	0.267805	-0.034786	22233.49712
231.824538	464.600199	26.40621	515.690587	0.267805	-0.034786	22235.786
194.439364	486.726118	-16.319703	585.120196	0.267805	-1.560712	22239.60082
154.765302	505.037224	-20.134517	620.216482	0.267805	-0.034786	22229.6823
118.14309	512.666851	-94.904865	624.031295	0.267805	-0.034786	22215.18601
79.231991	498.170559	-148.312257	616.401668	0.267805	-0.797749	22225.86749
39.557928	520.296479	-220.793717	635.475736	-0.495158	-0.034786	22227.39341
-10.03465	505.037224	-225.371493	628.609072	-0.495158	-0.797749	2178.258614
-60.39019	498.170559	-272.675183	627.846109	-1.258121	-0.034786	16.022217
-113.797582	482.911305	-360.415898	591.98686	0.267805	-0.797749	12.207404
-162.627197	463.837236	-424.504768	542.394282	-1.258121	-0.034786	10.681478
-199.249408	455.444646	-456.549203	503.483183	-0.495158	0.728176	13553.27006
-249.604949	431.029838	-514.534371	418.031356	-1.258121	0.728176	22173.22306
-280.123458	418.059472	-477.149196	434.053574	-0.495158	0.728176	22192.29713
-312.167893	385.252074	-484.778824	397.431362	0.267805	-0.034786	22219.00082
-351.078993	350.155788	-533.608439	337.920269	0.267805	-1.560712	22215.94897
-386.938242	302.852099	-554.208433	237.209188	-0.495158	-0.034786	22206.79342
-418.219714	256.311372	-570.23065	186.090684	0.267805	-0.034786	22219.00082
-447.212298	212.059533	-554.208433	160.912914	-0.495158	-0.797749	22206.03046
-462.471553	163.229918	-554.208433	98.34997	1.030767	-0.034786	22224.34156
-495.27895	129.659557	-576.334352	27.394435	1.030767	0.728176	22226.63045
-537.241901	80.829942	-509.193631	-76.368497	1.79373	-0.034786	22225.10453
-518.930795	28.185513	-548.104731	-129.775889	-0.495158	-0.797749	22218.23786
-518.167832	-15.303363	-484.778824	-155.716622	1.79373	0.728176	22221.28971
-506.723391	-74.814456	-446.630687	-220.568454	0.267805	-0.034786	22225.86749
-513.590056	-131.273699	-415.349215	-277.79066	-0.495158	-0.034786	22206.03046
-492.990062	-158.740357	-403.904774	-340.353604	-0.495158	-1.560712	22205.2675
-469.338217	-220.540339	-364.993674	-391.472107	0.267805	1.491139	22225.10453
-437.293782	-273.184768	-310.82332	-430.383207	0.267805	1.491139	22228.91934
-396.856757	-322.777346	-249.023338	-473.872083	0.267805	1.491139	22216.71194
-367.10121	-367.792147	-211.638164	-521.175773	0.267805	-1.560712	22203.74157
-330.478999	-393.73288	-162.808549	-580.686866	0.267805	-0.034786	22215.18601
-264.101241	-451.718048	-153.652996	-673.005357	-1.258121	0.728176	22199.92676
-214.508663	-476.895818	-83.460424	-644.012773	-1.258121	-0.034786	22213.66009
-154.99757	-499.021738	8.095104	-643.249811	0.267805	0.728176	22231.20823
-105.404992	-513.51803	79.813601	-629.516481	0.267805	0.728176	22217.4749
-43.60501	-550.140241	153.058024	-608.153525	0.267805	-0.797749	22220.52675
-0.879097	-539.458763	244.613553	-610.442413	-0.495158	1.491139	22231.97119
47.187556	-557.006906	293.443168	-604.338711	0.267805	-1.560712	22218.23786
105.935686	-557.769869	352.954261	-582.212792	0.267805	-0.797749	22219.76379
162.394929	-540.221726	390.339435	-545.59058	0.267805	2.254102	22251.80822
222.668985	-506.651365	433.828311	-537.960953	0.267805	0.728176	22238.07489
279.128228	-505.888402	464.346821	-538.723916	0.267805	0.728176	22232.73415
318.80229	-464.688415	478.843113	-454.035052	1.030767	-0.034786	22241.12674
340.928209	-437.984719	537.591244	-386.894331	0.267805	1.491139	22232.73415
391.28375	-406.703247	547.509759	-335.012865	-0.495158	-0.034786	22201.45268
411.120781	-348.718079	576.502343	-286.18325	-0.495158	-0.797749	22221.28971
446.217067	-306.755128	610.835666	-225.146231	0.267805	0.728176	22231.97119
460.713359	-258.688476	589.47271	-179.368467	1.030767	0.728176	22212.13416
487.417055	-201.46627	595.576412	-124.43515	-0.495158	-0.034786	22215.18601
479.024465	-153.399618	590.235672	-49.664801	-1.258121	-0.797749	22202.21564
489.705943	-93.125562	552.087536	32.735174	-0.495158	0.728176	22184.6675
494.28372	-59.555201	526.146803	69.357386	-1.258121	-0.034786	22183.90454
483.602241	12.163296	464.346821	146.416622	-0.495158	-0.797749	22209.84527
466.817061	66.33365	484.946815	150.231436	-0.495158	0.728176	22196.11194
446.98003	118.978079	468.161635	223.475858	-0.495158	-0.797749	22218.23786
442.402253	179.252135	439.169051	308.927685	1.030767	2.254102	22222.05268
415.698558	226.555825	401.020914	361.572114	0.267805	-0.797749	22206.79342
404.254117	270.807664	350.665373	406.586915	-0.495158	1.491139	22221.28971
380.602272	323.452093	291.917242	456.942456	1.030767	-0.034786	22228.91934
354.661539	380.674298	253.006143	515.690587	1.030767	-0.797749	22241.88971
328.720806	414.244658	176.709869	524.84614	1.030767	-1.560712	22239.60082
298.202296	441.711317	117.198776	530.186879	0.267805	0.728176	22243.41563
230.298613	468.415013	37.087688	591.223898	-0.495158	-0.034786	22235.02304
186.046774	485.200193	-13.267852	599.616488	1.030767	0.728176	22228.91934
154.002339	510.377963	-38.445623	618.690556	-0.495158	0.728176	22229.6823
105.935686	511.140926	-106.349306	611.823892	1.030767	0.728176	22226.63045
58.631997	520.296479	-155.941884	642.342401	-1.258121	-1.560712	22214.42305
7.513493	513.429814	-208.586313	627.083146	-0.495158	-0.034786	22225.10453
-53.523526	504.274261	-255.890003	635.475736	1.030767	-0.034786	164.036988
-72.597594	498.170559	-314.638134	614.11278	0.267805	1.491139	14.496292
-129.819799	476.04464	-372.623302	570.623904	-1.258121	0.728176	12.207404
-161.101271	464.600199	-397.038109	530.186879	-1.258121	-1.560712	9.155553
-229.004955	441.711317	-462.652904	484.409114	-0.495158	0.728176	21445.35661
-251.893837	430.266876	-484.015861	434.053574	-0.495158	-0.797749	22189.24528
-293.856788	414.244658	-495.460302	425.660984	-0.495158	-0.034786	22220.52675
-340.397515	379.911335	-533.608439	361.572114	-1.258121	-1.560712	22193.82305
-353.367881	328.792832	-547.341768	295.957318	1.030767	0.728176	22214.42305
-394.567869	282.252105	-536.66029	233.394374	-0.495158	-0.034786	22225.86749
-433.478969	247.155819	-569.467688	177.698094	-1.258121	-0.034786	22203.74157
-451.790074	201.378055	-535.897327	130.394405	-0.495158	-0.797749	22204.50453
-490.701174	156.363253	-551.156582	58.675907	1.79373	-0.034786	22236.54897
-492.990062	98.378085	-537.423253	6.794441	1.030767	0.728176	22231.20823
-497.567838	55.652172	-525.215849	-95.442566	1.030767	0.728176	22206.03046
-519.693758	14.452184	-560.312135	-158.00551	0.267805	-0.034786	22222.05268
-518.930795	-38.955207	-474.097346	-199.968461	-0.495158	1.491139	22221.28971
-534.953013	-90.836674	-493.171414	-276.264734	1.030767	-0.034786	22197.63787
-500.619689	-154.925543	-431.371432	-293.049914	0.267805	0.728176	22216.71194
-470.10118	-205.281084	-388.645519	-361.716561	0.267805	-0.034786	22222.81564
-452.553037	-251.821811	-376.438115	-387.657294	1.030767	-0.797749	22215.18601
-428.138229	-294.547724	-293.275177	-462.427642	0.267805	-0.034786	22223.5786
-398.382683	-344.140302	-261.993705	-495.998002	-1.258121	-2.323675	22208.31935
-353.367881	-380.762514	-217.741866	-562.375761	-1.258121	-0.034786	22195.34898
-299.197527	-416.621762	-170.438176	-597.472046	-1.258121	-0.034786	22205.2675
-266.390129	-449.42916	-118.55671	-647.064624	0.267805	0.728176	22219.76379
-214.508663	-476.895818	-52.941915	-669.190544	-0.495158	0.728176	22210.60823
-131.345725	-505.12544	8.858067	-669.190544	-0.495158	-0.034786	22221.28971
-85.56796	-542.510614	78.287676	-673.005357	0.267805	-0.034786	22229.6823
-39.790196	-547.851353	184.339496	-605.101674	-0.495158	-0.034786	22217.4749
25.061636	-557.769869	248.428366	-611.968338	1.030767	0.728176	22219.00082
67.78755	-549.377278	310.228348	-618.07204	-0.495158	-0.034786	22226.63045
134.165308	-557.769869	349.139448	-555.509096	1.030767	0.728176	22251.80822
190.62455	-528.777285	398.732025	-539.486878	0.267805	0.728176	22238.07489
235.639352	-502.836551	412.465355	-557.797984	1.030767	-0.797749	22243.41563
266.157861	-494.443961	479.606076	-514.309108	1.030767	0.728176	22239.60082
316.513402	-466.21434	497.154219	-460.901717	0.267805	-0.034786	22226.63045
355.424501	-437.221756	558.9542	-392.23507	-0.495158	0.728176	22227.39341
391.28375	-383.051402	552.850498	-331.198051	-1.258121	-2.323675	22209.84527
421.039297	-338.799563	597.8653	-257.953629	-0.495158	0.728176	22211.3712
461.476322	-292.258836	586.420859	-206.072162	-0.495158	0.728176	22224.34156
458.424471	-250.295886	602.443076	-152.664771	-0.495158	-0.034786	22215.18601
473.683726	-186.207016	571.161604	-84.761087	-1.258121	-0.034786	22206.79342
485.128167	-139.666289	565.057902	-25.249994	-1.258121	-0.034786	22195.34898
479.024465	-94.651487	567.34679	61.727758	-0.495158	1.491139	22204.50453
479.024465	-29.036692	524.620877	105.216634	-0.495158	0.728176	22188.48232
469.105949	28.185513	550.56161	176.935132	-0.495158	-0.034786	22197.63787
471.394837	82.355868	480.369038	205.164753	-0.495158	0.728176	22224.34156
443.928179	151.785477	454.428305	263.912884	-1.258121	-0.797749	19074.06842
440.113365	193.748427	400.257951	280.698064	-1.258121	-0.797749	22190.7712
417.987446	236.474341	381.946845	390.564698	0.267805	0.728176	22215.18601
383.654123	280.726179	327.776491	452.36468	-0.495158	-0.797749	22225.10453
371.446719	339.47431	273.606137	485.172077	-0.495158	0.728176	22215.94897
352.37265	384.489112	231.643186	524.84614	0.267805	-0.034786	22247.99341
307.357849	422.637248	178.998757	562.231314	0.267805	-0.034786	22246.46748
269.972675	447.052056	89.732117	559.942425	0.267805	0.728176	22231.97119
217.328246	476.04464	-4.875262	600.37945	0.267805	-0.034786	22238.07489
176.128258	492.82982	-4.875262	609.535003	1.030767	1.491139	22237.31193
144.083823	521.822404	-132.290039	572.149829	0.267805	-0.034786	22209.08231
90.676432	513.429814	-131.527077	625.557221	-0.495158	-0.797749	22221.28971
38.794966	515.718702	-171.964102	635.475736	0.267805	1.491139	22232.73415
3.69868	513.429814	-194.090021	643.105364	-0.495158	-0.797749	22212.13416
-52.760563	496.644634	-276.489997	625.557221	-1.258121	-0.034786	34.333323
-88.619811	495.881671	-298.615916	597.3276	1.030767	-1.560712	12.970367
-141.26424	467.65205	-398.564035	544.683171	-0.495158	1.491139	12.970367
-176.360526	460.785385	-428.319581	538.579469	-1.258121	-0.797749	9.918516
-225.190141	452.392795	-447.39365	486.698003	-2.021084	-1.560712	21977.14164
-264.101241	428.74095	-512.245482	443.972089	1.030767	-0.034786	22198.40083
-287.753086	401.274292	-534.371402	392.853586	-0.495158	0.728176	22197.63787
-334.293813	354.733565	-553.44547	295.194356	0.267805	1.491139	22215.94897
-376.256763	324.215055	-525.978812	279.172138	0.267805	-0.797749	22218.23786
-404.486385	278.437291	-554.971396	220.424008	1.030767	-0.034786	22215.94897
-444.92341	231.896564	-570.993613	149.468473	0.267805	-1.560712	22207.55638
-460.945627	192.222502	-528.2677	108.268485	1.79373	0.728176	22235.02304
-473.153031	137.289185	-565.652874	66.305535	1.030767	0.728176	22226.63045
-513.590056	93.037346	-531.319551	-17.620366	0.267805	-0.034786	22222.81564
-526.560422	55.652172	-533.608439	-72.553683	0.267805	0.728176	22224.34156
-518.930795	-7.673735	-523.689923	-129.775889	0.267805	0.728176	22209.84527
-522.745609	-50.399649	-487.830675	-206.072162	0.267805	1.491139	22215.94897
-512.06413	-105.332966	-426.030693	-320.516573	-0.495158	-0.034786	22213.66009
-499.093764	-163.318134	-413.060327	-315.938797	0.267805	-0.797749	22206.03046
-470.864143	-212.147749	-362.704786	-385.368406	1.030767	-0.034786	22222.05268
-438.819708	-257.925513	-342.867755	-406.731362	0.267805	-0.034786	22231.20823
-425.849341	-317.436606	-307.771469	-472.346158	-0.495158	0.728176	22212.89712
-376.256763	-352.532892	-267.334444	-519.649847	-0.495158	-0.034786	22198.40083
-365.575285	-379.999551	-189.512245	-564.664649	0.267805	-0.034786	22212.13416
-290.041974	-423.488427	-180.356692	-619.597966	-0.495158	-0.797749	22209.84527
-241.975322	-468.503228	-58.282654	-629.516481	-0.495158	0.728176	22210.60823
-192.382744	-492.918036	-4.1123	-621.123891	-1.258121	-0.034786	22225.10453
-149.65683	-508.177291	-16.319703	-703.523867	-1.258121	-0.797749	22223.5786
-58.101302	-540.221726	74.472862	-639.434997	1.030767	-0.034786	22220.52675
-16.138351	-554.718018	194.258012	-631.042407	1.030767	1.491139	22230.44527
22.009785	-559.295794	282.761689	-601.28686	-0.495158	-0.797749	22228.15638
87.624581	-547.08839	310.228348	-591.368345	-0.495158	-0.797749	22214.42305
149.424562	-545.562465	385.761659	-540.249841	1.030767	-0.797749	22247.99341
205.883805	-523.436545	399.494988	-555.509096	0.267805	1.491139	22245.70452
232.587501	-505.12544	467.398672	-499.049853	1.030767	-0.797749	22229.6823
285.994892	-474.60693	463.583858	-470.820232	0.267805	-0.034786	22235.786
325.668955	-454.769899	520.806063	-432.672095	0.267805	-0.034786	22236.54897
361.528203	-447.903234	507.072734	-397.575809	1.030767	-0.034786	22189.24528
401.202266	-366.266222	545.983834	-328.1462	0.267805	0.728176	22216.71194
446.98003	-320.488457	574.213455	-270.161032	-1.258121	-1.560712	22227.39341
456.898545	-296.836613	575.73938	-222.09438	-1.258121	0.728176	22213.66009
463.76521	-225.118115	591.761598	-137.405516	0.267805	1.491139	22206.79342
488.180018	-173.236649	584.894933	-66.449982	-1.258121	-0.797749	22202.21564
482.839278	-121.355183	596.339374	-36.694435	-0.495158	0.728176	22192.29713
496.572608	-61.081127	537.591244	55.624056	-1.258121	-0.797749	22181.61565
481.313353	-11.488549	549.035685	118.949964	-0.495158	-0.797749	22206.03046
475.972614	30.474402	513.939399	177.698094	0.267805	-0.034786	22205.2675
457.661508	102.955862	462.820895	238.735113	-0.495158	-1.560712	22196.11194
450.031881	160.178067	373.554255	220.424008	-0.495158	-0.797749	22215.18601
424.85411	189.933614	410.939429	332.57953	-0.495158	-0.797749	22219.76379
420.276334	259.363223	369.739441	373.016555	1.030767	1.491139	22216.71194
388.231899	306.666912	347.613522	453.127642	0.267805	-1.560712	22224.34156
366.868942	353.207639	277.42095	484.409114	1.79373	-0.034786	22251.04526
343.217098	402.800217	206.465416	492.038742	0.267805	0.728176	22236.54897
306.594886	430.266876	167.554316	557.653537	1.030767	-0.034786	22241.12674
240.217128	463.074273	88.206192	573.675755	0.267805	0.728176	22241.12674
210.461581	485.200193	12.672881	605.72019	0.267805	-0.797749	22224.34156
159.343078	503.511298	-43.023399	633.949811	-0.495158	-0.034786	22223.5786
111.276426	511.140926	-141.445592	569.097978	-0.495158	-0.034786	22228.91934
70.076438	522.585367	-153.652996	646.920177	-0.495158	-0.797749	22215.18601
42.609779	514.95574	-186.460394	640.053513	-0.495158	-0.034786	22221.28971
-10.03465	503.511298	-236.052972	629.372034	1.030767	-0.034786	13684.49965
-53.523526	500.459448	-264.282593	620.979444	-1.258121	-0.034786	22.888882
-109.982768	476.807603	-342.867755	595.038711	-1.258121	-0.797749	12.970367
-154.234607	460.022422	-407.719587	537.053543	-0.495158	-0.034786	12.970367
-203.064222	458.496497	-418.401066	521.794289	-0.495158	-0.797749	8504.745628
-232.819769	437.13354	-457.312165	495.090593	-1.258121	-0.797749	22143.46751
-278.597533	427.977988	-457.312165	443.972089	0.267805	-0.797749	22213.66009
-314.456782	377.622447	-528.2677	343.261008	1.030767	-0.034786	22198.40083
-362.523434	339.47431	-590.067682	270.779548	0.267805	0.728176	22207.55638
-387.701204	304.378024	-592.35657	221.949933	-1.258121	-0.797749	22215.94897
-411.353049	250.20767	-573.282501	175.409206	-1.258121	-1.560712	22208.31935
-441.108596	229.607676	-549.630656	160.912914	0.267805	0.728176	22216.71194
-460.182664	176.200284	-532.082514	95.298119	0.267805	-0.797749	22234.26008
-484.597472	128.896595	-583.96398	22.053696	0.267805	1.491139	22238.83786
-511.301168	89.222532	-545.815843	-48.138876	0.267805	-0.034786	22205.2675
-516.641907	41.15588	-495.460302	-101.546267	-0.495158	-0.797749	22218.23786
-508.249317	-7.673735	-500.038079	-146.561069	0.267805	-0.034786	22219.00082
-505.197466	-50.399649	-496.223265	-265.583256	0.267805	-0.797749	22179.32676
-509.012279	-112.19963	-467.230681	-270.161032	0.267805	0.728176	22212.13416
-502.908578	-164.844059	-391.69737	-379.264704	-1.258121	-0.797749	22222.05268
-456.367851	-222.066264	-376.438115	-389.946182	0.267805	1.491139	22218.23786
-435.004894	-272.421805	-314.638134	-432.672095	-0.495158	-1.560712	22219.76379
-410.590086	-322.777346	-258.941854	-491.420226	-1.258121	-0.797749	22209.08231
-352.604918	-352.532892	-205.534462	-546.353543	-1.258121	-0.034786	22201.45268
-324.375297	-391.443992	-187.986319	-591.368345	-1.258121	-1.560712	22200.68972
-292.330862	-429.592129	-138.393741	-608.153525	0.267805	-0.797749	22215.94897
-235.108657	-463.162489	-62.097468	-624.175742	0.267805	0.728176	22217.4749
-176.360526	-499.784701	8.095104	-635.620183	1.79373	0.728176	22216.71194
-136.686464	-534.118024	59.213608	-716.494233	0.267805	0.728176	22225.86749
-68.019818	-553.955055	120.250627	-664.612767	0.267805	-0.034786	22229.6823
5.987568	-544.799502	201.887639	-611.205376	0.267805	1.491139	22216.71194
54.05422	-540.221726	282.761689	-612.731301	0.267805	-1.560712	22223.5786
107.461612	-540.984688	350.665373	-578.397978	0.267805	0.728176	22249.51933
166.209743	-536.406912	401.020914	-538.723916	1.030767	0.728176	22236.54897
186.046774	-535.643949	416.280168	-509.731332	1.030767	0.728176	22241.12674
257.002308	-505.888402	469.68756	-513.546145	0.267805	0.728176	22241.12674
285.994892	-472.318042	496.391256	-479.975785	-0.495158	-0.034786	22226.63045
338.639321	-438.747682	551.324573	-399.101735	1.030767	0.728176	22223.5786
372.972644	-408.229172	540.643095	-341.116567	-1.258121	-0.034786	22215.18601
419.513371	-358.636594	571.924567	-306.783244	-1.258121	0.728176	22215.18601
447.742993	-310.569942	583.369008	-254.138815	0.267805	-0.797749	22219.00082
461.476322	-269.369954	575.73938	-238.87956	-0.495158	0.728176	22209.84527
481.313353	-212.147749	594.050486	-122.146261	-1.258121	-0.797749	22209.08231
476.735577	-157.977394	589.47271	-58.057391	-1.258121	-0.034786	22192.29713
501.913347	-101.518152	592.524561	38.838876	0.267805	0.728176	22206.03046
500.387421	-46.584835	561.243088	94.535156	-0.495158	-0.034786	22202.97861
484.365204	-0.044108	542.931983	134.972181	0.267805	-0.034786	22196.87491
476.735577	60.992911	503.25792	188.379573	0.267805	2.254102	22222.81564
448.505955	107.533638	459.769044	250.942517	0.267805	0.728176	22204.50453
462.239285	170.096582	415.517206	270.016585	-0.495158	-0.034786	22202.21564
427.905961	225.0299	363.63574	305.875834	-1.258121	-0.797749	22216.71194
422.565222	258.60026	372.791292	419.557282	0.267805	0.728176	22231.20823
389.757825	315.822465	314.043162	453.890605	-0.495158	-0.797749	22213.66009
360.765241	364.65208	250.717255	492.038742	0.267805	0.728176	22246.46748
320.328216	402.037254	177.472832	540.868357	1.030767	-0.797749	22247.99341
303.543035	444.763168	141.613583	539.342432	0.267805	-0.797749	22227.39341
224.194911	453.155758	58.450645	587.409084	0.267805	-0.797749	22231.20823
203.594917	498.170559	-5.638225	599.616488	-0.495158	-0.797749	22235.786
150.950488	513.429814	-33.867846	601.142413	-0.495158	-0.034786	22207.55638
108.224575	504.274261	-113.215971	606.483152	-0.495158	2.254102	22221.28971
52.528295	511.903889	-151.364108	633.949811	0.267805	-0.034786	22231.20823
28.113487	504.274261	-207.82335	631.660923	-0.495158	-0.034786	22220.52675
-18.42724	510.377963	-251.312226	612.586854	-0.495158	-0.034786	828.577532
-76.412408	497.407597	-314.638134	626.320184	-0.495158	-0.797749	16.022217
-128.293874	471.466864	-359.652935	607.246115	-1.258121	0.728176	12.970367
-162.627197	492.82982	-425.26773	527.89799	-0.495158	-0.797749	10.681478
-216.797551	442.47428	-429.082544	520.268363	-0.495158	1.491139	19699.69787
-256.471614	432.555764	-468.756606	452.36468	-0.495158	-0.034786	22192.29713
-288.516049	408.903919	-480.96401	426.423946	-0.495158	-0.797749	22187.71935
-325.901223	379.911335	-539.712141	371.490629	0.267805	-0.034786	22209.84527
-348.027142	353.207639	-537.423253	262.386958	1.030767	-0.034786	22225.86749
-414.4049	279.963217	-539.712141	253.994368	-0.495158	0.728176	22207.55638
-406.775273	250.970633	-587.015831	173.120318	-0.495158	-0.034786	22197.63787
-440.345633	212.822496	-556.497321	148.70551	1.030767	-0.034786	22237.31193
-472.390068	155.60029	-555.734358	93.00923	1.030767	-0.034786	22224.34156
-508.249317	111.348452	-527.504737	-0.835186	0.267805	-0.034786	22224.34156
-505.197466	83.11883	-511.48252	-55.005541	1.030767	0.728176	22227.39341
-532.664124	26.659588	-549.630656	-97.731454	1.030767	-0.797749	22209.84527
-511.301168	-38.192245	-473.334383	-177.842541	-1.258121	-0.034786	22204.50453
-507.486354	-77.103344	-466.467718	-265.583256	0.267805	-0.797749	22212.13416
-511.301168	-147.295916	-454.260314	-301.442505	-0.495158	0.728176	22206.03046
-483.834509	-178.577388	-414.586252	-347.220269	-0.495158	1.491139	22221.28971
-441.108596	-248.006997	-366.5196	-402.916549	-0.495158	0.728176	22229.6823
-429.664155	-281.577358	-299.378879	-438.012834	-0.495158	0.728176	22216.71194
-398.382683	-328.881047	-239.867785	-492.946151	-1.258121	-0.797749	22197.63787
-344.975291	-370.081035	-220.793717	-534.909102	-1.258121	-1.560712	22209.84527
-301.486415	-421.199539	-146.023369	-582.212792	-1.258121	0.728176	22216.71194
-249.604949	-454.006936	-123.134487	-603.575748	-1.258121	-0.034786	22205.2675
-211.456812	-488.340259	-43.786362	-642.486848	1.030767	-0.034786	22227.39341
-152.708681	-496.73285	11.146955	-624.938705	0.267805	-0.034786	22228.15638
-100.827215	-554.718018	83.628415	-684.449798	0.267805	2.254102	22214.42305
-47.419824	-559.295794	150.769136	-636.383146	0.267805	-0.034786	22226.63045
-6.219836	-562.347645	237.746888	-616.546115	0.267805	0.728176	22231.97119
67.024587	-550.140241	304.124646	-592.89427	1.030767	-0.034786	22214.42305
126.53568	-545.562465	354.480187	-573.820202	1.030767	-0.034786	22247.99341
180.706035	-540.221726	394.154249	-552.457245	0.267805	2.254102	22247.99341
249.372681	-512.755067	465.872746	-495.23504	1.030767	-0.797749	22228.15638
247.083793	-495.206924	488.761628	-487.605412	0.267805	0.728176	22234.26008
310.4097	-486.814334	531.487542	-441.827648	-0.495158	-0.797749	22236.54897
341.691172	-432.64398	515.465324	-404.442474	-0.495158	1.491139	22195.34898
399.67634	-392.969917	555.902349	-319.75361	-0.495158	0.728176	22214.42305
425.617073	-353.295855	578.791231	-289.998063	-0.495158	-0.797749	22227.39341
460.713359	-299.125501	584.131971	-219.805492	0.267805	0.728176	22215.18601
463.002247	-247.244035	609.309741	-179.368467	0.267805	-0.797749	22201.45268
479.024465	-199.940345	590.998635	-93.91664	-0.495158	-0.034786	22202.21564
476.735577	-147.295916	587.946784	-47.375913	-0.495158	0.728176	22202.97861
475.972614	-82.444083	560.480126	52.572205	-0.495158	1.491139	22184.6675
479.024465	-49.636686	568.872716	103.690709	0.267805	1.491139	22206.03046
501.150384	12.163296	528.435691	150.231436	-0.495158	-0.034786	22213.66009
463.002247	72.437352	511.650511	228.816598	1.030767	1.491139	22193.06009
432.483738	128.133632	449.850529	212.031417	-0.495158	-0.034786	22210.60823
434.772626	184.592874	435.354237	284.512877	0.267805	-0.034786	22213.66009
435.535589	225.792862	403.309802	395.905437	-0.495158	-0.034786	22214.42305
379.076346	263.940999	352.191299	421.84617	0.267805	-0.034786	22223.5786
370.683756	337.948385	265.976509	467.623934	0.267805	-0.034786	22250.2823
353.135613	376.859484	220.961708	501.957257	0.267805	-0.034786	22235.02304
321.854141	414.244658	183.576534	526.372065	1.030767	0.728176	22238.07489
258.528234	457.733534	94.309893	569.860941	0.267805	0.728176	22239.60082
221.14306	482.148342	31.746949	589.697972	-0.495158	-0.797749	22226.63045
167.735668	484.43723	-9.453039	624.794258	-0.495158	0.728176	22221.28971
128.824569	503.511298	-63.623393	605.72019	0.267805	0.728176	22228.15638
89.913469	518.00759	-110.927083	618.690556	0.267805	-0.797749	22222.05268
55.580146	514.95574	-152.890033	633.186848	-0.495158	0.728176	22219.00082
-22.242053	518.00759	-213.16409	611.823892	0.267805	-0.034786	22227.39341
-51.9976	505.037224	-268.097407	628.609072	-0.495158	0.728176	80.111087
-77.938333	492.066857	-332.949239	575.964643	-1.258121	-0.797749	12.970367
-134.397576	464.600199	-374.91219	585.120196	-1.258121	0.728176	12.207404
-167.967936	455.444646	-388.645519	545.446133	0.267805	-1.560712	9.918516
-233.582731	447.815019	-412.297364	489.749854	-0.495158	1.491139	21805.47502
-271.730868	444.000205	-467.230681	488.223928	-0.495158	0.728176	22204.50453
-295.382713	408.903919	-490.882526	394.379512	0.267805	-1.560712	22198.40083
-332.004925	363.126155	-542.001029	356.231375	1.030767	0.728176	22208.31935
-370.153061	314.29654	-568.704725	295.194356	0.267805	-0.797749	22218.23786
-383.123428	284.540993	-535.897327	245.601778	0.267805	-0.034786	22204.50453
-448.738223	237.237303	-595.408421	147.179585	-0.495158	-1.560712	22201.45268
-473.915994	193.748427	-556.497321	82.327752	1.030767	-0.797749	22228.91934
-491.464137	144.155849	-534.371402	68.594423	1.030767	1.491139	22241.12674
-486.123397	104.481787	-496.986228	1.453702	0.267805	-1.560712	22210.60823
-528.086348	56.415135	-500.038079	-53.479615	0.267805	0.728176	22219.00082
-515.878944	3.770706	-517.586222	-129.012926	-0.495158	-0.034786	22218.23786
-520.456721	-45.821872	-493.934377	-224.383268	-1.258121	-1.560712	22185.43046
-521.219683	-101.518152	-428.319581	-264.05733	-0.495158	0.728176	22205.2675
-495.27895	-145.769991	-433.66032	-320.516573	0.267805	-0.034786	22218.23786
-480.782658	-199.177382	-380.252929	-367.0573	0.267805	-0.034786	22225.86749
-442.634521	-260.977364	-336.00109	-419.701729	1.030767	-0.034786	22219.00082
-407.538235	-291.495873	-296.327028	-460.901717	0.267805	2.254102	22208.31935
-407.538235	-346.42919	-245.971487	-521.938735	0.267805	-0.034786	22212.89712
-344.975291	-384.577327	-220.030754	-541.012804	-1.258121	-0.797749	22199.16379
-289.279011	-414.332874	-131.527077	-571.531313	0.267805	1.491139	22215.18601
-250.367912	-471.555079	-69.727095	-632.568332	0.267805	1.491139	22224.34156
-212.982738	-482.236558	10.383992	-608.153525	1.030767	1.491139	22216.71194
-127.530911	-502.073589	37.850651	-653.931289	-0.495158	-0.034786	22222.81564
-87.856849	-544.799502	111.858036	-653.931289	0.267805	-0.797749	22230.44527
-36.738345	-560.821719	190.443198	-615.783152	-0.495158	-0.034786	22212.13416
12.09127	-567.688384	258.346882	-629.516481	0.267805	-2.323675	22221.28971
102.120873	-548.614316	330.828342	-621.886854	0.267805	0.728176	22251.04526
135.691233	-553.192092	325.487603	-573.057239	1.030767	-0.797749	22235.02304
198.254178	-522.673583	409.413504	-518.886885	1.79373	3.017065	22238.83786
237.92824	-514.280993	462.057933	-520.41281	0.267805	-1.560712	22237.31193
296.676371	-473.081005	489.524591	-480.738748	0.267805	-0.034786	22229.6823
302.780073	-454.769899	535.302355	-430.383207	0.267805	0.728176	22221.28971
344.743023	-428.829166	542.931983	-364.768412	-0.495158	-0.034786	22215.18601
395.861526	-386.866215	577.265306	-319.75361	-0.495158	0.728176	22222.05268
427.905961	-340.325489	590.235672	-245.746225	0.267805	0.728176	22219.00082
437.061514	-293.784762	602.443076	-223.620305	1.030767	-0.034786	22200.68972
465.291136	-241.903295	594.050486	-139.694404	-0.495158	-0.034786	22204.50453
491.994831	-179.340351	574.976418	-125.961075	-1.258121	-0.797749	22187.71935
488.180018	-138.140363	556.665312	-19.146292	0.267805	-0.034786	22202.97861
492.757794	-70.23668	547.509759	64.016646	-0.495158	0.728176	22209.84527
481.313353	-15.303363	565.057902	122.764777	0.267805	1.491139	22195.34898
484.365204	25.133662	522.331989	190.668461	-0.495158	-0.034786	22222.05268
458.424471	88.45957	497.154219	220.424008	-1.258121	-0.797749	22207.55638
453.846694	167.044732	433.828311	270.779548	-0.495158	0.728176	22197.63787
417.987446	213.585458	411.702392	317.320275	0.267805	-0.034786	22219.76379
417.987446	245.629893	374.317218	409.638766	-0.495158	-0.034786	22228.91934
402.728191	291.407658	350.665373	434.816537	0.267805	-0.034786	22214.42305
367.631905	351.681714	254.532068	466.098009	1.030767	-0.034786	22244.94156
343.98006	398.222441	237.746888	492.038742	1.030767	0.728176	22247.99341
307.357849	428.74095	169.843204	557.653537	0.267805	-0.034786	22230.44527
248.609718	447.815019	85.154341	582.831308	0.267805	2.254102	22235.02304
216.565283	486.726118	16.487694	573.675755	-1.258121	-0.034786	22232.73415
167.735668	498.933522	-23.949331	624.794258	-0.495158	-1.560712	22215.18601
130.350494	501.22241	-62.097468	591.223898	-0.495158	1.491139	22219.00082
79.994953	512.666851	-121.608561	630.89796	1.030767	-0.034786	22228.15638
47.950518	512.666851	-169.675214	648.446103	-0.495158	0.728176	22228.15638
-5.456873	515.718702	-233.764083	611.060929	0.267805	-0.797749	22218.23786
-76.412408	490.540932	-269.623332	616.401668	-0.495158	-0.797749	25.940733
-103.879066	484.43723	-436.712171	511.11281	-0.495158	-0.034786	12.207404
-156.523495	480.622416	-366.5196	556.890574	-1.258121	-0.797749	11.444441
-174.834601	456.207609	-410.771438	541.63132	-0.495158	-0.034786	2494.125187
-215.271626	440.185391	-433.66032	488.986891	-0.495158	-0.797749	22133.549
-253.419763	433.318727	-498.512153	468.386897	-0.495158	-0.034786	22190.00824
-294.61975	386.015037	-501.564004	364.623965	-0.495158	-0.797749	22206.79342
-353.367881	359.311341	-529.030663	326.475828	0.267805	0.728176	22224.34156
-374.730838	312.007652	-545.815843	291.379542	-0.495158	-1.560712	22204.50453
-425.849341	261.652111	-574.045464	208.216604	0.267805	-0.797749	22192.29713
-448.738223	224.266937	-570.993613	152.520324	0.267805	-0.034786	22226.63045
-446.449335	196.037316	-619.823228	31.972211	-0.495158	-0.797749	22219.76379
-486.123397	128.896595	-574.045464	24.342584	1.030767	0.728176	22219.00082
-515.115981	91.511421	-529.793625	-7.701851	1.79373	-0.034786	22228.91934
-504.434503	47.259582	-506.904743	-93.91664	0.267805	-0.034786	22218.23786
-513.590056	-5.384847	-491.645488	-157.242547	1.030767	1.491139	22212.13416
-513.590056	-67.947791	-493.171414	-219.042529	-0.495158	-0.797749	22211.3712
-508.249317	-115.251481	-439.00106	-294.57584	-0.495158	0.728176	22215.94897
-483.834509	-176.2885	-406.956625	-336.53879	0.267805	-0.034786	22218.23786
-461.70859	-215.962562	-369.571451	-378.501741	-1.258121	-0.034786	22226.63045
-448.738223	-260.214401	-330.660351	-425.042468	0.267805	-0.797749	22220.52675
-435.004894	-322.777346	-262.756667	-482.264673	-1.258121	-0.034786	22196.87491
-389.990093	-365.503259	-275.727034	-582.975754	-0.495158	0.728176	22208.31935
-326.664185	-399.836582	-164.334474	-554.746133	0.267805	-0.797749	22219.00082
-296.908639	-436.458793	-128.475226	-596.709084	-0.495158	-0.034786	22203.74157
-231.293843	-461.636564	-45.312287	-609.67945	0.267805	-0.034786	22223.5786
-167.204973	-491.39211	10.383992	-621.886854	1.030767	2.254102	22230.44527
-116.08647	-516.569881	41.665465	-660.034991	-0.495158	0.728176	22202.97861
-55.812414	-539.458763	143.902471	-637.146109	-0.495158	-0.034786	22217.4749
-3.930948	-557.769869	218.67282	-611.205376	-0.495158	0.728176	22223.5786
56.343109	-549.377278	286.576503	-596.709084	0.267805	-0.034786	22231.20823
96.017171	-536.406912	318.620938	-589.842419	1.030767	1.491139	22244.17859
153.239376	-557.006906	371.265367	-590.605382	0.267805	-0.034786	22245.70452
194.439364	-515.806918	410.176467	-569.242425	1.030767	-0.034786	22232.73415
257.765271	-493.680999	469.68756	-499.812816	0.267805	2.254102	22231.97119
290.572669	-469.266191	505.546809	-448.694313	1.030767	1.491139	22235.02304
321.854141	-454.006936	531.487542	-421.990617	-0.495158	-0.797749	22202.97861
385.180048	-408.229172	551.324573	-340.353604	-0.495158	-0.034786	22210.60823
405.017079	-364.740296	576.502343	-304.494355	-0.495158	-0.034786	22226.63045
438.58744	-318.199569	599.391225	-243.457337	-0.495158	0.728176	22221.28971
459.950396	-274.710693	598.628263	-186.998094	0.267805	0.728176	22201.45268
470.631875	-228.932929	597.8653	-130.538851	-0.495158	1.491139	22198.40083
472.1578	-160.266283	553.613461	-131.301814	-1.258121	-0.034786	22199.92676
471.394837	-116.014444	542.931983	-36.694435	-1.258121	-0.797749	22179.32676
485.128167	-55.740388	547.509759	73.935162	-0.495158	-0.034786	22206.79342
[truncated: 28,725 more rows]
