# Supplementary material for: Dynamic analysis of slant cracked rotor system considering nonlinear oil film force
Source: PLoS One. 2024 Jan 25;19(1):e0294293. doi: 10.1371/journal.pone.0294293 (PMC10810477; doi:10.1371/journal.pone.0294293)
Supplement: S1 File — These data were measured by two eddy current sensors, model WT0150. (ZIP) [file pone.0294293.s001.zip › 2021.3.18 Test data for plain bearings/2021.3.18 (P=0.2Mpa, Z=8.1g)/1900.csv]

1024	30720	7	0	3
8	8	8	8	10	10	1
3	3	3	3	1	1	4
2	1	4	3	0	0	0
0	0	0	0	0.000033	0.00003	20698.79883
-799.519828	-420.664571	-1112.28761	-825.122295	3.060975	2.104009	22206.79342
-702.62356	-578.597858	-987.161722	-1071.559259	-0.753839	1.341046	22228.91934
-591.231001	-712.116337	-815.495106	-1242.462912	1.535049	2.866972	22229.6823
-454.660671	-806.723716	-601.865539	-1350.80362	1.535049	1.341046	22214.42305
-286.808869	-866.997772	-335.591544	-1410.314714	1.535049	1.341046	22225.86749
-109.801514	-889.123692	-54.821257	-1462.19618	-0.753839	2.104009	22230.44527
38.97622	-902.857021	174.067564	-1449.988776	0.009124	1.341046	22215.18601
204.539134	-857.079257	404.482311	-1356.907322	-4.568653	-0.184879	22201.45268
370.102048	-797.568163	656.260014	-1272.218458	-1.516802	3.629935	22212.13416
524.220521	-717.457076	819.534039	-1064.692594	-3.042727	2.866972	22194.58602
589.835316	-585.464522	975.178438	-934.988929	-3.80569	1.341046	22202.97861
701.227876	-448.13123	1085.808035	-711.440847	0.009124	2.104009	22223.5786
736.324162	-305.457198	1118.615432	-444.403889	1.535049	-0.184879	22213.66009
731.746385	-150.575762	1117.85247	-175.841005	1.535049	-0.184879	22215.94897
721.82787	37.876034	1127.770985	95.010766	0.772086	-0.184879	22223.5786
708.857503	214.120426	1064.445078	410.114377	0.772086	-1.710804	22214.42305
689.020472	399.520371	1003.408059	711.484658	0.009124	1.341046	22199.16379
650.872335	575.0018	908.037717	986.151243	1.535049	2.104009	22254.09711
554.73903	723.779534	751.630356	1222.669691	-0.753839	2.104009	22241.12674
465.47239	827.542466	624.978542	1363.817798	2.298012	4.392897	22238.83786
343.398352	883.238746	425.082304	1527.091823	1.535049	2.104009	22244.17859
228.190979	907.653554	232.052732	1596.521432	0.772086	-0.947842	22232.73415
104.591015	909.179479	20.712054	1617.884389	-0.753839	-0.184879	25.17777
-51.053383	897.735038	-187.576773	1532.432562	-0.753839	-1.710804	12.207404
-210.512595	848.905423	-424.858184	1394.336307	1.535049	-0.184879	22100.7416
-352.423664	757.349895	-648.406266	1223.432654	-1.516802	-1.710804	22204.50453
-514.934727	632.224006	-855.932131	969.366063	-2.279765	-0.184879	22203.74157
-627.853212	491.075899	-1021.495045	718.351322	-2.279765	-1.710804	22200.68972
-736.193921	317.883358	-1135.176492	442.158811	-0.753839	-0.184879	22186.95639
-830.8013	154.609332	-1196.976474	127.055201	-2.279765	-0.184879	22193.82305
-859.030921	-13.24247	-1243.517201	-173.552117	-1.516802	-1.710804	22202.21564
-856.742033	-210.086856	-1241.228313	-464.24092	-2.279765	-3.23673	22180.08972
-815.542045	-381.753472	-1174.087592	-748.826021	0.009124	-1.710804	22207.55638
-746.112436	-509.931211	-1052.013554	-960.929662	0.772086	-0.947842	22232.73415
-653.793945	-648.027467	-891.028417	-1155.48516	0.772086	1.341046	22201.45268
-513.408802	-744.160772	-701.050695	-1326.388813	0.772086	2.866972	22215.94897
-350.134776	-847.160741	-456.902619	-1408.025826	0.772086	2.104009	22224.34156
-182.282974	-883.782953	-187.576773	-1401.922124	3.823937	3.629935	22237.31193
-3.749693	-904.382946	87.089812	-1451.514702	1.535049	2.104009	22247.99341
147.316929	-879.205176	316.741596	-1395.055459	1.535049	1.341046	22248.75637
315.931693	-828.849635	579.96374	-1293.581415	1.535049	-0.947842	22228.91934
455.553874	-755.605213	763.074797	-1179.137004	2.298012	-0.184879	22237.31193
579.9168	-631.242287	953.052518	-1012.048165	-0.753839	-2.473767	22235.786
672.235292	-496.197882	1054.526562	-831.225996	-0.753839	-0.947842	22190.7712
727.168609	-381.753472	1105.645066	-593.181623	-0.753839	-2.473767	22202.97861
730.22046	-240.605365	1123.193209	-330.722441	1.535049	0.578084	22222.81564
707.331578	-71.227638	1123.193209	-65.974371	-0.753839	0.578084	22199.16379
705.042689	126.379711	1073.600631	236.158872	0.772086	1.341046	22205.2675
688.257509	314.831507	1013.326575	541.343967	-3.80569	-0.184879	22198.40083
652.39826	481.920347	907.274754	835.084621	-0.753839	-1.710804	22202.21564
589.835316	631.461043	807.326636	1066.26233	-3.042727	-2.473767	22197.63787
457.0798	747.431379	593.697069	1307.358555	-0.753839	-1.710804	22216.71194
377.731675	840.512833	471.623031	1432.484444	-0.753839	1.341046	22224.34156
287.702072	888.579485	296.904565	1575.921438	0.009124	1.341046	21857.35649
155.709519	921.386883	122.186098	1607.965873	2.298012	2.866972	114.444411
3.116971	914.520218	-101.361984	1580.499215	1.535049	2.866972	14.496292
-138.794098	876.372082	-336.354507	1497.336277	0.009124	1.341046	20150.60884
-298.25331	802.364696	-543.880371	1305.83263	0.009124	-1.710804	22202.97861
-421.09031	687.920285	-737.672907	1112.040094	2.298012	-1.710804	22245.70452
-576.734709	555.164769	-900.946932	841.188323	0.009124	-3.999693	22225.86749
-672.868014	392.653706	-1098.554281	552.025446	0.009124	-1.710804	22223.5786
-769.764281	253.031525	-1146.620934	264.388494	0.009124	-0.184879	22230.44527
-838.430927	47.794549	-1221.391282	-38.507713	2.298012	1.341046	22210.60823
-858.267959	-126.923918	-1262.59127	-345.981696	0.772086	0.578084	22202.97861
-839.19389	-289.43498	-1199.265362	-625.226057	-1.516802	-0.947842	22207.55638
-778.919834	-446.605304	-1097.028356	-863.270431	-0.753839	-0.947842	22206.03046
-691.179119	-593.09415	-967.32469	-1090.633327	0.772086	-0.184879	22224.34156
-586.653224	-737.294107	-802.524739	-1301.211042	-0.753839	-1.710804	22228.91934
-426.43105	-812.064455	-584.317396	-1378.270279	-1.516802	-0.184879	22206.79342
-281.468129	-889.886654	-308.124886	-1422.522118	-2.279765	-0.184879	22181.61565
-104.460775	-899.042207	-67.028661	-1467.536919	-1.516802	1.341046	22211.3712
80.939171	-921.931089	214.504589	-1416.418416	-2.279765	1.341046	22204.50453
248.02801	-859.368145	425.082304	-1366.062875	-1.516802	2.866972	22210.60823
388.413154	-782.308909	681.437784	-1231.018471	0.772086	3.629935	22233.49712
560.842732	-706.012635	816.482189	-1042.566675	-0.753839	0.578084	22224.34156
629.509378	-581.649709	977.467326	-917.440786	1.535049	0.578084	22213.66009
695.887136	-422.953459	1094.963587	-691.603816	-0.753839	-0.947842	22223.5786
712.672317	-268.072024	1102.593215	-430.67056	-0.753839	-2.473767	22195.34898
717.250093	-130.738731	1108.696917	-186.522484	0.009124	-1.710804	22206.03046
714.961205	63.816767	1110.222842	114.847797	2.298012	1.341046	22244.17859
695.887136	224.801904	1042.319159	423.084743	3.060975	1.341046	22230.44527
685.205658	410.201849	932.452525	706.906881	-1.516802	0.578084	22191.53417
634.850118	574.238838	856.919214	983.862355	3.060975	3.629935	22244.17859
512.77608	706.231391	698.985927	1191.388219	0.009124	4.392897	22233.49712
402.909446	787.868404	550.971156	1376.025201	0.772086	3.629935	22216.71194
315.168731	871.031342	402.193422	1520.988121	-2.279765	0.578084	22223.5786
205.302097	911.468367	195.430521	1590.41773	-1.516802	0.578084	6513.412885
62.628065	897.735038	-1.413865	1594.995507	-1.516802	-0.184879	17.548143
-74.705228	901.549852	-218.858245	1514.88442	-1.516802	-0.184879	416.577654
-224.245924	831.35728	-474.450762	1360.765947	0.009124	1.341046	22113.71197
-380.653285	723.016571	-688.843291	1197.491921	-0.753839	2.104009	22184.6675
-505.016211	602.468459	-876.532125	938.847553	-3.042727	0.578084	22178.5638
-657.608759	472.001831	-1013.865417	680.966148	0.009124	0.578084	22209.08231
-756.030952	298.046327	-1136.702418	394.855122	-3.042727	-2.473767	22201.45268
-808.675381	121.038972	-1244.280164	89.670027	-1.516802	-1.710804	22199.16379
-843.008704	-67.412824	-1230.546835	-226.196546	-0.753839	-1.710804	22213.66009
-838.430927	-231.449812	-1216.813505	-508.492759	0.009124	-0.184879	22204.50453
-830.038337	-374.886807	-1174.850555	-760.270462	0.772086	1.341046	22198.40083
-719.40874	-538.160833	-1020.732082	-1003.655575	1.535049	2.866972	22234.26008
-611.068032	-669.390423	-877.295087	-1184.477744	1.535049	2.104009	22239.60082
-491.282882	-763.997803	-649.932192	-1327.151775	2.298012	3.629935	22245.70452
-331.82367	-841.820002	-409.59893	-1432.440633	3.060975	2.866972	22249.51933
-153.29039	-889.886654	-131.117531	-1417.181378	2.298012	1.341046	22231.20823
-8.32747	-919.642201	99.297216	-1442.359149	-0.753839	0.578084	22229.6823
178.598401	-876.916288	379.30454	-1397.344347	1.535049	0.578084	22228.91934
334.242799	-828.849635	601.326697	-1313.418446	-0.753839	0.578084	22221.28971
466.998315	-731.190405	791.304418	-1119.625911	-2.279765	-0.184879	22216.71194
588.309391	-629.716361	930.926599	-975.425954	1.535049	1.341046	22224.34156
676.050105	-484.753441	1053.7636	-763.322313	-1.516802	-0.947842	22196.11194
711.909354	-361.153478	1106.408029	-557.322374	-3.042727	-0.184879	22202.21564
729.457497	-197.116489	1120.141358	-288.75949	-3.80569	-1.710804	22193.82305
711.909354	-35.368389	1114.037656	-25.537346	-3.042727	-2.473767	22193.06009
696.650099	154.609332	1056.052488	281.936637	-3.042727	-2.473767	22188.48232
691.30936	343.061128	1007.985835	590.936545	-0.753839	-2.473767	22200.68972
654.687149	507.098117	905.748829	866.366093	1.535049	-1.710804	22231.97119
576.86495	652.824	766.889611	1116.617871	0.772086	0.578084	22209.84527
477.679794	763.453596	641.763722	1311.173369	0.009124	3.629935	22228.91934
363.998346	841.275796	462.467479	1456.899252	0.772086	2.866972	22234.26008
238.872457	897.735038	263.334204	1562.188109	2.298012	2.104009	22214.42305
125.953972	906.890591	97.008328	1598.047358	1.535049	0.578084	79.348125
-15.957097	888.579485	-134.932344	1543.114041	1.535049	-1.710804	12.970367
-150.238539	874.083193	-371.450793	1443.165922	1.535049	-2.473767	20815.14939
-321.905155	797.78692	-576.687769	1270.736344	0.772086	-3.23673	22215.94897
-440.927342	672.661031	-781.161783	1076.180846	1.535049	-1.710804	22236.54897
-570.631007	529.224036	-963.509877	796.936484	0.772086	-0.947842	22207.55638
-704.912448	358.320383	-1095.50243	525.32175	0.772086	0.578084	22199.16379
-819.356859	199.624134	-1176.37648	225.477394	0.772086	-0.184879	22221.28971
-839.956853	23.379742	-1222.154244	-89.626216	-1.516802	-1.710804	22199.92676
-844.534629	-139.131321	-1210.709803	-397.863162	-3.042727	-2.473767	22176.27491
-820.882784	-321.479415	-1180.191294	-645.826051	0.772086	-0.184879	22205.2675
-798.756865	-477.123814	-1087.10984	-896.077829	0.009124	-1.710804	22195.34898
-666.764312	-613.694144	-962.746914	-1105.129619	-0.753839	-1.710804	22201.45268
-548.505087	-745.686697	-775.821043	-1312.655483	-0.753839	-0.947842	22209.84527
-403.542167	-843.345927	-524.04334	-1385.136943	-0.753839	0.578084	22208.31935
-225.77185	-902.094058	-234.1175	-1399.633235	1.535049	2.104009	22215.18601
-50.29042	-905.145909	12.319464	-1465.248031	0.009124	2.866972	22231.97119
109.168792	-896.753319	259.519391	-1404.973975	0.009124	2.866972	22231.20823
259.472451	-848.686667	518.926721	-1348.514732	0.772086	2.104009	22222.05268
402.909446	-760.182989	716.53407	-1188.292557	0.009124	0.578084	22231.20823
561.605695	-655.657094	892.778462	-1053.248153	0.009124	-1.710804	22230.44527
650.872335	-525.190466	1022.482127	-873.95191	2.298012	-0.947842	22229.6823
702.753801	-413.797907	1073.600631	-648.11494	3.060975	-1.710804	22244.17859
730.983422	-274.938688	1112.51173	-374.211317	1.535049	-0.947842	22229.6823
717.250093	-109.375775	1118.615432	-117.855837	1.535049	0.578084	22219.76379
716.48713	81.36491	1081.993221	162.91445	0.009124	2.104009	22225.10453
696.650099	261.424116	1008.748798	464.284731	0.772086	3.629935	22207.55638
679.864919	446.061098	945.422891	762.603161	0.009124	1.341046	22203.74157
605.857534	595.601794	847.763661	1019.721603	-1.516802	-0.184879	22224.34156
518.879782	733.69805	676.097045	1250.13635	-0.753839	0.578084	22232.73415
410.539073	837.460982	528.845237	1392.810382	0.009124	-0.184879	22215.18601
304.487252	879.423932	357.178621	1517.93627	-2.279765	-0.184879	22215.94897
169.442848	898.498001	139.734241	1581.262178	-3.042727	0.578084	1433.606983
41.265108	909.179479	-54.058294	1568.291811	-1.516802	2.104009	16.78518
-119.720029	892.394299	-280.658227	1492.7585	1.535049	3.629935	10358.74508
-264.682949	815.335063	-478.265576	1331.773363	-3.042727	0.578084	22167.11936
-398.201428	718.438795	-711.732173	1141.032678	-0.753839	-0.184879	22203.74157
-562.238417	579.579577	-887.976566	875.521646	-0.753839	-0.947842	22199.92676
-666.001349	434.616657	-1018.443194	643.580974	3.060975	-0.184879	22225.10453
-776.630946	264.475967	-1131.361679	348.314395	0.772086	-1.710804	22193.06009
-852.927219	102.727866	-1232.07276	49.995965	1.535049	-0.947842	22196.87491
-885.734617	-63.59801	-1228.257946	-241.455801	0.772086	-0.947842	22212.89712
-836.905002	-242.894254	-1235.124611	-549.692747	3.823937	0.578084	22229.6823
-777.393908	-396.249764	-1141.280194	-822.833406	2.298012	3.629935	22223.5786
-711.779113	-568.679342	-1012.339492	-1030.359271	1.535049	2.104009	22244.17859
-614.119883	-674.731163	-861.27287	-1224.914769	0.772086	2.104009	22231.97119
-465.342149	-792.990387	-615.598869	-1336.307328	0.009124	2.104009	22223.5786
-282.994055	-880.731102	-363.058203	-1398.870273	-0.753839	0.578084	22144.23048
-118.957067	-892.938505	-118.910127	-1453.040627	-1.516802	0.578084	22219.76379
37.450295	-908.19776	158.045347	-1426.336931	-1.516802	0.578084	22217.4749
190.805805	-866.997772	399.141571	-1381.32213	-1.516802	2.104009	22225.86749
352.553905	-807.486679	613.534101	-1264.588831	-0.753839	2.104009	22227.39341
486.835347	-720.508927	815.719226	-1105.129619	-2.279765	3.629935	22198.40083
619.590863	-599.197852	947.711779	-967.033364	0.009124	5.15586	22199.92676
666.894552	-480.938627	1077.415445	-725.937139	-2.279765	1.341046	22179.32676
726.405646	-329.872006	1089.622848	-493.996467	0.009124	-0.184879	22191.53417
735.561199	-169.649831	1103.356178	-213.22618	-2.279765	-1.710804	22212.13416
704.279727	-1.035066	1133.111724	63.729294	0.009124	-2.473767	22213.66009
714.198242	192.757469	1070.54878	381.121793	0.772086	-0.947842	22203.74157
692.835286	375.105563	996.541394	652.736527	0.009124	-0.184879	22209.08231
654.687149	546.772179	895.830313	929.692	-1.516802	2.104009	22232.73415
550.924216	677.238807	747.052579	1171.551188	0.009124	3.629935	22216.71194
464.709427	790.157292	607.430399	1344.743729	3.060975	3.629935	22249.51933
351.790942	870.26838	463.993404	1506.491829	2.298012	3.629935	22256.386
249.553935	916.046144	271.726794	1581.262178	3.060975	1.341046	22225.86749
100.776202	919.097995	22.237979	1592.706619	2.298012	-0.947842	25.17777
-45.712644	905.364666	-170.791593	1537.010339	2.298012	-0.947842	13.733329
-195.25334	853.483199	-416.465594	1413.410376	-3.042727	-1.710804	21935.94165
-358.527366	747.431379	-626.280347	1240.217834	-1.516802	-0.184879	22203.74157
-482.127329	626.120304	-815.495106	1009.040125	-0.753839	-0.184879	22219.00082
-610.305069	494.890713	-998.606163	745.817981	1.535049	0.578084	22203.74157
-720.934666	332.37965	-1113.050573	459.706954	0.772086	-0.184879	22195.34898
-821.645747	160.713034	-1195.450549	161.388524	-4.568653	-1.710804	22206.79342
-841.482778	-11.716544	-1261.828307	-129.300278	-2.279765	-0.947842	22177.03787
-852.164257	-185.672048	-1251.909791	-429.144634	-0.753839	-1.710804	22184.6675
-820.882784	-366.494217	-1176.37648	-696.944555	-0.753839	-0.947842	22193.06009
-760.608728	-500.775659	-1043.620964	-954.82596	-1.516802	-1.710804	22211.3712
-673.630976	-624.375622	-921.546926	-1137.937017	-1.516802	-2.473767	22217.4749
-535.534721	-738.820033	-707.91736	-1310.366595	0.772086	0.578084	22232.73415
-378.364397	-817.405194	-474.450762	-1378.270279	0.009124	0.578084	22227.39341
-197.542228	-895.227394	-217.33232	-1427.862857	0.772086	2.104009	22220.52675
-22.823762	-902.094058	39.786122	-1453.80359	2.298012	2.866972	22231.20823
145.791003	-870.049623	306.82308	-1389.71472	-1.516802	-0.947842	22226.63045
306.776141	-848.686667	531.134125	-1308.84067	2.298012	-0.184879	22242.65267
443.346471	-749.501511	744.763691	-1182.188855	1.535049	-0.947842	22245.70452
584.494577	-643.44969	919.482158	-1010.52224	0.009124	-1.710804	22215.94897
667.657515	-512.983062	1046.896935	-865.55932	2.298012	-0.947842	22216.71194
715.724168	-390.146062	1099.541364	-598.522362	0.772086	-0.947842	22226.63045
724.116758	-227.634999	1132.348762	-351.322435	0.009124	-0.184879	22211.3712
714.198242	-70.464675	1094.200625	-70.552148	0.772086	-0.947842	22207.55638
692.072323	112.646382	1054.526562	198.773698	-3.80569	-2.473767	22210.60823
680.627882	303.387066	1007.985835	520.743973	0.009124	-0.184879	22202.21564
668.420478	465.898129	919.482158	801.514261	-1.516802	-1.710804	22213.66009
587.546428	600.179571	791.304418	1047.188262	-2.279765	-1.710804	22198.40083
475.390906	733.69805	630.319281	1279.128934	-3.042727	0.578084	22211.3712
376.20575	834.409131	492.985988	1412.647413	-3.042727	0.578084	22193.82305
272.442817	898.498001	303.008267	1562.188109	-2.279765	1.341046	22207.55638
156.472481	900.023926	141.260166	1599.573283	-0.753839	2.866972	336.466567
18.376226	916.046144	-99.073096	1588.891805	1.535049	3.629935	15.259255
-136.505209	881.712821	-305.835997	1498.862202	-0.753839	-0.184879	17451.24668
-267.7348	817.623951	-514.887787	1318.802996	1.535049	0.578084	22202.21564
-420.327348	704.705466	-756.746975	1113.56602	0.009124	-2.473767	22206.03046
-540.112497	548.298105	-942.14692	854.158689	0.772086	-2.473767	22192.29713
-669.816163	410.201849	-1034.465411	599.329135	1.535049	-1.710804	22237.31193
-781.208722	251.5056	-1121.443163	323.136625	1.535049	-0.184879	22225.10453
-823.171673	66.868618	-1199.265362	-14.092905	0.009124	0.578084	22209.08231
-846.060555	-102.50911	-1226.732021	-294.10023	3.823937	2.104009	22235.786
-835.379076	-261.205359	-1187.820921	-593.181623	1.535049	1.341046	22215.18601
-799.519828	-435.160863	-1127.546865	-838.855624	0.009124	0.578084	22213.66009
-713.305039	-594.620075	-987.161722	-1076.137035	-1.516802	0.578084	22225.10453
-593.519889	-703.723747	-809.391404	-1247.803651	0.009124	-0.947842	22221.28971
-464.579186	-815.879269	-588.13221	-1368.351763	2.298012	0.578084	22222.05268
-276.890353	-887.597766	-342.458209	-1441.596186	-1.516802	-0.184879	22224.34156
-122.008917	-904.382946	-76.947176	-1461.433217	-1.516802	2.866972	22220.52675
56.524363	-915.064425	176.356452	-1423.28508	-3.042727	2.866972	22196.11194
215.220612	-855.553331	435.00082	-1388.188794	0.009124	4.392897	22211.3712
364.761309	-798.331126	639.474834	-1263.825868	0.009124	3.629935	22219.76379
520.405707	-704.486709	851.578474	-1073.848147	1.535049	3.629935	22209.84527
610.43531	-583.175634	977.467326	-953.300034	2.298012	2.866972	22215.94897
717.250093	-451.183081	1085.045072	-678.633449	2.298012	-0.947842	22221.28971
738.61305	-277.227577	1150.659867	-429.907597	0.772086	-0.184879	22203.74157
737.850087	-123.109104	1152.185793	-129.300278	0.772086	-0.184879	22202.97861
750.820454	72.209357	1130.822836	140.025568	0.772086	-0.184879	22202.21564
745.479714	237.772271	1137.689501	455.129178	2.298012	2.866972	22216.71194
726.405646	426.224067	1053.7636	748.869832	0.772086	1.341046	22242.65267
654.687149	576.527726	944.659928	1018.195678	2.298012	3.629935	22246.46748
582.968651	707.757317	789.01553	1253.188201	1.535049	2.104009	22227.39341
471.576092	819.912839	643.289647	1422.565928	0.772086	1.341046	22235.786
356.368719	880.949858	455.600814	1550.743668	-0.753839	1.341046	22234.26008
233.531718	919.097995	260.282353	1601.099209	-1.516802	-0.184879	22207.55638
88.568798	925.201697	-9.806456	1627.802905	0.009124	-0.184879	24.414808
-50.29042	890.868374	-205.887879	1526.328861	-0.753839	-0.184879	12.970367
-229.586663	806.942472	-451.56188	1373.736313	0.009124	1.341046	22100.7416
-369.971807	760.401745	-660.61367	1176.891927	-2.279765	0.578084	22208.31935
-534.771758	607.046235	-868.139535	924.351261	-3.042727	0.578084	22194.58602
-673.630976	455.979613	-1039.043188	677.151334	-0.753839	0.578084	22183.90454
-775.867983	298.80929	-1149.672784	403.247712	-0.753839	-0.947842	22170.93417
-852.927219	146.979705	-1283.191263	107.981133	-0.753839	-1.710804	22205.2675
-870.475362	-22.398023	-1298.450518	-207.88544	-1.516802	-0.947842	22206.79342
-881.156841	-218.479446	-1299.976444	-487.129802	1.535049	-0.184879	22203.74157
-832.327226	-376.412732	-1200.028325	-747.300095	-0.753839	-0.184879	22213.66009
-743.060585	-523.664541	-1050.487629	-970.085215	0.772086	0.578084	22228.15638
-659.897647	-658.708945	-881.872864	-1160.825899	2.298012	2.866972	22222.05268
-501.96436	-730.427442	-677.39885	-1321.048074	-1.516802	0.578084	22228.15638
-364.631068	-838.005188	-437.828551	-1414.89249	2.298012	2.104009	22168.64528
-162.445943	-874.6274	-106.702723	-1422.522118	3.060975	1.341046	22240.36378
6.931785	-899.042207	100.060179	-1454.566552	0.772086	0.578084	22246.46748
170.205811	-865.471847	383.119354	-1390.477683	1.535049	-0.184879	22243.41563
318.983544	-816.642232	595.222995	-1330.203626	2.298012	0.578084	22228.15638
480.731645	-741.871883	805.037747	-1144.803681	0.009124	0.578084	22225.10453
598.227906	-637.345989	962.208071	-1022.729643	-1.516802	-0.184879	22210.60823
676.813068	-509.168249	1050.711749	-802.233412	-0.753839	-0.184879	22207.55638
724.87972	-366.494217	1108.696917	-590.892734	-0.753839	0.578084	22215.18601
718.013056	-217.716483	1127.008022	-329.196516	1.535049	-0.184879	22208.31935
714.198242	-49.864681	1062.919153	-59.870669	-2.279765	-0.947842	22196.87491
691.30936	121.801935	997.304357	201.825549	-1.516802	-0.947842	22190.00824
679.101956	306.438917	924.822897	519.218048	-0.753839	-1.710804	22179.32676
642.479745	477.34257	847.000698	799.988335	0.772086	0.578084	22205.2675
571.52421	640.616596	695.171113	1073.128995	-0.753839	-1.710804	22213.66009
463.183502	749.720267	557.074858	1274.551157	-0.753839	1.341046	22231.97119
346.450203	845.090609	428.134155	1425.617779	1.535049	3.629935	22217.4749
228.190979	891.631336	246.549024	1544.639966	0.772086	2.866972	22225.86749
119.85027	900.786889	74.882408	1583.551066	-1.516802	-0.184879	97.65923
-24.349687	900.786889	-162.399003	1566.002923	-0.753839	-0.184879	13.733329
-142.608911	863.401715	-363.058203	1456.136289	-2.279765	-2.473767	20475.63097
-286.808869	816.098025	-559.139626	1314.22522	2.298012	-3.23673	22232.73415
-414.223646	663.505478	-723.176615	1061.684554	2.298012	-0.947842	22207.55638
-553.082864	542.194403	-942.14692	813.721664	0.772086	-0.947842	22197.63787
-672.868014	370.527787	-1027.598747	568.810626	0.772086	-0.947842	22225.86749
-765.949467	226.32783	-1135.176492	265.914419	-0.753839	-0.947842	22206.79342
-823.934635	50.8464	-1180.191294	-49.952154	-0.753839	-0.184879	22199.16379
-840.719816	-128.449843	-1200.791288	-345.981696	0.009124	-0.947842	22219.00082
-801.045753	-304.694235	-1196.213511	-609.966803	-0.753839	-1.710804	22211.3712
-772.053169	-448.13123	-1086.346877	-861.744506	1.535049	-0.184879	22219.76379
-690.416156	-615.983032	-949.776547	-1077.66296	0.772086	-0.947842	22231.20823
-563.764342	-717.457076	-794.132149	-1289.003639	-1.516802	-0.947842	22205.2675
-431.008826	-807.486679	-551.509999	-1398.10731	-1.516802	-0.184879	22200.68972
-270.786651	-894.464431	-322.621178	-1411.077676	-3.80569	0.578084	22200.68972
-83.097818	-899.042207	-35.747189	-1485.848025	-3.042727	0.578084	22213.66009
79.413245	-902.094058	171.778676	-1421.759155	0.009124	2.104009	22212.89712
228.190979	-847.923704	451.786	-1355.381397	-1.516802	0.578084	22228.91934
383.835377	-764.760766	659.311865	-1207.366626	0.772086	1.341046	22234.26008
534.139036	-680.071902	846.237735	-1047.907414	-0.753839	0.578084	22219.76379
635.61308	-570.96823	972.126587	-878.529686	0.772086	-0.947842	22219.76379
708.857503	-419.901608	1081.993221	-670.240859	0.009124	-1.710804	22212.89712
756.161193	-293.249794	1126.24506	-393.285385	0.009124	-3.23673	22220.52675
738.61305	-114.716514	1128.533948	-162.870639	2.298012	0.578084	22231.97119
735.561199	75.261208	1112.51173	97.299654	0.772086	-0.947842	22225.10453
706.568615	238.535233	1026.296941	420.032892	0.772086	1.341046	22206.03046
691.30936	417.068514	955.341407	729.795763	0.009124	0.578084	22231.20823
615.776049	573.475875	880.571058	983.099392	0.009124	2.104009	22221.28971
528.035334	703.17954	697.460002	1212.751176	0.772086	0.578084	22212.89712
429.613141	813.809137	570.045225	1376.788164	0.772086	1.341046	22222.81564
320.50947	877.898007	377.778615	1520.988121	-0.753839	1.341046	22231.20823
207.590985	892.394299	197.719409	1604.914022	-2.279765	1.341046	2989.288003
60.339177	908.416516	-25.828673	1593.469581	-2.279765	2.104009	18.311106
-88.438557	878.66097	-208.176767	1522.514047	-3.80569	1.341046	1487.777337
-228.060738	832.120243	-453.850768	1377.551127	-1.516802	2.866972	22112.18604
-367.682919	724.542497	-663.665521	1202.83266	0.772086	2.104009	22199.16379
-514.171764	607.046235	-858.983982	944.188292	0.772086	0.578084	22206.79342
-640.060616	446.061098	-997.8432	676.388372	-0.753839	-1.710804	22203.74157
-740.008734	298.80929	-1177.902406	397.14401	0.772086	-0.947842	22202.21564
-820.119822	121.801935	-1220.628319	95.773729	-2.279765	-0.947842	22219.76379
-869.7124	-59.020234	-1250.383866	-228.485434	0.009124	1.341046	22205.2675
-849.875368	-227.634999	-1258.776456	-505.440908	0.009124	0.578084	22190.7712
-794.942051	-393.197913	-1150.435747	-773.240828	0.772086	2.104009	22226.63045
-718.645778	-538.923795	-1013.865417	-996.025948	1.535049	2.866972	22251.04526
-611.068032	-680.071902	-850.591392	-1220.336992	0.009124	2.104009	22235.786
-469.156963	-780.02002	-660.61367	-1343.936956	-0.753839	1.341046	22238.07489
-337.164409	-850.212592	-411.124855	-1419.470267	2.298012	0.578084	22238.83786
-148.712613	-893.701468	-134.932344	-1464.485068	-0.753839	-0.184879	22218.23786
25.242891	-933.37553	138.208315	-1460.670254	-0.753839	0.578084	22223.5786
199.961357	-864.708884	371.674913	-1378.270279	1.535049	2.104009	22230.44527
345.68724	-824.271859	607.430399	-1292.05549	-0.753839	2.104009	22214.42305
466.998315	-722.797815	797.40812	-1128.781464	-0.753839	2.866972	22225.86749
605.094571	-612.168218	953.815481	-951.011146	1.535049	2.866972	22220.52675
674.52418	-498.48677	1054.526562	-762.55935	-2.279765	2.104009	22182.37861
730.983422	-323.005341	1103.356178	-519.9372	-1.516802	-0.947842	22190.7712
737.850087	-184.146123	1155.237644	-270.448385	-2.279765	-0.947842	22184.6675
706.568615	5.068636	1127.770985	25.581157	-2.279765	-1.710804	22190.7712
705.805652	173.683401	1092.674699	307.87737	-1.516802	-3.23673	22206.03046
681.390844	354.505569	982.045102	620.692092	1.535049	-0.947842	22219.00082
656.976037	516.25367	915.667344	913.669783	0.772086	1.341046	22219.00082
564.657546	665.031403	791.304418	1150.951194	0.772086	3.629935	22226.63045
480.731645	791.683218	624.215579	1352.373357	0.772086	2.866972	22234.26008
357.894644	859.586901	475.437845	1478.262208	1.535049	2.866972	22219.76379
257.946525	906.127628	286.223086	1596.521432	0.009124	-0.947842	22244.94156
126.716935	918.335032	93.956477	1612.54365	3.823937	-0.184879	40.437025
-13.668209	898.498001	-157.058264	1552.269594	3.060975	-1.710804	15.259255
-186.86075	844.327647	-399.680414	1408.832599	0.772086	-0.184879	21603.2899
-341.742186	791.683218	-598.050726	1245.558573	2.298012	-0.184879	22222.05268
-482.890292	625.357341	-823.887696	1018.958641	1.535049	0.578084	22192.29713
-588.17915	519.305521	-967.32469	735.899465	-0.753839	0.578084	22192.29713
-730.090219	343.824091	-1097.028356	491.751389	0.772086	0.578084	22215.94897
-802.571679	197.335246	-1196.213511	169.018152	0.772086	0.578084	22217.4749
-848.349443	9.646412	-1257.25053	-118.6188	-2.279765	-1.710804	22197.63787
-860.556847	-175.753533	-1254.961642	-384.892795	-3.042727	-2.473767	22209.84527
-838.430927	-347.420148	-1221.391282	-672.529747	-1.516802	-0.947842	22188.48232
-770.527244	-474.071963	-1074.902436	-912.100047	-0.753839	-1.710804	22202.21564
-678.208753	-629.716361	-926.124703	-1150.14442	-1.516802	-1.710804	22215.94897
-546.979162	-725.086703	-744.539571	-1314.181409	-1.516802	-0.947842	22218.23786
-401.253279	-819.694083	-525.569266	-1388.951757	0.772086	2.866972	22080.14161
-216.616297	-895.227394	-237.932314	-1401.159161	-0.753839	1.341046	22226.63045
-52.579308	-914.301462	31.393532	-1440.833223	2.298012	2.104009	22238.07489
123.665084	-885.308878	274.778645	-1396.581384	0.772086	2.104009	22217.4749
271.679855	-837.242226	497.563764	-1311.129558	1.535049	-0.184879	22229.6823
434.95388	-760.182989	743.237766	-1159.299973	2.298012	-0.947842	22233.49712
563.13162	-659.471908	888.963649	-1016.625941	1.535049	-2.473767	22234.26008
660.790851	-543.501572	1022.482127	-879.292649	1.535049	-0.947842	22226.63045
720.301944	-415.323832	1102.593215	-631.329759	2.298012	1.341046	22200.68972
714.961205	-263.494247	1133.874687	-368.107615	2.298012	-0.184879	22210.60823
724.116758	-91.827632	1097.252476	-149.13731	-1.516802	-1.710804	22212.89712
712.672317	79.838984	1081.993221	165.966301	-2.279765	-0.947842	22207.55638
692.072323	274.394482	1027.822867	474.966209	-0.753839	0.578084	22203.74157
652.39826	443.009247	942.37104	767.180937	-0.753839	-0.947842	22222.81564
586.783465	613.9129	816.482189	1030.403082	-1.516802	-0.947842	22231.20823
488.361272	741.327677	635.66002	1254.714126	-1.516802	-0.184879	22215.18601
388.413154	831.35728	500.615615	1400.440009	-2.279765	0.578084	22200.68972
271.679855	901.549852	314.452708	1536.247376	-2.279765	0.578084	22207.55638
177.072475	912.994293	158.045347	1609.491799	-2.279765	2.104009	1158.177435
33.635481	909.942442	-70.080512	1593.469581	-0.753839	1.341046	16.022217
-116.668178	866.453566	-276.080451	1501.15109	0.009124	2.104009	16317.48405
-249.423695	828.305429	-485.895203	1351.610394	1.535049	-0.184879	22193.06009
-411.171795	707.757317	-697.235881	1168.499337	0.772086	-0.947842	22206.03046
-548.505087	573.475875	-897.132119	890.017938	-0.753839	-2.473767	22218.23786
-653.793945	426.987029	-1027.598747	648.15875	0.009124	-2.473767	22215.18601
-740.771697	275.920408	-1167.98389	358.23291	-0.753839	-0.184879	22201.45268
-829.275375	114.93527	-1207.657952	55.336704	2.298012	0.578084	22236.54897
-849.875368	-75.042451	-1225.206095	-252.137279	1.535049	0.578084	22228.91934
-830.8013	-256.627583	-1207.657952	-569.529778	0.009124	-0.184879	22191.53417
-791.127238	-407.694205	-1126.02094	-796.892673	2.298012	0.578084	22237.31193
-704.149486	-564.864528	-982.583945	-1040.277786	-0.753839	-0.947842	22238.07489
-600.386554	-692.279306	-832.280286	-1253.907353	0.009124	1.341046	22215.94897
-460.00141	-796.805201	-623.228496	-1340.885105	-2.279765	1.341046	22222.81564
-289.86072	-877.679251	-356.954501	-1417.181378	-0.753839	0.578084	22228.91934
-128.112619	-911.249611	-129.591605	-1437.781372	0.009124	2.104009	22215.94897
45.842885	-913.538499	123.712023	-1406.4999	-0.753839	2.866972	22224.34156
180.124326	-886.071841	383.119354	-1393.529534	-1.516802	2.866972	22221.28971
357.894644	-793.75335	610.48225	-1272.218458	-2.279765	3.629935	22193.06009
515.064968	-705.249672	796.645157	-1094.448141	-3.042727	2.104009	22202.97861
599.753832	-581.649709	964.496959	-931.174115	-0.753839	2.104009	22196.11194
692.072323	-456.52382	1050.711749	-722.885288	-0.753839	0.578084	22194.58602
714.961205	-326.820155	1111.748768	-465.766845	0.009124	-0.947842	22212.13416
724.87972	-155.153539	1137.689501	-214.752105	0.009124	-1.710804	22209.84527
718.776019	16.513077	1113.274693	62.966331	0.772086	-2.473767	22210.60823
707.331578	204.964873	1053.7636	342.210693	0.009124	0.578084	22206.03046
676.050105	388.838893	1004.933985	651.973564	0.009124	2.104009	22228.91934
640.953819	547.535142	892.015499	935.795702	0.009124	2.104009	22193.82305
580.679763	674.186956	759.259983	1194.44007	1.535049	2.104009	22247.23045
424.272402	812.283212	599.037809	1366.869649	0.009124	1.341046	22247.23045
367.050197	864.92764	452.548963	1509.54368	-1.516802	0.578084	22226.63045
238.109494	916.046144	268.674943	1598.810321	4.5869	2.104009	22235.786
104.591015	916.809107	50.467601	1618.647352	0.009124	-0.947842	35.096286
-38.083016	889.342448	-168.502705	1553.032556	-0.753839	-0.184879	12.970367
-197.542228	845.853572	-393.576712	1426.380742	1.535049	1.341046	21978.66756
-354.712552	765.742485	-614.072943	1237.928946	-0.753839	1.341046	22212.89712
-484.416218	635.275857	-800.998814	1019.721603	-1.516802	-0.184879	22198.40083
-604.201367	501.757378	-980.295057	767.9439	0.009124	-0.184879	22200.68972
-730.090219	329.327799	-1114.576499	465.810656	-3.042727	-1.710804	22197.63787
-815.542045	172.157475	-1205.369064	154.52186	-1.516802	-0.184879	22196.87491
-863.608698	-38.42024	-1246.569052	-142.270645	-4.568653	-3.999693	22165.59343
-858.267959	-193.301676	-1244.280164	-443.640926	-1.516802	-1.710804	22192.29713
-836.142039	-347.420148	-1179.428331	-709.151959	-2.279765	-1.710804	22215.94897
-755.267989	-497.723808	-1071.850585	-943.381519	0.009124	1.341046	22218.23786
-657.608759	-652.605243	-924.598777	-1162.351824	0.009124	2.104009	22229.6823
-526.379168	-756.368175	-720.124764	-1324.099924	-1.516802	2.104009	22233.49712
-361.579217	-863.945921	-491.235943	-1431.67767	1.535049	1.341046	22219.00082
-187.623713	-899.042207	-206.650842	-1430.151745	0.009124	1.341046	22225.86749
-14.431172	-917.353313	65.726855	-1459.144329	0.772086	1.341046	22254.09711
141.976189	-860.89407	299.193453	-1392.766571	0.772086	0.578084	22237.31193
296.857625	-840.294077	558.600783	-1344.699918	1.535049	1.341046	22244.17859
443.346471	-752.553362	763.074797	-1152.433309	0.009124	-0.947842	22245.70452
563.13162	-660.997833	939.319189	-1015.100016	-0.753839	-0.947842	22211.3712
665.368627	-520.61269	1056.815451	-845.722288	0.009124	-0.947842	22199.92676
714.961205	-364.968291	1104.11914	-609.20384	0.009124	-0.947842	22210.60823
724.87972	-222.29426	1149.133942	-313.174298	-0.753839	-0.947842	22203.74157
724.116758	-56.731346	1128.533948	-32.404011	-1.516802	0.578084	22215.94897
715.724168	126.379711	1088.096923	272.781084	-0.753839	-2.473767	22207.55638
705.042689	311.779656	1050.711749	560.418036	-2.279765	-1.710804	22195.34898
688.257509	473.527756	954.578444	830.506845	-3.80569	-3.999693	22198.40083
612.724198	636.801782	834.793294	1069.314181	-2.279765	-1.710804	22212.89712
505.909415	768.031373	658.548902	1289.810412	-3.042727	0.578084	22208.31935
401.38352	849.668386	495.274876	1431.721481	0.009124	2.866972	22209.84527
277.783557	878.66097	353.363807	1553.032556	-2.279765	1.341046	22227.39341
161.813221	916.046144	148.126831	1613.306613	-0.753839	-0.947842	279.244362
20.665114	900.786889	-82.287916	1571.343662	0.009124	0.578084	16.78518
-134.216321	873.320231	-314.99155	1476.736283	-0.753839	-1.710804	20027.77184
-283.757018	793.209143	-546.16926	1292.862263	0.772086	-2.473767	22202.97861
-421.853273	698.601764	-741.48772	1093.728989	2.298012	-1.710804	22212.89712
-569.868044	559.742546	-947.487659	835.847584	2.298012	-2.473767	22244.94156
-684.312455	372.816675	-1084.057989	573.388402	-0.753839	-0.947842	22233.49712
-823.171673	220.224128	-1193.16166	273.544047	0.772086	-0.184879	22203.74157
-859.030921	63.816767	-1268.694971	-34.692899	1.535049	-0.947842	22222.05268
-867.423511	-110.9017	-1283.954226	-342.166882	0.009124	-0.947842	22215.18601
-827.749449	-288.672018	-1222.917207	-581.737181	-0.753839	-0.947842	22179.32676
-789.601312	-441.264565	-1138.991306	-840.381549	-0.753839	-1.710804	22224.34156
-684.312455	-594.620075	-982.583945	-1068.507408	0.009124	-0.947842	22230.44527
-592.756926	-697.620045	-807.865478	-1261.53698	0.009124	0.578084	22216.71194
-427.956975	-815.879269	-577.450732	-1351.566583	1.535049	0.578084	22029.0231
-280.705167	-884.545915	-318.043401	-1442.359149	-0.753839	1.341046	22208.31935
-99.882998	-917.353313	-22.776822	-1437.781372	-0.753839	2.866972	22195.34898
88.568798	-907.434797	198.482372	-1410.314714	-0.753839	2.866972	22207.55638
225.139128	-867.760735	460.17859	-1365.299912	0.009124	2.866972	22221.28971
387.650191	-782.308909	666.178529	-1235.596247	1.535049	2.866972	22212.13416
539.479775	-696.094119	863.022915	-1099.78888	2.298012	2.104009	21781.06021
633.324192	-586.227485	993.489543	-928.885227	0.772086	-0.947842	22215.18601
700.464913	-441.264565	1078.178407	-693.129741	-0.753839	-1.710804	22200.68972
739.376012	-298.590533	1113.274693	-477.211287	0.772086	-0.947842	22204.50453
718.776019	-149.8128	1111.748768	-191.863223	0.772086	-0.184879	22214.42305
716.48713	40.164922	1088.096923	95.773729	2.298012	0.578084	22227.39341
679.864919	227.090792	1014.089537	396.381047	1.535049	2.104009	22225.86749
678.338994	414.779626	930.926599	684.017999	0.772086	1.341046	22247.99341
611.961235	555.927732	854.630325	944.188292	-0.753839	1.341046	22231.97119
516.590893	682.579546	661.600753	1189.099331	2.298012	3.629935	22231.20823
435.716843	784.05359	551.734119	1343.217804	0.009124	1.341046	22225.86749
315.168731	858.823939	373.200838	1488.180724	0.772086	2.104009	22223.5786
195.383581	895.44615	216.030515	1575.921438	-0.753839	0.578084	20258.94955
83.228059	909.942442	-15.910157	1585.076991	0.772086	0.578084	21.362957
-84.623743	890.868374	-217.33232	1507.254792	-0.753839	0.578084	114.444411
-234.16444	827.542466	-440.880402	1378.31409	-3.80569	0.578084	22101.50456
-369.208844	742.853603	-660.61367	1205.884511	-2.279765	2.104009	22192.29713
-506.542137	603.231422	-810.917329	946.477181	-2.279765	0.578084	22188.48232
-638.53469	465.898129	-975.71728	699.277254	-2.279765	-1.710804	22184.6675
-735.430958	296.520401	-1122.969089	427.662519	-3.042727	-2.473767	22202.21564
-794.942051	130.957488	-1188.583884	119.425574	0.772086	-1.710804	22217.4749
-835.379076	-22.398023	-1200.028325	-195.678037	-1.516802	-1.710804	22182.37861
-855.97907	-221.531297	-1185.532033	-472.63351	0.772086	-0.184879	22212.13416
-797.23094	-385.568285	-1145.857971	-756.455648	3.060975	1.341046	22235.02304
-733.14207	-511.457137	-1029.887635	-983.818544	1.535049	3.629935	22216.71194
-639.297653	-657.18302	-875.769162	-1176.085154	-0.753839	1.341046	22225.10453
-506.542137	-761.708915	-652.984043	-1312.655483	4.5869	2.104009	22257.91192
-348.60885	-863.182959	-443.16929	-1409.551751	1.535049	1.341046	22232.73415
-178.46816	-882.257027	-178.42122	-1417.944341	0.772086	-0.184879	22237.31193
-2.223768	-907.434797	90.141663	-1430.151745	0.009124	-0.947842	22243.41563
151.131742	-878.442213	313.689745	-1370.640651	0.009124	0.578084	22216.71194
320.50947	-830.375561	564.704485	-1272.981421	-3.042727	0.578084	22217.4749
463.183502	-738.820033	769.178499	-1149.381458	-0.753839	1.341046	22229.6823
573.050136	-631.242287	924.059934	-997.551873	0.772086	2.866972	22208.31935
665.368627	-522.901578	1062.15619	-799.181561	-0.753839	-0.184879	22196.11194
692.835286	-364.205329	1080.467295	-550.455709	0.009124	-0.947842	22219.00082
721.064907	-220.005371	1113.274693	-296.389118	-2.279765	-0.947842	22189.24528
715.724168	-49.101718	1092.674699	-34.692899	-3.042727	-1.710804	22192.29713
694.361211	132.483413	1047.659898	262.099606	-2.279765	-3.23673	22175.51195
692.072323	311.779656	991.963618	544.395818	-3.042727	-2.473767	22209.08231
653.161223	502.52034	908.037717	847.292025	0.772086	0.578084	22215.94897
592.124204	648.246223	793.593306	1115.091945	0.772086	2.104009	22231.97119
498.279788	758.87582	602.089659	1308.884481	1.535049	2.866972	22226.63045
354.842793	842.038758	467.045255	1430.958518	0.009124	3.629935	22222.81564
254.131712	899.260964	298.43049	1560.662184	1.535049	2.866972	22231.20823
138.161376	912.994293	93.956477	1608.728836	-0.753839	-0.947842	85.451827
-7.564507	916.809107	-120.436052	1562.951072	3.823937	-1.710804	13.733329
-154.816315	868.742454	-328.72488	1473.684432	2.298012	-2.473767	20723.59386
-289.097757	780.238777	-535.487781	1266.92153	0.009124	-2.473767	22222.05268
-461.527335	674.186956	-798.709925	1089.914175	1.535049	-0.184879	22206.03046
-586.653224	540.668477	-949.776547	809.906851	-0.753839	0.578084	22223.5786
-682.786529	378.920377	-1071.087623	535.240265	1.535049	0.578084	22213.66009
-805.62353	211.831538	-1172.561667	239.973686	-0.753839	-0.947842	22200.68972
-845.297592	35.587145	-1254.198679	-72.078073	-2.279765	-0.947842	22212.89712
-859.030921	-146.760949	-1254.198679	-349.796509	-0.753839	-0.184879	22219.76379
-823.934635	-306.220161	-1247.332015	-638.959387	0.009124	-2.473767	22202.21564
-766.71243	-477.886776	-1077.954287	-895.314866	-0.753839	-2.473767	22212.89712
-698.045784	-607.590442	-958.169138	-1108.18147	-2.279765	-1.710804	22209.08231
-575.971746	-729.66448	-772.00623	-1295.870303	-0.753839	0.578084	22199.92676
-431.008826	-839.531114	-549.221111	-1405.736937	-0.753839	1.341046	22211.3712
-250.94962	-886.834803	-282.184153	-1446.936925	0.009124	2.104009	22218.23786
-76.994116	-906.671835	-15.910157	-1451.514702	1.535049	2.866972	22216.71194
113.746568	-886.834803	219.082366	-1404.973975	-0.753839	1.341046	22225.86749
246.502084	-854.027406	484.593398	-1350.80362	0.009124	0.578084	22234.26008
391.465004	-777.731132	714.245182	-1207.366626	0.772086	-0.947842	22216.71194
553.976067	-673.9682	880.571058	-1028.833345	0.772086	-0.947842	22196.11194
624.168639	-567.916379	1033.163606	-866.322282	2.298012	-0.947842	22213.66009
721.064907	-411.509018	1088.859886	-693.129741	1.535049	-2.473767	22226.63045
741.664901	-271.123875	1112.51173	-417.700193	0.772086	-0.184879	22229.6823
727.168609	-103.272073	1122.430246	-132.352129	-0.753839	-0.947842	22219.00082
713.435279	70.683431	1094.200625	158.336673	1.535049	1.341046	22217.4749
688.257509	243.11301	1037.741382	461.23288	-0.753839	0.578084	22203.74157
679.864919	434.616657	945.422891	752.684645	-0.753839	-0.184879	22226.63045
610.43531	594.075869	846.237735	1005.225311	2.298012	0.578084	22223.5786
521.931632	728.357311	682.200747	1246.321536	-0.753839	-0.947842	22218.23786
400.620557	819.149876	544.104491	1399.677046	2.298012	0.578084	22230.44527
302.961327	887.816523	361.756397	1553.795519	1.535049	2.104009	22227.39341
184.702103	919.097995	186.274968	1591.180693	-1.516802	2.104009	4212.31727
50.420661	903.075777	-38.036077	1581.262178	-0.753839	3.629935	19.837031
-89.20152	874.846156	-275.317488	1485.891836	0.009124	2.866972	2741.325114
-230.349626	811.520249	-466.058172	1369.9215	-0.753839	0.578084	22124.39345
-380.653285	721.490646	-692.658105	1167.736374	0.009124	-0.947842	22207.55638
-512.645839	599.416608	-871.191386	904.51423	0.009124	-1.710804	22207.55638
-659.134684	429.275918	-1027.598747	646.632825	-3.042727	-3.999693	22188.48232
-764.423542	268.29078	-1149.672784	367.388463	-3.042727	-0.947842	22206.03046
-826.986486	110.357494	-1207.657952	59.91448	-0.753839	0.578084	22202.21564
-880.393878	-65.123936	-1244.280164	-247.559503	0.009124	-0.184879	22198.40083
-850.638331	-244.420179	-1253.435717	-518.411274	3.060975	2.866972	22236.54897
-798.756865	-413.034944	-1180.954257	-793.07786	3.823937	2.866972	22257.14896
-735.430958	-545.79046	-1029.124672	-1025.781494	2.298012	1.341046	22234.26008
-609.542106	-678.545976	-878.821013	-1214.996253	1.535049	2.104009	22238.07489
-468.394	-779.257058	-669.769223	-1335.544366	3.060975	1.341046	22048.86013
-321.142192	-890.649617	-385.184122	-1395.055459	-0.753839	-0.947842	22206.03046
-153.29039	-894.464431	-117.384201	-1446.173962	1.535049	1.341046	22223.5786
27.531779	-904.382946	145.837943	-1437.01841	-1.516802	1.341046	22229.6823
168.679885	-880.731102	384.645279	-1375.218428	-1.516802	2.866972	22214.42305
323.561321	-805.960753	617.348914	-1276.033272	-2.279765	2.866972	22219.00082
495.227937	-722.034852	803.511822	-1114.285172	-3.042727	1.341046	22206.03046
602.805683	-615.220069	968.311773	-965.507438	-3.042727	2.866972	22187.71935
682.91677	-475.597888	1049.948786	-752.640835	-2.279765	0.578084	22181.61565
733.272311	-342.079409	1107.933954	-517.648312	-0.753839	0.578084	22208.31935
727.931571	-180.331309	1142.267277	-241.455801	-2.279765	-3.999693	22200.68972
734.798236	-11.716544	1144.556165	52.284853	0.009124	-2.473767	22206.79342
724.116758	186.653767	1096.489513	338.395879	-0.753839	0.578084	22199.16379
710.383428	359.083346	1024.771016	646.632825	0.009124	1.341046	22230.44527
667.657515	549.061067	945.422891	909.854969	-0.753839	3.629935	22219.76379
564.657546	681.816584	779.097014	1158.580821	0.009124	2.866972	22228.91934
481.494607	788.631367	637.948908	1351.610394	-2.279765	2.104009	22229.6823
351.027979	874.083193	483.830435	1501.15109	3.823937	2.866972	22245.70452
233.531718	884.001709	253.415689	1582.788103	0.009124	0.578084	22241.88971
122.902121	921.386883	64.20093	1599.573283	2.298012	1.341046	35.859249
-36.557091	906.127628	-161.63604	1519.462196	2.298012	0.578084	14.496292
-203.64593	844.327647	-387.47301	1421.802966	2.298012	1.341046	21684.92691
-361.579217	758.112857	-614.072943	1221.143766	-0.753839	0.578084	22208.31935
-480.601404	649.772149	-821.598808	1006.751237	-1.516802	-0.184879	22196.87491
-605.727293	502.52034	-1009.287641	755.736496	1.535049	0.578084	22214.42305
-714.830964	336.194464	-1098.554281	494.80324	1.535049	-0.184879	22208.31935
-806.386492	178.261177	-1206.132027	181.988518	0.009124	-0.184879	22193.82305
-862.082772	10.409375	-1256.487568	-117.855837	-1.516802	-3.23673	22197.63787
-847.58648	-161.257241	-1275.561636	-442.115001	-3.042727	-2.473767	22196.11194
-848.349443	-342.079409	-1212.235729	-652.692716	-3.80569	-3.23673	22189.24528
-762.897616	-467.968261	-1087.872803	-918.203748	-1.516802	-0.947842	22211.3712
-669.0532	-635.0571	-926.124703	-1143.277756	0.772086	1.341046	22227.39341
-538.586572	-741.871883	-721.650689	-1279.085123	0.772086	2.104009	22218.23786
-388.282913	-836.479263	-503.443346	-1366.062875	-1.516802	1.341046	22225.10453
-208.986669	-890.649617	-215.806395	-1422.522118	1.535049	1.341046	22235.02304
-39.608942	-904.382946	53.519452	-1449.988776	1.535049	0.578084	22218.23786
139.687301	-877.679251	310.637894	-1373.692502	2.298012	0.578084	22223.5786
286.176147	-835.7163	545.630417	-1335.544366	1.535049	-0.947842	22254.09711
446.398322	-760.945952	735.608138	-1169.981452	3.060975	-0.184879	22240.36378
560.842732	-666.338573	918.719195	-1021.203718	0.009124	-0.184879	22210.60823
671.472329	-520.61269	1012.563612	-870.137096	0.772086	-0.947842	22225.86749
725.642683	-406.931242	1098.778401	-636.670499	0.009124	-0.184879	22219.76379
708.857503	-251.286844	1099.541364	-381.077982	-1.516802	-0.184879	22199.16379
708.857503	-123.872067	1066.733966	-107.937322	0.772086	-1.710804	22214.42305
691.30936	70.683431	1033.163606	154.52186	0.772086	-1.710804	22209.84527
674.52418	262.950041	982.808065	450.551402	-1.516802	-0.947842	22218.23786
643.242708	432.327769	863.785878	746.580943	-1.516802	-2.473767	22226.63045
567.709397	577.290689	765.363685	1018.195678	0.772086	-0.184879	22222.81564
475.390906	716.149907	595.222995	1222.669691	-3.80569	0.578084	22194.58602
388.413154	805.416547	428.134155	1368.395574	-0.753839	2.866972	22207.55638
267.102078	884.764672	310.637894	1517.93627	-0.753839	2.866972	22208.31935
150.36878	913.757256	103.11203	1578.973289	-3.042727	0.578084	712.607196
19.902152	909.942442	-93.732357	1572.869588	-0.753839	-0.184879	14.496292
-112.090402	870.26838	-290.576743	1485.891836	-0.753839	-0.947842	12949.76653
-260.868136	832.883206	-489.710017	1361.528909	1.535049	-0.947842	22173.98602
-405.831056	729.120273	-695.709956	1144.847492	-0.753839	-3.23673	22209.84527
-525.616205	574.238838	-868.139535	873.232758	-0.753839	-2.473767	22202.97861
-635.482839	407.149998	-990.976535	644.343937	1.535049	-0.184879	22195.34898
-752.216138	272.868557	-1062.695032	323.899587	2.298012	1.341046	22231.97119
-812.490194	93.572313	-1184.006108	30.158934	0.009124	0.578084	22234.26008
-858.267959	-96.405408	-1180.191294	-273.500236	2.298012	0.578084	22199.92676
-812.490194	-265.783136	-1188.583884	-549.692747	3.060975	1.341046	22222.81564
-780.445759	-416.849758	-1084.057989	-811.388965	0.009124	-0.947842	22234.26008
-709.490225	-592.331187	-987.924684	-1053.248153	0.009124	-0.184879	22208.31935
-588.17915	-699.908933	-836.0951	-1227.96662	-1.516802	-1.710804	22219.76379
-452.371783	-776.968169	-605.680353	-1353.092508	-0.753839	-1.710804	22229.6823
-301.305161	-892.938505	-352.376724	-1424.811006	0.009124	2.866972	22213.66009
-136.505209	-891.41258	-98.310133	-1433.966559	0.772086	2.866972	22224.34156
43.553996	-901.331095	118.371284	-1416.418416	-3.042727	3.629935	22209.84527
206.065059	-857.079257	375.489727	-1381.32213	-0.753839	2.866972	22201.45268
346.450203	-799.857051	606.667436	-1260.011055	-0.753839	2.866972	22203.74157
499.04275	-699.14597	811.141449	-1115.048135	-1.516802	2.104009	22207.55638
592.887167	-600.723777	941.608077	-923.544488	0.009124	0.578084	22215.18601
688.257509	-451.946043	1040.793233	-704.574182	-1.516802	-0.947842	22202.21564
731.746385	-314.612751	1107.170991	-471.870547	-0.753839	-3.23673	22219.00082
731.746385	-159.731315	1114.800619	-231.537285	-0.753839	-0.947842	22215.18601
697.413062	-1.035066	1101.830252	53.047816	-0.753839	-0.184879	22196.11194
689.783435	185.127842	1036.978419	330.003289	0.772086	2.866972	22199.92676
682.91677	366.712973	966.785848	620.692092	-0.753839	2.104009	22250.2823
655.450111	527.698111	882.859947	896.884603	3.060975	2.866972	22241.12674
550.924216	673.423993	732.556287	1138.74379	1.535049	1.341046	22245.70452
436.479806	784.816553	582.252628	1331.773363	1.535049	2.104009	22241.88971
318.983544	855.009125	439.578596	1475.97332	0.772086	1.341046	22226.63045
218.272463	881.712821	246.549024	1576.684401	0.772086	0.578084	22225.10453
81.702133	916.046144	18.423166	1599.573283	-0.753839	-0.947842	30.518509
-40.371905	895.44615	-194.443438	1527.091823	-0.753839	2.104009	12.207404
-200.594079	838.223945	-421.043371	1427.906668	-0.753839	0.578084	22016.05274
-342.505148	768.794336	-652.984043	1250.13635	-0.753839	0.578084	22192.29713
-488.231031	634.512894	-817.783994	1016.669752	-3.042727	-0.184879	22181.61565
-611.830995	494.890713	-980.295057	748.869832	-2.279765	-0.184879	22184.6675
-755.267989	348.401868	-1139.754269	468.862507	-0.753839	-0.947842	22188.48232
-801.808716	163.001923	-1167.220927	178.173704	-0.753839	-3.23673	22191.53417
-842.245741	-7.138768	-1212.998692	-161.344713	-1.516802	-2.473767	22202.21564
-847.58648	-177.279458	-1216.813505	-429.907597	0.772086	-0.947842	22220.52675
-804.097604	-340.553484	-1138.991306	-699.996406	-3.042727	-0.184879	22213.66009
-739.245772	-501.538621	-1071.850585	-968.559289	-2.279765	1.341046	22224.34156
-675.156902	-635.820063	-914.680262	-1166.166638	0.009124	2.104009	22231.20823
-505.779174	-763.997803	-717.835875	-1322.573999	0.772086	2.866972	21968.74905
-347.845888	-835.7163	-489.710017	-1387.425832	1.535049	1.341046	22244.94156
-185.334825	-911.249611	-192.917512	-1441.596186	2.298012	-0.184879	22256.386
-28.164501	-907.434797	80.98611	-1469.825807	2.298012	-0.184879	22234.26008
141.976189	-876.153325	304.534192	-1402.685086	0.009124	-0.184879	22233.49712
294.568737	-832.664449	543.341529	-1308.077707	0.772086	2.104009	22242.65267
457.0798	-751.790399	752.393319	-1169.218489	-0.753839	2.104009	22222.81564
561.605695	-649.553392	924.822897	-1017.388904	-1.516802	1.341046	22198.40083
667.657515	-511.457137	1039.267308	-821.307481	-0.753839	0.578084	22215.94897
715.724168	-383.279397	1115.563581	-595.470511	-0.753839	0.578084	22215.94897
725.642683	-210.849819	1127.008022	-337.589106	0.009124	-0.947842	22193.82305
703.516764	-83.435042	1104.11914	-81.996589	2.298012	-0.947842	22199.92676
676.050105	111.120456	1036.978419	191.144071	-3.042727	-3.23673	22192.29713
672.235292	305.675954	984.333991	523.032862	-0.753839	-1.710804	22198.40083
660.027888	482.683309	872.941431	826.692031	-4.568653	-2.473767	22203.74157
595.939018	622.30549	782.148865	1074.65492	-1.516802	1.341046	22217.4749
492.939048	752.009155	632.608169	1278.365971	0.009124	2.104009	22214.42305
368.576122	841.275796	506.719317	1425.617779	0.772086	4.392897	22228.91934
269.390967	888.579485	329.711962	1559.899221	-0.753839	1.341046	22232.73415
154.946556	912.23133	122.949061	1604.15106	2.298012	0.578084	230.414747
7.694748	905.364666	-86.102729	1565.23996	-2.279765	-0.947842	15.259255
-151.001501	867.216529	-314.228588	1477.499245	-0.753839	-2.473767	18617.05374
-308.934788	802.364696	-504.969272	1305.83263	3.060975	-1.710804	22209.84527
-411.171795	678.764733	-744.539571	1120.432685	3.060975	-0.947842	22229.6823
-561.475454	542.194403	-941.383957	841.188323	2.298012	0.578084	22219.00082
-661.423572	398.757408	-1080.243175	597.040247	0.772086	-0.184879	22206.79342
-781.971685	235.483383	-1148.909822	272.781084	1.535049	0.578084	22223.5786
-830.038337	56.950102	-1208.420915	-24.011421	1.535049	-0.184879	22214.42305
-892.601282	-112.427626	-1232.07276	-332.248366	0.009124	-0.947842	22185.43046
-826.223524	-284.857204	-1216.813505	-585.551995	-1.516802	-3.23673	22219.76379
-786.549461	-439.73864	-1108.472797	-860.981543	0.009124	-1.710804	22232.73415
-703.386523	-590.805262	-959.695063	-1111.996284	0.009124	-1.710804	22213.66009
-592.756926	-722.797815	-806.339553	-1297.396229	-2.279765	-0.947842	22210.60823
-430.245863	-812.064455	-566.006291	-1356.144359	-1.516802	1.341046	22208.31935
-261.631098	-891.41258	-290.576743	-1432.440633	-1.516802	1.341046	22201.45268
-97.59411	-905.908872	-40.324965	-1453.80359	0.009124	2.104009	22210.60823
90.094723	-918.879238	215.267552	-1420.996192	-2.279765	-0.184879	22220.52675
239.63542	-859.368145	460.941553	-1356.907322	0.009124	2.104009	22226.63045
399.094632	-780.782983	680.674821	-1233.307359	0.772086	0.578084	22221.28971
527.272372	-683.123753	843.948847	-1081.477774	0.009124	-0.184879	22224.34156
634.850118	-574.020081	1000.356208	-916.677823	-0.753839	-0.947842	22223.5786
718.013056	-426.768273	1086.570997	-706.100108	3.060975	-0.947842	22202.97861
714.961205	-297.827571	1103.356178	-441.352038	2.298012	1.341046	22212.89712
741.664901	-123.109104	1130.059873	-140.74472	1.535049	-0.184879	22235.02304
711.146391	32.535294	1075.889519	112.558909	1.535049	0.578084	22208.31935
685.968621	225.564867	1055.289525	382.647718	3.823937	2.104009	22235.02304
673.761217	417.068514	990.437693	694.699477	1.535049	0.578084	22243.41563
631.798267	570.424024	864.548841	970.891988	0.772086	0.578084	22222.05268
525.746446	702.416577	722.637772	1190.625256	-0.753839	-0.184879	22222.05268
425.798328	806.17951	573.860038	1373.736313	-0.753839	-0.184879	22230.44527
318.983544	871.031342	395.326758	1537.010339	0.009124	2.104009	22215.18601
212.168761	909.942442	227.474956	1594.995507	0.772086	2.104009	5780.205695
57.287326	921.386883	-5.991642	1620.93624	0.009124	2.866972	18.311106
-87.675594	887.05356	-218.095283	1520.988121	-4.568653	0.578084	922.421949
-212.801483	817.623951	-432.487812	1404.254823	-1.516802	1.341046	22113.71197
-375.312546	742.09064	-702.576621	1184.521554	-1.516802	0.578084	22166.3564
-505.016211	609.335124	-885.687678	934.269777	-2.279765	-0.184879	22182.37861
-633.956914	473.527756	-994.028386	691.647626	0.009124	-3.23673	22208.31935
-725.512442	313.305582	-1111.524648	433.766221	2.298012	0.578084	22222.81564
-837.667965	135.535264	-1215.28758	118.662611	-2.279765	0.578084	22200.68972
-876.579064	-36.894315	-1239.702387	-196.440999	-0.753839	-0.184879	22209.84527
-835.379076	-221.531297	-1228.257946	-510.781647	0.772086	2.104009	22211.3712
-811.727232	-384.805323	-1170.272778	-767.137127	2.298012	2.104009	22217.4749
-723.986517	-517.560839	-1019.206156	-977.714842	3.060975	2.104009	22244.17859
-633.956914	-680.834865	-876.532125	-1172.27034	3.060975	1.341046	22255.62304
-521.038429	-780.02002	-691.895142	-1326.388813	3.060975	2.104009	22236.54897
-333.349596	-853.264443	-454.613731	-1430.914708	1.535049	-0.184879	22230.44527
-157.868166	-886.834803	-149.428636	-1439.307298	-0.753839	-0.947842	22236.54897
8.457711	-883.782953	82.512036	-1442.359149	-0.753839	2.104009	22223.5786
186.228028	-892.938505	368.623062	-1382.085092	-2.279765	1.341046	22214.42305
326.613172	-814.353343	577.674852	-1292.05549	0.772086	4.392897	22228.15638
483.020533	-728.901517	769.178499	-1123.440725	-0.753839	2.866972	22219.76379
595.176055	-619.797846	964.496959	-981.529656	0.772086	2.104009	22194.58602
674.52418	-490.09418	1052.237674	-789.263046	-3.042727	-0.184879	22202.97861
721.82787	-359.627552	1126.24506	-556.559411	-3.042727	-0.947842	22192.29713
724.116758	-197.116489	1102.593215	-310.122447	-1.516802	-3.23673	22169.40825
713.435279	-31.553575	1112.51173	-17.907719	-3.042727	-3.23673	22200.68972
687.494546	136.298227	1069.022854	301.010705	0.009124	1.341046	22211.3712
689.020472	341.535203	1011.800649	583.306918	-0.753839	1.341046	22216.71194
658.501962	518.542558	921.771046	896.12164	0.009124	1.341046	22229.6823
575.339024	657.401776	786.726642	1110.514169	0.009124	2.104009	22235.02304
479.968682	768.031373	636.422983	1324.906698	0.009124	1.341046	22213.66009
380.783526	865.690603	486.119323	1463.002953	1.535049	1.341046	22225.86749
249.553935	907.653554	283.934198	1579.736252	0.009124	-0.184879	22235.02304
137.398413	925.964659	92.430551	1606.439948	3.823937	0.578084	73.244423
-10.616358	895.44615	-115.095313	1547.691817	0.772086	-0.184879	13.733329
-169.312607	842.038758	-356.954501	1444.691848	0.772086	-0.947842	20940.27528
-324.957005	772.609149	-583.554434	1279.891897	2.298012	0.578084	22193.82305
-480.601404	669.60918	-775.821043	1060.921591	1.535049	1.341046	22209.08231
-588.942112	526.172185	-972.66543	780.914267	-0.753839	-0.947842	22203.74157
-701.860598	365.187048	-1118.391312	523.795824	-0.753839	-1.710804	22202.21564
-801.808716	208.016724	-1185.532033	229.292208	-0.753839	-2.473767	22212.13416
-867.423511	36.350108	-1246.569052	-76.65585	-0.753839	-3.999693	22210.60823
-865.134623	-145.997986	-1253.435717	-369.633541	-0.753839	-3.23673	22191.53417
-841.482778	-323.768304	-1205.369064	-646.589014	-1.516802	-1.710804	22199.16379
-781.208722	-481.70159	-1093.976505	-904.470419	-2.279765	-1.710804	22209.84527
-677.44579	-614.457106	-926.887665	-1128.781464	-3.042727	-0.184879	22199.16379
-571.39397	-731.953368	-783.450671	-1325.62585	0.009124	-0.184879	22125.91937
-391.334764	-818.168157	-539.302595	-1372.92954	-2.279765	2.104009	22221.28971
-228.060738	-879.205176	-244.036016	-1433.966559	-0.753839	1.341046	22228.15638
-67.838563	-900.568133	9.267613	-1456.855441	1.535049	1.341046	22214.42305
108.405829	-897.516282	233.578658	-1408.025826	0.009124	0.578084	22224.34156
265.576153	-839.531114	479.252659	-1321.811036	-0.753839	-0.947842	22222.05268
410.539073	-770.101505	714.245182	-1195.922185	-0.753839	-1.710804	22199.92676
558.553844	-667.101535	901.171052	-1058.588892	2.298012	-0.947842	22239.60082
656.213074	-556.471938	1032.400643	-872.425984	1.535049	0.578084	22246.46748
695.887136	-411.509018	1114.037656	-638.959387	0.772086	1.341046	22203.74157
726.405646	-266.546098	1120.904321	-349.033547	-0.753839	-0.947842	22220.52675
728.694534	-107.086886	1136.926538	-110.989173	-0.753839	-1.710804	22230.44527
705.042689	95.098239	1110.985805	178.173704	0.772086	-0.184879	22197.63787
707.331578	259.135227	1063.682115	482.595837	-1.516802	-1.710804	22221.28971
685.205658	452.927763	964.496959	772.521677	-0.753839	-1.710804	22230.44527
626.457527	597.12772	867.600692	1039.558634	-0.753839	-1.710804	22214.42305
536.427924	735.986938	689.067411	1275.31412	-0.753839	0.578084	22221.28971
421.983514	832.883206	544.867454	1424.854817	-1.516802	0.578084	22220.52675
305.250215	887.816523	389.223056	1550.743668	-0.753839	2.866972	22193.06009
186.990991	909.942442	174.067564	1592.706619	-3.042727	2.104009	3334.14716
67.968804	888.579485	-78.473102	1570.580699	-0.753839	1.341046	18.311106
-102.934849	868.742454	-275.317488	1490.469612	0.009124	0.578084	11058.38191
-251.712583	818.386914	-479.791501	1350.084468	-0.753839	-0.947842	22173.22306
-383.705136	709.283242	-717.072913	1166.210449	0.772086	-2.473767	22197.63787
-546.216199	572.712912	-913.154336	881.625348	0.009124	-3.23673	22209.84527
-663.712461	424.698141	-1043.620964	620.692092	0.772086	-1.710804	22205.2675
-791.127238	255.320414	-1158.065375	358.995873	-0.753839	0.578084	22209.84527
-819.356859	121.801935	-1261.828307	20.240418	-0.753839	-0.184879	22202.21564
-891.838319	-73.516526	-1254.961642	-254.426167	0.772086	0.578084	22222.05268
-852.927219	-234.501663	-1231.309797	-522.226088	1.535049	2.104009	22243.41563
-801.045753	-413.797907	-1151.961673	-804.522301	0.772086	-0.947842	22235.786
-721.697629	-549.605274	-1033.702448	-1025.781494	1.535049	0.578084	22231.97119
-612.593957	-685.412641	-852.117317	-1216.522179	0.009124	-0.947842	22231.20823
-466.105112	-792.990387	-643.065527	-1337.833254	0.009124	-0.184879	22222.05268
-291.386645	-859.368145	-372.976718	-1404.211012	0.009124	1.341046	22217.4749
-133.453359	-883.01999	-79.999027	-1448.462851	1.535049	3.629935	22227.39341
53.472512	-883.782953	139.734241	-1409.551751	-0.753839	2.104009	22229.6823
209.879873	-844.871853	409.82305	-1378.270279	0.009124	2.866972	22218.23786
364.761309	-804.434828	640.237796	-1285.188825	0.009124	3.629935	22207.55638
495.990899	-722.034852	813.430338	-1125.729613	-1.516802	0.578084	22203.74157
610.43531	-592.331187	972.126587	-957.114848	0.009124	0.578084	22170.93417
692.835286	-461.101596	1073.600631	-725.937139	-0.753839	-0.947842	22203.74157
740.901938	-340.553484	1133.111724	-491.707579	0.772086	-1.710804	22216.71194
734.798236	-169.649831	1130.822836	-228.485434	-0.753839	-2.473767	22203.74157
717.250093	6.594561	1104.11914	59.151518	0.009124	-0.184879	22215.94897
702.753801	181.313028	1049.185823	344.499581	-1.516802	2.104009	22225.86749
679.864919	372.053712	988.148804	637.477272	-1.516802	1.341046	22213.66009
636.376043	532.275887	901.934015	902.988305	0.009124	2.866972	22225.86749
569.235322	683.342509	755.44517	1155.52897	3.060975	2.104009	22257.14896
448.68721	787.105441	596.74892	1327.195586	1.535049	1.341046	22238.07489
349.502054	868.742454	448.734149	1465.291842	1.535049	1.341046	22232.73415
235.057643	895.44615	242.73421	1582.02514	0.009124	-0.947842	22242.65267
109.168792	893.157262	31.393532	1588.128842	-0.753839	-0.184879	34.333323
-61.734861	901.549852	-192.917512	1528.617749	-3.042727	0.578084	13.733329
-183.808899	848.14246	-405.021153	1427.143705	-1.516802	2.866972	21754.35652
-344.031074	762.690634	-623.991459	1240.217834	0.009124	2.104009	22190.7712
-468.394	631.461043	-801.761776	1031.929007	-1.516802	-0.947842	22207.55638
-613.35692	524.64626	-1010.050604	762.603161	-1.516802	-0.947842	22203.74157
-717.882815	353.742607	-1121.443163	476.492135	-1.516802	-0.184879	22200.68972
-807.912418	179.787103	-1209.946841	177.410742	-3.80569	-3.23673	22181.61565
-884.208692	-6.375805	-1249.620903	-131.589167	0.772086	-1.710804	22173.22306
-868.186474	-171.938719	-1224.443133	-423.040932	-0.753839	-0.184879	22183.14158
-826.986486	-339.790521	-1187.820921	-686.263076	-2.279765	-0.184879	22204.50453
-738.482809	-479.412702	-1058.880219	-931.937078	0.009124	1.341046	22228.91934
-662.186535	-632.005249	-914.680262	-1144.803681	3.060975	3.629935	22235.02304
-545.453236	-744.160772	-731.569205	-1291.292527	3.823937	3.629935	22222.05268
-375.312546	-834.953337	-501.154458	-1409.551751	-0.753839	0.578084	22225.86749
-219.668148	-895.990356	-221.147134	-1407.262863	2.298012	-0.184879	22234.26008
-48.764495	-920.405164	25.28983	-1447.699888	2.298012	-0.184879	22219.00082
141.213227	-889.886654	274.015683	-1417.944341	2.298012	1.341046	22250.2823
289.99096	-860.89407	506.719317	-1337.070291	0.772086	1.341046	22247.99341
439.531657	-776.968169	734.082213	-1219.57403	-0.753839	-0.184879	22196.87491
578.390875	-652.605243	917.19327	-1015.862979	0.009124	-0.184879	22221.28971
654.687149	-527.479354	1020.193239	-857.166729	-0.753839	-0.184879	22222.05268
718.013056	-401.590503	1105.645066	-645.826051	-1.516802	0.578084	22186.95639
730.983422	-246.709067	1117.089507	-369.633541	-0.753839	-0.947842	22216.71194
702.753801	-99.457259	1085.808035	-121.670651	0.772086	-0.184879	22225.10453
677.576031	83.653798	1048.422861	147.655195	-0.753839	-2.473767	22190.00824
682.153807	262.187078	962.208071	450.551402	-0.753839	-2.473767	22222.81564
631.035304	446.061098	858.445139	756.499459	-3.042727	-1.710804	22209.84527
576.101987	603.231422	755.44517	976.232727	-3.80569	-0.947842	22192.29713
490.65016	710.809168	546.39338	1214.277101	-0.753839	2.104009	22194.58602
349.502054	836.698019	445.682298	1398.914084	-3.042727	3.629935	22213.66009
258.709488	874.083193	283.934198	1524.802935	-2.279765	1.341046	22217.4749
135.109525	900.023926	84.800924	1578.973289	-1.516802	-2.473767	754.570147
29.820667	906.890591	-108.228649	1577.447364	0.009124	-2.473767	17.548143
-128.112619	885.527634	-299.732296	1501.15109	1.535049	-1.710804	17757.19474
-267.7348	811.520249	-512.598899	1335.588176	2.298012	-0.947842	22181.61565
-427.194012	718.438795	-707.91736	1167.736374	0.009124	-1.710804	22205.2675
-533.245833	584.157353	-892.554342	889.254975	0.009124	-0.947842	22234.26008
-656.082833	411.727775	-992.502461	637.477272	3.823937	1.341046	22226.63045
-734.667995	244.638935	-1123.732051	333.05514	2.298012	-0.947842	22215.18601
-811.727232	85.942686	-1174.850555	7.270051	1.535049	-0.184879	22222.81564
-862.845735	-95.642445	-1212.998692	-282.655789	1.535049	0.578084	22204.50453
-829.275375	-269.597949	-1172.561667	-574.107554	-0.753839	-0.947842	22224.34156
-785.023536	-429.057161	-1094.739467	-845.722288	0.772086	-1.710804	22225.86749
-696.519858	-579.36082	-959.695063	-1050.959265	-0.753839	-1.710804	22215.94897
-598.097665	-709.827449	-808.628441	-1242.462912	0.772086	-0.184879	22227.39341
-451.60882	-798.331126	-587.369247	-1356.907322	-0.753839	0.578084	22227.39341
-293.675533	-876.916288	-383.658197	-1404.973975	-2.279765	1.341046	22202.97861
-122.77188	-905.908872	-91.443468	-1456.092478	-3.042727	1.341046	22204.50453
23.716965	-902.857021	151.178682	-1440.07026	-3.042727	2.104009	22213.66009
193.094693	-853.264443	415.163789	-1349.277695	-2.279765	0.578084	22202.97861
334.242799	-796.042238	605.14151	-1242.462912	-1.516802	1.341046	22212.13416
496.753862	-673.9682	808.852561	-1077.66296	-0.753839	-0.947842	22209.84527
621.116788	-583.175634	964.496959	-902.944494	0.009124	-0.947842	22190.7712
708.09454	-451.946043	1073.600631	-714.492698	0.009124	-2.473767	22215.18601
721.82787	-313.849788	1114.037656	-445.166852	0.009124	2.104009	22222.05268
739.376012	-160.494278	1124.719134	-189.574335	0.772086	0.578084	22198.40083
708.09454	37.876034	1136.926538	92.721878	1.535049	-0.184879	22225.10453
721.064907	213.357463	1077.415445	408.588451	3.060975	1.341046	22257.91192
685.968621	401.046296	991.963618	684.017999	0.772086	2.104009	22231.97119
656.213074	551.349956	914.904382	964.025323	1.535049	1.341046	22235.786
566.946434	682.579546	767.652573	1182.995629	-1.516802	-1.710804	22241.12674
458.605725	802.364696	641.763722	1369.158537	0.009124	1.341046	22221.28971
353.316868	868.742454	426.60823	1530.143674	1.535049	2.104009	22217.4749
236.583569	920.62392	245.023099	1589.654768	0.009124	1.341046	21990.87497
111.45768	920.62392	33.68242	1609.491799	-0.753839	2.104009	22.125919
-45.712644	896.209113	-168.502705	1534.721451	-0.753839	2.866972	15.259255
-191.438527	835.172094	-437.828551	1418.751115	-0.753839	1.341046	22043.5194
-379.890323	742.09064	-625.517384	1234.114132	-4.568653	-0.947842	22180.08972
-500.438435	628.409192	-837.621025	983.862355	-0.753839	-1.710804	22185.43046
-662.949498	484.209235	-1019.206156	733.610577	0.009124	-2.473767	22183.14158
-757.556877	310.253731	-1151.961673	445.210662	-0.753839	-0.947842	22199.16379
-823.934635	167.579699	-1211.472766	159.862599	-0.753839	-0.184879	22203.74157
-855.97907	-36.131352	-1277.850524	-197.203962	0.009124	-0.184879	22197.63787
-884.971654	-183.38316	-1264.117195	-460.426106	0.772086	2.104009	22227.39341
-833.090188	-345.894223	-1177.139443	-720.5964	-1.516802	0.578084	22217.4749
-753.742064	-521.375652	-1045.14689	-1002.129649	0.772086	2.104009	22228.91934
-646.164318	-655.657094	-910.102485	-1177.611079	0.009124	1.341046	22232.73415
-528.668056	-753.316325	-681.976627	-1316.470297	2.298012	1.341046	22238.07489
-360.816254	-863.182959	-458.428545	-1406.4999	0.009124	-0.184879	22246.46748
-186.097787	-895.990356	-153.24345	-1435.492484	1.535049	0.578084	22250.2823
-1.460805	-923.457015	64.963893	-1437.781372	0.772086	-0.184879	22228.15638
168.679885	-882.257027	341.156403	-1415.655453	-0.753839	2.866972	22233.49712
320.50947	-851.738518	586.067442	-1294.344378	0.772086	2.866972	22228.91934
456.316837	-741.108921	792.830344	-1154.722197	-0.753839	1.341046	22186.95639
591.361242	-649.553392	961.445109	-1005.944463	-1.516802	1.341046	22212.13416
687.494546	-530.531205	1053.7636	-824.359332	-2.279765	0.578084	22223.5786
722.590832	-384.805323	1103.356178	-574.870517	0.009124	-0.184879	22198.40083
733.272311	-235.264626	1125.482097	-320.040963	-3.80569	-2.473767	22206.03046
701.990838	-65.886899	1101.067289	-53.766968	1.535049	-1.710804	22199.92676
693.598248	110.357494	1043.082121	231.581096	-0.753839	-1.710804	22174.74899
682.153807	305.675954	999.593245	540.581005	-2.279765	0.578084	22208.31935
656.976037	491.838862	869.88958	807.617962	-0.753839	1.341046	22221.28971
575.339024	626.883267	755.44517	1065.499368	-3.042727	1.341046	22220.52675
458.605725	749.720267	599.800771	1303.543741	1.535049	2.104009	22223.5786
367.81316	834.409131	452.548963	1431.721481	0.009124	0.578084	22230.44527
255.657637	896.972075	298.43049	1556.84737	-2.279765	-1.710804	22223.5786
138.924339	909.179479	106.926843	1588.891805	0.009124	-0.184879	191.503647
4.642897	907.653554	-121.199015	1566.002923	0.772086	-1.710804	14.496292
-151.001501	875.609119	-337.11747	1474.447394	2.298012	-0.947842	20616.01611
-299.779235	818.386914	-559.139626	1307.358555	1.535049	-0.184879	22196.11194
-441.690304	687.920285	-754.458087	1098.306765	2.298012	1.341046	22210.60823
-562.238417	540.668477	-918.495075	816.773515	0.772086	0.578084	22222.81564
-679.734678	377.394452	-1036.754299	550.49952	1.535049	0.578084	22205.2675
-761.371691	238.535233	-1160.354263	265.914419	-0.753839	-0.947842	22199.16379
-833.090188	49.320475	-1238.939425	-48.426228	1.535049	-1.710804	22215.94897
-863.608698	-109.375775	-1237.413499	-321.566888	0.772086	-0.947842	22208.31935
-842.245741	-304.694235	-1213.761654	-613.018654	1.535049	-2.473767	22227.39341
-788.83835	-456.52382	-1080.243175	-866.322282	0.009124	-0.947842	22231.20823
-687.364306	-595.383038	-969.613579	-1089.870364	-2.279765	-0.184879	22192.29713
-566.05323	-725.086703	-816.258068	-1272.218458	-0.753839	2.104009	22206.03046
-418.038459	-836.479263	-588.13221	-1377.507316	-1.516802	1.341046	22204.50453
-270.023688	-888.360729	-315.754513	-1413.366565	-3.80569	-0.184879	22197.63787
-91.490408	-895.227394	-36.510151	-1444.648037	1.535049	2.866972	22222.81564
90.857686	-890.649617	212.215701	-1403.448049	0.772086	1.341046	22236.54897
245.739122	-834.953337	437.289708	-1379.033242	0.772086	-0.947842	22217.4749
376.968712	-783.071871	653.971126	-1234.070322	0.772086	0.578084	22221.28971
524.983483	-702.960784	867.600692	-1057.825929	0.772086	0.578084	22212.89712
631.035304	-566.390454	996.541394	-904.470419	1.535049	-0.184879	22197.63787
718.013056	-426.768273	1081.993221	-654.981604	2.298012	0.578084	22235.786
738.61305	-272.6498	1123.193209	-403.203901	2.298012	-0.184879	22241.88971
753.872304	-98.694296	1139.978389	-137.692869	3.823937	-0.947842	22210.60823
717.250093	64.579729	1103.356178	150.707046	3.823937	1.341046	22214.42305
709.620466	241.587084	1081.993221	458.943992	0.772086	-0.947842	22240.36378
687.494546	430.03888	983.571028	734.37354	1.535049	-1.710804	22218.23786
627.983453	574.238838	879.808096	977.758653	-0.753839	-0.184879	22218.23786
544.820515	697.075838	724.92666	1210.462288	-0.753839	1.341046	22228.15638
425.035365	822.96469	582.252628	1391.284456	-0.753839	2.866972	22224.34156
311.353917	874.846156	366.334174	1514.121457	-1.516802	2.104009	22219.76379
198.435432	899.260964	214.504589	1578.973289	-1.516802	2.104009	4669.33195
64.916953	907.653554	-8.28053	1580.499215	-2.279765	0.578084	21.362957
-101.408924	879.423932	-237.169351	1495.810351	-1.516802	1.341046	2071.443831
-239.505179	823.727653	-473.6878	1380.602978	0.009124	-0.184879	22121.34159
-390.571801	729.120273	-692.658105	1170.788225	0.009124	-0.184879	22199.16379
-535.534721	602.468459	-876.532125	921.29941	0.772086	-0.947842	22200.68972
-640.060616	446.824061	-1042.858001	675.625409	3.060975	0.578084	22203.74157
-742.297623	290.4167	-1132.124642	409.351414	1.535049	1.341046	22218.23786
-823.934635	121.801935	-1223.68017	104.166319	0.009124	0.578084	22215.18601
-881.156841	-46.81283	-1244.280164	-194.152111	1.535049	0.578084	22206.03046
-859.030921	-209.323893	-1206.132027	-481.0261	3.060975	2.104009	22235.786
-794.942051	-387.857174	-1161.880188	-760.270462	2.298012	0.578084	22239.60082
-741.53466	-539.686758	-1029.887635	-1033.411122	2.298012	1.341046	22244.17859
-629.379138	-654.894131	-857.458056	-1169.981452	1.535049	0.578084	22245.70452
-492.808808	-758.657064	-656.035894	-1324.099924	1.535049	0.578084	22225.10453
-328.008856	-857.079257	-410.361892	-1408.788788	-0.753839	1.341046	22225.86749
-154.053352	-899.80517	-114.33235	-1443.885074	-1.516802	1.341046	22229.6823
13.79845	-905.908872	135.156464	-1456.092478	-1.516802	2.104009	22211.3712
182.413215	-878.442213	383.119354	-1389.71472	-1.516802	2.104009	22220.52675
347.213166	-808.249642	591.408181	-1284.425862	-0.753839	2.866972	22216.71194
480.731645	-745.686697	819.534039	-1111.233321	-0.753839	2.104009	22192.29713
595.939018	-616.745995	932.452525	-984.581507	0.009124	2.104009	22192.29713
682.91677	-503.82751	1055.289525	-776.292679	-2.279765	-0.947842	22200.68972
701.990838	-356.575701	1078.94137	-549.692747	0.009124	-0.184879	22176.27491
698.176025	-178.805384	1121.667283	-296.389118	-1.516802	-3.23673	22198.40083
700.464913	-33.842464	1085.808035	-7.989203	1.535049	-0.184879	22212.13416
701.990838	162.23896	1048.422861	313.218109	0.009124	2.104009	22221.28971
681.390844	343.061128	986.622879	600.855061	0.009124	1.341046	22221.28971
640.190857	506.335154	890.489574	890.780901	0.009124	2.866972	22226.63045
573.813099	655.112888	752.393319	1128.825275	2.298012	3.629935	22224.34156
458.605725	790.920255	577.674852	1312.699294	-0.753839	1.341046	22216.71194
367.050197	873.320231	466.282292	1493.521463	0.772086	-0.184879	22251.80822
258.709488	905.364666	254.178651	1585.076991	1.535049	1.341046	22251.80822
110.694717	940.460951	35.971309	1640.010308	0.009124	-0.184879	63.325907
-11.379321	909.179479	-142.561972	1553.032556	2.298012	2.104009	15.259255
-172.364458	861.112827	-371.450793	1441.639997	-1.516802	0.578084	21649.83062
-315.03849	775.661	-605.680353	1270.736344	-0.753839	0.578084	22177.03787
-460.00141	661.979552	-787.265484	1042.610485	0.772086	0.578084	22196.87491
-585.890262	508.624042	-965.035802	777.862416	0.009124	-0.184879	22218.23786
-706.438374	350.690756	-1067.272809	518.455085	1.535049	-0.184879	22206.79342
-798.756865	185.890805	-1161.117226	202.588512	0.772086	-2.473767	22208.31935
-829.275375	24.905667	-1222.917207	-107.174359	-2.279765	-2.473767	22209.08231
-864.37166	-155.916502	-1215.28758	-407.018715	-2.279765	-2.473767	22189.24528
-836.905002	-330.634968	-1225.969058	-685.500114	-2.279765	-0.947842	22207.55638
-748.401324	-482.464553	-1077.954287	-916.677823	-1.516802	1.341046	22218.23786
-659.897647	-625.901547	-940.620995	-1135.648128	-0.753839	1.341046	22204.50453
-563.001379	-736.531144	-781.161783	-1283.662899	-0.753839	-0.947842	22220.52675
-394.386615	-816.642232	-544.643334	-1395.055459	0.772086	2.104009	22234.26008
-233.401477	-897.516282	-269.976749	-1425.573968	0.009124	-0.184879	22216.71194
-57.920048	-888.360729	8.50465	-1449.225813	0.009124	-0.184879	22225.10453
106.116941	-891.41258	265.623092	-1399.633235	-1.516802	-0.947842	22232.73415
274.731706	-841.057039	487.645249	-1317.996223	0.772086	-0.184879	22221.28971
441.057582	-767.049654	730.267399	-1185.240706	1.535049	0.578084	22240.36378
547.109403	-675.494125	909.563642	-1040.277786	1.535049	0.578084	22238.83786
651.635298	-532.820094	1017.904351	-870.137096	0.009124	-0.947842	22215.18601
711.146391	-416.086795	1117.089507	-633.618648	0.009124	-0.947842	22218.23786
740.901938	-260.442396	1138.452463	-324.618739	0.009124	-0.947842	22219.76379
718.013056	-104.035035	1140.741352	-78.181775	1.535049	-0.947842	22191.53417
718.776019	89.7575	1133.874687	206.403326	-0.753839	-1.710804	22210.60823
714.198242	279.735221	1069.785817	513.114346	-1.516802	-2.473767	22228.91934
692.072323	456.742576	974.415475	810.669813	0.009124	-1.710804	22226.63045
619.590863	618.490676	885.148835	1054.054926	0.772086	-0.184879	22219.76379
509.724229	738.275826	691.3563	1268.447456	-2.279765	2.104009	22206.03046
412.827961	835.935056	546.39338	1425.617779	-0.753839	2.866972	22206.79342
302.198364	874.083193	389.986019	1558.373296	-0.753839	2.104009	22199.16379
180.887289	934.35725	160.334235	1598.810321	-2.279765	-1.710804	1037.629322
42.028071	916.809107	-53.295332	1580.499215	-1.516802	-2.473767	15.259255
-94.542259	866.453566	-265.398972	1473.684432	0.772086	-0.947842	5951.872311
-273.075539	819.912839	-513.361862	1327.958549	0.009124	-1.710804	22141.17863
-402.016242	716.912869	-718.598838	1136.454902	-1.516802	-2.473767	22215.18601
-543.927311	580.34254	-931.465442	862.551279	3.060975	-0.947842	22189.24528
-662.186535	399.520371	-1057.354293	637.477272	1.535049	0.578084	22197.63787
-772.816132	272.105594	-1157.302412	333.818103	0.009124	0.578084	22242.65267
-824.697598	109.594531	-1235.887574	41.603375	2.298012	-0.184879	22222.05268
-861.31981	-69.701712	-1233.598686	-255.952093	1.535049	0.578084	22206.79342
-836.905002	-252.812769	-1216.813505	-541.300156	0.009124	-0.947842	22241.12674
-817.067971	-426.00531	-1132.124642	-808.337114	-0.753839	-0.184879	22221.28971
-714.068001	-536.634907	-1016.917268	-1034.174084	-1.516802	-0.947842	22217.4749
-618.697659	-672.442274	-825.413621	-1246.277725	-1.516802	-1.710804	22225.86749
-455.423634	-796.042238	-614.835906	-1329.440664	0.009124	1.341046	22212.89712
-293.675533	-875.390362	-349.324873	-1424.048043	-1.516802	2.104009	22221.28971
-128.112619	-905.908872	-66.265698	-1438.544335	0.772086	2.866972	22231.20823
34.398444	-918.879238	156.519421	-1431.67767	-2.279765	3.629935	22204.50453
209.879873	-866.23481	402.956385	-1369.877689	-2.279765	3.629935	22199.92676
349.502054	-817.405194	638.711871	-1285.188825	-3.042727	1.341046	22189.24528
521.931632	-700.671896	833.267369	-1105.129619	-1.516802	-0.947842	22196.87491
607.383459	-600.723777	982.808065	-947.196332	0.772086	-0.947842	22202.97861
695.124174	-480.175665	1091.148774	-742.722319	-2.279765	-1.710804	22219.00082
722.590832	-310.797937	1107.933954	-490.944616	-1.516802	-1.710804	22199.92676
714.198242	-182.620197	1118.615432	-243.744689	0.009124	-0.184879	22208.31935
728.694534	1.253822	1098.015438	27.870045	1.535049	0.578084	22209.08231
695.887136	172.157475	1026.296941	344.499581	0.009124	1.341046	22231.20823
679.864919	375.105563	931.689562	662.655042	1.535049	2.866972	22222.05268
645.531596	541.43144	849.289586	908.329044	3.060975	1.341046	22254.09711
542.531626	680.290658	708.14148	1145.610455	1.535049	1.341046	22247.99341
444.872396	784.05359	563.941523	1340.165953	2.298012	2.866972	22226.63045
343.398352	864.92764	423.556379	1469.106655	0.009124	1.341046	22238.07489
219.798389	891.631336	237.393471	1585.076991	1.535049	1.341046	22235.02304
102.302127	924.438734	34.445383	1592.706619	-1.516802	1.341046	32.807398
-60.208936	891.631336	-183.76196	1534.721451	-1.516802	2.866972	12.970367
-182.282974	846.616535	-394.339675	1421.802966	0.772086	2.866972	22004.6083
-342.505148	757.349895	-652.22108	1229.536356	0.009124	1.341046	22177.80084
-482.127329	640.616596	-798.709925	1009.040125	-1.516802	-0.184879	22192.29713
-634.719877	494.890713	-1002.420976	751.921683	-2.279765	-2.473767	22199.16379
-714.068001	317.883358	-1095.50243	462.758805	-3.80569	-3.23673	22181.61565
-802.571679	178.261177	-1186.294996	153.758897	0.009124	-0.184879	22202.21564
-831.564263	-4.84988	-1233.598686	-143.79657	0.772086	-0.947842	22202.21564
-859.793884	-178.042421	-1219.102394	-438.300187	0.009124	1.341046	22209.84527
-815.542045	-353.52385	-1182.480182	-674.055673	0.009124	1.341046	22225.10453
-743.823548	-483.227516	-1036.754299	-941.092631	-0.753839	1.341046	22234.26008
-640.060616	-644.212653	-899.421007	-1150.14442	0.772086	0.578084	22218.23786
-555.371752	-741.871883	-714.021062	-1314.944372	-0.753839	0.578084	22219.00082
-390.571801	-857.842219	-478.265576	-1417.944341	2.298012	1.341046	22233.49712
-202.882968	-884.545915	-203.598991	-1426.336931	2.298012	-1.710804	22244.94156
-28.927464	-895.227394	49.704638	-1438.544335	2.298012	0.578084	22244.94156
136.63545	-881.494064	270.963832	-1381.32213	-0.753839	0.578084	22244.94156
305.250215	-833.427412	504.430429	-1314.944372	0.009124	1.341046	22237.31193
443.346471	-744.923734	737.134064	-1179.899967	-0.753839	1.341046	22220.52675
564.657546	-641.160802	895.830313	-998.314836	-0.753839	1.341046	22211.3712
651.635298	-529.00528	1041.556196	-832.751922	-0.753839	-0.184879	22210.60823
713.435279	-386.331248	1104.882103	-599.285324	-1.516802	-0.947842	22205.2675
740.138975	-229.160924	1145.319128	-312.411335	-1.516802	-1.710804	22218.23786
721.82787	-55.20542	1144.556165	-53.766968	0.009124	-3.23673	22196.87491
707.331578	107.305643	1081.993221	236.921835	0.009124	-1.710804	22203.74157
698.938987	301.098178	1043.082121	558.129147	-2.279765	-0.947842	22206.03046
676.050105	463.609241	972.126587	809.143888	-1.516802	1.341046	22215.18601
601.279757	629.172155	853.1044	1083.04751	-2.279765	2.104009	22205.2675
515.064968	764.979522	674.571119	1299.728928	-0.753839	1.341046	22214.42305
383.835377	858.823939	531.897088	1453.084438	0.009124	1.341046	22230.44527
296.094662	899.260964	352.600844	1571.343662	0.009124	-0.184879	22219.76379
184.702103	917.572069	159.571272	1619.410314	1.535049	-0.947842	251.01474
28.294742	904.601703	-99.836058	1578.210327	0.772086	-0.947842	16.022217
-130.401508	866.453566	-311.939699	1475.97332	-0.753839	-2.473767	18369.85382
-259.34221	796.260994	-538.539632	1324.906698	3.060975	-0.184879	22195.34898
-419.564385	719.96472	-715.546987	1128.062312	3.060975	1.341046	22243.41563
-566.05323	553.638844	-961.220988	839.662397	0.772086	-0.184879	22202.21564
-698.808747	396.46852	-1084.057989	594.751359	2.298012	0.578084	18873.40922
-786.549461	243.11301	-1162.643151	283.462562	1.535049	-0.184879	22214.42305
-836.142039	80.601947	-1265.64312	-8.752166	-0.753839	-1.710804	22196.87491
-878.867952	-100.983184	-1282.428301	-295.626155	0.009124	-2.473767	22207.55638
-840.719816	-281.04239	-1238.939425	-593.181623	2.298012	-1.710804	22228.15638
-818.593896	-435.923826	-1143.569083	-838.855624	-0.753839	-2.473767	22213.66009
-690.416156	-586.990448	-973.428392	-1070.796296	0.772086	-0.947842	22219.76379
-571.39397	-707.53856	-810.154367	-1269.166607	-2.279765	0.578084	22226.63045
-448.556969	-803.671865	-578.976657	-1382.085092	0.009124	2.866972	22201.45268
-282.994055	-878.442213	-302.784147	-1442.359149	-0.753839	1.341046	22199.16379
-105.9867	-910.486648	-43.376816	-1435.492484	-0.753839	1.341046	22212.13416
74.835469	-899.80517	197.719409	-1446.173962	-1.516802	-0.184879	22214.42305
233.531718	-856.316294	453.311926	-1390.477683	-1.516802	-1.710804	22214.42305
405.198334	-780.782983	662.363716	-1254.670315	-1.516802	-0.947842	22211.3712
535.664962	-700.671896	874.467357	-1079.188886	2.298012	0.578084	22223.5786
637.901968	-577.834895	988.911767	-929.648189	0.009124	-0.184879	22211.3712
700.464913	-427.531236	1103.356178	-728.226027	0.009124	-0.184879	22205.2675
715.724168	-306.220161	1106.408029	-476.448324	1.535049	1.341046	22203.74157
722.590832	-156.679464	1117.089507	-201.018776	3.823937	-0.184879	22225.86749
720.301944	30.246406	1097.252476	60.677443	1.535049	0.578084	22236.54897
680.627882	208.016724	986.622879	368.914389	2.298012	0.578084	22243.41563
663.842702	393.416669	912.615493	677.914297	4.5869	0.578084	22229.6823
618.064937	560.505508	830.215518	935.795702	0.772086	-0.947842	22234.26008
531.850148	680.290658	690.593337	1176.891927	0.009124	0.578084	22229.6823
405.198334	777.949888	529.608199	1348.558543	-1.516802	3.629935	22212.13416
308.302066	866.453566	361.756397	1502.677016	-1.516802	2.866972	22222.81564
201.487283	915.283181	175.59349	1585.076991	-2.279765	2.866972	17407.75781
74.072506	906.127628	-35.747189	1588.128842	-1.516802	0.578084	21.362957
-61.734861	880.186895	-220.384171	1535.484413	-1.516802	0.578084	12.970367
-224.245924	828.305429	-451.56188	1413.410376	-1.516802	0.578084	22040.46754
-384.468099	738.275826	-617.887757	1201.306735	-2.279765	-0.947842	22158.72677
-485.942143	618.490676	-829.991398	964.788286	-0.753839	-1.710804	22190.00824
-626.327287	469.712943	-1006.998753	726.743912	1.535049	-0.184879	22212.89712
-721.697629	311.779656	-1096.265393	429.951408	0.009124	-0.184879	22206.79342
-788.075387	123.32786	-1164.169076	119.425574	-1.516802	-0.947842	22196.11194
-853.690182	-22.398023	-1183.243145	-188.048409	-1.516802	-0.184879	22212.89712
-834.616114	-208.56093	-1204.606102	-468.818696	0.009124	1.341046	22220.52675
-785.786499	-370.309031	-1164.932039	-753.403797	0.772086	1.341046	22222.05268
-744.586511	-528.242317	-1003.946902	-986.870395	0.772086	-0.184879	22234.26008
-646.164318	-660.234871	-894.080268	-1182.188855	1.535049	0.578084	22247.99341
-508.068062	-767.812617	-687.317366	-1329.440664	3.060975	2.104009	22233.49712
-344.794037	-866.997772	-457.665582	-1453.040627	3.823937	2.866972	22244.94156
-197.542228	-890.649617	-177.658258	-1448.462851	2.298012	1.341046	22241.88971
-36.557091	-899.042207	52.756489	-1429.388782	-0.753839	2.866972	22222.05268
148.842854	-876.916288	299.193453	-1404.211012	-0.753839	3.629935	22224.34156
302.961327	-829.612598	534.185976	-1305.788819	0.009124	5.15586	22222.05268
448.68721	-735.768182	753.156281	-1147.09257	0.009124	3.629935	22210.60823
582.205689	-623.612659	929.400674	-978.477805	0.772086	2.866972	22204.50453
672.998254	-502.301584	1044.608047	-781.633419	-1.516802	0.578084	22214.42305
713.435279	-356.575701	1111.748768	-577.922368	-2.279765	-1.710804	22183.90454
734.035273	-221.531297	1134.63765	-316.989112	0.009124	-1.710804	22200.68972
722.590832	-37.657277	1105.645066	-70.552148	-3.042727	-1.710804	22182.37861
695.124174	116.461196	1023.24509	220.136655	-1.516802	-0.184879	22199.16379
685.968621	307.964843	1000.356208	536.766191	-0.753839	2.866972	22222.05268
665.368627	486.498123	911.089568	830.506845	-1.516802	1.341046	22235.786
581.442726	646.720298	785.200716	1067.788256	-0.753839	1.341046	22218.23786
488.361272	758.112857	637.948908	1273.788195	0.772086	2.104009	22225.86749
367.050197	834.409131	488.408212	1445.45481	0.009124	0.578084	22232.73415
267.102078	894.683187	308.349006	1568.291811	1.535049	0.578084	22215.94897
142.739152	912.994293	100.823141	1611.017724	2.298012	1.341046	157.170324
-12.142283	903.075777	-125.013829	1577.447364	-0.753839	0.578084	13.733329
-147.949651	852.720237	-347.035985	1469.106655	3.060975	1.341046	20828.11976
-288.334794	809.994323	-531.672968	1277.603008	1.535049	0.578084	22193.82305
-438.638453	668.846217	-758.2729	1092.966026	-0.753839	-0.184879	22223.5786
-592.756926	533.801813	-973.428392	812.958702	-0.753839	-0.184879	22199.16379
-685.075417	377.394452	-1064.983921	561.943961	-0.753839	-0.947842	22205.2675
-806.386492	217.172277	-1133.650567	241.499612	0.009124	-3.999693	22225.10453
-824.697598	44.742698	-1238.176462	-46.900303	-0.753839	-2.473767	22207.55638
-868.186474	-121.583178	-1249.620903	-334.537255	0.772086	-1.710804	22215.94897
-828.512412	-301.642384	-1215.28758	-626.751983	-0.753839	-3.23673	22216.71194
-765.186505	-454.234932	-1087.872803	-889.974127	-0.753839	1.341046	22206.03046
-698.808747	-607.590442	-961.983951	-1112.759246	-2.279765	0.578084	22200.68972
-575.971746	-741.871883	-800.998814	-1292.05549	-1.516802	2.104009	22210.60823
-414.986608	-807.486679	-562.191477	-1390.477683	-2.279765	2.104009	22214.42305
-259.34221	-895.990356	-284.473041	-1437.781372	3.060975	2.104009	22221.28971
-96.068184	-917.353313	-28.117561	-1490.425801	1.535049	-0.184879	22231.20823
87.805835	-894.464431	238.156434	-1417.181378	0.009124	0.578084	22232.73415
252.605786	-838.768151	460.941553	-1372.166577	-0.753839	-0.947842	22193.82305
418.1687	-763.997803	700.511853	-1198.974036	0.772086	-0.184879	22208.31935
545.583477	-685.412641	875.993282	-1049.433339	1.535049	-0.184879	22214.42305
660.027888	-570.96823	1011.037686	-891.500053	0.772086	-0.184879	22225.10453
721.064907	-398.538652	1078.178407	-684.737151	0.009124	-0.184879	22219.00082
737.850087	-281.805353	1110.222842	-414.648342	2.298012	0.578084	22228.91934
735.561199	-136.07947	1110.985805	-148.374347	0.009124	-1.710804	22213.66009
716.48713	69.920469	1070.54878	104.166319	-0.753839	-2.473767	22224.34156
679.101956	230.142643	1005.696947	426.899557	-2.279765	-4.762655	22225.10453
655.450111	417.068514	903.459941	718.351322	-1.516802	-2.473767	22212.13416
618.8279	581.105502	809.615524	986.914206	0.009124	-0.947842	22224.34156
507.43534	701.653615	654.734088	1213.514138	0.009124	1.341046	22231.97119
411.302036	809.231361	505.956355	1381.365941	0.009124	2.866972	22215.18601
286.939109	867.216529	338.867515	1497.336277	-2.279765	2.866972	22201.45268
183.176177	896.209113	138.971278	1556.084407	-2.279765	0.578084	3664.510025
45.842885	900.786889	-57.873108	1560.662184	-0.753839	1.341046	18.311106
-100.645961	880.949858	-261.584159	1493.521463	0.772086	-0.184879	10464.03394
-227.297775	812.283212	-468.34706	1347.032617	-0.753839	-1.710804	22170.93417
-376.838472	734.461012	-694.184031	1170.025262	1.535049	-2.473767	22199.16379
-523.327317	593.312906	-855.932131	900.699416	0.009124	-0.184879	22210.60823
-643.112467	444.535172	-985.635796	661.89208	0.772086	0.578084	22217.4749
-772.816132	272.105594	-1114.576499	387.225494	0.009124	-0.184879	22207.55638
-804.097604	115.698233	-1223.68017	72.884847	0.009124	-0.947842	22187.71935
-831.564263	-45.286905	-1203.080176	-237.640987	0.772086	-0.184879	22241.12674
-839.19389	-216.190558	-1197.739437	-488.655728	3.060975	0.578084	22247.99341
-779.682797	-404.642354	-1104.657983	-786.211195	2.298012	-1.710804	22235.02304
-715.593927	-531.294168	-990.976535	-997.551873	2.298012	1.341046	22242.65267
-602.675442	-669.390423	-849.065466	-1186.766632	1.535049	-0.184879	22236.54897
-500.438435	-790.701499	-649.932192	-1334.781403	-1.516802	0.578084	22212.89712
-326.482931	-876.153325	-426.38411	-1420.996192	0.772086	2.104009	22224.34156
-145.660762	-883.01999	-104.413835	-1419.470267	-1.516802	2.866972	22228.91934
35.161406	-909.723686	126.000912	-1436.255447	-1.516802	2.866972	22215.94897
209.879873	-866.997772	373.963801	-1391.240645	0.772086	4.392897	22225.86749
331.190948	-816.642232	580.726703	-1279.848086	-3.042727	1.341046	22203.74157
476.153868	-713.642262	766.126648	-1106.655544	-1.516802	1.341046	22190.00824
596.701981	-625.901547	930.163636	-957.114848	-0.753839	-0.184879	22187.71935
694.361211	-473.309	1042.319159	-741.959356	0.009124	-0.184879	22208.31935
722.590832	-339.790521	1114.800619	-519.9372	-0.753839	-0.947842	22196.87491
714.961205	-177.279458	1102.593215	-255.18913	0.772086	-0.184879	22214.42305
721.82787	-12.479507	1129.296911	26.34412	1.535049	2.104009	22212.13416
711.909354	188.179693	1054.526562	324.66255	-1.516802	1.341046	22216.71194
691.30936	341.535203	1007.222873	615.351353	2.298012	2.866972	22225.10453
652.39826	526.172185	898.119201	898.410528	-0.753839	1.341046	22232.73415
567.709397	645.194372	770.704424	1175.366002	1.535049	2.104009	22219.76379
462.420539	793.972106	612.771138	1348.558543	2.298012	2.104009	22247.23045
351.027979	856.53505	470.860069	1488.943686	1.535049	0.578084	22246.46748
242.687271	900.786889	262.571242	1576.684401	3.060975	0.578084	22197.63787
124.428047	930.542436	50.467601	1622.462165	1.535049	2.104009	55.69628
-22.823762	900.786889	-152.480487	1553.795519	-0.753839	2.104009	13.733329
-189.149638	855.772088	-391.287824	1433.247407	0.009124	1.341046	21694.08246
-324.957005	779.475814	-573.635918	1259.291903	0.772086	1.341046	22193.06009
-470.682888	655.112888	-796.421037	1038.032709	-1.516802	-0.184879	22215.94897
-616.408771	520.831446	-1015.391343	746.580943	1.535049	-0.947842	22203.74157
-699.571709	345.350017	-1139.754269	484.884725	-0.753839	-2.473767	22202.97861
-839.956853	174.446364	-1208.420915	183.514444	-2.279765	-2.473767	22196.11194
-858.267959	18.801965	-1243.517201	-133.878055	-0.753839	-0.184879	22189.24528
-858.267959	-169.649831	-1252.672754	-406.255752	-3.042727	0.578084	22198.40083
-847.58648	-325.294229	-1179.428331	-680.922337	-1.516802	1.341046	22215.94897
-765.949467	-479.412702	-1091.687616	-915.91486	-1.516802	1.341046	22223.5786
-668.290237	-616.745995	-933.75433	-1118.862948	0.772086	1.341046	22221.28971
-552.319901	-733.479293	-739.198832	-1301.211042	0.772086	1.341046	22230.44527
-395.91254	-833.427412	-524.806303	-1381.32213	-1.516802	0.578084	22232.73415
-229.586663	-886.834803	-229.539724	-1427.862857	0.009124	-0.947842	22219.00082
-56.394122	-897.516282	34.445383	-1459.144329	1.535049	-0.184879	22228.91934
122.139158	-892.175543	267.911981	-1365.299912	2.298012	1.341046	22254.09711
284.650221	-804.434828	531.897088	-1336.307328	0.772086	2.104009	22231.97119
443.346471	-744.160772	747.815542	-1186.003669	0.772086	-0.184879	22209.84527
560.842732	-658.708945	909.563642	-1027.30742	2.298012	1.341046	21862.69723
676.050105	-537.39787	1042.319159	-860.981543	-1.516802	0.578084	22198.40083
714.198242	-403.879391	1100.304327	-620.648281	0.009124	-0.947842	22205.2675
738.61305	-248.234993	1133.874687	-355.137249	-1.516802	-3.23673	22208.31935
730.983422	-90.301706	1133.111724	-94.966955	0.009124	-2.473767	22201.45268
699.70195	107.305643	1091.911737	217.847767	0.009124	-1.710804	22221.28971
713.435279	282.787072	1055.289525	514.640271	0.772086	-0.184879	22229.6823
660.027888	463.609241	931.689562	795.410559	-3.042727	-0.947842	22201.45268
603.568645	601.705496	834.030331	1038.032709	-0.753839	1.341046	22201.45268
514.302005	709.283242	675.334082	1245.558573	-1.516802	2.866972	22206.79342
388.413154	832.883206	531.134125	1427.143705	-0.753839	1.341046	22205.2675
302.961327	898.498001	319.030484	1562.188109	0.009124	-0.184879	22211.3712
168.679885	924.438734	176.356452	1607.202911	0.772086	-0.947842	334.177679
41.265108	916.809107	-73.132363	1591.180693	-1.516802	-2.473767	15.259255
-123.534843	877.898007	-303.547109	1483.602947	1.535049	-1.710804	13597.5219
-288.334794	819.149876	-523.280377	1326.432624	-0.753839	-0.947842	22183.90454
-416.512534	703.17954	-717.835875	1141.795641	-0.753839	-0.184879	22200.68972
-535.534721	575.764763	-900.946932	845.766099	0.772086	-0.184879	22201.45268
-665.238386	411.727775	-1047.435778	616.877278	1.535049	-0.184879	22231.97119
-755.267989	241.587084	-1135.939455	329.240326	1.535049	-0.184879	22235.02304
-833.853151	81.36491	-1238.939425	29.395971	0.772086	-2.473767	22198.40083
-863.608698	-78.094302	-1250.383866	-275.789124	2.298012	-2.473767	22236.54897
-853.690182	-265.020173	-1245.806089	-564.189039	1.535049	-1.710804	22231.97119
-804.097604	-425.242348	-1151.961673	-837.329698	0.772086	-0.947842	22215.94897
-710.253188	-566.390454	-993.265423	-1038.751861	0.772086	-0.184879	22225.10453
-611.068032	-706.012635	-839.146951	-1232.544396	1.535049	1.341046	22228.91934
-451.60882	-808.249642	-585.843322	-1356.144359	0.772086	3.629935	22215.94897
-295.964421	-873.101474	-342.458209	-1408.788788	-0.753839	2.866972	22227.39341
-133.453359	-920.405164	-83.813841	-1456.855441	-1.516802	2.866972	22212.13416
70.257692	-920.405164	179.408303	-1434.729521	-2.279765	1.341046	22197.63787
226.665053	-891.41258	415.163789	-1388.188794	0.772086	1.341046	22167.11936
367.050197	-818.168157	626.504467	-1261.53698	-3.80569	-0.184879	22206.03046
499.04275	-715.93115	833.267369	-1102.077768	0.009124	-0.184879	22204.50453
614.250124	-600.723777	1006.45991	-952.537072	0.772086	-0.947842	22203.74157
705.805652	-457.286783	1074.363594	-719.833437	1.535049	1.341046	22227.39341
729.457497	-312.323863	1127.008022	-479.500175	-0.753839	1.341046	22206.79342
719.538981	-153.627613	1136.926538	-210.174329	1.535049	1.341046	22210.60823
724.87972	24.905667	1128.533948	47.707076	-0.753839	-0.947842	22222.81564
710.383428	211.068575	1055.289525	385.699569	0.009124	0.578084	22236.54897
681.390844	392.653706	973.652512	686.306887	2.298012	1.341046	22244.17859
656.976037	552.875881	864.548841	959.447547	2.298012	-0.184879	22247.99341
564.657546	684.105472	738.659989	1181.469704	0.772086	-0.184879	22226.63045
431.139067	780.238777	586.067442	1356.18817	-0.753839	1.341046	22228.15638
324.324284	867.216529	400.667497	1504.965904	0.772086	2.866972	22227.39341
240.398383	909.179479	232.052732	1591.943656	0.009124	1.341046	8935.056612
98.487313	912.23133	17.660203	1617.121426	-1.516802	2.104009	19.837031
-42.660793	900.023926	-199.784177	1548.45478	0.009124	2.866972	13.733329
-190.675564	853.483199	-422.569296	1424.854817	0.772086	1.341046	21848.20093
-352.423664	764.979522	-627.04331	1233.35117	-3.80569	-0.947842	22169.40825
-492.045845	625.357341	-833.806211	985.38828	-1.516802	-2.473767	22190.00824
-639.297653	480.394421	-1006.23579	736.662428	0.772086	-1.710804	22177.03787
-717.882815	317.120395	-1127.546865	445.973625	-1.516802	-0.947842	22181.61565
-813.253157	150.794519	-1209.946841	124.766313	0.009124	0.578084	22199.16379
-869.7124	-11.716544	-1208.420915	-155.241012	-0.753839	1.341046	22217.4749
-860.556847	-171.938719	-1232.07276	-438.300187	0.009124	1.341046	22218.23786
-801.808716	-357.338664	-1185.532033	-729.751952	-1.516802	1.341046	22210.60823
-747.638362	-496.960845	-1042.858001	-961.692624	0.009124	0.578084	22219.76379
-659.897647	-646.501541	-887.213603	-1149.381458	1.535049	0.578084	22214.42305
-496.623621	-746.44966	-702.576621	-1303.499931	1.535049	-0.184879	22248.75637
-360.816254	-833.427412	-477.502613	-1404.211012	2.298012	-0.947842	22258.67489
-213.564446	-877.679251	-189.102699	-1430.914708	1.535049	1.341046	22232.73415
-25.11265	-903.619984	42.075011	-1453.040627	2.298012	2.104009	22235.786
159.524332	-877.679251	278.593459	-1369.877689	2.298012	3.629935	22243.41563
294.568737	-857.842219	520.452647	-1321.048074	1.535049	3.629935	22205.2675
444.872396	-728.138554	726.452586	-1177.611079	0.009124	3.629935	22196.87491
569.235322	-655.657094	924.822897	-1014.337053	1.535049	1.341046	22225.10453
677.576031	-529.00528	1024.771016	-817.492667	0.009124	1.341046	22207.55638
705.805652	-377.938658	1104.11914	-579.448293	-0.753839	-0.947842	22204.50453
728.694534	-232.212775	1143.03024	-323.092814	0.772086	-3.23673	22212.13416
710.383428	-68.93875	1112.51173	-72.841036	-3.042727	-3.23673	22176.27491
701.990838	118.750084	1051.474711	216.321841	-4.568653	-0.184879	22201.45268
671.472329	284.312998	1003.408059	523.795824	-1.516802	1.341046	22210.60823
651.635298	465.135166	921.008083	809.143888	-1.516802	1.341046	22205.2675
567.709397	592.549943	776.045163	1051.003076	0.009124	2.104009	22215.94897
494.464974	748.194342	645.578535	1260.817828	0.009124	2.104009	22231.97119
371.627973	829.831355	492.985988	1418.751115	0.772086	0.578084	22227.39341
272.442817	889.342448	319.030484	1550.743668	-0.753839	-0.184879	22214.42305
161.813221	914.520218	126.000912	1585.839954	0.009124	-0.947842	207.525864
19.139189	907.653554	-93.732357	1572.869588	-0.753839	-0.184879	14.496292
-138.794098	874.846156	-311.176737	1479.788134	3.060975	1.341046	18920.71291
-275.364428	803.890622	-511.835936	1322.61781	3.060975	2.104009	22218.23786
-418.038459	701.653615	-755.984012	1116.617871	2.298012	2.104009	22210.60823
-556.897678	562.031434	-927.650628	841.188323	0.772086	0.578084	22211.3712
-676.682827	393.416669	-1039.80615	590.936545	3.060975	0.578084	22217.4749
-804.860567	220.224128	-1161.117226	266.677382	1.535049	-0.947842	22206.79342
-843.771667	50.8464	-1247.332015	-13.329942	0.772086	-0.184879	22195.34898
-866.660549	-91.064669	-1223.68017	-321.566888	-3.042727	-3.23673	22221.28971
-831.564263	-262.731285	-1222.154244	-588.603846	-0.753839	-1.710804	22230.44527
-767.475393	-454.234932	-1110.761685	-857.166729	0.009124	-0.947842	22215.94897
-710.253188	-592.331187	-971.902467	-1079.188886	-0.753839	1.341046	22212.89712
-594.282852	-697.620045	-798.709925	-1272.218458	-3.042727	1.341046	22209.84527
-440.164379	-808.249642	-572.109993	-1379.033242	-1.516802	2.104009	22197.63787
-286.808869	-879.205176	-319.569327	-1422.522118	-3.042727	-0.947842	22211.3712
-115.142253	-892.938505	-72.3694	-1460.670254	1.535049	1.341046	22223.5786
79.413245	-906.671835	179.408303	-1433.966559	3.823937	1.341046	22218.23786
232.005792	-844.871853	459.415628	-1366.062875	2.298012	0.578084	22210.60823
384.59834	-770.101505	679.911859	-1266.114756	1.535049	0.578084	22225.86749
544.057552	-697.620045	832.504406	-1078.425923	0.772086	-0.947842	22210.60823
624.168639	-577.071932	1013.326575	-910.574121	2.298012	1.341046	22212.89712
697.413062	-438.975677	1082.756184	-692.366778	0.009124	-0.947842	22215.18601
729.457497	-287.909055	1105.645066	-443.640926	2.298012	-1.710804	22228.91934
722.590832	-139.894284	1097.252476	-204.070627	1.535049	-1.710804	22202.21564
715.724168	30.246406	1104.882103	71.358921	0.772086	-0.947842	22240.36378
687.494546	203.438948	1015.615463	384.173643	0.772086	-1.710804	22230.44527
666.13159	391.127781	913.378456	663.418005	3.060975	-0.947842	22225.86749
613.487161	568.135136	847.000698	939.610516	0.772086	0.578084	22228.15638
519.642744	700.127689	668.467418	1168.499337	-0.753839	0.578084	22218.23786
409.77611	794.735069	546.39338	1343.217804	-0.753839	3.629935	22219.00082
307.539103	872.557268	383.882317	1496.573314	0.009124	2.866972	22229.6823
190.042842	887.816523	220.608291	1591.943656	0.009124	0.578084	13693.6552
65.679916	896.972075	-33.4583	1586.602917	-0.753839	0.578084	22.888882
-46.475607	896.972075	-240.221202	1524.802935	-3.042727	-1.710804	12.207404
-237.979253	835.172094	-443.932253	1395.09927	-2.279765	-1.710804	22032.07495
-368.445882	732.172124	-645.354415	1217.328952	-0.753839	-1.710804	22180.85269
-496.623621	619.253639	-823.124733	964.025323	0.009124	-1.710804	22206.03046
-637.008765	478.868496	-1016.154306	705.380956	1.535049	2.104009	22205.2675
-732.379107	315.59447	-1112.28761	443.684737	-1.516802	-1.710804	22210.60823
-797.993902	131.72045	-1187.057959	135.447791	0.009124	1.341046	22219.00082
-855.216108	-55.20542	-1207.657952	-204.833589	1.535049	0.578084	22228.15638
-843.771667	-207.797968	-1221.391282	-474.922398	0.772086	-0.184879	22218.23786
-800.282791	-364.205329	-1133.650567	-733.566766	4.5869	1.341046	22250.2823
-737.719846	-521.375652	-1002.420976	-991.448171	0.009124	-0.947842	22250.2823
-614.119883	-660.997833	-888.739528	-1205.077738	1.535049	-0.184879	22222.81564
-505.016211	-789.175573	-663.665521	-1327.151775	0.009124	-0.184879	22233.49712
-335.638484	-855.553331	-439.354476	-1424.048043	0.009124	3.629935	22239.60082
-186.097787	-894.464431	-172.317519	-1459.144329	-2.279765	1.341046	22212.13416
-5.275619	-909.723686	67.252781	-1442.359149	0.772086	4.392897	22221.28971
165.628034	-883.782953	327.423074	-1388.188794	-3.042727	3.629935	22223.5786
331.953911	-822.745934	560.126709	-1305.025856	0.009124	3.629935	22202.97861
460.894614	-729.66448	781.385903	-1140.225905	-1.516802	-0.184879	22203.74157
594.413092	-622.849697	930.163636	-976.188916	-0.753839	-0.184879	22210.60823
653.161223	-505.353435	1052.237674	-783.159344	-1.516802	-0.184879	22185.43046
701.990838	-365.731254	1091.911737	-571.818666	-2.279765	-2.473767	22172.4601
731.746385	-191.77575	1128.533948	-278.840975	-1.516802	-0.184879	22191.53417
740.138975	-39.183203	1133.111724	0.403387	0.009124	1.341046	22202.21564
716.48713	163.001923	1092.674699	297.195891	-0.753839	2.104009	22217.4749
705.805652	352.216681	1036.215457	609.247651	0.009124	2.104009	22234.26008
667.657515	517.779595	927.874748	883.914236	-1.516802	1.341046	22226.63045
605.857534	651.298074	824.874779	1128.825275	-1.516802	1.341046	22219.00082
479.968682	771.846187	647.104461	1326.432624	3.060975	2.104009	22230.44527
375.442787	853.483199	502.904504	1489.706649	1.535049	-0.184879	22231.20823
254.894675	904.601703	322.082335	1599.573283	2.298012	0.578084	22244.17859
142.739152	936.646138	88.615738	1607.965873	-0.753839	1.341046	131.229591
18.376226	916.809107	-125.776792	1570.580699	1.535049	1.341046	16.78518
-189.149638	867.979491	-353.139687	1467.58073	0.772086	0.578084	21024.96414
-310.460713	784.05359	-589.658136	1268.447456	0.009124	-0.184879	22200.68972
-450.082894	661.21659	-797.184	1063.210479	1.535049	0.578084	22193.82305
-592.756926	533.801813	-993.265423	790.832782	0.772086	-1.710804	22202.97861
-708.727262	359.083346	-1105.420946	533.71434	0.772086	-3.23673	22216.71194
-801.808716	201.913022	-1199.265362	210.981102	0.009124	-3.23673	22212.13416
-852.164257	28.720481	-1283.191263	-85.811402	0.772086	-1.710804	22199.92676
-881.156841	-139.894284	-1241.228313	-362.766876	-1.516802	-0.184879	22201.45268
-851.401294	-319.95349	-1247.332015	-670.240859	-0.753839	0.578084	22212.89712
-780.445759	-449.657155	-1093.213542	-880.055612	-3.042727	0.578084	22193.06009
-702.62356	-613.694144	-949.013585	-1081.477774	-2.279765	0.578084	22210.60823
-578.260634	-741.108921	-799.472888	-1290.529564	-3.042727	-0.947842	22222.05268
-402.016242	-840.294077	-531.672968	-1373.692502	0.772086	-0.184879	22218.23786
-225.77185	-872.338511	-259.295271	-1433.966559	-0.753839	-0.184879	22226.63045
-64.023749	-903.619984	22.237979	-1440.07026	1.535049	0.578084	22234.26008
100.776202	-886.834803	261.045316	-1396.581384	0.009124	1.341046	22215.18601
257.183563	-854.027406	499.08969	-1353.855471	-2.279765	-0.184879	22201.45268
417.405738	-764.760766	731.793325	-1213.470328	2.298012	2.866972	22250.2823
553.213105	-674.731163	888.200686	-1046.381488	3.060975	2.104009	22237.31193
647.057521	-562.57564	1019.430277	-864.796357	0.009124	1.341046	22216.71194
681.390844	-429.820124	1089.622848	-661.085306	0.772086	-2.473767	22225.10453
747.768603	-290.197943	1107.933954	-392.522423	0.009124	-1.710804	22212.13416
689.783435	-122.346141	1090.385811	-133.115092	-1.516802	-3.23673	22193.82305
700.464913	56.187139	1072.074705	135.447791	0.772086	-3.23673	22228.15638
684.442695	255.320414	1028.585829	440.632886	0.772086	-2.473767	22224.34156
665.368627	430.03888	923.296972	736.662428	-0.753839	0.578084	22218.23786
604.331608	596.364757	821.822928	999.121609	-0.753839	2.104009	22227.39341
502.857564	707.757317	644.815573	1210.462288	-0.753839	3.629935	22215.18601
387.650191	829.831355	493.748951	1391.284456	-4.568653	2.104009	22195.34898
280.072445	874.846156	367.860099	1512.595531	0.772086	0.578084	22171.69713
172.494699	920.62392	143.549055	1585.076991	0.772086	0.578084	2928.250984
42.028071	909.942442	-56.347182	1601.862172	-1.516802	-0.947842	16.78518
-82.334855	881.712821	-259.295271	1509.54368	1.535049	-0.184879	5311.746574
-232.638514	819.912839	-497.339644	1346.269655	0.772086	-0.947842	22137.36381
-402.016242	721.490646	-691.895142	1174.603039	0.009124	-0.947842	22191.53417
-513.408802	583.394391	-863.561758	902.225342	3.060975	2.104009	22205.2675
-640.823579	441.483321	-1015.391343	660.366154	0.772086	-0.184879	22215.94897
-762.897616	280.498184	-1090.161691	376.544016	-0.753839	-0.184879	22197.63787
-817.067971	114.172307	-1209.183878	74.410772	0.772086	-2.473767	22228.91934
-846.823518	-50.627644	-1213.761654	-240.692838	0.772086	-0.947842	22245.70452
-839.19389	-246.709067	-1210.709803	-548.929784	0.009124	-2.473767	22222.81564
-810.201306	-393.960875	-1103.89502	-791.551934	3.060975	-0.184879	22236.54897
-745.349474	-543.501572	-993.265423	-1044.0926	0.772086	-0.947842	22235.02304
-626.327287	-698.383007	-866.613609	-1228.729582	-1.516802	-0.184879	22209.08231
-486.705106	-785.360759	-621.702571	-1331.729552	-0.753839	2.104009	22219.76379
-316.564415	-864.708884	-401.969302	-1432.440633	-0.753839	2.104009	22230.44527
-150.238539	-899.80517	-143.324934	-1459.144329	-1.516802	1.341046	22215.94897
21.428077	-902.857021	121.423135	-1435.492484	-0.753839	1.341046	22222.05268
183.93914	-871.575549	375.489727	-1384.373981	-2.279765	1.341046	22206.79342
315.931693	-797.568163	595.985958	-1282.136974	-3.80569	0.578084	22195.34898
476.916831	-734.242256	807.326636	-1106.655544	-3.042727	-1.710804	22179.32676
605.857534	-623.612659	962.971034	-951.774109	-2.279765	-0.947842	22209.08231
691.30936	-452.709006	1081.993221	-745.011207	0.772086	1.341046	22212.89712
741.664901	-354.286813	1127.770985	-513.833498	3.060975	1.341046	22209.08231
721.82787	-158.968352	1132.348762	-252.900242	2.298012	1.341046	22216.71194
728.694534	10.409375	1131.585799	62.203368	1.535049	0.578084	22233.49712
714.198242	168.342662	1107.933954	351.366246	0.009124	0.578084	22218.23786
702.753801	369.764824	1036.978419	651.973564	2.298012	0.578084	22231.20823
666.13159	545.246254	934.741413	941.136441	1.535049	0.578084	22254.86007
579.9168	685.631397	790.541455	1173.840076	0.772086	0.578084	22238.83786
495.990899	787.868404	628.030393	1385.180754	2.298012	0.578084	22242.65267
363.235383	867.979491	492.223025	1509.54368	0.772086	1.341046	22244.94156
252.605786	913.757256	294.615676	1609.491799	0.772086	2.104009	22224.34156
124.428047	919.860958	67.252781	1638.484383	0.009124	3.629935	33.57036
-33.50524	906.890591	-166.213817	1546.165892	0.772086	3.629935	12.970367
-180.757048	851.957274	-407.310041	1409.595562	0.772086	2.866972	21771.90466
-337.927372	764.216559	-612.547018	1238.691909	-1.516802	-0.184879	22194.58602
-472.971776	642.905484	-807.865478	1044.899374	0.009124	-1.710804	22199.16379
-605.727293	485.73516	-1013.102455	761.840198	-3.042727	-2.473767	22187.71935
-743.060585	334.668538	-1135.939455	478.01806	-1.516802	-1.710804	22191.53417
-826.986486	159.950072	-1186.294996	166.729263	0.009124	1.341046	22179.32676
-859.030921	3.54271	-1262.59127	-120.144726	0.009124	1.341046	22189.24528
-878.10499	-167.360943	-1254.198679	-419.989081	-3.80569	0.578084	22209.08231
-841.482778	-358.101627	-1204.606102	-703.048257	0.009124	2.104009	22231.20823
-778.919834	-496.960845	-1071.087623	-925.833376	0.772086	-0.184879	22219.76379
-660.66061	-609.87933	-928.413591	-1157.011085	-0.753839	-0.184879	22215.18601
-546.979162	-748.738548	-740.724757	-1330.203626	0.772086	-0.947842	22230.44527
-376.838472	-825.034822	-533.961856	-1413.366565	0.009124	-0.184879	22225.10453
-212.801483	-890.649617	-207.413804	-1436.255447	1.535049	0.578084	22225.10453
-35.031165	-891.41258	57.334265	-1458.381366	2.298012	2.866972	22253.33415
129.768786	-896.753319	291.563826	-1408.025826	2.298012	2.866972	22170.17121
298.383551	-834.190375	534.185976	-1314.944372	1.535049	4.392897	22207.55638
440.29462	-760.182989	760.022946	-1182.188855	-0.753839	1.341046	22228.91934
573.050136	-670.153386	922.534009	-1015.100016	0.009124	1.341046	22221.28971
653.161223	-529.768243	1052.237674	-855.640804	-0.753839	1.341046	22190.00824
722.590832	-401.590503	1088.859886	-641.248275	-0.753839	-0.947842	22216.71194
734.798236	-264.25721	1120.141358	-371.159466	-0.753839	-2.473767	22219.76379
699.70195	-84.960967	1085.808035	-131.589167	0.772086	-2.473767	22199.16379
697.413062	77.550096	1050.711749	165.203338	2.298012	1.341046	22224.34156
685.968621	263.713004	977.467326	465.810656	-3.042727	-1.710804	22208.31935
632.561229	446.824061	883.622909	758.788347	-1.516802	2.104009	22197.63787
575.339024	604.757347	775.282201	1038.795672	-4.568653	0.578084	22202.21564
495.227937	732.172124	586.830405	1240.217834	-1.516802	1.341046	22215.94897
383.835377	826.016541	467.045255	1410.358525	0.009124	-0.184879	22212.13416
270.153929	867.216529	300.719378	1550.743668	0.009124	-0.184879	22227.39341
170.968773	911.468367	119.89721	1611.017724	-0.753839	-0.947842	666.829432
19.139189	922.912808	-111.2805	1561.425146	0.009124	-1.710804	17.548143
-119.720029	896.209113	-301.258221	1505.728867	-0.753839	-1.710804	14662.61788
-278.416279	819.149876	-515.65075	1340.165953	1.535049	1.341046	22166.3564
-410.408832	704.705466	-721.650689	1150.188231	3.060975	-0.184879	22213.66009
-523.327317	560.505508	-897.895081	881.625348	-0.753839	-1.710804	22227.39341
-665.238386	418.594439	-1018.443194	639.76616	1.535049	-1.710804	22222.81564
-763.660579	262.950041	-1104.657983	329.240326	-1.516802	-3.23673	22208.31935
-815.542045	84.416761	-1187.057959	27.107083	2.298012	-0.184879	22208.31935
-855.216108	-89.538743	-1215.28758	-291.048379	-0.753839	-2.473767	22224.34156
-828.512412	-265.783136	-1212.235729	-549.692747	-0.753839	-2.473767	22218.23786
-775.10502	-427.531236	-1087.872803	-828.174145	-1.516802	-2.473767	22217.4749
-685.075417	-573.257119	-972.66543	-1042.566675	0.009124	2.104009	22229.6823
-565.290268	-677.020051	-826.176584	-1241.699949	2.298012	2.104009	22225.10453
-472.208814	-810.53853	-634.672937	-1393.529534	-1.516802	1.341046	22206.03046
-315.03849	-893.701468	-379.843383	-1424.048043	-3.042727	-0.184879	22204.50453
-155.579278	-907.434797	-95.258282	-1476.692472	-1.516802	-0.184879	22209.08231
41.265108	-899.042207	142.023129	-1413.366565	0.009124	-0.947842	22206.79342
190.042842	-843.345927	398.378609	-1356.144359	-1.516802	-0.184879	22210.60823
348.739091	-811.301493	603.615585	-1243.988837	0.772086	-0.184879	22220.52675
510.487191	-693.805231	812.667375	-1080.714811	0.772086	1.341046	22212.89712
622.642714	-601.48674	983.571028	-918.966711	0.009124	1.341046	22209.08231
708.857503	-453.471969	1064.445078	-727.463064	1.535049	1.341046	22209.84527
742.427863	-290.960906	1117.089507	-477.211287	1.535049	-0.947842	22186.95639
733.272311	-147.523911	1159.81542	-197.203962	3.060975	-0.947842	22238.07489
735.561199	17.27604	1114.800619	88.144102	3.823937	-0.184879	22257.14896
696.650099	228.616718	1065.208041	373.492165	3.060975	0.578084	22235.786
698.938987	404.098147	1023.24509	694.699477	-1.516802	-1.710804	22235.786
650.872335	578.053651	927.874748	961.736435	-0.753839	-2.473767	22242.65267
564.657546	707.757317	786.726642	1205.121548	0.009124	0.578084	22215.94897
460.894614	800.838771	621.926691	1379.840015	-2.279765	2.866972	22219.00082
351.790942	873.320231	467.808218	1511.832569	0.009124	3.629935	22196.11194
235.057643	917.572069	256.46754	1601.099209	-0.753839	2.104009	22214.42305
104.591015	932.831324	35.208346	1613.306613	-0.753839	1.341046	27.466659
-39.608942	893.157262	-178.42122	1543.877004	1.535049	1.341046	15.259255
-210.512595	838.986907	-401.969302	1402.728897	-1.516802	-0.184879	22013.00089
-377.601434	744.379528	-685.79144	1208.173399	-0.753839	-1.710804	22177.03787
-499.675472	620.779565	-870.428423	957.921622	-1.516802	-0.947842	22190.7712
-626.327287	491.838862	-1005.472827	714.536509	-0.753839	-0.184879	22196.87491
-730.853182	340.77224	-1115.339461	460.469917	-3.80569	-1.710804	22193.82305
-820.882784	153.083407	-1239.702387	146.892232	-0.753839	0.578084	22199.16379
-866.660549	-13.24247	-1261.828307	-168.974341	0.772086	0.578084	22222.81564
-866.660549	-194.064638	-1267.169046	-442.115001	0.772086	1.341046	22221.28971
-821.645747	-354.286813	-1193.924623	-739.670468	0.009124	0.578084	22229.6823
-774.342058	-516.797876	-1074.902436	-944.144481	1.535049	1.341046	22227.39341
-637.771728	-646.501541	-918.495075	-1174.559228	2.298012	-0.184879	22242.65267
-507.3051	-745.686697	-681.976627	-1316.470297	4.5869	2.104009	22251.80822
-349.371813	-846.397778	-456.139657	-1425.573968	-0.753839	-0.947842	22244.17859
-178.46816	-873.864437	-159.347152	-1442.359149	0.772086	2.104009	22229.6823
1.591046	-921.931089	77.171296	-1440.833223	0.772086	4.392897	22235.786
138.924339	-886.834803	319.030484	-1414.129527	0.009124	4.392897	22226.63045
310.590954	-823.508896	573.860038	-1306.551782	0.009124	2.866972	22196.87491
465.47239	-748.738548	779.859977	-1158.537011	0.009124	2.104009	22215.18601
579.153838	-640.397839	943.896966	-1019.677792	0.009124	0.578084	22222.81564
660.790851	-515.271951	1064.445078	-822.833406	-1.516802	-0.947842	22186.19343
718.013056	-384.04236	1107.170991	-613.018654	-2.279765	-2.473767	22204.50453
728.694534	-239.07944	1128.533948	-336.826143	-1.516802	-2.473767	22200.68972
702.753801	-59.783197	1108.696917	-56.055856	-2.279765	1.341046	22196.11194
708.857503	122.564897	1053.000637	221.66258	-0.753839	2.104009	22214.42305
677.576031	302.624103	1007.222873	523.795824	-0.753839	0.578084	22222.05268
668.420478	487.261086	885.911798	831.269807	1.535049	2.866972	22215.94897
581.442726	642.905484	789.01553	1076.180846	0.772086	0.578084	22225.10453
476.916831	749.720267	615.060026	1277.603008	0.772086	1.341046	22234.26008
363.235383	847.379498	466.282292	1437.06222	0.772086	1.341046	22219.00082
251.079861	906.127628	296.904565	1565.23996	0.772086	0.578084	22227.39341
131.294711	911.468367	78.697222	1596.521432	3.060975	-0.184879	171.666616
18.376226	916.046144	-100.599021	1583.551066	3.823937	2.104009	12.970367
-126.586694	856.53505	-285.236004	1508.780718	0.772086	2.866972	19357.1276
-312.749602	783.290628	-546.16926	1312.699294	1.535049	0.578084	22194.58602
-418.801422	696.312876	-732.332167	1086.862324	-0.753839	-0.947842	22209.84527
-555.371752	562.031434	-913.917299	845.003137	0.772086	-1.710804	22209.08231
-667.527274	401.809259	-1059.643182	555.840259	-0.753839	-3.999693	22199.16379
-791.8902	208.779687	-1119.917238	265.914419	-2.279765	-3.23673	22206.03046
-821.645747	60.001953	-1203.080176	-33.166974	-0.753839	-1.710804	22212.13416
-858.267959	-112.427626	-1221.391282	-328.433553	0.772086	-0.184879	22229.6823
-827.749449	-281.04239	-1180.954257	-625.98902	0.009124	0.578084	22222.81564
-781.208722	-451.183081	-1092.450579	-873.95191	-1.516802	1.341046	22197.63787
-689.653194	-591.568224	-970.376541	-1080.714811	-3.042727	-0.184879	22191.53417
-596.57174	-738.05707	-791.843261	-1292.05549	-0.753839	1.341046	21359.90478
-443.979192	-818.93112	-594.998875	-1369.114726	-3.042727	-0.184879	22192.29713
-269.260726	-885.308878	-317.280439	-1438.544335	0.772086	-0.184879	22222.81564
-99.120035	-918.879238	-40.324965	-1457.618403	-2.279765	-1.710804	22228.15638
71.020655	-899.042207	188.563856	-1410.314714	1.535049	0.578084	22164.06751
244.213196	-867.760735	437.289708	-1345.462881	0.772086	0.578084	22219.76379
381.546489	-776.205207	668.467418	-1237.885135	-0.753839	-0.184879	22211.3712
520.405707	-673.205237	856.156251	-1067.744445	0.009124	2.104009	22194.58602
641.716782	-551.131199	979.756214	-905.233382	3.060975	0.578084	22232.73415
711.146391	-426.768273	1097.252476	-676.344561	3.060975	-0.184879	22245.70452
738.61305	-286.38313	1092.674699	-433.722411	2.298012	-0.947842	22203.74157
716.48713	-121.583178	1134.63765	-166.685453	0.009124	-1.710804	22222.05268
703.516764	37.876034	1120.904321	117.136686	0.009124	-3.23673	22239.60082
709.620466	232.431532	1070.54878	421.558818	0.009124	-2.473767	22209.08231
666.13159	412.490737	966.022885	705.380956	0.009124	-0.184879	22221.28971
639.427894	568.898099	854.630325	991.491982	0.009124	0.578084	22230.44527
528.035334	716.149907	715.771107	1208.173399	0.009124	4.392897	22216.71194
436.479806	802.364696	596.74892	1382.128903	0.009124	2.104009	22222.81564
313.642805	870.26838	408.297124	1509.54368	-3.80569	1.341046	22217.4749
204.539134	891.631336	210.689775	1589.654768	-3.042727	0.578084	10734.12275
64.916953	909.179479	-16.67312	1594.995507	-1.516802	-0.184879	22.125919
-89.964483	888.579485	-223.436022	1505.728867	0.772086	-0.947842	12.207404
-231.875552	838.223945	-472.924837	1376.025201	-1.516802	-1.710804	22078.61568
-376.075509	738.275826	-664.428484	1218.091915	0.772086	-0.947842	22206.03046
-495.097696	597.890683	-862.798795	949.529031	0.772086	0.578084	22208.31935
-636.245802	453.690725	-1000.132088	674.862446	-0.753839	-0.184879	22210.60823
-757.556877	294.994476	-1125.257977	407.062526	-0.753839	-2.473767	22199.92676
-825.460561	112.646382	-1235.887574	98.82558	1.535049	-0.184879	22196.11194
-862.082772	-34.605426	-1229.783872	-213.22618	0.009124	-1.710804	22230.44527
-843.008704	-209.323893	-1246.569052	-491.707579	4.5869	-0.184879	22244.94156
-801.045753	-388.620136	-1177.902406	-781.633419	2.298012	-0.184879	22244.17859
-726.275405	-539.686758	-1028.361709	-996.78891	3.060975	0.578084	22240.36378
-643.112467	-660.997833	-872.717311	-1194.396259	1.535049	1.341046	22230.44527
-498.91251	-797.568163	-652.22108	-1343.936956	-1.516802	1.341046	22228.15638
-348.60885	-865.471847	-435.539663	-1465.248031	-0.753839	2.104009	22226.63045
-160.920017	-899.042207	-121.961978	-1436.255447	0.772086	2.866972	22218.23786
22.19104	-912.012574	129.052763	-1425.573968	1.535049	3.629935	22225.86749
177.835438	-888.360729	355.652695	-1390.477683	0.009124	2.104009	22211.3712
327.376135	-825.797785	586.830405	-1303.499931	0.009124	2.104009	22191.53417
481.494607	-736.531144	781.385903	-1135.648128	-2.279765	-0.184879	22197.63787
615.776049	-628.190436	940.082152	-993.737059	0.009124	-0.184879	22201.45268
672.998254	-503.064547	1055.289525	-782.396381	0.009124	0.578084	22177.80084
725.642683	-354.286813	1091.911737	-551.981635	-0.753839	0.578084	22206.79342
742.427863	-203.220191	1116.326544	-278.078012	-0.753839	0.578084	22215.18601
730.22046	-46.049867	1117.089507	-11.804017	0.772086	2.104009	22217.4749
705.042689	163.001923	1057.578413	295.669966	-0.753839	2.104009	22225.86749
686.731584	336.957427	988.148804	605.432837	0.772086	1.341046	22235.02304
637.901968	510.912931	892.015499	873.995721	0.009124	-0.184879	22216.71194
563.13162	644.431409	782.911828	1108.225281	0.772086	-0.184879	22224.34156
479.205719	788.631367	616.585951	1329.484474	3.060975	1.341046	22257.14896
376.20575	869.505417	466.282292	1478.262208	3.823937	2.104009	22211.3712
242.687271	911.468367	280.119384	1567.528848	0.772086	2.866972	22239.60082
130.531748	922.149846	92.430551	1625.514016	3.823937	4.392897	56.459243
-0.697842	899.260964	-137.221233	1568.291811	0.009124	3.629935	14.496292
-153.29039	864.92764	-349.324873	1446.980736	1.535049	0.578084	21180.60854
-301.305161	774.898038	-602.628502	1272.262269	-2.279765	-0.947842	22188.48232
-460.00141	673.423993	-784.976596	1050.240113	-2.279765	-1.710804	22207.55638
-573.682858	518.542558	-937.569144	799.225372	1.535049	-0.947842	22209.08231
-698.808747	359.846309	-1094.739467	529.136563	-1.516802	-3.23673	22193.82305
-797.993902	201.913022	-1158.065375	221.66258	-1.516802	-0.947842	22196.87491
-836.142039	27.957518	-1254.198679	-95.729918	-1.516802	1.341046	22194.58602
-884.208692	-152.864651	-1267.932009	-391.75946	-0.753839	1.341046	22208.31935
-834.616114	-327.583117	-1212.235729	-673.29271	-0.753839	2.104009	22218.23786
-769.001318	-473.309	-1100.080207	-898.366717	0.009124	1.341046	22208.31935
-675.919864	-614.457106	-955.880249	-1121.151836	-2.279765	-0.184879	22225.10453
-561.475454	-740.345958	-735.384018	-1292.05549	0.772086	0.578084	22232.73415
-404.30513	-814.353343	-525.569266	-1382.085092	0.009124	-1.710804	22219.76379
-238.742216	-892.938505	-247.087867	-1402.685086	0.772086	-0.947842	22228.91934
-67.0756	-916.59035	6.978725	-1430.914708	0.772086	0.578084	22235.02304
108.405829	-879.205176	260.282353	-1395.055459	1.535049	2.104009	22220.52675
260.998376	-837.242226	478.489696	-1352.329546	2.298012	1.341046	22243.41563
418.1687	-759.420026	685.252598	-1181.425893	0.772086	1.341046	22220.52675
547.872366	-665.57561	889.726611	-1054.774078	-1.516802	0.578084	22205.2675
650.872335	-544.264535	1037.741382	-867.848208	2.298012	0.578084	22229.6823
713.435279	-410.746056	1097.252476	-653.455679	0.009124	-1.710804	22226.63045
732.509348	-257.390546	1123.193209	-369.633541	0.009124	-2.473767	22185.43046
743.190826	-98.694296	1133.874687	-98.781769	-2.279765	-3.999693	22217.4749
720.301944	85.179723	1116.326544	178.936667	-1.516802	-1.710804	22231.20823
719.538981	274.394482	1044.608047	515.403234	1.535049	2.866972	22216.71194
685.205658	449.875912	978.993251	755.736496	0.772086	2.104009	22224.34156
615.776049	605.52031	857.682176	1031.166044	0.009124	2.866972	22210.60823
515.827931	721.490646	703.563703	1248.610424	-1.516802	0.578084	22194.58602
424.272402	819.149876	559.363746	1408.832599	-1.516802	-0.184879	22202.21564
286.939109	890.868374	364.045286	1524.039972	-2.279765	-1.710804	22219.00082
180.887289	916.809107	183.98608	1592.706619	-1.516802	-1.710804	2336.1919
50.420661	909.179479	-44.902741	1574.395513	3.060975	-0.184879	16.78518
-102.934849	876.372082	-288.287855	1501.15109	1.535049	1.341046	13119.90722
-266.208875	810.757286	-483.606315	1341.691878	-1.516802	-0.184879	22173.98602
-402.016242	706.994354	-737.672907	1137.217865	0.772086	1.341046	22198.40083
-556.134715	581.105502	-914.680262	856.447578	0.009124	-0.184879	22199.16379
-656.082833	433.853694	-1037.517262	651.210601	1.535049	-0.184879	22228.91934
-757.556877	249.216712	-1174.087592	354.418097	2.298012	-0.947842	22220.52675
-811.727232	114.93527	-1239.702387	27.107083	2.298012	-1.710804	22222.81564
-856.742033	-84.960967	-1265.64312	-259.766906	1.535049	-1.710804	22241.12674
-852.164257	-239.842403	-1219.102394	-534.433492	1.535049	-2.473767	22225.10453
-808.675381	-407.694205	-1136.702418	-786.974158	-0.753839	-0.947842	22222.81564
-715.593927	-557.234901	-1027.598747	-1041.040749	0.772086	1.341046	22209.84527
-597.334703	-676.257088	-881.109901	-1214.996253	-0.753839	1.341046	22214.42305
-469.919926	-776.205207	-616.361831	-1331.729552	0.772086	2.104009	22225.86749
-311.986639	-864.708884	-343.984134	-1433.203596	0.009124	0.578084	22230.44527
-129.638545	-883.782953	-90.680506	-1459.144329	-1.516802	-0.184879	22201.45268
27.531779	-918.116276	156.519421	-1453.040627	-3.80569	-1.710804	22148.80825
204.539134	-902.857021	399.904534	-1385.899906	-2.279765	-0.947842	22177.80084
347.213166	-791.464461	621.926691	-1278.32216	-3.042727	-0.184879	22177.03787
509.724229	-715.168188	806.563673	-1096.737029	-3.042727	-0.947842	22201.45268
624.931602	-610.642293	982.045102	-963.981513	-2.279765	-0.184879	22223.5786
697.413062	-471.783075	1069.785817	-721.359362	0.772086	1.341046	22198.40083
718.776019	-327.583117	1117.85247	-502.389057	0.009124	-0.184879	22212.89712
714.961205	-168.123905	1124.719134	-222.381732	-1.516802	-0.184879	22210.60823
711.909354	14.987152	1122.430246	60.677443	1.535049	-0.184879	22218.23786
714.961205	191.231544	1053.000637	347.551432	2.298012	0.578084	22228.91934
672.235292	376.631489	1012.563612	642.055049	2.298012	-0.184879	22255.62304
649.34641	534.564775	879.045133	909.092006	1.535049	-0.947842	22232.73415
573.050136	670.372143	730.267399	1162.395635	2.298012	0.578084	22230.44527
458.605725	813.809137	616.585951	1350.084468	0.772086	1.341046	22244.17859
344.924278	853.483199	399.141571	1488.180724	0.009124	3.629935	22225.86749
210.642836	896.209113	251.889763	1578.210327	-1.516802	1.341046	22216.71194
96.198425	909.179479	52.756489	1607.202911	-0.753839	2.866972	30.518509
-41.134867	887.816523	-179.184183	1518.699233	-1.516802	-0.184879	12.207404
-181.520011	835.935056	-384.421159	1409.595562	1.535049	0.578084	21835.23057
-332.586633	762.690634	-626.280347	1228.773393	0.009124	-1.710804	22182.37861
-474.497702	620.779565	-814.732143	1005.988274	-2.279765	-1.710804	22190.7712
-630.905063	481.920347	-1039.043188	727.506875	-2.279765	-0.947842	22181.61565
-709.490225	315.59447	-1122.969089	471.914358	-0.753839	-0.184879	22178.5638
-826.986486	158.424146	-1193.924623	152.995934	-0.753839	1.341046	22202.97861
-859.030921	8.120487	-1240.46535	-142.270645	-1.516802	1.341046	22212.13416
-836.142039	-165.835017	-1228.257946	-413.122417	-0.753839	0.578084	22227.39341
-814.779083	-340.553484	-1199.265362	-691.603816	0.009124	1.341046	22232.73415
-752.979101	-498.48677	-1057.354293	-944.907444	0.009124	1.341046	22219.76379
-674.393939	-619.797846	-904.761746	-1161.588862	0.772086	-0.184879	22224.34156
-540.112497	-750.264474	-730.806242	-1298.159191	0.009124	-0.947842	22233.49712
-360.816254	-834.953337	-477.502613	-1385.899906	3.823937	0.578084	22238.83786
-208.223707	-879.968139	-208.176767	-1427.099894	2.298012	2.866972	22247.99341
-25.11265	-897.516282	59.623154	-1460.670254	2.298012	2.866972	22248.75637
142.739152	-863.945921	287.749012	-1397.344347	0.772086	4.392897	22217.4749
305.250215	-836.479263	513.585982	-1306.551782	0.009124	5.15586	22222.81564
433.427955	-773.153356	740.948878	-1186.766632	0.772086	2.104009	22216.71194
563.894583	-643.44969	924.059934	-1033.411122	0.009124	1.341046	22196.11194
661.553813	-522.901578	1021.719165	-855.640804	-2.279765	-1.710804	22213.66009
705.042689	-392.43495	1099.541364	-603.100138	0.772086	-2.473767	22219.76379
724.87972	-238.316477	1118.615432	-363.529839	-0.753839	-1.710804	22188.48232
718.013056	-84.960967	1106.408029	-93.44103	-2.279765	-0.184879	22206.79342
705.042689	98.913053	1058.341376	191.907034	-0.753839	2.866972	22210.60823
708.09454	272.868557	1012.563612	502.432868	-1.516802	-0.184879	22204.50453
662.316776	459.031464	930.163636	803.040186	-1.516802	0.578084	22208.31935
588.309391	618.490676	826.400704	1056.343815	-0.753839	0.578084	22217.4749
490.65016	735.223975	637.948908	1266.158567	0.772086	1.341046	22225.10453
399.094632	828.305429	511.297094	1411.121487	0.772086	0.578084	22108.37123
289.99096	888.579485	338.867515	1558.373296	0.772086	0.578084	22228.91934
173.257662	920.62392	147.363868	1623.988091	1.535049	0.578084	533.310953
39.739183	895.44615	-87.628655	1571.343662	1.535049	-0.184879	15.259255
-122.008917	882.475783	-292.865631	1495.810351	2.298012	2.104009	15702.53609
-266.208875	822.96469	-501.154458	1344.743729	1.535049	2.104009	22212.13416
-421.853273	697.075838	-718.598838	1129.588237	0.772086	-0.184879	22199.92676
-540.112497	571.186987	-936.043218	841.951286	1.535049	-0.184879	22212.13416
-671.342088	400.283334	-1049.724666	603.906912	0.009124	-2.473767	22222.81564
-762.134654	254.557451	-1150.435747	292.618115	-1.516802	-3.23673	22206.03046
-837.667965	79.838984	-1251.146828	9.55894	-0.753839	-2.473767	22218.23786
-871.238325	-92.590594	-1245.043127	-291.811341	-1.516802	-2.473767	22228.15638
-823.934635	-287.146092	-1188.583884	-593.944585	-0.753839	-1.710804	22213.66009
-780.445759	-437.449751	-1148.146859	-854.877841	-1.516802	0.578084	22221.28971
-701.860598	-584.70156	-987.924684	-1101.314805	-0.753839	0.578084	22229.6823
-602.675442	-713.642262	-821.598808	-1253.14439	-1.516802	1.341046	22192.29713
-459.238447	-808.249642	-594.235912	-1370.640651	-3.042727	-0.184879	22201.45268
-315.03849	-901.331095	-339.406358	-1424.811006	-2.279765	-0.947842	22211.3712
-129.638545	-903.619984	-56.347182	-1474.403584	0.772086	-0.184879	22205.2675
60.339177	-902.857021	187.800893	-1420.233229	0.009124	0.578084	22220.52675
222.087277	-863.945921	435.00082	-1348.514732	0.009124	-0.184879	22207.55638
363.998346	-779.257058	647.104461	-1235.596247	0.009124	0.578084	22206.79342
503.620527	-709.064486	841.659959	-1090.633327	0.009124	0.578084	22216.71194
627.22049	-579.36082	968.311773	-928.885227	-2.279765	-0.184879	22217.4749
692.072323	-448.894192	1091.911737	-714.492698	1.535049	-0.947842	22206.03046
740.138975	-293.249794	1146.082091	-445.929814	1.535049	-0.947842	22222.81564
726.405646	-142.946135	1143.793203	-167.448415	0.772086	-2.473767	22244.17859
730.22046	40.927885	1123.956171	108.744095	0.772086	-3.23673	22241.12674
721.82787	201.150059	1051.474711	408.588451	2.298012	-1.710804	22233.49712
669.946403	396.46852	997.304357	696.988366	2.298012	0.578084	22238.83786
641.716782	570.424024	908.80068	968.6031	-0.753839	1.341046	22223.5786
540.242738	706.994354	760.022946	1193.677107	-1.516802	2.104009	22213.66009
426.56129	803.127659	585.304479	1360.002984	0.009124	2.866972	22226.63045
355.605756	856.53505	421.267491	1514.88442	1.535049	2.104009	22231.20823
242.687271	895.44615	237.393471	1581.262178	-3.042727	-0.947842	15044.09925
58.050288	923.675771	-17.436083	1607.202911	-3.042727	-1.710804	21.362957
-64.023749	871.794305	-234.1175	1515.647382	-3.80569	-2.473767	12.970367
-212.03852	832.120243	-434.7767	1381.365941	-3.042727	-1.710804	22019.86755
-357.764403	745.142491	-660.61367	1206.647474	0.009124	-0.184879	22179.32676
-501.201398	613.9129	-841.435839	944.951255	0.772086	2.104009	22206.79342
-624.038398	468.94998	-1020.732082	716.825397	1.535049	1.341046	22201.45268
-725.512442	298.046327	-1123.732051	453.603253	0.772086	-0.947842	22206.79342
-823.934635	151.557481	-1196.976474	150.707046	0.009124	-0.184879	22220.52675
-850.638331	-23.923948	-1222.154244	-176.603968	0.009124	-0.184879	22214.42305
-841.482778	-181.094272	-1247.332015	-481.0261	0.009124	-0.184879	22223.5786
-813.253157	-360.390515	-1168.746853	-714.492698	1.535049	-0.184879	22236.54897
-736.956883	-515.271951	-1038.280225	-952.537072	2.298012	-0.947842	22224.34156
-642.349504	-651.079318	-908.57656	-1147.855532	2.298012	0.578084	22231.20823
-516.460652	-765.523728	-665.954409	-1298.159191	0.009124	0.578084	22238.83786
-339.453297	-840.294077	-427.910035	-1408.788788	0.772086	2.104009	22229.6823
-184.571862	-886.834803	-167.739742	-1417.944341	2.298012	4.392897	22226.63045
-2.223768	-909.723686	94.719439	-1441.596186	-1.516802	2.866972	22225.86749
159.524332	-888.360729	325.134186	-1400.396198	0.772086	2.866972	22209.84527
326.613172	-831.138524	571.57115	-1328.677701	-0.753839	1.341046	22215.18601
471.576092	-749.501511	767.652573	-1158.537011	-0.753839	0.578084	22215.94897
598.227906	-623.612659	923.296972	-1014.337053	0.009124	-0.184879	22211.3712
670.709366	-513.746025	1056.815451	-854.114879	-2.279765	-1.710804	22186.95639
718.013056	-371.071993	1085.045072	-600.048287	0.009124	0.578084	22192.29713
728.694534	-242.131291	1125.482097	-304.018745	0.009124	2.104009	22167.11936
713.435279	-56.731346	1111.748768	-30.878085	0.009124	2.104009	22205.2675
692.835286	116.461196	1053.000637	238.447761	0.772086	2.104009	22225.86749
686.731584	311.779656	1015.615463	558.89211	0.009124	1.341046	22232.73415
667.657515	499.468489	910.326605	855.684615	0.009124	0.578084	22219.76379
588.309391	635.275857	772.23035	1102.121579	-1.516802	0.578084	22228.15638
466.235353	771.846187	636.422983	1298.203002	0.009124	0.578084	22235.02304
371.627973	855.009125	499.08969	1472.158506	0.772086	-0.184879	22216.71194
275.494668	906.890591	305.297155	1591.943656	2.298012	2.104009	22250.2823
161.813221	919.860958	135.156464	1616.358464	1.535049	2.866972	140.385144
19.902152	900.786889	-156.295301	1594.232544	2.298012	2.866972	15.259255
-131.927433	872.557268	-322.621178	1474.447394	0.009124	-0.184879	19772.17933
-292.149608	802.364696	-554.56185	1309.647443	0.772086	0.578084	22204.50453
-437.875491	676.475844	-747.591422	1096.78084	0.009124	-2.473767	22182.37861
-578.260634	542.194403	-949.776547	812.195739	2.298012	-1.710804	22200.68972
-691.179119	381.209265	-1075.665399	562.706924	1.535049	-1.710804	22222.81564
-785.786499	213.357463	-1154.250561	249.892202	-0.753839	-1.710804	22204.50453
-849.112406	32.535294	-1224.443133	-68.26326	-0.753839	0.578084	22219.76379
-865.897586	-129.212806	-1245.806089	-335.300217	-2.279765	0.578084	22215.18601
-859.793884	-298.590533	-1204.606102	-637.433461	-2.279765	0.578084	22197.63787
-822.40871	-467.968261	-1136.702418	-893.788941	-1.516802	0.578084	22199.92676
-672.105051	-599.960814	-999.369125	-1114.285172	0.009124	0.578084	22215.18601
-580.549522	-723.560778	-793.369186	-1292.818452	0.772086	0.578084	22213.66009
-421.09031	-809.012604	-560.665552	-1372.166577	0.009124	-1.710804	22219.00082
-268.497763	-877.679251	-293.628594	-1415.655453	3.060975	0.578084	22235.02304
-93.016333	-897.516282	-28.117561	-1450.751739	0.772086	0.578084	22231.20823
87.805835	-895.990356	213.741626	-1408.025826	0.009124	1.341046	22216.71194
235.820606	-834.953337	454.837851	-1340.122142	1.535049	2.866972	22213.66009
409.013147	-770.101505	674.571119	-1200.499961	3.060975	1.341046	22219.00082
535.664962	-681.597827	861.49699	-1058.588892	3.060975	3.629935	22231.20823
640.190857	-558.760827	1011.800649	-910.574121	2.298012	0.578084	22214.42305
701.227876	-434.3979	1094.963587	-680.159375	0.009124	-1.710804	22214.42305
751.583416	-265.020173	1128.533948	-425.32982	0.772086	-3.23673	22207.55638
721.82787	-120.820216	1121.667283	-150.663235	2.298012	-3.23673	22229.6823
689.020472	56.950102	1095.72655	119.425574	0.009124	-1.710804	22228.91934
688.257509	237.009308	1046.133972	415.455116	-2.279765	-1.710804	22214.42305
676.813068	412.490737	946.185854	721.403173	-2.279765	0.578084	22224.34156
629.509378	572.712912	864.548841	973.943839	0.009124	2.866972	22232.73415
531.087185	706.994354	720.348884	1208.173399	0.009124	2.104009	22212.13416
409.013147	800.075808	548.682268	1376.788164	-2.279765	1.341046	22130.49715
315.931693	862.638752	381.593428	1514.121457	0.009124	0.578084	22213.66009
183.93914	908.416516	215.267552	1588.891805	0.772086	-0.947842	8550.523392
67.205841	919.860958	-22.776822	1595.75847	-1.516802	-2.473767	19.837031
-67.0756	877.135044	-236.406388	1517.93627	2.298012	-0.947842	4629.657888
-221.194073	831.35728	-459.191508	1376.025201	-1.516802	-0.184879	22119.05271
-369.971807	725.30546	-673.584037	1164.684523	-3.042727	0.578084	22192.29713
-523.327317	599.416608	-874.243236	927.403112	-2.279765	-0.947842	22210.60823
-640.823579	446.061098	-1022.258007	675.625409	-2.279765	-0.947842	22196.11194
-743.823548	287.364849	-1141.280194	400.958824	-1.516802	-1.710804	22193.82305
-820.119822	137.061189	-1208.420915	111.032984	1.535049	-1.710804	22251.04526
-852.164257	-44.523942	-1245.806089	-213.989142	2.298012	-0.184879	22241.12674
-843.771667	-196.353527	-1269.457934	-499.337206	0.772086	-1.710804	22236.54897
-791.127238	-400.82754	-1148.909822	-768.663052	3.060975	-1.710804	22244.17859
-726.275405	-554.18305	-1001.658014	-1012.811128	1.535049	-0.184879	22231.20823
-619.460622	-676.257088	-869.66546	-1202.025887	-3.042727	-0.184879	22212.89712
-500.438435	-777.731132	-666.717372	-1321.811036	0.009124	0.578084	22225.10453
-331.060707	-854.790369	-411.124855	-1414.89249	-0.753839	3.629935	22225.10453
-154.816315	-897.516282	-145.613823	-1433.203596	0.009124	2.104009	22218.23786
14.561412	-917.353313	125.237949	-1438.544335	-3.042727	-0.184879	22223.5786
183.176177	-873.864437	369.386025	-1398.870273	-1.516802	0.578084	22201.45268
318.220582	-814.353343	587.593367	-1285.188825	-1.516802	-0.184879	22190.7712
474.627943	-724.323741	793.593306	-1128.018501	-2.279765	-0.947842	22183.14158
575.339024	-622.849697	930.163636	-967.796326	-3.042727	1.341046	22201.45268
687.494546	-490.09418	1050.711749	-765.611201	-2.279765	-0.184879	22191.53417
718.013056	-363.442366	1114.037656	-579.448293	2.298012	1.341046	22208.31935
734.798236	-187.960936	1130.059873	-286.470602	0.009124	-0.947842	22221.28971
716.48713	-17.820246	1109.459879	7.270051	0.009124	-0.947842	22219.00082
699.70195	157.661183	1055.289525	288.803301	-1.516802	-0.947842	22223.5786
682.91677	344.587054	1010.274724	612.299502	-0.753839	-0.184879	22233.49712
653.924186	517.016632	921.008083	883.151273	0.009124	-0.184879	22222.05268
573.813099	652.824	766.126648	1130.3512	2.298012	0.578084	22249.51933
461.657576	781.001739	618.87484	1322.61781	0.772086	2.104009	22246.46748
372.390936	846.616535	467.808218	1463.002953	0.009124	2.104009	22225.10453
246.502084	893.157262	301.482341	1575.921438	1.535049	3.629935	22235.02304
125.191009	917.572069	66.489818	1613.306613	-0.753839	2.866972	52.644429
-19.771911	897.735038	-170.02863	1546.165892	0.772086	3.629935	14.496292
-176.942235	874.083193	-343.221172	1438.588146	2.298012	1.341046	21326.33442
-331.82367	766.505447	-567.532216	1255.477089	-1.516802	-1.710804	22198.40083
-484.416218	650.535111	-788.79141	1051.003076	-0.753839	-0.947842	22195.34898
-579.023597	517.016632	-977.243206	768.706863	0.009124	-0.184879	22209.08231
-726.275405	343.824091	-1089.398728	510.825458	-2.279765	-0.947842	22196.11194
-792.653163	191.231544	-1180.191294	208.692214	1.535049	1.341046	22180.85269
-852.927219	28.720481	-1242.754238	-110.22621	0.772086	3.629935	22202.97861
-861.31981	-165.072054	-1261.065344	-384.129833	0.009124	2.104009	22217.4749
-837.667965	-327.583117	-1189.346847	-667.189008	0.009124	0.578084	22221.28971
-765.186505	-475.597888	-1109.998722	-923.544488	0.772086	0.578084	22189.24528
-673.630976	-618.27192	-962.746914	-1130.307389	-0.753839	-0.184879	22228.91934
-540.87546	-733.479293	-746.065497	-1305.788819	0.772086	-0.947842	22231.97119
-412.69772	-837.242226	-562.95444	-1400.396198	-0.753839	-0.184879	22218.23786
-228.823701	-902.094058	-268.450823	-1414.129527	0.772086	2.866972	22230.44527
-51.816346	-907.434797	21.475017	-1456.855441	2.298012	4.392897	22252.57118
116.035456	-900.568133	260.282353	-1400.396198	2.298012	3.629935	22235.02304
264.81319	-859.368145	494.511914	-1320.285111	1.535049	3.629935	22223.5786
432.664992	-773.153356	724.92666	-1196.685147	1.535049	3.629935	22228.91934
551.687179	-681.597827	898.882164	-1024.255569	-3.042727	-0.184879	22206.79342
654.687149	-535.108982	1036.215457	-887.685239	-0.753839	-0.184879	22199.92676
716.48713	-401.590503	1104.882103	-638.959387	-0.753839	-3.23673	22210.60823
745.479714	-258.153508	1132.348762	-374.97428	3.060975	-2.473767	22206.79342
698.176025	-99.457259	1143.03024	-91.152142	2.298012	-0.184879	22225.10453
733.272311	87.468612	1105.645066	157.573711	-2.279765	0.578084	22228.91934
697.413062	258.372265	1059.104339	504.721756	-4.568653	0.578084	22198.40083
669.946403	449.112949	959.919183	779.388341	-1.516802	1.341046	22204.50453
600.516794	590.261055	831.741443	1045.662336	-0.753839	0.578084	22209.08231
519.642744	732.935087	679.911859	1247.847462	-1.516802	-0.947842	22202.97861
418.1687	820.675802	530.371162	1404.254823	0.772086	1.341046	22215.18601
303.72429	893.157262	351.074919	1541.588115	0.009124	-0.947842	22233.49712
188.516916	906.127628	172.541639	1601.862172	1.535049	-0.947842	720.999786
42.791034	912.994293	-92.969394	1558.373296	0.772086	1.341046	17.548143
-128.875582	894.683187	-260.821196	1508.017755	0.772086	2.866972	14310.12909
-272.312577	823.727653	-482.843352	1337.877065	1.535049	-0.184879	22151.8601
-422.616236	713.098056	-705.628472	1156.291933	0.009124	-2.473767	22206.79342
-547.742125	576.527726	-914.680262	880.099422	3.060975	-0.184879	22240.36378
-662.186535	440.720359	-1073.376511	619.929129	1.535049	-2.473767	22205.2675
-787.312424	266.001892	-1169.509816	343.736618	0.772086	-2.473767	22190.00824
-822.40871	105.016755	-1234.361648	37.025598	0.009124	-3.23673	22238.83786
-868.949437	-92.590594	-1241.228313	-254.426167	1.535049	-2.473767	22229.6823
-830.8013	-275.701651	-1234.361648	-561.137188	0.772086	-0.184879	22215.18601
-781.971685	-422.953459	-1158.065375	-823.596369	-0.753839	0.578084	22227.39341
-717.882815	-567.916379	-992.502461	-1057.825929	-0.753839	1.341046	22228.15638
-617.171734	-669.390423	-839.909913	-1226.440694	-0.753839	-0.184879	22215.18601
-453.134745	-782.308909	-636.961825	-1340.885105	-1.516802	-0.184879	22225.86749
-291.386645	-866.997772	-347.035985	-1414.129527	-1.516802	-0.184879	22205.2675
-115.142253	-905.908872	-86.865692	-1438.544335	-2.279765	-0.947842	22198.40083
32.109555	-906.671835	145.07498	-1420.233229	-2.279765	-1.710804	22200.68972
211.405799	-868.523698	410.586012	-1401.922124	-0.753839	-0.184879	22206.79342
360.183532	-809.012604	640.237796	-1257.722166	0.772086	1.341046	22208.31935
505.146452	-711.353374	821.059965	-1084.529625	1.535049	2.866972	22207.55638
607.383459	-606.827479	972.88955	-947.959295	0.009124	0.578084	22218.23786
695.124174	-468.731224	1070.54878	-727.463064	3.060975	1.341046	22206.79342
714.961205	-317.664602	1123.193209	-491.707579	2.298012	-0.184879	22213.66009
716.48713	-151.338725	1150.659867	-198.729888	0.772086	-1.710804	22233.49712
728.694534	29.483444	1137.689501	85.855213	0.772086	-2.473767	22237.31193
710.383428	195.046357	1100.304327	365.862538	1.535049	-3.23673	22244.94156
708.09454	393.416669	988.911767	680.966148	0.772086	-0.947842	22248.75637
658.501962	546.009216	922.534009	948.003106	3.060975	1.341046	22226.63045
550.161254	683.342509	776.808126	1175.366002	0.009124	3.629935	22228.91934
457.842763	792.44618	628.793355	1362.291872	0.009124	3.629935	22060.30458
352.553905	877.135044	460.17859	1516.410345	0.772086	3.629935	22215.18601
242.687271	910.705405	279.356422	1586.602917	0.009124	0.578084	22220.52675
115.272494	918.335032	49.704638	1603.388097	-2.279765	0.578084	27.466659
-44.949681	894.683187	-154.769376	1539.299227	-0.753839	-0.184879	15.259255
-206.697781	832.120243	-439.354476	1414.173338	-1.516802	-0.947842	21867.275
-332.586633	748.957304	-663.665521	1219.61784	-1.516802	-1.710804	22185.43046
-483.653255	636.801782	-823.887696	1003.699386	-1.516802	0.578084	22177.80084
-638.53469	486.498123	-1015.391343	748.869832	-2.279765	0.578084	22186.19343
-711.779113	327.038911	-1145.095008	464.284731	-2.279765	-0.947842	22196.87491
-826.986486	173.683401	-1212.235729	160.625562	1.535049	0.578084	22223.5786
-877.342027	6.594561	-1254.961642	-149.900272	1.535049	1.341046	22220.52675
-868.186474	-166.59798	-1245.043127	-423.040932	-0.753839	-0.184879	22227.39341
-830.038337	-350.471999	-1230.546835	-699.233443	-3.042727	-0.947842	22229.6823
-758.31984	-487.042329	-1056.591331	-946.43337	0.009124	-0.947842	22216.71194
-666.001349	-647.264504	-929.939516	-1127.255538	3.823937	1.341046	22253.33415
-515.69769	-757.131138	-701.813658	-1333.255477	2.298012	1.341046	22257.14896
-342.505148	-844.871853	-463.006321	-1394.292496	0.772086	2.104009	22231.20823
-188.386676	-879.205176	-176.895295	-1431.67767	1.535049	3.629935	22236.54897
-13.668209	-913.538499	46.652787	-1434.729521	2.298012	3.629935	22243.41563
138.161376	-881.494064	312.163819	-1388.188794	-1.516802	2.104009	22209.84527
299.909476	-828.849635	557.074858	-1324.099924	2.298012	4.392897	22200.68972
450.976098	-762.471877	752.393319	-1176.848116	-0.753839	0.578084	22219.00082
582.968651	-654.131169	915.667344	-1021.203718	0.009124	-0.184879	22206.79342
679.864919	-538.160833	1051.474711	-854.114879	1.535049	-0.947842	22209.08231
699.70195	-393.960875	1107.933954	-623.700132	-0.753839	-0.947842	22222.05268
743.953789	-229.923887	1138.452463	-349.033547	-3.80569	-0.184879	22184.6675
708.09454	-75.805414	1104.882103	-72.078073	-0.753839	2.104009	22205.2675
696.650099	114.172307	1054.526562	199.536661	-1.516802	1.341046	22212.13416
707.331578	295.757439	1003.408059	517.692122	0.009124	2.104009	22208.31935
666.13159	485.73516	914.141419	812.195739	-2.279765	-0.184879	22216.71194
589.072353	629.935117	803.511822	1062.447517	0.772086	1.341046	22231.20823
490.65016	753.535081	633.371132	1276.077083	0.009124	0.578084	22223.5786
389.176116	837.460982	478.489696	1441.639997	0.772086	1.341046	22224.34156
277.783557	890.868374	305.297155	1557.610333	0.009124	1.341046	22229.6823
161.050258	918.335032	123.712023	1601.862172	-1.516802	1.341046	431.836909
30.58363	903.075777	-108.228649	1566.002923	1.535049	2.866972	14.496292
-127.349657	888.579485	-331.776731	1469.869618	2.298012	1.341046	19223.60912
-277.653316	801.601733	-505.732235	1294.388189	1.535049	1.341046	22197.63787
-420.327348	687.920285	-749.88031	1118.906759	0.009124	-0.184879	22208.31935
-578.260634	557.453657	-906.287671	856.447578	0.009124	-1.710804	22214.42305
-675.919864	391.890744	-1078.71725	594.751359	-0.753839	-3.23673	22195.34898
-781.208722	232.431532	-1136.702418	275.832935	0.009124	-2.473767	22190.7712
-836.905002	72.209357	-1209.946841	-16.381793	0.772086	-0.184879	22222.81564
-874.290176	-101.746147	-1226.732021	-300.966894	0.009124	-0.184879	22228.91934
-852.164257	-273.412763	-1212.998692	-622.937169	-0.753839	1.341046	22214.42305
-781.208722	-432.871975	-1116.865387	-845.722288	-2.279765	0.578084	22210.60823
-701.097635	-599.960814	-955.880249	-1067.744445	-1.516802	0.578084	22210.60823
-605.727293	-730.427442	-817.021031	-1275.270309	0.009124	2.104009	22196.11194
-431.008826	-813.590381	-618.65072	-1391.240645	-1.516802	-0.947842	22214.42305
-290.623682	-888.360729	-311.939699	-1433.203596	-1.516802	-0.947842	22222.05268
-115.905216	-899.80517	-53.295332	-1462.959143	-2.279765	-1.710804	22213.66009
57.287326	-912.775537	197.719409	-1408.025826	-1.516802	-0.184879	22199.92676
220.561351	-848.686667	439.578596	-1352.329546	1.535049	2.866972	22228.91934
376.968712	-798.331126	656.260014	-1241.699949	0.772086	1.341046	22205.2675
519.642744	-696.094119	856.156251	-1085.292588	2.298012	2.104009	22197.63787
631.798267	-565.627491	990.437693	-922.781525	3.823937	2.866972	22225.86749
711.146391	-430.583087	1102.593215	-712.203809	3.060975	1.341046	22235.02304
743.953789	-299.353496	1115.563581	-426.855746	1.535049	-0.947842	22208.31935
743.953789	-128.449843	1117.85247	-175.078043	0.772086	-4.762655	22241.12674
728.694534	40.164922	1115.563581	131.632978	1.535049	-3.23673	22234.26008
706.568615	204.964873	1039.267308	422.32178	1.535049	0.578084	22224.34156
666.13159	409.438887	954.578444	699.277254	-0.753839	0.578084	22225.86749
631.035304	562.794397	871.415506	960.973473	1.535049	2.866972	22223.5786
534.901999	687.920285	711.956294	1194.44007	1.535049	2.866972	22220.52675
441.057582	799.312845	572.334113	1373.736313	1.535049	2.104009	22228.91934
308.302066	876.372082	375.489727	1506.491829	2.298012	0.578084	22227.39341
204.539134	901.549852	200.77126	1578.210327	-3.80569	-0.947842	11807.61132
63.391028	895.44615	-32.695338	1572.106625	-2.279765	-1.710804	22.125919
-86.912632	897.735038	-232.591575	1510.306643	-0.753839	-0.184879	12.207404
-219.668148	839.74987	-424.858184	1386.70668	0.009124	-0.184879	22061.8305
-376.838472	731.409161	-685.028478	1203.595623	0.009124	-0.184879	22200.68972
-523.327317	617.727714	-829.991398	945.714218	0.772086	-0.184879	22203.74157
-617.934696	456.742576	-997.8432	708.432807	1.535049	-0.947842	22195.34898
-746.112436	311.779656	-1123.732051	427.662519	1.535049	-1.710804	22210.60823
-824.697598	146.216742	-1206.89499	111.795946	0.772086	-1.710804	22231.20823
-844.534629	-14.768395	-1246.569052	-194.915074	1.535049	-0.947842	22216.71194
-842.245741	-208.56093	-1241.228313	-471.107585	3.060975	-1.710804	22249.51933
-798.756865	-366.494217	-1142.043157	-746.537133	2.298012	-0.947842	22253.33415
-754.505026	-521.375652	-1053.53948	-998.314836	2.298012	-0.947842	22228.15638
-633.193951	-660.234871	-856.695094	-1170.744414	0.772086	2.104009	22237.31193
-486.705106	-779.257058	-659.850707	-1306.551782	0.772086	2.104009	22239.60082
-357.00144	-844.10889	-418.754483	-1412.603602	0.772086	1.341046	22212.13416
-163.971868	-905.145909	-139.510121	-1451.514702	0.009124	2.104009	22220.52675
-4.512656	-919.642201	94.719439	-1443.122111	-0.753839	1.341046	22229.6823
151.894705	-873.101474	341.156403	-1394.292496	-0.753839	2.104009	22205.2675
304.487252	-828.849635	560.126709	-1311.892521	1.535049	2.104009	22196.11194
458.605725	-752.553362	779.097014	-1151.670346	-1.516802	0.578084	22206.03046
582.968651	-627.427473	932.452525	-998.314836	-2.279765	1.341046	22193.06009
673.761217	-510.694174	1047.659898	-800.707487	-1.516802	2.866972	22181.61565
721.064907	-374.886807	1101.830252	-577.922368	-2.279765	-0.184879	22198.40083
732.509348	-232.212775	1116.326544	-329.959478	-1.516802	0.578084	22212.89712
714.198242	-54.442458	1096.489513	-45.374377	0.009124	0.578084	22220.52675
709.620466	131.72045	1039.267308	226.240357	0.772086	2.104009	22232.73415
655.450111	292.705588	994.252506	538.292116	0.772086	1.341046	22231.20823
634.087155	484.209235	854.630325	822.114254	0.009124	-0.184879	22221.28971
586.783465	628.409192	747.052579	1062.447517	0.772086	-0.947842	22229.6823
456.316837	758.112857	583.778554	1293.625226	2.298012	2.104009	22097.68975
356.368719	825.253578	457.126739	1419.514077	1.535049	2.104009	22244.17859
240.398383	897.735038	263.334204	1559.899221	1.535049	4.392897	22242.65267
135.872488	927.490585	65.726855	1607.202911	1.535049	3.629935	116.733299
9.983636	897.735038	-121.961978	1561.425146	0.009124	2.104009	16.022217
-151.001501	859.586901	-330.250805	1463.765916	-0.753839	-0.184879	21143.22337
-299.779235	800.838771	-556.087775	1293.625226	-0.753839	-2.473767	22186.95639
-432.534751	685.631397	-746.065497	1088.38825	0.772086	-1.710804	22199.92676
-574.44582	539.142552	-922.309889	819.062403	-0.753839	-1.710804	22212.13416
-667.527274	409.438887	-1032.176523	559.655073	-0.753839	-0.947842	22197.63787
-790.364275	238.535233	-1119.154275	266.677382	-0.753839	0.578084	22206.03046
-812.490194	25.66863	-1184.006108	-65.974371	-2.279765	0.578084	22199.92676
-854.453145	-135.316508	-1212.235729	-363.529839	-2.279765	0.578084	22212.89712
-814.779083	-304.694235	-1211.472766	-619.885318	-2.279765	-0.947842	22192.29713
-769.764281	-458.049745	-1052.013554	-902.944494	-0.753839	-0.184879	22209.84527
-691.942082	-601.48674	-974.191355	-1088.344439	-3.042727	-0.947842	22223.5786
-560.712491	-735.005219	-762.087714	-1282.899937	2.298012	-0.947842	22220.52675
-418.801422	-821.982971	-569.821104	-1396.581384	0.772086	-0.184879	22214.42305
-260.105173	-893.701468	-279.132302	-1429.388782	0.009124	0.578084	22225.86749
-85.386706	-900.568133	-55.58422	-1449.988776	-1.516802	2.104009	22208.31935
61.102139	-926.508866	233.578658	-1397.344347	2.298012	2.104009	22193.06009
238.872457	-831.138524	448.734149	-1352.329546	3.060975	3.629935	22244.17859
390.702042	-769.338542	666.941492	-1211.181439	-0.753839	2.104009	22227.39341
538.716813	-677.020051	875.230319	-1064.692594	2.298012	2.104009	22225.86749
641.716782	-565.627491	991.963618	-881.581537	3.060975	0.578084	22229.6823
703.516764	-426.00531	1073.600631	-665.663083	1.535049	-2.473767	22216.71194
719.538981	-282.568316	1113.274693	-426.855746	-2.279765	-5.525618	22183.90454
720.301944	-123.872067	1105.645066	-169.737304	-2.279765	-2.473767	22225.86749
714.198242	53.135288	1090.385811	116.373723	0.009124	-0.184879	22227.39341
679.864919	233.194494	1026.296941	404.773637	0.009124	2.104009	22219.00082
665.368627	417.831477	937.793264	700.040217	1.535049	2.104009	22226.63045
[truncated: 28,725 more rows]
