# Supplementary material for: Dynamic analysis of slant cracked rotor system considering nonlinear oil film force
Source: PLoS One. 2024 Jan 25;19(1):e0294293. doi: 10.1371/journal.pone.0294293 (PMC10810477; doi:10.1371/journal.pone.0294293)
Supplement: S1 File — These data were measured by two eddy current sensors, model WT0150. (ZIP) [file pone.0294293.s001.zip › 2021.3.18 Test data for plain bearings/2021.3.18 (P=0.2Mpa, Z=8.1g)/1800.csv]

1024	30720	7	0	3
8	8	8	8	10	10	1
3	3	3	3	1	1	4
2	1	4	3	0	0	0
0	0	0	0	-0.000047	-0.000008	20700.45313
-602.616581	-593.220964	-790.035943	-1066.98635	0.600211	1.389793	22202.21564
-514.112903	-684.013529	-612.265625	-1226.445562	4.415025	1.389793	22243.41563
-368.387021	-776.332021	-418.47309	-1272.986289	2.8891	2.915719	22248.75637
-211.97966	-829.739412	-191.873157	-1289.008506	0.600211	-0.136132	22219.00082
-57.098224	-858.731996	30.148999	-1311.134425	1.363174	-0.136132	22224.34156
80.998031	-850.339406	235.385976	-1272.223326	-0.162751	1.389793	22229.6823
233.590579	-807.613493	454.356281	-1211.94927	-0.162751	-0.136132	22214.42305
357.953505	-751.15425	619.919195	-1093.690045	-0.162751	-0.136132	22225.10453
492.997909	-655.020945	796.163587	-929.653057	-0.162751	-0.136132	22231.97119
568.53122	-552.020976	915.948737	-800.712355	0.600211	2.152756	22195.34898
655.508972	-426.895087	1012.082042	-600.816117	2.126137	2.152756	22206.79342
703.575625	-277.354391	1051.756104	-350.56434	-0.162751	0.626831	22184.6675
710.442289	-117.132216	1050.993141	-75.134792	-0.925714	-0.136132	22190.00824
706.627476	43.852922	1068.541284	172.828098	-1.688677	0.626831	22209.08231
679.92378	223.149165	1036.496849	398.665068	-0.925714	-0.136132	22209.84527
674.583041	365.060234	941.88947	655.78351	2.126137	1.389793	22198.40083
626.516388	522.99352	819.815432	896.879735	0.600211	-0.136132	22209.84527
563.190481	617.6009	729.785829	1073.88709	-0.925714	-0.136132	22214.42305
457.138661	723.65272	577.956245	1245.553706	-0.925714	-0.136132	22222.05268
378.553499	810.630472	435.282213	1348.553675	2.126137	0.626831	22244.17859
270.975753	852.593423	245.304491	1423.324024	0.600211	-0.136132	22252.57118
145.086901	834.282317	85.082316	1449.264757	0.600211	0.626831	2447.58446
26.827677	838.097131	-91.162076	1386.701812	0.600211	0.626831	17.548143
-109.742653	795.371218	-301.739791	1298.961097	-0.162751	-0.136132	417.340617
-250.890759	735.860124	-492.480475	1148.657438	-1.688677	-0.899095	22122.10456
-369.912946	646.593484	-658.043389	964.783419	0.600211	0.626831	22206.03046
-498.090686	532.149073	-827.421117	748.864964	-3.977565	-3.187983	22219.00082
-611.772134	372.689861	-991.458105	523.790957	-0.925714	-0.136132	22223.5786
-712.483215	261.297302	-1101.324739	300.242875	2.126137	2.152756	22183.90454
-769.70542	123.964009	-1150.917317	31.679991	-2.45164	-1.662057	22189.24528
-810.905408	-37.784091	-1160.835833	-252.905109	-2.45164	-0.899095	22198.40083
-816.246147	-188.850713	-1165.413609	-446.697645	-0.162751	0.626831	22182.37861
-781.149861	-315.502527	-1073.858081	-658.801285	-0.925714	-0.899095	22198.40083
-729.268395	-435.287677	-977.724776	-880.823442	-2.45164	0.626831	22201.45268
-642.290643	-561.176529	-835.050744	-1033.415989	-0.925714	-0.136132	22196.11194
-517.927717	-680.961678	-672.539681	-1186.771499	2.126137	1.389793	22228.91934
-395.090717	-768.702393	-470.354556	-1256.964071	0.600211	1.389793	22233.49712
-259.283349	-816.006083	-242.99166	-1303.504798	-0.162751	1.389793	22217.4749
-92.957473	-857.206071	-3.421361	-1311.134425	2.8891	1.389793	22229.6823
54.294336	-835.080151	206.393392	-1305.793686	4.415025	2.915719	22257.14896
212.990585	-794.643126	428.415548	-1219.578897	1.363174	2.152756	22238.83786
337.353511	-747.339437	600.082164	-1143.282623	2.126137	0.626831	22239.60082
452.560884	-679.435753	748.859898	-976.193784	2.126137	-0.136132	22247.23045
568.53122	-573.383932	893.822818	-817.497535	2.8891	-0.136132	22227.39341
631.094165	-449.783969	977.748719	-645.830919	2.126137	-0.899095	22096.16382
672.294152	-308.635863	1049.467216	-434.490241	1.363174	-0.136132	22206.79342
708.153401	-156.043315	1079.985725	-153.719954	-1.688677	-0.899095	22194.58602
693.657109	-0.398917	1059.385732	98.05775	0.600211	0.626831	22218.23786
687.553407	136.934376	1007.504265	373.487298	-0.162751	0.626831	22209.84527
660.086749	314.704693	983.089458	611.531671	1.363174	-0.136132	22198.40083
634.908978	458.904651	861.778383	835.842716	-1.688677	1.389793	22189.24528
583.027512	608.445347	754.963599	1041.842655	-0.925714	2.152756	22191.53417
460.953474	705.341615	577.193282	1225.716675	-0.162751	1.389793	22206.79342
386.183126	788.504553	461.985909	1314.983315	-0.925714	-0.136132	22206.03046
277.079455	835.04528	300.237808	1403.486992	0.600211	1.389793	22226.63045
174.842448	858.697125	117.889714	1422.561061	-0.162751	-0.136132	22228.91934
58.109149	832.756392	-65.221343	1398.909216	1.363174	-0.136132	24.414808
-94.483398	796.897143	-244.517586	1314.220352	0.600211	-0.136132	12.207404
-218.083362	751.119379	-461.199003	1181.464836	-1.688677	-0.899095	21837.51946
-342.446288	664.904589	-643.547097	998.353779	2.8891	-0.136132	22202.97861
-459.179586	551.986104	-797.66557	798.457542	2.126137	-0.899095	22242.65267
-582.016587	426.097253	-950.258117	561.176131	0.600211	-1.662057	22247.99341
-664.416563	273.504705	-1064.702528	333.813235	2.8891	-0.136132	22212.13416
-771.231346	165.163997	-1103.613628	75.168867	1.363174	-0.136132	22222.81564
-803.275781	7.993673	-1123.450659	-155.245879	2.126137	0.626831	22226.63045
-817.00911	-141.547023	-1118.872882	-426.860613	-0.162751	-0.136132	22199.92676
-781.149861	-299.48031	-1116.583994	-614.549447	2.126137	0.626831	22202.97861
-740.712836	-416.213609	-1012.821062	-832.756789	0.600211	0.626831	22220.52675
-631.609165	-561.176529	-878.53962	-1009.764144	-0.925714	1.389793	22198.40083
-527.08327	-645.10243	-712.213744	-1148.623363	0.600211	2.915719	22222.81564
-426.372189	-741.235735	-520.710097	-1271.460363	-1.688677	2.152756	22208.31935
-275.305567	-816.769046	-334.547189	-1312.660351	-1.688677	2.152756	22193.06009
-126.527833	-848.050518	-51.488013	-1323.341829	-1.688677	2.915719	22208.31935
29.879528	-856.443108	146.882298	-1321.052941	-0.162751	3.678682	22217.4749
183.998001	-807.613493	360.511865	-1244.756667	-1.688677	-0.136132	22198.40083
308.360927	-768.702393	552.015511	-1164.64558	-0.925714	-0.899095	22222.81564
426.620151	-682.487604	718.341388	-1025.023399	0.600211	-0.136132	22234.26008
554.797891	-608.480218	877.8006	-853.356783	1.363174	-0.136132	22223.5786
639.486755	-471.146926	964.778352	-716.786453	-0.162751	-0.899095	22223.5786
677.634892	-343.732149	1007.504265	-484.082819	-1.688677	-3.187983	22199.92676
708.153401	-206.398856	1044.126477	-197.971792	2.8891	-1.662057	22206.79342
707.390438	-28.628538	1087.615353	59.909613	0.600211	-0.899095	22235.786
719.597842	133.882525	1052.519067	297.191024	2.126137	1.389793	22230.44527
682.212668	303.260252	976.222793	566.51687	1.363174	1.389793	22215.18601
647.116382	447.460209	901.452445	796.168654	-0.162751	-0.136132	22197.63787
579.975661	578.6898	793.874699	1003.694518	1.363174	0.626831	22210.60823
502.916425	692.371248	645.096965	1179.93891	-0.162751	-0.136132	22225.86749
415.938673	778.586037	512.341449	1311.168501	-0.162751	2.152756	22217.4749
287.760933	831.230466	359.748902	1385.175887	-1.688677	0.626831	22226.63045
208.412808	854.882311	172.823031	1445.449943	1.363174	1.389793	22231.20823
87.864696	835.808243	-11.813951	1425.612912	-0.925714	-0.136132	56.459243
-54.046373	813.682323	-236.887958	1315.746278	-1.688677	-0.899095	13.733329
-181.46115	745.015677	-421.524941	1211.220383	-0.162751	-1.662057	21192.81594
-346.261101	680.163844	-577.169339	1047.183394	-2.45164	-1.662057	22176.27491
-433.238853	569.534247	-780.117427	861.783449	-1.688677	-1.662057	22205.2675
-552.26104	461.193539	-925.84331	611.531671	1.363174	0.626831	22225.86749
-665.179525	320.045432	-1047.917348	402.479882	-0.925714	1.389793	22193.06009
-746.816538	185.001028	-1098.272888	159.857731	1.363174	-0.136132	22211.3712
-788.016526	43.852922	-1128.791398	-91.157009	-1.688677	-0.899095	22224.34156
-799.460967	-107.976663	-1124.213621	-336.068048	-0.925714	-0.899095	22196.87491
-808.61652	-230.813664	-1116.583994	-585.556863	2.126137	1.389793	22190.7712
-744.52765	-392.561764	-1034.184019	-776.297547	2.8891	0.626831	22238.83786
-662.890637	-523.791355	-906.006279	-962.460455	2.8891	2.152756	22224.34156
-567.520295	-617.635771	-732.050775	-1095.215971	1.363174	1.389793	22233.49712
-439.342555	-706.139449	-543.598979	-1225.682599	0.600211	-0.136132	22242.65267
-319.557406	-814.480157	-353.621257	-1320.289978	3.652062	2.152756	22228.91934
-149.416715	-822.109785	-123.206511	-1305.793686	-1.688677	-0.899095	22218.23786
-6.742683	-844.235704	98.052683	-1325.630717	-0.162751	1.389793	22228.15638
132.879497	-829.739412	318.548914	-1248.571481	-0.162751	-0.136132	22219.00082
281.657231	-790.828313	516.156263	-1186.771499	-0.162751	1.389793	22219.76379
394.575716	-724.450554	705.371022	-1071.564126	-1.688677	-0.136132	22228.15638
531.146046	-621.450585	832.022836	-929.653057	-1.688677	0.626831	22211.3712
605.153432	-504.717286	944.178358	-758.749404	-0.925714	-0.136132	22199.16379
643.301568	-364.332143	1002.163526	-522.993918	0.600211	1.389793	22185.43046
699.760811	-226.235887	1037.259812	-256.719923	-1.688677	-0.899095	22190.7712
705.10155	-59.147048	1069.304247	-14.860735	-0.925714	-0.136132	22199.92676
698.234885	82.764021	1054.807955	259.042887	1.363174	0.626831	22220.52675
673.820078	241.460271	967.830203	484.116894	1.363174	-1.662057	22208.31935
657.79786	392.526892	917.474662	731.316821	-0.925714	-1.662057	22214.42305
615.83491	545.882403	790.059885	951.050089	-0.162751	1.389793	22202.97861
518.17568	665.667552	673.326587	1141.790774	2.126137	1.389793	22231.20823
431.96089	770.193447	532.941443	1294.383321	0.600211	0.626831	22168.64528
343.457213	816.734174	395.60815	1369.153669	2.8891	1.389793	22253.33415
222.146138	847.252684	201.052652	1432.479576	0.600211	0.626831	22247.23045
105.412839	826.65269	49.223068	1414.931433	2.126137	0.626831	160.222175
-21.238975	812.91936	-162.11761	1354.657377	0.600211	-0.899095	14.496292
-157.046343	770.193447	-349.043481	1242.501855	0.600211	-0.136132	17159.03195
-307.350002	721.363832	-538.25824	1092.961158	-0.925714	-1.662057	22175.51195
-431.712928	606.919421	-741.96929	908.324176	-0.162751	0.626831	22210.60823
-544.631413	492.475011	-863.280365	642.050181	-0.162751	0.626831	22226.63045
-637.712867	336.06765	-996.798844	432.998391	-0.925714	0.626831	22191.53417
-720.112842	222.386202	-1091.406224	203.346607	-0.162751	-0.136132	22196.11194
-795.646153	61.401065	-1147.102504	-40.801469	-1.688677	1.389793	22194.58602
-822.349849	-75.932228	-1152.443243	-323.860644	-0.162751	1.389793	22184.6675
-800.22393	-223.946999	-1122.687696	-537.49021	-0.925714	0.626831	22183.14158
-755.209128	-361.280292	-1041.050683	-748.067926	-0.925714	0.626831	22206.03046
-698.749886	-484.880255	-928.132198	-920.497504	2.8891	2.152756	22203.74157
-591.17214	-586.354299	-779.354464	-1088.349306	2.8891	2.152756	22221.28971
-479.016618	-702.324635	-609.213774	-1224.919636	-0.925714	-0.136132	22231.20823
-332.527772	-776.332021	-400.161984	-1298.164059	-0.925714	0.626831	22228.15638
-180.698187	-834.317189	-130.073175	-1302.741835	-0.925714	-0.899095	22218.23786
-42.601932	-858.731996	56.852695	-1308.082575	-0.925714	-0.899095	22226.63045
116.094317	-844.998667	253.697081	-1267.645549	2.8891	1.389793	22253.33415
247.323908	-797.694977	499.371083	-1200.504829	2.8891	-0.136132	22241.88971
377.790536	-735.132033	679.430289	-1070.038201	2.126137	-0.899095	22245.70452
503.679388	-635.183914	813.71173	-919.734541	2.8891	1.389793	22247.23045
601.338618	-535.998758	928.919104	-779.349398	-0.162751	1.389793	22222.05268
661.612674	-407.058056	1022.76352	-566.482794	-0.925714	-0.136132	22220.52675
702.812662	-272.013651	1067.778322	-333.77916	-0.925714	2.152756	22208.31935
711.968215	-112.554439	1084.563502	-54.534798	-0.925714	2.152756	22205.2675
713.49414	53.008475	1072.356098	201.820682	-0.162751	1.389793	22216.71194
659.323786	219.334351	1012.082042	442.153944	-0.925714	0.626831	22199.16379
660.086749	364.297271	944.941321	679.435355	-3.214602	-0.136132	22183.14158
618.886761	525.282409	823.630246	900.694549	-1.688677	0.626831	22188.48232
548.694189	629.808304	706.133984	1103.642637	-1.688677	-0.899095	22191.53417
444.931257	748.067528	552.015511	1255.472221	1.363174	-0.899095	22202.97861
361.768318	790.793441	397.134076	1349.316638	-0.925714	-0.136132	22214.42305
253.42761	843.43787	251.408193	1426.375875	2.126137	-0.136132	22233.49712
124.486907	835.04528	72.11195	1420.272173	-0.162751	-0.136132	1441.999573
-2.164907	826.65269	-141.517616	1369.916632	-1.688677	0.626831	17.548143
-136.446349	784.689739	-309.369418	1275.309253	1.363174	0.626831	3501.998962
-253.94261	719.837907	-504.687879	1111.272264	1.363174	-0.136132	22141.94159
-379.068499	631.334229	-687.035973	952.576015	2.126137	0.626831	22220.52675
-532.424009	518.415744	-830.472968	725.976082	1.363174	0.626831	22248.75637
-623.979538	380.319489	-978.487739	507.005777	1.363174	0.626831	22208.31935
-731.557283	233.06768	-1090.643261	266.672514	-0.162751	0.626831	22181.61565
-790.305414	113.282531	-1100.561777	20.998513	2.126137	0.626831	22226.63045
-796.409116	-56.095197	-1133.369174	-244.512519	-0.162751	0.626831	22219.00082
-819.297998	-204.109968	-1115.058069	-490.186521	-0.162751	1.389793	22197.63787
-772.757271	-341.44326	-1063.176603	-680.927205	-1.688677	-0.899095	22213.66009
-731.557283	-471.909888	-976.198851	-883.875293	-0.162751	-0.136132	22212.89712
-628.557314	-577.961709	-808.347048	-1044.097468	-0.925714	-0.899095	22201.45268
-504.957351	-688.591306	-659.569315	-1202.793717	-0.162751	0.626831	22215.18601
-374.490723	-782.435722	-442.124935	-1282.141841	-1.688677	0.626831	22207.55638
-244.787057	-822.109785	-213.999076	-1298.927022	-0.925714	0.626831	22199.16379
-80.750069	-836.606077	19.467521	-1321.052941	-0.925714	1.389793	22209.08231
66.501739	-857.206071	223.178572	-1292.060357	0.600211	2.152756	22215.18601
225.197989	-803.035716	426.889623	-1207.371493	-0.925714	-0.136132	22212.89712
371.686834	-761.072766	633.652524	-1141.756698	-0.925714	-0.136132	22227.39341
484.605319	-674.857976	776.326556	-947.964163	-1.688677	-0.136132	22235.786
578.449736	-553.546901	900.689482	-811.393833	0.600211	1.389793	22216.71194
666.953413	-452.072857	986.904272	-618.36426	-0.925714	0.626831	22225.10453
693.657109	-280.406242	1054.807955	-374.979147	-0.925714	0.626831	22201.45268
711.968215	-114.080365	1079.222763	-85.81627	2.8891	-0.136132	22223.5786
698.997848	33.171443	1054.807955	162.909582	2.126137	0.626831	22227.39341
698.234885	217.045463	1038.785738	399.428031	1.363174	0.626831	22222.81564
666.953413	345.223203	968.593166	659.598324	1.363174	1.389793	22216.71194
631.857127	497.052787	845.756165	868.650114	2.126137	1.389793	22215.18601
552.509003	629.808304	732.074717	1079.227829	0.600211	0.626831	22213.66009
485.368282	735.097161	561.934027	1218.85001	-0.925714	-0.899095	22213.66009
392.286828	802.237882	455.119244	1343.212936	0.600211	0.626831	22221.28971
271.738716	837.334168	256.748932	1410.353657	1.363174	-0.136132	22230.44527
165.686895	818.2601	84.319354	1421.798098	-0.162751	-0.136132	22217.4749
29.879528	824.363802	-90.399113	1385.938849	-3.214602	-0.899095	25.940733
-112.031541	799.948994	-285.717574	1282.175917	-2.45164	-0.136132	13.733329
-268.438902	720.600869	-490.191587	1126.531519	-2.45164	-0.899095	22054.20087
-372.964797	658.037925	-650.413762	977.753785	-0.925714	0.626831	22195.34898
-494.275872	532.912036	-806.821123	758.78348	-0.925714	-1.662057	22212.89712
-607.194357	400.15652	-957.124782	523.790957	-0.925714	-0.899095	22218.23786
-685.016557	256.719525	-1055.546975	310.16139	1.363174	-0.136132	22199.16379
-789.542451	144.564003	-1112.76918	52.279985	1.363174	2.152756	22220.52675
-802.512818	-7.265582	-1158.546945	-192.631053	2.126137	1.389793	22218.23786
-804.801706	-155.280353	-1155.495094	-452.801346	1.363174	0.626831	22191.53417
-792.594302	-292.613645	-1102.850665	-652.697584	1.363174	-1.662057	22213.66009
-726.216544	-445.206193	-993.746993	-841.14938	3.652062	-0.136132	22238.07489
-641.527681	-558.124678	-886.169248	-1054.015983	2.8891	1.389793	22199.16379
-553.786966	-629.843175	-731.287812	-1173.801133	2.8891	2.915719	22238.83786
-427.898114	-743.524623	-484.087885	-1248.571481	2.8891	3.678682	22246.46748
-256.994461	-822.109785	-273.51017	-1292.82332	1.363174	2.915719	22218.23786
-110.505616	-846.524592	-41.569498	-1343.17886	-0.162751	1.389793	22221.28971
44.37582	-862.54681	191.8971	-1302.741835	-1.688677	0.626831	22228.15638
191.627628	-828.976449	401.711852	-1265.356661	-0.925714	-0.899095	22212.89712
320.568331	-766.413505	577.193282	-1152.438176	0.600211	-0.899095	22217.4749
440.35348	-703.087598	733.600643	-992.978964	2.8891	2.152756	22234.26008
551.74604	-594.746889	882.378377	-857.171597	-0.925714	-0.899095	22194.58602
624.2275	-468.095075	967.06724	-684.742018	-0.925714	-2.42502	22206.03046
679.160817	-327.709931	1002.163526	-477.216154	-3.214602	-1.662057	22169.40825
711.205252	-188.08775	1015.896856	-189.579202	-0.925714	-0.899095	22191.53417
725.701544	-6.502619	1071.593135	65.250352	2.126137	1.389793	22212.89712
686.790444	133.882525	1039.5487	308.635465	-0.162751	1.389793	22216.71194
676.871929	305.54914	973.933905	567.279833	-0.162751	-0.136132	22216.71194
621.175649	456.615762	867.882085	799.983468	-0.162751	-0.136132	22203.74157
589.131214	593.186092	781.667295	1008.272295	-0.162751	1.389793	22213.66009
498.338648	700.763838	624.496971	1191.383352	2.126137	2.152756	22230.44527
409.834971	793.082329	498.60812	1304.301837	2.8891	3.678682	22241.12674
299.205374	826.65269	333.808169	1416.457359	1.363174	1.389793	22248.75637
203.835032	828.941578	153.748963	1445.449943	4.415025	1.389793	22250.2823
39.035081	823.600839	-36.228759	1416.457359	2.8891	0.626831	44.251839
-73.883404	810.630472	-241.465735	1339.398122	2.126137	0.626831	12.207404
-213.505585	749.593453	-434.495307	1194.435202	0.600211	-0.136132	21523.17881
-351.601841	674.060142	-593.191557	1027.346363	0.600211	-0.136132	22195.34898
-456.127735	575.637949	-778.591502	835.079753	-2.45164	-2.42502	22215.94897
-571.335109	434.489843	-945.680341	593.983529	0.600211	0.626831	22227.39341
-661.364712	319.28247	-1028.843279	369.672484	1.363174	-0.136132	22176.27491
-755.972091	163.638071	-1094.458075	120.183669	-3.214602	-2.42502	22186.95639
-800.22393	20.201077	-1126.50251	-120.912556	-1.688677	-0.136132	22186.95639
-807.853557	-140.784061	-1145.576578	-379.556924	-2.45164	-0.136132	22169.40825
-789.542451	-281.932167	-1100.561777	-634.386478	-1.688677	-0.136132	22193.06009
-727.74247	-394.087689	-1016.635876	-809.867907	-1.688677	1.389793	22209.84527
-662.890637	-527.606168	-912.109981	-984.586374	0.600211	2.152756	22208.31935
-584.305475	-646.628355	-737.391514	-1135.652996	1.363174	1.389793	22226.63045
-449.261071	-732.843145	-558.095271	-1237.890003	1.363174	2.915719	22216.71194
-294.379635	-808.376455	-331.495338	-1332.497382	-0.162751	2.915719	22206.03046
-154.757454	-839.657928	-84.295411	-1306.556649	1.363174	1.389793	22219.00082
25.301752	-843.472741	101.104534	-1325.630717	3.652062	2.915719	22257.14896
159.583193	-809.902381	342.200759	-1245.51963	2.8891	1.389793	22247.99341
295.39056	-775.569058	532.941443	-1168.460394	0.600211	0.626831	22235.786
427.383114	-704.613523	701.556208	-1034.941915	1.363174	-0.136132	22240.36378
537.249748	-620.687622	869.40801	-862.512336	2.8891	-0.899095	22238.07489
617.360835	-491.74692	959.437613	-714.497565	-0.162751	-1.662057	22219.00082
665.427488	-361.280292	1008.267228	-490.949483	1.363174	-0.136132	22199.16379
702.812662	-209.450707	1041.074626	-232.305116	2.126137	-0.136132	22219.00082
694.420072	-40.072979	1042.600551	26.339252	0.600211	-0.899095	22212.89712
718.834879	127.778823	1064.726471	293.37621	-0.925714	-0.899095	22206.03046
680.686743	257.482488	982.326495	524.553919	2.126137	-0.136132	22213.66009
637.960829	426.860216	904.504296	762.598293	-0.162751	2.915719	22179.32676
596.760841	570.29721	787.008034	962.49453	-2.45164	0.626831	22180.85269
514.360866	674.060142	653.489555	1144.842625	-3.214602	0.626831	22207.55638
431.96089	766.378634	503.185896	1291.33147	-1.688677	-0.136132	22202.21564
318.279442	829.704541	387.21556	1363.81293	-2.45164	-0.136132	22223.5786
214.51651	843.43787	207.919317	1429.427725	1.363174	0.626831	22235.02304
97.020249	831.993429	-13.339877	1383.649961	-0.162751	0.626831	102.999969
-36.49823	819.786025	-191.110194	1340.924048	-0.925714	-0.136132	14.496292
-169.253746	785.452702	-381.087916	1222.664824	-0.162751	-0.899095	18666.64632
-310.401853	702.289764	-557.332308	1049.472282	-0.162751	-0.136132	22186.19343
-402.720344	612.260161	-742.732253	880.094555	2.126137	-0.136132	22237.31193
-549.972152	454.326874	-897.613689	635.183516	1.363174	-0.899095	22247.99341
-644.579531	342.171352	-1023.50254	404.76877	2.8891	-0.136132	22195.34898
-742.238762	183.475103	-1103.613628	185.798464	1.363174	1.389793	22209.84527
-791.83134	32.408481	-1164.650647	-59.112574	2.126137	2.152756	22219.00082
-811.668371	-95.769259	-1140.235839	-337.593973	2.126137	2.152756	22206.03046
-801.749855	-254.465508	-1104.37659	-553.512428	-0.162751	0.626831	22208.31935
-744.52765	-374.250658	-1028.843279	-754.93459	-0.162751	-0.136132	22217.4749
-668.994339	-516.92469	-938.813676	-954.067865	2.126137	1.389793	22222.05268
-583.542513	-622.213548	-780.117427	-1101.319673	-0.162751	-0.136132	22219.00082
-460.705512	-728.265368	-604.635998	-1227.208524	-2.45164	0.626831	22209.08231
-310.401853	-806.85053	-359.724959	-1311.134425	-1.688677	1.389793	22206.79342
-205.112995	-825.161636	-158.302797	-1328.682568	-3.214602	-0.136132	22196.11194
-25.816752	-864.835698	98.052683	-1334.023308	1.363174	2.915719	22209.08231
125.24987	-832.0283	290.319293	-1248.571481	-1.688677	-0.899095	22219.00082
274.790566	-780.146834	512.341449	-1202.793717	2.8891	0.626831	22222.05268
408.309045	-729.028331	693.926581	-1066.98635	-0.162751	-0.899095	22228.15638
516.649754	-629.843175	836.600612	-912.104914	-0.162751	1.389793	22233.49712
595.997879	-505.480249	938.074656	-740.438298	-0.925714	-0.136132	22216.71194
649.40527	-384.932136	1021.237595	-526.045769	-0.925714	-0.136132	22202.97861
696.70896	-237.680328	1071.593135	-273.505103	1.363174	0.626831	22229.6823
705.864513	-91.954446	1068.541284	-17.912586	2.126137	2.152756	22223.5786
700.523774	70.556617	1079.985725	249.124371	0.600211	1.389793	22221.28971
687.553407	224.67509	988.430197	462.753938	3.652062	0.626831	22218.23786
635.671941	382.608377	930.445029	713.005716	1.363174	-0.136132	22206.03046
601.338618	543.593514	819.815432	941.894537	-1.688677	-0.136132	22212.13416
533.434934	662.615701	722.919165	1122.716705	1.363174	0.626831	22229.6823
451.034959	760.274932	528.363667	1276.072215	-1.688677	-1.662057	22212.13416
344.983138	811.393435	431.467399	1367.627744	-0.925714	-1.662057	22221.28971
250.375759	833.519354	227.756348	1421.035135	-0.162751	-0.899095	22231.97119
120.672094	861.748976	37.015664	1421.035135	0.600211	0.626831	852.99234
-22.764901	814.445286	-147.621318	1358.472191	-1.688677	-0.899095	15.259255
-152.468566	775.534186	-339.887928	1263.101849	-0.925714	-0.136132	7396.160772
-277.594455	716.023093	-546.65083	1105.931525	-1.688677	-0.899095	22142.70455
-397.379605	630.571266	-725.18411	938.079723	1.363174	-0.136132	22196.87491
-527.08327	497.81575	-867.095179	679.435355	0.600211	1.389793	22223.5786
-630.846202	354.378756	-1002.902546	455.887273	-0.925714	0.626831	22195.34898
-717.060991	213.230649	-1072.332155	218.605862	-1.688677	-0.136132	22201.45268
-784.964675	88.867723	-1123.450659	-23.253326	1.363174	0.626831	22224.34156
-801.749855	-46.939644	-1136.421025	-281.897693	-0.162751	2.152756	22215.94897
-819.297998	-207.924782	-1131.843249	-513.838365	-0.925714	-1.662057	22188.48232
-768.942458	-346.021037	-1078.435857	-702.290161	2.126137	-0.899095	22225.10453
-688.83137	-481.828404	-942.62849	-902.949361	3.652062	0.626831	22226.63045
-620.164724	-580.250597	-806.821123	-1070.038201	2.126137	-0.136132	22231.97119
-505.720313	-686.302418	-632.865619	-1212.712232	1.363174	-0.136132	22238.83786
-349.312952	-774.806095	-451.280488	-1253.149257	0.600211	0.626831	22235.02304
-214.268548	-832.0283	-201.02871	-1305.793686	-0.162751	-0.136132	22213.66009
-61.676	-838.132002	31.674925	-1311.897388	-0.162751	0.626831	22222.81564
100.0721	-844.235704	255.98597	-1293.586283	0.600211	0.626831	22230.44527
236.64243	-821.346822	465.800722	-1217.290009	-0.925714	-0.136132	22213.66009
379.316461	-734.36907	629.837711	-1136.415959	-0.162751	1.389793	22224.34156
476.975692	-671.043163	805.31914	-962.460455	-3.214602	-0.136132	22212.13416
575.397885	-553.546901	903.741333	-811.393833	-3.214602	-0.136132	22191.53417
647.879345	-437.576565	980.80057	-595.475378	-2.45164	1.389793	22173.22306
673.057115	-274.30254	1035.733887	-359.719893	0.600211	1.389793	22197.63787
704.338587	-135.443322	1074.644986	-88.868121	-0.162751	1.389793	22201.45268
721.123768	52.245512	1059.385732	145.361439	-1.688677	-0.899095	22211.3712
692.131184	199.49732	1033.444998	427.657652	-0.162751	-1.662057	22213.66009
669.242301	358.193569	960.963538	660.361287	-0.925714	0.626831	22196.11194
646.353419	506.20834	858.726532	887.724182	0.600211	1.389793	22212.13416
575.397885	638.200894	735.126568	1102.879674	1.363174	0.626831	22232.73415
463.242362	738.911975	568.800692	1259.287035	1.363174	-0.899095	22239.60082
380.079424	799.948994	471.904424	1367.627744	4.415025	3.678682	22246.46748
261.057237	830.467503	307.867436	1390.516626	2.126137	0.626831	22244.94156
152.716529	856.408236	72.11195	1408.064769	0.600211	-0.136132	3525.650807
16.146199	829.704541	-82.006523	1382.886999	-0.162751	0.626831	18.311106
-121.950057	784.689739	-291.821276	1276.072215	1.363174	-0.136132	3916.287729
-273.016679	734.334199	-519.947134	1125.768556	-0.925714	0.626831	22151.8601
-379.831462	635.149043	-684.747085	950.287127	-0.162751	1.389793	22204.50453
-499.616611	522.99352	-838.102595	731.316821	-0.162751	0.626831	22220.52675
-614.061022	400.919483	-992.221068	519.976143	-0.162751	0.626831	22210.60823
-697.22396	268.926929	-1074.621044	304.057689	0.600211	1.389793	22199.16379
-781.912824	98.786239	-1113.532143	30.917029	-1.688677	0.626831	22192.29713
-788.779489	-28.628538	-1176.095088	-213.231047	-2.45164	-0.136132	22199.92676
-824.638737	-169.776645	-1147.102504	-477.216154	-0.925714	-0.136132	22161.77862
-764.364681	-309.398826	-1066.991416	-677.875354	-1.688677	0.626831	22187.71935
-747.579501	-433.761752	-976.961813	-902.186399	-0.162751	0.626831	22209.08231
-652.972122	-568.806156	-849.547036	-1031.127101	-0.925714	0.626831	22213.66009
-517.927717	-658.072796	-666.435979	-1190.586313	-1.688677	-0.136132	22223.5786
-393.564791	-764.124617	-458.910115	-1252.386295	-0.162751	-0.136132	22235.02304
-244.024095	-832.0283	-234.59907	-1297.401096	-0.162751	1.389793	22215.18601
-83.038957	-844.998667	-19.443578	-1316.475165	3.652062	2.152756	22230.44527
77.94618	-830.502375	194.948951	-1304.267761	2.126137	1.389793	22253.33415
212.990585	-808.376455	418.497033	-1237.12704	2.8891	2.152756	22239.60082
332.012772	-734.36907	598.556238	-1146.334474	2.8891	-0.136132	22232.73415
467.057176	-667.991312	787.008034	-973.141933	0.600211	-0.136132	22244.94156
554.797891	-574.146895	900.689482	-806.053094	-0.925714	-0.899095	22225.86749
621.938612	-451.309895	980.037607	-661.853136	-0.162751	-0.899095	22194.58602
682.975631	-316.26549	1039.5487	-421.519874	2.126137	0.626831	22208.31935
715.020066	-158.332204	1048.704253	-146.853289	-0.925714	0.626831	22216.71194
693.657109	13.334412	1065.489433	95.005899	-0.925714	-0.136132	22210.60823
686.790444	179.660289	1028.867222	355.939155	-0.162751	-0.136132	22204.50453
674.583041	324.623209	954.096874	595.509454	-4.740528	-2.42502	22198.40083
655.508972	459.667613	877.037637	845.761232	-0.162751	1.389793	22177.03787
568.53122	596.237943	752.674711	1041.842655	-2.45164	1.389793	22196.87491
476.212729	711.445316	601.608089	1213.509271	-1.688677	2.152756	22218.23786
389.99794	790.793441	463.511834	1336.346272	-1.688677	0.626831	22207.55638
267.160939	819.786025	306.34151	1395.094402	-0.162751	-0.136132	22228.15638
188.575777	852.593423	133.148969	1404.249955	0.600211	-0.136132	22233.49712
58.872112	822.837876	-46.910237	1398.146253	1.363174	-0.899095	25.17777
-85.327845	786.978627	-281.90276	1307.353688	-0.162751	-0.136132	12.970367
-211.97966	766.378634	-446.702711	1189.094463	2.126137	0.626831	21736.04541
-347.787027	687.793472	-620.658215	991.487114	0.600211	-0.136132	22215.18601
-471.38699	555.037955	-783.169278	806.087169	2.126137	-1.662057	22241.12674
-566.757332	432.200955	-945.680341	581.013162	1.363174	1.389793	22219.00082
-678.149892	291.815811	-1037.235869	339.916937	-0.162751	-1.662057	22197.63787
-750.631352	155.245481	-1091.406224	102.635526	1.363174	-0.899095	22215.94897
-800.986893	5.704785	-1150.917317	-152.956991	0.600211	1.389793	22222.81564
-812.431334	-146.1248	-1157.021019	-388.712477	0.600211	0.626831	22183.90454
-786.490601	-295.665496	-1095.984	-624.467962	1.363174	0.626831	22191.53417
-736.898023	-417.739534	-1005.954397	-820.549386	2.8891	1.389793	22219.00082
-663.6536	-554.309864	-891.509987	-1014.341921	-0.925714	-0.136132	22209.08231
-550.735115	-653.49502	-699.243377	-1157.778915	2.8891	2.915719	22222.05268
-405.772195	-738.946846	-503.161954	-1245.51963	-1.688677	2.152756	22206.79342
-268.438902	-811.428306	-326.917561	-1289.008506	-0.162751	2.152756	22212.13416
-171.542635	-848.813481	-43.858386	-1312.660351	-0.925714	1.389793	22199.16379
15.383236	-855.680145	133.911932	-1319.527016	-1.688677	1.389793	22213.66009
171.790597	-816.769046	354.408163	-1240.178891	-1.688677	-0.899095	22225.86749
305.309076	-772.517207	545.148847	-1147.097437	-0.162751	-0.136132	22221.28971
438.827555	-682.487604	731.311755	-1019.68266	0.600211	-0.136132	22230.44527
548.694189	-591.695038	871.696898	-874.71974	-0.162751	-0.899095	22231.97119
615.83491	-482.591367	960.200576	-693.134609	0.600211	-0.136132	22205.2675
682.212668	-335.339559	1009.030191	-462.719862	0.600211	-0.899095	22206.79342
717.308954	-181.984048	1050.993141	-195.682904	2.126137	-1.662057	22248.75637
685.264519	-31.680389	1062.437582	46.939246	2.8891	0.626831	22224.34156
672.294152	143.038077	1060.148694	304.057689	1.363174	-0.136132	22213.66009
673.820078	273.504705	993.007973	571.857609	2.8891	1.389793	22229.6823
653.220084	433.72688	887.719116	787.776064	1.363174	2.152756	22193.82305
584.553438	581.741651	774.800631	1003.694518	-0.925714	0.626831	22212.89712
502.153462	686.267546	645.096965	1182.990761	-0.162751	2.152756	22228.91934
406.020157	778.586037	486.400716	1307.353688	1.363174	2.152756	22215.18601
306.835001	826.65269	360.511865	1388.9907	-0.925714	0.626831	22222.81564
196.968367	851.067497	191.134137	1434.005502	-0.162751	0.626831	22231.97119
74.131367	823.600839	-18.680616	1410.353657	-0.162751	1.389793	72.48146
-77.698218	796.897143	-246.043511	1328.716644	-2.45164	-0.136132	13.733329
-198.24633	745.77864	-410.843462	1197.487053	-3.977565	-0.899095	20853.29753
-314.979629	674.823105	-603.110072	1045.657469	-2.45164	-1.662057	22183.90454
-462.231437	584.793502	-770.198912	842.709381	-0.925714	-2.42502	22206.03046
-540.053637	466.534278	-915.924794	612.294634	-0.162751	-1.662057	22225.10453
-657.549898	322.334321	-1013.584025	383.405813	0.600211	-0.899095	22207.55638
-747.579501	185.001028	-1100.561777	148.41329	0.600211	-0.136132	22209.84527
-800.22393	27.830704	-1141.761764	-111.757003	1.363174	0.626831	22209.08231
-810.905408	-110.265551	-1128.791398	-345.223601	1.363174	1.389793	22210.60823
-796.409116	-249.124769	-1099.798814	-562.667981	0.600211	-0.899095	22225.10453
-739.949874	-381.880286	-1031.132168	-761.801255	1.363174	2.152756	22232.73415
-694.172109	-509.295063	-880.828508	-947.964163	2.126137	1.389793	22205.2675
-573.623997	-620.687622	-748.835955	-1100.55671	0.600211	1.389793	22227.39341
-445.446257	-709.1913	-555.04342	-1255.438146	1.363174	2.915719	22240.36378
-312.690741	-790.828313	-365.828661	-1308.082575	2.126137	2.152756	22231.97119
-166.964858	-848.813481	-135.413914	-1298.164059	1.363174	2.915719	22215.18601
-3.690832	-835.080151	87.371205	-1307.319612	-0.925714	0.626831	22224.34156
129.064684	-857.206071	311.682249	-1252.386295	0.600211	-0.899095	22231.20823
270.975753	-788.539424	533.704406	-1195.164089	-0.162751	-0.136132	22212.13416
415.17571	-713.769076	683.245102	-1044.097468	-0.925714	0.626831	22225.10453
522.753456	-627.554287	832.785799	-910.578989	-1.688677	-0.136132	22212.13416
604.390469	-510.058025	928.156141	-733.571634	-2.45164	-1.662057	22199.16379
672.294152	-399.428428	1006.741303	-555.801316	-0.925714	-1.662057	22177.80084
700.523774	-224.709962	1047.94129	-264.34955	-1.688677	-1.662057	22207.55638
695.183035	-75.169265	1063.963508	-1.890369	-1.688677	-0.136132	22198.40083
692.894146	98.023276	1038.785738	238.442893	-0.162751	1.389793	22198.40083
689.079333	240.697308	992.245011	482.590969	2.126137	-0.136132	22219.00082
650.931196	419.993551	911.370961	723.687194	-0.925714	-0.899095	22202.21564
587.605289	556.563881	795.400625	966.309344	-0.162751	0.626831	22206.03046
541.827524	664.141627	687.059916	1144.079662	0.600211	0.626831	22231.20823
450.271996	765.615671	535.230331	1284.464805	4.415025	2.915719	22247.99341
338.879436	823.600839	387.978523	1374.494408	2.126137	2.152756	22241.12674
222.9091	846.489721	223.941535	1417.220322	3.652062	0.626831	22247.99341
106.938764	861.748976	20.230484	1401.198104	2.126137	-0.899095	213.629566
-28.10564	809.86751	-171.273163	1359.235154	0.600211	-0.899095	14.496292
-159.335231	770.95641	-357.436071	1249.36852	1.363174	0.626831	15897.09159
-293.616673	708.393466	-537.495277	1091.435233	-0.162751	-0.899095	22187.71935
-417.216636	614.549049	-730.524849	911.376027	-0.162751	0.626831	22208.31935
-535.47586	481.03057	-880.065546	655.78351	-0.925714	1.389793	22221.28971
-652.972122	344.46024	-1007.480323	442.916907	0.600211	0.626831	22194.58602
-735.372097	206.363985	-1099.798814	190.376241	-1.688677	-2.42502	22181.61565
-791.068377	83.526984	-1096.746963	-37.749618	-3.977565	-1.662057	22192.29713
-789.542451	-98.058147	-1176.85805	-320.808793	-1.688677	1.389793	22193.06009
-789.542451	-239.969216	-1107.428441	-541.305024	-1.688677	-0.899095	22187.71935
-774.283197	-365.858068	-1044.865497	-728.993857	-0.925714	1.389793	22200.68972
-682.727668	-477.250628	-937.287751	-917.445653	1.363174	-0.136132	22203.74157
-590.409177	-608.480218	-777.828539	-1081.482642	1.363174	0.626831	22217.4749
-492.749947	-693.932045	-600.058221	-1224.156673	-0.162751	0.626831	22215.18601
-347.787027	-793.117201	-413.895313	-1299.689984	-0.925714	-0.136132	22225.86749
-195.194479	-839.657928	-159.828722	-1305.793686	1.363174	-0.136132	22214.42305
-26.579715	-835.080151	50.748993	-1312.660351	2.8891	0.626831	22250.2823
113.805429	-843.472741	288.793367	-1266.119624	2.8891	2.152756	22257.14896
277.842417	-797.694977	498.60812	-1228.73445	1.363174	0.626831	22067.9342
380.079424	-720.635741	642.808077	-1098.267822	1.363174	-0.136132	22232.73415
530.383083	-646.628355	781.667295	-916.682691	1.363174	-0.899095	22241.88971
591.420102	-538.287647	928.919104	-761.038292	-1.688677	-0.136132	22214.42305
657.034898	-394.850652	1008.267228	-558.090204	-0.925714	0.626831	22189.24528
692.894146	-249.887732	1048.704253	-318.519905	0.600211	0.626831	22215.18601
697.471923	-118.658141	1069.304247	-65.979239	-0.162751	-0.136132	22207.55638
698.234885	40.038108	1050.230179	204.10957	-0.925714	-0.136132	22193.06009
678.397854	209.415836	1007.504265	435.287279	-0.162751	-0.136132	22219.76379
650.931196	360.482457	950.28206	667.227951	-1.688677	0.626831	22191.53417
629.568239	499.341676	837.363575	918.242692	-2.45164	0.626831	22186.19343
556.323816	653.460148	703.082133	1104.4056	0.600211	-0.899095	22214.42305
435.775704	725.941608	535.230331	1248.605557	-0.162751	-0.136132	22218.23786
341.168325	787.74159	433.756287	1330.24257	-1.688677	-0.899095	22216.71194
259.531312	822.074913	263.615597	1423.324024	1.363174	-0.899095	22231.20823
138.983199	833.519354	37.778627	1406.538843	-0.162751	-0.899095	2021.851253
1.649907	823.600839	-143.043542	1362.287005	1.363174	-0.136132	18.311106
-137.972274	791.556404	-340.650891	1271.494439	-0.925714	-1.662057	1300.088504
-255.468536	735.097161	-532.9175	1139.501885	2.126137	0.626831	22143.46751
-379.831462	645.067558	-684.747085	948.761201	0.600211	0.626831	22226.63045
-495.801798	514.60093	-814.45075	726.739045	2.126137	1.389793	22241.88971
-592.698065	382.608377	-963.991447	487.168745	2.126137	-0.136132	22218.23786
-713.246178	242.223233	-1051.732161	265.146589	2.126137	1.389793	22210.60823
-774.283197	100.312164	-1096.746963	8.791109	1.363174	2.152756	22215.94897
-816.246147	-43.887793	-1116.583994	-228.490302	-0.162751	0.626831	22206.03046
-813.957259	-204.109968	-1134.8951	-480.268005	-0.162751	1.389793	22197.63787
-771.994309	-328.472894	-1060.887714	-694.660534	2.126137	1.389793	22206.03046
-715.535066	-478.01359	-969.332186	-902.949361	1.363174	1.389793	22227.39341
-625.505463	-595.509852	-844.96926	-1034.178952	-1.688677	-0.136132	22213.66009
-524.794382	-709.954262	-659.569315	-1189.060388	-0.925714	-0.136132	22200.68972
-379.831462	-756.494989	-465.013817	-1263.830736	-1.688677	-0.136132	22211.3712
-227.238914	-823.63571	-227.732406	-1305.030724	-0.925714	0.626831	22196.11194
-71.594516	-842.709779	10.311968	-1330.208494	1.363174	1.389793	22204.50453
66.501739	-844.998667	210.208205	-1285.193692	-1.688677	0.626831	22221.28971
217.568361	-801.509791	437.571101	-1227.208524	-0.162751	-0.136132	22225.10453
363.294244	-734.36907	642.808077	-1139.46781	2.126137	0.626831	22224.34156
484.605319	-658.072796	796.163587	-967.038231	-0.925714	-0.136132	22231.20823
582.264549	-568.043193	919.000588	-806.816056	-0.925714	0.626831	22227.39341
639.486755	-433.761752	992.245011	-616.838335	0.600211	-0.136132	22179.32676
704.338587	-302.532161	1035.733887	-428.386539	2.126137	1.389793	22231.20823
704.338587	-143.072949	1084.563502	-105.653301	2.126137	0.626831	22234.26008
689.079333	12.571449	1059.385732	126.287371	3.652062	1.389793	22224.34156
677.634892	183.475103	1028.867222	378.065074	1.363174	-0.136132	22219.76379
672.294152	336.830613	981.563532	647.39092	2.126137	1.389793	22224.34156
617.360835	487.134272	858.726532	862.546412	-0.162751	-0.136132	22198.40083
568.53122	622.941639	745.045084	1069.309314	-0.162751	-0.136132	22225.10453
475.449766	719.074944	580.245133	1228.005563	-1.688677	-1.662057	22228.15638
379.316461	809.104547	476.482201	1334.820346	0.600211	-0.899095	22215.18601
270.975753	825.126764	295.660032	1411.879583	2.8891	-0.136132	22224.34156
151.190603	848.778609	115.600826	1430.190688	-0.162751	0.626831	8670.308542
39.798044	824.363802	-130.836138	1370.679595	1.363174	-0.136132	19.837031
-94.483398	783.926776	-294.110164	1274.54629	-4.740528	-0.899095	13.733329
-231.816691	731.282348	-503.924916	1180.701873	-1.688677	-0.899095	22022.9194
-352.364803	645.830521	-634.391544	970.887121	-0.925714	0.626831	22188.48232
-507.246239	539.015738	-803.006309	755.731629	0.600211	1.389793	22215.94897
-601.090655	403.971333	-977.724776	539.813174	0.600211	1.389793	22204.50453
-694.935072	275.793594	-1057.072901	310.16139	-0.162751	-0.899095	22204.50453
-768.179495	128.541785	-1095.984	62.198501	1.363174	-0.136132	22203.74157
-804.038743	-7.265582	-1132.606212	-194.919941	-0.162751	1.389793	22204.50453
-825.4017	-159.858129	-1131.843249	-416.179135	1.363174	0.626831	22198.40083
-767.416532	-301.769198	-1070.80623	-627.519813	2.8891	0.626831	22235.02304
-723.927656	-418.502497	-984.591441	-836.571603	1.363174	-0.136132	22233.49712
-659.075823	-561.176529	-852.598887	-1021.971548	1.363174	0.626831	22238.83786
-541.579562	-672.569088	-656.517464	-1151.675213	-0.925714	1.389793	22230.44527
-416.453673	-750.391287	-503.924916	-1237.890003	-0.925714	1.389793	22231.97119
-240.209281	-818.294971	-261.302766	-1333.260345	0.600211	1.389793	22222.05268
-122.713019	-835.080151	-16.391728	-1316.475165	2.126137	2.152756	22216.71194
42.086932	-844.235704	172.060068	-1285.956655	0.600211	1.389793	22228.15638
183.235038	-812.191269	378.82297	-1239.415928	0.600211	1.389793	22229.6823
336.590548	-755.732027	572.615505	-1151.675213	0.600211	0.626831	22215.94897
447.983108	-687.06538	744.282121	-1021.208585	-2.45164	-0.136132	22206.03046
547.931226	-595.509852	877.8006	-850.304932	-1.688677	-0.899095	22211.3712
612.020096	-472.672851	964.015389	-694.660534	-3.214602	-0.136132	22161.77862
674.583041	-339.917335	1016.659818	-446.697645	0.600211	-1.662057	22199.16379
704.338587	-191.139601	1057.859806	-169.742171	2.126137	-0.899095	22225.10453
703.575625	-31.680389	1055.570918	95.005899	-2.45164	-0.899095	22206.03046
702.812662	134.645487	1036.496849	324.657682	0.600211	-0.899095	22208.31935
670.005264	304.786178	976.985756	600.08723	0.600211	0.626831	22219.76379
643.301568	443.645396	893.059855	817.53161	3.652062	1.389793	22190.7712
576.160848	601.578682	776.326556	1025.057475	2.126137	0.626831	22222.81564
497.575686	714.497167	620.682158	1210.45742	3.652062	2.152756	22255.62304
399.153493	786.215665	497.845157	1327.190719	1.363174	2.152756	22237.31193
296.153523	822.837876	337.622982	1400.435141	-0.162751	0.626831	22238.83786
196.205405	848.778609	168.245255	1432.479576	1.363174	-0.136132	22238.83786
53.531373	831.230466	-51.488013	1421.035135	2.126137	1.389793	35.859249
-72.357479	813.682323	-238.413884	1323.375905	-2.45164	-2.42502	12.207404
-197.483368	764.089745	-432.969382	1202.827793	1.363174	2.152756	21330.9122
-322.609257	683.978658	-614.554513	1018.953773	0.600211	0.626831	22199.16379
-455.364773	552.749067	-792.324831	837.368642	-0.925714	-2.42502	22212.13416
-565.231407	468.823166	-934.2359	562.702056	-0.925714	-0.899095	22193.82305
-681.201743	291.052848	-1018.924764	365.85767	-0.925714	-0.136132	22196.87491
-750.631352	168.215848	-1112.006218	116.368855	-2.45164	-1.662057	22172.4601
-808.61652	21.727002	-1171.517311	-143.801438	-1.688677	0.626831	22202.97861
-817.00911	-132.391471	-1129.554361	-378.030998	-3.214602	-0.136132	22186.95639
-794.120228	-287.272906	-1121.161771	-580.979086	-0.162751	0.626831	22195.34898
-736.898023	-413.92472	-1013.584025	-801.475317	2.126137	1.389793	22210.60823
-662.890637	-525.31728	-879.302583	-976.956747	-0.162751	1.389793	22230.44527
-557.601779	-638.235765	-732.050775	-1124.208555	-1.688677	1.389793	22218.23786
-422.557375	-751.917213	-509.265656	-1235.601115	-0.925714	2.915719	22228.15638
-287.512971	-801.509791	-337.59904	-1296.638133	-1.688677	0.626831	22230.44527
-122.713019	-822.109785	-91.162076	-1289.008506	2.8891	2.915719	22231.20823
-6.742683	-852.628294	117.889714	-1279.089991	2.8891	0.626831	22249.51933
172.55356	-797.694977	323.889653	-1247.045556	2.8891	0.626831	22251.04526
308.360927	-768.702393	535.993294	-1199.741866	2.8891	0.626831	22231.97119
433.486816	-709.1913	717.578425	-1061.645611	2.126137	-0.899095	22238.07489
550.983077	-592.458001	840.415426	-873.193815	-0.925714	-2.42502	22234.26008
623.464537	-503.191361	944.178358	-711.445714	-0.925714	-1.662057	22193.06009
680.686743	-359.754366	1023.526483	-483.319856	-0.925714	-1.662057	22205.2675
692.894146	-207.161819	1038.022775	-226.964376	-0.925714	-0.899095	22221.28971
698.234885	-49.991495	1070.830173	5.739258	-0.925714	-0.136132	22206.03046
683.738593	98.023276	1054.044992	273.539179	2.126137	0.626831	22190.00824
677.634892	266.638041	980.80057	505.479851	-3.977565	-1.662057	22200.68972
646.353419	403.971333	902.215408	757.257554	-3.214602	-0.136132	22183.90454
607.44232	576.400912	788.53396	959.44268	-2.45164	1.389793	22194.58602
496.04976	683.215695	637.467338	1151.709289	-0.925714	2.915719	22216.71194
427.383114	750.356416	481.82294	1289.805545	-0.162751	2.152756	22222.05268
303.020188	818.2601	339.148908	1352.368489	2.8891	1.389793	22224.34156
206.12392	843.43787	187.319323	1427.138837	0.600211	0.626831	22231.20823
101.598025	839.623056	3.445304	1411.879583	-0.925714	-0.899095	136.57033
-42.601932	805.289733	-220.865741	1340.924048	2.126137	-0.136132	15.259255
-160.098194	769.430484	-387.95458	1239.450004	0.600211	-0.136132	19858.39412
-304.298151	693.134211	-539.021202	1076.175978	2.126137	-0.136132	22227.39341
-417.979599	598.526831	-748.072992	892.301959	2.8891	-0.136132	22231.97119
-523.268456	484.082421	-899.139614	624.502038	1.363174	1.389793	22208.31935
-624.7425	320.808395	-1009.769211	420.790987	-0.925714	-0.899095	22209.84527
-734.609134	207.126947	-1092.169187	186.561427	2.8891	-0.899095	22218.23786
-816.246147	50.719586	-1120.398808	-55.297761	-1.688677	0.626831	22217.4749
-788.779489	-99.584073	-1115.821031	-331.490271	-0.162751	0.626831	22201.45268
-806.327632	-240.732179	-1107.428441	-540.542061	-1.688677	0.626831	22200.68972
-751.394315	-367.383994	-1030.369205	-749.593851	-1.688677	1.389793	22205.2675
-690.357296	-491.74692	-899.902577	-933.467871	-1.688677	0.626831	22223.5786
-591.935103	-615.346883	-771.724837	-1091.401157	0.600211	1.389793	22213.66009
-459.179586	-709.954262	-588.61378	-1236.364077	-3.214602	0.626831	22201.45268
-317.268517	-790.828313	-385.665692	-1309.6085	0.600211	1.389793	22217.4749
-161.624119	-841.183853	-135.413914	-1296.638133	-0.925714	2.152756	22198.40083
-18.187124	-859.494959	52.274919	-1352.334413	-0.162751	2.152756	22204.50453
129.827646	-835.843114	295.660032	-1261.541848	1.363174	1.389793	22231.20823
266.397976	-770.991281	497.845157	-1206.608531	-0.925714	-0.136132	22221.28971
402.968306	-709.1913	650.437705	-1051.727095	-1.688677	-0.899095	22223.5786
533.434934	-622.97651	825.156171	-905.238249	1.363174	-0.136132	22233.49712
587.605289	-541.339498	939.600582	-767.141994	-0.925714	-0.899095	22196.87491
650.931196	-410.109907	1005.97834	-557.327241	0.600211	-0.136132	22196.87491
703.575625	-237.680328	1060.911657	-294.105097	2.8891	-0.136132	22241.88971
699.760811	-108.739626	1079.222763	-43.090357	0.600211	-0.136132	22219.76379
701.286736	71.31958	1041.074626	210.976235	-0.162751	-1.662057	22215.18601
686.027482	230.778792	992.245011	460.46505	1.363174	0.626831	22230.44527
651.694159	385.660228	915.185774	690.879796	1.363174	1.389793	22212.13416
624.2275	522.230558	797.689513	904.509362	0.600211	-0.136132	22208.31935
528.857158	645.067558	686.296953	1109.746339	-0.925714	-0.136132	22225.86749
441.879406	751.119379	535.230331	1245.553706	-0.925714	0.626831	22228.91934
328.197958	796.13418	407.815554	1350.079601	2.126137	2.152756	22219.76379
232.064653	838.097131	245.304491	1414.168471	-0.162751	-0.899095	22225.10453
135.168386	839.623056	53.800844	1398.909216	-3.214602	-0.899095	480.666524
-25.053789	817.497137	-176.613902	1369.916632	0.600211	0.626831	15.259255
-147.127827	774.771224	-355.910145	1267.679625	-0.162751	-1.662057	4776.909696
-275.305567	719.837907	-529.102687	1104.4056	-0.925714	-0.899095	22147.28233
-400.431456	622.178676	-704.584116	922.820468	-1.688677	-0.136132	22197.63787
-527.846233	507.734266	-844.206297	696.983498	0.600211	0.626831	22218.23786
-620.927687	377.267638	-982.302552	481.065043	-0.162751	-0.136132	22210.60823
-712.483215	235.356569	-1066.991416	242.257707	-0.925714	0.626831	22205.2675
-785.727638	100.312164	-1102.087702	-8.757034	-0.925714	1.389793	22206.79342
-813.957259	-62.198899	-1126.50251	-248.327333	-0.162751	0.626831	22199.92676
-804.801706	-207.924782	-1106.665479	-515.364291	2.126137	1.389793	22216.71194
-783.43875	-349.072888	-1050.206236	-722.127193	2.126137	2.152756	22220.52675
-691.883221	-456.650634	-915.924794	-924.312318	1.363174	-0.136132	22222.05268
-630.083239	-585.591336	-788.510017	-1082.245604	1.363174	0.626831	22228.91934
-491.224021	-693.169082	-642.784135	-1184.482611	2.126137	2.152756	22231.97119
-359.231468	-781.67276	-421.524941	-1263.067773	-1.688677	-0.899095	22228.91934
-198.24633	-835.843114	-213.236114	-1297.401096	-0.162751	0.626831	22210.60823
-70.068591	-838.132002	38.54159	-1311.134425	-3.214602	-0.136132	22219.00082
83.28692	-842.709779	237.674864	-1277.564065	-0.925714	-0.136132	22228.91934
232.064653	-803.035716	459.69702	-1202.030754	0.600211	0.626831	22223.5786
370.923871	-751.917213	627.548822	-1108.186337	-0.162751	1.389793	22217.4749
476.212729	-687.06538	787.770997	-953.304902	-3.214602	-0.136132	22205.2675
590.65714	-552.783939	905.267259	-812.919758	-0.925714	0.626831	22213.66009
658.560823	-413.92472	1022.76352	-581.742049	2.126137	2.152756	22182.37861
680.686743	-290.324757	1028.867222	-376.505073	0.600211	-0.136132	22205.2675
708.916364	-123.235918	1070.06721	-105.653301	0.600211	2.152756	22219.76379
695.183035	24.778853	1052.519067	153.754029	-0.162751	-0.136132	22201.45268
686.027482	201.786208	1022.000557	400.190993	0.600211	-0.899095	22215.94897
650.931196	340.645426	941.126507	658.835361	2.126137	0.626831	22210.60823
627.279351	494.000936	828.970985	880.094555	-0.162751	-0.136132	22211.3712
560.13863	628.282378	747.333972	1092.198196	2.126137	1.389793	22228.91934
451.034959	743.489751	566.511803	1224.953712	2.126137	-0.136132	22257.91192
363.294244	803.763808	418.497033	1354.657377	1.363174	-0.899095	22232.73415
258.768349	841.911944	284.215591	1417.983284	2.8891	1.389793	22242.65267
128.301721	831.993429	69.060099	1424.849949	0.600211	-0.136132	1942.503128
-2.92787	818.2601	-120.15466	1396.620328	-0.925714	0.626831	17.548143
-114.320429	786.215665	-291.821276	1271.494439	-0.162751	-0.899095	12.207404
-248.601871	738.149012	-482.56196	1141.027811	-0.925714	-0.899095	22086.24531
-377.542574	642.015707	-667.198942	957.916754	-0.925714	-0.136132	22199.16379
-465.283288	523.756483	-815.976676	746.576076	-1.688677	0.626831	22214.42305
-605.668432	382.608377	-975.435888	538.287249	0.600211	2.152756	22197.63787
-701.801737	262.060264	-1073.858081	291.087322	-2.45164	0.626831	22174.74899
-793.357265	111.756605	-1113.532143	30.154066	-1.688677	1.389793	22182.37861
-787.253563	-37.784091	-1146.339541	-213.99401	-3.214602	-0.136132	22178.5638
-818.535035	-180.458123	-1129.554361	-452.038384	-1.688677	-0.899095	22197.63787
-787.253563	-331.524745	-1095.221037	-694.660534	-1.688677	-0.136132	22201.45268
-717.823954	-448.258044	-978.487739	-861.749373	-0.162751	1.389793	22215.18601
-633.13509	-568.043193	-830.472968	-1028.838213	-1.688677	-0.136132	22226.63045
-533.949935	-671.806126	-669.48783	-1165.408543	0.600211	1.389793	22219.00082
-405.772195	-746.576474	-470.354556	-1249.334444	-0.925714	-0.899095	22227.39341
-258.520387	-803.035716	-265.11758	-1298.927022	-0.162751	-0.899095	22147.28233
-86.090808	-838.132002	3.445304	-1324.867755	0.600211	1.389793	22242.65267
60.398037	-841.183853	206.393392	-1288.245543	0.600211	1.389793	22251.04526
213.753548	-809.139418	409.34148	-1218.815934	4.415025	0.626831	22247.99341
324.383144	-737.420921	586.348835	-1147.097437	0.600211	0.626831	22229.6823
467.820139	-670.2802	766.408041	-969.327119	0.600211	1.389793	22235.786
563.953444	-574.146895	893.059855	-828.941976	0.600211	-0.136132	22229.6823
637.197867	-461.991373	992.245011	-651.934621	-1.688677	-0.899095	22193.82305
691.368221	-304.821049	1044.88944	-413.890247	-0.162751	-0.136132	22218.23786
684.501556	-152.991464	1049.467216	-158.29773	-0.925714	0.626831	22222.05268
700.523774	14.860338	1058.622769	88.139234	0.600211	-0.136132	22187.71935
698.234885	162.875109	1022.76352	348.309527	1.363174	1.389793	22210.60823
663.901562	309.363954	964.015389	619.924262	-1.688677	1.389793	22188.48232
608.968245	474.163905	809.896917	839.65753	-1.688677	-0.899095	22182.37861
562.427518	597.763869	749.62286	1031.92414	-0.162751	-0.136132	22212.13416
489.946058	695.423099	609.237717	1212.746308	0.600211	2.152756	22222.05268
389.99794	790.030478	455.882207	1336.346272	2.126137	0.626831	22216.71194
286.235008	831.993429	313.971138	1405.012918	0.600211	-0.136132	22225.10453
170.264672	851.83046	130.097118	1419.50921	0.600211	1.389793	22234.26008
48.953596	841.911944	-63.695417	1392.042551	2.126137	-0.899095	27.466659
-76.935255	801.474919	-251.38425	1306.590725	1.363174	-0.899095	18.311106
-224.187063	743.489751	-461.961966	1177.650022	0.600211	0.626831	21901.60833
-335.579623	671.008291	-621.421178	999.879705	4.415025	1.389793	22235.786
-462.9944	561.141657	-763.332247	801.509393	-0.162751	-0.899095	22230.44527
-588.120289	426.860216	-934.2359	531.420584	2.126137	0.626831	22203.74157
-658.312861	290.289886	-1015.872913	331.524347	1.363174	1.389793	22217.4749
-751.394315	160.58622	-1096.746963	98.05775	2.126137	-0.136132	22192.29713
-802.512818	10.282561	-1142.524727	-156.771805	0.600211	0.626831	22210.60823
-813.957259	-145.361837	-1124.976584	-407.786545	-0.925714	-0.899095	22214.42305
-791.83134	-297.954384	-1093.695112	-612.260558	2.126137	2.915719	22206.03046
-725.453582	-415.450646	-982.302552	-829.704939	-0.925714	2.152756	22201.45268
-649.920271	-542.10246	-869.384067	-1002.134517	-0.162751	2.152756	22228.15638
-546.920301	-655.020945	-728.235961	-1148.623363	-3.214602	0.626831	22195.34898
-430.187002	-731.317219	-516.895283	-1243.230742	-2.45164	-0.136132	22204.50453
-266.150014	-797.694977	-351.332369	-1302.741835	-0.162751	0.626831	22208.31935
-136.446349	-838.894965	-49.199125	-1281.378879	-0.925714	2.152756	22196.87491
20.723975	-837.369039	146.119335	-1308.845537	-0.925714	0.626831	22219.00082
174.079485	-810.665344	348.304461	-1225.682599	-0.925714	0.626831	22235.02304
305.309076	-780.146834	530.652555	-1153.201139	-0.162751	-0.899095	22217.4749
441.116443	-693.169082	735.126568	-1032.653027	-1.688677	-1.662057	22226.63045
562.427518	-615.346883	848.045053	-854.119746	-0.162751	-1.662057	22231.97119
607.44232	-471.909888	951.807986	-720.601267	2.126137	-0.136132	22190.00824
682.212668	-340.680298	1027.341297	-461.956899	2.8891	-0.136132	22230.44527
714.257103	-184.272937	1039.5487	-198.734755	2.126137	-0.136132	22238.83786
705.864513	-66.013712	1061.67462	47.702209	0.600211	0.626831	22207.55638
676.108966	136.171413	1031.15611	288.798434	2.126137	-0.136132	22215.94897
669.242301	275.793594	973.170942	529.894659	-0.925714	-0.899095	22226.63045
638.723792	454.326874	896.111706	778.620511	-0.162751	1.389793	22206.79342
595.234916	591.660167	787.770997	996.827854	1.363174	0.626831	22217.4749
494.523835	690.845323	632.889562	1164.679656	-0.162751	2.152756	22228.91934
412.123859	757.223081	483.348865	1289.042582	-2.45164	0.626831	22222.81564
290.049821	817.497137	362.800753	1359.235154	0.600211	-0.899095	22219.76379
180.94615	835.808243	146.882298	1434.768465	0.600211	0.626831	22225.86749
76.420255	828.941578	-7.999137	1405.775881	-0.162751	-0.136132	52.644429
-47.942671	815.971211	-239.176847	1330.24257	-2.45164	-0.136132	13.733329
-199.772256	745.015677	-401.68791	1221.901861	-1.688677	-0.136132	20545.06058
-313.453704	686.267546	-568.013786	1054.813022	0.600211	-0.136132	22194.58602
-437.053667	580.978688	-760.280396	858.731598	-0.925714	-1.662057	22210.60823
-546.920301	439.067619	-907.532204	619.161299	0.600211	-0.899095	22197.63787
-662.890637	324.623209	-1023.50254	407.820621	2.126137	-1.662057	22222.81564
-730.794321	185.001028	-1080.724745	146.887365	-0.925714	-0.899095	22201.45268
-797.172079	29.35663	-1140.998802	-87.342196	-0.162751	0.626831	22200.68972
-827.690588	-101.872961	-1150.154355	-332.253234	1.363174	0.626831	22210.60823
-811.668371	-247.598844	-1112.76918	-571.823533	1.363174	-0.136132	22224.34156
-720.875805	-397.902503	-1022.739577	-783.927174	2.126137	1.389793	22217.4749
-678.912855	-516.92469	-891.509987	-954.830827	1.363174	1.389793	22245.70452
-569.046221	-612.295032	-763.332247	-1112.001151	1.363174	2.915719	22228.91934
-440.105518	-722.161666	-568.776749	-1238.652965	-2.45164	2.152756	22223.5786
-316.505555	-802.272754	-368.117549	-1305.793686	-0.162751	2.915719	22229.6823
-174.594486	-868.650512	-104.895405	-1307.319612	0.600211	2.152756	22210.60823
-30.394528	-849.576443	102.630459	-1316.475165	-0.162751	2.152756	22221.28971
142.798013	-844.998667	280.400777	-1248.571481	1.363174	1.389793	22234.26008
284.709082	-780.909797	515.3933	-1186.008537	-0.162751	-0.136132	22214.42305
407.546083	-736.657958	698.504357	-1050.964132	-0.162751	-0.136132	22202.97861
523.516419	-626.028361	841.941351	-904.475287	-0.925714	-0.136132	22212.13416
621.938612	-497.087659	944.178358	-751.119777	-0.162751	-0.899095	22158.72677
676.108966	-383.406211	1024.289446	-519.942067	-0.925714	-1.662057	22189.24528
685.264519	-252.939583	1038.785738	-274.268066	-0.925714	-1.662057	22140.41566
711.205252	-58.384085	1072.356098	-27.831102	-0.162751	0.626831	22211.3712
686.027482	97.260313	1048.704253	243.02067	-0.162751	-0.899095	22209.84527
687.553407	250.615823	997.58575	498.613186	0.600211	-0.136132	22222.05268
655.508972	391.000967	919.000588	742.761262	0.600211	0.626831	22209.84527
624.2275	554.274993	810.659879	964.783419	-0.162751	-0.136132	22219.76379
538.012711	676.349031	680.193251	1160.864842	2.126137	2.152756	22249.51933
422.805337	761.800857	536.756257	1279.124066	-0.162751	2.152756	22251.80822
315.990554	815.208249	417.73407	1369.916632	0.600211	-0.136132	22235.02304
229.775765	828.178615	213.260056	1415.694396	1.363174	-0.136132	22238.07489
104.649876	836.571205	33.963813	1420.272173	-0.925714	-0.899095	131.992553
-24.290826	800.711957	-195.687971	1346.264787	-2.45164	-2.42502	16.022217
-153.994492	757.986043	-360.487922	1247.842594	-0.162751	-0.899095	14261.29948
-293.616673	703.815689	-558.858233	1079.990792	2.126137	-0.899095	22189.24528
-421.03145	606.919421	-731.287812	896.116772	0.600211	-0.899095	22206.03046
-554.549929	481.793533	-902.954428	633.657591	-0.925714	-0.136132	22197.63787
-644.579531	342.171352	-1004.428472	426.131726	-4.740528	-0.899095	22204.50453
-726.979507	206.363985	-1088.354373	201.820682	-3.214602	-0.899095	22175.51195
-770.468383	73.608468	-1135.658063	-53.008872	-1.688677	-0.136132	22180.08972
-833.031327	-85.087781	-1139.472876	-305.549538	-3.977565	-1.662057	22193.06009
-804.801706	-229.287738	-1134.8951	-517.653179	-0.925714	-0.136132	22188.48232
-784.201712	-349.072888	-1035.709944	-770.956808	-1.688677	0.626831	22209.84527
-701.801737	-490.983957	-928.895161	-883.875293	-0.162751	1.389793	22231.97119
-602.616581	-586.354299	-790.035943	-1073.853014	0.600211	0.626831	22215.94897
-488.935133	-711.480188	-622.947103	-1195.927052	-1.688677	1.389793	22220.52675
-351.601841	-781.67276	-380.324953	-1262.30481	-1.688677	0.626831	22231.20823
-189.85374	-837.369039	-150.673169	-1276.801102	3.652062	2.152756	22227.39341
-31.157491	-841.946816	75.163801	-1305.793686	2.126137	0.626831	22244.17859
110.753578	-831.265338	278.874852	-1259.252959	0.600211	0.626831	22245.70452
229.775765	-793.880163	480.297014	-1203.55668	0.600211	0.626831	22234.26008
377.027573	-724.450554	645.096965	-1079.193753	0.600211	0.626831	22235.02304
511.309015	-638.235765	816.763581	-921.260467	1.363174	-1.662057	22233.49712
590.65714	-538.287647	913.659849	-803.001243	-1.688677	-0.136132	22190.00824
663.901562	-420.791385	980.037607	-551.22354	-0.925714	-1.662057	22190.00824
676.871929	-264.384024	1030.393148	-320.808793	-1.688677	0.626831	22219.00082
700.523774	-120.184067	1083.037576	-53.008872	-0.925714	0.626831	22219.76379
706.627476	44.615884	1045.652402	159.857731	-1.688677	-0.899095	22190.00824
679.160817	210.178798	966.304278	423.842838	-1.688677	-0.899095	22198.40083
652.457121	368.112085	898.400594	671.805728	-0.925714	0.626831	22197.63787
600.575655	510.023154	813.71173	888.487145	-0.925714	0.626831	22191.53417
541.064562	632.860155	690.111767	1087.620419	-3.214602	-0.136132	22213.66009
450.271996	732.808273	523.022927	1240.975929	0.600211	-0.136132	22227.39341
347.272026	808.341584	417.73407	1338.63516	2.126137	-0.136132	22222.05268
234.353541	831.230466	261.326709	1411.879583	0.600211	-0.136132	22229.6823
125.24987	835.04528	57.615658	1417.983284	1.363174	0.626831	2946.56209
0.886944	819.786025	-136.176877	1371.442557	0.600211	-0.136132	17.548143
-112.031541	761.037894	-291.821276	1281.412954	-1.688677	-1.662057	5233.161412
-253.94261	742.726789	-500.873065	1149.420401	4.415025	1.389793	22187.71935
-393.564791	650.408297	-683.984122	951.813052	1.363174	1.389793	22225.10453
-511.061053	520.704632	-823.606303	721.398306	1.363174	-0.136132	22203.74157
-604.905469	393.289855	-965.517372	495.561335	1.363174	0.626831	22215.18601
-692.646184	246.80101	-1076.146969	260.568813	0.600211	1.389793	22056.48976
-772.757271	102.601052	-1100.561777	6.502221	-2.45164	0.626831	22206.79342
-798.698004	-42.361868	-1124.213621	-226.201414	-0.162751	0.626831	22209.08231
-797.172079	-194.191452	-1122.687696	-460.430974	-0.162751	0.626831	22203.74157
-763.601718	-335.339559	-1060.124752	-690.84572	2.126137	1.389793	22210.60823
-711.720252	-482.591367	-939.576639	-860.986411	-3.214602	-0.136132	22222.81564
-649.157308	-602.376516	-854.887775	-1039.519691	-0.162751	-0.136132	22212.13416
-515.638829	-696.220933	-655.754501	-1182.193723	-1.688677	-0.136132	22196.87491
-377.542574	-788.539424	-454.332338	-1270.6974	-0.162751	-0.899095	22215.18601
-233.342616	-823.63571	-231.547219	-1330.971457	-2.45164	-0.899095	22209.84527
-81.513032	-841.183853	4.971229	-1328.682568	-0.162751	2.152756	22204.50453
68.027665	-841.183853	212.497094	-1287.482581	2.126137	0.626831	22228.91934
209.938734	-813.717195	405.526666	-1227.971487	-0.162751	-0.899095	22230.44527
354.138691	-750.391287	606.948829	-1130.312257	0.600211	0.626831	22222.05268
484.605319	-661.88761	768.696929	-965.512306	-0.162751	1.389793	22228.91934
573.108997	-571.858007	897.637631	-830.467901	-0.162751	1.389793	22214.42305
653.220084	-442.154342	998.348713	-612.260558	-0.162751	0.626831	22202.21564
704.338587	-276.591428	1062.437582	-394.816178	2.8891	0.626831	22247.23045
721.123768	-130.865545	1057.096843	-117.097742	-0.162751	-0.136132	22228.91934
702.812662	31.645518	1050.993141	130.865147	1.363174	-0.136132	22199.92676
673.820078	184.238065	1031.15611	372.724335	1.363174	1.389793	22214.42305
670.768227	340.645426	984.615383	625.265001	1.363174	-0.899095	22206.79342
612.783059	488.660197	854.148755	857.205673	-0.162751	-1.662057	22210.60823
560.13863	617.6009	749.62286	1065.4945	-0.162751	-0.899095	22224.34156
477.738654	729.756422	588.637723	1226.479637	0.600211	-0.899095	22231.97119
391.523865	800.711957	468.08961	1342.449973	-0.925714	-0.899095	22213.66009
289.286858	835.04528	319.311877	1420.272173	0.600211	-0.899095	22163.30454
153.479491	846.489721	101.867497	1425.612912	-3.214602	-1.662057	12678.1518
42.849894	830.467503	-94.976889	1395.094402	-0.925714	-0.899095	22.888882
-98.298212	811.393435	-269.695356	1315.746278	-0.925714	-0.899095	12.207404
-231.053728	731.282348	-467.302705	1160.101879	-0.925714	0.626831	21981.71941
-366.861095	648.119409	-641.258209	982.331562	-0.925714	-0.899095	22196.87491
-462.231437	539.778701	-780.117427	764.887182	0.600211	0.626831	22198.40083
-583.542513	423.045402	-1009.769211	534.472435	-0.162751	1.389793	22210.60823
-698.749886	280.37137	-1091.406224	291.850285	-1.688677	-0.136132	22211.3712
-768.179495	143.038077	-1101.324739	59.909613	1.363174	0.626831	22211.3712
-806.327632	-11.080395	-1143.28769	-197.20883	-0.162751	1.389793	22209.08231
-803.275781	-154.51739	-1129.554361	-416.942098	-0.162751	-0.136132	22227.39341
-768.179495	-312.450676	-1095.984	-637.438329	2.8891	1.389793	22222.81564
-726.216544	-424.606199	-988.406254	-843.438268	2.8891	-0.136132	22231.97119
-640.764718	-550.49505	-856.413701	-1021.208585	-0.162751	-0.136132	22238.07489
-537.764748	-658.072796	-703.058191	-1135.652996	1.363174	0.626831	22229.6823
-406.535158	-737.420921	-497.821215	-1234.075189	-0.925714	0.626831	22226.63045
-239.446318	-818.294971	-284.191648	-1319.527016	0.600211	1.389793	22226.63045
-108.97969	-824.398673	-27.073206	-1305.030724	0.600211	2.152756	22216.71194
26.827677	-836.606077	189.608211	-1271.460363	0.600211	1.389793	22227.39341
194.679479	-799.983865	379.585933	-1248.571481	0.600211	0.626831	22230.44527
300.7313	-755.732027	554.3044	-1147.8604	-3.214602	0.626831	22205.2675
435.012741	-682.487604	738.178419	-990.690076	-2.45164	0.626831	22202.97861
541.827524	-589.40615	864.830234	-838.097529	-2.45164	-0.899095	22206.79342
627.279351	-461.22841	968.593166	-679.401279	-1.688677	0.626831	22185.43046
679.160817	-326.946968	1025.815371	-436.779129	-0.162751	0.626831	22206.79342
703.575625	-173.591458	1054.044992	-184.238463	1.363174	0.626831	22221.28971
711.968215	-30.917427	1045.652402	66.013315	-1.688677	-0.899095	22187.71935
689.079333	149.904742	1031.15611	324.657682	-0.162751	-0.899095	22215.18601
668.479339	306.312103	968.593166	587.116864	-1.688677	-0.899095	22215.18601
620.412686	452.800949	833.548761	810.664946	-0.162751	-0.136132	22181.61565
578.449736	594.712018	760.304339	1017.427848	2.126137	0.626831	22225.10453
496.04976	706.86754	600.845127	1207.405569	3.652062	1.389793	22259.43785
389.234977	800.711957	478.008126	1314.220352	-0.925714	-0.136132	22233.49712
284.709082	828.941578	324.652616	1405.775881	-0.162751	-0.899095	22231.20823
179.420224	838.097131	159.089702	1434.005502	-0.925714	-0.899095	22241.88971
64.975814	839.623056	-49.199125	1415.694396	1.363174	-0.899095	37.385174
-71.594516	804.52677	-267.406468	1328.716644	0.600211	0.626831	15.259255
-220.37225	756.460118	-431.443456	1192.909277	1.363174	0.626831	21082.94931
-321.846294	680.926807	-603.873035	1021.242661	2.126137	-0.136132	22204.50453
-446.20922	568.771285	-788.510017	838.894567	-2.45164	-0.899095	22196.87491
-580.490662	447.460209	-940.339602	573.383535	0.600211	-0.899095	22202.21564
-693.409147	284.949147	-1042.576609	384.168776	-3.214602	-0.899095	22189.24528
-746.053575	173.556587	-1085.302522	108.739228	-1.688677	0.626831	22183.90454
-829.216514	35.460332	-1131.843249	-130.831072	-0.162751	-0.136132	22177.03787
-839.135029	-150.702576	-1147.102504	-359.719893	-0.925714	-0.899095	22200.68972
-771.231346	-266.672912	-1122.687696	-588.608714	0.600211	0.626831	22193.82305
-733.083209	-407.058056	-1035.709944	-808.341982	1.363174	1.389793	22223.5786
-672.04619	-535.998758	-888.458136	-983.823411	0.600211	2.152756	22235.786
-557.601779	-620.687622	-732.813737	-1117.34189	1.363174	2.915719	22217.4749
-426.372189	-726.739443	-532.154538	-1227.208524	2.8891	2.152756	22229.6823
-292.85371	-809.139418	-336.836077	-1285.956655	-0.162751	1.389793	22223.5786
-144.838939	-831.265338	-95.739852	-1286.719618	2.8891	2.915719	22241.88971
14.620273	-828.213487	141.541559	-1277.564065	2.126137	1.389793	22248.75637
174.079485	-806.85053	329.993355	-1238.652965	2.126137	1.389793	22251.04526
300.7313	-768.702393	548.200698	-1166.934468	1.363174	1.389793	22225.86749
423.5683	-706.139449	718.341388	-1025.023399	-0.162751	-0.899095	22230.44527
539.538636	-637.472802	857.963569	-892.267883	0.600211	-0.136132	22228.91934
616.597873	-503.954323	935.022805	-743.490149	-0.925714	-2.42502	22190.00824
657.79786	-353.650664	1024.289446	-513.075403	0.600211	-3.187983	22209.84527
696.70896	-208.687744	1028.867222	-246.038445	-0.925714	-1.662057	22217.4749
695.183035	-75.932228	1044.126477	-12.571847	-0.162751	0.626831	22198.40083
689.842295	98.786239	1042.600551	249.124371	-1.688677	1.389793	22200.68972
673.820078	267.401004	960.963538	509.294665	-2.45164	0.626831	22195.34898
657.034898	422.282439	902.97837	713.768678	-0.925714	-0.136132	22184.6675
599.04973	553.51203	793.111736	954.864903	-0.162751	2.915719	22208.31935
508.257164	671.771254	629.074748	1126.531519	-0.925714	2.915719	22219.76379
413.649785	772.482335	485.637753	1279.887029	1.363174	1.389793	22229.6823
319.042405	800.711957	358.985939	1379.835148	-0.162751	0.626831	22223.5786
219.094287	852.593423	185.793398	1420.272173	-0.162751	1.389793	22228.91934
109.990615	822.837876	-11.813951	1421.798098	-0.162751	-0.899095	184.636982
-35.735267	803.763808	-200.265747	1337.872197	0.600211	-1.662057	14.496292
-189.85374	764.852708	-374.221251	1237.161116	0.600211	-1.662057	20647.29759
-292.85371	709.919391	-562.673047	1079.227829	0.600211	-2.42502	22230.44527
-410.349971	593.949055	-753.413731	893.827884	0.600211	-0.136132	22223.5786
-533.949935	461.193539	-895.3248	648.153883	1.363174	-0.136132	22204.50453
-643.816569	333.778762	-984.591441	425.368764	0.600211	0.626831	22222.81564
-726.979507	214.756575	-1095.984	195.71698	-0.925714	-0.899095	22203.74157
-786.490601	56.060325	-1141.761764	-66.742202	1.363174	-0.136132	22195.34898
-805.564669	-87.376669	-1148.628429	-316.993979	0.600211	0.626831	22217.4749
-798.698004	-220.132185	-1091.406224	-550.460577	-0.162751	0.626831	22201.45268
-765.890607	-377.302509	-1015.872913	-770.193845	-1.688677	1.389793	22220.52675
-688.068407	-481.828404	-913.635906	-934.993796	-0.925714	1.389793	22227.39341
-589.646214	-636.70984	-769.435949	-1108.186337	-3.214602	2.152756	22191.53417
-494.275872	-711.480188	-597.00637	-1212.712232	-1.688677	2.152756	22203.74157
-329.475921	-793.117201	-388.717543	-1306.556649	-1.688677	0.626831	22208.31935
-188.327815	-828.976449	-157.539834	-1345.467749	-3.214602	0.626831	22196.87491
-25.816752	-843.472741	75.163801	-1310.371463	-0.925714	1.389793	22218.23786
118.383205	-837.369039	291.845218	-1266.882587	0.600211	1.389793	22232.73415
251.138722	-777.857946	482.585902	-1196.690015	-0.925714	0.626831	22219.76379
405.257194	-724.450554	668.74881	-1053.25302	-0.162751	-0.899095	22224.34156
520.464568	-620.687622	808.370991	-927.364169	-0.162751	0.626831	22229.6823
583.790475	-528.369131	930.445029	-761.801255	1.363174	-0.136132	22192.29713
671.53119	-384.932136	1014.37093	-554.27539	1.363174	-2.42502	22226.63045
700.523774	-240.732179	1052.519067	-272.742141	-0.162751	-2.42502	22239.60082
731.042283	-68.302601	1060.148694	-28.594065	2.8891	1.389793	22226.63045
689.842295	79.71217	1054.807955	210.976235	0.600211	-1.662057	22212.13416
659.323786	220.860277	986.904272	458.939124	-0.925714	-0.899095	22212.13416
653.220084	387.186153	934.259843	705.376088	-0.925714	1.389793	22206.03046
612.783059	530.623148	796.92655	926.635282	-0.162751	0.626831	22215.94897
530.383083	651.934223	689.348804	1125.005593	0.600211	0.626831	22227.39341
432.723853	763.326783	523.022927	1259.287035	-0.162751	-0.136132	22229.6823
339.642399	810.630472	397.134076	1364.575893	-0.925714	0.626831	22216.71194
244.272057	824.363802	223.178572	1401.961067	-3.977565	-0.899095	22212.89712
103.886913	832.756392	27.097148	1398.146253	-0.925714	-0.899095	673.696097
0.123981	822.837876	-156.776871	1372.968483	-1.688677	-0.899095	17.548143
-125.76487	763.326783	-316.999046	1261.575923	-0.162751	-0.899095	9100.619526
-278.357418	713.734205	-520.710097	1106.694488	-0.925714	-0.899095	22166.3564
-394.327754	617.6009	-692.376712	922.820468	-1.688677	-0.899095	22202.21564
-505.720313	506.971303	-864.043328	695.457573	0.600211	-1.662057	22190.00824
-635.423979	362.771346	-982.302552	471.146528	1.363174	-0.136132	22220.52675
-710.194327	238.40842	-1061.650677	222.420676	0.600211	2.152756	22177.80084
-773.520234	95.734388	-1160.07287	-36.986655	2.8891	1.389793	22197.63787
-791.068377	-49.991495	-1134.132137	-259.771774	0.600211	-0.136132	22221.28971
-802.512818	-217.080334	-1105.139553	-487.13467	2.8891	1.389793	22226.63045
-763.601718	-352.887702	-1057.835863	-722.890155	3.652062	2.152756	22214.42305
-707.142476	-469.621	-957.124782	-920.497504	2.126137	-0.136132	22244.17859
-615.586947	-583.302448	-817.502601	-1059.356722	2.126137	2.152756	22228.91934
-487.409208	-706.139449	-621.421178	-1185.245574	-0.925714	2.152756	22224.34156
-343.20925	-770.991281	-426.102717	-1291.297394	-2.45164	0.626831	22224.34156
-201.298181	-826.687561	-178.90279	-1292.060357	-0.162751	2.152756	22221.28971
-69.305628	-843.472741	30.148999	-1319.527016	-0.162751	-0.136132	22219.00082
79.472106	-828.976449	242.25264	-1250.860369	0.600211	-0.136132	22228.91934
241.220206	-787.776462	466.563685	-1219.578897	1.363174	0.626831	22225.86749
354.901654	-740.472772	630.600673	-1103.608561	-2.45164	-0.136132	22196.87491
485.368282	-654.257983	796.163587	-948.727125	-3.214602	0.626831	22199.92676
582.264549	-546.680237	906.030221	-804.527168	-0.925714	0.626831	22186.95639
655.508972	-413.161758	1009.793154	-583.267974	-0.162751	-0.899095	22193.06009
693.657109	-284.221055	1051.756104	-368.875445	-2.45164	-0.136132	22212.13416
709.679327	-141.547023	1051.756104	-85.81627	-2.45164	0.626831	22209.84527
686.790444	39.275145	1061.67462	146.124402	-0.162751	0.626831	22199.16379
687.553407	186.526953	1039.5487	396.37618	1.363174	1.389793	22212.13416
653.220084	345.223203	954.859837	664.1761	0.600211	0.626831	22215.94897
643.301568	506.971303	844.23024	896.879735	-2.45164	-0.899095	22213.66009
547.168264	642.77867	742.756196	1069.309314	2.126137	1.389793	22249.51933
459.427549	741.963826	599.319201	1253.183333	-0.162751	-0.136132	22254.09711
383.894238	808.341584	455.882207	1333.294421	2.126137	-0.136132	22236.54897
259.531312	846.489721	288.793367	1422.561061	2.8891	2.152756	22238.83786
161.109119	847.252684	91.948981	1418.746247	-0.162751	-0.136132	7296.212653
19.19805	835.808243	-110.999107	1395.857365	-0.925714	-1.662057	18.311106
-108.97969	793.082329	-315.47312	1299.72406	-1.688677	-0.899095	120.548112
-265.387051	741.200863	-479.510109	1163.15373	1.363174	-0.899095	22127.4453
-356.94258	642.77867	-659.569315	974.701934	-0.162751	-0.899095	22200.68972
-513.349941	524.519446	-857.176664	737.420523	-0.162751	2.152756	22181.61565
-612.535097	397.867632	-998.32477	529.131696	0.600211	2.915719	22193.06009
-691.120258	236.119531	-1067.754379	294.139173	-0.925714	2.152756	22181.61565
-764.364681	121.675121	-1112.76918	23.287401	-0.925714	-0.136132	22196.11194
-811.668371	-18.710023	-1123.450659	-194.156979	0.600211	-0.899095	22203.74157
-815.483185	-167.487756	-1110.480292	-448.986533	-0.925714	-0.136132	22199.92676
-764.364681	-312.450676	-1060.124752	-664.904987	-0.925714	0.626831	22200.68972
-722.401731	-446.732118	-973.909962	-847.253081	-0.925714	-0.136132	22232.73415
-630.846202	-557.361715	-833.524819	-1038.756728	-0.162751	0.626831	22213.66009
-528.609195	-674.095014	-669.48783	-1178.378909	-1.688677	-1.662057	22209.84527
-411.112934	-767.176468	-455.095301	-1274.512214	-0.925714	-0.136132	22222.81564
-241.735206	-825.161636	-262.065729	-1281.378879	1.363174	1.389793	22251.04526
-73.883404	-859.494959	-33.176908	-1321.052941	2.8891	0.626831	22244.17859
59.635075	-848.050518	174.348957	-1298.927022	-0.162751	-0.136132	22240.36378
206.886883	-824.398673	372.719268	-1198.21594	2.126137	1.389793	22244.94156
341.931287	-753.443138	592.452537	-1115.815965	0.600211	0.626831	22228.91934
474.686804	-693.169082	745.808047	-983.823411	-0.162751	1.389793	22228.15638
538.012711	-587.880224	877.8006	-839.623454	0.600211	2.915719	22202.21564
632.62009	-449.783969	973.170942	-642.779068	-0.162751	1.389793	22199.16379
673.057115	-307.109937	1018.948706	-422.282837	-0.925714	-0.136132	22214.42305
697.471923	-167.487756	1060.911657	-172.031059	-0.162751	-0.136132	22214.42305
693.657109	-17.184097	1052.519067	67.53924	-0.162751	-0.136132	22195.34898
666.953413	154.482519	1029.630185	338.391012	-0.162751	0.626831	22196.11194
659.323786	291.815811	939.600582	598.561305	-1.688677	1.389793	22191.53417
630.331202	452.037986	845.756165	808.376058	-0.925714	0.626831	22195.34898
542.590487	587.845353	759.541376	1012.850071	-1.688677	-0.136132	22207.55638
487.65717	707.630503	624.496971	1202.06483	-1.688677	-1.662057	22228.91934
389.99794	786.978627	442.91184	1316.50924	0.600211	0.626831	22222.05268
279.368343	824.363802	318.548914	1398.146253	-0.925714	0.626831	22222.05268
187.812814	840.386019	148.408224	1421.035135	-0.162751	1.389793	22234.26008
62.686926	829.704541	-50.725051	1414.168471	-1.688677	-0.899095	25.17777
-70.831553	790.030478	-272.747207	1305.064799	0.600211	0.626831	12.970367
-198.24633	747.304565	-418.47309	1187.568538	2.8891	1.389793	21832.94168
-333.290735	677.111993	-603.110072	1027.346363	2.8891	0.626831	22233.49712
-458.416624	546.645365	-780.88039	805.324207	2.126137	2.152756	22206.03046
-568.283258	445.934284	-922.791459	581.013162	2.126137	0.626831	22225.86749
-680.43878	294.867662	-1029.606242	365.094707	-0.925714	-0.136132	22222.81564
-757.498017	147.615854	-1079.19882	99.583675	-0.925714	0.626831	22206.79342
-804.801706	26.304779	-1132.606212	-152.194028	-0.162751	-0.136132	22206.03046
-800.22393	-143.072949	-1136.421025	-391.001365	2.126137	-0.136132	22218.23786
-790.305414	-287.272906	-1102.850665	-645.830919	0.600211	0.626831	22192.29713
-747.579501	-413.161758	-979.250701	-843.438268	0.600211	1.389793	22219.76379
-658.312861	-552.783939	-871.672956	-1021.208585	-1.688677	1.389793	22217.4749
-554.549929	-661.88761	-738.917439	-1134.890033	-3.214602	-0.136132	22193.06009
-434.001816	-739.709809	-532.9175	-1244.756667	-0.925714	-0.136132	22209.84527
-273.779641	-814.480157	-316.999046	-1306.556649	-3.214602	2.152756	22218.23786
-144.838939	-835.080151	-65.984305	-1301.978873	0.600211	2.152756	22201.45268
21.486938	-847.287555	128.571192	-1306.556649	0.600211	1.389793	22226.63045
180.94615	-810.665344	362.800753	-1234.075189	-0.162751	1.389793	22234.26008
306.835001	-779.383871	567.274766	-1157.778915	1.363174	1.389793	22217.4749
427.383114	-685.539455	711.474723	-1015.867846	-0.162751	-0.899095	22223.5786
557.849742	-607.717256	897.637631	-854.119746	-1.688677	-1.662057	22199.92676
630.331202	-471.146926	954.859837	-741.964224	0.600211	-0.136132	22199.92676
676.108966	-340.680298	1032.682036	-464.245788	3.652062	-0.136132	22239.60082
697.471923	-198.006266	1047.178328	-207.890308	1.363174	-0.899095	22231.20823
708.916364	-40.835942	1053.28203	31.679991	1.363174	-0.136132	22209.84527
695.945997	123.201046	1046.415365	282.694732	2.126137	0.626831	22227.39341
678.397854	293.341737	977.748719	548.968727	0.600211	-0.136132	22217.4749
632.62009	425.33429	881.615414	774.805697	-1.688677	-0.136132	22220.52675
595.234916	575.637949	786.245072	984.62045	-1.688677	0.626831	22215.94897
489.183096	664.141627	638.993263	1153.235215	1.363174	1.389793	22228.15638
415.17571	770.95641	468.08961	1276.072215	-0.925714	-0.136132	22226.63045
314.464629	823.600839	359.748902	1368.390707	-0.162751	-0.136132	22217.4749
188.575777	840.386019	176.637845	1412.642545	-2.45164	-0.899095	22203.74157
93.205435	818.2601	-14.865802	1418.746247	-3.214602	-1.662057	61.799982
-63.964889	797.660106	-265.880542	1321.087017	-1.688677	-0.136132	15.259255
-203.58707	771.719373	-429.917531	1221.138898	-1.688677	-0.899095	18189.03165
-310.401853	698.47495	-577.169339	1052.524133	-0.925714	-0.899095	22196.87491
-437.81663	590.134241	-764.858172	886.198257	0.600211	0.626831	22193.82305
-553.786966	462.719464	-915.161832	621.450187	-0.925714	-0.899095	22203.74157
-652.209159	324.623209	-996.798844	402.479882	0.600211	-0.136132	22223.5786
-748.342464	182.71214	-1060.887714	162.146619	1.363174	0.626831	22198.40083
-763.601718	41.564033	-1135.658063	-75.134792	0.600211	1.389793	22192.29713
-815.483185	-82.03593	-1096.746963	-316.993979	2.126137	0.626831	22234.26008
-765.890607	-233.102552	-1098.272888	-553.512428	1.363174	-1.662057	22218.23786
-739.186911	-401.717317	-1027.317354	-777.823472	1.363174	1.389793	22239.60082
-656.786935	-514.635802	-922.028496	-940.334535	1.363174	1.389793	22246.46748
-570.572146	-626.028361	-743.495216	-1119.630779	-0.162751	1.389793	22220.52675
-448.498108	-723.687592	-568.013786	-1237.12704	0.600211	1.389793	22218.23786
-312.690741	-802.272754	-386.428655	-1314.949239	1.363174	2.152756	22228.15638
-155.520417	-832.0283	-143.043542	-1315.712202	0.600211	2.915719	22216.71194
-22.764901	-848.050518	98.815646	-1314.186276	1.363174	2.152756	22222.05268
126.775796	-833.554226	313.208175	-1241.704816	0.600211	1.389793	22230.44527
274.027604	-799.220903	490.21553	-1196.690015	-0.925714	0.626831	22209.08231
387.709052	-709.954262	660.35622	-1067.749312	-1.688677	-0.136132	22200.68972
507.494201	-635.946877	817.526544	-899.134548	-0.925714	-0.136132	22187.71935
588.368251	-528.369131	928.919104	-770.956808	-0.162751	-0.899095	22191.53417
670.768227	-371.198807	997.58575	-505.445775	-2.45164	-3.950946	22202.97861
689.079333	-233.865515	1044.126477	-252.905109	0.600211	0.626831	22221.28971
705.864513	-82.03593	1047.94129	-14.860735	-0.162751	-0.899095	22208.31935
707.390438	82.764021	1044.88944	233.102154	0.600211	0.626831	22206.79342
669.242301	251.378786	983.852421	469.620602	1.363174	0.626831	22206.79342
647.879345	400.919483	895.348743	725.213119	-0.925714	2.152756	22219.76379
615.83491	551.223142	812.185805	936.553797	2.126137	2.915719	22226.63045
534.197897	666.430515	676.378438	1122.716705	2.8891	2.152756	22252.57118
432.723853	763.326783	508.526635	1288.279619	0.600211	0.626831	22245.70452
329.723884	797.660106	384.926672	1351.605526	-0.162751	2.152756	22228.91934
237.405392	840.386019	222.415609	1435.531427	0.600211	0.626831	22235.786
105.412839	852.593423	20.993447	1421.035135	-0.925714	0.626831	176.244392
-30.394528	793.082329	-188.058343	1340.161085	-1.688677	-0.899095	13.733329
-151.705603	770.95641	-391.769394	1264.627774	-0.162751	0.626831	12422.55928
-299.720374	731.282348	-551.991569	1098.301898	-0.925714	-0.899095	22185.43046
-431.712928	610.734235	-728.998924	910.613064	-0.162751	-1.662057	22180.85269
-533.186972	485.608346	-887.695173	661.887212	-0.162751	-1.662057	22192.29713
-640.764718	352.089867	-980.776627	449.020609	-1.688677	-0.136132	22191.53417
-738.423948	201.023245	-1066.228453	206.398458	-0.162751	2.152756	22182.37861
-784.964675	72.845506	-1104.37659	-52.24591	-1.688677	-0.136132	22177.03787
-810.905408	-74.406303	-1140.998802	-294.105097	-0.925714	0.626831	22209.08231
-800.986893	-223.946999	-1124.976584	-513.838365	-0.925714	-0.136132	22199.16379
-758.260979	-366.621031	-1062.41364	-728.230894	-0.162751	-0.136132	22214.42305
-704.090625	-490.220994	-929.658124	-910.578989	-2.45164	0.626831	22104.55641
-605.668432	-604.665405	-772.4878	-1067.749312	0.600211	2.915719	22225.10453
-477.490692	-694.695008	-609.976737	-1185.245574	-0.162751	2.152756	22221.28971
-328.712958	-784.724611	-419.236053	-1277.564065	-0.925714	1.389793	22228.15638
-192.142628	-856.443108	-169.747238	-1296.638133	0.600211	0.626831	22248.75637
-54.809336	-848.813481	53.037882	-1298.927022	2.8891	0.626831	22242.65267
101.598025	-843.472741	248.356342	-1249.334444	1.363174	-0.899095	22244.94156
252.664647	-781.67276	467.326648	-1201.267791	-1.688677	-1.662057	22241.12674
380.079424	-729.791294	655.015481	-1094.453008	-0.925714	-0.136132	22222.05268
499.101611	-653.49502	806.845066	-933.467871	-0.162751	-0.136132	22222.05268
583.027512	-532.946907	913.659849	-775.534584	-0.925714	-1.662057	22214.42305
661.612674	-419.26546	1001.400564	-578.690198	-0.162751	-0.899095	22206.03046
678.397854	-253.702546	1058.622769	-339.882861	-3.214602	-0.899095	22213.66009
700.523774	-127.050731	1056.333881	-101.838488	2.126137	1.389793	22205.2675
691.368221	49.956624	1039.5487	169.776247	-3.214602	-0.899095	22189.24528
650.168233	191.867693	989.956122	441.390981	-1.688677	0.626831	22182.37861
654.746009	352.85283	934.259843	665.702026	-0.162751	1.389793	22190.7712
610.494171	521.467595	827.445059	911.376027	-0.925714	0.626831	22202.21564
552.509003	646.593484	717.578425	1089.909308	-0.925714	0.626831	22215.18601
455.612735	746.541602	558.882176	1255.472221	2.126137	0.626831	22235.786
361.005356	813.682323	420.785921	1362.287005	1.363174	0.626831	22218.23786
238.931318	839.623056	234.623013	1417.220322	-1.688677	-0.899095	22223.5786
135.168386	844.200833	74.400838	1427.9018	-0.162751	-0.136132	1619.006928
16.909161	826.65269	-108.710219	1380.59811	2.126137	0.626831	18.311106
-119.661168	795.371218	-312.421269	1295.909246	0.600211	-1.662057	11.444441
-274.542604	744.252714	-503.924916	1151.709289	1.363174	-0.899095	22125.91937
-374.490723	627.519415	-670.250793	972.413046	1.363174	0.626831	22187.71935
-522.505494	519.178707	-872.435918	742.761262	2.8891	2.152756	22188.48232
-602.616581	390.238004	-942.62849	520.739106	1.363174	-0.136132	22227.39341
-723.164693	247.563972	-1053.258087	266.672514	-1.688677	-0.136132	22214.42305
-802.512818	87.341798	-1101.324739	1.924445	-0.925714	-0.136132	22196.87491
-794.120228	-49.228532	-1151.68028	-238.408817	-0.925714	-0.899095	22215.18601
-780.386899	-204.872931	-1108.954367	-464.245788	0.600211	2.152756	22212.13416
-780.386899	-325.421043	-1061.650677	-684.742018	-1.688677	-0.136132	22177.80084
-708.668401	-458.939522	-957.887745	-884.638256	-0.925714	-0.136132	22225.86749
-635.423979	-590.932075	-840.391483	-1060.882648	-3.977565	-0.136132	22201.45268
-515.638829	-681.724641	-683.22116	-1207.371493	-0.925714	2.152756	22202.97861
-382.12035	-777.094983	-466.539742	-1276.801102	-0.925714	0.626831	22208.31935
-225.712989	-834.317189	-223.154629	-1318.00109	-0.925714	-0.136132	22214.42305
-89.905622	-852.628294	-13.339877	-1324.104792	2.126137	-0.136132	22214.42305
74.131367	-841.946816	224.704497	-1292.060357	0.600211	0.626831	22226.63045
201.546144	-799.220903	438.334064	-1227.971487	-1.688677	-0.899095	22233.49712
342.69425	-760.309803	613.815493	-1121.919667	-0.162751	1.389793	22219.76379
456.375698	-689.354268	773.274705	-966.275268	1.363174	2.152756	22228.15638
573.871959	-574.146895	907.556147	-815.971609	2.126137	1.389793	22201.45268
655.508972	-429.183975	1009.030191	-631.334627	1.363174	1.389793	22222.81564
685.264519	-297.191422	1049.467216	-378.793961	1.363174	1.389793	22228.15638
698.234885	-126.287769	1096.007943	-101.838488	1.363174	-0.136132	22218.23786
714.257103	21.727002	1068.541284	123.998483	1.363174	-0.899095	22213.66009
678.397854	186.526953	1015.896856	366.620633	0.600211	0.626831	22213.66009
661.612674	324.623209	965.541315	619.161299	-0.162751	-0.899095	22214.42305
641.01268	494.763899	847.282091	861.020486	0.600211	-0.899095	22213.66009
588.368251	615.312012	742.756196	1039.553767	-0.925714	-0.899095	22221.28971
479.26458	706.104577	580.245133	1215.798159	-0.925714	0.626831	22231.20823
352.612766	751.119379	442.91184	1315.746278	-0.162751	-1.662057	22216.71194
267.923902	835.808243	309.393361	1393.568477	-1.688677	1.389793	22204.50453
161.872081	844.963795	113.311938	1423.324024	-1.688677	-0.136132	18768.12037
23.775826	809.86751	-63.695417	1402.72403	-1.688677	-0.899095	20.599994
-111.268578	791.556404	-252.910176	1298.198135	-2.45164	-1.662057	13.733329
-229.527803	745.77864	-461.199003	1180.701873	-0.162751	0.626831	18620.10559
-356.179617	655.749037	-646.598948	1005.220444	-0.925714	0.626831	22199.92676
-498.853649	539.015738	-831.235931	782.435325	1.363174	2.152756	22195.34898
-588.120289	428.386141	-976.961813	539.813174	-1.688677	-0.899095	22216.71194
-680.43878	275.793594	-1044.865497	332.28731	-0.162751	-0.136132	22216.71194
-756.735054	146.089928	-1083.013634	86.613309	1.363174	0.626831	22189.24528
-775.809122	-9.55447	-1150.154355	-155.245879	2.126137	-0.136132	22215.18601
-812.431334	-136.206284	-1111.243255	-427.623576	2.8891	2.152756	22231.97119
-785.727638	-302.532161	-1087.59141	-671.008689	-0.162751	-0.899095	22190.7712
-742.238762	-432.235826	-1011.295136	-828.941976	0.600211	-0.899095	22234.26008
-662.127674	-545.154311	-890.747024	-1013.578958	2.126137	-0.136132	22242.65267
-538.527711	-665.702424	-706.873004	-1167.697431	-0.925714	-0.136132	22218.23786
-411.875897	-748.865362	-489.428624	-1249.334444	-0.925714	-0.136132	22224.34156
-273.016679	-826.687561	-284.191648	-1318.764053	-1.688677	1.389793	22230.44527
-112.031541	-833.554226	-40.806535	-1327.919606	-1.688677	-0.136132	22211.3712
29.879528	-851.865331	162.904516	-1289.008506	-0.162751	-0.136132	22224.34156
182.472075	-813.717195	368.904455	-1248.571481	-1.688677	-0.136132	22229.6823
315.990554	-782.435722	571.08958	-1176.852984	-0.925714	2.152756	22193.06009
457.138661	-679.435753	751.911749	-1009.001182	-0.925714	1.389793	22185.43046
548.694189	-597.79874	880.852451	-841.14938	1.363174	2.152756	22173.22306
635.671941	-481.065441	931.970954	-709.156826	-0.162751	2.152756	22190.7712
661.612674	-339.917335	1034.207961	-420.756912	2.126137	1.389793	22205.2675
706.627476	-170.539607	1056.333881	-198.734755	0.600211	1.389793	22219.76379
705.10155	-32.443352	1065.489433	75.168867	0.600211	-0.136132	22214.42305
698.997848	147.615854	1041.837589	311.687316	1.363174	0.626831	22209.08231
675.346003	300.971364	965.541315	576.435386	1.363174	0.626831	22197.63787
641.775643	445.171321	881.615414	809.901983	-0.925714	-0.899095	22223.5786
591.420102	594.712018	766.408041	1021.242661	2.126137	0.626831	22243.41563
515.123829	694.660136	635.941413	1194.435202	3.652062	0.626831	22252.57118
406.020157	798.423068	474.193312	1333.294421	0.600211	-0.136132	22246.46748
267.923902	822.837876	338.385945	1396.620328	1.363174	1.389793	22231.97119
189.33874	843.43787	143.830447	1425.612912	-1.688677	-0.899095	22235.02304
59.635075	825.889727	-54.539864	1418.746247	-0.925714	0.626831	45.777764
-86.090808	790.030478	-226.969443	1327.190719	1.363174	0.626831	12.207404
-196.720405	768.667522	-413.132351	1216.561122	-0.162751	0.626831	20753.34941
-348.54999	685.504583	-597.769333	1015.901922	1.363174	-0.136132	22208.31935
-440.105518	567.245359	-805.295197	825.161238	-0.925714	0.626831	22180.08972
-580.490662	437.541694	-934.2359	584.065013	-2.45164	-0.136132	22182.37861
-673.572115	304.023215	-1026.554391	349.07249	-1.688677	-0.899095	22189.24528
-746.053575	176.608438	-1084.539559	122.472557	-1.688677	0.626831	22166.3564
-787.253563	28.593667	-1161.598796	-111.757003	0.600211	0.626831	22193.82305
-821.586886	-130.102582	-1128.791398	-386.423588	-0.925714	-0.899095	22210.60823
-788.779489	-281.169204	-1118.872882	-575.638347	1.363174	1.389793	22202.97861
-748.342464	-413.92472	-1041.813646	-814.445684	-0.162751	-0.136132	22226.63045
-668.994339	-512.346914	-903.717391	-967.801194	-0.925714	-0.136132	22223.5786
-582.77955	-627.554287	-742.732253	-1106.660412	1.363174	2.152756	22212.13416
-438.579593	-732.843145	-522.998985	-1239.415928	-0.162751	0.626831	22222.05268
-295.905561	-775.569058	-346.754593	-1294.349245	2.8891	2.152756	22258.67489
-128.816721	-844.998667	-98.02874	-1289.771469	0.600211	1.389793	22241.12674
8.516571	-854.15422	119.41564	-1305.030724	0.600211	-0.136132	22232.73415
150.42764	-810.665344	356.697051	-1263.067773	2.126137	1.389793	22242.65267
304.546113	-781.67276	555.067362	-1186.771499	-0.925714	-0.899095	22231.20823
423.5683	-703.087598	719.867314	-1031.127101	0.600211	0.626831	22223.5786
542.590487	-622.97651	844.23024	-885.401218	0.600211	-0.136132	22199.92676
615.071947	-484.880255	940.363545	-726.704969	0.600211	-0.899095	22211.3712
680.686743	-358.991403	1011.319079	-483.319856	-0.162751	-0.899095	22214.42305
715.020066	-189.613676	1020.474632	-224.675488	-0.925714	-0.899095	22210.60823
719.597842	-47.702607	1069.304247	34.731842	-0.162751	-1.662057	22210.60823
696.70896	97.260313	1063.963508	273.539179	-5.50349	-1.662057	22177.03787
673.820078	277.319519	987.667234	515.398367	-0.162751	1.389793	22180.85269
662.375637	409.312073	912.896886	748.102001	-3.214602	1.389793	22212.13416
607.44232	562.667583	780.904333	979.279711	1.363174	2.152756	22207.55638
519.701605	683.978658	655.778444	1152.472252	2.126137	2.915719	22228.15638
426.620151	773.245298	508.526635	1297.435172	-0.925714	-0.136132	22232.73415
327.434995	831.230466	368.141492	1380.59811	1.363174	0.626831	22218.23786
210.701697	838.097131	195.711913	1431.716614	-0.925714	-0.136132	22226.63045
96.257286	838.860094	-4.947286	1428.664763	0.600211	-0.136132	112.918485
-28.10564	809.104547	-195.687971	1327.953681	-0.162751	0.626831	15.259255
-158.572268	780.874926	-388.717543	1253.946296	2.126137	-0.899095	18408.00195
-280.646306	700.000875	-557.332308	1062.442649	1.363174	-2.42502	22177.03787
-417.216636	610.734235	-752.650769	864.8353	-0.162751	-1.662057	22184.6675
-556.075854	472.63798	-906.006279	628.316852	0.600211	-0.899095	22208.31935
-635.423979	352.85283	-1008.243285	407.057658	1.363174	-0.136132	22210.60823
-730.794321	185.763991	-1061.650677	188.087353	-0.162751	0.626831	22189.24528
-793.357265	62.164027	-1141.761764	-62.927388	-2.45164	-0.136132	22209.84527
-809.379483	-87.376669	-1123.450659	-307.838426	-0.162751	-0.136132	22219.00082
-807.090594	-232.339589	-1134.8951	-559.61613	-2.45164	-0.136132	22199.92676
-737.660985	-369.672882	-1042.576609	-736.623485	0.600211	1.389793	22219.00082
-685.779519	-503.191361	-936.524788	-935.756759	-0.162751	2.915719	22212.13416
-588.120289	-600.850591	-776.302613	-1079.956716	-0.925714	2.915719	22200.68972
-456.127735	-712.243151	-620.658215	-1231.786301	-0.162751	2.915719	22204.50453
-328.712958	-791.591275	-391.006431	-1291.297394	-0.925714	2.915719	22212.89712
-198.24633	-828.213487	-136.176877	-1344.704786	-0.925714	1.389793	22211.3712
-7.505646	-866.361623	81.267503	-1308.082575	-0.925714	-0.136132	22221.28971
132.879497	-838.132002	295.660032	-1253.91222	-0.925714	-0.136132	22231.97119
253.42761	-792.354238	484.874791	-1212.712232	2.126137	-0.136132	22232.73415
402.968306	-713.006113	682.482139	-1079.193753	-0.162751	-1.662057	22220.52675
518.17568	-636.70984	811.422842	-949.490088	1.363174	-0.899095	22210.60823
606.679357	-529.132094	957.911688	-754.93459	1.363174	-1.662057	22230.44527
665.427488	-391.035838	1022.000557	-534.438359	3.652062	-0.899095	22235.02304
708.916364	-243.021067	1056.333881	-291.816209	1.363174	-0.899095	22225.10453
695.945997	-94.243334	1087.615353	-24.779251	-0.162751	0.626831	22216.71194
711.205252	89.630686	1079.985725	217.842899	2.126137	-0.136132	22215.18601
672.294152	230.778792	982.326495	456.650236	1.363174	1.389793	22216.71194
663.1386	374.215787	943.415396	708.427939	-0.162751	0.626831	22228.15638
620.412686	510.786117	817.526544	939.605648	-0.162751	2.152756	22213.66009
534.96086	643.541633	725.971015	1126.531519	-0.162751	2.152756	22225.86749
454.08681	748.067528	544.385884	1266.1537	-0.162751	2.152756	22231.97119
350.323877	789.267516	415.445182	1363.81293	-0.925714	1.389793	22212.89712
239.694281	844.963795	217.07487	1417.220322	-3.214602	-0.136132	22200.68972
119.146168	835.808243	45.408254	1416.457359	-1.688677	-0.899095	957.518235
-6.742683	807.578621	-162.880573	1371.442557	-0.162751	-0.136132	15.259255
-159.335231	775.534186	-339.124965	1260.049998	-0.162751	0.626831	6528.67214
-261.572238	722.126795	-547.413792	1099.827823	-0.925714	-0.899095	22165.59343
-396.616642	603.867571	-715.265595	927.398245	1.363174	1.389793	22178.5638
-540.053637	511.549079	-880.065546	690.116833	0.600211	-1.662057	22203.74157
-640.764718	357.430607	-1006.71736	477.25023	-0.162751	-0.136132	22219.76379
-733.846172	249.852861	-1087.59141	242.257707	2.126137	1.389793	22206.79342
-774.283197	84.289947	-1118.10992	-14.097773	-0.162751	1.389793	22196.87491
-790.305414	-40.072979	-1122.687696	-233.068078	1.363174	1.389793	22218.23786
-807.853557	-210.976632	-1099.798814	-490.949483	4.415025	2.915719	22219.76379
-749.105426	-343.732149	-1086.065485	-692.371646	2.8891	0.626831	22238.83786
-709.431364	-458.176559	-936.524788	-903.712324	1.363174	1.389793	22244.17859
-627.794351	-603.902442	-821.317415	-1079.193753	0.600211	0.626831	22231.97119
-493.51291	-706.139449	-649.650799	-1205.845568	-0.925714	0.626831	22215.18601
-353.127766	-767.176468	-427.628643	-1269.934438	-0.162751	1.389793	22224.34156
-220.37225	-836.606077	-184.24353	-1309.6085	0.600211	0.626831	22225.86749
-66.253777	-839.657928	25.571223	-1337.838121	0.600211	2.915719	22219.00082
80.235069	-849.576443	243.015603	-1276.801102	-1.688677	-0.136132	22226.63045
237.405392	-815.24312	443.674803	-1215.001121	-0.162751	-0.899095	22209.84527
361.768318	-747.339437	635.941413	-1124.971518	-3.214602	-0.899095	22196.11194
471.634953	-672.569088	766.408041	-957.882678	-1.688677	0.626831	22180.85269
582.264549	-561.939491	909.082072	-796.897541	-1.688677	0.626831	22195.34898
653.220084	-417.739534	998.348713	-597.764266	0.600211	-0.136132	22199.16379
692.894146	-278.880316	1041.837589	-399.393955	-0.162751	-0.899095	22206.79342
709.679327	-123.235918	1052.519067	-117.860705	-1.688677	-1.662057	22214.42305
698.997848	39.275145	1058.622769	165.961433	-0.162751	-0.899095	22208.31935
682.975631	202.549171	1016.659818	412.398397	-0.925714	-0.136132	22202.21564
670.768227	349.038016	942.652433	662.650175	-0.162751	-0.899095	22229.6823
636.434904	511.549079	859.489494	896.879735	2.126137	-0.136132	22229.6823
568.53122	635.149043	741.993233	1112.035227	1.363174	1.389793	22247.99341
453.323847	751.882342	585.585872	1248.605557	-0.162751	-0.136132	22245.70452
358.716468	815.208249	454.356281	1350.079601	2.8891	1.389793	22228.91934
260.294274	844.963795	271.245224	1420.272173	0.600211	-0.136132	22234.26008
148.138752	841.148982	75.163801	1428.664763	0.600211	-0.899095	3949.095126
19.961012	824.363802	-121.680585	1410.353657	-0.925714	-0.136132	19.074068
-102.875988	799.186031	-319.287934	1294.383321	-0.925714	-0.136132	11.444441
-244.787057	734.334199	-488.665662	1157.812991	-1.688677	-0.899095	22102.26753
-372.201834	646.593484	-677.117458	961.731568	-0.925714	0.626831	22188.48232
-482.068469	532.912036	-819.028527	751.916815	1.363174	-0.899095	22196.87491
-604.142506	397.867632	-980.776627	503.953926	-3.214602	-0.136132	22193.06009
-715.535066	253.667674	-1079.19882	281.931769	-0.162751	2.915719	22193.06009
-797.172079	114.808456	-1139.472876	-1.890369	-3.977565	-0.899095	22164.06751
-810.142445	-28.628538	-1146.339541	-211.705122	-0.162751	0.626831	22193.82305
-806.327632	-160.621092	-1155.495094	-468.823564	-0.925714	-0.136132	22207.55638
-778.09801	-310.161788	-1078.435857	-658.801285	-0.925714	-1.662057	22215.94897
-726.979507	-432.235826	-1000.613658	-861.749373	1.363174	1.389793	22231.20823
-634.661016	-570.332082	-856.413701	-1045.623393	-2.45164	-0.136132	22229.6823
-530.135121	-671.043163	-680.932271	-1168.460394	2.126137	2.152756	22220.52675
-389.749977	-750.391287	-481.798997	-1244.756667	0.600211	0.626831	22231.20823
-241.735206	-816.006083	-238.413884	-1291.297394	2.126137	0.626831	22254.09711
-77.698218	-838.132002	-26.310243	-1332.497382	1.363174	-0.899095	22237.31193
70.316553	-835.080151	214.785982	-1289.008506	1.363174	-0.899095	22244.17859
190.864665	-793.117201	384.163709	-1217.290009	1.363174	1.389793	22247.23045
344.220176	-754.969064	599.319201	-1155.490027	-0.925714	1.389793	22219.76379
464.005325	-671.806126	778.615444	-968.564157	1.363174	1.389793	22203.74157
570.057146	-568.806156	895.348743	-851.830858	-1.688677	-0.136132	22203.74157
635.671941	-454.361746	973.170942	-633.623515	0.600211	-0.136132	22205.2675
676.108966	-323.132155	1047.178328	-432.201353	-0.925714	-0.136132	22215.18601
703.575625	-176.643309	1058.622769	-160.586618	-0.925714	-0.899095	22210.60823
686.027482	4.178859	1069.304247	92.71701	-2.45164	-0.136132	22186.95639
682.212668	155.245481	1018.948706	337.628049	-2.45164	-0.899095	22178.5638
670.005264	312.415805	974.696868	600.850193	-1.688677	-0.899095	22195.34898
638.723792	467.297241	875.511712	833.553828	0.600211	0.626831	22208.31935
581.501587	597.000906	735.126568	1028.872289	-0.925714	0.626831	22214.42305
486.894207	720.600869	615.341419	1200.538904	-0.162751	-0.899095	22231.20823
393.049791	786.978627	492.504418	1314.220352	-0.162751	-0.899095	22223.5786
276.316492	844.963795	294.897069	1398.909216	-0.162751	-0.899095	22222.81564
185.523926	838.860094	146.882298	1413.405508	0.600211	0.626831	22233.49712
71.079516	835.04528	-56.828753	1396.620328	0.600211	-0.136132	25.940733
-65.490814	808.341584	-255.199064	1312.694427	2.8891	0.626831	14.496292
-225.712989	747.304565	-436.784196	1186.042612	0.600211	0.626831	21715.44542
-342.446288	673.29718	-635.154507	1002.931556	0.600211	2.152756	22221.28971
-482.068469	540.541663	-801.480384	806.850132	-0.162751	1.389793	22193.06009
-590.409177	434.489843	-951.784043	552.020578	2.8891	2.152756	22223.5786
-686.542482	289.526923	-1037.235869	354.413229	-0.162751	-0.136132	22215.18601
-781.149861	136.934376	-1107.428441	114.84293	1.363174	1.389793	22186.19343
-800.22393	-2.687805	-1154.732131	-147.616252	-0.925714	-0.136132	22215.94897
-828.453551	-129.33962	-1131.080286	-405.497657	2.126137	0.626831	22220.52675
-764.364681	-276.591428	-1093.695112	-621.416111	-0.162751	-0.899095	22189.24528
-738.423948	-426.132124	-989.169217	-796.897541	-1.688677	-0.899095	22225.10453
-652.972122	-548.206162	-853.36185	-986.1123	-2.45164	1.389793	22209.08231
-535.47586	-649.680206	-766.384098	-1148.623363	-0.925714	0.626831	22199.92676
-428.661077	-735.894995	-534.443426	-1247.808518	-1.688677	-0.899095	22206.03046
-277.594455	-838.132002	-318.524971	-1328.682568	-3.214602	-0.136132	22210.60823
-132.631535	-830.502375	-61.406529	-1295.875171	1.363174	2.152756	22214.42305
2.412869	-855.680145	144.59341	-1292.82332	0.600211	2.152756	22226.63045
169.501709	-837.369039	336.097057	-1257.727034	1.363174	1.389793	22236.54897
311.412778	-774.806095	543.622921	-1150.912251	0.600211	0.626831	22216.71194
454.08681	-692.406119	748.096935	-1030.364138	2.8891	2.152756	22209.08231
550.983077	-620.687622	859.489494	-890.741957	2.126137	0.626831	22206.03046
627.279351	-487.932106	981.563532	-698.475348	3.652062	0.626831	22234.26008
680.686743	-343.732149	1031.15611	-470.349489	2.126137	-0.136132	22219.76379
695.945997	-192.665527	1023.526483	-192.631053	1.363174	-0.899095	22222.05268
709.679327	-60.672973	1067.015359	34.731842	2.8891	-0.899095	22213.66009
689.842295	112.519568	1044.88944	295.665098	-0.925714	-0.136132	22193.82305
666.953413	271.215817	986.141309	548.205764	-0.162751	-0.136132	22215.18601
650.168233	430.675029	878.563563	783.96125	-2.45164	-1.662057	22216.71194
591.420102	579.452763	781.667295	995.301928	-0.925714	-0.136132	22219.00082
512.071978	685.504583	640.519189	1171.54632	-0.925714	-0.899095	22229.6823
410.597934	770.193447	513.104412	1310.405538	-0.162751	-0.136132	22225.10453
300.7313	822.837876	376.534082	1374.494408	-2.45164	-0.136132	22198.40083
212.227622	844.200833	140.015634	1423.324024	-0.925714	-0.136132	22207.55638
76.420255	830.467503	-28.599131	1414.168471	-1.688677	-0.899095	79.348125
-55.572299	815.971211	-219.339816	1324.138868	-1.688677	0.626831	12.970367
-211.97966	759.511969	-394.821245	1205.116681	-1.688677	-0.899095	20801.41606
-297.431486	690.845323	-581.747116	1057.10191	-1.688677	-1.662057	22210.60823
-436.290704	589.371279	-777.828539	864.072337	-0.162751	-0.899095	22193.82305
-552.26104	460.430576	-900.66554	606.953895	-0.925714	-0.136132	22216.71194
-688.068407	336.06765	-1034.946981	407.820621	-0.925714	-0.136132	22209.84527
-746.816538	185.001028	-1069.280304	171.302172	2.8891	0.626831	22197.63787
-779.623936	49.193661	-1142.524727	-81.238494	3.652062	1.389793	22228.91934
-804.038743	-103.398887	-1116.583994	-342.17175	2.126137	1.389793	22237.31193
-792.594302	-253.702546	-1083.776596	-564.956869	0.600211	0.626831	22184.6675
-745.290613	-387.221025	-1025.791428	-773.245696	-0.162751	1.389793	22232.73415
-685.779519	-512.346914	-883.117397	-939.571573	2.126137	2.915719	22244.17859
-592.698065	-638.998728	-754.939657	-1124.208555	-1.688677	-0.136132	22214.42305
-463.757363	-709.954262	-580.22119	-1237.890003	-0.925714	0.626831	22217.4749
-318.794443	-800.746828	-394.821245	-1282.141841	-1.688677	1.389793	22228.15638
-157.046343	-832.791263	-123.969473	-1312.660351	0.600211	2.915719	22217.4749
-7.505646	-835.080151	76.689726	-1316.475165	-0.162751	1.389793	22127.4453
116.85728	-832.0283	310.919287	-1265.356661	-0.162751	-0.136132	22230.44527
280.131306	-780.146834	497.845157	-1189.82335	-2.45164	-0.899095	22196.87491
392.286828	-725.213517	708.422873	-1062.408573	-1.688677	-0.899095	22206.79342
505.205313	-619.161697	854.911718	-909.816026	-0.162751	-0.899095	22186.95639
608.968245	-520.739504	951.807986	-749.593851	-0.162751	0.626831	22201.45268
681.449705	-370.435844	1025.052408	-517.653179	-3.214602	-1.662057	22206.79342
701.286736	-239.969216	1070.830173	-284.186582	0.600211	0.626831	22203.74157
710.442289	-73.64334	1041.837589	-17.149624	0.600211	-0.899095	22214.42305
699.760811	85.815872	1070.830173	224.709564	0.600211	-0.136132	22200.68972
689.079333	231.541755	976.985756	478.776155	0.600211	-0.136132	22211.3712
664.664525	410.837998	925.867253	745.813113	1.363174	0.626831	22230.44527
618.123798	552.749067	812.948767	964.783419	1.363174	1.389793	22244.17859
539.538636	678.637919	701.556208	1157.050028	2.126137	2.152756	22247.23045
453.323847	767.141596	532.17848	1276.072215	-0.162751	-1.662057	22247.23045
331.249809	799.186031	407.052591	1381.361073	-0.162751	-0.136132	22226.63045
232.064653	841.911944	214.785982	1423.324024	-0.162751	0.626831	22230.44527
109.990615	838.097131	37.778627	1417.220322	-1.688677	-0.899095	234.992523
-20.476013	822.074913	-184.24353	1371.442557	-0.925714	0.626831	15.259255
-146.364864	778.586037	-360.487922	1258.524072	-0.162751	-1.662057	15407.26951
-276.831492	703.815689	-526.813799	1102.879674	0.600211	-0.136132	22192.29713
-408.061083	613.786086	-698.480414	909.850102	0.600211	-0.899095	22176.27491
-543.105487	475.689831	-909.05813	669.51684	-3.214602	-3.187983	22182.37861
-649.157308	358.956532	-1020.450689	448.257646	-1.688677	-0.136132	22197.63787
-725.453582	222.386202	-1097.509926	203.346607	-0.162751	1.389793	22165.59343
-797.172079	67.504767	-1147.865466	-39.275543	-0.162751	0.626831	22195.34898
-793.357265	-100.347036	-1144.050653	-297.156948	2.126137	0.626831	22188.48232
-809.379483	-220.132185	-1118.10992	-513.075403	-0.925714	0.626831	22194.58602
-752.92024	-359.754366	-1047.917348	-723.653118	0.600211	1.389793	22224.34156
-697.22396	-484.880255	-945.680341	-911.341951	-1.688677	1.389793	22228.15638
-594.223991	-599.324666	-799.191496	-1073.090052	-0.925714	0.626831	22221.28971
-480.542543	-693.169082	-621.421178	-1205.845568	0.600211	2.152756	22222.81564
-324.898145	-782.435722	-412.369388	-1272.223326	3.652062	2.915719	22256.386
-194.431517	-845.76163	-146.095393	-1337.075159	1.363174	1.389793	22247.99341
-60.150075	-866.361623	74.400838	-1289.008506	-0.162751	0.626831	22232.73415
122.198019	-835.080151	232.334125	-1268.408512	2.8891	-0.136132	22239.60082
240.457243	-800.746828	494.793306	-1232.549264	1.363174	-0.899095	22237.31193
367.109058	-729.791294	664.933997	-1112.001151	0.600211	0.626831	22219.76379
514.360866	-637.472802	809.133954	-939.571573	0.600211	-0.899095	22199.92676
589.894177	-537.524684	929.682066	-781.638286	0.600211	-0.899095	22214.42305
652.457121	-410.87287	992.245011	-575.638347	0.600211	-0.899095	22206.79342
706.627476	-267.435875	1043.363514	-314.705091	-0.162751	-1.662057	22193.06009
704.338587	-111.791477	1073.119061	-68.268127	-1.688677	-0.899095	22219.00082
698.997848	36.223294	1042.600551	170.53921	-2.45164	-0.136132	22180.85269
683.738593	218.571388	1003.689452	423.079875	-0.162751	1.389793	22183.90454
657.034898	387.186153	919.763551	681.724243	-2.45164	1.389793	22215.94897
605.916394	510.023154	839.652463	902.220474	-1.688677	2.152756	22203.74157
566.242332	647.356447	717.578425	1118.138929	1.363174	3.678682	22227.39341
457.138661	734.334199	575.667356	1241.738892	0.600211	1.389793	22235.786
350.323877	817.497137	436.045175	1360.761079	-0.162751	1.389793	22216.71194
249.612796	844.963795	249.882268	1421.798098	1.363174	-0.899095	22226.63045
129.827646	843.43787	92.711944	1428.664763	-1.688677	-0.899095	885.036775
5.46472	824.363802	-133.125026	1369.916632	0.600211	-0.136132	15.259255
-123.475982	796.897143	-307.843493	1273.020364	3.652062	-0.136132	7134.464553
-266.150014	727.467534	-481.036034	1138.738923	1.363174	-0.899095	22190.00824
-382.883313	645.830521	-693.139675	951.813052	0.600211	-0.899095	22193.06009
-513.349941	516.889819	-838.865558	725.976082	1.363174	-0.899095	22217.4749
-625.505463	381.082451	-972.384037	500.902075	0.600211	0.626831	22210.60823
-726.216544	246.038047	-1077.672895	268.19844	-0.925714	1.389793	22193.82305
-775.809122	101.83809	-1102.850665	4.976296	0.600211	-0.899095	22199.92676
-787.253563	-40.835942	-1163.124721	-214.756973	-0.925714	0.626831	22215.18601
-810.142445	-197.243303	-1137.946951	-470.349489	-0.162751	1.389793	22201.45268
-775.046159	-329.235857	-1105.139553	-679.401279	0.600211	3.678682	22218.23786
-706.379513	-451.309895	-954.835894	-874.71974	-2.45164	1.389793	22208.31935
-628.557314	-574.909858	-861.75444	-1063.934499	-1.688677	2.152756	22204.50453
-526.320307	-680.198716	-683.984122	-1202.030754	-3.214602	-0.136132	22195.34898
-368.387021	-771.754244	-462.724929	-1263.830736	-1.688677	1.389793	22211.3712
-215.794473	-822.109785	-230.784257	-1288.245543	-0.925714	0.626831	22219.00082
-79.224143	-850.339406	2.682341	-1319.527016	0.600211	0.626831	22222.05268
90.916547	-840.42089	230.045237	-1275.275177	0.600211	-0.136132	22231.97119
212.990585	-793.880163	423.837772	-1229.497413	-0.925714	-0.899095	22233.49712
357.190542	-741.235735	616.104381	-1123.445592	2.126137	0.626831	22219.00082
454.849772	-680.961678	774.800631	-980.008598	0.600211	0.626831	22193.82305
585.3164	-561.939491	899.163557	-793.84569	2.126137	0.626831	22228.91934
657.034898	-430.709901	996.059824	-634.386478	3.652062	0.626831	22229.6823
705.10155	-285.746981	1040.311663	-399.393955	1.363174	1.389793	22231.97119
712.731177	-140.021098	1080.748688	-126.253295	-0.925714	-0.899095	22225.10453
715.783028	21.727002	1063.963508	140.783663	1.363174	-0.136132	22160.25269
693.657109	162.875109	1041.837589	384.931739	-3.214602	-1.662057	22206.79342
676.871929	343.697277	966.304278	640.524255	-0.925714	0.626831	22228.91934
638.723792	489.42316	856.437643	858.731598	0.600211	0.626831	22213.66009
549.457152	625.230527	756.489525	1063.205612	-0.925714	-0.899095	22221.28971
483.842356	719.074944	604.65994	1234.872228	-0.162751	0.626831	22229.6823
376.26461	790.793441	478.771089	1334.057383	0.600211	-0.899095	22213.66009
261.8202	828.941578	300.237808	1398.909216	-0.925714	0.626831	22199.92676
174.842448	841.911944	104.919348	1405.775881	-1.688677	-0.899095	9705.648976
49.716559	840.386019	-104.895405	1402.72403	-0.162751	-0.899095	20.599994
-110.505616	802.237882	-267.406468	1289.805545	-0.925714	-0.136132	12.207404
-228.76484	740.4379	-472.643444	1165.442618	1.363174	0.626831	22024.44533
-356.179617	645.830521	-662.621166	978.516748	1.363174	1.389793	22183.14158
-476.727729	545.882403	-819.791489	770.990884	2.126137	0.626831	22199.16379
-594.986954	407.023184	-982.302552	534.472435	-0.162751	0.626831	22207.55638
-713.246178	267.401004	-1049.443273	316.265092	-0.925714	-0.136132	22195.34898
-784.964675	140.749189	-1098.272888	73.642942	-0.162751	0.626831	22195.34898
-804.801706	4.178859	-1135.658063	-172.031059	1.363174	0.626831	22241.12674
-787.253563	-136.206284	-1160.07287	-403.208769	1.363174	1.389793	22233.49712
-781.149861	-312.450676	-1128.791398	-635.149441	-0.162751	-0.899095	22233.49712
-724.690619	-419.26546	-998.32477	-836.571603	-0.162751	-0.136132	22240.36378
-665.179525	-568.043193	-870.14703	-1024.260436	0.600211	0.626831	22231.20823
-560.65363	-654.257983	-683.22116	-1180.667797	0.600211	-0.136132	22213.66009
-398.142567	-757.257952	-508.502693	-1224.919636	-0.925714	0.626831	22223.5786
-272.253716	-822.872747	-290.29535	-1312.660351	-1.688677	-0.136132	22226.63045
-113.557467	-848.813481	-38.517647	-1303.504798	-0.925714	1.389793	22216.71194
39.798044	-849.576443	174.348957	-1279.089991	2.126137	2.152756	22223.5786
183.998001	-822.872747	363.563715	-1234.838152	-0.925714	0.626831	22212.89712
315.990554	-770.228319	560.408102	-1151.675213	-0.925714	2.152756	22196.11194
435.775704	-716.057964	738.941382	-1040.282654	-1.688677	2.915719	22173.22306
550.983077	-596.272815	871.696898	-860.223448	-0.925714	0.626831	22204.50453
627.279351	-461.22841	962.489464	-668.719801	0.600211	2.152756	22204.50453
671.53119	-319.317341	1041.837589	-448.22357	0.600211	0.626831	22215.18601
696.70896	-172.828496	1041.074626	-186.527351	1.363174	-0.899095	22218.23786
705.864513	-20.998911	1047.94129	69.065166	-0.925714	-0.136132	22192.29713
708.916364	162.112146	1057.096843	312.450279	-0.925714	0.626831	22205.2675
690.605258	298.682476	973.933905	580.250199	1.363174	-1.662057	22230.44527
655.508972	456.615762	908.31911	814.47976	-0.925714	-2.42502	22236.54897
600.575655	595.47498	808.370991	1031.92414	2.126137	0.626831	22246.46748
498.338648	701.526801	637.467338	1195.961128	1.363174	-0.899095	22244.94156
412.886822	774.771224	495.556269	1308.11665	0.600211	-0.136132	22228.91934
313.701666	838.860094	339.148908	1395.857365	1.363174	1.389793	22230.44527
173.316522	838.860094	154.511926	1432.479576	-0.162751	-0.899095	22230.44527
67.264702	844.200833	-36.991721	1402.72403	-0.162751	-0.899095	33.57036
-58.62415	799.186031	-245.280549	1319.561091	0.600211	1.389793	13.733329
-199.772256	754.934192	-436.784196	1198.250016	-0.925714	-0.899095	21723.83801
-305.824076	688.556434	-623.710066	1024.294512	-1.688677	-0.899095	22174.74899
-442.394406	558.852769	-794.613719	827.450126	-0.162751	1.389793	22191.53417
-563.705481	452.800949	-921.265533	585.590938	-2.45164	0.626831	22195.34898
-683.490631	298.682476	-1051.732161	371.961372	-2.45164	0.626831	22200.68972
-757.498017	175.082512	-1088.354373	123.23552	1.363174	1.389793	22181.61565
-789.542451	37.74922	-1137.946951	-126.253295	-1.688677	-0.136132	22070.22309
-819.297998	-117.895179	-1128.028435	-360.482855	-0.162751	1.389793	22210.60823
-785.727638	-273.539577	-1094.458075	-606.156857	-0.925714	-0.136132	22214.42305
-741.475799	-416.213609	-1025.028466	-799.949392	-2.45164	0.626831	22220.52675
-687.305445	-528.369131	-906.006279	-974.667859	-1.688677	0.626831	22223.5786
-563.705481	-632.895026	-757.991508	-1140.230772	-1.688677	0.626831	22211.3712
-453.075885	-721.398703	-533.680463	-1227.971487	2.8891	2.152756	22237.31193
-279.883343	-803.798679	-367.354586	-1343.941823	-0.162751	0.626831	22256.386
-140.261162	-864.835698	-116.339846	-1298.927022	0.600211	0.626831	22233.49712
-3.690832	-876.280139	105.68231	-1337.075159	2.126137	1.389793	22243.41563
164.923932	-831.265338	334.571131	-1250.860369	0.600211	0.626831	22245.70452
286.235008	-768.702393	545.148847	-1181.43076	1.363174	1.389793	22219.00082
408.309045	-713.769076	705.371022	-1053.25302	0.600211	0.626831	22205.2675
530.383083	-618.398734	844.993202	-894.556771	-1.688677	-0.136132	22212.13416
612.783059	-497.087659	953.333911	-720.601267	-1.688677	-0.899095	22207.55638
682.975631	-356.702515	1002.163526	-487.897632	1.363174	0.626831	22211.3712
695.183035	-217.843297	1061.67462	-233.068078	-0.925714	-0.136132	22192.29713
682.975631	-57.621122	1056.333881	-1.890369	-2.45164	-0.899095	22185.43046
677.634892	98.786239	1043.363514	275.828067	-2.45164	-0.899095	22178.5638
660.086749	270.452855	983.089458	526.842808	-0.925714	0.626831	22205.2675
638.723792	409.312073	902.97837	773.279772	-1.688677	0.626831	22211.3712
589.131214	562.667583	810.659879	976.990822	-0.925714	0.626831	22212.89712
507.494201	678.637919	687.822879	1147.894476	-0.162751	-0.136132	22231.20823
421.279412	766.378634	508.526635	1314.983315	1.363174	1.389793	22231.20823
312.175741	820.548988	376.534082	1369.916632	-0.925714	0.626831	22215.94897
221.383175	851.83046	201.815615	1419.50921	-0.925714	-0.899095	22229.6823
94.731361	831.230466	19.467521	1405.775881	-0.162751	0.626831	150.303659
-15.135274	826.65269	-184.24353	1369.153669	0.600211	-0.899095	13.733329
-160.098194	783.163814	-369.643475	1230.294451	0.600211	-0.136132	19678.33491
-288.275933	716.786056	-564.198973	1079.990792	2.126137	-0.899095	22198.40083
-430.949965	603.867571	-728.235961	871.701965	1.363174	0.626831	22193.06009
-545.394376	482.556495	-908.295167	632.131665	1.363174	-1.662057	22223.5786
-634.661016	336.06765	-1017.398838	397.902105	-0.162751	0.626831	22217.4749
-740.712836	207.88991	-1076.909932	173.591061	-0.162751	-0.136132	22184.6675
-796.409116	52.245512	-1130.317323	-51.482947	-0.162751	-1.662057	22212.13416
-814.720222	-95.769259	-1148.628429	-323.097681	-0.162751	-0.136132	22222.81564
-793.357265	-238.443291	-1113.532143	-546.645763	-0.925714	-0.899095	22200.68972
-759.786905	-374.250658	-1051.732161	-744.253112	-0.925714	2.152756	22224.34156
-696.460998	-509.295063	-926.606273	-939.571573	-2.45164	2.152756	22207.55638
-596.512879	-611.532069	-790.798905	-1092.16412	-1.688677	2.152756	22199.16379
-470.624027	-706.902411	-580.984153	-1222.630748	2.126137	2.915719	22199.92676
-343.20925	-796.169052	-427.628643	-1313.423314	0.600211	1.389793	22214.42305
-173.831523	-838.132002	-135.413914	-1311.897388	0.600211	0.626831	22215.18601
-34.972305	-851.102369	69.060099	-1305.793686	-0.925714	0.626831	22224.34156
119.146168	-819.820897	298.711883	-1278.327028	-2.45164	0.626831	22232.73415
265.635014	-775.569058	481.059977	-1193.638164	-0.162751	-0.136132	22219.76379
402.205344	-743.524623	693.926581	-1063.171536	1.363174	-0.136132	22202.21564
491.471984	-640.524653	842.704314	-937.282684	-0.162751	-0.899095	22205.2675
599.812692	-521.502466	944.941321	-764.853106	1.363174	-1.662057	22238.07489
670.005264	-385.695099	990.719085	-552.749465	2.8891	-0.136132	22225.10453
681.449705	-228.524775	1074.644986	-310.890277	2.126137	-0.899095	22222.81564
705.864513	-85.087781	1079.985725	-40.038506	2.8891	0.626831	22229.6823
700.523774	69.793655	1084.563502	201.057719	0.600211	1.389793	22202.97861
699.760811	210.178798	1002.926489	472.672453	-0.925714	-0.136132	22211.3712
657.034898	391.76393	948.756135	722.161268	-0.925714	0.626831	22226.63045
607.44232	539.015738	844.23024	933.501946	-0.162751	1.389793	22216.71194
540.301599	664.141627	696.978431	1129.58337	-1.688677	-0.136132	22226.63045
447.983108	752.645304	529.126629	1275.309253	-1.688677	0.626831	22228.15638
332.775734	815.208249	408.578517	1361.524042	-0.925714	-0.136132	22195.34898
240.457243	826.65269	238.437827	1408.827732	-3.977565	-1.662057	22202.21564
110.753578	825.889727	66.008248	1419.50921	-0.162751	-0.136132	1347.392193
-18.187124	809.86751	-177.376865	1375.257371	0.600211	0.626831	17.548143
-138.735237	781.637888	-329.969412	1256.998147	-0.162751	-1.662057	10728.01904
-279.883343	715.26013	-546.65083	1113.561152	0.600211	-1.662057	22182.37861
-405.772195	614.549049	-709.161893	935.027872	2.126137	-0.136132	22186.95639
-520.216605	507.734266	-844.96926	693.931647	-0.925714	-1.662057	22215.18601
-611.009171	380.319489	-979.250701	475.724304	-0.162751	-0.136132	22218.23786
-742.238762	238.40842	-1068.517342	250.650297	0.600211	-0.136132	22180.85269
-769.70542	102.601052	-1109.717329	8.028147	-0.162751	-2.42502	22222.05268
-805.564669	-41.598905	-1177.621013	-252.142147	1.363174	0.626831	22232.73415
-809.379483	-201.82108	-1108.954367	-475.690229	-0.162751	1.389793	22211.3712
-780.386899	-361.280292	-1059.361789	-716.023491	2.8891	3.678682	22236.54897
-701.038774	-466.569149	-925.84331	-873.193815	0.600211	2.152756	22240.36378
-607.95732	-592.458001	-809.872974	-1057.067834	0.600211	1.389793	22223.5786
-509.535127	-685.539455	-645.835985	-1190.586313	-1.688677	-0.136132	22215.94897
-378.305536	-777.857946	-437.547158	-1268.408512	-0.162751	1.389793	22228.15638
-213.505585	-830.502375	-188.058343	-1305.030724	2.126137	1.389793	22226.63045
-67.01674	-843.472741	32.437888	-1330.971457	0.600211	1.389793	22218.23786
74.131367	-843.472741	230.045237	-1289.008506	-0.162751	0.626831	22228.15638
216.042436	-793.117201	439.097026	-1223.393711	-2.45164	0.626831	22206.79342
359.47943	-754.969064	632.889562	-1106.660412	-2.45164	-0.899095	22202.21564
501.390499	-678.67279	783.956183	-983.823411	-0.925714	-0.899095	22173.22306
592.946028	-553.546901	935.022805	-794.608653	-2.45164	-0.899095	22202.97861
658.560823	-436.05064	1000.637601	-591.660565	2.126137	1.389793	22206.03046
702.049699	-293.376608	1038.785738	-372.690259	2.126137	1.389793	22212.89712
705.864513	-133.154433	1070.830173	-101.838488	1.363174	-0.136132	22221.28971
710.442289	36.223294	1064.726471	148.41329	-0.162751	-0.136132	22193.06009
682.212668	201.786208	1001.400564	413.16136	-0.925714	-0.136132	22199.16379
674.583041	355.904681	951.807986	665.702026	2.126137	2.915719	22234.26008
642.538606	509.260191	854.911718	884.672331	1.363174	2.152756	22242.65267
560.13863	623.704602	722.919165	1082.27968	0.600211	2.152756	22242.65267
461.716437	737.38605	581.008095	1234.872228	0.600211	1.389793	22244.17859
357.953505	793.082329	461.985909	1340.924048	2.126137	0.626831	22228.15638
261.8202	828.178615	271.245224	1414.168471	-0.925714	0.626831	22226.63045
138.983199	834.282317	94.237869	1434.768465	-0.162751	-0.899095	5646.687216
22.249901	814.445286	-119.391697	1382.886999	-0.162751	0.626831	17.548143
-122.713019	792.319367	-294.873126	1297.435172	-2.45164	-1.662057	12.970367
-229.527803	739.674938	-489.428624	1133.398184	0.600211	-0.136132	22080.14161
-370.675909	671.008291	-673.302644	967.83527	-0.162751	-0.899095	22178.5638
-504.957351	529.097222	-814.45075	747.339039	-1.688677	-0.899095	22183.14158
-597.275842	399.393557	-988.406254	526.842808	-0.925714	1.389793	22193.06009
-689.594333	263.58619	-1087.59141	283.457695	-1.688677	-0.136132	22166.3564
-778.09801	121.675121	-1098.272888	37.020731	-3.214602	-0.899095	22193.06009
-805.564669	-7.265582	-1122.687696	-216.282898	-0.162751	0.626831	22212.13416
-806.327632	-185.035899	-1149.391392	-440.593943	2.126137	1.389793	22219.00082
-765.890607	-297.954384	-1076.146969	-655.749434	1.363174	1.389793	22224.34156
-727.74247	-444.44323	-963.228484	-852.593821	-0.925714	0.626831	22228.91934
-652.209159	-551.258013	-851.835924	-1031.127101	-0.162751	1.389793	22230.44527
-543.105487	-684.013529	-658.043389	-1177.615947	-0.162751	-0.136132	22218.23786
-389.749977	-736.657958	-450.517525	-1272.223326	2.126137	1.389793	22251.04526
-238.683355	-808.376455	-253.673139	-1289.771469	-0.162751	0.626831	22253.33415
-89.905622	-842.709779	-3.421361	-1321.052941	1.363174	0.626831	22231.20823
50.479522	-843.472741	198.763764	-1295.875171	0.600211	-0.899095	22240.36378
206.12392	-809.902381	410.104442	-1257.727034	1.363174	1.389793	22242.65267
331.249809	-763.361654	598.556238	-1142.519661	-0.925714	1.389793	22213.66009
458.664586	-667.228349	751.148786	-981.534523	0.600211	2.152756	22200.68972
555.560854	-574.909858	877.037637	-818.260497	2.126137	0.626831	22222.05268
623.464537	-447.495081	1000.637601	-661.853136	-1.688677	-0.136132	22204.50453
663.1386	-330.761782	1041.074626	-436.016166	-0.162751	-0.899095	22198.40083
702.049699	-164.435906	1063.200545	-166.69032	-0.925714	-0.136132	22217.4749
713.49414	-9.55447	1042.600551	79.746644	-3.214602	-1.662057	22177.80084
682.212668	168.978811	990.719085	342.968788	0.600211	2.152756	22178.5638
678.397854	307.838029	960.963538	599.324268	-3.214602	-1.662057	22216.71194
640.249717	453.563911	858.726532	829.739014	-0.162751	-0.136132	22206.79342
576.160848	599.289794	771.74878	1050.235245	1.363174	1.389793	22223.5786
487.65717	709.919391	609.237717	1208.931494	0.600211	-0.136132	22231.20823
389.99794	783.163814	479.534051	1321.087017	1.363174	0.626831	22225.10453
285.472045	823.600839	321.600765	1405.775881	1.363174	-0.136132	22222.05268
186.286889	850.304535	130.860081	1421.798098	2.126137	-0.899095	22231.20823
48.190634	844.963795	-35.465796	1400.435141	-0.162751	-1.662057	29.755547
-67.01674	820.548988	-247.569437	1323.375905	2.126137	0.626831	13.733329
-224.950026	753.408267	-441.361972	1193.67224	0.600211	0.626831	21572.00842
-351.601841	671.008291	-620.658215	1007.509332	2.8891	1.389793	22185.43046
-481.305506	549.697216	-816.739639	809.13902	1.363174	1.389793	22202.97861
-587.357326	422.282439	-941.102565	548.205764	0.600211	1.389793	22213.66009
-688.068407	286.475072	-1063.939565	352.887304	-1.688677	-0.136132	22209.84527
-762.075793	157.534369	-1104.37659	107.213302	-0.162751	-0.136132	22206.79342
-797.935042	14.860338	-1146.339541	-136.171811	0.600211	1.389793	22215.94897
-815.483185	-139.258135	-1115.058069	-410.075433	-1.688677	0.626831	22217.4749
-783.43875	-278.117353	-1100.561777	-609.208708	-0.925714	-0.136132	22213.66009
-732.320246	-429.183975	-998.32477	-829.704939	-2.45164	-0.899095	22203.74157
-654.498047	-549.732088	-902.954428	-992.978964	-2.45164	-1.662057	22208.31935
-572.861034	-653.49502	-758.754471	-1130.312257	-1.688677	-0.136132	22190.7712
-417.216636	-739.709809	-508.502693	-1246.282593	-0.162751	2.915719	22206.79342
-300.483337	-796.932014	-310.132381	-1316.475165	2.8891	0.626831	22225.86749
-128.816721	-825.924598	-101.843554	-1326.39368	0.600211	-0.136132	22219.00082
18.435087	-844.235704	145.356373	-1311.897388	-0.162751	0.626831	22224.34156
164.16097	-824.398673	356.697051	-1244.756667	-0.162751	2.152756	22233.49712
302.257225	-767.176468	539.045145	-1153.964102	0.600211	2.152756	22220.52675
449.509033	-693.932045	724.44509	-1036.46784	-1.688677	0.626831	22197.63787
552.509003	-602.376516	876.274675	-863.275299	1.363174	0.626831	22238.83786
633.383053	-481.828404	967.830203	-697.712385	2.126137	1.389793	22231.97119
680.686743	-346.784	1044.126477	-489.423558	0.600211	1.389793	22208.31935
722.649693	-200.295154	1041.837589	-214.756973	1.363174	-0.899095	22219.76379
692.894146	-38.547054	1054.807955	27.102215	0.600211	-0.899095	22216.71194
684.501556	131.593636	1037.259812	304.820651	-0.162751	0.626831	22209.08231
663.901562	277.319519	976.985756	540.576137	-0.162751	-0.899095	22224.34156
646.353419	431.437992	919.000588	798.457542	-0.162751	-1.662057	22229.6823
592.946028	576.400912	826.682097	989.198226	-0.925714	-0.899095	22218.23786
496.04976	680.926807	633.652524	1185.27965	0.600211	-0.899095	22228.15638
403.731269	783.926776	506.237747	1321.087017	-1.688677	-0.136132	22226.63045
301.494262	813.682323	342.963722	1377.546259	-2.45164	-0.136132	22194.58602
212.227622	841.148982	182.741547	1429.427725	-0.162751	0.626831	22209.84527
84.812845	825.126764	11.074931	1412.642545	-0.162751	1.389793	99.948119
-63.964889	796.13418	-213.999076	1337.109234	-0.162751	0.626831	14.496292
-183.750038	763.326783	-394.821245	1232.583339	1.363174	1.389793	20435.95691
-298.194449	687.793472	-592.428594	1046.420432	-0.925714	-0.136132	22180.85269
-458.416624	580.978688	-761.043359	860.257524	1.363174	0.626831	22196.87491
-540.053637	456.615762	-919.739608	613.057597	0.600211	0.626831	22206.03046
-648.394345	322.334321	-996.035882	387.98359	0.600211	0.626831	22216.71194
-735.372097	206.363985	-1089.117336	156.80588	-0.925714	-1.662057	22192.29713
-768.942458	40.801071	-1153.969168	-69.03109	2.8891	-0.136132	22228.15638
-812.431334	-96.532222	-1108.191404	-350.56434	1.363174	-0.136132	22219.00082
-787.253563	-242.258105	-1125.739547	-564.956869	2.8891	0.626831	22231.20823
-740.712836	-374.250658	-1043.339571	-769.430882	1.363174	0.626831	22235.02304
-680.43878	-495.561733	-922.028496	-930.41602	-0.925714	0.626831	22231.97119
-579.727699	-629.080212	-756.465582	-1100.55671	-1.688677	0.626831	22215.94897
-446.972183	-727.502405	-558.095271	-1244.756667	-0.162751	-0.136132	22212.13416
-310.401853	-797.694977	-390.243469	-1300.452947	0.600211	2.152756	22228.91934
-153.231529	-824.398673	-116.339846	-1304.267761	1.363174	2.152756	22222.05268
-19.71305	-842.709779	64.482323	-1319.527016	-1.688677	0.626831	22215.18601
139.746162	-854.15422	297.185957	-1285.193692	-2.45164	0.626831	22206.79342
269.449827	-799.983865	478.771089	-1196.690015	-0.925714	0.626831	22209.08231
376.26461	-725.97648	667.985847	-1052.490058	-0.925714	0.626831	22161.01566
528.094195	-631.3691	819.052469	-902.186399	1.363174	1.389793	22206.03046
585.3164	-530.658019	938.837619	-756.460516	-0.162751	-0.899095	22208.31935
679.160817	-388.74695	1026.578334	-521.467993	2.126137	-0.136132	22203.74157
700.523774	-239.969216	1056.333881	-265.112513	2.126137	0.626831	22222.05268
700.523774	-82.798893	1068.541284	-12.571847	-0.162751	1.389793	22223.5786
698.997848	90.393649	1055.570918	243.02067	2.126137	0.626831	22196.11194
676.108966	235.356569	1004.452414	458.176161	-1.688677	-1.662057	22225.86749
661.612674	406.260222	930.445029	732.842747	-0.162751	-0.899095	22252.57118
596.760841	542.067589	835.074687	954.10194	0.600211	1.389793	22238.83786
518.938642	645.067558	659.593257	1145.605587	2.8891	2.152756	22241.88971
447.220145	772.482335	522.259965	1263.864812	1.363174	1.389793	22243.41563
344.983138	831.230466	419.259995	1340.924048	0.600211	0.626831	22222.81564
234.353541	835.04528	212.497094	1422.561061	-1.688677	-0.899095	22222.81564
129.827646	843.43787	23.282335	1438.583278	-0.162751	-0.136132	324.259163
-5.979721	826.65269	-172.036126	1342.449973	-0.925714	-0.899095	15.259255
-161.624119	782.400851	-358.961996	1254.709259	0.600211	-0.899095	13766.89963
-291.327784	716.786056	-551.991569	1104.4056	1.363174	0.626831	22168.64528
-412.638859	616.074974	-741.206328	894.590847	-3.214602	-1.662057	22186.95639
-539.290674	487.897235	-880.065546	655.78351	-1.688677	-0.136132	22122.86752
-659.075823	360.482457	-989.93218	439.865056	-3.214602	-1.662057	22197.63787
-724.690619	220.860277	-1063.176603	209.450309	0.600211	-0.136132	22184.6675
-798.698004	75.897357	-1114.295106	-26.305177	0.600211	0.626831	22196.11194
-804.038743	-71.354452	-1137.183988	-304.023613	1.363174	2.152756	22212.89712
-796.409116	-218.60626	-1103.613628	-522.993918	-0.162751	0.626831	22224.34156
-750.631352	-362.806217	-1059.361789	-747.304963	-1.688677	1.389793	22206.03046
-704.853588	-490.220994	-934.998863	-924.312318	-0.162751	2.152756	22222.81564
-612.535097	-594.746889	-804.532235	-1081.482642	-1.688677	1.389793	22220.52675
-462.231437	-680.961678	-617.606364	-1212.712232	0.600211	0.626831	22234.26008
-356.179617	-761.835729	-434.495307	-1285.956655	2.126137	2.915719	22252.57118
-192.142628	-828.976449	-172.036126	-1296.638133	0.600211	0.626831	22246.46748
-52.520448	-835.080151	59.904546	-1314.186276	0.600211	0.626831	22232.73415
110.753578	-840.42089	267.430411	-1263.830736	0.600211	0.626831	22239.60082
235.879467	-805.324605	474.193312	-1204.319642	2.8891	-0.899095	22235.786
383.894238	-738.946846	648.148816	-1099.793747	-1.688677	-0.899095	22177.80084
501.390499	-635.183914	812.185805	-963.98638	0.600211	0.626831	22212.89712
589.131214	-551.258013	928.156141	-785.4531	-1.688677	-1.662057	22217.4749
644.064531	-407.821019	1026.578334	-577.164273	-0.162751	-0.136132	22209.08231
674.583041	-268.198838	1032.682036	-362.008781	-0.925714	-0.899095	22200.68972
705.864513	-113.317402	1052.519067	-72.845904	-0.162751	-1.662057	22203.74157
687.553407	27.830704	1047.94129	147.650327	-3.214602	-0.136132	22171.69713
691.368221	202.549171	1005.97834	420.028025	-0.925714	2.915719	22203.74157
660.086749	359.719495	950.28206	672.56869	-0.925714	2.915719	22222.05268
610.494171	507.734266	816.000618	908.324176	-1.688677	2.152756	22207.55638
529.620121	642.77867	706.896947	1069.309314	-0.162751	1.389793	22225.10453
455.612735	744.252714	558.882176	1234.109265	1.363174	2.915719	22221.28971
366.346095	815.208249	430.704436	1326.427756	0.600211	0.626831	22218.23786
229.012802	841.148982	244.541529	1424.086986	0.600211	-0.136132	22224.34156
147.375789	828.941578	90.423056	1417.220322	1.363174	0.626831	3305.917539
16.909161	830.467503	-127.021324	1393.568477	1.363174	-0.136132	17.548143
-129.579684	790.030478	-319.287934	1309.642576	3.652062	-0.136132	13.733329
-231.816691	725.178646	-514.606395	1116.613003	0.600211	-1.662057	22107.60826
-382.883313	647.356447	-669.48783	938.842686	2.126137	-2.42502	22196.87491
-498.853649	510.786117	-822.080378	731.316821	-0.925714	-1.662057	22209.08231
-622.453612	380.319489	-970.095149	503.953926	1.363174	1.389793	22212.89712
-716.298029	239.171382	-1087.59141	288.798434	-0.162751	0.626831	22202.97861
-784.201712	113.282531	-1112.76918	17.183699	-3.977565	-1.662057	22207.55638
-837.609104	-27.865576	-1137.183988	-224.675488	-1.688677	-0.899095	22214.42305
-803.275781	-172.065533	-1121.161771	-475.690229	0.600211	-0.136132	22222.81564
-791.83134	-323.132155	-1095.221037	-687.030907	-3.977565	0.626831	22209.08231
-713.246178	-474.961739	-973.147	-886.927144	-3.214602	2.152756	22202.21564
-628.557314	-568.043193	-853.36185	-1036.46784	-0.925714	2.915719	22217.4749
-498.853649	-688.591306	-683.984122	-1201.267791	-0.925714	1.389793	22200.68972
-373.72776	-774.043132	-463.487891	-1269.934438	-0.925714	1.389793	22207.55638
-240.972244	-825.161636	-233.836108	-1317.238127	0.600211	0.626831	22231.97119
-87.616734	-851.102369	-24.021355	-1303.504798	2.126137	0.626831	22219.76379
66.501739	-851.865331	201.052652	-1286.719618	0.600211	-0.136132	22227.39341
209.938734	-806.85053	417.73407	-1226.445562	-1.688677	-0.899095	22231.20823
357.190542	-736.657958	595.504387	-1120.393741	1.363174	0.626831	22194.58602
476.975692	-670.2802	782.430258	-961.697492	-0.925714	-1.662057	22207.55638
591.420102	-556.598752	905.267259	-817.497535	2.126137	-0.899095	22251.04526
666.190451	-429.946938	981.563532	-645.067956	0.600211	-0.136132	22215.94897
700.523774	-271.250689	1052.519067	-403.208769	-0.162751	-0.136132	22203.74157
708.916364	-138.495172	1085.326465	-126.253295	2.126137	0.626831	22223.5786
697.471923	-1.924843	1064.726471	114.84293	1.363174	1.389793	22198.40083
675.346003	168.978811	1018.185744	389.509515	0.600211	0.626831	22212.89712
660.086749	330.726911	986.141309	625.265001	0.600211	-0.136132	22227.39341
633.383053	488.660197	870.170973	861.020486	-0.162751	0.626831	22219.76379
561.664556	619.889788	773.274705	1061.679686	-0.162751	0.626831	22221.28971
486.131245	731.282348	596.26735	1235.63519	-1.688677	-0.899095	22226.63045
358.716468	799.186031	466.563685	1342.449973	-3.214602	-0.899095	22202.21564
271.738716	827.415652	312.445212	1407.301806	-0.925714	0.626831	22199.16379
153.479491	854.119348	133.911932	1430.953651	-2.45164	-0.136132	14453.56609
42.086932	831.993429	-69.799119	1415.694396	-3.214602	-0.899095	21.362957
-88.379696	788.504553	-271.221282	1300.487023	1.363174	-1.662057	12.207404
-229.527803	737.38605	-449.754562	1179.175948	-0.162751	-0.899095	21952.72683
-365.33517	660.326813	-656.517464	996.827854	-0.162751	0.626831	22193.06009
-480.542543	541.304626	-797.66557	785.487176	1.363174	1.389793	22206.03046
-596.512879	413.889849	-968.569223	529.131696	-1.688677	-0.136132	22208.31935
-688.068407	275.793594	-1060.887714	317.028055	-0.925714	-0.899095	22208.31935
-759.786905	155.245481	-1095.221037	72.879979	0.600211	-0.899095	22220.52675
-804.801706	13.334412	-1137.183988	-162.112544	2.126137	-0.136132	22229.6823
-788.016526	-156.806278	-1153.969168	-403.208769	2.8891	0.626831	22243.41563
-773.520234	-297.191422	-1083.013634	-635.912403	-0.162751	-0.899095	22225.86749
-728.505433	-414.687683	-998.32477	-833.519752	-0.162751	-0.136132	22229.6823
-662.127674	-554.309864	-880.065546	-1007.475256	-0.925714	-0.899095	22229.6823
-549.972152	-651.969094	-718.317445	-1139.46781	0.600211	0.626831	22068.69717
-420.268487	-747.339437	-490.191587	-1238.652965	-0.925714	-0.136132	22220.52675
-250.890759	-808.376455	-291.058313	-1301.978873	-0.925714	-0.899095	22229.6823
-136.446349	-841.946816	-35.465796	-1295.112208	-0.162751	1.389793	22213.66009
36.746193	-855.680145	148.408224	-1314.949239	-0.162751	1.389793	22215.18601
193.916516	-827.450524	365.852604	-1233.312226	-1.688677	2.152756	22209.08231
322.857219	-774.043132	570.326617	-1158.541878	-1.688677	0.626831	22202.97861
438.064592	-684.013529	751.148786	-990.690076	-3.214602	0.626831	22176.27491
550.220115	-593.983926	875.511712	-853.356783	-3.214602	-1.662057	22208.31935
624.2275	-477.250628	973.170942	-690.082758	0.600211	1.389793	22211.3712
669.242301	-320.843267	1014.37093	-437.542092	2.126137	1.389793	22191.53417
700.523774	-190.376639	1039.5487	-191.86809	-0.925714	-1.662057	22219.00082
706.627476	-27.865576	1070.830173	75.168867	0.600211	0.626831	22215.18601
686.790444	125.489935	1040.311663	332.28731	1.363174	-1.662057	22179.32676
678.397854	297.15655	987.667234	583.30205	-0.162751	-1.662057	22229.6823
649.40527	457.378725	895.348743	825.161238	2.126137	-0.136132	22255.62304
596.760841	591.660167	801.504326	1007.509332	4.415025	-0.136132	22237.31193
498.338648	683.215695	629.837711	1183.753724	1.363174	-0.136132	22241.88971
412.886822	785.452702	504.711822	1315.746278	-2.45164	-0.899095	22239.60082
309.12389	823.600839	341.437796	1395.094402	1.363174	1.389793	22219.76379
196.968367	835.04528	171.297106	1430.953651	-0.925714	0.626831	22223.5786
64.975814	832.756392	-36.991721	1413.405508	-0.925714	-0.899095	40.437025
-56.335261	800.711957	-217.050927	1334.820346	-2.45164	-0.136132	14.496292
-208.164846	770.193447	-405.502723	1218.087047	-0.162751	2.152756	20958.58638
-353.890729	683.215695	-599.295259	1022.768587	-2.45164	-0.899095	22182.37861
-459.942549	565.719434	-786.984092	825.161238	-3.977565	-0.899095	22173.98602
-587.357326	462.719464	-916.687757	580.250199	-3.214602	-0.899095	22183.90454
-697.22396	292.578774	-1023.50254	375.013223	-0.162751	0.626831	22184.6675
-749.868389	179.660289	-1083.776596	111.028116	-3.214602	-1.662057	22182.37861
-791.83134	33.171443	-1166.939535	-112.519966	-0.925714	0.626831	22197.63787
-813.194296	-117.895179	-1127.265472	-358.95693	-0.162751	-0.899095	22219.00082
-793.357265	-274.30254	-1102.087702	-587.845751	0.600211	-1.662057	22217.4749
-744.52765	-390.272876	-1038.761795	-776.297547	-0.925714	-0.899095	22221.28971
-671.283227	-532.946907	-896.087763	-976.193784	1.363174	-0.136132	22232.73415
-563.705481	-624.502436	-741.96929	-1118.104853	1.363174	1.389793	22222.05268
-440.105518	-718.346853	-549.702681	-1236.364077	2.126137	0.626831	22246.46748
-298.957412	-820.583859	-337.59904	-1313.423314	-0.162751	1.389793	22252.57118
-141.787088	-848.050518	-92.688001	-1295.112208	1.363174	-0.136132	22244.17859
4.701758	-856.443108	131.623043	-1324.104792	2.8891	1.389793	22235.786
142.03505	-819.057934	336.86002	-1265.356661	-0.162751	0.626831	22235.786
283.946119	-789.302387	527.600704	-1200.504829	-0.162751	0.626831	22226.63045
407.546083	-716.057964	706.896947	-1039.519691	-1.688677	0.626831	22182.37861
525.042344	-615.346883	855.674681	-900.660473	-0.162751	0.626831	22215.18601
608.205283	-498.613584	955.622799	-728.993857	1.363174	1.389793	22222.05268
666.190451	-381.880286	1023.526483	-524.519844	-0.162751	-0.136132	22194.58602
695.183035	-221.658111	1036.496849	-255.95696	-2.45164	-0.136132	22209.84527
695.945997	-64.487787	1060.911657	-11.808885	-0.925714	1.389793	22196.87491
682.975631	110.23068	1063.200545	245.309558	-1.688677	-0.899095	22160.25269
687.553407	265.112115	987.667234	521.502069	-2.45164	-0.899095	22212.89712
663.1386	409.312073	906.030221	753.442741	-0.925714	1.389793	22222.81564
612.020096	558.089806	802.267289	955.627866	0.600211	0.626831	22214.42305
518.938642	658.037925	639.756226	1135.687072	-0.925714	-0.136132	21986.29719
428.909039	756.460118	481.059977	1288.279619	-0.925714	-0.136132	22231.20823
318.279442	813.682323	383.400747	1385.175887	1.363174	-0.136132	22216.71194
227.486877	854.119348	215.548944	1423.324024	1.363174	-0.136132	22224.34156
99.309137	836.571205	15.652707	1422.561061	-0.162751	-0.136132	205.999939
-30.394528	818.2601	-182.717604	1354.657377	2.126137	-0.136132	16.022217
-173.06856	766.378634	-374.221251	1240.975929	0.600211	-0.136132	18993.95734
-293.616673	707.630503	-599.295259	1079.227829	0.600211	0.626831	22189.24528
-424.083301	600.81572	-743.495216	901.457512	0.600211	-0.899095	22207.55638
-540.816599	486.371309	-885.406285	641.287218	-1.688677	-0.136132	22204.50453
-639.238792	334.541724	-1017.398838	417.739136	1.363174	0.626831	22199.92676
-732.320246	194.156581	-1067.754379	191.139203	-0.925714	-0.136132	22208.31935
-784.964675	53.008475	-1167.702498	-38.51258	-0.162751	0.626831	22206.03046
-832.268365	-71.354452	-1147.865466	-345.986563	-0.162751	-0.899095	22215.94897
-783.43875	-253.702546	-1132.606212	-562.667981	-0.925714	-0.899095	22225.10453
-749.105426	-368.909919	-1046.391422	-741.201261	-3.214602	0.626831	22196.87491
-675.098041	-498.613584	-930.421086	-930.41602	-3.977565	-0.899095	22207.55638
-580.490662	-636.70984	-780.88039	-1060.882648	-1.688677	1.389793	22209.08231
-456.127735	-702.324635	-591.665631	-1242.467779	-2.45164	1.389793	22197.63787
-325.661107	-789.302387	-385.665692	-1289.771469	-0.162751	-0.136132	22221.28971
-185.275964	-833.554226	-136.93984	-1308.845537	-0.162751	0.626831	22235.02304
-27.342677	-835.843114	90.423056	-1307.319612	0.600211	1.389793	22221.28971
126.775796	-825.924598	301.763734	-1274.512214	-0.162751	-0.136132	22228.91934
236.64243	-806.85053	488.689604	-1201.267791	-0.925714	0.626831	22232.73415
397.627567	-737.420921	653.489555	-1058.59376	1.363174	0.626831	22188.48232
531.909009	-622.213548	832.785799	-924.312318	2.126137	0.626831	22225.10453
608.968245	-535.998758	928.919104	-746.542	2.8891	-0.136132	22228.91934
677.634892	-378.828435	1025.815371	-522.993918	2.8891	-0.136132	22214.42305
707.390438	-251.413658	1070.830173	-284.949544	2.126137	-1.662057	22219.76379
722.649693	-107.2137	1073.882024	-66.742202	-0.162751	-0.899095	22219.76379
697.471923	57.586251	1068.541284	200.294756	-0.925714	0.626831	22186.19343
677.634892	234.593606	1016.659818	452.835422	-3.214602	0.626831	22215.18601
663.1386	381.845414	932.733917	710.716827	-0.925714	1.389793	22227.39341
613.546022	512.312042	822.867283	914.427878	-0.162751	-0.136132	22221.28971
540.301599	641.252745	706.896947	1121.19078	0.600211	-0.136132	22221.28971
450.271996	735.860124	535.230331	1247.842594	-0.925714	0.626831	22218.23786
328.960921	809.86751	411.630368	1324.90183	-3.214602	0.626831	22199.16379
245.797982	841.911944	243.015603	1421.798098	-2.45164	-0.136132	22205.2675
127.538758	826.65269	49.223068	1393.568477	1.363174	-0.136132	1938.688314
3.938795	815.971211	-151.436132	1359.998116	-0.162751	-0.899095	19.074068
-131.868572	782.400851	-328.443487	1268.442588	-2.45164	-0.136132	8260.597552
-250.127797	712.208279	-536.732314	1117.375966	-0.925714	-0.899095	22144.99344
-399.668493	628.282378	-704.584116	927.398245	1.363174	-0.899095	22206.79342
-524.031419	496.289825	-841.154446	682.487206	2.8891	1.389793	22197.63787
-630.846202	381.082451	-1008.243285	485.64282	2.126137	0.626831	22199.16379
-708.668401	237.645457	-1076.909932	254.465111	2.8891	-0.136132	22215.94897
-795.646153	105.652903	-1125.739547	12.605923	1.363174	-0.899095	22228.15638
-792.594302	-46.176681	-1136.421025	-249.090296	1.363174	1.389793	22221.28971
-810.142445	-194.954415	-1144.050653	-510.786514	2.126137	1.389793	22244.17859
-751.394315	-355.939552	-1088.354373	-715.260528	1.363174	2.915719	22228.91934
-711.720252	-468.095075	-931.184049	-896.845659	-0.925714	1.389793	22226.63045
-601.853618	-602.376516	-822.080378	-1049.438207	-0.925714	2.152756	22228.91934
-491.224021	-698.509821	-642.021172	-1206.608531	-0.162751	1.389793	22212.89712
-369.912946	-763.361654	-433.732345	-1263.830736	0.600211	-0.136132	22224.34156
-211.97966	-829.739412	-196.450933	-1293.586283	1.363174	2.152756	22231.97119
-76.935255	-844.235704	5.734192	-1329.445531	1.363174	0.626831	22213.66009
77.183218	-843.472741	229.282274	-1279.089991	-3.977565	-0.136132	22200.68972
221.383175	-800.746828	441.385915	-1220.34186	-1.688677	-0.136132	22212.89712
354.138691	-758.783878	612.289568	-1140.230772	-2.45164	-1.662057	22173.22306
498.338648	-651.969094	773.274705	-931.941945	-0.925714	-1.662057	22199.16379
588.368251	-572.62097	899.163557	-812.156796	-0.925714	-1.662057	22217.4749
651.694159	-420.028422	990.719085	-615.312409	-0.162751	-0.899095	22198.40083
706.627476	-296.428459	1025.052408	-384.1347	-1.688677	-1.662057	22206.03046
709.679327	-138.495172	1062.437582	-111.757003	-0.925714	0.626831	22218.23786
719.597842	13.334412	1057.096843	131.62811	1.363174	0.626831	22205.2675
682.212668	186.526953	1016.659818	389.509515	1.363174	0.626831	22222.81564
680.686743	345.986165	942.652433	654.257585	2.126137	1.389793	22252.57118
635.671941	497.052787	861.01542	874.753816	0.600211	0.626831	22247.99341
556.323816	626.756453	751.148786	1070.072276	2.126137	1.389793	22238.83786
470.87199	732.04531	593.978462	1233.346302	0.600211	1.389793	22239.60082
373.975722	814.445286	432.993325	1356.946265	-0.162751	0.626831	22238.83786
261.057237	833.519354	289.55633	1414.168471	-0.925714	-0.136132	22215.94897
159.583193	841.911944	104.156385	1409.590694	-1.688677	-0.899095	8230.842006
26.064714	818.2601	-107.947256	1398.146253	2.126137	-0.136132	19.074068
-96.772286	794.608255	-286.480536	1282.175917	0.600211	-1.662057	14.496292
-220.37225	731.282348	-500.110103	1144.079662	-0.162751	-0.899095	22000.79348
-367.624058	644.304596	-655.754501	955.627866	-1.688677	-0.136132	22185.43046
-495.801798	506.20834	-817.502601	728.26497	-3.977565	-1.662057	22163.30454
-604.905469	393.289855	-970.858111	509.294665	-2.45164	0.626831	22197.63787
-706.379513	257.482488	-1073.095118	286.509546	0.600211	1.389793	22202.97861
-788.016526	108.704754	-1118.872882	49.228134	-0.162751	0.626831	22190.00824
-787.253563	-12.606321	-1140.998802	-200.260681	-0.925714	0.626831	22205.2675
-797.935042	-162.147017	-1120.398808	-429.912464	-0.162751	0.626831	22232.73415
-777.335048	-310.161788	-1094.458075	-679.401279	0.600211	-0.136132	22211.3712
-723.927656	-452.83582	-975.435888	-873.956777	1.363174	0.626831	22219.76379
-651.446196	-563.465417	-828.18408	-1019.68266	-0.925714	0.626831	22228.15638
-527.846233	-648.917243	-693.902638	-1141.756698	4.415025	2.915719	22241.88971
-373.72776	-747.339437	-473.406407	-1238.652965	2.126137	1.389793	22246.46748
-250.127797	-815.24312	-283.428685	-1337.838121	-0.925714	-0.899095	22242.65267
-99.824137	-851.865331	-18.680616	-1302.741835	1.363174	0.626831	22236.54897
53.531373	-831.265338	177.400808	-1284.43073	1.363174	1.389793	22233.49712
183.998001	-808.376455	396.371113	-1231.786301	0.600211	-0.136132	22232.73415
334.30166	-768.702393	605.422903	-1134.890033	-0.925714	-0.899095	22206.79342
463.242362	-682.487604	746.571009	-988.401188	-1.688677	-0.899095	22202.97861
560.13863	-578.724672	878.563563	-847.253081	2.126137	2.915719	22223.5786
651.694159	-476.487665	964.778352	-663.379062	-0.925714	0.626831	22203.74157
686.790444	-315.502527	1021.237595	-430.675427	1.363174	0.626831	22199.16379
689.842295	-178.169235	1047.178328	-168.216246	-1.688677	-1.662057	22198.40083
702.812662	-11.080395	1050.993141	46.939246	-1.688677	-0.136132	22196.87491
675.346003	171.267699	1001.400564	343.731751	-0.925714	1.389793	22196.11194
682.975631	321.571358	970.119091	583.30205	-1.688677	-0.136132	22214.42305
637.960829	471.112054	886.19319	855.679747	1.363174	1.389793	22234.26008
576.160848	591.660167	765.645078	1037.264879	1.363174	1.389793	22219.00082
485.368282	713.734205	599.319201	1193.67224	-0.925714	-0.136132	22223.5786
395.338679	790.793441	478.771089	1312.694427	-1.688677	-0.899095	22231.97119
293.864635	834.282317	339.911871	1396.620328	-0.162751	0.626831	22216.71194
171.027634	835.808243	146.119335	1426.375875	2.126137	0.626831	22225.86749
60.398037	839.623056	-53.776902	1404.249955	1.363174	-0.899095	35.096286
-69.305628	805.289733	-225.443517	1329.479607	4.415025	2.152756	13.733329
-226.475952	735.860124	-416.184202	1186.805575	2.126137	0.626831	21339.30479
-331.764809	680.926807	-632.865619	1010.561183	-0.162751	-0.899095	22204.50453
-457.653661	558.852769	-765.621135	825.161238	1.363174	-0.136132	22208.31935
-594.986954	442.882433	-924.317384	568.042795	1.363174	2.152756	22209.08231
-665.942488	297.919513	-1021.213652	346.020639	-0.925714	-0.899095	22207.55638
-756.735054	154.482519	-1095.984	112.554042	-0.925714	-0.899095	22200.68972
-791.83134	10.282561	-1142.524727	-149.90514	1.363174	-0.136132	22204.50453
-817.772073	-135.443322	-1128.028435	-404.734694	-0.925714	-0.899095	22225.10453
-797.935042	-290.324757	-1111.243255	-603.867968	-3.977565	-0.136132	22206.03046
-738.423948	-417.739534	-1028.080317	-831.230864	-1.688677	-0.899095	22197.63787
-673.572115	-535.235796	-864.806291	-999.082666	-1.688677	1.389793	22213.66009
-572.098071	-652.732057	-737.391514	-1147.8604	-0.925714	0.626831	22214.42305
-417.979599	-748.102399	-514.606395	-1247.808518	-1.688677	0.626831	22202.21564
-284.46112	-819.820897	-326.917561	-1305.793686	2.8891	1.389793	22231.97119
-134.15746	-831.265338	-61.406529	-1301.21591	-0.162751	-0.899095	22232.73415
13.85731	-854.15422	152.986	-1304.267761	-0.162751	1.389793	22219.76379
167.975783	-819.057934	332.282243	-1255.438146	0.600211	1.389793	22229.6823
317.51648	-776.332021	525.311816	-1182.193723	0.600211	0.626831	22206.03046
428.146077	-703.087598	710.711761	-1027.312287	0.600211	-0.136132	22197.63787
547.168264	-601.613554	877.8006	-869.379001	2.126137	0.626831	22243.41563
614.308984	-471.909888	955.622799	-721.36423	1.363174	0.626831	22231.97119
672.294152	-358.228441	1024.289446	-483.319856	0.600211	-0.136132	22209.08231
711.968215	-201.058117	1054.807955	-216.282898	1.363174	0.626831	22222.05268
686.027482	-53.806309	1061.67462	37.020731	1.363174	-0.136132	22215.94897
701.286736	108.704754	1033.444998	278.879918	-0.925714	-0.899095	22206.03046
678.397854	283.423221	987.667234	538.287249	-0.925714	-0.899095	22222.05268
647.879345	418.467625	899.163557	758.78348	1.363174	0.626831	22234.26008
583.027512	566.482396	774.037668	983.857487	0.600211	-0.899095	22216.71194
498.338648	682.452732	629.837711	1179.175948	-0.925714	-0.136132	22222.05268
424.331263	779.349	486.400716	1301.249986	-1.688677	-0.136132	22207.55638
292.338709	824.363802	354.408163	1372.968483	-1.688677	-1.662057	22193.06009
221.383175	834.282317	136.20082	1442.398092	-1.688677	-0.899095	22199.92676
97.020249	825.889727	-30.125057	1406.538843	-2.45164	0.626831	66.377758
-50.231559	815.971211	-209.4213	1337.872197	0.600211	-0.136132	15.259255
-167.727821	772.482335	-374.984214	1249.36852	2.126137	2.152756	19931.63854
-298.194449	700.000875	-585.561929	1060.916724	2.126137	1.389793	22193.82305
-436.290704	588.608316	-749.598918	870.176039	2.126137	2.152756	22207.55638
-549.209189	471.875017	-928.895161	618.398336	1.363174	1.389793	22196.87491
-659.075823	329.200985	-1044.102534	407.820621	0.600211	0.626831	22194.58602
-732.320246	199.49732	-1074.621044	168.250321	0.600211	-0.899095	22235.786
-783.43875	56.060325	-1150.917317	-100.312562	2.126137	-0.136132	22222.05268
-787.253563	-102.635924	-1128.028435	-345.986563	1.363174	-0.136132	22240.36378
-788.016526	-243.78403	-1110.480292	-561.905018	0.600211	-0.899095	22232.73415
-768.942458	-374.250658	-1007.480323	-777.823472	0.600211	-0.136132	22223.5786
-682.727668	-520.739504	-901.428502	-948.727125	-0.925714	0.626831	22222.81564
-591.17214	-606.19133	-751.887806	-1108.9493	-2.45164	-0.136132	22225.10453
-462.9944	-716.820927	-582.510078	-1242.467779	0.600211	1.389793	22214.42305
-326.42407	-796.169052	-383.376804	-1296.638133	-1.688677	-0.899095	22224.34156
-166.964858	-836.606077	-120.917622	-1309.6085	-0.162751	2.152756	22231.20823
-18.950087	-844.998667	95.000832	-1316.475165	-0.162751	1.389793	22203.74157
141.272088	-836.606077	284.978554	-1238.652965	-0.925714	1.389793	22205.2675
265.635014	-784.724611	499.371083	-1241.704816	-0.925714	2.152756	22190.00824
399.916455	-697.746859	687.059916	-1086.823381	-1.688677	-0.136132	22177.03787
502.153462	-615.346883	837.363575	-951.016014	-2.45164	-0.136132	22204.50453
608.968245	-519.976541	947.230209	-759.512367	0.600211	0.626831	22227.39341
682.975631	-387.983987	999.111675	-540.542061	-0.925714	-1.662057	22194.58602
687.553407	-247.598844	1060.148694	-293.342134	-0.925714	-1.662057	22210.60823
709.679327	-75.932228	1051.756104	-57.586649	0.600211	-0.136132	22209.08231
700.523774	78.949208	1068.541284	231.576229	-0.925714	-0.899095	22209.84527
687.553407	242.986196	1011.319079	481.828006	0.600211	-0.899095	22225.86749
670.768227	399.393557	924.341327	738.183486	2.126137	-0.899095	22255.62304
616.597873	559.615732	812.185805	944.183425	0.600211	-1.662057	22231.97119
539.538636	658.800888	683.245102	1133.398184	2.126137	-0.136132	22235.02304
425.857188	741.963826	533.704406	1272.257402	0.600211	1.389793	22239.60082
334.30166	815.208249	404.763703	1354.657377	0.600211	1.389793	22224.34156
241.983169	823.600839	239.963752	1425.612912	-1.688677	-0.136132	22215.94897
106.175802	844.963795	24.80826	1416.457359	-0.925714	-0.136132	193.792535
-9.794534	834.282317	-151.436132	1357.709228	-1.688677	0.626831	14.496292
-149.416715	768.667522	-344.465704	1246.316669	-0.162751	0.626831	11770.22614
-286.750008	701.526801	-541.310091	1089.909308	0.600211	-1.662057	22157.96381
-414.164785	606.919421	-705.347079	909.087139	-1.688677	-0.899095	22183.14158
-547.683264	482.556495	-893.798875	656.546473	-2.45164	1.389793	22175.51195
-653.735084	347.512091	-1003.665509	439.865056	-0.162751	0.626831	22176.27491
-723.927656	219.334351	-1071.569193	230.050303	0.600211	1.389793	22207.55638
-791.068377	88.10476	-1126.50251	-43.090357	-0.925714	-0.899095	22200.68972
-792.594302	-49.228532	-1122.687696	-297.156948	-0.162751	-0.899095	22203.74157
-796.409116	-219.369223	-1126.50251	-516.890216	-0.162751	0.626831	22231.97119
-739.186911	-371.96177	-1055.546975	-722.127193	1.363174	2.152756	22218.23786
-702.564699	-480.302479	-952.547006	-884.638256	-1.688677	0.626831	22225.86749
-600.327693	-608.480218	-808.347048	-1103.608561	-0.162751	1.389793	22232.73415
-466.046251	-676.383902	-625.235992	-1212.712232	1.363174	1.389793	22238.07489
-340.157399	-783.198685	-423.813829	-1273.749251	3.652062	2.152756	22247.23045
-204.350032	-832.791263	-165.932424	-1276.03814	0.600211	1.389793	22250.2823
-61.676	-840.42089	56.089732	-1339.364047	-0.162751	0.626831	22226.63045
99.309137	-835.080151	255.223007	-1261.541848	1.363174	0.626831	22231.97119
249.612796	-801.509791	455.882207	-1204.319642	-1.688677	-0.899095	22224.34156
351.08684	-758.783878	642.045114	-1097.504859	-0.162751	-0.899095	22192.29713
495.286797	-657.309834	787.008034	-933.467871	-1.688677	-0.899095	22213.66009
592.946028	-543.628386	929.682066	-793.082727	-1.688677	-0.899095	22219.00082
[truncated: 28,725 more rows]
