# Supplementary material for: Dynamic analysis of slant cracked rotor system considering nonlinear oil film force
Source: PLoS One. 2024 Jan 25;19(1):e0294293. doi: 10.1371/journal.pone.0294293 (PMC10810477; doi:10.1371/journal.pone.0294293)
Supplement: S1 File — These data were measured by two eddy current sensors, model WT0150. (ZIP) [file pone.0294293.s001.zip › 2021.3.18 Test data for plain bearings/2021.3.18 (P=0.2Mpa, Z=8.1g Non-monitoring disk clockwise126°+4.0g)/1600.csv]

1024	30720	7	0	3
8	8	8	8	10	10	1
3	3	3	3	1	1	4
2	1	4	3	0	0	0
0	0	0	0	-0.000087	-0.000025	20714.88086
606.940036	173.732973	837.004595	396.408417	-2.633641	0.745728	22202.21564
548.954868	261.473688	695.856488	519.245417	-3.396603	-0.780198	22190.7712
567.265974	360.658844	634.056507	637.504642	-1.870678	-1.54316	22215.18601
499.36229	475.103254	562.338009	785.519413	1.944136	-0.017235	22221.28971
442.903048	540.71805	425.767679	872.497165	-1.107715	-0.017235	22219.00082
362.79196	594.888404	315.901045	953.371215	-0.344753	-0.017235	22230.44527
265.895693	652.110609	147.286281	976.260097	-0.344753	-0.017235	22230.44527
174.340164	668.895789	22.923354	968.63047	1.181173	2.271653	22212.13416
74.392046	658.977274	-130.432156	956.423066	-1.107715	-0.017235	22199.92676
-6.482004	657.451348	-251.743231	953.371215	-0.344753	-0.017235	6794.946135
-127.030117	624.643951	-410.43948	864.104575	2.707098	0.745728	19.837031
-194.170837	588.021739	-595.839425	780.178673	1.944136	0.745728	13.733329
-315.481913	556.740267	-672.898662	678.704629	1.944136	0.745728	21658.22321
-408.563367	473.577329	-774.372706	536.79356	3.470061	-0.780198	22193.82305
-475.704087	407.962533	-898.735632	426.926926	-1.870678	-0.780198	22206.03046
-571.074429	312.592191	-939.93562	242.289944	1.181173	-0.017235	22225.86749
-622.192933	219.510737	-942.224508	117.164055	-0.344753	-0.017235	22211.3712
-649.659591	127.192246	-936.120806	5.008533	-1.107715	1.508691	22222.81564
-690.096616	22.666351	-898.735632	-210.909922	-1.107715	-0.780198	22228.15638
-672.548474	-100.170649	-849.143054	-347.480252	-1.870678	0.745728	22202.97861
-666.444772	-193.252103	-797.261588	-495.495023	-1.870678	0.745728	22201.45268
-620.667007	-296.252073	-723.254202	-648.850533	-1.107715	-0.017235	22212.89712
-554.289249	-400.015005	-588.972761	-748.798651	-1.107715	-0.780198	22200.68972
-485.622603	-474.785353	-514.202412	-879.265279	-0.344753	0.745728	22211.3712
-408.563367	-557.948291	-363.13579	-941.828224	1.181173	2.271653	22231.20823
-303.274509	-620.511236	-177.735845	-986.080062	1.181173	-0.017235	22218.23786
-190.356024	-676.207516	-19.039596	-1005.917094	1.181173	-0.017235	22218.23786
-59.889396	-716.644541	155.678871	-1032.620789	0.41821	-1.54316	22225.10453
32.429095	-717.407503	303.693642	-942.591186	1.944136	0.745728	22200.68972
140.769804	-700.622323	425.767679	-896.050459	1.944136	-0.780198	22199.92676
265.895693	-660.185298	556.234307	-838.828254	2.707098	-0.017235	22232.73415
352.873445	-613.644571	682.123159	-734.302359	0.41821	0.745728	22217.4749
452.058601	-532.770521	724.849072	-606.124619	1.181173	-1.54316	22199.92676
496.310439	-451.133508	784.360166	-453.532072	1.181173	-1.54316	22218.23786
567.265974	-348.133539	865.997179	-332.98396	1.944136	-0.780198	22229.6823
641.273359	-255.052085	902.61939	-114.013654	-1.107715	-0.017235	22215.94897
658.821502	-129.926196	898.804576	40.104819	2.707098	2.271653	22228.15638
649.66595	4.355246	916.352719	236.186242	0.41821	2.271653	22228.15638
637.458546	108.881141	872.863843	403.275081	-2.633641	-0.017235	22217.4749
584.051154	224.851477	820.219414	516.956529	-1.107715	-0.780198	22228.15638
557.347458	321.747744	732.4787	635.215753	-1.870678	0.745728	22208.31935
533.695614	405.673645	627.952805	745.84535	-2.633641	-0.017235	22196.11194
475.710446	492.651397	486.804698	806.882369	-1.870678	-0.017235	22206.03046
392.547507	579.629149	375.412139	841.978655	-1.870678	-1.54316	22219.76379
310.147532	632.273578	187.723306	925.904556	-1.870678	-1.54316	22206.79342
218.592003	674.236529	98.456665	939.637886	0.41821	-0.017235	22212.13416
132.377214	669.658752	-51.846994	935.060109	1.181173	0.745728	22212.89712
25.562431	662.792088	-179.261771	964.815656	1.944136	0.745728	22213.66009
-48.444955	631.510615	-331.091356	934.297146	-1.107715	-0.017235	83.162938
-156.022701	620.829137	-516.491301	861.815686	-0.344753	-0.017235	12.970367
-268.178223	577.340261	-610.335717	739.741648	4.233024	-0.017235	6307.412946
-358.207826	515.540279	-713.335687	624.534275	0.41821	-0.017235	22155.67492
-439.081876	464.421776	-871.268973	452.104697	1.944136	1.508691	22183.14158
-499.355932	359.895881	-879.661563	352.919541	0.41821	2.271653	22212.89712
-578.704057	272.155166	-928.491179	171.334409	0.41821	0.745728	22230.44527
-651.185517	155.421868	-966.639315	53.075185	-1.107715	0.745728	22228.91934
-693.91143	69.207078	-931.543029	-89.598847	-0.344753	-0.017235	22209.08231
-688.570691	-33.792891	-898.735632	-244.480282	0.41821	-0.017235	22221.28971
-671.022548	-145.185451	-841.513427	-419.961712	1.181173	0.745728	22231.20823
-651.185517	-239.029867	-772.083817	-569.502408	0.41821	-0.017235	22215.18601
-600.067013	-350.422427	-655.350519	-695.39126	-1.870678	-1.54316	22208.31935
-535.978144	-433.585365	-545.483885	-807.546782	-1.870678	0.745728	22209.84527
-436.030025	-516.748304	-415.017257	-920.465267	-3.396603	-0.017235	22204.50453
-355.155975	-614.407534	-294.469144	-979.213398	0.41821	0.745728	22208.31935
-243.000453	-664.000112	-143.402522	-1042.539305	-1.107715	-0.017235	22218.23786
-116.348638	-686.126031	-5.306267	-1070.005963	-0.344753	1.508691	22215.18601
-30.896812	-693.755659	150.338131	-1012.020795	0.41821	2.271653	22190.7712
76.680934	-695.281584	379.989915	-960.139329	-1.107715	1.508691	22225.10453
188.073494	-686.888994	499.775065	-841.880105	-0.344753	0.745728	22215.94897
291.836426	-633.481602	634.056507	-765.583831	1.181173	0.745728	22193.06009
385.680843	-573.970509	713.404631	-691.576446	-1.870678	-2.306123	22207.55638
486.391924	-493.859422	801.145346	-507.702426	3.470061	0.745728	22228.15638
558.873384	-390.859452	852.263849	-368.843208	1.944136	1.508691	22222.05268
608.465962	-272.600228	904.145316	-236.087692	1.181173	0.745728	22244.17859
632.880769	-173.415072	934.663825	-63.658114	-1.870678	-2.306123	22238.83786
638.221508	-58.207699	926.271235	159.127006	1.181173	-1.54316	22221.28971
638.221508	56.999674	902.61939	302.564	-0.344753	-2.306123	22224.34156
622.199291	160.762607	850.737924	433.030628	-2.633641	-1.54316	22226.63045
589.391893	279.021831	777.493501	575.70466	0.41821	2.271653	22218.23786
556.584496	378.206987	723.323147	698.541661	1.181173	0.745728	22228.15638
491.732663	475.103254	600.486146	810.697183	-1.107715	-2.306123	22233.49712
452.058601	546.058789	486.804698	864.104575	-1.107715	0.745728	22194.58602
361.266035	588.784702	296.064014	930.482333	-3.396603	0.745728	22203.74157
278.866059	624.643951	128.212212	982.363799	-1.107715	1.508691	22212.13416
173.577202	650.584684	-9.884043	935.060109	-0.344753	1.508691	22193.06009
91.940189	669.658752	-131.195118	959.474917	-1.870678	0.745728	22210.60823
-29.370886	647.532833	-266.239523	941.163811	-0.344753	-0.780198	4197.058016
-110.244936	625.406913	-437.143176	864.867537	0.41821	-1.54316	19.837031
-209.430092	594.888404	-543.957959	802.304593	-0.344753	-0.017235	11.444441
-320.822652	557.50323	-664.506072	706.934251	1.181173	1.508691	21434.67513
-388.726335	472.051403	-794.9727	584.09725	0.41821	0.745728	22161.01566
-484.096677	419.406974	-868.217122	439.897293	2.707098	0.745728	22208.31935
-553.526287	321.747744	-888.054153	285.015857	1.181173	-0.017235	22250.2823
-609.985529	205.777408	-941.461545	133.186273	0.41821	-1.54316	22226.63045
-667.207734	111.170029	-933.831918	-5.672946	2.707098	0.745728	22231.20823
-677.12625	37.925606	-894.157855	-193.361779	0.41821	0.745728	22238.07489
-681.704026	-89.489171	-867.45416	-362.739506	1.944136	2.271653	22218.23786
-665.681809	-192.489141	-836.172687	-564.161669	-1.107715	0.745728	22215.18601
-635.163299	-299.303924	-734.698643	-645.035719	0.41821	-0.780198	22228.15638
-584.807759	-377.126123	-585.157947	-741.169024	1.181173	-0.017235	22223.5786
-459.68187	-470.970539	-492.076493	-856.376397	-1.107715	1.508691	22217.4749
-416.955957	-559.474217	-326.513579	-921.22823	-4.159566	0.745728	22215.94897
-302.511546	-621.274199	-173.921032	-1019.650423	-2.633641	1.508691	22202.97861
-194.9338	-679.259367	-60.239584	-1058.561522	-2.633641	-0.780198	22186.19343
-84.304203	-728.851945	116.004808	-999.050429	-1.107715	-0.780198	22177.03787
35.480946	-704.437137	283.093648	-979.976361	-1.870678	-0.780198	22208.31935
156.792022	-699.096398	441.789897	-942.591186	-1.870678	-1.54316	22199.16379
252.925326	-667.051963	511.982469	-868.583801	-1.107715	-1.54316	22201.45268
344.480855	-603.726056	662.286128	-733.539397	-1.107715	-0.017235	22216.71194
434.510458	-546.50385	759.945358	-622.9098	0.41821	0.745728	22204.50453
506.991918	-453.422397	843.871259	-425.302451	1.944136	-0.017235	22198.40083
575.658564	-357.289092	906.434204	-291.021009	1.944136	-0.017235	22228.15638
628.302993	-240.555793	944.582341	-136.139574	2.707098	1.508691	22239.60082
632.880769	-119.244718	940.004564	50.023334	0.41821	0.745728	22242.65267
655.006689	9.695985	856.078663	182.778851	1.944136	2.271653	22247.23045
617.621515	122.61447	891.174949	386.489901	0.41821	-0.780198	22226.63045
595.495595	221.799626	807.249048	480.334318	0.41821	-0.780198	22229.6823
580.999303	337.769962	721.034259	632.926865	0.41821	-0.780198	22230.44527
533.695614	411.777347	658.471314	746.608313	2.707098	-0.017235	22215.94897
492.495626	512.488428	524.189873	843.504581	-0.344753	1.508691	22225.10453
428.406756	559.792118	400.589909	941.163811	-0.344753	0.745728	22234.26008
311.673457	629.221727	225.10848	967.867507	-0.344753	-1.54316	22214.42305
214.77719	655.925423	70.227044	987.704538	-1.870678	-0.780198	22196.87491
130.088326	661.266162	-51.084031	941.926774	-1.870678	0.745728	22205.2675
20.221692	650.584684	-193.758063	964.052693	-1.870678	-0.017235	22162.54158
-79.726427	636.851355	-331.854318	919.037892	-1.107715	1.508691	118.259224
-144.57826	590.310628	-512.676487	785.519413	2.707098	1.508691	16.022217
-288.015254	574.28841	-604.994978	737.45276	-0.344753	-0.017235	9498.123112
-359.733751	509.436577	-731.646792	622.245387	-0.344753	-1.54316	22144.99344
-451.28928	452.214372	-820.15047	458.208399	-1.870678	-0.780198	22203.74157
-512.326299	368.288471	-885.765265	347.578802	1.181173	1.508691	22214.42305
-597.778125	255.369986	-929.254141	201.852919	0.41821	-0.017235	22216.71194
-632.111448	166.103346	-957.483763	69.097403	2.707098	1.508691	22252.57118
-700.015132	66.155227	-904.839334	-73.576629	1.944136	0.745728	22238.83786
-683.229952	-39.13363	-906.365259	-264.317313	1.181173	-1.54316	22230.44527
-685.51884	-145.948414	-852.194905	-445.139482	2.707098	-0.780198	22236.54897
-666.444772	-236.740979	-773.609743	-563.398706	1.944136	-0.017235	22231.20823
-580.229982	-346.607613	-673.661624	-683.183856	1.181173	0.745728	22219.76379
-551.237398	-437.400179	-570.661655	-821.280111	-1.107715	-0.017235	22225.86749
-464.259646	-508.355714	-422.646884	-897.576385	-1.107715	-1.54316	22220.52675
-348.28931	-589.992726	-252.506194	-957.087478	-0.344753	-0.780198	22219.00082
-253.681931	-655.607522	-95.33587	-1003.628205	-1.870678	-1.54316	22223.5786
-157.548626	-686.888994	58.01964	-996.761541	-1.107715	0.745728	22205.2675
-26.319035	-729.614907	183.145529	-960.139329	-2.633641	0.745728	22190.7712
90.414263	-699.096398	388.382505	-932.672671	-1.107715	0.745728	22200.68972
181.969792	-699.096398	479.175071	-889.183795	-0.344753	-0.780198	22180.08972
298.703091	-650.266783	611.167625	-792.287527	-1.107715	-0.780198	22189.24528
391.021582	-568.62977	711.878706	-655.717197	0.41821	-0.780198	22197.63787
494.784514	-523.614968	748.500917	-572.554259	-0.344753	0.745728	22199.16379
540.562278	-412.222409	835.478669	-380.287649	0.41821	1.508691	22212.13416
584.814117	-309.222439	886.597173	-229.221027	1.181173	0.745728	22228.15638
623.725216	-175.70396	908.723092	-31.613679	0.41821	-2.306123	22230.44527
648.140024	-71.941028	920.167533	128.608496	-0.344753	-0.780198	22215.18601
636.695583	56.999674	922.456421	326.978808	1.181173	-2.306123	22247.99341
613.806701	163.051495	877.44162	436.845442	-0.344753	-1.54316	22245.70452
588.628931	267.57739	750.789805	561.208368	0.41821	0.745728	22225.10453
563.45116	371.340322	704.249078	690.912033	0.41821	-0.017235	22237.31193
510.806731	452.214372	563.100972	778.652748	0.41821	-0.017235	22238.07489
452.821563	545.295826	463.152854	862.578649	-0.344753	-2.306123	22211.3712
363.554923	605.569882	316.664008	927.430482	0.41821	-0.017235	22223.5786
269.710507	642.192094	157.967759	983.126762	1.181173	1.508691	22234.26008
178.154978	665.843939	26.738168	967.867507	0.41821	1.508691	22194.58602
72.86612	665.080976	-85.417354	951.082327	0.41821	1.508691	22206.03046
-10.296818	631.510615	-254.795082	951.082327	-1.870678	0.745728	19262.52022
-128.556042	621.5921	-415.017257	892.334196	-3.396603	-0.780198	21.362957
-220.111571	594.888404	-534.039444	787.045338	-1.107715	-0.017235	13.733329
-329.978205	539.955087	-668.320885	703.8824	-1.870678	-0.017235	21114.23078
-416.192994	474.340292	-806.417141	523.060231	-1.107715	-0.017235	22161.77862
-473.415199	394.229204	-930.780067	410.904709	1.181173	-0.017235	22192.29713
-556.578137	314.118117	-936.120806	257.549199	0.41821	-1.54316	22226.63045
-616.852194	226.377402	-963.587464	123.267757	1.944136	0.745728	22220.52675
-677.12625	110.407066	-970.454129	-33.139604	0.41821	0.745728	22219.00082
-696.963281	24.95524	-901.02452	-185.732151	1.944136	3.034616	22231.20823
-681.704026	-74.992879	-860.587495	-331.458034	1.944136	-0.017235	22242.65267
-662.629958	-189.43729	-807.943066	-485.576507	3.470061	1.508691	22241.88971
-621.42997	-294.726147	-739.27642	-659.532011	1.181173	-0.017235	22243.41563
-568.022579	-383.229825	-570.661655	-747.272726	1.181173	-0.780198	22226.63045
-497.830007	-469.444614	-468.424648	-870.872689	0.41821	1.508691	22229.6823
-400.933739	-554.896441	-317.358026	-924.280081	1.181173	1.508691	22231.20823
-299.459695	-623.563087	-187.654361	-999.813392	1.181173	1.508691	22223.5786
-195.696763	-677.733441	-38.876627	-1017.361535	-0.344753	0.745728	22208.31935
-90.407905	-696.80751	113.71592	-1021.939311	0.41821	-0.780198	22221.28971
17.169841	-729.614907	247.234399	-1001.339317	-1.870678	-2.306123	22190.00824
144.584618	-713.59269	451.708413	-903.680087	-1.870678	-0.017235	22197.63787
235.377183	-662.474186	550.130606	-799.154192	-1.870678	1.508691	22197.63787
331.510488	-606.014944	666.100942	-731.250508	-0.344753	-0.017235	22198.40083
403.228986	-540.400149	725.612035	-609.17647	-0.344753	-0.780198	22174.74899
514.621545	-452.659434	831.663856	-456.583923	0.41821	-0.017235	22189.24528
570.317825	-355.000203	907.960129	-310.095078	1.944136	0.745728	22232.73415
612.280775	-228.348389	919.40457	-143.006238	-0.344753	-0.017235	22208.31935
642.799285	-132.978047	908.723092	-7.961834	0.41821	1.508691	22219.76379
642.799285	-8.615121	877.44162	195.749217	-0.344753	1.508691	22226.63045
633.643732	114.22188	888.123098	368.178796	1.181173	0.745728	22206.79342
610.75485	227.903328	804.197197	494.067647	0.41821	-0.017235	22237.31193
587.103005	314.118117	762.234246	642.845381	2.707098	0.745728	22255.62304
545.903017	423.221788	643.975022	755.000903	1.181173	-0.780198	22225.86749
465.79193	515.540279	532.582463	820.615699	1.181173	0.745728	22240.36378
396.362321	561.318044	385.330654	941.163811	1.181173	1.508691	22242.65267
315.488271	622.355063	230.449219	963.28973	1.181173	-0.017235	22220.52675
235.377183	655.925423	46.575199	948.030476	1.181173	-1.54316	22189.24528
120.16981	666.606901	-35.061814	966.341581	-0.344753	-0.780198	22220.52675
46.925387	668.132827	-161.713628	964.815656	0.41821	-0.017235	22208.31935
-55.311619	622.355063	-328.802467	879.363829	0.41821	1.508691	178.53328
-166.704179	617.777286	-475.291313	870.971239	-1.107715	0.745728	13.733329
-276.570813	567.421745	-601.943127	751.949052	-1.870678	0.745728	175.481429
-384.911522	515.540279	-708.75791	643.608344	-1.107715	0.745728	22074.80087
-455.104093	433.140304	-865.165271	490.252833	-1.870678	-0.017235	22148.04529
-525.296665	358.369956	-887.291191	364.363982	-1.870678	0.745728	22195.34898
-577.178131	269.103315	-949.091172	196.51218	-2.633641	0.745728	22191.53417
-633.637374	169.155197	-969.691166	37.81593	0.41821	1.508691	22229.6823
-684.755877	77.599668	-960.535613	-131.561797	-1.107715	-0.017235	22219.76379
-698.489207	-36.844742	-910.180073	-232.272878	0.41821	-0.017235	22219.00082
-674.837362	-132.978047	-879.661563	-457.346886	-1.870678	-2.306123	22224.34156
-657.289219	-250.474309	-778.187519	-596.969067	1.944136	1.508691	22222.81564
-584.044796	-342.7928	-669.846811	-693.102371	1.944136	-0.017235	22240.36378
-550.474436	-425.192775	-530.22463	-806.020857	2.707098	2.271653	22251.04526
-471.126311	-522.089043	-395.180225	-901.391199	1.944136	1.508691	22240.36378
-358.970789	-589.229764	-265.47656	-965.480069	1.944136	0.745728	22227.39341
-258.259707	-632.71864	-109.832162	-1045.591156	-1.107715	-0.780198	22231.97119
-147.630111	-678.496404	50.390013	-992.946727	0.41821	0.745728	22216.71194
-35.474588	-721.222317	209.086262	-954.035627	-1.107715	0.745728	22183.90454
74.392046	-710.540839	347.94548	-948.694888	1.181173	2.271653	22204.50453
187.310531	-683.837143	484.51581	-882.31713	-1.107715	-0.780198	22217.4749
303.280867	-640.348267	597.434295	-761.769018	1.181173	0.745728	22197.63787
378.051215	-580.837174	713.404631	-671.739415	-1.870678	-0.017235	22196.11194
453.584526	-514.459415	811.826824	-509.228352	-0.344753	1.508691	22194.58602
548.191906	-388.570564	856.841626	-387.154314	-1.870678	-0.017235	22193.06009
600.073372	-301.592812	893.463837	-240.665468	-1.107715	-0.017235	22109.13419
636.695583	-187.148401	937.715676	-52.976635	-0.344753	-0.017235	22221.28971
632.117807	-55.918811	917.878645	93.51221	-0.344753	-0.780198	22214.42305
633.643732	44.792271	922.456421	293.408447	-0.344753	-0.780198	22225.86749
617.621515	143.214464	823.271265	385.726939	-0.344753	-0.780198	22231.20823
594.732632	275.96998	741.634253	524.586157	-1.107715	-1.54316	22212.89712
561.162272	377.444024	665.337979	668.786114	1.944136	-1.54316	22222.81564
497.836365	469.762515	550.130606	751.186089	0.41821	-0.017235	22226.63045
456.636377	543.769901	478.412108	882.41568	1.181173	-0.017235	22237.31193
375.762327	609.384696	303.693642	952.608252	1.181173	0.745728	22242.65267
294.125314	639.903205	148.812206	993.045277	0.41821	0.745728	22242.65267
181.206829	674.999491	44.286311	952.608252	-0.344753	1.508691	22213.66009
75.917971	672.710603	-93.809944	995.334165	-1.870678	-0.017235	22219.76379
-15.637557	640.666168	-235.721013	947.267513	0.41821	0.745728	11777.85577
-120.926415	629.221727	-419.595033	913.697152	1.944136	0.745728	21.362957
-224.689347	584.969888	-570.661655	790.860152	1.181173	-0.017235	12.207404
-316.244875	549.11064	-655.350519	709.223139	1.181173	0.745728	20667.89758
-416.192994	489.599546	-787.343072	588.675027	-1.107715	-0.017235	22175.51195
-490.200379	405.673645	-885.765265	419.297299	-2.633641	0.745728	22182.37861
-555.052212	307.251452	-874.320824	287.304745	-1.107715	-1.54316	22207.55638
-611.511455	242.39962	-922.387477	116.401092	-2.633641	-1.54316	22199.92676
-664.155883	118.036693	-971.217092	-33.139604	0.41821	1.508691	22208.31935
-691.622542	2.066357	-885.765265	-197.176592	-1.107715	1.508691	22220.52675
-686.281803	-86.43732	-875.84675	-387.154314	-0.344753	0.745728	22220.52675
-673.311436	-184.09655	-836.172687	-506.939464	-1.870678	-1.54316	22215.18601
-616.089231	-293.200222	-730.88383	-633.591278	0.41821	0.745728	22229.6823
-580.992945	-405.355744	-598.128313	-744.220875	-1.870678	-0.780198	22215.94897
-503.170746	-471.733502	-499.70612	-860.191211	1.181173	0.745728	22217.4749
-401.696702	-538.874223	-321.935803	-924.280081	3.470061	0.745728	22250.2823
-306.32636	-609.829758	-180.787696	-1000.576354	-1.870678	-1.54316	22242.65267
-204.089353	-674.68159	-41.165515	-1021.939311	1.944136	0.745728	22206.79342
-78.963464	-702.911211	112.952957	-997.524503	1.181173	0.745728	22217.4749
30.140207	-703.674174	302.167716	-961.665255	0.41821	-0.780198	22079.37864
127.036475	-696.044547	437.212121	-915.124528	-0.344753	-0.780198	22206.03046
246.821624	-647.214932	532.582463	-845.694919	-1.107715	0.745728	22191.53417
320.82901	-615.170497	669.915755	-731.250508	-0.344753	0.745728	22217.4749
416.962315	-541.926074	771.389799	-661.820899	-1.107715	-1.54316	22201.45268
497.836365	-455.711285	808.012011	-516.857979	-1.107715	-2.306123	22198.40083
569.554862	-346.607613	875.915694	-278.813605	-1.107715	-0.780198	22222.05268
616.095589	-263.444675	933.900862	-165.89512	-2.633641	-0.017235	22190.7712
637.458546	-133.74101	895.752725	28.660378	-1.107715	1.508691	22207.55638
647.377061	-20.059562	894.989763	220.926987	-1.107715	0.745728	22216.71194
637.458546	115.747805	886.597173	355.971392	-0.344753	0.745728	22201.45268
602.36226	230.192216	809.537936	491.778759	-0.344753	-0.017235	22219.76379
584.051154	323.27367	740.108327	628.349089	0.41821	-0.017235	22231.97119
545.140055	422.458825	663.812053	752.712015	0.41821	0.745728	22164.06751
486.391924	491.888434	528.004686	836.637916	-1.107715	-0.017235	22222.05268
423.066017	562.081006	384.567692	907.593451	-0.344753	0.745728	22231.20823
317.777159	624.643951	256.389952	980.074911	0.41821	-0.017235	22218.23786
233.851258	654.399497	83.197411	958.711954	2.707098	-0.780198	22239.60082
123.984624	665.843939	-28.958112	970.156395	0.41821	-1.54316	22241.88971
54.555015	669.658752	-214.358057	976.260097	3.470061	1.508691	22211.3712
-45.393104	654.399497	-311.254324	918.274929	1.181173	-0.017235	273.14066
-175.859732	598.703218	-488.261679	853.423096	0.41821	-0.017235	16.78518
-278.859701	547.584714	-588.209798	756.526829	-0.344753	-0.780198	2304.910428
-355.155975	513.251391	-711.046798	633.689828	0.41821	-0.017235	22117.52678
-433.741137	456.029186	-821.676395	510.852827	0.41821	1.508691	22200.68972
-540.55592	373.62921	-873.557861	378.860274	1.181173	3.034616	22219.76379
-578.704057	274.444054	-931.543029	201.852919	0.41821	1.508691	22202.21564
-630.585523	160.762607	-954.431912	55.364073	-3.396603	-0.017235	22202.21564
-689.333654	72.258929	-940.698582	-90.361809	-3.396603	-0.017235	22202.97861
-711.459573	-47.52622	-898.735632	-239.139543	-1.107715	0.745728	22190.00824
-693.148467	-127.637308	-852.194905	-401.650606	-0.344753	0.745728	22215.18601
-671.022548	-246.659495	-766.743078	-555.006116	0.41821	0.745728	22219.00082
-593.963312	-348.133539	-662.217183	-682.420893	-2.633641	-0.780198	22161.01566
-550.474436	-417.563148	-580.58017	-784.6579	1.944136	0.745728	22230.44527
-463.496684	-526.666819	-395.180225	-895.287497	0.41821	0.745728	22231.20823
-352.104124	-571.681621	-284.550629	-951.746739	-1.107715	-0.780198	22216.71194
-239.185639	-645.689006	-122.039566	-1034.146715	3.470061	1.508691	22193.06009
-138.474558	-657.133447	42.760386	-1029.568938	4.233024	-0.017235	22242.65267
-24.030147	-707.488988	219.004778	-954.035627	1.944136	1.508691	22232.73415
71.340195	-719.696392	363.967698	-952.509702	3.470061	3.797579	22222.05268
174.340164	-710.540839	499.012102	-902.917124	1.181173	0.745728	22222.81564
294.125314	-641.11123	598.960221	-808.309745	1.181173	0.745728	22207.55638
380.340103	-580.837174	711.878706	-677.843117	1.944136	0.745728	22214.42305
461.214154	-503.777937	769.100911	-542.798712	-1.870678	-0.017235	22185.43046
546.66598	-411.459446	853.026812	-389.443202	-1.107715	2.271653	22213.66009
593.96967	-309.985402	918.641608	-249.058059	1.181173	0.745728	22210.60823
638.984471	-184.859513	923.982347	-96.465511	-0.344753	-2.306123	22231.20823
632.880769	-67.363252	931.611974	118.689981	-0.344753	-0.017235	22202.97861
632.117807	34.873755	914.063831	292.645485	-1.870678	-0.780198	22202.21564
623.725216	156.18483	794.278681	377.334348	-1.870678	-0.017235	22211.3712
583.288191	259.1848	807.249048	575.70466	-0.344753	1.508691	22199.16379
576.421527	353.029216	706.537967	697.778698	-0.344753	0.745728	22211.3712
515.384508	469.762515	575.308376	778.652748	1.181173	-0.780198	22231.20823
466.554893	540.71805	469.256555	866.393463	0.41821	0.745728	22219.76379
384.91788	598.703218	290.723275	938.874923	1.944136	-0.017235	22224.34156
271.236432	632.273578	94.641852	954.89714	-0.344753	0.745728	22228.15638
173.577202	651.347647	-3.780341	943.452699	1.944136	3.034616	22188.48232
101.858704	685.68097	-80.839578	980.837873	0.41821	-0.017235	22196.11194
18.695766	667.369864	-242.587678	938.11196	1.944136	-0.780198	20571.76428
-97.27457	633.799504	-385.26171	884.704568	2.707098	-0.017235	22.125919
-203.32639	604.80692	-532.513518	816.800885	2.707098	-0.780198	14.496292
-292.593031	548.347677	-636.27645	716.089804	1.944136	1.508691	21082.18635
-402.459665	491.125472	-778.187519	571.126884	0.41821	1.508691	22176.27491
-474.178162	415.592161	-849.143054	445.238032	-1.107715	-0.780198	22197.63787
-549.711473	317.93293	-912.468961	288.830671	0.41821	-0.017235	22219.76379
-614.563305	225.614439	-956.7208	135.475161	0.41821	0.745728	22222.81564
-664.918846	124.903358	-933.068955	-25.509977	1.944136	-0.017235	22216.71194
-681.704026	28.00709	-879.661563	-155.976605	-0.344753	1.508691	22228.91934
-677.889213	-89.489171	-893.394893	-332.98396	-3.396603	-0.017235	22205.2675
-687.044766	-170.363221	-859.061569	-523.724644	-1.870678	0.745728	22196.87491
-622.192933	-308.459477	-757.587525	-638.169054	0.41821	0.745728	22208.31935
-595.489237	-387.044638	-601.180164	-746.509763	-1.107715	-0.780198	22215.18601
-490.200379	-458.000173	-458.506133	-822.043074	-1.870678	2.271653	22209.08231
-423.822621	-537.348298	-363.13579	-949.457851	2.707098	3.034616	22229.6823
-317.007838	-607.540869	-201.38769	-1002.10228	-0.344753	0.745728	22230.44527
-206.378241	-682.311218	-73.20995	-1042.539305	-0.344753	-0.017235	22209.08231
-84.304203	-699.096398	133.552951	-988.368951	0.41821	-0.017235	22217.4749
24.799468	-724.274168	297.58994	-959.376367	-1.107715	-1.54316	22179.32676
128.5624	-683.837143	414.323238	-907.494901	0.41821	-0.780198	22215.18601
246.821624	-662.474186	528.004686	-832.724552	2.707098	0.745728	22230.44527
333.036414	-597.622354	669.152793	-728.96162	2.707098	0.745728	22223.5786
440.61416	-538.11126	743.160178	-615.280172	1.944136	0.745728	22201.45268
503.177104	-454.185359	830.900893	-452.769109	0.41821	-1.54316	22212.89712
562.688198	-353.474278	896.515688	-287.969158	-0.344753	-0.780198	22232.73415
622.962254	-252.763197	919.40457	-173.524748	-0.344753	0.745728	22212.89712
655.769651	-141.370637	930.086049	30.186303	-0.344753	-0.017235	22223.5786
663.399279	-10.141046	907.197166	233.134391	-0.344753	2.271653	22232.73415
633.643732	93.621886	869.811992	339.186212	-0.344753	0.745728	22212.13416
616.858552	227.903328	826.323116	465.075063	-2.633641	-0.780198	22209.84527
584.814117	302.673676	735.530551	639.79353	-1.870678	-0.780198	22209.08231
530.643763	388.125502	606.589848	694.726847	-1.870678	-0.017235	22197.63787
487.917849	491.888434	511.982469	856.474947	0.41821	3.034616	22209.08231
420.777128	576.577298	402.878797	903.015674	1.944136	1.508691	22222.05268
323.880861	626.169876	258.67884	967.104544	-1.107715	-1.54316	22222.05268
217.82904	651.347647	90.827038	989.230463	-1.107715	-1.54316	22193.82305
135.429065	665.080976	-43.454404	990.756389	1.944136	0.745728	22225.10453
44.636499	663.55505	-180.024734	968.63047	2.707098	0.745728	22219.00082
-67.519023	649.821721	-335.669132	918.274929	-1.107715	0.745728	186.162908
-135.422707	605.569882	-521.83204	825.193475	0.41821	0.745728	14.496292
-255.207856	580.392112	-632.461637	748.897201	1.181173	-0.780198	5555.131687
-368.126341	530.036571	-738.513457	626.823163	2.707098	-0.780198	22156.43788
-437.555951	485.784733	-854.483793	474.993579	1.944136	-0.017235	22199.16379
-527.585553	377.444024	-907.891185	365.889907	1.944136	0.745728	22231.97119
-580.992945	279.784794	-928.491179	211.008472	-0.344753	0.745728	22217.4749
-651.185517	182.125563	-952.143023	68.33444	1.181173	3.034616	22224.34156
-691.622542	62.340414	-935.357843	-81.969219	-0.344753	1.508691	22229.6823
-694.674393	-25.400301	-876.609712	-239.139543	-0.344753	-0.780198	22215.18601
-676.363287	-123.822494	-821.676395	-399.361718	-1.870678	-0.780198	22222.05268
-656.526256	-248.948383	-760.639376	-567.21352	0.41821	-0.017235	22231.20823
-595.489237	-355.763166	-671.372736	-695.39126	-1.107715	1.508691	22194.58602
-532.926293	-432.05944	-568.372767	-863.243062	-1.107715	-1.54316	22207.55638
-464.259646	-514.459415	-403.572816	-876.976391	-1.870678	-0.780198	22210.60823
-361.259677	-580.837174	-263.950635	-944.880075	-1.870678	-1.54316	22202.97861
-266.652297	-650.266783	-132.721044	-1007.443019	0.41821	0.745728	22212.89712
-145.341222	-680.785292	58.01964	-1020.413386	1.944136	3.034616	22219.00082
-28.607924	-715.118615	219.767741	-966.243031	0.41821	2.271653	22196.87491
65.999456	-702.148249	370.0714	-944.117112	0.41821	0.745728	22211.3712
206.384599	-702.148249	466.204705	-878.502317	0.41821	-1.54316	22209.84527
283.443836	-636.533453	600.486146	-800.680117	2.707098	0.745728	22178.5638
387.969731	-586.177913	663.812053	-714.465328	1.181173	-1.54316	22222.05268
481.051185	-499.200161	760.708321	-577.132035	1.181173	1.508691	22228.91934
542.088204	-402.303893	846.160148	-401.650606	0.41821	1.508691	22225.10453
609.228924	-313.037253	915.589757	-242.191394	3.470061	-0.017235	22232.73415
621.436328	-178.755811	914.063831	-36.191455	0.41821	-0.780198	22241.12674
649.66595	-82.622506	930.849011	114.112204	-0.344753	-1.54316	22216.71194
630.591881	44.029308	920.930496	292.645485	-0.344753	-1.54316	22218.23786
615.332626	159.236681	833.189781	426.163964	0.41821	-0.780198	22229.6823
600.836334	265.288502	795.041644	571.126884	0.41821	1.508691	22221.28971
561.162272	365.23662	712.641669	673.36389	-1.870678	-0.017235	22219.76379
503.177104	450.688447	580.649115	777.126823	-2.633641	-1.54316	22218.23786
455.873414	534.614348	467.73063	876.311978	-2.633641	-0.780198	22203.74157
374.236402	591.836553	296.064014	915.986041	-1.107715	1.508691	22202.97861
289.547538	636.851355	139.656653	925.141594	-1.107715	0.745728	22191.53417
185.784606	654.399497	8.427062	931.245295	0.41821	1.508691	22211.3712
87.362412	668.132827	-82.365503	984.652687	-1.107715	-0.017235	22212.13416
-14.111632	656.688386	-216.646945	933.534184	1.181173	0.745728	22205.2675
-123.978266	632.273578	-393.6543	874.786053	0.41821	-0.017235	26.703696
-208.667129	582.681	-563.032028	807.645332	-0.344753	-0.017235	12.207404
-297.93377	548.347677	-656.876444	709.986102	0.41821	2.271653	20585.4976
-397.881888	490.362509	-772.84678	575.70466	0.41821	0.745728	22195.34898
-477.230013	428.562527	-847.617128	456.682473	1.944136	0.745728	22228.15638
-557.3411	324.799595	-901.787483	314.771404	1.944136	0.745728	22240.36378
-617.615156	235.532955	-1015.468931	88.171471	0.41821	-0.780198	22244.17859
-648.896629	125.666321	-943.750433	1.193719	1.181173	-0.017235	22225.10453
-696.200318	34.873755	-903.313408	-158.265493	1.181173	1.508691	22227.39341
-679.415138	-89.489171	-885.765265	-336.035811	-0.344753	1.508691	22226.63045
-661.104032	-178.755811	-822.439358	-469.55429	-1.107715	0.745728	22211.3712
-630.585523	-287.859483	-714.861612	-598.494992	1.181173	-0.017235	22225.10453
-568.022579	-379.415011	-588.209798	-735.065322	-2.633641	-1.54316	22230.44527
-490.963342	-468.681651	-463.846872	-823.568999	-1.107715	0.745728	22215.18601
-410.089292	-549.555701	-343.298759	-931.909708	-1.870678	-0.017235	22202.21564
-329.215242	-643.400118	-269.291374	-1069.243001	-4.159566	-0.017235	22209.84527
-236.133788	-683.07418	-118.987715	-1061.613373	-1.107715	0.745728	22153.38603
-93.459756	-734.955646	66.41223	-1035.67264	-1.870678	-1.54316	22200.68972
21.747617	-721.222317	286.145499	-954.79859	-1.107715	-0.017235	22209.08231
121.695736	-709.777876	415.849164	-910.546751	1.944136	1.508691	22205.2675
242.243848	-676.207516	543.263941	-817.465298	0.41821	-0.017235	22202.21564
326.932712	-599.911242	669.915755	-719.043105	3.470061	0.745728	22216.71194
412.384538	-532.007558	737.819439	-608.413508	-0.344753	-0.017235	22193.82305
509.280806	-455.711285	835.478669	-433.695041	-1.107715	-0.780198	22208.31935
568.791899	-360.340943	890.411986	-312.383966	1.944136	-0.017235	22253.33415
609.991887	-239.029867	899.567539	-178.865487	1.944136	1.508691	22242.65267
627.54003	-147.474339	871.337918	-59.080337	2.707098	-0.017235	22231.97119
652.7178	-13.95586	913.300868	217.112174	0.41821	1.508691	22238.83786
645.088173	82.940408	882.782359	337.660286	1.944136	1.508691	22235.02304
597.784483	211.118147	830.900893	481.860243	-1.107715	0.745728	22219.00082
562.688198	308.777378	743.160178	635.978716	1.944136	1.508691	22228.91934
530.643763	404.910682	679.071308	764.156456	1.181173	0.745728	22230.44527
472.658595	472.814366	546.315792	842.741618	1.181173	2.271653	22220.52675
424.591942	560.555081	415.849164	894.623084	-0.344753	-0.017235	22228.15638
330.747526	604.80692	235.789958	966.341581	-2.633641	-2.306123	22219.00082
241.480885	656.688386	89.301113	983.126762	-1.107715	-1.54316	22188.48232
112.540183	659.740237	-56.42477	956.423066	-1.107715	-1.54316	22179.32676
23.273543	667.369864	-177.735845	958.711954	1.181173	-0.017235	22190.7712
-60.652359	632.273578	-360.08394	854.186059	-1.107715	0.745728	699.63683
-160.600477	613.19951	-462.320946	859.526798	-0.344753	-0.017235	17.548143
-266.652297	583.443963	-600.417202	767.208307	1.181173	1.508691	11.444441
-360.496714	524.695832	-705.706059	639.030567	-1.107715	-3.069086	22054.96384
-435.267062	454.50326	-823.965284	496.356535	1.944136	2.271653	22186.19343
-516.141112	376.681061	-877.372675	383.43805	2.707098	2.271653	22225.10453
-584.044796	288.940346	-948.32821	189.645515	1.181173	1.508691	22212.89712
-638.978113	182.888526	-925.439328	66.045552	1.181173	0.745728	22244.94156
-669.496623	85.229296	-955.957837	-94.939586	1.181173	-0.017235	22248.75637
-684.755877	-26.163264	-975.794868	-307.043227	-1.107715	-1.54316	22222.05268
-674.074399	-132.215084	-900.261557	-442.087631	1.944136	0.745728	22234.26008
-644.318852	-235.978017	-784.291221	-571.028334	-1.107715	-0.017235	22231.20823
-590.148498	-338.977986	-657.639407	-667.161638	1.944136	0.745728	22211.3712
-551.237398	-419.852036	-525.646853	-793.813453	-1.107715	-0.017235	22219.76379
-445.185578	-503.014974	-402.04689	-881.554167	-0.344753	-0.780198	22230.44527
-358.970789	-589.229764	-257.08397	-953.272665	-1.107715	-0.780198	22215.94897
-252.918968	-633.481602	-118.987715	-1020.413386	0.41821	-0.780198	22200.68972
-152.97085	-693.755659	38.182609	-1008.205982	-1.107715	0.745728	22200.68972
-32.422737	-728.851945	218.241815	-968.531919	-1.107715	1.508691	22196.11194
65.236493	-734.192684	305.98253	-990.657839	-1.870678	1.508691	22166.3564
174.340164	-696.80751	461.626928	-902.154161	-1.870678	-0.017235	22202.97861
287.25865	-644.163081	610.404662	-784.6579	-1.870678	-0.780198	22206.03046
367.369737	-586.940875	669.915755	-691.576446	1.181173	1.508691	22199.92676
461.214154	-505.303863	787.412017	-522.961681	0.41821	0.745728	22208.31935
537.510427	-400.777968	881.256433	-385.628388	0.41821	0.745728	22225.86749
591.680782	-313.800216	917.878645	-220.065475	1.181173	0.745728	22221.28971
641.273359	-174.178035	911.01198	-36.191455	-1.107715	-1.54316	22227.39341
663.399279	-66.600289	933.900862	96.564061	2.707098	-0.780198	22251.80822
640.510397	51.658935	895.752725	286.541783	0.41821	-0.780198	22238.83786
619.910403	167.629271	763.760172	341.4751	4.233024	0.745728	22235.02304
622.199291	264.525539	786.649054	551.289852	1.181173	-0.780198	22239.60082
548.954868	372.866248	711.115743	714.563878	1.181173	-0.780198	22226.63045
504.70303	439.244006	576.071339	796.200891	1.944136	0.745728	22228.91934
451.295638	542.243975	468.493593	866.393463	-0.344753	-0.017235	22229.6823
375.762327	592.599516	334.212151	946.50455	0.41821	0.745728	22216.71194
281.91791	649.058758	161.782573	969.393432	0.41821	2.271653	22225.10453
192.65127	668.132827	42.760386	981.600836	0.41821	2.271653	22206.79342
91.940189	666.606901	-85.417354	980.837873	-1.107715	0.745728	22193.82305
-8.00793	646.76987	-246.402492	948.793438	-2.633641	-0.017235	21531.5714
-91.170868	621.5921	-427.22466	877.837904	-1.107715	-0.017235	22.888882
-197.222688	600.229143	-570.661655	812.986071	-1.107715	-1.54316	14.496292
-317.770801	529.273609	-683.58014	665.734263	-1.107715	-0.780198	19933.16446
-398.644851	482.732882	-785.817147	547.475039	-0.344753	0.745728	22190.00824
-464.259646	417.881049	-877.372675	401.749156	0.41821	-0.017235	22206.79342
-539.029995	327.851446	-891.868967	305.615851	0.41821	-1.54316	22219.76379
-615.326268	221.799626	-969.691166	133.186273	1.181173	-0.017235	22229.6823
-698.489207	124.903358	-975.794868	10.349272	0.41821	-0.017235	22210.60823
-709.170685	37.925606	-909.41711	-162.843269	1.181173	0.745728	22222.81564
-683.992915	-68.889177	-883.476377	-305.517301	1.181173	-0.017235	22251.04526
-675.600324	-177.992849	-788.868998	-473.369103	2.707098	1.508691	22235.02304
-632.111448	-280.992818	-725.54309	-622.146837	1.181173	-0.017235	22234.26008
-574.889243	-362.629831	-624.832009	-757.954204	0.41821	-0.017235	22242.65267
-507.748522	-460.289061	-479.869089	-838.065291	1.181173	2.271653	22222.05268
-410.852255	-549.555701	-347.113573	-918.939342	-0.344753	0.745728	22217.4749
-319.296726	-612.118646	-182.313622	-996.761541	0.41821	0.745728	22224.34156
-195.696763	-674.68159	-22.091447	-982.265249	-0.344753	-0.780198	22215.18601
-84.304203	-705.963062	112.952957	-1021.939311	0.41821	-0.017235	22210.60823
30.90317	-702.148249	306.745493	-949.457851	-0.344753	-0.017235	22211.3712
129.325363	-712.066764	423.478791	-916.650453	-1.107715	-0.780198	22193.82305
229.273482	-679.259367	528.004686	-850.272695	-1.107715	1.508691	22181.61565
311.673457	-596.859391	616.508364	-753.376428	0.41821	0.745728	22173.98602
411.621576	-538.874223	666.863904	-706.072738	-0.344753	-0.780198	22196.87491
511.569694	-467.155726	775.967576	-477.94688	1.181173	0.745728	22207.55638
571.080788	-371.022421	927.034198	-322.302481	-0.344753	-0.780198	22227.39341
616.095589	-250.474309	938.478639	-176.576599	1.181173	1.508691	22231.20823
651.954838	-145.948414	923.982347	27.134452	0.41821	1.508691	22220.52675
633.643732	-0.985494	894.2268	211.008472	1.181173	2.271653	22228.91934
635.169658	97.4367	894.2268	319.34918	-0.344753	-0.780198	22227.39341
626.014105	205.777408	856.841626	498.645424	3.470061	0.745728	22242.65267
593.206707	318.695893	753.841656	625.297238	1.181173	-0.017235	22248.75637
530.643763	406.436608	631.004656	706.934251	1.944136	0.745728	22246.46748
486.391924	493.41436	492.145438	807.645332	2.707098	0.745728	22225.86749
413.147501	575.814336	413.560276	892.334196	1.944136	1.508691	22237.31193
329.2216	614.725435	248.760325	951.845289	-1.107715	-1.54316	22222.05268
243.006811	658.214311	99.219628	983.126762	1.181173	0.745728	22190.7712
151.451282	663.55505	-8.358118	977.02306	1.181173	1.508691	22219.00082
14.880952	671.94764	-183.839547	989.993426	-0.344753	-0.780198	22221.28971
-36.237551	614.725435	-334.906169	893.860121	0.41821	0.745728	453.962828
-178.14862	603.280994	-496.654269	864.867537	-1.870678	-0.780198	16.022217
-266.652297	576.577298	-611.09868	757.289791	-1.107715	-0.017235	35.859249
-349.052273	517.829168	-765.217153	610.037983	-2.633641	-1.54316	22041.99347
-426.874472	462.132888	-808.706029	483.386169	-1.107715	1.508691	22173.22306
-513.089261	353.029216	-894.157855	365.889907	-0.344753	1.508691	22210.60823
-584.807759	263.762576	-959.772651	149.971453	-2.633641	1.508691	22210.60823
-639.741076	173.732973	-944.513396	77.489993	-0.344753	1.508691	22220.52675
-683.229952	70.733004	-933.068955	-57.554412	-0.344753	-0.017235	22228.91934
-690.859579	-26.926227	-888.817116	-230.746953	1.181173	0.745728	22215.94897
-661.104032	-112.378053	-855.246756	-408.517271	1.181173	0.745728	22219.76379
-661.104032	-232.163203	-768.269004	-533.643159	-0.344753	-0.780198	22228.15638
-597.015163	-325.244657	-667.557922	-674.028303	1.181173	0.745728	22244.17859
-532.16333	-422.140924	-554.639437	-810.598633	1.944136	-0.017235	22240.36378
-468.837423	-489.281645	-436.380213	-888.420832	1.181173	-1.54316	22241.88971
-365.837453	-578.548285	-283.024703	-958.613404	1.944136	-0.017235	22237.31193
-249.104155	-657.133447	-177.735845	-996.761541	1.181173	-0.017235	22215.94897
-152.207887	-671.629739	-25.143298	-1036.435603	0.41821	0.745728	22197.63787
-53.022731	-713.59269	228.923293	-965.480069	-0.344753	1.508691	22206.79342
88.888338	-709.014913	363.204735	-959.376367	-1.107715	0.745728	22210.60823
171.288314	-699.859361	473.834332	-880.028242	-0.344753	-0.017235	22216.71194
263.606805	-635.770491	595.90837	-793.05049	1.944136	0.745728	22217.4749
365.080849	-596.096428	695.093526	-722.094955	-1.870678	-0.017235	22180.08972
457.39934	-528.192745	770.626837	-557.295004	-2.633641	2.271653	22182.37861
535.984502	-421.377962	856.078663	-377.235798	-2.633641	0.745728	22211.3712
587.103005	-319.140955	862.945328	-291.783972	-1.870678	-0.017235	22206.03046
635.93262	-202.407656	833.952744	-138.428462	-1.107715	-0.017235	22218.23786
642.799285	-71.178065	921.693458	85.11962	-0.344753	-0.780198	22233.49712
639.747434	31.058941	896.515688	261.364012	-0.344753	-0.780198	22215.18601
626.777067	153.132979	831.663856	394.882491	-0.344753	-0.017235	22224.34156
600.073372	256.895912	805.723122	571.889846	-0.344753	0.745728	22232.73415
551.243756	364.473657	727.137961	676.415741	1.944136	-0.780198	22214.42305
529.117837	459.081037	579.12319	793.14904	3.470061	0.745728	22248.75637
470.369706	553.688416	479.175071	867.156426	3.470061	0.745728	22251.04526
391.021582	602.518031	322.76771	960.237879	1.944136	-0.017235	22229.6823
279.629022	625.406913	144.997392	961.000842	0.41821	-0.780198	22213.66009
207.147562	660.503199	30.552982	970.919358	0.41821	1.508691	22232.73415
88.888338	659.740237	-79.313652	981.600836	-1.870678	-0.017235	22196.87491
-2.667191	646.006907	-234.958051	925.141594	-1.107715	1.508691	22202.97861
-87.356054	623.880988	-378.395045	911.408264	0.41821	-0.017235	27.466659
-191.881949	583.443963	-528.698704	823.66755	-1.107715	-0.017235	12.207404
-307.852285	555.977304	-666.031997	712.27499	1.181173	1.508691	20542.00873
-394.067075	472.051403	-772.84678	597.067617	-0.344753	1.508691	22181.61565
-474.178162	411.777347	-843.039352	471.178765	-1.107715	1.508691	22184.6675
-548.94851	314.88108	-904.076371	281.201044	0.41821	-0.017235	22199.92676
-608.459604	230.192216	-963.587464	120.978869	-1.107715	-1.54316	22212.89712
-675.600324	120.325582	-1000.972639	-37.71738	-1.107715	0.745728	22209.84527
-690.096616	27.244128	-922.387477	-184.206226	1.181173	1.508691	22219.00082
-695.437356	-59.733624	-905.602296	-346.717289	-1.870678	0.745728	22227.39341
-678.652175	-187.148401	-855.246756	-542.798712	0.41821	-1.54316	22225.10453
-642.029964	-285.570594	-721.728277	-592.39129	0.41821	-0.780198	22221.28971
-558.867026	-388.570564	-592.787574	-719.043105	0.41821	-0.017235	22227.39341
-508.511485	-473.259428	-459.269095	-835.013441	0.41821	1.508691	22225.10453
-404.748553	-533.533484	-356.269126	-940.302298	1.944136	2.271653	22241.12674
-288.015254	-613.644571	-204.439541	-1007.443019	2.707098	1.508691	22243.41563
-208.667129	-655.607522	-41.928478	-1025.754125	1.944136	0.745728	22205.2675
-89.644943	-705.2001	126.686287	-994.472653	2.707098	-0.017235	22215.18601
32.429095	-711.303802	290.723275	-944.117112	-0.344753	-0.017235	22211.3712
129.325363	-702.148249	413.560276	-948.694888	-3.396603	-1.54316	22196.87491
226.984593	-673.918627	547.078755	-825.094925	0.41821	-0.017235	22208.31935
320.82901	-616.696422	645.500948	-751.087539	-0.344753	0.745728	22219.00082
412.384538	-538.11126	749.26388	-616.043135	1.944136	0.745728	22219.76379
494.784514	-444.266844	824.797191	-445.902445	0.41821	-0.780198	22217.4749
568.028937	-372.548346	889.649024	-310.095078	-2.633641	-0.780198	22202.97861
599.310409	-244.370607	927.034198	-206.332145	-3.396603	-0.780198	22212.89712
641.273359	-169.600258	881.256433	-22.458126	0.41821	2.271653	22194.58602
643.562248	-26.926227	890.411986	205.667733	-1.107715	1.508691	22215.18601
630.591881	101.251513	798.856458	299.512149	-0.344753	-0.017235	22220.52675
609.228924	213.407036	824.797191	487.200983	1.944136	-0.780198	22216.71194
590.917819	311.829229	739.345364	605.460207	-1.107715	-1.54316	22223.5786
538.27339	407.962533	639.397246	713.037953	1.181173	0.745728	22235.02304
504.70303	499.518062	542.500978	823.66755	1.181173	2.271653	22214.42305
436.799346	559.792118	415.849164	890.045308	0.41821	-0.780198	22221.28971
337.61419	622.355063	251.049213	961.000842	1.944136	-2.306123	22247.99341
252.162364	651.347647	103.034442	962.526768	0.41821	-0.780198	22228.15638
142.29573	666.606901	-19.802559	976.260097	1.181173	-0.780198	22205.2675
59.895754	661.266162	-162.476591	973.971209	1.944136	1.508691	22224.34156
-40.815327	656.688386	-331.854318	920.563817	1.181173	1.508691	719.473861
-154.496775	611.673584	-473.765387	834.349028	1.181173	1.508691	18.311106
-258.259707	578.103224	-576.002394	777.889785	0.41821	-0.780198	12.970367
-355.155975	533.851385	-707.231985	636.741679	-0.344753	-0.780198	22066.40828
-431.452249	467.473627	-791.157886	510.089865	-0.344753	-0.017235	22203.74157
-503.170746	380.495875	-859.061569	395.645454	-0.344753	0.745728	22222.81564
-590.911461	273.681092	-933.831918	211.008472	-1.870678	0.745728	22206.79342
-622.955896	176.021861	-939.172657	65.282589	-1.107715	2.271653	22196.11194
-677.889213	82.940408	-930.780067	-83.495145	-1.870678	0.745728	22207.55638
-712.985499	-20.822525	-920.861551	-286.443233	-1.870678	-1.54316	22206.03046
-691.622542	-115.429904	-890.343042	-448.954296	-2.633641	-0.780198	22202.21564
-660.34107	-234.452091	-751.483824	-523.724644	-2.633641	-0.780198	22223.5786
-585.570721	-310.748365	-701.128283	-703.020887	3.470061	2.271653	22231.97119
-535.215181	-419.852036	-575.239431	-809.83567	0.41821	0.745728	22217.4749
-471.889274	-499.963123	-392.128374	-865.53195	0.41821	-0.780198	22226.63045
-376.518932	-584.651987	-273.86915	-954.79859	-1.107715	-1.54316	22222.05268
-260.548596	-640.348267	-124.328454	-1015.835609	4.233024	0.745728	22222.05268
-159.074552	-679.259367	33.604833	-1005.154131	1.181173	0.745728	22244.17859
-41.57829	-707.488988	211.37515	-959.376367	1.944136	0.745728	22241.12674
56.843903	-692.992696	315.138083	-951.746739	-0.344753	0.745728	22198.40083
184.25868	-703.674174	470.019518	-893.761571	1.944136	-0.780198	22212.89712
281.91791	-638.822342	609.641699	-785.420863	1.181173	-0.017235	22213.66009
380.340103	-580.074211	663.812053	-722.094955	1.181173	0.745728	22182.37861
454.347489	-509.118676	806.486085	-541.272787	-0.344753	-0.017235	22215.18601
543.614129	-418.326111	854.552738	-397.07283	1.944136	2.271653	22233.49712
571.84375	-319.140955	921.693458	-242.954357	2.707098	2.271653	22217.4749
632.880769	-195.540991	918.641608	-51.45071	-1.107715	-0.017235	22225.10453
645.851136	-86.43732	927.034198	102.667763	-1.870678	-0.780198	22210.60823
642.036322	20.377463	895.752725	251.445497	-3.396603	-2.306123	22197.63787
618.384477	137.873725	811.826824	397.934342	-1.870678	-0.017235	22196.87491
593.96967	250.029247	782.83424	551.289852	1.181173	2.271653	22223.5786
559.636347	352.266254	705.775004	678.704629	-1.107715	0.745728	22208.31935
506.991918	444.584745	540.21209	751.186089	-1.107715	-0.780198	22223.5786
470.369706	525.458795	448.656562	825.956438	0.41821	-0.780198	22231.97119
378.814178	592.599516	340.315853	949.556401	1.181173	2.271653	22224.34156
295.65124	644.480982	148.049243	972.445283	1.944136	2.271653	22214.42305
188.073494	677.28838	41.23446	977.786022	0.41821	2.271653	22209.84527
105.673518	672.710603	-90.758093	1000.674904	1.944136	0.745728	22237.31193
7.251325	652.110609	-221.224721	950.319364	1.181173	0.745728	22224.34156
-127.793079	621.5921	-414.254294	895.386047	0.41821	-1.54316	28.229621
-192.644912	586.495814	-540.143145	821.378661	1.944136	-0.017235	14.496292
-303.274509	539.192124	-661.454221	685.571294	1.181173	1.508691	19895.01633
-396.355963	494.940285	-771.320855	582.571325	-1.107715	-0.017235	22183.14158
-467.311497	420.9329	-844.565277	478.808392	-1.107715	-0.017235	22215.94897
-539.792957	318.695893	-871.268973	304.089926	0.41821	-1.54316	22213.66009
-603.881827	232.481104	-936.883769	159.127006	-1.107715	-0.780198	22225.10453
-644.318852	131.770023	-933.068955	15.690011	1.181173	-0.017235	22226.63045
-697.726244	30.295979	-906.365259	-149.10994	-1.107715	1.508691	22206.79342
-696.963281	-95.592873	-891.868967	-294.07286	-1.870678	1.508691	22202.21564
-665.681809	-169.600258	-845.32824	-480.998731	-1.870678	0.745728	22206.03046
-636.689225	-278.70393	-720.965314	-607.650545	1.944136	0.745728	22204.50453
-581.755908	-387.044638	-647.720891	-736.591247	-1.107715	0.745728	22215.18601
-502.407783	-454.185359	-505.809822	-847.983807	0.41821	0.745728	22231.20823
-406.274478	-530.481633	-330.328393	-918.176379	1.181173	2.271653	22216.71194
-334.555981	-615.933459	-248.69138	-1053.983746	1.944136	1.508691	22219.00082
-217.822682	-673.155665	-30.484037	-1005.154131	-0.344753	-0.017235	22226.63045
-94.222719	-727.326019	90.827038	-1054.746709	0.41821	-0.780198	22187.71935
24.799468	-709.014913	279.278834	-938.01341	-1.107715	-2.306123	22209.08231
122.458698	-694.518621	408.982499	-915.124528	0.41821	-0.017235	22236.54897
241.480885	-664.763075	556.99727	-829.672701	1.181173	-0.780198	22213.66009
352.873445	-585.41495	656.945389	-767.87272	1.181173	0.745728	22193.06009
429.932681	-541.926074	735.530551	-643.509794	1.944136	-0.780198	22211.3712
497.836365	-463.340912	840.819408	-465.739476	1.944136	-0.017235	22218.23786
574.132639	-361.866868	872.100881	-309.332115	0.41821	-0.017235	22221.28971
609.991887	-255.052085	913.300868	-196.41363	-0.344753	-0.780198	22228.15638
637.458546	-132.978047	934.663825	-1.095169	1.944136	1.508691	22215.94897
647.377061	-13.192897	899.567539	201.852919	-1.870678	1.508691	22221.28971
624.488179	74.547817	850.737924	328.504733	-1.870678	0.745728	22230.44527
609.228924	198.147781	846.92311	486.43802	-0.344753	-0.017235	22199.92676
581.762266	304.962564	753.841656	612.326871	-2.633641	-1.54316	22201.45268
548.191906	390.41439	643.975022	723.719431	-1.107715	0.745728	22209.84527
462.740079	490.362509	521.138022	803.067556	1.181173	1.508691	22213.66009
410.09565	550.636565	411.271387	893.097159	0.41821	1.508691	22213.66009
336.851227	604.80692	239.604772	899.20086	-1.870678	-0.780198	22206.03046
238.429034	664.318013	35.130758	970.156395	-0.344753	-1.54316	22205.2675
140.006841	679.577268	-19.039596	984.652687	0.41821	-0.780198	22211.3712
63.710568	651.347647	-189.943249	919.037892	-0.344753	-0.017235	22208.31935
-40.052365	641.429131	-331.854318	924.378631	1.944136	0.745728	283.822138
-133.133819	617.777286	-466.13576	867.156426	-0.344753	0.745728	14.496292
-253.681931	572.762485	-574.476469	785.519413	0.41821	-0.017235	19.837031
-352.867087	532.32546	-720.965314	635.215753	1.944136	-0.017235	22090.82308
-412.37818	462.89585	-804.891215	512.378753	-0.344753	-0.017235	22208.31935
-508.511485	376.681061	-864.402309	404.038044	0.41821	0.745728	22230.44527
-579.46702	279.021831	-965.11339	220.926987	-1.870678	0.745728	22227.39341
-652.711442	178.31075	-918.572663	66.045552	-0.344753	-0.017235	22212.13416
-679.415138	75.31078	-927.728216	-52.976635	-1.107715	0.745728	22224.34156
-699.252169	-16.244748	-887.291191	-270.421015	0.41821	0.745728	22231.97119
-700.778095	-132.215084	-841.513427	-419.961712	-1.107715	-1.54316	22212.13416
-662.629958	-230.637277	-775.135668	-557.295004	-0.344753	0.745728	22213.66009
-609.985529	-343.555762	-698.839395	-674.028303	-1.870678	0.745728	22208.31935
-564.970728	-427.481663	-567.609804	-794.576415	-1.107715	-0.017235	22194.58602
-475.704087	-511.407565	-444.772803	-912.83564	-1.107715	-0.780198	22211.3712
-371.178192	-576.259397	-296.758032	-977.687472	-1.870678	-0.017235	22218.23786
-285.726366	-626.614938	-154.846963	-1050.931895	-1.107715	-1.54316	22204.50453
-151.444924	-674.68159	35.893721	-1015.072646	1.181173	0.745728	22191.53417
-40.815327	-705.963062	193.827007	-977.687472	-1.107715	-0.017235	22212.13416
82.021673	-715.881578	308.271418	-956.324516	-1.107715	-0.780198	22190.7712
173.577202	-686.126031	472.308406	-889.946758	1.181173	0.745728	22200.68972
287.25865	-643.400118	589.804668	-768.635682	-0.344753	-0.780198	22209.08231
385.680843	-574.733472	688.226861	-682.420893	1.944136	-0.017235	22222.05268
459.688228	-518.274229	814.115713	-534.406122	1.181173	0.745728	22235.786
542.088204	-400.015005	847.686073	-384.102463	1.181173	-0.017235	22246.46748
606.177074	-328.296508	893.463837	-260.5025	0.41821	-0.017235	22231.97119
647.377061	-201.644693	937.715676	-73.576629	0.41821	0.745728	22222.81564
647.377061	-69.65214	894.989763	86.645546	-0.344753	-0.017235	22228.15638
646.614099	34.873755	898.804576	252.971422	0.41821	-0.780198	22225.10453
619.14744	153.132979	825.560154	404.038044	1.181173	-0.017235	22220.52675
600.073372	261.473688	795.041644	558.156517	-1.107715	-1.54316	22227.39341
559.636347	360.658844	698.908339	666.497226	1.181173	-0.780198	22230.44527
516.910433	440.769931	613.456513	787.045338	-1.107715	0.745728	22198.40083
465.79193	522.406944	467.73063	877.074941	-0.344753	-0.780198	22210.60823
396.362321	579.629149	346.419555	938.874923	-1.870678	0.745728	22209.08231
294.888277	640.666168	158.730722	953.371215	-0.344753	2.271653	22198.40083
191.888307	658.214311	63.360379	974.734171	-1.870678	1.508691	22214.42305
104.910555	669.658752	-90.758093	992.282314	0.41821	2.271653	22215.18601
-5.719041	639.140243	-247.165454	945.741587	0.41821	1.508691	22191.53417
-120.926415	634.562466	-419.595033	870.208276	-1.107715	-0.780198	27.466659
-203.32639	594.888404	-507.335748	804.593481	0.41821	-0.780198	12.970367
-310.904136	563.606932	-684.343103	710.749064	-0.344753	0.745728	21309.54924
-372.704118	497.992136	-746.143084	600.88243	2.707098	2.271653	22209.84527
-465.785572	440.769931	-852.194905	483.386169	1.944136	-0.017235	22245.70452
-541.318883	359.895881	-925.439328	304.089926	1.181173	-1.54316	22222.05268
-603.118864	221.036663	-942.224508	138.527012	0.41821	0.745728	22230.44527
-662.629958	113.458917	-941.461545	9.586309	1.944136	0.745728	22241.88971
-708.407722	41.74042	-934.59488	-168.184008	1.944136	-0.780198	22214.42305
-683.229952	-71.178065	-892.63193	-316.198779	-0.344753	0.745728	22218.23786
-671.022548	-160.444706	-817.098619	-480.998731	1.181173	2.271653	22231.97119
-635.163299	-268.785414	-698.839395	-603.072769	-1.107715	-0.017235	22212.89712
-593.963312	-362.629831	-621.017196	-744.983838	0.41821	0.745728	22222.05268
-515.37815	-458.763136	-470.713536	-817.465298	-1.870678	1.508691	22221.28971
-422.296696	-540.400149	-345.587648	-920.465267	-1.870678	0.745728	22193.82305
-332.267093	-606.777907	-222.750647	-1021.939311	0.41821	1.508691	22198.40083
-217.05972	-676.970478	-55.661807	-990.657839	-1.107715	0.745728	22190.00824
-111.770862	-705.963062	83.197411	-1008.205982	0.41821	-0.017235	22199.16379
5.7254	-703.674174	263.256617	-969.294882	1.181173	0.745728	22206.79342
104.147593	-690.703808	399.063984	-938.776373	0.41821	0.745728	22197.63787
240.717923	-661.711224	528.767649	-860.191211	2.707098	1.508691	22210.60823
308.621606	-612.118646	658.471314	-787.709751	0.41821	0.745728	22193.06009
399.414172	-530.481633	705.012041	-687.761632	1.944136	-0.017235	22200.68972
513.858582	-465.6298	828.612005	-485.576507	1.944136	-0.017235	22226.63045
559.636347	-366.444645	866.760141	-307.806189	1.181173	-1.54316	22241.88971
608.465962	-264.970601	936.952713	-165.89512	1.944136	-0.017235	22247.99341
629.828918	-125.34842	920.167533	5.008533	1.944136	1.508691	22241.88971
651.191875	-35.318817	894.989763	198.038105	0.41821	2.271653	22228.91934
629.828918	97.4367	853.026812	360.549168	-0.344753	-0.780198	22230.44527
614.569664	193.570004	821.74534	481.097281	-1.870678	0.745728	22225.86749
572.606713	296.569974	757.65647	618.430573	-1.107715	-0.780198	22215.18601
532.169688	401.095869	664.575016	725.245356	-1.107715	-0.017235	22225.10453
490.9697	476.62918	493.671363	793.14904	-0.344753	-0.780198	22231.97119
429.932681	559.792118	425.004717	910.645302	-0.344753	0.745728	22217.4749
319.303084	598.703218	271.649207	952.608252	-0.344753	-0.017235	22197.63787
236.903109	632.273578	65.649268	930.482333	-1.107715	-0.017235	22207.55638
123.221661	662.792088	-1.491453	981.600836	0.41821	-0.780198	22174.74899
53.792052	670.421715	-172.395106	973.971209	-2.633641	-1.54316	22200.68972
-44.630141	634.562466	-326.513579	918.274929	0.41821	0.745728	752.281259
-136.185669	600.992106	-450.876505	847.319394	-2.633641	-1.54316	17.548143
-262.074521	578.103224	-608.809792	739.741648	0.41821	-0.017235	12.207404
-326.926354	531.562497	-722.49124	626.060201	-0.344753	-0.017235	22061.8305
-416.955957	473.577329	-794.209737	530.689859	1.181173	-0.780198	22200.68972
-501.64482	385.073651	-865.928234	412.430634	-0.344753	1.508691	22215.94897
-588.622572	287.414421	-928.491179	228.556615	3.470061	1.508691	22252.57118
-619.904045	193.570004	-930.780067	108.008502	0.41821	1.508691	22235.02304
-677.889213	95.910774	-917.046737	-52.976635	-1.107715	-0.780198	22230.44527
-686.281803	7.407097	-888.054153	-230.746953	2.707098	0.745728	22237.31193
-664.918846	-114.666941	-840.750464	-389.443202	-0.344753	-0.017235	22224.34156
-655.763293	-220.718762	-764.45419	-524.487607	-1.870678	-0.017235	22219.00082
-622.192933	-319.903918	-689.683842	-658.006086	1.181173	0.745728	22227.39341
-552.763324	-421.377962	-564.557953	-768.635682	2.707098	1.508691	22219.76379
-461.207795	-509.881639	-422.646884	-857.902323	1.181173	-0.017235	22222.05268
-389.489298	-578.548285	-289.128405	-1041.013379	1.181173	-0.017235	22198.40083
-262.837484	-640.348267	-154.846963	-1044.06523	-1.870678	-0.017235	22194.58602
-149.156036	-696.80751	11.478913	-1026.517087	-2.633641	-0.780198	22192.29713
-49.97088	-712.066764	155.678871	-1001.339317	0.41821	1.508691	22206.79342
58.369828	-733.429721	332.686226	-956.324516	-1.107715	1.508691	22186.19343
160.606835	-702.148249	456.286189	-904.44305	1.181173	0.745728	22193.82305
265.13273	-658.659373	582.175041	-789.235676	1.181173	-0.780198	22214.42305
366.606774	-590.755689	653.130575	-718.280142	1.944136	0.745728	22195.34898
454.347489	-522.089043	782.071278	-555.769079	0.41821	1.508691	22218.23786
541.325241	-429.007589	871.337918	-403.939494	0.41821	2.271653	22228.91934
591.680782	-310.748365	866.760141	-278.050643	-1.107715	-0.780198	22225.10453
618.384477	-216.140985	908.723092	-110.19884	1.181173	-0.780198	22216.71194
649.66595	-79.570655	938.478639	98.089987	1.944136	-1.54316	22250.2823
661.873353	39.451532	860.65644	231.608466	0.41821	-0.780198	22246.46748
629.065956	156.18483	858.367551	409.378783	1.944136	1.508691	22232.73415
594.732632	253.081098	813.35275	555.104666	2.707098	-0.017235	22238.83786
565.740048	346.925514	711.115743	688.623145	1.181173	-0.780198	22237.31193
520.725247	433.903266	599.723184	755.000903	-0.344753	-0.017235	22215.18601
466.554893	527.747683	485.278773	875.549016	-0.344753	-0.017235	22225.10453
397.888246	591.836553	344.130667	941.926774	0.41821	0.745728	22232.73415
281.154948	635.325429	182.382566	938.11196	1.181173	1.508691	22193.82305
183.495717	652.873572	58.782603	984.652687	2.707098	1.508691	22197.63787
105.673518	659.740237	-83.891429	974.734171	-2.633641	0.745728	22199.16379
1.147623	636.851355	-234.958051	922.852705	-0.344753	0.745728	22180.08972
-99.563458	624.643951	-365.424679	904.5416	-1.870678	0.745728	28.992584
-189.593061	599.46618	-508.861673	825.193475	-2.633641	-0.780198	13.733329
-283.437478	558.266193	-658.40237	712.27499	-1.107715	-0.017235	19810.32746
-367.363379	494.940285	-746.906047	610.037983	-1.107715	0.745728	22192.29713
-462.733721	430.088453	-829.306023	477.282467	-1.107715	-0.017235	22222.81564
-538.267032	325.562558	-903.313408	278.912155	2.707098	-0.017235	22212.13416
-629.059597	238.584806	-984.187458	162.178857	1.181173	-0.780198	22219.76379
-655.763293	137.110762	-939.172657	-4.14702	0.41821	-0.017235	22227.39341
-687.807728	39.451532	-971.980055	-191.835853	1.944136	-0.017235	22238.07489
-669.496623	-45.237332	-910.180073	-340.613587	1.181173	-0.017235	22243.41563
-683.229952	-154.341004	-829.306023	-516.095016	0.41821	-0.017235	22241.88971
-642.792927	-262.681712	-753.772712	-600.78388	1.181173	-0.780198	22227.39341
-575.652206	-371.022421	-626.357935	-732.013471	-0.344753	-0.780198	22230.44527
-508.511485	-458.763136	-469.950574	-842.643068	2.707098	2.271653	22229.6823
-432.978174	-528.192745	-382.209859	-938.776373	0.41821	2.271653	22218.23786
-325.400428	-611.355683	-211.306206	-1003.628205	0.41821	0.745728	22212.13416
-227.741198	-664.000112	-41.165515	-1002.865243	-1.107715	-0.780198	22221.28971
-117.111601	-704.437137	93.878889	-1003.628205	0.41821	-0.017235	22196.87491
6.488362	-707.488988	240.367734	-973.109696	-1.107715	-0.017235	22198.40083
117.117959	-702.911211	394.486207	-953.272665	-1.107715	-0.780198	22198.40083
220.880891	-676.970478	537.160239	-831.96159	0.41821	-0.017235	22204.50453
322.354935	-631.192714	603.537997	-825.857888	-0.344753	-0.017235	22168.64528
401.70306	-559.474217	729.426849	-621.383874	1.181173	-0.017235	22200.68972
504.70303	-470.970539	826.323116	-470.317252	0.41821	-0.780198	22230.44527
568.791899	-364.155756	894.989763	-353.583954	1.944136	-0.780198	22219.76379
593.206707	-274.889116	890.411986	-198.702518	-1.870678	-1.54316	22226.63045
637.458546	-146.711376	928.560123	6.534458	1.944136	1.508691	22228.91934
641.273359	-31.504003	904.145316	172.097372	0.41821	2.271653	22215.18601
641.273359	103.540401	859.130514	320.112143	1.181173	1.508691	22240.36378
615.332626	201.962594	830.13793	487.963945	1.944136	-0.780198	22254.86007
589.391893	309.54034	753.841656	597.067617	-0.344753	-0.780198	22232.73415
563.45116	400.332906	652.367612	756.526829	1.181173	-0.017235	22241.88971
501.651179	494.940285	560.049121	838.163842	-0.344753	1.508691	22241.12674
430.695644	559.029155	431.871381	911.408264	0.41821	-1.54316	22220.52675
329.2216	618.540249	261.730691	936.586035	1.944136	-0.780198	22199.16379
250.636438	653.636535	118.293697	992.282314	-0.344753	-0.780198	22219.00082
150.68832	668.132827	10.715951	985.41565	0.41821	-0.780198	22209.84527
53.792052	668.895789	-140.350671	967.867507	-1.870678	-0.017235	22212.89712
-30.896812	640.666168	-299.809883	899.20086	-1.107715	0.745728	1225.318155
-154.496775	614.725435	-474.52835	864.867537	-1.870678	-0.780198	17.548143
-245.289341	566.658783	-635.513488	714.563878	-2.633641	-1.54316	13.733329
-346.763385	522.406944	-762.928265	599.356505	-1.107715	-0.017235	21985.53423
-442.89669	467.473627	-817.861582	513.904678	-0.344753	-0.780198	22187.71935
-505.459634	375.155136	-867.45416	399.460268	0.41821	-0.017235	22208.31935
-590.148498	300.384788	-973.50598	217.112174	-1.870678	0.745728	22226.63045
-617.615156	188.229265	-939.93562	87.408508	1.181173	3.797579	22213.66009
-684.755877	97.4367	-955.194874	-40.769231	1.181173	-0.780198	22221.28971
-703.066983	-11.666972	-891.106004	-233.798804	-1.107715	-0.017235	22228.91934
-674.074399	-109.326202	-859.824532	-391.73209	1.181173	0.745728	22215.18601
-646.60774	-215.378023	-782.002333	-531.354271	1.944136	-0.780198	22242.65267
-585.570721	-312.27429	-707.994948	-686.99867	2.707098	-0.017235	22251.80822
-543.607771	-412.985371	-611.09868	-784.6579	1.944136	1.508691	22234.26008
-466.548535	-493.859422	-409.676517	-876.976391	1.181173	-0.780198	22231.20823
-372.704118	-577.02236	-291.417293	-969.294882	1.181173	-1.54316	22234.26008
-281.148589	-633.481602	-123.565491	-1018.88746	-1.870678	-0.780198	22214.42305
-174.333806	-677.733441	17.582615	-1026.517087	-0.344753	1.508691	22194.58602
-52.259768	-713.59269	193.827007	-973.109696	0.41821	0.745728	22218.23786
48.451313	-700.622323	351.760294	-962.428218	-0.344753	-0.780198	22215.18601
178.154978	-689.177882	441.789897	-869.346764	0.41821	0.745728	22182.37861
272.762358	-660.185298	561.575047	-806.783819	-0.344753	-0.780198	22200.68972
365.080849	-578.548285	651.60465	-716.754216	-1.107715	-0.780198	22191.53417
455.110452	-534.296447	727.137961	-596.969067	-1.107715	3.034616	22200.68972
521.48821	-418.326111	833.952744	-431.406153	-1.107715	1.508691	22211.3712
574.132639	-316.852067	930.086049	-259.739537	-1.107715	0.745728	22219.76379
629.065956	-216.903948	924.745309	-91.887735	0.41821	0.745728	22215.94897
645.088173	-81.096581	913.300868	94.275173	1.944136	-1.54316	22230.44527
626.014105	28.00709	904.145316	246.86772	1.181173	-0.780198	22231.20823
623.725216	143.977426	865.234216	414.719523	-0.344753	-0.017235	22216.71194
600.836334	262.236651	818.693489	540.608374	0.41821	-0.780198	22224.34156
568.791899	350.740328	674.493532	693.200921	0.41821	0.745728	22231.97119
535.984502	436.192155	559.286158	776.36386	0.41821	-2.306123	22238.83786
466.554893	530.799534	465.441742	856.474947	2.707098	-0.017235	22245.70452
399.414172	609.384696	305.98253	894.623084	0.41821	0.745728	22215.94897
278.866059	648.295796	157.967759	965.578619	0.41821	-0.017235	22211.3712
194.940158	658.214311	67.175193	986.178612	1.181173	2.271653	22226.63045
88.888338	671.184678	-51.084031	991.519352	-1.107715	-0.017235	22207.55638
11.829101	652.873572	-244.113604	957.948991	-0.344753	-0.780198	22202.21564
-102.615309	630.747653	-389.839486	901.489749	1.181173	0.745728	35.096286
-200.274539	598.703218	-529.461667	839.689767	0.41821	-0.017235	12.207404
-319.296726	563.606932	-656.113481	732.112021	0.41821	1.508691	18862.72774
-390.252261	498.755099	-739.27642	595.541691	-2.633641	0.745728	22168.64528
-482.570752	423.221788	-864.402309	485.675057	-2.633641	-0.780198	22200.68972
-559.629988	328.614409	-919.335626	227.030689	-1.870678	-1.54316	22187.71935
-618.378119	237.821843	-976.557831	149.971453	0.41821	0.745728	22209.08231
-651.185517	127.955209	-946.802284	12.63816	0.41821	-0.780198	22220.52675
-690.096616	28.770053	-911.705998	-170.472897	0.41821	0.745728	22216.71194
-690.096616	-68.889177	-914.757849	-313.909891	0.41821	2.271653	22219.76379
-675.600324	-159.681743	-814.046768	-448.191333	0.41821	-0.017235	22231.20823
-643.555889	-275.652079	-762.165302	-611.465359	1.944136	-0.017235	22225.86749
-591.674423	-355.000203	-623.306084	-732.013471	0.41821	-0.017235	22219.00082
-512.326299	-435.874254	-479.106126	-815.176409	3.470061	1.508691	22254.86007
-398.644851	-525.903857	-374.580232	-960.902292	2.707098	2.271653	22247.23045
-321.585615	-599.911242	-272.343225	-1058.561522	2.707098	2.271653	22190.7712
-222.400459	-654.844559	-48.03218	-1014.309684	1.944136	1.508691	22213.66009
-118.637527	-704.437137	72.515932	-1076.109665	1.181173	0.745728	22221.28971
8.014288	-714.355653	274.701058	-941.828224	0.41821	-0.017235	22211.3712
101.095742	-701.385286	392.197319	-936.487485	1.181173	1.508691	22202.21564
220.880891	-673.155665	549.367643	-834.250478	1.181173	-0.780198	22222.05268
305.569755	-625.851975	631.004656	-764.057906	-0.344753	-0.780198	22200.68972
410.858613	-561.763105	735.530551	-633.591278	1.181173	-0.017235	22215.94897
494.784514	-468.681651	840.056446	-468.791327	-3.396603	-1.54316	22217.4749
558.873384	-388.570564	894.2268	-322.302481	-0.344753	-0.780198	22196.11194
615.332626	-297.777998	885.83421	-278.050643	-1.870678	-0.017235	22209.84527
640.510397	-159.681743	927.79716	-35.428492	-1.870678	0.745728	22215.18601
643.562248	-56.681773	869.04903	115.63813	-1.870678	2.271653	22202.97861
629.828918	60.814488	862.945328	287.304745	-1.107715	1.508691	22222.05268
611.517813	204.251483	828.612005	454.393585	1.944136	0.745728	22235.02304
577.18449	272.155166	766.04906	575.70466	1.181173	-0.780198	22218.23786
540.562278	373.62921	673.730569	700.830549	1.181173	1.508691	22228.15638
489.443775	483.495844	519.612096	787.808301	0.41821	1.508691	22231.20823
408.569725	533.851385	426.530642	898.437898	-1.870678	-0.017235	22212.89712
360.503072	614.725435	267.07143	901.489749	4.233024	-0.017235	22241.12674
256.74014	638.37728	100.745554	964.815656	2.707098	-0.780198	22237.31193
129.325363	678.051342	6.901137	1004.489718	1.181173	-0.780198	22191.53417
59.132791	660.503199	-177.735845	884.704568	0.41821	-0.017235	22216.71194
-36.237551	640.666168	-288.365442	930.482333	1.944136	-0.017235	785.088656
-144.57826	615.488398	-431.039474	864.104575	-0.344753	0.745728	16.78518
-229.267123	581.155075	-559.217214	766.445344	1.181173	-0.017235	12.207404
-349.815236	517.066205	-708.75791	655.815747	1.181173	0.745728	21956.54164
-425.348547	472.051403	-775.898631	538.319486	0.41821	1.508691	22201.45268
-526.059628	389.651428	-859.061569	417.771373	-0.344753	0.745728	22215.18601
-571.074429	285.888496	-919.335626	212.534397	-0.344753	1.508691	22206.79342
-636.689225	191.281116	-958.246725	69.097403	1.181173	0.745728	22196.87491
-669.496623	73.784855	-988.002272	-134.613648	-3.396603	-1.54316	22193.82305
-710.69661	-13.192897	-965.876353	-262.028425	-1.870678	-0.780198	22213.66009
-674.837362	-114.666941	-888.817116	-438.272817	-1.870678	-0.780198	22213.66009
-636.689225	-206.985433	-770.557892	-542.03575	1.181173	-0.017235	22219.76379
-618.378119	-328.296508	-681.291252	-666.398676	0.41821	1.508691	22229.6823
-537.504069	-411.459446	-580.58017	-758.717167	-1.107715	1.508691	22214.42305
-483.333715	-520.563117	-403.572816	-860.954174	0.41821	-0.017235	22215.94897
-382.622633	-572.444583	-272.343225	-949.457851	0.41821	-0.780198	22193.82305
-274.281925	-626.614938	-137.29882	-993.70969	2.707098	-1.54316	22240.36378
-149.156036	-679.259367	15.293727	-992.946727	2.707098	2.271653	22238.07489
-65.230135	-705.2001	176.278865	-973.872659	3.470061	2.271653	22206.03046
72.86612	-696.80751	303.693642	-1000.576354	0.41821	0.745728	22217.4749
161.369798	-692.992696	479.175071	-873.161577	1.944136	0.745728	22215.94897
262.843842	-643.400118	550.130606	-804.494931	1.181173	-0.780198	22218.23786
364.317886	-594.570503	676.019457	-684.709781	0.41821	0.745728	22197.63787
455.110452	-528.955707	801.145346	-529.828346	1.181173	0.745728	22215.94897
527.591912	-413.748334	878.204582	-399.361718	1.181173	1.508691	22227.39341
587.103005	-337.452061	891.174949	-254.398798	1.181173	1.508691	22231.20823
626.777067	-216.903948	940.004564	-109.435878	-0.344753	0.745728	22206.03046
626.777067	-84.148432	899.567539	58.415924	-2.633641	-1.54316	22202.97861
620.673366	7.407097	858.367551	231.608466	-1.870678	-1.54316	22208.31935
618.384477	134.821874	828.612005	356.734355	-2.633641	-2.306123	22199.16379
587.865968	256.895912	803.434234	533.741709	-1.870678	-1.54316	22209.84527
553.532645	338.532924	704.249078	611.563909	-1.107715	-0.017235	22228.91934
523.014135	430.088453	614.982438	761.867568	-0.344753	-0.780198	22215.18601
460.451191	523.169907	482.989885	865.6305	1.181173	-0.780198	22225.10453
383.391954	576.577298	334.212151	909.882339	1.181173	0.745728	22229.6823
306.332718	607.858771	169.4122	954.89714	0.41821	1.508691	22190.7712
205.621637	664.318013	67.938156	985.41565	1.181173	1.508691	22199.92676
98.043891	663.55505	-76.261801	964.052693	1.944136	1.508691	22233.49712
8.014288	655.925423	-250.217305	946.50455	1.944136	-0.017235	22210.60823
-59.889396	641.429131	-381.446896	875.549016	2.707098	-0.017235	41.962951
-186.54121	604.80692	-572.18758	761.867568	1.944136	0.745728	14.496292
-282.674515	555.977304	-648.483854	693.963884	1.944136	2.271653	13820.30702
-392.541149	494.177323	-741.565308	587.149101	1.181173	1.508691	22176.27491
-481.044827	411.777347	-798.02455	460.497287	-0.344753	-1.54316	22218.23786
-547.422585	345.399589	-917.046737	301.801037	-1.870678	-0.780198	22209.84527
-624.481821	225.614439	-952.143023	144.630714	-1.107715	-0.017235	22216.71194
-649.659591	135.584836	-926.965253	27.897415	1.181173	-0.780198	22230.44527
-696.200318	47.081159	-933.068955	-150.635866	-2.633641	-0.780198	22197.63787
-709.933648	-61.25955	-888.054153	-320.776556	-0.344753	1.508691	22199.92676
-690.096616	-172.652109	-843.039352	-479.472805	-3.396603	0.745728	22205.2675
-652.711442	-280.229855	-788.868998	-606.887582	-1.107715	-0.017235	22214.42305
-599.304051	-381.703899	-684.343103	-792.287527	-0.344753	-0.017235	22210.60823
-523.007777	-450.370546	-484.446866	-821.280111	1.181173	0.745728	22229.6823
-430.689286	-541.163111	-379.920971	-934.961559	-0.344753	0.745728	22222.81564
-338.370795	-606.777907	-239.535827	-993.70969	1.944136	0.745728	22214.42305
-214.007869	-658.659373	-61.765509	-989.894876	-0.344753	-0.017235	22222.05268
-126.267154	-723.511205	71.75297	-1021.176348	1.944136	0.745728	22206.79342
13.355027	-721.98528	222.056629	-979.976361	1.181173	-0.780198	22221.28971
125.510549	-699.859361	372.360288	-965.480069	1.944136	0.745728	22224.34156
237.666072	-662.474186	529.530612	-847.220844	0.41821	0.745728	22219.76379
339.903078	-630.429751	592.093556	-825.094925	2.707098	0.745728	22199.16379
410.858613	-556.422366	719.508333	-663.346825	-0.344753	-0.780198	22232.73415
507.75488	-469.444614	818.693489	-477.94688	-0.344753	-0.780198	22229.6823
557.347458	-380.177974	872.100881	-364.265432	-1.107715	-1.54316	22213.66009
609.228924	-272.600228	918.641608	-191.835853	1.181173	-0.017235	22225.10453
655.006689	-145.948414	946.108266	-28.561828	-0.344753	1.508691	22232.73415
648.140024	-37.607705	907.960129	146.156639	-1.107715	-0.017235	22212.13416
638.984471	69.207078	892.700874	336.897323	-2.633641	0.745728	22214.42305
613.806701	180.599638	853.026812	454.393585	-1.870678	0.745728	22210.60823
578.710415	282.836645	748.500917	588.675027	-1.107715	-0.017235	22197.63787
543.614129	388.125502	630.241693	711.512027	-1.107715	0.745728	22210.60823
490.9697	488.073621	499.775065	773.312009	-0.344753	0.745728	22222.05268
426.88083	550.636565	408.219537	883.178643	0.41821	0.745728	22211.3712
336.088265	605.569882	244.182548	909.119376	0.41821	0.745728	22193.06009
251.399401	643.718019	122.10851	967.104544	0.41821	-0.780198	22225.86749
149.925357	676.525417	9.952988	989.230463	-0.344753	-0.780198	22201.45268
64.47353	666.606901	-143.402522	981.600836	-1.870678	-1.54316	22197.63787
-33.1857	656.688386	-285.313591	921.32678	1.944136	-0.017235	1265.755181
-131.607893	627.695802	-449.35058	906.830488	3.470061	0.745728	16.022217
-227.741198	593.362479	-601.943127	772.549046	1.181173	-0.780198	12.207404
-320.059689	534.614348	-703.417171	676.415741	2.707098	-0.017235	22030.54903
-426.111509	468.23659	-783.528258	537.556523	4.233024	2.271653	22218.23786
-489.437417	390.41439	-891.868967	401.749156	-0.344753	0.745728	22219.00082
-576.415169	292.75516	-934.59488	207.193658	1.944136	2.271653	22225.86749
-642.792927	182.888526	-933.068955	95.801098	-0.344753	1.508691	22215.94897
-675.600324	97.4367	-941.461545	-49.924784	-0.344753	0.745728	22217.4749
-696.200318	-12.429935	-909.41711	-214.724735	-0.344753	1.508691	22228.91934
-687.044766	-125.34842	-879.661563	-394.783941	-1.107715	-0.017235	22223.5786
-661.866995	-226.822464	-769.794929	-532.117234	-2.633641	0.745728	22196.87491
-610.748492	-338.215023	-694.261618	-688.524595	-0.344753	1.508691	22212.13416
-577.941094	-421.377962	-604.994978	-809.83567	-1.870678	0.745728	22203.74157
-491.726305	-500.726086	-440.95799	-883.080093	-1.107715	-0.017235	22206.79342
-400.933739	-581.600136	-408.913555	-1067.717075	-0.344753	-0.017235	22213.66009
-270.467111	-625.089012	-180.787696	-1045.591156	-1.107715	-1.54316	22204.50453
-172.807881	-672.392702	13.767802	-1020.413386	-0.344753	-1.54316	22188.48232
-56.074582	-712.066764	187.723306	-964.717106	1.181173	0.745728	22220.52675
61.421679	-719.696392	308.271418	-965.480069	0.41821	1.508691	22214.42305
168.999425	-702.148249	457.812114	-913.598602	0.41821	-0.017235	22186.19343
299.466053	-644.163081	558.523196	-822.043074	0.41821	-1.54316	22219.00082
366.606774	-582.363099	689.752786	-731.250508	0.41821	2.271653	22223.5786
449.00675	-519.800155	804.197197	-566.450557	0.41821	1.508691	22228.15638
516.910433	-425.955738	872.100881	-429.117264	1.944136	1.508691	22238.07489
583.288191	-315.326141	905.671241	-304.754338	0.41821	-0.780198	22240.36378
638.984471	-219.192836	905.671241	-98.754399	1.181173	0.745728	22217.4749
652.7178	-94.82991	914.826794	52.312222	0.41821	-0.780198	22221.28971
642.036322	21.903389	913.300868	240.764019	2.707098	0.745728	22233.49712
623.725216	143.214464	880.493471	405.56397	3.470061	3.034616	22217.4749
606.177074	243.162582	823.271265	534.504672	-1.107715	-0.017235	22219.76379
567.265974	340.821813	721.797221	636.741679	-4.159566	-2.306123	22219.76379
522.251172	432.377341	598.197258	772.549046	-1.870678	-0.780198	22192.29713
478.762296	530.036571	493.671363	866.393463	-2.633641	-1.54316	22206.03046
374.236402	592.599516	339.55289	873.260127	-0.344753	-0.780198	22194.58602
281.91791	646.006907	163.308498	948.030476	-2.633641	-1.54316	22198.40083
201.04386	668.895789	42.760386	964.815656	0.41821	0.745728	22212.13416
122.458698	668.132827	-108.306236	983.126762	0.41821	0.745728	22205.2675
15.643915	660.503199	-206.728429	969.393432	1.181173	0.745728	9658.345286
-84.304203	636.851355	-353.980238	932.771221	-1.870678	-1.54316	48.829615
-177.385657	602.518031	-513.43945	829.008289	1.181173	1.508691	14.496292
-285.726366	570.473596	-652.298668	760.341642	2.707098	1.508691	18777.27592
-384.148559	514.777317	-720.965314	629.112052	1.944136	3.034616	22214.42305
-454.341131	433.140304	-835.409725	500.934312	2.707098	0.745728	22241.12674
-529.874442	340.05885	-926.20229	294.17141	1.181173	-0.017235	22230.44527
-623.718858	260.710725	-961.298576	141.578863	-0.344753	-2.306123	22225.86749
-648.133666	137.110762	-939.93562	27.134452	1.181173	1.508691	22231.20823
-699.252169	52.421898	-998.68375	-212.435847	-0.344753	0.745728	22220.52675
-696.963281	-65.837326	-927.728216	-316.198779	-0.344753	-1.54316	22216.71194
-676.363287	-157.392855	-828.54306	-440.561706	1.181173	-0.017235	22228.91934
-650.422554	-268.022451	-704.180134	-593.917216	0.41821	-0.017235	22228.15638
-583.281833	-381.703899	-621.780158	-733.539397	1.944136	2.271653	22220.52675
-520.718889	-461.814987	-521.069077	-818.991223	-2.633641	0.745728	22203.74157
-432.215211	-533.533484	-392.891337	-950.983777	-0.344753	1.508691	22209.08231
-356.6819	-615.170497	-298.283958	-1034.909678	-1.107715	1.508691	22161.01566
-224.689347	-667.814926	-74.735876	-998.287466	-1.107715	0.745728	22203.74157
-117.111601	-706.726025	64.886305	-1031.857827	-1.870678	-1.54316	22201.45268
-4.193116	-709.777876	244.945511	-1002.865243	-0.344753	-0.017235	22195.34898
102.621667	-702.148249	384.567692	-927.331932	0.41821	-0.780198	22214.42305
217.066078	-680.785292	483.752847	-860.191211	3.470061	3.034616	22212.89712
327.695675	-629.666789	643.975022	-767.109757	0.41821	0.745728	22195.34898
396.362321	-570.155695	737.056476	-643.509794	0.41821	-0.780198	22223.5786
497.836365	-470.970539	834.715706	-463.450588	3.470061	-0.017235	22252.57118
545.140055	-364.918719	870.574955	-360.450618	1.181173	-0.780198	22232.73415
599.310409	-268.785414	907.197166	-220.065475	0.41821	-0.780198	22238.07489
645.851136	-149.763227	907.197166	-36.954418	-0.344753	0.745728	22241.12674
644.32521	-65.074363	894.2268	147.682565	-0.344753	-0.017235	22222.81564
638.984471	86.755221	895.752725	339.949174	0.41821	-0.017235	22224.34156
629.065956	197.384818	827.849042	471.941728	1.181173	0.745728	22232.73415
584.814117	302.673676	760.708321	606.223169	1.181173	1.508691	22214.42305
569.554862	400.332906	677.545383	728.297207	0.41821	2.271653	22225.10453
497.836365	476.62918	556.99727	815.274959	-2.633641	1.508691	22228.91934
443.666011	549.11064	430.345456	918.274929	-0.344753	0.745728	22205.2675
349.058631	607.858771	277.752909	957.948991	-1.870678	-0.017235	22197.63787
258.266066	641.429131	132.789989	973.971209	-1.107715	-0.780198	22196.87491
156.029059	666.606901	-12.172931	967.104544	-0.344753	-0.017235	22160.25269
57.606866	663.55505	-167.054367	938.874923	-1.107715	-0.017235	22192.29713
-53.022731	631.510615	-333.380244	903.015674	0.41821	0.745728	811.029389
-121.689377	618.540249	-434.091325	863.341612	-1.107715	-0.780198	15.259255
-254.444894	579.629149	-606.520904	758.815717	1.181173	-0.017235	12.207404
-337.607832	543.769901	-721.728277	680.230555	-1.107715	-0.780198	21961.11942
-418.481882	483.495844	-792.683811	540.608374	0.41821	-0.780198	22206.03046
-492.489268	375.918098	-859.061569	417.771373	-0.344753	-0.780198	22212.89712
-568.022579	306.488489	-920.098588	223.215876	1.181173	1.508691	22246.46748
-627.533672	208.066296	-905.602296	97.327024	2.707098	3.034616	22243.41563
-677.12625	84.466333	-955.194874	-94.939586	-0.344753	-0.017235	22221.28971
-680.178101	19.6145	-916.283775	-223.117326	0.41821	-0.017235	22236.54897
-675.600324	-99.407687	-830.068985	-377.998761	-1.107715	-0.017235	22229.6823
-673.311436	-206.22247	-806.417141	-515.332054	-0.344753	0.745728	22213.66009
-608.459604	-316.852067	-694.261618	-643.509794	-1.107715	-0.017235	22225.10453
-552.000361	-412.222409	-565.320916	-748.798651	0.41821	-0.017235	22230.44527
-484.85964	-497.674235	-434.854288	-860.954174	-0.344753	-0.780198	22212.89712
-383.385596	-576.259397	-286.839517	-961.665255	1.944136	-0.017235	22218.23786
-283.437478	-618.222348	-126.617342	-1002.10228	-1.870678	-0.017235	22202.97861
-178.14862	-682.311218	11.478913	-1012.020795	-3.396603	-0.017235	22174.74899
-68.281986	-745.637125	161.782573	-993.70969	-2.633641	-0.017235	22173.22306
42.347611	-707.488988	311.323269	-978.450435	1.181173	0.745728	22205.2675
137.717953	-687.651957	376.938064	-941.828224	-1.107715	0.745728	21925.26017
262.080879	-639.585304	531.8195	-867.057875	0.41821	-0.780198	22197.63787
347.532706	-595.333466	643.21206	-728.96162	0.41821	1.508691	22217.4749
432.984532	-516.748304	801.145346	-557.295004	1.944136	2.271653	22215.94897
524.540061	-432.822403	834.715706	-420.724674	-0.344753	2.271653	22224.34156
574.895601	-329.822433	911.01198	-284.917307	-1.870678	-0.780198	22228.15638
642.036322	-216.903948	934.663825	-87.309958	0.41821	-0.780198	22235.786
637.458546	-91.778059	927.034198	59.94185	1.944136	-0.017235	22235.02304
651.954838	25.718202	887.360135	221.68995	2.707098	0.745728	22241.88971
632.117807	136.347799	862.182365	397.934342	1.181173	-0.017235	22223.5786
614.569664	244.688508	826.323116	542.1343	1.944136	0.745728	22231.20823
571.84375	346.925514	737.819439	668.786114	1.181173	-0.017235	22231.97119
527.591912	424.747714	608.115774	748.897201	1.181173	-0.017235	22215.18601
472.658595	520.881018	488.330624	865.6305	-0.344753	-1.54316	22212.89712
400.177135	578.866187	350.997331	949.556401	-0.344753	0.745728	22225.86749
300.229016	646.006907	190.775157	929.71937	-0.344753	0.745728	22199.16379
197.992009	658.214311	70.990007	990.756389	-2.633641	-0.780198	22198.40083
123.984624	649.821721	-94.572907	958.711954	-4.159566	-1.54316	22196.87491
28.614282	639.903205	-257.08397	957.186028	-0.344753	-0.017235	22191.53417
-97.27457	644.480982	-372.291343	898.437898	-1.870678	-1.54316	42.725913
-180.437508	580.392112	-576.765357	793.912003	-1.107715	1.508691	13.733329
-307.852285	568.947671	-652.298668	709.223139	0.41821	1.508691	17494.73556
-366.600416	517.066205	-745.380122	612.326871	1.181173	-0.017235	22187.71935
-468.837423	452.214372	-868.980085	451.341734	1.181173	0.745728	22220.52675
-542.844808	341.584775	-941.461545	295.697336	-1.107715	-1.54316	22220.52675
-603.118864	244.688508	-967.402278	158.364043	2.707098	-0.017235	22215.18601
-645.081815	153.895942	-917.046737	27.897415	0.41821	-0.017235	22191.53417
-684.755877	45.555233	-904.839334	-127.746983	1.181173	1.508691	22251.04526
-674.837362	-43.711407	-892.63193	-280.339531	0.41821	-0.780198	22233.49712
-684.755877	-151.289153	-817.861582	-440.561706	4.995987	1.508691	21147.80114
-658.052181	-277.940967	-756.0616	-583.235737	-0.344753	-1.54316	22228.15638
-597.778125	-364.918719	-621.780158	-694.628297	-0.344753	-0.017235	22214.42305
-503.933709	-448.84462	-585.92091	-878.502317	-1.870678	-0.017235	22020.63051
-452.052243	-535.059409	-374.580232	-933.435634	-1.107715	0.745728	22214.42305
-335.318944	-588.466801	-231.143237	-955.561553	-0.344753	0.745728	22206.79342
-244.526378	-647.977894	-68.632174	-1026.517087	1.181173	-0.017235	22202.97861
-117.874564	-713.59269	96.167777	-1015.072646	2.707098	-0.017235	22222.81564
-21.741259	-720.459354	262.493654	-977.687472	-4.159566	-0.780198	22178.5638
97.280928	-697.570472	379.989915	-935.724522	-1.870678	-0.017235	22188.48232
200.280898	-712.829727	497.486177	-864.006025	-3.396603	-0.780198	22151.09714
317.777159	-641.11123	607.352811	-785.420863	-0.344753	-0.780198	22173.98602
406.280836	-558.711254	740.87129	-654.191272	1.181173	-0.017235	22216.71194
480.288222	-474.02239	809.537936	-485.576507	0.41821	-1.54316	22230.44527
574.132639	-381.703899	838.53052	-334.509885	1.944136	0.745728	22217.4749
613.043738	-277.178004	849.974961	-308.569152	1.181173	0.745728	22221.28971
633.643732	-158.155817	923.982347	-33.902567	-0.344753	1.508691	22112.949
647.377061	-44.47437	904.908278	111.823316	0.41821	2.271653	22214.42305
654.243726	73.021892	907.960129	323.163994	2.707098	0.745728	22245.70452
634.406695	204.251483	877.44162	484.149132	0.41821	-0.017235	22250.2823
591.680782	301.14775	757.65647	570.363921	1.944136	-0.017235	22235.02304
535.221539	388.888465	673.730569	698.541661	0.41821	2.271653	22231.20823
507.75488	491.888434	525.715798	799.252742	2.707098	3.034616	22240.36378
439.088234	543.769901	433.397307	888.519382	-4.159566	-1.54316	22209.84527
349.058631	595.651367	217.478852	927.430482	-1.870678	-1.54316	22182.37861
248.34755	652.873572	125.923324	980.074911	-0.344753	-0.017235	22219.00082
168.999425	667.369864	16.819653	967.867507	-0.344753	-1.54316	22215.94897
84.310562	663.55505	-150.269187	978.548985	1.181173	-0.017235	22199.16379
-44.630141	637.614317	-285.313591	922.852705	-0.344753	0.745728	3423.4138
-140.000483	613.19951	-463.083909	866.393463	-0.344753	1.508691	17.548143
-248.341192	568.947671	-589.735723	776.36386	-2.633641	-1.54316	12.207404
-336.844869	526.98472	-684.343103	662.682412	-1.107715	-0.017235	21846.67501
-420.007808	468.999552	-788.868998	544.423188	-1.107715	-0.017235	22201.45268
-494.015193	394.229204	-913.994887	401.749156	-2.633641	-0.780198	22204.50453
-585.570721	290.466272	-981.135607	216.349211	-0.344753	1.508691	22224.34156
-648.133666	206.540371	-965.11339	14.927048	0.41821	0.745728	22085.48235
-663.392921	93.621886	-948.32821	-100.280325	1.181173	0.745728	22212.89712
-705.355871	-2.511419	-947.565247	-284.917307	-1.107715	-1.54316	22221.28971
-674.837362	-110.852128	-890.343042	-379.524687	-0.344753	-0.780198	22228.15638
-659.578107	-214.61506	-776.661594	-523.724644	1.181173	1.508691	22237.31193
-620.667007	-316.089104	-709.520873	-654.954235	1.944136	2.271653	22247.23045
-553.526287	-425.192775	-570.661655	-765.583831	1.181173	0.745728	22245.70452
-470.363348	-501.489049	-426.461698	-867.057875	1.944136	-0.017235	22211.3712
-382.622633	-570.155695	-308.965436	-949.457851	-1.107715	-1.54316	22222.05268
-285.726366	-625.089012	-134.246969	-1014.309684	1.944136	-0.017235	22200.68972
-161.36344	-673.155665	13.004839	-1013.546721	0.41821	1.508691	22187.71935
-63.704209	-710.540839	175.515902	-1002.865243	-0.344753	0.745728	22210.60823
54.555015	-705.963062	327.345486	-966.243031	1.181173	0.745728	22215.94897
158.317947	-702.148249	432.634344	-916.650453	1.181173	-0.780198	22104.55641
260.554954	-666.289	579.886152	-825.094925	-0.344753	-0.017235	22188.48232
347.532706	-606.014944	682.886122	-719.043105	-1.107715	1.508691	22208.31935
421.540091	-555.659403	766.812023	-552.717228	-1.870678	1.508691	22201.45268
505.465992	-452.659434	849.211998	-422.2506	1.181173	0.745728	22209.08231
584.051154	-342.029837	856.078663	-259.739537	-1.870678	0.745728	22222.05268
622.962254	-218.429874	918.641608	-139.954387	-1.107715	-0.017235	22225.10453
638.984471	-111.61509	894.2268	12.63816	1.944136	0.745728	22214.42305
641.273359	13.510798	870.574955	197.275143	-1.107715	-0.017235	22228.15638
608.465962	123.377433	891.174949	371.230647	-1.107715	-2.306123	22226.63045
603.125223	232.481104	822.508303	481.097281	0.41821	-0.780198	22219.00082
574.132639	340.821813	708.826855	673.36389	3.470061	-0.017235	22253.33415
532.932651	446.11067	632.530581	771.786083	1.944136	-1.54316	22251.04526
457.39934	518.59213	507.404692	862.578649	0.41821	-0.780198	22215.94897
416.962315	586.495814	358.626959	925.141594	-0.344753	-0.780198	22210.60823
306.332718	634.562466	202.219598	969.393432	1.944136	1.508691	22235.786
207.910525	652.873572	76.330746	989.230463	2.707098	1.508691	22209.08231
103.38463	666.606901	-77.787727	962.526768	0.41821	1.508691	22196.87491
13.355027	654.399497	-225.039535	978.548985	0.41821	0.745728	22218.23786
-90.407905	642.955056	-398.232076	880.889755	-0.344753	-1.54316	53.407392
-188.830098	598.703218	-525.646853	822.904587	1.944136	0.745728	14.496292
-297.170807	559.792118	-614.913494	728.297207	-1.107715	2.271653	15744.49904
-384.148559	514.777317	-711.046798	605.460207	-1.107715	0.745728	22152.62307
-454.341131	424.747714	-814.809731	493.304684	-1.870678	-0.780198	22196.87491
-535.215181	346.925514	-917.046737	343.001025	-0.344753	-0.780198	22212.89712
-596.2522	269.866278	-939.93562	148.445527	0.41821	0.745728	22202.21564
-649.659591	160.762607	-944.513396	11.875197	-0.344753	-0.780198	22218.23786
-683.229952	68.444116	-952.905986	-159.028456	-0.344753	-0.017235	22225.86749
-693.91143	-49.052146	-913.994887	-285.68027	-1.107715	-0.017235	22214.42305
-674.837362	-141.370637	-812.520843	-455.057998	-0.344753	0.745728	22219.76379
-631.348486	-258.866899	-778.950482	-609.939433	-1.870678	-1.54316	22225.86749
-586.333684	-358.052054	-636.27645	-706.835701	2.707098	1.508691	22217.4749
-513.089261	-441.214993	-505.04686	-806.020857	-1.107715	-0.780198	22215.94897
-421.533733	-535.822372	-371.528381	-915.887491	1.944136	0.745728	22244.17859
-326.926354	-595.333466	-212.069169	-969.294882	2.707098	4.560542	22216.71194
-241.474527	-672.392702	-77.024764	-1004.391168	3.470061	3.034616	22220.52675
-111.007899	-697.570472	65.649268	-1017.361535	-1.107715	-0.780198	22209.84527
5.7254	-721.98528	211.37515	-972.346733	-0.344753	-0.017235	22195.34898
105.673518	-701.385286	390.671394	-942.591186	1.181173	1.508691	22205.2675
228.510519	-683.07418	501.30099	-841.880105	1.181173	1.508691	22214.42305
289.547538	-609.829758	597.434295	-770.924571	-1.870678	-0.780198	22206.03046
415.436389	-572.444583	724.849072	-674.028303	0.41821	-2.306123	22217.4749
488.680812	-474.02239	822.508303	-478.709842	-1.870678	-0.780198	22206.03046
547.428943	-380.940937	875.152732	-364.265432	-0.344753	-0.017235	22215.18601
591.680782	-290.911334	896.515688	-204.043257	-2.633641	-0.017235	22194.58602
639.747434	-159.681743	930.086049	-13.302573	-3.396603	-0.017235	22208.31935
667.214092	-49.052146	894.2268	150.734416	0.41821	1.508691	22223.5786
645.088173	69.970041	885.83421	325.452882	0.41821	0.745728	22217.4749
615.332626	181.362601	855.3157	465.075063	-0.344753	-0.780198	22225.10453
590.154856	285.125533	737.819439	572.652809	0.41821	0.745728	22233.49712
545.903017	404.14772	641.686134	695.48981	1.181173	0.745728	22215.94897
503.940067	474.340292	543.263941	764.156456	1.944136	2.271653	22216.71194
436.799346	549.11064	434.923232	872.497165	2.707098	2.271653	22246.46748
354.39937	597.940255	238.078846	945.741587	0.41821	0.745728	22230.44527
259.791991	652.873572	128.975175	996.097128	0.41821	-0.017235	22220.52675
167.4735	662.792088	10.715951	941.926774	0.41821	-0.017235	22224.34156
60.658717	665.080976	-115.172901	965.578619	1.944136	-0.780198	22206.79342
-41.57829	650.584684	-273.106188	945.741587	-0.344753	-0.780198	2154.606769
-124.741228	622.355063	-428.750586	848.082357	0.41821	-0.017235	16.78518
-237.659713	581.155075	-562.269065	777.889785	0.41821	-0.017235	12.207404
-343.711534	529.273609	-682.817177	674.126853	-0.344753	-0.780198	21720.78616
-413.141143	471.288441	-785.054184	520.00838	-1.107715	-0.780198	22209.84527
-502.407783	373.62921	-879.661563	422.34915	-1.870678	-0.017235	22200.68972
-575.652206	285.888496	-906.365259	237.712168	-2.633641	3.034616	22193.82305
-632.874411	198.910744	-954.431912	97.327024	-1.107715	2.271653	22195.34898
-667.970697	99.725588	-949.854135	-72.813666	-1.870678	1.508691	22199.92676
-719.0892	3.592283	-887.291191	-224.643251	-1.870678	0.745728	22203.74157
-691.622542	-104.748426	-854.483793	-365.791357	0.41821	-0.017235	22228.15638
-670.259585	-204.696544	-769.794929	-527.539458	-1.870678	0.745728	22225.10453
-611.511455	-316.852067	-720.202351	-665.635713	-2.633641	-0.780198	22218.23786
-567.259616	-400.015005	-591.261649	-770.924571	-0.344753	0.745728	22226.63045
-496.304081	-476.311279	-456.217244	-894.524534	-1.870678	-0.780198	22199.92676
-365.074491	-570.918658	-353.980238	-985.3171	1.944136	-0.780198	22208.31935
-291.830068	-616.696422	-152.558075	-995.998578	2.707098	-0.017235	22243.41563
-168.993067	-660.948261	-31.247	-1039.487454	3.470061	-0.017235	22236.54897
-59.889396	-731.903795	160.256647	-954.035627	1.181173	0.745728	22209.84527
48.451313	-711.303802	315.901045	-966.243031	-0.344753	-0.780198	22217.4749
143.058692	-685.363069	452.471375	-893.761571	2.707098	0.745728	22204.50453
262.080879	-646.451969	574.545413	-814.413447	-1.107715	-0.780198	22177.80084
356.688259	-593.80754	682.886122	-713.702365	1.181173	1.508691	22223.5786
439.851197	-530.481633	786.649054	-562.635743	1.944136	1.508691	22231.97119
522.251172	-441.977955	840.056446	-409.280233	-1.107715	0.745728	22215.18601
590.917819	-333.637247	893.463837	-275.761754	1.181173	0.745728	22225.86749
621.436328	-229.111352	928.560123	-112.487729	-2.633641	-1.54316	22210.60823
652.7178	-106.274351	900.330502	-11.776647	-2.633641	-0.780198	22194.58602
661.873353	-17.007711	884.308284	220.926987	0.41821	0.745728	22204.50453
643.562248	111.170029	871.337918	409.378783	-1.107715	0.745728	22218.23786
577.18449	230.955178	772.152762	518.482455	-0.344753	-0.017235	22207.55638
571.080788	333.192185	737.056476	625.297238	1.944136	-0.017235	22225.86749
524.540061	424.747714	631.767618	746.608313	-0.344753	-0.780198	22231.20823
482.57711	507.910652	496.723214	844.267543	-0.344753	-0.017235	22216.71194
365.080849	589.547665	347.182518	889.282345	-1.107715	-0.780198	22209.84527
307.095681	626.932839	191.538119	952.608252	0.41821	-0.017235	22196.11194
201.04386	661.266162	63.360379	977.02306	1.944136	0.745728	22221.28971
111.77722	668.132827	-82.365503	927.430482	1.944136	-0.017235	22225.10453
23.273543	660.503199	-201.38769	961.763805	1.944136	0.745728	22222.81564
-78.200501	637.614317	-345.587648	912.171227	1.181173	-0.780198	44.251839
-178.14862	594.888404	-504.283897	831.297177	0.41821	1.508691	12.207404
-268.178223	575.051373	-604.994978	718.378692	-0.344753	0.745728	7377.849666
-374.230043	514.777317	-733.172718	626.823163	2.707098	1.508691	22161.01566
-456.630019	436.192155	-810.994917	491.015796	-0.344753	-0.017235	22206.79342
-539.029995	350.740328	-892.63193	337.660286	4.233024	-0.017235	22225.10453
-599.304051	259.1848	-948.32821	162.178857	0.41821	-0.017235	22224.34156
-646.60774	152.370017	-943.750433	8.060384	-3.396603	-0.017235	22202.97861
-699.252169	43.266345	-933.831918	-123.93217	-2.633641	-0.780198	22202.21564
-714.511424	-55.918811	-904.839334	-292.546935	-4.159566	-0.780198	22204.50453
-686.281803	-139.844712	-801.076401	-461.924662	0.41821	0.745728	22204.50453
-648.133666	-269.548377	-747.66901	-571.028334	-5.685492	-1.54316	22212.13416
-572.600355	-357.289092	-636.27645	-699.206073	-0.344753	0.745728	22228.15638
-500.881858	-462.577949	-498.943158	-792.287527	-1.870678	-0.017235	22215.18601
-441.370764	-523.614968	-403.572816	-943.354149	-1.107715	0.745728	22218.23786
-353.630049	-599.911242	-244.876566	-963.954143	-1.870678	0.745728	22225.10453
-240.711564	-656.370485	-57.950696	-1009.731907	0.41821	0.745728	22181.61565
-123.215303	-699.859361	26.738168	-1038.724491	1.944136	-0.017235	22203.74157
-0.378302	-702.148249	211.37515	-1012.783758	2.707098	-0.780198	22237.31193
104.147593	-699.096398	396.775095	-916.650453	0.41821	-0.780198	22220.52675
212.488301	-675.444553	444.078785	-885.368981	-0.344753	0.745728	22208.31935
304.806792	-641.11123	632.530581	-765.583831	0.41821	1.508691	22221.28971
400.177135	-564.814956	743.923141	-618.332023	-1.870678	-1.54316	22215.18601
471.132669	-470.970539	793.515719	-496.257985	-1.107715	-2.306123	22219.76379
560.399309	-389.333527	901.093465	-330.695071	-0.344753	-0.780198	22230.44527
599.310409	-290.911334	928.560123	-200.991406	-0.344753	-0.017235	22214.42305
640.510397	-181.044699	930.849011	-40.769231	1.181173	0.745728	22224.34156
648.902987	-44.47437	920.930496	117.164055	-1.107715	-0.780198	22229.6823
622.199291	65.392265	865.997179	320.875106	-4.159566	-1.54316	22195.34898
601.599297	180.599638	856.078663	420.823224	-1.870678	-1.54316	22202.21564
593.206707	284.36257	708.063892	569.600958	-1.870678	-0.017235	22211.3712
551.243756	371.340322	677.545383	699.304623	-0.344753	3.034616	22212.13416
503.177104	457.555111	544.026904	800.015705	-2.633641	0.745728	22212.13416
445.954899	550.636565	424.241754	876.311978	0.41821	-0.017235	22211.3712
339.140116	590.310628	278.515871	928.193444	0.41821	-0.017235	22207.55638
265.13273	649.058758	130.5011	961.000842	-1.870678	-0.017235	22210.60823
159.08091	660.503199	-5.306267	959.474917	0.41821	-0.017235	22207.55638
81.258711	674.236529	-167.054367	965.578619	1.944136	0.745728	22193.06009
-18.689408	655.925423	-317.358026	896.911972	1.181173	-0.780198	3549.302652
-130.081968	619.303212	-472.239462	817.563848	1.944136	-0.017235	19.074068
-227.741198	588.784702	-608.046829	757.289791	1.944136	-0.017235	11.444441
-332.267093	540.71805	-708.75791	666.497226	1.944136	-0.017235	21858.11945
-432.215211	467.473627	-769.794929	573.415772	-0.344753	-1.54316	22219.76379
-488.674454	394.229204	-856.772681	436.845442	-1.107715	0.745728	22222.05268
-587.096647	290.466272	-951.380061	263.652901	-1.107715	3.034616	22211.3712
-638.978113	198.910744	-959.009688	126.319608	-0.344753	1.508691	22223.5786
-665.681809	104.303364	-956.7208	-61.369225	-0.344753	-0.017235	22228.91934
-677.889213	0.540432	-911.705998	-207.858071	-0.344753	-0.017235	22212.89712
-690.096616	-100.170649	-833.120836	-376.472836	-2.633641	-0.780198	22211.3712
-683.229952	-206.22247	-776.661594	-523.724644	-1.870678	0.745728	22207.55638
-617.615156	-306.933551	-714.861612	-658.769048	-0.344753	2.271653	22196.11194
-558.867026	-405.355744	-577.52832	-759.48013	-2.633641	-0.780198	22209.84527
-494.015193	-481.652018	-447.824654	-902.154161	-3.396603	-2.306123	22215.18601
-387.963373	-570.155695	-317.358026	-936.487485	-2.633641	-1.54316	22206.79342
-302.511546	-636.533453	-147.217336	-983.791174	-0.344753	-0.017235	22201.45268
-181.963434	-664.763075	-11.409969	-1034.146715	0.41821	-0.017235	22219.00082
-78.963464	-702.911211	164.071461	-1000.576354	0.41821	-0.017235	22193.06009
38.532797	-707.488988	334.212151	-955.561553	-1.870678	-0.780198	22185.43046
153.740171	-713.59269	428.81953	-916.650453	1.181173	-0.017235	22201.45268
259.029028	-622.800124	548.60468	-879.265279	2.707098	-0.780198	22212.13416
358.977147	-578.548285	638.634283	-724.383844	1.944136	0.745728	22241.12674
452.058601	-507.592751	776.730538	-573.317222	1.181173	2.271653	22245.70452
528.354874	-430.533514	864.471253	-407.754308	2.707098	1.508691	22231.20823
587.103005	-335.926135	892.700874	-278.050643	0.41821	1.508691	22225.10453
621.436328	-225.296538	913.300868	-127.746983	-1.107715	-1.54316	22226.63045
628.302993	-122.296569	916.352719	40.867781	0.41821	-1.54316	22218.23786
638.221508	7.407097	904.908278	243.815869	-1.107715	-0.780198	22221.28971
622.962254	120.325582	874.389769	385.726939	1.944136	1.508691	22233.49712
607.702999	236.295918	815.641638	529.163933	0.41821	0.745728	22222.81564
566.503011	328.614409	716.456482	644.371306	-1.870678	-0.017235	22197.63787
512.332657	406.436608	579.886152	709.986102	-0.344753	-0.017235	22211.3712
449.00675	514.014354	450.94545	836.637916	0.41821	-0.017235	22180.85269
379.577141	567.421745	325.056598	841.215692	-0.344753	-0.017235	22195.34898
313.962345	624.643951	212.901076	970.919358	-0.344753	0.745728	22219.76379
228.510519	664.318013	74.041858	1002.963793	-1.107715	-0.780198	22213.66009
120.16981	665.080976	-67.106249	966.341581	2.707098	0.745728	22204.50453
24.799468	654.399497	-227.328423	925.141594	-1.870678	-0.780198	22210.60823
-85.067166	635.325429	-358.558014	940.400848	0.41821	-0.017235	34.333323
-159.074552	602.518031	-536.328332	810.697183	0.41821	0.745728	13.733329
-282.674515	568.184708	-591.261649	737.45276	1.944136	2.271653	10589.15983
-379.570783	504.095838	-708.75791	608.512058	2.707098	2.271653	22198.40083
-454.341131	433.903266	-879.661563	440.660256	1.944136	1.508691	22219.76379
-519.192963	340.05885	-893.394893	335.371398	1.181173	0.745728	22229.6823
-596.2522	251.555172	-926.965253	172.860335	-0.344753	-0.780198	22237.31193
-644.318852	154.658905	-935.357843	27.897415	0.41821	0.745728	22214.42305
-689.333654	53.184861	-915.520812	-139.191424	-0.344753	1.508691	22221.28971
-696.200318	-54.392885	-903.313408	-262.791388	-1.107715	-0.017235	22228.91934
-669.496623	-139.081749	-807.180103	-426.828376	-1.107715	-0.017235	22213.66009
-659.578107	-256.57801	-756.824563	-564.924632	-1.107715	-0.780198	22222.81564
-587.85961	-374.837235	-646.194966	-698.443111	-4.159566	-1.54316	22219.00082
-537.504069	-444.266844	-529.461667	-809.072707	-1.870678	-0.017235	22190.7712
-427.637435	-533.533484	-444.772803	-993.70969	-1.870678	1.508691	22173.22306
-368.889304	-578.548285	-259.372858	-1026.517087	-0.344753	0.745728	22193.06009
-239.948602	-644.163081	-93.046982	-1012.783758	-1.107715	0.745728	22195.34898
-113.296787	-699.859361	96.93074	-1018.88746	-0.344753	-0.017235	22211.3712
-15.637557	-706.726025	243.419585	-961.665255	-1.870678	-0.017235	22206.03046
102.621667	-715.118615	382.278803	-934.198596	0.41821	1.508691	22202.21564
197.992009	-683.837143	532.582463	-874.687503	-1.870678	-0.780198	22194.58602
305.569755	-623.563087	634.819469	-758.717167	1.181173	0.745728	22218.23786
391.784544	-564.814956	740.108327	-653.428309	1.181173	-0.780198	22219.76379
494.021551	-476.311279	840.056446	-505.413538	2.707098	-0.780198	22245.70452
552.006719	-369.496495	857.604589	-365.791357	2.707098	-0.780198	22250.2823
603.125223	-287.859483	876.678657	-237.613618	1.944136	-0.780198	22238.83786
649.66595	-166.548407	907.197166	-63.658114	1.181173	-0.017235	22230.44527
646.614099	-44.47437	883.545322	133.186273	2.707098	1.508691	22231.97119
644.32521	60.051525	900.330502	319.34918	-1.870678	-0.017235	22221.28971
626.777067	147.029277	883.545322	463.549138	1.944136	0.745728	22222.05268
573.369676	288.940346	780.545352	590.963915	1.944136	1.508691	22231.20823
553.532645	381.258838	705.012041	702.356474	0.41821	0.745728	22230.44527
513.858582	460.606962	566.915786	808.408295	0.41821	1.508691	22219.00082
445.954899	555.214342	437.212121	858.763835	-1.870678	-0.017235	22197.63787
358.977147	597.177292	264.019579	935.060109	-2.633641	-0.780198	22205.2675
265.13273	628.458764	99.219628	986.178612	-1.870678	-2.306123	22159.48973
158.317947	667.369864	-3.780341	935.823072	-1.870678	-0.780198	22200.68972
72.86612	657.451348	-125.854379	961.000842	-0.344753	0.745728	22214.42305
-8.770892	636.088392	-282.26174	932.771221	-0.344753	0.745728	5955.687124
-130.84493	621.5921	-427.987623	861.052724	0.41821	-0.017235	18.311106
-227.741198	581.918037	-571.424618	773.312009	-1.107715	-1.54316	13.733329
-311.667099	542.243975	-678.239401	693.963884	-1.107715	-0.017235	21937.46757
-426.111509	493.41436	-781.23937	525.349119	0.41821	-0.780198	22209.08231
-473.415199	415.592161	-858.298607	422.34915	0.41821	-0.780198	22245.70452
-561.155914	310.303303	-955.194874	241.526981	1.181173	1.508691	22230.44527
-620.667007	211.118147	-975.794868	53.075185	1.944136	0.745728	22232.73415
-654.237368	101.251513	-969.691166	-79.680331	2.707098	1.508691	22239.60082
-681.704026	21.140426	-954.431912	-255.16176	0.41821	1.508691	22225.10453
-678.652175	-79.570655	-833.120836	-355.109879	1.181173	0.745728	22225.10453
-669.496623	-193.252103	-776.661594	-508.465389	-0.344753	2.271653	22230.44527
-616.089231	-309.985402	-702.654208	-637.406092	-1.107715	2.271653	22211.3712
-569.548504	-385.518713	-557.691288	-765.583831	-1.107715	-0.017235	22222.81564
-506.98556	-490.807571	-485.972791	-858.665285	-0.344753	-0.017235	22202.97861
-391.778186	-564.814956	-311.254324	-930.383783	-1.107715	-1.54316	22192.29713
-300.985621	-636.533453	-151.03215	-988.368951	-1.107715	-0.017235	22193.82305
-190.356024	-673.918627	-36.587739	-990.657839	-1.107715	1.508691	22186.19343
-68.281986	-738.77046	101.508516	-1078.398554	-0.344753	-0.017235	22176.27491
37.769835	-714.355653	315.138083	-957.850441	-1.107715	-1.54316	22199.16379
139.243879	-697.570472	431.871381	-946.406	-0.344753	-0.780198	22216.71194
255.977177	-667.814926	553.182457	-818.22826	-0.344753	-1.54316	22190.00824
358.977147	-599.911242	682.886122	-712.939403	-1.870678	-0.780198	22221.28971
434.510458	-539.637186	763.760172	-559.583892	-1.107715	-0.017235	22228.91934
507.75488	-438.163142	840.819408	-422.2506	-1.107715	0.745728	22223.5786
586.340042	-340.503911	903.382353	-278.813605	1.181173	2.271653	22222.05268
626.777067	-218.429874	942.293452	-115.53958	1.944136	-0.017235	22251.04526
658.821502	-99.407687	911.774943	-7.198871	1.944136	0.745728	22243.41563
650.428912	23.429314	850.737924	181.252925	1.181173	-1.54316	22232.73415
651.954838	131.770023	865.234216	411.667672	4.233024	-0.017235	22242.65267
615.332626	230.192216	823.271265	507.038014	1.181173	0.745728	22233.49712
574.132639	345.399589	727.137961	655.052785	1.944136	0.745728	22217.4749
529.8808	423.221788	640.160209	756.526829	0.41821	-3.069086	22227.39341
455.110452	510.19954	492.145438	847.319394	0.41821	-1.54316	22228.91934
403.228986	566.658783	363.967698	937.348997	-0.344753	-0.017235	22202.21564
311.673457	633.036541	212.901076	974.734171	-1.870678	1.508691	22197.63787
201.806823	650.584684	74.041858	992.282314	1.181173	2.271653	22202.21564
101.858704	658.214311	-41.928478	957.186028	-1.107715	1.508691	22174.74899
29.377244	649.058758	-242.587678	915.223078	-0.344753	-0.017235	22168.64528
-69.044949	642.955056	-395.943188	866.393463	-1.107715	-0.780198	77.059236
-182.726396	605.569882	-573.713506	809.93422	-1.107715	-0.017235	12.207404
-270.467111	577.340261	-672.898662	681.75648	0.41821	1.508691	13223.67016
-367.363379	517.829168	-717.1505	641.319455	-0.344753	-0.017235	22185.43046
-458.918907	443.058819	-850.668979	481.097281	-0.344753	0.745728	22202.97861
-522.244814	354.555142	-885.002303	335.371398	-0.344753	-0.780198	22219.00082
-603.881827	241.636657	-943.750433	167.519596	-0.344753	-1.54316	22225.86749
-627.533672	152.370017	-933.831918	23.319638	1.181173	-0.780198	22234.26008
-671.022548	68.444116	-943.750433	-89.598847	1.944136	-0.017235	22244.17859
-689.333654	-35.318817	-891.106004	-280.339531	1.181173	0.745728	22240.36378
-667.970697	-153.578041	-827.017135	-462.687625	1.181173	0.745728	22223.5786
-632.111448	-275.652079	-767.506041	-642.746831	1.944136	0.745728	22231.97119
-597.778125	-359.57798	-644.66904	-693.865334	-1.107715	-0.780198	22229.6823
-525.296665	-439.689067	-517.254263	-815.176409	-0.344753	-0.017235	22207.55638
-448.237429	-524.377931	-370.765418	-909.020826	-0.344753	0.745728	22212.89712
-343.711534	-609.829758	-250.980268	-967.768957	-0.344753	1.508691	22225.86749
-242.23749	-664.000112	-77.024764	-1004.391168	1.944136	1.508691	22191.53417
-127.030117	-696.80751	61.071491	-1025.754125	-2.633641	-1.54316	22196.11194
-8.00793	-718.933429	238.078846	-973.109696	-1.107715	0.745728	22196.11194
98.806854	-712.066764	379.989915	-952.509702	-0.344753	0.745728	22167.11936
210.962376	-700.622323	439.501009	-941.065261	-0.344753	0.745728	22170.93417
305.569755	-641.874193	576.834301	-795.339378	-0.344753	-0.017235	22215.18601
386.443805	-574.733472	739.345364	-651.139421	0.41821	-0.780198	22225.10453
464.266004	-486.992757	780.545352	-498.546874	-0.344753	-0.780198	22220.52675
549.717831	-403.066856	876.678657	-354.346916	-1.107715	-2.306123	22219.00082
609.228924	-288.622445	907.960129	-209.383996	-2.633641	-1.54316	22217.4749
645.851136	-175.70396	920.930496	-23.984051	-1.870678	-0.017235	22209.08231
663.399279	-42.185481	925.508272	136.238124	0.41821	-0.017235	22241.88971
653.480763	64.629302	917.115682	320.112143	1.944136	0.745728	22252.57118
620.673366	172.207048	836.241632	446.763957	3.470061	1.508691	22238.07489
609.991887	282.836645	718.74537	551.289852	2.707098	-0.017235	22244.17859
560.399309	375.155136	695.093526	702.356474	1.181173	0.745728	22241.12674
514.621545	475.866217	560.812084	816.800885	0.41821	0.745728	22221.28971
449.769712	525.458795	421.189903	839.689767	0.41821	0.745728	22199.16379
359.74011	611.673584	296.826977	941.926774	-1.107715	-0.017235	22218.23786
252.925326	654.399497	123.634436	978.548985	0.41821	-0.780198	22212.13416
168.236463	654.399497	13.767802	963.28973	1.181173	-0.017235	22219.76379
59.132791	672.710603	-144.928448	991.519352	0.41821	-1.54316	22202.21564
-29.370886	644.480982	-273.86915	932.771221	-1.107715	-0.017235	1422.925504
-115.585676	606.332845	-460.032058	835.874953	-1.870678	-0.017235	17.548143
-227.741198	577.340261	-594.3135	777.889785	-1.107715	-0.780198	11.444441
-318.533764	536.140273	-675.18755	686.334257	-1.870678	-0.780198	21481.21586
-410.089292	488.836584	-840.750464	554.341703	-1.107715	-0.017235	22196.11194
-488.674454	398.806981	-884.23934	403.275081	-0.344753	-0.017235	22225.86749
-554.289249	306.488489	-907.891185	252.971422	-1.107715	0.745728	22209.08231
-624.481821	213.407036	-942.987471	127.082571	1.944136	2.271653	22221.28971
-650.422554	118.036693	-942.224508	-30.850716	1.181173	0.745728	22229.6823
-699.252169	5.118208	-894.920818	-217.013624	-0.344753	-0.017235	22212.89712
-667.207734	-91.015096	-869.743048	-367.317283	1.944136	-0.780198	22243.41563
-675.600324	-184.859513	-772.083817	-490.154283	1.181173	0.745728	22251.80822
-619.141082	-305.407626	-745.380122	-644.272756	2.707098	2.271653	22229.6823
-560.392951	-400.777968	-591.261649	-746.509763	1.944136	0.745728	22233.49712
-488.674454	-484.703869	-518.017226	-876.976391	1.181173	0.745728	22231.20823
-403.222627	-557.948291	-309.728399	-909.020826	-0.344753	-0.780198	22199.92676
-299.459695	-630.429751	-173.158069	-992.183764	-2.633641	-2.306123	22192.29713
-173.570844	-682.311218	7.6641	-991.420802	-1.870678	-0.780198	22220.52675
-69.807911	-717.407503	141.945541	-981.502286	-0.344753	2.271653	22212.89712
45.399462	-718.933429	315.901045	-960.902292	1.181173	1.508691	22192.29713
153.740171	-706.726025	437.975083	-902.917124	-1.107715	-2.306123	22205.2675
247.584587	-671.629739	565.38986	-824.331962	-1.870678	-0.017235	22185.43046
347.532706	-609.066795	685.17501	-722.094955	-1.107715	1.508691	22202.97861
437.562309	-526.666819	764.523135	-614.51721	-1.870678	-0.017235	22214.42305
526.828949	-436.637216	816.404601	-448.954296	-2.633641	1.508691	22214.42305
588.628931	-342.7928	892.700874	-321.539519	0.41821	1.508691	22217.4749
626.014105	-220.718762	914.063831	-120.880319	1.944136	-0.017235	22229.6823
641.273359	-109.326202	898.041614	17.978899	-0.344753	-0.017235	22228.91934
658.05854	-0.222531	892.700874	223.215876	1.181173	1.508691	22220.52675
635.93262	105.066327	899.567539	376.571386	1.181173	0.745728	22227.39341
592.443744	237.05888	809.537936	516.956529	-0.344753	-0.017235	22230.44527
570.317825	311.829229	710.35278	639.79353	0.41821	-0.780198	22237.31193
551.243756	410.251422	648.552799	760.341642	1.181173	-1.54316	22243.41563
470.369706	528.510646	468.493593	812.986071	1.181173	-1.54316	22206.03046
397.888246	583.443963	373.886213	893.860121	1.944136	-0.780198	22212.89712
309.384569	629.98469	229.686256	957.186028	-0.344753	-0.017235	22222.05268
225.458668	677.28838	60.308529	959.474917	1.181173	0.745728	22200.68972
117.880922	655.925423	-57.187733	970.919358	0.41821	0.745728	22206.03046
24.799468	658.977274	-194.521026	969.393432	-0.344753	-0.017235	22215.94897
-70.570874	639.903205	-334.906169	916.749003	1.181173	-0.780198	106.814783
-183.489359	606.332845	-523.357965	857.23791	1.181173	0.745728	15.259255
-271.993037	563.606932	-634.750525	735.163872	-3.396603	0.745728	3521.835994
-390.252261	508.673615	-712.572724	626.823163	-0.344753	1.508691	22133.549
-460.444833	436.955117	-836.172687	471.941728	-2.633641	-0.017235	22179.32676
-541.318883	337.006999	-930.017104	310.193628	-1.870678	-0.780198	22204.50453
-611.511455	248.503321	-952.905986	168.282559	-0.344753	-0.017235	22220.52675
-618.378119	150.081128	-1035.305962	-4.14702	1.944136	2.271653	22212.13416
-689.333654	62.340414	-930.017104	-184.969189	-0.344753	-0.017235	22222.05268
-708.407722	-49.052146	-902.550445	-260.5025	1.181173	0.745728	22231.20823
-664.155883	-136.029898	-822.439358	-432.932078	-0.344753	-0.780198	22214.42305
-625.244784	-245.133569	-775.135668	-580.946849	0.41821	-0.780198	22219.00082
-590.148498	-343.555762	-632.461637	-674.791266	1.944136	-0.017235	22253.33415
-523.007777	-429.007589	-522.595002	-799.154192	1.944136	0.745728	22236.54897
-443.659652	-509.118676	-412.728368	-942.591186	1.944136	1.508691	22199.16379
-339.89672	-596.096428	-271.580262	-959.376367	1.944136	1.508691	22213.66009
-236.133788	-647.977894	-100.676609	-1021.939311	0.41821	1.508691	22210.60823
-130.081968	-710.540839	33.604833	-1034.146715	-1.107715	0.745728	22198.40083
-17.163483	-709.777876	204.508486	-983.791174	-1.107715	-0.780198	22206.03046
87.362412	-708.251951	384.567692	-936.487485	-0.344753	-0.017235	22212.13416
204.095711	-685.363069	489.093587	-862.480099	-0.344753	2.271653	22207.55638
294.888277	-629.666789	598.960221	-771.687533	-1.870678	-0.017235	22225.86749
394.836395	-593.044577	742.397215	-646.561645	-2.633641	-0.780198	22213.66009
469.606744	-487.75572	788.937942	-486.33947	-2.633641	-1.54316	22195.34898
545.140055	-402.303893	854.552738	-370.369134	-1.870678	-1.54316	22212.13416
590.154856	-305.407626	865.234216	-242.954357	-0.344753	-0.017235	22216.71194
642.036322	-168.074333	821.74534	-132.32476	-1.107715	-0.017235	22203.74157
648.902987	-59.733624	879.730508	111.060353	-2.633641	-0.780198	22223.5786
648.902987	63.866339	891.937912	288.067708	-0.344753	-1.54316	22229.6823
629.828918	172.207048	810.300899	380.386199	-1.107715	-0.780198	22216.71194
591.680782	275.207017	793.515719	561.208368	1.944136	1.508691	22228.91934
547.428943	383.547726	704.249078	703.8824	-0.344753	1.508691	22231.20823
516.147471	452.977335	578.360227	801.54163	-1.107715	0.745728	22214.42305
460.451191	555.214342	434.16027	869.445314	1.181173	0.745728	22242.65267
365.080849	609.384696	286.908461	951.082327	1.181173	-0.017235	22237.31193
260.554954	640.666168	132.027026	973.208246	1.944136	-0.780198	22196.87491
164.421649	659.740237	9.190025	970.919358	1.181173	0.745728	22215.18601
78.969822	661.266162	-155.609926	960.237879	-0.344753	0.745728	22216.71194
-30.896812	635.325429	-289.128405	954.134178	0.41821	-0.017235	6185.338908
-114.05975	626.932839	-441.720952	893.097159	-1.107715	-0.017235	18.311106
-218.585645	591.07359	-564.557953	763.393493	0.41821	-0.017235	13.733329
-311.667099	527.747683	-658.40237	693.963884	-0.344753	-1.54316	21684.16395
-409.326329	475.103254	-782.765296	561.208368	0.41821	-0.780198	22206.03046
-506.98556	394.992167	-850.668979	433.793591	0.41821	1.508691	22204.50453
-573.363318	305.725527	-892.63193	232.371428	-0.344753	2.271653	22190.00824
-620.667007	217.221849	-991.817086	89.697397	1.181173	0.745728	22196.87491
-668.73366	108.881141	-982.661533	-85.02107	-1.107715	-0.017235	22213.66009
-693.148467	2.066357	-888.817116	-196.41363	1.181173	-0.017235	22206.79342
-683.992915	-80.333618	-876.609712	-371.895059	-1.870678	-0.017235	22221.28971
-683.992915	-211.563209	-785.054184	-526.776495	1.944136	2.271653	22234.26008
-616.852194	-303.118737	-693.498656	-627.487576	0.41821	2.271653	22221.28971
-568.785541	-401.54093	-576.002394	-751.087539	1.944136	-0.017235	22224.34156
-483.333715	-464.866838	-457.74317	-854.087509	-1.107715	-3.069086	22202.97861
-404.748553	-552.607552	-300.572846	-904.44305	1.944136	-0.017235	22236.54897
-292.593031	-625.851975	-147.980299	-995.235615	0.41821	-0.780198	22229.6823
-178.14862	-655.607522	9.952988	-1025.754125	1.181173	-0.780198	22215.94897
-90.407905	-712.066764	155.678871	-999.050429	0.41821	-0.017235	22206.03046
46.162425	-725.800094	304.456604	-976.92451	2.707098	0.745728	22213.66009
145.34758	-728.851945	388.382505	-979.976361	0.41821	-0.017235	22204.50453
256.74014	-664.763075	508.167655	-876.976391	1.944136	-0.017235	22205.2675
333.799376	-594.570503	689.752786	-730.487546	-1.870678	-0.017235	22216.71194
429.169719	-527.429782	757.65647	-593.917216	0.41821	1.508691	22228.15638
516.147471	-445.792769	832.426818	-413.85801	1.181173	2.271653	22226.63045
563.45116	-351.18539	911.01198	-291.783972	-3.396603	1.508691	22206.03046
626.777067	-253.526159	928.560123	-127.746983	-0.344753	-0.017235	22207.55638
631.354844	-134.503972	910.249017	8.060384	-0.344753	-0.017235	22210.60823
645.088173	5.118208	902.61939	224.741801	-1.107715	-0.017235	22202.21564
639.747434	105.066327	859.130514	368.178796	-1.107715	-0.017235	22215.94897
610.75485	204.251483	791.22683	449.052846	-0.344753	0.745728	22230.44527
566.503011	337.006999	705.012041	574.941697	0.41821	-0.780198	22216.71194
530.643763	420.9329	640.160209	737.45276	-0.344753	-0.780198	22226.63045
494.021551	512.488428	535.634314	839.689767	-0.344753	-0.780198	22225.86749
397.888246	577.340261	370.834362	890.80827	0.41821	-0.017235	22190.7712
317.777159	630.747653	218.241815	957.186028	0.41821	0.745728	22208.31935
237.666072	665.080976	94.641852	967.867507	1.944136	2.271653	22242.65267
134.666102	663.55505	-53.372919	980.074911	1.181173	1.508691	22215.18601
35.480946	684.155044	-248.69138	942.689736	1.181173	-0.017235	22206.03046
-56.837545	652.110609	-351.691349	906.067525	-1.107715	-0.017235	159.459212
-174.333806	613.19951	-492.076493	823.66755	0.41821	3.034616	13.733329
-264.363409	566.658783	-614.913494	735.163872	1.181173	3.034616	6872.768334
-359.733751	516.303242	-697.313469	651.237971	1.944136	2.271653	22168.64528
-453.578168	450.688447	-839.987501	515.430604	-2.633641	-0.017235	22200.68972
-525.296665	363.710695	-873.557861	361.312131	-1.870678	-1.54316	22216.71194
-571.074429	271.392204	-946.802284	182.778851	-0.344753	-1.54316	22227.39341
-658.052181	149.318166	-952.143023	48.497409	-1.870678	-0.017235	22190.7712
-698.489207	63.103376	-923.913402	-123.93217	-0.344753	1.508691	22200.68972
-690.096616	-36.081779	-882.713414	-258.976574	-1.107715	-0.017235	22206.03046
-671.022548	-149.000264	-824.728246	-430.64319	-1.870678	-0.017235	22206.79342
-653.474405	-243.607644	-753.009749	-587.050551	-0.344753	-0.017235	22213.66009
-577.178131	-358.815017	-687.394954	-700.731999	0.41821	-0.017235	22231.97119
-550.474436	-439.689067	-595.076462	-854.850472	-0.344753	-0.780198	22197.63787
-452.815205	-522.852006	-460.795021	-931.909708	0.41821	2.271653	22213.66009
-375.755969	-580.074211	-289.891368	-968.531919	-0.344753	-0.017235	22215.18601
-264.363409	-652.555671	-84.654391	-1014.309684	0.41821	-0.017235	22207.55638
-126.267154	-676.970478	63.360379	-987.605988	3.470061	0.745728	22229.6823
-16.40052	-693.755659	251.049213	-962.428218	0.41821	-1.54316	22231.20823
78.20686	-682.311218	348.708443	-937.250447	1.181173	-0.017235	22212.89712
197.992009	-678.496404	463.915816	-876.213428	1.181173	1.508691	22195.34898
310.910494	-627.377901	618.034289	-777.028273	3.470061	1.508691	22238.07489
379.577141	-577.785323	715.69352	-652.665346	-0.344753	-1.54316	22228.91934
467.317855	-476.311279	799.619421	-511.51724	-3.396603	-3.069086	22211.3712
545.903017	-404.592781	878.204582	-349.006177	1.181173	-3.069086	22227.39341
600.073372	-290.148371	917.115682	-219.302512	1.181173	-0.017235	22234.26008
620.673366	-187.148401	897.278651	-72.813666	-0.344753	0.745728	22214.42305
635.93262	-75.755842	927.79716	110.29739	-1.107715	2.271653	22216.71194
617.621515	52.421898	898.041614	317.823255	-1.870678	-0.780198	22209.08231
616.095589	153.895942	841.582371	446.763957	-1.870678	-1.54316	22201.45268
601.599297	271.392204	774.44165	563.497256	-0.344753	-0.017235	22210.60823
542.851166	372.866248	684.412047	669.549077	-0.344753	1.508691	22221.28971
509.280806	452.977335	527.241723	757.289791	0.41821	2.271653	22210.60823
438.325271	549.873603	411.271387	838.926804	-1.870678	-0.017235	22189.24528
342.191967	596.414329	307.508455	957.186028	1.181173	-1.54316	22220.52675
267.421618	629.98469	127.449249	925.141594	1.181173	-1.54316	22192.29713
170.525351	656.688386	0.797435	941.926774	-0.344753	-0.780198	22201.45268
77.443897	668.895789	-120.51364	977.786022	-1.107715	-1.54316	22216.71194
-11.059781	651.347647	-237.246939	949.556401	2.707098	0.745728	10257.27104
-106.430123	625.406913	-421.120958	886.230494	1.181173	0.745728	20.599994
-200.274539	591.07359	-573.713506	785.519413	3.470061	0.745728	10.681478
-317.770801	544.532863	-651.535705	709.986102	0.41821	-0.780198	21491.89734
-410.852255	494.177323	-759.876414	574.178735	0.41821	-0.017235	22204.50453
-488.674454	406.436608	-846.091203	415.482485	-0.344753	-0.017235	22219.76379
-561.918877	293.518123	-900.261557	281.964006	0.41821	2.271653	22215.18601
-602.355902	206.540371	-966.639315	134.712198	-0.344753	0.745728	22217.4749
-687.044766	108.881141	-1013.943005	-74.339592	1.181173	-0.017235	22228.91934
-698.489207	6.644134	-906.365259	-197.939555	-1.107715	-0.017235	22224.34156
-675.600324	-105.511388	-900.261557	-326.117295	-1.107715	0.745728	22197.63787
-657.289219	-192.489141	-819.387507	-480.235768	-2.633641	2.271653	22209.84527
-625.244784	-289.385408	-759.876414	-649.613495	-1.107715	1.508691	22202.97861
-559.629988	-392.385378	-576.765357	-751.087539	-1.107715	-0.017235	22207.55638
-484.85964	-492.333496	-492.076493	-883.843056	-1.107715	-0.780198	22215.18601
-389.489298	-557.948291	-332.617281	-930.383783	1.181173	-0.017235	22207.55638
-311.667099	-622.800124	-179.261771	-989.131913	1.181173	-0.780198	22203.74157
-205.615279	-661.711224	-58.713658	-1037.961529	-1.107715	0.745728	22210.60823
-75.911613	-708.251951	112.952957	-1063.139299	-1.870678	-0.017235	22212.89712
28.614282	-709.014913	308.271418	-942.591186	-0.344753	0.745728	22194.58602
143.058692	-681.548255	428.81953	-896.050459	3.470061	0.745728	22230.44527
260.554954	-651.029745	549.367643	-801.44308	0.41821	-0.780198	22244.94156
336.851227	-589.229764	679.071308	-710.650514	1.181173	-1.54316	22230.44527
432.984532	-533.533484	759.182396	-577.132035	2.707098	2.271653	22238.83786
532.169688	-460.289061	829.374967	-449.717258	1.181173	3.034616	22242.65267
577.18449	-351.18539	875.915694	-279.576568	-1.107715	1.508691	22215.94897
623.725216	-232.926166	888.886061	-162.080307	-1.107715	-0.780198	22220.52675
643.562248	-122.296569	937.715676	52.312222	1.944136	-0.017235	22232.73415
623.725216	-10.904009	888.123098	218.638099	-1.107715	-1.54316	22215.18601
647.377061	118.036693	882.782359	337.660286	0.41821	-0.017235	22223.5786
604.651148	218.747775	817.167564	497.882461	-2.633641	0.745728	22220.52675
563.45116	316.407005	731.715737	635.978716	-3.396603	-0.017235	22191.53417
525.303023	417.118086	647.789836	752.712015	-1.870678	-2.306123	22207.55638
465.79193	488.073621	465.441742	824.430512	0.41821	-0.017235	22189.24528
398.651209	571.999522	386.093617	909.882339	-2.633641	-0.780198	22195.34898
312.43642	625.406913	219.004778	968.63047	-0.344753	0.745728	22217.4749
225.458668	655.16246	81.671485	964.815656	-0.344753	0.745728	22202.97861
126.273512	665.080976	-56.42477	964.815656	0.41821	1.508691	22191.53417
25.562431	664.318013	-214.358057	943.452699	0.41821	-0.780198	22197.63787
-65.230135	636.851355	-388.313561	868.682351	-0.344753	-0.780198	109.866634
-167.467142	620.066174	-548.535736	816.800885	1.181173	1.508691	15.259255
-259.02267	569.710634	-604.232015	741.267574	1.944136	1.508691	10.681478
-352.104124	521.643981	-720.202351	652.763896	1.944136	0.745728	22121.34159
-458.918907	468.23659	-833.883799	523.060231	3.470061	1.508691	22225.86749
-531.400367	352.266254	-887.291191	343.001025	1.944136	1.508691	22225.10453
-596.2522	275.207017	-913.231924	185.067739	0.41821	-0.780198	22229.6823
-641.267001	172.97001	-970.454129	44.682595	1.944136	-0.017235	22218.23786
-670.259585	74.547817	-910.180073	-108.672915	1.181173	1.508691	22219.00082
-696.200318	-30.74104	-895.683781	-267.369164	0.41821	0.745728	22227.39341
-666.444772	-139.081749	-886.528228	-470.317252	0.41821	-0.780198	22226.63045
-650.422554	-247.422458	-730.120867	-543.561675	0.41821	-0.017235	22219.76379
-592.437386	-353.474278	-641.617189	-683.946819	-2.633641	-0.017235	22205.2675
-540.55592	-444.266844	-538.61722	-843.406031	-3.396603	0.745728	22206.03046
-436.030025	-525.903857	-361.609865	-902.154161	-1.870678	1.508691	22174.74899
-371.941155	-591.518652	-262.424709	-946.406	-0.344753	1.508691	22207.55638
-265.889335	-647.977894	-84.654391	-1018.124497	-1.107715	-0.780198	22208.31935
-136.185669	-689.940845	25.975205	-1013.546721	0.41821	0.745728	22190.00824
-21.741259	-715.118615	231.975144	-975.398584	1.181173	-0.017235	22203.74157
78.20686	-709.777876	357.863996	-983.028211	-1.107715	-0.780198	22211.3712
198.754972	-704.437137	486.041736	-930.383783	0.41821	1.508691	22191.53417
304.04383	-625.851975	618.797252	-786.946788	-0.344753	0.745728	22223.5786
399.414172	-570.155695	705.012041	-686.235707	1.181173	-0.780198	22254.09711
468.843781	-486.229794	801.908309	-498.546874	0.41821	-0.780198	22233.49712
542.088204	-389.333527	869.04903	-369.606171	-1.870678	-3.069086	22235.02304
595.495595	-290.911334	922.456421	-240.665468	-0.344753	-0.780198	22241.88971
641.273359	-187.148401	917.115682	-56.028486	-0.344753	-0.780198	22222.81564
648.902987	-64.311401	920.930496	130.134422	-0.344753	2.271653	22224.34156
637.458546	50.895973	910.249017	309.430665	-0.344753	-0.017235	22228.91934
613.043738	153.895942	851.500887	440.660256	-0.344753	-0.017235	22213.66009
583.288191	275.96998	775.967576	577.230585	2.707098	0.745728	22225.10453
552.006719	373.62921	685.937973	668.786114	-0.344753	0.745728	22229.6823
506.228955	459.081037	539.449127	782.467562	-3.396603	0.745728	22192.29713
428.406756	532.32546	447.130636	873.260127	-1.870678	1.508691	22196.11194
365.843811	603.280994	286.908461	916.749003	-1.870678	0.745728	22201.45268
235.377183	634.562466	167.886274	957.948991	0.41821	-0.017235	22181.61565
181.969792	646.006907	14.530764	961.000842	-1.107715	-0.780198	22196.11194
58.369828	665.843939	-120.51364	947.267513	0.41821	-0.017235	22214.42305
-10.296818	636.851355	-280.735815	918.274929	1.181173	0.745728	6401.257363
-98.800495	630.747653	-430.276511	837.400879	-0.344753	-0.017235	18.311106
-225.45231	586.495814	-575.239431	792.386077	1.181173	-0.017235	12.207404
-320.059689	541.481012	-670.609773	706.934251	-0.344753	-0.780198	21192.05298
-407.800404	475.866217	-789.63196	513.904678	-0.344753	-0.017235	22198.40083
-474.941125	415.592161	-840.750464	449.052846	2.707098	1.508691	22244.17859
-551.237398	319.458856	-904.839334	283.489932	2.707098	2.271653	22246.46748
-617.615156	227.903328	-959.772651	110.29739	2.707098	2.271653	22226.63045
-647.370703	114.984842	-953.668949	-4.909983	0.41821	0.745728	22236.54897
-687.044766	19.6145	-888.817116	-180.391412	-3.396603	-1.54316	22227.39341
-692.385505	-82.622506	-856.009719	-360.450618	0.41821	0.745728	22213.66009
-660.34107	-197.066917	-769.794929	-503.887613	-0.344753	0.745728	22225.86749
-629.82256	-293.200222	-721.728277	-622.146837	1.181173	1.508691	22231.97119
-536.741106	-400.777968	-622.543121	-742.694949	0.41821	-0.780198	22192.29713
-484.85964	-466.392763	-473.765387	-872.398615	0.41821	0.745728	22203.74157
-413.904106	-555.659403	-360.846902	-936.487485	-4.159566	-3.069086	22196.87491
-308.615248	-616.696422	-218.935833	-1021.939311	-2.633641	-1.54316	22180.08972
-207.141204	-681.548255	-9.121081	-992.183764	-0.344753	0.745728	22182.37861
-85.830129	-718.933429	148.049243	-1002.865243	-2.633641	-0.780198	22201.45268
34.717984	-709.014913	284.619573	-934.961559	-0.344753	-0.017235	22193.82305
128.5624	-702.148249	404.404723	-950.983777	0.41821	-0.780198	22193.82305
243.006811	-660.185298	550.893568	-828.146776	1.944136	0.745728	22230.44527
338.377153	-593.80754	680.597234	-715.991254	1.181173	-0.017235	22216.71194
419.251203	-525.140894	747.737954	-612.991284	-0.344753	-0.017235	22222.05268
526.828949	-465.6298	798.093495	-469.55429	1.944136	2.271653	22232.73415
578.710415	-339.740949	891.937912	-299.413599	2.707098	0.745728	22238.07489
625.251142	-220.718762	925.508272	-172.761785	0.41821	-0.780198	22242.65267
644.32521	-129.926196	871.337918	4.24557	0.41821	0.745728	22241.12674
643.562248	2.82932	871.337918	223.978838	0.41821	0.745728	22226.63045
635.169658	98.199662	882.782359	370.467684	1.944136	1.508691	22233.49712
596.258558	222.562588	858.367551	507.038014	-1.870678	-0.017235	22229.6823
583.288191	318.695893	725.612035	607.749095	1.944136	1.508691	22220.52675
529.117837	423.221788	647.789836	763.393493	-0.344753	-2.306123	22220.52675
492.495626	493.41436	514.271357	837.400879	1.944136	-0.017235	22225.86749
400.177135	568.947671	392.197319	922.089743	-1.107715	-0.780198	22190.00824
297.940128	607.095808	228.160331	949.556401	-1.870678	0.745728	22187.71935
233.088295	648.295796	57.256678	946.50455	-0.344753	0.745728	22196.87491
129.325363	665.843939	-41.165515	979.311948	-0.344753	0.745728	22199.92676
32.429095	663.55505	-189.180286	957.948991	-0.344753	0.745728	22178.5638
-58.36347	628.458764	-354.7432	911.408264	-1.870678	-0.017235	163.274026
-175.859732	610.910621	-477.580201	805.356444	0.41821	0.745728	12.970367
-265.126372	565.89582	-617.202382	758.052754	1.181173	1.508691	6685.842463
-359.733751	520.118056	-741.565308	602.408356	-0.344753	0.745728	22164.83047
-434.5041	446.11067	-819.387507	497.119498	0.41821	0.745728	22219.76379
-503.170746	352.266254	-905.602296	377.334348	-0.344753	-0.780198	22210.60823
-599.304051	268.340353	-937.646731	128.608496	0.41821	-0.780198	22223.5786
-632.874411	165.340383	-960.535613	1.193719	1.181173	-0.017235	22252.57118
-670.259585	69.207078	-926.20229	-120.117356	2.707098	0.745728	22232.73415
-697.726244	-35.318817	-893.394893	-261.265462	1.944136	-0.017235	22239.60082
-666.444772	-155.866929	-834.646762	-439.798743	0.41821	-0.017235	22241.88971
-655.000331	-242.081718	-749.194935	-569.502408	-0.344753	-0.017235	22217.4749
-602.355902	-348.133539	-666.79496	-690.813483	-0.344753	1.508691	22222.81564
-523.77074	-426.718701	-510.387599	-783.131974	0.41821	-0.017235	22218.23786
-455.104093	-515.985341	-382.972822	-892.998609	-0.344753	2.271653	22208.31935
-360.496714	-586.940875	-237.246939	-960.139329	-1.107715	1.508691	22221.28971
-245.289341	-654.081596	-95.33587	-1004.391168	-0.344753	-0.017235	22211.3712
-148.393073	-683.07418	22.923354	-1036.435603	-1.107715	-0.017235	22178.5638
-30.133849	-715.881578	235.789958	-960.902292	-4.159566	-2.306123	22188.48232
63.710568	-725.037131	309.797343	-974.635621	-1.107715	0.745728	22183.90454
194.940158	-690.703808	476.12322	-885.368981	-2.633641	0.745728	22180.85269
296.414202	-641.11123	617.271326	-773.213459	-0.344753	-0.017235	22215.18601
371.184551	-594.570503	728.663886	-693.102371	1.181173	-0.017235	22233.49712
470.369706	-492.333496	787.412017	-532.117234	0.41821	-0.780198	22222.05268
556.584496	-400.777968	857.604589	-381.813575	1.944136	-1.54316	22222.05268
581.762266	-296.252073	892.700874	-229.221027	-0.344753	-0.017235	22231.20823
627.54003	-177.229886	921.693458	-87.309958	-0.344753	0.745728	22219.00082
657.295577	-68.126214	908.723092	112.586279	2.707098	-0.017235	22244.94156
613.806701	53.947824	888.886061	284.252895	4.995987	-0.017235	22251.04526
618.384477	168.392234	814.878675	360.549168	1.181173	-0.780198	22238.83786
594.732632	279.784794	798.093495	563.497256	3.470061	2.271653	22231.97119
552.006719	379.732912	713.404631	703.8824	1.181173	1.508691	22240.36378
504.70303	449.925484	579.12319	798.489779	1.944136	3.034616	22226.63045
459.688228	539.192124	457.812114	863.341612	-0.344753	1.508691	22191.53417
366.606774	592.599516	318.189934	938.874923	0.41821	-0.780198	22218.23786
277.340134	645.243945	135.841839	980.837873	-0.344753	-0.017235	22217.4749
184.25868	671.94764	-2.254416	963.28973	0.41821	-0.780198	22183.90454
63.710568	672.710603	-138.824746	940.400848	-1.107715	-0.780198	22200.68972
-20.978296	656.688386	-274.632113	897.674935	-1.870678	-0.017235	22200.68972
-123.215303	626.169876	-452.402431	825.956438	-1.870678	-0.017235	25.17777
-206.378241	578.866187	-550.824624	735.163872	1.181173	-0.780198	12.207404
-320.822652	538.429161	-643.143115	726.771282	-1.107715	-0.017235	21474.34919
-402.459665	488.073621	-743.854196	587.912064	-1.870678	-0.780198	22193.82305
-493.25223	422.458825	-858.298607	463.549138	1.181173	1.508691	22219.00082
-543.607771	320.984781	-885.002303	297.223261	0.41821	0.745728	22227.39341
-616.089231	216.458886	-992.580048	107.24554	-0.344753	0.745728	22209.08231
-655.000331	108.118178	-941.461545	-27.035902	1.181173	0.745728	22222.05268
-693.91143	8.170059	-885.002303	-191.835853	1.181173	0.745728	22232.73415
-688.570691	-78.807693	-885.002303	-348.243214	2.707098	2.271653	22237.31193
-660.34107	-176.466923	-815.572693	-492.443172	1.181173	0.745728	22241.88971
-617.615156	-279.466893	-707.994948	-608.413508	1.181173	0.745728	22245.70452
-558.867026	-380.177974	-614.150531	-754.902353	1.181173	-0.017235	22219.76379
-509.274448	-471.733502	-456.980207	-860.954174	-0.344753	-0.017235	22219.76379
-415.430031	-541.926074	-351.691349	-918.176379	-1.107715	-1.54316	22206.79342
-322.348577	-621.274199	-176.20992	-987.605988	-0.344753	-0.017235	22206.03046
-200.274539	-664.000112	-12.172931	-1002.865243	-1.870678	-1.54316	22209.84527
-101.089384	-730.37787	128.212212	-1000.576354	-1.107715	-0.017235	22202.21564
39.29576	-713.59269	276.226983	-957.087478	-1.107715	-0.780198	22186.95639
123.984624	-718.170466	412.797313	-948.694888	-1.107715	-0.017235	22186.19343
234.614221	-681.548255	530.293574	-865.53195	-1.870678	-0.017235	22211.3712
314.725308	-647.214932	669.152793	-753.376428	-2.633641	0.745728	22200.68972
418.48824	-544.214962	779.019427	-634.354241	-1.870678	1.508691	22209.84527
509.280806	-459.526098	844.634222	-439.03578	-1.870678	0.745728	22221.28971
572.606713	-356.526129	877.44162	-294.07286	-1.870678	0.745728	22224.34156
619.910403	-251.237271	897.278651	-184.206226	0.41821	-0.780198	22219.76379
648.902987	-125.34842	919.40457	12.63816	-1.870678	-1.54316	22225.86749
644.32521	-12.429935	910.249017	207.956621	0.41821	0.745728	22231.97119
637.458546	95.147811	882.019396	371.993609	1.181173	-0.017235	22217.4749
620.673366	234.007029	827.086079	474.993579	1.944136	0.745728	22253.33415
597.784483	337.006999	746.974992	604.697244	-0.344753	-2.306123	22248.75637
529.117837	401.095869	625.663917	706.934251	0.41821	-1.54316	22206.79342
481.814147	507.910652	472.308406	810.697183	0.41821	-0.780198	22213.66009
410.858613	582.681	382.278803	906.830488	0.41821	0.745728	22235.786
314.725308	622.355063	250.28625	950.319364	-0.344753	0.745728	22207.55638
226.221631	642.955056	106.086293	963.28973	0.41821	0.745728	22202.21564
125.510549	647.532833	-50.321068	996.097128	-0.344753	-0.017235	22219.00082
43.873536	649.058758	-187.654361	966.341581	-0.344753	0.745728	22204.50453
-53.785694	617.777286	-362.372828	900.726786	-0.344753	0.745728	244.911039
-160.600477	608.621733	-486.735754	848.082357	-1.870678	-0.017235	16.022217
-274.281925	568.947671	-614.913494	774.837934	-1.870678	1.508691	3144.169439
-365.074491	532.32546	-743.091233	636.741679	-1.107715	1.508691	22126.68233
-433.741137	453.740298	-858.298607	471.941728	-1.870678	-0.780198	22205.2675
-529.874442	356.081067	-890.343042	366.65287	-2.633641	-1.54316	22195.34898
-580.992945	267.57739	-939.93562	195.749217	-0.344753	-0.780198	22218.23786
-634.400337	178.31075	-968.165241	67.571477	1.181173	2.271653	22229.6823
-672.548474	84.466333	-916.283775	-75.102555	0.41821	0.745728	22215.18601
-674.837362	-36.081779	-891.106004	-247.532133	-1.107715	1.508691	22222.05268
-690.859579	-122.296569	-859.824532	-398.598755	-1.870678	-0.780198	22228.15638
-663.392921	-225.296538	-761.402339	-563.398706	0.41821	-0.017235	22216.71194
-583.281833	-318.377992	-656.113481	-671.739415	0.41821	-1.54316	22242.65267
-513.089261	-420.614999	-562.269065	-855.613434	1.181173	1.508691	22232.73415
-453.578168	-519.800155	-405.098741	-915.124528	1.181173	1.508691	22199.16379
-367.363379	-586.177913	-283.024703	-982.265249	-0.344753	0.745728	22220.52675
-259.785633	-648.740857	-98.387721	-1012.783758	-0.344753	0.745728	22215.94897
-127.793079	-676.970478	58.01964	-997.524503	0.41821	0.745728	22196.87491
-21.741259	-727.326019	244.182548	-967.768957	-1.870678	-1.54316	22205.2675
85.836487	-699.859361	359.389921	-938.01341	-0.344753	1.508691	22214.42305
197.229047	-694.518621	493.671363	-868.583801	-2.633641	0.745728	22214.42305
294.125314	-639.585304	619.560215	-766.346794	0.41821	0.745728	22221.28971
377.288252	-581.600136	715.69352	-674.028303	-2.633641	-1.54316	22206.79342
464.266004	-523.614968	733.241662	-547.376489	-1.870678	-0.780198	22211.3712
539.036353	-414.511297	792.752756	-403.176531	-1.870678	-1.54316	22196.87491
578.710415	-316.089104	885.071247	-268.89509	1.181173	0.745728	22215.94897
635.93262	-192.489141	874.389769	-101.043288	-1.870678	-0.017235	22219.00082
638.984471	-59.733624	912.537906	113.349241	0.41821	0.745728	22219.00082
646.614099	56.236712	893.463837	280.438081	-1.870678	-1.54316	22227.39341
622.962254	158.473718	846.160148	398.697305	-1.870678	-1.54316	22231.97119
599.310409	283.599607	791.989793	567.31207	-0.344753	-0.017235	22215.94897
571.84375	365.999583	729.426849	716.089804	-0.344753	1.508691	22224.34156
520.725247	464.421776	564.626898	765.682381	1.181173	0.745728	22243.41563
455.873414	532.32546	455.523226	879.363829	0.41821	0.745728	22225.86749
391.784544	598.703218	303.693642	921.32678	1.944136	0.745728	22228.91934
300.229016	652.873572	112.189995	940.400848	1.181173	-0.780198	22221.28971
173.577202	662.792088	33.604833	972.445283	-0.344753	-0.017235	22212.89712
78.20686	668.895789	-101.439572	981.600836	-0.344753	-0.780198	22215.18601
8.777251	644.480982	-253.269156	930.482333	-1.107715	-0.017235	17893.76507
-105.66716	618.540249	-427.22466	896.14901	-0.344753	-0.017235	22.125919
-214.770831	595.651367	-522.595002	820.615699	-0.344753	-0.017235	12.970367
-330.741167	540.71805	-656.876444	729.06017	0.41821	0.745728	21189.00113
-403.222627	490.362509	-765.217153	594.015766	-3.396603	-0.017235	22179.32676
-471.889274	398.044018	-864.402309	468.889877	-0.344753	0.745728	22193.82305
-578.704057	299.621825	-920.098588	257.549199	-1.870678	0.745728	22207.55638
-613.800343	201.199632	-1007.839303	19.504825	-2.633641	-0.780198	22193.82305
-649.659591	134.821874	-1006.313378	-74.339592	-0.344753	0.745728	22207.55638
-691.622542	21.903389	-917.046737	-184.969189	-0.344753	0.745728	22228.91934
-679.415138	-74.229916	-869.743048	-338.324699	-0.344753	-0.017235	22222.81564
-655.763293	-177.992849	-772.84678	-468.028364	-1.107715	1.508691	22217.4749
-619.904045	-294.726147	-708.75791	-605.361657	-2.633641	1.508691	22226.63045
-574.12628	-383.992787	-633.987562	-755.665316	0.41821	-0.017235	22194.58602
-489.437417	-458.000173	-478.343164	-828.146776	1.944136	-0.780198	22214.42305
-400.933739	-541.163111	-315.832101	-902.917124	1.181173	-0.017235	22244.17859
-302.511546	-622.800124	-187.654361	-1028.043013	-0.344753	-0.780198	22226.63045
-204.852316	-689.940845	-50.321068	-1031.094864	1.181173	0.745728	22199.16379
-77.437539	-705.2001	126.686287	-1010.49487	0.41821	-1.54316	22224.34156
11.066139	-725.037131	296.826977	-982.265249	-0.344753	0.745728	22206.79342
127.036475	-700.622323	386.093617	-922.754155	-1.107715	-0.780198	22187.71935
249.873475	-676.970478	554.708382	-814.413447	0.41821	-0.017235	22227.39341
333.799376	-618.222348	666.100942	-715.228291	1.181173	-0.017235	22232.73415
399.414172	-556.422366	744.686104	-612.228321	-1.107715	1.508691	22219.00082
506.991918	-449.607583	829.374967	-435.983929	-0.344753	0.745728	22228.15638
564.214123	-364.918719	891.174949	-291.783972	-3.396603	1.508691	22209.08231
622.199291	-275.652079	895.752725	-188.784002	-0.344753	1.508691	22196.87491
643.562248	-120.00768	875.152732	-29.32479	-2.633641	-0.017235	22202.97861
652.7178	-11.666972	854.552738	178.201074	0.41821	-0.780198	22215.18601
629.065956	111.932992	830.900893	354.445466	-1.870678	1.508691	22207.55638
622.962254	214.169998	813.35275	494.83061	-1.107715	0.745728	22225.86749
582.525229	325.562558	753.841656	629.112052	1.944136	0.745728	22236.54897
548.954868	411.014384	650.078724	743.556462	0.41821	-0.780198	22212.89712
488.680812	497.992136	528.004686	835.874953	-1.870678	-2.306123	22214.42305
410.858613	568.184708	402.878797	928.193444	0.41821	0.745728	22204.50453
336.088265	630.747653	252.575138	961.000842	1.944136	1.508691	22218.23786
229.273482	645.243945	88.53815	977.786022	0.41821	1.508691	22216.71194
114.066108	679.577268	-58.713658	959.474917	0.41821	-0.780198	22208.31935
20.221692	664.318013	-179.261771	964.815656	-1.870678	-2.306123	22196.87491
-53.022731	636.851355	-344.824685	898.437898	1.944136	1.508691	167.851802
-149.918999	623.118025	-511.150561	784.75645	3.470061	2.271653	14.496292
-259.785633	563.606932	-613.387568	760.341642	0.41821	0.745728	6462.294382
-352.867087	511.725466	-701.128283	655.052785	-2.633641	0.745728	22152.62307
-421.533733	466.710664	-787.343072	532.215784	-1.870678	0.745728	22216.71194
-526.822591	369.814397	-868.217122	378.860274	-1.870678	-0.780198	22215.94897
-590.911461	266.051464	-954.431912	175.149223	-0.344753	-0.017235	22202.97861
-639.741076	163.051495	-938.409694	49.260372	-4.159566	-1.54316	22202.21564
-680.178101	75.31078	-919.335626	-94.939586	-0.344753	0.745728	22208.31935
-704.592908	-11.666972	-906.365259	-281.102494	0.41821	-0.017235	22206.03046
-703.829946	-149.000264	-907.128222	-463.450588	-2.633641	0.745728	22214.42305
-661.866995	-235.978017	-743.091233	-532.880197	-1.107715	0.745728	22227.39341
-590.148498	-339.740949	-686.631991	-712.17644	-1.107715	-0.780198	22207.55638
-537.504069	-428.244626	-537.854257	-788.472714	1.181173	0.745728	22221.28971
-465.785572	-513.696453	-396.706151	-890.70972	0.41821	0.745728	22229.6823
-374.993006	-573.207546	-268.528411	-934.961559	-1.107715	0.745728	22188.48232
-265.126372	-641.874193	-106.780311	-1012.783758	1.944136	0.745728	22209.08231
-135.422707	-687.651957	54.204827	-992.183764	0.41821	0.745728	22230.44527
-34.711625	-706.726025	236.552921	-967.768957	0.41821	-0.780198	22195.34898
69.051307	-705.2001	347.182518	-984.554137	0.41821	-0.017235	22193.06009
191.125345	-672.392702	476.886183	-889.946758	2.707098	2.271653	22238.07489
293.362351	-638.059379	583.700966	-802.206043	0.41821	1.508691	22191.53417
368.1327	-568.62977	682.123159	-684.709781	0.41821	-0.017235	22223.5786
463.503042	-507.592751	830.13793	-516.857979	0.41821	-1.54316	22231.97119
542.851166	-409.170558	879.730508	-374.183947	0.41821	-0.017235	22216.71194
587.103005	-309.222439	894.989763	-250.583984	-0.344753	-0.017235	22224.34156
626.777067	-174.178035	907.197166	-36.191455	0.41821	0.745728	22231.20823
643.562248	-74.992879	928.560123	95.038136	-3.396603	-0.780198	22191.53417
644.32521	35.636718	891.937912	283.489932	-1.870678	0.745728	22204.50453
613.806701	155.421868	785.123129	388.778789	-1.870678	-1.54316	22210.60823
577.18449	257.658874	746.212029	548.238001	-0.344753	-0.017235	22206.03046
552.006719	365.999583	669.915755	684.808331	-0.344753	1.508691	22212.89712
487.917849	465.947701	547.841717	754.23794	-0.344753	0.745728	22204.50453
451.295638	525.458795	434.16027	828.245326	1.944136	2.271653	22207.55638
365.843811	594.125441	329.634375	950.319364	-0.344753	-0.017235	22112.18604
284.206799	644.480982	154.915908	961.763805	-2.633641	-0.017235	22212.13416
178.154978	662.792088	19.871503	988.467501	-2.633641	-1.54316	22185.43046
99.569816	674.999491	-131.195118	983.889724	0.41821	-2.306123	22222.05268
-2.667191	644.480982	-275.395076	922.089743	0.41821	0.745728	22218.23786
-104.904197	632.273578	-463.846872	854.949022	1.944136	-0.017235	25.17777
-197.222688	588.784702	-537.854257	808.408295	2.707098	-0.017235	12.970367
-291.830068	545.295826	-659.165332	685.571294	0.41821	-0.017235	21472.82327
-413.141143	490.362509	-777.424557	592.48984	0.41821	-0.017235	22207.55638
-483.333715	410.251422	-849.906017	457.445436	-1.107715	-0.780198	22206.79342
-565.73369	313.355154	-899.498595	301.801037	2.707098	1.508691	22223.5786
-642.029964	227.140365	-949.854135	131.660347	0.41821	2.271653	22227.39341
-686.281803	129.481134	-971.980055	-27.035902	-1.107715	-0.017235	22214.42305
-706.881797	9.695985	-921.624514	-192.598816	-4.159566	-1.54316	22180.85269
-689.333654	-87.963246	-877.372675	-308.569152	-3.396603	0.745728	22208.31935
-689.333654	-194.778029	-843.802315	-499.309836	-4.159566	-0.017235	22199.92676
-626.007747	-290.911334	-696.550506	-632.065353	-1.870678	-0.017235	22208.31935
-574.889243	-373.311309	-679.765326	-781.606049	-1.870678	1.508691	22212.89712
-518.430001	-476.311279	-512.676487	-884.606018	0.41821	0.745728	22203.74157
-421.533733	-534.296447	-380.683933	-982.265249	-0.344753	-0.780198	22020.63051
-323.11154	-624.32605	-206.728429	-988.368951	0.41821	-0.780198	22222.05268
-207.141204	-673.918627	-57.187733	-999.050429	-1.107715	0.745728	22200.68972
-85.067166	-705.2001	119.056659	-1012.783758	1.944136	0.745728	22199.92676
41.584648	-721.98528	276.226983	-976.92451	1.944136	0.745728	22205.2675
149.925357	-704.437137	412.03435	-916.650453	3.470061	0.745728	22210.60823
237.666072	-664.763075	560.812084	-815.939372	2.707098	1.508691	22241.88971
357.451221	-617.459385	656.945389	-730.487546	-1.107715	-0.780198	22238.83786
432.984532	-543.451999	777.493501	-605.361657	1.181173	-0.017235	22225.86749
508.517843	-458.763136	781.308315	-444.376519	1.181173	1.508691	22226.63045
577.947452	-364.155756	872.100881	-326.117295	-1.107715	-0.017235	22227.39341
620.673366	-252.763197	906.434204	-186.495114	-1.107715	-0.780198	22213.66009
635.93262	-125.34842	923.219384	22.556676	-0.344753	0.745728	22221.28971
660.347428	-27.689189	905.671241	211.771435	-1.107715	-0.017235	22128.97122
594.732632	113.458917	856.078663	339.186212	-1.107715	0.745728	22219.76379
590.154856	188.992228	819.456452	503.986163	-0.344753	2.271653	22201.45268
563.45116	309.54034	720.271296	604.697244	-1.107715	-0.017235	22210.60823
534.458576	409.488459	594.382444	685.571294	-1.107715	-0.780198	22163.30454
477.236371	494.177323	482.989885	814.511997	-1.107715	-0.780198	22197.63787
405.517874	572.762485	381.515841	917.511966	-0.344753	-0.780198	22219.76379
319.303084	639.140243	234.264033	910.645302	-0.344753	-0.017235	22200.68972
233.851258	655.16246	87.775187	966.341581	0.41821	1.508691	22207.55638
130.851288	668.132827	-25.906261	979.311948	-0.344753	0.745728	22215.18601
53.792052	660.503199	-166.291404	961.000842	-1.107715	-0.780198	22206.79342
-51.496806	648.295796	-343.298759	926.667519	-1.107715	-0.780198	254.829554
-146.104185	617.777286	-473.765387	868.682351	1.181173	1.508691	16.022217
-242.23749	572.762485	-582.869059	778.652748	0.41821	0.745728	10.681478
-341.422646	548.347677	-749.957898	635.978716	1.181173	0.745728	22097.68975
-452.815205	463.658813	-822.439358	517.719492	0.41821	-0.017235	22224.34156
-498.592969	348.45144	-893.394893	369.704721	0.41821	-0.017235	22232.73415
-584.807759	272.155166	-984.950421	140.8159	-1.107715	0.745728	22208.31935
-648.896629	176.021861	-969.691166	52.312222	0.41821	-0.017235	22221.28971
-677.12625	71.495966	-988.002272	-95.702548	0.41821	0.745728	22177.80084
-685.51884	-7.089195	-897.972669	-240.665468	-0.344753	1.508691	22213.66009
-695.437356	-139.844712	-851.431942	-416.146898	-1.870678	-0.017235	22222.05268
-651.185517	-242.844681	-727.069016	-537.457973	-2.633641	-0.017235	22217.4749
-613.03738	-355.000203	-669.846811	-690.050521	-2.633641	-0.780198	22190.00824
-547.422585	-415.27426	-559.217214	-803.731968	-1.107715	1.508691	22183.14158
-465.022609	-515.985341	-400.520965	-887.657869	-3.396603	-0.017235	22193.82305
-359.733751	-596.859391	-265.47656	-941.065261	1.181173	1.508691	22174.74899
-247.578229	-642.637155	-161.713628	-1018.88746	-1.107715	0.745728	22205.2675
-160.600477	-683.837143	-5.306267	-1064.665224	1.181173	0.745728	22208.31935
-31.659775	-701.385286	202.219598	-962.428218	-1.870678	-1.54316	22200.68972
78.20686	-708.251951	329.634375	-954.035627	-1.107715	0.745728	22201.45268
179.680904	-684.600106	473.834332	-882.31713	0.41821	1.508691	22226.63045
290.3105	-641.11123	588.278742	-778.554198	1.181173	0.745728	22125.91937
387.969731	-564.814956	688.989824	-658.006086	-0.344753	-0.017235	22244.17859
462.740079	-495.385347	814.878675	-526.776495	-0.344753	-1.54316	22249.51933
529.8808	-409.170558	872.863843	-391.73209	2.707098	-0.780198	22236.54897
587.865968	-300.829849	877.44162	-278.050643	-0.344753	-0.017235	22229.6823
630.591881	-203.170619	898.804576	-74.339592	1.181173	-0.017235	22235.02304
630.591881	-77.281767	902.61939	54.601111	3.470061	1.508691	22224.34156
642.036322	39.451532	899.567539	271.282528	0.41821	-0.780198	22219.00082
628.302993	152.370017	859.893477	441.423218	1.944136	2.271653	22231.20823
587.103005	256.132949	791.989793	564.260219	-1.107715	0.745728	22225.10453
559.636347	359.132918	695.093526	686.334257	-0.344753	0.745728	22218.23786
509.280806	446.873633	585.989854	770.260158	-1.870678	0.745728	22200.68972
445.954899	526.221758	457.049152	852.660134	-1.870678	-0.017235	22208.31935
362.028998	593.362479	282.330685	930.482333	0.41821	-0.017235	22079.37864
282.680873	636.088392	161.01961	950.319364	0.41821	0.745728	22200.68972
173.577202	646.76987	15.293727	928.193444	-1.870678	-0.017235	22205.2675
103.38463	657.451348	-114.409938	985.41565	0.41821	0.745728	22191.53417
-20.978296	653.636535	-292.180256	908.356413	-0.344753	0.745728	18813.89813
-91.170868	611.673584	-411.965406	869.445314	-0.344753	1.508691	21.362957
-194.9338	595.651367	-603.469053	774.837934	1.181173	-0.780198	13.733329
-291.830068	538.429161	-662.980146	717.615729	-1.107715	-1.54316	20152.13477
-390.252261	509.436577	-755.298637	579.519474	1.181173	-1.54316	22228.15638
-494.015193	441.532894	-821.676395	476.519504	1.181173	0.745728	22225.10453
-558.867026	308.777378	-887.291191	275.860304	1.944136	0.745728	22228.91934
-613.03738	241.636657	-976.557831	138.527012	1.944136	0.745728	22238.07489
-651.94848	117.273731	-927.728216	4.24557	1.944136	1.508691	22223.5786
-689.333654	21.140426	-902.550445	-171.235859	1.944136	1.508691	20447.40135
-690.859579	-63.548438	-852.194905	-331.458034	-0.344753	0.745728	22216.71194
-674.074399	-181.044699	-785.054184	-484.050582	0.41821	3.034616	22209.84527
-635.163299	-283.281706	-717.913463	-610.702396	-0.344753	0.745728	22221.28971
-574.889243	-383.229825	-621.017196	-719.043105	-0.344753	-0.017235	22206.79342
-506.222597	-474.02239	-460.795021	-838.828254	-1.870678	-0.017235	22186.19343
-437.555951	-545.740888	-334.143206	-940.302298	-1.107715	0.745728	22128.20826
-317.770801	-623.563087	-233.432125	-1009.731907	-1.870678	-0.780198	22199.92676
-204.852316	-681.548255	-28.958112	-1031.857827	-1.107715	-1.54316	22181.61565
-94.222719	-718.933429	110.664069	-993.70969	-1.870678	-0.017235	22191.53417
14.11799	-709.777876	273.175132	-1050.168932	0.41821	1.508691	22209.08231
129.325363	-678.496404	364.730661	-983.028211	0.41821	-0.017235	22193.82305
247.584587	-675.444553	545.552829	-826.62085	-1.107715	-0.780198	22220.52675
[truncated: 28,725 more rows]
