# Supplementary material for: Dynamic analysis of slant cracked rotor system considering nonlinear oil film force
Source: PLoS One. 2024 Jan 25;19(1):e0294293. doi: 10.1371/journal.pone.0294293 (PMC10810477; doi:10.1371/journal.pone.0294293)
Supplement: S1 File — These data were measured by two eddy current sensors, model WT0150. (ZIP) [file pone.0294293.s001.zip › 2021.3.18 Test data for plain bearings/2021.3.18 (P=0.2Mpa, Z=8.1g Non-monitoring disk clockwise126°+4.0g)/1300.csv]

1024	30720	7	0	3
8	8	8	8	10	10	1
3	3	3	3	1	1	4
2	1	4	3	0	0	0
0	0	0	0	-0.000089	0.000045	20723.22266
97.886281	543.367856	-132.709122	718.738317	-2.891453	-1.488821	22205.2675
21.590007	546.419707	-234.946129	701.953137	-1.365528	0.037104	22170.93417
-27.239608	548.708595	-303.612775	688.219808	-1.365528	-0.725859	22202.21564
-100.484031	532.686378	-372.279422	666.093888	-1.365528	-0.725859	36.622211
-156.943273	517.427123	-437.131254	640.153155	0.92336	0.037104	14.496292
-213.402516	503.693794	-514.953454	590.560577	0.160398	0.037104	10.681478
-297.328417	466.308619	-628.634901	467.723577	0.160398	1.56303	21795.55651
-335.476554	422.819743	-627.871939	424.997663	1.686323	0.800067	22180.08972
-391.172834	377.041979	-650.760821	366.249533	2.449286	0.037104	22196.11194
-440.002449	318.293849	-658.390448	261.723638	1.686323	0.037104	22227.39341
-475.098735	253.442016	-724.005243	145.753302	1.686323	0.800067	22212.13416
-520.113536	193.930922	-708.745989	77.849618	-1.365528	-0.725859	22231.20823
-538.424642	116.871686	-674.412666	-9.128134	0.92336	0.800067	22239.60082
-557.49871	42.864301	-634.738603	-112.891066	-0.602565	-0.725859	22221.28971
-582.67648	-19.698644	-639.31638	-199.868818	-0.602565	0.037104	22226.63045
-562.839449	-108.965284	-601.168243	-288.372496	0.160398	-0.725859	22227.39341
-556.735747	-167.713415	-486.723832	-365.431732	0.92336	0.800067	22215.94897
-523.165387	-221.120806	-477.568279	-476.061329	-0.602565	-0.725859	22222.81564
-471.283921	-300.468931	-443.234956	-555.409454	0.92336	0.800067	22230.44527
-445.343188	-366.083726	-302.849813	-588.979814	-0.602565	0.800067	22212.13416
-372.098765	-403.468901	-221.975763	-649.25387	-2.12849	-0.725859	22199.92676
-333.950628	-467.55777	-160.938744	-688.16497	-3.654416	-0.725859	22212.13416
-269.861758	-527.068864	-121.264681	-752.25384	-2.12849	0.800067	22202.21564
-183.646969	-553.77256	33.616754	-714.105703	-0.602565	-0.725859	22210.60823
-92.091441	-581.239218	139.668575	-717.157554	-2.12849	-1.488821	22225.10453
2.515939	-589.631808	238.090768	-693.505709	1.686323	0.037104	22193.82305
68.130734	-591.157734	315.150004	-761.409393	0.160398	0.037104	22208.31935
134.508492	-600.313287	377.712949	-640.098317	3.212249	0.800067	22228.91934
194.782548	-561.402187	454.009222	-568.37982	-1.365528	0.037104	22199.92676
281.7603	-516.387386	550.90549	-535.572422	0.160398	-0.725859	22202.97861
360.345462	-490.446653	595.920291	-454.698372	2.449286	0.800067	22239.60082
406.886189	-426.357783	663.823975	-359.32803	3.212249	2.325992	22231.20823
447.323214	-388.972609	676.031379	-258.616949	0.92336	-1.488821	22141.94159
480.130612	-306.572633	701.209149	-239.54288	0.92336	-1.488821	22210.60823
528.960227	-249.350428	725.623957	-170.113271	0.92336	0.800067	22201.45268
545.745407	-157.031937	718.757292	-12.179985	-0.602565	0.037104	22213.66009
545.745407	-79.209737	709.601739	76.323693	0.92336	-0.725859	22225.86749
557.189848	-5.202352	682.898043	193.056991	0.92336	1.56303	22232.73415
535.063929	75.671698	660.009161	269.353265	0.160398	0.800067	22216.71194
512.175047	151.205009	622.623987	360.145831	0.160398	0.037104	22225.86749
482.4195	214.530916	544.038825	411.264334	-1.365528	0.800067	22209.84527
458.004693	295.404966	451.720334	489.849496	-1.365528	1.56303	22192.29713
436.641736	338.13088	351.772216	546.308739	-2.12849	-1.488821	22202.21564
375.604717	416.716042	290.735197	615.738348	1.686323	0.800067	22222.81564
341.271394	460.96788	203.757445	660.753149	0.160398	2.325992	22206.79342
261.923269	514.375272	82.446369	680.59018	-0.602565	-0.725859	22224.34156
182.575145	539.553042	-30.472116	681.353143	0.160398	-1.488821	22232.73415
147.478859	554.812297	-93.03506	678.301292	-0.602565	0.800067	22217.4749
70.419622	543.367856	-161.701706	705.004988	-0.602565	-0.725859	22219.76379
-8.928502	559.390073	-246.39057	698.138323	0.92336	0.037104	22196.11194
-61.572931	552.523409	-322.686844	661.516112	2.449286	0.800067	776.696066
-121.084025	525.819713	-391.35349	684.404994	0.92336	0.037104	17.548143
-208.061777	501.404905	-470.701615	603.530944	1.686323	0.800067	12.207404
-271.387684	467.071582	-556.916404	512.738378	2.449286	-1.488821	15969.57305
-302.669156	447.997514	-591.249727	460.856912	0.92336	-0.725859	22170.17121
-361.417287	386.197532	-644.657119	363.960644	0.92336	0.800067	22206.03046
-415.587641	347.286433	-685.094144	296.819924	1.686323	2.325992	22181.61565
-463.654294	270.990159	-666.783038	183.138476	0.160398	0.037104	22195.34898
-493.40984	208.427214	-724.005243	67.16814	0.160398	0.037104	22225.10453
-546.054269	160.360562	-674.412666	-4.550358	0.160398	1.56303	22225.86749
-561.313524	75.671698	-696.538585	-51.854047	0.92336	0.800067	22215.94897
-575.046853	11.582828	-621.768237	-178.505862	-0.602565	-0.725859	22206.03046
-589.543145	-66.239371	-597.353429	-255.565098	0.160398	0.800067	22212.13416
-557.49871	-116.594912	-540.131224	-384.5058	-0.602565	0.037104	22198.40083
-555.209822	-220.357844	-514.190491	-452.409484	0.160398	0.037104	22214.42305
-500.276505	-269.187459	-453.916435	-535.572422	0.160398	0.037104	22226.63045
-440.765411	-325.646701	-350.916465	-565.327969	-1.365528	-0.725859	22215.18601
-393.461722	-379.054093	-262.412788	-630.942765	2.449286	0.800067	22227.39341
-328.609889	-461.454069	-210.531322	-691.216821	1.686323	2.325992	22232.73415
-269.098796	-470.609621	-162.464669	-729.364958	-0.602565	0.037104	22215.18601
-201.195112	-525.542938	-5.294345	-736.231622	0.92336	-1.488821	22225.10453
-119.558099	-556.824411	109.913028	-717.157554	2.449286	0.800067	22256.386
-26.476645	-588.868846	188.49819	-704.187187	0.160398	-0.725859	22228.15638
33.034448	-578.187367	295.312973	-682.061268	0.92336	0.037104	22209.08231
98.649244	-588.105883	368.557396	-647.727945	2.449286	0.800067	22230.44527
184.10107	-572.846628	453.24626	-593.55759	-1.365528	-1.488821	22215.94897
265.738083	-537.750342	508.179577	-574.483522	-0.602565	-0.725859	22190.7712
327.538065	-507.994796	589.053627	-497.424286	-1.365528	0.800067	22211.3712
389.338046	-459.928143	637.883242	-422.653937	0.92336	1.56303	22203.74157
440.45655	-409.572602	698.157298	-312.787303	-0.602565	-1.488821	22210.60823
484.708388	-337.091142	700.446186	-256.328061	0.160398	0.800067	22207.55638
503.782457	-273.002273	713.416553	-215.891036	-1.365528	0.800067	22189.24528
538.878743	-202.046738	729.43877	-86.950333	-0.602565	-0.725859	22201.45268
562.530588	-121.172688	716.468404	29.020003	-0.602565	0.037104	22195.34898
515.989861	-36.483824	670.69064	103.027388	-1.365528	0.800067	22215.94897
534.300966	32.182822	631.77954	221.286613	-2.12849	-0.725859	22209.84527
523.619488	139.760568	618.809173	283.849557	-0.602565	-1.488821	22228.91934
491.575053	190.116109	569.979558	404.397669	0.92336	0.800067	22231.20823
489.286165	268.701271	435.698117	434.153216	-0.602565	0.037104	22218.23786
432.826922	325.923476	411.283309	476.116167	0.92336	0.800067	22228.15638
402.308413	408.323451	287.683346	590.560577	1.686323	0.037104	22228.91934
355.767686	460.96788	246.483358	643.205006	2.449286	0.800067	22239.60082
309.989922	503.693794	169.424121	688.98277	2.449286	0.800067	22249.51933
212.330691	518.953048	22.172313	694.323509	1.686323	1.56303	22244.17859
161.975151	546.419707	-48.783221	733.234609	1.686323	0.037104	22226.63045
91.019616	571.597477	-127.368383	716.449429	2.449286	-0.725859	22233.49712
37.612225	557.101185	-192.220216	705.004988	0.160398	0.800067	22226.63045
-21.135906	554.049334	-299.034999	684.404994	-2.891453	-1.488821	6521.042512
-92.854403	537.264154	-376.857198	676.012404	0.92336	0.800067	18.311106
-153.12846	504.456756	-442.471994	618.027236	0.92336	0.800067	13.733329
-230.187696	482.330837	-533.264559	534.864297	0.92336	0.037104	9.918516
-286.646939	444.1827	-579.042323	492.901347	0.92336	0.037104	21984.0083
-345.395069	413.664191	-601.931206	431.864328	-2.12849	-0.725859	22183.90454
-396.513573	365.597538	-672.88674	342.597688	0.160398	-0.725859	22128.97122
-456.024666	306.849407	-685.094144	238.834756	-0.602565	-0.725859	22166.3564
-510.957983	243.5235	-690.434883	99.975537	-1.365528	0.800067	22196.11194
-516.298722	171.04204	-698.06451	63.353326	-2.12849	-0.725859	22209.84527
-562.076487	97.034655	-678.227479	-2.261469	1.686323	0.800067	22222.81564
-568.943151	45.153189	-640.842305	-134.254023	0.160398	-2.251784	22229.6823
-583.439443	-15.120867	-659.916374	-209.024371	-1.365528	-1.488821	22215.94897
-546.817232	-92.180104	-555.390479	-323.468782	-1.365528	-0.725859	22219.00082
-565.8913	-173.054154	-522.583081	-433.335416	0.160398	0.800067	22228.91934
-494.935766	-247.824502	-511.13864	-472.246515	0.160398	-2.251784	22242.65267
-475.098735	-295.891155	-427.975702	-545.490938	0.160398	0.037104	22236.54897
-423.980231	-361.50595	-276.90908	-595.846479	2.449286	2.325992	22246.46748
-357.602473	-424.068894	-205.953545	-643.913131	-0.602565	0.800067	22232.73415
-310.298783	-475.187398	-134.998011	-720.209405	1.686323	-1.488821	22222.81564
-225.60992	-514.098497	-12.923973	-736.994585	-2.12849	0.800067	22224.34156
-160.758087	-564.454038	42.009344	-717.920517	-0.602565	1.56303	22229.6823
-74.543298	-573.609591	152.638941	-727.076069	0.160398	-1.488821	22216.71194
4.041864	-601.839212	274.712979	-692.742746	-1.365528	-0.725859	22214.42305
82.627026	-583.528106	347.194439	-663.750162	-0.602565	-0.725859	22203.74157
144.427008	-588.105883	429.594415	-603.476106	-2.891453	-1.488821	22181.61565
225.301058	-570.55774	477.661067	-607.29092	-0.602565	0.800067	22186.95639
298.545481	-504.179982	544.038825	-537.098348	-1.365528	0.037104	22190.7712
361.871388	-481.2911	604.312881	-449.357633	0.92336	-0.725859	22188.48232
427.486183	-416.439267	634.831391	-349.409515	-1.365528	0.800067	22199.92676
471.738022	-346.246695	691.290633	-267.772502	0.160398	0.800067	22206.03046
508.360233	-289.787453	703.498037	-223.520663	2.449286	-0.725859	22187.71935
528.960227	-225.698583	727.149882	-126.624395	-0.602565	0.037104	22224.34156
544.982445	-134.906017	745.460988	8.420009	0.92336	1.56303	22235.02304
562.530588	-67.002334	712.65359	80.138506	-1.365528	-2.251784	22212.13416
558.715774	26.07912	683.661006	169.405146	2.449286	-0.725859	22244.94156
541.167631	93.982804	639.409167	297.582886	3.975211	1.56303	22255.62304
513.700972	162.64945	595.920291	379.219899	2.449286	1.56303	22228.91934
487.760239	248.864239	525.72772	432.627291	0.92336	0.037104	22231.20823
452.663953	305.323482	435.698117	505.871713	-0.602565	0.800067	22239.60082
406.123227	357.967911	380.7648	566.14577	-1.365528	-3.014747	22218.23786
374.078792	427.39752	284.631495	628.708714	0.92336	0.037104	22219.00082
318.382512	473.938247	209.861147	684.404994	0.92336	0.800067	22230.44527
265.738083	520.478974	96.942661	712.634615	-0.602565	-0.725859	22224.34156
212.330691	531.923415	-44.205445	705.767951	0.92336	-0.725859	22220.52675
117.723312	552.523409	-91.509135	706.530913	-0.602565	-0.725859	22225.10453
52.108517	563.96785	-179.249849	722.553131	-3.654416	0.037104	22202.21564
-9.691465	541.84193	-308.953515	689.745733	-1.365528	0.037104	22181.61565
-76.832186	530.397489	-349.39054	686.693882	-1.365528	0.800067	133.518479
-127.187727	512.086384	-432.553478	661.516112	-1.365528	0.037104	16.022217
-181.358081	494.538241	-481.383093	573.012434	0.160398	0.037104	10.681478
-259.943243	470.886396	-540.131224	529.523558	1.686323	0.037104	20497.75689
-330.898777	436.553073	-624.820088	445.597657	-1.365528	-1.488821	22182.37861
-370.57284	394.590122	-631.686752	374.642123	0.92336	0.037104	22198.40083
-456.024666	320.582737	-706.457101	281.560669	-0.602565	0.800067	22180.85269
-478.150586	261.071643	-743.842275	129.731084	1.686323	0.037104	22206.03046
-497.224654	219.871655	-690.434883	76.323693	6.2641	0.800067	22239.60082
-556.735747	132.130941	-695.012659	12.997785	0.92336	0.800067	22239.60082
-569.706114	68.042071	-653.812672	-97.631811	2.449286	0.037104	22247.23045
-566.654263	7.005052	-610.323796	-176.216973	1.686323	-0.725859	22225.86749
-569.706114	-88.36529	-580.568249	-267.772502	3.975211	1.56303	22231.97119
-546.054269	-145.587496	-551.575665	-351.698403	-2.12849	-1.488821	22226.63045
-525.454275	-221.120806	-498.931236	-428.757639	-1.365528	-1.488821	22210.60823
-473.572809	-279.105974	-426.449776	-515.735391	0.160398	0.037104	22223.5786
-440.002449	-343.194844	-331.842397	-558.461305	-0.602565	0.800067	22230.44527
-385.069132	-391.261497	-266.227601	-615.68351	-0.602565	-1.488821	22213.66009
-352.261734	-452.298516	-172.383185	-668.327939	-2.12849	-0.725859	22198.40083
-272.913609	-505.705907	-121.264681	-753.779765	-3.654416	0.800067	22210.60823
-189.750671	-540.802193	8.438984	-722.498293	-2.891453	-1.488821	22196.87491
-115.743286	-578.95033	110.675991	-717.157554	-0.602565	0.037104	22206.79342
-47.839602	-592.683659	207.572258	-717.920517	-1.365528	0.037104	22219.00082
60.501107	-586.579957	272.424091	-666.802013	0.160398	0.037104	22210.60823
117.723312	-584.291069	385.342576	-653.068684	0.92336	-1.488821	22194.58602
203.938101	-571.320703	471.557365	-595.846479	1.686323	-0.725859	22214.42305
252.767716	-536.224417	522.675869	-565.327969	0.92336	0.800067	22193.82305
330.589916	-493.498504	578.372148	-508.105764	-0.602565	0.800067	22177.80084
380.182493	-443.142963	637.120279	-405.868757	1.686323	0.037104	22223.5786
443.508401	-386.68372	682.135081	-322.705819	0.92336	-0.725859	22201.45268
507.597271	-349.298546	619.572136	-253.27621	1.686323	0.037104	22204.50453
527.434302	-253.165241	692.053596	-149.513278	1.686323	2.325992	22215.18601
558.715774	-177.63193	737.83136	-22.861463	0.160398	-0.725859	22239.60082
561.004662	-89.128253	703.498037	61.064438	-2.891453	-1.488821	22216.71194
552.612072	-41.824563	656.194348	175.508848	-1.365528	-0.725859	22222.81564
548.034296	48.20504	656.95731	261.723638	0.160398	0.037104	22231.20823
515.989861	135.182792	617.283248	335.731023	0.160398	0.037104	22218.23786
489.286165	212.242028	530.305496	405.160632	-0.602565	0.800067	22223.5786
449.612103	274.04201	466.216626	502.819863	-1.365528	-2.251784	22227.39341
439.693587	328.975327	406.705533	550.123552	-2.12849	-0.725859	22193.82305
375.604717	399.167899	286.15742	569.960583	-2.12849	0.037104	22206.03046
344.323245	455.627141	226.646327	632.523528	-1.365528	-0.725859	22215.94897
285.575114	502.930831	128.987096	697.37536	0.160398	0.800067	22206.03046
224.538095	534.975266	5.387133	720.264243	0.92336	1.56303	22222.81564
158.9233	554.049334	-57.175811	717.212392	-1.365528	0.800067	22231.97119
93.308504	554.049334	-125.079495	711.871652	0.92336	-0.725859	22210.60823
22.35297	544.893781	-250.968347	689.745733	0.92336	0.800067	22219.76379
-30.291459	543.367856	-308.190552	698.138323	0.92336	0.800067	16953.03201
-95.906254	526.582676	-357.78313	650.834633	0.92336	0.037104	21.362957
-171.439565	513.612309	-450.101621	584.456875	1.686323	0.800067	12.970367
-251.550653	472.412321	-572.938622	548.597627	3.975211	1.56303	3306.680502
-295.039529	455.627141	-588.960839	493.66431	3.212249	0.037104	22132.78604
-352.261734	406.034563	-612.612684	416.605073	1.686323	0.800067	22205.2675
-403.380237	359.493836	-653.812672	336.493986	0.160398	0.037104	22209.84527
-465.180219	301.508668	-687.383032	205.264395	-1.365528	-0.725859	22183.90454
-492.646878	244.286463	-705.694138	128.205159	-0.602565	1.56303	22215.18601
-523.165387	162.64945	-670.597852	56.486661	-0.602565	0.037104	22227.39341
-561.313524	87.879102	-680.516367	-22.861463	0.92336	0.037104	22226.63045
-575.046853	33.708748	-622.531199	-143.409576	-2.12849	-1.488821	22216.71194
-562.839449	-41.061601	-611.086758	-242.594731	-0.602565	0.800067	22206.79342
-555.209822	-122.698613	-570.649733	-371.535434	-2.891453	-0.725859	22202.21564
-526.217238	-188.313409	-565.308994	-450.883559	-1.365528	0.800067	22193.82305
-485.01725	-266.135608	-491.301609	-572.957597	-1.365528	0.037104	22214.42305
-459.076517	-308.098558	-386.012751	-559.224267	-2.12849	-1.488821	22220.52675
-423.217268	-376.765205	-289.116483	-621.787212	0.92336	0.800067	22219.00082
-352.261734	-427.883708	-205.953545	-662.224237	-0.602565	0.800067	22228.15638
-299.617305	-482.054062	-128.894309	-706.476075	0.92336	-0.725859	22232.73415
-208.824739	-533.172566	-38.864706	-752.25384	0.92336	-0.725859	22214.42305
-147.024758	-553.009597	83.972295	-707.239038	0.92336	0.800067	22226.63045
-67.676633	-573.609591	138.142649	-762.172355	0.92336	-0.725859	22239.60082
3.278901	-576.661442	221.305588	-707.239038	0.160398	-0.725859	22231.97119
110.093685	-582.002181	338.038886	-685.876082	0.92336	0.037104	22202.97861
158.160337	-589.631808	465.453663	-626.364988	3.212249	0.037104	22217.4749
231.40476	-553.77256	516.572167	-568.37982	1.686323	0.037104	22211.3712
300.071406	-523.25405	573.031409	-508.105764	0.160398	0.800067	22215.18601
360.345462	-486.631839	611.179546	-456.98726	-0.602565	-0.725859	22202.97861
427.486183	-402.705938	671.453602	-347.883589	0.92336	0.037104	22205.2675
465.63432	-358.454099	696.631373	-272.350278	-1.365528	0.800067	22203.74157
514.463935	-297.41708	685.949894	-219.705849	-2.891453	-1.488821	22184.6675
534.300966	-218.831918	725.623957	-95.342923	0.160398	0.037104	22212.89712
545.745407	-136.431943	714.179516	-3.787395	-4.417379	-0.725859	22187.71935
536.589855	-54.79493	642.461018	90.819985	-2.12849	-0.725859	22209.84527
538.878743	22.264307	593.631403	175.508848	-1.365528	0.037104	22208.31935
524.382451	93.982804	643.986944	302.923625	-2.12849	0.800067	22208.31935
503.782457	179.43463	605.838807	383.797676	-2.12849	-0.725859	22225.86749
488.523202	251.91609	505.890688	424.234701	-1.365528	0.037104	22225.86749
458.004693	315.241998	429.594415	515.027266	-1.365528	-0.725859	22219.76379
417.567668	372.464203	338.038886	602.767981	1.686323	0.037104	22231.97119
371.026941	425.108632	278.527793	621.842049	0.92336	0.800067	22227.39341
321.434363	479.278986	172.475972	681.353143	-0.602565	0.800067	22217.4749
256.58253	525.819713	29.038978	706.530913	1.686323	-0.725859	22251.04526
160.449225	554.049334	-19.790637	687.456845	2.449286	0.037104	22250.2823
98.649244	564.730813	-104.479501	687.456845	-0.602565	0.037104	22222.05268
27.693709	552.523409	-220.449837	711.10869	0.160398	1.56303	22228.15638
-8.16554	554.049334	-272.331303	703.479062	1.686323	2.325992	22234.26008
-71.491447	534.975266	-342.523875	669.908702	-0.602565	0.800067	128.17774
-145.498832	510.560458	-436.368292	639.390192	0.160398	0.800067	16.022217
-213.402516	488.434539	-488.249758	585.219838	-0.602565	0.037104	11.444441
-288.935827	467.071582	-524.109006	524.945782	-0.602565	0.800067	21752.06763
-325.558038	431.212334	-606.508982	446.36062	-0.602565	0.800067	22183.90454
-395.75061	377.041979	-652.286746	343.360651	-2.891453	-0.725859	22177.03787
-427.032082	301.508668	-689.67192	193.819954	-0.602565	1.56303	22166.3564
-481.965399	249.627202	-788.857076	95.397761	-1.365528	0.800067	22176.27491
-539.187604	199.271662	-713.323765	47.331109	0.160398	0.800067	22215.94897
-537.661679	112.29391	-734.686722	-28.965165	-2.12849	-0.725859	22202.21564
-575.046853	71.856885	-666.020075	-96.868849	-0.602565	0.037104	22222.05268
-568.943151	-5.965315	-607.271945	-187.661414	-0.602565	-0.725859	22231.97119
-578.098704	-77.683812	-572.938622	-312.787303	-2.12849	0.800067	22214.42305
-556.735747	-153.217123	-508.849752	-379.165061	-1.365528	-0.725859	22220.52675
-533.846865	-224.93562	-494.35346	-480.639105	-1.365528	-2.251784	22225.10453
-466.706144	-289.02449	-395.931267	-518.024279	2.449286	0.037104	22242.65267
-440.002449	-345.483733	-317.346105	-576.009447	2.449286	0.800067	22243.41563
-394.224684	-406.520752	-227.316502	-651.542758	0.92336	0.800067	22241.88971
-334.713591	-459.16518	-175.435036	-714.868666	0.160398	0.037104	22233.49712
-257.654355	-499.602205	-63.279513	-720.209405	0.160398	0.800067	22228.91934
-178.30623	-546.142932	47.350084	-702.661262	-0.602565	-0.725859	22231.97119
-104.298844	-565.979964	112.201916	-720.972367	-0.602565	-1.488821	22206.03046
-24.95072	-594.972548	239.616693	-665.276088	-2.12849	0.037104	22212.89712
72.708511	-581.239218	340.327775	-682.061268	-0.602565	0.037104	22225.10453
131.456641	-584.291069	413.572197	-637.809429	-1.365528	0.037104	22197.63787
206.226989	-572.846628	492.157359	-613.394622	-1.365528	0.800067	22197.63787
271.078822	-530.120715	540.224012	-543.965013	-2.12849	-0.725859	22192.29713
326.775102	-475.187398	573.794372	-481.402068	-1.365528	0.800067	22180.85269
387.049158	-456.876292	608.127695	-425.705788	-2.12849	0.037104	22175.51195
444.271363	-379.054093	642.461018	-321.942856	-1.365528	0.800067	22202.21564
507.597271	-334.039292	683.661006	-292.187309	-0.602565	0.037104	22215.94897
522.093563	-244.772651	726.386919	-147.224389	-0.602565	0.800067	22214.42305
548.797258	-160.84675	734.016547	-24.387389	0.92336	0.800067	22225.86749
552.612072	-86.076402	684.423969	40.464444	0.160398	-0.725859	22234.26008
543.456519	-18.172718	660.772124	184.664401	-0.602565	-1.488821	22213.66009
535.826892	68.805034	628.727689	267.82734	-1.365528	-1.488821	22223.5786
516.752823	153.493897	595.920291	347.175464	0.92336	0.800067	22246.46748
477.078761	227.501283	507.416614	398.293968	2.449286	0.800067	22231.20823
468.686171	272.516084	380.7648	411.264334	1.686323	-0.725859	22230.44527
441.982475	362.545687	372.372209	553.175403	2.449286	-1.488821	22244.17859
390.863972	396.116048	288.446308	639.390192	0.92336	0.800067	22222.81564
342.034357	472.412321	188.49819	668.382776	-0.602565	2.325992	22219.76379
274.893636	509.034533	116.779693	706.530913	-0.602565	-0.725859	22229.6823
205.464027	535.738229	17.594537	719.50128	-0.602565	0.800067	22221.28971
155.108486	557.864148	-39.627668	739.338311	-0.602565	0.800067	22222.05268
86.44184	554.049334	-179.249849	718.738317	-1.365528	-0.725859	22206.79342
11.671492	554.812297	-231.131315	705.767951	-2.891453	-0.725859	22190.7712
-57.758117	538.790079	-335.65721	695.086472	-2.12849	0.800067	5858.027894
-140.158093	530.397489	-382.197937	661.516112	-1.365528	0.800067	18.311106
-191.276596	489.197502	-497.405311	570.723546	-1.365528	0.037104	12.970367
-250.024727	471.649359	-572.938622	513.501341	-1.365528	-0.725859	15517.13614
-302.669156	444.1827	-585.146025	480.693943	0.92336	0.037104	22177.80084
-355.313585	410.61234	-612.612684	399.05693	0.160398	0.037104	22199.92676
-415.587641	349.575321	-705.694138	297.582886	-0.602565	0.800067	22193.06009
-448.395039	278.619786	-695.012659	189.242178	2.449286	0.800067	22195.34898
-494.935766	218.34573	-717.901542	99.212575	1.686323	0.800067	22228.91934
-517.824648	151.967972	-672.88674	32.071854	1.686323	0.037104	22212.13416
-552.920934	88.642065	-670.597852	-42.698494	0.92336	0.037104	22246.46748
-559.024636	25.316158	-645.420082	-173.165122	0.92336	0.800067	22244.94156
-578.098704	-40.298638	-619.479349	-266.246576	0.160398	0.037104	22224.34156
-564.365375	-126.513427	-535.553447	-371.535434	0.92336	-0.725859	22234.26008
-538.424642	-191.36526	-477.568279	-433.335416	-0.602565	-0.725859	22232.73415
-497.987617	-260.031906	-465.360876	-559.98723	-1.365528	0.037104	22211.3712
-459.076517	-327.93559	-332.605359	-543.20205	0.160398	0.037104	22224.34156
-411.772827	-384.394832	-260.886862	-608.816845	-2.12849	-1.488821	22231.20823
-365.995063	-433.224447	-176.960961	-667.564976	-0.602565	1.56303	22213.66009
-282.069162	-494.261466	-101.42765	-713.34274	-2.12849	-0.725859	22215.94897
-220.26918	-529.357752	-9.872122	-756.068653	-1.365528	-2.251784	22211.3712
-142.446981	-572.083665	56.505636	-736.994585	-2.891453	0.037104	22192.29713
-48.602565	-601.839212	146.535239	-752.25384	-2.12849	-0.725859	22177.03787
1.752976	-591.920697	224.357439	-722.498293	-2.12849	-0.725859	22214.42305
113.908498	-582.002181	349.483327	-675.957566	-2.12849	0.037104	22214.42305
163.501076	-571.320703	439.51293	-618.735361	-0.602565	-0.725859	22195.34898
248.952903	-555.298485	503.6018	-563.039081	-1.365528	0.800067	22218.23786
310.752884	-496.550354	574.557335	-508.105764	0.160398	0.800067	22213.66009
375.604717	-488.157764	613.468434	-402.053943	0.160398	0.037104	22188.48232
440.45655	-414.913342	650.853608	-345.594701	0.92336	-2.251784	22195.34898
474.02691	-342.431882	719.520255	-279.216943	2.449286	0.800067	22225.10453
510.649121	-285.972639	721.04618	-173.928085	1.686323	0.800067	22227.39341
541.167631	-203.572664	734.016547	-64.824414	0.160398	-2.251784	22241.88971
569.397252	-133.380092	717.231367	3.07927	0.92336	0.037104	22242.65267
560.241699	-31.906048	687.47582	115.997755	-0.602565	1.56303	22221.28971
544.219482	35.234673	669.927677	232.731054	-1.365528	0.037104	22224.34156
520.567637	117.634649	621.861024	327.338433	-1.365528	0.037104	22230.44527
500.730606	185.538332	592.86844	397.531005	0.92336	1.56303	22215.94897
477.841724	265.64942	514.283279	472.301353	0.92336	0.037104	22225.86749
446.560252	329.73829	441.038856	531.812447	0.160398	0.037104	22232.73415
399.256562	384.671607	334.224073	598.190205	-2.891453	0.800067	22193.06009
355.767686	454.864178	237.327805	634.812416	-2.12849	0.037104	22206.79342
286.338077	477.753061	137.379687	661.516112	-1.365528	-0.725859	22213.66009
226.064021	538.027117	13.779723	672.19759	0.160398	0.800067	22203.74157
174.945517	555.57526	-62.516551	668.382776	-2.891453	-1.488821	22213.66009
78.04925	567.019701	-150.257265	705.004988	0.92336	-0.725859	22205.2675
33.797411	550.234521	-241.049831	681.353143	-0.602565	0.037104	22195.34898
-26.476645	539.553042	-266.990564	708.056839	-0.602565	-0.725859	22217.4749
-88.276627	534.212303	-358.546092	682.879068	-0.602565	0.037104	39.674062
-143.972907	506.745645	-479.857168	645.493894	-0.602565	-0.725859	14.496292
-208.061777	493.012315	-496.642348	563.093919	2.449286	-0.725859	11.444441
-300.380268	465.545657	-594.301578	505.108751	0.92336	-0.725859	7128.360851
-336.239516	424.345669	-621.005274	429.57544	2.449286	1.56303	22108.37123
-404.906163	364.834575	-678.227479	280.797706	0.160398	-0.725859	22189.24528
-429.32097	318.293849	-733.160796	202.212544	0.92336	0.800067	22207.55638
-474.335772	258.019792	-727.820057	128.205159	0.92336	1.56303	22226.63045
-536.135754	167.227227	-691.960809	74.034804	-0.602565	0.800067	22215.18601
-542.239455	109.242059	-655.338597	-23.624426	-2.12849	-0.725859	22224.34156
-566.654263	33.708748	-621.005274	-129.676246	-0.602565	0.037104	22225.86749
-578.861667	-25.802346	-617.953423	-207.498446	-1.365528	-0.725859	22215.18601
-554.446859	-95.994918	-580.568249	-303.63175	-3.654416	-0.725859	22154.14899
-565.8913	-163.898601	-530.212708	-392.135428	-2.891453	0.037104	22207.55638
-513.246871	-250.11339	-535.553447	-508.868727	-0.602565	-1.488821	22193.06009
-476.62466	-296.654117	-397.457192	-529.468721	-2.12849	-0.725859	22210.60823
-430.846896	-366.083726	-303.612775	-608.053882	-2.891453	0.800067	22218.23786
-367.520989	-409.572602	-237.99798	-642.387206	-0.602565	0.800067	22214.42305
-324.795075	-486.631839	-168.568371	-747.676063	-1.365528	-1.488821	22226.63045
-240.106212	-510.283684	-55.649886	-725.550144	0.92336	1.56303	22233.49712
-165.335863	-546.142932	61.083413	-704.187187	1.686323	0.037104	22215.94897
-82.172925	-574.372554	97.705624	-724.024218	0.160398	-0.725859	22199.92676
-15.795167	-599.550324	224.357439	-704.95015	2.449286	1.56303	22225.86749
63.552958	-579.713293	354.061104	-662.224237	0.92336	0.037104	22235.786
134.508492	-586.579957	418.912936	-610.342771	1.686323	-0.725859	22216.71194
229.115872	-549.194783	479.949955	-600.424255	2.449286	1.56303	22211.3712
275.656599	-512.572572	537.172161	-547.016863	1.686323	0.037104	22206.03046
345.84917	-496.550354	608.890658	-495.135397	0.160398	-2.251784	22206.03046
413.752854	-437.802224	646.275832	-414.261347	0.160398	0.800067	22205.2675
464.871357	-372.187428	692.053596	-283.031756	-1.365528	0.800067	22208.31935
501.493569	-305.80967	720.283217	-211.313259	0.92336	0.037104	22208.31935
538.878743	-235.617098	732.490621	-103.735513	-0.602565	-1.488821	22230.44527
546.50837	-154.743048	732.490621	-18.283687	-2.12849	0.037104	22195.34898
546.50837	-81.498626	686.712857	73.271842	-2.12849	0.800067	22196.87491
541.930594	13.871717	660.009161	159.486631	-1.365528	0.800067	22212.13416
537.352817	64.99022	631.016577	247.990308	-2.891453	0.800067	22206.03046
508.360233	159.597599	605.838807	355.568054	-0.602565	0.037104	22206.79342
467.160245	232.079059	410.520346	373.87916	-2.891453	-0.725859	22215.94897
437.404699	303.034594	441.038856	463.908763	0.92336	-0.725859	22234.26008
407.649152	369.412352	345.668514	537.916148	0.160398	-0.725859	22217.4749
374.078792	421.293818	290.735197	618.790199	0.160398	-0.725859	22227.39341
324.486214	484.619725	218.253737	672.960553	-2.12849	0.800067	22229.6823
261.160307	504.456756	93.127848	709.582764	-1.365528	-1.488821	22214.42305
194.782548	565.493775	-1.479532	740.864236	0.92336	0.037104	22246.46748
145.952933	554.812297	-83.879507	720.264243	-0.602565	0.800067	22249.51933
79.575175	572.36044	-197.560955	701.190174	0.92336	0.800067	22187.71935
-1.298875	550.234521	-248.679458	717.975354	0.92336	0.037104	22211.3712
-59.284043	542.604893	-340.99795	689.745733	-2.891453	-1.488821	147.251808
-126.424764	523.530825	-452.390509	656.938335	-2.12849	-1.488821	13.733329
-210.350665	488.434539	-522.583081	553.938366	-0.602565	0.037104	12.970367
-260.706206	473.175284	-524.871969	548.597627	0.92336	0.800067	18739.12778
-324.795075	431.975296	-579.042323	475.353204	-0.602565	1.56303	22175.51195
-366.758026	385.434569	-653.812672	387.612489	-2.891453	-2.251784	22177.03787
-428.558008	343.471619	-652.286746	305.975476	-2.891453	1.56303	22200.68972
-465.943182	268.701271	-678.990442	193.056991	-2.891453	0.037104	22189.24528
-510.957983	210.716103	-727.820057	93.871836	-1.365528	0.037104	22199.16379
-539.950567	144.338345	-671.360815	12.234823	-2.891453	0.037104	22212.89712
-556.735747	80.249475	-702.642287	-97.631811	-2.12849	0.037104	22212.13416
-585.728331	18.449493	-670.597852	-199.105855	-0.602565	-0.725859	22215.94897
-574.28389	-62.424557	-620.242311	-261.6688	1.686323	0.037104	22229.6823
-568.943151	-138.720831	-585.146025	-392.898391	1.686323	0.037104	22227.39341
-524.691312	-198.994887	-514.190491	-466.142813	0.160398	0.037104	22217.4749
-494.172803	-279.868937	-429.501627	-495.89836	-0.602565	-0.725859	22225.86749
-445.343188	-335.565217	-340.234987	-559.98723	0.92336	1.56303	22229.6823
-389.646908	-380.580018	-248.679458	-647.727945	5.501137	0.800067	22243.41563
-341.580256	-431.698522	-187.642439	-686.639044	1.686323	0.037104	22247.23045
-259.18028	-475.950361	-109.82024	-727.839032	0.160398	0.037104	22244.94156
-197.380298	-534.698491	16.831574	-744.624212	-0.602565	-0.725859	22228.15638
-134.054391	-562.928113	84.735258	-748.439026	-0.602565	0.037104	22224.34156
-66.91367	-588.105883	149.58709	-778.194573	0.92336	1.56303	22190.7712
24.641858	-576.661442	311.335191	-698.846448	1.686323	-1.488821	22196.11194
115.434424	-576.661442	377.712949	-670.616827	-1.365528	-0.725859	22220.52675
190.967735	-573.609591	457.824036	-595.846479	-1.365528	0.037104	22223.5786
255.819567	-546.142932	509.705502	-545.490938	-2.12849	-0.725859	22200.68972
324.486214	-502.654056	563.112894	-516.498354	-2.891453	0.037104	22189.24528
396.204711	-445.431851	635.594354	-411.972459	-2.891453	0.037104	22191.53417
427.486183	-400.41705	643.223981	-366.957658	-1.365528	-2.251784	22148.04529
493.863941	-349.298546	690.527671	-263.194725	-2.12849	0.037104	22183.14158
516.752823	-279.105974	706.549888	-196.054004	-3.654416	-1.488821	22219.76379
540.404668	-176.868968	727.912845	-41.935532	-0.602565	-0.725859	22217.4749
567.871327	-105.913433	661.535087	-32.779979	-0.602565	0.037104	22223.5786
546.50837	-17.409756	663.061012	129.731084	0.92336	0.800067	22231.20823
537.352817	51.256891	666.875826	245.70142	-1.365528	0.037104	22219.00082
515.226898	116.108723	618.809173	328.864359	-1.365528	0.037104	22064.88235
504.54542	211.479065	566.164745	400.582856	0.92336	0.037104	22251.80822
451.900991	272.516084	481.475881	457.042098	-2.12849	-3.014747	22241.12674
437.404699	331.264215	418.912936	540.205037	1.686323	-1.488821	22233.49712
408.412115	397.641973	316.67593	614.975385	0.160398	1.56303	22240.36378
355.004723	462.493806	231.224103	647.01982	0.160398	-0.725859	22238.83786
291.678816	494.538241	118.305618	682.116106	1.686323	0.037104	22221.28971
214.61958	522.767862	6.150096	693.560547	-0.602565	0.800067	22225.86749
158.9233	548.708595	-39.627668	733.234609	2.449286	2.325992	22232.73415
92.545542	559.390073	-125.079495	706.530913	-2.12849	-0.725859	22213.66009
27.693709	551.760446	-225.027614	702.7161	-0.602565	0.037104	22202.21564
-18.847018	536.501191	-304.375738	710.345727	-2.12849	0.037104	19331.18687
-100.484031	532.686378	-371.516459	676.775367	-3.654416	0.037104	22.125919
-177.543267	505.219719	-495.116422	596.664279	-2.12849	0.800067	13.733329
-228.661771	496.827129	-546.234926	560.805031	-3.654416	-1.488821	10.681478
-292.75064	448.760477	-576.753435	501.293937	-1.365528	-0.725859	22048.09717
-355.313585	412.901228	-614.138609	396.005079	0.160398	1.56303	22181.61565
-399.565424	376.279017	-642.368231	300.634737	0.160398	0.800067	22186.19343
-450.683927	296.930892	-695.775622	199.923656	1.686323	0.037104	22198.40083
-475.861697	246.575351	-739.264498	152.619966	0.92336	1.56303	22223.5786
-522.402424	167.990189	-669.071926	64.116289	0.160398	0.037104	22214.42305
-549.10612	106.95317	-675.938591	-34.305904	-0.602565	-0.725859	22212.89712
-562.076487	42.864301	-617.953423	-128.150321	1.686323	1.56303	22244.94156
-548.343157	-34.194936	-646.946007	-227.335477	2.449286	0.037104	22249.51933
-566.654263	-111.254172	-549.286777	-322.705819	3.212249	1.56303	22232.73415
-550.632046	-182.209707	-522.583081	-415.02431	0.160398	0.800067	22229.6823
-514.009834	-247.824502	-463.071987	-498.187248	-0.602565	0.800067	22234.26008
-469.757995	-297.41708	-380.672012	-537.098348	-1.365528	0.037104	22216.71194
-418.639492	-366.083726	-308.190552	-595.083516	-1.365528	0.037104	22219.00082
-376.676542	-410.335565	-216.635023	-662.987199	-0.602565	0.800067	22228.91934
-301.906193	-464.50592	-111.346166	-697.320523	-0.602565	-1.488821	22226.63045
-227.898808	-517.150348	-33.523967	-727.076069	-0.602565	-1.488821	22220.52675
-153.12846	-546.142932	63.372301	-717.920517	-2.891453	0.800067	22204.50453
-66.150708	-581.239218	142.720426	-768.276057	-2.12849	0.800067	22212.13416
-1.298875	-610.231802	236.564842	-703.424225	0.160398	1.56303	22170.93417
83.389989	-585.054032	356.349992	-663.750162	-4.417379	-0.725859	22204.50453
159.686263	-569.031814	417.387011	-617.209435	-2.12849	-1.488821	22202.21564
232.930685	-569.031814	469.268477	-598.89833	0.160398	1.56303	22193.06009
306.938071	-517.150348	538.698086	-534.046497	-1.365528	-0.725859	22200.68972
358.056574	-474.424435	598.972142	-481.402068	-1.365528	-1.488821	22206.03046
412.989891	-424.831857	657.720273	-345.594701	-1.365528	-2.251784	22189.24528
465.63432	-355.402248	668.401751	-289.898421	-0.602565	1.56303	22193.06009
512.175047	-282.920788	727.912845	-192.239191	1.686323	-0.725859	22253.33415
539.641705	-215.017105	753.090615	-102.209588	0.160398	-1.488821	22233.49712
561.767625	-123.461576	724.860994	-9.128134	-0.602565	0.800067	22237.31193
564.819476	-60.135669	692.053596	122.86442	1.686323	0.800067	22242.65267
551.849109	16.160605	673.742491	196.871805	0.92336	0.800067	22223.5786
527.434302	90.16799	639.409167	297.582886	0.160398	0.800067	22224.34156
524.382451	170.279078	570.742521	368.538421	-0.602565	-0.725859	22227.39341
479.367649	241.997575	488.342545	412.027297	0.92336	-0.725859	22215.18601
451.900991	301.508668	415.861085	505.871713	-1.365528	0.037104	22221.28971
419.093593	357.967911	334.224073	518.079117	-2.12849	-0.725859	22212.89712
355.767686	422.819743	283.868532	647.782783	-2.891453	-1.488821	22210.60823
312.27881	489.197502	182.394488	687.456845	-2.891453	0.037104	22199.92676
239.79735	505.982682	53.453785	707.293876	-2.891453	0.037104	22208.31935
179.523294	537.264154	-50.309147	710.345727	-1.365528	0.037104	22213.66009
114.671461	557.101185	-134.998011	699.664249	-1.365528	1.56303	22202.21564
43.715927	542.604893	-206.716508	697.37536	-1.365528	0.037104	22221.28971
-7.402577	550.234521	-270.042415	724.842019	0.160398	-0.725859	7589.953307
-81.409962	541.078968	-344.0498	670.671665	0.92336	0.800067	58.748131
-146.261795	527.345638	-472.22754	586.745764	-0.602565	0.037104	15.259255
-190.513634	490.723427	-527.92382	547.834664	0.160398	-0.725859	12.207404
-269.861758	471.649359	-544.709	517.316155	0.160398	0.037104	21275.21592
-329.372852	441.893812	-611.086758	455.516173	2.449286	0.800067	22211.3712
-374.387653	391.538271	-675.938591	368.538421	0.92336	-1.488821	22219.00082
-410.246902	347.286433	-708.745989	270.879191	0.160398	0.037104	22178.5638
-470.520958	258.782755	-704.931175	165.590333	1.686323	1.56303	22234.26008
-504.854281	192.404997	-708.745989	94.634798	-1.365528	-0.725859	22229.6823
-547.580195	129.07909	-682.805256	-6.076283	-0.602565	-0.725859	22210.60823
-570.469077	71.093922	-656.864523	-76.268855	-1.365528	0.800067	22223.5786
-574.28389	-6.728277	-606.508982	-193.765116	-2.891453	-0.725859	22228.15638
-573.520928	-67.765296	-581.331212	-284.557682	2.449286	0.800067	22124.39345
-552.920934	-150.165272	-503.509012	-377.639136	-1.365528	-0.725859	22220.52675
-528.506126	-239.431912	-480.62013	-445.542819	-2.12849	-0.725859	22208.31935
-482.728362	-290.550416	-426.449776	-511.157615	-2.891453	0.037104	22195.34898
-430.083933	-351.587434	-340.99795	-588.979814	-3.654416	0.037104	22200.68972
-385.069132	-401.942975	-279.960931	-654.594609	-2.891453	-0.725859	22219.00082
-340.817293	-469.083696	-183.064663	-701.135336	-0.602565	0.037104	22209.08231
-249.261764	-495.787392	-92.272097	-717.920517	-0.602565	0.037104	22223.5786
-184.409932	-535.461454	18.3575	-708.002001	1.686323	0.800067	22235.02304
-111.165509	-585.816995	76.342668	-755.305691	0.160398	0.800067	22216.71194
-11.980353	-601.076249	233.512991	-701.898299	0.92336	0.800067	22215.18601
33.797411	-563.691075	332.698147	-681.298305	0.92336	0.800067	22195.34898
133.745529	-580.476256	412.046272	-651.542758	1.686323	0.037104	22220.52675
202.412176	-578.95033	460.875887	-601.187218	0.92336	0.037104	22225.86749
270.315859	-505.705907	524.964757	-533.283534	0.160398	-2.251784	22215.18601
318.382512	-475.187398	568.453633	-482.927994	1.686323	-0.725859	22214.42305
387.812121	-435.513336	650.090646	-385.268763	2.449286	0.800067	22197.63787
451.138028	-392.02446	689.001745	-302.105825	-0.602565	0.800067	22209.84527
487.760239	-332.513366	712.65359	-238.016955	-2.891453	-2.251784	22208.31935
522.856525	-256.980055	714.179516	-160.194756	0.92336	1.56303	22218.23786
544.982445	-178.394893	726.386919	-34.305904	-0.602565	0.800067	22226.63045
547.271333	-95.231955	709.601739	53.43481	-1.365528	-0.725859	22230.44527
545.745407	-12.831979	683.661006	177.797737	-1.365528	0.800067	22208.31935
535.826892	50.493928	650.853608	270.879191	-5.943304	-1.488821	22202.97861
512.93801	146.627233	630.253615	353.279166	-1.365528	0.037104	22214.42305
488.523202	188.590183	519.624018	418.130999	-0.602565	0.037104	22198.40083
470.212096	278.619786	465.453663	459.330987	-2.891453	-0.725859	22213.66009
434.352848	332.027178	415.098123	559.279105	-0.602565	0.037104	22231.97119
393.915823	412.901228	296.075936	601.242056	-1.365528	2.325992	22215.18601
328.301027	473.175284	230.46114	655.41241	1.686323	1.56303	22227.39341
254.293642	501.404905	44.298233	630.23464	-2.12849	-3.014747	22228.91934
213.856617	536.501191	18.3575	693.560547	1.686323	1.56303	22214.42305
161.212188	556.338222	-74.723954	685.930919	2.449286	0.800067	22215.18601
79.575175	562.441924	-138.812824	717.975354	-0.602565	0.037104	22248.75637
26.167784	547.18267	-234.946129	735.523497	1.686323	0.037104	22228.91934
-44.787751	543.367856	-305.138701	699.664249	1.686323	-0.725859	6643.879513
-114.21736	536.501191	-383.723863	676.012404	2.449286	0.800067	18.311106
-182.884006	522.004899	-469.938652	611.923534	-1.365528	-0.725859	12.970367
-266.046945	486.145651	-559.968255	540.967999	0.92336	1.56303	9675.130467
-305.721007	447.997514	-584.383063	498.242086	0.160398	0.037104	22157.96381
-374.387653	417.479004	-635.501566	374.642123	-1.365528	-1.488821	22191.53417
-401.854312	338.893842	-667.546001	266.301414	0.160398	2.325992	22193.82305
-458.313554	273.279047	-695.012659	185.427364	1.686323	0.037104	22225.10453
-499.513542	216.819805	-717.901542	84.716283	-3.654416	-1.488821	22197.63787
-515.53576	157.308711	-676.701554	19.86445	-0.602565	-1.488821	22198.40083
-584.202406	97.034655	-722.479318	-57.957749	-2.891453	-0.725859	22206.03046
-578.098704	36.760599	-642.368231	-157.142905	-0.602565	0.037104	22215.94897
-570.469077	-50.980116	-611.086758	-252.513247	0.160398	1.56303	22208.31935
-549.869083	-130.328241	-620.242311	-347.120626	-2.12849	-1.488821	22222.81564
-541.476493	-166.950452	-540.894187	-463.853925	0.160398	0.800067	22229.6823
-498.750579	-256.217092	-466.123838	-514.209466	0.160398	1.56303	22219.00082
-465.180219	-328.698552	-407.375708	-549.305752	-2.12849	-0.725859	22210.60823
-426.269119	-374.476317	-305.138701	-646.964982	0.160398	0.037104	22231.20823
-343.106181	-423.305932	-240.286868	-677.483491	2.449286	1.56303	22238.83786
-290.461752	-469.846659	-117.449868	-677.483491	1.686323	0.037104	22247.99341
-218.743255	-530.120715	-31.998041	-725.550144	0.92336	-0.725859	22245.70452
-147.024758	-564.454038	78.631556	-750.727914	-0.602565	0.037104	22206.79342
-59.284043	-566.742926	169.424121	-758.357542	1.686323	0.037104	22228.15638
18.538156	-604.1281	287.683346	-672.142752	-2.12849	-1.488821	22224.34156
84.915914	-581.239218	350.24629	-666.802013	-0.602565	0.037104	22202.97861
168.841815	-577.424405	440.275893	-601.187218	-1.365528	-1.488821	22207.55638
229.115872	-547.668858	505.890688	-573.720559	-0.602565	-0.725859	22216.71194
307.701033	-494.261466	557.772155	-548.542789	-0.602565	0.037104	22177.03787
355.767686	-474.424435	631.77954	-440.965043	-0.602565	-0.725859	22201.45268
422.145444	-415.676304	660.009161	-371.535434	-3.654416	-1.488821	22198.40083
467.160245	-339.380031	705.786925	-273.876204	-2.12849	0.800067	22180.08972
514.463935	-290.550416	732.490621	-164.00957	-2.12849	-0.725859	22206.03046
538.11578	-208.913403	730.964696	-96.868849	-2.891453	-2.251784	22219.00082
539.641705	-130.328241	734.016547	12.234823	0.92336	-0.725859	22222.05268
561.767625	-51.743079	689.001745	111.419978	0.92336	0.037104	22222.05268
533.538004	32.945785	665.3499	187.716252	-0.602565	0.800067	22231.97119
519.041712	100.849469	614.99436	288.427333	0.92336	2.325992	22107.60826
499.20468	167.227227	586.001776	362.434719	0.160398	0.037104	22217.4749
463.345432	259.545718	467.742552	412.79026	2.449286	-0.725859	22245.70452
468.686171	318.293849	442.564781	522.656894	3.212249	0.800067	22252.57118
411.463966	386.197532	356.349992	604.293907	0.92336	1.56303	22235.02304
361.108425	464.019731	264.794464	622.605012	0.92336	-0.725859	22244.94156
319.145475	479.278986	161.031531	690.508696	-1.365528	-0.725859	22238.07489
247.426977	531.923415	45.824158	715.686466	0.160398	0.800067	22221.28971
174.182555	544.130819	-47.257296	728.656833	-0.602565	-0.725859	22225.10453
108.567759	570.071552	-104.479501	717.975354	-1.365528	0.037104	22215.94897
49.056666	558.627111	-174.672073	723.316093	0.92336	0.037104	22213.66009
3.278901	549.471558	-257.835011	714.160541	-2.12849	-1.488821	22210.60823
-84.461813	530.397489	-354.731279	669.908702	-0.602565	0.037104	41.199988
-148.550683	505.219719	-469.175689	594.375391	-1.365528	1.56303	15.259255
-217.980292	495.301203	-514.190491	579.116136	-3.654416	0.037104	10.681478
-291.224715	466.308619	-574.464547	520.368005	-2.12849	0.037104	21707.05283
-343.106181	424.345669	-610.323796	426.523589	-2.12849	0.800067	22161.77862
-377.439504	386.197532	-659.916374	332.679172	-0.602565	0.037104	22188.48232
-435.424672	310.664221	-686.620069	261.723638	0.92336	0.037104	22219.76379
-481.965399	258.019792	-695.012659	145.753302	0.92336	1.56303	22212.89712
-516.298722	190.879071	-700.353399	65.642214	-1.365528	-2.251784	22220.52675
-562.076487	103.138357	-658.390448	-7.602208	0.160398	-1.488821	22230.44527
-576.572779	45.916151	-645.420082	-112.891066	-0.602565	0.800067	22212.13416
-571.232039	-1.387538	-613.375647	-201.394744	3.212249	0.800067	22245.70452
-569.706114	-86.839365	-604.220094	-321.179893	2.449286	0.037104	22251.80822
-541.476493	-148.639346	-588.960839	-407.394683	1.686323	0.037104	22225.86749
-520.876499	-234.091173	-460.020136	-453.172447	-0.602565	0.800067	22229.6823
-480.439474	-279.105974	-407.375708	-527.942795	0.160398	0.800067	22241.12674
-441.528374	-351.587434	-303.612775	-562.276118	0.160398	1.56303	22221.28971
-370.57284	-415.676304	-234.946129	-656.120535	-1.365528	0.037104	22217.4749
-323.26915	-466.031845	-141.101712	-675.194603	0.92336	-0.725859	22228.91934
-247.735839	-507.994796	-51.07211	-710.290889	-1.365528	0.800067	22225.10453
-166.098826	-539.276268	16.068611	-766.750132	-0.602565	1.56303	22192.29713
-92.854403	-582.765144	83.972295	-720.972367	0.160398	0.800067	22206.79342
-13.506279	-607.179951	212.150035	-690.453858	-2.12849	0.037104	22202.97861
49.056666	-589.631808	297.601861	-712.579777	-2.12849	0.037104	22180.85269
110.856647	-598.787361	407.468495	-637.809429	0.160398	1.56303	22193.82305
200.123288	-578.187367	481.475881	-587.453889	-1.365528	0.800067	22203.74157
268.789934	-517.150348	539.461049	-543.965013	-2.891453	-0.725859	22199.16379
338.982506	-486.631839	603.549919	-470.72059	-0.602565	-1.488821	22195.34898
393.915823	-443.142963	625.675838	-386.794689	-0.602565	0.037104	22207.55638
447.323214	-376.002242	659.246199	-313.550266	-2.891453	0.800067	22177.03787
491.575053	-308.098558	701.972112	-235.728067	-0.602565	-1.488821	22223.5786
537.352817	-242.483763	726.386919	-148.750315	-1.365528	-0.725859	22229.6823
542.693556	-167.713415	684.423969	-45.750345	1.686323	-0.725859	22238.83786
557.952811	-81.498626	679.08323	45.04222	3.212249	0.800067	22246.46748
564.056513	4.716164	689.764708	184.664401	0.160398	-0.725859	22245.70452
549.560221	64.99022	650.853608	271.642153	0.160398	0.800067	22224.34156
522.093563	142.049456	569.979558	341.834725	-1.365528	-1.488821	22224.34156
486.234314	212.242028	524.201794	405.160632	-1.365528	-0.725859	22226.63045
455.715804	290.82719	472.320328	497.479123	0.160398	0.800067	22215.18601
419.093593	361.019762	373.898135	556.227254	-0.602565	0.037104	22181.61565
381.708419	414.427153	263.268538	612.686497	1.686323	0.037104	22230.44527
327.538065	474.70121	229.698178	659.990186	-0.602565	-0.725859	22217.4749
263.449195	499.116017	73.290817	691.271659	-2.12849	0.037104	22199.16379
194.019586	528.108601	-2.242494	723.316093	-3.654416	-0.725859	22211.3712
138.323306	555.57526	-102.953576	700.427211	-2.891453	0.800067	22167.88232
65.078883	550.997483	-173.146147	698.901286	0.160398	0.037104	22202.97861
-13.506279	551.760446	-251.731309	688.98277	-1.365528	-1.488821	22219.00082
-79.121074	554.812297	-306.664626	713.397578	-1.365528	-0.725859	939.207129
-124.898838	533.44934	-405.849782	647.782783	-1.365528	-2.251784	15.259255
-188.224746	505.219719	-491.301609	592.086503	0.92336	0.037104	12.207404
-260.706206	474.70121	-536.31641	546.308739	-1.365528	0.800067	15174.56587
-339.291367	458.678992	-581.331212	464.671726	-0.602565	-0.725859	22117.52678
-369.046914	399.930861	-653.049709	344.123613	1.686323	-1.488821	22209.84527
-412.53579	350.338283	-704.931175	298.345849	0.160398	0.800067	22220.52675
-440.765411	281.671637	-684.331181	151.094041	1.686323	0.800067	22226.63045
-490.357989	219.108693	-716.375616	106.842202	0.92336	-2.251784	22235.02304
-524.691312	129.07909	-708.745989	18.338525	0.160398	-0.725859	22238.07489
-555.972785	57.360593	-646.946007	-79.320706	0.92336	0.037104	22217.4749
-560.550561	13.871717	-636.264529	-170.876234	-0.602565	0.800067	22223.5786
-566.654263	-54.031967	-585.908988	-247.172508	-1.365528	0.037104	22224.34156
-563.602412	-132.617129	-529.449746	-341.779887	0.92336	0.037104	22215.94897
-545.291306	-215.017105	-482.146056	-442.490968	0.160398	0.037104	22224.34156
-502.565393	-277.580049	-439.420143	-515.735391	-2.12849	0.037104	22219.76379
-468.995033	-331.750403	-337.183136	-559.98723	-0.602565	0.800067	22193.82305
-416.350604	-374.476317	-285.30167	-669.090901	-0.602565	-0.725859	22208.31935
-357.602473	-447.720739	-183.827626	-659.172386	-1.365528	0.800067	22219.00082
-284.35805	-473.661472	-115.923942	-706.476075	-2.12849	-2.251784	22200.68972
-208.824739	-532.409603	8.438984	-717.920517	-0.602565	-1.488821	22219.76379
-118.032174	-565.979964	94.653773	-749.964951	0.92336	1.56303	22206.79342
-50.12849	-586.579957	181.631525	-697.320523	0.160398	0.800067	22209.08231
23.115933	-595.73551	291.498159	-662.224237	0.92336	-0.725859	22219.76379
87.204803	-601.076249	385.342576	-658.409423	-0.602565	0.800067	22190.7712
184.10107	-565.217001	428.068489	-628.653876	-0.602565	-0.725859	22192.29713
242.086238	-546.142932	481.475881	-583.639075	3.212249	0.037104	22223.5786
326.012139	-495.024429	540.986974	-521.839093	1.686323	0.037104	22234.26008
366.449164	-468.320733	559.29808	-453.93541	3.212249	2.325992	22206.03046
432.06396	-390.498534	670.69064	-344.068775	-0.602565	-0.725859	22211.3712
478.604687	-334.802254	707.312851	-268.535464	0.92336	0.800067	22225.86749
512.175047	-289.02449	745.460988	-173.165122	-1.365528	0.037104	22221.28971
548.797258	-218.831918	733.253584	-64.824414	-2.891453	-1.488821	22216.71194
563.29355	-124.224539	711.890627	25.205189	-0.602565	0.037104	22229.6823
553.375035	-46.40234	678.320267	134.308861	0.92336	-0.725859	22229.6823
548.034296	48.20504	685.949894	247.990308	-1.365528	-0.725859	22219.00082
499.967643	114.582798	635.594354	305.212514	-2.891453	-1.488821	22205.2675
489.286165	172.567966	515.046241	339.545837	-1.365528	-0.725859	22208.31935
459.530618	252.679053	448.668483	401.345819	-0.602565	-0.725859	22196.11194
435.878773	320.582737	415.861085	489.849496	-0.602565	0.800067	22216.71194
387.049158	386.960495	310.572228	611.160571	-2.891453	0.037104	22221.28971
360.345462	441.893812	197.653743	640.916118	0.92336	-1.488821	22216.71194
288.626965	484.619725	146.535239	692.034621	-1.365528	-1.488821	22227.39341
232.167723	532.686378	32.090829	710.345727	-0.602565	1.56303	22224.34156
167.31589	554.812297	-28.94619	710.345727	0.92336	0.800067	22205.2675
100.175169	563.96785	-132.709122	681.353143	2.449286	0.037104	22186.19343
41.427038	576.175254	-192.220216	720.264243	3.212249	0.800067	22247.23045
-21.135906	547.18267	-286.064632	710.345727	-1.365528	-1.488821	22226.63045
-63.861819	541.078968	-394.405341	643.967969	2.449286	0.037104	28.992584
-157.706236	514.375272	-463.071987	594.375391	0.160398	1.56303	14.496292
-229.424733	486.908613	-492.827534	576.064285	1.686323	0.800067	11.444441
-304.195082	464.019731	-557.679367	511.975415	-0.602565	-0.725859	21961.11942
-346.158032	425.871594	-617.19046	410.501371	-1.365528	0.037104	22179.32676
-388.120983	372.464203	-662.968225	340.3088	0.160398	0.800067	22192.29713
-449.158002	304.560519	-669.071926	264.012526	-1.365528	-0.725859	22218.23786
-500.276505	232.842022	-704.168212	119.049606	-0.602565	0.037104	22225.10453
-534.609828	169.516115	-694.249697	66.405177	1.686323	0.037104	22205.2675
-561.313524	93.982804	-682.805256	-57.194786	-2.891453	-0.725859	22198.40083
-569.706114	33.708748	-699.590436	-224.283626	-0.602565	0.037104	22212.89712
-568.943151	-28.091234	-626.346013	-210.550296	-1.365528	-0.725859	22207.55638
-570.469077	-99.809731	-611.849721	-353.224328	-2.12849	-1.488821	22206.03046
-552.920934	-157.794899	-516.479379	-405.105794	-1.365528	0.800067	22225.86749
-505.617244	-241.7208	-447.812733	-482.165031	0.160398	0.800067	22227.39341
-472.809846	-297.41708	-398.220155	-564.565006	-1.365528	-0.725859	22100.7416
-431.609859	-358.454099	-282.249819	-594.320553	0.160398	0.800067	22227.39341
-378.96543	-441.617037	-233.420204	-656.120535	-0.602565	0.800067	22228.15638
-302.669156	-469.083696	-133.472085	-682.824231	1.686323	-1.488821	22220.52675
-214.928441	-529.357752	-45.73137	-699.609411	2.449286	0.800067	22251.80822
-164.572901	-568.268852	-9.109159	-748.439026	0.92336	0.800067	22235.02304
-67.676633	-559.113299	100.757475	-763.698281	2.449286	1.56303	22189.24528
-0.535912	-598.787361	257.927799	-695.031634	0.92336	0.037104	22226.63045
63.552958	-584.291069	352.535178	-679.009417	-1.365528	-0.725859	22226.63045
159.686263	-588.868846	390.683315	-624.0761	-0.602565	0.037104	22195.34898
221.486244	-544.617007	502.075875	-578.298336	0.92336	0.800067	22214.42305
303.88622	-524.017013	561.586968	-532.520571	-1.365528	0.800067	22215.94897
351.189909	-486.631839	602.023993	-456.98726	-1.365528	-0.725859	22169.40825
408.412115	-421.780006	669.164714	-363.905807	-2.12849	0.037104	22196.87491
460.293581	-379.817056	691.290633	-293.713235	-2.891453	0.800067	22189.24528
496.915792	-293.602266	695.105447	-231.913253	-2.12849	0.037104	22195.34898
534.300966	-229.513397	712.65359	-118.231805	-3.654416	-1.488821	22200.68972
548.034296	-172.291191	679.08323	-90.002184	-0.602565	0.037104	22219.76379
552.612072	-89.128253	708.075814	90.819985	-2.12849	0.037104	22206.03046
561.004662	2.427275	694.342484	194.582917	-0.602565	-1.488821	22223.5786
532.775041	81.012437	645.512869	286.138445	-0.602565	0.037104	22218.23786
515.989861	151.967972	566.927707	340.3088	0.160398	-2.251784	22214.42305
483.182463	238.945724	526.490682	441.782844	0.160398	0.037104	22224.34156
456.478767	303.034594	462.401812	518.079117	0.160398	0.800067	22230.44527
421.382481	367.123464	377.712949	585.982801	2.449286	0.037104	22240.36378
389.338046	435.027147	286.920383	611.160571	0.92336	-1.488821	22240.36378
319.908437	462.493806	131.275985	636.338341	2.449286	1.56303	22243.41563
255.819567	528.108601	71.001928	679.064255	1.686323	1.56303	22233.49712
185.626996	544.893781	-49.546184	724.842019	-0.602565	0.037104	22229.6823
116.960349	563.96785	-133.472085	708.056839	0.92336	0.037104	22223.5786
74.997399	554.049334	-149.494303	720.264243	-1.365528	-0.725859	22201.45268
-3.587763	548.708595	-252.494272	713.397578	-0.602565	0.037104	22214.42305
-75.30626	527.345638	-334.894248	673.723516	0.92336	0.800067	359.355449
-144.73587	525.819713	-434.079403	666.093888	-0.602565	0.037104	14.496292
-206.535851	490.723427	-490.538646	592.086503	-1.365528	-0.725859	12.970367
-260.706206	473.938247	-560.731218	541.730962	-0.602565	0.800067	20258.18659
-341.580256	441.130849	-638.553417	416.605073	-1.365528	0.037104	22149.57122
-375.150616	400.693824	-698.06451	330.390284	-0.602565	0.800067	22162.54158
-452.972815	351.101246	-704.931175	228.153277	-1.365528	0.800067	22204.50453
-470.520958	266.412382	-691.960809	168.642184	-0.602565	0.800067	22225.10453
-492.646878	210.716103	-692.723771	113.708867	-0.602565	-0.725859	22215.18601
-552.920934	129.842053	-679.753405	9.182972	3.212249	1.56303	22228.91934
-562.839449	75.671698	-644.657119	-72.454041	-1.365528	-0.725859	22228.15638
-568.180188	-5.965315	-627.871939	-199.105855	-0.602565	0.037104	22212.89712
-544.528344	-54.79493	-589.723802	-278.45398	-0.602565	0.037104	22224.34156
-542.239455	-148.639346	-512.664565	-356.276179	0.160398	0.800067	22253.33415
-535.372791	-221.883769	-492.064571	-424.942826	0.160398	0.037104	22233.49712
-465.180219	-289.787453	-427.212739	-533.283534	0.92336	0.037104	22236.54897
-428.558008	-338.617068	-359.309055	-592.794628	-0.602565	-0.725859	22238.83786
-399.565424	-395.07631	-260.123899	-605.764994	0.92336	-1.488821	22216.71194
-324.032113	-440.091112	-171.620222	-656.883498	0.160398	0.037104	22222.81564
-262.232131	-492.735541	-73.198029	-727.839032	-1.365528	-0.725859	22229.6823
-180.595118	-533.172566	25.987127	-738.52051	0.160398	-0.725859	22211.3712
-109.639584	-578.187367	80.157481	-710.290889	-2.12849	-1.488821	22209.84527
-30.291459	-588.868846	225.120401	-679.77238	-2.12849	0.037104	22206.79342
46.767777	-596.498473	313.624079	-665.276088	-3.654416	-0.725859	22186.95639
115.434424	-597.261436	355.587029	-661.461274	-2.12849	-1.488821	22179.32676
181.049219	-565.217001	386.868501	-616.446473	-2.12849	0.800067	22161.77862
252.767716	-540.03923	515.046241	-609.579808	-0.602565	-0.725859	22193.82305
329.826953	-501.128131	593.631403	-479.876143	0.92336	0.037104	22206.03046
391.626935	-454.587404	585.238813	-431.80949	2.449286	3.088955	22211.3712
447.323214	-398.891124	669.164714	-304.394713	-0.602565	0.037104	22203.74157
497.678755	-324.883739	706.549888	-241.068806	-0.602565	-2.251784	22219.76379
524.382451	-247.06154	727.912845	-158.66883	0.160398	0.037104	22229.6823
556.426886	-197.468962	733.253584	-49.565159	0.92336	0.037104	22228.15638
551.849109	-93.706029	698.920261	36.64963	1.686323	0.037104	22241.88971
545.745407	-15.120867	660.772124	134.308861	0.160398	0.800067	22247.23045
548.797258	44.390226	628.727689	254.856973	1.686323	1.56303	22241.12674
519.804674	110.005021	591.342515	302.923625	1.686323	0.800067	22226.63045
480.130612	213.004991	511.99439	358.619905	0.160398	-0.725859	22235.02304
448.84914	272.516084	435.698117	453.227285	-1.365528	0.037104	22231.20823
422.145444	335.841991	405.94257	538.679111	-0.602565	0.037104	22119.81567
390.863972	415.953079	318.201855	602.767981	-1.365528	-0.725859	22224.34156
349.663984	465.545657	223.594476	630.23464	-1.365528	0.037104	22231.97119
268.789934	507.508607	112.964879	712.634615	-1.365528	-2.251784	22212.13416
220.723281	534.212303	21.40935	711.871652	-2.12849	0.037104	22213.66009
149.004784	545.656744	-75.486917	716.449429	-2.12849	0.037104	22206.79342
90.256653	538.790079	-208.242433	685.167957	-2.12849	-0.725859	22158.72677
26.930746	553.286371	-245.627607	719.50128	-1.365528	0.037104	22185.43046
-35.632198	544.130819	-277.672042	680.59018	-3.654416	-1.488821	20880.00122
-108.876621	525.05675	-411.190521	636.338341	1.686323	0.800067	22.888882
-166.098826	501.404905	-480.62013	619.553161	0.160398	0.800067	15.259255
-238.580286	480.804911	-512.664565	556.990217	-1.365528	0.037104	2069.917905
-303.432119	450.286402	-588.197876	505.871713	-1.365528	-0.725859	16977.44682
-339.291367	419.00493	-627.871939	408.975446	-1.365528	0.037104	22152.62307
-411.772827	364.071613	-660.679336	326.57547	2.449286	2.325992	22209.08231
-447.632076	292.353115	-671.360815	240.360681	0.160398	-0.725859	22236.54897
-485.780213	233.604985	-678.990442	136.597749	2.449286	0.037104	22235.02304
-515.53576	151.967972	-715.612653	2.316307	0.160398	0.800067	22241.12674
-546.817232	102.375394	-711.034877	-88.476259	0.160398	-0.725859	22231.97119
-577.335741	32.945785	-627.871939	-151.802166	1.686323	0.800067	22222.05268
-584.202406	-48.691228	-637.790454	-257.091023	-0.602565	0.037104	22224.34156
-564.365375	-106.676396	-564.546031	-322.705819	-0.602565	-0.725859	22225.86749
-552.157971	-168.476378	-516.479379	-401.290981	1.686323	2.325992	22219.76379
-488.069101	-226.461546	-419.583111	-482.165031	-1.365528	0.800067	22226.63045
-460.602443	-340.905956	-370.753496	-549.305752	-2.12849	-1.488821	22227.39341
-422.454306	-375.239279	-273.094266	-608.816845	-3.654416	-1.488821	22193.82305
-372.098765	-443.142963	-217.397986	-688.927933	-1.365528	0.037104	22209.84527
-317.165448	-462.979994	-157.886893	-715.631628	-1.365528	0.037104	22210.60823
-227.898808	-533.935529	-60.227662	-773.616796	-0.602565	0.037104	22203.74157
-153.12846	-565.217001	8.438984	-787.350126	-0.602565	-0.725859	22215.18601
-62.335894	-586.579957	97.705624	-754.542728	-0.602565	0.037104	22210.60823
17.775193	-594.209585	231.224103	-716.394591	0.160398	0.037104	22202.21564
76.523324	-586.579957	357.875917	-644.676094	0.160398	0.800067	22212.13416
172.656629	-578.95033	403.653682	-600.424255	1.686323	-0.725859	22215.18601
245.138089	-553.77256	505.890688	-583.639075	-2.12849	-2.251784	22176.27491
301.597332	-502.654056	576.08326	-538.624273	0.92336	-0.725859	22223.5786
358.819537	-453.824441	592.105478	-476.061329	3.212249	3.088955	22225.10453
418.33063	-415.676304	628.727689	-367.72062	0.92336	0.037104	22172.4601
485.471351	-346.246695	685.186932	-282.268794	2.449286	0.800067	22228.91934
503.782457	-295.128192	707.312851	-199.868818	0.92336	0.037104	22240.36378
545.745407	-232.565248	705.023963	-107.550327	-2.12849	-1.488821	22213.66009
529.72319	-141.009719	705.023963	6.131121	-2.12849	-2.251784	22219.76379
545.745407	-60.135669	705.023963	135.071823	0.160398	0.037104	22230.44527
554.137997	21.501344	680.609155	207.553283	0.92336	0.037104	22222.81564
547.271333	99.323543	626.438801	302.160663	-2.12849	-1.488821	22215.18601
509.886159	175.619817	572.268447	379.982862	-2.12849	-0.725859	22215.94897
480.130612	243.5235	523.438831	439.493955	-2.12849	-1.488821	22205.2675
448.086177	303.797557	425.779601	515.027266	-0.602565	0.800067	22202.21564
403.834338	365.597538	332.698147	562.330956	-1.365528	0.037104	22215.18601
347.375096	441.130849	198.416705	611.160571	-1.365528	-1.488821	22217.4749
309.989922	477.753061	147.298202	633.286491	-0.602565	-0.725859	22216.71194
237.508462	525.05675	82.446369	713.397578	-2.12849	0.037104	22228.15638
185.626996	547.945632	-51.835072	680.59018	1.686323	0.037104	22227.39341
115.434424	557.101185	-123.55357	707.293876	-0.602565	-0.725859	22215.18601
29.219635	558.627111	-161.701706	739.338311	1.686323	0.037104	22205.2675
-5.113689	567.019701	-247.153533	716.449429	0.160398	-0.725859	22215.18601
-73.780335	538.027117	-347.101651	673.723516	2.449286	0.037104	74.007385
-133.291428	528.108601	-441.709031	643.967969	0.160398	-1.488821	13.733329
-200.432149	488.434539	-536.31641	556.227254	0.92336	-0.725859	11.444441
-298.854342	457.153067	-521.820118	525.708745	2.449286	0.037104	21708.57875
-339.291367	444.1827	-633.975641	451.701359	0.92336	2.325992	22187.71935
-382.780243	392.301234	-695.012659	329.627321	2.449286	1.56303	22196.87491
-414.061716	318.293849	-680.516367	254.856973	-0.602565	-0.725859	22208.31935
-482.728362	257.25683	-686.620069	156.43478	-2.12849	-0.725859	22220.52675
-500.276505	207.664252	-722.479318	99.212575	0.160398	0.800067	22229.6823
-546.054269	129.842053	-700.353399	-16.757761	-2.12849	-1.488821	22210.60823
-568.180188	66.516145	-638.553417	-93.054035	-1.365528	0.037104	22200.68972
-581.150555	-14.357905	-608.79787	-183.083638	-2.891453	-1.488821	22209.08231
-575.046853	-68.528259	-627.871939	-343.305813	-1.365528	0.037104	22187.71935
-560.550561	-132.617129	-580.568249	-404.342832	-1.365528	0.800067	22208.31935
-526.980201	-212.728216	-478.331242	-466.142813	0.160398	0.800067	22224.34156
-484.254287	-280.6319	-407.375708	-555.409454	0.92336	0.800067	22167.11936
-445.343188	-350.061509	-376.094235	-678.246454	-0.602565	1.56303	22222.81564
-385.069132	-404.994826	-225.027614	-638.572392	0.160398	0.037104	22230.44527
-316.402485	-446.957777	-145.679489	-665.276088	-1.365528	-1.488821	22224.34156
-255.365466	-500.365168	-62.516551	-717.920517	-0.602565	0.800067	22219.00082
-176.017342	-535.461454	22.935276	-724.024218	0.92336	0.037104	22244.94156
-89.03959	-569.031814	101.520438	-714.868666	2.449286	1.56303	22242.65267
-10.454428	-595.73551	229.698178	-685.876082	3.975211	1.56303	22198.40083
62.789995	-591.920697	327.357408	-679.77238	0.160398	1.56303	22220.52675
128.40479	-598.024398	363.979619	-665.276088	0.160398	-0.725859	22213.66009
213.093654	-569.031814	417.387011	-625.602025	-0.602565	0.800067	22195.34898
275.656599	-537.750342	544.038825	-530.994646	0.160398	0.800067	22215.18601
341.271394	-494.261466	611.942509	-473.009478	0.92336	-0.725859	22220.52675
390.101009	-442.38	670.69064	-403.579869	0.160398	0.037104	22205.2675
462.582469	-404.231863	682.898043	-308.97249	-0.602565	0.800067	22191.53417
496.915792	-308.861521	740.883211	-214.36511	-0.602565	-0.725859	22221.28971
529.72319	-248.587465	732.490621	-135.779948	-0.602565	0.037104	22197.63787
552.612072	-169.23934	711.127665	-46.513308	-0.602565	0.800067	22207.55638
548.797258	-102.861582	668.401751	29.782966	-1.365528	-0.725859	22218.23786
539.641705	0.90135	664.586938	168.642184	-1.365528	-1.488821	22204.50453
559.478737	86.353177	634.068428	258.671787	0.160398	-1.488821	22222.05268
503.019494	135.182792	537.172161	314.368067	-0.602565	-3.014747	22229.6823
486.234314	214.530916	510.468465	399.05693	0.160398	-0.725859	22215.18601
463.345432	294.642004	469.268477	483.745794	2.449286	1.56303	22226.63045
444.271363	356.441985	384.579613	560.042068	2.449286	-0.725859	22233.49712
388.575084	422.056781	306.757414	621.842049	0.160398	-1.488821	22219.76379
351.189909	460.96788	193.075966	677.538329	0.160398	0.800067	22243.41563
281.7603	509.797495	109.913028	698.138323	0.160398	-1.488821	22247.99341
210.804766	546.419707	-9.872122	692.797584	2.449286	0.800067	22212.13416
149.767747	548.708595	-70.146178	695.086472	-1.365528	0.037104	22219.76379
74.234436	559.390073	-144.916526	719.50128	0.92336	0.037104	22230.44527
19.301119	547.945632	-222.738725	694.323509	0.160398	-0.725859	22187.71935
-34.106273	547.945632	-315.057216	683.642031	0.160398	0.800067	2639.85107
-98.958105	523.530825	-410.427559	663.042037	-1.365528	0.037104	16.78518
-182.884006	499.87898	-458.494211	616.50131	0.160398	0.800067	13.733329
-243.158063	476.990098	-511.13864	565.382807	0.160398	0.800067	9386.730552
-321.743224	435.79011	-591.249727	479.93098	-2.891453	-1.488821	22134.31196
-357.602473	407.560489	-650.760821	362.434719	-4.417379	-2.251784	22170.17121
-408.720976	341.182731	-684.331181	312.079178	-0.602565	1.56303	22188.48232
-468.23207	280.145712	-691.197846	195.34588	-0.602565	-0.725859	22212.89712
-506.380207	217.582767	-724.768206	93.871836	0.160398	0.037104	22221.28971
-514.009834	145.101307	-746.894126	16.812599	-0.602565	0.800067	22215.18601
-563.602412	74.145773	-726.294132	-143.409576	2.449286	0.800067	22227.39341
-579.62463	25.316158	-619.479349	-148.750315	2.449286	0.800067	22230.44527
-574.28389	-44.113451	-591.249727	-257.091023	0.160398	1.56303	22215.18601
-555.209822	-118.8838	-556.916404	-335.676185	1.686323	1.56303	22222.81564
-526.980201	-183.735632	-506.560863	-427.231714	3.212249	0.037104	22255.62304
-496.461691	-283.683751	-434.842366	-489.794658	0.92336	0.037104	22231.97119
-444.580225	-308.861521	-358.546092	-561.513155	3.212249	0.800067	22238.83786
-415.587641	-377.528168	-273.094266	-608.053882	0.92336	-2.251784	22243.41563
-345.395069	-439.328149	-192.983179	-676.720529	0.92336	-0.725859	22224.34156
-299.617305	-485.868876	-123.55357	-713.34274	-1.365528	0.800067	22167.11936
-204.246963	-543.854044	-17.501749	-744.624212	-0.602565	-0.725859	22204.50453
-135.580317	-556.824411	77.10563	-742.335324	1.686323	0.037104	22209.84527
-51.654416	-595.73551	138.142649	-724.024218	0.92336	0.800067	22221.28971
30.74556	-591.920697	299.890749	-662.224237	0.160398	0.800067	22209.84527
85.678877	-594.209585	360.164806	-666.03905	-0.602565	0.800067	22192.29713
165.027002	-582.002181	412.046272	-617.972398	-1.365528	-0.725859	22187.71935
261.160307	-562.16515	503.6018	-587.453889	-2.12849	-1.488821	22176.27491
293.204741	-498.07628	547.853639	-495.135397	-0.602565	0.037104	22193.82305
361.108425	-449.246665	591.342515	-476.061329	0.92336	1.56303	22185.43046
432.06396	-390.498534	602.786956	-403.579869	0.160398	-1.488821	22200.68972
461.819506	-337.854105	700.446186	-252.513247	-0.602565	-0.725859	22222.05268
525.908376	-285.209676	727.149882	-157.905868	-1.365528	0.037104	22217.4749
542.693556	-197.468962	682.135081	-131.965135	-0.602565	-0.725859	22228.15638
556.426886	-130.328241	689.764708	12.234823	-0.602565	0.800067	22225.86749
554.90096	-49.454191	700.446186	144.227376	0.160398	0.800067	22220.52675
544.982445	42.101338	689.001745	242.649569	-0.602565	-1.488821	22250.2823
528.197264	135.182792	633.305465	294.531035	2.449286	0.800067	22248.75637
486.997277	196.982773	527.253645	375.405085	0.92336	0.800067	22228.15638
469.449134	259.545718	495.972173	467.723577	-2.12849	-0.725859	22238.83786
447.323214	310.664221	431.883303	550.123552	1.686323	0.800067	22234.26008
396.204711	384.671607	335.749998	559.279105	0.92336	1.56303	22213.66009
363.397313	443.419737	207.572258	634.049453	-2.12849	-1.488821	22225.86749
301.597332	495.301203	171.71301	698.901286	0.92336	0.037104	22232.73415
241.323275	525.819713	55.742674	717.975354	-1.365528	-1.488821	22214.42305
174.182555	551.760446	-26.657302	732.471646	-0.602565	0.037104	22209.84527
110.856647	558.627111	-83.116544	714.160541	-1.365528	0.037104	22204.50453
39.901113	570.834514	-175.435036	718.738317	-3.654416	-1.488821	22193.06009
-28.765533	537.264154	-272.331303	708.056839	-3.654416	-1.488821	22172.4601
-89.802552	525.05675	-365.412757	650.834633	-2.12849	-0.725859	29.755547
-157.706236	524.293787	-483.671981	614.212422	0.160398	0.800067	13.733329
-236.291398	478.516023	-517.242342	551.649478	-1.365528	-0.725859	11.444441
-306.48397	453.338253	-579.042323	472.301353	-1.365528	-1.488821	21932.12684
-327.083964	424.345669	-656.10156	367.012495	0.92336	0.800067	22184.6675
-388.120983	360.256799	-694.249697	313.605104	1.686323	0.800067	22197.63787
-441.528374	306.086445	-695.012659	256.382899	0.160398	-1.488821	22225.10453
-469.757995	268.701271	-695.775622	154.908854	0.92336	0.037104	22235.02304
-514.009834	195.456848	-665.257113	53.43481	1.686323	0.800067	22238.07489
-516.298722	122.975388	-703.40525	-28.965165	2.449286	0.800067	22244.94156
-556.735747	53.545779	-642.368231	-102.209588	0.160398	0.800067	22231.97119
-571.232039	-12.831979	-609.560833	-196.816967	-0.602565	-0.725859	22227.39341
-571.995002	-92.180104	-579.042323	-295.23916	-1.365528	-0.725859	22228.91934
-536.898716	-159.320825	-520.294193	-414.261347	0.92336	0.037104	22222.05268
-516.298722	-227.224508	-473.753466	-473.009478	0.160398	0.800067	22218.23786
-479.676511	-310.387447	-391.35349	-511.920578	0.92336	-0.725859	22228.91934
-420.165418	-363.031876	-311.242403	-579.824261	0.92336	0.800067	22227.39341
-375.150616	-421.017044	-213.583172	-650.779796	-2.891453	0.037104	22201.45268
-323.26915	-468.320733	-136.523936	-673.668678	-2.891453	-0.725859	22204.50453
-279.017311	-513.335535	-69.383215	-743.098287	-3.654416	-0.725859	22199.92676
-183.646969	-543.091081	26.75009	-749.964951	-0.602565	0.037104	22187.71935
-98.958105	-581.239218	121.357469	-743.86125	0.160398	0.800067	22214.42305
-17.321092	-592.683659	252.58706	-692.742746	-0.602565	0.037104	22224.34156
50.582591	-584.291069	320.490743	-658.409423	-2.12849	-1.488821	22182.37861
127.641828	-588.868846	408.994421	-671.37979	0.160398	-0.725859	22208.31935
222.249207	-557.587373	457.824036	-608.053882	-0.602565	0.800067	22210.60823
274.893636	-521.728125	563.875856	-511.157615	1.686323	0.800067	22195.34898
345.086208	-485.105913	588.290664	-476.824292	0.92336	0.037104	22209.84527
419.093593	-440.854075	655.431385	-363.905807	1.686323	-2.251784	22228.15638
455.715804	-366.846689	693.579522	-274.639166	0.160398	0.800067	22234.26008
503.782457	-330.224478	698.920261	-235.728067	1.686323	0.037104	22237.31193
544.982445	-218.068956	735.542472	-124.335507	0.160398	-0.725859	22243.41563
554.90096	-160.84675	699.683224	-1.498507	-2.12849	-0.725859	22214.42305
550.323184	-82.261588	675.268416	57.249624	-0.602565	0.037104	22219.00082
539.641705	-8.254203	698.157298	190.768103	-1.365528	-0.725859	22229.6823
531.249115	80.249475	673.742491	273.168079	-0.602565	-0.725859	22219.00082
501.493569	167.227227	582.186962	332.679172	0.92336	-0.725859	22222.05268
485.471351	232.079059	501.312912	403.634707	-0.602565	-0.725859	22231.20823
431.300997	283.197563	466.216626	486.797645	-2.12849	0.800067	22199.92676
414.515817	356.441985	359.401843	565.382807	-1.365528	0.037104	22204.50453
379.419531	416.716042	296.075936	581.405024	-2.12849	-1.488821	22210.60823
340.508431	476.990098	193.838929	644.730932	-0.602565	1.56303	22216.71194
241.323275	505.982682	47.350084	677.538329	-1.365528	0.800067	22024.44533
190.967735	529.634527	-54.12396	678.301292	0.160398	-0.725859	22200.68972
140.612194	556.338222	-131.94616	624.8939	0.160398	0.037104	22210.60823
60.501107	560.915999	-172.383185	705.767951	0.160398	-0.725859	22213.66009
8.619641	559.390073	-261.649825	714.923503	-1.365528	-0.725859	22209.08231
-75.30626	552.523409	-369.990534	627.945751	-1.365528	0.800067	969.725639
-120.321062	532.686378	-415.005335	647.782783	0.92336	0.037104	16.022217
-176.017342	509.797495	-473.753466	611.160571	2.449286	0.037104	12.970367
-251.550653	469.36047	-526.397895	537.916148	0.160398	0.037104	18326.36494
-312.587672	454.101216	-606.508982	453.227285	2.449286	0.800067	22167.11936
-357.602473	407.560489	-660.679336	352.516203	-0.602565	-2.251784	22192.29713
-425.506157	332.790141	-672.123777	312.842141	-0.602565	0.037104	22225.10453
-464.417256	271.753122	-674.412666	208.316246	-1.365528	-0.725859	22205.2675
-498.750579	209.190177	-732.397834	96.923686	0.160398	-0.725859	22222.81564
-540.71353	127.553164	-669.071926	29.020003	-0.602565	0.037104	22229.6823
-559.787598	80.249475	-660.679336	-64.061451	-0.602565	0.800067	22211.3712
-584.202406	8.530977	-625.58305	-162.483644	-2.12849	-0.725859	22204.50453
-565.128338	-62.424557	-584.383063	-272.350278	-3.654416	-0.725859	22206.03046
-544.528344	-125.750464	-520.294193	-392.135428	-0.602565	0.037104	22193.82305
-536.898716	-189.839334	-504.271975	-432.572453	0.92336	0.037104	22209.08231
-491.120952	-277.580049	-422.634962	-502.765025	-2.891453	0.037104	22220.52675
-447.632076	-330.987441	-371.516459	-569.905746	0.92336	0.037104	22214.42305
-401.854312	-376.002242	-250.205384	-643.150168	0.160398	-0.725859	22223.5786
-330.898777	-426.357783	-195.272067	-662.987199	-2.891453	-2.251784	22228.15638
-262.995094	-522.491088	-98.375799	-762.935318	0.92336	2.325992	22220.52675
-188.224746	-556.061448	-19.790637	-756.831616	0.160398	1.56303	22181.61565
-108.113658	-546.905895	67.187115	-760.64643	0.160398	-0.725859	22231.97119
-43.261825	-585.816995	203.757445	-697.320523	0.92336	0.800067	22243.41563
48.293703	-590.394771	288.446308	-674.431641	1.686323	-1.488821	22225.86749
102.464057	-583.528106	385.342576	-679.009417	1.686323	0.800067	22216.71194
166.552927	-569.794777	427.305527	-626.364988	0.160398	0.037104	22217.4749
264.97512	-536.98738	492.157359	-566.853895	0.160398	0.037104	22199.16379
322.960288	-515.624423	590.579552	-508.105764	-2.12849	-2.251784	22178.5638
374.841754	-447.720739	631.016577	-437.150229	-0.602565	2.325992	22211.3712
435.115811	-404.994826	660.772124	-327.283595	-2.12849	-0.725859	22209.08231
485.471351	-348.535584	704.261	-252.513247	-0.602565	-2.251784	22225.86749
513.700972	-282.920788	730.201733	-167.06142	-0.602565	0.800067	22231.20823
541.167631	-195.943036	719.520255	-44.22442	-2.12849	1.56303	22193.82305
557.952811	-118.120837	686.712857	29.782966	-1.365528	0.037104	22209.84527
541.167631	-38.772712	669.927677	132.782935	-2.12849	0.037104	22212.13416
529.72319	22.264307	656.194348	227.390315	-1.365528	-1.488821	22202.21564
522.093563	123.738351	590.579552	279.271781	-0.602565	-0.725859	22217.4749
493.863941	194.693885	569.979558	373.87916	1.686323	1.56303	22235.786
473.263947	265.64942	486.81662	464.671726	0.160398	0.037104	22214.42305
444.271363	335.079029	409.757384	545.545776	-0.602565	-1.488821	22224.34156
392.389897	388.48642	279.290756	576.827248	-0.602565	-0.725859	22231.20823
344.323245	457.153067	210.624109	618.027236	0.160398	0.800067	22215.94897
302.360294	501.404905	161.794494	699.664249	0.160398	0.037104	22246.46748
229.115872	531.160452	15.305649	723.316093	0.92336	0.037104	22247.99341
140.612194	567.019701	-50.309147	712.634615	0.160398	-1.488821	22199.92676
74.234436	557.864148	-96.849874	729.419795	1.686323	0.800067	22218.23786
38.375187	548.708595	-221.975763	709.582764	2.449286	-0.725859	22232.73415
-48.602565	541.84193	-291.405372	703.479062	0.160398	-0.725859	22209.08231
-103.535882	534.212303	-379.146086	679.827217	-2.891453	-0.725859	28.992584
-164.572901	505.982682	-456.205323	613.449459	0.160398	0.800067	14.496292
-238.580286	469.36047	-521.820118	563.093919	-1.365528	0.800067	11.444441
-308.009895	447.997514	-601.931206	447.123583	-2.891453	-3.014747	22036.65273
-355.313585	406.034563	-669.834889	368.538421	1.686323	2.325992	22187.71935
-399.565424	360.256799	-655.338597	302.160663	-4.417379	0.800067	22196.11194
-457.550592	309.901258	-702.642287	215.945873	-2.12849	-0.725859	22195.34898
-489.595027	241.997575	-717.901542	131.25701	0.160398	-0.725859	22214.42305
-526.217238	176.382779	-724.768206	47.331109	-2.891453	0.037104	22212.89712
-563.602412	109.242059	-712.560802	-48.039234	-0.602565	-0.725859	22213.66009
-582.67648	36.760599	-657.627485	-130.439209	-2.12849	-1.488821	22225.10453
-575.809816	-18.172718	-682.805256	-238.016955	2.449286	0.037104	22229.6823
-552.157971	-119.646762	-656.10156	-360.090993	1.686323	0.037104	22212.89712
-541.476493	-176.868968	-531.738634	-438.676155	-0.602565	0.037104	22222.81564
-496.461691	-232.565248	-465.360876	-450.883559	1.686323	0.800067	22236.54897
-467.469107	-303.520782	-372.279422	-571.431671	0.92336	-2.251784	22238.07489
-430.846896	-355.402248	-274.620191	-579.061298	1.686323	-1.488821	22247.99341
-351.498771	-417.20223	-210.531322	-653.068684	-2.12849	0.800067	22242.65267
-296.565454	-467.55777	-137.286899	-691.979783	0.160398	0.037104	22209.08231
-217.21733	-514.098497	-47.257296	-749.201989	0.160398	-0.725859	22219.76379
-156.180311	-534.698491	4.62417	-725.550144	-1.365528	0.800067	22196.87491
-77.595149	-588.868846	151.113016	-717.157554	-1.365528	-0.725859	22203.74157
-5.113689	-592.683659	261.742613	-675.957566	-1.365528	-0.725859	22205.2675
78.04925	-563.691075	347.194439	-688.927933	0.160398	1.56303	22204.50453
148.241821	-591.157734	400.601831	-650.016833	0.92336	0.037104	22202.21564
226.064021	-565.979964	500.549949	-573.720559	-0.602565	-0.725859	22190.00824
293.204741	-524.017013	577.609186	-532.520571	-0.602565	2.325992	22209.84527
351.952872	-475.187398	593.631403	-457.750223	-2.891453	-0.725859	22183.14158
403.834338	-430.935559	638.646205	-382.979875	-1.365528	-1.488821	22184.6675
467.923208	-379.054093	683.661006	-261.6688	-1.365528	0.037104	22223.5786
509.123196	-304.283745	705.786925	-206.735483	-2.12849	0.037104	22222.05268
531.249115	-221.120806	703.498037	-130.439209	-0.602565	-0.725859	22219.76379
561.004662	-150.928235	717.994329	-42.698494	0.92336	0.037104	22231.20823
548.797258	-82.261588	729.43877	104.553314	-0.602565	0.037104	22230.44527
548.034296	37.523561	643.986944	177.034774	-0.602565	-1.488821	22215.94897
522.856525	92.456878	617.283248	282.323632	2.449286	-0.725859	22251.04526
502.256531	180.960556	596.683254	341.834725	0.92336	-0.725859	22245.70452
483.182463	226.73832	535.646235	429.57544	0.92336	0.037104	22232.73415
449.612103	313.716072	457.824036	548.597627	2.449286	1.56303	22240.36378
443.508401	370.175315	376.187023	585.219838	1.686323	0.037104	22242.65267
358.819537	432.738259	232.750029	617.264273	-1.365528	-0.725859	22213.66009
309.989922	482.330837	193.838929	679.064255	-0.602565	0.800067	22224.34156
248.18994	506.745645	100.757475	711.10869	0.160398	1.56303	22231.20823
180.286256	534.212303	-3.005457	720.264243	-1.365528	0.800067	22212.13416
127.641828	549.471558	-107.531352	709.582764	-2.12849	-1.488821	22184.6675
47.53074	548.708595	-157.12393	718.738317	-2.891453	-1.488821	22202.21564
1.752976	538.027117	-264.701676	721.027205	-4.417379	-1.488821	22175.51195
-69.965521	515.901197	-355.494242	698.138323	-3.654416	0.037104	162.511063
-135.580317	512.849346	-414.242372	657.701298	-0.602565	1.56303	14.496292
-207.298814	489.960464	-484.434944	574.53836	-0.602565	-1.488821	12.970367
-273.676572	469.36047	-562.257143	537.916148	-0.602565	-0.725859	21164.58632
-327.083964	447.997514	-613.375647	450.175434	-0.602565	1.56303	22165.59343
-380.491355	382.382718	-651.523783	377.693974	-0.602565	-0.725859	22199.92676
-423.980231	326.686439	-666.020075	290.716222	0.160398	-1.488821	22216.71194
-462.128368	258.019792	-700.353399	159.486631	0.160398	-0.725859	22226.63045
-527.743163	184.012407	-723.242281	87.768134	0.160398	-0.725859	22221.28971
-526.980201	122.212425	-691.960809	-28.965165	2.449286	-0.725859	22241.88971
-559.024636	77.960586	-624.820088	-80.846631	0.160398	0.800067	22249.51933
-571.995002	5.479126	-618.716386	-187.661414	-2.12849	-0.725859	22233.49712
-581.150555	-77.683812	-576.753435	-263.957688	1.686323	0.800067	22228.15638
-568.180188	-142.535645	-520.294193	-348.646552	0.160398	1.56303	22230.44527
-519.350573	-227.224508	-476.042354	-439.439118	-0.602565	0.037104	22226.63045
-484.254287	-277.580049	-415.768298	-514.972429	0.92336	-0.725859	22218.23786
-444.580225	-346.246695	-340.234987	-567.616857	0.160398	0.800067	22227.39341
-375.150616	-397.365199	-257.072048	-652.305721	0.92336	-1.488821	22231.20823
-325.558038	-450.009628	-141.864675	-667.564976	1.686323	-0.725859	22219.00082
-275.202498	-507.231833	-77.775805	-742.335324	-2.12849	0.037104	22200.68972
-186.69882	-541.565156	-6.057308	-768.276057	-2.891453	0.037104	22209.08231
-105.061807	-576.661442	75.579705	-758.357542	-1.365528	-0.725859	22169.40825
-37.158124	-598.787361	241.905581	-693.505709	-2.891453	0.037104	22211.3712
45.241852	-574.372554	281.579644	-668.327939	-2.891453	-1.488821	22210.60823
120.0122	-601.076249	397.54998	-665.276088	-1.365528	-0.725859	22191.53417
187.915884	-577.424405	449.431446	-635.520541	0.92336	0.800067	22206.79342
273.36771	-543.091081	518.098092	-553.883528	0.92336	1.56303	22212.89712
323.723251	-516.387386	557.772155	-486.742807	1.686323	-0.725859	22187.71935
390.101009	-474.424435	625.675838	-464.616888	1.686323	0.800067	22185.43046
457.24173	-395.839273	682.898043	-318.128042	0.160398	0.800067	22254.86007
498.441718	-335.565217	722.572106	-237.253992	1.686323	-0.725859	22231.97119
531.249115	-265.372645	716.468404	-214.36511	1.686323	0.037104	22238.07489
557.952811	-167.713415	719.520255	-50.328122	0.160398	0.800067	22241.88971
554.90096	-89.891216	703.498037	58.77555	1.686323	0.037104	22227.39341
555.663923	-26.565309	661.535087	164.82737	0.160398	0.800067	22223.5786
544.219482	42.101338	639.409167	220.52365	0.92336	0.037104	22228.15638
509.886159	129.07909	602.786956	318.18288	-1.365528	-0.725859	22222.05268
485.471351	203.849438	561.586968	414.316185	-0.602565	1.56303	22220.52675
457.24173	272.516084	476.898104	484.508757	-2.12849	0.037104	22225.86749
431.300997	328.212364	402.127756	545.545776	-2.891453	-2.251784	22210.60823
395.441748	393.827159	257.927799	576.064285	-1.365528	-0.725859	22198.40083
341.271394	464.782694	238.090768	659.990186	-2.12849	0.800067	22211.3712
282.523263	500.641943	128.987096	699.664249	-0.602565	0.037104	22212.13416
223.775132	544.893781	12.253798	712.634615	0.92336	-0.725859	22207.55638
148.241821	555.57526	-79.301731	716.449429	-0.602565	0.037104	22222.05268
86.44184	574.649328	-120.501719	726.367944	0.92336	0.800067	22212.89712
29.219635	562.441924	-210.531322	732.471646	-2.12849	0.037104	22193.82305
-31.817384	538.790079	-304.375738	695.086472	0.92336	1.56303	7820.368053
-121.084025	541.078968	-414.242372	663.805	0.92336	0.037104	19.837031
-159.995124	497.590092	-475.279391	598.190205	2.449286	0.800067	14.496292
-234.765472	478.516023	-509.612714	539.442074	3.975211	2.325992	14303.26243
-315.639523	460.204918	-601.168243	465.434688	1.686323	0.800067	22193.82305
-340.05433	399.167899	-677.464517	363.197682	0.160398	-0.725859	22193.82305
-406.432088	351.864209	-671.360815	336.493986	0.160398	-0.725859	22231.20823
-461.365405	292.353115	-662.968225	203.73847	1.686323	1.56303	22230.44527
-530.795014	235.13091	-725.531169	112.945904	-0.602565	0.800067	22207.55638
-514.009834	149.679084	-674.412666	54.960736	0.160398	0.800067	22222.05268
-552.157971	81.7754	-651.523783	-35.83183	0.92336	-0.725859	22230.44527
-571.232039	24.553195	-635.501566	-157.142905	1.686323	0.800067	22219.00082
-564.365375	-42.587526	-630.160827	-244.88362	-0.602565	1.56303	22222.81564
-561.313524	-121.935651	-575.990472	-344.068775	-2.891453	-0.725859	22206.79342
-543.765381	-175.343042	-502.74605	-405.868757	-2.891453	-0.725859	22196.87491
-475.861697	-271.476347	-456.968286	-509.631689	-2.12849	0.037104	22202.97861
-485.01725	-326.409664	-363.886832	-568.37982	-1.365528	-0.725859	22219.76379
-443.0543	-372.187428	-265.464639	-602.713143	-0.602565	-1.488821	22213.66009
-372.098765	-428.646671	-186.879477	-655.357572	0.92336	2.325992	22221.28971
-293.513603	-475.950361	-115.923942	-678.246454	0.92336	0.037104	22229.6823
-219.506218	-535.461454	-42.679519	-733.942734	0.160398	-0.725859	22222.81564
-135.580317	-551.483672	72.527854	-717.157554	-1.365528	-0.725859	22211.3712
-71.491447	-588.868846	166.372271	-714.105703	0.92336	1.56303	22205.2675
29.219635	-578.187367	254.112985	-685.876082	0.92336	-0.725859	22225.86749
74.234436	-571.320703	317.438892	-686.639044	3.212249	0.800067	22212.89712
161.975151	-576.661442	386.105539	-652.305721	0.160398	0.037104	22212.13416
247.426977	-553.77256	512.757353	-566.853895	-1.365528	-1.488821	22222.05268
293.967704	-507.994796	567.69067	-514.209466	0.92336	0.037104	22200.68972
379.419531	-466.794808	647.038795	-426.468751	-2.12849	0.037104	22211.3712
434.352848	-413.387416	680.609155	-334.913223	3.212249	0.037104	22227.39341
476.315798	-350.824472	708.838776	-265.483614	-0.602565	-0.725859	22215.18601
503.019494	-291.313378	732.490621	-188.424377	0.92336	1.56303	22227.39341
553.375035	-201.283775	717.231367	-101.446625	0.92336	0.800067	22231.97119
549.560221	-133.380092	714.179516	11.47186	-3.654416	-0.725859	22195.34898
522.856525	-38.00975	668.401751	104.553314	-3.654416	-0.725859	22201.45268
539.641705	2.427275	608.127695	160.249594	0.160398	0.037104	22212.89712
525.908376	89.405027	586.764739	260.197712	-2.891453	-0.725859	22198.40083
490.81209	172.567966	517.335129	360.145831	-0.602565	0.800067	22213.66009
470.212096	257.25683	530.305496	460.093949	-1.365528	0.037104	22231.20823
432.06396	295.404966	458.586999	544.782813	0.92336	-0.725859	22218.23786
393.915823	370.175315	317.438892	566.908732	-2.12849	-0.725859	22222.81564
379.419531	447.997514	227.409289	612.686497	-0.602565	0.037104	22230.44527
321.434363	482.330837	194.601892	685.930919	0.160398	-1.488821	22215.94897
244.375126	514.375272	85.49822	695.849435	0.92336	0.037104	22215.18601
176.471443	560.153036	-51.835072	664.567963	0.92336	0.800067	22247.99341
113.145536	564.730813	-122.027644	707.293876	0.92336	-0.725859	22228.15638
26.930746	544.130819	-231.131315	679.064255	3.212249	0.800067	22112.18604
-16.55813	551.760446	-313.531291	659.227224	0.160398	-0.725859	22225.10453
-87.513664	530.397489	-375.331273	664.567963	-0.602565	0.037104	45.014801
-158.469199	518.953048	-454.679397	631.760565	2.449286	2.325992	12.207404
-214.165479	492.249353	-490.538646	585.982801	-2.12849	-1.488821	11.444441
-286.646939	460.204918	-592.01269	518.84208	0.92336	-0.725859	21688.74172
-340.817293	420.530855	-637.790454	419.656924	-1.365528	0.800067	22161.77862
-382.017281	375.516054	-651.523783	360.908793	-0.602565	-0.725859	22219.00082
-441.528374	312.953109	-666.020075	272.405116	-2.891453	0.037104	22202.21564
-482.728362	238.182761	-720.19043	89.294059	-1.365528	1.56303	22197.63787
-507.14317	176.382779	-798.775592	6.131121	-2.12849	0.800067	22205.2675
-549.10612	114.582798	-693.486734	-6.839246	-2.12849	-1.488821	22217.4749
-568.943151	56.59763	-656.10156	-95.342923	0.92336	0.037104	22209.08231
-584.965369	-8.254203	-627.108976	-198.342893	0.92336	0.800067	22225.10453
-570.469077	-75.394924	-598.116392	-330.335446	-0.602565	-0.725859	22228.15638
-546.054269	-151.691197	-514.953454	-386.794689	-0.602565	0.037104	22216.71194
-517.824648	-225.698583	-460.783099	-442.490968	-1.365528	0.800067	22224.34156
-481.965399	-296.654117	-400.509043	-524.127981	0.160398	-0.725859	22231.20823
-435.424672	-345.483733	-314.294254	-581.350187	3.212249	0.800067	22236.54897
-385.832094	-385.920758	-234.183166	-672.905715	1.686323	1.56303	22237.31193
-324.032113	-452.298516	-160.938744	-657.64646	0.160398	0.037104	22248.75637
-266.046945	-514.098497	-83.879507	-739.283473	1.686323	-1.488821	22208.31935
-185.172895	-551.483672	22.935276	-713.34274	-0.602565	-0.725859	22226.63045
-101.246994	-587.34292	122.883395	-737.757548	-1.365528	-0.725859	22223.5786
0.990013	-589.631808	229.698178	-676.720529	0.92336	0.037104	22188.48232
68.130734	-589.631808	304.468526	-663.750162	0.160398	0.037104	22212.13416
140.612194	-592.683659	416.624048	-671.37979	-0.602565	-0.725859	22216.71194
214.61958	-552.246634	503.6018	-579.061298	0.92336	1.56303	22185.43046
270.315859	-531.64664	555.483266	-546.253901	-3.654416	0.800067	22183.14158
351.952872	-492.735541	584.47585	-484.453919	-2.12849	-1.488821	22182.37861
408.412115	-443.905926	617.283248	-441.728006	-2.12849	-1.488821	22185.43046
451.900991	-373.713354	663.823975	-324.231744	0.160398	1.56303	22209.08231
500.730606	-322.59485	708.075814	-284.557682	0.92336	1.56303	22218.23786
531.249115	-240.957838	703.498037	-141.88365	0.92336	0.037104	22230.44527
560.241699	-166.950452	722.572106	-38.120718	0.160398	0.800067	22220.52675
560.241699	-91.417141	714.942478	45.04222	-2.891453	-1.488821	22218.23786
541.167631	-8.254203	678.320267	196.871805	1.686323	0.037104	22222.81564
530.486153	69.567996	661.535087	252.568085	0.160398	0.037104	22210.60823
526.671339	151.967972	609.653621	354.805092	4.738174	0.800067	22247.99341
496.915792	224.449432	533.357347	428.049514	1.686323	2.325992	22255.62304
478.604687	288.538302	499.024024	511.975415	1.686323	0.037104	22238.07489
392.389897	356.441985	372.372209	523.419856	0.92336	-1.488821	22240.36378
387.812121	415.953079	296.838899	603.530944	0.92336	-0.725859	22243.41563
333.641767	462.493806	223.594476	657.701298	2.449286	2.325992	22219.76379
263.449195	502.930831	101.520438	698.901286	-2.12849	-0.725859	22219.76379
198.597362	539.553042	9.964909	728.656833	-0.602565	0.037104	22223.5786
136.034418	556.338222	-77.775805	730.182758	1.686323	0.800067	22215.18601
69.65666	554.812297	-148.73134	727.130907	-2.12849	0.037104	22200.68972
13.96038	557.101185	-242.575756	724.842019	0.92336	0.800067	22213.66009
-64.624782	541.84193	-308.953515	693.560547	-2.12849	0.037104	2752.769555
-111.928472	518.953048	-426.449776	634.812416	-0.602565	1.56303	17.548143
-185.935857	494.538241	-508.849752	564.619844	-0.602565	-1.488821	13.733329
-262.995094	473.938247	-604.220094	490.612459	-1.365528	0.037104	14576.40309
-309.535821	444.1827	-625.58305	419.656924	-0.602565	1.56303	22158.72677
-371.335802	407.560489	-682.042293	343.360651	0.160398	-1.488821	22217.4749
-402.617275	352.627172	-675.175628	316.656955	-0.602565	-1.488821	22212.13416
-463.654294	279.382749	-686.620069	192.294029	0.160398	0.037104	22218.23786
-490.357989	204.612401	-736.97561	99.975537	0.160398	0.800067	22228.15638
-552.920934	135.945754	-694.249697	32.071854	-2.12849	-0.725859	22215.18601
-552.920934	83.301326	-658.390448	-61.0096	2.449286	-0.725859	22243.41563
-566.654263	38.286524	-657.627485	-168.587346	0.92336	-1.488821	22244.94156
-564.365375	-37.246787	-624.057125	-296.765086	1.686323	0.037104	22228.91934
-569.706114	-123.461576	-566.83492	-357.039142	1.686323	1.56303	22230.44527
-546.054269	-192.891185	-467.649764	-431.046527	0.160398	-1.488821	22238.07489
-494.172803	-270.713384	-509.612714	-542.439087	-1.365528	-0.725859	22224.34156
-449.920964	-342.431882	-349.39054	-550.068714	1.686323	1.56303	22216.71194
-401.091349	-377.528168	-263.17575	-612.631659	0.160398	-0.725859	22228.91934
-344.632107	-451.535553	-191.457253	-660.698311	-2.12849	0.800067	22225.86749
-275.96546	-503.417019	-152.546154	-697.320523	-1.365528	-0.725859	22188.48232
-211.87659	-533.172566	-30.472116	-745.387175	-2.12849	0.037104	22198.40083
-127.950689	-559.113299	75.579705	-730.890883	-1.365528	0.037104	22209.84527
-53.943304	-595.73551	180.1056	-724.787181	-2.891453	-0.725859	22144.99344
26.167784	-617.86143	228.172252	-707.239038	-1.365528	0.037104	22194.58602
103.22702	-580.476256	362.453694	-697.320523	-0.602565	0.037104	22205.2675
180.286256	-568.268852	444.090707	-608.816845	-2.12849	0.037104	22202.97861
255.819567	-543.091081	521.149943	-544.727975	0.92336	0.037104	22203.74157
319.908437	-496.550354	563.875856	-510.394652	0.160398	0.037104	22217.4749
373.315829	-466.794808	614.99436	-444.779857	-1.365528	0.800067	22177.80084
427.486183	-401.942975	650.853608	-324.994707	-0.602565	0.037104	22223.5786
486.997277	-336.32818	722.572106	-240.305843	3.212249	0.800067	22241.88971
522.093563	-272.23931	711.127665	-170.876234	0.92336	-0.725859	22238.07489
531.249115	-189.076372	737.068398	-78.557743	0.92336	0.800067	22244.94156
538.878743	-121.935651	702.735075	24.442226	1.686323	-0.725859	22245.70452
562.530588	-53.269004	689.764708	122.101457	2.449286	1.56303	22222.05268
536.589855	35.234673	666.875826	212.13106	-0.602565	-0.725859	22226.63045
534.300966	107.716133	601.261031	283.849557	-0.602565	0.800067	22225.86749
505.308382	203.086475	595.157329	398.293968	-1.365528	0.037104	22213.66009
485.471351	272.516084	520.38698	493.66431	0.160398	0.800067	22222.81564
438.930624	320.582737	414.33516	515.790229	-0.602565	-1.488821	22232.73415
401.54545	388.48642	322.016669	604.293907	0.160398	0.800067	22221.28971
347.375096	428.923445	245.720395	639.390192	-1.365528	0.800067	22199.92676
277.182524	485.382688	150.350053	686.693882	-1.365528	-0.725859	22213.66009
197.071437	521.241937	-22.079526	622.605012	-0.602565	0.037104	22177.80084
150.53071	540.316005	-77.012843	682.879068	-0.602565	0.037104	22201.45268
92.545542	559.390073	-140.33875	716.449429	0.92336	0.037104	22222.05268
49.819628	544.893781	-196.797992	701.190174	0.160398	0.800067	22194.58602
-31.054422	541.078968	-286.064632	708.819801	3.975211	2.325992	22213.66009
-85.224776	534.212303	-366.17572	679.827217	-0.602565	0.037104	29.755547
-147.78772	511.323421	-438.65718	640.916118	0.92336	1.56303	13.733329
-233.239547	498.353054	-527.160857	571.486509	-0.602565	0.037104	10.681478
-256.891392	466.308619	-572.175659	507.397639	2.449286	-0.725859	21949.67498
-335.476554	419.767893	-614.138609	440.256918	3.975211	0.800067	22219.76379
-396.513573	373.990128	-671.360815	352.516203	0.92336	0.037104	22224.34156
-433.898747	316.767923	-663.731187	277.745855	0.92336	0.037104	22219.00082
-464.417256	228.264246	-738.501535	116.760718	-0.602565	0.037104	22237.31193
-523.92835	168.753152	-696.538585	35.123705	-1.365528	0.800067	22212.89712
-556.735747	106.95317	-672.123777	-23.624426	-1.365528	-1.488821	22220.52675
-572.757965	46.679114	-623.294162	-102.972551	-0.602565	0.800067	22230.44527
-569.706114	-22.750495	-604.220094	-201.394744	0.160398	1.56303	22215.94897
-555.209822	-86.839365	-574.464547	-299.816937	0.160398	-0.725859	22223.5786
-554.446859	-175.343042	-512.664565	-387.557651	-2.891453	0.037104	22212.13416
-506.380207	-243.246726	-460.783099	-466.142813	-2.12849	0.037104	22193.06009
-459.83948	-319.543	-424.160888	-559.98723	-1.365528	0.800067	22208.31935
-420.165418	-369.135577	-353.968316	-627.127951	-1.365528	-1.488821	22220.52675
-397.276535	-433.224447	-215.872061	-669.090901	-0.602565	1.56303	22204.50453
-316.402485	-472.89851	-204.42762	-733.179771	-1.365528	0.037104	22214.42305
-230.187696	-495.024429	-101.42765	-759.883467	0.160398	-1.488821	22199.92676
-151.602534	-549.957746	21.40935	-732.416809	1.686323	-0.725859	22212.13416
-79.121074	-578.187367	137.379687	-708.764964	3.212249	0.037104	22222.05268
-25.713683	-593.446622	285.394457	-677.483491	1.686323	1.56303	22208.31935
90.256653	-575.135516	326.594445	-706.476075	0.160398	-0.725859	22208.31935
157.397374	-569.794777	419.675899	-617.972398	1.686323	-0.725859	22222.81564
205.464027	-562.928113	500.549949	-579.061298	1.686323	-0.725859	22223.5786
291.678816	-507.994796	514.283279	-563.039081	0.92336	1.56303	22199.92676
363.397313	-473.661472	580.661037	-514.972429	1.686323	0.037104	22202.21564
397.730636	-434.750373	644.749907	-391.372465	0.160398	-0.725859	22230.44527
444.271363	-385.157795	695.105447	-314.313229	0.160398	0.037104	22225.10453
499.967643	-295.128192	725.623957	-199.868818	1.686323	1.56303	22219.76379
521.3306	-239.431912	742.409137	-104.498476	0.160398	0.037104	22228.15638
544.219482	-152.45416	715.705441	-2.261469	0.160398	0.037104	22230.44527
560.241699	-72.343073	701.972112	87.768134	0.160398	0.037104	22219.00082
542.693556	-5.965315	669.164714	198.397731	-1.365528	0.037104	22204.50453
522.093563	74.908735	605.075844	262.4866	-2.12849	0.037104	22208.31935
504.54542	161.886487	577.609186	341.071762	0.160398	0.800067	22194.58602
478.604687	228.264246	515.809204	430.338403	-0.602565	-0.725859	22214.42305
455.715804	301.508668	442.564781	446.36062	0.92336	0.037104	22225.86749
434.352848	374.753091	275.475942	507.397639	-1.365528	0.037104	22218.23786
379.419531	428.923445	277.76483	629.471677	0.160398	0.037104	22228.91934
325.249176	476.227135	206.046333	679.827217	0.92336	0.800067	22235.786
270.315859	507.508607	80.157481	706.530913	-0.602565	-0.725859	22212.13416
209.27884	548.708595	-20.5536	721.790168	0.160398	-0.725859	22202.97861
129.930716	563.204887	-85.405433	726.367944	3.212249	0.037104	22247.99341
63.552958	559.390073	-160.938744	733.997572	0.92336	1.56303	22207.55638
14.723343	547.18267	-254.020198	708.056839	0.92336	-0.725859	22201.45268
-46.313676	542.604893	-356.257204	674.486478	0.160398	0.800067	405.896176
-118.795136	508.27157	-434.842366	650.071671	-0.602565	-0.725859	15.259255
-190.513634	498.353054	-519.53123	582.93095	-1.365528	-0.725859	13.733329
-272.913609	476.227135	-545.471963	529.523558	0.160398	0.037104	20094.1496
-318.691374	440.367886	-599.642317	449.412471	1.686323	0.800067	22176.27491
-375.913579	398.404936	-655.338597	385.323601	-0.602565	-1.488821	22212.89712
-411.772827	340.419768	-703.40525	318.945843	0.92336	0.800067	22226.63045
-468.23207	260.308681	-714.086728	164.064407	-1.365528	0.800067	22200.68972
-515.53576	209.190177	-731.634871	97.686649	-0.602565	1.56303	22197.63787
-534.609828	115.345761	-668.308964	-3.024432	-1.365528	0.037104	22207.55638
-574.28389	74.908735	-654.575634	-91.52811	-0.602565	-0.725859	22141.17863
-562.076487	17.68653	-682.042293	-250.987322	0.160398	0.037104	22206.79342
-589.543145	-55.557893	-682.042293	-366.957658	0.160398	0.800067	22225.10453
-565.128338	-125.750464	-579.042323	-406.63172	0.160398	0.037104	22227.39341
-545.291306	-214.254142	-485.197907	-445.542819	2.449286	1.56303	22220.52675
-481.965399	-278.343012	-430.26459	-489.794658	0.160398	-1.488821	22226.63045
-459.83948	-328.698552	-351.679428	-552.357603	-0.602565	1.56303	22228.15638
-379.728392	-385.920758	-270.805378	-608.053882	0.160398	0.037104	22225.10453
-320.980262	-429.409634	-165.51652	-674.431641	0.92336	-0.725859	22249.51933
-284.35805	-488.157764	-100.664687	-715.631628	0.92336	0.037104	22243.41563
-203.484	-536.98738	3.861208	-718.683479	0.92336	-1.488821	22199.92676
-120.321062	-560.639224	93.127848	-735.468659	0.160398	-0.725859	22226.63045
-25.713683	-588.868846	194.601892	-699.609411	1.686323	0.800067	22208.31935
36.849262	-594.972548	254.875948	-679.009417	-0.602565	0.037104	22180.08972
108.567759	-577.424405	370.083321	-649.25387	-1.365528	-1.488821	22212.89712
196.308474	-578.95033	466.979589	-590.505739	-1.365528	0.800067	22222.81564
271.841785	-530.883678	529.542533	-537.098348	-0.602565	1.56303	22185.43046
309.226959	-495.787392	595.157329	-502.765025	-0.602565	-2.251784	22207.55638
377.893605	-456.113329	624.912875	-409.683571	-0.602565	0.037104	22206.03046
442.745438	-405.757789	678.320267	-324.231744	-1.365528	0.800067	22197.63787
480.893575	-356.165211	698.920261	-244.120657	-0.602565	0.800067	22190.7712
515.226898	-264.609682	701.972112	-171.639197	-2.12849	-0.725859	22219.76379
557.952811	-181.446744	698.157298	-87.713296	-0.602565	0.037104	22213.66009
544.982445	-124.987502	682.898043	5.368158	2.449286	0.800067	22223.5786
555.663923	-17.409756	643.223981	114.471829	0.160398	-0.725859	22230.44527
537.352817	52.782816	623.38695	232.731054	0.92336	0.800067	22224.34156
509.123196	127.553164	614.99436	323.523619	0.92336	1.56303	22220.52675
497.678755	183.249444	558.535117	414.316185	-0.602565	0.037104	22227.39341
474.02691	284.723488	500.549949	491.375421	3.212249	0.800067	22254.86007
445.034326	341.182731	408.231458	536.390223	-0.602565	-2.251784	22232.73415
399.256562	403.745675	315.150004	579.879099	0.92336	0.037104	22241.88971
357.293611	451.049365	234.275954	647.782783	-0.602565	-0.725859	22238.07489
294.730667	501.404905	128.224134	679.064255	0.92336	0.037104	22224.34156
231.40476	534.212303	-11.398047	692.797584	-0.602565	-0.725859	22199.92676
168.841815	554.049334	-47.257296	724.842019	0.160398	1.56303	22205.2675
84.915914	543.367856	-136.523936	714.923503	-0.602565	0.037104	22208.31935
24.641858	545.656744	-227.316502	721.790168	0.92336	0.800067	22218.23786
-18.847018	534.975266	-279.960931	677.538329	-0.602565	0.800067	22209.84527
-108.113658	515.138235	-388.301639	673.723516	-1.365528	0.037104	22.888882
-171.439565	502.167868	-454.679397	627.182789	-0.602565	0.037104	14.496292
-250.78769	464.019731	-511.13864	553.938366	-3.654416	0.037104	1282.540361
-314.113597	453.338253	-603.457131	475.353204	-0.602565	0.037104	22080.90457
-342.343218	403.745675	-630.92379	402.871744	0.160398	0.037104	22199.92676
-407.195051	353.390134	-644.657119	325.049545	0.92336	0.800067	22225.10453
-446.106151	290.064227	-716.375616	199.160693	-1.365528	-0.725859	22209.84527
-496.461691	226.73832	-740.027461	74.797767	0.160398	0.037104	22220.52675
-516.298722	165.701301	-687.383032	49.619997	1.686323	2.325992	22230.44527
-551.395008	99.323543	-666.783038	-23.624426	1.686323	0.800067	22213.66009
-562.076487	42.101338	-627.108976	-131.965135	1.686323	0.037104	22230.44527
-578.861667	-37.246787	-619.479349	-225.809551	3.975211	2.325992	22255.62304
-571.232039	-117.357874	-561.49418	-336.439148	1.686323	0.037104	22243.41563
-543.765381	-178.394893	-503.509012	-399.002092	1.686323	-0.725859	22229.6823
-510.957983	-244.772651	-458.494211	-474.535403	0.92336	0.800067	22241.12674
-467.469107	-313.439298	-395.931267	-535.572422	0.92336	0.800067	22228.15638
-430.846896	-381.342981	-317.346105	-595.846479	1.686323	-0.725859	22219.00082
-362.943212	-419.491118	-214.346135	-648.490907	-1.365528	0.037104	22228.91934
-295.039529	-485.105913	-142.627638	-690.453858	0.160398	0.800067	22226.63045
-231.713622	-506.46887	-67.85729	-736.994585	0.160398	1.56303	22202.21564
-153.891422	-543.854044	64.135264	-733.179771	0.160398	0.800067	22215.94897
-63.861819	-585.816995	113.727842	-707.239038	-2.891453	0.037104	22204.50453
-25.713683	-599.550324	254.112985	-726.313107	-0.602565	-0.725859	22183.90454
75.760361	-591.920697	344.142588	-707.239038	0.160398	0.800067	22190.00824
149.767747	-599.550324	445.616632	-633.994615	-2.12849	-0.725859	22199.16379
235.219573	-562.16515	511.231428	-555.409454	0.160398	0.037104	22191.53417
325.249176	-529.357752	519.624018	-584.402038	0.160398	0.800067	22188.48232
371.789903	-461.454069	554.720304	-487.50577	-1.365528	1.56303	22209.08231
425.197295	-425.59482	665.3499	-352.461366	-0.602565	-0.725859	22216.71194
461.819506	-342.431882	698.920261	-277.691017	0.92336	0.800067	22225.10453
494.626904	-292.839304	718.757292	-193.002154	0.92336	1.56303	22233.49712
535.826892	-207.387477	718.757292	-99.157737	3.212249	0.800067	22238.83786
560.241699	-139.483794	737.068398	-6.839246	0.160398	0.037104	22235.786
553.375035	-44.876414	701.209149	122.86442	0.160398	-1.488821	22162.54158
552.612072	10.819866	665.3499	183.901438	1.686323	0.800067	22225.86749
522.856525	106.190208	611.179546	282.323632	1.686323	0.800067	22232.73415
501.493569	161.886487	581.423999	389.138415	0.160398	0.800067	22228.91934
463.345432	248.101277	518.098092	455.516173	-1.365528	-2.251784	22214.42305
454.189879	310.664221	453.24626	531.049484	-2.12849	-0.725859	22219.00082
409.93804	368.649389	360.164806	572.249472	-1.365528	1.56303	22231.20823
371.026941	428.923445	270.898165	636.338341	-0.602565	-1.488821	22216.71194
313.804735	480.804911	194.601892	685.930919	-2.891453	0.037104	22200.68972
235.982536	505.982682	79.394518	691.271659	-3.654416	-0.725859	22205.2675
186.389958	543.367856	-51.07211	709.582764	-0.602565	0.037104	22183.90454
119.249237	551.760446	-95.323948	712.634615	-1.365528	0.037104	22194.58602
61.264069	557.101185	-194.509104	714.923503	-1.365528	0.037104	22200.68972
-17.321092	551.760446	-283.775744	669.145739	0.160398	0.037104	10829.49309
-93.617366	544.130819	-364.649794	651.597596	-0.602565	0.037104	148.014771
-141.684019	530.397489	-461.546062	611.160571	0.92336	0.800067	12.970367
-212.639553	504.456756	-543.946038	573.775397	3.212249	1.56303	12.970367
-283.595088	456.390104	-588.197876	516.553192	-0.602565	-1.488821	21117.28263
-320.217299	441.130849	-588.197876	457.042098	0.160398	0.800067	22217.4749
-356.83951	388.48642	-629.397864	393.716191	1.686323	0.037104	22244.94156
-434.66171	328.975327	-671.360815	286.901408	2.449286	0.037104	22235.02304
-473.572809	254.967941	-676.701554	172.456997	2.449286	-0.725859	22237.31193
-516.298722	196.982773	-701.879324	94.634798	0.92336	0.800067	22238.07489
-535.372791	130.605015	-678.227479	-22.0985	0.92336	-1.488821	22216.71194
-561.313524	65.753183	-661.442299	-104.498476	-2.12849	-0.725859	22220.52675
-598.698698	-8.254203	-635.501566	-184.609563	1.686323	0.800067	22231.97119
-555.209822	-79.9727	-597.353429	-280.742868	-1.365528	-0.725859	22212.89712
-559.024636	-149.402309	-590.486764	-391.372465	-0.602565	0.037104	22222.81564
-526.217238	-202.809701	-505.034938	-437.913192	1.686323	0.037104	22232.73415
-478.150586	-303.520782	-400.509043	-527.942795	-2.12849	-1.488821	22190.7712
-450.683927	-334.802254	-328.790546	-592.031665	-2.12849	0.800067	22202.97861
-410.246902	-419.491118	-233.420204	-653.068684	-2.12849	0.800067	22211.3712
-342.343218	-467.55777	-177.723924	-700.372374	-3.654416	-1.488821	22202.21564
-240.869174	-503.417019	-101.42765	-744.624212	0.92336	0.037104	22218.23786
-181.358081	-540.802193	9.964909	-749.201989	0.92336	0.800067	22199.16379
-114.980323	-558.350336	90.83896	-735.468659	-2.12849	-2.251784	22206.79342
-25.713683	-583.528106	189.261153	-698.083485	0.160398	0.800067	22202.21564
46.767777	-601.076249	270.898165	-695.794597	0.160398	1.56303	22211.3712
125.352939	-579.713293	387.631464	-664.513125	-0.602565	-1.488821	22204.50453
210.041803	-554.535522	475.372179	-579.824261	2.449286	0.800067	22228.15638
270.315859	-525.542938	531.068459	-546.253901	2.449286	3.088955	22223.5786
352.715835	-494.261466	590.579552	-523.365019	0.160398	-3.014747	22196.87491
410.701003	-429.409634	634.068428	-396.713204	1.686323	0.037104	22228.15638
455.715804	-385.920758	695.86841	-289.898421	0.92336	1.56303	22235.786
493.100979	-319.543	705.786925	-242.594731	-1.365528	0.037104	22227.39341
520.567637	-250.11339	718.757292	-152.565128	-0.602565	-0.725859	22216.71194
546.50837	-160.84675	702.735075	-37.357755	-2.12849	-1.488821	22225.10453
549.560221	-92.180104	705.786925	67.16814	0.160398	-0.725859	22233.49712
538.878743	-16.646793	656.95731	161.775519	0.92336	0.800067	22215.18601
525.908376	58.886518	606.60177	270.879191	-1.365528	0.800067	22206.03046
503.019494	132.893903	609.653621	332.679172	-2.12849	-0.725859	22210.60823
496.152829	229.790171	472.320328	372.353235	-1.365528	-1.488821	22093.11197
452.663953	273.279047	456.298111	476.116167	-1.365528	0.800067	22215.94897
425.960258	358.730874	360.927768	530.286521	-1.365528	0.800067	22221.28971
378.656568	396.87901	258.690762	608.10872	2.449286	0.037104	22214.42305
342.797319	460.204918	235.80188	640.153155	0.160398	0.800067	22225.86749
276.419561	499.116017	74.053779	628.708714	0.160398	1.56303	22227.39341
203.175139	543.367856	-67.85729	669.908702	2.449286	0.800067	22213.66009
143.664045	546.419707	-36.575818	704.242025	-1.365528	-0.725859	22181.61565
78.04925	557.864148	-141.864675	721.027205	3.212249	0.800067	22238.83786
13.96038	562.441924	-215.109098	713.397578	1.686323	0.037104	22228.15638
-34.106273	547.945632	-308.190552	693.560547	1.686323	0.800067	3098.391675
-117.269211	525.819713	-388.301639	690.508696	2.449286	0.800067	16.78518
-170.676603	507.508607	-436.368292	598.953167	0.160398	-1.488821	15.259255
-241.632137	483.0938	-511.13864	553.938366	-0.602565	0.800067	8278.145695
-314.113597	456.390104	-578.279361	475.353204	0.92336	1.56303	22137.36381
-360.654324	408.323451	-627.871939	392.190266	0.160398	-0.725859	22213.66009
-411.772827	356.441985	-661.442299	319.708806	0.160398	0.800067	22213.66009
-472.046884	287.012376	-691.960809	202.212544	0.160398	1.56303	22225.86749
-502.565393	219.871655	-724.005243	109.13109	-0.602565	0.800067	22224.34156
-529.269089	148.916121	-685.857107	39.701481	-2.891453	-0.725859	22194.58602
-573.520928	81.012437	-678.227479	-44.22442	-1.365528	0.800067	22146.51936
-569.706114	11.582828	-647.70897	-181.557712	-2.891453	-0.725859	22206.03046
-572.757965	-52.506042	-597.353429	-249.461396	-2.891453	0.037104	22203.74157
-546.817232	-122.698613	-542.420112	-327.283595	0.160398	0.037104	22222.05268
-548.343157	-184.498595	-480.62013	-415.787273	-1.365528	-0.725859	22231.20823
-497.987617	-256.217092	-471.464578	-504.29095	0.92336	0.037104	22217.4749
-448.395039	-324.883739	-421.109037	-592.031665	0.160398	0.037104	22225.86749
-397.276535	-401.180012	-260.886862	-649.25387	0.92336	0.037104	22234.26008
-346.158032	-430.935559	-203.664657	-693.505709	0.92336	0.037104	22208.31935
-282.069162	-484.342951	-130.420234	-730.890883	3.975211	0.800067	22244.17859
-214.165479	-509.520721	-15.212861	-727.076069	3.212249	0.037104	22247.23045
-124.898838	-537.750342	74.053779	-729.364958	2.449286	0.037104	22206.03046
-41.7359	-585.816995	188.49819	-728.601995	3.212249	0.800067	22212.89712
20.064082	-602.602175	286.15742	-664.513125	0.160398	-1.488821	22218.23786
105.515908	-584.291069	357.112955	-675.957566	0.92336	0.800067	22183.90454
169.604778	-573.609591	447.142558	-604.239069	-1.365528	0.037104	22196.87491
242.849201	-547.668858	513.520316	-565.327969	0.160398	-0.725859	22216.71194
287.10104	-505.705907	566.164745	-518.787242	0.92336	0.037104	22203.74157
355.004723	-464.50592	618.046211	-441.728006	-0.602565	1.56303	22214.42305
438.930624	-420.254081	644.749907	-334.913223	-2.12849	0.037104	22209.84527
480.130612	-366.846689	677.557304	-269.298427	-2.891453	-0.725859	22199.16379
493.100979	-269.187459	737.83136	-193.002154	-1.365528	-0.725859	22203.74157
529.72319	-200.520813	723.335068	-101.446625	-0.602565	0.037104	22220.52675
557.952811	-123.461576	725.623957	20.627413	-1.365528	-0.725859	22215.94897
549.560221	-54.031967	678.320267	118.286643	0.160398	0.037104	22216.71194
557.189848	29.130971	649.327683	183.901438	3.212249	0.037104	22228.15638
527.434302	104.664282	608.127695	274.694004	-0.602565	0.037104	22229.6823
490.81209	184.77537	589.053627	388.375452	0.92336	0.037104	22219.00082
458.767655	256.493867	500.549949	445.597657	0.92336	-0.725859	22226.63045
451.138028	319.056811	432.646266	495.953198	3.975211	0.037104	22243.41563
418.33063	387.723458	343.379625	599.71613	2.449286	2.325992	22241.88971
364.923239	440.367886	271.661128	643.205006	0.160398	0.037104	22243.41563
310.752884	481.567874	143.483388	665.330925	2.449286	0.037104	22219.76379
214.61958	515.138235	48.113046	710.345727	0.92336	-0.725859	22219.00082
175.70848	554.049334	-44.205445	739.338311	0.160398	0.037104	22222.81564
107.041834	560.153036	-112.109128	725.604982	-0.602565	-0.725859	22197.63787
44.478889	561.678962	-194.509104	724.079056	0.160398	0.037104	22201.45268
-24.95072	551.760446	-263.17575	697.37536	-2.12849	0.037104	22206.03046
-63.861819	550.234521	-424.923851	654.649447	0.92336	-0.725859	46.540727
-149.313646	516.66416	-443.997919	644.730932	0.160398	0.800067	12.207404
-217.21733	496.064166	-508.086789	572.249472	-0.602565	0.800067	12.970367
-275.96546	447.997514	-611.849721	487.560608	-1.365528	0.037104	21900.0824
-344.632107	432.738259	-595.064541	444.071732	-3.654416	-1.488821	22176.27491
-382.017281	380.856793	-660.679336	354.042129	-2.891453	0.800067	22202.21564
-446.106151	318.293849	-679.753405	213.656985	0.160398	0.800067	22223.5786
-473.572809	238.182761	-723.242281	132.019972	-0.602565	-1.488821	22215.18601
-518.587611	176.382779	-711.034877	74.034804	-0.602565	0.037104	22218.23786
-540.71353	114.582798	-677.464517	-22.0985	-0.602565	-0.725859	22227.39341
-587.254257	55.071704	-660.679336	-178.505862	-1.365528	0.037104	22217.4749
-565.8913	-17.409756	-688.145995	-277.691017	-1.365528	0.037104	22218.23786
-562.076487	-79.209737	-538.605298	-318.891005	2.449286	-0.725859	22254.09711
-568.180188	-152.45416	-514.190491	-363.905807	2.449286	0.800067	22224.34156
-530.032052	-227.224508	-465.360876	-441.728006	2.449286	0.037104	22237.31193
-466.706144	-319.543	-411.190521	-518.787242	-0.602565	-1.488821	22236.54897
-429.32097	-341.668919	-291.405372	-580.587224	2.449286	0.800067	22235.786
-356.076548	-417.965193	-205.953545	-641.624243	0.92336	1.56303	22218.23786
-323.26915	-464.50592	-167.805408	-688.16497	-0.602565	0.037104	22207.55638
-257.654355	-501.128131	-68.620252	-732.416809	0.92336	-0.725859	22225.10453
-163.809938	-555.298485	52.690823	-714.868666	1.686323	1.56303	22212.13416
-69.965521	-563.691075	109.913028	-733.942734	0.160398	0.037104	22204.50453
-30.291459	-600.313287	227.409289	-692.742746	-3.654416	-2.251784	22195.34898
62.789995	-585.054032	320.490743	-695.794597	-0.602565	0.037104	22186.19343
142.901082	-589.631808	396.787017	-633.231653	-0.602565	0.037104	22186.19343
216.145505	-562.928113	483.764769	-580.587224	0.160398	0.800067	22193.06009
271.078822	-531.64664	532.594384	-553.883528	0.160398	2.325992	22183.90454
339.745468	-480.528137	577.609186	-479.11318	0.160398	0.800067	22204.50453
406.123227	-436.276298	657.720273	-382.979875	1.686323	-0.725859	22234.26008
463.345432	-366.846689	705.023963	-309.735452	0.160398	0.037104	22215.18601
493.863941	-311.913372	727.149882	-237.253992	0.160398	0.037104	22223.5786
516.752823	-238.668949	684.423969	-127.387358	0.92336	0.800067	22232.73415
541.167631	-141.009719	733.253584	-10.654059	0.92336	0.037104	22226.63045
551.086147	-79.9727	709.601739	87.768134	1.686323	0.037104	22215.18601
551.849109	-9.780128	614.231397	109.13109	1.686323	0.800067	22249.51933
532.775041	74.145773	641.698056	273.168079	0.92336	0.800067	22222.81564
504.54542	138.997605	621.098062	349.464352	0.160398	-0.725859	22231.97119
491.575053	221.397581	550.90549	409.738409	-2.12849	-1.488821	22233.49712
464.108395	301.508668	437.987005	481.456906	1.686323	0.037104	22222.81564
429.012109	353.390134	380.7648	563.856881	1.686323	2.325992	22222.81564
372.552866	421.293818	299.127787	624.130938	0.92336	0.037104	22230.44527
336.693617	461.730843	171.71301	668.382776	0.160398	-0.725859	22208.31935
248.18994	509.034533	112.964879	721.790168	0.160398	0.800067	22202.97861
208.515878	538.790079	-4.531383	715.686466	-2.12849	-0.725859	22200.68972
102.464057	538.790079	-79.301731	683.642031	-1.365528	0.037104	22201.45268
57.449256	563.96785	-175.435036	737.812385	0.160398	0.800067	22173.98602
-8.928502	546.419707	-241.049831	727.89387	-2.12849	-1.488821	22204.50453
-50.891453	549.471558	-334.131285	705.004988	0.160398	0.800067	1132.999664
-110.402546	509.797495	-399.74608	678.301292	-2.12849	-0.725859	16.78518
-186.69882	506.745645	-495.879385	576.064285	-0.602565	-1.488821	12.970367
-243.921025	480.804911	-546.234926	538.679111	-0.602565	0.037104	17883.08359
-313.350634	437.316035	-588.960839	448.649508	0.160398	0.800067	22177.03787
-359.128399	413.664191	-657.627485	389.901377	0.92336	0.037104	22214.42305
-403.380237	357.204948	-699.590436	283.086594	0.92336	0.037104	22247.99341
-456.024666	279.382749	-678.990442	167.879221	0.92336	0.800067	22229.6823
-507.906132	216.819805	-701.116361	106.079239	1.686323	1.56303	22239.60082
-539.950567	142.049456	-680.516367	30.545928	0.160398	-0.725859	22240.36378
-578.098704	65.753183	-654.575634	-47.276271	0.92336	1.56303	22221.28971
-566.654263	-9.780128	-648.471933	-172.40216	0.160398	0.037104	22221.28971
-564.365375	-67.002334	-571.412696	-263.194725	-0.602565	0.037104	22230.44527
-555.209822	-125.750464	-525.634932	-340.253962	-0.602565	1.56303	22215.18601
-539.187604	-199.75785	-485.96087	-433.335416	-0.602565	0.037104	22224.34156
-491.883915	-271.476347	-476.805317	-511.920578	0.160398	-0.725859	22231.97119
-460.602443	-346.246695	-369.227571	-579.824261	-1.365528	0.800067	22196.87491
-407.195051	-393.550385	-281.486856	-663.750162	-1.365528	0.800067	22195.34898
-346.158032	-468.320733	-241.049831	-725.550144	-2.12849	-0.725859	22175.51195
-289.69879	-504.942945	-133.472085	-780.483461	-1.365528	0.800067	22195.34898
-198.143261	-518.676274	2.335282	-741.572361	-1.365528	0.037104	22208.31935
-122.60995	-561.402187	73.290817	-724.787181	-2.12849	-0.725859	22223.5786
-55.469229	-597.261436	203.757445	-730.890883	0.160398	0.037104	22202.21564
27.693709	-591.157734	300.653712	-695.031634	0.92336	0.037104	22199.92676
97.886281	-576.661442	349.483327	-680.535342	0.160398	0.800067	22199.92676
184.10107	-563.691075	476.135142	-617.972398	1.686323	0.037104	22212.89712
246.664015	-525.542938	502.075875	-573.720559	1.686323	-0.725859	22204.50453
334.404729	-505.705907	524.201794	-534.046497	0.92336	-2.251784	22226.63045
376.36768	-428.646671	605.838807	-446.305782	1.686323	2.325992	22248.75637
453.426916	-395.07631	679.846192	-317.36508	-0.602565	1.56303	22228.15638
485.471351	-349.298546	698.920261	-246.409545	0.160398	0.800067	22238.83786
519.804674	-252.402279	748.512839	-180.79475	-1.365528	-0.725859	22233.49712
536.589855	-179.157856	696.631373	-84.661445	0.160398	0.037104	22215.18601
525.145413	-115.831949	741.646174	25.205189	-0.602565	-0.725859	22226.63045
550.323184	-38.772712	675.268416	153.382929	-1.365528	0.800067	22231.20823
521.3306	35.997636	621.861024	220.52365	-0.602565	0.037104	22215.18601
519.804674	121.449462	622.623987	317.419917	-0.602565	0.037104	22224.34156
483.182463	181.723519	555.483266	413.553222	-1.365528	-0.725859	22174.74899
444.271363	264.886457	413.572197	383.797676	0.92336	1.56303	22195.34898
424.434332	319.056811	380.7648	522.656894	-1.365528	-0.725859	22205.2675
404.597301	384.671607	310.572228	608.10872	-1.365528	-0.725859	22221.28971
361.108425	451.812327	246.483358	659.990186	1.686323	0.800067	22215.18601
286.338077	499.116017	100.757475	676.775367	-1.365528	-1.488821	22201.45268
228.352909	522.004899	-9.872122	690.508696	0.160398	-1.488821	22219.76379
165.027002	552.523409	-33.523967	727.130907	-2.12849	-1.488821	22212.89712
84.915914	551.760446	-127.368383	720.264243	0.160398	-0.725859	22201.45268
49.819628	567.782663	-219.686874	741.627199	0.160398	0.800067	22202.21564
-26.476645	551.760446	-255.546123	683.642031	2.449286	0.800067	22223.5786
-87.513664	524.293787	-371.516459	630.997602	2.449286	-1.488821	24.414808
-166.098826	515.138235	-487.486795	633.286491	1.686323	-0.725859	11.444441
-224.083994	486.145651	-575.990472	546.308739	0.92336	2.325992	11.444441
-289.69879	454.101216	-582.857137	508.160602	0.92336	-0.725859	21923.73425
-353.024697	423.582706	-621.768237	441.782844	0.160398	-0.725859	22209.84527
-393.461722	352.627172	-681.27933	337.256949	-0.602565	0.800067	22217.4749
-456.024666	293.879041	-669.071926	233.494016	0.160398	0.037104	22215.18601
-487.306138	255.730904	-700.353399	138.886637	-2.12849	-1.488821	22224.34156
-534.609828	177.145742	-692.723771	52.671848	-1.365528	-0.725859	22224.34156
-555.972785	89.405027	-670.597852	-17.520724	-4.417379	-1.488821	22190.7712
-563.602412	43.627263	-660.679336	-156.379942	-1.365528	0.037104	22203.74157
-597.172772	-31.143085	-662.968225	-284.557682	-2.891453	-0.725859	22209.84527
-548.343157	-99.046769	-575.22751	-363.905807	-0.602565	0.037104	22204.50453
-562.076487	-169.23934	-501.983087	-382.216912	-2.12849	-1.488821	22212.89712
-515.53576	-234.854136	-460.020136	-458.513186	0.160398	1.56303	22232.73415
-455.261703	-300.468931	-391.35349	-547.779826	0.92336	0.800067	22217.4749
-417.113567	-363.794838	-276.90908	-616.446473	0.160398	0.037104	22224.34156
-366.758026	-408.046677	-198.323918	-643.150168	0.92336	0.800067	22230.44527
-316.402485	-459.16518	-173.90911	-686.639044	2.449286	0.800067	22177.80084
-238.580286	-509.520721	-50.309147	-724.787181	3.212249	0.037104	22230.44527
-142.446981	-548.431821	65.661189	-705.713113	1.686323	2.325992	22251.04526
-66.150708	-590.394771	157.216718	-752.25384	0.92336	0.800067	22199.92676
1.752976	-588.868846	224.357439	-753.779765	2.449286	-0.725859	22204.50453
84.152952	-588.105883	339.564812	-659.172386	0.160398	0.800067	22227.39341
150.53071	-583.528106	415.861085	-617.972398	0.92336	2.325992	22210.60823
237.508462	-555.298485	471.557365	-580.587224	-2.12849	-2.251784	22189.24528
300.071406	-520.202199	550.90549	-507.342801	1.686323	1.56303	22214.42305
355.767686	-478.239249	618.046211	-445.542819	-0.602565	0.037104	22222.81564
414.515817	-433.98741	670.69064	-353.987291	0.160398	0.037104	22222.05268
474.789873	-375.239279	698.157298	-276.165092	0.160398	0.037104	22230.44527
487.760239	-318.017074	708.075814	-212.839185	-0.602565	0.800067	22207.55638
541.930594	-251.639316	695.86841	-200.631781	-3.654416	-1.488821	22197.63787
544.982445	-150.928235	675.268416	-35.068867	-1.365528	0.037104	22209.08231
569.397252	-56.320855	644.749907	62.590363	-1.365528	-0.725859	22218.23786
560.241699	-1.387538	669.164714	190.768103	-2.12849	-1.488821	22212.89712
538.11578	81.012437	640.17213	306.738439	0.160398	2.325992	22228.15638
516.752823	164.175376	605.075844	371.590272	-2.12849	0.037104	22229.6823
494.626904	246.575351	523.438831	433.390253	-1.365528	-1.488821	22215.94897
462.582469	311.427184	442.564781	498.242086	-0.602565	0.037104	22227.39341
420.619519	380.09383	373.135172	568.434658	0.160398	1.56303	22230.44527
390.101009	428.160483	256.401873	605.056869	1.686323	-1.488821	22216.71194
342.034357	478.516023	148.824128	646.256857	1.686323	0.037104	22238.07489
250.478828	503.693794	1.572319	646.256857	3.975211	0.800067	22202.21564
187.915884	529.634527	-35.812855	723.316093	0.92336	-0.725859	22210.60823
127.641828	544.893781	-105.242464	717.975354	1.686323	0.037104	22224.34156
58.212219	549.471558	-191.457253	724.079056	-2.891453	0.037104	22212.13416
-16.55813	570.071552	-270.042415	730.182758	2.449286	0.037104	22198.40083
-64.624782	549.471558	-312.768328	671.434627	-3.654416	-3.014747	428.022095
-110.402546	512.849346	-450.101621	672.19759	1.686323	2.325992	15.259255
-175.254379	496.827129	-502.74605	605.819832	-0.602565	-0.725859	13.733329
-277.491386	466.308619	-539.368261	519.605043	-3.654416	-2.251784	21034.88266
-319.454336	437.316035	-589.723802	450.938396	-0.602565	0.800067	22189.24528
-382.017281	370.175315	-624.820088	356.331017	-2.12849	1.56303	22175.51195
-420.92838	312.190147	-727.057094	245.70142	0.160398	0.800067	22206.03046
-473.572809	253.442016	-701.116361	161.012556	0.160398	0.800067	22219.00082
-512.483909	200.797587	-711.034877	74.797767	1.686323	0.037104	22219.76379
-530.795014	122.975388	-667.546001	3.07927	0.160398	-0.725859	22217.4749
-575.046853	59.649481	-685.857107	-107.550327	0.92336	0.800067	22227.39341
-571.995002	0.138387	-637.027491	-234.202141	-0.602565	-0.725859	22221.28971
-562.076487	-66.239371	-564.546031	-273.876204	1.686323	0.037104	22221.28971
-541.476493	-141.772682	-532.501596	-366.957658	2.449286	1.56303	22195.34898
-518.587611	-192.128222	-485.197907	-463.853925	0.92336	0.800067	22250.2823
-488.069101	-294.365229	-437.894217	-525.653907	-0.602565	-2.251784	22233.49712
-429.32097	-351.587434	-339.472024	-588.216851	1.686323	1.56303	22238.07489
-394.224684	-390.498534	-253.257235	-612.631659	1.686323	0.800067	22237.31193
-329.372852	-448.483702	-160.938744	-679.009417	1.686323	-0.725859	22216.71194
-275.202498	-486.631839	-94.560986	-720.972367	-2.12849	-1.488821	22202.97861
-178.30623	-524.779976	28.276015	-714.868666	0.160398	0.037104	22220.52675
-108.113658	-565.217001	114.490804	-729.364958	0.160398	-0.725859	22203.74157
-34.106273	-604.1281	213.67596	-685.113119	-1.365528	-0.725859	22201.45268
57.449256	-589.631808	299.127787	-675.194603	-1.365528	0.037104	22215.18601
123.064051	-588.868846	389.920352	-650.016833	-0.602565	0.037104	22177.03787
200.123288	-581.239218	449.431446	-642.387206	0.160398	0.037104	22175.51195
260.397344	-545.37997	457.824036	-643.913131	-3.654416	0.037104	22164.83047
329.826953	-507.994796	531.068459	-530.231683	-0.602565	-1.488821	22187.71935
389.338046	-447.720739	603.549919	-437.913192	-1.365528	-0.725859	22222.05268
447.323214	-398.891124	685.186932	-287.609533	-0.602565	0.800067	22232.73415
491.575053	-314.965223	729.43877	-254.802135	1.686323	0.037104	22216.71194
522.856525	-259.268943	712.65359	-164.772532	0.160398	-0.725859	22224.34156
554.137997	-186.024521	702.735075	-49.565159	1.686323	0.037104	22231.97119
541.167631	-101.335657	701.972112	30.545928	1.686323	0.037104	22212.89712
544.982445	-27.328271	666.112863	161.012556	0.92336	0.800067	22244.17859
551.086147	45.916151	649.327683	240.360681	2.449286	1.56303	22251.04526
511.412084	119.160574	577.609186	305.212514	0.92336	-2.251784	22230.44527
488.523202	193.930922	521.912906	389.901377	-1.365528	-0.725859	22231.20823
462.582469	284.723488	455.535148	465.434688	-0.602565	2.325992	22238.83786
429.012109	330.501252	380.001837	553.938366	-1.365528	-1.488821	22218.23786
394.678785	405.271601	318.201855	608.10872	-2.12849	-1.488821	22218.23786
348.901021	456.390104	248.772246	655.41241	0.160398	0.037104	22228.91934
270.315859	489.197502	103.809326	669.145739	0.160398	0.037104	22223.5786
202.412176	531.160452	18.3575	707.293876	-0.602565	-0.725859	22190.7712
151.293672	547.945632	-47.257296	718.738317	-2.891453	0.800067	22197.63787
74.234436	553.286371	-127.368383	707.293876	-1.365528	0.037104	22186.95639
13.96038	543.367856	-257.072048	685.167957	-0.602565	0.037104	22164.06751
-43.261825	551.760446	-351.679428	646.256857	-2.12849	-0.725859	9135.715812
-106.587733	524.293787	-383.723863	652.360559	-1.365528	-0.725859	20.599994
-174.491416	496.064166	-500.457162	556.227254	1.686323	0.037104	12.207404
-231.713622	486.908613	-527.92382	549.360589	-0.602565	-0.725859	7558.671834
-297.328417	456.390104	-567.597882	486.034682	0.160398	0.800067	22167.11936
-357.602473	412.901228	-604.220094	412.027297	0.160398	-0.725859	22204.50453
-411.009865	360.256799	-686.620069	312.842141	-1.365528	0.037104	22219.00082
-461.365405	299.982743	-682.042293	225.864389	5.501137	1.56303	22245.70452
-478.913548	232.079059	-715.612653	132.019972	3.975211	0.037104	22236.54897
-530.795014	155.782786	-689.67192	41.227407	3.212249	2.325992	22241.12674
-546.817232	97.797618	-732.397834	-78.557743	1.686323	0.800067	22237.31193
-581.913518	29.130971	-696.538585	-199.868818	0.160398	-1.488821	22222.05268
-571.995002	-15.88383	-637.027491	-260.905837	0.160398	0.037104	22225.86749
-542.239455	-122.698613	-569.123808	-320.416931	-2.12849	-0.725859	22226.63045
-523.92835	-177.63193	-485.96087	-403.579869	0.160398	-2.251784	22212.89712
-509.432058	-231.039322	-448.575695	-459.276149	-0.602565	0.037104	22222.05268
-459.076517	-320.305962	-389.827565	-543.965013	0.92336	2.325992	22232.73415
-430.083933	-360.742987	-299.797962	-618.735361	-0.602565	0.037104	22135.07492
-362.18025	-431.698522	-220.449837	-659.935349	-2.12849	-0.725859	22194.58602
-296.565454	-495.787392	-159.412818	-759.120504	-2.12849	0.800067	22204.50453
-228.661771	-542.328119	-22.079526	-765.224206	-2.891453	-0.725859	22154.14899
-137.869205	-552.246634	35.905642	-708.764964	-1.365528	-0.725859	22191.53417
-79.884037	-607.942914	128.987096	-731.653846	-0.602565	-0.725859	22212.89712
20.827044	-591.920697	266.320389	-684.350156	-1.365528	-3.014747	22201.45268
81.101101	-591.157734	349.483327	-665.276088	-4.417379	-1.488821	22199.92676
155.871449	-585.816995	438.749968	-608.816845	0.160398	2.325992	22221.28971
228.352909	-568.268852	484.527732	-574.483522	-2.12849	-0.725859	22196.87491
310.752884	-504.942945	547.090676	-541.676124	1.686323	0.800067	22187.71935
367.97509	-460.691106	622.623987	-431.80949	0.92336	0.800067	22252.57118
425.197295	-411.861491	688.238783	-316.602117	3.212249	0.037104	22246.46748
476.315798	-360.742987	676.031379	-296.002123	0.160398	-0.725859	22235.02304
520.567637	-275.291161	710.364702	-214.36511	1.686323	0.800067	22240.36378
541.167631	-222.646732	714.179516	-110.602178	0.92336	1.56303	22239.60082
552.612072	-134.143054	701.209149	-25.150351	-0.602565	-0.725859	22215.18601
548.034296	-46.40234	694.342484	84.716283	-0.602565	0.800067	22225.86749
539.641705	30.656897	680.609155	218.997724	-1.365528	0.037104	22229.6823
503.782457	100.849469	641.698056	305.212514	-0.602565	0.037104	22217.4749
495.389867	177.908705	585.238813	370.827309	-0.602565	0.037104	22189.24528
478.604687	239.708687	504.364763	437.205067	-0.602565	1.56303	22213.66009
448.84914	311.427184	446.379595	517.316155	0.160398	0.800067	22198.40083
400.019525	372.464203	334.224073	550.886515	-2.12849	0.037104	22206.03046
364.160276	441.130849	271.661128	626.419826	0.160398	0.800067	22219.76379
311.515847	470.123433	81.683407	615.738348	-1.365528	0.037104	22199.16379
245.901052	516.66416	-38.101743	664.567963	-1.365528	-0.725859	22206.03046
161.212188	547.945632	-43.442482	701.190174	1.686323	0.800067	22210.60823
110.856647	560.153036	-106.768389	716.449429	1.686323	0.800067	22206.79342
49.819628	570.071552	-173.90911	721.027205	-0.602565	0.037104	22199.16379
-8.16554	541.84193	-275.383154	717.975354	1.686323	0.037104	22203.74157
-77.595149	560.915999	-336.420173	692.797584	2.449286	-1.488821	48.829615
-141.684019	528.108601	-428.738664	648.545745	1.686323	0.037104	12.207404
-199.669187	505.219719	-518.005304	568.434658	1.686323	2.325992	12.970367
-278.254348	452.57529	-556.916404	513.501341	1.686323	-1.488821	21106.60115
-335.476554	444.1827	-615.664535	447.123583	0.160398	0.037104	22208.31935
-382.780243	396.116048	-669.834889	360.908793	0.92336	1.56303	22225.10453
-465.943182	312.190147	-701.879324	242.649569	0.160398	0.800067	22215.18601
-480.439474	247.338314	-695.012659	173.982923	-2.12849	-0.725859	22214.42305
-499.513542	197.745736	-688.908958	98.449612	0.160398	0.037104	22225.10453
-530.032052	130.605015	-694.249697	-23.624426	1.686323	0.037104	22224.34156
-580.387592	48.20504	-669.834889	-86.950333	-0.602565	0.800067	22216.71194
-571.995002	-12.069017	-621.768237	-176.216973	-2.12849	0.037104	22206.03046
-565.128338	-74.631961	-584.383063	-296.765086	-2.12849	0.037104	22207.55638
-550.632046	-169.23934	-514.953454	-376.11321	-2.12849	-0.725859	22196.87491
-509.432058	-227.987471	-504.271975	-483.690956	0.92336	1.56303	22217.4749
-475.098735	-303.520782	-424.923851	-555.409454	1.686323	0.800067	22229.6823
-440.002449	-347.009658	-324.975732	-603.476106	0.92336	-0.725859	22216.71194
-391.935796	-401.180012	-247.916496	-650.016833	-0.602565	-0.725859	22222.81564
-326.321001	-457.639255	-156.360967	-682.061268	-1.365528	-1.488821	22226.63045
-262.232131	-489.68369	-91.509135	-729.364958	0.160398	0.037104	22206.03046
-185.935857	-539.276268	34.379717	-717.920517	0.160398	0.037104	22202.97861
-104.298844	-574.372554	91.601922	-723.261256	1.686323	0.037104	22235.02304
-16.55813	-586.579957	219.779662	-717.920517	1.686323	0.037104	22210.60823
51.345554	-571.320703	299.890749	-715.631628	0.92336	-0.725859	22197.63787
136.79738	-582.765144	380.7648	-661.461274	-0.602565	-1.488821	22217.4749
206.989952	-586.579957	416.624048	-651.542758	-1.365528	-2.251784	22193.06009
280.234375	-530.120715	476.135142	-572.957597	0.92336	0.800067	22194.58602
342.797319	-475.187398	547.853639	-501.239099	-0.602565	0.037104	22228.15638
398.493599	-434.750373	666.112863	-383.742838	0.160398	0.037104	22219.00082
460.293581	-388.209646	675.268416	-280.742868	-1.365528	-0.725859	22220.52675
484.708388	-306.572633	708.075814	-228.098439	-0.602565	-0.725859	22228.91934
510.649121	-250.876353	723.335068	-151.039203	-2.891453	-0.725859	22198.40083
568.634289	-164.661564	739.357286	-31.254053	0.160398	0.800067	22202.97861
551.086147	-83.787514	649.327683	-6.076283	-3.654416	-0.725859	22198.40083
540.404668	-30.380122	649.327683	142.701451	0.160398	0.800067	22213.66009
535.826892	61.938369	652.379534	251.042159	1.686323	2.325992	22212.89712
501.493569	142.049456	576.846223	350.990278	-0.602565	-0.725859	22225.86749
470.975059	210.716103	479.949955	334.96806	0.92336	-1.488821	22231.97119
464.108395	292.353115	454.772185	493.66431	-0.602565	0.037104	22219.76379
425.960258	348.812358	393.735166	571.486509	-2.12849	0.800067	22225.86749
370.263978	417.479004	277.001867	627.182789	-0.602565	-2.251784	22050.38606
341.271394	468.597508	228.935215	660.753149	2.449286	0.037104	22223.5786
293.967704	506.745645	92.364885	692.797584	0.92336	0.800067	22242.65267
204.701064	540.316005	-6.820271	724.079056	-1.365528	0.037104	22225.10453
149.004784	551.760446	-54.12396	740.864236	-0.602565	0.037104	22202.97861
84.152952	557.101185	-154.072079	698.138323	0.160398	0.037104	22212.89712
18.538156	548.708595	-236.472055	699.664249	0.92336	0.037104	22216.71194
-45.550714	534.975266	-355.494242	679.827217	-1.365528	0.037104	1247.444075
-118.032174	521.241937	-395.931267	677.538329	0.92336	1.56303	17.548143
-183.646969	505.982682	-491.301609	611.160571	0.92336	-1.488821	12.970367
-251.550653	473.938247	-528.686783	541.730962	0.92336	-0.725859	13794.36628
-318.691374	447.997514	-575.22751	487.560608	-1.365528	-0.725859	22177.80084
-370.57284	393.827159	-645.420082	383.034713	-2.891453	0.037104	22199.16379
-419.402455	347.286433	-714.086728	288.427333	-3.654416	-1.488821	22186.19343
-475.861697	291.590153	-706.457101	206.027358	0.160398	1.56303	22203.74157
-505.617244	209.190177	-747.657088	111.419978	-0.602565	-0.725859	22216.71194
-527.743163	141.286494	-712.560802	-3.024432	0.160398	-0.725859	22211.3712
-550.632046	71.093922	-720.19043	-153.328091	0.160398	0.800067	22217.4749
-577.335741	10.056903	-646.946007	-209.787334	1.686323	-0.725859	22231.20823
-576.572779	-42.587526	-637.027491	-260.905837	0.92336	-1.488821	22219.00082
-562.839449	-120.409725	-539.368261	-340.253962	0.160398	0.800067	22206.03046
-544.528344	-207.387477	-476.042354	-397.476167	0.160398	-0.725859	22228.15638
-480.439474	-245.535614	-430.26459	-498.950211	2.449286	-0.725859	22247.99341
-457.550592	-337.091142	-360.072018	-560.750193	2.449286	1.56303	22235.786
-409.483939	-384.394832	-247.153533	-611.868696	2.449286	0.037104	22243.41563
-340.817293	-444.668888	-180.775775	-676.720529	0.160398	-1.488821	22225.10453
-280.543237	-491.209615	-128.131346	-701.135336	0.92336	0.037104	22219.76379
-211.87659	-534.698491	0.809357	-741.572361	-0.602565	0.037104	22196.87491
-136.343279	-551.483672	67.187115	-740.809399	0.160398	0.800067	22207.55638
-47.839602	-594.972548	175.527823	-727.839032	0.92336	1.56303	22208.31935
32.271485	-585.816995	294.55001	-664.513125	0.92336	0.037104	22219.76379
110.856647	-592.683659	376.187023	-651.542758	0.92336	0.037104	22202.97861
186.389958	-595.73551	447.142558	-627.890914	-4.417379	0.037104	22176.27491
234.456611	-564.454038	511.231428	-599.661292	-1.365528	0.800067	22180.85269
308.463996	-526.305901	574.557335	-514.972429	-2.12849	-0.725859	22200.68972
368.738052	-466.794808	634.831391	-435.624304	-0.602565	0.037104	22201.45268
430.538034	-413.387416	663.823975	-330.335446	-1.365528	0.800067	22212.89712
493.100979	-335.565217	684.423969	-293.713235	-1.365528	0.037104	22229.6823
511.412084	-262.320794	653.142497	-226.572514	0.160398	-1.488821	22213.66009
541.167631	-197.468962	717.231367	-90.765147	-0.602565	0.037104	22222.81564
572.449103	-118.8838	712.65359	21.390376	0.92336	0.800067	22228.91934
557.952811	-39.535675	698.920261	148.04219	2.449286	1.56303	22213.66009
565.582439	50.493928	674.505453	251.805122	1.686323	0.800067	22242.65267
526.671339	110.005021	629.490652	315.893992	0.92336	-1.488821	22254.09711
497.678755	196.982773	573.794372	390.66434	0.92336	-0.725859	22241.12674
461.056544	272.516084	490.631434	458.568024	0.160398	1.56303	22233.49712
445.797289	329.73829	402.127756	525.708745	0.92336	-1.488821	22241.88971
403.071376	386.197532	315.150004	583.693913	1.686323	0.037104	22227.39341
363.397313	446.471588	207.572258	591.32354	-1.365528	-0.725859	22186.19343
300.834369	480.041949	164.083382	666.856851	-0.602565	0.037104	22223.5786
216.145505	533.44934	29.801941	721.790168	-0.602565	0.037104	22222.05268
157.397374	553.286371	-83.879507	696.612398	-1.365528	0.800067	22165.59343
72.708511	548.708595	-138.049862	729.419795	0.160398	0.800067	22216.71194
42.952964	543.367856	-242.575756	717.975354	-1.365528	0.800067	22197.63787
-32.580347	536.501191	-292.931297	672.19759	-1.365528	0.800067	22177.03787
-118.032174	526.582676	-396.694229	659.990186	-0.602565	-0.725859	32.807398
-147.78772	519.716011	-475.279391	608.10872	-0.602565	-0.725859	12.970367
-225.60992	473.175284	-553.864553	527.23467	-1.365528	0.800067	11.444441
-275.96546	457.153067	-586.671951	520.368005	0.160398	-0.725859	21670.43062
-348.44692	402.21975	-592.01269	447.123583	0.160398	0.037104	22214.42305
-391.172834	383.908644	-731.634871	280.797706	-1.365528	0.037104	22207.55638
-440.765411	303.034594	-663.731187	251.042159	-0.602565	0.037104	22220.52675
-486.543176	248.864239	-707.220063	154.145892	0.92336	0.037104	22226.63045
-511.720946	183.249444	-684.331181	54.960736	1.686323	2.325992	22234.26008
-546.817232	117.634649	-676.701554	-3.787395	1.686323	-0.725859	22236.54897
-562.839449	52.019853	-640.842305	-117.468843	0.92336	0.800067	22241.88971
-567.417226	-18.935681	-598.879355	-194.528079	0.92336	0.037104	22224.34156
-571.232039	-89.891216	-554.627516	-300.579899	0.92336	0.800067	22229.6823
-559.787598	-176.106005	-531.738634	-408.920608	0.160398	-0.725859	22228.91934
-505.617244	-244.009689	-471.464578	-451.646521	0.92336	1.56303	22217.4749
-483.491325	-302.757819	-383.723863	-522.602056	-0.602565	-0.725859	22219.76379
-421.691343	-359.980025	-292.931297	-582.113149	-1.365528	-0.725859	9279.915769
-371.335802	-418.728155	-243.338719	-661.461274	0.92336	0.037104	22154.14899
-306.48397	-485.105913	-162.464669	-700.372374	-2.12849	0.037104	22187.71935
-243.158063	-499.602205	-59.4647	-698.846448	-2.12849	0.037104	22208.31935
-176.017342	-559.876262	38.194531	-714.868666	-2.891453	0.800067	22177.80084
-79.121074	-562.928113	109.150065	-717.157554	-1.365528	-0.725859	22188.48232
-15.795167	-610.994765	247.246321	-709.527926	-2.891453	-0.725859	22197.63787
62.027032	-582.002181	313.624079	-714.868666	-1.365528	0.037104	22205.2675
159.686263	-578.187367	378.475911	-659.172386	-0.602565	0.037104	22192.29713
200.88625	-566.742926	456.298111	-649.25387	-0.602565	-1.488821	22207.55638
286.338077	-518.676274	551.668453	-544.727975	-0.602565	0.037104	22205.2675
361.871388	-462.217031	608.890658	-482.927994	0.160398	2.325992	22219.00082
415.278779	-424.831857	673.742491	-353.224328	0.160398	-1.488821	22240.36378
467.160245	-359.980025	697.394335	-262.431763	0.160398	-0.725859	22253.33415
512.93801	-288.261527	730.201733	-217.416961	0.92336	0.037104	22234.26008
535.063929	-259.268943	719.520255	-143.409576	-0.602565	-1.488821	22235.786
553.375035	-162.372676	725.623957	-13.70591	1.686323	0.800067	22241.88971
549.560221	-81.498626	701.972112	61.064438	-0.602565	0.800067	22215.94897
559.478737	-13.594942	669.927677	190.00514	-0.602565	0.037104	22221.28971
523.619488	80.249475	630.253615	274.694004	-0.602565	-0.725859	22231.20823
511.412084	170.279078	586.764739	363.960644	0.92336	0.800067	22212.89712
472.500985	228.264246	534.883272	421.945812	-0.602565	-1.488821	22222.05268
451.138028	298.456817	447.90552	527.997633	0.160398	0.800067	22232.73415
412.989891	357.967911	384.579613	558.516142	-1.365528	0.037104	22195.34898
363.397313	404.508638	299.890749	618.027236	-3.654416	-1.488821	22198.40083
321.434363	455.627141	170.187084	637.864267	-2.891453	0.037104	22193.06009
252.004754	508.27157	83.209332	700.427211	-2.12849	0.037104	22206.79342
203.175139	544.893781	-7.583234	722.553131	3.212249	0.800067	22218.23786
132.982567	566.256738	-77.775805	735.523497	0.92336	0.800067	22200.68972
53.634442	556.338222	-173.146147	670.671665	0.160398	0.800067	22205.2675
-15.795167	541.84193	-258.597974	692.797584	1.686323	-0.725859	22202.21564
-62.335894	536.501191	-324.212769	694.323509	1.686323	0.037104	469.985046
-121.846987	524.293787	-446.286807	659.227224	-2.12849	-0.725859	16.022217
-179.832155	512.086384	-472.990503	595.901316	1.686323	-0.725859	14.496292
-259.18028	472.412321	-550.049739	552.41244	2.449286	0.800067	17805.26139
-317.928411	442.656775	-594.301578	460.856912	4.738174	2.325992	22214.42305
-369.046914	386.197532	-639.31638	380.745825	0.160398	1.56303	22217.4749
-425.506157	330.501252	-695.012659	299.871775	0.92336	-1.488821	22228.15638
-468.23207	277.093861	-726.294132	167.879221	0.160398	0.800067	22223.5786
-517.061685	209.190177	-719.427467	99.975537	0.160398	0.037104	22212.89712
-545.291306	122.975388	-681.27933	29.782966	-1.365528	0.037104	22223.5786
-565.8913	64.227257	-662.968225	-90.002184	0.160398	0.800067	22231.20823
-597.172772	8.530977	-676.701554	-196.054004	-2.12849	-0.725859	22211.3712
-588.780182	-70.817147	-582.094174	-268.535464	-2.12849	-0.725859	22203.74157
-571.232039	-136.431943	-537.842336	-343.305813	0.92336	0.800067	22215.94897
-536.898716	-224.172657	-530.212708	-446.305782	-0.602565	0.800067	22196.11194
-477.387623	-278.343012	-456.205323	-490.557621	-0.602565	-0.725859	22213.66009
-446.106151	-327.93559	-336.420173	-591.268702	-0.602565	-0.725859	22223.5786
-410.246902	-386.68372	-283.775744	-647.727945	0.92336	0.037104	22203.74157
-356.076548	-437.039261	-241.049831	-742.335324	1.686323	-0.725859	22200.68972
-262.995094	-492.735541	-120.501719	-749.201989	1.686323	-0.725859	22225.10453
-214.165479	-540.03923	-22.079526	-757.594579	-0.602565	-0.725859	22159.48973
-113.454397	-586.579957	58.031562	-775.905685	0.160398	-0.725859	22188.48232
-32.580347	-585.054032	219.016699	-703.424225	3.212249	2.325992	22236.54897
51.345554	-580.476256	313.624079	-670.616827	1.686323	0.800067	22224.34156
133.745529	-575.135516	376.949986	-634.757578	1.686323	-0.725859	22219.76379
194.019586	-572.083665	464.690701	-624.0761	0.160398	0.037104	22212.89712
256.58253	-539.276268	509.705502	-572.194634	1.686323	2.325992	22204.50453
329.06399	-499.602205	586.764739	-484.453919	0.160398	-0.725859	22222.05268
387.049158	-454.587404	644.749907	-405.868757	-2.12849	-0.725859	22226.63045
445.797289	-396.602236	676.031379	-308.209527	-0.602565	0.800067	22228.91934
484.708388	-340.142993	723.335068	-239.54288	0.92336	-0.725859	22218.23786
532.012078	-259.268943	728.675808	-164.00957	-0.602565	-1.488821	22228.15638
541.930594	-193.654148	734.016547	-41.935532	0.92336	0.037104	22229.6823
561.004662	-124.224539	697.394335	29.020003	-2.12849	-1.488821	22193.82305
551.086147	-32.66901	676.794341	113.708867	-2.891453	0.800067	22202.97861
550.323184	38.286524	638.646205	233.494016	-0.602565	0.037104	22215.18601
517.515786	122.975388	630.253615	337.256949	-1.365528	-0.725859	22206.03046
502.256531	191.642034	569.216596	365.48657	0.160398	0.037104	22226.63045
471.738022	268.701271	479.949955	457.042098	0.160398	0.800067	22232.73415
441.219512	340.419768	412.809235	545.545776	0.92336	0.037104	22209.84527
403.071376	399.930861	318.201855	601.242056	0.160398	-1.488821	22149.57122
351.189909	453.338253	148.061165	592.849465	-0.602565	0.037104	22196.87491
287.864002	503.693794	105.335252	645.493894	0.160398	0.800067	22192.29713
220.723281	549.471558	24.461201	716.449429	2.449286	0.037104	22242.65267
170.367741	550.997483	-34.286929	733.234609	1.686323	0.800067	22240.36378
100.938132	558.627111	-149.494303	703.479062	-0.602565	-0.725859	22205.2675
39.901113	562.441924	-221.2128	721.790168	0.160398	-0.725859	22215.18601
-37.158124	527.345638	-322.686844	705.767951	-0.602565	0.800067	22214.42305
-99.721068	525.05675	-380.672012	673.723516	0.160398	0.800067	25.17777
-159.232162	505.219719	-485.197907	618.790199	-2.12849	-2.251784	11.444441
-228.661771	477.753061	-533.264559	556.227254	1.686323	1.56303	12.207404
-294.276566	444.1827	-592.01269	498.242086	-1.365528	1.56303	22054.96384
-349.972846	425.108632	-646.946007	410.501371	0.160398	-0.725859	22202.97861
-394.987647	366.360501	-678.227479	341.834725	-2.12849	0.037104	22201.45268
-457.550592	290.82719	-652.286746	234.256979	-1.365528	0.037104	22201.45268
-496.461691	226.73832	-727.057094	123.627382	-2.12849	-0.725859	22197.63787
-526.980201	145.86427	-684.331181	58.77555	-0.602565	1.56303	22212.89712
-575.809816	87.116139	-714.086728	-69.40219	-2.12849	0.037104	22212.89712
-582.67648	32.945785	-628.634901	-148.750315	0.92336	0.800067	22217.4749
-571.995002	-31.143085	-596.590466	-215.128073	0.160398	0.800067	22228.15638
-569.706114	-118.120837	-578.279361	-322.705819	-1.365528	0.037104	22229.6823
-539.187604	-179.157856	-503.509012	-418.839124	0.92336	0.037104	22218.23786
-491.120952	-263.84672	-466.123838	-505.816876	-1.365528	0.037104	22225.10453
-460.602443	-302.757819	-378.383124	-535.572422	3.212249	1.56303	22247.99341
-402.617275	-359.980025	-319.634993	-603.476106	0.92336	-1.488821	22236.54897
-376.676542	-423.305932	-200.612806	-659.172386	1.686323	-1.488821	22230.44527
-286.646939	-480.528137	-141.864675	-685.876082	0.160398	-0.725859	22223.5786
-233.239547	-520.202199	-43.442482	-716.394591	-0.602565	0.037104	22216.71194
-150.076609	-564.454038	50.401934	-693.505709	-0.602565	0.037104	22213.66009
-63.861819	-598.787361	138.142649	-728.601995	-0.602565	-0.725859	22198.40083
7.093715	-603.365138	257.164836	-685.876082	-0.602565	0.800067	22196.87491
76.523324	-591.920697	348.720365	-675.194603	-0.602565	0.800067	22208.31935
164.264039	-588.105883	382.290725	-700.372374	-0.602565	1.56303	22195.34898
221.486244	-559.876262	460.112924	-606.527957	-1.365528	0.037104	22201.45268
295.49363	-519.439237	550.90549	-544.727975	-2.12849	0.037104	22199.16379
354.24176	-483.579988	594.394366	-473.772441	-1.365528	0.800067	22209.08231
386.286195	-443.905926	660.772124	-349.409515	-1.365528	0.037104	22199.16379
484.708388	-361.50595	690.527671	-289.898421	-0.602565	-1.488821	22211.3712
499.967643	-288.261527	692.053596	-205.97252	0.160398	0.800067	22229.6823
524.382451	-231.802285	718.757292	-105.261439	0.92336	0.037104	22222.81564
541.167631	-145.587496	696.631373	-35.068867	0.160398	0.800067	22220.52675
554.137997	-73.106036	673.742491	83.95332	-0.602565	0.800067	22228.91934
536.589855	10.056903	693.579522	163.301445	0.92336	0.037104	22225.10453
526.671339	98.56058	643.223981	282.323632	0.92336	-1.488821	22220.52675
512.93801	187.064258	566.927707	324.286582	0.92336	0.800067	22251.80822
487.760239	254.204979	521.149943	443.308769	3.975211	0.800067	22248.75637
449.612103	311.427184	444.090707	511.212453	0.92336	0.037104	22235.02304
409.93804	355.679023	359.401843	598.190205	1.686323	1.56303	22239.60082
367.97509	435.79011	275.475942	610.397608	0.160398	0.037104	22232.73415
314.567698	480.041949	143.483388	653.123522	0.160398	-0.725859	22190.00824
251.241791	515.901197	67.187115	708.819801	0.92336	1.56303	22210.60823
193.256623	536.501191	-12.16101	711.10869	1.686323	0.800067	22086.24531
123.827014	555.57526	-93.798023	719.50128	-0.602565	0.037104	22203.74157
57.449256	557.864148	-199.08688	733.997572	0.92336	0.800067	22202.97861
-18.847018	549.471558	-254.78316	722.553131	-2.891453	-0.725859	22198.40083
-72.254409	533.44934	-337.183136	687.456845	-2.12849	-1.488821	90.792566
-153.891422	514.375272	-447.04977	627.182789	-2.12849	0.800067	14.496292
-209.587702	495.301203	-484.434944	590.560577	-0.602565	0.037104	13.733329
-243.921025	451.812327	-543.183075	547.834664	1.686323	0.800067	19946.13483
-328.609889	435.027147	-592.775653	450.938396	-0.602565	-0.725859	22196.87491
-369.046914	387.723458	-663.731187	353.279166	-0.602565	0.037104	22223.5786
-432.372821	335.841991	-683.568218	267.064377	0.92336	-0.725859	22208.31935
-449.158002	273.279047	-714.086728	183.138476	0.92336	0.037104	22220.52675
-519.350573	189.353146	-726.294132	94.634798	0.160398	-0.725859	22224.34156
-552.157971	145.101307	-756.049678	27.494077	0.92336	-0.725859	22230.44527
-562.839449	77.960586	-655.338597	-93.054035	1.686323	-0.725859	22244.17859
-576.572779	7.005052	-688.908958	-211.313259	1.686323	1.56303	22247.23045
-566.654263	-73.868998	-585.146025	-295.23916	2.449286	0.037104	22227.39341
-559.024636	-143.298607	-518.768267	-354.750254	1.686323	1.56303	22232.73415
-531.557977	-206.624514	-479.857168	-418.839124	0.92336	0.800067	22231.97119
-469.757995	-301.231894	-394.405341	-488.268733	-0.602565	0.037104	22218.23786
-436.950598	-350.824472	-330.316471	-582.113149	-1.365528	-2.251784	22216.71194
-398.802461	-408.80964	-250.205384	-624.0761	0.92336	0.037104	22226.63045
-347.683958	-452.298516	-174.672073	-696.55756	0.160398	0.037104	22188.48232
-274.439535	-485.868876	-89.983209	-724.787181	0.160398	0.037104	22202.21564
-199.669187	-540.802193	18.3575	-715.631628	-2.891453	-1.488821	22186.19343
-112.691435	-585.816995	96.179699	-750.727914	-1.365528	-0.725859	22191.53417
-52.417378	-600.313287	196.89078	-690.453858	0.160398	2.325992	22190.00824
55.92333	-578.95033	328.883333	-675.194603	-1.365528	1.56303	22200.68972
132.982567	-565.979964	380.7648	-630.179802	0.160398	0.037104	22214.42305
197.071437	-561.402187	441.801819	-628.653876	0.92336	-1.488821	22179.32676
268.026971	-543.091081	531.831421	-551.59464	1.686323	2.325992	22219.00082
331.352878	-495.024429	586.764739	-484.453919	1.686323	0.037104	22234.26008
400.019525	-440.854075	651.616571	-416.550235	0.92336	0.037104	22215.18601
437.404699	-395.07631	668.401751	-297.528048	0.160398	-0.725859	22224.34156
509.886159	-321.068925	727.149882	-251.750284	3.212249	0.037104	22257.14896
531.249115	-253.165241	742.409137	-142.646613	0.160398	-0.725859	22232.73415
561.767625	-163.135638	717.994329	-56.431824	0.92336	1.56303	22235.786
557.189848	-92.180104	724.098031	55.723699	0.92336	0.800067	22241.88971
562.530588	-20.461607	694.342484	160.249594	0.160398	-0.725859	22219.76379
524.382451	57.360593	653.142497	253.331048	0.92336	1.56303	22221.28971
510.649121	141.286494	627.201764	348.70139	-0.602565	0.800067	22230.44527
501.493569	209.190177	552.431415	421.945812	0.160398	0.037104	22214.42305
458.004693	280.908674	476.135142	493.66431	-0.602565	0.037104	22223.5786
425.197295	341.945693	397.54998	556.990217	0.160398	-1.488821	22234.26008
393.915823	394.590122	295.312973	597.427242	-2.12849	-0.725859	22187.71935
329.06399	460.96788	205.28337	636.338341	-2.12849	-1.488821	22204.50453
264.97512	503.693794	31.327866	680.59018	-0.602565	0.800067	22182.37861
200.88625	532.686378	6.913058	717.212392	-0.602565	0.037104	22201.45268
123.827014	544.130819	-50.309147	736.28646	-0.602565	0.800067	22199.92676
65.078883	566.256738	-170.857259	725.604982	-0.602565	-2.251784	22216.71194
9.382603	550.997483	-248.679458	712.634615	0.160398	-0.725859	22206.03046
-37.158124	538.027117	-305.901664	698.901286	0.160398	0.037104	3581.347087
[truncated: 28,725 more rows]
