# Supplementary material for: Dynamic analysis of slant cracked rotor system considering nonlinear oil film force
Source: PLoS One. 2024 Jan 25;19(1):e0294293. doi: 10.1371/journal.pone.0294293 (PMC10810477; doi:10.1371/journal.pone.0294293)
Supplement: S1 File — These data were measured by two eddy current sensors, model WT0150. (ZIP) [file pone.0294293.s001.zip › 2021.3.18 Test data for plain bearings/2021.3.18 (P=0.2Mpa, Z=10.4g)/fengfengzhi.m]

clc,clear;
a=zeros(7,1);
for i=300:100:3000
data = xlsread([int2str(i), '.csv']);  %¶ÁÈ¡ExcelÎÄ¼þÊý¾Ý
Fs = 1024; %²ÉÓÃÆµÂÊ
x1 = data(6:end,4)'/8;   % T = data(:,1)';
x = x1';
N = length(x);%ÇóÈ¡³éÑùµãÊý
t = (0:N-1)/Fs;%ÏÔÊ¾Êµ¼ÊÊ±¼ä
y = fft(x);%¶ÔÐÅºÅ½øÐÐ¸µÀïÒ¶±ä»»
f = Fs/N*(0:round(N/2)-1);%ÏÔÊ¾Êµ¼ÊÆµµãµÄÒ»°ë
a(i/100-2)=max(x);
end 
disp(a)
