# Supplementary material for: Dynamic analysis of slant cracked rotor system considering nonlinear oil film force
Source: PLoS One. 2024 Jan 25;19(1):e0294293. doi: 10.1371/journal.pone.0294293 (PMC10810477; doi:10.1371/journal.pone.0294293)
Supplement: S1 File — These data were measured by two eddy current sensors, model WT0150. (ZIP) [file pone.0294293.s001.zip › 2021.3.18 Test data for plain bearings/2021.3.18 (P=0.2Mpa, Z=8.1g)/1500.csv]

1024	30720	7	0	3
8	8	8	8	10	10	1
3	3	3	3	1	1	4
2	1	4	3	0	0	0
0	0	0	0	-0.000084	-0.000014	20719.5293
-593.479555	138.410779	-801.39465	44.978839	0.664665	-0.133016	22196.11194
-619.420288	62.114505	-798.342799	-79.384087	-0.861261	-2.421904	22224.34156
-656.805462	-59.19657	-780.794656	-241.89515	4.479478	0.629947	22235.02304
-630.864729	-152.278024	-727.387264	-363.206225	2.19059	0.629947	22204.50453
-607.975847	-236.966888	-689.239128	-504.354331	-0.098298	0.629947	22220.52675
-565.249934	-326.233528	-605.313227	-602.776525	2.953553	2.155872	22240.36378
-494.294399	-424.655721	-485.528077	-715.69501	-0.861261	-0.895979	22213.66009
-426.390716	-478.063113	-400.07625	-798.094985	-0.861261	-0.895979	22223.5786
-360.77592	-562.751977	-298.602206	-882.783849	1.427627	1.392909	22232.73415
-244.805584	-624.551958	-162.031876	-878.969035	-2.387186	-0.895979	22212.13416
-150.961168	-679.485275	-43.00969	-934.665315	0.664665	-0.895979	22220.52675
-51.776012	-691.692679	107.29397	-916.354209	-3.913112	-0.895979	22220.52675
55.801734	-677.196387	233.945784	-909.487545	0.664665	2.155872	22193.06009
148.883188	-652.78158	353.730934	-837.006085	-2.387186	-0.895979	22202.97861
239.675754	-641.337138	454.442015	-790.465358	-0.861261	0.629947	22222.05268
320.549804	-589.455672	553.627171	-718.746861	-0.098298	-0.133016	22208.31935
401.423854	-523.077914	646.708625	-587.51727	-0.861261	-0.133016	22224.34156
489.164569	-436.100162	715.375271	-499.013592	-1.624224	-1.658942	22209.08231
534.17937	-347.596485	767.256737	-394.487697	-0.861261	-0.133016	22210.60823
572.327507	-270.537248	789.382656	-238.080336	-0.098298	0.629947	22219.00082
584.534911	-157.618763	818.37524	-103.798895	1.427627	0.629947	22206.03046
605.897867	-66.063235	816.086352	51.845504	0.664665	-0.133016	22203.74157
610.475644	36.173772	780.227104	191.467685	2.19059	1.392909	22224.34156
565.460842	147.566331	719.953047	323.460238	0.664665	-0.895979	22223.5786
536.468258	239.12186	669.597507	431.800947	2.19059	-0.133016	22209.84527
532.653445	328.3885	625.345668	542.430544	1.427627	-0.895979	22228.15638
476.957165	419.181066	500.219779	662.978656	2.19059	0.629947	22231.97119
422.78681	506.921781	410.953139	727.830489	-1.624224	-0.133016	22225.10453
340.386835	542.781029	296.508728	827.015644	-1.624224	0.629947	22215.18601
271.720189	596.951384	184.353206	872.793409	-0.861261	-0.895979	22226.63045
185.505399	607.632862	81.353237	890.341552	-1.624224	-0.895979	22228.15638
126.757268	635.862483	-10.202292	909.41562	-0.098298	-0.895979	22216.71194
39.779516	616.788415	-126.935591	897.971179	-2.387186	-1.658942	15180.66958
-37.27972	625.181005	-232.224448	881.948961	-0.098298	1.392909	21.362957
-128.072286	586.269905	-391.68366	828.54157	-3.150149	-0.133016	13.733329
-226.494479	564.143986	-446.616977	766.741588	-1.624224	0.629947	18742.9426
-294.398162	529.810663	-561.061388	681.289762	0.664665	2.155872	22197.63787
-366.11666	474.877346	-656.43173	567.608314	1.427627	1.392909	22202.97861
-447.753672	393.240333	-725.098376	447.823164	2.953553	0.629947	22209.08231
-510.316617	320.758873	-782.320582	301.334319	-0.861261	-2.421904	22225.10453
-558.383269	226.151493	-781.557619	178.497318	1.427627	-0.133016	22197.63787
-614.079549	130.018189	-812.839091	59.475131	0.664665	-1.658942	22201.45268
-627.812878	46.092287	-780.794656	-91.591491	2.19059	-0.133016	22234.26008
-630.101767	-34.781763	-751.039109	-246.472926	2.953553	0.629947	22215.94897
-646.123984	-132.440993	-765.535401	-367.784002	2.19059	2.918835	22201.45268
-599.583257	-230.863186	-670.165059	-496.724704	-1.624224	2.155872	22221.28971
-555.331418	-315.55205	-611.416928	-611.169115	-0.861261	0.629947	22227.39341
-508.027729	-400.240914	-495.446592	-703.487606	1.427627	-0.895979	22219.76379
-434.020343	-491.796442	-387.868847	-788.17647	-0.861261	-1.658942	22227.39341
-345.516666	-553.596424	-297.839244	-882.020886	-1.624224	-0.895979	22219.00082
-250.909286	-608.529741	-148.298547	-875.154222	-0.861261	-0.133016	22219.76379
-161.642646	-643.626027	-45.298578	-954.502346	-3.150149	-1.658942	22222.81564
-70.85008	-678.722313	91.271752	-915.591247	-0.098298	-0.133016	22215.18601
23.757299	-686.35194	217.923567	-912.539396	-1.624224	0.629947	22197.63787
117.601716	-696.270456	320.923536	-853.028302	-2.387186	0.629947	22207.55638
241.964642	-625.314921	435.367947	-801.146836	-0.098298	0.629947	22218.23786
312.920176	-590.218635	541.419767	-732.48019	-0.098298	-0.133016	22209.08231
401.423854	-523.077914	642.893811	-605.828375	-0.861261	-0.133016	22227.39341
478.48309	-460.51497	697.827128	-494.435816	0.664665	-0.133016	22214.42305
514.342339	-384.981659	751.23452	-397.539548	-1.624224	0.629947	22202.21564
576.142321	-272.063174	782.515992	-276.991436	-1.624224	0.629947	22215.18601
601.320091	-181.270608	790.908582	-136.606292	0.664665	1.392909	22205.2675
612.001569	-63.011384	787.093768	69.393647	2.953553	0.629947	22210.60823
585.297873	32.358958	779.464141	199.860275	2.953553	0.629947	22228.91934
562.408991	152.144108	758.101184	310.489872	2.19059	0.629947	22221.28971
571.564544	234.544083	655.101215	421.119468	1.427627	-0.895979	22194.58602
518.157153	313.129245	613.138264	545.482395	2.953553	0.629947	22235.02304
467.801612	404.684774	503.27163	656.874954	1.427627	1.392909	22236.54897
436.52014	480.218085	439.18276	749.193445	-0.861261	0.629947	22209.84527
367.853493	542.781029	304.138356	798.786023	-0.098298	1.392909	22221.28971
283.16463	580.166203	168.330989	858.297117	-1.624224	-0.133016	22230.44527
215.260946	616.025452	105.768044	859.823042	-0.098298	-0.895979	22215.18601
123.705418	624.418042	-14.780068	907.126732	-1.624224	-3.184867	22219.76379
47.409144	630.521744	-117.017075	905.600806	-0.098298	-0.895979	22209.08231
-47.198236	612.973601	-248.246666	892.63044	-1.624224	-0.133016	24.414808
-121.968584	586.269905	-362.691076	833.119346	-0.861261	-0.895979	13.733329
-218.101889	577.114352	-461.113269	775.897141	-0.861261	0.629947	15574.35835
-290.583349	532.099551	-532.068804	687.393464	-0.098298	0.629947	22179.32676
-356.961107	481.74401	-616.757668	569.897202	-0.861261	-0.133016	22196.11194
-446.99071	389.425519	-693.053941	453.926866	2.953553	-0.133016	22218.23786
-509.553654	323.810724	-755.616886	311.252834	-0.098298	-0.895979	22219.76379
-551.516605	244.462599	-799.105762	205.963977	-1.624224	0.629947	22204.50453
-620.183251	145.277443	-796.816874	61.764019	-0.861261	0.629947	22208.31935
-635.442506	47.618213	-768.587252	-64.887795	1.427627	-1.658942	22228.15638
-624.761027	-37.833614	-749.513184	-225.10997	0.664665	-0.133016	22218.23786
-617.1314	-123.28544	-718.231712	-322.7692	2.19059	2.918835	22199.92676
-596.531406	-256.040956	-696.868755	-519.613586	1.427627	2.155872	22217.4749
-556.094381	-321.655752	-596.157674	-598.198748	0.664665	-0.133016	22224.34156
-522.524021	-405.581653	-516.046586	-689.754277	-0.861261	-1.658942	22222.05268
-438.59812	-498.663107	-436.698462	-806.487575	-0.861261	-2.421904	22226.63045
-363.064809	-542.914945	-326.068865	-883.546812	1.427627	-0.133016	22214.42305
-279.138908	-596.322337	-201.705939	-889.650514	1.427627	1.392909	22224.34156
-164.694497	-644.388989	-96.417081	-966.70975	-2.387186	-0.895979	22226.63045
-74.664894	-683.300089	90.508789	-925.509762	-0.861261	-0.895979	22199.92676
13.075821	-693.981567	207.242088	-912.539396	-1.624224	0.629947	22202.97861
128.283194	-676.433424	323.975387	-862.183855	-0.098298	2.918835	22212.89712
204.579468	-644.388989	424.686468	-824.798681	-1.624224	0.629947	22202.97861
299.94981	-603.951964	541.419767	-758.420923	-0.098298	-0.133016	22215.18601
386.927562	-532.99643	634.501221	-614.983928	2.19059	-0.133016	22234.26008
468.564575	-465.092746	716.138234	-527.243214	-0.861261	-0.895979	22192.29713
528.838631	-373.537218	750.471557	-402.117325	-0.861261	-0.133016	22217.4749
557.831215	-291.900205	808.456725	-263.258107	1.427627	1.392909	22231.20823
578.431209	-201.870602	813.034501	-135.080367	0.664665	-0.133016	22201.45268
594.453426	-75.218788	803.115986	39.6381	2.953553	0.629947	22209.08231
607.423793	12.521927	798.538209	157.134361	2.953553	0.629947	22232.73415
581.48306	122.388561	744.367855	294.467654	0.664665	-0.895979	22201.45268
521.971966	223.862605	687.14565	418.83058	0.664665	-2.421904	22195.34898
535.705295	308.551469	639.84196	548.534245	0.664665	-0.895979	22239.60082
492.216419	403.921811	529.212363	649.245327	1.427627	0.629947	22228.91934
427.364587	491.662526	445.286462	727.830489	-0.098298	1.392909	22216.71194
356.409052	550.410657	327.790201	804.889725	0.664665	0.629947	22227.39341
289.268331	600.766197	189.693945	864.400819	-0.098298	-0.895979	22227.39341
200.764654	631.284707	101.190268	910.178583	0.664665	-0.133016	22217.4749
131.335045	635.09952	16.501404	921.623024	-1.624224	-1.658942	22224.34156
49.698032	630.521744	-116.254112	910.941545	-1.624224	-0.133016	22208.31935
-27.361204	617.551377	-233.750374	890.341552	-1.624224	-0.133016	34.333323
-121.968584	596.188421	-363.454039	851.430452	-2.387186	-0.133016	13.733329
-192.161156	574.825464	-442.802164	783.526768	0.664665	2.155872	15501.87689
-289.820386	543.543992	-525.965102	685.867538	-0.098298	2.155872	22174.74899
-349.331479	495.47734	-640.409512	582.104606	1.427627	1.392909	22199.92676
-423.338865	410.788476	-709.839122	463.845382	0.664665	-0.895979	22214.42305
-501.924027	316.944059	-768.587252	319.645424	0.664665	-0.895979	22209.08231
-578.2203	219.284829	-764.772439	196.045461	-0.098298	-0.895979	22212.89712
-589.664741	152.907071	-829.624271	93.808454	-0.098298	-0.133016	22213.66009
-617.1314	86.529313	-774.690954	-54.969279	3.716515	-0.133016	22217.4749
-642.30917	-27.152135	-749.513184	-212.902566	0.664665	0.629947	22223.5786
-645.361021	-133.966918	-750.276147	-341.080306	1.427627	0.629947	22201.45268
-626.286953	-211.026155	-712.890972	-447.132126	-0.098298	0.629947	22198.40083
-585.849928	-329.285379	-603.787301	-571.495052	0.664665	0.629947	22229.6823
-538.546238	-400.240914	-511.46881	-702.724643	1.427627	-0.133016	22228.15638
-466.827741	-467.381634	-432.883648	-791.991283	-0.098298	-1.658942	22212.13416
-371.457399	-548.255685	-325.305902	-856.843116	-0.098298	0.629947	22220.52675
-274.561131	-600.137151	-189.498535	-910.250508	-1.624224	0.629947	22228.91934
-169.272273	-669.56676	-75.054124	-939.243092	2.19059	1.392909	22219.76379
-94.501925	-674.907499	82.879162	-940.769017	-2.387186	-0.133016	22202.21564
19.942485	-686.35194	195.797647	-907.198657	-1.624224	-0.133016	22209.08231
109.972088	-671.092685	318.634648	-853.028302	-1.624224	0.629947	22205.2675
206.868356	-648.203803	423.160543	-820.220905	-0.098298	-0.895979	22209.84527
289.268331	-579.537157	513.190146	-756.894997	-0.098298	-0.895979	22219.76379
383.112748	-536.811244	626.108631	-624.902444	-0.098298	-0.895979	22228.15638
466.275686	-460.51497	681.804911	-525.717288	2.19059	1.392909	22196.11194
501.371972	-386.507584	749.708594	-401.354362	-0.861261	0.629947	22222.81564
554.779364	-281.981689	784.041917	-282.332175	1.427627	0.629947	22230.44527
574.616395	-165.248391	773.360439	-150.339622	1.427627	-0.133016	22199.16379
598.26824	-79.796564	771.834514	11.408479	2.19059	0.629947	22217.4749
591.401575	29.307107	776.41229	156.371399	1.427627	-0.895979	22235.786
579.957134	130.781151	777.938215	276.156548	0.664665	-1.658942	22189.24528
576.142321	219.284829	673.41232	415.015766	2.953553	-0.133016	22204.50453
530.364556	304.736655	615.427152	535.563879	1.427627	0.629947	22241.12674
499.846047	395.529221	522.345699	624.067556	2.953553	2.155872	22219.00082
466.275686	468.010681	412.479064	723.252712	-1.624224	0.629947	22220.52675
377.772009	541.255104	322.449461	817.860092	0.664665	0.629947	22230.44527
292.320182	599.240272	202.664312	859.823042	-0.861261	-0.133016	22213.66009
209.157244	624.418042	124.07915	872.793409	-0.861261	0.629947	22218.23786
117.601716	632.810632	5.056963	911.704508	-0.861261	-0.895979	22230.44527
76.401728	628.232856	-91.839305	904.837844	-3.150149	-1.658942	22192.29713
-20.49454	625.181005	-214.676305	902.548955	-1.624224	0.629947	25.940733
-101.36859	596.188421	-352.772561	846.089713	-1.624224	-0.133016	12.970367
-202.842634	578.640278	-443.565126	768.267514	-0.861261	1.392909	10275.58214
-254.7241	543.543992	-547.328059	708.75642	1.427627	1.392909	22167.11936
-368.405548	488.610675	-618.283593	615.674966	-0.861261	0.629947	22198.40083
-436.309231	428.336619	-690.00209	466.13427	2.19059	-0.895979	22205.2675
-476.746256	329.151463	-751.802072	332.615791	-0.098298	-0.895979	22214.42305
-541.598089	228.440382	-747.987258	216.645455	2.953553	0.629947	22222.81564
-618.657325	156.721884	-801.39465	106.778821	-0.861261	0.629947	22209.84527
-628.575841	90.344126	-776.979842	-53.443354	1.427627	-0.895979	22224.34156
-631.627692	-24.100284	-783.083544	-186.19887	1.427627	0.629947	22230.44527
-633.91658	-129.389142	-726.624302	-351.761784	1.427627	2.155872	22196.11194
-590.427704	-198.055788	-672.453947	-434.16176	2.953553	-0.133016	22202.21564
-557.620307	-310.211311	-622.098407	-582.939493	-0.098298	-0.133016	22236.54897
-507.264766	-405.581653	-528.25399	-683.650575	-0.098298	-0.895979	22224.34156
-453.094412	-474.248299	-427.542909	-803.435724	-1.624224	-0.133016	22215.18601
-376.035175	-552.833461	-336.750343	-856.843116	-0.098298	0.629947	22225.10453
-279.90187	-605.47789	-202.468902	-911.776433	-0.098298	1.392909	22229.6823
-193.687081	-638.285288	-94.128193	-927.035688	-0.098298	0.629947	22214.42305
-107.472292	-696.270456	71.434721	-905.672731	-1.624224	0.629947	22209.08231
3.157305	-680.248238	188.16802	-914.828284	-0.861261	-0.133016	22209.84527
110.735051	-673.381573	290.405027	-874.391259	-1.624224	-0.133016	22195.34898
214.497983	-642.100101	404.086474	-820.983867	-3.913112	-2.421904	22212.89712
298.423884	-587.929747	519.293848	-747.739445	-1.624224	-1.658942	22222.81564
374.720158	-526.129765	610.086413	-620.324667	-0.098298	0.629947	22215.94897
447.201618	-462.040895	700.878979	-514.272847	0.664665	0.629947	22202.97861
517.39419	-384.981659	751.997482	-418.139542	1.427627	1.392909	22225.86749
563.934917	-293.42613	790.908582	-301.406243	0.664665	-0.133016	22211.3712
582.246022	-170.58913	821.427091	-145.761845	-1.624224	-0.133016	22207.55638
607.423793	-95.055819	802.353023	6.06774	-0.098298	-0.133016	22228.15638
611.238606	7.181188	794.723396	167.052877	2.953553	-0.895979	22222.05268
579.957134	110.181157	735.975265	269.289884	0.664665	-2.421904	22203.74157
534.17937	209.366313	705.456755	381.445406	1.427627	2.155872	22211.3712
530.364556	307.025543	647.471587	518.778699	1.427627	2.155872	22228.91934
481.534941	381.032929	548.286432	627.119407	-0.098298	0.629947	22224.34156
425.075699	456.56624	468.175344	718.674936	-0.098298	0.629947	22225.86749
374.720158	531.336588	328.553163	801.837874	1.427627	1.392909	22223.5786
303.001661	592.373607	222.501343	858.297117	-0.098298	-0.133016	22220.52675
231.283163	616.788415	116.449523	887.289701	-0.861261	-0.133016	22228.91934
161.090592	622.129154	28.708808	919.334136	-0.098298	-0.133016	22225.10453
52.749883	631.284707	-129.987442	908.652657	-1.624224	0.629947	22197.63787
-16.679726	623.655079	-211.624454	897.208216	-1.624224	0.629947	110.629597
-118.916733	590.847682	-336.750343	861.348968	-0.861261	1.392909	15.259255
-196.738932	583.218054	-423.728095	794.971209	-0.861261	1.392909	3215.124973
-292.109274	529.0477	-531.305841	685.867538	1.427627	0.629947	22147.28233
-332.546299	487.084749	-621.335444	597.363861	2.19059	-0.133016	22195.34898
-419.524051	421.469954	-696.868755	486.734264	-2.387186	-1.658942	22198.40083
-502.686989	339.832941	-769.350215	354.74171	0.664665	-0.133016	22220.52675
-545.412903	249.803338	-812.839091	234.956561	2.19059	-0.133016	22216.71194
-593.479555	169.692251	-798.342799	99.149193	2.19059	1.392909	22196.87491
-621.709176	74.321909	-789.187246	-45.050764	2.19059	2.155872	22232.73415
-633.153617	-2.737328	-764.009476	-167.887764	0.664665	0.629947	22234.26008
-652.990649	-92.003968	-735.779855	-344.132157	0.664665	1.392909	22187.71935
-621.709176	-202.633565	-696.868755	-437.213611	0.664665	-0.895979	22208.31935
-567.538822	-296.477981	-634.305811	-575.309866	-0.861261	-1.658942	22236.54897
-520.998095	-378.114994	-525.202139	-664.576506	-1.624224	-0.895979	22210.60823
-453.094412	-479.589038	-434.409574	-785.887581	0.664665	2.155872	22222.81564
-376.798138	-532.233467	-341.32812	-844.635712	-0.861261	0.629947	22230.44527
-292.109274	-597.848262	-211.624454	-905.672731	0.664665	0.629947	22215.18601
-208.946336	-638.285288	-84.97264	-917.880135	1.427627	1.392909	22220.52675
-81.531559	-681.011201	67.619907	-896.517178	-3.913112	-0.895979	22211.3712
-15.153801	-688.640828	191.219871	-912.539396	-3.913112	-0.133016	22193.82305
100.053573	-687.114903	285.82725	-879.731998	-3.150149	-0.895979	22199.16379
203.053542	-657.359356	418.582766	-805.724613	-1.624224	-1.658942	22219.76379
287.742406	-617.685294	512.427183	-754.606109	-0.098298	0.629947	22212.89712
379.297934	-545.966796	609.323451	-641.687624	-0.098298	0.629947	22221.28971
453.30532	-459.752007	671.886395	-517.324698	2.19059	1.392909	22215.18601
515.868264	-384.981659	745.130818	-423.480281	2.953553	0.629947	22219.00082
550.201587	-304.870572	772.597476	-324.295126	2.19059	0.629947	22218.23786
592.164538	-220.181708	780.227104	-161.784063	-0.098298	-0.133016	22211.3712
592.164538	-95.818782	789.382656	10.645516	2.19059	-0.133016	22225.86749
591.401575	1.840449	796.249321	152.556585	-0.861261	-1.658942	22222.81564
591.401575	101.025605	771.834514	286.075064	1.427627	-1.658942	22211.3712
570.038619	192.581133	710.797495	390.600959	2.19059	-0.133016	22209.08231
534.17937	295.581102	632.975295	518.015736	0.664665	0.629947	22226.63045
507.475674	384.08478	545.997543	627.119407	0.664665	2.155872	22231.20823
461.69791	475.640308	445.286462	701.126793	1.427627	0.629947	22228.91934
383.875711	516.077333	356.019822	769.030476	-1.624224	-0.895979	22215.94897
308.3424	581.692129	221.73838	848.378601	-0.098298	-0.133016	22225.86749
219.07576	604.581011	136.286554	878.897111	1.427627	0.629947	22232.73415
142.779486	633.573595	30.997696	919.334136	-1.624224	-0.895979	22212.89712
87.083206	627.469893	-77.343013	935.356353	-2.387186	-0.133016	22203.74157
-13.627875	628.995818	-197.128162	892.63044	-0.861261	0.629947	112.918485
-86.872298	603.818048	-315.387387	862.11193	0.664665	2.155872	16.022217
-183.005603	568.721762	-411.520691	813.282315	-4.676075	-0.895979	10.681478
-253.198174	537.44029	-519.098437	705.704569	1.427627	-0.133016	22101.50456
-346.279628	511.499557	-614.468779	605.756451	1.427627	-0.895979	22176.27491
-416.4722	408.499588	-679.320612	521.83055	-1.624224	-2.421904	22200.68972
-481.324033	347.462569	-741.883557	348.638008	-0.861261	0.629947	22225.10453
-559.146232	256.670003	-780.031693	232.667672	-0.098298	-0.895979	22192.29713
-592.716592	168.166325	-801.39465	109.830672	1.427627	0.629947	22209.84527
-623.235102	89.581163	-766.298364	-16.821143	2.19059	0.629947	22239.60082
-631.627692	-8.078067	-787.661321	-157.969249	2.19059	2.155872	22220.52675
-638.494357	-96.581744	-757.142811	-309.035871	2.19059	0.629947	22196.11194
-611.027698	-205.685416	-714.416898	-438.739536	0.664665	-0.133016	22214.42305
-579.746226	-294.952056	-642.698401	-563.865425	1.427627	-1.658942	22227.39341
-533.968462	-381.166845	-550.37991	-669.917245	-1.624224	-0.895979	22215.94897
-469.879592	-462.040895	-458.061418	-772.917215	-0.861261	0.629947	22226.63045
-405.027759	-527.655691	-354.298486	-843.872749	-0.861261	0.629947	22225.10453
-296.68705	-589.455672	-222.305933	-898.043104	-0.861261	0.629947	22218.23786
-180.716714	-655.070468	-111.676336	-918.643098	0.664665	1.392909	22226.63045
-116.627845	-673.381573	34.049547	-897.280141	-3.150149	-0.133016	22206.79342
1.63138	-662.700095	153.834697	-917.880135	-0.098298	0.629947	22196.87491
101.579498	-687.877865	287.353176	-878.969035	-2.387186	-2.421904	22206.79342
177.875772	-641.337138	380.434629	-827.850532	-0.861261	-1.658942	22219.76379
252.64612	-616.922331	509.375332	-762.998699	-0.861261	0.629947	22207.55638
353.357201	-567.329753	598.641972	-643.21355	0.664665	1.392909	22228.15638
435.757177	-506.292734	675.701209	-547.843207	0.664665	0.629947	22212.89712
496.031233	-413.974243	752.760445	-456.287679	-0.861261	-0.133016	22197.63787
554.016401	-310.974273	785.567843	-327.346977	-0.098298	-0.895979	22212.89712
589.87565	-197.292826	797.775247	-187.724796	-0.861261	-1.658942	22202.21564
608.186755	-96.581744	813.034501	-11.480403	2.19059	-0.133016	22229.6823
605.134905	4.129337	797.012284	135.771405	2.19059	2.155872	22233.49712
571.564544	94.921903	777.938215	273.86766	-0.098298	-1.658942	22219.76379
550.201587	201.736686	721.478973	374.578741	0.664665	-0.133016	22193.06009
531.127519	288.714438	655.101215	511.149071	-0.098298	2.155872	22231.97119
493.742345	377.218115	558.204947	612.623115	-0.098298	1.392909	22234.26008
451.779394	462.669942	467.412381	701.889756	-1.624224	-0.133016	22212.89712
389.979413	523.706961	359.071673	765.978625	-0.861261	-2.421904	22222.81564
315.209065	580.929166	238.52356	843.800825	1.427627	-0.895979	22231.97119
245.779455	608.395825	138.575442	869.741558	2.19059	0.629947	22215.18601
150.409113	638.151371	32.523621	895.682291	-0.098298	-0.895979	22220.52675
73.349877	625.943968	-92.602267	923.911912	-0.861261	-0.133016	22207.55638
15.364709	638.151371	-212.387417	882.711924	-0.861261	1.392909	257.118442
-95.264888	601.52916	-316.913312	859.060079	-0.098298	1.392909	16.022217
-175.375975	572.536576	-426.779946	791.156396	-1.624224	0.629947	12.207404
-277.612982	545.83288	-515.283624	753.008259	2.19059	0.629947	22093.87494
-332.546299	506.921781	-600.73545	606.519413	0.664665	-0.133016	22183.90454
-401.212945	422.99588	-667.876171	530.986103	0.664665	-0.895979	22213.66009
-468.353666	349.751457	-723.572451	363.1343	-0.098298	0.629947	22219.76379
-529.390685	267.351481	-770.113178	228.852859	-0.861261	0.629947	22189.24528
-599.583257	175.03299	-811.313166	86.94179	0.664665	0.629947	22211.3712
-633.153617	95.684865	-796.053911	-18.347068	2.953553	2.155872	22239.60082
-639.257319	0.314523	-789.950209	-158.732212	2.19059	1.392909	22226.63045
-631.627692	-115.655813	-751.039109	-305.221057	1.427627	1.392909	22204.50453
-611.027698	-188.900235	-703.73542	-415.850654	-0.098298	-0.895979	22213.66009
-569.064748	-286.559466	-639.64655	-553.183947	0.664665	-0.895979	22221.28971
-537.783275	-383.455733	-561.061388	-650.080214	-0.861261	0.629947	22223.5786
-466.064778	-447.544603	-446.616977	-756.894997	-0.861261	-0.133016	22228.15638
-382.90184	-526.892728	-358.876263	-846.9246	-2.387186	-0.133016	22211.3712
-297.450013	-588.69271	-253.587405	-900.331992	-0.098298	0.629947	22225.10453
-227.257441	-639.04825	-114.728187	-924.7468	1.427627	0.629947	22231.97119
-128.072286	-691.692679	12.68659	-910.250508	-0.861261	0.629947	22196.11194
-12.10195	-683.300089	178.249504	-920.931986	-3.913112	-0.133016	22201.45268
53.512846	-661.17417	266.753182	-873.628296	-1.624224	-0.895979	22213.66009
178.638735	-642.863064	410.190176	-821.74683	-3.150149	-3.184867	22202.21564
294.609071	-602.426039	494.116077	-765.287587	1.427627	1.392909	22214.42305
354.883127	-544.440871	568.886425	-661.524655	1.427627	2.918835	22233.49712
443.386804	-491.033479	674.938246	-537.924692	0.664665	1.392909	22199.92676
511.290488	-408.633504	738.264153	-450.94694	1.427627	2.155872	22219.00082
542.57196	-330.048342	763.441923	-328.872902	1.427627	-0.895979	22224.34156
580.720097	-222.470596	793.19747	-199.932199	0.664665	-1.658942	22191.53417
602.083054	-113.366925	801.59006	-13.006329	2.953553	-2.421904	22224.34156
596.742314	-20.285471	809.98265	125.089926	3.716515	1.392909	22241.88971
598.26824	104.077455	763.441923	246.401002	2.953553	0.629947	22213.66009
572.327507	194.870021	724.530824	363.1343	2.953553	-0.133016	22204.50453
543.334923	288.714438	636.027146	501.230556	1.427627	0.629947	22239.60082
505.949749	367.2996	570.412351	601.178674	0.664665	0.629947	22225.86749
458.646059	458.092165	461.30868	689.682352	-1.624224	0.629947	22215.18601
398.372003	527.521774	372.042039	791.919359	-2.387186	-1.658942	22225.86749
319.023878	577.114352	218.686529	837.697123	0.664665	-0.895979	22228.91934
222.890573	617.551377	164.516175	875.082297	2.953553	-0.133016	22219.00082
168.720219	628.995818	56.175466	901.785993	-0.861261	-1.658942	22225.86749
77.927653	628.232856	-81.157826	913.230434	-2.387186	-0.133016	19512.772
-12.10195	620.603228	-181.868908	900.260067	-0.861261	1.392909	1566.362499
-88.398223	602.292123	-319.2022	881.948961	-0.861261	0.629947	17.548143
-164.694497	599.240272	-427.542909	785.815657	-0.861261	0.629947	10.681478
-244.042622	558.040284	-491.631779	748.430483	1.427627	1.392909	21987.06015
-325.679634	504.632892	-592.34286	614.149041	0.664665	-0.133016	22189.24528
-414.183312	454.277352	-687.713202	518.015736	-0.861261	-1.658942	22213.66009
-478.272182	349.751457	-735.779855	390.600959	-1.624224	-0.895979	22206.03046
-533.205499	268.114444	-788.424283	272.341735	0.664665	-0.133016	22197.63787
-564.486971	200.973723	-789.187246	131.193628	1.427627	0.629947	22202.97861
-610.264735	102.55153	-773.165029	-0.798925	1.427627	-0.133016	22222.81564
-623.998065	19.388592	-784.60947	-146.524808	0.664665	-0.895979	22228.91934
-643.072133	-75.218788	-715.942823	-286.909951	2.953553	2.155872	22214.42305
-628.575841	-191.189124	-704.498382	-404.406213	0.664665	-0.133016	22202.97861
-578.2203	-284.270578	-638.120624	-533.346915	-0.098298	0.629947	22227.39341
-530.153648	-376.589069	-560.298425	-642.450587	-0.098298	-0.133016	22228.15638
-473.694405	-447.544603	-487.054002	-750.028333	0.664665	-0.133016	22215.94897
-395.872206	-523.077914	-346.668859	-835.480159	-1.624224	0.629947	22219.76379
-331.020374	-586.403821	-251.298517	-895.754216	-0.861261	0.629947	22230.44527
-218.864851	-626.840846	-129.987442	-928.561613	1.427627	-0.133016	22218.23786
-108.235254	-670.329722	34.049547	-933.13939	-1.624224	-0.895979	22197.63787
-35.753794	-681.011201	125.605075	-938.480129	-1.624224	0.629947	22207.55638
89.372094	-684.826014	283.538362	-873.628296	-1.624224	-1.658942	22206.79342
168.720219	-674.144536	387.301294	-825.561644	-0.861261	-0.895979	22208.31935
257.223897	-607.003815	504.034593	-758.420923	-0.861261	-0.133016	22219.76379
343.438686	-578.011231	614.66419	-674.495022	-0.861261	1.392909	22225.10453
425.838661	-483.403852	677.990097	-556.235798	1.427627	0.629947	22203.74157
491.453457	-421.60387	742.078967	-447.895089	-0.098298	-0.133016	22223.5786
555.542327	-318.603901	788.619694	-336.502529	2.19059	-0.895979	22221.28971
570.801581	-224.759484	789.382656	-201.458125	-0.861261	-0.895979	22184.6675
595.216389	-131.67803	816.849315	-41.998913	1.427627	-2.421904	22228.15638
599.031203	-26.389173	808.456725	112.882523	-0.098298	-0.895979	22241.12674
580.720097	86.529313	775.649327	227.326933	4.479478	1.392909	22209.84527
566.223805	178.084841	735.975265	362.371338	-0.098298	-0.895979	22210.60823
534.17937	263.536667	658.153066	488.260189	0.664665	1.392909	22241.88971
503.660861	361.958861	569.649388	590.497196	-0.861261	1.392909	22214.42305
460.171985	444.358836	469.70127	679.763836	1.427627	-0.133016	22224.34156
396.083115	497.766228	401.034623	765.215663	-0.098298	-1.658942	22230.44527
328.179431	556.514358	263.701331	845.32675	-0.861261	-0.133016	22213.66009
262.564636	603.055085	133.997665	896.445253	-1.624224	-1.658942	22220.52675
174.060958	626.70693	42.442137	901.02303	-0.098298	-1.658942	22230.44527
92.423945	628.232856	-55.980056	892.63044	-0.861261	0.629947	22190.7712
36.727666	604.581011	-182.63187	894.156365	-1.624224	1.392909	662.251656
-57.116751	613.736564	-308.520722	867.452669	-0.098298	2.155872	17.548143
-164.694497	596.188421	-397.787362	809.467501	-2.387186	-0.895979	10.681478
-247.094473	558.803247	-500.787332	732.408265	2.19059	-0.133016	21796.31947
-324.153709	523.706961	-604.550264	607.282376	-0.861261	-0.895979	22200.68972
-395.109244	445.121799	-662.535432	534.800916	-0.861261	-0.133016	22202.97861
-464.538853	362.721823	-721.283563	393.65281	1.427627	1.392909	22215.18601
-551.516605	281.08481	-777.742805	274.630623	-1.624224	-0.133016	22195.34898
-575.168449	191.81817	-816.653905	157.134361	-0.098298	0.629947	22206.03046
-616.368437	123.914487	-780.031693	8.356628	1.427627	-0.133016	22225.86749
-638.494357	26.255256	-793.00206	-126.687777	1.427627	1.392909	22235.786
-633.91658	-72.929899	-764.772439	-309.035871	1.427627	0.629947	22208.31935
-626.286953	-175.929869	-729.676153	-405.932138	1.427627	-0.133016	22210.60823
-601.872145	-285.796503	-668.639134	-517.324698	-0.861261	0.629947	22232.73415
-554.568456	-351.411298	-554.194723	-632.532071	-1.624224	-0.133016	22224.34156
-488.95366	-440.677939	-460.350307	-762.998699	-0.098298	0.629947	22217.4749
-409.605536	-517.737175	-381.002182	-829.376457	1.427627	-0.133016	22227.39341
-311.183342	-566.56679	-247.483703	-877.44311	-0.861261	0.629947	22228.15638
-209.709298	-632.944548	-117.780038	-927.035688	0.664665	-0.133016	22215.18601
-150.198205	-675.670462	-14.017105	-936.954203	-0.861261	-0.133016	22207.55638
-25.072316	-687.877865	154.597659	-920.169023	-1.624224	-0.895979	22209.08231
61.905436	-716.870449	246.153188	-907.961619	-0.861261	-0.895979	22197.63787
173.297995	-651.255654	356.782785	-825.561644	-0.098298	-0.133016	22215.94897
248.068344	-622.26307	470.464232	-786.650544	-0.098298	1.392909	22223.5786
344.201649	-556.648275	565.071612	-687.465388	0.664665	1.392909	22215.94897
432.705326	-514.685324	652.812327	-579.12468	-0.861261	-0.895979	22206.03046
500.60901	-423.892758	734.449339	-453.998791	-0.861261	-0.895979	22229.6823
532.653445	-327.759454	764.967849	-351.761784	2.19059	-0.133016	22208.31935
587.586762	-231.626149	806.930799	-197.643311	0.664665	-0.133016	22193.06009
591.401575	-124.811366	777.175253	-50.391503	1.427627	-1.658942	22230.44527
595.216389	-22.574359	805.404874	108.304746	1.427627	-1.658942	22225.86749
570.801581	59.062654	767.256737	239.534337	0.664665	-0.895979	22215.94897
564.697879	171.981139	715.375271	357.793561	2.953553	2.155872	22221.28971
530.364556	274.218146	662.730842	464.608344	1.427627	1.392909	22229.6823
512.053451	342.121829	586.434568	575.237941	0.664665	-0.133016	22223.5786
468.564575	432.914395	502.508667	693.497165	-2.387186	-0.895979	22226.63045
408.290518	501.581041	374.330928	764.4527	-0.098298	-0.133016	22220.52675
345.727574	568.721762	263.701331	827.015644	-0.098298	1.392909	22221.28971
254.935008	609.158787	163.753212	849.141564	-0.861261	0.629947	22225.86749
166.431331	629.758781	56.175466	884.23785	0.664665	-0.895979	22225.86749
108.446163	640.44026	-72.002274	917.80821	-1.624224	-0.895979	22198.40083
6.972119	618.31434	-151.350398	902.548955	-0.861261	1.392909	683.614612
-88.398223	619.840266	-270.372585	866.689707	-0.861261	2.155872	17.548143
-153.250056	590.847682	-383.29107	826.252682	0.664665	-0.133016	11.444441
-242.516696	556.514358	-473.320673	757.586035	-2.387186	-1.658942	21397.28996
-300.501864	516.077333	-567.16509	671.371246	0.664665	0.629947	22191.53417
-382.90184	448.17365	-642.698401	553.112022	-0.098298	-0.133016	22202.21564
-459.961076	371.877376	-709.076159	408.149102	-1.624224	0.629947	22219.76379
-514.894393	300.158879	-803.683538	270.815809	-1.624224	-0.133016	22197.63787
-578.2203	198.684835	-812.839091	158.660287	0.664665	-0.895979	22192.29713
-604.161033	113.995971	-766.298364	44.978839	4.479478	1.392909	22228.91934
-628.575841	33.121921	-796.816874	-106.087783	0.664665	0.629947	22240.36378
-652.227686	-62.248421	-754.853923	-245.709964	2.953553	0.629947	22211.3712
-623.998065	-173.640981	-709.076159	-393.724735	1.427627	-1.658942	22215.94897
-598.057332	-271.300211	-654.905804	-526.480251	0.664665	-0.133016	22236.54897
-548.464754	-337.677969	-625.150258	-632.532071	-0.861261	1.392909	22209.08231
-489.716623	-436.863125	-461.876232	-743.924631	1.427627	1.392909	22223.5786
-411.894424	-507.055697	-368.794778	-815.643128	-1.624224	1.392909	22228.91934
-309.657417	-564.277902	-274.187399	-886.598663	-3.150149	-0.895979	22210.60823
-253.198174	-629.892697	-136.854106	-922.457911	1.427627	0.629947	22222.05268
-137.990801	-693.218605	-7.150441	-936.954203	-0.861261	-0.895979	22211.3712
-40.331571	-691.692679	135.523591	-890.413476	-1.624224	-0.895979	22193.82305
50.460995	-675.670462	253.019852	-926.272725	-0.098298	-0.133016	22202.21564
165.668368	-666.514909	392.642033	-830.13942	-1.624224	0.629947	22219.00082
254.935008	-609.292704	489.538301	-782.072768	-1.624224	1.392909	22210.60823
338.097947	-565.803828	587.960494	-691.280202	-1.624224	-0.133016	22202.21564
414.39422	-507.81866	645.945662	-562.339499	1.427627	-0.133016	22215.94897
489.164569	-420.077945	721.478973	-460.865455	-0.861261	-1.658942	22217.4749
535.705295	-352.937224	774.886364	-373.887703	1.427627	0.629947	22215.18601
589.87565	-236.966888	797.775247	-224.347007	1.427627	1.392909	22197.63787
598.26824	-144.648397	829.819682	-70.228534	2.19059	0.629947	22225.86749
596.742314	-33.255837	823.71598	66.341796	2.19059	-0.133016	22223.5786
601.320091	68.218207	768.782663	232.667672	1.427627	-0.133016	22221.28971
557.068252	152.907071	754.286371	341.008381	2.19059	1.392909	22222.05268
552.490476	265.825556	665.01973	473.000934	2.19059	1.392909	22228.15638
505.186786	345.936643	585.671606	581.341643	-1.624224	-0.895979	22206.79342
466.275686	425.284768	475.042009	672.134209	-1.624224	-1.658942	22225.86749
409.816444	522.181035	415.530915	764.4527	0.664665	0.629947	22216.71194
304.527586	578.640278	282.012436	847.615638	-1.624224	-0.133016	22225.86749
248.831306	614.499526	168.330989	860.586005	2.19059	1.392909	22229.6823
185.505399	635.862483	76.77546	888.052663	0.664665	0.629947	22215.94897
98.527647	637.388409	-33.091174	923.911912	-2.387186	-0.133016	22202.97861
13.075821	646.543961	-149.06151	900.260067	-1.624224	0.629947	1822.717978
-45.67231	611.447676	-294.02443	889.578589	-3.150149	-0.133016	19.074068
-141.805615	585.506942	-373.372555	823.963793	-0.861261	-1.658942	12.207404
-228.783367	561.855098	-477.135487	762.926775	-2.387186	-1.658942	21377.45293
-319.575933	524.469924	-561.824351	665.267544	0.664665	0.629947	22177.03787
-376.035175	455.040314	-648.802103	550.823134	-0.098298	-0.133016	22208.31935
-462.249964	381.795892	-711.365047	423.408357	-0.861261	1.392909	22225.10453
-516.420319	295.581102	-799.868725	281.497288	1.427627	0.629947	22185.43046
-585.086965	204.025574	-788.424283	158.660287	1.427627	-1.658942	22202.21564
-635.442506	116.284859	-801.39465	41.926988	1.427627	-0.133016	22230.44527
-631.627692	29.307107	-781.557619	-94.643342	2.19059	2.155872	22222.81564
-616.368437	-45.463241	-744.935407	-241.132187	0.664665	-1.658942	22207.55638
-639.257319	-175.929869	-738.831706	-377.702517	-0.861261	-2.421904	22220.52675
-591.190667	-269.011323	-677.031724	-526.480251	1.427627	-0.133016	22223.5786
-569.064748	-346.833522	-593.105823	-629.48022	-0.098298	0.629947	22216.71194
-499.635139	-440.677939	-506.128071	-712.643159	-1.624224	1.392909	22225.10453
-432.494418	-494.08533	-396.261437	-808.013501	0.664665	1.392909	22222.81564
-372.983324	-577.248269	-272.661473	-875.154222	-0.098298	-1.658942	22217.4749
-239.464845	-619.211219	-153.639286	-907.198657	-0.098298	-0.895979	22226.63045
-148.67228	-676.433424	-25.461547	-936.191241	-0.861261	-0.133016	22207.55638
-58.642677	-689.403791	127.893964	-904.146806	-2.387186	-0.895979	22196.87491
55.801734	-677.196387	229.368008	-933.13939	-2.387186	-1.658942	22207.55638
143.542449	-684.063052	339.234642	-843.109787	-1.624224	0.629947	22218.23786
242.727605	-620.737145	466.649419	-786.650544	1.427627	1.392909	22211.3712
341.149798	-575.722343	568.886425	-705.776494	1.427627	0.629947	22214.42305
417.446071	-514.685324	666.545656	-573.020978	0.664665	-0.133016	22218.23786
481.534941	-444.492752	722.241936	-479.176561	-0.098298	-0.895979	22208.31935
540.283072	-352.174261	758.101184	-381.517331	1.427627	-0.895979	22217.4749
563.171954	-246.122441	803.878948	-237.317374	-0.098298	-0.133016	22190.00824
613.527495	-144.648397	790.145619	-90.828528	1.427627	-0.133016	22221.28971
600.557128	-53.855831	779.464141	50.319578	1.427627	-0.133016	22228.15638
557.831215	54.484878	788.619694	195.282498	1.427627	0.629947	22216.71194
583.008985	174.270027	727.582675	328.800977	1.427627	1.392909	22206.79342
545.623811	242.936674	669.597507	453.926866	-0.861261	-0.133016	22232.73415
519.683078	332.966277	612.375301	557.689798	-1.624224	-0.895979	22206.79342
470.0905	438.255134	511.66422	650.771252	-0.098298	-1.658942	22210.60823
431.179401	500.818079	398.745735	743.089743	-0.861261	-1.658942	22222.05268
365.564605	562.61806	275.908735	808.704539	-0.861261	-0.133016	22229.6823
261.801673	585.506942	153.834697	877.371185	-0.861261	-0.133016	22212.89712
184.742436	631.284707	69.908796	898.734142	-1.624224	0.629947	22219.76379
109.972088	631.284707	-32.328211	903.311918	-2.387186	1.392909	22208.31935
21.468411	628.232856	-150.587435	924.674875	-2.387186	1.392909	4910.428175
-57.879714	612.973601	-262.742958	893.393403	-0.098298	-0.133016	19.837031
-143.33154	584.74398	-380.239219	821.674905	-0.098298	-0.895979	11.444441
-222.679665	574.825464	-474.083636	769.793439	-0.098298	-0.133016	20554.9791
-312.709268	526.758812	-546.565096	662.215693	1.427627	-0.133016	22181.61565
-377.561101	474.114383	-665.587283	557.689798	-0.861261	1.392909	22215.18601
-442.412933	386.373668	-708.313196	437.141686	1.427627	2.155872	22217.4749
-521.761058	283.373699	-769.350215	289.126915	0.664665	1.392909	22192.29713
-559.146232	210.129276	-787.661321	171.630653	-0.098298	-0.133016	22207.55638
-614.079549	133.070039	-770.113178	42.689951	2.953553	0.629947	22227.39341
-642.30917	40.751548	-766.298364	-94.643342	2.953553	1.392909	22222.05268
-642.30917	-53.855831	-789.187246	-234.265523	3.716515	1.392909	22206.03046
-629.338804	-143.885434	-735.016892	-384.569182	1.427627	-0.895979	22224.34156
-601.109183	-241.544664	-683.898388	-492.146928	1.427627	-0.133016	22219.76379
-554.568456	-345.307597	-580.135456	-637.109848	2.19059	1.392909	22223.5786
-521.761058	-413.974243	-487.816965	-705.776494	-0.098298	0.629947	22227.39341
-421.049977	-488.744591	-391.68366	-785.124619	-0.861261	0.629947	22214.42305
-347.042591	-587.929747	-311.572573	-871.339408	-2.387186	-0.133016	22222.81564
-250.909286	-609.292704	-165.083727	-907.198657	-0.861261	-0.895979	22228.15638
-157.827832	-664.226021	-35.380062	-929.324576	-2.387186	-0.133016	22191.53417
-54.0649	-687.877865	101.190268	-910.250508	-3.150149	-1.658942	22203.74157
44.357293	-663.463058	218.686529	-908.724582	-3.150149	-0.895979	22210.60823
131.335045	-665.751946	353.730934	-850.739414	-0.861261	0.629947	22201.45268
241.964642	-629.129735	467.412381	-786.650544	-0.098298	2.155872	22216.71194
319.023878	-575.722343	552.101245	-737.820929	2.19059	1.392909	22195.34898
409.053481	-517.737175	636.790109	-602.776525	-3.150149	-1.658942	22196.87491
492.216419	-442.966827	708.508606	-509.695071	-0.861261	-1.658942	22220.52675
516.631227	-354.463149	758.864147	-382.280294	-0.098298	0.629947	22223.5786
571.564544	-260.618733	784.041917	-240.369225	2.19059	-0.133016	22190.00824
591.401575	-159.144689	804.641911	-108.376671	2.953553	0.629947	22225.10453
605.897867	-40.122502	819.901166	59.475131	2.19059	1.392909	22232.73415
592.927501	39.988586	761.153035	162.475101	2.953553	1.392909	22195.34898
551.727513	165.114474	753.523408	281.497288	1.427627	1.392909	22208.31935
533.416407	229.203344	671.886395	414.252804	2.19059	-0.895979	22238.07489
509.0016	330.677388	566.597537	528.697214	0.664665	-0.895979	22184.6675
480.771978	416.892178	491.064226	662.978656	-0.098298	-2.421904	22215.94897
416.683109	496.240302	417.056841	744.615669	0.664665	-0.895979	22228.91934
342.675723	549.647694	283.538362	807.941576	-0.861261	-0.895979	22225.10453
273.246114	581.692129	186.642094	853.71934	-0.861261	-0.895979	22213.66009
195.423915	622.129154	80.590274	881.185999	-1.624224	0.629947	22225.10453
116.07579	628.995818	-26.987472	894.156365	-2.387186	1.392909	22206.79342
48.935069	620.603228	-123.88374	887.289701	0.664665	2.155872	13615.833
-38.805645	620.603228	-257.402219	877.371185	-0.098298	0.629947	22.125919
-135.701913	581.692129	-365.742927	813.282315	-2.387186	-1.658942	12.970367
-216.575963	571.01065	-450.431791	765.215663	0.664665	-0.133016	18981.74993
-283.716684	527.521774	-552.668798	660.689768	-0.098298	-0.895979	22171.69713
-377.561101	468.010681	-628.965071	567.608314	-0.098298	0.629947	22218.23786
-439.361082	400.86996	-698.39468	425.697245	-0.861261	-0.133016	22210.60823
-529.390685	290.240363	-787.661321	295.230617	-0.861261	-0.133016	22197.63787
-552.279567	226.151493	-792.239097	186.889908	1.427627	1.392909	22214.42305
-585.849928	139.936704	-785.372433	60.238094	2.953553	0.629947	22219.00082
-647.649909	52.195989	-791.476134	-83.198901	2.19059	0.629947	22221.28971
-652.990649	-77.507676	-783.083544	-237.317374	1.427627	-0.895979	22203.74157
-621.709176	-152.278024	-704.498382	-360.917337	0.664665	-0.133016	22212.13416
-579.746226	-226.28541	-688.476165	-473.835822	-0.098298	2.155872	22225.86749
-539.309201	-309.448348	-596.157674	-608.880226	-0.098298	1.392909	22226.63045
-503.449952	-404.81869	-506.891034	-714.169084	-0.098298	-0.133016	22214.42305
-429.442567	-487.981628	-416.861431	-790.465358	-0.098298	0.629947	22221.28971
-355.435181	-544.440871	-293.261467	-883.546812	-2.387186	-2.421904	22219.00082
-263.879653	-604.714927	-151.350398	-907.198657	0.664665	1.392909	22216.71194
-169.272273	-658.885281	-42.246727	-932.376427	-0.861261	-0.895979	22200.68972
-59.405639	-684.063052	105.768044	-907.961619	-0.861261	-0.133016	22209.08231
31.386926	-679.485275	227.842082	-884.309774	-0.098298	0.629947	22205.2675
136.675784	-685.588977	338.471679	-868.287557	-0.861261	0.629947	22206.79342
225.179462	-626.077884	462.071642	-827.850532	-0.098298	2.155872	22225.10453
299.94981	-590.218635	563.545686	-722.561674	-0.861261	-0.133016	22196.87491
396.846077	-520.789026	649.760476	-607.354301	1.427627	-0.895979	22206.79342
476.194202	-454.411268	707.745644	-488.332114	-0.098298	-0.895979	22227.39341
529.601594	-368.196479	774.123402	-365.495113	-0.861261	-0.133016	22224.34156
570.801581	-264.433546	802.353023	-236.554411	0.664665	-0.133016	22194.58602
574.616395	-149.989136	809.98265	-108.376671	2.19059	-0.133016	22235.02304
595.979352	-64.537309	800.064135	62.526982	2.953553	1.392909	22231.20823
605.897867	43.040437	769.545625	177.734355	1.427627	1.392909	22191.53417
592.164538	112.470046	730.634526	318.882462	0.664665	0.629947	22209.84527
540.283072	245.225562	678.75306	422.645394	0.664665	-0.133016	22240.36378
494.505308	315.418134	639.078997	562.267575	2.19059	-0.133016	22183.14158
468.564575	398.581072	506.323481	659.926805	0.664665	-0.133016	22223.5786
418.209034	488.610675	416.293878	745.378632	-1.624224	-0.895979	22229.6823
352.594239	545.83288	304.901319	822.437868	0.664665	1.392909	22215.94897
277.82389	593.899533	177.486541	869.741558	-3.913112	-1.658942	22219.00082
204.579468	610.684713	72.197684	862.874893	-3.150149	-0.895979	22224.34156
118.364678	625.943968	-12.49118	903.311918	-3.150149	0.629947	22193.06009
42.068405	629.758781	-137.617069	888.052663	-0.861261	2.155872	22206.03046
-31.176018	612.973601	-261.217032	889.578589	-0.098298	-0.133016	27.466659
-123.494509	611.447676	-385.579958	823.963793	-1.624224	-0.133016	12.970367
-203.605597	554.22547	-487.054002	751.482333	2.953553	0.629947	16003.14341
-288.29446	519.892147	-549.616947	668.319395	0.664665	0.629947	22164.83047
-372.983324	458.092165	-651.090991	561.504612	0.664665	-0.133016	22201.45268
-436.309231	390.188482	-699.157643	449.34909	-1.624224	-0.895979	22214.42305
-520.998095	339.832941	-774.690954	295.230617	-0.098298	0.629947	22203.74157
-550.753642	224.625568	-786.898358	195.282498	0.664665	-1.658942	22215.18601
-595.768443	145.277443	-816.653905	48.03069	1.427627	-0.895979	22223.5786
-636.968431	41.514511	-786.135395	-70.991497	2.19059	0.629947	22226.63045
-646.123984	-40.122502	-763.246513	-235.028485	1.427627	-0.895979	22187.71935
-619.420288	-133.203956	-755.616886	-358.628449	1.427627	0.629947	22220.52675
-599.583257	-246.122441	-671.690985	-480.702487	-0.098298	2.155872	22230.44527
-563.724008	-345.307597	-609.12804	-589.043195	0.664665	2.918835	22223.5786
-494.294399	-412.448317	-512.231773	-715.69501	0.664665	0.629947	22216.71194
-445.464784	-487.218666	-406.179952	-797.332022	-0.861261	-0.895979	22226.63045
-351.620368	-557.411237	-316.913312	-896.517178	-0.861261	-0.895979	22227.39341
-266.931504	-608.529741	-171.187429	-885.8357	0.664665	1.392909	22216.71194
-175.375975	-655.070468	-59.79487	-949.92457	-0.861261	-0.133016	22205.2675
-65.509341	-674.907499	93.56064	-911.776433	-2.387186	-0.895979	22209.84527
25.283224	-681.774164	214.108753	-895.754216	-1.624224	-0.133016	22196.87491
138.964672	-661.937132	339.234642	-856.843116	1.427627	1.392909	22215.94897
228.994275	-636.759362	435.367947	-817.932016	-0.861261	1.392909	22224.34156
321.312766	-577.248269	540.656804	-729.428339	-0.098298	1.392909	22188.48232
389.21645	-542.151983	622.293817	-606.591338	-2.387186	-2.421904	22206.79342
476.194202	-465.855709	712.32342	-502.065443	-0.098298	-1.658942	22228.91934
526.549743	-379.64092	755.049333	-398.302511	1.427627	1.392909	22212.13416
566.223805	-280.455764	773.360439	-258.68033	1.427627	-0.133016	22200.68972
607.423793	-178.218757	812.271539	-139.658143	2.19059	-0.133016	22238.83786
586.823799	-65.300272	773.360439	48.793653	4.479478	2.155872	22219.00082
564.697879	16.336741	776.41229	180.786206	2.953553	2.155872	22199.16379
560.120103	148.329294	766.493774	320.408387	1.427627	1.392909	22215.18601
562.408991	217.758903	694.775277	423.408357	2.19059	-0.133016	22225.86749
537.231221	311.60332	607.034562	538.61573	1.427627	-0.133016	22219.00082
485.349755	423.758842	520.819773	627.119407	0.664665	-0.133016	22229.6823
448.727543	482.506973	430.79017	733.171228	-0.098298	1.392909	22216.71194
364.03868	545.069917	312.530946	806.415651	1.427627	2.155872	22221.28971
292.320182	596.188421	189.693945	850.667489	-0.861261	0.629947	22226.63045
185.505399	609.158787	103.479156	876.608222	-2.387186	-0.133016	22211.3712
134.386896	638.914334	-21.646733	910.178583	-2.387186	-0.133016	22197.63787
54.275808	617.551377	-110.913373	927.726726	-2.387186	-0.133016	22209.08231
-45.67231	621.366191	-242.905927	890.341552	-0.098298	-0.895979	35.859249
-113.575994	584.74398	-364.979964	848.378601	0.664665	-0.133016	13.733329
-219.627814	571.01065	-456.535493	761.400849	-0.098298	-0.133016	11120.18189
-286.768535	538.203253	-557.246574	689.682352	-0.098298	0.629947	22145.7564
-361.538883	497.003265	-619.046556	579.052755	1.427627	1.392909	22201.45268
-432.494418	402.395886	-683.135426	481.393525	-0.098298	-0.133016	22220.52675
-505.73884	325.336649	-741.883557	327.275052	0.664665	-0.133016	22206.03046
-564.486971	228.440382	-768.587252	215.882492	-0.861261	-0.133016	22200.68972
-606.449922	149.092257	-776.21688	86.94179	2.19059	0.629947	22231.20823
-627.049916	80.425611	-754.09096	-36.658174	-0.098298	-0.133016	22225.10453
-632.390655	-19.522508	-781.557619	-228.924783	0.664665	-0.133016	22183.14158
-633.153617	-122.522477	-731.202078	-335.739567	-0.098298	-0.895979	22224.34156
-613.316586	-232.389111	-696.105792	-462.391381	-0.861261	2.155872	22234.26008
-559.146232	-317.077975	-597.683599	-592.095046	0.664665	2.155872	22212.89712
-523.286983	-407.107578	-503.07622	-698.146867	-0.861261	0.629947	22222.05268
-439.361082	-474.248299	-419.913282	-792.754246	1.427627	0.629947	22232.73415
-371.457399	-554.359386	-321.491088	-863.709781	2.19059	1.392909	22213.66009
-276.850019	-601.663076	-179.580019	-891.939402	-1.624224	1.392909	22222.81564
-162.405609	-667.277872	-93.36523	-926.272725	-0.861261	-0.133016	22209.84527
-83.057484	-688.640828	78.301386	-908.724582	-3.150149	-0.895979	22192.29713
5.446193	-679.485275	212.582827	-907.961619	-2.387186	-0.133016	22201.45268
104.631349	-676.433424	317.108722	-843.109787	-0.098298	0.629947	22220.52675
220.601685	-645.151952	426.975356	-800.383873	0.664665	2.155872	22212.89712
303.001661	-585.640859	535.316065	-730.954264	0.664665	-0.133016	22219.76379
396.083115	-537.574206	642.130848	-651.60614	0.664665	-1.658942	22219.00082
452.542357	-453.648305	681.804911	-503.591369	-0.098298	-1.658942	22215.94897
518.157153	-379.64092	758.101184	-414.324729	1.427627	1.392909	22208.31935
557.831215	-298.76687	793.960433	-283.858101	-0.861261	-0.133016	22212.13416
591.401575	-177.455794	800.064135	-134.317404	1.427627	-0.895979	22230.44527
616.579346	-61.485458	802.353023	33.534398	2.19059	0.629947	22223.5786
609.712681	27.781182	768.0197	179.260281	1.427627	0.629947	22206.03046
594.453426	120.099673	739.027116	278.445437	0.664665	-0.133016	22206.79342
548.675662	213.94409	702.404904	424.171319	0.664665	-1.658942	22228.15638
510.527525	300.921842	650.523438	523.356475	0.664665	-0.133016	22224.34156
478.48309	389.425519	532.264214	637.037923	-0.098298	-0.133016	22226.63045
438.046065	477.929197	445.286462	725.5416	0.664665	2.918835	22219.00082
370.142382	535.914365	336.945753	804.889725	-0.098298	1.392909	22225.86749
288.505369	598.477309	191.219871	849.904527	-1.624224	-0.133016	22225.86749
224.416499	599.240272	119.501373	872.030446	-1.624224	0.629947	22206.79342
145.068374	619.840266	28.708808	913.230434	-1.624224	-0.133016	22206.03046
48.172107	623.655079	-104.809671	888.052663	-0.098298	0.629947	22211.3712
-8.287136	632.810632	-239.091113	904.837844	-0.861261	-0.133016	35.096286
-110.524143	587.795831	-347.431822	842.274899	-1.624224	-1.658942	12.970367
-187.583379	587.032868	-448.905866	760.637886	1.427627	1.392909	10946.22639
-290.583349	538.203253	-526.728065	666.030507	1.427627	1.392909	22134.31196
-346.279628	492.425489	-622.86137	592.023121	0.664665	2.918835	22208.31935
-415.709237	400.106997	-726.624302	463.845382	-0.098298	-0.133016	22220.52675
-492.768474	320.758873	-770.876141	318.119499	1.427627	0.629947	22188.48232
-542.361052	246.751487	-779.268731	209.77879	-0.098298	-0.895979	22207.55638
-582.798077	162.825586	-809.024277	102.201044	4.479478	-0.133016	22239.60082
-636.205468	61.351542	-822.757607	-96.93223	2.19059	-0.133016	22212.89712
-632.390655	-25.62621	-773.165029	-216.71738	-0.098298	-1.658942	22187.71935
-623.998065	-125.574328	-722.809488	-333.450678	0.664665	1.392909	22230.44527
-596.531406	-221.707633	-690.765053	-460.102493	-1.624224	-0.895979	22219.76379
-577.457338	-299.529832	-637.357662	-591.332083	-0.861261	1.392909	22219.00082
-515.657356	-388.796473	-550.37991	-675.257985	1.427627	1.392909	22230.44527
-450.805523	-473.485336	-435.935499	-777.494991	-0.098298	0.629947	22220.52675
-367.642585	-548.255685	-332.172567	-879.731998	-0.861261	-0.895979	22215.18601
-279.138908	-608.529741	-205.520752	-915.591247	-1.624224	-1.658942	22225.86749
-192.161156	-646.677878	-65.898572	-930.087539	-4.676075	-0.133016	22199.16379
-102.131553	-700.848232	75.249535	-899.569029	0.664665	2.155872	22200.68972
23.757299	-686.35194	179.012467	-893.465327	-3.150149	1.392909	22209.08231
102.342461	-664.988983	323.212424	-851.502377	-0.861261	2.155872	22216.71194
200.001691	-635.233437	427.738319	-784.361656	-0.098298	-0.133016	22215.94897
296.897959	-607.003815	520.819773	-752.317221	1.427627	-0.133016	22225.86749
371.668307	-539.100132	629.923444	-652.369102	1.427627	-0.895979	22215.18601
471.616426	-476.537187	714.612308	-522.665437	-0.861261	-0.895979	22211.3712
495.26827	-395.663137	763.441923	-433.398797	-0.861261	-0.133016	22191.53417
564.697879	-285.03354	784.80488	-306.746983	0.664665	1.392909	22216.71194
597.505277	-195.7669	803.878948	-143.472957	5.242441	2.155872	22230.44527
595.216389	-107.263223	771.834514	14.46033	1.427627	-0.133016	22231.20823
588.349724	26.255256	796.249321	136.534368	2.19059	-0.133016	22219.76379
573.853432	117.047822	755.812296	276.156548	2.19059	0.629947	22200.68972
562.408991	216.995941	692.486389	397.467624	-0.098298	-0.895979	22231.97119
527.312705	300.921842	623.819743	526.408326	-0.861261	-0.895979	22226.63045
500.60901	384.847743	523.871624	624.067556	0.664665	-0.133016	22213.66009
437.283102	473.35142	433.842021	712.571234	0.664665	2.155872	22222.81564
373.194233	535.151402	329.316126	794.208247	0.664665	1.392909	22231.97119
312.920176	567.9588	205.716163	857.534154	-0.861261	0.629947	22211.3712
201.527617	622.892117	116.449523	886.526738	-0.861261	0.629947	22208.31935
125.231343	620.603228	-12.49118	894.919328	-2.387186	0.629947	22209.84527
80.216542	610.684713	-110.913373	910.941545	-2.387186	-1.658942	22196.11194
-39.568608	603.055085	-225.357784	869.741558	0.664665	-0.133016	53.407392
-112.050068	609.158787	-332.93553	840.748974	-3.913112	-0.895979	14.496292
-198.264857	576.35139	-434.409574	780.474917	1.427627	0.629947	11.444441
-276.087057	540.492141	-529.779916	715.623085	0.664665	0.629947	22070.22309
-360.77592	474.114383	-606.839152	581.341643	0.664665	0.629947	22210.60823
-440.887008	429.862544	-696.868755	477.578711	-0.098298	0.629947	22215.18601
-508.027729	350.514419	-767.82429	332.615791	1.427627	-0.133016	22188.48232
-557.620307	246.751487	-780.031693	229.615821	0.664665	-1.658942	22215.94897
-587.375853	159.773735	-810.550203	94.571417	2.953553	0.629947	22237.31193
-630.101767	73.558946	-774.690954	-50.391503	2.953553	0.629947	22211.3712
-643.072133	-19.522508	-745.69837	-161.0211	-0.098298	-0.133016	22196.11194
-632.390655	-112.603962	-724.335414	-325.821051	2.19059	2.155872	22232.73415
-611.027698	-216.366894	-691.528016	-456.287679	-0.098298	-0.133016	22219.00082
-576.694375	-311.737236	-616.757668	-561.576537	0.664665	0.629947	22225.10453
-518.709207	-387.270547	-527.491027	-665.339469	-0.861261	-0.133016	22228.91934
-457.672188	-457.463119	-434.409574	-767.576476	-0.861261	-0.133016	22215.94897
-381.375914	-541.38902	-352.772561	-855.31719	-0.861261	-0.895979	22222.05268
-278.375945	-594.796412	-200.942976	-904.146806	0.664665	-0.895979	22231.20823
-202.079671	-652.78158	-107.098559	-944.583831	-2.387186	1.392909	22191.53417
-79.24267	-671.092685	38.627323	-894.991253	-2.387186	-0.133016	22205.2675
0.868417	-684.826014	197.323573	-927.035688	-0.098298	1.392909	22214.42305
103.105424	-692.455642	301.086505	-867.524594	1.427627	1.392909	22203.74157
213.735021	-639.04825	398.745735	-814.117203	-0.098298	-0.133016	22220.52675
296.897959	-583.35197	529.975326	-748.502407	-0.861261	-0.133016	22231.97119
383.112748	-548.255685	603.982711	-652.369102	1.427627	-1.658942	22199.92676
455.594208	-463.566821	671.123432	-537.924692	-0.861261	-0.133016	22219.76379
533.416407	-389.559435	726.056749	-420.42843	-0.861261	-0.133016	22185.43046
572.327507	-303.344646	791.671545	-312.087722	-0.861261	-0.133016	22196.11194
594.453426	-188.900235	797.775247	-149.576659	2.19059	0.629947	22229.6823
611.238606	-80.559527	802.353023	-0.035962	1.427627	1.392909	22235.786
605.897867	-11.892881	790.908582	141.112144	1.427627	0.629947	22203.74157
583.008985	110.181157	767.256737	271.578772	1.427627	-0.895979	22206.03046
557.831215	208.60335	716.138234	386.023182	1.427627	-0.895979	22238.83786
531.127519	287.951475	639.84196	512.674997	1.427627	2.155872	22220.52675
486.112718	389.425519	543.708655	608.045339	-0.861261	-0.895979	22218.23786
456.357171	464.95883	458.256829	701.126793	-0.861261	0.629947	22228.91934
386.927562	527.521774	346.101306	791.919359	-0.098298	-0.133016	22227.39341
284.690555	582.455092	204.9532	849.904527	-0.098298	1.392909	22215.94897
214.497983	612.210638	129.419889	871.267483	-2.387186	-0.895979	22210.60823
158.801703	642.729148	29.471771	893.393403	-1.624224	0.629947	22206.79342
45.120256	631.284707	-116.254112	922.385987	-2.387186	-0.133016	22196.11194
0.105454	607.632862	-228.409635	885.000812	-2.387186	-1.658942	55.69628
-83.820447	608.395825	-353.535523	846.089713	0.664665	-0.133016	13.733329
-185.294491	580.929166	-435.172536	786.578619	1.427627	1.392909	3751.487777
-268.457429	541.255104	-547.328059	701.126793	-0.861261	-0.133016	22118.28974
-336.361113	497.766228	-619.046556	586.682382	1.427627	-0.133016	22214.42305
-400.449983	419.944029	-680.846538	475.289823	2.19059	0.629947	22204.50453
-467.590704	337.544053	-760.957625	341.008381	-0.098298	-0.133016	22194.58602
-529.390685	256.670003	-793.00206	215.882492	2.19059	-0.133016	22221.28971
-585.849928	171.981139	-802.920575	113.645485	2.19059	-0.895979	22223.5786
-620.183251	85.003387	-771.639103	-17.584105	1.427627	-0.133016	22228.15638
-636.205468	-0.448439	-786.898358	-160.258137	1.427627	0.629947	22202.97861
-635.442506	-122.522477	-757.905774	-305.98402	-0.861261	1.392909	22216.71194
-611.027698	-197.292826	-697.631718	-447.132126	-0.861261	0.629947	22226.63045
-569.064748	-292.663168	-625.91322	-551.658021	0.664665	0.629947	22228.15638
-527.101797	-382.692771	-533.594729	-657.709842	-1.624224	-1.658942	22213.66009
-458.435151	-474.248299	-426.779946	-766.05055	-0.861261	-0.133016	22222.05268
-366.879622	-536.811244	-363.454039	-819.457942	-2.387186	-0.133016	22225.86749
-303.553715	-606.240853	-230.698523	-894.991253	-2.387186	-2.421904	22217.4749
-189.872267	-645.151952	-88.787454	-948.398644	-2.387186	-0.133016	22197.63787
-115.101919	-673.381573	75.249535	-892.702365	-0.861261	1.392909	22210.60823
-5.235285	-700.085269	142.390256	-927.79865	-0.861261	2.155872	22205.2675
103.868386	-677.95935	294.21984	-880.494961	-1.624224	0.629947	22206.79342
180.927623	-649.729729	404.086474	-800.383873	1.427627	0.629947	22226.63045
271.720189	-602.426039	500.219779	-746.213519	2.19059	-1.658942	22227.39341
351.831276	-544.440871	624.582705	-645.502438	2.19059	-0.133016	22208.31935
440.334953	-468.144597	681.041948	-537.161729	2.953553	0.629947	22225.86749
500.60901	-416.263131	759.62711	-429.583983	-0.098298	2.155872	22199.16379
540.283072	-314.789087	778.701178	-315.139573	-1.624224	-1.658942	22197.63787
590.638613	-203.396527	812.271539	-158.732212	-0.098298	0.629947	22235.02304
595.216389	-101.922483	800.827098	-4.613739	2.19059	1.392909	22237.31193
599.794165	6.418225	801.59006	136.534368	-0.098298	-0.133016	22205.2675
577.668246	102.55153	752.760445	276.919511	1.427627	-1.658942	22209.08231
560.120103	201.736686	728.345638	379.156518	0.664665	-0.895979	22241.12674
527.312705	287.188512	654.338252	511.149071	-0.861261	0.629947	22212.89712
500.60901	371.877376	560.493835	608.808302	-0.861261	1.392909	22223.5786
451.016432	468.010681	448.338313	715.623085	-0.098298	-0.133016	22230.44527
369.379419	529.0477	375.856853	804.126762	-0.861261	0.629947	22215.18601
326.653506	591.610644	224.027268	830.067495	-0.098298	0.629947	22219.76379
235.86094	612.210638	127.131001	867.452669	-1.624224	-1.658942	22212.89712
132.098008	621.366191	19.553255	921.623024	-2.387186	-0.895979	22191.53417
95.475796	641.203222	-73.528199	881.948961	-3.913112	-0.895979	22201.45268
-12.10195	612.210638	-214.676305	898.734142	-0.861261	-0.133016	233.466597
-105.946366	600.766197	-335.98738	862.11193	-1.624224	1.392909	16.022217
-172.324124	583.218054	-412.283654	806.415651	0.664665	1.392909	10.681478
-265.405578	548.121768	-509.942884	717.911973	-0.098298	1.392909	21995.45274
-351.620368	490.1366	-630.490997	595.074972	-0.098298	0.629947	22186.19343
-430.968492	411.551438	-693.816904	502.756481	-1.624224	-1.658942	22197.63787
-481.324033	336.018127	-746.461333	372.289853	0.664665	1.392909	22188.48232
-541.598089	258.195928	-774.690954	254.793592	1.427627	-0.133016	22222.81564
-585.849928	188.766319	-789.950209	118.223262	2.953553	-0.133016	22231.20823
-634.679543	89.581163	-807.498352	-19.110031	2.19059	1.392909	22235.02304
-632.390655	-11.892881	-789.950209	-162.547025	1.427627	1.392909	22198.40083
-637.731394	-83.611378	-753.327998	-303.695132	2.19059	2.918835	22223.5786
-612.553624	-201.107639	-698.39468	-430.346946	-0.861261	0.629947	22228.91934
-588.138816	-285.03354	-635.831736	-553.183947	1.427627	1.392909	22225.86749
-537.020313	-367.433516	-566.402127	-657.709842	-0.098298	-0.895979	22219.00082
-463.012927	-447.544603	-457.298456	-767.576476	1.427627	-0.133016	22228.91934
-412.657386	-521.551989	-344.379971	-814.117203	1.427627	0.629947	22228.91934
-307.368529	-585.640859	-231.461486	-894.22829	2.19059	1.392909	22216.71194
-204.368559	-644.388989	-121.594851	-936.954203	-2.387186	-0.895979	22202.97861
-112.050068	-678.722313	18.027329	-933.13939	-1.624224	1.392909	22212.13416
2.394342	-668.040834	191.982833	-924.7468	-1.624224	0.629947	22198.40083
93.186908	-666.514909	301.086505	-907.198657	-0.861261	-0.133016	22214.42305
190.846138	-637.522325	410.953139	-808.776463	1.427627	0.629947	22231.20823
281.638704	-616.159368	510.138295	-748.502407	1.427627	-1.658942	22218.23786
364.03868	-561.989014	586.434568	-667.628357	-0.098298	0.629947	22211.3712
448.727543	-489.507554	684.856762	-536.398766	-1.624224	0.629947	22227.39341
496.794196	-398.714988	730.634526	-450.94694	-0.098298	0.629947	22166.3564
525.023817	-300.292795	806.930799	-341.843269	-0.861261	-0.133016	22201.45268
587.586762	-223.233559	791.671545	-170.176653	1.427627	-0.895979	22238.07489
602.846016	-116.418775	808.456725	-9.191515	0.664665	-0.133016	22222.81564
593.690463	-14.944731	800.827098	127.378815	1.427627	-0.133016	22215.18601
586.060836	96.447828	774.123402	252.504704	1.427627	-1.658942	22222.05268
557.068252	189.529282	700.878979	379.156518	1.427627	-0.895979	22225.86749
536.468258	279.558885	639.84196	504.282407	1.427627	0.629947	22219.76379
500.60901	368.825525	539.893841	608.045339	0.664665	1.392909	22228.15638
451.779394	453.514389	465.886456	695.023091	1.427627	2.155872	22219.76379
402.949779	513.788445	362.886487	769.030476	-0.861261	-0.133016	22219.76379
309.105363	552.699545	242.338374	836.171197	-0.098298	-0.133016	22225.86749
235.86094	599.240272	146.205069	865.926744	-2.387186	-1.658942	22206.03046
167.194294	614.499526	55.412504	883.474887	-1.624224	-0.895979	22197.63787
61.905436	622.129154	-84.97264	902.548955	-1.624224	0.629947	22209.08231
-2.946397	636.625446	-185.683721	900.260067	0.664665	0.629947	238.807337
-60.931565	606.869899	-290.972579	852.956377	-2.387186	0.629947	14.496292
-171.561162	588.558793	-407.705878	785.052694	-0.098298	2.155872	10.681478
-242.516696	542.018066	-509.179922	730.119377	0.664665	0.629947	21987.82312
-337.887038	506.158818	-589.291009	614.912004	-0.098298	-0.895979	22195.34898
-398.161094	439.78106	-670.928022	530.22314	-0.861261	-0.895979	22214.42305
-487.427735	365.773674	-712.890972	348.638008	-0.098298	-0.895979	22192.29713
-520.998095	294.81814	-788.424283	257.08248	0.664665	-0.895979	22203.74157
-586.612891	181.899655	-799.868725	125.089926	2.953553	-0.895979	22231.20823
-619.420288	98.736716	-763.246513	-1.561888	2.19059	0.629947	22237.31193
-642.30917	16.336741	-786.898358	-144.998882	0.664665	0.629947	22193.82305
-640.783245	-84.374341	-747.987258	-296.828467	2.19059	2.155872	22228.91934
-623.235102	-200.344677	-683.135426	-419.665468	0.664665	0.629947	22232.73415
-578.983263	-288.848354	-667.113208	-528.006176	-1.624224	0.629947	22211.3712
-535.494387	-380.403882	-545.802133	-659.235767	0.664665	-0.133016	22222.05268
-492.768474	-439.914976	-457.298456	-751.554258	0.664665	-0.133016	22231.97119
-417.235163	-504.766809	-336.750343	-818.694979	-0.098298	-0.133016	22211.3712
-307.368529	-580.30012	-258.928144	-905.672731	0.664665	0.629947	22224.34156
-234.124106	-633.707511	-129.987442	-926.272725	-0.098298	-0.133016	22209.84527
-112.050068	-675.670462	24.131031	-929.324576	-1.624224	0.629947	22196.87491
-33.464906	-684.063052	147.730995	-896.517178	-0.098298	0.629947	22206.03046
65.72025	-688.640828	249.968001	-895.754216	0.664665	1.392909	22220.52675
178.638735	-658.885281	374.330928	-818.694979	0.664665	-1.658942	22215.94897
287.742406	-614.633443	502.508667	-751.554258	-0.861261	-0.895979	22222.05268
357.172015	-561.989014	603.982711	-685.1765	1.427627	0.629947	22220.52675
433.468289	-494.848293	671.886395	-547.843207	-1.624224	1.392909	22221.28971
512.053451	-421.60387	745.89378	-450.183977	0.664665	1.392909	22176.27491
566.986768	-320.892789	752.760445	-360.154374	-0.098298	-0.133016	22208.31935
576.905283	-208.737267	814.560427	-186.19887	2.19059	-0.895979	22223.5786
602.083054	-115.655813	813.797464	-30.554472	2.953553	-0.895979	22228.15638
607.423793	-24.100284	813.034501	129.667703	1.427627	0.629947	22219.00082
578.431209	73.558946	755.049333	241.060262	-0.098298	-2.421904	22220.52675
565.460842	193.344096	745.130818	367.712077	-0.098298	-0.895979	22224.34156
534.17937	268.877407	654.338252	489.786115	-1.624224	-0.895979	22222.81564
499.083084	356.618121	592.53827	585.91942	-0.098298	1.392909	22228.91934
471.616426	451.988464	478.09386	695.786054	-0.861261	0.629947	22215.94897
396.083115	519.892147	389.590182	771.319365	-0.861261	-0.133016	22225.10453
335.809058	571.01065	230.893933	846.852676	1.427627	-0.133016	22231.97119
243.490567	606.106936	130.182852	868.978595	-3.150149	-2.421904	22195.34898
162.616517	625.943968	34.81251	895.682291	0.664665	-0.133016	22205.2675
92.423945	617.551377	-93.36523	908.652657	-0.098298	-0.133016	22212.13416
21.468411	629.758781	-181.868908	885.763775	-3.150149	-0.895979	594.347972
-83.057484	612.210638	-301.654057	883.474887	0.664665	1.392909	16.022217
-162.405609	589.321756	-414.572542	816.334166	-0.861261	2.155872	10.681478
-255.487063	553.462508	-497.735481	740.037892	-0.098298	1.392909	21794.79354
-317.287044	509.973632	-577.846568	641.615699	-0.098298	-0.895979	22201.45268
-403.501834	439.78106	-664.061357	540.141655	2.19059	0.629947	22222.81564
-479.798107	361.958861	-731.202078	391.363922	-0.098298	0.629947	22180.85269
-530.153648	281.847773	-793.00206	287.600989	4.479478	1.392909	22212.13416
-568.301785	199.447798	-780.031693	136.534368	2.19059	-0.895979	22235.02304
-623.998065	110.181157	-764.772439	12.934404	1.427627	-0.895979	22224.34156
-627.049916	23.966368	-786.898358	-142.709994	2.953553	1.392909	22201.45268
-636.968431	-90.478042	-745.69837	-270.124771	2.19059	1.392909	22235.786
-622.472139	-168.300242	-735.779855	-397.539548	0.664665	0.629947	22220.52675
-593.479555	-269.774286	-652.616916	-513.509884	-0.861261	-0.133016	22217.4749
-545.412903	-353.700187	-591.579897	-650.843177	-0.098298	-1.658942	22227.39341
-463.77589	-438.38905	-482.476226	-754.606109	-0.861261	-0.133016	22222.81564
-391.29443	-520.789026	-391.68366	-840.057936	1.427627	0.629947	22217.4749
-333.309262	-574.95938	-256.639256	-883.546812	-0.861261	-0.895979	22226.63045
-235.650032	-634.470474	-129.224479	-908.724582	-0.098298	-0.133016	22206.79342
-125.783397	-677.196387	8.871777	-925.509762	-2.387186	0.629947	22200.68972
-37.27972	-686.35194	143.916181	-905.672731	-0.098298	0.629947	22212.89712
73.349877	-681.011201	282.775399	-874.391259	-0.098298	-0.133016	22218.23786
174.060958	-660.411207	394.930921	-829.376457	-2.387186	-2.421904	22215.18601
261.801673	-623.788996	478.09386	-778.257954	0.664665	0.629947	22226.63045
344.964611	-545.203834	567.3605	-671.443171	1.427627	0.629947	22220.52675
420.497922	-494.848293	665.782693	-558.524686	0.664665	1.392909	22215.94897
486.112718	-417.026094	720.71601	-465.443232	-0.861261	0.629947	22196.11194
543.334923	-334.626118	784.80488	-331.924753	1.427627	1.392909	22215.94897
589.112687	-244.596515	787.093768	-208.32479	2.953553	0.629947	22219.00082
588.349724	-141.596546	803.115986	-76.332236	0.664665	-0.895979	22226.63045
592.927501	-37.833614	812.271539	93.808454	2.19059	-1.658942	22223.5786
596.742314	61.351542	752.760445	228.089896	0.664665	-2.421904	22207.55638
566.986768	166.6404	716.138234	347.875046	2.953553	2.155872	22231.97119
537.994184	248.277413	637.553072	472.237972	-0.861261	0.629947	22228.91934
513.579376	368.062562	550.57532	562.267575	-0.098298	-0.133016	22212.89712
456.357171	429.099581	470.464232	669.845321	-2.387186	-0.895979	22220.52675
409.053481	512.26252	394.930921	775.134178	0.664665	0.629947	22231.97119
328.179431	570.247688	278.960585	815.571203	-3.150149	-1.658942	22210.60823
263.327598	595.425458	165.279138	870.50452	-1.624224	-1.658942	22200.68972
164.142443	624.418042	54.649541	891.104514	-0.861261	-0.133016	22212.89712
112.260976	624.418042	-37.66895	923.911912	-0.098298	-0.133016	22197.63787
8.498044	612.973601	-172.713355	891.867477	-0.098298	0.629947	1572.466201
-67.798229	602.292123	-301.654057	871.267483	-0.861261	1.392909	17.548143
-146.383391	590.847682	-375.661443	804.126762	-0.098298	-0.133016	11.444441
-242.516696	566.432874	-493.157704	739.27493	0.664665	-0.133016	21433.14921
-324.153709	520.65511	-593.868786	625.593482	1.427627	-0.133016	22204.50453
-400.449983	445.884762	-661.009506	534.800916	1.427627	0.629947	22213.66009
-465.301815	362.721823	-712.12801	403.571325	-1.624224	-0.895979	22184.6675
-537.783275	285.662587	-783.846507	257.08248	3.716515	-0.133016	22223.5786
-578.983263	192.581133	-819.705756	167.81584	2.19059	0.629947	22228.91934
-620.946214	118.573747	-798.342799	1.489963	2.19059	0.629947	22212.89712
-626.286953	20.151554	-796.816874	-132.791479	0.664665	1.392909	22219.76379
-658.331388	-72.166937	-736.542817	-260.206256	0.664665	-0.133016	22234.26008
-608.73881	-171.352093	-704.498382	-384.569182	0.664665	-0.133016	22216.71194
-576.694375	-254.515031	-651.853954	-535.635804	2.19059	0.629947	22225.10453
-546.175865	-342.255746	-572.505829	-620.324667	0.664665	-0.895979	22229.6823
-469.116629	-439.914976	-461.113269	-746.976482	-0.861261	-0.133016	22213.66009
-417.235163	-513.159399	-380.239219	-817.169054	-0.098298	-0.133016	22222.05268
-337.124076	-579.537157	-258.928144	-880.494961	-0.098298	-0.133016	22231.97119
-224.968553	-625.314921	-146.009659	-911.776433	-0.861261	2.155872	22193.06009
-133.413025	-668.803797	5.056963	-931.613464	-0.861261	-0.133016	22206.03046
-28.124167	-668.040834	137.049516	-925.509762	-0.098298	-0.133016	22218.23786
66.483212	-674.907499	246.916151	-887.361625	-0.861261	-0.895979	22202.21564
163.37948	-652.78158	369.753151	-820.983867	-0.861261	-0.895979	22222.05268
251.120195	-608.529741	490.301264	-772.917215	1.427627	-0.133016	22232.73415
343.438686	-583.35197	580.330867	-699.672792	2.19059	1.392909	22209.84527
429.653475	-511.633473	660.441954	-582.939493	0.664665	1.392909	22220.52675
490.690494	-429.233498	735.212302	-470.021008	1.427627	1.392909	22205.2675
534.942333	-333.863156	765.730812	-371.598815	0.664665	-0.133016	22197.63787
596.742314	-233.152074	825.241905	-215.191454	3.716515	1.392909	22225.86749
592.164538	-123.28544	821.427091	-62.598907	3.716515	0.629947	22231.97119
604.371942	-37.833614	793.19747	80.838088	2.19059	-2.421904	22203.74157
572.327507	82.714499	781.753029	238.008412	-0.098298	-0.895979	22216.71194
559.35714	161.299661	743.604892	344.823195	1.427627	0.629947	22236.54897
534.942333	274.218146	670.36047	449.34909	-0.098298	2.155872	22224.34156
502.134935	340.595904	613.901227	587.445345	-0.861261	1.392909	22219.00082
473.905314	438.255134	497.167928	682.052724	-0.861261	-0.895979	22226.63045
395.320152	501.581041	394.930921	761.400849	0.664665	0.629947	22231.97119
332.757207	560.329172	251.493927	826.252682	-0.098298	0.629947	22218.23786
245.779455	598.477309	142.390256	876.608222	-3.150149	0.629947	22208.31935
186.268362	619.840266	65.331019	893.393403	-0.098298	-0.133016	22210.60823
82.50543	636.625446	-60.557832	898.734142	-0.861261	-1.658942	22195.34898
21.468411	635.862483	-152.113361	891.104514	-0.098298	2.155872	4269.539476
-56.353788	613.736564	-267.320734	884.23785	1.427627	2.918835	19.074068
-147.146354	592.373607	-387.105884	807.941576	1.427627	0.629947	11.444441
-235.650032	559.566209	-486.29104	753.008259	-0.861261	-0.133016	21416.36403
-308.894454	519.129184	-583.187307	656.111991	1.427627	0.629947	22209.08231
-392.057393	457.329203	-648.802103	547.00832	0.664665	1.392909	22205.2675
-446.99071	386.373668	-700.683569	397.467624	0.664665	-0.133016	22195.34898
-517.183281	306.262581	-792.239097	280.734325	2.953553	-0.895979	22229.6823
-562.198083	209.366313	-798.342799	158.660287	2.953553	0.629947	22214.42305
-627.812878	132.307077	-802.920575	16.749218	2.19059	2.155872	22205.2675
-659.857313	20.914517	-808.261315	-141.184069	-0.098298	1.392909	22215.94897
-630.101767	-50.80398	-754.853923	-239.606262	1.427627	2.155872	22215.94897
-629.338804	-156.855801	-704.498382	-412.798803	0.664665	-0.895979	22223.5786
-604.161033	-275.877987	-679.320612	-532.583953	-1.624224	-1.658942	22226.63045
-560.672157	-362.85574	-567.928052	-598.198748	2.19059	1.392909	22215.94897
-519.47217	-420.840908	-490.868816	-714.932047	1.427627	1.392909	22222.05268
-423.338865	-511.633473	-385.579958	-810.302389	-0.861261	0.629947	22227.39341
-330.257411	-571.907529	-265.794809	-885.8357	-1.624224	0.629947	22221.28971
-242.516696	-626.840846	-139.142994	-911.01347	1.427627	2.155872	22199.16379
-151.72413	-658.122319	-8.676366	-915.591247	-0.098298	1.392909	22213.66009
-54.827863	-693.218605	114.160634	-901.857917	-2.387186	-0.133016	22209.08231
61.142473	-686.35194	242.338374	-888.124588	0.664665	-0.133016	22210.60823
154.98689	-663.463058	369.753151	-827.087569	0.664665	-0.133016	22227.39341
250.357232	-615.396405	465.886456	-774.44314	2.19059	1.392909	22222.81564
327.416468	-568.092716	563.545686	-705.013531	1.427627	-0.133016	22211.3712
402.949779	-521.551989	652.049364	-570.73209	-0.098298	0.629947	22226.63045
486.112718	-446.018678	719.953047	-477.650636	0.664665	-0.133016	22209.08231
546.386774	-346.070559	771.071551	-377.702517	2.953553	0.629947	22200.68972
565.460842	-249.174292	796.249321	-225.10997	-0.098298	-1.658942	22227.39341
615.05342	-154.566912	810.745613	-59.547056	1.427627	-0.133016	22231.20823
592.927501	-32.492874	801.59006	89.993641	2.19059	-1.658942	22192.29713
603.608979	27.781182	762.678961	238.008412	2.19059	-0.895979	22217.4749
582.246022	161.299661	736.738228	348.638008	-0.098298	0.629947	22239.60082
539.520109	234.544083	658.916028	456.978717	-0.098298	2.155872	22212.89712
514.342339	339.069978	565.071612	571.423128	0.664665	0.629947	22224.34156
476.194202	434.440321	497.167928	667.556432	-0.098298	-0.895979	22229.6823
422.78681	507.684743	407.138325	742.326781	-0.861261	-0.133016	22214.42305
335.809058	543.543992	304.901319	817.097129	-2.387186	-0.895979	22222.05268
273.246114	607.632862	166.0421	858.297117	0.664665	-0.895979	22212.89712
179.401697	616.025452	67.619907	887.289701	-3.150149	-0.895979	22193.82305
120.653567	620.603228	-36.143025	915.519322	-0.861261	0.629947	22201.45268
41.305442	618.31434	-140.66892	907.889695	-1.624224	0.629947	4403.820917
-51.013049	629.758781	-287.920728	876.608222	-0.098298	0.629947	19.074068
-132.650062	602.292123	-374.135517	830.830458	-0.098298	0.629947	11.444441
-237.93892	572.536576	-478.661412	756.823073	-1.624224	-0.895979	20661.79388
-316.524082	518.366222	-568.691015	655.349029	-0.861261	-3.184867	22182.37861
-374.50925	458.855128	-656.43173	548.534245	0.664665	0.629947	22204.50453
-464.538853	387.136631	-739.594668	408.149102	0.664665	-0.133016	22198.40083
-501.161064	311.60332	-786.135395	305.912095	2.19059	-0.895979	22227.39341
-572.116599	229.203344	-787.661321	173.156579	1.427627	0.629947	22218.23786
-596.531406	106.366344	-768.587252	50.319578	1.427627	1.392909	22207.55638
-643.072133	35.410809	-767.061327	-103.798895	2.19059	2.155872	22209.84527
-634.679543	-53.092868	-757.142811	-232.739597	1.427627	1.392909	22222.81564
-645.361021	-148.46321	-736.542817	-396.013623	2.19059	0.629947	22231.20823
-603.398071	-249.174292	-670.928022	-508.169145	-0.098298	-1.658942	22225.86749
-559.146232	-342.255746	-609.891003	-602.013562	-1.624224	-0.895979	22215.18601
-491.242548	-422.366833	-482.476226	-702.724643	0.664665	2.155872	22226.63045
-421.812939	-495.611256	-399.313288	-820.983867	-1.624224	-0.133016	22225.10453
-340.938889	-555.885312	-291.735542	-901.857917	0.664665	1.392909	22215.94897
-251.672249	-616.922331	-154.402249	-907.198657	-0.098298	1.392909	22204.50453
-150.198205	-672.618611	-28.513397	-919.40606	-3.913112	-0.895979	22215.18601
-47.961198	-677.95935	120.264336	-904.146806	-0.861261	-0.133016	22203.74157
27.572113	-677.95935	232.419859	-911.01347	-0.098298	-1.658942	22214.42305
152.698002	-667.277872	346.864269	-834.717197	1.427627	0.629947	22233.49712
248.068344	-630.65566	460.545717	-810.302389	0.664665	0.629947	22200.68972
328.179431	-574.196418	565.071612	-704.250569	0.664665	-0.133016	22219.00082
417.446071	-508.581622	647.471587	-573.783941	0.664665	0.629947	22231.20823
473.905314	-433.048311	730.634526	-481.465449	-0.861261	-0.895979	22193.06009
522.734929	-356.752038	765.730812	-373.887703	0.664665	-0.133016	22209.84527
584.534911	-236.203925	803.878948	-238.843299	2.953553	-0.895979	22238.83786
575.379358	-161.433577	776.41229	-103.798895	0.664665	-0.895979	22213.66009
593.690463	-60.722496	815.32339	61.001057	2.953553	-0.133016	22199.16379
564.697879	53.721915	782.515992	196.045461	0.664665	-0.895979	22215.94897
564.697879	149.85522	734.449339	341.771344	0.664665	1.392909	22222.05268
542.57196	242.173711	662.730842	455.452792	-1.624224	1.392909	22216.71194
506.712711	337.544053	615.427152	548.534245	-0.861261	0.629947	22228.15638
474.668277	416.892178	505.560518	662.215693	0.664665	0.629947	22219.76379
423.549773	487.847712	424.686468	750.719371	-0.098298	-0.895979	22221.28971
319.786841	551.936582	268.279107	827.015644	0.664665	-0.895979	22228.91934
260.275747	590.084719	144.679144	861.348968	-0.098298	-0.895979	22202.97861
190.083176	620.603228	82.116199	880.423036	-0.861261	-0.133016	22198.40083
116.838753	631.284707	-46.06154	911.704508	-0.098298	1.392909	22206.79342
19.942485	617.551377	-152.113361	905.600806	-0.098298	0.629947	22217.4749
-30.413055	614.499526	-261.979995	897.208216	-1.624224	1.392909	25.940733
-134.93895	596.951384	-371.083666	832.356384	2.953553	0.629947	12.970367
-204.368559	561.092135	-454.246605	757.586035	1.427627	-0.133016	19190.03876
-303.553715	530.573625	-577.083605	664.504581	0.664665	-0.133016	22186.19343
-373.746287	467.247718	-646.513214	566.082388	-0.098298	0.629947	22215.94897
-430.968492	371.877376	-712.12801	406.623176	-1.624224	-0.133016	22203.74157
-516.420319	320.758873	-768.587252	305.149132	0.664665	-1.658942	22217.4749
-553.04253	211.655201	-801.39465	192.99361	4.479478	1.392909	22228.91934
-622.472139	133.070039	-809.78724	63.289945	2.953553	2.918835	22208.31935
-640.020282	68.218207	-815.890942	-77.095199	2.19059	1.392909	22196.87491
-651.464723	-63.011384	-776.21688	-235.791448	0.664665	-0.133016	22228.91934
-627.812878	-151.515061	-716.705786	-369.309927	-0.098298	-0.895979	22230.44527
-604.923996	-245.359478	-704.498382	-490.621002	-1.624224	-0.895979	22210.60823
-543.124015	-322.418714	-586.239158	-597.435785	-0.861261	0.629947	22223.5786
-498.872176	-420.077945	-481.713263	-701.96168	0.664665	0.629947	22231.97119
-421.049977	-505.529771	-405.41699	-799.620911	-0.861261	0.629947	22209.84527
-342.464815	-566.56679	-274.187399	-897.280141	-0.861261	-0.133016	22220.52675
-260.827802	-614.633443	-178.054094	-911.776433	-4.676075	-0.895979	22205.2675
-150.961168	-657.359356	-47.587466	-923.220874	-1.624224	0.629947	22200.68972
-46.435273	-673.381573	118.738411	-888.887551	-0.861261	0.629947	22211.3712
26.80915	-681.774164	233.182821	-928.561613	0.664665	-0.133016	22221.28971
134.386896	-684.826014	346.101306	-869.813482	2.953553	2.918835	22221.28971
225.942424	-633.707511	451.390164	-800.383873	-0.861261	-0.133016	22201.45268
320.549804	-600.900113	538.367916	-728.665376	0.664665	0.629947	22222.81564
407.527556	-520.789026	612.375301	-593.620972	0.664665	2.155872	22222.81564
476.194202	-442.966827	709.271569	-497.487667	1.427627	0.629947	22202.97861
525.78678	-381.929808	754.286371	-381.517331	-0.861261	-0.895979	22215.18601
590.638613	-271.300211	808.456725	-231.976634	2.19059	-0.133016	22232.73415
603.608979	-159.907651	827.530793	-132.791479	1.427627	-0.895979	22219.00082
612.764532	-64.537309	782.515992	53.371429	0.664665	-1.658942	22199.16379
606.66083	52.195989	754.286371	172.393616	2.19059	1.392909	22214.42305
566.986768	143.751518	759.62711	318.882462	0.664665	2.155872	22224.34156
555.542327	233.781121	680.278985	413.489841	0.664665	2.155872	22225.10453
531.127519	313.129245	605.508637	550.060171	1.427627	1.392909	22229.6823
481.534941	412.314401	512.427183	661.452731	-0.861261	-0.895979	22215.18601
424.312736	498.52919	417.819804	741.563818	-3.150149	-0.895979	22224.34156
360.223866	541.255104	297.271691	807.941576	-0.098298	-0.895979	22231.20823
292.320182	589.321756	190.456908	856.771191	-1.624224	-1.658942	22194.58602
201.527617	623.655079	90.508789	878.897111	-3.150149	-1.658942	22204.50453
119.890604	638.151371	-1.809702	894.919328	-0.098298	0.629947	22209.84527
54.275808	636.625446	-122.357814	896.445253	0.664665	1.392909	22202.97861
-35.753794	612.973601	-265.031846	867.452669	-0.861261	-0.133016	26.703696
-115.864882	580.166203	-352.009598	843.800825	0.664665	0.629947	12.970367
-214.287075	567.195837	-460.350307	773.608253	2.19059	1.392909	19096.19434
-277.612982	535.151402	-546.565096	653.06014	-1.624224	-2.421904	22190.7712
-362.301846	465.721793	-638.120624	561.504612	-1.624224	-1.658942	22215.18601
-463.012927	392.47737	-677.794687	460.030568	-1.624224	-0.133016	22189.24528
-499.635139	313.129245	-776.979842	295.230617	2.953553	0.629947	22226.63045
-546.175865	213.181127	-763.246513	185.363983	1.427627	-0.133016	22231.20823
-626.286953	177.321878	-808.261315	83.126976	2.953553	2.918835	22197.63787
-623.998065	51.433027	-774.690954	-87.013714	3.716515	2.155872	22206.03046
-615.605475	-50.80398	-770.876141	-221.295156	0.664665	-0.895979	22236.54897
-627.812878	-137.781732	-720.5206	-347.184008	1.427627	0.629947	22219.00082
-594.242518	-253.752068	-677.031724	-473.072859	-0.098298	0.629947	22217.4749
-563.724008	-325.470565	-601.498413	-609.643189	-0.861261	0.629947	22227.39341
-507.264766	-404.81869	-516.046586	-706.539457	0.664665	2.155872	22222.81564
-441.64997	-476.537187	-412.283654	-785.124619	-0.098298	0.629947	22216.71194
-351.620368	-551.307536	-312.335536	-856.843116	-1.624224	-0.133016	22227.39341
-267.694466	-604.714927	-158.980026	-917.117172	-3.150149	0.629947	22202.97861
-170.798199	-651.255654	-48.350429	-929.324576	-0.098298	-0.133016	22206.79342
-84.58341	-686.35194	79.827311	-901.094955	-0.861261	-0.895979	22218.23786
44.357293	-675.670462	216.397641	-903.383843	-1.624224	-0.895979	22219.00082
131.335045	-668.803797	328.553163	-847.687563	1.427627	0.629947	22220.52675
233.572052	-624.551958	414.767953	-807.250538	-0.861261	-0.133016	22206.03046
315.972027	-589.455672	546.760506	-726.376488	-0.861261	-0.133016	22220.52675
398.372003	-507.81866	659.678991	-627.191332	0.664665	0.629947	22215.18601
470.0905	-449.833492	707.745644	-511.220996	-0.098298	-0.133016	22207.55638
523.497892	-350.648336	769.545625	-375.413629	2.953553	-0.133016	22234.26008
566.223805	-271.300211	787.093768	-262.495144	2.953553	-0.895979	22225.10453
584.534911	-160.670614	784.041917	-104.561857	1.427627	-0.895979	22230.44527
592.927501	-58.433607	790.145619	42.689951	2.953553	-0.133016	22206.03046
578.431209	10.233039	796.249321	172.393616	1.427627	2.155872	22197.63787
578.431209	136.884853	752.760445	305.149132	2.19059	2.155872	22229.6823
530.364556	217.758903	679.516022	421.882431	1.427627	1.392909	22231.20823
511.290488	313.892208	613.901227	541.667581	0.664665	0.629947	22212.89712
481.534941	406.973662	520.05681	650.771252	1.427627	-0.895979	22224.34156
444.91273	484.795861	432.316096	727.067526	-0.098298	-0.133016	22234.26008
351.831276	541.255104	307.190207	804.126762	1.427627	0.629947	22215.94897
264.853524	597.714346	171.38284	846.089713	-2.387186	-1.658942	22201.45268
184.742436	628.232856	92.797678	893.393403	-0.861261	-0.895979	22211.3712
116.838753	604.581011	-15.543031	902.548955	-3.150149	-0.133016	22190.7712
56.564697	616.788415	-137.617069	894.919328	-2.387186	0.629947	22208.31935
-47.198236	619.077303	-239.854076	891.104514	0.664665	0.629947	27.466659
-112.050068	604.581011	-365.742927	834.645272	-0.098298	0.629947	12.970367
-206.657448	591.610644	-469.505859	774.371216	-0.098298	-0.895979	11693.92987
-308.131492	533.625476	-535.120655	691.97124	0.664665	-0.133016	22175.51195
-395.109244	482.506973	-611.416928	573.712016	2.19059	-0.133016	22200.68972
-418.761088	398.581072	-710.602084	471.475009	0.664665	-0.133016	22198.40083
-483.612921	330.677388	-767.061327	312.015797	2.19059	-0.133016	22235.02304
-569.82771	238.358897	-779.268731	212.067678	2.19059	0.629947	22231.20823
-598.820294	142.988555	-796.053911	87.704752	2.19059	0.629947	22196.11194
-636.968431	45.329325	-779.268731	-74.806311	1.427627	-0.133016	22209.84527
-643.072133	-25.62621	-765.535401	-206.035901	2.953553	-0.895979	22234.26008
-633.153617	-137.781732	-733.490966	-351.761784	0.664665	-0.133016	22216.71194
-609.501773	-223.996521	-690.00209	-483.754338	-0.098298	1.392909	22223.5786
-569.82771	-334.626118	-623.624332	-605.828375	1.427627	2.918835	22229.6823
-515.657356	-395.663137	-505.365108	-694.332053	-0.861261	0.629947	22215.18601
-452.331449	-478.826076	-426.779946	-781.309805	1.427627	-0.133016	22224.34156
-383.664802	-532.233467	-313.861461	-874.391259	-1.624224	-0.133016	22227.39341
-279.138908	-628.366772	-200.942976	-914.828284	-2.387186	0.629947	22193.06009
-161.642646	-642.100101	-71.239311	-956.028272	-2.387186	-0.895979	22210.60823
-76.19082	-670.329722	110.345821	-909.487545	0.664665	0.629947	22223.5786
16.127672	-708.477859	188.16802	-899.569029	-0.861261	-0.133016	22204.50453
125.231343	-681.011201	335.419828	-858.369041	-1.624224	-0.895979	22222.05268
238.149828	-626.077884	439.18276	-811.828314	-0.861261	0.629947	22210.60823
292.320182	-581.063082	524.634587	-766.05055	0.664665	0.629947	22206.03046
383.875711	-548.255685	609.323451	-632.532071	1.427627	-0.133016	22222.05268
486.112718	-443.72979	705.456755	-502.828406	-0.861261	-1.658942	22205.2675
520.446041	-382.692771	744.367855	-405.932138	-0.098298	-0.895979	22206.79342
581.48306	-276.64095	807.693762	-273.176622	2.19059	-0.133016	22233.49712
596.742314	-180.507645	811.508576	-106.087783	1.427627	-0.133016	22234.26008
596.742314	-85.900266	757.338222	44.978839	0.664665	-0.895979	22193.06009
601.320091	33.884884	775.649327	187.652871	2.953553	1.392909	22206.03046
574.616395	120.099673	765.730812	295.99358	1.427627	1.392909	22237.31193
551.727513	216.995941	686.382687	416.541692	0.664665	0.629947	22219.76379
522.734929	307.025543	629.923444	537.852767	-0.098298	-0.133016	22219.00082
486.112718	401.632923	515.479034	638.563848	0.664665	-0.133016	22229.6823
429.653475	479.455122	433.842021	736.223079	1.427627	-0.133016	22224.34156
367.853493	541.255104	322.449461	795.734172	-0.098298	-0.133016	22219.76379
290.031294	567.9588	186.642094	862.11193	-0.861261	0.629947	22208.31935
192.372064	608.395825	95.849529	859.823042	-1.624224	0.629947	22208.31935
120.653567	638.914334	8.871777	890.341552	-1.624224	1.392909	22198.40083
42.068405	630.521744	-92.602267	900.260067	-1.624224	1.392909	22216.71194
-27.361204	616.025452	-248.246666	899.497104	-0.098298	-0.133016	94.607379
-113.575994	603.055085	-348.957747	851.430452	1.427627	-0.895979	12.970367
-188.346342	568.721762	-421.439207	761.400849	0.664665	-0.895979	4943.998535
-276.087057	534.388439	-561.824351	688.919389	0.664665	-0.133016	22154.14899
-333.309262	494.714377	-655.668767	563.7935	0.664665	0.629947	22190.7712
-428.679604	402.395886	-687.713202	441.719462	-0.861261	-1.658942	22191.53417
-498.872176	345.17368	-738.831706	344.060232	4.479478	1.392909	22239.60082
-537.020313	252.092226	-776.979842	218.934343	2.953553	1.392909	22219.76379
-590.427704	151.381145	-781.557619	89.230678	1.427627	1.392909	22205.2675
-620.183251	81.951536	-794.527985	-47.339652	0.664665	-0.133016	22215.94897
-644.598059	-21.811396	-769.350215	-192.302572	-0.098298	-0.133016	22221.28971
-639.257319	-123.28544	-726.624302	-339.55438	1.427627	-0.895979	22222.05268
-607.975847	-227.048372	-685.424314	-463.917306	-0.861261	-0.133016	22228.15638
-570.590673	-317.077975	-607.602115	-581.413568	-0.861261	2.155872	22215.18601
-503.449952	-391.848324	-521.387326	-690.517239	-0.861261	0.629947	22222.05268
-428.679604	-479.589038	-416.098468	-777.494991	-0.098298	-0.133016	22228.15638
-379.849989	-555.122349	-326.831828	-876.680147	-1.624224	-0.133016	22207.55638
-279.90187	-593.270486	-187.97261	-902.62088	-3.150149	-0.895979	22197.63787
-192.161156	-655.070468	-79.631901	-961.369011	-1.624224	-0.133016	22215.94897
-77.716745	-673.381573	45.493988	-918.643098	0.664665	0.629947	22208.31935
11.549895	-663.463058	217.923567	-918.643098	0.664665	-0.133016	22212.89712
109.209126	-654.307505	313.293909	-871.339408	0.664665	0.629947	22228.91934
195.423915	-640.574176	421.634617	-811.828314	2.19059	1.392909	22205.2675
308.3424	-610.055666	549.812357	-746.213519	-0.098298	0.629947	22207.55638
369.379419	-542.151983	637.553072	-631.006146	2.19059	-0.133016	22228.15638
427.364587	-480.352001	691.723426	-510.458033	0.664665	-0.895979	22194.58602
504.423823	-388.796473	753.523408	-418.139542	2.19059	-0.895979	22207.55638
562.408991	-287.322429	785.567843	-279.280324	2.953553	-0.133016	22241.12674
593.690463	-195.003937	790.145619	-141.947031	2.19059	-0.133016	22230.44527
604.371942	-95.818782	802.353023	20.564032	1.427627	-0.895979	22193.82305
600.557128	14.047853	786.330806	171.630653	1.427627	0.629947	22212.89712
578.431209	120.099673	759.62711	290.65284	1.427627	2.155872	22236.54897
553.253438	210.892239	688.671575	376.86763	-0.098298	-0.895979	22212.13416
520.446041	297.107028	637.553072	520.304624	0.664665	-0.895979	22227.39341
487.638643	402.395886	549.049394	621.778668	1.427627	0.629947	22231.97119
453.30532	469.536606	454.442015	717.911973	0.664665	-0.895979	22217.4749
381.586823	535.914365	328.553163	791.156396	0.664665	0.629947	22225.86749
299.94981	592.373607	217.923567	839.986011	-3.913112	-0.895979	22210.60823
227.46835	606.106936	123.316187	877.371185	-1.624224	0.629947	22196.11194
136.675784	658.751365	42.442137	905.600806	-0.861261	0.629947	22205.2675
84.794318	644.255073	-112.439299	930.015614	-0.861261	1.392909	22223.5786
-5.235285	627.469893	-207.809641	892.63044	0.664665	0.629947	53.407392
-85.346372	593.13657	-351.246635	846.089713	-1.624224	-1.658942	13.733329
-206.657448	556.514358	-443.565126	791.156396	1.427627	-0.895979	4691.457869
-270.746317	539.729178	-516.809549	694.260128	1.427627	1.392909	22135.07492
-348.568517	487.084749	-619.046556	604.230525	-0.861261	1.392909	22193.82305
-446.227747	403.158848	-717.468749	466.897233	0.664665	-0.133016	22202.21564
-476.746256	339.832941	-764.009476	334.141716	2.19059	-0.133016	22225.10453
-553.04253	254.381115	-784.60947	216.645455	3.716515	1.392909	22230.44527
-602.635108	180.373729	-822.757607	96.097342	3.716515	2.155872	22216.71194
-641.546208	72.033021	-778.505768	-39.710025	2.19059	-0.895979	22201.45268
-630.101767	-8.84103	-785.372433	-183.909982	0.664665	-0.895979	22226.63045
-635.442506	-106.50026	-732.728004	-322.006237	0.664665	1.392909	22230.44527
-612.553624	-221.707633	-697.631718	-442.55435	-0.861261	-0.895979	22216.71194
-576.694375	-300.292795	-640.409512	-572.258015	2.953553	2.155872	22220.52675
-526.338834	-383.455733	-538.935468	-656.946879	1.427627	1.392909	22230.44527
-465.301815	-462.803858	-431.357723	-781.309805	-0.098298	0.629947	22223.5786
-371.457399	-533.759393	-352.009598	-875.917184	-2.387186	-0.133016	22209.08231
-272.272243	-603.189002	-215.439268	-938.480129	-1.624224	0.629947	22206.79342
-188.346342	-660.411207	-104.046708	-959.843085	-2.387186	-1.658942	22212.13416
-90.687112	-684.826014	69.145833	-920.931986	-0.098298	-1.658942	22207.55638
22.994336	-674.907499	182.827281	-939.243092	0.664665	0.629947	22217.4749
122.179492	-673.381573	298.797617	-869.813482	-0.098298	0.629947	22228.91934
219.07576	-655.070468	407.901288	-808.013501	2.953553	2.918835	22201.45268
294.609071	-594.796412	502.508667	-750.028333	4.479478	1.392909	22223.5786
383.875711	-538.337169	611.612339	-632.532071	1.427627	-0.133016	22231.20823
467.801612	-476.537187	686.382687	-529.532102	0.664665	0.629947	22186.19343
527.312705	-396.4261	751.23452	-415.850654	2.953553	1.392909	22212.89712
572.327507	-288.085391	803.115986	-292.250691	1.427627	-0.895979	22243.41563
591.401575	-191.189124	800.827098	-157.969249	0.664665	-0.133016	22219.00082
599.031203	-99.633595	780.227104	-16.821143	2.19059	0.629947	22205.2675
592.927501	8.707113	797.012284	147.978809	0.664665	2.155872	22219.00082
583.771948	105.603381	763.441923	276.919511	-2.387186	-0.133016	22217.4749
558.594178	206.314462	695.53824	386.786145	-0.861261	1.392909	22221.28971
525.78678	296.344065	635.264184	510.386109	0.664665	0.629947	22230.44527
492.979382	376.455153	540.656804	628.645333	-0.098298	-0.133016	22214.42305
422.023848	485.558824	423.923505	723.252712	-0.098298	0.629947	22223.5786
373.194233	519.892147	338.471679	789.63047	-0.098298	-0.133016	22229.6823
277.82389	568.721762	185.116169	855.245266	-1.624224	-0.133016	22192.29713
222.127611	612.973601	109.582858	882.711924	-0.098298	0.629947	22202.21564
150.409113	614.499526	-23.172658	894.919328	-1.624224	2.155872	22212.89712
61.142473	622.129154	-123.120777	910.941545	-0.098298	0.629947	22212.89712
-21.257502	619.077303	-216.965194	884.23785	-1.624224	-0.895979	98.422193
-114.338956	612.210638	-325.305902	849.904527	2.953553	0.629947	13.733329
-170.035236	587.795831	-419.913282	797.260098	-0.861261	-0.895979	4418.317209
-264.642616	553.462508	-512.994735	704.178644	-0.861261	-0.133016	22141.94159
-339.412964	488.610675	-603.787301	615.674966	0.664665	2.155872	22202.21564
-398.924057	427.573656	-686.187277	482.91945	-0.861261	-0.133016	22195.34898
-490.479586	343.647755	-747.224296	344.823195	4.479478	2.155872	22224.34156
-536.25735	255.90704	-767.061327	234.193598	2.19059	1.392909	22238.83786
-584.324002	169.692251	-793.765023	116.697336	2.953553	1.392909	22220.52675
-627.812878	87.292275	-758.668737	-49.62854	0.664665	-0.895979	22208.31935
-631.627692	-11.129918	-761.720588	-173.228504	1.427627	0.629947	22233.49712
-638.494357	-110.315074	-734.253929	-315.902535	0.664665	0.629947	22227.39341
-623.235102	-207.211341	-686.950239	-422.717319	0.664665	-0.895979	22213.66009
-582.035114	-309.448348	-622.86137	-568.443201	2.19059	1.392909	22226.63045
-538.546238	-385.744622	-538.935468	-661.524655	0.664665	0.629947	22230.44527
-460.724039	-474.248299	-464.16512	-783.598693	-0.098298	0.629947	22212.89712
-386.716653	-534.522355	-348.957747	-856.080153	-2.387186	-0.895979	22213.66009
-329.494448	-611.581592	-217.728156	-927.035688	-2.387186	-1.658942	22210.60823
-195.975969	-643.626027	-100.231895	-920.931986	-2.387186	-0.133016	22151.09714
-93.738962	-669.56676	69.145833	-919.40606	-0.098298	-0.895979	22214.42305
-2.946397	-694.74453	197.323573	-907.961619	-3.150149	-0.133016	22220.52675
93.186908	-693.218605	305.664281	-874.391259	0.664665	2.918835	22214.42305
200.001691	-655.83343	397.982772	-820.220905	2.19059	2.918835	22204.50453
280.875741	-602.426039	503.27163	-744.687594	1.427627	0.629947	22222.81564
355.64609	-546.729759	610.086413	-640.924661	1.427627	-0.895979	22215.94897
455.594208	-471.196448	686.382687	-537.161729	1.427627	-0.133016	22193.82305
492.216419	-412.448317	752.760445	-441.028424	0.664665	-0.133016	22216.71194
557.068252	-309.448348	771.834514	-309.035871	2.953553	-0.133016	22230.44527
589.112687	-208.737267	800.827098	-164.835914	2.953553	2.155872	22227.39341
599.031203	-102.685446	803.878948	-16.05818	1.427627	2.155872	22213.66009
592.164538	7.181188	779.464141	135.008442	0.664665	1.392909	22213.66009
579.194171	92.633014	783.278955	262.423219	0.664665	-0.133016	22225.86749
560.883066	191.81817	701.641942	397.467624	-0.861261	-0.133016	22224.34156
532.653445	283.373699	629.923444	508.860183	0.664665	0.629947	22227.39341
498.320121	381.032929	548.286432	624.067556	0.664665	-0.133016	22219.76379
461.69791	471.062532	458.256829	714.097159	1.427627	-0.133016	22229.6823
386.164599	519.892147	360.597598	790.393433	-0.861261	-0.895979	22226.63045
307.579437	577.114352	217.923567	846.852676	-0.861261	-0.895979	22196.11194
231.283163	606.106936	134.760628	885.763775	-0.098298	1.392909	22206.03046
132.098008	616.788415	5.056963	893.393403	0.664665	2.918835	22211.3712
83.268392	629.758781	-68.18746	903.311918	-0.098298	1.392909	22205.2675
-3.70936	616.025452	-216.965194	897.208216	-2.387186	-2.421904	215.918455
-77.716745	619.077303	-316.150349	869.741558	-0.098298	-0.133016	15.259255
-195.213006	590.084719	-413.046617	799.548986	2.19059	0.629947	11.444441
-260.827802	557.277321	-517.572512	721.726787	0.664665	0.629947	22103.79345
-336.361113	500.818079	-606.076189	613.386078	-0.098298	0.629947	22202.97861
-411.894424	432.914395	-667.113208	528.697214	-0.861261	-0.133016	22185.43046
-460.724039	352.803308	-718.994674	367.712077	2.19059	-0.133016	22224.34156
-539.309201	271.166295	-770.876141	244.112113	2.953553	0.629947	22238.83786
-592.716592	186.477431	-780.031693	109.830672	-0.098298	0.629947	22183.14158
-622.472139	97.973754	-760.957625	-35.895211	1.427627	-0.895979	22214.42305
-627.049916	-8.84103	-759.431699	-179.332206	2.19059	0.629947	22238.83786
-638.494357	-110.315074	-752.565035	-323.532163	-1.624224	0.629947	22210.60823
-609.501773	-198.818751	-697.631718	-412.798803	-0.861261	2.155872	22219.00082
-572.116599	-306.396497	-622.098407	-560.050611	-1.624224	0.629947	22228.91934
-524.049946	-373.537218	-552.668798	-663.050581	-0.098298	-0.133016	22217.4749
-453.094412	-464.329784	-467.216971	-751.554258	1.427627	1.392909	22219.76379
-407.316647	-523.077914	-333.698492	-843.109787	0.664665	0.629947	22216.71194
-295.924088	-585.640859	-259.691107	-909.487545	-0.861261	-0.895979	22199.16379
-208.183373	-641.337138	-114.728187	-932.376427	-1.624224	-0.133016	22153.38603
-118.15377	-673.381573	22.605106	-912.539396	-0.861261	-0.133016	22219.00082
-3.70936	-684.826014	156.123585	-907.961619	-1.624224	0.629947	22215.94897
85.557281	-684.826014	289.642064	-880.494961	-0.098298	0.629947	22219.00082
164.142443	-654.307505	409.427213	-812.591277	0.664665	0.629947	22215.94897
277.060928	-609.292704	521.582736	-750.028333	-0.098298	-0.133016	22224.34156
361.749791	-556.648275	587.197531	-669.917245	-0.861261	-0.133016	22211.3712
434.231251	-487.981628	674.938246	-546.317282	-0.861261	0.629947	22198.40083
510.527525	-401.003876	752.760445	-428.058058	3.716515	0.629947	22234.26008
544.860848	-314.026124	801.59006	-306.746983	1.427627	-1.658942	22222.05268
583.771948	-205.685416	803.878948	-172.465541	2.19059	-0.133016	22230.44527
588.349724	-101.922483	793.19747	-32.080397	2.19059	1.392909	22212.13416
605.897867	1.077486	807.693762	128.90474	1.427627	0.629947	22206.03046
581.48306	96.447828	745.130818	245.638039	0.664665	0.629947	22229.6823
540.283072	200.21076	713.849346	401.282437	1.427627	-0.133016	22228.91934
528.075668	278.032959	641.367885	499.70463	-1.624224	-2.421904	22211.3712
505.186786	387.899594	561.256798	610.334227	-1.624224	-0.895979	22222.81564
448.727543	450.462538	455.96794	694.260128	1.427627	1.392909	22233.49712
390.742375	517.603259	360.597598	779.711955	-0.098298	-0.133016	22215.18601
305.290549	580.166203	220.212455	832.356384	-0.098298	0.629947	22202.97861
232.046126	605.343974	144.679144	862.11193	0.664665	1.392909	22213.66009
179.401697	616.788415	24.893994	919.334136	-0.861261	1.392909	22196.11194
76.401728	640.44026	-82.683752	902.548955	-3.150149	-0.895979	22208.31935
10.02397	615.262489	-188.735572	899.497104	-0.861261	-1.658942	219.733268
-83.820447	625.943968	-316.913312	870.50452	1.427627	1.392909	15.259255
-151.72413	583.218054	-405.41699	787.341582	1.427627	1.392909	11.444441
-257.775951	554.22547	-510.705847	726.304563	0.664665	2.155872	22026.73421
-337.124076	507.684743	-581.661382	611.860153	-0.098298	0.629947	22192.29713
-410.368498	427.573656	-694.579867	529.460177	-1.624224	-0.895979	22190.00824
-466.064778	352.803308	-751.802072	366.949114	2.19059	0.629947	22226.63045
-536.25735	275.744071	-763.246513	247.163964	2.19059	0.629947	22231.20823
-574.405487	197.158909	-808.261315	106.015858	0.664665	-0.895979	22192.29713
-648.412872	92.633014	-818.942793	-11.480403	2.19059	-0.133016	22222.05268
-656.0425	10.233039	-806.735389	-161.0211	-0.098298	-0.133016	22232.73415
-617.894363	-116.418775	-730.439115	-293.013653	-1.624224	0.629947	22214.42305
-645.361021	-211.789118	-731.202078	-407.458064	-0.098298	0.629947	22224.34156
-575.931412	-281.218727	-667.876171	-540.976543	0.664665	1.392909	22230.44527
-541.598089	-362.092777	-570.979903	-680.598724	-0.861261	-0.895979	22215.18601
-466.064778	-450.596454	-444.328089	-735.532041	-1.624224	-0.895979	22222.81564
-383.664802	-520.789026	-376.424406	-833.954234	-3.150149	-0.133016	22215.94897
-311.183342	-577.248269	-233.750374	-904.909768	-3.150149	-0.895979	22192.29713
-201.316708	-631.418623	-104.046708	-912.539396	-0.098298	-0.133016	22175.51195
-113.575994	-682.537126	18.027329	-904.909768	-1.624224	-0.895979	22220.52675
-0.657509	-684.826014	168.330989	-893.465327	0.664665	2.918835	22206.79342
91.660983	-660.411207	272.093921	-885.8357	-0.098298	1.392909	22225.86749
181.690586	-631.418623	360.597598	-824.035718	-0.098298	-0.895979	22215.18601
279.349816	-623.026033	482.671636	-762.998699	-1.624224	-1.658942	22207.55638
352.594239	-559.700126	598.641972	-670.680208	2.19059	-0.133016	22222.81564
436.52014	-485.69274	669.597507	-542.502468	-0.861261	-0.133016	22206.79342
505.949749	-412.448317	735.212302	-441.028424	1.427627	-0.895979	22203.74157
562.408991	-330.811305	780.227104	-351.761784	2.953553	0.629947	22225.86749
584.534911	-206.448378	790.908582	-208.32479	-0.098298	-0.895979	22186.95639
611.238606	-114.129887	808.456725	-35.132248	2.19059	2.155872	22204.50453
583.771948	-25.62621	784.041917	113.645485	0.664665	0.629947	22211.3712
573.09047	79.662648	771.071551	254.030629	-2.387186	-0.133016	22230.44527
560.120103	188.003357	713.086383	391.363922	-0.861261	-0.895979	22219.00082
543.334923	262.010742	650.523438	489.023152	-1.624224	-3.184867	22216.71194
480.771978	369.588488	546.760506	602.7046	-0.098298	-0.133016	22228.91934
463.986798	448.936613	471.227195	700.36383	-0.861261	1.392909	22228.91934
399.134966	532.099551	378.908704	778.186029	0.664665	2.155872	22219.00082
314.446102	574.825464	240.812449	838.460085	-2.387186	-0.895979	22205.2675
254.935008	619.077303	146.968032	877.371185	-0.861261	0.629947	22211.3712
148.120225	652.647663	40.916212	903.311918	-3.150149	-0.895979	22189.24528
87.846169	635.862483	-87.261528	927.726726	0.664665	-0.895979	22214.42305
3.157305	626.70693	-172.713355	906.363769	-2.387186	-1.658942	542.466506
-86.872298	603.818048	-297.839244	871.267483	-0.098298	-0.895979	15.259255
-176.138938	590.847682	-426.779946	809.467501	1.427627	0.629947	11.444441
-242.516696	547.358806	-488.579928	735.460116	2.19059	2.918835	21529.28251
-327.20556	510.736594	-587.765084	623.304594	1.427627	0.629947	22181.61565
-388.242579	435.203283	-672.453947	517.252773	-0.098298	-0.133016	22196.11194
-486.664772	356.618121	-707.550233	381.445406	2.19059	-0.133016	22231.20823
-536.25735	281.08481	-802.157613	249.452853	4.479478	2.918835	22211.3712
-595.768443	191.055207	-811.313166	93.808454	1.427627	-0.133016	22165.59343
-609.501773	108.655232	-780.794656	-7.66559	1.427627	-0.133016	22225.10453
-626.286953	18.625629	-804.446501	-148.050733	-0.098298	-0.133016	22220.52675
-659.857313	-75.218788	-737.30578	-271.650697	-0.861261	-0.895979	22218.23786
-624.761027	-181.270608	-714.416898	-402.117325	-2.387186	0.629947	22225.86749
-603.398071	-281.981689	-632.779885	-528.006176	0.664665	2.155872	22218.23786
-537.020313	-355.226112	-552.668798	-652.369102	-1.624224	-0.895979	22220.52675
-478.272182	-442.966827	-456.535493	-740.109817	-0.098298	-0.133016	22225.86749
-414.946275	-530.707542	-368.794778	-823.272755	-2.387186	-0.895979	22206.03046
-323.390746	-588.69271	-243.668889	-901.094955	-0.098298	1.392909	22199.92676
-231.835218	-635.996399	-139.905957	-900.331992	-3.150149	-1.658942	22077.08976
-112.050068	-679.485275	3.531037	-920.931986	-1.624224	-0.895979	22213.66009
-23.546391	-682.537126	156.123585	-888.124588	-0.861261	2.155872	22209.84527
74.11284	-676.433424	275.908735	-885.8357	-0.098298	0.629947	22228.91934
183.216511	-668.803797	399.508698	-820.983867	1.427627	1.392909	22215.94897
269.4313	-598.611225	501.745705	-770.628327	-0.098298	-1.658942	22212.89712
354.883127	-558.937163	584.14568	-682.124649	-1.624224	-0.133016	22223.5786
435.757177	-504.766809	681.041948	-561.576537	-0.098298	-0.895979	22209.08231
502.134935	-405.581653	744.367855	-450.94694	3.716515	0.629947	22205.2675
541.046035	-322.418714	792.434507	-355.576598	2.953553	0.629947	22227.39341
597.505277	-260.618733	775.649327	-206.798864	1.427627	0.629947	21974.85275
566.223805	-157.618763	777.938215	-38.184099	-1.624224	-0.133016	22193.82305
608.949718	-24.100284	802.353023	93.808454	0.664665	0.629947	22220.52675
592.164538	67.455244	755.049333	247.926927	0.664665	-0.895979	22233.49712
555.542327	164.351512	727.582675	358.556524	0.664665	-0.133016	22212.13416
512.053451	256.670003	655.864178	463.082419	-1.624224	-3.184867	22220.52675
518.920115	350.514419	594.064196	568.371277	-1.624224	-0.895979	22229.6823
466.275686	433.677358	477.330897	694.260128	-1.624224	0.629947	22212.89712
401.423854	497.766228	385.775369	771.319365	-0.098298	0.629947	22223.5786
324.364617	560.329172	240.049486	826.252682	-2.387186	1.392909	22209.08231
236.623903	597.714346	136.286554	879.660073	-1.624224	1.392909	22198.40083
169.483182	629.758781	47.019913	877.371185	-3.150149	-0.133016	22196.11194
109.209126	630.521744	-50.639317	922.385987	-0.861261	-0.895979	22219.76379
17.653597	634.336558	-168.135578	891.867477	-0.861261	-0.895979	1419.110691
-61.694528	613.736564	-300.128132	887.289701	-0.098298	0.629947	17.548143
-158.590795	592.373607	-382.528107	807.178613	1.427627	1.392909	10.681478
-244.805584	566.432874	-498.498443	743.852706	-0.861261	0.629947	21501.81585
-318.050007	509.210669	-580.135456	646.193476	-0.098298	0.629947	22184.6675
-405.027759	451.988464	-658.720618	549.297208	1.427627	1.392909	22204.50453
-462.249964	374.166264	-716.705786	408.149102	-0.098298	-0.133016	22225.86749
-506.501803	299.395916	-792.239097	257.845443	2.19059	1.392909	22215.18601
-589.664741	215.470015	-810.550203	182.312132	1.427627	-0.133016	22165.59343
-632.390655	130.018189	-797.579836	-10.717441	3.716515	0.629947	22222.81564
-654.516574	10.996002	-793.765023	-101.510006	0.664665	2.155872	22222.05268
-638.494357	-66.063235	-765.535401	-261.732181	-0.861261	-0.133016	22221.28971
-630.864729	-166.011353	-691.528016	-392.961772	0.664665	0.629947	22225.10453
-568.301785	-281.981689	-655.668767	-504.354331	0.664665	0.629947	22215.94897
-546.938828	-353.700187	-589.291009	-637.109848	1.427627	0.629947	22226.63045
-461.487002	-439.152013	-482.476226	-754.606109	-0.098298	0.629947	22228.91934
-421.049977	-519.263101	-381.765145	-812.591277	-0.861261	0.629947	22199.16379
-334.835187	-588.69271	-274.950362	-898.043104	-0.861261	0.629947	22203.74157
-240.227808	-636.759362	-120.831889	-903.383843	-3.913112	-0.895979	22091.58605
-128.072286	-662.700095	-10.965255	-957.554197	-1.624224	0.629947	22204.50453
-47.961198	-668.803797	143.153218	-898.043104	-2.387186	0.629947	22212.89712
65.72025	-678.722313	261.412443	-887.361625	-0.861261	-0.133016	22232.73415
166.431331	-659.648244	362.886487	-827.087569	1.427627	1.392909	22202.97861
266.379449	-607.766778	478.856823	-775.206103	1.427627	-0.133016	22221.28971
342.675723	-578.011231	569.649388	-682.887612	-0.098298	-1.658942	22229.6823
411.342369	-498.663107	643.656774	-581.413568	-0.861261	-0.895979	22209.84527
484.586792	-421.60387	721.478973	-461.628418	2.953553	0.629947	22211.3712
547.912699	-326.996491	778.701178	-347.184008	2.19059	0.629947	22235.02304
548.675662	-246.122441	792.434507	-242.658113	0.664665	0.629947	21897.79351
608.186755	-120.996552	811.508576	-69.465571	0.664665	1.392909	22194.58602
586.823799	-14.181769	783.278955	78.5492	0.664665	0.629947	22222.81564
585.297873	63.64043	769.545625	206.726939	2.953553	-0.133016	22225.86749
547.912699	177.321878	724.530824	334.904679	0.664665	-2.421904	22215.94897
557.831215	265.825556	649.760476	469.186121	-1.624224	-2.421904	22227.39341
502.897898	345.17368	572.701239	574.474979	-2.387186	-1.658942	22225.86749
467.801612	436.729209	481.908673	681.289762	1.427627	0.629947	22219.00082
414.39422	511.499557	396.456847	775.134178	-0.098298	0.629947	22228.91934
327.416468	554.988433	275.908735	825.489719	-1.624224	0.629947	22208.31935
266.379449	596.951384	171.38284	877.371185	-0.861261	1.392909	22200.68972
185.505399	613.736564	69.145833	875.082297	-0.861261	-0.133016	22203.74157
84.031355	634.336558	-55.217093	897.971179	-0.098298	-0.133016	22221.28971
25.283224	627.469893	-163.557802	903.311918	-1.624224	-0.895979	3834.650716
-67.798229	619.840266	-272.661473	877.371185	-1.624224	-0.133016	19.837031
-141.805615	595.425458	-387.868847	823.200831	2.19059	-0.133016	11.444441
-240.990771	560.329172	-473.320673	749.956408	0.664665	0.629947	20801.41606
-314.235193	515.314371	-550.37991	639.326811	-0.098298	-0.133016	22189.24528
-386.716653	462.669942	-660.246544	540.141655	0.664665	-0.133016	22206.03046
-438.59812	376.455153	-723.572451	418.067617	2.19059	-0.133016	22213.66009
-543.886977	302.447767	-786.135395	289.126915	1.427627	-0.133016	22221.28971
-549.227716	204.788537	-786.898358	170.104728	2.19059	1.392909	22169.40825
-614.079549	129.255226	-851.750191	38.875137	0.664665	-0.895979	22193.06009
-633.153617	23.203405	-788.424283	-113.71741	0.664665	1.392909	22228.91934
-627.812878	-72.929899	-746.461333	-259.443293	-1.624224	0.629947	22223.5786
-630.864729	-165.248391	-731.202078	-403.64325	-0.098298	-1.658942	22212.13416
-596.531406	-256.803919	-681.6095	-507.406182	-0.861261	-1.658942	22221.28971
-543.886977	-346.070559	-570.979903	-625.665407	0.664665	0.629947	22230.44527
-505.73884	-423.129796	-480.187338	-757.65796	-3.913112	-1.658942	22212.13416
-415.709237	-507.055697	-375.661443	-819.457942	-2.387186	-0.133016	22202.97861
-333.309262	-574.196418	-263.50592	-893.465327	-1.624224	-0.133016	22209.08231
-247.094473	-612.344554	-143.720771	-908.724582	-1.624224	0.629947	22132.02307
-147.909317	-649.729729	-4.861553	-911.776433	-0.098298	1.392909	22209.08231
-29.650093	-666.514909	135.523591	-901.094955	-1.624224	2.155872	22219.76379
65.72025	-673.381573	255.308741	-882.020886	-0.861261	1.392909	22226.63045
164.142443	-664.988983	383.48648	-853.791265	-0.861261	-0.133016	22203.74157
247.305381	-630.65566	483.434599	-772.154252	-0.098298	-1.658942	22225.10453
329.705357	-562.751977	591.012345	-689.754277	-0.098298	-0.133016	22225.86749
424.312736	-500.951995	652.812327	-571.495052	0.664665	-0.133016	22198.40083
501.371972	-437.626088	738.264153	-474.598785	3.716515	0.629947	22225.10453
534.942333	-348.359448	771.834514	-346.421045	2.19059	1.392909	22235.786
590.638613	-230.100223	809.219688	-244.947001	2.19059	1.392909	22021.39348
580.720097	-130.915067	796.249321	-96.169267	2.19059	2.918835	22201.45268
620.394159	-65.300272	804.641911	77.786237	2.953553	0.629947	22220.52675
584.534911	57.536729	781.753029	212.067678	-0.098298	-1.658942	22219.00082
577.668246	155.958922	740.553041	337.95653	-0.098298	-0.895979	22223.5786
523.497892	255.90704	670.36047	467.660195	-0.098298	0.629947	22230.44527
515.105302	342.121829	601.693823	578.289792	-0.861261	1.392909	22213.66009
473.142351	435.966246	499.456816	668.319395	-0.861261	1.392909	22224.34156
416.683109	516.840296	398.745735	743.852706	-0.861261	-0.895979	22228.91934
342.675723	546.595843	272.856884	816.334166	-0.861261	0.629947	22192.29713
254.172046	606.106936	154.597659	859.823042	-0.098298	1.392909	22205.2675
174.060958	622.892117	82.116199	889.578589	-0.861261	-0.133016	22209.08231
107.6832	620.603228	-39.957839	907.889695	-0.861261	-1.658942	22206.03046
40.542479	622.892117	-139.905957	879.660073	-0.098298	0.629947	10543.38206
-52.538975	616.788415	-270.372585	880.423036	2.19059	2.155872	21.362957
-160.879683	583.218054	-400.07625	813.282315	2.953553	1.392909	12.207404
-229.54633	559.566209	-474.083636	755.297147	2.19059	0.629947	20782.34199
-311.183342	514.551408	-583.187307	654.586066	2.19059	1.392909	22196.87491
-372.220361	471.062532	-666.350246	539.378693	0.664665	0.629947	22196.87491
-467.590704	374.166264	-696.868755	410.43799	2.19059	-0.133016	22224.34156
-500.398101	315.418134	-802.157613	279.971362	1.427627	0.629947	22227.39341
-576.694375	204.025574	-776.979842	164.001026	2.953553	-0.133016	22177.03787
-596.531406	110.181157	-771.639103	46.504765	-0.861261	-1.658942	22195.34898
-639.257319	40.751548	-782.320582	-116.769261	1.427627	0.629947	22235.02304
-645.361021	-72.166937	-776.21688	-244.184038	1.427627	2.918835	22220.52675
-640.020282	-155.329875	-726.624302	-394.487697	-2.387186	-0.895979	22215.18601
-601.872145	-246.122441	-656.43173	-509.695071	1.427627	-0.133016	22226.63045
-552.279567	-354.463149	-573.268792	-624.902444	-0.861261	-0.895979	22228.15638
-502.686989	-427.707572	-501.550294	-739.346854	-0.861261	0.629947	22214.42305
-447.753672	-504.003846	-397.787362	-807.250538	-3.150149	-0.133016	22206.79342
-341.701852	-565.803828	-290.972579	-895.754216	-3.150149	0.629947	22209.08231
-244.042622	-626.077884	-173.476318	-913.302358	-0.861261	0.629947	22137.36381
-147.146354	-680.248238	-34.617099	-916.354209	-2.387186	0.629947	22214.42305
-34.990832	-684.063052	133.997665	-911.01347	-0.098298	1.392909	22225.10453
51.223958	-673.381573	247.679113	-888.887551	-0.861261	-0.895979	22215.94897
160.327629	-670.329722	343.812418	-857.606079	1.427627	-0.133016	22207.55638
240.438716	-625.314921	449.864239	-790.465358	1.427627	-0.895979	22212.13416
319.786841	-580.30012	546.760506	-708.828345	0.664665	0.629947	22205.2675
385.401636	-520.026063	644.419736	-576.835791	0.664665	-0.133016	22199.16379
492.979382	-431.522386	730.634526	-486.043226	2.953553	0.629947	22243.41563
547.912699	-362.85574	770.308588	-355.576598	1.427627	-0.133016	22221.28971
563.934917	-263.670584	778.701178	-237.317374	2.953553	0.629947	22005.37126
593.690463	-160.670614	784.80488	-113.71741	0.664665	1.392909	22209.08231
590.638613	-59.959533	800.827098	89.230678	0.664665	-1.658942	22199.92676
589.112687	40.751548	774.886364	205.201014	-0.098298	-2.421904	22224.34156
553.253438	152.144108	722.241936	313.541722	-0.861261	-0.895979	22227.39341
547.912699	243.699636	658.153066	456.215754	-0.098298	1.392909	22222.81564
518.157153	332.966277	594.827159	561.504612	-0.861261	1.392909	22220.52675
467.801612	415.366252	513.190146	668.319395	0.664665	0.629947	22228.15638
428.12755	489.373638	412.479064	741.563818	-1.624224	-0.133016	22219.76379
321.312766	551.936582	290.405027	806.415651	-0.861261	0.629947	22199.16379
272.483151	603.055085	166.805063	862.11193	-0.861261	-0.133016	22212.13416
189.320213	635.862483	41.679174	901.02303	-1.624224	-0.133016	22205.2675
106.157275	632.810632	-37.66895	913.993396	-0.861261	-2.421904	22206.79342
47.409144	636.625446	-164.320765	903.311918	-0.861261	-0.895979	10930.96713
-33.464906	616.025452	-252.824442	894.919328	-0.861261	0.629947	22.125919
-121.968584	591.610644	-368.031815	813.282315	1.427627	1.392909	11.444441
-218.864851	577.877315	-462.639195	762.926775	-0.098298	-0.133016	19404.43129
-289.057423	524.469924	-554.194723	676.711985	-0.861261	-0.133016	22186.95639
-393.583318	472.588457	-648.802103	571.423128	-0.098298	-0.133016	22193.82305
-437.835157	392.47737	-700.683569	424.171319	2.953553	-0.895979	22227.39341
-508.027729	300.158879	-769.350215	284.549138	2.19059	0.629947	22227.39341
-556.094381	226.151493	-809.78724	167.052877	2.19059	-0.133016	22180.08972
-631.627692	130.018189	-773.927991	61.764019	-0.098298	-0.133016	22206.79342
-643.072133	39.988586	-790.713172	-100.747044	1.427627	0.629947	22236.54897
-648.412872	-46.226204	-757.905774	-250.28774	0.664665	2.155872	22207.55638
-629.338804	-153.040987	-710.602084	-384.569182	-0.861261	-0.133016	22222.05268
-590.427704	-247.648366	-673.979873	-498.25063	0.664665	-0.133016	22231.20823
-546.175865	-339.966857	-608.365078	-614.220966	-0.861261	-0.133016	22215.18601
-488.190697	-407.870541	-476.372524	-714.169084	0.664665	-0.133016	22220.52675
-413.420349	-522.314952	-413.046617	-804.198687	-0.861261	-0.133016	22213.66009
-345.516666	-549.78161	-297.076281	-902.62088	-1.624224	-0.895979	22193.82305
-259.301876	-616.922331	-139.905957	-909.487545	-3.150149	1.392909	22148.04529
-154.013019	-682.537126	-36.143025	-935.428278	-1.624224	-0.895979	22218.23786
-55.590826	-679.485275	101.953231	-910.250508	-0.098298	1.392909	22209.84527
40.542479	-686.35194	234.708747	-894.991253	-0.098298	-0.133016	22224.34156
132.86097	-651.255654	337.708716	-853.791265	-0.098298	-0.895979	22210.60823
239.675754	-607.003815	467.412381	-798.857948	0.664665	-0.895979	22217.4749
327.416468	-594.033449	581.093829	-728.665376	0.664665	0.629947	22215.18601
410.579407	-523.840877	641.367885	-576.072829	2.19059	0.629947	22214.42305
475.431239	-429.233498	706.982681	-485.280263	2.19059	-0.133016	22225.10453
535.705295	-342.255746	773.360439	-363.206225	3.716515	0.629947	22227.39341
592.164538	-248.411329	807.693762	-227.398858	2.19059	0.629947	22022.9194
611.238606	-161.433577	824.478942	-114.480373	-0.098298	0.629947	22202.97861
599.794165	-39.359539	790.908582	61.001057	1.427627	-1.658942	22202.21564
584.534911	32.358958	782.515992	195.282498	1.427627	0.629947	22232.73415
573.09047	133.833002	745.89378	315.830611	-2.387186	-0.895979	22224.34156
541.808997	227.677419	668.834544	440.9565	-0.098298	0.629947	22215.94897
518.920115	332.203314	616.953078	555.40091	-1.624224	-0.133016	22225.10453
485.349755	410.788476	505.560518	664.504581	-0.098298	1.392909	22228.91934
410.579407	494.714377	429.264245	753.771222	-0.098298	0.629947	22216.71194
356.409052	547.358806	288.879101	823.963793	-2.387186	-1.658942	22202.97861
264.853524	596.188421	178.249504	847.615638	-2.387186	-1.658942	22211.3712
195.423915	605.343974	107.29397	886.526738	0.664665	-0.133016	22199.92676
124.46838	630.521744	-30.802286	912.467471	-0.098298	-0.133016	22213.66009
41.305442	640.44026	-106.335597	905.600806	-1.624224	-1.658942	22228.15638
-52.538975	619.840266	-244.431852	884.23785	2.19059	0.629947	25.940733
-151.72413	601.52916	-375.661443	840.748974	-0.098298	1.392909	12.207404
-218.101889	572.536576	-469.505859	763.689737	-0.861261	-0.133016	16824.85427
-305.079641	542.781029	-560.298425	657.637917	-2.387186	-1.658942	22151.8601
-360.77592	463.432905	-635.831736	570.660165	-0.098298	-0.133016	22202.21564
-430.205529	390.951445	-709.076159	444.771313	2.19059	0.629947	22235.786
-506.501803	308.551469	-786.135395	300.571356	1.427627	-0.895979	22213.66009
-572.116599	218.521866	-805.209464	197.571386	2.19059	0.629947	22196.87491
-599.583257	146.803369	-821.231681	56.42328	1.427627	1.392909	22215.18601
-633.153617	48.381176	-770.876141	-83.961863	2.953553	2.155872	22222.05268
-639.257319	-50.041017	-770.876141	-229.687746	-0.098298	2.155872	22212.89712
-637.731394	-141.596546	-732.728004	-378.46548	1.427627	0.629947	22228.91934
-599.583257	-242.307627	-676.268761	-499.013592	-2.387186	-0.133016	22217.4749
-561.43512	-317.840938	-600.73545	-611.169115	0.664665	-0.133016	22221.28971
-515.657356	-399.477951	-498.498443	-701.96168	-0.098298	-0.133016	22226.63045
-437.072194	-483.403852	-423.728095	-783.598693	-1.624224	-0.133016	22202.21564
-359.249995	-571.144567	-310.046647	-898.043104	-3.150149	-0.133016	22196.87491
-250.909286	-618.448256	-178.054094	-909.487545	-1.624224	1.392909	22206.79342
-165.45746	-655.070468	-45.298578	-938.480129	-2.387186	-0.133016	22214.42305
-66.272304	-683.300089	104.242119	-925.509762	1.427627	1.392909	22212.13416
29.098038	-661.17417	238.52356	-907.198657	-0.861261	-0.895979	22230.44527
130.572082	-668.040834	330.842052	-871.339408	-0.098298	-2.421904	22212.13416
234.335014	-641.337138	439.945723	-791.991283	0.664665	-2.421904	22212.13416
315.209065	-588.69271	536.841991	-737.057966	-0.861261	-0.895979	22219.76379
389.21645	-526.892728	643.656774	-613.458003	-0.861261	-0.133016	22209.08231
486.87568	-444.492752	718.427122	-493.672853	2.19059	1.392909	22222.05268
528.838631	-355.989075	755.812296	-379.228443	1.427627	-0.133016	22233.49712
569.275656	-267.485397	796.249321	-246.472926	2.953553	-0.133016	22215.94897
583.771948	-172.115055	768.782663	-122.11	2.19059	-0.895979	22196.11194
602.083054	-73.692862	798.538209	54.134392	0.664665	-0.895979	22210.60823
598.26824	35.410809	784.80488	179.260281	-0.861261	-0.133016	22234.26008
566.223805	143.751518	755.049333	306.675058	0.664665	-1.658942	22212.13416
552.490476	240.647785	679.516022	423.408357	-0.098298	2.155872	22224.34156
515.868264	328.3885	611.612339	547.00832	-0.861261	0.629947	22232.73415
467.801612	406.973662	520.05681	656.874954	-0.861261	0.629947	22212.89712
442.623842	486.321787	417.056841	727.830489	-1.624224	-0.895979	22221.28971
355.64609	541.255104	311.00502	815.571203	-1.624224	0.629947	22209.84527
296.897959	578.640278	182.827281	836.93416	-2.387186	-0.133016	22199.16379
196.94984	618.31434	79.064348	871.267483	-1.624224	-1.658942	22206.03046
114.549865	631.284707	-5.624515	910.941545	-1.624224	0.629947	22221.28971
48.935069	621.366191	-123.120777	904.074881	1.427627	2.155872	22219.00082
-13.627875	632.047669	-234.513336	891.104514	-0.098298	1.392909	25.940733
-94.501925	598.477309	-365.742927	847.615638	-0.861261	-0.133016	11.444441
-207.42041	559.566209	-443.565126	783.526768	0.664665	-0.133016	16697.4395
-307.368529	538.203253	-544.276208	680.526799	-0.861261	-1.658942	22167.11936
-367.642585	474.877346	-642.698401	580.57868	3.716515	0.629947	22216.71194
-444.701821	408.499588	-696.868755	462.319456	2.953553	1.392909	22233.49712
-489.716623	326.862575	-763.246513	321.934313	2.19059	0.629947	22220.52675
-570.590673	236.070009	-760.194662	204.438051	3.716515	0.629947	22202.21564
-624.761027	149.85522	-821.994644	75.497349	-0.098298	0.629947	22215.18601
-641.546208	63.64043	-783.846507	-78.621124	0.664665	1.392909	22220.52675
-630.864729	-32.492874	-760.957625	-219.006268	-0.861261	0.629947	22219.00082
-640.783245	-135.492844	-722.809488	-357.102523	-0.098298	-0.133016	22228.15638
-617.1314	-234.678	-691.528016	-486.043226	0.664665	-0.133016	22215.94897
-560.672157	-319.366864	-603.024338	-589.806158	0.664665	1.392909	22226.63045
-516.420319	-407.107578	-519.8614	-708.828345	2.19059	1.392909	22230.44527
-446.227747	-481.114964	-432.883648	-785.124619	-1.624224	-0.895979	22195.34898
-381.375914	-555.122349	-335.224418	-904.909768	-3.150149	-0.133016	22204.50453
-302.790752	-592.507523	-189.498535	-921.694949	-2.387186	0.629947	22209.84527
-160.116721	-637.522325	-72.765236	-940.769017	-4.676075	-0.895979	22199.92676
-71.613043	-675.670462	79.064348	-913.302358	0.664665	0.629947	22219.76379
35.964703	-674.144536	198.849498	-914.065321	0.664665	-0.895979	22235.02304
125.231343	-695.507493	333.893903	-873.628296	0.664665	-0.895979	22196.11194
214.497983	-653.544542	446.049425	-804.96165	1.427627	0.629947	22219.00082
297.660922	-590.981598	545.234581	-727.902413	-0.861261	0.629947	22222.81564
389.21645	-540.626057	610.849376	-614.220966	1.427627	0.629947	22187.71935
471.616426	-456.700156	707.745644	-494.435816	2.19059	1.392909	22231.97119
528.075668	-375.826106	762.678961	-385.332145	2.19059	0.629947	22239.60082
572.327507	-280.455764	793.960433	-254.865517	2.19059	2.155872	22208.31935
604.371942	-184.322459	809.98265	-132.791479	0.664665	-0.895979	22205.2675
590.638613	-73.692862	769.545625	46.504765	1.427627	-1.658942	22216.71194
586.060836	24.729331	783.278955	170.867691	0.664665	-0.895979	22223.5786
569.275656	119.33671	748.182669	297.519505	-3.150149	-0.895979	22214.42305
546.386774	228.440382	704.693793	413.489841	-0.098298	0.629947	22228.91934
516.631227	300.921842	623.05678	533.274991	0.664665	1.392909	22228.15638
499.846047	395.529221	510.901257	650.008289	-1.624224	-0.895979	22215.94897
440.334953	482.506973	439.18276	734.697153	-0.861261	-0.895979	22226.63045
354.120164	548.121768	288.116138	795.734172	-0.098298	1.392909	22206.03046
293.083145	593.13657	189.693945	863.637856	-1.624224	-0.133016	22201.45268
212.972058	638.914334	101.190268	872.793409	-0.861261	-1.658942	22214.42305
133.623933	638.914334	-10.202292	915.519322	-0.098298	-0.133016	22220.52675
66.483212	619.077303	-109.387448	913.993396	-0.861261	2.155872	22217.4749
-32.701944	630.521744	-232.987411	903.311918	2.19059	2.155872	32.807398
-116.627845	607.632862	-338.276269	841.511936	0.664665	-0.133016	13.733329
-206.657448	571.773613	-437.461424	785.815657	0.664665	-0.133016	5691.702017
-267.694466	525.995849	-538.172506	698.837905	1.427627	0.629947	22140.41566
-359.249995	473.35142	-632.016922	586.682382	-0.861261	-0.895979	22202.97861
-422.575902	414.603289	-693.053941	474.52686	1.427627	-0.895979	22220.52675
-499.635139	335.255165	-765.535401	338.719493	2.19059	0.629947	22225.86749
-542.361052	249.803338	-790.713172	205.201014	1.427627	-0.133016	22216.71194
-610.264735	149.85522	-775.453917	79.312162	0.664665	1.392909	22200.68972
-638.494357	65.929319	-789.950209	-67.176683	0.664665	0.629947	22225.86749
-646.886947	-24.863247	-769.350215	-202.221088	0.664665	-0.133016	22225.10453
-646.886947	-139.307658	-742.646519	-348.709933	-1.624224	-1.658942	22210.60823
-611.790661	-217.892819	-673.21691	-480.702487	0.664665	0.629947	22221.28971
-563.724008	-323.181677	-613.705817	-578.361717	-0.098298	1.392909	22231.20823
-509.553654	-398.714988	-518.335475	-695.857978	-1.624224	-0.895979	22212.13416
-468.353666	-477.30015	-430.59476	-790.465358	-2.387186	-1.658942	22200.68972
-360.012958	-545.203834	-319.2022	-891.939402	-1.624224	1.392909	22210.60823
-279.138908	-608.529741	-199.417051	-908.724582	-1.624224	0.629947	22200.68972
-186.820416	-635.233437	-78.868938	-927.035688	-0.861261	0.629947	22208.31935
-56.353788	-666.514909	62.279168	-925.509762	-1.624224	-0.895979	22222.05268
23.757299	-671.855648	234.708747	-927.79865	0.664665	-0.133016	22226.63045
119.127641	-675.670462	330.842052	-878.969035	2.19059	0.629947	22206.79342
219.838722	-631.418623	429.264245	-809.539426	0.664665	0.629947	22225.86749
319.023878	-584.877896	531.501251	-739.346854	-0.098298	0.629947	22219.00082
378.534972	-525.366802	626.871593	-627.191332	-0.861261	-0.133016	22188.48232
481.534941	-465.855709	710.797495	-510.458033	1.427627	-1.658942	22228.91934
521.209003	-388.796473	758.864147	-399.828437	1.427627	1.392909	22239.60082
569.275656	-285.03354	792.434507	-272.413659	2.19059	0.629947	7467.116306
577.668246	-186.611347	785.567843	-146.524808	-0.098298	-1.658942	22160.25269
606.66083	-87.426191	794.723396	23.615882	0.664665	-2.421904	22213.66009
599.031203	9.470076	790.145619	165.526952	-3.150149	-0.895979	22212.89712
557.831215	113.995971	753.523408	298.282468	-1.624224	-0.133016	22222.05268
550.96455	216.995941	700.878979	401.282437	-0.098298	-0.133016	22231.20823
532.653445	300.158879	633.738258	529.460177	-1.624224	0.629947	22213.66009
464.749761	392.47737	528.4494	631.697184	-1.624224	-0.133016	22221.28971
441.860879	487.847712	435.367947	724.778638	-2.387186	-1.658942	22230.44527
356.409052	541.255104	332.367977	769.030476	-2.387186	-0.895979	22190.00824
291.55722	585.506942	188.930983	858.297117	-1.624224	-0.133016	22205.2675
199.238729	625.181005	145.442107	863.637856	-0.861261	-1.658942	22216.71194
143.542449	650.358775	27.182882	926.963763	-1.624224	-0.895979	22202.21564
55.801734	641.966185	-105.572634	910.941545	-0.861261	2.155872	22222.05268
-17.442689	606.869899	-239.854076	917.80821	-3.150149	0.629947	51.118503
-99.079702	606.869899	-356.587374	843.800825	-0.861261	-0.133016	12.970367
-193.687081	574.062501	-430.59476	790.393433	-0.098298	-0.895979	5467.390973
-299.738901	529.0477	-548.091021	707.230495	-0.098298	-0.133016	22140.41566
-338.650001	472.588457	-634.305811	596.600898	-0.098298	-0.895979	22184.6675
-424.101828	424.521805	-695.34283	485.208338	2.19059	0.629947	22225.86749
-487.427735	335.255165	-770.113178	341.771344	1.427627	-0.133016	22231.20823
-559.146232	252.092226	-771.639103	215.882492	2.953553	0.629947	22210.60823
-602.635108	159.773735	-815.127979	99.912156	0.664665	0.629947	22207.55638
-633.153617	92.633014	-789.950209	-48.865578	-1.624224	-0.133016	22228.91934
-628.575841	-26.389173	-776.979842	-191.539609	-0.861261	-0.895979	22218.23786
-622.472139	-129.389142	-748.750221	-344.895119	-0.861261	0.629947	22216.71194
-607.975847	-206.448378	-704.498382	-460.865455	-0.861261	-0.895979	22226.63045
-565.249934	-318.603901	-621.335444	-568.443201	-0.098298	0.629947	22228.15638
-517.946244	-397.189063	-545.03917	-705.013531	-0.861261	-0.133016	22216.71194
-455.3833	-467.381634	-448.142903	-804.96165	-0.098298	-0.133016	22207.55638
-388.242579	-556.648275	-379.476256	-887.361625	-1.624224	-1.658942	22209.08231
-282.953721	-607.003815	-203.994827	-907.198657	-0.098298	1.392909	22196.11194
-189.872267	-642.863064	-109.387448	-927.79865	-2.387186	0.629947	22215.18601
-99.842664	-678.722313	80.590274	-931.613464	-0.098298	-0.895979	22225.10453
17.653597	-668.803797	165.279138	-931.613464	-2.387186	-1.658942	22217.4749
104.631349	-678.722313	282.012436	-875.154222	-0.861261	-0.133016	22212.13416
210.68317	-636.759362	418.582766	-814.117203	-0.098298	0.629947	22220.52675
289.268331	-594.796412	526.923475	-740.109817	-0.098298	1.392909	22199.92676
380.060897	-533.759393	595.590121	-627.954295	-0.861261	-0.133016	22193.82305
447.964581	-455.174231	681.041948	-502.065443	2.19059	-0.895979	22239.60082
517.39419	-379.64092	762.678961	-412.798803	2.953553	-0.133016	22225.86749
564.697879	-290.37428	791.671545	-297.59143	1.427627	0.629947	22222.81564
603.608979	-191.189124	797.775247	-154.917398	-0.098298	-0.895979	22219.76379
596.742314	-103.448409	787.856731	10.645516	0.664665	-2.421904	22204.50453
602.083054	14.047853	782.515992	156.371399	2.19059	0.629947	22225.10453
580.720097	123.914487	750.471557	282.26025	-0.098298	1.392909	22228.91934
550.201587	213.181127	722.241936	393.65281	0.664665	1.392909	22214.42305
519.683078	303.973693	631.44937	514.963885	-0.861261	-0.133016	22221.28971
501.371972	397.055146	552.864208	615.674966	-0.861261	0.629947	22228.15638
438.809028	480.218085	448.338313	724.778638	-0.861261	-0.895979	22218.23786
373.957195	519.892147	339.997604	787.341582	0.664665	-0.133016	22198.40083
306.816474	592.373607	223.264306	830.067495	-0.861261	-0.133016	22213.66009
233.572052	608.395825	103.479156	858.297117	-0.861261	0.629947	22215.94897
138.20171	620.603228	-8.676366	904.837844	-2.387186	0.629947	22209.08231
71.823951	651.884701	-91.839305	919.334136	0.664665	2.918835	22229.6823
-11.338987	612.210638	-199.417051	921.623024	0.664665	1.392909	91.555528
-90.687112	614.499526	-334.461455	850.667489	1.427627	1.392909	13.733329
-186.057454	580.929166	-428.305872	786.578619	2.19059	-0.133016	5249.18363
-270.746317	548.884731	-524.439176	712.571234	2.19059	0.629947	22148.80825
-353.909256	496.240302	-610.653966	595.074972	0.664665	0.629947	22186.95639
-411.131461	411.551438	-662.535432	486.734264	2.19059	0.629947	22227.39341
-483.612921	337.544053	-748.750221	346.34912	-0.861261	-0.895979	22231.20823
-564.486971	261.247779	-805.972426	228.089896	1.427627	-0.133016	22203.74157
-596.531406	164.351512	-824.283532	102.201044	1.427627	0.629947	22214.42305
-634.679543	75.847834	-777.742805	-45.813727	2.19059	0.629947	22235.786
-623.998065	-18.759545	-757.142811	-167.124802	1.427627	0.629947	22210.60823
-641.546208	-93.529893	-720.5206	-325.058088	-1.624224	-0.895979	22221.28971
-609.501773	-214.078006	-681.6095	-448.658052	1.427627	-0.133016	22231.20823
-586.612891	-309.448348	-634.305811	-551.658021	-0.861261	0.629947	22213.66009
-540.835126	-384.981659	-518.335475	-701.96168	-1.624224	0.629947	22220.52675
-467.590704	-465.092746	-458.061418	-762.235737	-2.387186	-0.895979	22208.31935
-393.583318	-528.418653	-322.254051	-858.369041	-0.861261	0.629947	22192.29713
-297.450013	-589.455672	-229.93556	-920.169023	-1.624224	0.629947	22202.97861
-193.687081	-665.751946	-106.335597	-923.220874	-0.098298	-0.895979	22221.28971
-81.531559	-681.011201	47.782876	-917.880135	-0.861261	-1.658942	22211.3712
-0.657509	-682.537126	204.190237	-929.324576	-0.098298	-0.133016	22224.34156
109.972088	-669.56676	327.790201	-869.813482	1.427627	0.629947	22219.00082
199.238729	-651.255654	430.79017	-824.035718	-0.098298	1.392909	22216.71194
289.268331	-600.137151	518.530885	-746.213519	-1.624224	0.629947	22210.60823
381.586823	-540.626057	616.190115	-660.761693	-0.098298	1.392909	22199.16379
453.30532	-468.144597	688.671575	-511.983959	2.19059	-0.133016	22224.34156
506.712711	-391.848324	748.182669	-425.006207	1.427627	-0.895979	22225.10453
560.120103	-301.055758	796.249321	-304.458094	2.953553	-0.133016	22223.5786
573.09047	-201.870602	790.145619	-143.472957	-0.098298	-0.133016	22216.71194
605.897867	-88.952117	797.775247	0.727	0.664665	-0.895979	22210.60823
575.379358	-14.944731	809.98265	164.001026	-1.624224	-0.133016	22228.15638
568.512693	88.055238	746.656743	265.47507	-1.624224	0.629947	22223.5786
563.171954	200.21076	704.693793	384.497257	-1.624224	0.629947	22215.94897
523.497892	286.42555	635.264184	508.09722	-0.861261	0.629947	22226.63045
489.164569	369.588488	546.760506	619.48978	-0.861261	-0.895979	22226.63045
456.357171	462.669942	467.412381	704.941607	1.427627	0.629947	22216.71194
369.379419	530.573625	365.175375	798.02306	-1.624224	-2.421904	22204.50453
283.927592	571.773613	172.145802	857.534154	-0.098298	-0.133016	22215.18601
219.838722	606.869899	143.916181	856.008228	-0.098298	-0.133016	22204.50453
153.460964	617.551377	32.523621	894.919328	-0.861261	2.155872	22215.18601
68.009138	634.336558	-91.076342	915.519322	-0.098298	1.392909	22231.97119
-0.657509	630.521744	-203.994827	885.000812	-0.861261	-0.133016	93.081454
-95.264888	605.343974	-332.93553	856.008228	-0.098298	-0.133016	13.733329
-181.479677	580.166203	-436.698462	791.156396	0.664665	0.629947	4998.931852
-263.879653	545.83288	-526.728065	714.860122	-0.098298	0.629947	22132.78604
-351.620368	503.86993	-610.653966	606.519413	-1.624224	-1.658942	22188.48232
-424.101828	416.129215	-727.387264	493.600928	0.664665	-0.895979	22226.63045
-486.664772	348.988494	-723.572451	331.852828	0.664665	-0.133016	22215.18601
-528.627723	276.507034	-809.024277	247.926927	1.427627	1.392909	22213.66009
-602.635108	173.507065	-832.676122	117.460299	-0.098298	1.392909	22222.05268
-630.101767	72.795983	-764.772439	-29.791509	0.664665	-0.133016	22220.52675
-667.486941	11.758964	-789.187246	-155.680361	-0.861261	-0.895979	22213.66009
-652.227686	-92.766931	-760.194662	-313.613647	-0.861261	-0.133016	22228.91934
-627.049916	-214.078006	-692.290979	-436.450648	-0.098298	-0.133016	22224.34156
-584.324002	-298.003907	-661.772469	-574.546903	0.664665	0.629947	22219.76379
-522.524021	-370.485367	-547.328059	-683.650575	0.664665	-0.133016	22228.15638
-475.220331	-454.411268	-449.668828	-769.865364	-0.861261	-0.133016	22205.2675
-402.738871	-513.159399	-339.039231	-848.450526	-0.861261	0.629947	22198.40083
-329.494448	-572.670492	-226.883709	-919.40606	-0.861261	0.629947	22208.31935
-193.687081	-639.811213	-96.417081	-920.931986	-0.861261	-0.133016	22215.94897
-93.738962	-682.537126	62.279168	-919.40606	-0.098298	-0.895979	22211.3712
6.209156	-684.826014	181.301355	-917.117172	1.427627	-0.133016	22231.20823
100.053573	-666.514909	281.249474	-874.391259	1.427627	1.392909	22219.76379
190.846138	-653.544542	388.064257	-827.850532	-2.387186	-0.133016	22214.42305
287.742406	-599.374188	514.716071	-753.080184	0.664665	1.392909	22219.76379
353.357201	-549.018647	596.353084	-669.154283	-0.098298	-0.133016	22202.97861
462.460873	-497.900144	666.545656	-524.191363	2.19059	0.629947	22218.23786
514.342339	-421.60387	757.338222	-430.346946	1.427627	0.629947	22228.15638
554.016401	-285.03354	787.093768	-341.843269	1.427627	-0.895979	22230.44527
585.297873	-201.107639	796.249321	-156.443323	2.19059	-0.133016	22207.55638
589.112687	-103.448409	813.797464	3.015889	0.664665	-0.133016	22219.00082
598.26824	-14.944731	783.278955	154.845473	-1.624224	-0.133016	22231.20823
579.957134	70.507095	762.678961	253.267666	-0.861261	1.392909	22210.60823
550.201587	181.136692	715.375271	362.371338	-0.098298	2.155872	22222.81564
540.283072	290.240363	655.864178	511.149071	-0.098298	-0.133016	22231.97119
480.009016	371.114413	559.730873	611.860153	0.664665	-0.133016	22215.18601
440.334953	449.699575	450.627201	689.682352	-0.098298	-0.133016	22220.52675
388.453487	529.0477	346.864269	796.497135	-3.150149	-0.895979	22208.31935
318.260915	564.906949	250.730964	862.874893	-1.624224	-0.895979	22202.21564
237.386865	604.581011	115.68656	890.341552	-2.387186	-1.658942	22207.55638
151.935039	638.914334	41.679174	907.889695	-0.861261	2.155872	22221.28971
84.794318	632.047669	-68.950423	920.860061	0.664665	1.392909	22222.81564
-5.235285	632.810632	-207.809641	898.734142	0.664665	-0.133016	203.711051
-83.057484	600.766197	-332.172567	868.215632	1.427627	-0.895979	14.496292
-175.375975	588.558793	-410.757729	798.02306	-1.624224	-0.133016	13.733329
-257.012988	547.358806	-504.602145	721.726787	-0.098298	-0.133016	22021.39348
-321.864821	507.684743	-586.239158	609.571264	2.953553	-1.658942	22207.55638
-421.049977	438.255134	-662.535432	506.571295	2.19059	-0.133016	22224.34156
-486.664772	339.069978	-772.402066	373.815779	0.664665	0.629947	22212.89712
-550.753642	256.670003	-779.268731	245.638039	0.664665	1.392909	22211.3712
-575.931412	164.351512	-802.920575	112.882523	1.427627	-0.133016	22220.52675
-630.864729	96.447828	-774.690954	-6.902627	1.427627	0.629947	22222.05268
-629.338804	5.655262	-807.498352	-161.0211	-1.624224	-2.421904	22216.71194
-625.52399	-99.633595	-738.831706	-293.013653	1.427627	-0.133016	22231.97119
-629.338804	-207.211341	-709.839122	-438.739536	-0.861261	0.629947	22215.18601
-572.879561	-301.055758	-625.91322	-546.317282	-1.624224	1.392909	22224.34156
-534.731424	-369.722404	-554.194723	-664.576506	-1.624224	-0.895979	22229.6823
-465.301815	-448.307566	-446.616977	-765.287587	-0.861261	0.629947	22193.06009
-392.057393	-516.974212	-373.372555	-837.006085	-1.624224	0.629947	22202.97861
-300.501864	-594.033449	-242.905927	-911.776433	-1.624224	-0.133016	22211.3712
-217.338926	-621.500107	-132.27633	-942.294942	-3.150149	-0.895979	22200.68972
-115.101919	-664.988983	37.864361	-917.880135	-2.387186	-1.658942	22215.94897
-11.338987	-672.618611	166.0421	-909.487545	0.664665	-0.133016	22235.02304
74.875802	-679.485275	299.560579	-890.413476	-0.861261	0.629947	22210.60823
191.609101	-662.700095	398.745735	-819.457942	0.664665	2.918835	22221.28971
267.905375	-607.766778	500.219779	-759.183886	-0.861261	0.629947	22219.76379
367.090531	-559.700126	593.301233	-661.524655	1.427627	-0.133016	22191.53417
429.653475	-475.011262	677.227134	-538.687655	2.953553	0.629947	22226.63045
518.157153	-386.507584	733.686377	-429.583983	1.427627	0.629947	22228.91934
553.253438	-294.189093	771.071551	-338.791418	2.953553	-0.133016	22212.89712
575.379358	-211.789118	806.167837	-192.302572	0.664665	-1.658942	22212.13416
602.846016	-133.966918	795.486358	-9.954478	-0.098298	0.629947	22223.5786
602.846016	-8.078067	799.301172	126.615852	-0.098298	1.392909	22225.86749
571.564544	99.499679	756.575259	238.771374	0.664665	0.629947	22216.71194
559.35714	192.581133	719.953047	367.712077	-0.861261	0.629947	22227.39341
527.312705	284.136661	623.05678	494.363891	0.664665	-1.658942	22227.39341
515.868264	361.958861	545.997543	574.474979	1.427627	-0.133016	22216.71194
461.69791	447.410687	473.516083	692.734203	-1.624224	-0.133016	22222.81564
385.401636	516.077333	381.197592	777.423067	-0.861261	1.392909	22207.55638
299.186847	564.906949	226.316157	830.067495	-1.624224	-0.133016	22199.16379
247.305381	616.025452	157.64951	888.052663	-1.624224	0.629947	22215.18601
147.357262	632.047669	36.338435	903.311918	-1.624224	1.392909	22221.28971
93.949871	628.995818	-74.291162	917.045247	0.664665	1.392909	22218.23786
17.653597	628.995818	-175.765206	904.837844	0.664665	-0.133016	493.636891
-86.872298	612.210638	-302.41702	865.926744	-0.861261	-0.895979	16.78518
-171.561162	587.795831	-397.787362	812.519352	-0.098298	-0.133016	13.733329
-259.301876	558.040284	-522.913251	731.645302	-2.387186	-1.658942	21865.74908
-326.442597	505.395855	-590.053972	604.230525	1.427627	-0.133016	22199.92676
-382.90184	448.17365	-670.928022	526.408326	1.427627	-0.133016	22207.55638
-446.227747	366.536637	-716.705786	372.289853	-0.098298	0.629947	22216.71194
-540.072164	286.42555	-811.313166	222.749157	2.19059	1.392909	22206.03046
-589.664741	178.084841	-776.979842	125.852889	2.953553	1.392909	22208.31935
-637.731394	109.418195	-789.187246	6.06774	0.664665	-0.133016	22223.5786
-633.91658	-5.026216	-772.402066	-147.287771	-0.861261	-0.895979	22225.86749
-648.412872	-95.055819	-765.535401	-285.384026	-0.098298	-0.895979	22215.18601
-626.286953	-191.189124	-700.683569	-418.902505	-0.098298	0.629947	22219.00082
-570.590673	-288.085391	-662.535432	-530.295065	-0.098298	1.392909	22228.15638
-533.205499	-380.403882	-558.7725	-641.687624	0.664665	0.629947	22223.5786
-486.664772	-452.885342	-473.320673	-750.791295	-2.387186	-0.895979	22196.87491
-397.398132	-523.840877	-347.431822	-821.74683	-0.098298	-0.133016	22209.84527
-311.183342	-608.529741	-254.350368	-893.465327	-3.150149	-0.133016	22203.74157
-224.968553	-645.914915	-119.305963	-921.694949	-2.387186	-1.658942	22205.2675
-115.101919	-662.700095	18.790292	-918.643098	-0.098298	-0.895979	22224.34156
-17.442689	-669.56676	168.330989	-899.569029	0.664665	0.629947	22232.73415
77.164691	-681.011201	274.382809	-894.991253	-0.861261	1.392909	22206.79342
182.453548	-651.255654	375.856853	-820.220905	-0.861261	0.629947	22225.10453
269.4313	-614.633443	488.775338	-769.865364	0.664665	-0.133016	22224.34156
345.727574	-549.78161	588.723457	-676.020947	-0.098298	-0.133016	22191.53417
425.838661	-490.270517	681.804911	-548.60617	-0.098298	-3.184867	22228.91934
496.794196	-409.396466	742.84193	-441.028424	3.716515	-0.133016	22231.97119
559.35714	-350.648336	798.538209	-324.295126	2.19059	-0.895979	22213.66009
585.297873	-228.574298	775.649327	-206.035901	-0.098298	-1.658942	22207.55638
597.505277	-132.440993	821.427091	-39.710025	2.19059	0.629947	22228.91934
592.164538	-37.833614	795.486358	94.571417	-0.861261	0.629947	22212.13416
586.823799	76.610797	767.256737	245.638039	-0.098298	2.155872	22223.5786
551.727513	178.847804	730.634526	375.341704	0.664665	-0.133016	22230.44527
537.231221	262.773705	659.678991	491.31204	0.664665	-0.895979	22214.42305
482.297904	358.144047	579.567904	592.786084	-0.098298	-0.133016	22221.28971
456.357171	444.358836	468.175344	679.000873	-0.861261	-0.895979	22224.34156
394.557189	506.158818	371.279077	773.608253	-1.624224	0.629947	22194.58602
328.942394	579.403241	253.019852	816.334166	-3.150149	-0.133016	22202.21564
239.675754	598.477309	129.419889	865.926744	0.664665	0.629947	22221.28971
164.905405	633.573595	48.545839	912.467471	-2.387186	0.629947	22209.08231
93.949871	637.388409	-52.928205	911.704508	2.19059	2.155872	22224.34156
3.920268	632.810632	-198.654088	883.474887	-0.098298	-0.133016	1279.48851
-73.138969	614.499526	-317.676275	870.50452	-1.624224	-2.421904	16.78518
-160.879683	590.847682	-403.128101	794.971209	2.19059	-0.133016	12.207404
-236.412994	555.751396	-500.787332	733.171228	0.664665	0.629947	21554.46028
-336.361113	509.973632	-569.453978	625.593482	1.427627	-1.658942	22192.29713
-404.264796	452.751426	-692.290979	542.430544	2.19059	-0.133016	22215.18601
-465.301815	365.010711	-718.994674	368.47504	0.664665	-0.133016	22222.05268
-516.420319	300.158879	-782.320582	246.401002	2.19059	2.155872	22196.87491
-573.642524	221.573717	-811.313166	151.03066	2.19059	0.629947	22202.97861
-615.605475	107.892269	-780.031693	11.408479	-0.098298	-0.133016	22228.91934
-665.198052	2.603411	-802.920575	-122.11	-1.624224	-0.895979	22222.81564
-637.731394	-92.003968	-741.120594	-281.569212	-0.098298	-0.133016	22214.42305
-625.52399	-172.115055	-713.653935	-403.64325	-0.098298	1.392909	22223.5786
-599.583257	-266.722435	-682.372463	-521.902474	1.427627	1.392909	22231.20823
-537.783275	-342.255746	-580.898419	-641.687624	-0.098298	-0.133016	22213.66009
-488.95366	-453.648305	-458.824381	-765.287587	-1.624224	-0.895979	22201.45268
-421.049977	-516.974212	-378.713294	-813.35424	-1.624224	-1.658942	22211.3712
-335.59815	-576.485306	-260.45407	-889.650514	-2.387186	0.629947	22193.82305
-210.472261	-630.65566	-130.750404	-902.62088	-1.624224	-1.658942	22210.60823
-136.464876	-672.618611	35.575472	-927.035688	-0.098298	0.629947	22227.39341
-24.309353	-679.485275	152.308771	-895.754216	-0.861261	0.629947	22215.18601
91.660983	-665.751946	243.101337	-888.887551	-0.861261	0.629947	22209.08231
180.927623	-666.514909	384.249443	-820.983867	1.427627	1.392909	22228.91934
267.142412	-600.900113	502.508667	-755.369072	-0.861261	-0.895979	22206.03046
351.831276	-563.514939	585.671606	-685.1765	0.664665	-0.895979	22197.63787
431.179401	-490.270517	650.523438	-566.917276	2.19059	-0.895979	22238.83786
492.979382	-440.677939	745.89378	-451.709903	4.479478	0.629947	22222.81564
533.416407	-323.94464	764.204886	-338.028455	0.664665	-0.895979	22214.42305
588.349724	-213.315043	808.456725	-222.821082	1.427627	-0.133016	22215.94897
593.690463	-120.233589	798.538209	-52.680391	-0.861261	-0.895979	22221.28971
595.979352	-21.048433	810.745613	80.838088	-0.861261	2.155872	22217.4749
570.038619	60.588579	764.967849	246.401002	-0.098298	0.629947	22225.86749
572.327507	159.010773	730.634526	365.423189	-1.624224	-0.895979	22226.63045
541.046035	262.773705	642.893811	473.000934	-3.913112	-2.421904	22215.18601
497.557159	339.069978	580.330867	587.445345	-0.861261	-1.658942	22225.86749
467.801612	428.336619	491.064226	687.393464	-4.676075	-1.658942	22218.23786
403.712742	505.395855	385.775369	762.163812	-1.624224	-0.895979	22196.11194
325.12758	564.906949	256.071703	823.200831	-0.861261	0.629947	22208.31935
244.25353	596.188421	175.960616	868.215632	-1.624224	1.392909	22219.76379
183.979474	632.047669	61.516205	903.311918	-2.387186	-0.133016	22204.50453
100.053573	634.336558	-46.06154	900.260067	-0.861261	0.629947	22225.86749
23.757299	634.336558	-144.483734	887.289701	2.953553	-0.133016	3442.487869
-70.85008	611.447676	-271.898511	882.711924	1.427627	-0.133016	18.311106
-140.279689	590.847682	-388.631809	800.311949	2.19059	0.629947	11.444441
-249.383361	554.988433	-478.661412	722.489749	0.664665	1.392909	21545.30473
-325.679634	503.86993	-597.683599	646.956439	-0.098298	-0.133016	22180.85269
-405.790722	461.144016	-635.831736	553.874985	4.479478	0.629947	22222.81564
-454.620337	348.225531	-738.068743	362.371338	1.427627	2.155872	22226.63045
-513.368468	289.477401	-805.972426	276.919511	0.664665	1.392909	22181.61565
-566.775859	212.418164	-773.165029	162.475101	1.427627	-0.895979	22206.03046
-617.894363	117.810785	-792.239097	25.904771	-0.098298	-1.658942	22229.6823
-638.494357	30.07007	-781.557619	-106.087783	-0.098298	0.629947	22212.89712
-632.390655	-69.115086	-770.876141	-266.309958	-0.861261	-0.133016	22217.4749
-632.390655	-166.774316	-711.365047	-389.146958	-0.098298	2.155872	22229.6823
-591.190667	-261.381695	-652.616916	-510.458033	-0.861261	0.629947	22221.28971
-539.309201	-349.885373	-570.979903	-624.139481	-1.624224	-0.133016	22217.4749
-505.73884	-429.99646	-505.365108	-747.739445	-1.624224	0.629947	22206.03046
-413.420349	-513.922361	-377.950331	-816.406091	-2.387186	-0.133016	22205.2675
-335.59815	-562.751977	-271.898511	-887.361625	-1.624224	-0.895979	22200.68972
-244.042622	-608.529741	-136.091143	-901.094955	-0.098298	-1.658942	22215.94897
-137.990801	-677.95935	-14.780068	-930.850501	0.664665	-0.133016	22226.63045
-25.835279	-679.485275	134.760628	-894.22829	-0.861261	0.629947	22219.76379
71.823951	-682.537126	256.071703	-894.991253	0.664665	2.155872	22214.42305
165.668368	-668.040834	363.649449	-813.35424	-0.098298	1.392909	22228.15638
261.03871	-627.603809	472.753121	-759.946848	-0.098298	-0.133016	22211.3712
338.097947	-565.040865	586.434568	-685.939463	0.664665	-0.895979	22205.2675
439.571991	-501.714958	671.123432	-584.465419	0.664665	-1.658942	22235.786
488.401606	-411.685355	722.241936	-441.791387	4.479478	-1.658942	22218.23786
535.705295	-318.603901	757.338222	-357.102523	1.427627	-0.895979	22220.52675
571.564544	-244.596515	798.538209	-213.665529	1.427627	-0.133016	22216.71194
612.001569	-140.07062	822.953017	-70.228534	1.427627	2.918835	22213.66009
597.505277	-50.80398	794.723396	80.838088	0.664665	2.918835	22222.05268
594.453426	52.958952	777.938215	230.378784	-1.624224	-0.133016	22228.15638
555.542327	159.773735	735.975265	352.452822	-0.098298	-0.133016	22214.42305
536.468258	258.958891	665.01973	460.030568	-0.098298	-0.133016	22225.10453
512.053451	348.225531	591.775308	586.682382	-0.098298	0.629947	22229.6823
457.883096	417.65514	469.70127	674.423097	-0.861261	-0.895979	22202.97861
412.868295	490.899563	395.693884	749.956408	-0.861261	0.629947	22202.21564
330.468319	552.699545	273.619846	823.963793	-3.150149	-0.133016	22210.60823
273.246114	609.158787	143.153218	868.215632	-0.098298	1.392909	22209.08231
171.009107	619.840266	69.145833	888.815626	-0.098298	2.155872	22215.18601
109.209126	620.603228	-52.165242	909.41562	-0.098298	-0.133016	22230.44527
26.046187	620.603228	-188.735572	904.074881	-0.098298	-1.658942	3553.880428
-54.0649	602.292123	-294.787393	898.734142	1.427627	-0.133016	17.548143
-159.353758	582.455092	-377.950331	818.623054	0.664665	-0.133016	11.444441
-218.101889	553.462508	-462.639195	749.193445	1.427627	-0.895979	20880.76418
-291.346311	514.551408	-551.905835	664.504581	0.664665	0.629947	22183.90454
-366.879622	456.56624	-650.328028	553.874985	1.427627	0.629947	22226.63045
-466.827741	374.929227	-712.890972	393.65281	1.427627	2.155872	22222.05268
-525.575872	284.136661	-805.972426	268.526921	0.664665	0.629947	22184.6675
-578.983263	200.21076	-782.320582	180.023244	0.664665	-1.658942	22208.31935
-618.657325	131.544114	-803.683538	35.823286	0.664665	-0.895979	22231.97119
-636.205468	33.884884	-784.60947	-85.487789	-0.861261	0.629947	22212.13416
-649.175835	-55.381757	-754.853923	-254.102554	-1.624224	1.392909	22225.10453
-625.52399	-161.433577	-705.261345	-380.754368	-1.624224	-0.133016	22229.6823
-590.427704	-258.329845	-671.690985	-493.672853	-0.861261	0.629947	22215.18601
-556.857344	-354.463149	-570.216941	-618.798742	-0.861261	-0.895979	22222.05268
-501.924027	-423.892758	-478.661412	-729.428339	-3.150149	-0.133016	22207.55638
-424.101828	-504.766809	-387.105884	-817.169054	-3.150149	-0.133016	22193.82305
-327.968523	-553.596424	-263.50592	-898.806066	-2.387186	-0.895979	22205.2675
-248.620398	-623.026033	-147.535584	-902.62088	-0.861261	-0.895979	22220.52675
-130.361174	-662.700095	-19.357845	-924.7468	-0.861261	-0.895979	22209.84527
-54.827863	-667.277872	133.997665	-897.280141	0.664665	2.155872	22227.39341
38.253591	-673.381573	223.264306	-885.8357	-0.098298	2.155872	22219.00082
129.046157	-661.937132	343.049455	-809.539426	0.664665	0.629947	22210.60823
247.305381	-616.159368	484.960524	-785.124619	0.664665	-0.895979	22206.79342
321.312766	-567.329753	562.782724	-688.228351	1.427627	-0.133016	22217.4749
393.794226	-520.026063	639.078997	-579.12468	1.427627	-0.895979	22222.81564
493.742345	-417.026094	728.345638	-460.865455	2.19059	-0.895979	22226.63045
534.942333	-358.277963	786.330806	-354.813635	0.664665	-0.895979	22225.10453
578.431209	-264.433546	813.034501	-222.058119	-0.861261	-0.133016	22204.50453
592.927501	-147.700248	803.878948	-84.724826	0.664665	2.155872	22219.76379
598.26824	-57.670645	804.641911	73.20846	-0.098298	0.629947	22227.39341
580.720097	49.144138	761.915998	218.17138	-0.098298	-0.895979	22219.00082
[truncated: 28,725 more rows]
