# Supplementary material for: Dynamic analysis of slant cracked rotor system considering nonlinear oil film force
Source: PLoS One. 2024 Jan 25;19(1):e0294293. doi: 10.1371/journal.pone.0294293 (PMC10810477; doi:10.1371/journal.pone.0294293)
Supplement: S1 File — These data were measured by two eddy current sensors, model WT0150. (ZIP) [file pone.0294293.s001.zip › 2021.3.18 Test data for plain bearings/2021.3.18 (P=0.2Mpa, Z=8.1g Non-monitoring disk clockwise126°+4.0g)/400.csv]

1024	30720	7	0	3
8	8	8	8	10	10	1
3	3	3	3	1	1	4
2	1	4	3	0	0	0
0	0	0	0	0.000092	-0.000022	20753.19141
-147.273713	400.062988	-340.992585	392.110046	-0.776393	-0.793975	9.155553
-157.955192	390.907435	-353.199989	392.110046	2.275458	-1.556937	9.155553
-194.577403	375.64818	-357.014802	349.384133	0.749532	0.731951	8.39259
-188.473701	388.618547	-369.985169	355.487835	0.749532	-0.793975	10.681478
-184.658888	395.485211	-366.933318	354.724872	1.512495	-0.031012	21993.92682
-209.073695	384.04077	-363.118504	347.858208	1.512495	0.731951	22225.10453
-244.932944	371.833366	-366.933318	349.384133	-0.776393	-0.793975	22226.63045
-263.244049	351.996335	-402.792567	317.339698	1.512495	-0.793975	22220.52675
-253.325534	353.522261	-398.21479	305.132294	0.749532	1.494914	22222.81564
-270.873677	342.07782	-400.503678	289.110077	-0.776393	-0.031012	22225.10453
-290.710708	334.448192	-400.503678	266.221195	-0.776393	-1.556937	22209.08231
-292.999596	319.9519	-443.229592	247.910089	-1.539356	-1.556937	22220.52675
-324.281068	310.796347	-427.207374	232.650834	0.749532	-0.031012	22231.97119
-321.229217	292.485242	-422.629598	211.287878	-0.01343	0.731951	22211.3712
-320.466255	278.751912	-442.466629	208.236027	-2.302319	-0.793975	22199.16379
-344.1181	248.996366	-440.177741	150.250859	-2.302319	-1.556937	22210.60823
-344.881062	229.159335	-486.718468	115.154573	-3.828244	-1.556937	22173.98602
-381.503274	223.818595	-446.281443	131.17679	-0.776393	-0.793975	22186.19343
-357.851429	217.714894	-447.044405	59.458293	-0.01343	-0.031012	22222.81564
-372.347721	203.218602	-437.888852	49.539777	1.512495	0.731951	22198.40083
-381.503274	181.855645	-436.362927	73.191622	-1.539356	-1.556937	22208.31935
-391.421789	174.98898	-429.496262	67.850883	-0.01343	-0.793975	22226.63045
-418.888448	146.759359	-410.422194	52.591628	-0.01343	-0.031012	22215.18601
-399.814379	139.892694	-438.651815	29.702746	-0.776393	-0.031012	22176.27491
-415.073634	112.426036	-419.577747	25.12497	2.275458	-0.031012	22245.70452
-418.125485	114.714924	-393.637014	6.813864	-0.776393	-0.793975	22239.60082
-446.355106	89.537154	-402.792567	-16.837981	0.749532	-0.793975	22208.31935
-434.147703	69.700123	-411.948119	-22.17872	2.275458	-0.031012	22224.34156
-466.192137	57.492719	-373.799982	-62.615745	-0.01343	-0.793975	22230.44527
-454.747696	50.626054	-375.325908	-86.26759	1.512495	-0.031012	22195.34898
-456.273622	33.840874	-354.725914	-76.349074	1.512495	-0.031012	22215.18601
-470.006951	-7.359114	-342.51851	-95.423143	0.749532	1.494914	22225.86749
-442.540293	-15.751704	-338.703697	-106.104621	-1.539356	-0.031012	22202.21564
-447.118069	-53.899841	-362.355541	-127.467578	0.749532	-0.031012	22210.60823
-465.429175	-36.351698	-335.651846	-177.060155	-2.302319	-0.031012	22200.68972
-445.592144	-60.766505	-308.185187	-195.371261	-3.828244	-0.793975	22177.03787
-449.406957	-85.944276	-318.866665	-209.10459	-2.302319	-0.793975	22173.98602
-445.592144	-101.203531	-309.711113	-243.437914	1.512495	-0.793975	22190.7712
-445.592144	-136.299816	-292.925932	-251.067541	-0.776393	-0.031012	22184.6675
-451.695845	-140.877593	-281.481491	-264.037907	-0.776393	-0.793975	22206.03046
-425.755112	-140.877593	-249.437056	-278.534199	2.275458	-0.031012	22212.13416
-415.073634	-163.003512	-246.385205	-282.349013	-0.776393	-0.793975	22200.68972
-404.392156	-186.655357	-241.807429	-285.400864	-0.776393	-0.031012	22151.8601
-403.629193	-214.884978	-200.607441	-314.393448	0.749532	-0.031012	22222.81564
-389.132901	-232.433121	-196.792628	-311.341597	1.512495	-0.793975	22187.71935
-375.399572	-237.77386	-199.844478	-331.941591	2.275458	-0.793975	22208.31935
-360.140317	-236.247935	-170.851894	-332.704554	1.512495	-0.793975	22228.15638
-322.755143	-253.033115	-167.800044	-398.319349	-0.01343	-1.556937	22161.77862
-350.221801	-275.159035	-102.185248	-381.534169	0.749532	0.731951	22206.79342
-342.592174	-304.151619	-115.918577	-402.134163	-0.01343	-0.031012	22210.60823
-315.125516	-314.833097	-126.600056	-431.88971	-0.01343	-0.793975	22207.55638
-300.629224	-317.884948	-70.903776	-397.556386	-0.776393	-0.793975	22223.5786
-302.155149	-328.566426	-51.066745	-426.54897	-0.01343	-0.031012	22233.49712
-262.481087	-339.247904	-64.800074	-418.15638	0.749532	-0.793975	22214.42305
-258.666273	-340.77383	-44.20008	-429.600821	-0.01343	-0.031012	22225.86749
-232.72554	-385.025669	-41.148229	-457.06748	-1.539356	-0.793975	22173.22306
-218.229248	-384.262706	-3.763055	-445.623039	-2.302319	-0.793975	22196.87491
-203.732956	-388.07752	16.836939	-478.430436	-0.01343	-0.793975	22198.40083
-177.02926	-411.729364	51.170262	-475.378586	-0.776393	-0.031012	22216.71194
-160.24408	-433.092321	57.273964	-494.452654	-0.776393	-0.793975	22208.31935
-139.644086	-421.64788	60.325815	-476.904511	-1.539356	-1.556937	22219.00082
-122.095943	-433.855284	109.918393	-476.904511	2.275458	1.494914	22234.26008
-106.836688	-446.062688	126.703573	-447.911927	-0.01343	-0.031012	22219.76379
-77.844104	-459.796017	120.599871	-461.645256	3.038421	1.494914	22224.34156
-69.451514	-472.766383	151.11838	-474.615623	-0.776393	-0.031012	22228.91934
-46.562632	-470.477495	170.955412	-453.252666	2.275458	-1.556937	22243.41563
-35.118191	-481.921936	190.792443	-457.06748	2.275458	0.731951	22238.83786
-3.073756	-463.610831	200.710958	-467.748958	1.512495	-0.793975	22233.49712
12.185499	-489.551564	238.859095	-441.045262	2.275458	0.731951	22139.6527
7.607722	-470.477495	243.436872	-431.126747	2.275458	0.731951	22229.6823
19.815126	-478.107123	276.244269	-467.748958	-0.01343	-0.031012	22224.34156
54.148449	-498.707116	264.799828	-439.519337	-0.776393	0.731951	22221.28971
88.481772	-481.921936	308.288704	-427.311933	0.749532	-0.031012	22221.28971
101.452139	-473.529346	338.807214	-428.837859	-2.302319	-2.3199	22228.15638
125.866946	-475.055272	338.044251	-404.423051	0.749532	-0.793975	22225.86749
149.518791	-477.34416	307.525742	-398.319349	-3.065281	-0.793975	22203.74157
166.303971	-494.892303	351.77758	-408.237865	-0.01343	-0.031012	22207.55638
167.066934	-474.292309	341.859065	-392.97861	-2.302319	-1.556937	22208.31935
198.348406	-454.455278	372.377574	-396.793424	-0.01343	-0.793975	22205.2675
215.896549	-459.033054	373.140537	-355.593436	-0.01343	1.494914	22217.4749
216.659512	-425.462694	363.222021	-378.482318	-0.01343	0.731951	22231.20823
244.126171	-423.173805	411.288674	-341.860107	-0.01343	-0.793975	22184.6675
265.489127	-419.358992	425.784966	-336.519367	1.512495	-0.031012	22228.15638
269.303941	-404.099737	431.125705	-319.734187	1.512495	-0.031012	22231.97119
279.222456	-416.307141	415.103487	-310.578634	1.512495	-0.031012	22215.18601
293.718748	-402.573812	450.199773	-299.897156	2.275458	0.731951	22228.15638
307.452078	-359.847898	467.747916	-271.667535	1.512495	-0.031012	22254.86007
325.000221	-368.240488	443.333109	-242.674951	0.749532	-0.031012	22233.49712
349.415028	-339.247904	460.118289	-223.600882	2.275458	0.731951	22239.60082
349.415028	-314.070134	460.118289	-235.808286	3.801383	-0.031012	22244.17859
363.148358	-316.359022	470.799767	-193.845336	-0.01343	-0.793975	22219.00082
357.044656	-293.47014	454.77755	-195.371261	-0.776393	-0.793975	22221.28971
389.852053	-279.736811	472.325693	-158.74905	-0.776393	-0.031012	22226.63045
396.718718	-267.529407	483.007171	-141.200907	0.749532	0.731951	22215.18601
397.481681	-255.322003	461.644214	-124.415727	-0.01343	-0.793975	22216.71194
404.348345	-241.588674	444.096071	-112.208323	-0.01343	-0.031012	22215.94897
395.192792	-213.359053	432.65163	-101.526844	-1.539356	-0.031012	22187.71935
418.844637	-217.173867	463.933103	-100.000919	-0.01343	-0.031012	22202.97861
420.370563	-185.129432	466.221991	-74.823149	-0.776393	0.731951	22183.90454
443.259445	-168.344251	437.229407	-73.297223	-1.539356	-1.556937	22196.11194
439.444631	-143.929444	441.807183	-79.400925	0.749532	-0.793975	22215.18601
432.577967	-105.018344	400.607195	-33.623161	0.749532	0.731951	22204.50453
432.577967	-117.225748	432.65163	-8.445391	1.512495	-0.793975	22203.74157
426.474265	-79.840574	448.673848	21.310156	0.749532	-1.556937	22220.52675
440.207594	-53.136878	435.703481	65.561995	3.038421	0.731951	22231.20823
430.289078	-42.4554	412.051637	88.450877	-0.01343	-0.031012	22196.11194
451.652035	-11.173928	389.925717	131.939753	3.038421	-0.031012	22238.83786
428.763153	11.714955	407.47386	147.961971	2.275458	-0.793975	22242.65267
424.948339	22.396433	412.814599	155.591598	1.512495	-0.793975	22219.76379
429.526116	35.366799	395.266456	176.954555	3.038421	-0.031012	22189.24528
406.637234	42.996427	357.881282	181.532331	0.749532	-0.031012	22226.63045
411.21501	73.514936	350.251655	180.769368	-0.776393	-0.793975	22194.58602
411.977973	79.618638	329.651661	192.976772	-0.776393	-0.793975	22186.19343
391.377979	117.003812	344.147953	221.206393	0.749532	-0.031012	22219.00082
392.140942	120.055663	325.836847	246.384164	-0.776393	-0.793975	22218.23786
373.066873	133.02603	316.681294	251.724903	-0.776393	-0.793975	22196.11194
379.170575	165.070465	276.244269	266.984157	-2.302319	-0.793975	22202.97861
355.51873	187.196384	260.222052	277.665636	-1.539356	-1.556937	22193.82305
353.229842	196.351937	226.651691	285.295263	1.512495	0.731951	22170.17121
359.333544	207.796378	185.451704	271.561934	-1.539356	-0.793975	21890.16388
331.866885	224.581558	201.473921	327.258214	-0.776393	-0.031012	22210.60823
323.474295	236.788962	195.370219	321.154512	-0.776393	0.731951	22196.11194
314.318742	249.759328	128.229498	325.732288	-0.776393	-0.793975	22183.14158
323.474295	266.544509	141.962828	321.917475	-0.776393	-1.556937	22208.31935
307.452078	299.351906	136.622088	363.117462	-0.776393	-1.556937	22202.21564
299.82245	322.240788	106.103579	366.932276	2.275458	0.731951	22202.97861
302.874301	332.922267	96.185063	386.006344	1.512495	-0.031012	22214.42305
289.903935	351.996335	109.918393	400.502636	1.512495	-0.793975	22238.07489
286.852084	368.018553	56.511001	377.613754	2.275458	1.494914	22246.46748
264.726164	370.307441	43.540635	406.606338	0.749532	-0.031012	22244.17859
238.785431	373.359292	33.622119	422.628556	2.275458	-0.031012	22228.15638
231.155804	391.670398	26.755454	432.547071	-0.01343	-1.556937	22228.15638
193.007667	396.248174	-38.096378	392.873009	-1.539356	-1.556937	22122.10456
194.533593	416.848168	-67.851925	453.147065	-0.776393	-0.031012	22215.18601
172.407673	403.877801	-57.933409	430.258183	0.749532	1.494914	22225.10453
158.674344	432.870385	-77.007478	445.517438	-0.01343	0.731951	22233.49712
117.474356	417.611131	-118.207466	450.858177	-0.01343	-0.031012	22213.66009
103.741027	429.055572	-102.948211	444.754475	-0.776393	-0.793975	22202.21564
109.844729	444.314826	-103.711174	453.147065	-2.302319	-0.793975	22211.3712
93.822511	423.714832	-146.437087	422.628556	-0.776393	-0.031012	22190.7712
80.089182	438.974087	-160.170416	430.258183	-1.539356	0.731951	22212.13416
48.044747	444.314826	-192.977814	424.917444	-0.01343	0.731951	22224.34156
39.652157	451.944454	-176.192634	433.310034	1.512495	-0.031012	22214.42305
20.578089	445.840752	-225.785212	434.072997	0.749532	-0.031012	22222.05268
12.185499	442.788901	-252.488907	407.369301	-0.01343	-0.031012	22230.44527
7.607722	446.603715	-222.733361	449.332252	0.749532	-0.031012	22177.03787
-16.807085	437.448162	-237.992615	451.62114	0.749532	-0.031012	22215.94897
-6.125607	439.73705	-239.518541	458.487804	3.801383	0.731951	22253.33415
-12.992272	429.055572	-261.64446	471.458171	2.275458	-0.031012	22238.83786
-39.695968	445.840752	-266.222237	396.687823	2.275458	-1.556937	29.755547
-48.088558	439.73705	-299.792597	444.754475	0.749532	-1.556937	12.207404
-86.236694	425.240758	-279.955566	431.021146	0.749532	-0.031012	12.207404
-91.577434	409.981503	-284.533342	430.258183	-1.539356	-0.031012	10.681478
-111.414465	395.485211	-309.711113	392.110046	-0.776393	-1.556937	9.918516
-130.488533	401.588913	-348.622212	398.976711	0.749532	-0.031012	9.918516
-130.488533	401.588913	-359.30369	414.235966	-0.776393	-0.793975	7.629627
-153.377415	397.774099	-345.570361	379.13968	0.749532	0.731951	9.918516
-176.266297	380.988919	-393.637014	371.510052	-0.776393	0.731951	9.155553
-183.895925	401.588913	-387.533312	346.332282	-1.539356	0.731951	7.629627
-212.125546	398.537062	-403.555529	338.702655	-1.539356	-1.556937	21986.29719
-224.33295	360.388925	-398.21479	344.043394	-1.539356	-0.031012	22189.24528
-233.488503	363.440776	-399.740716	328.021176	-0.01343	-0.031012	22201.45268
-240.355167	355.048186	-415.762933	311.235996	-1.539356	-0.793975	22218.23786
-266.2959	355.048186	-408.896268	272.324897	0.749532	-0.793975	22224.34156
-285.369969	356.574112	-434.837001	263.932307	-0.776393	-0.793975	22215.94897
-270.110714	326.055602	-453.148107	205.947139	-0.01343	-0.793975	22224.34156
-289.184783	316.137087	-418.814784	244.095275	-0.01343	-0.031012	22225.86749
-302.155149	311.55931	-410.422194	232.650834	1.512495	-0.793975	22220.52675
-303.681075	298.588944	-411.948119	219.680468	3.801383	-0.031012	22248.75637
-315.125516	292.485242	-423.39256	204.421213	-0.01343	-1.556937	22241.12674
-348.695876	265.781546	-439.414778	171.613815	0.749532	-0.793975	22183.90454
-338.77736	231.448223	-440.177741	154.828635	-0.01343	-0.793975	22229.6823
-363.192168	229.159335	-422.629598	122.021237	1.512495	-0.031012	22229.6823
-377.68846	217.714894	-442.466629	89.21384	-0.01343	-0.793975	22171.69713
-382.266236	210.085266	-435.599964	80.82125	-0.776393	-0.793975	22218.23786
-410.495858	179.566757	-455.436995	93.028653	-0.776393	-0.793975	22228.91934
-406.681044	169.648241	-476.799952	73.954585	0.749532	-0.793975	22198.40083
-402.103268	145.233434	-429.496262	62.510144	-2.302319	-1.556937	22212.89712
-432.621777	123.870477	-413.474045	14.443492	-5.35417	-1.556937	22201.45268
-422.703261	110.90011	-424.918486	6.813864	-3.065281	-0.793975	22194.58602
-419.651411	94.877893	-405.844417	-48.882416	-0.776393	-0.793975	22191.53417
-446.355106	96.403818	-405.844417	-13.023167	1.512495	0.731951	22215.18601
-433.38474	65.885309	-392.874051	-33.623161	-0.776393	-0.793975	22209.84527
-439.488442	46.048278	-400.503678	-82.452776	0.749532	-0.793975	21955.01572
-460.088436	49.100129	-375.325908	-64.904633	-0.776393	-1.556937	22229.6823
-463.903249	8.663104	-364.64443	-87.793515	1.512495	0.731951	22194.58602
-449.406957	6.374215	-366.933318	-112.208323	-0.01343	-0.793975	22192.29713
-447.881032	-1.255412	-355.488877	-113.734248	0.749532	-0.793975	22215.94897
-453.984734	-16.514667	-337.940734	-116.786099	2.275458	-0.031012	22217.4749
-447.118069	-31.010959	-309.711113	-172.482379	2.275458	-0.031012	22223.5786
-447.881032	-63.055394	-302.844448	-166.378677	2.275458	-0.031012	22225.86749
-443.303255	-52.373915	-294.451858	-211.393479	1.512495	-0.793975	22204.50453
-444.066218	-95.099829	-284.533342	-225.126808	1.512495	-0.031012	22207.55638
-435.673628	-114.173897	-248.674094	-230.467547	-0.776393	-0.793975	22216.71194
-418.125485	-137.825742	-273.088901	-276.245311	-0.01343	-0.793975	22188.48232
-427.281038	-155.373885	-278.42964	-274.719386	-0.776393	-0.793975	22202.97861
-404.392156	-159.951661	-283.007417	-322.786038	1.512495	-0.031012	22125.15641
-394.47364	-183.603506	-279.192603	-308.289746	-0.01343	-0.031012	22203.74157
-386.08105	-211.070165	-212.814845	-319.734187	-1.539356	-0.793975	22186.19343
-380.740311	-230.144233	-211.28892	-312.867523	-2.302319	-1.556937	22196.87491
-367.006982	-240.062749	-177.718559	-352.541585	-1.539356	-1.556937	22168.64528
-351.747727	-247.692376	-188.400037	-346.437883	-1.539356	-0.031012	22176.27491
-338.014398	-269.818295	-156.355602	-370.852691	1.512495	0.731951	22197.63787
-345.644025	-278.210885	-157.118565	-402.897126	1.512495	-0.031012	22202.21564
-326.569957	-275.921997	-135.755609	-403.660088	-0.01343	-0.031012	22217.4749
-298.340335	-294.996066	-116.68154	-412.052678	-0.776393	-1.556937	22227.39341
-287.658857	-314.833097	-67.088962	-422.734157	0.749532	-0.031012	22226.63045
-272.399602	-307.203469	-40.385266	-405.186014	-0.776393	-1.556937	22214.42305
-251.036646	-338.484942	-47.251931	-421.208231	5.327309	1.494914	22250.2823
-247.221832	-352.981234	-36.570453	-431.126747	2.275458	-0.031012	22207.55638
-247.221832	-362.136787	0.051759	-423.497119	-0.01343	0.731951	22238.07489
-244.932944	-374.34419	-12.155645	-431.88971	1.512495	-0.031012	22236.54897
-202.969993	-372.818265	13.785088	-451.726741	-0.776393	-0.793975	22241.88971
-197.629254	-412.492327	48.118411	-468.511921	-0.01343	-0.793975	22220.52675
-157.955192	-426.988619	73.296181	-484.534138	-0.776393	-0.793975	22222.81564
-128.962608	-416.307141	93.896175	-443.334151	-0.01343	-0.793975	22231.20823
-117.518167	-429.277507	95.422101	-450.963778	0.749532	1.494914	22217.4749
-92.340396	-453.692315	127.466536	-474.615623	-0.01343	-0.031012	22225.86749
-80.132993	-448.351576	119.073946	-466.985995	-0.776393	-1.556937	22231.20823
-60.295961	-467.425644	154.933194	-466.223033	-1.539356	-1.556937	22193.82305
-49.614483	-475.055272	164.088747	-476.904511	-2.302319	-1.556937	22203.74157
-23.67375	-501.758967	202.236884	-449.437852	-3.828244	-1.556937	22206.79342
-16.044123	-481.158973	190.792443	-465.46007	-1.539356	-1.556937	22186.19343
12.185499	-483.447862	257.170201	-439.519337	0.749532	-0.031012	22220.52675
25.918828	-484.973787	251.066499	-447.148964	-0.776393	-0.031012	22219.76379
51.859561	-478.107123	293.02945	-417.393418	1.512495	0.731951	22215.94897
75.511406	-481.921936	267.088716	-446.386002	3.038421	1.494914	22224.34156
100.689176	-475.055272	327.362773	-435.704523	1.512495	-0.031012	22232.73415
102.978064	-491.840452	330.414624	-460.882294	-0.01343	-0.031012	22209.84527
128.918797	-474.292309	344.147953	-412.815641	1.512495	-0.793975	22246.46748
138.07435	-462.847868	356.355357	-409.000827	0.749532	-0.793975	22250.2823
164.778046	-470.477495	344.147953	-391.452684	0.749532	-0.793975	22224.34156
178.511375	-472.003421	362.459059	-359.40825	2.275458	-0.031012	22234.26008
196.822481	-467.425644	392.977568	-363.986026	0.749532	-1.556937	22243.41563
213.607661	-451.403427	354.066469	-363.223063	-0.776393	-0.031012	22214.42305
222.000251	-443.010837	391.451643	-350.252697	0.749532	-0.031012	22212.89712
241.07432	-424.699731	415.103487	-331.178628	0.749532	0.731951	22231.20823
248.703947	-414.781215	414.340525	-326.600852	0.749532	-0.031012	22218.23786
263.200239	-430.803433	403.659046	-338.045293	-0.01343	-0.031012	22222.81564
280.748382	-404.099737	414.340525	-318.971224	-3.828244	-1.556937	22212.89712
279.222456	-390.366408	445.621997	-271.667535	-2.302319	-0.793975	22195.34898
300.585413	-385.788631	417.392376	-289.97864	-1.539356	-0.031012	22202.97861
309.740966	-361.373824	470.799767	-228.941622	-2.302319	-0.031012	22219.00082
325.763183	-349.16642	437.229407	-229.704584	-1.539356	-0.031012	22212.89712
358.570581	-317.884948	464.696065	-206.052739	-0.776393	-1.556937	22218.23786
372.30391	-312.544209	474.614581	-186.215708	-0.01343	-0.031012	22227.39341
385.274277	-282.788662	464.696065	-187.741634	1.512495	-0.031012	22222.05268
415.029824	-299.573842	401.370158	-224.363845	0.749532	-0.793975	21997.74163
419.6076	-269.055333	464.696065	-142.726832	-0.776393	-0.031012	22193.82305
415.792786	-262.951631	473.851618	-152.645348	1.512495	0.731951	22217.4749
421.133526	-234.722009	471.56273	-133.571279	2.275458	-0.793975	22237.31193
432.577967	-213.359053	470.036805	-106.104621	3.801383	-0.031012	22244.17859
446.311296	-200.388686	457.829401	-87.793515	0.749532	-0.793975	22202.97861
438.681668	-187.41832	453.251624	-56.512043	0.749532	-1.556937	22220.52675
446.311296	-150.033146	466.221991	-45.067602	1.512495	0.731951	22229.6823
444.78537	-137.062779	435.703481	-40.489826	-1.539356	-0.793975	22192.29713
440.207594	-124.855375	448.673848	-5.39354	-0.776393	0.731951	22209.84527
442.496482	-92.81094	436.466444	18.258305	-1.539356	-1.556937	22225.86749
455.466849	-92.047978	426.547929	2.99905	-0.776393	-0.793975	22204.50453
427.237227	-56.951692	426.547929	65.561995	3.038421	0.731951	22206.79342
431.052041	-35.588735	375.429425	46.487926	-0.776393	0.731951	22128.97122
419.6076	-21.855406	379.244239	110.576796	-1.539356	-1.556937	22209.84527
431.815004	1.796439	405.184972	117.443461	-0.01343	0.731951	22176.27491
420.370563	-2.781337	399.08127	130.413828	-3.065281	-1.556937	22185.43046
413.503898	26.974209	350.251655	151.013821	0.749532	-0.793975	22215.94897
410.452047	43.759389	362.459059	180.769368	0.749532	0.731951	22183.14158
402.059457	75.803824	343.38499	191.450847	-0.01343	-0.031012	22206.79342
408.926122	84.196415	325.836847	203.65825	-1.539356	-0.793975	22208.31935
396.718718	120.055663	295.318338	204.421213	0.749532	0.731951	22187.71935
363.148358	120.055663	297.607226	223.495281	-0.01343	-1.556937	22196.11194
403.585383	158.2038	292.266487	223.495281	3.038421	1.494914	22240.36378
366.963171	170.411204	290.740561	264.695269	2.275458	-0.031012	22218.23786
369.252059	181.855645	280.822046	266.221195	1.512495	-0.031012	22223.5786
358.570581	205.50749	244.199834	279.191561	1.512495	-0.031012	22116.00086
327.289109	206.270452	219.022064	298.26563	0.749532	-0.793975	22206.79342
340.259475	222.29267	212.918362	310.473033	2.275458	-0.031012	22196.87491
333.392811	246.707478	169.429486	318.102661	-0.776393	-0.793975	22196.87491
331.103923	272.648211	193.081331	330.310065	-0.776393	-0.793975	22191.53417
315.844668	283.329689	156.45912	350.910059	-0.776393	-0.793975	22206.03046
303.637264	294.77413	145.777641	333.361916	0.749532	0.731951	22180.08972
280.748382	296.300055	59.562852	331.073027	-3.828244	-1.556937	22186.95639
276.933568	326.055602	69.481368	369.221164	-0.01343	2.257876	22202.97861
292.955786	350.47041	80.925809	397.450785	-1.539356	-0.793975	22212.13416
258.622463	364.966702	76.348032	382.954493	-0.776393	-0.793975	22206.79342
242.600245	358.100037	45.829523	389.821158	-1.539356	-0.793975	22210.60823
240.311357	375.64818	42.777672	413.473003	-0.01343	-0.031012	22231.97119
228.866916	373.359292	-19.785273	427.206332	1.512495	0.731951	22186.19343
215.133587	401.588913	-10.62972	437.887811	-2.302319	-0.793975	22219.76379
181.563226	411.507429	-48.777857	436.361885	-1.539356	-1.556937	22224.34156
186.141003	403.877801	-63.274149	437.887811	0.749532	0.731951	22225.86749
150.281754	425.240758	-102.948211	431.784109	-0.01343	-0.793975	22224.34156
154.85953	442.025938	-114.392652	473.747059	2.275458	-0.793975	22250.2823
125.866946	438.211124	-115.918577	461.539655	3.038421	-0.031012	22247.99341
117.474356	430.581497	-153.303752	466.880395	-0.01343	-0.031012	22230.44527
115.948431	444.314826	-153.303752	459.250767	1.512495	-0.031012	22239.60082
80.089182	448.892603	-153.303752	455.435953	-0.776393	-1.556937	22230.44527
62.541039	451.181491	-164.748193	459.250767	-0.776393	-0.031012	22215.18601
49.570673	443.551864	-157.881528	447.806326	-0.01343	-0.793975	22228.91934
30.496604	446.603715	-196.792628	443.991512	-0.776393	-0.031012	22231.20823
38.889194	463.388895	-207.474106	450.095214	1.512495	-0.031012	22210.60823
12.948461	424.477795	-241.044466	449.332252	-1.539356	-0.793975	22225.10453
-2.310793	432.870385	-261.64446	450.858177	-1.539356	0.731951	22209.84527
-21.384862	422.188907	-269.274088	415.761891	-1.539356	-0.793975	22196.11194
-35.881154	426.766683	-245.622243	434.83596	-2.302319	-0.031012	22201.45268
-65.636701	429.055572	-260.881497	427.969295	-1.539356	0.731951	48.066652
-80.895955	436.685199	-250.200019	415.761891	-2.302319	-1.556937	12.970367
-103.021875	427.529646	-312.000001	440.176699	-0.01343	-0.793975	13.733329
-90.051508	424.477795	-321.918516	419.576705	-0.01343	-0.031012	9.918516
-106.836688	410.744466	-340.992585	430.258183	-1.539356	-0.031012	9.155553
-125.147794	413.796317	-343.281473	406.606338	-0.776393	-0.031012	10.681478
-148.036676	416.085205	-372.274057	385.243382	1.512495	0.731951	9.918516
-137.355198	393.959286	-399.740716	361.591537	1.512495	-1.556937	8.39259
-161.770005	391.670398	-376.851833	363.880425	0.749532	-0.793975	10.681478
-179.318148	396.248174	-384.481461	373.798941	2.275458	-0.031012	8.39259
-201.444068	386.329658	-382.192573	368.458201	-0.776393	-0.793975	21973.32682
-217.466285	356.574112	-367.696281	344.806357	-0.01343	-0.793975	22214.42305
-261.718124	358.863	-396.688865	334.887841	-0.776393	-0.031012	22220.52675
-261.718124	358.100037	-411.948119	290.636002	-1.539356	-0.793975	22202.97861
-253.325534	349.707447	-412.711082	302.080443	-3.065281	-2.3199	22215.94897
-270.110714	345.129671	-408.896268	263.932307	-0.01343	-0.031012	22230.44527
-273.162565	328.34449	-424.155523	244.858238	0.749532	-0.793975	22210.60823
-285.369969	302.403757	-438.651815	238.754536	-2.302319	-0.793975	22205.2675
-325.806994	305.455608	-466.118474	230.361946	-1.539356	-0.031012	22206.79342
-328.095882	277.225987	-464.592548	178.48048	-0.776393	-0.793975	22179.32676
-336.488472	284.855614	-434.074039	186.87307	-2.302319	-0.793975	22078.61568
-327.332919	262.729695	-425.681449	177.717517	-0.776393	-0.793975	22216.71194
-355.562541	239.840813	-421.866635	161.6953	-2.302319	-1.556937	22209.84527
-364.718093	210.085266	-431.785151	134.991604	0.749532	-0.031012	22188.48232
-367.769944	213.90008	-431.022188	101.421244	3.038421	0.731951	22225.86749
-387.606976	199.403788	-453.91107	96.843467	0.749532	1.494914	22214.42305
-392.184752	201.692676	-418.814784	61.747181	-0.01343	-0.793975	22177.03787
-402.86623	178.040831	-446.281443	52.591628	1.512495	-1.556937	22222.05268
-405.918081	162.018614	-483.666617	38.858299	0.749532	-0.793975	22238.07489
-409.732895	120.818626	-424.155523	-0.0528	1.512495	-0.031012	22226.63045
-431.095852	119.2927	-415.762933	17.495342	3.038421	-0.031012	22219.00082
-438.725479	100.981595	-396.688865	-3.867614	0.749532	-0.031012	22230.44527
-431.095852	97.166781	-399.740716	-3.104651	3.038421	-0.031012	22224.34156
-436.436591	79.618638	-435.599964	-46.593527	-1.539356	-0.793975	21977.9046
-462.377324	50.626054	-392.874051	-61.089819	-1.539356	-0.793975	22220.52675
-453.984734	42.996427	-366.933318	-63.378708	-0.01343	-0.031012	22204.50453
-449.406957	10.951992	-368.459243	-87.030552	0.749532	-0.793975	22201.45268
-458.56251	16.292731	-343.281473	-105.341658	-0.01343	-0.793975	22202.21564
-465.429175	-4.307263	-334.888883	-118.312025	-1.539356	-0.793975	22180.08972
-463.903249	-32.536884	-337.940734	-190.793485	-2.302319	-0.793975	22185.43046
-445.592144	-63.055394	-359.30369	-188.504596	-0.776393	-0.793975	22192.29713
-445.592144	-56.188729	-323.444442	-184.689783	-1.539356	0.731951	22193.82305
-434.147703	-84.41835	-303.607411	-198.423112	-0.776393	-1.556937	22209.08231
-443.303255	-85.181313	-289.874081	-211.393479	-1.539356	-1.556937	22207.55638
-449.406957	-110.359083	-273.851864	-235.808286	-0.01343	-0.793975	22194.58602
-436.436591	-143.166481	-264.696311	-260.223094	-0.01343	-0.031012	22204.50453
-422.703261	-151.559071	-260.118535	-267.089758	-1.539356	-1.556937	22144.23048
-415.073634	-167.581289	-234.177802	-270.904572	-0.01343	-0.793975	22174.74899
-403.629193	-169.107214	-208.237069	-330.415666	3.038421	-0.031012	22209.84527
-400.577342	-185.129432	-195.266702	-289.97864	3.801383	-0.031012	22237.31193
-379.214385	-227.855345	-226.548174	-357.119361	0.749532	-0.793975	22197.63787
-377.68846	-234.722009	-186.874112	-330.415666	1.512495	-0.793975	22216.71194
-370.058833	-246.166451	-163.98523	-338.808256	0.749532	-0.031012	22221.28971
-360.90328	-254.559041	-150.251901	-363.986026	0.749532	-0.793975	22202.97861
-357.851429	-259.89978	-147.963012	-371.615653	-3.065281	-1.556937	22219.00082
-332.673659	-291.181252	-112.103764	-378.482318	-1.539356	-0.793975	22230.44527
-310.547739	-299.573842	-85.400068	-388.400834	-0.776393	-1.556937	22215.94897
-298.340335	-320.173836	-88.451919	-409.000827	-0.01343	-0.031012	22224.34156
-283.844043	-335.433091	-52.59267	-432.652672	-1.539356	-0.031012	22214.42305
-260.192199	-366.714563	-64.800074	-418.919343	-0.776393	-0.793975	22188.48232
-249.51072	-365.9516	-45.726006	-420.445268	-3.065281	-0.793975	22203.74157
-236.540354	-373.581228	-13.681571	-443.334151	-1.539356	-0.793975	22211.3712
-215.94036	-402.573812	8.444349	-452.489703	2.275458	0.731951	22205.2675
-212.125546	-387.314557	14.548051	-473.85266	-0.776393	-0.031012	22219.00082
-189.999627	-413.25529	37.436933	-447.148964	-0.776393	0.731951	22231.20823
-155.666304	-440.721948	83.97766	-455.541554	0.749532	-0.031012	22222.05268
-148.799639	-424.699731	76.348032	-470.037846	1.512495	-0.031012	22220.52675
-134.303347	-438.43306	109.918393	-470.037846	-0.776393	-0.793975	22229.6823
-106.073726	-446.062688	131.281349	-449.437852	3.801383	-0.031012	22227.39341
-81.658918	-452.166389	135.859126	-463.934144	1.512495	-0.031012	22243.41563
-89.288545	-433.855284	114.496169	-469.274884	3.038421	0.731951	22247.99341
-48.088558	-455.21824	125.94061	-540.230418	2.275458	0.731951	22202.21564
-21.384862	-473.529346	183.162815	-459.356368	1.512495	-0.031012	22226.63045
-1.547831	-484.210824	240.385021	-422.734157	1.512495	0.731951	22232.73415
16.763275	-478.107123	238.859095	-447.911927	0.749532	-0.031012	22219.00082
32.785492	-478.870085	244.962797	-421.208231	1.512495	-0.031012	22220.52675
48.80771	-490.314526	289.977599	-437.993411	0.749532	-0.793975	22228.91934
70.933629	-484.210824	299.896114	-447.148964	0.749532	-0.793975	22226.63045
80.089182	-484.973787	315.918332	-418.15638	-0.776393	-0.031012	22219.00082
96.1114	-482.684899	305.236853	-412.815641	-0.776393	-0.793975	22206.79342
119.000282	-478.870085	315.155369	-444.860076	0.749532	0.731951	22214.42305
109.081766	-495.655265	264.799828	-433.415635	-0.01343	-0.031012	22193.82305
163.25212	-479.633048	312.866481	-410.526753	-3.065281	-1.556937	22215.18601
184.615077	-468.95157	370.088686	-386.111945	-0.776393	-0.793975	22228.15638
180.037301	-447.588613	367.036835	-367.037877	-2.302319	-2.3199	22148.80825
219.711363	-452.929352	383.822015	-344.911958	0.749532	-1.556937	22228.15638
228.866916	-427.751582	406.710897	-376.19343	-0.01343	-0.031012	22231.20823
246.415059	-426.988619	427.310891	-340.334181	-0.01343	-0.031012	22214.42305
250.992835	-426.225656	419.681264	-343.386032	-0.776393	-1.556937	22223.5786
286.852084	-407.914551	436.466444	-326.600852	3.801383	0.731951	22255.62304
283.03727	-375.870116	396.029419	-330.415666	-0.01343	-0.793975	22232.73415
303.637264	-394.944184	430.362742	-329.652703	2.275458	-0.793975	22241.12674
304.400227	-367.477526	425.784966	-309.815672	-0.01343	-0.793975	22243.41563
325.763183	-362.136787	463.933103	-248.01569	0.749532	-0.031012	22223.5786
337.970587	-340.77383	480.718283	-214.44533	-0.01343	-0.031012	22224.34156
355.51873	-341.536793	469.273842	-204.526814	-2.302319	-1.556937	22226.63045
364.674283	-309.492358	464.696065	-193.082373	-2.302319	-0.793975	22209.84527
364.674283	-288.892364	470.799767	-193.845336	0.749532	-0.793975	22154.14899
378.407612	-290.418289	471.56273	-158.74905	-0.776393	0.731951	22193.06009
382.222426	-285.07755	470.799767	-156.460162	-1.539356	-0.031012	22186.95639
399.770569	-269.818295	458.592363	-154.934236	-2.302319	-1.556937	22198.40083
389.852053	-254.559041	441.044221	-172.482379	-2.302319	-0.793975	22167.88232
418.081675	-227.092382	403.659046	-198.423112	-0.776393	-0.793975	22184.6675
420.370563	-203.440537	435.703481	-154.934236	-0.776393	-0.793975	22209.08231
424.948339	-182.840543	455.540513	-74.823149	-0.01343	-0.793975	22228.91934
432.577967	-154.610922	444.096071	-46.593527	-0.01343	-0.793975	22190.7712
435.629818	-143.166481	444.859034	-3.104651	0.749532	-0.031012	22221.28971
445.548333	-121.803524	434.940519	-20.652794	-0.776393	-0.793975	22229.6823
426.474265	-111.885009	428.073854	2.99905	0.749532	-0.793975	22184.6675
442.496482	-79.077611	436.466444	32.754597	2.275458	-0.031012	22231.97119
431.052041	-58.477617	417.392376	41.91015	2.275458	-0.031012	22144.99344
453.940923	-33.299847	428.836817	87.687914	3.038421	0.731951	22216.71194
430.289078	-31.773921	409.762748	103.710132	2.275458	-0.031012	22198.40083
439.444631	4.84829	416.629413	106.761983	2.275458	-0.031012	22223.5786
419.6076	20.107545	407.47386	136.517529	0.749532	-1.556937	22215.18601
412.740935	23.159396	391.451643	149.487896	2.275458	1.494914	22199.16379
412.740935	48.337166	379.244239	185.347145	1.512495	1.494914	22218.23786
406.637234	59.018644	340.333139	180.769368	0.749532	-0.793975	22214.42305
392.140942	99.455669	350.251655	181.532331	1.512495	-0.031012	22192.29713
392.903904	110.90011	354.066469	212.813803	-1.539356	-1.556937	22212.89712
385.274277	123.107514	325.073885	237.228611	-1.539356	-0.031012	22189.24528
371.540948	139.129732	275.481307	210.524915	-1.539356	-0.031012	22177.80084
370.015022	182.618608	218.259101	210.524915	0.749532	0.731951	22171.69713
360.096507	168.885278	238.096132	237.228611	-1.539356	-0.031012	22180.85269
355.51873	203.218602	241.910946	257.065642	-0.01343	-1.556937	22206.79342
356.281693	213.90008	225.125766	293.687853	0.749532	-0.031012	22193.82305
336.444662	229.159335	208.340586	314.287847	-0.01343	-0.793975	22217.4749
332.629848	238.314887	196.896145	331.83599	-0.776393	-0.793975	22192.29713
347.889103	260.440807	185.451704	347.095245	1.512495	-0.031012	22206.79342
318.896519	280.277838	167.140598	324.969325	0.749532	-0.793975	22196.11194
318.896519	311.55931	136.622088	348.62117	3.038421	0.731951	22226.63045
304.400227	321.477826	109.15543	368.458201	3.038421	-0.031012	22247.23045
302.111339	323.766714	112.970244	376.087829	2.275458	-0.793975	22247.99341
283.800233	335.211155	55.748038	390.584121	2.275458	-0.031012	22229.6823
279.222456	363.440776	44.303597	393.635972	2.275458	-0.031012	22235.786
250.992835	368.018553	61.85174	408.895227	0.749532	-0.031012	22231.20823
241.07432	380.225956	25.229529	398.213748	-0.776393	-0.793975	22208.31935
231.918767	403.877801	25.229529	435.598922	0.749532	-0.031012	22226.63045
216.659512	396.248174	-3.763055	441.702624	-0.01343	-0.031012	22231.97119
191.481742	419.137056	-30.466751	429.49522	0.749532	0.731951	22216.71194
167.066934	401.588913	-57.933409	439.413736	-2.302319	-0.793975	22206.03046
159.437307	419.137056	-83.11118	434.072997	-2.302319	0.731951	22212.89712
128.155835	419.900019	-114.392652	405.080413	-0.776393	0.731951	22192.29713
125.866946	421.425944	-150.251901	443.991512	-1.539356	-1.556937	22210.60823
109.081766	443.551864	-179.244485	412.71004	-1.539356	-0.793975	22220.52675
97.637325	443.551864	-134.992646	440.176699	-0.01343	-0.031012	22214.42305
78.563257	438.211124	-133.46672	456.198916	-0.776393	-0.793975	22222.05268
68.644741	449.655566	-167.037081	434.072997	-0.776393	-0.793975	22230.44527
53.385486	446.603715	-202.133367	453.910028	1.512495	-0.031012	22141.94159
26.681791	432.107423	-177.718559	470.695208	2.275458	0.731951	22223.5786
21.341051	456.52223	-194.503739	448.569289	2.275458	-0.031012	22242.65267
21.341051	458.048156	-198.318553	463.065581	3.038421	-0.031012	22238.07489
-9.940421	454.233342	-237.992615	456.961879	1.512495	-0.031012	22231.20823
1.50402	439.73705	-276.903715	463.065581	1.512495	0.731951	22236.54897
-37.407079	449.655566	-283.77038	450.858177	3.801383	-0.031012	22229.6823
-35.881154	431.34446	-269.274088	421.865593	2.275458	-0.031012	51.118503
-48.85152	435.922236	-274.614827	440.939661	1.512495	0.731951	14.496292
-73.266328	425.240758	-279.955566	434.072997	-1.539356	-0.793975	11.444441
-67.162626	422.188907	-289.874081	457.724842	-0.01343	-1.556937	11.444441
-95.392247	390.907435	-318.866665	413.473003	-0.01343	-0.031012	9.155553
-106.836688	408.455578	-328.022218	391.347084	-0.01343	-0.793975	9.918516
-139.644086	401.588913	-363.118504	400.502636	-3.065281	-0.793975	9.155553
-155.666304	397.774099	-355.488877	382.191531	-2.302319	-0.793975	7.629627
-173.977409	393.196323	-373.03702	370.74709	-0.776393	0.731951	9.918516
-195.340366	383.277807	-401.266641	370.74709	-1.539356	-0.793975	1498.458815
-212.125546	381.751882	-370.748132	337.939692	0.749532	-1.556937	22126.68233
-218.992211	379.462994	-388.296274	321.917475	-0.01343	-0.031012	22208.31935
-229.673689	371.833366	-389.059237	334.124878	-0.01343	-1.556937	22212.13416
-251.036646	360.388925	-389.8222	311.235996	-0.01343	-0.793975	22223.5786
-264.769975	341.314857	-426.444411	301.317481	0.749532	-0.031012	22221.28971
-258.666273	345.892633	-421.866635	282.243412	0.749532	-0.793975	22214.42305
-269.347751	338.263006	-405.844417	261.643418	3.801383	-0.793975	22249.51933
-297.577373	313.085236	-430.259225	258.591567	0.749532	-0.793975	22243.41563
-298.340335	317.663012	-440.940703	225.78417	0.749532	-0.031012	22202.97861
-311.310702	282.566726	-421.103672	183.058256	2.275458	-0.031012	22148.80825
-322.755143	266.544509	-405.844417	217.39158	1.512495	-0.031012	22232.73415
-344.1181	265.018583	-460.777735	160.932337	0.749532	-0.031012	22199.16379
-347.169951	245.944515	-421.866635	152.539747	-0.776393	-0.793975	22213.66009
-357.088466	221.529707	-411.185157	140.332343	-0.776393	-0.793975	22225.86749
-361.666243	225.344521	-404.318492	121.258275	-0.01343	-0.031012	22215.18601
-399.051417	187.959347	-445.51848	83.110138	-0.01343	-0.031012	22190.7712
-388.369938	181.092682	-463.829585	71.665697	-3.065281	-1.556937	22200.68972
-402.86623	161.255651	-436.362927	64.799032	-0.01343	-0.031012	22196.11194
-400.577342	139.129732	-412.711082	37.332374	-1.539356	-0.031012	22174.74899
-421.177336	139.892694	-424.918486	24.362007	-2.302319	-0.793975	22206.79342
-418.125485	107.848259	-421.866635	1.473125	-0.01343	-0.793975	22203.74157
-444.066218	117.003812	-460.014772	-22.17872	-0.01343	-0.793975	22220.52675
-431.095852	99.455669	-415.762933	-13.023167	-0.01343	-1.556937	22164.83047
-442.540293	68.174197	-390.585163	-25.230571	1.512495	-0.793975	22208.31935
-427.281038	62.833458	-367.696281	-27.519459	-0.776393	-0.031012	22191.53417
-457.799547	15.529768	-356.25184	-54.986118	-0.01343	-0.031012	22213.66009
-445.592144	19.344582	-348.622212	-99.237956	3.038421	-0.031012	22206.03046
-450.932883	20.107545	-363.118504	-109.919435	1.512495	0.731951	22222.05268
-434.910665	-1.255412	-356.25184	-107.630546	2.275458	-0.031012	22223.5786
-445.592144	-34.06281	-331.074069	-157.986087	0.749532	-0.031012	22196.87491
-437.962516	-53.899841	-331.837032	-162.563863	-0.01343	-0.793975	22210.60823
-447.881032	-53.899841	-322.681479	-188.504596	-0.776393	-0.793975	22218.23786
-434.910665	-67.63317	-347.859249	-198.423112	0.749532	-0.793975	22190.7712
-434.910665	-93.573903	-277.666678	-210.630516	-0.01343	0.731951	22214.42305
-435.673628	-110.359083	-271.562976	-225.126808	0.749532	-0.793975	22222.05268
-441.014367	-120.277599	-250.962982	-233.519398	1.512495	0.731951	22202.97861
-427.281038	-141.640556	-256.303721	-266.326796	-1.539356	-0.793975	22190.7712
-421.177336	-169.870177	-263.933348	-266.326796	-1.539356	-0.793975	22179.32676
-418.125485	-191.233133	-260.881497	-290.741603	-0.01343	-0.031012	22177.80084
-389.132901	-213.359053	-220.444472	-318.208262	-0.01343	-0.031012	22144.23048
-390.658827	-216.410904	-236.46669	-360.934175	-1.539356	-0.793975	22192.29713
-371.584758	-223.277568	-233.414839	-407.474902	-1.539356	-2.3199	22190.00824
-347.932913	-260.662743	-215.103733	-384.58602	-0.01343	-0.793975	22209.84527
-349.458839	-263.714593	-147.20005	-376.956392	1.512495	0.731951	22223.5786
-338.77736	-272.107184	-123.548205	-360.934175	-1.539356	-1.556937	22211.3712
-314.362553	-291.944215	-115.918577	-389.926759	-0.01343	-0.793975	22214.42305
-309.021814	-284.314587	-54.118596	-385.348983	-0.776393	-0.793975	22226.63045
-279.266267	-315.59606	-70.140813	-415.867492	2.275458	-0.031012	22249.51933
-276.977379	-333.907165	-57.170447	-403.660088	0.749532	-0.793975	22239.60082
-268.584789	-343.062718	-28.177863	-414.341567	1.512495	-0.793975	22247.23045
-257.140348	-364.425675	-31.229714	-436.467486	2.275458	-0.031012	22235.02304
-241.881093	-356.796047	15.311013	-416.630455	0.749532	0.731951	22228.91934
-219.755173	-373.581228	-16.733422	-485.297101	0.749532	-0.031012	22226.63045
-210.599621	-393.418259	24.466566	-480.719325	0.749532	0.731951	22222.81564
-184.658888	-411.729364	69.481368	-461.645256	1.512495	-0.031012	22219.76379
-161.770005	-419.358992	45.06656	-460.882294	-0.776393	-0.031012	22228.91934
-148.799639	-442.247874	88.555436	-475.378586	-0.01343	-0.793975	22227.39341
-148.036676	-439.196023	98.473952	-469.274884	-3.065281	-1.556937	22197.63787
-117.518167	-450.640464	118.310983	-470.800809	-2.302319	0.731951	22206.03046
-79.37003	-460.55898	100.76284	-481.482287	-1.539356	-0.793975	22211.3712
-87.76262	-477.34416	125.94061	-499.03043	0.749532	0.731951	21938.23054
-61.058924	-468.95157	151.881343	-475.378586	-1.539356	-0.031012	22214.42305
-45.799669	-472.003421	168.666523	-493.689691	1.512495	-0.793975	22227.39341
-14.518197	-475.818234	191.555406	-473.089697	0.749532	-0.793975	22212.89712
12.185499	-486.499713	227.414654	-437.993411	-0.776393	-0.793975	22225.10453
41.178083	-484.210824	262.51094	-435.704523	-3.065281	-1.556937	22225.86749
56.437337	-499.470079	309.051667	-412.052678	0.749532	-0.031012	22215.18601
70.170667	-476.581197	302.947965	-426.54897	2.275458	0.731951	22241.12674
97.637325	-478.107123	283.873897	-441.045262	2.275458	-0.793975	22254.86007
104.50399	-472.003421	325.073885	-428.837859	2.275458	0.731951	22230.44527
123.578058	-478.870085	310.577593	-434.178598	-0.01343	-0.031012	22232.73415
135.785462	-472.766383	358.644245	-391.452684	-0.01343	-0.031012	22244.17859
151.044717	-467.425644	363.984984	-386.111945	-0.01343	-0.031012	22220.52675
161.726195	-458.270091	325.073885	-412.815641	-0.776393	-0.031012	22098.45271
185.37804	-464.373793	360.17017	-379.245281	-0.776393	-0.031012	22231.20823
204.452108	-440.721948	384.584978	-359.40825	-0.776393	-0.031012	22215.18601
222.000251	-450.640464	404.422009	-363.223063	-2.302319	-0.793975	22223.5786
218.185438	-440.721948	405.947935	-367.037877	-0.776393	-0.031012	22229.6823
230.392841	-431.566396	425.022003	-321.260113	-1.539356	-0.793975	22194.58602
261.674314	-412.492327	380.007202	-341.860107	-1.539356	-0.793975	22205.2675
289.903935	-400.284923	410.525711	-322.786038	-0.01343	-0.031012	22212.13416
293.718748	-388.07752	402.896084	-325.837889	-0.01343	-0.031012	22204.50453
322.711332	-365.9516	418.918301	-322.023075	0.749532	0.731951	22221.28971
302.111339	-365.9516	431.125705	-285.400864	-0.776393	-0.793975	22231.20823
328.815034	-354.507159	427.310891	-283.874939	1.512495	-0.031012	22212.13416
360.859469	-328.566426	449.436811	-210.630516	-0.776393	-0.793975	22222.05268
364.674283	-314.833097	476.140506	-181.637932	1.512495	-0.031012	22193.06009
379.170575	-311.781246	486.059022	-171.719416	0.749532	-0.793975	22186.19343
400.533532	-279.736811	483.770134	-163.326826	2.275458	-0.031012	22239.60082
415.029824	-260.662743	470.036805	-163.326826	0.749532	-1.556937	22247.99341
394.42983	-260.662743	470.799767	-141.96387	2.275458	-0.031012	22180.85269
411.21501	-240.825711	479.95532	-130.519428	-0.776393	-0.793975	22214.42305
426.474265	-228.618308	452.488662	-106.104621	2.275458	0.731951	22236.54897
436.39278	-188.944245	414.340525	-137.386093	-0.776393	-0.793975	22189.24528
431.052041	-184.366469	478.429395	-93.134254	0.749532	-0.793975	22199.16379
438.681668	-163.766475	445.621997	-47.35649	-1.539356	-1.556937	22228.15638
450.12611	-152.322034	458.592363	-24.467608	0.749532	0.731951	22219.00082
447.837221	-121.040562	435.703481	3.762013	-0.776393	-0.031012	22199.16379
428.00019	-127.907226	444.096071	12.917566	-3.065281	-0.793975	22202.97861
427.237227	-113.410934	442.570146	19.784231	-1.539356	-0.031012	22175.51195
441.733519	-47.796139	434.177556	49.539777	1.512495	1.494914	22174.74899
431.052041	-50.84799	425.784966	79.295324	-0.01343	-0.793975	22179.32676
434.103892	-26.433182	389.925717	100.658281	-2.302319	-1.556937	22197.63787
428.00019	-5.833188	427.310891	133.465679	1.512495	-0.793975	22196.87491
414.266861	10.189029	412.051637	141.858269	0.749532	-0.793975	22197.63787
424.948339	34.603837	382.29609	156.354561	3.801383	0.731951	22213.66009
414.266861	53.677905	365.51091	178.48048	0.749532	0.731951	22196.87491
405.111308	88.774191	369.325723	183.821219	0.749532	-0.793975	22204.50453
410.452047	90.300116	351.77758	197.554548	2.275458	-0.793975	22226.63045
394.42983	106.322334	330.414624	220.443431	2.275458	0.731951	22222.81564
393.666867	157.440837	332.703512	208.998989	2.275458	-0.031012	22222.05268
394.42983	152.100098	296.0813	215.865654	-0.776393	-0.793975	22197.63787
373.066873	156.677875	277.007232	242.56935	2.275458	0.731951	22219.00082
357.044656	197.877862	284.636859	261.643418	0.749532	-0.031012	22217.4749
341.785401	186.433421	275.481307	248.673052	0.749532	0.731951	22180.08972
342.548364	229.159335	241.147983	303.606369	0.749532	-0.793975	22198.40083
347.12614	225.344521	217.496139	321.917475	0.749532	-0.031012	22219.76379
334.918736	245.181552	200.710958	328.784139	0.749532	-0.031012	22210.60823
328.052072	271.122285	191.555406	337.176729	-1.539356	-0.793975	22197.63787
331.103923	277.98895	156.45912	351.673021	-1.539356	-1.556937	22203.74157
310.503929	290.959316	141.199865	360.828574	-0.776393	-0.031012	22214.42305
296.007637	310.033385	92.37025	347.858208	-1.539356	-1.556937	22192.29713
295.244674	323.003751	103.051728	369.984127	-1.539356	-2.3199	22213.66009
283.800233	346.655596	77.873958	382.191531	-0.776393	-0.031012	22228.15638
279.222456	357.337074	-9.866757	354.724872	-0.776393	-0.031012	22054.96384
267.015053	374.122255	64.903591	404.31745	-0.776393	-1.556937	22225.10453
230.392841	374.885217	25.229529	411.184115	1.512495	-0.031012	22231.97119
224.289139	388.618547	37.436933	437.124848	-1.539356	-1.556937	22212.89712
205.215071	403.114839	-7.577869	429.49522	0.749532	-0.031012	22226.63045
192.244704	404.640764	-35.80749	437.887811	-0.01343	0.731951	22254.09711
171.644711	422.188907	-44.963043	447.043363	2.275458	-0.793975	22235.02304
172.407673	416.085205	-115.155615	424.154481	0.749532	-0.793975	22237.31193
142.652127	439.73705	-124.311168	456.198916	-0.01343	-0.793975	22241.88971
141.126201	432.107423	-109.051913	439.413736	-0.01343	-0.793975	22219.76379
114.422505	440.500013	-154.829677	450.095214	0.749532	-0.031012	22221.28971
109.844729	427.529646	-126.600056	425.680407	0.749532	-0.793975	22228.91934
77.800294	449.655566	-169.325969	447.806326	-1.539356	-2.3199	22210.60823
69.407704	453.470379	-176.192634	455.435953	-1.539356	-0.793975	22139.6527
46.518822	448.12964	-171.614857	453.147065	-0.776393	-1.556937	22229.6823
41.941045	427.529646	-174.666708	443.22855	-2.302319	-0.793975	22192.29713
11.422536	438.211124	-191.451888	453.910028	-0.01343	-0.793975	22201.45268
-19.095974	448.12964	-235.703727	429.49522	-3.828244	-1.556937	22203.74157
-7.651533	426.766683	-266.222237	448.569289	-1.539356	-1.556937	22197.63787
-20.621899	425.240758	-238.755578	421.865593	-1.539356	-0.793975	22209.84527
-33.592266	420.662982	-275.377789	418.050779	-0.776393	-0.031012	22228.15638
-51.903371	439.73705	-305.133336	418.050779	3.801383	0.731951	53.407392
-67.162626	432.870385	-291.400007	410.421152	2.275458	-0.031012	14.496292
-90.051508	424.477795	-295.214821	431.784109	-0.776393	-2.3199	12.207404
-105.310763	416.085205	-320.392591	418.813742	-0.01343	-0.793975	12.207404
-112.177428	419.137056	-324.207405	439.413736	1.512495	-0.793975	10.681478
-113.703353	424.477795	-341.755548	403.554487	3.038421	-0.793975	9.155553
-131.251496	419.900019	-330.311106	421.865593	2.275458	-0.031012	10.681478
-129.72557	407.692615	-363.881467	376.087829	1.512495	0.731951	9.155553
-156.429266	403.877801	-368.459243	374.561903	3.801383	0.731951	9.155553
-173.214446	390.907435	-367.696281	373.798941	-0.01343	-0.031012	9.918516
-195.340366	370.307441	-394.399976	331.83599	-1.539356	-0.793975	21663.56395
-225.095913	369.544478	-379.140722	355.487835	-0.01343	-0.031012	22207.55638
-237.303316	361.914851	-411.948119	318.102661	0.749532	-0.031012	22209.84527
-243.407018	362.677814	-431.022188	319.628586	-2.302319	-2.3199	22212.89712
-249.51072	355.811149	-405.844417	304.369332	-2.302319	-0.793975	22224.34156
-283.081081	332.159304	-402.792567	286.821189	-3.065281	-0.793975	22196.87491
-286.895894	326.818565	-421.866635	248.673052	-0.01343	-0.031012	22198.40083
-273.925528	285.618577	-427.970337	227.310095	-2.302319	-1.556937	22168.64528
-297.577373	303.929683	-429.496262	234.17676	-0.01343	-0.031012	22192.29713
-306.732925	295.537093	-414.237008	225.021207	2.275458	0.731951	22215.94897
-306.732925	277.225987	-437.888852	187.636033	-0.776393	-0.793975	22183.14158
-347.169951	265.781546	-442.466629	167.799002	-0.01343	-0.793975	22213.66009
-362.429205	245.944515	-446.281443	128.887902	0.749532	-0.793975	22215.18601
-361.666243	219.240819	-419.577747	101.421244	3.038421	0.731951	22207.55638
-374.636609	218.477856	-438.651815	94.554579	1.512495	0.731951	22201.45268
-366.244019	200.929713	-434.074039	96.843467	2.275458	-0.793975	22236.54897
-403.629193	207.033415	-468.407362	69.376809	0.749532	-0.793975	22246.46748
-414.310671	162.018614	-456.199958	86.161989	1.512495	-0.793975	22214.42305
-413.547709	152.863061	-425.681449	66.324958	-0.776393	-0.793975	22215.18601
-419.651411	139.892694	-421.103672	41.91015	-1.539356	-1.556937	22231.97119
-416.59956	115.477887	-431.785151	10.628678	-1.539356	-1.556937	22198.40083
-439.488442	92.589005	-427.207374	19.784231	2.275458	-0.793975	22200.68972
-434.147703	94.11493	-411.948119	1.473125	-1.539356	-1.556937	22216.71194
-437.199553	69.700123	-391.348125	-15.312055	-0.776393	-0.793975	22207.55638
-463.140287	47.574203	-380.666647	-52.697229	-1.539356	-0.793975	22199.92676
-455.510659	42.233464	-363.881467	-53.460192	-2.302319	-0.793975	22195.34898
-451.695845	15.529768	-354.725914	-110.682397	-0.776393	-0.793975	22192.29713
-461.614361	25.448284	-313.525926	-103.05277	-0.776393	-0.031012	22170.17121
-447.118069	-19.566518	-346.333324	-128.23054	-0.776393	-0.031012	22194.58602
-460.088436	-27.959108	-347.859249	-149.593497	-0.776393	-0.031012	22203.74157
-453.221771	-45.507251	-334.888883	-186.978671	0.749532	1.494914	22196.87491
-446.355106	-50.84799	-348.622212	-201.474963	1.512495	-0.031012	22192.29713
-427.281038	-62.292431	-341.755548	-187.741634	-0.01343	-0.031012	22208.31935
-481.451392	-109.596121	-366.170355	-316.682336	1.512495	0.731951	22051.14902
-447.118069	-103.492419	-274.614827	-222.074957	2.275458	-0.793975	22215.18601
-425.755112	-118.751673	-252.488907	-244.200876	2.275458	-0.793975	22228.15638
-416.59956	-135.536854	-243.333354	-242.674951	1.512495	-2.3199	22203.74157
-410.495858	-159.951661	-255.540758	-265.563833	-0.776393	-1.556937	22221.28971
-418.125485	-175.973879	-230.362988	-304.474932	3.801383	-0.031012	22190.7712
-386.08105	-189.707208	-231.125951	-289.215678	3.038421	0.731951	22200.68972
-388.369938	-217.936829	-202.133367	-329.652703	-1.539356	-0.793975	22206.03046
-371.584758	-242.351637	-212.051882	-363.986026	2.275458	-0.031012	22224.34156
-356.325503	-244.640525	-176.955596	-348.726771	0.749532	-0.793975	22213.66009
-361.666243	-253.033115	-149.488938	-360.171212	0.749532	-0.793975	22223.5786
-357.851429	-252.270152	-152.540789	-366.274914	0.749532	0.731951	22232.73415
-342.592174	-283.551625	-108.28895	-367.037877	-0.776393	-1.556937	22215.94897
-313.59959	-320.936799	-87.688956	-397.556386	-0.01343	-0.031012	22190.00824
-314.362553	-316.359022	-88.451919	-387.637871	-0.776393	-0.793975	22215.94897
-305.969963	-357.55901	-77.770441	-439.519337	-1.539356	-0.793975	22194.58602
-260.955161	-356.796047	-36.570453	-436.467486	-2.302319	-2.3199	22206.03046
-247.984795	-369.003451	-46.488968	-449.437852	-1.539356	-0.793975	22226.63045
-226.621838	-366.714563	-6.051943	-444.860076	0.749532	-0.793975	22218.23786
-215.177397	-370.529377	-6.051943	-447.911927	-0.776393	-0.793975	22222.81564
-215.94036	-401.810849	8.444349	-486.060064	0.749532	0.731951	22231.20823
-188.473701	-418.596029	10.733237	-484.534138	0.749532	-0.793975	22216.71194
-173.214446	-414.781215	78.63692	-472.326735	0.749532	-0.031012	22219.76379
-141.932974	-423.173805	90.081362	-465.46007	1.512495	-1.556937	22254.09711
-133.540384	-439.196023	125.177647	-441.808225	1.512495	-0.031012	22237.31193
-106.073726	-444.536762	113.733206	-456.304517	0.749532	-0.793975	22232.73415
-70.214477	-455.981203	116.022095	-482.24525	-0.01343	-0.793975	22157.96381
-48.85152	-475.055272	130.518387	-478.430436	-0.776393	-0.031012	22228.91934
-38.933005	-473.529346	151.881343	-489.111915	-0.01343	-0.031012	22211.3712
-29.777452	-484.210824	198.42207	-455.541554	-0.01343	-0.031012	22225.86749
-24.436713	-484.973787	236.570207	-419.682306	-0.01343	0.731951	22225.10453
16.763275	-476.581197	236.570207	-431.88971	-0.01343	-0.793975	22222.05268
25.918828	-472.766383	266.325754	-441.045262	0.749532	-0.031012	22227.39341
48.80771	-488.788601	281.585008	-420.445268	-1.539356	-0.793975	22202.97861
64.829927	-485.73675	287.68871	-430.363784	-2.302319	-0.031012	22198.40083
65.59289	-505.573781	286.925748	-420.445268	-2.302319	-0.031012	22212.13416
99.926213	-471.240458	287.68871	-435.704523	-1.539356	-1.556937	22215.94897
98.400288	-477.34416	318.20722	-428.837859	-1.539356	-0.793975	22209.08231
144.178052	-476.581197	332.703512	-412.052678	0.749532	0.731951	22231.20823
158.674344	-476.581197	362.459059	-391.452684	-0.01343	-0.793975	22186.19343
189.192854	-461.321942	366.273872	-389.163796	2.275458	0.731951	22219.76379
206.740996	-459.796017	378.481276	-363.986026	-0.776393	-0.793975	22224.34156
191.481742	-441.484911	367.799798	-351.778622	-0.01343	-0.793975	22229.6823
235.73358	-421.64788	386.873866	-373.141579	2.275458	-0.031012	22233.49712
244.126171	-421.64788	429.599779	-339.571218	3.038421	-0.031012	22248.75637
241.07432	-417.070104	409.762748	-312.10456	-0.01343	-0.793975	22242.65267
279.222456	-393.418259	423.496078	-332.704554	-0.776393	-0.793975	22224.34156
289.903935	-397.233072	399.08127	-304.474932	0.749532	-0.031012	22239.60082
305.16319	-394.944184	442.570146	-286.92679	-0.01343	-0.793975	22232.73415
292.192823	-371.292339	430.362742	-281.58605	0.749532	-0.793975	22213.66009
330.34096	-361.373824	463.17014	-253.356429	-1.539356	-0.793975	22222.05268
344.837252	-340.010867	436.466444	-236.571249	-0.01343	-0.793975	22231.20823
324.237258	-324.751612	454.014587	-193.082373	0.749532	0.731951	22185.43046
374.592799	-333.907165	450.962736	-186.215708	-0.01343	-0.793975	22210.60823
373.066873	-310.25532	463.933103	-179.349044	-0.01343	-0.031012	22212.13416
380.6965	-302.625693	468.510879	-176.297193	-2.302319	-0.793975	22195.34898
382.985389	-268.29237	460.881252	-154.171273	-1.539356	-0.031012	22170.93417
393.666867	-256.084966	469.273842	-160.274975	-1.539356	0.731951	22214.42305
412.740935	-251.50719	441.044221	-146.541646	-0.01343	-0.793975	22209.08231
424.185376	-214.122016	463.17014	-128.23054	-0.01343	-0.793975	22192.29713
428.763153	-213.359053	467.747916	-100.763882	-1.539356	-0.793975	22217.4749
438.681668	-174.447953	466.221991	-74.823149	-0.776393	-0.793975	22210.60823
432.577967	-172.922028	454.014587	-48.119453	-0.01343	-0.031012	22194.58602
408.926122	-134.010928	470.036805	-44.304639	4.564346	0.731951	22212.13416
438.681668	-108.833158	405.947935	-74.823149	3.038421	-0.031012	22199.92676
451.652035	-103.492419	446.38496	2.99905	2.275458	0.731951	22237.31193
434.866855	-76.02576	437.99237	27.413858	1.512495	0.731951	22234.26008
440.970557	-52.373915	412.051637	47.250889	3.038421	-0.031012	22194.58602
430.289078	-24.907257	435.703481	70.902734	0.749532	-0.793975	22219.76379
442.496482	-23.381331	412.814599	116.680498	-0.776393	-0.031012	22198.40083
424.948339	-1.255412	406.710897	118.969387	-2.302319	-1.556937	22193.06009
428.763153	13.24088	414.340525	146.436045	0.749532	0.731951	22210.60823
409.689084	30.789023	374.666462	145.673082	-0.01343	0.731951	22215.18601
419.6076	37.655688	375.429425	157.880486	0.749532	0.731951	22184.6675
411.977973	67.411234	340.333139	165.510113	-3.828244	-1.556937	22186.95639
393.666867	81.907526	335.755363	189.924921	-0.776393	-0.031012	22199.92676
390.615016	90.300116	341.859065	212.813803	-1.539356	0.731951	22173.98602
398.244643	131.500104	326.59981	237.228611	-2.302319	-1.556937	22061.06754
386.800202	143.707508	303.710928	258.591567	-2.302319	-0.793975	22216.71194
363.91132	158.966763	277.007232	267.74712	0.749532	-0.793975	22209.84527
357.044656	190.248235	260.222052	271.561934	0.749532	-0.031012	22177.03787
360.859469	203.218602	244.199834	284.5323	-1.539356	-1.556937	22206.79342
356.281693	217.714894	250.303536	304.369332	1.512495	-0.031012	22195.34898
334.918736	234.500074	178.585039	291.398965	-0.01343	-0.031012	22174.74899
320.422444	246.707478	208.340586	270.036008	3.038421	0.731951	22223.5786
339.496513	265.018583	157.222082	317.339698	1.512495	-0.031012	22246.46748
315.081705	278.751912	174.007263	350.910059	2.275458	0.731951	22237.31193
308.978003	303.16672	137.385051	360.828574	-0.776393	-0.031012	22238.83786
312.029854	311.55931	88.555436	381.428568	0.749532	-0.793975	22237.31193
291.42986	329.870416	74.822107	386.006344	1.512495	1.494914	22224.34156
292.192823	335.974118	40.488784	363.117462	2.275458	0.731951	22080.90457
270.829866	353.522261	69.481368	402.028562	0.749532	-0.031012	22227.39341
254.044686	372.596329	58.799889	420.339668	0.749532	-0.031012	22219.76379
248.703947	381.751882	13.022125	406.606338	1.512495	1.494914	22229.6823
218.9484	375.64818	18.362864	419.576705	1.512495	-0.031012	22230.44527
194.533593	376.411143	-15.207496	421.10263	-2.302319	-1.556937	22196.87491
180.800263	400.062988	-48.014894	408.132264	-1.539356	-0.793975	22207.55638
167.066934	410.744466	-83.11118	425.680407	0.749532	-0.031012	22214.42305
162.489158	427.529646	-97.607472	432.547071	-0.776393	0.731951	22206.03046
154.096568	422.95187	-93.029695	440.176699	-0.776393	-0.031012	22223.5786
119.000282	443.551864	-148.725975	453.147065	-0.01343	-0.031012	22231.97119
116.711394	447.366677	-137.281534	438.650773	3.038421	-0.031012	22218.23786
96.874362	432.870385	-154.066714	440.939661	-0.776393	-0.793975	22225.86749
70.170667	434.396311	-170.088932	443.22855	3.038421	0.731951	22170.17121
55.674375	451.181491	-183.822261	437.887811	1.512495	-0.793975	22211.3712
32.02253	449.655566	-160.933379	482.139649	2.275458	-0.793975	22245.70452
32.02253	455.759267	-200.607441	445.517438	0.749532	-0.031012	22250.2823
40.41512	458.811118	-187.637075	467.643357	0.749532	-0.793975	22224.34156
18.2892	445.077789	-212.051882	457.724842	2.275458	0.731951	22238.07489
-1.547831	438.211124	-234.940764	469.932245	2.275458	-0.031012	22241.12674
-36.644117	442.788901	-269.274088	442.465587	-0.776393	-0.031012	22212.89712
-48.088558	442.788901	-247.911131	434.83596	0.749532	-0.031012	22224.34156
-41.984856	432.870385	-254.014833	446.280401	1.512495	1.494914	111.39256
-68.688552	429.055572	-270.800013	431.784109	-0.776393	-0.031012	15.259255
-74.792253	422.188907	-285.296305	450.095214	-0.776393	-0.793975	11.444441
-101.495949	409.21854	-303.607411	435.598922	-2.302319	-0.793975	8.39259
-122.858906	425.240758	-333.362957	411.947077	-1.539356	-0.031012	11.444441
-119.807055	413.033354	-353.199989	407.369301	-2.302319	-1.556937	8.39259
-127.436682	401.588913	-353.962951	387.53227	-0.01343	-0.031012	11.444441
-150.325564	409.981503	-389.059237	386.769307	-0.776393	0.731951	8.39259
-156.429266	377.937068	-364.64443	398.213748	-0.776393	-0.793975	8.39259
-194.577403	381.751882	-360.066653	377.613754	0.749532	-0.031012	9.918516
-199.15518	378.700031	-373.03702	364.643388	-0.776393	-0.793975	21603.2899
-203.732956	376.411143	-385.244424	346.332282	0.749532	0.731951	22202.21564
-219.755173	377.937068	-412.711082	331.83599	0.749532	0.731951	22219.76379
-251.799608	371.833366	-392.874051	310.473033	1.512495	-0.031012	22225.10453
-261.718124	361.151888	-420.340709	288.347114	4.564346	0.731951	22243.41563
-255.614422	338.263006	-431.022188	227.310095	0.749532	-0.031012	22225.10453
-262.481087	331.396341	-407.370343	269.273046	-0.01343	-0.031012	22195.34898
-276.977379	315.374124	-431.022188	258.591567	-0.01343	-0.793975	22224.34156
-302.918112	307.744496	-434.837001	226.547132	-0.01343	-0.031012	22228.15638
-314.362553	293.248204	-447.807368	198.317511	-3.065281	-0.793975	22177.80084
-316.651441	293.248204	-427.207374	219.680468	-1.539356	-0.793975	22215.18601
-341.066249	263.492658	-425.681449	189.161958	1.512495	-0.031012	22231.97119
-359.377354	242.892664	-403.555529	149.487896	1.512495	-0.031012	22173.22306
-361.666243	241.366738	-433.311076	134.228641	-0.01343	-0.031012	22208.31935
-379.214385	210.085266	-449.333293	94.554579	-2.302319	-0.031012	22208.31935
-385.318087	194.826011	-487.48143	71.665697	-2.302319	-0.793975	22187.71935
-378.451423	184.144533	-476.036989	31.228672	-0.776393	-0.031012	22177.80084
-398.288454	167.359353	-451.622182	66.324958	-3.828244	-2.3199	22214.42305
-389.132901	156.677875	-423.39256	42.673113	-0.776393	-0.031012	22215.94897
-440.251404	143.707508	-456.962921	-3.104651	-0.776393	-0.793975	22099.97864
-411.25882	123.107514	-421.866635	22.073119	-0.01343	-0.031012	22228.15638
-422.703261	106.322334	-408.896268	18.258305	1.512495	-0.793975	22205.2675
-440.251404	87.248265	-417.288859	4.524976	0.749532	-0.793975	22179.32676
-447.881032	87.248265	-408.133306	-12.260204	-0.776393	-0.793975	22205.2675
-435.673628	53.677905	-376.088871	-48.882416	2.275458	-0.031012	22215.18601
-447.118069	49.863091	-350.148138	-100.000919	2.275458	-0.031012	22214.42305
-447.881032	39.181613	-376.088871	-134.334242	3.801383	-0.793975	22224.34156
-450.932883	1.796439	-350.148138	-96.949068	2.275458	-0.031012	22219.00082
-453.984734	-2.781337	-342.51851	-116.023136	-0.776393	-0.793975	22206.79342
-449.406957	-33.299847	-322.681479	-128.993503	-0.01343	-0.031012	22203.74157
-433.38474	-42.4554	-312.000001	-156.460162	1.512495	-0.031012	22209.84527
-444.829181	-52.373915	-310.474075	-183.163857	2.275458	-0.031012	22203.74157
-441.014367	-73.736872	-311.237038	-190.030522	-0.01343	-0.031012	22065.64531
-453.984734	-98.15168	-286.059268	-193.845336	1.512495	0.731951	22213.66009
-459.325473	-108.070195	-274.614827	-237.334212	-1.539356	-0.031012	22177.80084
-424.99215	-117.988711	-263.933348	-238.097174	-1.539356	-0.793975	22186.95639
-405.155119	-177.499804	-285.296305	-265.563833	-2.302319	-0.793975	22166.3564
-415.073634	-159.951661	-254.777796	-296.845305	-1.539356	-0.793975	22184.6675
-399.814379	-171.396102	-224.259286	-296.082342	-1.539356	-1.556937	22197.63787
-383.029199	-191.233133	-239.518541	-314.393448	1.512495	0.731951	22213.66009
-379.214385	-214.122016	-236.46669	-334.230479	0.749532	-0.031012	22217.4749
-362.429205	-217.173867	-186.874112	-323.549001	0.749532	-0.031012	22228.91934
-357.088466	-242.351637	-170.851894	-337.28233	-0.776393	-0.793975	22231.20823
-344.881062	-242.351637	-142.622273	-353.304548	-2.302319	-1.556937	22213.66009
-329.621808	-254.559041	-131.940795	-365.511951	0.749532	-1.556937	22247.99341
-322.755143	-298.810879	-125.837093	-387.637871	3.801383	0.731951	22215.18601
-327.332919	-322.462724	-85.400068	-373.904542	2.275458	0.731951	22232.73415
-318.940329	-326.277538	-64.037111	-418.919343	1.512495	0.731951	22237.31193
-276.214416	-339.247904	-40.385266	-422.734157	-0.01343	-0.031012	22242.65267
-268.584789	-345.351606	-44.20008	-433.415635	-1.539356	-1.556937	22215.94897
-244.169981	-361.373824	-43.437117	-455.541554	-2.302319	-0.793975	22222.05268
-247.984795	-365.188637	-8.340832	-437.993411	1.512495	-0.793975	22231.20823
-221.281099	-374.34419	29.807305	-436.467486	0.749532	-0.031012	22217.4749
-199.918142	-395.707147	3.10361	-468.511921	-1.539356	-0.793975	22224.34156
-186.947776	-401.810849	32.859156	-461.645256	-1.539356	-1.556937	22231.97119
-152.614453	-407.914551	68.718405	-454.015629	-2.302319	-0.793975	22194.58602
-154.140378	-437.670097	33.622119	-523.445238	-0.776393	-0.031012	22203.74157
-115.229278	-463.610831	50.407299	-544.808195	-0.01343	0.731951	22212.13416
-114.466316	-445.299725	112.207281	-475.378586	-0.776393	-0.031012	22172.4601
-92.340396	-458.270091	125.94061	-462.408219	2.275458	-0.031012	22222.81564
-72.503365	-457.507129	150.355418	-456.304517	-0.01343	-0.031012	22225.10453
-58.007073	-472.003421	182.399853	-478.430436	-0.776393	-0.031012	22213.66009
-37.407079	-486.499713	184.688741	-445.623039	1.512495	1.494914	22224.34156
-19.858936	-488.788601	222.073915	-447.911927	1.512495	0.731951	22229.6823
22.104014	-483.447862	265.562791	-447.911927	1.512495	-0.031012	22212.13416
30.496604	-486.499713	275.481307	-426.54897	0.749532	-0.031012	22245.70452
60.252151	-462.084905	259.459089	-423.497119	-0.01343	-0.793975	22251.04526
77.800294	-469.714532	275.481307	-476.904511	0.749532	-0.793975	22225.86749
75.511406	-488.788601	248.777611	-462.408219	1.512495	-0.031012	22237.31193
99.926213	-477.34416	315.155369	-424.260082	0.749532	-0.793975	22238.07489
124.341021	-490.314526	331.940549	-437.993411	-1.539356	-0.793975	22213.66009
146.46694	-453.692315	312.103518	-398.319349	-1.539356	-2.3199	22212.13416
152.570642	-505.573781	325.836847	-397.556386	0.749532	-0.793975	22230.44527
180.037301	-472.766383	360.933133	-380.008243	-1.539356	-2.3199	22217.4749
189.192854	-458.270091	373.140537	-357.882324	1.512495	-0.031012	22224.34156
204.452108	-459.033054	373.140537	-359.40825	-3.065281	-0.793975	22208.31935
228.866916	-435.381209	367.799798	-405.186014	-3.065281	-0.031012	22202.21564
228.866916	-443.010837	379.244239	-380.771206	-0.776393	1.494914	22203.74157
247.178022	-422.410843	348.725729	-376.956392	-1.539356	-0.031012	22219.00082
260.911351	-415.544178	421.207189	-328.88974	-2.302319	-0.031012	22212.13416
290.666898	-394.181221	436.466444	-309.052709	1.512495	1.494914	22222.05268
295.244674	-394.944184	430.362742	-285.400864	0.749532	0.731951	22229.6823
307.452078	-370.529377	441.807183	-264.037907	1.512495	-0.031012	22222.81564
337.970587	-356.033085	442.570146	-254.882355	1.512495	-0.793975	22133.549
333.392811	-343.062718	466.221991	-237.334212	-0.01343	-0.793975	22192.29713
366.200208	-313.307171	451.725699	-209.10459	1.512495	-0.793975	22236.54897
376.118724	-328.566426	440.281258	-174.008304	0.749532	0.731951	22234.26008
395.955755	-299.573842	449.436811	-212.919404	0.749532	-0.793975	22204.50453
384.511314	-281.262736	475.377544	-180.112006	3.801383	0.731951	22202.97861
406.637234	-267.529407	454.77755	-147.304609	0.749532	-0.031012	22224.34156
406.637234	-249.218301	473.088655	-132.808317	1.512495	-0.031012	22228.15638
408.926122	-243.877562	472.325693	-123.652764	-0.776393	-0.031012	22204.50453
412.740935	-229.38127	454.77755	-122.126838	-0.776393	-1.556937	22212.89712
418.844637	-196.573873	481.481246	-104.578695	1.512495	-0.793975	22228.15638
421.896488	-189.707208	462.407177	-87.793515	0.749532	-0.793975	22198.40083
443.259445	-163.766475	470.799767	-38.9639	-0.776393	-0.031012	22206.79342
437.918706	-150.033146	452.488662	-35.912049	-2.302319	-0.793975	22087.00827
444.78537	-121.803524	455.540513	-17.600943	-0.01343	1.494914	22209.08231
418.844637	-120.277599	415.103487	-1.578726	-0.776393	-0.793975	22161.77862
428.00019	-71.447984	406.710897	37.332374	-1.539356	-0.031012	22186.95639
431.815004	-66.107245	429.599779	44.962001	-1.539356	-1.556937	22218.23786
431.052041	-47.033176	432.65163	69.376809	-0.776393	-0.031012	22190.7712
437.155743	-19.566518	407.47386	118.206424	-1.539356	-1.556937	22215.18601
440.207594	-9.648002	414.340525	113.628647	-0.01343	-0.031012	22212.89712
423.422414	-3.5443	419.681264	134.991604	-0.01343	-0.031012	22184.6675
428.00019	33.840874	383.822015	151.776784	0.749532	-0.031012	22205.2675
418.844637	58.255681	359.407208	162.458263	1.512495	-0.793975	22229.6823
421.133526	72.751973	340.333139	168.561964	1.512495	-0.031012	22210.60823
407.400196	106.322334	297.607226	163.221225	1.512495	-0.031012	22201.45268
391.377979	97.929744	278.533158	143.384194	3.038421	-0.793975	22068.69717
386.800202	135.314918	301.42204	221.969356	-0.01343	-0.031012	22213.66009
378.407612	145.996396	307.525742	238.754536	-0.776393	-0.031012	22202.21564
379.170575	162.781576	281.585008	265.458232	0.749532	1.494914	22209.08231
369.252059	174.226018	275.481307	283.006375	-1.539356	-0.793975	22194.58602
347.12614	176.514906	277.007232	299.028592	-0.01343	0.731951	22211.3712
360.859469	209.322303	244.962797	302.843406	-3.065281	-1.556937	22191.53417
332.629848	222.29267	214.444288	303.606369	-0.776393	-0.031012	22178.5638
335.681699	242.892664	204.525772	299.791555	-0.776393	-0.031012	22209.08231
315.844668	248.233403	165.614672	322.680437	-0.776393	0.731951	22214.42305
316.607631	265.018583	151.11838	313.524884	-0.01343	0.731951	22204.50453
296.770599	285.618577	113.733206	315.05081	-1.539356	0.731951	22215.94897
298.296525	308.507459	96.948026	344.806357	-0.01343	-0.793975	22231.97119
292.192823	324.529677	89.318399	380.665605	-0.776393	-2.3199	22180.08972
282.274307	333.68523	86.266548	396.687823	-0.776393	-0.031012	22223.5786
273.881717	359.625963	68.718405	379.13968	-1.539356	-1.556937	22229.6823
251.755798	392.43336	72.533219	404.31745	-1.539356	-0.793975	22213.66009
250.229872	389.381509	40.488784	429.49522	0.749532	-0.793975	22241.88971
238.785431	393.959286	42.014709	425.680407	1.512495	-0.793975	22254.86007
191.481742	392.43336	-19.02231	416.524854	2.275458	0.731951	22229.6823
200.637295	399.300025	-86.163031	420.339668	-0.01343	-0.793975	22231.20823
157.911381	421.425944	-95.318584	418.813742	0.749532	-1.556937	22240.36378
164.778046	424.477795	-80.059329	447.806326	-1.539356	-0.031012	22221.28971
139.600276	426.003721	-106.763025	450.858177	-0.776393	-0.031012	22218.23786
131.970648	436.685199	-119.733391	454.672991	-0.776393	-0.793975	22228.91934
117.474356	446.603715	-148.725975	453.147065	-0.776393	-0.031012	22225.10453
73.222518	429.055572	-152.540789	431.021146	-1.539356	-0.031012	22212.13416
88.481772	445.077789	-145.674124	440.176699	0.749532	0.731951	22228.15638
67.881778	442.025938	-169.325969	453.147065	-1.539356	-0.793975	22199.16379
44.229934	435.159274	-188.400037	418.813742	-3.065281	-1.556937	22196.11194
38.126232	448.12964	-221.970398	389.058195	-0.776393	-0.793975	22200.68972
0.741058	440.500013	-212.814845	376.850792	2.275458	0.731951	22212.89712
1.50402	451.944454	-285.296305	355.487835	-2.302319	-0.793975	22215.18601
-5.362644	448.12964	-244.85928	432.547071	-2.302319	-0.793975	22227.39341
-6.88857	447.366677	-229.600025	453.910028	-0.01343	-1.556937	22226.63045
-26.725601	429.818534	-232.651876	439.413736	-0.776393	-0.031012	22038.17866
-35.881154	431.34446	-252.488907	421.10263	-0.01343	0.731951	1886.043886
-49.614483	418.374093	-248.674094	448.569289	3.038421	-0.031012	17.548143
-65.636701	426.766683	-294.451858	440.939661	0.749532	-1.556937	12.207404
-77.844104	427.529646	-283.77038	440.176699	1.512495	-0.793975	9.918516
-95.392247	419.900019	-295.977783	448.569289	3.801383	-0.031012	11.444441
-119.807055	402.351876	-334.12592	405.080413	1.512495	-0.031012	9.918516
-128.199645	381.751882	-337.940734	410.421152	-0.776393	-0.793975	8.39259
-138.881123	387.855584	-355.488877	376.850792	-0.776393	-1.556937	9.155553
-162.532968	400.062988	-347.096287	396.687823	3.038421	1.494914	9.155553
-184.658888	395.485211	-378.377759	381.428568	-0.776393	-0.793975	11.444441
-211.362583	390.144472	-354.725914	370.74709	-0.776393	-0.793975	21554.46028
-222.044062	380.225956	-387.533312	334.124878	-0.01343	0.731951	22195.34898
-229.673689	373.359292	-405.081455	308.184145	-2.302319	-0.793975	22193.82305
-238.066279	349.707447	-421.103672	310.473033	-2.302319	-1.556937	22204.50453
-247.984795	351.233372	-426.444411	257.065642	-2.302319	-0.793975	22173.98602
-251.036646	346.655596	-469.170325	219.680468	-1.539356	-0.793975	22008.42311
-293.762559	322.240788	-427.970337	252.487865	1.512495	0.731951	22218.23786
-293.762559	322.240788	-445.51848	218.917505	-1.539356	-0.793975	22196.11194
-295.288484	311.55931	-428.7333	231.887872	0.749532	0.731951	22209.84527
-311.310702	299.351906	-425.681449	219.680468	-1.539356	-0.793975	22225.86749
-334.199584	279.514875	-424.155523	212.813803	1.512495	0.731951	22214.42305
-323.518106	252.811179	-408.896268	193.739735	-1.539356	-1.556937	22184.6675
-347.932913	257.388956	-422.629598	154.828635	3.038421	-0.031012	22243.41563
-352.51069	237.551925	-410.422194	134.228641	0.749532	-0.031012	22236.54897
-361.666243	227.633409	-427.970337	111.339759	1.512495	-0.793975	22202.97861
-363.955131	209.322303	-446.281443	74.717548	0.749532	-0.793975	22220.52675
-405.918081	176.514906	-443.992554	73.954585	0.749532	-0.793975	22220.52675
-384.555125	165.833427	-435.599964	53.354591	0.749532	-0.031012	22222.81564
-392.947715	143.707508	-454.674033	22.836082	0.749532	-0.031012	22081.66753
-418.125485	139.892694	-409.659231	51.828666	3.038421	1.494914	22210.60823
-434.147703	111.663073	-418.814784	22.073119	-2.302319	-1.556937	22211.3712
-434.910665	118.529738	-387.533312	7.576827	-0.01343	-0.031012	22202.97861
-463.140287	87.248265	-414.99997	15.206454	-0.01343	-0.031012	22199.92676
-447.118069	74.277899	-384.481461	-37.437975	-1.539356	-0.031012	22187.71935
-454.747696	51.389017	-375.325908	-55.74908	-1.539356	0.731951	22188.48232
-482.977318	26.211247	-357.777765	-92.371292	-3.065281	-1.556937	22155.67492
-457.036585	30.789023	-352.437026	-119.83795	-0.776393	0.731951	22192.29713
-440.251404	7.137178	-350.9111	-125.178689	-0.776393	-0.031012	22208.31935
-444.066218	-14.988741	-358.540728	-132.045354	2.275458	0.731951	22190.00824
-457.036585	-20.32948	-344.044436	-138.912019	-0.776393	-0.031012	22208.31935
-447.881032	-31.773921	-318.103703	-160.274975	-0.01343	-0.031012	22217.4749
-451.695845	-55.425766	-327.259256	-200.712	0.749532	-0.793975	22118.28974
-446.355106	-66.870207	-306.659262	-199.949038	-0.776393	-0.793975	22192.29713
-431.858814	-82.892425	-283.007417	-209.867553	3.801383	-0.031012	22222.05268
-430.332889	-98.914642	-263.170386	-219.023106	1.512495	-0.793975	22220.52675
-444.066218	-141.640556	-265.459274	-262.511982	3.038421	0.731951	22183.14158
-408.969932	-141.640556	-229.600025	-254.119392	0.749532	-1.556937	22205.2675
-446.355106	-159.951661	-226.548174	-296.082342	0.749532	-0.793975	22193.82305
-401.340305	-195.81091	-279.955566	-354.830473	1.512495	0.731951	22193.82305
-395.999566	-198.099798	-225.785212	-289.215678	0.749532	0.731951	22230.44527
-395.999566	-204.2035	-200.607441	-312.867523	-0.776393	-0.793975	22223.5786
-373.873646	-224.803494	-180.007447	-322.023075	-0.01343	0.731951	22219.76379
-378.451423	-246.166451	-164.748193	-353.304548	-0.776393	-0.793975	22229.6823
-360.90328	-247.692376	-151.014863	-383.060094	-0.01343	-0.793975	22201.45268
-340.303286	-284.314587	-134.229683	-363.223063	0.749532	0.731951	22196.87491
-334.199584	-297.284954	-108.28895	-375.430467	-3.065281	-2.3199	22206.03046
-316.651441	-308.729395	-99.133397	-392.97861	-0.776393	-0.031012	22212.89712
-294.525522	-318.647911	-91.50377	-418.15638	-0.776393	-0.031012	22209.08231
-284.607006	-322.462724	-54.881558	-411.289716	1.512495	-0.031012	22228.15638
-259.429236	-335.433091	-35.044527	-447.911927	0.749532	0.731951	22228.15638
-245.695907	-350.692345	-22.837124	-428.074896	0.749532	-0.793975	22219.00082
-235.777391	-369.003451	-3.763055	-426.54897	1.512495	-0.031012	22228.91934
-226.621838	-394.944184	-24.363049	-426.54897	3.038421	1.494914	22231.20823
-196.866291	-390.366408	29.044343	-460.119331	3.038421	-0.793975	22239.60082
-171.688521	-415.544178	12.259162	-457.06748	2.275458	0.731951	22250.2823
-169.399633	-392.655296	62.614703	-497.504505	0.749532	-0.793975	22237.31193
-154.903341	-414.781215	72.533219	-473.85266	1.512495	0.731951	22220.52675
-143.4589	-422.410843	109.15543	-482.24525	-0.01343	-0.031012	22232.73415
-122.858906	-462.847868	123.651722	-457.06748	-0.776393	-0.793975	22231.97119
-86.236694	-452.929352	79.399883	-489.874878	-0.776393	-0.793975	22207.55638
-69.451514	-467.425644	149.592455	-470.037846	0.749532	-0.793975	22226.63045
-36.644117	-457.507129	180.873927	-460.882294	-0.776393	-0.031012	22232.73415
-18.333011	-489.551564	206.051698	-444.097113	1.512495	0.731951	22212.89712
-4.599682	-476.581197	206.81466	-448.67489	-2.302319	0.731951	22220.52675
22.104014	-492.603415	238.096132	-424.260082	-2.302319	-0.793975	22211.3712
28.207716	-490.314526	242.673909	-439.519337	-3.065281	-1.556937	22194.58602
47.281784	-494.892303	264.799828	-441.808225	0.749532	-0.793975	22205.2675
64.066965	-481.921936	278.533158	-431.88971	1.512495	-0.031012	22223.5786
86.192884	-471.240458	293.02945	-432.652672	-0.776393	-0.793975	22212.13416
111.370654	-477.34416	270.90353	-450.963778	-0.01343	-1.556937	22072.51198
122.052133	-473.529346	322.784996	-407.474902	-0.776393	-0.031012	22232.73415
138.837313	-479.633048	332.703512	-399.082312	-2.302319	-1.556937	22213.66009
157.911381	-475.818234	354.066469	-380.771206	-0.776393	-0.031012	22223.5786
165.541009	-468.188607	351.77758	-390.689722	-0.776393	-0.793975	22230.44527
223.526177	-466.662681	367.036835	-335.756405	0.749532	-0.793975	22235.02304
203.689146	-450.640464	382.29609	-374.667504	0.749532	-0.793975	22241.88971
223.526177	-432.329358	357.881282	-373.141579	1.512495	-0.031012	22246.46748
250.229872	-436.907135	393.740531	-336.519367	1.512495	0.731951	22226.63045
263.963202	-419.358992	405.184972	-334.993442	-0.776393	-0.031012	22226.63045
270.829866	-419.358992	412.814599	-345.67492	-1.539356	-0.793975	22228.15638
290.666898	-401.810849	417.392376	-305.237895	-1.539356	-1.556937	22212.13416
296.770599	-390.366408	438.755332	-288.452715	-1.539356	-0.793975	22220.52675
315.081705	-367.477526	437.229407	-275.482348	1.512495	0.731951	22160.25269
312.792817	-363.662712	460.118289	-266.326796	1.512495	0.731951	22207.55638
341.785401	-352.981234	473.851618	-234.282361	-0.776393	-0.793975	22194.58602
361.622432	-339.247904	483.007171	-225.126808	-0.776393	-0.031012	22211.3712
364.674283	-327.803463	456.303475	-222.83792	-0.776393	-0.031012	22170.93417
386.800202	-304.914581	457.829401	-193.845336	-2.302319	-0.793975	22197.63787
391.377979	-297.284954	448.673848	-228.941622	-1.539356	-1.556937	22216.71194
395.192792	-262.188668	464.696065	-179.349044	0.749532	-0.031012	22199.16379
406.637234	-271.344221	444.096071	-186.978671	0.749532	0.731951	22202.97861
413.503898	-232.433121	462.407177	-152.645348	-1.539356	-0.031012	22224.34156
418.081675	-230.907196	469.273842	-122.126838	-0.776393	-0.793975	22218.23786
443.259445	-196.573873	476.140506	-80.926851	0.749532	0.731951	22196.87491
439.444631	-182.840543	449.436811	-64.14167	1.512495	-1.556937	22247.99341
444.78537	-162.240549	483.007171	-51.171304	-1.539356	-1.556937	22133.549
441.733519	-139.351667	477.666432	-36.675012	1.512495	-0.793975	22215.18601
437.918706	-127.144264	458.592363	-13.023167	-0.776393	-0.793975	22210.60823
436.39278	-99.677605	447.147922	2.236088	-0.01343	-0.031012	22214.42305
450.12611	-82.129462	433.414593	21.310156	0.749532	0.731951	22205.2675
431.052041	-80.603537	399.08127	53.354591	1.512495	0.731951	22192.29713
424.948339	-40.166512	422.733115	89.21384	0.749532	-0.031012	22216.71194
435.629818	-37.877623	392.214605	111.339759	-1.539356	-0.031012	22208.31935
431.052041	-4.307263	409.762748	128.124939	-0.01343	1.494914	22203.74157
422.659451	16.292731	415.103487	130.413828	-2.302319	-0.793975	22215.18601
411.21501	17.055694	383.822015	144.91012	-3.065281	-0.793975	22183.14158
421.133526	49.100129	351.77758	158.643449	-4.591207	-0.793975	22186.95639
395.955755	68.174197	331.177586	164.747151	-1.539356	-0.793975	22184.6675
400.533532	90.300116	330.414624	186.110107	-2.302319	-0.793975	22164.06751
396.718718	97.929744	321.259071	201.369362	-0.01343	-0.793975	22212.13416
363.148358	115.477887	316.681294	234.17676	-0.01343	0.731951	22177.03787
381.459463	145.996396	257.170201	207.473064	3.038421	0.731951	22199.92676
363.91132	155.914912	244.962797	244.095275	0.749532	0.731951	22205.2675
370.015022	187.959347	267.851679	257.828605	0.749532	0.731951	22212.13416
360.096507	194.826011	244.962797	282.243412	-0.776393	-0.031012	22191.53417
349.415028	220.766744	228.94058	308.184145	2.275458	-0.031012	22238.07489
358.570581	249.759328	229.703542	322.680437	0.749532	-0.793975	22251.04526
339.496513	250.522291	191.555406	320.391549	2.275458	-0.031012	22228.91934
333.392811	271.122285	184.688741	331.83599	0.749532	-1.556937	22235.786
322.711332	281.040801	176.296151	347.858208	-0.01343	-0.793975	22238.83786
301.348376	297.825981	110.681355	353.961909	0.749532	-0.031012	22211.3712
289.903935	299.351906	115.259132	369.984127	-0.776393	-0.793975	22219.00082
294.481711	315.374124	88.555436	382.954493	-0.01343	-1.556937	22230.44527
288.378009	336.73708	90.844324	387.53227	1.512495	-0.031012	22215.94897
270.066904	357.337074	73.296181	400.502636	-0.776393	-1.556937	22224.34156
251.755798	358.863	61.85174	400.502636	-3.828244	-0.793975	22209.08231
247.178022	374.122255	51.933225	429.49522	-0.01343	0.731951	22197.63787
228.103953	359.625963	5.392498	427.206332	-1.539356	-0.031012	22202.21564
214.370624	397.011137	-31.992676	417.287817	-0.776393	-0.793975	22220.52675
185.37804	397.011137	-67.851925	417.287817	-0.01343	-0.793975	22206.03046
192.244704	426.003721	-53.355633	431.021146	-1.539356	-0.793975	22219.00082
159.437307	426.766683	-98.370434	418.050779	0.749532	-0.793975	22231.20823
159.437307	444.314826	-157.118565	434.072997	-0.776393	-2.3199	22215.18601
141.126201	431.34446	-184.585224	398.213748	-2.302319	-0.031012	22175.51195
110.607692	447.366677	-122.022279	463.065581	-0.01343	-0.031012	22227.39341
111.370654	439.73705	-131.940795	472.984096	4.564346	-0.031012	22241.88971
74.748443	451.181491	-115.155615	453.910028	2.275458	-0.793975	22241.12674
64.066965	461.862969	-189.925963	440.939661	1.512495	-0.031012	22238.83786
67.118816	444.314826	-185.348186	457.724842	1.512495	-0.031012	22228.91934
45.755859	447.366677	-166.274118	463.828544	2.275458	-0.793975	22231.97119
16.000312	442.025938	-191.451888	458.487804	-0.776393	-1.556937	22231.20823
8.370685	434.396311	-257.066684	421.865593	-0.01343	0.731951	22221.28971
-4.599682	437.448162	-231.125951	463.065581	-0.01343	-0.031012	22220.52675
-10.703384	442.788901	-227.311137	423.391519	0.749532	-0.031012	22231.20823
-35.118191	423.714832	-237.229653	408.895227	-0.01343	-0.031012	22224.34156
-61.058924	423.714832	-259.355572	445.517438	-2.302319	-0.793975	141.911069
-48.85152	436.685199	-281.481491	431.784109	-3.065281	-0.031012	13.733329
-60.295961	420.662982	-280.718529	428.732258	-1.539356	-0.793975	12.970367
-86.999657	416.085205	-309.711113	440.176699	-1.539356	-0.793975	10.681478
-109.888539	407.692615	-310.474075	421.865593	-1.539356	0.731951	10.681478
-127.436682	403.877801	-340.992585	412.71004	-1.539356	-0.031012	9.918516
-151.088527	400.062988	-351.674063	394.398935	3.038421	0.731951	8.39259
-154.140378	390.144472	-388.296274	387.53227	0.749532	-0.793975	10.681478
-165.584819	408.455578	-379.140722	340.22858	1.512495	0.731951	9.918516
-185.42185	393.959286	-355.488877	335.650804	-0.776393	-0.031012	8.39259
-199.918142	388.618547	-372.274057	355.487835	-0.01343	-0.031012	21479.68993
-201.444068	383.277807	-371.511094	359.302649	3.038421	0.731951	22225.10453
-235.777391	362.677814	-389.8222	347.095245	1.512495	-0.793975	22224.34156
-241.881093	364.203739	-410.422194	295.976741	1.512495	-0.793975	22204.50453
-241.881093	365.729664	-417.288859	292.924891	1.512495	0.731951	22157.96381
-271.63664	349.707447	-392.111088	290.636002	-0.776393	-0.031012	22215.94897
-286.132932	340.551894	-405.081455	249.436015	2.275458	-0.031012	22183.14158
-283.081081	325.292639	-426.444411	243.332313	0.749532	-0.031012	22219.00082
-282.318118	319.9519	-415.762933	213.576766	1.512495	-0.031012	22214.42305
-302.155149	299.351906	-439.414778	199.843437	3.038421	0.731951	22218.23786
-318.940329	276.463024	-434.837001	206.710101	0.749532	-0.031012	22212.89712
-344.1181	253.574142	-409.659231	173.139741	-0.776393	-0.031012	22191.53417
-346.406988	246.707478	-424.918486	157.117523	-1.539356	-0.793975	22206.03046
-392.184752	221.529707	-418.814784	128.124939	-2.302319	0.731951	22177.80084
-370.058833	213.137117	-466.118474	125.073088	-2.302319	-1.556937	22196.11194
-379.977348	201.692676	-452.385144	77.769399	-2.302319	-0.793975	22216.71194
-387.606976	194.063049	-464.592548	69.376809	0.749532	0.731951	22209.84527
-390.658827	171.174167	-453.91107	57.169405	0.749532	-0.031012	22142.70455
-413.547709	145.233434	-423.39256	48.776815	-0.01343	0.731951	22217.4749
-397.525491	151.337135	-418.051821	48.776815	0.749532	-0.031012	22202.21564
-432.621777	108.611222	-416.525896	39.621262	-1.539356	-0.793975	22193.06009
-408.969932	105.559371	-398.977753	9.102752	3.038421	-0.031012	22234.26008
-430.332889	94.877893	-430.259225	9.102752	2.275458	-0.031012	22231.97119
-463.903249	75.803824	-412.711082	-40.489826	0.749532	-0.793975	22196.11194
-437.199553	57.492719	-351.674063	-51.171304	-0.01343	-0.031012	22210.60823
-440.251404	52.914942	-355.488877	-74.060186	-0.01343	-0.793975	22218.23786
-457.799547	26.974209	-341.755548	-89.319441	-0.776393	-0.031012	22199.16379
-469.243988	14.003843	-353.962951	-96.949068	-0.776393	-0.031012	22193.06009
-461.614361	-18.803555	-341.755548	-100.763882	0.749532	-0.031012	22215.18601
-442.540293	-10.410965	-354.725914	-150.35646	0.749532	-0.031012	22198.40083
-447.118069	-38.640586	-340.229622	-178.586081	-0.776393	-0.031012	22206.79342
-444.066218	-61.529468	-334.12592	-183.92682	0.749532	1.494914	22217.4749
-444.066218	-69.159096	-306.659262	-178.586081	-1.539356	0.731951	22173.22306
-457.799547	-80.603537	-303.607411	-222.83792	-2.302319	-0.031012	22188.48232
-457.036585	-117.988711	-261.64446	-241.911988	0.749532	-0.031012	22167.88232
-460.088436	-126.381301	-273.851864	-250.304578	-0.776393	0.731951	22183.90454
-429.569926	-141.640556	-283.77038	-277.771237	0.749532	-0.031012	22198.40083
-423.466224	-162.240549	-262.407423	-299.897156	0.749532	-0.031012	22214.42305
-397.525491	-170.63314	-238.755578	-292.267529	-0.776393	-0.031012	22219.00082
-399.051417	-190.470171	-231.888913	-309.052709	1.512495	-0.793975	22222.05268
-383.029199	-212.59609	-234.177802	-338.808256	0.749532	-0.031012	22229.6823
-367.769944	-229.38127	-188.400037	-331.941591	3.038421	-0.031012	22233.49712
-352.51069	-230.144233	-169.325969	-330.415666	-0.01343	-0.031012	22242.65267
-335.725509	-240.062749	-158.644491	-354.06751	3.038421	-0.793975	22246.46748
-319.703292	-242.351637	-119.733391	-371.615653	2.275458	-0.031012	22239.60082
-331.147733	-287.366438	-137.281534	-387.637871	-0.776393	-0.793975	22227.39341
-315.125516	-300.336805	-105.237099	-392.97861	-0.01343	-0.031012	22233.49712
-306.732925	-323.98865	-89.214882	-405.948976	0.749532	-0.793975	22222.05268
-292.999596	-326.277538	-57.170447	-415.867492	0.749532	0.731951	22219.00082
-271.63664	-340.77383	-36.570453	-423.497119	0.749532	0.731951	22228.91934
-270.110714	-367.477526	-53.355633	-421.971194	0.749532	0.731951	22231.20823
-235.014428	-370.529377	-20.548235	-427.311933	-0.01343	0.731951	22219.76379
-230.436652	-395.707147	0.051759	-454.015629	-2.302319	-0.031012	22205.2675
-210.599621	-397.996035	9.207311	-454.015629	-0.776393	-0.031012	22211.3712
-186.184813	-426.988619	39.725821	-500.556356	-0.01343	-0.031012	22197.63787
-201.444068	-408.677513	58.036927	-483.771176	-1.539356	-0.793975	22068.69717
-167.110745	-417.070104	44.303597	-469.274884	0.749532	-0.793975	22224.34156
-137.355198	-425.462694	96.948026	-459.356368	-0.776393	-0.031012	22215.94897
-112.177428	-439.958986	105.340616	-464.697107	0.749532	-0.793975	22223.5786
-96.918173	-455.21824	123.651722	-463.171182	-0.01343	-0.793975	22230.44527
-40.45893	-460.55898	134.3332	-480.719325	0.749532	1.494914	22218.23786
-52.666334	-487.262675	169.429486	-495.215617	-0.776393	-0.793975	22221.28971
-28.251526	-476.581197	217.496139	-463.934144	4.564346	-0.793975	22257.14896
-14.518197	-470.477495	213.681325	-425.023045	2.275458	0.731951	22240.36378
3.792908	-494.12934	251.829462	-418.919343	-0.776393	-1.556937	22235.786
22.104014	-490.314526	254.881313	-420.445268	1.512495	-0.031012	22241.12674
32.02253	-467.425644	280.059083	-412.815641	0.749532	0.731951	22227.39341
69.407704	-480.396011	274.718344	-444.097113	-0.776393	-0.793975	22225.10453
74.748443	-479.633048	283.873897	-417.393418	-1.539356	-0.793975	22135.83789
96.1114	-478.870085	316.681294	-417.393418	-0.776393	-0.031012	22213.66009
119.000282	-467.425644	328.125735	-413.578604	1.512495	1.494914	22227.39341
147.992866	-490.314526	323.547959	-410.526753	-0.776393	-0.793975	22228.91934
157.148419	-475.055272	342.622027	-392.215647	-3.065281	-0.793975	22205.2675
162.489158	-475.055272	357.118319	-373.904542	-3.828244	-1.556937	22201.45268
193.77063	-463.610831	351.014618	-371.615653	-0.01343	-0.031012	22215.18601
220.474326	-457.507129	388.399792	-391.452684	-0.01343	-0.031012	22198.40083
209.792847	-448.351576	355.592394	-354.06751	-1.539356	-0.031012	22212.13416
229.629879	-427.751582	418.918301	-354.830473	0.749532	-0.031012	22231.97119
252.518761	-423.936768	411.288674	-349.489734	2.275458	0.731951	22217.4749
257.8595	-411.729364	414.340525	-343.386032	0.749532	-0.031012	22222.05268
282.274307	-409.440476	383.822015	-337.28233	-0.01343	-0.031012	22230.44527
311.266891	-386.551594	415.103487	-319.734187	-0.01343	-0.793975	22122.86752
317.370593	-362.136787	396.029419	-281.58605	2.275458	-0.031012	22206.79342
322.711332	-360.610861	421.970152	-266.326796	1.512495	-0.031012	22248.75637
345.600215	-345.351606	482.244208	-212.919404	0.749532	-1.556937	22235.02304
352.466879	-320.173836	476.140506	-191.556447	1.512495	-0.793975	22215.18601
374.592799	-328.566426	479.192357	-186.978671	-0.776393	-1.556937	22231.97119
394.42983	-307.966432	479.95532	-177.823118	-0.776393	-0.031012	22218.23786
394.42983	-279.736811	461.644214	-187.741634	-1.539356	-1.556937	22186.19343
395.955755	-281.262736	479.95532	-142.726832	1.512495	-0.031012	22222.05268
403.585383	-249.218301	483.770134	-142.726832	-0.01343	-0.031012	22219.76379
417.318712	-250.744227	463.933103	-135.097205	-0.776393	-0.031012	22206.79342
424.948339	-219.462755	460.118289	-140.437944	-0.01343	-1.556937	22216.71194
415.792786	-204.966463	440.281258	-126.704615	-1.539356	-0.793975	22196.87491
416.555749	-177.499804	457.829401	-87.030552	-0.776393	-0.793975	22155.67492
433.340929	-181.314618	441.807183	-54.223155	-2.302319	-0.793975	22195.34898
455.466849	-144.692407	446.38496	-12.260204	-0.776393	-0.793975	22192.29713
451.652035	-151.559071	468.510879	-19.889832	-1.539356	-0.031012	22195.34898
444.022408	-111.885009	444.096071	9.865715	-0.776393	-1.556937	22201.45268
431.052041	-80.603537	418.155338	9.865715	-2.302319	-0.793975	22206.03046
440.207594	-70.685021	424.25904	39.621262	0.749532	-0.793975	22196.87491
444.78537	-40.929474	389.162754	61.747181	1.512495	0.731951	22202.21564
415.792786	-14.225779	373.9035	72.42866	0.749532	-0.793975	22200.68972
431.052041	-16.514667	392.977568	104.473095	3.038421	0.731951	22220.52675
431.052041	15.529768	384.584978	132.702716	3.038421	-0.031012	22235.786
430.289078	33.077911	396.029419	165.510113	-0.01343	-0.031012	22219.76379
413.503898	42.996427	373.9035	172.376778	-1.539356	-0.031012	22206.03046
406.637234	82.670489	349.488692	186.110107	1.512495	-0.793975	22228.15638
399.770569	70.463085	348.725729	191.450847	-0.776393	-0.793975	22222.05268
394.42983	102.50752	347.962767	191.450847	0.749532	-0.031012	22165.59343
382.222426	134.551955	329.651661	225.021207	-0.776393	-0.793975	22207.55638
374.592799	145.233434	305.236853	237.228611	-0.776393	-0.793975	22218.23786
342.548364	157.440837	269.377605	238.754536	-2.302319	-0.793975	22164.83047
345.600215	167.359353	274.718344	260.117493	-1.539356	-0.793975	22201.45268
345.600215	184.144533	244.962797	252.487865	-3.065281	-0.031012	22206.03046
352.466879	210.848229	212.918362	283.769338	0.749532	0.731951	22199.16379
330.34096	224.581558	212.155399	322.680437	0.749532	-0.031012	22210.60823
325.763183	240.603776	202.236884	331.073027	-3.065281	-1.556937	22219.00082
328.052072	255.86303	212.918362	324.206363	-0.776393	-0.793975	22215.18601
310.503929	294.77413	151.881343	338.702655	0.749532	-0.031012	22169.40825
308.21504	296.300055	148.06653	355.487835	-0.01343	-0.031012	22233.49712
310.503929	311.55931	141.962828	370.74709	0.749532	-0.031012	22214.42305
299.059488	323.003751	121.362834	394.398935	1.512495	-0.031012	22221.28971
277.696531	335.211155	71.770256	389.821158	-1.539356	-1.556937	22231.20823
299.82245	353.522261	71.770256	373.798941	2.275458	-0.031012	22237.31193
266.25209	364.203739	64.140628	392.110046	1.512495	-0.031012	22244.94156
260.911351	374.885217	41.251746	418.813742	3.801383	1.494914	22249.51933
240.311357	398.537062	3.10361	437.124848	2.275458	0.731951	22225.86749
208.266922	386.329658	-11.392682	427.969295	-0.776393	-0.793975	22225.10453
205.215071	407.692615	-38.096378	428.732258	-0.01343	-0.793975	22228.15638
163.25212	406.929652	-67.088962	433.310034	1.512495	0.731951	22216.71194
158.674344	421.425944	-90.740807	448.569289	0.749532	-0.031012	22225.10453
144.941015	431.34446	-134.229683	444.754475	-0.01343	-0.031012	22139.6527
116.711394	425.240758	-144.911161	433.310034	1.512495	-0.031012	22215.18601
123.578058	435.159274	-135.755609	457.724842	-3.065281	-1.556937	22199.92676
96.1114	436.685199	-154.066714	417.287817	-1.539356	-0.031012	22212.13416
86.955847	441.262975	-163.98523	423.391519	-1.539356	-0.793975	22191.53417
57.2003	435.922236	-161.696342	425.680407	-1.539356	-0.031012	22209.84527
41.941045	444.314826	-180.77041	448.569289	-0.01343	-0.793975	22219.00082
55.674375	451.944454	-178.481522	428.732258	0.749532	-0.031012	22216.71194
28.970679	444.314826	-183.059298	450.858177	0.749532	-0.031012	22222.05268
10.659573	445.840752	-208.237069	455.435953	-0.776393	-1.556937	22219.76379
-1.547831	443.551864	-222.733361	456.198916	2.275458	1.494914	22215.94897
-3.836719	442.025938	-218.918547	431.021146	-0.01343	0.731951	22216.71194
-9.940421	436.685199	-226.548174	460.776693	1.512495	-0.793975	22256.386
-22.910787	447.366677	-282.244454	429.49522	-0.01343	-0.793975	79.348125
-34.355228	441.262975	-294.451858	436.361885	2.275458	-0.031012	13.733329
-59.532999	435.159274	-301.318522	443.991512	-0.776393	-1.556937	13.733329
-95.392247	425.240758	-288.348156	448.569289	-0.01343	-0.793975	10.681478
-122.095943	424.477795	-310.474075	414.998928	-1.539356	-0.793975	9.155553
-115.992241	401.588913	-318.866665	394.398935	1.512495	-0.793975	11.444441
-127.436682	405.403727	-335.651846	398.976711	0.749532	-0.031012	9.155553
-140.407049	403.114839	-353.199989	393.635972	0.749532	-0.031012	9.918516
-163.295931	397.774099	-374.562945	373.798941	1.512495	0.731951	9.918516
-186.947776	390.144472	-373.03702	358.539686	-0.776393	-0.793975	7.629627
-217.466285	388.618547	-388.296274	376.087829	-0.776393	0.731951	21378.21589
-221.281099	361.151888	-422.629598	292.924891	-2.302319	-0.031012	22175.51195
-232.72554	361.914851	-390.585163	311.235996	0.749532	-0.031012	22177.03787
-244.932944	368.018553	-405.081455	318.865624	-3.065281	-0.793975	22167.11936
-252.562571	359.625963	-407.370343	299.028592	1.512495	-0.031012	22222.05268
-267.058863	343.603745	-421.103672	292.161928	0.749532	-0.793975	22202.21564
-262.481087	335.974118	-419.577747	257.828605	0.749532	0.731951	22210.60823
-285.369969	323.003751	-411.185157	246.384164	-0.776393	-1.556937	22219.76379
-295.288484	316.137087	-398.21479	246.384164	-0.01343	0.731951	22190.00824
-308.258851	294.77413	-453.148107	178.48048	1.512495	-0.031012	22196.11194
-315.888478	272.648211	-466.118474	200.606399	4.564346	-0.031012	22248.75637
-332.673659	265.781546	-448.570331	142.621231	2.275458	0.731951	22241.88971
-332.673659	260.440807	-436.362927	148.724933	1.512495	-0.031012	22200.68972
-346.406988	231.448223	-413.474045	146.436045	5.327309	-0.031012	22235.02304
-371.584758	217.714894	-411.185157	106.761983	-1.539356	-1.556937	22230.44527
-367.769944	204.744527	-455.436995	83.110138	-0.01343	-0.031012	22192.29713
-418.888448	177.277868	-439.414778	88.450877	1.512495	-2.3199	22213.66009
-391.421789	180.329719	-449.333293	61.747181	-0.776393	-0.793975	22221.28971
-416.59956	147.522322	-414.99997	57.169405	1.512495	0.731951	22173.22306
-407.444007	141.41862	-410.422194	31.991634	-0.776393	-0.031012	22200.68972
-424.99215	104.033446	-417.288859	15.969417	-1.539356	-0.793975	22194.58602
-453.984734	103.270483	-426.444411	-18.363906	-1.539356	-0.031012	22167.11936
-434.910665	75.040862	-437.12589	-35.912049	-0.776393	0.731951	22171.69713
-447.118069	71.989011	-398.21479	-21.415757	-3.065281	-0.793975	22207.55638
-462.377324	70.463085	-382.955535	-45.067602	-2.302319	-0.793975	22190.7712
-446.355106	27.737172	-352.437026	-51.171304	-0.01343	-0.031012	22199.92676
-455.510659	34.603837	-339.466659	-94.66018	-1.539356	-2.3199	22213.66009
-455.510659	4.085327	-337.177771	-112.971286	-0.01343	-0.793975	22194.58602
-459.325473	1.033476	-369.985169	-138.149056	0.749532	0.731951	22137.36381
-444.829181	-16.514667	-337.177771	-128.993503	-1.539356	-1.556937	22221.28971
-431.095852	-60.766505	-300.55556	-157.986087	1.512495	-0.793975	22209.08231
-454.747696	-61.529468	-280.718529	-170.956454	2.275458	-0.031012	22201.45268
-444.829181	-65.344282	-326.496293	-201.474963	-0.01343	-0.793975	22220.52675
-428.044001	-81.366499	-284.533342	-219.786069	1.512495	-0.031012	22197.63787
-431.858814	-100.440568	-260.118535	-219.023106	-0.01343	-0.031012	22213.66009
-430.332889	-137.062779	-254.777796	-235.808286	1.512495	0.731951	22220.52675
-425.755112	-153.084997	-274.614827	-260.223094	-0.01343	-0.031012	22208.31935
-415.073634	-169.870177	-257.829646	-277.008274	1.512495	-0.031012	22224.34156
-405.918081	-185.129432	-233.414839	-278.534199	0.749532	-0.031012	22231.97119
-398.288454	-199.625724	-219.68151	-312.10456	0.749532	-0.031012	22216.71194
-392.947715	-216.410904	-211.28892	-309.815672	-0.776393	-0.031012	22215.18601
-373.873646	-236.247935	-221.207435	-341.097144	-1.539356	-0.031012	22169.40825
-365.481056	-259.136817	-164.748193	-362.4601	0.749532	0.731951	22202.97861
-354.799578	-278.210885	-169.325969	-359.40825	-1.539356	-0.031012	22206.79342
-336.488472	-275.921997	-123.548205	-377.719355	-3.065281	-1.556937	22213.66009
-327.332919	-295.759028	-104.474136	-382.297132	0.749532	-0.031012	22220.52675
-350.984764	-292.707177	-98.370434	-392.215647	-0.01343	-0.031012	22217.4749
-302.918112	-315.59606	-72.429701	-413.578604	-0.776393	-0.031012	22229.6823
-277.740341	-319.410873	-60.98526	-429.600821	-3.065281	-0.793975	22218.23786
-273.925528	-331.618277	-53.355633	-421.208231	-3.065281	-0.793975	22217.4749
-241.11813	-357.55901	-28.940825	-427.311933	-0.01343	-0.793975	22228.15638
-229.673689	-364.425675	-13.681571	-420.445268	2.275458	-0.031012	22249.51933
-194.577403	-394.181221	-12.918608	-432.652672	1.512495	-0.793975	22237.31193
-197.629254	-385.788631	-63.274149	-534.889679	2.275458	-0.793975	22240.36378
-193.81444	-407.914551	25.992492	-506.660058	0.749532	-1.556937	22092.34901
-171.688521	-424.699731	60.325815	-476.141548	-0.01343	-0.793975	22219.76379
-157.192229	-431.566396	67.955442	-474.615623	-0.01343	-0.031012	22221.28971
-134.303347	-426.988619	113.733206	-455.541554	0.749532	0.731951	22228.91934
-118.281129	-455.21824	131.281349	-466.985995	-3.065281	-1.556937	22215.18601
-82.421881	-452.929352	119.073946	-457.830443	-0.01343	-0.031012	22228.15638
-64.873738	-468.95157	146.540604	-479.956362	-0.01343	-0.031012	22231.97119
-57.24411	-477.34416	183.925778	-476.141548	-0.776393	-0.031012	22196.11194
-28.251526	-492.603415	163.325784	-482.24525	-0.01343	1.494914	22209.84527
-16.044123	-470.477495	183.925778	-456.304517	-0.776393	-1.556937	22211.3712
-12.992272	-485.73675	218.259101	-491.400803	-1.539356	-0.793975	22206.03046
22.104014	-498.707116	250.303536	-425.023045	-1.539356	-0.793975	22217.4749
34.311418	-475.055272	283.873897	-441.045262	-0.776393	-0.793975	22231.97119
64.066965	-484.973787	283.873897	-441.808225	0.749532	0.731951	22175.51195
68.644741	-469.714532	303.710928	-431.88971	1.512495	1.494914	22226.63045
77.800294	-475.818234	316.681294	-446.386002	0.749532	-0.031012	22230.44527
113.659543	-475.055272	323.547959	-407.474902	-0.01343	0.731951	22216.71194
147.229903	-478.870085	331.177586	-402.134163	4.564346	1.494914	22249.51933
158.674344	-462.847868	359.407208	-413.578604	0.749532	-0.031012	22252.57118
204.452108	-481.158973	347.199804	-376.19343	1.512495	0.731951	22227.39341
199.874332	-453.692315	362.459059	-396.030461	-1.539356	-0.793975	22232.73415
215.896549	-449.877501	357.118319	-382.297132	3.038421	0.731951	22244.94156
225.052102	-434.618247	410.525711	-347.200846	-0.01343	0.731951	22215.94897
239.548394	-446.062688	399.08127	-354.830473	-0.776393	-0.031012	22222.05268
248.703947	-410.966402	421.970152	-338.808256	0.749532	0.731951	22231.20823
275.407643	-418.596029	422.733115	-333.467516	-0.01343	-0.031012	22215.18601
287.615047	-387.314557	405.184972	-305.237895	-0.776393	-0.031012	22182.37861
287.615047	-396.47011	429.599779	-293.793454	-1.539356	-0.031012	22209.84527
311.266891	-385.788631	444.859034	-286.163827	-2.302319	-0.793975	22190.00824
316.607631	-404.099737	428.836817	-285.400864	0.749532	1.494914	22172.4601
324.237258	-353.744196	427.310891	-269.378647	-1.539356	-1.556937	22186.19343
343.311326	-347.640495	441.807183	-289.215678	-1.539356	-0.793975	22201.45268
371.540948	-324.751612	473.851618	-213.682367	-0.01343	-0.793975	22218.23786
375.355761	-296.521991	470.799767	-179.349044	-0.776393	-0.031012	22218.23786
381.459463	-298.047917	486.821985	-163.326826	-0.776393	-0.793975	22212.89712
400.533532	-284.314587	485.296059	-135.860168	2.275458	0.731951	22223.5786
401.296494	-270.581258	468.510879	-141.96387	1.512495	0.731951	22205.2675
423.422414	-233.959047	460.881252	-110.682397	3.038421	0.731951	22221.28971
423.422414	-217.936829	457.829401	-126.704615	2.275458	0.731951	22235.786
446.311296	-203.440537	461.644214	-82.452776	3.801383	0.731951	21862.69723
452.414998	-176.736841	476.140506	-74.823149	2.275458	-0.793975	22207.55638
432.577967	-177.499804	482.244208	-52.697229	1.512495	-0.793975	22192.29713
440.207594	-142.403518	468.510879	-27.519459	0.749532	-0.793975	22219.00082
435.629818	-132.485003	436.466444	-18.363906	0.749532	-0.031012	22200.68972
453.17796	-106.54427	440.281258	22.073119	0.749532	-0.031012	22206.79342
433.340929	-98.15168	427.310891	28.176821	-0.776393	-0.031012	22215.94897
428.763153	-66.870207	412.051637	18.258305	0.749532	0.731951	22213.66009
437.155743	-33.299847	419.681264	83.110138	0.749532	-0.031012	22202.21564
440.970557	-37.877623	390.68868	109.050871	-0.776393	-0.031012	22193.06009
422.659451	-8.122077	395.266456	96.843467	-0.776393	-0.031012	22186.19343
436.39278	-6.596151	379.244239	110.576796	-0.776393	-0.031012	22157.96381
439.444631	28.500135	297.607226	41.147187	0.749532	-0.793975	22003.08237
400.533532	46.81124	311.340555	142.621231	-1.539356	-0.031012	22216.71194
409.689084	58.255681	354.066469	191.450847	-0.776393	-0.793975	22203.74157
405.874271	89.537154	350.251655	203.65825	2.275458	-0.031012	22197.63787
384.511314	106.322334	354.829431	218.154542	0.749532	-0.793975	22214.42305
382.222426	122.344551	336.518326	225.78417	-1.539356	-1.556937	22191.53417
374.592799	139.129732	309.81463	223.495281	0.749532	-0.031012	22183.14158
364.674283	163.544539	303.710928	237.991573	0.749532	-1.556937	22228.15638
366.963171	186.433421	251.066499	254.776754	4.564346	0.731951	22236.54897
345.600215	203.218602	258.696126	278.428599	2.275458	-0.031012	22236.54897
342.548364	220.003782	212.918362	290.636002	1.512495	-0.793975	22243.41563
325.763183	242.129701	226.651691	309.710071	-0.776393	-0.793975	22226.63045
346.363177	250.522291	209.866511	321.917475	-0.776393	0.731951	22227.39341
320.422444	250.522291	196.133182	334.887841	-0.776393	-0.793975	22189.24528
335.681699	273.411173	163.325784	326.495251	-0.776393	-0.031012	22214.42305
305.16319	285.618577	132.807275	357.01376	-1.539356	-1.556937	22223.5786
307.452078	298.588944	129.755424	353.198947	-0.776393	-0.793975	22230.44527
281.511345	310.796347	112.970244	375.324866	-2.302319	-1.556937	22202.21564
290.666898	327.581528	90.844324	387.53227	-0.01343	-0.031012	22202.97861
260.911351	340.551894	45.06656	380.665605	-0.776393	-0.793975	22210.60823
260.911351	350.47041	38.962858	375.324866	-0.01343	-1.556937	22199.92676
244.889133	378.700031	16.073976	376.850792	-3.065281	-1.556937	22209.08231
228.866916	384.803733	1.577684	397.450785	1.512495	0.731951	22231.97119
214.370624	398.537062	-7.577869	437.124848	0.749532	-0.031012	22214.42305
185.37804	397.774099	-29.703788	435.598922	-0.01343	0.731951	22223.5786
179.274338	419.900019	-68.614888	440.176699	2.275458	-0.031012	22231.97119
157.911381	419.900019	-93.029695	437.887811	-1.539356	-1.556937	22142.70455
159.437307	429.818534	-126.600056	448.569289	-0.01343	-0.031012	22219.76379
126.629909	445.840752	-112.866726	466.880395	4.564346	1.494914	22255.62304
119.000282	432.107423	-133.46672	459.250767	3.801383	0.731951	22235.02304
94.585474	422.95187	-141.85931	424.154481	4.564346	2.257876	22224.34156
72.459555	455.759267	-144.911161	444.754475	0.749532	-0.793975	22241.12674
64.829927	453.470379	-147.20005	460.776693	0.749532	-0.793975	22220.52675
57.2003	445.077789	-169.325969	440.939661	-0.01343	-0.031012	22218.23786
35.074381	450.418528	-167.800044	465.354469	0.749532	-0.031012	22231.20823
23.62994	433.633348	-207.474106	463.065581	2.275458	-0.031012	22222.05268
29.733642	444.314826	-238.755578	461.539655	-0.776393	-0.793975	22222.05268
-2.310793	437.448162	-216.629659	472.221134	-0.776393	-0.793975	22231.97119
-18.333011	436.685199	-235.703727	437.124848	-2.302319	-0.793975	22198.40083
-28.251526	428.292609	-247.911131	452.384103	-0.776393	-0.031012	22189.24528
-56.481148	424.477795	-273.851864	439.413736	-3.065281	-1.556937	32.807398
-76.318179	426.766683	-301.318522	434.072997	-0.776393	-0.031012	13.733329
-77.081142	427.529646	-286.82223	411.184115	-1.539356	-0.793975	9.918516
-84.710769	429.818534	-304.370373	411.184115	-0.01343	-1.556937	10.681478
-108.362614	419.137056	-312.762964	424.917444	4.564346	1.494914	9.155553
-108.362614	410.744466	-347.096287	407.369301	1.512495	-0.031012	10.681478
-133.540384	408.455578	-344.044436	391.347084	0.749532	-0.793975	7.629627
-165.584819	409.981503	-347.859249	369.984127	0.749532	-0.031012	8.39259
-164.821856	408.455578	-350.9111	384.480419	0.749532	-1.556937	9.918516
-190.762589	395.485211	-369.222206	380.665605	1.512495	-0.031012	8.39259
-187.710738	408.455578	-407.370343	329.547102	2.275458	-0.031012	20492.41615
-196.103329	380.988919	-382.192573	338.702655	-2.302319	-2.3199	22174.74899
-202.969993	375.64818	-396.688865	350.147096	3.038421	0.731951	22222.05268
-234.251465	377.174106	-397.451827	309.710071	0.749532	-0.793975	22210.60823
-244.932944	357.337074	-408.896268	309.710071	1.512495	-0.031012	22199.16379
-258.666273	354.285223	-406.60738	282.243412	-1.539356	-1.556937	22219.76379
-289.184783	337.500043	-419.577747	276.902673	0.749532	-1.556937	22223.5786
-278.503304	313.085236	-427.970337	234.939723	-0.01343	-0.793975	22185.43046
-302.918112	306.218571	-437.12589	235.702685	-0.776393	-0.793975	22205.2675
-321.229217	295.537093	-424.155523	221.969356	-2.302319	-0.793975	22204.50453
-327.332919	286.38154	-427.970337	183.058256	2.275458	-0.031012	22189.24528
-340.303286	269.59636	-431.022188	172.376778	-0.01343	-0.031012	22193.06009
-337.251435	246.707478	-443.992554	146.436045	-2.302319	-1.556937	22215.18601
-375.399572	232.211186	-431.785151	105.99902	1.512495	-0.793975	22215.18601
-360.90328	225.344521	-512.659201	51.828666	1.512495	0.731951	22090.82308
-373.873646	207.033415	-436.362927	102.184206	0.749532	0.731951	22226.63045
-386.08105	195.588974	-437.12589	66.324958	1.512495	-0.793975	22206.79342
-395.236603	160.492688	-434.837001	62.510144	-0.776393	-0.031012	22187.71935
-409.732895	145.996396	-422.629598	49.539777	0.749532	-0.031012	22222.05268
-410.495858	143.707508	-402.792567	20.547193	3.038421	-0.031012	22210.60823
-425.755112	116.24085	-418.051821	12.917566	3.801383	0.731951	22219.00082
-415.073634	110.90011	-448.570331	-17.600943	3.801383	1.494914	22208.31935
-434.147703	78.855675	-414.237008	-47.35649	2.275458	-0.031012	22201.45268
-459.325473	84.196415	-378.377759	-51.934267	2.275458	0.731951	22209.08231
-457.036585	59.018644	-359.30369	-74.060186	-2.302319	-2.3199	22200.68972
-452.458808	50.626054	-352.437026	-79.400925	1.512495	-0.031012	22204.50453
-455.510659	26.211247	-348.622212	-74.060186	3.038421	0.731951	22214.42305
-468.481026	14.003843	-353.199989	-90.082403	-0.776393	-0.793975	22096.92679
-472.295839	8.663104	-333.362957	-103.05277	0.749532	0.731951	22206.79342
-444.066218	-37.114661	-342.51851	-147.304609	-2.302319	-0.793975	22188.48232
-449.406957	-34.825772	-337.177771	-164.852752	-3.828244	-1.556937	22186.19343
-466.192137	-74.499835	-336.414808	-197.660149	-0.776393	-1.556937	22144.99344
-436.436591	-75.262797	-324.970367	-188.504596	-0.776393	-0.031012	22183.14158
-457.036585	-108.070195	-306.659262	-258.697168	0.749532	-0.031012	22201.45268
-424.99215	-105.018344	-333.362957	-299.134193	0.749532	0.731951	22188.48232
-440.251404	-124.855375	-326.496293	-288.452715	0.749532	-0.793975	22220.52675
-429.569926	-142.403518	-262.407423	-265.563833	0.749532	-1.556937	22227.39341
-415.073634	-158.425736	-233.414839	-260.986056	-0.776393	-0.793975	22212.89712
-391.421789	-153.847959	-221.970398	-288.452715	0.749532	-0.031012	22220.52675
-395.999566	-182.077581	-245.622243	-283.874939	0.749532	-0.031012	22256.386
-362.429205	-217.936829	-221.970398	-312.867523	3.801383	0.731951	22193.06009
-360.90328	-227.855345	-176.192634	-334.230479	1.512495	-0.793975	22238.83786
-358.614392	-237.77386	-164.748193	-325.837889	-0.01343	-0.793975	22240.36378
-338.77736	-256.084966	-155.59264	-356.356399	-0.01343	-1.556937	22225.10453
-324.281068	-275.159035	-150.251901	-360.934175	1.512495	-0.031012	22220.52675
-337.251435	-298.047917	-139.570422	-368.563802	0.749532	-0.793975	22227.39341
-318.940329	-305.677544	-102.948211	-385.348983	2.275458	-0.031012	22221.28971
-296.051447	-325.514575	-70.903776	-406.711939	-0.01343	-0.031012	22221.28971
-294.525522	-322.462724	-55.644521	-410.526753	0.749532	-0.031012	22231.20823
-281.555155	-343.062718	-41.148229	-413.578604	-0.776393	-0.031012	22209.84527
-270.873677	-354.507159	-41.148229	-456.304517	0.749532	0.731951	22201.45268
-241.881093	-374.34419	-41.148229	-460.882294	-3.065281	-0.031012	22209.84527
-238.066279	-376.633079	-30.466751	-467.748958	0.749532	-0.031012	22209.08231
-204.495919	-403.336774	-9.866757	-487.585989	-2.302319	-2.3199	22183.90454
-181.607037	-394.181221	15.311013	-505.134132	-2.302319	-0.031012	22227.39341
-192.288515	-410.966402	46.592486	-484.534138	-0.776393	-0.793975	22215.18601
-141.170012	-416.307141	48.881374	-494.452654	0.749532	-0.793975	22219.76379
-125.147794	-431.566396	105.340616	-460.882294	-0.01343	-0.031012	22228.15638
-104.5478	-430.04047	119.836908	-438.756374	0.749532	-0.031012	22226.63045
-77.844104	-455.981203	129.755424	-463.934144	1.512495	0.731951	22218.23786
-59.532999	-450.640464	161.799859	-466.223033	0.749532	-0.031012	22251.80822
-55.718185	-460.55898	147.303567	-471.563772	2.275458	0.731951	22246.46748
-23.67375	-470.477495	191.555406	-466.985995	3.801383	1.494914	22230.44527
-17.570048	-494.12934	209.103548	-441.808225	3.038421	-0.793975	22239.60082
3.792908	-482.684899	257.170201	-423.497119	0.749532	-0.031012	22236.54897
19.052163	-475.055272	222.836878	-442.571188	-0.776393	-0.031012	22214.42305
44.992896	-475.818234	284.636859	-424.260082	0.749532	-0.031012	22219.00082
65.59289	-484.973787	296.844263	-433.415635	-0.01343	0.731951	22231.20823
80.089182	-485.73675	296.0813	-432.652672	2.275458	-0.031012	22218.23786
93.059549	-467.425644	337.281288	-418.919343	1.512495	-0.031012	22228.15638
109.081766	-477.34416	302.185002	-439.519337	-2.302319	-0.793975	22209.08231
127.392872	-480.396011	333.466475	-431.88971	-1.539356	-1.556937	22196.87491
144.941015	-484.210824	329.651661	-396.793424	-3.065281	-0.031012	22204.50453
167.066934	-477.34416	358.644245	-376.956392	-0.01343	-0.031012	22222.81564
190.718779	-458.270091	360.17017	-396.793424	-0.776393	-0.793975	22206.79342
226.578028	-466.662681	368.562761	-399.082312	-0.776393	-0.031012	22228.15638
225.052102	-435.381209	327.362773	-392.215647	0.749532	-0.793975	22232.73415
232.68173	-422.410843	387.636829	-354.830473	-0.01343	-0.793975	22215.94897
246.415059	-422.410843	415.86645	-323.549001	1.512495	-0.031012	22222.81564
270.066904	-404.099737	413.577562	-325.074926	-0.01343	-0.031012	22203.74157
284.563196	-401.810849	423.496078	-318.208262	1.512495	-0.793975	22231.20823
297.533562	-380.447892	449.436811	-289.215678	-0.01343	-0.793975	22241.12674
308.978003	-385.788631	443.333109	-268.615684	2.275458	-0.793975	22227.39341
309.740966	-360.610861	451.725699	-262.511982	2.275458	0.731951	22204.50453
334.918736	-362.136787	473.088655	-208.341628	0.749532	-0.793975	22227.39341
342.548364	-347.640495	456.303475	-204.526814	-0.01343	-0.031012	22220.52675
374.592799	-311.781246	474.614581	-209.10459	-0.01343	-0.031012	22174.74899
384.511314	-311.018283	466.221991	-184.689783	-2.302319	-1.556937	22219.00082
404.348345	-293.47014	454.77755	-166.378677	-0.01343	-1.556937	22230.44527
401.296494	-281.262736	473.851618	-139.674981	0.749532	1.494914	22194.58602
411.977973	-268.29237	479.95532	-154.934236	0.749532	-0.031012	22209.08231
397.481681	-247.692376	437.99237	-141.200907	-0.776393	0.731951	22154.14899
411.977973	-227.855345	437.229407	-108.393509	-3.065281	-2.3199	22197.63787
426.474265	-204.2035	466.984954	-108.393509	-0.776393	-0.031012	22182.37861
434.103892	-185.892394	479.95532	-79.400925	1.512495	-0.031012	22187.71935
440.970557	-172.922028	470.036805	-45.067602	-1.539356	-0.031012	22199.16379
459.281662	-144.692407	451.725699	-32.097235	-0.01343	-0.031012	22182.37861
446.311296	-125.618338	462.407177	-17.600943	2.275458	0.731951	22216.71194
440.970557	-111.122046	411.288674	-10.734279	1.512495	-0.031012	22200.68972
442.496482	-78.314648	446.38496	22.073119	-1.539356	-1.556937	22196.11194
437.918706	-63.818356	435.703481	54.880517	1.512495	-0.031012	22213.66009
444.022408	-42.4554	428.836817	85.399026	2.275458	-0.031012	22225.86749
418.844637	-16.514667	411.288674	106.761983	3.038421	0.731951	22219.76379
443.259445	-18.040592	407.47386	102.947169	1.512495	-0.031012	22202.97861
431.052041	20.870507	363.222021	125.073088	1.512495	-0.031012	22060.30458
424.185376	20.870507	385.347941	175.428629	0.749532	-0.793975	22215.18601
413.503898	52.914942	354.066469	174.665666	0.749532	-0.793975	22180.08972
408.163159	53.677905	341.096102	190.687884	3.038421	0.731951	22207.55638
407.400196	75.803824	361.696096	207.473064	2.275458	0.731951	22205.2675
399.007606	104.796408	331.940549	201.369362	-0.776393	-0.793975	22220.52675
379.933538	133.788992	344.147953	237.991573	0.749532	0.731951	22194.58602
373.829836	134.551955	322.022034	235.702685	-3.828244	-2.3199	22179.32676
374.592799	166.59639	273.955381	236.465648	-2.302319	-0.793975	22209.08231
341.785401	152.100098	265.562791	248.673052	-1.539356	-0.031012	22201.45268
356.281693	193.300086	244.199834	279.954524	-3.065281	-0.793975	22205.2675
345.600215	204.744527	240.385021	295.213779	-0.776393	-0.793975	22221.28971
350.177991	234.500074	219.022064	302.080443	0.749532	-0.793975	22228.15638
335.681699	237.551925	202.236884	315.813773	-0.01343	-0.793975	22166.3564
342.548364	255.100068	202.236884	355.487835	3.801383	-0.031012	22230.44527
319.659482	277.225987	157.222082	344.043394	1.512495	1.494914	22230.44527
312.029854	277.98895	151.11838	359.302649	-0.776393	-0.793975	22215.18601
298.296525	321.477826	135.859126	385.243382	1.512495	-0.031012	22251.80822
287.615047	332.922267	133.570238	401.265599	2.275458	-0.031012	22253.33415
270.829866	332.159304	89.318399	398.976711	2.275458	-0.031012	22235.02304
282.274307	350.47041	38.199895	389.821158	0.749532	-0.031012	22237.31193
254.807649	361.151888	59.562852	398.976711	2.275458	-0.031012	22243.41563
243.363208	373.359292	42.777672	418.813742	-0.01343	-0.031012	22217.4749
252.518761	394.722248	-14.444533	420.339668	-0.01343	-0.793975	22224.34156
206.740996	398.537062	6.918423	414.998928	1.512495	-1.556937	22231.20823
199.111369	403.877801	-77.770441	403.554487	1.512495	1.494914	22219.00082
179.274338	410.744466	-64.800074	434.83596	1.512495	0.731951	22206.79342
154.096568	416.085205	-86.925993	435.598922	-1.539356	-0.793975	22217.4749
135.785462	436.685199	-101.422285	456.961879	-2.302319	-0.793975	22193.82305
146.46694	409.981503	-128.125981	459.250767	-2.302319	-1.556937	22206.03046
122.052133	450.418528	-151.014863	413.473003	-1.539356	-0.031012	22210.60823
94.585474	438.211124	-120.496354	418.050779	-0.776393	-0.031012	22202.97861
86.955847	433.633348	-173.140783	424.154481	-0.776393	-1.556937	22222.81564
68.644741	432.870385	-178.481522	419.576705	-0.776393	-0.793975	22230.44527
52.622524	437.448162	-164.748193	443.22855	0.749532	-0.031012	22217.4749
25.918828	455.759267	-194.503739	447.806326	-0.01343	-0.031012	22226.63045
35.074381	442.025938	-206.711143	440.176699	3.038421	1.494914	22233.49712
10.659573	458.048156	-208.237069	453.910028	0.749532	-0.793975	22231.97119
4.555871	451.181491	-228.0741	466.117432	3.038421	-0.031012	22249.51933
-3.073756	458.048156	-260.881497	463.828544	2.275458	-0.031012	22247.23045
-5.362644	445.077789	-238.755578	423.391519	0.749532	-0.031012	22229.6823
-35.881154	432.107423	-247.911131	437.887811	-0.776393	-0.793975	460.06653
-58.007073	433.633348	-271.562976	443.22855	-0.776393	-1.556937	16.022217
-71.740402	433.633348	-289.111119	421.865593	-0.01343	-0.031012	10.681478
-99.207061	416.085205	-305.133336	447.043363	-2.302319	-0.793975	12.207404
-106.073726	413.796317	-312.762964	429.49522	-0.01343	-0.031012	9.918516
-115.992241	408.455578	-345.570361	402.791525	0.749532	0.731951	9.918516
-135.06631	400.82595	-333.362957	407.369301	1.512495	-0.031012	9.155553
-157.192229	393.959286	-346.333324	407.369301	-0.01343	-1.556937	8.39259
-168.63667	390.144472	-363.118504	372.273015	-2.302319	-0.793975	10.681478
-180.081111	375.64818	-405.081455	347.095245	-2.302319	-0.793975	9.155553
-204.495919	386.329658	-405.081455	352.435984	0.749532	-0.793975	18520.15748
-206.021844	376.411143	-396.688865	346.332282	-0.776393	-0.031012	22169.40825
-212.125546	361.151888	-385.244424	330.310065	-0.776393	0.731951	22182.37861
-233.488503	371.070404	-378.377759	313.524884	-0.01343	0.731951	22199.92676
-250.273683	348.944484	-385.244424	288.347114	-0.01343	-0.793975	22202.97861
-248.747757	343.603745	-410.422194	262.406381	0.749532	-0.031012	22209.08231
-262.481087	331.396341	-428.7333	223.495281	0.749532	-0.793975	22196.87491
-281.555155	329.107453	-408.133306	254.013791	-0.01343	-0.031012	22228.91934
-299.866261	324.529677	-399.740716	225.021207	1.512495	0.731951	22242.65267
-297.577373	299.351906	-414.99997	244.095275	1.512495	-0.031012	22226.63045
-324.281068	274.174136	-420.340709	223.495281	1.512495	-0.793975	22210.60823
-321.229217	265.018583	-442.466629	185.347145	-0.01343	-0.031012	22228.15638
-338.014398	251.285254	-425.681449	170.08789	1.512495	0.731951	22222.81564
-344.881062	225.344521	-430.259225	120.495312	0.749532	-0.031012	21951.96387
-370.821795	223.818595	-422.629598	107.524945	0.749532	0.731951	22215.18601
-383.029199	208.559341	-463.066623	69.376809	-0.01343	-0.793975	22215.18601
-395.236603	166.59639	-421.866635	86.924952	-1.539356	-0.793975	22187.71935
-392.184752	173.463055	-447.807368	70.139771	0.749532	-0.031012	22196.87491
-416.59956	152.100098	-426.444411	60.221256	-0.776393	-0.031012	22201.45268
-423.466224	133.02603	-440.177741	34.280523	-2.302319	-1.556937	22183.14158
-428.806963	99.455669	-403.555529	2.99905	-1.539356	-0.793975	22187.71935
-427.281038	107.085297	-415.762933	-4.630577	-1.539356	-0.793975	22200.68972
-424.229187	84.196415	-407.370343	-18.363906	0.749532	-0.031012	22202.97861
-434.147703	78.092713	-393.637014	-32.860198	-0.01343	-0.793975	22185.43046
-450.16992	62.070495	-369.985169	-39.726863	0.749532	-0.031012	22209.84527
-448.643995	23.922358	-381.42961	-78.637962	-0.776393	-1.556937	22194.58602
-463.140287	17.818656	-375.325908	-128.23054	0.749532	-0.793975	22099.97864
-449.406957	25.448284	-353.962951	-111.44536	3.801383	-0.031012	22219.00082
-455.510659	2.559402	-336.414808	-104.578695	1.512495	-0.793975	22231.20823
-454.747696	-21.092443	-347.859249	-132.045354	1.512495	-0.031012	22221.28971
-434.910665	-43.981325	-322.681479	-151.119422	2.275458	-0.793975	22197.63787
-437.199553	-38.640586	-341.755548	-162.563863	3.038421	1.494914	22213.66009
-437.199553	-69.922058	-296.740746	-196.134224	-0.01343	-0.031012	22201.45268
-447.881032	-80.603537	-307.422224	-237.334212	0.749532	-0.793975	22192.29713
-439.488442	-111.122046	-287.585193	-228.178659	2.275458	-0.031012	22230.44527
-441.77733	-127.907226	-283.77038	-241.149025	-0.776393	-0.793975	22217.4749
-415.836597	-133.247965	-267.748162	-244.963839	1.512495	0.731951	22230.44527
-411.25882	-149.270183	-237.992615	-260.223094	-0.01343	-0.031012	22231.97119
-404.392156	-171.396102	-228.0741	-296.845305	-2.302319	-0.031012	22197.63787
-406.681044	-207.255351	-243.333354	-307.526783	-0.776393	-1.556937	22194.58602
-389.132901	-221.751643	-202.896329	-334.993442	-1.539356	-2.3199	22207.55638
-370.821795	-226.329419	-200.607441	-361.697138	-0.776393	-0.031012	22202.21564
-368.532907	-227.855345	-170.851894	-361.697138	-0.01343	-0.793975	22218.23786
-344.881062	-260.662743	-158.644491	-357.882324	0.749532	-0.793975	22230.44527
-346.406988	-274.396072	-117.444503	-363.986026	0.749532	0.731951	22219.00082
-345.644025	-293.47014	-126.600056	-397.556386	1.512495	1.494914	22228.15638
-321.229217	-298.047917	-86.925993	-399.845275	0.749532	-0.031012	22231.20823
-325.044031	-302.625693	-102.948211	-387.637871	0.749532	-0.793975	22215.18601
-279.266267	-317.121985	-48.014894	-402.134163	0.749532	-0.793975	22248.75637
-270.110714	-335.433091	-51.066745	-431.126747	0.749532	-0.031012	22252.57118
-252.562571	-339.247904	-20.548235	-437.993411	1.512495	0.731951	22229.6823
-248.747757	-358.321973	-18.259347	-437.230449	2.275458	-0.031012	22236.54897
-224.33295	-359.847898	9.207311	-441.808225	1.512495	-0.031012	22233.49712
-205.258881	-393.418259	-19.785273	-460.119331	-0.776393	-0.793975	22212.89712
-198.392217	-406.388625	45.829523	-478.430436	-0.01343	-0.031012	22215.18601
-171.688521	-420.121955	57.273964	-459.356368	0.749532	0.731951	22231.97119
-162.532968	-436.144172	95.422101	-470.800809	2.275458	-0.031012	22215.94897
-115.229278	-436.907135	86.266548	-471.563772	2.275458	-0.031012	22223.5786
-132.014459	-454.455278	93.896175	-447.148964	-3.828244	-1.556937	22215.94897
-98.444098	-460.55898	120.599871	-470.800809	-1.539356	-0.031012	22193.06009
-84.710769	-464.373793	123.651722	-466.985995	-2.302319	-0.793975	22207.55638
-44.273744	-475.055272	163.325784	-457.830443	-0.776393	-0.031012	22220.52675
-39.695968	-479.633048	194.607256	-470.800809	1.512495	-0.031012	22204.50453
-21.384862	-479.633048	215.970213	-430.363784	0.749532	-0.031012	22224.34156
6.844759	-491.077489	230.466505	-441.045262	-0.776393	-0.793975	22174.74899
24.392902	-483.447862	260.222052	-428.837859	-0.776393	-1.556937	22214.42305
34.311418	-483.447862	289.214636	-425.786008	2.275458	-0.031012	22223.5786
54.911412	-498.707116	267.088716	-425.023045	-0.776393	-0.793975	22228.91934
69.407704	-458.270091	301.42204	-438.756374	2.275458	-0.031012	22221.28971
92.296586	-468.95157	309.051667	-438.756374	3.038421	-0.031012	22247.99341
128.155835	-476.581197	342.622027	-427.311933	2.275458	-0.031012	22249.51933
124.341021	-483.447862	325.073885	-390.689722	0.749532	-0.031012	22228.15638
170.881748	-463.610831	345.673878	-386.874908	0.749532	-0.793975	22232.73415
161.726195	-468.188607	365.51091	-392.97861	0.749532	-0.031012	22235.786
184.615077	-470.477495	367.799798	-378.482318	1.512495	-0.031012	22218.23786
197.585444	-459.033054	374.666462	-356.356399	0.749532	1.494914	22223.5786
225.815065	-443.010837	388.399792	-363.986026	-0.776393	-1.556937	22228.91934
250.992835	-416.307141	386.873866	-367.037877	-0.776393	-0.793975	22041.99347
247.940984	-434.618247	392.977568	-339.571218	3.801383	1.494914	22210.60823
260.148388	-420.121955	389.925717	-346.437883	-2.302319	-0.793975	22205.2675
279.985419	-408.677513	427.310891	-322.786038	-3.065281	-0.793975	22200.68972
292.955786	-393.418259	431.125705	-296.082342	-1.539356	-0.793975	22182.37861
303.637264	-374.34419	439.518295	-277.771237	-0.01343	-0.793975	22212.13416
331.866885	-391.129371	466.221991	-260.986056	-0.01343	-0.793975	22216.71194
326.526146	-351.455308	447.910885	-239.6231	-0.776393	-1.556937	22192.29713
355.51873	-327.803463	462.407177	-219.023106	-0.01343	-0.031012	22211.3712
375.355761	-330.092352	454.77755	-186.215708	-0.01343	-0.031012	22225.10453
386.800202	-302.625693	479.95532	-185.452746	0.749532	-0.031012	22209.84527
389.089091	-305.677544	483.770134	-203.000888	0.749532	-0.031012	22202.21564
402.059457	-277.447923	476.140506	-178.586081	1.512495	-0.793975	22247.99341
414.266861	-262.951631	433.414593	-176.297193	3.801383	0.731951	22138.88974
424.948339	-233.196084	480.718283	-125.941652	2.275458	0.731951	22235.786
432.577967	-228.618308	476.903469	-108.393509	1.512495	-0.031012	22222.81564
420.370563	-194.284984	477.666432	-109.919435	0.749532	-0.793975	22206.03046
400.533532	-199.625724	465.459028	-96.186105	-1.539356	-2.3199	22213.66009
431.052041	-175.973879	452.488662	-65.667596	-0.01343	-0.793975	22196.11194
435.629818	-143.929444	472.325693	-18.363906	1.512495	-0.031012	22203.74157
436.39278	-126.381301	453.251624	-3.104651	2.275458	1.494914	22213.66009
434.866855	-114.173897	440.281258	-21.415757	-0.776393	-0.793975	22193.06009
434.103892	-89.759089	444.859034	26.650895	-2.302319	-1.556937	22186.95639
419.6076	-69.159096	412.814599	1.473125	-2.302319	-0.793975	22192.29713
435.629818	-45.507251	426.547929	74.717548	-2.302319	-1.556937	22201.45268
436.39278	-35.588735	397.555345	96.843467	-1.539356	-1.556937	22187.71935
431.815004	-7.359114	386.873866	105.236057	0.749532	-0.031012	22163.30454
430.289078	8.663104	415.103487	126.599014	-2.302319	-1.556937	22218.23786
407.400196	36.129762	401.370158	140.332343	0.749532	-0.031012	22165.59343
417.318712	33.077911	356.355357	157.117523	1.512495	-0.031012	22209.08231
418.081675	50.626054	366.273872	181.532331	1.512495	-0.031012	22191.53417
421.896488	96.403818	353.303506	218.917505	0.749532	-1.556937	22177.80084
408.163159	106.322334	344.147953	170.08789	2.275458	0.731951	22202.21564
401.296494	131.500104	321.259071	198.317511	2.275458	0.731951	22242.65267
379.933538	137.603806	282.347971	223.495281	2.275458	-0.793975	22235.02304
370.015022	161.255651	284.636859	256.302679	2.275458	0.731951	22238.07489
366.200208	185.670459	254.11835	263.932307	-0.01343	-1.556937	22243.41563
363.91132	197.1149	228.94058	269.273046	1.512495	0.731951	22219.00082
344.074289	195.588974	233.518356	280.717487	0.749532	-0.031012	22224.34156
344.074289	234.500074	203.762809	313.524884	-2.302319	-2.3199	22227.39341
341.022438	239.07785	206.81466	328.784139	1.512495	0.731951	22216.71194
331.103923	252.048217	206.81466	341.754506	-0.01343	-0.793975	22221.28971
309.740966	273.411173	167.140598	353.961909	3.038421	0.731951	22235.02304
307.452078	283.329689	122.125796	355.487835	-0.776393	-0.031012	22195.34898
293.718748	297.063018	85.503585	315.05081	-3.828244	-1.556937	22200.68972
292.192823	307.744496	100.76284	389.821158	0.749532	-0.031012	22215.18601
279.222456	336.73708	66.429517	398.976711	-2.302319	-0.793975	22202.21564
277.696531	330.633379	92.37025	379.13968	0.749532	0.731951	22216.71194
256.333574	356.574112	42.777672	419.576705	-2.302319	-2.3199	22228.91934
248.703947	382.514845	41.251746	405.843376	-1.539356	-2.3199	22218.23786
221.237288	387.855584	16.836939	412.71004	-0.01343	-0.793975	22221.28971
203.689146	389.381509	-13.681571	412.71004	-1.539356	-1.556937	22186.19343
210.55581	416.848168	-42.674155	439.413736	-0.01343	-0.031012	22212.13416
173.170636	399.300025	-48.777857	443.991512	1.512495	-2.3199	22244.17859
157.148419	419.900019	-121.259317	439.413736	1.512495	-0.793975	22244.94156
155.622493	425.240758	-99.133397	440.176699	1.512495	-0.031012	22236.54897
132.733611	434.396311	-124.311168	460.01373	1.512495	0.731951	22231.20823
133.496574	450.418528	-137.281534	460.01373	-0.01343	-1.556937	22236.54897
96.1114	425.240758	-128.888944	448.569289	0.749532	1.494914	22224.34156
69.407704	458.048156	-158.644491	466.117432	-0.776393	-0.031012	22219.76379
71.696592	443.551864	-165.511155	443.991512	-0.776393	-0.793975	22230.44527
60.252151	448.12964	-165.511155	447.806326	-1.539356	-0.793975	22222.81564
26.681791	438.974087	-170.088932	452.384103	0.749532	-0.793975	22218.23786
25.155865	430.581497	-189.925963	456.198916	-0.776393	0.731951	22213.66009
17.526238	428.292609	-314.288889	397.450785	-0.01343	-0.031012	22133.549
-10.703384	426.766683	-250.200019	456.198916	-1.539356	-0.031012	22202.97861
-12.229309	438.974087	-246.385205	449.332252	-0.01343	-0.793975	22215.94897
-31.303377	440.500013	-272.325938	447.806326	-0.776393	-0.793975	22215.18601
-45.799669	429.055572	-273.851864	440.176699	-0.776393	-0.793975	505.844295
-29.777452	420.662982	-283.007417	458.487804	-0.01343	-0.031012	16.022217
-72.503365	427.529646	-276.140752	443.22855	-2.302319	-1.556937	12.207404
-84.710769	416.848168	-300.55556	433.310034	0.749532	-0.031012	12.207404
-92.340396	401.588913	-333.362957	434.83596	0.749532	-0.031012	10.681478
-119.807055	410.744466	-350.9111	409.658189	1.512495	-1.556937	7.629627
-124.384831	413.796317	-365.407392	401.265599	3.038421	-0.031012	10.681478
-149.562602	397.011137	-379.140722	350.910059	2.275458	-0.031012	8.39259
-155.666304	402.351876	-386.770349	360.065611	0.749532	-1.556937	9.918516
-165.584819	380.988919	-369.985169	375.324866	1.512495	-0.793975	9.155553
-177.02926	375.64818	-361.592579	363.117462	-0.01343	-0.793975	18441.57231
-199.15518	368.018553	-391.348125	363.117462	-0.776393	-0.031012	22173.98602
-230.436652	358.863	-418.051821	319.628586	-0.01343	-0.793975	22198.40083
-250.273683	364.203739	-398.21479	328.784139	-0.776393	-1.556937	22215.94897
-247.221832	349.707447	-408.896268	301.317481	1.512495	-0.793975	22196.11194
-252.562571	355.048186	-394.399976	266.221195	-0.01343	0.731951	22196.11194
-273.925528	338.263006	-414.237008	266.984157	-0.776393	-0.793975	22199.92676
-277.740341	325.292639	-456.199958	202.132325	-1.539356	-1.556937	22204.50453
-293.762559	321.477826	-414.99997	190.687884	-3.065281	-0.793975	22170.93417
-307.495888	300.114869	-411.948119	225.021207	-2.302319	-0.031012	22210.60823
-310.547739	284.855614	-409.659231	211.287878	0.749532	-0.031012	22224.34156
-336.488472	235.263036	-415.762933	190.687884	0.749532	-0.031012	22198.40083
-342.592174	255.100068	-441.703666	159.406412	0.749532	-0.031012	22132.78604
-358.614392	223.055633	-424.155523	136.517529	2.275458	-0.031012	22219.76379
-355.562541	223.055633	-409.659231	128.124939	-0.776393	-0.031012	22187.71935
-389.895864	210.848229	-427.970337	89.21384	-0.01343	-0.031012	22199.16379
-360.90328	192.537123	-451.622182	72.42866	3.801383	-0.031012	22232.73415
-400.577342	189.485272	-485.955505	55.643479	0.749532	-0.031012	22202.97861
-394.47364	145.233434	-444.755517	48.776815	2.275458	-0.031012	22209.08231
-409.732895	143.707508	-409.659231	35.043485	2.275458	-0.031012	22228.91934
-417.362522	129.211216	-419.577747	21.310156	-0.01343	-0.031012	22208.31935
-421.940299	108.611222	-398.21479	13.680529	-0.776393	-0.031012	22212.13416
-452.458808	78.855675	-402.029604	13.680529	-0.01343	-0.031012	22214.42305
-434.910665	75.803824	-397.451827	-11.497242	0.749532	-0.031012	22199.16379
-444.829181	52.914942	-376.851833	-33.623161	-0.776393	-0.793975	22209.08231
-450.932883	41.470501	-357.777765	-71.008335	-2.302319	-1.556937	22197.63787
-463.140287	30.789023	-345.570361	-100.763882	-2.302319	-0.793975	22184.6675
-449.406957	11.714955	-348.622212	-93.134254	-1.539356	-0.793975	22157.96381
-470.769914	26.974209	-425.681449	-129.756466	-1.539356	-0.031012	22183.14158
-444.066218	-23.381331	-391.348125	-154.934236	0.749532	-0.031012	22181.61565
-448.643995	-36.351698	-321.918516	-154.171273	-0.776393	-0.031012	22197.63787
-446.355106	-51.610953	-328.022218	-179.349044	0.749532	-0.793975	22213.66009
-450.932883	-61.529468	-315.814814	-211.393479	2.275458	-0.031012	22201.45268
-455.510659	-96.625754	-285.296305	-222.83792	-2.302319	-0.793975	22214.42305
-439.488442	-108.070195	-266.985199	-229.704584	-1.539356	-0.031012	22225.10453
-437.962516	-117.988711	-266.222237	-241.149025	-1.539356	-0.793975	22212.89712
-428.044001	-129.433152	-260.118535	-257.934206	3.038421	1.494914	22244.17859
-417.362522	-155.373885	-251.725945	-274.719386	3.801383	0.731951	22254.86007
-395.999566	-180.551655	-225.785212	-270.904572	3.038421	-0.031012	22242.65267
-378.451423	-193.522022	-209.762994	-304.474932	1.512495	0.731951	22235.786
-388.369938	-209.544239	-215.866696	-306.763821	2.275458	0.731951	22241.88971
-380.740311	-244.640525	-205.94818	-325.074926	3.038421	-0.031012	22224.34156
-359.377354	-240.062749	-150.251901	-332.704554	-0.776393	-0.793975	22215.94897
-362.429205	-261.425705	-128.125981	-353.304548	-0.776393	-0.031012	22228.91934
-349.458839	-265.240519	-102.948211	-370.089728	-0.01343	-0.793975	22223.5786
-315.888478	-289.655327	-115.155615	-399.082312	-0.01343	-0.031012	22219.76379
-318.940329	-302.625693	-84.637105	-402.897126	1.512495	-0.031012	22231.20823
-302.918112	-329.329389	-83.874142	-417.393418	-0.776393	-0.793975	22204.50453
-302.155149	-327.803463	-75.481552	-465.46007	-1.539356	-0.031012	22197.63787
-266.2959	-371.292339	-122.022279	-502.082281	-1.539356	-0.793975	22202.97861
-265.532938	-358.321973	-108.28895	-474.615623	-1.539356	-0.031012	22157.96381
-247.984795	-374.34419	-15.970459	-414.341567	-0.01343	-0.031012	22211.3712
-222.807024	-381.973818	0.814721	-440.2823	1.512495	-0.031012	22228.91934
-211.362583	-381.973818	5.392498	-460.119331	3.801383	2.257876	22228.91934
-186.947776	-397.996035	47.355448	-463.934144	-0.01343	-0.793975	22215.94897
-179.318148	-413.25529	54.985076	-464.697107	0.749532	-0.031012	22228.91934
-149.562602	-418.596029	67.192479	-462.408219	0.749532	-0.793975	22228.15638
-115.992241	-436.907135	115.259132	-474.615623	-0.01343	-1.556937	22239.60082
-106.073726	-438.43306	157.985045	-464.697107	2.275458	-0.031012	22246.46748
-98.444098	-437.670097	105.340616	-467.748958	0.749532	-0.031012	22244.94156
-55.718185	-462.084905	145.014679	-479.956362	-0.01343	-0.031012	22227.39341
-45.036707	-453.692315	169.429486	-475.378586	-0.776393	-0.793975	22234.26008
-21.384862	-467.425644	193.081331	-449.437852	-0.01343	0.731951	22231.20823
-35.118191	-474.292309	227.414654	-444.860076	-0.776393	-0.793975	22138.12677
-16.807085	-501.758967	206.81466	-439.519337	2.275458	-0.031012	22227.39341
9.89661	-494.892303	248.777611	-450.963778	0.749532	1.494914	22231.20823
52.622524	-478.870085	272.429456	-421.208231	-0.776393	-0.031012	22214.42305
61.778076	-488.025638	279.29612	-431.126747	-0.01343	0.731951	22209.84527
82.37807	-474.292309	279.29612	-445.623039	-2.302319	-0.031012	22209.84527
99.163251	-498.707116	301.42204	-466.223033	-0.01343	-0.031012	22197.63787
127.392872	-470.477495	301.42204	-462.408219	-1.539356	-0.793975	22212.89712
131.207686	-478.107123	305.236853	-431.126747	0.749532	1.494914	22223.5786
158.674344	-475.055272	351.014618	-393.741573	0.749532	0.731951	22214.42305
167.829897	-472.003421	367.799798	-372.378616	3.038421	0.731951	22227.39341
203.689146	-462.084905	360.933133	-373.904542	1.512495	-0.793975	22230.44527
213.607661	-455.21824	363.222021	-371.615653	-0.01343	0.731951	22212.13416
231.155804	-442.247874	371.614611	-378.482318	0.749532	-0.031012	22129.73418
233.444692	-432.329358	384.584978	-372.378616	-0.01343	-0.793975	22226.63045
276.933568	-410.966402	417.392376	-339.571218	1.512495	-0.031012	22229.6823
263.963202	-423.173805	414.340525	-336.519367	2.275458	-0.793975	22226.63045
270.829866	-425.462694	430.362742	-353.304548	-0.776393	-1.556937	22205.2675
302.111339	-386.551594	471.56273	-287.689752	0.749532	-1.556937	22215.18601
308.21504	-384.262706	444.859034	-278.534199	-0.01343	-1.556937	22224.34156
314.318742	-373.581228	455.540513	-260.986056	-0.776393	-0.031012	22206.79342
347.12614	-343.825681	471.56273	-234.282361	-0.01343	-0.793975	22209.08231
358.570581	-345.351606	479.192357	-206.052739	-0.776393	-0.031012	22222.05268
344.837252	-320.173836	467.747916	-197.660149	1.512495	-0.793975	22207.55638
376.118724	-310.25532	477.666432	-189.267559	-0.776393	-0.793975	22205.2675
382.985389	-294.233103	473.088655	-167.904603	-1.539356	-0.031012	22199.16379
396.718718	-292.707177	457.829401	-164.089789	-1.539356	-1.556937	22168.64528
401.296494	-255.322003	470.799767	-154.171273	-0.776393	-0.793975	22164.06751
407.400196	-251.50719	460.118289	-160.274975	-1.539356	-0.793975	22181.61565
415.792786	-219.462755	460.881252	-125.178689	1.512495	0.731951	22215.18601
435.629818	-198.862761	473.088655	-87.793515	1.512495	1.494914	22202.97861
424.948339	-179.02573	488.34791	-74.060186	0.749532	-0.031012	22206.03046
441.733519	-170.63314	452.488662	-63.378708	1.512495	-0.031012	22215.94897
444.022408	-152.322034	486.821985	-41.252788	-2.302319	-0.793975	22198.40083
456.992774	-117.988711	448.673848	-13.78613	0.749532	-0.031012	22197.63787
453.940923	-98.15168	447.147922	4.524976	1.512495	-0.793975	22228.91934
432.577967	-73.736872	447.910885	22.073119	2.275458	0.731951	22222.05268
443.259445	-87.470201	389.925717	26.650895	4.564346	0.731951	22190.7712
429.526116	-53.136878	381.533127	44.199038	3.801383	-0.031012	22209.08231
443.259445	-24.907257	357.881282	87.687914	1.512495	-0.793975	22222.05268
429.526116	-14.225779	396.792382	118.969387	-0.776393	-0.793975	22207.55638
428.00019	20.107545	408.999786	153.30271	1.512495	-0.031012	22196.11194
420.370563	16.292731	391.451643	167.799002	-1.539356	-0.793975	22215.18601
426.474265	51.389017	357.881282	178.48048	1.512495	-0.031012	22209.84527
419.6076	67.411234	351.77758	191.450847	-1.539356	-0.793975	22187.71935
398.244643	75.803824	348.725729	197.554548	-2.302319	-0.031012	22195.34898
400.533532	97.166781	332.703512	202.895288	-1.539356	-0.031012	22192.29713
386.03724	114.714924	344.910916	192.213809	-1.539356	-0.793975	22207.55638
394.42983	146.759359	299.896114	210.524915	0.749532	-0.031012	22219.76379
374.592799	155.151949	260.985015	215.102691	-2.302319	-0.031012	22206.79342
360.096507	167.359353	235.044282	222.732319	0.749532	0.731951	22227.39341
352.466879	196.351937	266.325754	285.295263	-0.01343	-0.031012	22229.6823
352.466879	210.848229	240.385021	311.235996	-0.01343	-0.031012	22216.71194
355.51873	215.426005	206.051698	317.339698	-0.01343	-0.031012	22227.39341
344.074289	258.914881	228.94058	330.310065	0.749532	-0.793975	22228.15638
331.866885	245.944515	205.288735	331.83599	3.801383	0.731951	22228.15638
320.422444	274.937099	174.770225	353.961909	0.749532	-0.793975	22246.46748
302.874301	298.588944	150.355418	362.3545	1.512495	0.731951	22251.04526
313.55578	313.085236	119.073946	358.539686	0.749532	-0.793975	22225.86749
293.718748	336.73708	102.288765	363.117462	1.512495	-0.031012	22238.07489
279.985419	332.922267	97.710989	387.53227	-0.776393	-0.793975	22234.26008
269.303941	352.759298	60.325815	403.554487	2.275458	-0.793975	22213.66009
259.385425	368.781515	70.24433	405.080413	-0.776393	-0.031012	22224.34156
247.178022	370.307441	32.096194	411.947077	2.275458	-0.031012	22233.49712
198.348406	359.625963	19.125827	412.71004	1.512495	-0.793975	21989.34904
229.629879	386.329658	-1.474167	418.813742	0.749532	-0.031012	22224.34156
189.192854	399.300025	-40.385266	433.310034	-2.302319	-0.031012	22211.3712
167.829897	396.248174	-77.007478	427.206332	-0.776393	-0.031012	22193.06009
170.881748	416.085205	-98.370434	414.998928	-0.01343	-0.031012	22189.24528
158.674344	426.003721	-118.207466	401.265599	-0.01343	-0.031012	22217.4749
119.000282	416.848168	-138.044497	389.821158	-0.01343	-0.793975	22206.03046
125.103984	445.077789	-164.748193	408.132264	-0.776393	-0.031012	22220.52675
100.689176	440.500013	-126.600056	454.672991	-0.776393	-0.793975	22232.73415
90.77066	448.892603	-150.251901	449.332252	-0.776393	-0.793975	22212.13416
64.066965	442.788901	-154.829677	447.043363	-0.776393	-0.793975	22225.10453
40.41512	454.233342	-154.066714	450.095214	-0.776393	-0.031012	22230.44527
49.570673	448.12964	-178.481522	448.569289	-0.01343	-1.556937	22238.83786
35.074381	461.862969	-200.607441	468.40632	3.038421	0.731951	22165.59343
22.866977	451.181491	-212.051882	446.280401	3.038421	0.731951	22245.70452
-5.362644	431.34446	-254.777796	465.354469	1.512495	-0.031012	22228.15638
-12.992272	424.477795	-270.800013	456.198916	0.749532	-0.031012	22231.20823
-12.992272	426.766683	-238.755578	434.83596	-1.539356	-0.031012	22228.15638
-49.614483	436.685199	-242.570392	448.569289	0.749532	0.731951	228.888821
-46.562632	433.633348	-283.77038	446.280401	0.749532	-0.031012	16.78518
-86.236694	432.870385	-318.103703	440.176699	1.512495	-0.793975	11.444441
-89.288545	417.611131	-307.422224	411.947077	-0.01343	-0.031012	10.681478
-106.836688	410.744466	-298.266672	427.206332	-3.065281	-0.793975	9.918516
-117.518167	412.270391	-349.385175	402.791525	-2.302319	-1.556937	9.155553
-141.932974	401.588913	-361.592579	368.458201	-0.776393	-0.793975	11.444441
-151.088527	397.774099	-405.081455	357.01376	-1.539356	-0.793975	9.918516
-155.666304	412.270391	-378.377759	363.880425	-0.776393	-1.556937	8.39259
-194.577403	396.248174	-392.111088	345.569319	-0.776393	-1.556937	9.918516
-190.762589	371.833366	-418.814784	313.524884	-0.01343	-0.793975	20084.99405
-211.362583	377.937068	-374.562945	357.01376	-0.776393	-1.556937	22193.82305
-223.569987	374.885217	-397.451827	345.569319	-0.776393	-0.793975	22204.50453
-227.384801	378.700031	-414.237008	319.628586	-0.01343	-0.031012	22184.6675
-246.458869	365.729664	-402.029604	305.132294	3.038421	0.731951	22223.5786
-254.088497	342.840782	-426.444411	276.902673	2.275458	-0.031012	22241.88971
-260.192199	333.68523	-411.185157	259.35453	2.275458	-0.031012	22219.76379
-276.214416	321.477826	-405.081455	235.702685	0.749532	-0.031012	22210.60823
-282.318118	306.981534	-411.948119	244.095275	1.512495	-1.556937	22226.63045
-315.125516	297.063018	-437.888852	240.280462	1.512495	-0.031012	22219.76379
-320.466255	292.485242	-456.199958	193.739735	-0.776393	-0.793975	22197.63787
-325.806994	265.018583	-421.866635	203.65825	0.749532	-0.031012	22213.66009
-351.747727	263.492658	-421.103672	165.510113	-0.01343	-0.793975	22212.89712
-372.347721	229.159335	-419.577747	140.332343	0.749532	-0.031012	22193.82305
-357.851429	217.714894	-413.474045	112.102722	-0.01343	-0.793975	22210.60823
-390.658827	194.826011	-424.918486	81.584212	-0.776393	-1.556937	22182.37861
-399.051417	185.670459	-436.362927	64.036069	-0.776393	0.731951	22183.90454
-382.266236	179.566757	-476.036989	43.436076	-2.302319	-0.031012	22165.59343
-415.836597	154.388986	-458.488846	54.880517	-0.776393	-0.031012	22184.6675
-405.155119	147.522322	-451.622182	32.754597	0.749532	0.731951	22202.97861
-406.681044	110.137148	-437.888852	1.473125	0.749532	-0.031012	22202.21564
-417.362522	113.188999	-437.888852	-14.549092	1.512495	-0.031012	22206.03046
-433.38474	84.959377	-399.740716	-7.682428	-0.776393	-0.793975	22212.89712
-453.221771	86.485303	-395.162939	-30.57131	-0.01343	-0.793975	22210.60823
-443.303255	52.914942	-369.222206	-43.541676	0.749532	-0.793975	22208.31935
-450.932883	65.885309	-362.355541	-76.349074	2.275458	-0.031012	22225.86749
-454.747696	28.500135	-354.725914	-67.956484	2.275458	-0.031012	22206.03046
-444.066218	34.603837	-347.859249	-98.474994	3.038421	-0.031012	22206.03046
-471.532877	-8.885039	-337.177771	-112.208323	0.749532	-0.793975	22198.40083
-437.199553	-21.092443	-329.548144	-156.460162	1.512495	-0.031012	22209.84527
-466.192137	-51.610953	-385.244424	-217.49718	-0.776393	-1.556937	22184.6675
-443.303255	-47.796139	-325.73333	-193.845336	-0.01343	-0.031012	22220.52675
-443.303255	-66.870207	-299.029634	-185.452746	-0.01343	-0.793975	22232.73415
-431.095852	-76.788723	-268.511125	-198.423112	0.749532	-0.031012	22216.71194
-441.77733	-98.914642	-270.800013	-227.415696	0.749532	-0.031012	22225.10453
-451.695845	-153.084997	-241.807429	-270.904572	-0.01343	0.731951	22212.13416
-415.073634	-131.72204	-274.614827	-258.697168	-1.539356	-0.031012	22171.69713
-421.177336	-171.396102	-255.540758	-269.378647	-2.302319	-0.031012	22207.55638
-415.073634	-182.840543	-236.46669	-286.92679	-0.01343	-1.556937	22219.00082
-402.86623	-201.914612	-199.844478	-296.082342	-2.302319	-0.793975	22197.63787
-399.814379	-215.647941	-236.46669	-306.000858	0.749532	-0.031012	22224.34156
-389.895864	-237.77386	-189.925963	-342.623069	3.038421	0.731951	22231.97119
-363.955131	-236.247935	-183.059298	-352.541585	-0.01343	-0.031012	22216.71194
-358.614392	-259.89978	-161.696342	-355.593436	2.275458	1.494914	22222.81564
-344.1181	-283.551625	-159.407453	-368.563802	-0.776393	-0.793975	22230.44527
-316.651441	-277.447923	-122.785242	-369.326765	0.749532	-1.556937	22224.34156
-320.466255	-288.129401	-91.50377	-380.771206	3.038421	-0.031012	22245.70452
-325.806994	-304.914581	-89.977844	-409.000827	1.512495	-1.556937	22247.23045
-292.236633	-311.781246	-69.37785	-419.682306	-0.01343	-1.556937	22226.63045
-270.110714	-347.640495	-85.400068	-445.623039	3.801383	-0.031012	22131.26011
-245.695907	-365.188637	-13.681571	-444.097113	0.749532	-0.031012	22235.02304
-215.94036	-378.921967	-42.674155	-444.097113	-1.539356	-1.556937	22209.84527
-223.569987	-388.840482	-6.814906	-424.260082	0.749532	-0.031012	22222.81564
-200.681105	-388.07752	19.125827	-446.386002	0.749532	-0.031012	22231.20823
-186.184813	-407.914551	50.407299	-465.46007	-0.776393	-0.793975	22220.52675
-179.318148	-422.410843	54.985076	-480.719325	0.749532	-0.793975	22222.81564
-170.162596	-421.64788	39.725821	-457.06748	-4.591207	-0.793975	22205.2675
-141.170012	-432.329358	77.110995	-486.823027	-3.828244	-1.556937	22202.97861
-127.436682	-461.321942	103.814691	-457.830443	-2.302319	-1.556937	22196.87491
-100.732986	-458.270091	123.651722	-486.823027	-1.539356	-1.556937	22215.94897
-70.97744	-465.136756	137.385051	-479.193399	0.749532	-0.793975	22221.28971
-50.377446	-453.692315	162.562822	-508.948946	-0.01343	-0.031012	22221.28971
-30.540415	-465.136756	169.429486	-470.800809	-0.776393	-0.793975	22177.80084
-19.095974	-476.581197	219.785027	-442.571188	-0.776393	-1.556937	22225.10453
3.792908	-484.973787	245.72576	-440.2823	-0.01343	-0.031012	22219.00082
20.578089	-491.840452	239.622058	-441.045262	-1.539356	-2.3199	22225.86749
45.755859	-495.655265	270.140567	-396.030461	0.749532	-1.556937	22249.51933
79.326219	-481.921936	249.540574	-438.756374	0.749532	-0.031012	22236.54897
67.118816	-472.003421	298.370189	-460.882294	3.038421	1.494914	22244.17859
93.822511	-488.788601	316.681294	-417.393418	1.512495	-0.793975	22239.60082
103.741027	-472.766383	308.288704	-423.497119	-1.539356	-0.793975	22224.34156
131.207686	-489.551564	304.473891	-410.526753	-1.539356	-1.556937	22223.5786
174.696562	-457.507129	341.859065	-388.400834	-0.01343	-0.031012	22228.91934
173.170636	-475.818234	352.540543	-396.030461	-1.539356	-1.556937	22215.18601
183.852114	-463.610831	380.007202	-367.80084	-0.01343	-0.031012	22226.63045
197.585444	-448.351576	360.17017	-367.037877	-0.01343	-0.793975	22194.58602
209.792847	-453.692315	389.925717	-350.252697	-0.776393	-0.031012	22190.7712
234.207655	-422.410843	418.918301	-325.837889	-1.539356	0.731951	22203.74157
230.392841	-449.877501	391.451643	-342.623069	-0.01343	0.731951	22180.08972
263.200239	-420.121955	412.051637	-338.045293	0.749532	0.731951	22186.19343
260.911351	-407.914551	404.422009	-318.971224	1.512495	-0.031012	22211.3712
293.718748	-411.729364	397.555345	-347.963808	0.749532	-0.031012	22222.05268
299.059488	-372.818265	419.681264	-299.134193	-0.01343	-0.793975	22175.51195
312.792817	-381.973818	443.333109	-292.267529	0.749532	-0.793975	22213.66009
335.681699	-349.16642	471.56273	-232.756435	-1.539356	-0.031012	22225.86749
341.022438	-336.959016	479.95532	-193.845336	-1.539356	-0.031012	22189.24528
379.933538	-326.277538	449.436811	-175.53423	1.512495	1.494914	22239.60082
395.955755	-300.336805	468.510879	-174.771267	1.512495	-0.031012	22255.62304
395.192792	-304.914581	460.881252	-193.845336	1.512495	-0.793975	22224.34156
382.222426	-275.159035	479.95532	-170.193491	1.512495	-0.031012	22219.76379
395.192792	-253.796078	481.481246	-141.96387	0.749532	-0.793975	22202.97861
401.296494	-240.062749	483.770134	-121.363876	-0.01343	-0.031012	22202.21564
408.926122	-238.536823	486.059022	-142.726832	-1.539356	-0.031012	22178.5638
408.163159	-209.544239	468.510879	-105.341658	-1.539356	-2.3199	22215.18601
421.896488	-191.233133	467.747916	-91.608329	-0.776393	-0.031012	22202.21564
434.103892	-166.055363	460.881252	-51.171304	2.275458	0.731951	22206.03046
441.733519	-140.11463	450.962736	-27.519459	-2.302319	-0.793975	22221.28971
441.733519	-140.877593	463.17014	-24.467608	0.749532	-0.031012	22186.19343
431.052041	-106.54427	415.103487	-19.126869	-0.01343	-0.793975	22185.43046
434.866855	-109.596121	392.977568	-18.363906	-1.539356	-0.793975	22173.22306
448.600184	-67.63317	402.133121	8.33979	-0.776393	-0.031012	21963.40831
431.815004	-50.085027	425.784966	73.954585	2.275458	1.494914	22215.94897
437.155743	-6.596151	367.799798	85.399026	2.275458	0.731951	22198.40083
423.422414	-18.040592	365.51091	122.7842	0.749532	-1.556937	22188.48232
434.866855	17.818656	402.896084	111.339759	0.749532	0.731951	22202.97861
428.763153	28.500135	400.607195	147.199008	-0.01343	-0.031012	22214.42305
421.133526	45.285315	363.222021	175.428629	-0.01343	-0.793975	22193.82305
414.266861	65.122346	377.718313	199.080474	2.275458	-0.031012	22227.39341
418.081675	81.144564	357.881282	212.05084	0.749532	-0.793975	22246.46748
393.666867	117.766775	355.592394	223.495281	1.512495	-0.793975	22241.88971
393.666867	124.63344	318.20722	232.650834	3.801383	0.731951	22233.49712
389.852053	147.522322	323.547959	254.013791	1.512495	-0.031012	22239.60082
373.066873	163.544539	289.214636	241.043424	-1.539356	-0.031012	22222.81564
366.200208	175.751943	258.696126	236.465648	-0.776393	-0.793975	22144.99344
357.807618	198.640825	258.696126	267.74712	0.749532	-0.031012	22230.44527
351.703916	208.559341	239.622058	295.213779	0.749532	-0.031012	22229.6823
350.177991	215.426005	237.33317	309.710071	-0.776393	-0.031012	22219.00082
335.681699	223.055633	198.42207	321.154512	-2.302319	-0.793975	22208.31935
341.785401	256.625993	197.659107	321.917475	1.512495	1.494914	22209.08231
330.34096	273.411173	115.259132	331.073027	-2.302319	-0.031012	22195.34898
309.740966	304.692646	151.11838	362.3545	-0.776393	0.731951	22216.71194
302.874301	303.929683	119.836908	349.384133	0.749532	1.494914	22221.28971
284.563196	332.159304	107.629504	360.828574	-0.01343	-0.031012	22215.18601
293.718748	348.181522	74.822107	375.324866	-0.776393	-1.556937	22227.39341
284.563196	345.892633	47.355448	354.724872	-0.776393	-1.556937	22228.91934
246.415059	342.840782	61.088778	394.398935	-0.776393	-0.031012	22216.71194
238.022469	379.462994	32.096194	368.458201	1.512495	0.731951	22132.02307
240.311357	382.514845	26.755454	434.83596	2.275458	-0.031012	22241.88971
225.052102	400.062988	0.051759	444.754475	0.749532	-0.031012	22238.83786
184.615077	411.507429	-26.651937	417.287817	1.512495	-0.793975	22243.41563
191.481742	422.95187	-54.881558	450.858177	1.512495	-0.031012	22235.02304
[truncated: 28,725 more rows]
