# Supplementary material for: Dynamic analysis of slant cracked rotor system considering nonlinear oil film force
Source: PLoS One. 2024 Jan 25;19(1):e0294293. doi: 10.1371/journal.pone.0294293 (PMC10810477; doi:10.1371/journal.pone.0294293)
Supplement: S1 File — These data were measured by two eddy current sensors, model WT0150. (ZIP) [file pone.0294293.s001.zip › 2021.3.18 Test data for plain bearings/2021.3.18 (P=0.2Mpa, Z=8.1g Non-monitoring disk clockwise126°+4.0g)/1400.csv]

1024	30720	7	0	3
8	8	8	8	10	10	1
3	3	3	3	1	1	4
2	1	4	3	0	0	0
0	0	0	0	0.000032	-0.000022	20724.95117
-308.972341	472.414755	-636.990536	540.829315	0.302976	1.253901	22113.71197
-386.031577	402.985146	-659.116455	434.014532	0.302976	0.490938	22174.74899
-447.068596	348.814792	-746.094207	324.147897	-1.22295	-0.272025	22186.19343
-494.372286	295.4074	-769.746052	203.599785	-0.459987	1.253901	22171.69713
-544.727827	213.007425	-789.583083	83.051673	-1.22295	1.253901	22191.53417
-585.927814	125.26671	-761.353462	-25.289036	-0.459987	0.490938	22202.97861
-591.268554	57.363026	-796.449748	-167.963068	1.065939	0.490938	22186.19343
-614.157436	-18.933247	-720.916437	-225.948236	0.302976	1.253901	22222.05268
-596.609293	-99.044335	-670.560896	-331.237094	0.302976	0.490938	22232.73415
-582.113001	-182.207273	-584.346107	-418.214846	0.302976	-0.272025	22215.18601
-534.046348	-258.503547	-511.101684	-497.56297	-0.459987	0.490938	22222.81564
-488.268584	-330.985007	-443.198	-606.666642	2.591864	0.490938	22254.09711
-466.905627	-392.784988	-361.560988	-658.548108	1.828901	0.490938	22231.97119
-383.742689	-450.007194	-260.849906	-767.651779	2.591864	-0.272025	22230.44527
-300.579751	-509.518287	-158.6129	-769.177705	2.591864	1.253901	22242.65267
-209.024222	-569.792343	-57.901818	-790.540661	1.065939	2.016864	22223.5786
-131.202023	-588.103449	36.705561	-824.873984	-0.459987	-0.272025	22221.28971
-53.379824	-614.044182	191.586997	-789.777698	-2.748875	-2.560913	22226.63045
45.805332	-629.303437	320.527699	-733.318456	-2.748875	-0.272025	22212.13416
131.257158	-610.229369	408.268414	-705.851797	1.065939	1.253901	22225.10453
218.23491	-598.021965	492.194315	-647.866629	-0.459987	0.490938	22209.84527
289.953408	-550.718275	576.883179	-615.059232	-1.985912	0.490938	22186.95639
355.568203	-514.859026	644.0239	-514.34815	-1.985912	-1.034987	22196.11194
431.101514	-443.140529	706.586844	-374.72597	-1.22295	0.490938	22148.04529
494.427421	-383.629436	733.29054	-306.059323	0.302976	1.253901	22186.19343
521.89408	-307.333162	757.705347	-241.970453	0.302976	1.253901	22192.29713
559.279254	-209.673932	745.497944	-113.029751	1.065939	0.490938	22211.3712
579.116285	-112.014701	721.083136	-29.10385	-0.459987	-1.034987	22189.24528
568.434807	-48.688794	715.742397	114.333145	-0.459987	-1.79795	22205.2675
566.908881	52.022287	750.07572	255.481251	-1.22295	1.253901	22229.6823
547.07185	134.422263	695.142403	360.007146	-0.459987	0.490938	22222.05268
543.257036	228.266679	626.475757	456.903414	0.302976	0.490938	22228.15638
488.323719	311.429618	528.816526	526.333023	4.11779	-0.272025	22252.57118
440.257067	385.437003	457.860992	611.021886	2.591864	-0.272025	22246.46748
395.242265	447.236985	351.809171	672.821868	1.828901	2.016864	22228.15638
366.249681	505.985116	253.386978	719.362595	1.065939	0.490938	22240.36378
261.723786	547.185103	126.735164	776.5848	0.302976	-0.272025	22230.44527
206.790469	576.94065	-13.64998	777.347763	0.302976	-0.272025	22215.94897
133.546047	594.488793	-75.449961	771.244061	1.828901	-1.034987	22228.15638
59.538661	584.570277	-152.509198	787.266279	0.302976	-0.272025	22228.91934
-10.653911	582.281389	-290.605453	792.607018	1.065939	2.016864	22220.52675
-99.157588	557.866582	-369.190615	746.829254	0.302976	0.490938	35.096286
-158.668682	527.348072	-488.975765	677.399645	-1.985912	0.490938	13.733329
-246.409396	504.45919	-566.035001	602.629296	-1.985912	0.490938	12.970367
-326.520484	472.414755	-627.834983	537.777464	-4.274801	-1.034987	22054.96384
-379.164913	431.214767	-679.716449	425.621941	-3.511838	-1.034987	22181.61565
-434.861192	354.155531	-764.405313	308.888643	-1.985912	-1.034987	22182.37861
-480.638957	280.148145	-752.197909	197.496083	2.591864	1.253901	22187.71935
-532.520423	203.088909	-801.790487	82.28871	-0.459987	1.253901	22215.18601
-577.535224	129.081524	-759.064574	-32.918663	0.302976	-0.272025	22200.68972
-605.764846	58.888952	-729.309027	-105.400123	0.302976	-1.79795	22203.74157
-606.527808	-11.30362	-661.405343	-191.614913	1.828901	1.253901	22230.44527
-579.06115	-91.414707	-645.383126	-318.266727	3.354827	1.253901	22238.83786
-585.164852	-172.288758	-585.10907	-430.422249	1.828901	2.016864	22242.65267
-562.27597	-250.873919	-567.560927	-540.288883	-0.459987	-1.034987	22243.41563
-488.268584	-340.903522	-460.746143	-591.407387	4.11779	1.253901	22227.39341
-451.646373	-391.259063	-331.042478	-683.725878	0.302976	-0.272025	22232.73415
-369.246397	-459.162747	-286.027677	-764.599928	-1.22295	-0.272025	22226.63045
-305.157527	-514.096064	-176.924005	-783.673997	0.302976	0.490938	22213.66009
-207.498297	-566.740492	-38.82775	-795.118438	1.828901	0.490938	22221.28971
-129.676098	-598.021965	43.572226	-823.348059	-0.459987	-1.034987	22231.20823
-38.883532	-611.755294	168.698115	-776.807332	-0.459987	-0.272025	22217.4749
35.123853	-639.221953	321.290662	-736.370307	-3.511838	-0.272025	22202.97861
125.153456	-631.592325	399.875824	-707.377723	-3.511838	0.490938	22206.79342
199.923805	-584.288635	457.860992	-698.985133	-2.748875	0.490938	22174.74899
287.664519	-561.399753	550.179483	-633.370337	0.302976	0.490938	22186.95639
361.671905	-514.096064	630.29057	-520.451852	-2.748875	-0.272025	22213.66009
421.945961	-440.088678	714.216471	-409.059293	-1.22295	0.490938	22204.50453
498.242235	-392.784988	743.209055	-338.866721	1.065939	0.490938	22183.90454
512.738527	-300.466497	767.623863	-245.022304	0.302976	0.490938	22213.66009
568.434807	-216.540596	790.512745	-102.348273	1.828901	1.253901	22214.42305
569.960732	-119.644329	774.490528	-3.926079	1.828901	0.490938	22196.11194
579.116285	-31.903614	758.46831	136.459064	1.828901	-0.272025	22208.31935
575.301471	58.125989	728.712763	264.636804	1.828901	1.253901	22251.04526
561.568142	123.740784	685.98685	360.007146	3.354827	2.779826	22231.97119
512.738527	229.792605	628.001682	428.673792	1.828901	0.490938	22241.12674
485.271868	306.851841	516.609123	543.118203	1.065939	0.490938	22241.88971
466.960763	361.785158	449.468402	621.703365	1.065939	1.253901	22221.28971
416.605222	430.451805	350.283246	672.058905	0.302976	-1.034987	22222.05268
343.360799	497.592525	239.653649	755.221844	-1.985912	-1.034987	22228.91934
272.405265	532.688811	122.157388	752.932956	-1.22295	-1.034987	22217.4749
215.183059	592.199905	26.024083	755.221844	-2.748875	-0.272025	22225.10453
117.523829	586.096203	-64.00552	789.555167	0.302976	1.253901	22232.73415
54.960885	586.096203	-182.264744	809.392198	-2.748875	-1.034987	22192.29713
-24.38724	570.073985	-289.84249	759.79962	-1.985912	1.253901	22206.03046
-83.135371	546.422141	-421.835044	733.858887	-3.511838	-0.272025	31.281472
-167.824235	532.688811	-508.812796	651.458912	-0.459987	1.253901	11.444441
-242.594583	514.377706	-543.146119	591.947818	1.065939	1.253901	735.496078
-310.498266	474.703643	-620.205355	548.458942	-0.459987	0.490938	22100.7416
-380.690838	435.792544	-682.005337	453.851563	0.302976	0.490938	22170.17121
-437.150081	367.88886	-717.101623	333.30345	-0.459987	-0.272025	22197.63787
-487.505621	290.829624	-755.24976	218.096077	1.065939	0.490938	22210.60823
-531.75746	213.007425	-789.583083	115.096108	-1.22295	0.490938	22183.90454
-559.987081	145.866704	-749.146058	37.273908	1.828901	-1.034987	22224.34156
-582.875963	50.496362	-724.73125	-116.844565	1.828901	0.490938	22219.76379
-615.683361	-19.69621	-687.346076	-218.318609	2.591864	2.016864	22228.15638
-583.638926	-93.703596	-638.516461	-312.925988	1.065939	1.253901	22231.97119
-593.557442	-179.155422	-590.449809	-439.577802	2.591864	1.253901	22243.41563
-559.224119	-266.896137	-547.723895	-535.711107	-0.459987	-1.034987	22212.89712
-479.113031	-330.222044	-445.486889	-606.666642	1.065939	0.490938	22220.52675
-451.646373	-413.384982	-350.879509	-677.622176	0.302976	-0.272025	22222.05268
-372.298248	-465.266448	-282.975826	-760.022152	1.065939	-0.272025	22222.05268
-311.261229	-517.910877	-204.390664	-785.962885	-0.459987	0.490938	22220.52675
-241.068657	-572.081232	-41.116638	-793.592512	-3.511838	0.490938	22212.13416
-158.668682	-593.444188	74.090735	-792.066587	-1.985912	-0.272025	22202.21564
-56.431675	-641.510841	183.957369	-758.496226	-0.459987	0.490938	22202.97861
28.257189	-633.881213	273.22401	-750.866599	-1.985912	1.253901	22219.00082
133.546047	-603.362704	412.083228	-721.874015	-1.985912	0.490938	22215.94897
218.997873	-598.021965	425.053594	-696.696245	1.065939	-0.272025	22206.79342
299.10896	-549.955312	531.868377	-595.985163	0.302976	-1.034987	22192.29713
364.723756	-499.599772	653.942415	-507.481486	1.828901	-0.272025	22220.52675
421.945961	-462.214598	705.823881	-441.103728	-0.459987	-0.272025	22188.48232
499.76816	-373.71092	712.690546	-344.970423	-0.459987	0.490938	22201.45268
527.997782	-303.518348	787.460894	-222.133422	1.065939	1.253901	22220.52675
563.85703	-212.725783	792.038671	-102.348273	0.302976	0.490938	22222.05268
582.931099	-131.08877	778.305341	5.992436	2.591864	1.253901	22228.91934
568.434807	-50.21472	698.194254	120.436847	-1.22295	-1.79795	22193.06009
577.590359	50.496362	744.734981	260.82199	-1.985912	-0.272025	22225.86749
556.227403	137.474114	702.77203	360.007146	1.065939	1.253901	22230.44527
523.420005	219.111127	629.527608	437.829345	1.065939	-0.272025	22230.44527
486.034831	289.303698	524.23875	521.755246	0.302976	0.490938	22215.94897
454.753359	370.940711	459.386917	572.110787	-1.22295	-1.034987	22225.10453
415.842259	449.525873	365.542501	652.221874	0.302976	0.490938	22232.73415
342.597836	499.118451	233.549947	709.44408	-1.22295	-0.272025	22212.89712
274.694153	528.873998	127.498127	757.510732	-1.22295	2.016864	22205.2675
209.84232	558.629544	15.342604	768.19221	-1.22295	1.253901	22214.42305
115.997904	587.622128	-96.812918	780.399614	-1.22295	0.490938	22195.34898
58.012736	593.72583	-213.546217	785.740353	-0.459987	-1.034987	22214.42305
-11.416873	594.488793	-285.264714	763.614434	1.065939	1.253901	22228.91934
-80.846483	545.659178	-392.84246	746.066291	-0.459987	-0.272025	36.622211
-166.298309	544.896215	-496.605392	643.829284	-0.459987	-1.034987	13.733329
-242.594583	512.088817	-575.190554	600.340408	0.302976	0.490938	10.681478
-302.105676	451.051799	-603.420175	515.651544	0.302976	0.490938	22063.35643
-388.320465	407.562923	-658.353492	421.044165	-0.459987	-0.272025	22181.61565
-426.468602	361.022196	-714.812735	363.058997	0.302976	-1.034987	22232.73415
-478.350068	290.066661	-738.46458	229.540518	0.302976	-0.272025	22209.08231
-530.231535	220.637052	-776.612716	108.229443	1.065939	1.253901	22201.45268
-566.853746	126.792635	-801.027524	-18.422371	1.065939	-0.272025	22212.89712
-594.320404	86.35561	-724.73125	-113.029751	1.065939	-1.034987	22193.06009
-601.187069	-8.251769	-691.16089	-200.007503	-1.22295	1.253901	22219.00082
-585.927814	-90.651745	-653.775716	-312.163025	-1.22295	-0.272025	22226.63045
-592.031516	-169.236907	-563.746113	-431.948175	-0.459987	-0.272025	22217.4749
-551.594491	-247.059106	-524.072051	-503.666672	0.302976	0.490938	22221.28971
-498.950062	-335.562783	-453.879479	-608.192567	0.302976	0.490938	22230.44527
-456.987112	-417.199796	-331.805441	-702.799946	-1.985912	-0.272025	22202.97861
-382.979726	-462.214598	-253.983242	-735.607344	-3.511838	-1.034987	22196.11194
-298.290863	-527.829393	-161.664751	-768.414742	-1.22295	0.490938	22212.89712
-237.253844	-556.821977	-41.879601	-810.377692	-1.22295	-0.272025	22215.18601
-122.809433	-604.125667	50.43889	-811.140655	-1.985912	-0.272025	22208.31935
-55.668712	-610.229369	177.853667	-830.214724	-1.985912	-0.272025	22228.15638
54.197922	-621.67381	286.957339	-772.229556	2.591864	1.253901	22229.6823
115.234941	-629.303437	376.986942	-707.377723	0.302976	0.490938	22209.84527
190.005289	-589.629375	449.468402	-739.422158	-0.459987	0.490938	22222.81564
302.160811	-530.881244	577.646142	-606.666642	0.302976	-0.272025	22191.53417
379.220048	-516.384952	601.297986	-537.999995	2.591864	0.490938	22202.97861
437.205216	-435.510902	692.090552	-406.007442	0.302976	-0.272025	22231.97119
487.560756	-371.422032	748.549795	-329.711168	1.065939	0.490938	22237.31193
527.997782	-296.651684	760.757198	-225.185273	1.828901	1.253901	22194.58602
566.145918	-221.118373	763.809049	-114.555676	1.065939	-0.272025	22216.71194
565.382956	-133.377658	738.631279	-12.31867	-2.748875	-2.560913	22214.42305
582.931099	-52.503608	730.238689	114.333145	1.065939	0.490938	22168.64528
574.538508	45.918585	744.734981	253.955326	-0.459987	0.490938	22224.34156
550.123701	132.133375	685.98685	356.955295	-1.22295	1.253901	22230.44527
534.864446	209.192611	629.527608	425.621941	-1.22295	-0.272025	22215.94897
486.797794	287.01481	550.942446	520.992284	-1.22295	-1.034987	22224.34156
457.042247	354.155531	463.964694	607.207073	-1.985912	1.253901	22211.3712
405.160781	438.081432	350.283246	670.53298	-1.985912	1.253901	22194.58602
360.145979	497.592525	208.372177	714.784819	-3.511838	-1.034987	22199.16379
293.768221	531.162886	74.853698	765.140359	-3.511838	-1.034987	22217.4749
203.738618	577.703613	15.342604	797.184794	-1.22295	-0.272025	22208.31935
134.309009	583.807315	-81.553663	762.851471	1.828901	1.253901	22225.10453
67.168288	589.148054	-175.39808	762.851471	0.302976	-0.272025	22231.20823
-9.890948	589.148054	-268.479534	759.036657	0.302976	0.490938	22218.23786
-86.187222	564.733246	-353.168397	765.903322	-0.459987	-0.272025	51.118503
-180.031638	557.866582	-505.760945	663.666315	0.302976	0.490938	12.970367
-220.468663	511.325855	-569.849815	604.155222	1.828901	-0.272025	45.777764
-300.579751	491.488824	-612.575728	552.273756	1.828901	1.253901	22126.68233
-358.564919	454.103649	-658.353492	449.273786	1.065939	-0.272025	22210.60823
-431.046379	367.88886	-740.753468	333.30345	1.828901	-0.272025	22205.2675
-485.979696	299.985177	-738.46458	225.725704	1.065939	0.490938	22205.2675
-559.224119	234.370381	-812.471965	104.414629	-1.22295	1.253901	22199.92676
-566.090783	135.185225	-778.901605	-2.400154	-0.459987	-1.034987	22193.82305
-600.424106	48.207473	-730.07199	-116.081602	-4.274801	-1.79795	22196.11194
-607.290771	-14.355471	-683.531263	-210.688981	-0.459987	2.016864	22228.91934
-617.209287	-89.888782	-655.301641	-346.496348	0.302976	2.016864	22222.05268
-591.268554	-192.125789	-591.212771	-435.762989	-2.748875	-0.272025	22201.45268
-555.409305	-262.31836	-524.072051	-513.585188	-3.511838	-1.034987	22206.79342
-502.764876	-332.510932	-447.012814	-613.533306	-3.511838	-0.272025	22210.60823
-450.88341	-382.866473	-369.953578	-677.622176	-1.985912	-1.034987	22203.74157
-373.824173	-472.896076	-254.746204	-768.414742	-1.22295	2.016864	22215.18601
-318.127894	-505.703474	-151.746235	-767.651779	-1.985912	-0.272025	22228.15638
-224.283477	-560.636791	-45.694415	-811.140655	-0.459987	2.016864	22219.76379
-138.068688	-586.577524	54.253704	-801.985102	-1.22295	-1.034987	22228.15638
-44.224271	-635.407139	147.335158	-816.481394	-2.748875	-1.034987	22225.86749
39.70163	-650.666394	264.068457	-721.874015	1.065939	1.253901	22215.94897
133.546047	-622.436772	406.742488	-738.659195	1.065939	1.253901	22245.70452
218.23491	-586.577524	492.194315	-659.31107	3.354827	-1.034987	22247.99341
283.849706	-540.799759	528.816526	-630.318486	0.302976	-0.272025	22221.28971
358.620054	-493.49607	622.660943	-524.266666	1.828901	-0.272025	22215.18601
437.968179	-453.059045	688.275738	-420.503734	1.065939	-0.272025	22223.5786
479.931129	-395.836839	740.920167	-293.088957	1.065939	-0.272025	22202.97861
553.175552	-326.40723	764.572012	-241.207491	-0.459987	0.490938	22190.00824
560.042216	-221.881335	796.616447	-132.103819	-1.985912	-0.272025	22171.69713
589.797763	-126.510993	771.438677	4.466511	0.302976	1.253901	22199.16379
598.190353	-31.903614	714.216471	110.518331	2.591864	-1.034987	22194.58602
557.753328	39.051921	746.260906	278.370133	1.828901	1.253901	22231.97119
548.597775	114.585232	705.060919	344.747891	-1.985912	-0.272025	22191.53417
528.760744	214.53335	623.423906	416.466389	-1.22295	0.490938	22205.2675
488.323719	289.303698	531.868377	523.281172	-1.985912	1.253901	22214.42305
457.042247	347.288866	458.623955	604.155222	-1.22295	0.490938	22203.74157
401.345967	438.844395	334.261028	650.695949	-1.22295	-1.034987	22215.18601
362.434868	501.407339	251.09809	720.125558	-1.985912	-1.034987	22226.63045
276.220078	540.318439	126.735164	748.355179	-1.22295	-0.272025	22215.94897
209.079357	573.888799	13.816679	797.947757	1.065939	0.490938	22225.10453
137.36086	590.673979	-77.738849	789.555167	2.591864	-0.272025	22231.97119
74.797916	602.11842	-199.812887	779.636651	0.302976	-1.79795	22216.71194
-2.261321	580.755464	-274.583236	762.088508	0.302976	1.253901	22243.41563
-71.69093	576.177687	-404.286901	734.62185	1.065939	1.253901	70.955535
-147.987203	551.76288	-514.153535	669.770017	1.828901	-0.272025	14.496292
-234.964955	516.666594	-541.620194	636.96262	0.302976	0.490938	11.444441
-293.713086	495.303637	-625.546095	563.718197	1.065939	1.253901	22083.95642
-398.238981	419.770326	-683.531263	427.91083	0.302976	0.490938	22192.29713
-427.994528	361.022196	-714.812735	365.347885	1.065939	-0.272025	22182.37861
-483.690808	288.540736	-748.383095	237.933108	-1.22295	0.490938	22209.84527
-524.127833	222.92594	-779.664567	114.333145	2.591864	2.016864	22214.42305
-580.587075	154.259294	-801.027524	-34.444589	1.065939	-1.034987	22176.27491
-608.816696	58.125989	-736.938654	-134.392707	-1.22295	-1.034987	22193.06009
-615.683361	-15.118434	-716.33866	-225.948236	-1.985912	1.253901	22202.97861
-609.579659	-81.496192	-679.716449	-363.281529	-1.22295	0.490938	22200.68972
-591.268554	-177.629497	-562.220187	-410.585218	-1.22295	-1.034987	22214.42305
-542.438938	-260.792435	-523.309088	-528.08148	-2.748875	-1.79795	22217.4749
-489.79451	-328.696119	-440.146149	-604.377753	-0.459987	0.490938	22216.71194
-461.564888	-371.422032	-345.53877	-665.414772	3.354827	0.490938	22227.39341
-386.031577	-453.059045	-290.605453	-781.385108	-0.459987	-1.034987	22228.91934
-311.261229	-517.910877	-188.368446	-781.385108	-0.459987	1.253901	22217.4749
-233.43903	-553.770126	-31.198123	-790.540661	-0.459987	2.016864	22225.10453
-135.016837	-605.651592	6.950014	-824.873984	0.302976	-1.034987	22237.31193
-56.431675	-623.962698	167.935152	-798.170289	3.354827	0.490938	22240.36378
35.123853	-613.281219	297.638817	-729.503642	3.354827	1.253901	22244.17859
118.286792	-609.466406	367.068426	-721.111052	1.828901	1.253901	22240.36378
202.212693	-588.866412	479.223948	-660.836996	1.065939	0.490938	22219.00082
277.746004	-572.081232	555.520222	-577.674058	-1.22295	-0.272025	22222.81564
363.19783	-512.570138	643.260937	-526.555554	-1.22295	-1.034987	22203.74157
417.368185	-473.659039	686.749813	-435.762989	1.065939	-1.034987	22200.68972
487.560756	-381.340547	736.342391	-315.977839	3.354827	1.253901	22213.66009
538.67926	-328.696119	756.942385	-242.733416	1.065939	2.016864	22203.74157
581.405173	-249.347994	759.994236	-143.54826	0.302976	2.016864	22178.5638
581.405173	-150.162838	756.179422	-31.392738	-0.459987	0.490938	22189.24528
576.827397	-70.051751	727.949801	79.236859	-2.748875	-1.034987	22193.06009
577.590359	18.451927	697.431291	221.147928	-1.22295	-1.034987	22193.82305
551.649626	119.925971	705.823881	343.221966	-0.459987	0.490938	22212.13416
512.738527	203.851872	624.949831	440.881196	0.302976	1.253901	22226.63045
499.76816	281.674071	541.786893	524.044134	0.302976	-0.272025	22217.4749
457.80521	368.651823	452.520253	598.814483	0.302976	-0.272025	22225.10453
413.553371	439.607357	309.846221	669.770017	1.065939	-1.034987	22231.20823
375.405234	503.696227	241.942537	700.288527	0.302976	1.253901	22214.42305
292.242296	534.214737	132.075903	752.932956	2.591864	2.779826	22223.5786
206.027507	587.622128	38.994449	797.947757	4.11779	2.016864	22254.09711
142.701599	601.355458	-70.109222	793.369981	0.302976	-0.272025	22234.26008
55.723847	581.518427	-159.375862	790.31813	1.065939	0.490938	22238.07489
0.027568	588.385091	-250.931391	784.214428	1.065939	-0.272025	22241.12674
-82.372408	563.207321	-360.035062	755.984807	1.065939	1.253901	56.459243
-168.587197	541.844364	-439.383187	707.918154	0.302976	1.253901	14.496292
-247.935322	497.592525	-540.857231	605.681147	-1.22295	-1.034987	10.681478
-305.92049	477.755494	-598.842399	559.903383	1.065939	-0.272025	22091.58605
-376.113062	418.244401	-661.405343	442.407122	-0.459987	-1.034987	22195.34898
-415.787124	361.022196	-730.07199	358.481221	0.302976	1.253901	22186.95639
-474.535255	290.066661	-731.597915	250.140512	-2.748875	0.490938	22186.95639
-532.520423	209.192611	-823.916406	112.807219	-2.748875	-0.272025	22174.74899
-588.979665	137.474114	-788.057158	-41.311254	-1.22295	0.490938	22186.19343
-597.372255	71.859318	-739.227542	-153.466776	-0.459987	-1.79795	22188.48232
-605.001883	-28.0888	-689.634964	-195.429726	-0.459987	1.253901	22208.31935
-614.920398	-86.073968	-667.509045	-312.925988	-1.22295	0.490938	22225.10453
-580.587075	-169.999869	-569.849815	-399.140777	-1.22295	0.490938	22229.6823
-538.624125	-252.399845	-566.797964	-544.103697	-1.22295	-1.034987	22215.94897
-494.372286	-332.510932	-434.042448	-592.17035	0.302976	-0.272025	22226.63045
-450.88341	-399.651653	-390.553572	-670.755511	1.065939	-1.034987	22225.86749
-391.372316	-429.4072	-305.101745	-773.755481	1.828901	0.490938	22222.81564
-306.683453	-498.836809	-189.131409	-789.014736	-0.459987	0.490938	22248.75637
-225.809403	-559.110865	-26.620346	-800.459177	2.591864	0.490938	22251.04526
-146.461278	-588.103449	49.675928	-833.266574	4.11779	1.253901	22231.20823
-46.513159	-607.177518	198.453661	-801.22214	0.302976	-1.034987	22235.786
25.968301	-620.147884	296.112892	-741.711046	0.302976	0.490938	22232.73415
130.494196	-630.829362	381.564718	-711.192537	0.302976	0.490938	22212.89712
183.901587	-610.229369	487.616539	-650.91848	-1.985912	1.253901	22212.13416
283.849706	-553.770126	569.253551	-591.407387	-1.985912	-1.034987	22226.63045
350.990427	-513.333101	651.653527	-515.874076	-2.748875	-1.034987	22184.6675
417.368185	-455.347933	689.801664	-424.318547	-1.985912	-1.034987	22205.2675
476.116315	-387.444249	759.231273	-303.770435	-2.748875	-1.034987	22196.87491
529.523707	-327.933156	776.016453	-266.385261	-0.459987	-0.272025	22176.27491
564.619993	-222.644298	784.409043	-137.444558	-2.748875	-1.034987	22197.63787
584.457024	-148.636913	748.549795	-61.911247	-1.22295	-0.272025	22201.45268
592.086651	-50.21472	755.416459	132.64425	-1.22295	-0.272025	22190.00824
588.271838	34.474144	725.660912	232.592369	1.828901	1.253901	22225.10453
560.805179	126.029673	703.534993	359.244183	-0.459987	2.016864	22231.20823
524.182968	220.637052	640.972049	421.807128	-1.22295	0.490938	22219.00082
495.953347	291.592587	532.63134	504.970066	1.065939	0.490938	22222.81564
469.249651	371.703674	471.594321	595.762632	-1.22295	0.490938	22229.6823
419.657073	460.970314	353.335097	653.7478	1.065939	-1.79795	22242.65267
368.53857	501.407339	219.816618	711.732968	-1.22295	-2.560913	22235.786
273.168227	525.059184	101.557394	730.807036	1.065939	0.490938	22244.17859
225.864538	566.259172	12.290753	778.873689	1.065939	2.779826	22232.73415
124.390494	596.014719	-44.931452	813.207012	0.302976	-0.272025	22229.6823
67.931251	603.644346	-125.805502	814.732937	0.302976	-1.79795	22228.15638
-19.046501	583.807315	-270.768422	798.71072	-0.459987	-1.034987	22221.28971
-87.713147	570.836948	-373.768391	754.458881	-1.22295	0.490938	84.688864
-166.298309	540.318439	-468.375771	700.288527	-1.985912	-0.272025	12.970367
-230.387179	520.481408	-530.938715	620.940402	-0.459987	0.490938	12.207404
-308.209378	479.28142	-608.760914	543.881166	-4.274801	-0.272025	22008.42311
-381.453801	422.822177	-675.901635	429.436755	-1.22295	-0.272025	22173.98602
-427.994528	368.651823	-733.12384	315.755307	-3.511838	-0.272025	22174.74899
-484.45377	283.199996	-745.331244	226.488667	-0.459987	1.253901	22175.51195
-528.705609	214.53335	-793.397897	116.622033	-0.459987	2.016864	22208.31935
-563.801895	140.525965	-767.457164	22.014654	0.302976	-1.79795	22211.3712
-590.505591	64.229691	-749.909021	-81.748279	-1.22295	-1.79795	22182.37861
-601.950032	-8.251769	-700.316443	-203.059354	-0.459987	-0.272025	22227.39341
-592.794479	-97.518409	-658.353492	-318.266727	-1.985912	-0.272025	22227.39341
-585.927814	-165.422093	-574.427591	-438.814839	-0.459987	0.490938	22215.18601
-531.75746	-228.748	-538.568343	-515.111113	0.302976	-1.034987	22230.44527
-495.898211	-308.096125	-433.279485	-604.377753	4.11779	1.253901	22255.62304
-432.572304	-384.392398	-407.338752	-733.318456	-0.459987	-0.272025	22234.26008
-383.742689	-479.76274	-324.938776	-795.118438	-1.22295	-1.034987	22230.44527
-305.157527	-496.547921	-166.242527	-801.985102	1.065939	1.253901	22243.41563
-241.068657	-555.296051	-40.353675	-782.148071	1.065939	2.016864	22217.4749
-138.068688	-600.310853	54.253704	-794.355475	-0.459987	-0.272025	22222.81564
-49.56501	-620.147884	188.535146	-769.177705	-3.511838	-3.323875	22228.15638
29.783114	-619.384921	290.772152	-743.236972	-0.459987	1.253901	22215.18601
114.471978	-611.755294	364.016575	-718.059201	1.065939	1.253901	22216.71194
195.346028	-598.021965	466.253582	-646.340704	1.065939	0.490938	22209.84527
277.746004	-562.925679	568.490589	-591.407387	-0.459987	0.490938	22186.19343
341.834874	-522.488654	604.349837	-564.703691	-2.748875	-1.034987	22188.48232
435.67929	-467.555337	683.697962	-473.911125	-3.511838	-2.560913	22175.51195
476.879278	-400.414616	711.16462	-334.288945	1.065939	0.490938	22192.29713
521.131117	-311.910938	773.727565	-223.659348	-1.985912	0.490938	22199.92676
562.331105	-225.696149	798.905335	-116.844565	-0.459987	2.016864	22202.97861
573.775546	-124.222105	759.231273	-16.133483	-0.459987	-0.272025	22197.63787
586.745912	-50.21472	751.601646	137.222027	0.302976	-1.79795	22212.89712
582.931099	35.237107	744.734981	254.718288	-1.22295	-1.034987	22228.15638
552.412589	116.111157	685.223887	347.799742	0.302976	1.253901	22220.52675
525.708893	220.637052	637.920198	438.592308	2.591864	1.253901	22244.94156
482.98298	294.644437	506.690607	501.155252	1.828901	0.490938	22246.46748
468.486688	367.125897	396.06101	581.26634	1.828901	-0.272025	22227.39341
402.10893	428.162916	335.786954	610.258924	-1.22295	-1.034987	22228.15638
341.834874	480.044383	241.942537	701.051489	-0.459987	0.490938	22236.54897
281.560818	529.63696	99.268505	749.118142	1.828901	2.779826	22227.39341
205.264544	582.281389	3.898163	808.629235	-0.459987	2.016864	22217.4749
122.101605	596.014719	-51.035154	812.444049	0.302976	-1.79795	22228.91934
54.960885	589.911017	-178.449931	783.451465	1.828901	-0.272025	22230.44527
26.731263	597.540644	-260.849906	775.821838	1.828901	0.490938	22219.00082
-81.609445	550.999917	-366.138764	733.858887	-1.985912	0.490938	40.437025
-161.720533	527.348072	-519.494274	669.770017	-4.274801	0.490938	15.259255
-234.201993	495.303637	-593.50166	591.184855	0.302976	1.253901	12.207404
-318.890856	483.096233	-620.205355	553.036718	-1.985912	-1.034987	21948.14905
-362.379732	414.429587	-694.212741	416.466389	-1.985912	-2.560913	22185.43046
-427.994528	372.466637	-732.360878	335.592338	-0.459987	0.490938	22197.63787
-490.557472	293.118512	-722.442362	231.066444	1.065939	2.016864	22196.87491
-534.046348	226.740754	-764.405313	115.85907	1.065939	1.253901	22215.18601
-564.564858	141.288927	-738.46458	6.755399	-0.459987	0.490938	22179.32676
-597.372255	78.725983	-744.568282	-90.140869	-1.22295	-1.034987	22209.08231
-589.742628	2.429709	-685.057188	-204.585279	1.828901	0.490938	22237.31193
-594.320404	-91.414707	-641.568312	-319.02969	1.828901	0.490938	22238.07489
-585.164852	-174.577646	-633.938685	-412.111144	1.065939	0.490938	22242.65267
-547.779678	-247.059106	-592.738697	-567.755542	1.065939	1.253901	22242.65267
-488.268584	-324.881305	-472.190584	-579.962946	1.065939	-0.272025	22225.10453
-455.461186	-403.466467	-347.827658	-677.622176	-1.22295	-1.034987	22225.10453
-395.950093	-458.399784	-263.138795	-760.022152	-2.748875	-0.272025	22225.10453
-324.994558	-516.384952	-152.509198	-778.333257	0.302976	2.016864	22212.13416
-235.727918	-552.2442	-47.983303	-810.377692	0.302976	1.253901	22218.23786
-175.453862	-572.081232	45.098151	-794.355475	-2.748875	-1.034987	22230.44527
-77.031669	-625.488623	193.112922	-753.91845	-1.22295	-1.79795	22215.18601
31.30904	-630.829362	290.00919	-737.13327	-2.748875	-0.272025	22199.92676
99.975686	-634.644176	368.594352	-777.570295	-2.748875	-0.272025	22202.21564
206.027507	-596.496039	424.290631	-757.733264	0.302976	1.253901	22162.54158
285.375631	-536.984946	547.127632	-628.792561	-1.985912	0.490938	22196.87491
365.486719	-514.096064	632.579459	-544.103697	0.302976	0.490938	22219.76379
405.923744	-454.58497	672.253521	-432.711138	-1.985912	-1.034987	22202.21564
487.560756	-382.10351	730.238689	-321.318578	-1.22295	-0.272025	22205.2675
526.471856	-324.881305	763.046087	-229.76305	-1.22295	1.253901	22212.89712
569.197769	-232.562814	805.009037	-122.948266	-0.459987	-1.034987	22204.50453
579.879248	-157.029503	772.201639	-10.029781	-0.459987	-2.560913	22175.51195
585.98295	-44.87398	783.64608	137.98499	1.828901	-0.272025	22244.17859
574.538508	47.444511	737.868316	258.533102	1.065939	-0.272025	22245.70452
556.227403	129.844486	657.757229	316.51827	2.591864	1.253901	22235.786
513.50149	213.007425	584.512806	423.333053	1.065939	-0.272025	22239.60082
498.242235	274.044444	508.216532	484.370072	0.302976	-0.272025	22235.02304
450.175582	349.577755	464.727656	599.577445	-2.748875	0.490938	22215.94897
418.131147	431.97773	351.809171	659.851502	1.828901	1.253901	22225.10453
347.938576	489.199935	280.090674	713.258893	-0.459987	-0.272025	22229.6823
283.849706	519.718445	141.231456	781.162577	-0.459987	-0.272025	22217.4749
210.605283	583.807315	10.764828	786.503316	0.302976	2.016864	22228.91934
123.627531	576.177687	-34.249973	788.029241	-1.22295	1.253901	22215.18601
52.671996	583.044352	-163.190676	789.555167	-2.748875	-1.034987	22193.06009
-7.60206	584.570277	-286.027677	756.747769	-2.748875	-1.034987	22208.31935
-74.742781	551.76288	-435.568373	692.658899	-0.459987	0.490938	98.422193
-159.431644	539.555476	-591.212771	564.48116	-1.22295	0.490938	13.733329
-218.179775	512.088817	-591.212771	572.87375	-0.459987	0.490938	12.207404
-292.950123	471.651792	-592.738697	538.540426	0.302976	0.490938	22001.55644
-373.061211	428.162916	-663.694231	453.851563	-1.985912	-1.79795	22176.27491
-419.601938	359.49627	-724.73125	347.03678	-1.22295	0.490938	22188.48232
-479.875994	278.62222	-732.360878	250.140512	0.302976	0.490938	22189.24528
-530.231535	254.207412	-787.294195	99.836853	1.065939	-0.272025	22197.63787
-555.409305	151.207443	-748.383095	9.044287	2.591864	-0.272025	22215.18601
-581.350038	81.014871	-762.116424	-87.089018	1.065939	-1.79795	22239.60082
-613.394473	4.718597	-697.264592	-213.740832	1.065939	0.490938	22224.34156
-609.579659	-73.103602	-678.953486	-310.6371	1.828901	1.253901	22234.26008
-576.009299	-174.577646	-586.634995	-425.844473	0.302976	2.016864	22232.73415
-542.438938	-254.688733	-519.494274	-499.088896	-0.459987	-0.272025	22213.66009
-493.609323	-322.592417	-458.457255	-589.118499	1.065939	1.253901	22221.28971
-465.379702	-384.392398	-333.331366	-667.703661	2.591864	1.253901	22231.97119
-397.476018	-444.666455	-288.316565	-721.874015	-0.459987	0.490938	22214.42305
-328.809372	-495.021995	-146.405496	-760.022152	-3.511838	-1.79795	22217.4749
-252.513098	-554.533089	-45.694415	-818.770282	-1.22295	1.253901	22210.60823
-157.905719	-598.784927	22.972232	-822.585096	-1.22295	0.490938	22203.74157
-65.587228	-617.858996	122.157388	-835.555463	-0.459987	-0.272025	22201.45268
13.760897	-623.962698	273.22401	-786.725848	-0.459987	-0.272025	22218.23786
122.101605	-623.199735	283.142525	-827.162873	-1.22295	0.490938	22219.00082
192.294177	-606.414555	454.809141	-695.933282	-1.22295	-0.272025	22183.90454
280.034892	-553.007163	519.660974	-667.703661	1.065939	0.490938	22213.66009
352.516352	-514.096064	628.001682	-540.288883	-1.22295	-1.034987	22195.34898
424.234849	-460.688672	698.957217	-424.318547	0.302976	0.490938	22202.97861
482.220017	-394.310914	762.283124	-328.185243	0.302976	0.490938	22196.87491
544.019999	-301.992423	759.994236	-227.474161	1.065939	1.253901	22226.63045
563.094067	-240.955404	790.512745	-136.681596	1.065939	1.253901	22203.74157
593.612577	-150.162838	747.786832	-30.629775	1.828901	0.490938	22192.29713
591.323689	-62.422123	762.283124	119.673884	0.302976	-2.560913	22235.02304
580.64221	27.60748	738.631279	230.303481	0.302976	0.490938	22225.10453
551.649626	116.87412	627.238719	295.918276	-1.985912	0.490938	22222.81564
534.101483	199.274095	633.342421	417.992314	-1.985912	0.490938	22228.15638
491.37557	283.962959	575.357253	518.703395	-0.459987	0.490938	22215.18601
473.827427	348.814792	467.016545	607.207073	-1.22295	-1.034987	22226.63045
402.10893	440.37032	321.290662	656.799651	-1.22295	-1.79795	22229.6823
338.783023	478.518457	258.727718	723.940372	-0.459987	-0.272025	22197.63787
283.849706	531.162886	141.231456	775.058875	-1.985912	2.016864	22202.97861
219.760836	554.051768	-5.257389	778.110726	-3.511838	2.016864	22216.71194
126.679382	593.72583	-75.449961	748.355179	-1.22295	-0.272025	22202.97861
62.590512	577.703613	-181.501782	739.199626	-1.22295	-1.034987	22214.42305
-2.261321	583.807315	-265.427683	775.821838	-0.459987	-1.034987	22232.73415
-67.113153	558.629544	-375.294317	726.992223	1.065939	1.253901	77.822199
-150.276092	545.659178	-489.738727	664.429278	2.591864	1.253901	12.970367
-224.283477	505.222153	-518.731311	634.673731	-0.459987	0.490938	11.444441
-331.09826	469.362904	-601.89425	556.851532	0.302976	-0.272025	21900.0824
-369.246397	449.525873	-656.827567	457.666376	1.065939	-0.272025	22190.7712
-421.127863	380.096264	-701.079406	367.636773	3.354827	-0.272025	22225.10453
-465.379702	285.488885	-730.834952	224.199779	2.591864	2.779826	22203.74157
-537.098199	222.162977	-801.027524	80.762784	0.302976	2.016864	22175.51195
-551.594491	164.177809	-804.842338	-1.637191	1.828901	0.490938	22210.60823
-604.23892	76.437095	-760.590499	-68.014949	1.828901	0.490938	22218.23786
-601.187069	-2.148067	-716.33866	-214.503795	-1.22295	0.490938	22215.94897
-603.475957	-83.78508	-665.98312	-308.348211	-0.459987	-1.034987	22228.15638
-569.905597	-168.473944	-582.820181	-417.451883	-1.22295	-1.034987	22218.23786
-558.461156	-256.214659	-518.731311	-493.748157	-0.459987	0.490938	22222.05268
-496.661174	-330.985007	-496.605392	-584.540722	-0.459987	0.490938	22229.6823
-462.327851	-406.518318	-383.686907	-652.444406	-0.459987	-1.034987	22202.97861
-399.001944	-457.636821	-248.642503	-720.348089	-2.748875	-0.272025	22201.45268
-317.364931	-518.67384	-172.346229	-770.70363	-1.22295	0.490938	22207.55638
-257.853837	-550.718275	-79.264775	-840.896202	-4.274801	-0.272025	22212.13416
-160.194607	-598.784927	45.098151	-848.525829	1.065939	0.490938	22213.66009
-59.483526	-623.199735	117.579611	-821.059171	-0.459987	-1.034987	22229.6823
31.30904	-627.014549	293.824003	-740.948083	-1.985912	-1.034987	22228.91934
111.420127	-609.466406	367.068426	-723.39994	1.065939	-0.272025	22215.94897
196.871954	-597.259002	471.594321	-669.229586	1.065939	0.490938	22222.05268
278.508967	-538.510871	566.2017	-578.43702	-0.459987	0.490938	22204.50453
353.279315	-511.807175	638.68316	-518.925927	1.065939	-1.034987	22215.18601
431.101514	-437.79979	691.327589	-411.348181	1.828901	0.490938	22223.5786
479.931129	-376.762771	741.68313	-334.288945	2.591864	0.490938	22205.2675
537.916297	-313.436864	772.964602	-236.629714	1.065939	1.253901	22200.68972
545.545924	-214.251708	743.209055	-146.600111	1.065939	1.253901	22208.31935
582.931099	-136.429509	715.742397	-93.19272	-1.22295	-0.272025	22206.03046
579.116285	-54.792496	750.07572	90.6813	0.302976	-1.034987	22209.84527
576.064434	35.237107	724.134987	245.562736	-1.985912	0.490938	22204.50453
561.568142	114.585232	702.009068	346.273817	1.065939	1.253901	22233.49712
540.968148	216.059276	615.794278	430.199718	1.065939	0.490938	22214.42305
486.797794	280.911108	565.438738	512.599693	-2.748875	-0.272025	22207.55638
467.723725	357.207382	461.675806	596.525594	-2.748875	-1.034987	22210.60823
412.790408	414.429587	305.268444	623.992253	-1.22295	-1.79795	22190.7712
350.990427	477.755494	257.201792	718.599632	-0.459987	2.016864	22210.60823
273.168227	524.296221	126.735164	740.725552	-1.22295	1.253901	22221.28971
226.6275	570.073985	3.898163	756.747769	-1.22295	0.490938	22215.94897
138.123823	589.911017	-77.738849	756.747769	1.065939	0.490938	22225.10453
59.538661	592.199905	-146.405496	792.607018	0.302976	-0.272025	22233.49712
1.553493	585.33324	-255.509167	790.31813	-0.459987	0.490938	22217.4749
-78.557594	563.207321	-383.686907	752.932956	-1.985912	-1.034987	61.037019
-146.461278	544.133252	-479.820212	703.340378	2.591864	1.253901	16.022217
-218.179775	526.585109	-513.390572	617.125588	0.302976	0.490938	10.681478
-300.579751	489.962898	-583.583144	569.058936	1.065939	1.253901	21994.68978
-344.831589	450.288836	-656.064604	459.192302	-1.985912	-1.034987	22190.00824
-416.550087	387.725891	-708.709033	368.399736	3.354827	1.253901	22198.40083
-475.298218	303.037028	-750.671983	237.933108	1.828901	0.490938	22196.11194
-522.601907	218.348164	-850.620102	84.577598	0.302976	1.253901	22190.7712
-570.66856	141.288927	-765.168275	22.777616	0.302976	0.490938	22209.84527
-584.401889	75.674132	-766.694201	-79.45939	0.302976	-0.272025	22216.71194
-624.838914	0.903784	-680.479412	-212.214907	-0.459987	-1.034987	22226.63045
-587.45374	-83.022117	-653.012753	-320.555615	-0.459987	-0.272025	22228.91934
-581.350038	-172.288758	-591.212771	-399.90374	-1.985912	0.490938	22196.11194
-556.172268	-272.236876	-563.746113	-507.481486	-0.459987	0.490938	22210.60823
-529.468572	-327.170193	-488.212802	-595.222201	-1.22295	-0.272025	22196.11194
-452.409335	-366.844255	-401.998013	-704.325872	-2.748875	-1.79795	22201.45268
-392.135279	-437.79979	-264.66472	-747.051785	1.065939	-0.272025	22222.05268
-321.179745	-512.570138	-201.338813	-789.777698	1.065939	1.253901	22231.20823
-257.853837	-553.007163	-73.924036	-833.266574	1.828901	1.253901	22218.23786
-152.56498	-589.629375	32.890747	-838.607314	1.065939	0.490938	22228.91934
-63.29834	-626.251586	176.327742	-779.09622	1.065939	-1.034987	22231.97119
22.153487	-620.147884	301.453631	-738.659195	0.302976	0.490938	22216.71194
112.18309	-617.858996	376.986942	-723.39994	3.354827	1.253901	22245.70452
211.368246	-589.629375	483.801725	-666.940698	1.828901	1.253901	22243.41563
272.405265	-561.399753	542.549856	-605.903679	0.302976	0.490938	22198.40083
347.938576	-525.540505	635.63131	-541.814809	2.591864	1.253901	22210.60823
419.657073	-462.97756	699.720179	-435.762989	-0.459987	-0.272025	22216.71194
494.427421	-398.88869	728.712763	-319.02969	1.065939	-0.272025	22186.95639
519.605191	-319.540566	781.357192	-232.814901	-0.459987	0.490938	22202.21564
558.516291	-226.459112	772.964602	-158.044552	0.302976	0.490938	22220.52675
594.37554	-147.87395	779.831267	-24.526073	1.065939	1.253901	22202.21564
585.98295	-50.21472	778.305341	125.014623	-1.985912	-1.034987	22223.5786
570.723695	13.87415	735.579428	254.718288	-1.985912	-0.272025	22214.42305
545.545924	102.377828	695.142403	339.407152	-2.748875	-0.272025	22193.06009
511.212601	174.859288	625.712794	437.066382	-0.459987	0.490938	22206.03046
494.427421	283.962959	547.127632	505.733029	-1.22295	0.490938	22219.00082
466.960763	368.651823	453.283215	588.895967	-0.459987	0.490938	22206.03046
412.790408	419.007364	336.549917	582.792265	1.065939	-1.034987	22218.23786
360.908942	489.199935	264.831419	712.495931	-1.22295	-1.79795	22231.20823
277.746004	512.85178	119.105537	743.777403	0.302976	-0.272025	22219.76379
229.679351	573.888799	4.661126	762.088508	-0.459987	2.016864	22219.76379
149.568264	601.355458	-73.161073	783.451465	0.302976	-0.272025	22228.15638
80.138655	598.303607	-138.012906	809.392198	1.065939	-1.034987	22228.91934
6.894232	588.385091	-241.012875	794.895906	1.828901	0.490938	22242.65267
-81.609445	579.992501	-389.027646	734.62185	1.828901	-1.034987	190.740684
-136.542762	556.340656	-495.842429	653.7478	0.302976	1.253901	14.496292
-226.572365	510.562892	-537.042417	635.436694	0.302976	1.253901	13.733329
-293.713086	475.466606	-606.472026	564.48116	0.302976	2.016864	22022.15644
-357.038993	432.740693	-692.686815	474.451557	-1.985912	-1.034987	22177.03787
-427.231565	373.229599	-714.812735	353.903444	0.302976	0.490938	22197.63787
-474.535255	304.562953	-736.938654	243.273847	1.065939	1.253901	22214.42305
-517.261168	241.237046	-803.316412	114.333145	1.828901	2.779826	22211.3712
-576.009299	158.83707	-752.960872	25.829467	1.065939	-0.272025	22191.53417
-579.824112	68.807467	-730.07199	-71.0668	-1.985912	-0.272025	22201.45268
-608.816696	-12.066583	-694.212741	-187.800099	-1.985912	-0.272025	22209.84527
-612.63151	-100.57026	-651.486828	-323.607466	-2.748875	-0.272025	22196.87491
-614.157436	-154.740615	-635.46461	-431.185212	-0.459987	-0.272025	22215.18601
-540.15005	-244.770218	-540.094268	-521.977778	-0.459987	-0.272025	22225.10453
-517.261168	-308.096125	-502.709094	-600.56294	1.828901	1.253901	22215.94897
-455.461186	-399.651653	-427.938746	-688.303654	0.302976	0.490938	22225.86749
-391.372316	-443.140529	-273.820273	-747.814748	0.302976	-0.272025	22233.49712
-337.964925	-489.681256	-152.509198	-779.09622	0.302976	-0.272025	22213.66009
-236.490881	-543.85161	-76.975887	-795.8814	-1.985912	-0.272025	22223.5786
-148.750166	-574.37012	58.83148	-799.696214	4.11779	1.253901	22258.67489
-64.824265	-616.33307	163.357375	-766.888816	1.065939	-0.272025	22231.20823
34.360891	-625.488623	263.305494	-747.814748	1.828901	0.490938	22103.79345
131.257158	-610.992331	354.09806	-769.940667	1.065939	-0.272025	22221.28971
198.397879	-608.703443	482.275799	-676.096251	2.591864	2.016864	22217.4749
273.93119	-563.688642	568.490589	-601.325902	0.302976	2.016864	22199.92676
344.886725	-514.096064	622.660943	-530.370368	0.302976	1.253901	22201.45268
421.182998	-452.296082	683.697962	-438.051877	-1.22295	-2.560913	22201.45268
486.034831	-387.444249	705.060919	-324.370429	-0.459987	-1.034987	22212.13416
525.708893	-327.170193	784.409043	-225.185273	-0.459987	0.490938	22206.79342
553.938515	-238.666516	781.357192	-128.289006	-3.511838	2.016864	22184.6675
579.116285	-156.26654	766.097938	-30.629775	-0.459987	-1.034987	22183.14158
561.568142	-63.185086	761.520161	97.547965	-4.274801	-1.79795	22207.55638
571.486658	32.948219	750.07572	237.933108	-2.748875	-1.034987	22209.08231
544.019999	107.718567	678.357223	306.599754	-0.459987	0.490938	22209.84527
527.234819	212.244462	630.29057	418.755277	0.302976	1.253901	22230.44527
499.005198	296.933326	585.275769	513.362656	-1.22295	-0.272025	22224.34156
447.886694	351.866643	460.912843	577.451526	1.828901	-0.272025	22219.76379
416.605222	435.029581	372.409165	636.199657	-1.22295	-2.560913	22227.39341
384.560787	487.67401	257.964755	694.947788	-0.459987	-0.272025	22228.15638
305.212662	544.896215	162.594413	772.769987	1.065939	0.490938	22223.5786
234.257128	589.148054	55.016667	802.525533	-0.459987	1.253901	22249.51933
142.701599	568.54806	-67.057371	781.162577	1.065939	-1.034987	22247.23045
74.034953	612.036936	-148.694384	781.162577	2.591864	0.490938	22231.20823
-9.127985	597.540644	-263.901757	785.740353	1.828901	1.253901	22241.12674
-64.824265	567.022135	-341.723956	758.273695	1.065939	1.253901	146.488845
-165.535346	546.422141	-485.923914	694.947788	1.065939	1.253901	14.496292
-220.468663	512.85178	-526.360939	623.992253	-1.985912	0.490938	12.207404
-283.031608	475.466606	-616.390542	569.058936	-1.985912	-0.272025	21926.02313
-360.853807	440.37032	-664.457194	422.57009	0.302976	-1.034987	22182.37861
-421.127863	376.28145	-705.657182	375.266401	0.302976	-0.272025	22196.11194
-485.216733	297.696288	-757.538648	248.614586	-2.748875	1.253901	22190.7712
-523.36487	225.214828	-806.368263	108.992406	-1.985912	2.016864	22174.74899
-588.216703	145.103741	-747.620132	-5.452005	-2.748875	1.253901	22157.96381
-598.898181	63.466728	-754.486797	-88.614943	-1.985912	0.490938	22215.18601
-607.290771	2.429709	-688.872002	-192.377875	0.302976	-0.272025	22208.31935
-607.290771	-77.681378	-665.220157	-323.607466	-0.459987	-1.034987	22224.34156
-605.764846	-156.26654	-634.701647	-438.051877	1.065939	1.253901	22235.02304
-540.15005	-250.873919	-511.864647	-551.733325	-0.459987	0.490938	22214.42305
-502.764876	-328.696119	-456.93133	-639.474039	0.302976	1.253901	22224.34156
-453.935261	-373.71092	-413.442454	-682.199953	0.302976	-1.034987	22229.6823
-385.268615	-435.510902	-256.27213	-710.429574	1.065939	-1.034987	22238.07489
-308.972341	-505.703474	-158.6129	-738.659195	3.354827	2.016864	22244.17859
-254.801987	-556.059014	-96.049955	-810.377692	1.828901	2.016864	22247.23045
-140.357576	-591.1553	17.631493	-812.666581	0.302976	0.490938	22227.39341
-45.750197	-623.962698	150.387009	-804.27399	1.065939	-1.034987	22230.44527
9.18312	-633.118251	268.646233	-752.392524	0.302976	-0.272025	22226.63045
93.871984	-610.992331	396.06101	-767.651779	-1.22295	-1.034987	22181.61565
190.768252	-587.340486	495.246166	-664.65181	-0.459987	0.490938	22214.42305
276.983041	-570.555306	556.283185	-628.029598	0.302976	0.490938	22225.10453
324.286731	-500.362734	612.742427	-532.659256	-1.22295	-0.272025	22191.53417
417.368185	-475.947927	686.749813	-437.288914	-4.274801	-1.79795	22193.06009
460.857061	-392.784988	744.734981	-329.711168	-1.22295	-0.272025	22198.40083
524.945931	-341.666485	753.127571	-240.444528	0.302976	2.016864	22181.61565
566.908881	-224.933186	769.149788	-142.785298	-1.985912	0.490938	22180.85269
566.908881	-131.851732	756.179422	-38.259403	-2.748875	-1.034987	22193.82305
584.457024	-61.659161	777.542379	112.044257	-0.459987	-0.272025	22227.39341
578.353322	32.948219	756.179422	244.799773	-0.459987	0.490938	22214.42305
557.753328	117.637083	687.512776	331.014562	1.065939	1.253901	22226.63045
537.916297	201.562984	631.816496	414.940463	-0.459987	-0.272025	22226.63045
492.138533	283.962959	565.438738	508.021917	-0.459987	1.253901	22213.66009
483.745943	350.340717	480.749874	558.377458	0.302976	1.253901	22244.94156
436.442253	432.740693	380.038793	652.984837	1.065939	0.490938	22251.80822
373.879309	488.436973	285.431413	737.673701	1.065939	1.253901	22235.02304
303.686737	533.451774	157.253673	739.962589	1.828901	0.490938	22240.36378
198.397879	566.259172	28.312971	781.162577	-0.459987	1.253901	22242.65267
157.960854	592.199905	-50.272191	794.895906	-0.459987	0.490938	22218.23786
74.034953	584.570277	-160.901788	788.029241	0.302976	0.490938	22224.34156
11.472009	581.518427	-245.590652	801.762571	1.065939	0.490938	22235.02304
-80.08352	577.703613	-371.479503	730.807036	-1.22295	-0.272025	243.385113
-151.039054	531.162886	-465.32392	670.53298	0.302976	1.253901	16.022217
-222.757552	512.088817	-519.494274	601.103371	-2.748875	0.490938	9.918516
-298.290863	460.970314	-609.523877	559.903383	-2.748875	0.490938	21783.3491
-364.668621	420.533289	-640.805349	469.87378	-1.985912	-0.272025	22174.74899
-431.046379	374.755525	-702.605331	356.955295	-2.748875	-0.272025	22167.88232
-473.772292	302.274065	-788.057158	227.25163	-3.511838	-0.272025	22179.32676
-513.446354	249.629636	-823.916406	95.259076	-1.22295	0.490938	22190.7712
-561.513007	158.83707	-787.294195	13.622064	-0.459987	0.490938	22190.00824
-584.401889	77.96302	-749.909021	-66.489024	1.065939	-0.272025	22213.66009
-610.342622	10.059337	-683.531263	-187.037136	-1.985912	-1.034987	22187.71935
-601.187069	-73.866564	-648.434977	-322.081541	-1.985912	-0.272025	22227.39341
-595.083367	-176.866534	-580.531293	-408.29633	-0.459987	0.490938	22212.89712
-544.727827	-231.036888	-520.257237	-483.829641	2.591864	1.253901	22245.70452
-500.475988	-312.673901	-491.264653	-579.962946	0.302976	-0.272025	22248.75637
-444.016745	-395.836839	-356.983211	-654.733294	1.828901	0.490938	22229.6823
-382.979726	-457.636821	-259.323981	-736.370307	-1.985912	-1.034987	22228.91934
-318.127894	-494.259032	-162.427713	-773.755481	1.828901	0.490938	22240.36378
-238.016806	-562.925679	-51.035154	-788.251773	-1.985912	-0.272025	22220.52675
-158.668682	-584.288635	42.809263	-807.325841	1.065939	0.490938	22221.28971
-73.979818	-613.281219	153.43886	-805.799916	2.591864	-0.272025	22231.20823
35.123853	-638.45899	283.905488	-724.162903	-2.748875	-1.034987	22222.05268
109.894202	-628.540474	348.75732	-718.059201	-0.459987	1.253901	22180.08972
200.686767	-607.94048	451.75729	-697.459207	-1.985912	0.490938	22200.68972
270.116376	-564.451604	573.068365	-608.95553	1.065939	1.253901	22204.50453
334.205246	-496.547921	616.557241	-533.422219	-1.985912	1.253901	22196.87491
390.664489	-487.392368	697.431291	-438.051877	-1.22295	-1.79795	22199.92676
470.012614	-393.547951	728.712763	-340.392646	-0.459987	-1.034987	22205.2675
531.812595	-325.644268	764.572012	-246.54823	-0.459987	-0.272025	22199.16379
550.123701	-250.110957	743.972018	-167.963068	-1.22295	1.253901	22183.90454
566.145918	-165.422093	751.601646	-62.67421	-0.459987	0.490938	22208.31935
576.827397	-60.133235	766.8609	107.46648	1.828901	0.490938	22219.00082
569.960732	13.111188	759.231273	224.962742	1.828901	1.253901	22225.86749
560.805179	103.140791	680.646111	332.540488	2.591864	2.016864	22238.07489
531.812595	201.562984	652.41649	434.777494	4.880752	1.253901	22241.12674
499.76816	293.881475	586.038732	528.621911	0.302976	0.490938	22241.12674
465.434837	350.340717	476.172098	587.370042	-1.985912	-1.034987	22221.28971
412.027446	431.97773	376.986942	656.036688	1.065939	-1.034987	22224.34156
379.220048	483.096233	294.586966	720.888521	-1.22295	-2.560913	22225.86749
299.10896	529.63696	160.305524	769.718136	1.065939	1.253901	22231.20823
224.338612	557.866582	46.624077	794.132943	0.302976	2.016864	22214.42305
150.331227	589.148054	-54.087005	788.029241	1.065939	1.253901	22225.86749
77.849767	586.096203	-148.694384	778.110726	-1.22295	-1.034987	22231.20823
-0.735395	573.125836	-274.583236	759.79962	-2.748875	-1.034987	22212.89712
-70.165004	560.918433	-340.960994	760.562583	-2.748875	0.490938	181.585131
-163.246458	534.9777	-456.168367	639.251508	-2.748875	0.490938	15.259255
-208.26126	512.088817	-553.827597	643.066321	-0.459987	0.490938	13.733329
-306.683453	467.074016	-583.583144	552.273756	-1.22295	0.490938	21605.57878
-354.750105	439.607357	-694.212741	463.770078	0.302976	-0.272025	22192.29713
-398.238981	385.437003	-756.012723	342.459003	-0.459987	-0.272025	22181.61565
-473.772292	307.614804	-756.775685	233.355332	-1.22295	1.253901	22193.06009
-524.890795	236.659269	-822.390481	79.236859	-1.985912	-0.272025	22204.50453
-592.031516	148.918555	-781.190493	-16.896446	1.065939	0.490938	22186.19343
-595.84633	74.911169	-738.46458	-61.911247	0.302976	-0.272025	22219.00082
-602.712995	8.533411	-695.738666	-202.296391	1.828901	2.016864	22252.57118
-575.246336	-70.814714	-653.012753	-319.02969	2.591864	0.490938	22237.31193
-592.031516	-147.87395	-617.916467	-387.696336	1.065939	-0.272025	22233.49712
-542.438938	-250.110957	-542.383156	-478.488902	-0.459987	0.490938	22237.31193
-511.157466	-306.570199	-463.035032	-597.511089	1.065939	-0.272025	22234.26008
-447.068596	-366.081293	-366.138764	-667.703661	-0.459987	-0.272025	22219.76379
-396.713056	-440.088678	-291.368416	-741.711046	0.302976	-1.034987	22224.34156
-335.676037	-499.599772	-163.953639	-762.31104	0.302976	0.490938	22134.31196
-251.750136	-536.984946	-76.212924	-814.192506	-0.459987	1.253901	22219.76379
-151.039054	-607.177518	26.787045	-784.436959	0.302976	-0.272025	22226.63045
-81.609445	-619.384921	144.283307	-788.251773	-1.985912	0.490938	22211.3712
9.18312	-617.858996	255.675867	-740.185121	-2.748875	-0.272025	22196.11194
104.553463	-621.67381	351.809171	-786.725848	0.302976	1.253901	22196.11194
177.797885	-589.629375	473.120247	-661.599959	-1.22295	0.490938	22194.58602
281.560818	-577.421971	537.972079	-599.037014	-4.274801	-0.272025	22198.40083
330.390433	-507.229399	624.186868	-565.466654	0.302976	0.490938	22216.71194
408.212632	-455.347933	687.512776	-431.948175	0.302976	-0.272025	22202.21564
478.405204	-393.547951	719.557211	-367.096342	-1.985912	-0.272025	22195.34898
532.575558	-314.199827	785.172006	-249.600081	-0.459987	2.016864	22220.52675
566.145918	-261.555398	764.572012	-209.926018	-1.22295	2.016864	22192.29713
563.094067	-144.822099	736.342391	-86.326055	1.828901	0.490938	22192.29713
589.797763	-50.977682	799.668298	108.992406	2.591864	-0.272025	22249.51933
570.723695	23.029703	757.705347	249.377549	1.828901	1.253901	22250.2823
552.412589	98.563014	699.720179	336.355301	1.828901	0.490938	22229.6823
531.049632	205.377797	653.942415	424.096016	0.302976	0.490938	22238.07489
504.345937	277.096295	568.490589	495.814513	-1.22295	-0.272025	22234.26008
458.568172	363.311084	461.675806	591.947818	-1.985912	-1.79795	22208.31935
418.89411	424.348103	363.253612	669.770017	-1.22295	0.490938	22223.5786
370.827458	481.570308	282.379562	711.732968	-1.22295	-0.272025	22231.20823
287.664519	520.481408	164.883301	768.955173	-1.22295	1.253901	22214.42305
215.183059	557.866582	21.446306	778.110726	-0.459987	-0.272025	22224.34156
148.805301	577.703613	-63.242557	788.792204	-1.22295	-0.272025	22209.08231
69.457177	577.703613	-143.353645	797.947757	-2.748875	-1.034987	22195.34898
-6.076134	586.859166	-252.457316	774.295912	-1.22295	2.016864	22173.98602
-65.587228	569.311023	-354.694323	743.01444	-0.459987	-0.272025	135.044404
-154.853868	550.999917	-469.901696	692.658899	-1.22295	0.490938	16.022217
-219.705701	528.111035	-531.701678	640.777433	0.302976	0.490938	11.444441
-286.846421	487.67401	-620.205355	569.058936	-0.459987	0.490938	21743.67504
-362.379732	425.874028	-678.953486	455.377488	-0.459987	-1.034987	22185.43046
-407.394534	378.570339	-740.753468	338.644189	-1.985912	-0.272025	22184.6675
-460.038963	323.637021	-746.094207	244.799773	-0.459987	0.490938	22188.48232
-527.179684	241.237046	-807.894189	71.607232	1.828901	2.016864	22221.28971
-545.490789	171.044474	-762.116424	24.303542	0.302976	0.490938	22220.52675
-574.483373	69.57043	-725.494213	-65.726061	1.828901	0.490938	22243.41563
-585.164852	-2.148067	-690.397927	-158.807515	3.354827	0.490938	22235.786
-604.23892	-67.762863	-653.775716	-286.222292	0.302976	0.490938	22227.39341
-605.001883	-160.844316	-614.101654	-381.592634	-0.459987	-0.272025	22225.86749
-563.038932	-251.636882	-565.272038	-502.903709	1.828901	0.490938	22225.86749
-505.053764	-327.170193	-477.531324	-599.799977	0.302976	-1.034987	22215.94897
-449.357484	-379.051659	-364.612839	-646.340704	0.302976	-0.272025	22226.63045
-395.950093	-432.459051	-266.953608	-727.977717	-0.459987	-0.272025	22228.91934
-333.387148	-502.651623	-181.501782	-755.444375	-1.985912	1.253901	22199.92676
-267.772353	-554.533089	-84.605514	-808.851767	-3.511838	-0.272025	22204.50453
-166.298309	-593.444188	-20.516644	-816.481394	-1.22295	-1.034987	22215.94897
-70.165004	-611.755294	155.727748	-782.911034	-0.459987	0.490938	22203.74157
8.420158	-616.33307	286.194376	-757.733264	-1.985912	-0.272025	22213.66009
103.7905	-611.755294	370.120277	-752.392524	-1.22295	0.490938	22225.86749
183.901587	-614.044182	485.32765	-679.148102	1.065939	-0.272025	22191.53417
268.590451	-572.081232	548.653558	-593.696275	-1.22295	-0.272025	22217.4749
346.41265	-523.251616	615.794278	-540.288883	-1.22295	-0.272025	22201.45268
391.427452	-453.059045	670.727595	-462.466684	1.065939	2.016864	22181.61565
470.012614	-402.703504	717.268322	-368.622268	1.065939	-0.272025	22196.11194
499.76816	-321.066491	785.934969	-241.207491	1.065939	0.490938	22222.81564
572.24962	-248.585031	766.8609	-169.488993	1.065939	-0.272025	22212.13416
573.775546	-144.059136	744.734981	-87.089018	3.354827	0.490938	22205.2675
580.64221	-60.896198	781.357192	118.147958	1.828901	0.490938	22243.41563
592.849614	32.948219	737.105354	214.281263	0.302976	-0.272025	22216.71194
540.205185	94.7482	727.186838	323.384935	0.302976	-0.272025	22222.05268
539.442223	204.614835	640.972049	401.970097	-2.748875	-1.034987	22229.6823
506.634825	266.414816	577.646142	512.599693	1.065939	-0.272025	22215.18601
473.064464	354.918494	465.490619	570.584861	-1.22295	-0.272025	22222.05268
415.079296	407.562923	336.549917	607.970036	-1.22295	-0.272025	22228.15638
363.960793	470.88883	284.668451	705.629266	-0.459987	-1.034987	22196.11194
305.975625	528.111035	172.512928	758.273695	-1.985912	0.490938	22202.97861
228.916389	540.318439	-34.249973	751.40703	-3.511838	0.490938	22209.84527
139.649748	591.436942	-28.909234	794.895906	-2.748875	-0.272025	22208.31935
64.8794	586.859166	-140.301794	804.814422	1.065939	0.490938	22216.71194
-0.735395	583.807315	-216.598068	788.792204	1.065939	0.490938	22231.20823
-70.927967	565.496209	-360.798025	744.540365	0.302976	-0.272025	220.496231
-141.120539	543.37029	-456.168367	714.021856	-1.22295	-0.272025	16.022217
-226.572365	515.140668	-524.835013	636.96262	1.828901	1.253901	10.681478
-287.609384	471.651792	-603.420175	548.458942	1.828901	1.253901	21491.89734
-370.00936	452.577724	-672.086822	456.140451	1.828901	-0.272025	22199.92676
-425.70564	412.140699	-745.331244	327.962711	1.065939	-0.272025	22217.4749
-457.750075	316.770357	-736.938654	264.636804	1.828901	-0.272025	21986.29719
-530.231535	236.659269	-805.6053	109.755368	-0.459987	1.253901	22201.45268
-550.068566	146.629667	-752.960872	16.673914	1.065939	-0.272025	22215.18601
-592.794479	91.696349	-743.042356	-57.333471	-1.985912	-0.272025	22225.10453
-610.342622	17.688964	-674.37571	-167.963068	-1.985912	0.490938	22213.66009
-613.394473	-63.948049	-664.457194	-299.955621	-1.22295	0.490938	22226.63045
-573.720411	-149.399875	-595.790548	-387.696336	0.302976	0.490938	22230.44527
-559.224119	-232.562814	-539.331305	-485.355566	1.065939	-0.272025	22215.94897
-515.735243	-331.74797	-492.027616	-621.925896	-1.985912	0.490938	22211.3712
-461.564888	-366.081293	-392.84246	-664.65181	-4.274801	-0.272025	22208.31935
-425.70564	-455.347933	-312.731372	-760.022152	-1.985912	-0.272025	22198.40083
-323.468633	-517.910877	-138.775868	-763.836965	-2.748875	-0.272025	22212.89712
-250.987173	-543.85161	-99.101806	-827.925835	-1.22295	0.490938	22221.28971
-167.824235	-572.844194	32.127785	-792.829549	0.302976	-1.034987	22214.42305
-70.165004	-610.229369	132.838866	-788.251773	-1.985912	-1.034987	22224.34156
9.18312	-622.436772	279.327711	-766.888816	0.302976	0.490938	22231.20823
114.471978	-611.755294	354.09806	-751.629562	0.302976	2.016864	22209.84527
177.797885	-602.599741	468.54247	-686.014766	-0.459987	1.253901	22192.29713
268.590451	-559.110865	545.601707	-601.325902	1.828901	0.490938	22207.55638
341.071911	-504.940511	600.535024	-557.837026	2.591864	1.253901	22215.94897
399.057079	-462.97756	656.994266	-484.592604	0.302976	-0.272025	22216.71194
478.405204	-403.466467	716.50536	-381.592634	0.302976	-1.79795	22215.18601
526.471856	-321.829454	788.98682	-236.629714	0.302976	0.490938	22215.18601
555.46444	-239.429478	781.357192	-163.385291	-0.459987	1.253901	22206.03046
566.145918	-162.370242	754.653496	-17.659409	-1.22295	-1.034987	22193.06009
579.116285	-79.970266	760.757198	102.125741	-1.22295	-2.560913	22212.13416
575.301471	10.059337	756.942385	220.384965	0.302976	0.490938	22219.76379
555.46444	116.87412	716.50536	319.570121	-0.459987	0.490938	22231.20823
521.89408	201.562984	628.001682	394.340469	-1.985912	-0.272025	22216.71194
494.427421	269.466667	571.54244	488.947849	-1.22295	1.253901	22199.92676
441.782992	345.762941	386.905457	510.310805	-1.985912	-0.272025	22206.79342
428.049663	409.851811	261.779568	531.673762	-1.22295	-0.272025	22196.11194
354.80524	487.67401	236.601798	668.244092	-0.459987	-0.272025	22208.31935
302.160811	517.429557	165.646264	769.718136	0.302976	2.779826	22225.10453
216.708985	581.518427	35.942598	791.844055	-0.459987	1.253901	22227.39341
151.857152	579.229538	-12.887017	816.258863	-2.748875	-1.79795	22219.00082
90.057171	586.096203	-138.775868	810.155161	0.302976	-1.034987	22229.6823
13.760897	579.992501	-247.87954	807.10331	-1.985912	-1.034987	22220.52675
-70.165004	584.570277	-347.827658	732.332962	0.302976	-0.272025	380.718406
-139.594613	555.577693	-459.220218	716.310744	2.591864	-0.272025	13.733329
-229.624216	537.266588	-527.123902	652.221874	1.828901	1.253901	12.207404
-288.372347	497.592525	-657.59053	517.17747	1.828901	1.253901	22029.78607
-360.090844	451.051799	-704.131256	457.666376	2.591864	-0.272025	22201.45268
-418.076012	385.437003	-699.55348	384.421954	1.065939	0.490938	22219.00082
-469.194516	305.325916	-731.597915	251.666437	1.065939	1.253901	22201.45268
-530.994497	246.577785	-798.738636	131.881288	-1.22295	0.490938	22186.95639
-553.883379	167.22966	-756.775685	46.429461	0.302976	-0.272025	22218.23786
-588.216703	79.488946	-746.85717	-57.333471	-1.22295	-0.272025	22215.18601
-618.735212	10.822299	-673.612747	-174.829733	1.065939	1.253901	22228.15638
-590.505591	-82.259155	-668.272008	-279.355627	-2.748875	-0.272025	22215.18601
-599.661144	-176.866534	-604.183138	-412.874106	-1.985912	-1.034987	22193.06009
-536.335236	-218.829484	-582.820181	-562.414803	-1.22295	0.490938	22014.52681
-518.024131	-327.933156	-591.212771	-705.088835	1.065939	1.253901	22214.42305
-476.06118	-375.999808	-386.738758	-679.148102	-1.22295	-1.034987	22200.68972
-399.764907	-444.666455	-331.805441	-785.199922	-2.748875	-1.034987	22222.05268
-319.653819	-498.836809	-181.501782	-752.392524	-0.459987	0.490938	22228.91934
-257.090875	-539.273834	-102.91662	-811.140655	-1.22295	0.490938	22213.66009
-161.720533	-575.133083	29.075934	-793.592512	1.828901	0.490938	22224.34156
-69.402041	-623.962698	137.416642	-805.036953	-1.985912	-1.79795	22228.15638
32.072003	-620.910847	255.675867	-768.414742	-0.459987	-0.272025	22214.42305
109.894202	-626.251586	385.379532	-724.162903	1.065939	-0.272025	22239.60082
183.901587	-603.362704	461.675806	-687.540692	0.302976	-0.272025	22227.39341
274.694153	-553.007163	547.890595	-580.725909	1.828901	1.253901	22215.18601
334.205246	-540.036797	590.616508	-595.985163	1.828901	-0.272025	22213.66009
391.427452	-462.97756	683.697962	-457.888908	0.302976	0.490938	22219.00082
464.671874	-399.651653	734.816465	-341.918572	2.591864	1.253901	22192.29713
508.16075	-327.933156	781.357192	-229.000087	-1.22295	-0.272025	22210.60823
553.938515	-267.6591	770.675714	-154.992701	1.065939	2.016864	22215.94897
582.168136	-155.503577	788.98682	-31.392738	-1.985912	-1.034987	22208.31935
587.508875	-73.866564	791.275708	110.518331	-0.459987	0.490938	22221.28971
575.301471	12.348225	743.972018	223.436816	-1.985912	0.490938	22208.31935
545.545924	90.170424	644.786862	287.525686	-1.22295	0.490938	22202.21564
503.582974	196.222244	580.697992	348.562705	-2.748875	-0.272025	22196.87491
505.108899	267.940742	545.601707	507.258954	-0.459987	-0.272025	22217.4749
473.827427	339.659239	463.201731	513.362656	-1.985912	-0.272025	22217.4749
422.708924	422.822177	322.816587	611.784849	0.302976	-0.272025	22216.71194
379.220048	484.622159	292.298078	697.999639	-0.459987	-0.272025	22228.91934
312.84229	518.192519	153.43886	756.747769	0.302976	-0.272025	22200.68972
229.679351	561.681395	36.705561	785.740353	-1.22295	0.490938	22216.71194
139.649748	573.888799	-44.168489	794.132943	-1.22295	-0.272025	22225.86749
75.560879	603.644346	-134.198092	794.895906	2.591864	1.253901	22256.386
3.079419	583.807315	-240.249912	802.525533	1.828901	1.253901	22236.54897
-51.853899	560.918433	-416.494305	634.673731	2.591864	1.253901	273.14066
-154.090905	538.792513	-451.590591	687.31816	-0.459987	0.490938	16.78518
-200.631632	524.296221	-524.072051	648.407061	0.302976	1.253901	10.681478
-292.950123	475.466606	-614.101654	540.066352	1.828901	1.253901	21395.76403
-351.698254	428.925879	-637.753498	467.584892	-0.459987	-0.272025	22184.6675
-405.868608	380.859227	-708.709033	384.421954	1.828901	-0.272025	22197.63787
-485.216733	315.244431	-729.309027	253.192363	-1.985912	-0.272025	22205.2675
-524.890795	219.874089	-765.931238	123.488698	0.302976	2.016864	22185.43046
-561.513007	152.733368	-736.175691	36.510946	-1.985912	-0.272025	22190.00824
-588.979665	74.911169	-726.257176	-57.333471	-3.511838	-1.034987	22200.68972
-623.312988	10.822299	-711.760884	-187.800099	-1.985912	-1.034987	22215.94897
-605.764846	-65.473974	-749.909021	-368.622268	-1.22295	0.490938	22200.68972
-576.009299	-148.636913	-649.197939	-461.703722	-1.985912	0.490938	22212.13416
-556.93523	-238.666516	-522.546125	-483.066678	1.065939	0.490938	22231.20823
-501.238951	-306.570199	-526.360939	-598.274051	-0.459987	-0.272025	22212.89712
-460.038963	-371.422032	-393.605423	-650.155518	1.065939	2.016864	22222.81564
-402.053795	-434.747939	-299.761006	-717.296238	-1.22295	0.490938	22233.49712
-345.594552	-491.207182	-179.975856	-753.91845	-0.459987	1.253901	22212.13416
-241.83162	-547.666424	-79.264775	-782.148071	-1.22295	0.490938	22225.86749
-165.535346	-581.999747	49.675928	-777.570295	1.828901	0.490938	22254.09711
-89.239073	-607.94048	138.179605	-801.22214	1.828901	-0.272025	22233.49712
9.18312	-643.036766	246.520314	-815.718432	0.302976	-1.034987	22192.29713
80.138655	-617.096033	331.209178	-795.118438	3.354827	1.253901	22228.15638
177.797885	-585.814561	441.075812	-701.274021	-1.22295	-1.034987	22213.66009
263.249712	-563.688642	536.446154	-621.925896	-2.748875	-1.034987	22183.90454
350.990427	-520.199766	618.083167	-546.392585	-1.985912	1.253901	22219.76379
414.316334	-476.71089	685.98685	-428.896324	-1.22295	-0.272025	22212.89712
461.620023	-393.547951	715.742397	-344.970423	-1.985912	-1.034987	22192.29713
515.790378	-310.385013	768.386826	-252.651932	-1.985912	-1.034987	22193.82305
547.07185	-243.244292	785.934969	-174.06677	-3.511838	0.490938	22182.37861
579.116285	-151.688764	766.097938	-44.363105	-0.459987	1.253901	22190.7712
596.664428	-76.918415	773.727565	84.577598	-1.985912	0.490938	22207.55638
578.353322	3.192672	703.534993	185.288679	-1.22295	-1.034987	22217.4749
557.753328	93.985238	661.572043	282.184947	-0.459987	-0.272025	22212.89712
533.338521	204.614835	660.046117	422.57009	-0.459987	0.490938	22230.44527
499.005198	268.703704	572.305402	502.681178	0.302976	2.016864	22232.73415
470.775576	340.422202	486.853576	569.821899	-1.22295	-0.272025	22218.23786
439.494104	412.903662	366.305463	651.458912	1.828901	0.490938	22230.44527
370.827458	478.518457	295.349929	719.362595	1.065939	0.490938	22231.20823
295.294147	537.266588	195.40181	766.666285	3.354827	1.253901	22241.88971
237.308979	567.785097	36.705561	804.814422	1.065939	1.253901	22248.75637
154.14604	582.281389	-54.087005	764.377397	0.302976	-0.272025	22244.17859
93.109021	592.199905	-154.798086	800.999608	1.828901	0.490938	22228.91934
9.18312	603.644346	-298.23508	727.755185	-1.22295	-0.272025	22229.6823
-67.113153	574.651762	-337.909143	730.044073	3.354827	2.016864	203.711051
-143.409427	555.577693	-452.353553	714.784819	-0.459987	1.253901	14.496292
-241.068657	515.903631	-517.968349	652.984837	-0.459987	1.253901	12.207404
-305.157527	475.466606	-583.583144	579.740414	1.065939	1.253901	21573.53435
-372.298248	454.103649	-641.568312	482.081184	0.302976	-0.272025	22167.88232
-426.468602	374.755525	-693.449778	385.184916	-2.748875	-0.272025	22183.90454
-487.505621	316.770357	-734.649766	273.029394	-1.22295	0.490938	22185.43046
-520.313019	238.948158	-817.812704	105.177592	-0.459987	2.016864	22151.8601
-568.379671	164.177809	-768.220126	45.666498	-0.459987	-1.034987	22199.92676
-594.320404	75.674132	-756.012723	-83.274204	-1.985912	-0.272025	22215.94897
-614.920398	10.822299	-733.886803	-206.874167	1.065939	1.253901	22210.60823
-592.794479	-70.051751	-669.797933	-320.555615	0.302976	0.490938	22222.81564
-583.638926	-150.925801	-604.946101	-388.459299	-2.748875	-1.034987	22229.6823
-560.750044	-239.429478	-555.353523	-473.911125	-0.459987	-0.272025	22214.42305
-508.868578	-306.570199	-510.338721	-588.355536	-1.985912	0.490938	22219.00082
-473.009329	-367.607218	-374.531354	-654.733294	-0.459987	-1.034987	22232.73415
-394.424167	-429.4072	-270.005459	-705.851797	0.302976	0.490938	22240.36378
-330.335297	-491.970144	-191.420297	-733.318456	0.302976	0.490938	22237.31193
-255.564949	-525.540505	-113.598098	-811.903618	1.065939	0.490938	22243.41563
-178.505713	-570.555306	30.601859	-821.059171	-0.459987	-1.034987	22227.39341
-79.320557	-622.436772	138.942568	-792.066587	0.302976	1.253901	22223.5786
22.91645	-645.325654	248.046239	-795.118438	-1.22295	-0.272025	22196.11194
97.686798	-624.725661	353.335097	-734.844381	1.065939	1.253901	22212.13416
185.427513	-597.259002	453.283215	-673.807362	0.302976	2.016864	22219.00082
243.412681	-557.58494	517.372085	-627.266635	0.302976	0.490938	22225.86749
331.916358	-547.666424	637.920198	-537.999995	-2.748875	-2.560913	22194.58602
390.664489	-483.577554	692.090552	-446.444467	-2.748875	-1.79795	22182.37861
451.701508	-411.096094	721.083136	-335.81487	-2.748875	0.490938	22188.48232
506.634825	-362.266479	752.364608	-284.696367	-3.511838	0.490938	22135.07492
559.279254	-247.822068	744.734981	-202.296391	-1.22295	2.016864	22180.08972
573.775546	-160.081354	743.972018	-41.311254	-1.985912	-1.79795	22216.71194
579.116285	-63.185086	753.127571	73.133157	0.302976	-0.272025	22231.20823
575.301471	16.163038	687.512776	192.918307	-2.748875	-0.272025	22209.08231
560.042216	101.614865	695.142403	313.466419	-0.459987	0.490938	22221.28971
532.575558	185.540766	660.046117	415.703426	-1.985912	0.490938	22223.5786
502.820011	267.177779	595.194284	487.421923	-1.22295	-0.272025	22214.42305
494.427421	359.49627	489.905427	562.955234	3.354827	-0.272025	22249.51933
428.049663	420.533289	383.853606	647.644098	1.828901	-1.034987	22255.62304
379.220048	484.622159	299.164743	717.83667	0.302976	0.490938	22228.91934
306.738588	534.9777	183.194407	760.562583	1.065939	1.253901	22235.786
250.279345	551.76288	30.601859	761.325546	1.828901	0.490938	22242.65267
168.642332	599.829532	-88.420328	752.169993	1.065939	0.490938	22215.18601
83.953469	590.673979	-116.649949	815.4959	1.065939	-0.272025	22223.5786
9.946083	596.777681	-237.198061	812.444049	-0.459987	0.490938	22227.39341
-52.616861	578.466576	-339.435068	751.40703	-0.459987	-0.272025	347.148045
-125.098321	543.37029	-458.457255	712.495931	-0.459987	1.253901	13.733329
-214.364961	515.140668	-505.760945	646.881135	-4.274801	-1.034987	12.207404
-283.031608	489.199935	-593.50166	578.977452	-5.037763	-1.79795	21202.73446
-346.357515	436.555507	-670.560896	495.814513	-1.985912	-0.272025	22153.38603
-397.476018	385.437003	-697.264592	374.503438	0.302976	2.016864	22183.14158
-485.216733	302.274065	-764.405313	215.807189	0.302976	0.490938	22176.27491
-513.446354	236.659269	-870.457133	80.762784	-0.459987	2.016864	22197.63787
-547.779678	153.496331	-764.405313	31.170206	-0.459987	0.490938	22224.34156
-603.475957	80.251908	-786.531232	-142.785298	0.302976	-0.272025	22159.48973
-612.63151	13.87415	-696.501629	-174.06677	-1.22295	-1.034987	22219.00082
-605.764846	-56.318422	-678.190523	-267.148224	0.302976	-1.034987	22227.39341
-592.794479	-142.533211	-599.605362	-410.585218	-0.459987	0.490938	22221.28971
-553.883379	-229.510963	-546.19797	-478.488902	3.354827	1.253901	22241.88971
-508.105615	-288.259094	-470.664659	-578.43702	-1.22295	-1.79795	22244.94156
-467.66859	-366.844255	-380.635056	-645.577741	2.591864	-0.272025	22231.20823
-402.053795	-424.066461	-284.501751	-707.377723	1.065939	1.253901	22231.97119
-337.964925	-500.362734	-180.738819	-749.340673	-1.22295	0.490938	22231.97119
-241.068657	-540.036797	-134.961055	-845.473978	-0.459987	2.016864	22221.28971
-173.927936	-573.607157	32.890747	-784.436959	-1.22295	-0.272025	22218.23786
-81.609445	-610.992331	152.675897	-779.09622	1.828901	0.490938	22230.44527
7.657195	-620.147884	275.512898	-750.103636	0.302976	0.490938	22221.28971
79.375692	-626.251586	320.527699	-738.659195	1.065939	1.253901	22195.34898
171.694183	-592.681226	430.394333	-686.777729	-1.22295	0.490938	22197.63787
266.301563	-563.688642	549.41652	-625.74071	-1.985912	-0.272025	22198.40083
333.442284	-529.355318	624.186868	-547.155548	-1.22295	-0.272025	22161.77862
401.345967	-475.184964	655.468341	-460.177796	-1.22295	0.490938	22196.11194
466.960763	-406.518318	718.031285	-346.496348	-0.459987	0.490938	22206.79342
529.523707	-323.355379	740.920167	-290.800069	-0.459987	1.253901	22186.95639
537.916297	-266.896137	708.11277	-234.340826	1.828901	2.016864	22209.08231
572.24962	-160.081354	776.779416	-54.28162	0.302976	0.490938	22231.97119
591.323689	-71.577676	771.438677	98.310927	0.302976	0.490938	22215.94897
589.0348	23.029703	754.653496	228.014593	-1.22295	-0.272025	22225.10453
554.701477	96.274126	667.675744	315.755307	2.591864	-0.272025	22257.14896
531.049632	187.829654	658.520192	418.755277	2.591864	2.016864	22238.07489
521.89408	262.600003	568.490589	455.377488	2.591864	-0.272025	22122.86752
466.960763	343.474053	489.142464	558.377458	1.828901	0.490938	22239.60082
428.812626	414.429587	384.616569	665.955204	1.065939	0.490938	22225.10453
383.797824	474.703643	307.557333	696.473713	1.065939	-0.272025	22222.81564
307.501551	535.740662	180.905518	746.066291	-1.22295	0.490938	22229.6823
231.205277	557.103619	42.0463	772.769987	-1.985912	0.490938	22214.42305
153.383078	581.518427	-23.568495	801.762571	1.065939	0.490938	22225.10453
83.953469	586.859166	-121.227725	800.236645	-0.459987	-0.272025	22231.20823
19.864599	570.836948	-241.012875	773.532949	-2.748875	-1.034987	22189.24528
-51.090936	561.681395	-335.620255	762.851471	-1.22295	0.490938	604.266488
-131.964986	548.711029	-448.53874	714.784819	-1.22295	1.253901	16.78518
-218.179775	519.718445	-523.309088	650.695949	1.065939	0.490938	11.444441
-286.083459	499.881414	-607.234989	554.562644	-1.985912	-0.272025	20727.40867
-366.957509	454.866612	-668.272008	432.488606	-0.459987	-0.272025	22186.19343
-412.735273	401.459221	-739.990505	377.555289	1.065939	0.490938	22177.03787
-462.327851	303.79999	-768.983089	228.014593	2.591864	2.016864	22202.97861
-503.527839	251.155561	-774.323828	139.510915	1.065939	2.016864	22210.60823
-558.461156	164.940772	-769.746052	44.140573	1.828901	0.490938	22220.52675
-591.268554	82.540797	-746.094207	-36.733477	0.302976	-1.79795	22222.81564
-601.187069	19.977852	-715.575698	-191.614913	4.11779	0.490938	22251.04526
-605.001883	-51.740645	-666.746082	-276.303777	2.591864	0.490938	22243.41563
-572.957448	-135.666546	-623.257206	-393.037075	0.302976	-0.272025	22231.20823
-555.409305	-229.510963	-558.405374	-468.570386	1.828901	-1.034987	22236.54897
-518.024131	-303.518348	-476.768361	-548.681474	1.828901	0.490938	22227.39341
-460.038963	-378.288696	-410.390603	-666.940698	0.302976	0.490938	22216.71194
-408.157497	-446.19238	-311.96841	-715.00735	-0.459987	-1.034987	22225.86749
-334.913074	-507.229399	-178.449931	-728.74068	-1.985912	0.490938	22228.15638
-258.6168	-536.221983	-89.946253	-795.118438	0.302976	1.253901	22220.52675
-170.113123	-574.37012	22.972232	-774.518444	0.302976	-1.034987	22226.63045
-98.394625	-623.199735	154.201823	-796.644363	-1.22295	-1.034987	22208.31935
-17.520575	-638.45899	260.253643	-792.066587	-3.511838	-0.272025	22191.53417
80.901618	-616.33307	336.549917	-758.496226	-0.459987	1.253901	22169.40825
173.220109	-607.177518	461.675806	-669.992549	-1.985912	0.490938	22211.3712
261.723786	-565.97753	552.468371	-623.451822	1.065939	1.253901	22192.29713
325.049694	-504.177548	592.905396	-563.940728	0.302976	-1.034987	22196.87491
404.397818	-468.318299	641.735011	-468.570386	-0.459987	-0.272025	22212.89712
470.775576	-401.177579	707.349807	-344.970423	0.302976	-1.034987	22202.97861
514.264452	-330.985007	746.260906	-280.11859	-1.985912	-0.272025	22205.2675
559.279254	-252.399845	770.675714	-180.170472	1.065939	2.016864	22198.40083
576.827397	-160.081354	792.801633	-11.555707	0.302976	-1.034987	22233.49712
585.219987	-59.370272	784.409043	83.051673	1.828901	-0.272025	22243.41563
576.827397	12.348225	761.520161	218.85904	1.828901	-0.272025	22247.99341
557.753328	110.007455	701.246105	289.051612	0.302976	-0.272025	22222.81564
533.338521	171.807437	654.705378	408.073798	-0.459987	1.253901	22232.73415
493.664458	262.600003	534.920228	469.87378	-1.985912	0.490938	22228.15638
465.434837	348.814792	484.564688	562.955234	1.065939	-1.034987	22211.3712
431.864477	407.562923	366.305463	657.562613	-0.459987	-1.034987	22222.81564
383.797824	472.414755	308.320295	727.755185	1.828901	1.253901	22231.97119
313.605252	496.829563	148.861083	762.088508	-1.985912	1.253901	22214.42305
225.864538	556.340656	33.65371	761.325546	-3.511838	-0.272025	22205.2675
164.064556	571.599911	-22.805532	807.10331	-0.459987	-0.272025	22212.13416
93.871984	581.518427	-179.975856	759.79962	-1.985912	-0.272025	21935.17869
9.946083	602.11842	-272.294347	764.377397	-1.985912	-1.034987	22185.43046
-55.668712	581.518427	-376.820242	741.488515	0.302976	1.253901	434.125797
-136.542762	550.236954	-434.80541	707.918154	0.302976	0.490938	14.496292
-196.816819	525.822147	-519.494274	650.695949	-0.459987	-0.272025	13.733329
-282.268645	483.096233	-596.553511	531.673762	1.065939	0.490938	20003.35704
-353.987142	435.792544	-663.694231	469.87378	1.065939	0.490938	22180.85269
-408.920459	391.540705	-692.686815	388.99973	1.065939	0.490938	22188.48232
-451.646373	325.162947	-741.516431	263.873841	1.065939	0.490938	22220.52675
-508.105615	246.577785	-764.405313	156.296095	2.591864	0.490938	22222.05268
-565.32782	162.651884	-773.560866	47.192424	0.302976	-0.272025	22234.26008
-587.45374	84.829685	-748.383095	-51.992732	1.828901	2.016864	22242.65267
-594.320404	19.214889	-687.346076	-193.903801	0.302976	-0.272025	22238.83786
-591.268554	-66.236937	-675.901635	-264.859335	-1.22295	-0.272025	22216.71194
-604.23892	-141.770248	-637.753498	-416.68892	1.828901	2.016864	22225.86749
-555.409305	-230.273926	-545.435007	-464.755573	-2.748875	-1.79795	22227.39341
-509.631541	-305.807236	-479.057249	-582.251834	0.302976	-0.272025	22214.42305
-456.987112	-356.162777	-426.41282	-640.237002	-0.459987	-1.034987	22225.86749
-396.713056	-453.822007	-308.916559	-745.52586	1.828901	0.490938	22234.26008
-354.750105	-496.547921	-165.479564	-743.236972	-6.563689	-1.034987	22189.24528
-286.083459	-549.955312	-143.353645	-805.799916	-1.985912	2.016864	22205.2675
-199.868669	-585.051598	22.209269	-832.503612	-1.22295	0.490938	22210.60823
-83.898333	-605.651592	138.179605	-785.962885	2.591864	-1.034987	22203.74157
10.709046	-627.014549	201.505512	-790.540661	-1.22295	-1.034987	22213.66009
84.716431	-621.67381	348.75732	-755.444375	1.828901	0.490938	22204.50453
177.034923	-602.599741	452.520253	-670.755511	1.828901	1.253901	22193.06009
270.116376	-583.525673	517.372085	-620.399971	1.828901	0.490938	22198.40083
325.049694	-524.777542	583.749843	-592.933312	-0.459987	-1.79795	22209.08231
391.427452	-473.659039	682.172036	-444.155579	3.354827	1.253901	22193.06009
476.116315	-411.859057	738.631279	-341.155609	2.591864	0.490938	22229.6823
515.790378	-334.036858	777.542379	-252.651932	1.828901	-0.272025	22229.6823
566.908881	-227.985037	773.727565	-170.251956	1.065939	1.253901	22186.19343
569.960732	-159.318391	788.223857	-24.526073	1.065939	0.490938	22231.20823
586.745912	-74.629527	782.883118	101.362778	0.302976	-0.272025	22239.60082
573.775546	9.296374	746.260906	231.066444	0.302976	-1.79795	22218.23786
548.597775	94.7482	711.927583	327.199748	0.302976	1.253901	22221.28971
535.627409	179.437064	658.520192	421.807128	1.065939	0.490938	22230.44527
492.138533	261.074077	587.564657	490.473774	2.591864	1.253901	22228.15638
455.516322	329.740723	470.831358	560.666346	-1.985912	-1.79795	22215.18601
410.50152	409.851811	389.194346	627.807067	0.302976	0.490938	22215.18601
354.80524	481.570308	314.423997	709.44408	-1.985912	-0.272025	22205.2675
285.375631	495.303637	153.43886	743.01444	-0.459987	-0.272025	22204.50453
228.916389	563.207321	62.646294	772.769987	-1.985912	0.490938	22215.94897
169.405295	573.888799	-44.931452	790.31813	-1.22295	-1.034987	22216.71194
82.427543	599.066569	-132.672167	805.577384	-0.459987	-1.034987	22217.4749
33.597928	587.622128	-256.27213	785.740353	-0.459987	-1.79795	22188.48232
-50.327973	554.814731	-340.198031	745.303328	0.302976	-0.272025	759.147923
-135.016837	558.629544	-460.746143	715.547781	0.302976	2.016864	18.311106
-223.520514	508.274004	-525.597976	654.510762	-1.22295	-0.272025	11.444441
-273.876055	489.199935	-611.049803	578.977452	-0.459987	-1.79795	21317.17887
-339.49085	463.259202	-631.649796	505.733029	2.591864	-1.034987	22202.21564
-405.868608	390.01478	-707.94607	388.236767	1.065939	-0.272025	22220.52675
-438.676006	311.429618	-737.701617	248.614586	-1.22295	0.490938	22191.53417
-505.053764	254.970375	-786.531232	107.46648	-0.459987	1.253901	22193.82305
-544.727827	175.622251	-755.24976	56.347977	-1.985912	-1.034987	22224.34156
-597.372255	92.459312	-760.590499	-29.866813	0.302976	0.490938	22225.10453
-602.712995	13.111188	-693.449778	-166.437142	1.065939	-0.272025	22214.42305
-592.794479	-70.051751	-652.24979	-269.437112	1.828901	1.253901	22226.63045
-588.216703	-133.377658	-624.783132	-382.355597	-0.459987	0.490938	22231.97119
-558.461156	-220.35541	-569.849815	-503.666672	-0.459987	-1.034987	22212.89712
-513.446354	-313.436864	-504.235019	-562.414803	-1.985912	-0.272025	22201.45268
-468.431553	-372.184995	-382.160981	-648.629592	0.302976	1.253901	22212.13416
-423.416751	-422.540535	-300.523969	-691.355505	0.302976	1.253901	22196.11194
-353.22418	-485.10348	-216.598068	-768.414742	1.065939	1.253901	22215.18601
-267.00939	-549.19235	-104.442545	-824.873984	-1.22295	-0.272025	22223.5786
-173.164974	-571.318269	2.372238	-798.933251	0.302976	0.490938	22215.94897
-94.579812	-616.33307	140.468493	-800.459177	1.828901	-1.034987	22223.5786
2.316456	-605.651592	225.157357	-784.436959	0.302976	0.490938	22225.86749
99.975686	-612.518257	352.572134	-724.925866	-0.459987	0.490938	22203.74157
180.849736	-585.814561	425.053594	-679.911064	0.302976	-0.272025	22183.90454
260.960824	-550.718275	518.898011	-662.362921	2.591864	0.490938	22233.49712
326.575619	-533.933095	613.50539	-551.733325	-0.459987	0.490938	22224.34156
392.953377	-466.792374	676.831297	-461.703722	2.591864	-0.272025	22206.03046
467.723725	-404.22943	731.764614	-334.288945	0.302976	-1.034987	22218.23786
512.738527	-327.170193	760.757198	-269.437112	0.302976	0.490938	22207.55638
553.175552	-267.6591	779.068304	-179.407509	1.065939	2.016864	22201.45268
582.168136	-169.999869	778.305341	-26.051999	1.065939	-0.272025	22226.63045
585.219987	-81.496192	776.779416	97.547965	-1.985912	-1.034987	22222.81564
582.168136	1.666746	740.920167	204.362748	1.065939	0.490938	22221.28971
548.597775	90.933387	671.490558	292.866425	-1.22295	-0.272025	22226.63045
532.575558	184.777803	663.097968	405.021948	-3.511838	0.490938	22211.3712
497.479272	264.125928	580.697992	459.192302	-1.985912	2.016864	22196.87491
460.094098	341.185164	505.164682	559.903383	-2.748875	-1.034987	22206.03046
416.605222	406.79996	397.586936	662.14039	-3.511838	-1.79795	22214.42305
379.983011	473.177718	311.372146	700.288527	-2.748875	-1.034987	22204.50453
296.05711	510.562892	175.564779	750.644067	-1.22295	1.253901	22225.10453
237.308979	560.15547	42.0463	759.79962	-0.459987	0.490938	22232.73415
159.48678	583.044352	-35.775899	799.473683	-0.459987	-0.272025	22216.71194
93.871984	576.94065	-104.442545	787.266279	-1.22295	-0.272025	22222.81564
9.18312	573.888799	-256.27213	777.347763	0.302976	0.490938	22186.95639
-78.557594	562.444358	-342.486919	739.962589	0.302976	0.490938	1377.910703
-125.861284	559.392507	-411.916528	710.207042	1.065939	0.490938	16.78518
-187.661266	524.296221	-501.946131	661.377427	1.828901	-0.272025	11.444441
-313.550117	475.466606	-617.153504	587.370042	2.591864	0.490938	19594.40901
-363.142695	451.051799	-665.98312	491.236737	1.065939	-0.272025	22185.43046
-399.001944	392.303668	-690.397927	397.39232	0.302976	0.490938	22205.2675
-473.772292	319.822208	-756.775685	258.533102	-0.459987	1.253901	22167.11936
-519.550056	254.207412	-786.531232	143.325729	2.591864	1.253901	22198.40083
-547.779678	174.096325	-752.197909	65.50353	0.302976	0.490938	22229.6823
-581.350038	86.35561	-720.916437	-47.414955	2.591864	0.490938	22211.3712
-609.579659	32.948219	-681.242374	-171.777882	-0.459987	-0.272025	22220.52675
-605.764846	-62.422123	-679.716449	-265.622298	-2.748875	-0.272025	22206.79342
-605.001883	-137.955434	-600.368324	-385.407448	-1.985912	0.490938	22192.29713
-576.772262	-216.540596	-575.190554	-483.066678	0.302976	0.490938	22189.24528
-511.920429	-301.22946	-508.812796	-575.385169	-0.459987	0.490938	22217.4749
-464.616739	-364.555367	-424.886895	-637.948114	1.065939	-0.272025	22212.89712
-418.076012	-425.592386	-282.975826	-697.459207	-1.22295	-2.560913	22219.76379
-331.09826	-487.392368	-203.627701	-759.259189	-1.22295	0.490938	22230.44527
-269.298279	-540.036797	-125.805502	-835.555463	0.302976	1.253901	22215.18601
-176.979787	-601.073816	-5.257389	-782.911034	-0.459987	0.490938	22213.66009
-76.268706	-609.466406	132.838866	-808.088804	0.302976	-0.272025	22225.86749
6.894232	-624.725661	216.764767	-764.599928	2.591864	-1.034987	22237.31193
89.294208	-611.755294	373.172128	-731.029568	1.828901	0.490938	22235.02304
181.612699	-601.073816	461.675806	-673.807362	-0.459987	-0.272025	22220.52675
252.568234	-572.081232	520.423936	-618.111083	1.065939	1.253901	22219.00082
326.575619	-517.147915	617.320204	-541.814809	0.302976	-1.79795	22210.60823
393.71634	-493.49607	663.097968	-460.177796	1.828901	-0.272025	22212.13416
470.012614	-392.784988	716.50536	-380.066709	-0.459987	-0.272025	22191.53417
512.738527	-324.118342	741.68313	-293.088957	-1.985912	0.490938	22195.34898
547.834813	-244.770218	769.149788	-175.592695	1.065939	2.016864	22209.84527
557.753328	-180.681348	795.853484	-45.126067	-0.459987	0.490938	22229.6823
580.64221	-75.39249	769.912751	64.740567	-2.748875	-0.272025	22199.16379
585.98295	11.585262	745.497944	193.681269	-1.22295	0.490938	22206.79342
556.990366	98.563014	715.742397	308.12568	0.302976	1.253901	22219.76379
540.968148	184.014841	668.438707	411.125649	2.591864	2.779826	22205.2675
515.790378	266.414816	557.046148	478.26637	-1.22295	1.253901	22213.66009
473.064464	338.133313	475.409135	549.221905	-1.22295	-1.034987	22228.15638
427.2867	406.79996	381.564718	649.932986	-1.985912	-1.034987	22214.42305
385.32375	476.229569	306.031407	697.999639	-1.22295	-1.034987	22180.08972
309.027476	531.162886	184.720332	746.066291	-1.985912	-0.272025	22229.6823
213.657134	556.340656	42.809263	759.036657	0.302976	0.490938	22212.13416
181.612699	599.066569	-41.116638	771.244061	1.828901	0.490938	22227.39341
98.449761	594.488793	-128.09439	789.555167	2.591864	1.253901	22254.09711
12.997934	594.488793	-253.220279	777.347763	0.302976	0.490938	22217.4749
-50.327973	566.259172	-334.857292	749.118142	4.11779	0.490938	981.933042
-124.335359	552.525843	-421.072081	735.384813	1.065939	0.490938	15.259255
-192.239042	534.9777	-500.420206	644.592247	0.302976	1.253901	12.207404
-267.00939	494.540675	-593.50166	582.792265	-0.459987	-0.272025	20127.71996
-354.750105	453.340687	-657.59053	503.444141	0.302976	0.490938	22189.24528
-404.342683	388.488854	-711.760884	376.029364	0.302976	-0.272025	22196.11194
-460.038963	325.162947	-809.420114	274.55532	-0.459987	1.253901	22180.85269
-532.520423	243.525934	-790.346046	128.066474	0.302976	1.253901	22197.63787
-569.142634	167.22966	-755.24976	72.370194	-1.22295	0.490938	22196.87491
-583.638926	101.614865	-772.797903	-46.651993	-0.459987	0.490938	22200.68972
-617.972249	29.133405	-703.368294	-164.911217	-0.459987	-1.034987	22209.84527
-606.527808	-55.555459	-656.064604	-274.014888	-0.459987	0.490938	22215.94897
-580.587075	-118.881366	-607.234989	-399.140777	-1.22295	2.016864	22210.60823
-556.93523	-235.614665	-538.568343	-491.459268	-0.459987	0.490938	22228.15638
-509.631541	-306.570199	-549.249821	-587.592573	-0.459987	-0.272025	22225.86749
-469.194516	-365.31833	-410.390603	-640.237002	1.828901	-0.272025	22219.00082
-411.209348	-427.881274	-275.346198	-703.562909	-1.22295	-1.034987	22227.39341
-362.379732	-507.229399	-215.072142	-770.70363	-1.985912	0.490938	22226.63045
-266.246428	-516.384952	-119.7018	-792.066587	1.828901	1.253901	22240.36378
-176.216825	-578.947896	14.579642	-789.014736	1.065939	-0.272025	22242.65267
-95.342775	-607.177518	88.587027	-808.851767	-0.459987	-0.272025	22238.07489
8.420158	-618.621959	244.994388	-779.859183	1.065939	-0.272025	22209.08231
101.501612	-601.836778	357.149911	-727.977717	0.302976	0.490938	22229.6823
159.48678	-594.970114	431.157296	-698.22217	-1.22295	-0.272025	22215.18601
251.805271	-583.525673	546.364669	-605.903679	-0.459987	0.490938	22180.85269
328.101544	-533.933095	610.453539	-564.703691	-0.459987	-1.034987	22212.13416
394.479303	-470.607188	676.831297	-466.281498	-0.459987	-0.272025	22216.71194
454.753359	-404.992392	742.446093	-324.370429	2.591864	0.490938	22177.03787
501.294086	-359.977591	750.838683	-315.214876	-1.985912	-0.272025	22193.06009
554.701477	-279.103541	745.497944	-225.185273	-2.748875	1.253901	22195.34898
545.545924	-188.310975	769.912751	-100.059384	-1.985912	0.490938	22193.06009
573.012583	-96.755447	736.342391	75.422045	1.065939	0.490938	22212.13416
557.753328	4.718597	759.994236	217.333114	-0.459987	-1.034987	22221.28971
568.434807	82.540797	697.431291	308.888643	1.065939	-0.272025	22212.13416
524.182968	187.066692	656.231303	408.073798	-1.22295	-1.034987	22222.05268
511.975564	248.103711	567.727626	471.399706	-1.22295	0.490938	22229.6823
486.034831	337.370351	471.594321	527.858948	1.828901	1.253901	22214.42305
429.575588	399.170332	383.853606	623.22929	1.065939	0.490938	22222.81564
399.820042	480.807345	317.475848	714.021856	3.354827	-1.034987	22235.02304
311.316364	512.85178	183.194407	740.725552	0.302976	-1.79795	22238.83786
232.731202	563.207321	39.757412	773.532949	2.591864	2.779826	22240.36378
170.931221	583.807315	-18.990719	806.340347	0.302976	2.016864	22246.46748
91.583096	591.436942	-129.620316	805.577384	0.302976	0.490938	22231.97119
21.390524	586.096203	-235.672136	785.740353	-0.459987	-1.034987	22221.28971
-61.772414	579.229538	-332.568404	745.303328	0.302976	0.490938	1790.673544
-130.43906	552.525843	-421.072081	733.095924	1.065939	1.253901	19.074068
-207.498297	521.24437	-501.946131	657.562613	-1.22295	1.253901	11.444441
-289.13531	486.148084	-569.849815	588.133004	-1.22295	-0.272025	20585.4976
-344.831589	453.340687	-658.353492	489.710811	0.302976	0.490938	22174.74899
-411.209348	397.644407	-710.997921	408.073798	-3.511838	-1.034987	22162.54158
-456.987112	335.844425	-783.479381	240.984959	-1.22295	1.253901	22187.71935
-547.016715	225.977791	-793.397897	102.888704	-1.985912	2.016864	22171.69713
-547.779678	169.518549	-771.271977	34.98502	-1.22295	-0.272025	22204.50453
-587.45374	85.592648	-743.805319	-35.207552	0.302976	-1.79795	22217.4749
-598.135218	32.185256	-709.471996	-150.414925	-0.459987	0.490938	22230.44527
-588.216703	-57.844347	-682.7683	-275.540814	-1.22295	0.490938	22215.94897
-586.690777	-139.48136	-607.997952	-395.325963	1.065939	1.253901	22228.15638
-556.93523	-211.96282	-554.59056	-489.933343	-0.459987	0.490938	22228.15638
-520.313019	-292.83687	-501.183168	-600.56294	-0.459987	0.490938	22211.3712
-463.090814	-348.53315	-391.316534	-633.370337	4.11779	2.016864	22249.51933
-411.209348	-425.592386	-279.923975	-705.851797	1.065939	-0.272025	22247.99341
-359.327881	-474.422001	-246.353614	-789.014736	3.354827	1.253901	22229.6823
-260.905688	-553.007163	-83.079589	-777.570295	0.302976	0.490938	22233.49712
-173.164974	-577.421971	28.312971	-772.229556	0.302976	-0.272025	22241.88971
-92.290924	-615.570108	118.342574	-787.48881	1.065939	-0.272025	22214.42305
-1.498358	-621.67381	248.809202	-767.651779	0.302976	0.490938	22196.11194
87.00532	-623.962698	350.283246	-731.029568	1.828901	0.490938	22226.63045
171.694183	-606.414555	460.14988	-674.570325	-0.459987	0.490938	22210.60823
260.960824	-584.288635	513.557272	-643.288853	1.065939	1.253901	22185.43046
333.442284	-527.829393	582.986881	-545.629623	-1.22295	1.253901	22201.45268
367.775607	-487.392368	679.120186	-499.851858	-0.459987	-1.034987	22175.51195
444.834843	-425.592386	724.89795	-351.837087	-0.459987	-1.034987	22084.71938
497.479272	-333.273895	718.031285	-301.481547	-0.459987	0.490938	22199.16379
546.308887	-261.555398	744.734981	-207.63713	-0.459987	2.016864	22183.14158
567.671844	-182.207273	794.327559	-40.548291	1.065939	0.490938	22222.81564
596.664428	-85.311006	765.334975	79.999822	1.065939	-1.034987	22231.20823
560.042216	17.688964	748.549795	215.807189	1.065939	-1.034987	22221.28971
563.094067	89.407461	693.616478	303.547904	0.302976	-0.272025	22220.52675
527.234819	179.437064	644.786862	401.970097	-1.985912	0.490938	22227.39341
508.16075	257.259263	557.046148	443.170084	2.591864	1.253901	22239.60082
490.612607	348.814792	476.172098	551.510793	1.828901	-0.272025	22241.12674
439.494104	390.777742	391.483234	637.725582	4.880752	0.490938	22254.09711
380.745973	476.992532	336.549917	718.599632	2.591864	-1.034987	22237.31193
330.390433	531.162886	212.186991	767.429248	3.354827	2.779826	22231.97119
235.020091	562.444358	42.809263	788.792204	1.828901	1.253901	22231.20823
164.827519	586.859166	-26.620346	818.547751	-1.22295	0.490938	22226.63045
85.479394	608.985085	-116.649949	794.895906	-0.459987	-0.272025	22219.76379
12.997934	578.466576	-202.864738	798.71072	-1.22295	-0.272025	22225.86749
-52.616861	563.970284	-312.731372	759.036657	-0.459987	-0.272025	1255.073702
-116.705731	552.525843	-426.41282	743.01444	-0.459987	0.490938	16.022217
-211.313111	507.511041	-504.235019	628.570029	-1.985912	0.490938	12.970367
-300.579751	498.355488	-631.649796	572.110787	-1.985912	-0.272025	20918.91232
-361.61677	445.711059	-674.37571	449.273786	-1.985912	-1.034987	22141.17863
-408.157497	398.40737	-704.894219	394.340469	-1.985912	-1.034987	22203.74157
-457.750075	322.874059	-757.538648	250.140512	1.828901	2.016864	22200.68972
-520.313019	255.733338	-762.116424	147.903505	1.828901	2.016864	22185.43046
-560.750044	179.437064	-753.723834	79.236859	1.065939	2.016864	22225.10453
-583.638926	110.770418	-762.116424	-52.755695	0.302976	0.490938	22230.44527
-614.920398	8.533411	-697.264592	-174.06677	0.302976	-1.79795	22214.42305
-605.001883	-70.814714	-701.842368	-286.985255	-1.985912	-0.272025	22219.76379
-585.164852	-144.822099	-596.553511	-345.733386	2.591864	0.490938	22254.09711
-585.164852	-196.703565	-598.079436	-543.340734	1.065939	0.490938	22229.6823
-537.861162	-305.044274	-550.012784	-672.281437	4.11779	0.490938	22233.49712
-463.853776	-356.162777	-413.442454	-624.214785	2.591864	-0.272025	22241.88971
-411.97231	-421.01461	-299.761006	-724.162903	0.302976	-1.79795	22222.05268
-334.150111	-495.784958	-176.924005	-748.577711	-1.985912	-0.272025	22220.52675
-250.987173	-530.118281	-116.649949	-781.385108	0.302976	2.016864	22228.91934
-181.557564	-571.318269	34.416673	-803.511028	0.302976	0.490938	22215.94897
-93.053886	-616.33307	144.283307	-803.511028	0.302976	1.253901	22222.81564
0.79053	-625.488623	242.7055	-759.259189	-0.459987	-0.272025	22193.82305
76.323841	-623.199735	337.312879	-740.948083	-3.511838	-1.034987	22185.43046
151.094189	-598.021965	440.312849	-686.014766	-1.985912	1.253901	22195.34898
240.36083	-586.577524	456.335066	-621.162934	-1.985912	-0.272025	22181.61565
318.945992	-540.799759	551.705408	-637.185151	1.065939	0.490938	22184.6675
392.953377	-469.081262	667.675744	-465.518535	-2.748875	-2.560913	22193.82305
465.434837	-418.725722	705.060919	-364.044491	0.302976	1.253901	22218.23786
515.027415	-345.481299	770.675714	-273.251926	1.065939	0.490938	22198.40083
544.019999	-270.710951	773.727565	-193.903801	0.302976	0.490938	22204.50453
577.590359	-177.629497	793.564596	-34.444589	0.302976	-0.272025	22228.91934
596.664428	-95.229521	783.64608	76.185008	-0.459987	-0.272025	22227.39341
590.560726	8.533411	750.07572	190.629418	-1.22295	-2.560913	22219.00082
566.908881	103.140791	684.460925	279.896059	2.591864	-0.272025	22251.04526
534.864446	171.044474	653.942415	393.577506	1.828901	0.490938	22245.70452
500.531123	272.518518	494.483203	353.140481	1.065939	-0.272025	22225.86749
474.59039	325.162947	502.875793	563.718197	1.828901	-0.272025	22238.07489
436.442253	394.592556	386.142495	608.732998	1.828901	0.490938	22235.786
394.479303	462.49624	325.105476	701.051489	1.828901	-0.272025	22212.13416
312.84229	511.325855	203.031438	778.873689	-0.459987	0.490938	22225.86749
238.071942	559.392507	71.038884	794.895906	-1.22295	1.253901	22231.20823
164.064556	586.859166	-15.175905	813.969975	-0.459987	1.253901	22215.18601
91.583096	589.911017	-118.175875	776.5848	0.302976	0.490938	22210.60823
10.709046	579.229538	-217.36103	775.821838	-2.748875	-1.034987	22201.45268
-50.327973	568.54806	-327.227664	738.436664	-0.459987	-0.272025	2268.288217
-135.016837	544.896215	-407.338752	728.518148	-2.748875	-1.034987	17.548143
-185.372377	515.140668	-554.59056	643.066321	-0.459987	0.490938	12.970367
-279.216794	491.488824	-594.264622	578.977452	-1.985912	-1.034987	20281.07547
-334.150111	452.577724	-633.175722	495.814513	1.828901	-0.272025	22183.14158
-407.394534	401.459221	-689.634964	402.733059	0.302976	-1.034987	22196.11194
-450.88341	332.792574	-762.116424	266.162729	-0.459987	0.490938	22185.43046
-510.394503	241.237046	-761.353462	163.925723	0.302976	2.016864	22211.3712
-550.068566	183.251878	-756.012723	81.525747	1.828901	1.253901	22231.97119
-576.772262	110.007455	-727.020139	-28.340887	4.11779	1.253901	22241.88971
-615.683361	40.577846	-740.753468	-160.333441	1.065939	-1.034987	22238.83786
-598.898181	-47.925831	-692.686815	-290.037106	2.591864	2.016864	22244.17859
-591.268554	-132.614695	-600.368324	-357.940789	1.828901	0.490938	22228.91934
-566.853746	-221.118373	-566.797964	-483.066678	-0.459987	-1.034987	22230.44527
-530.994497	-294.362795	-532.464641	-590.644424	-0.459987	-0.272025	22228.91934
-472.246367	-359.214628	-399.709124	-657.785145	1.065939	-0.272025	22219.00082
-424.942677	-414.910908	-302.812857	-695.170319	-1.985912	-1.034987	22206.79342
-374.587136	-482.051629	-197.523999	-750.103636	0.302976	1.253901	22229.6823
-257.090875	-544.614573	-73.161073	-830.214724	-1.985912	0.490938	22222.81564
-180.794601	-565.97753	32.890747	-798.170289	-1.985912	-0.272025	22206.03046
-106.787216	-630.829362	109.187021	-803.511028	-2.748875	-1.034987	22206.03046
-1.498358	-643.799729	173.275891	-879.044339	-1.22295	-1.034987	22180.08972
73.27199	-609.466406	335.786954	-779.859183	-3.511838	-1.034987	22174.74899
157.197891	-630.0664	463.201731	-666.940698	-0.459987	0.490938	22203.74157
257.14601	-567.503455	479.986911	-654.733294	-0.459987	0.490938	22215.94897
323.523768	-528.592356	619.609092	-558.599989	-0.459987	0.490938	22196.87491
393.71634	-468.318299	669.964633	-454.837057	1.065939	-0.272025	22212.13416
463.145949	-404.992392	737.868316	-358.703752	-2.748875	-2.560913	22202.97861
527.234819	-338.614634	757.705347	-268.674149	0.302976	1.253901	22177.03787
547.834813	-257.740584	785.934969	-179.407509	1.828901	2.779826	22217.4749
582.931099	-174.577646	805.772	-35.207552	0.302976	-0.272025	22254.86007
592.849614	-90.651745	771.438677	61.688716	2.591864	-0.272025	22236.54897
573.775546	-9.014732	685.98685	166.214611	1.065939	-1.034987	22236.54897
556.990366	87.881536	685.98685	255.481251	1.065939	-1.79795	22242.65267
538.67926	181.725952	681.409074	397.39232	-0.459987	-1.034987	22214.42305
495.190384	262.600003	525.001713	458.429339	1.065939	2.016864	22221.28971
482.98298	324.399984	501.349868	556.088569	-0.459987	1.253901	22229.6823
440.257067	400.696258	399.112861	648.407061	-1.22295	-1.034987	22214.42305
390.664489	468.599941	300.690668	715.547781	0.302976	-1.79795	22223.5786
303.686737	514.377706	188.535146	744.540365	-0.459987	0.490938	22231.20823
234.257128	551.76288	50.43889	794.895906	-1.985912	0.490938	22192.29713
166.353444	574.651762	-28.909234	780.399614	-1.22295	-0.272025	22203.74157
80.901618	571.599911	-129.620316	719.362595	-1.985912	-1.034987	22175.51195
25.968301	587.622128	-295.183229	723.940372	-0.459987	1.253901	22196.11194
-38.883532	543.37029	-360.035062	692.658899	-0.459987	-0.272025	4179.509873
-129.676098	550.999917	-448.53874	713.258893	-0.459987	-0.272025	19.074068
-194.52793	525.822147	-511.864647	652.221874	-1.22295	0.490938	12.207404
-269.298279	493.777712	-588.16092	591.947818	2.591864	2.016864	19325.08316
-350.172329	463.259202	-629.360908	501.155252	1.065939	-0.272025	22177.03787
-411.209348	398.40737	-677.427561	416.466389	1.065939	-1.79795	22173.22306
-452.409335	335.081463	-765.168275	254.718288	1.828901	0.490938	22207.55638
-504.290802	258.785189	-772.797903	152.481282	1.828901	1.253901	22238.83786
-542.438938	190.118543	-770.509015	67.792418	1.065939	0.490938	22238.83786
-576.009299	100.851902	-764.405313	-40.548291	2.591864	1.253901	22228.15638
-611.105585	19.214889	-712.523847	-207.63713	1.065939	1.253901	22237.31193
-601.950032	-55.555459	-682.005337	-256.466745	0.302976	-0.272025	22228.15638
-602.712995	-134.903583	-615.627579	-378.540783	1.065939	0.490938	22215.18601
-581.350038	-218.829484	-550.012784	-469.333349	-1.22295	-0.272025	22223.5786
-528.705609	-297.414646	-491.264653	-558.599989	-0.459987	0.490938	22231.20823
-468.431553	-381.340547	-392.079497	-617.34812	-1.985912	-1.034987	22214.42305
-415.024161	-418.725722	-295.183229	-709.666611	-3.511838	-1.79795	22209.84527
-355.513068	-498.073846	-218.123993	-744.762897	-3.511838	-0.272025	22209.08231
-265.483465	-539.273834	-114.361061	-840.133239	-0.459987	0.490938	22196.11194
-183.083489	-568.266418	-31.961085	-818.00732	-1.22295	-0.272025	22210.60823
-75.505743	-615.570108	16.86853	-881.333227	-0.459987	-0.272025	22217.4749
-9.127985	-633.881213	185.483295	-824.873984	-1.22295	-0.272025	22202.97861
77.086804	-617.858996	338.075842	-763.836965	-3.511838	-1.79795	22190.00824
159.48678	-614.807145	446.416551	-698.985133	-1.22295	0.490938	22225.86749
238.834904	-591.918263	543.312818	-636.422188	0.302976	1.253901	22199.92676
331.916358	-535.45902	565.438738	-560.888877	-0.459987	-0.272025	22197.63787
392.190414	-493.49607	663.097968	-486.881492	2.591864	-0.272025	22207.55638
479.168166	-401.177579	751.601646	-352.60005	1.828901	0.490938	22206.03046
532.575558	-334.036858	732.527577	-276.303777	0.302976	2.016864	22207.55638
541.731111	-269.185025	767.623863	-172.540844	1.065939	0.490938	22233.49712
580.64221	-186.022087	795.853484	-56.570508	1.065939	-0.272025	22225.10453
580.64221	-91.414707	755.416459	63.977604	1.065939	0.490938	22225.86749
590.560726	0.903784	739.394242	165.451648	-0.459987	-0.272025	22226.63045
554.701477	81.777834	723.372024	310.414568	0.302976	2.016864	22220.52675
536.390372	170.281511	669.964633	406.547873	-0.459987	0.490938	22219.76379
521.131117	257.259263	586.038732	472.162668	-1.22295	0.490938	22229.6823
470.012614	327.451835	509.742458	565.244122	-1.22295	-1.034987	22222.05268
434.153365	390.01478	410.557302	633.910769	-3.511838	-1.034987	22196.11194
377.694122	453.340687	312.898072	708.681117	-1.22295	-0.272025	22210.60823
317.420066	523.533259	176.327742	745.303328	-0.459987	0.490938	22206.79342
246.464532	548.711029	43.572226	766.666285	-0.459987	0.490938	22208.31935
175.508997	576.94065	-30.43516	743.01444	-2.748875	-0.272025	22221.28971
82.427543	605.933234	-160.901788	736.147775	0.302976	-0.272025	22202.21564
8.420158	578.466576	-253.983242	733.095924	-0.459987	-0.272025	22199.16379
-41.17242	568.54806	-305.864708	746.829254	-1.985912	-0.272025	2935.117649
-118.231657	551.76288	-396.657273	737.673701	1.065939	0.490938	17.548143
-214.364961	543.37029	-537.80538	643.829284	-1.22295	0.490938	13.733329
-270.824204	499.118451	-548.486858	578.214489	2.591864	0.490938	19952.23853
-337.964925	447.999948	-627.834983	496.577476	2.591864	0.490938	22199.92676
-392.898242	411.377736	-682.7683	377.555289	1.065939	-1.034987	22186.19343
-467.66859	316.007394	-781.953456	260.82199	-0.459987	-0.272025	22196.87491
-492.84636	247.340748	-775.849754	134.933139	0.302976	-0.272025	22235.02304
-534.046348	177.911139	-736.938654	71.607232	-1.985912	0.490938	22211.3712
-566.090783	110.770418	-757.538648	-48.940881	0.302976	0.490938	22222.05268
-606.527808	18.451927	-701.079406	-141.259372	-0.459987	-0.272025	22229.6823
-601.187069	-50.977682	-663.694231	-251.126006	0.302976	-0.272025	22213.66009
-605.001883	-138.718397	-632.412759	-377.014858	-0.459987	0.490938	22218.23786
-567.616709	-202.044304	-565.272038	-470.096312	-2.748875	-0.272025	22217.4749
-533.283386	-292.83687	-517.205386	-546.392585	-2.748875	-0.272025	22190.7712
-474.535255	-354.636852	-384.44987	-635.659226	-1.985912	-1.034987	22207.55638
-408.920459	-421.777572	-295.946192	-704.325872	1.065939	1.253901	22218.23786
-337.201962	-468.318299	-252.457316	-776.044369	-0.459987	1.253901	22206.79342
-281.505682	-552.2442	-190.657335	-844.711016	-0.459987	2.016864	22220.52675
-186.898303	-568.266418	24.498157	-798.170289	-0.459987	0.490938	22231.20823
-108.313141	-600.310853	89.34999	-809.61473	0.302976	0.490938	22212.13416
-4.550209	-618.621959	238.890686	-769.177705	0.302976	-0.272025	22218.23786
67.168288	-636.933064	359.438799	-726.451791	0.302976	1.253901	22209.84527
176.27196	-617.096033	447.179514	-679.148102	1.065939	-0.272025	22197.63787
257.908973	-568.266418	517.372085	-610.481455	0.302976	-0.272025	22222.05268
318.945992	-532.407169	603.586875	-572.333318	0.302976	0.490938	22222.81564
380.745973	-462.214598	680.646111	-490.696306	0.302976	-0.272025	22196.87491
457.042247	-420.251647	708.11277	-360.229678	0.302976	-1.79795	22202.21564
481.457055	-356.162777	762.283124	-309.111174	0.302976	-0.272025	22209.08231
531.812595	-260.029472	721.846099	-198.481577	-0.459987	0.490938	22219.76379
579.879248	-176.103571	792.038671	-43.600142	-0.459987	-0.272025	22216.71194
579.116285	-99.807298	757.705347	57.873902	-0.459987	-1.034987	22229.6823
588.271838	-7.488806	740.157204	176.133126	1.828901	0.490938	22229.6823
558.516291	95.511163	712.690546	305.836792	-1.985912	-1.79795	22217.4749
541.731111	185.540766	679.120186	397.39232	-1.22295	-1.034987	22204.50453
489.849645	256.496301	560.097999	459.192302	-1.985912	-0.272025	22208.31935
468.486688	319.059245	521.186899	547.695979	-1.22295	2.016864	22194.58602
439.494104	405.274034	402.164712	617.888551	-1.22295	2.016864	22214.42305
366.249681	460.207351	293.061041	666.718166	0.302976	-1.034987	22224.34156
312.079327	519.718445	177.090705	726.992223	-1.22295	-1.034987	22219.00082
244.175643	558.629544	66.461108	752.932956	1.828901	1.253901	22227.39341
174.746034	583.044352	-21.279607	803.288496	0.302976	1.253901	22234.26008
96.160872	586.859166	-121.990688	790.31813	-0.459987	1.253901	22210.60823
42.753481	579.229538	-219.649919	756.747769	0.302976	1.253901	22202.21564
-44.224271	581.518427	-315.020261	777.347763	2.591864	-1.034987	2057.710501
-125.098321	557.866582	-419.546156	735.384813	0.302976	-1.034987	17.548143
-211.313111	541.081401	-516.442423	666.718166	1.065939	-0.272025	13.733329
-262.431614	504.45919	-593.50166	589.65893	-0.459987	0.490938	18799.40184
-350.172329	443.422171	-687.346076	500.39229	0.302976	-0.272025	22166.3564
-424.179714	409.088848	-730.07199	375.266401	-0.459987	-0.272025	22189.24528
-465.379702	333.555537	-793.397897	247.851624	-0.459987	0.490938	22194.58602
-497.424137	254.207412	-756.012723	131.118325	-0.459987	-0.272025	22206.03046
-551.594491	184.777803	-734.649766	89.918337	0.302976	0.490938	22220.52675
-582.875963	96.274126	-733.12384	-16.133483	1.828901	0.490938	22229.6823
-599.661144	39.051921	-687.346076	-182.45936	-3.511838	-1.034987	22198.40083
-604.23892	-55.555459	-684.294225	-275.540814	-1.985912	1.253901	22199.92676
-586.690777	-135.666546	-615.627579	-359.466715	-1.22295	0.490938	22212.13416
-574.483373	-205.859118	-580.531293	-504.429635	-1.22295	0.490938	22207.55638
-523.36487	-288.259094	-492.027616	-566.992579	0.302976	0.490938	22209.08231
-473.772292	-359.977591	-408.101715	-653.970331	-0.459987	0.490938	22227.39341
-412.735273	-427.881274	-285.264714	-718.822164	0.302976	-0.272025	22224.34156
-348.646403	-490.444219	-235.672136	-791.303624	-1.985912	-1.034987	22218.23786
-274.639018	-526.303467	-115.124024	-792.066587	-1.22295	-0.272025	22227.39341
-193.764968	-568.266418	28.312971	-782.148071	-0.459987	-0.272025	22225.10453
-106.787216	-598.784927	124.446276	-799.696214	1.065939	-1.034987	22216.71194
-0.735395	-617.096033	244.231426	-743.236972	-0.459987	-1.034987	22242.65267
73.27199	-615.570108	352.572134	-737.896232	1.065939	-0.272025	22228.91934
164.064556	-617.096033	447.942476	-690.592543	2.591864	-0.272025	22180.08972
233.494165	-577.421971	524.23875	-638.711077	1.828901	1.253901	22216.71194
305.212662	-537.747908	591.379471	-571.570356	0.302976	0.490938	22212.13416
393.71634	-496.547921	640.209086	-531.896293	2.591864	0.490938	22183.14158
444.07188	-424.066461	685.98685	-380.066709	1.065939	-1.034987	22212.89712
512.738527	-344.718336	781.357192	-267.911186	0.302976	-0.272025	22220.52675
544.782962	-276.814652	753.890534	-181.696397	0.302976	1.253901	22214.42305
573.775546	-166.948018	803.483112	-42.074216	1.065939	0.490938	22225.86749
579.879248	-111.251739	769.149788	52.533163	-1.22295	0.490938	22209.84527
552.412589	-20.459173	706.586844	179.184977	-2.748875	-1.79795	22195.34898
563.85703	42.103772	652.41649	292.103462	-1.985912	0.490938	22202.97861
540.968148	170.281511	648.601676	405.78491	-1.22295	0.490938	22217.4749
521.131117	257.259263	541.02393	425.621941	-1.22295	0.490938	22205.2675
489.086682	335.844425	499.06098	541.592277	1.065939	2.016864	22225.86749
436.442253	391.540705	405.979526	614.073737	-0.459987	-0.272025	22231.20823
385.32375	469.362904	309.846221	655.273725	0.302976	-1.79795	22218.23786
321.23488	512.088817	169.461077	749.881105	-0.459987	2.016864	22224.34156
244.938606	563.207321	85.535176	784.977391	1.065939	0.490938	22231.20823
171.694183	586.096203	0.846312	820.073676	1.828901	-0.272025	22241.88971
110.657164	603.644346	-138.775868	789.555167	1.828901	0.490938	22241.12674
45.042369	608.222122	-232.620285	778.873689	3.354827	0.490938	22212.89712
-33.542793	578.466576	-311.205447	768.19221	-1.985912	-1.034987	3791.924802
-119.757582	553.288805	-418.02023	718.599632	0.302976	-1.034987	19.074068
-212.839036	529.63696	-504.235019	659.088539	-0.459987	1.253901	11.444441
-250.22421	493.014749	-616.390542	573.636712	-2.748875	-0.272025	17105.62456
-338.727888	451.051799	-617.153504	487.421923	0.302976	-0.272025	22174.74899
-390.609354	406.036997	-683.531263	392.051581	-1.22295	-1.034987	22206.03046
-448.594522	338.133313	-739.227542	288.288649	-0.459987	-0.272025	22188.48232
-494.372286	245.814822	-766.694201	175.370164	-1.985912	-0.272025	22199.16379
-574.483373	167.22966	-765.168275	66.266492	-3.511838	-0.272025	22202.97861
-592.031516	99.325977	-781.953456	-45.126067	-1.985912	0.490938	22213.66009
-596.609293	15.400076	-727.783101	-156.518627	-0.459987	-0.272025	22204.50453
-607.290771	-36.48139	-706.420145	-280.11859	-1.22295	-0.272025	22213.66009
-610.342622	-123.459142	-662.168306	-366.333379	-0.459987	-0.272025	22228.91934
-570.66856	-198.229491	-600.368324	-499.851858	1.065939	-0.272025	22213.66009
-517.261168	-301.22946	-528.649827	-581.488871	-0.459987	1.253901	22226.63045
-463.090814	-383.629436	-384.44987	-628.792561	0.302976	-0.272025	22230.44527
-413.498236	-433.984976	-287.553602	-732.555493	-1.22295	-1.79795	22214.42305
-353.22418	-473.659039	-179.975856	-736.370307	1.065939	0.490938	22225.86749
-277.690869	-522.488654	-114.361061	-787.48881	1.065939	1.253901	22253.33415
-185.372377	-562.925679	23.735195	-789.777698	2.591864	0.490938	22230.44527
-112.890917	-609.466406	107.661096	-820.296208	0.302976	0.490938	22201.45268
-12.942799	-630.829362	232.786984	-765.362891	1.065939	1.253901	22228.15638
67.931251	-620.147884	347.231395	-743.236972	0.302976	-1.034987	22212.89712
162.538631	-600.310853	430.394333	-668.466623	-0.459987	-0.272025	22183.14158
235.020091	-584.288635	503.638756	-631.844412	1.828901	1.253901	22215.94897
313.605252	-527.829393	604.349837	-559.362952	1.828901	1.253901	22205.2675
385.32375	-491.207182	669.20167	-460.940759	-1.22295	-0.272025	22215.18601
440.257067	-430.170163	706.586844	-373.963007	-1.22295	-0.272025	22203.74157
489.086682	-362.266479	744.734981	-271.726	-2.748875	-1.034987	22176.27491
533.338521	-280.629466	779.068304	-205.348242	-1.985912	0.490938	22201.45268
570.723695	-187.548012	786.697931	-47.414955	-3.511838	-0.272025	22202.21564
563.85703	-105.148037	776.016453	19.725765	-0.459987	0.490938	22209.08231
573.775546	2.429709	735.579428	171.55535	-1.22295	0.490938	22214.42305
557.753328	70.333393	692.853515	299.73309	1.065939	0.490938	22233.49712
532.575558	155.022257	612.742427	377.555289	-0.459987	-1.034987	22220.52675
510.449639	227.503717	535.683191	390.525656	0.302976	-0.272025	22220.52675
476.879278	321.348133	465.490619	537.777464	1.065939	0.490938	22228.91934
454.753359	404.511072	376.223979	617.888551	0.302976	0.490938	22225.10453
396.005228	476.229569	322.053625	706.392229	4.11779	0.490938	22244.94156
339.545986	533.451774	229.735134	762.088508	1.065939	1.253901	22251.04526
243.412681	547.948066	63.409257	778.110726	1.065939	1.253901	22238.83786
184.66455	588.385091	-27.383309	818.547751	1.828901	0.490938	22228.91934
113.709015	582.281389	-132.672167	772.769987	1.828901	0.490938	22231.20823
24.442375	582.281389	-223.464732	780.399614	-1.985912	-0.272025	22213.66009
-55.668712	571.599911	-321.886925	757.510732	0.302976	-0.272025	2449.110385
-116.705731	553.288805	-407.338752	718.599632	0.302976	-0.272025	16.022217
-184.609415	530.399923	-510.338721	647.644098	-1.985912	-0.272025	13.733329
-279.216794	485.385122	-571.37574	592.710781	0.302976	1.253901	20075.8385
-348.646403	448.76291	-658.353492	490.473774	-1.22295	-1.034987	22176.27491
-386.031577	396.881444	-690.397927	411.125649	-0.459987	-0.272025	22188.48232
-451.646373	325.162947	-756.012723	276.844208	1.065939	1.253901	22170.93417
-517.261168	263.362965	-779.664567	155.533133	-1.985912	1.253901	22205.2675
-545.490789	175.622251	-765.931238	81.525747	-1.985912	0.490938	22216.71194
-577.535224	103.140791	-775.086791	-46.651993	1.065939	2.016864	22213.66009
-604.23892	17.688964	-717.864586	-175.592695	3.354827	0.490938	22226.63045
-609.579659	-28.0888	-665.220157	-254.177857	0.302976	0.490938	22231.97119
-598.135218	-129.562844	-659.116455	-423.555585	-0.459987	-0.272025	22210.60823
-570.66856	-217.303559	-572.138703	-495.274082	1.065939	-1.034987	22219.76379
-518.024131	-298.177609	-533.990566	-595.222201	0.302976	-0.272025	22231.20823
-481.401919	-340.14056	-393.605423	-607.429604	2.591864	1.253901	22237.31193
-415.787124	-414.910908	-331.042478	-694.407356	1.828901	0.490938	22239.60082
-359.327881	-495.784958	-221.938807	-756.207338	1.828901	2.016864	22247.23045
-286.083459	-514.859026	-118.175875	-789.014736	1.828901	2.016864	22228.15638
-209.024222	-571.318269	18.394455	-795.118438	0.302976	0.490938	22225.86749
-107.550178	-604.125667	55.016667	-853.103606	0.302976	-0.272025	22193.82305
-25.913165	-617.858996	246.520314	-745.52586	0.302976	0.490938	22209.08231
74.797916	-630.0664	325.105476	-734.844381	-0.459987	0.490938	22215.18601
139.649748	-602.599741	422.001743	-696.696245	0.302976	-1.79795	22207.55638
246.464532	-575.133083	521.949862	-651.681443	0.302976	1.253901	22200.68972
304.4497	-539.273834	608.164651	-556.311101	-1.22295	1.253901	22189.24528
379.983011	-484.340517	668.438707	-473.911125	1.065939	1.253901	22195.34898
444.07188	-433.222014	714.216471	-369.38523	-2.748875	-3.323875	22161.77862
495.953347	-366.081293	740.920167	-283.933404	-2.748875	-0.272025	22180.08972
550.123701	-272.999839	784.409043	-180.170472	0.302976	1.253901	22222.05268
576.827397	-188.310975	794.327559	-45.88903	-0.459987	0.490938	22227.39341
572.24962	-97.518409	754.653496	27.355393	2.591864	0.490938	22222.05268
569.960732	-17.407322	727.949801	146.37758	-1.985912	-1.034987	22224.34156
557.753328	67.281542	734.053503	295.918276	0.302976	-0.272025	22230.44527
532.575558	177.148176	656.994266	366.873811	-0.459987	-0.272025	22215.18601
524.182968	260.311114	592.142434	459.192302	1.828901	0.490938	22251.04526
501.294086	331.266649	544.075781	563.718197	4.11779	2.016864	22256.386
441.782992	409.088848	420.475818	649.170023	1.828901	0.490938	22230.44527
400.583004	460.970314	325.105476	686.555197	0.302976	-1.79795	22233.49712
325.812656	496.0666	192.349959	739.199626	-0.459987	0.490938	22240.36378
258.671935	544.896215	51.201853	765.140359	-0.459987	1.253901	22215.94897
170.168258	567.785097	4.661126	807.866273	-0.459987	-0.272025	22222.05268
96.160872	579.229538	-86.13144	779.636651	0.302976	-1.034987	22223.5786
29.783114	598.303607	-218.886956	794.132943	1.065939	1.253901	22212.13416
-72.453892	572.362874	-319.598037	759.79962	-0.459987	0.490938	4850.154118
-122.809433	543.37029	-427.175783	707.918154	-1.22295	-1.034987	20.599994
-180.794601	512.088817	-503.472057	683.503347	-2.748875	1.253901	12.207404
-268.535316	487.67401	-559.931299	592.710781	-2.748875	0.490938	16274.75814
-343.305664	447.999948	-629.360908	491.236737	-1.985912	-0.272025	22140.41566
-411.97231	404.511072	-720.153474	390.525656	-1.22295	-0.272025	22170.17121
-455.461186	328.214798	-763.64235	267.688655	0.302976	0.490938	22191.53417
-505.053764	255.733338	-761.353462	160.110909	-0.459987	-0.272025	22227.39341
-540.15005	184.014841	-752.197909	87.629449	-0.459987	-0.272025	22211.3712
-585.164852	126.029673	-773.560866	-29.866813	1.065939	0.490938	22219.76379
-628.653728	49.733399	-720.153474	-174.829733	-1.985912	0.490938	22228.15638
-590.505591	-49.451757	-690.397927	-237.392677	1.828901	1.253901	22219.00082
-579.824112	-119.644329	-611.049803	-389.985224	1.828901	-0.272025	22244.17859
-570.66856	-198.229491	-585.872032	-470.859274	2.591864	1.253901	22247.99341
-540.15005	-263.844286	-504.997982	-541.051846	2.591864	2.016864	22235.02304
-460.801925	-343.192411	-431.753559	-619.637008	-0.459987	-0.272025	22229.6823
-432.572304	-411.096094	-314.257298	-717.296238	-0.459987	-0.272025	22231.97119
-370.00936	-478.999778	-234.909173	-769.177705	-0.459987	-0.272025	22222.05268
-282.268645	-523.251616	-101.390694	-796.644363	1.065939	2.016864	22219.76379
-199.105707	-566.740492	15.342604	-788.251773	-1.22295	0.490938	22210.60823
-119.757582	-607.177518	53.490741	-812.666581	-0.459987	-0.272025	22206.79342
-7.60206	-614.044182	235.838835	-769.940667	-1.985912	-1.79795	22199.92676
68.694214	-623.199735	313.661035	-743.236972	-1.985912	-1.034987	22197.63787
161.775668	-620.147884	447.179514	-698.22217	1.065939	1.253901	22199.92676
219.760836	-565.214567	522.712824	-657.022182	-1.985912	0.490938	22173.22306
307.501551	-551.481238	588.32762	-557.837026	-2.748875	0.490938	22198.40083
375.405234	-501.125697	660.80908	-468.570386	0.302976	-1.034987	22206.79342
458.568172	-424.066461	672.253521	-373.963007	0.302976	-1.79795	22184.6675
502.057048	-361.503516	730.238689	-295.377845	1.065939	0.490938	22195.34898
533.338521	-286.733168	790.512745	-196.955652	1.065939	2.016864	22233.49712
567.671844	-187.548012	791.275708	-61.911247	-1.985912	-0.272025	22215.94897
569.197769	-101.333223	769.149788	53.296126	1.065939	-1.034987	22225.10453
580.64221	-5.199918	738.631279	166.214611	1.828901	-0.272025	22256.386
567.671844	81.014871	734.816465	303.547904	2.591864	1.253901	22238.83786
534.101483	171.807437	669.964633	387.473805	1.828901	-0.272025	22238.83786
521.89408	239.71112	588.32762	459.955265	0.302976	0.490938	22240.36378
489.086682	309.140729	524.23875	566.007085	1.065939	1.253901	22225.86749
433.390402	393.829593	415.898041	643.829284	-1.22295	0.490938	22225.10453
376.93116	474.703643	299.927705	670.53298	-0.459987	-0.272025	22229.6823
325.812656	509.799929	226.683283	753.695918	0.302976	1.253901	22212.89712
238.834904	562.444358	84.009251	791.081092	1.828901	0.490938	22225.10453
193.820103	576.177687	3.135201	820.073676	1.065939	0.490938	22231.20823
88.531245	575.414725	-105.968471	787.266279	-1.985912	-0.272025	22185.43046
22.91645	577.703613	-212.783254	783.451465	-2.748875	-1.79795	22196.11194
-43.461308	565.496209	-299.761006	744.540365	-1.22295	-0.272025	9037.293619
-122.04647	534.9777	-412.679491	719.362595	-2.748875	-1.034987	19.837031
-200.631632	541.844364	-501.183168	675.873719	0.302976	2.016864	12.207404
-263.194577	484.622159	-571.37574	563.718197	0.302976	-1.034987	17484.05408
-337.201962	450.288836	-640.805349	510.310805	0.302976	-0.272025	22156.43788
-385.268615	401.459221	-742.279393	374.503438	-1.22295	-1.034987	22183.90454
-456.987112	338.896276	-786.531232	268.451618	-0.459987	0.490938	22184.6675
-526.416721	258.022226	-766.694201	159.347946	-0.459987	1.253901	22216.71194
-550.831528	185.540766	-788.057158	97.547965	1.065939	0.490938	22219.76379
-576.009299	100.08894	-773.560866	-32.155701	1.828901	0.490938	22251.04526
-602.712995	29.896368	-685.057188	-139.733447	2.591864	-0.272025	22243.41563
-616.446324	-36.48139	-701.842368	-244.259342	2.591864	2.016864	22232.73415
-602.712995	-128.036919	-614.101654	-364.807454	1.065939	0.490938	22238.07489
-563.801895	-196.703565	-599.605362	-452.548169	-1.22295	0.490938	22230.44527
-513.446354	-295.888721	-492.790578	-558.599989	-1.22295	-1.034987	22214.42305
-477.587106	-350.822038	-403.523938	-618.111083	1.828901	1.253901	22228.15638
-418.076012	-421.01461	-301.286931	-693.644394	0.302976	-1.034987	22228.91934
-378.40195	-482.814591	-206.679552	-754.681413	-1.22295	0.490938	22217.4749
-279.216794	-535.45902	-128.857353	-827.162873	-0.459987	0.490938	22225.86749
-205.209409	-575.133083	0.846312	-792.829549	-1.985912	1.253901	22207.55638
-125.098321	-595.733077	80.9574	-873.7036	-0.459987	-0.272025	22196.87491
-16.757613	-633.881213	204.557363	-804.27399	-1.22295	-0.272025	22180.85269
52.671996	-642.273803	321.290662	-754.681413	-1.985912	-0.272025	22210.60823
133.546047	-610.229369	441.075812	-689.82958	-2.748875	-1.79795	22193.82305
222.049724	-598.021965	504.401719	-657.022182	-0.459987	-0.272025	22200.68972
302.160811	-524.014579	555.520222	-570.04443	-0.459987	-1.034987	22209.08231
383.797824	-478.236815	620.372055	-528.08148	1.828901	0.490938	22047.33421
424.234849	-430.933125	669.20167	-422.792622	1.065939	-0.272025	22196.87491
525.708893	-344.718336	719.557211	-283.933404	1.065939	0.490938	22190.00824
542.494074	-268.422062	779.068304	-188.563062	0.302976	0.490938	22236.54897
566.908881	-187.548012	779.068304	-58.096434	2.591864	1.253901	22245.70452
585.98295	-105.148037	789.749782	32.696132	1.065939	-1.034987	22247.23045
579.879248	-2.148067	755.416459	189.103493	1.065939	0.490938	22225.86749
573.775546	74.911169	734.053503	300.496053	-1.22295	-0.272025	22231.20823
520.368154	151.207443	671.490558	378.318252	0.302976	-0.272025	22230.44527
520.368154	252.681487	586.038732	460.718227	0.302976	0.490938	22213.66009
482.220017	326.688872	513.557272	568.295973	-1.22295	0.490938	22222.05268
448.649657	396.118481	411.320265	646.881135	-1.22295	-0.272025	22229.6823
405.160781	465.548091	298.40178	707.155191	-1.22295	-1.034987	22221.28971
326.575619	514.377706	222.105506	739.962589	-2.748875	-1.034987	22205.2675
251.042308	555.577693	63.409257	780.399614	-3.511838	-0.272025	22206.79342
167.87937	570.836948	-17.464793	800.999608	-2.748875	-0.272025	22208.31935
103.027537	587.622128	-150.983272	781.92554	-0.459987	-0.272025	22177.80084
13.760897	599.829532	-187.605484	784.977391	-0.459987	0.490938	22215.94897
-32.016867	571.599911	-294.420267	762.088508	-1.985912	-1.034987	6285.287027
-121.283508	558.629544	-395.131348	730.807036	0.302976	-0.272025	18.311106
-192.239042	518.192519	-504.235019	640.01447	-2.748875	-1.79795	12.207404
-275.40198	495.303637	-591.212771	574.399675	-1.22295	-0.272025	15250.09919
-312.787155	460.970314	-662.931269	525.57006	1.065939	-1.79795	22127.4453
-391.372316	391.540705	-699.55348	374.503438	0.302976	-0.272025	22203.74157
-437.913043	332.029612	-724.73125	266.925692	1.828901	0.490938	22225.10453
-502.764876	281.674071	-788.057158	178.422015	1.828901	1.253901	22231.97119
-556.172268	195.459282	-775.849754	83.051673	1.065939	-1.79795	22215.18601
-562.27597	109.244492	-757.538648	-21.474222	3.354827	0.490938	22242.65267
-602.712995	43.629697	-703.368294	-124.474192	-1.22295	0.490938	22215.94897
-616.446324	-50.21472	-688.872002	-242.733416	0.302976	2.016864	22222.05268
-598.135218	-121.933217	-617.153504	-351.837087	-1.985912	-1.79795	22228.91934
-572.957448	-207.385043	-585.872032	-467.807423	-0.459987	-0.272025	22212.89712
-533.283386	-276.814652	-504.997982	-550.207399	0.302976	1.253901	22224.34156
-482.164882	-343.955373	-401.23505	-628.029598	0.302976	0.490938	22233.49712
-434.09823	-426.355349	-286.027677	-691.355505	-1.22295	0.490938	22191.53417
-375.350099	-466.029411	-264.66472	-782.911034	-2.748875	1.253901	22204.50453
-285.320496	-532.407169	-124.279576	-790.540661	-2.748875	-0.272025	22212.13416
-199.868669	-567.503455	3.135201	-811.903618	-1.22295	-0.272025	22203.74157
-113.65388	-607.177518	96.979617	-807.325841	1.065939	-0.272025	22213.66009
-7.60206	-632.355288	223.631432	-759.259189	-0.459987	-0.272025	22214.42305
65.642363	-619.384921	334.261028	-744.762897	1.065939	-0.272025	22197.63787
139.649748	-615.570108	410.557302	-708.903648	1.065939	-0.272025	22206.79342
229.679351	-570.555306	489.142464	-640.237002	0.302976	1.253901	22209.08231
286.901557	-537.747908	562.386887	-568.518505	1.065939	1.253901	22174.74899
383.034862	-478.999778	673.779446	-473.911125	2.591864	-1.034987	22219.00082
444.834843	-424.066461	680.646111	-418.214846	-1.22295	-1.79795	22228.91934
530.28667	-340.14056	695.905366	-291.563031	1.828901	-0.272025	22216.71194
554.701477	-279.866503	743.972018	-192.377875	1.828901	1.253901	22231.20823
582.168136	-178.392459	798.142372	-63.437173	1.828901	0.490938	22239.60082
582.168136	-114.30359	783.64608	35.747983	-0.459987	-1.034987	22223.5786
595.138502	-10.540657	750.838683	180.710903	-1.22295	-1.034987	22215.18601
566.908881	66.518579	740.157204	287.525686	-1.22295	0.490938	22228.15638
547.07185	162.651884	650.890564	363.82196	-0.459987	-0.272025	22225.10453
502.057048	243.525934	582.223918	427.91083	-2.748875	-0.272025	22212.89712
477.642241	313.718506	518.898011	554.562644	-2.748875	-0.272025	22212.89712
436.442253	386.962929	422.001743	640.01447	-3.511838	-1.034987	22208.31935
403.634855	475.466606	253.386978	620.940402	-1.22295	-1.034987	22201.45268
319.708954	498.355488	227.446245	748.355179	-1.22295	1.253901	22214.42305
245.701569	556.340656	100.794431	782.688502	-1.22295	0.490938	22219.76379
186.953438	574.651762	-4.494427	810.155161	-1.985912	-1.79795	22214.42305
96.923835	581.518427	-115.124024	786.503316	-1.22295	-0.272025	22199.16379
35.123853	586.096203	-208.96844	797.184794	-0.459987	-0.272025	22223.5786
-31.253905	583.807315	-291.368416	762.851471	0.302976	0.490938	11803.03354
-107.550178	554.814731	-427.175783	732.332962	-0.459987	0.490938	22.888882
-183.083489	525.059184	-515.67946	647.644098	1.828901	-0.272025	12.207404
-265.483465	521.24437	-617.916467	586.607079	3.354827	0.490938	16644.03211
-336.438999	468.599941	-646.146088	530.147836	0.302976	0.490938	22191.53417
-403.57972	402.222183	-765.168275	387.473805	3.354827	-0.272025	22207.55638
-440.964894	350.340717	-758.301611	270.740506	2.591864	1.253901	22200.68972
-505.816727	265.651853	-759.827536	192.918307	0.302976	-0.272025	22222.05268
-563.801895	165.703735	-794.923822	99.07389	0.302976	0.490938	22225.86749
-573.720411	116.111157	-738.46458	-30.629775	0.302976	1.253901	22213.66009
-614.157436	44.39266	-676.664598	-131.340857	-0.459987	0.490938	22219.76379
-603.475957	-34.955465	-719.390511	-248.074155	-1.985912	-1.034987	22228.91934
-576.772262	-120.407291	-657.59053	-393.037075	0.302976	0.490938	22215.94897
-573.720411	-204.333192	-576.716479	-448.733355	-2.748875	-0.272025	22199.16379
-524.890795	-276.814652	-542.383156	-584.540722	1.828901	1.253901	22211.3712
-483.690808	-343.955373	-423.360969	-616.585157	-0.459987	0.490938	22138.88974
-417.313049	-429.4072	-340.960994	-719.585127	-1.22295	-1.034987	22209.08231
-354.750105	-478.999778	-226.516583	-753.155487	-1.22295	-0.272025	22222.05268
-281.505682	-531.644207	-112.072173	-806.562879	1.065939	1.253901	22222.05268
-196.816819	-578.184934	1.609275	-809.61473	-1.22295	-1.79795	22218.23786
-106.787216	-598.021965	83.246288	-824.111022	1.828901	0.490938	22225.86749
-19.046501	-623.962698	238.127724	-756.207338	0.302976	-0.272025	22224.34156
54.197922	-616.33307	341.890656	-745.52586	-1.22295	-1.034987	22179.32676
146.516413	-597.259002	409.794339	-719.585127	1.828901	0.490938	22228.15638
241.123792	-576.659008	486.853576	-631.844412	0.302976	-0.272025	22225.10453
301.397849	-530.118281	558.572073	-599.799977	0.302976	-1.79795	22199.16379
368.53857	-490.444219	651.653527	-483.066678	1.065939	-0.272025	22231.97119
444.07188	-434.747939	684.460925	-393.800038	0.302976	-0.272025	22220.52675
509.686676	-371.422032	762.283124	-286.985255	-1.22295	1.253901	22202.21564
542.494074	-275.288727	754.653496	-180.933434	-0.459987	0.490938	22223.5786
575.301471	-192.125789	793.564596	-55.807546	1.828901	0.490938	22233.49712
579.879248	-102.096186	776.779416	66.266492	1.065939	-1.034987	22216.71194
576.064434	0.140821	741.68313	177.659052	-1.22295	-1.034987	22224.34156
552.412589	65.755616	724.89795	276.081245	-2.748875	-0.272025	22216.71194
531.812595	158.83707	618.083167	373.740475	-1.985912	0.490938	22193.06009
498.242235	220.637052	473.883209	373.740475	0.302976	-0.272025	22206.03046
494.427421	303.79999	492.957278	512.599693	0.302976	-1.034987	22219.00082
428.049663	402.985146	420.475818	642.303359	-1.985912	-1.034987	22202.21564
387.612638	461.733277	299.927705	690.370011	-2.748875	-1.034987	22220.52675
325.812656	521.24437	220.579581	757.510732	-1.22295	0.490938	22231.97119
251.042308	551.76288	106.13517	778.110726	-0.459987	1.253901	22215.94897
172.457146	570.073985	-14.412942	802.525533	1.065939	1.253901	22216.71194
96.160872	587.622128	-130.383278	778.110726	1.065939	-0.272025	22201.45268
31.30904	590.673979	-195.998074	797.184794	-0.459987	0.490938	22193.06009
-29.727979	576.177687	-285.264714	777.347763	2.591864	0.490938	22014.52681
-93.816849	553.288805	-409.62764	713.258893	1.828901	0.490938	22.888882
-170.876085	536.503625	-557.642411	605.681147	-0.459987	-1.034987	14.496292
-265.483465	508.274004	-567.560927	603.392259	1.065939	1.253901	17784.6614
-335.676037	452.577724	-651.486828	514.888582	0.302976	0.490938	22180.85269
-402.053795	416.718475	-688.872002	395.103432	1.065939	0.490938	22183.90454
-440.201932	345.762941	-719.390511	314.992345	1.065939	1.253901	22205.2675
-489.031547	254.207412	-772.03494	186.051642	-1.22295	2.016864	22225.10453
-533.283386	196.985207	-737.701617	76.947971	0.302976	1.253901	22226.63045
-573.720411	110.770418	-760.590499	-17.659409	0.302976	-1.034987	22218.23786
-617.209287	35.237107	-698.790517	-147.363074	-1.985912	-0.272025	22205.2675
-611.105585	-44.87398	-727.783101	-283.933404	-1.22295	0.490938	22209.84527
-621.0241	-128.799882	-743.042356	-519.68889	1.065939	0.490938	22193.06009
-572.194485	-203.57023	-611.812765	-505.95556	-1.22295	-1.034987	22214.42305
-520.313019	-280.629466	-531.701678	-612.007381	-1.22295	-0.272025	22220.52675
-489.79451	-365.31833	-418.783193	-620.399971	1.828901	0.490938	22219.76379
-449.357484	-411.859057	-307.390633	-702.036984	-0.459987	-1.034987	22226.63045
-367.720472	-468.318299	-197.523999	-721.874015	-0.459987	1.253901	22233.49712
-288.372347	-523.251616	-115.124024	-795.118438	0.302976	2.016864	22216.71194
-183.083489	-579.710859	-15.175905	-785.199922	-0.459987	-1.034987	22204.50453
-96.8687	-615.570108	80.194437	-812.666581	1.065939	-0.272025	22242.65267
-16.757613	-614.807145	235.075873	-766.888816	1.828901	0.490938	22228.91934
49.620145	-617.096033	323.57955	-770.70363	1.065939	-0.272025	21868.03797
141.175674	-623.962698	379.27583	-737.13327	2.591864	-1.034987	22217.4749
235.020091	-585.814561	491.431352	-659.31107	1.828901	-0.272025	22206.03046
304.4497	-545.377536	605.875763	-557.837026	1.065939	-0.272025	22212.89712
372.353383	-489.681256	660.80908	-483.829641	0.302976	0.490938	22196.87491
440.257067	-426.355349	712.690546	-375.488932	1.065939	-1.034987	22199.92676
514.264452	-348.53315	780.59423	-266.385261	-1.22295	-0.272025	22215.94897
540.205185	-284.44428	785.934969	-180.170472	1.828901	0.490938	22231.20823
560.042216	-208.148006	788.223857	-66.489024	-1.985912	0.490938	22206.03046
577.590359	-107.436925	774.490528	31.933169	-1.22295	0.490938	22201.45268
569.960732	3.955635	698.957217	121.199809	-2.748875	-1.034987	22212.89712
551.649626	77.96302	704.297956	250.903475	-1.22295	-0.272025	22206.79342
527.234819	163.414847	648.601676	303.547904	1.828901	-0.272025	22209.84527
507.397788	241.237046	555.520222	421.044165	-1.22295	-0.272025	22226.63045
486.797794	309.903692	537.972079	547.695979	-1.22295	0.490938	22228.15638
447.123731	386.962929	435.735072	646.118172	0.302976	-1.034987	22222.81564
402.871893	451.051799	303.742519	691.895937	-0.459987	-0.272025	22228.91934
333.442284	509.799929	222.105506	749.881105	-1.22295	1.253901	22225.86749
257.14601	557.103619	98.505543	763.614434	1.065939	2.016864	22219.76379
193.05714	576.94065	-18.990719	810.155161	1.828901	-0.272025	22248.75637
109.894202	610.511011	-141.064757	767.429248	1.065939	-0.272025	22225.86749
33.597928	583.807315	-224.227695	781.162577	1.065939	-1.034987	22192.29713
-18.283538	587.622128	-332.568404	798.71072	1.828901	-0.272025	15478.98801
-104.498327	556.340656	-414.205416	731.569999	-1.985912	-0.272025	21.362957
-196.816819	535.740662	-503.472057	691.895937	0.302976	1.253901	12.970367
-263.957539	513.614743	-548.486858	613.310775	-0.459987	0.490938	15672.78054
-323.468633	451.814761	-621.731281	533.199687	-0.459987	-0.272025	22161.01566
-382.979726	397.644407	-675.138672	414.940463	1.065939	-0.272025	22189.24528
-456.224149	332.029612	-727.783101	314.992345	0.302976	2.016864	22207.55638
-502.001913	260.311114	-763.64235	183.762754	-3.511838	-1.79795	22204.50453
-554.646342	193.170393	-788.82012	86.103524	-2.748875	-1.034987	22190.00824
-563.801895	95.511163	-774.323828	-58.859397	-2.748875	-1.034987	22199.92676
-627.127802	18.451927	-765.168275	-164.911217	1.065939	2.016864	22221.28971
-603.475957	-37.244353	-690.397927	-238.15564	-1.985912	-0.272025	22206.03046
-592.794479	-127.273956	-672.086822	-392.274113	-1.22295	-1.79795	22219.76379
-583.638926	-200.518379	-572.138703	-462.466684	-1.22295	1.253901	22229.6823
-524.890795	-279.103541	-516.442423	-549.444436	1.065939	2.016864	22217.4749
-477.587106	-355.399814	-415.731342	-619.637008	0.302976	-1.034987	22221.28971
-443.253783	-404.992392	-331.805441	-691.355505	1.828901	-0.272025	22228.91934
-362.379732	-477.473852	-230.331397	-749.340673	0.302976	-1.034987	22239.60082
-279.979757	-505.703474	-139.538831	-796.644363	2.591864	-0.272025	22244.94156
-180.794601	-555.296051	-78.501812	-820.296208	-1.22295	-1.034987	22209.08231
-110.602029	-592.681226	51.201853	-862.259158	1.065939	-1.034987	22207.55638
-4.550209	-620.910847	188.535146	-752.392524	3.354827	0.490938	22224.34156
55.723847	-630.829362	351.809171	-745.52586	-1.985912	-1.034987	22212.89712
143.464562	-611.755294	440.312849	-708.140686	0.302976	-0.272025	22202.97861
237.308979	-572.081232	515.083197	-609.718493	1.065939	0.490938	22209.08231
315.131178	-521.725691	607.401688	-551.733325	-0.459987	0.490938	22217.4749
384.560787	-507.229399	655.468341	-500.614821	-0.459987	-1.034987	22195.34898
428.812626	-440.851641	710.401658	-366.333379	-3.511838	-2.560913	22179.32676
499.005198	-365.31833	756.942385	-286.985255	0.302976	2.016864	22202.97861
527.234819	-297.414646	773.727565	-215.266758	-1.985912	0.490938	22213.66009
560.042216	-192.125789	762.283124	-89.377906	-0.459987	-0.272025	22201.45268
576.064434	-115.066552	725.660912	-3.926079	-0.459987	-0.272025	22215.94897
585.219987	-12.829546	703.534993	153.244244	1.065939	-0.272025	22230.44527
563.094067	73.385244	729.475726	282.184947	-1.985912	-0.272025	22215.18601
538.67926	157.311145	666.149819	353.903444	-1.985912	-0.272025	22224.34156
524.945931	242.000009	601.297986	437.066382	2.591864	1.253901	22230.44527
495.190384	319.822208	530.342452	572.110787	0.302976	-0.272025	22215.18601
452.464471	389.251817	431.920259	621.703365	-1.22295	-1.79795	22224.34156
396.005228	474.703643	320.527699	700.288527	2.591864	0.490938	22256.386
330.390433	499.118451	212.949953	739.962589	1.065939	1.253901	22231.20823
285.375631	567.785097	96.216655	755.984807	1.828901	0.490938	22239.60082
199.923805	569.311023	-22.805532	768.19221	0.302976	-0.272025	22233.49712
123.627531	592.199905	-122.753651	768.955173	-0.459987	0.490938	22208.31935
48.09422	607.45916	-252.457316	767.429248	-0.459987	-1.034987	22189.24528
-34.305756	573.888799	-304.338782	761.325546	-1.22295	-1.034987	10676.13758
-126.624247	555.577693	-384.44987	749.118142	1.828901	1.253901	21.362957
-207.498297	528.873998	-513.390572	672.058905	0.302976	0.490938	11.444441
-250.22421	501.407339	-563.746113	617.888551	0.302976	0.490938	12766.65548
-327.283447	464.022165	-607.234989	526.333023	-1.985912	0.490938	22126.68233
-386.79454	399.170332	-720.916437	379.081214	-2.748875	-0.272025	22164.83047
-454.698224	333.555537	-752.197909	293.629388	-1.22295	0.490938	22194.58602
-489.79451	268.703704	-769.746052	166.214611	-1.22295	0.490938	22202.97861
-560.750044	200.037058	-821.627518	75.422045	2.591864	1.253901	22213.66009
-566.853746	115.348194	-781.190493	-35.970514	0.302976	0.490938	22228.91934
-600.424106	41.340809	-709.471996	-131.340857	1.828901	-0.272025	22226.63045
-600.424106	-28.0888	-700.316443	-234.340826	1.065939	-0.272025	22025.20829
-601.187069	-111.251739	-632.412759	-373.963007	-1.985912	-1.034987	22225.10453
-580.587075	-190.599863	-548.486858	-447.20743	1.828901	2.016864	22225.86749
-522.601907	-272.999839	-498.89428	-531.896293	0.302976	-0.272025	22240.36378
-476.06118	-336.325746	-408.864677	-617.34812	1.065939	-0.272025	22250.2823
-434.861192	-404.22943	-327.990627	-704.325872	4.11779	-0.272025	22246.46748
-377.638987	-462.214598	-215.835105	-753.155487	1.065939	2.016864	22226.63045
-283.031608	-537.747908	-143.353645	-818.770282	2.591864	2.016864	22238.83786
-185.372377	-568.266418	-57.901818	-818.770282	1.065939	1.253901	22218.23786
-107.550178	-614.044182	76.379623	-825.636947	0.302976	-0.272025	22191.53417
-25.150203	-610.992331	219.053655	-765.362891	-1.985912	-1.034987	22216.71194
77.849767	-631.592325	358.675836	-723.39994	0.302976	0.490938	22231.20823
167.116407	-605.651592	398.349898	-706.61476	-1.22295	-1.034987	22189.24528
247.990457	-591.1553	493.72024	-647.866629	-1.22295	-0.272025	22197.63787
293.005259	-520.199766	606.638726	-568.518505	-1.22295	-0.272025	22195.34898
379.983011	-493.49607	649.364639	-534.948144	-0.459987	-0.272025	22164.06751
456.279284	-437.036827	654.705378	-428.896324	1.065939	0.490938	22177.03787
488.323719	-357.688703	759.231273	-315.977839	-0.459987	0.490938	22215.94897
542.494074	-285.207243	769.149788	-208.400093	-0.459987	0.490938	22212.89712
564.619993	-196.703565	749.312757	-103.874198	0.302976	0.490938	22223.5786
585.219987	-98.281372	775.25349	31.933169	0.302976	0.490938	22225.86749
579.116285	-7.488806	746.260906	181.473866	-0.459987	-0.272025	22210.60823
550.886664	72.622281	751.601646	269.977543	0.302976	-1.034987	22215.18601
531.812595	159.600033	675.305372	366.110848	1.828901	-0.272025	22246.46748
518.079266	243.525934	611.979465	453.851563	4.880752	1.253901	22239.60082
484.508906	325.92591	523.475787	566.007085	1.828901	1.253901	22240.36378
447.123731	396.881444	434.209147	618.651514	1.828901	-0.272025	22216.71194
395.242265	459.444389	339.601768	698.762601	1.065939	-1.79795	22230.44527
341.071911	509.036967	197.690699	735.384813	-1.985912	-1.034987	22222.81564
254.857122	548.711029	58.068518	755.984807	0.302976	0.490938	22229.6823
183.901587	576.177687	-14.412942	808.629235	1.828901	1.253901	22215.18601
98.449761	589.148054	-85.368477	768.955173	-0.459987	-1.034987	22215.18601
34.360891	594.488793	-191.420297	784.977391	1.065939	-1.034987	22222.05268
-56.431675	590.673979	-318.835074	782.688502	1.065939	-1.034987	20510.72726
-109.839067	555.577693	-391.316534	743.01444	-1.985912	-1.034987	22.888882
-189.187191	521.24437	-482.872063	681.977421	-1.22295	0.490938	14.496292
-257.853837	499.881414	-592.738697	602.629296	-1.22295	1.253901	14566.48457
-315.839005	475.466606	-620.968318	484.370072	-3.511838	-1.79795	22138.12677
-406.631571	392.303668	-762.879387	353.903444	-1.22295	-1.034987	22183.90454
-442.49082	359.49627	-767.457164	305.073829	0.302976	1.253901	22223.5786
-521.075982	253.44445	-797.21271	141.036841	-0.459987	1.253901	22214.42305
-543.201901	197.74817	-801.790487	75.422045	0.302976	-1.034987	22224.34156
-579.824112	122.214859	-750.671983	-18.422371	-0.459987	-1.034987	22228.91934
-598.135218	41.340809	-713.286809	-139.733447	1.828901	2.016864	22215.94897
-600.424106	-29.614726	-691.16089	-225.185273	2.591864	0.490938	22247.23045
-611.868547	-115.066552	-656.827567	-362.518566	1.828901	0.490938	22249.51933
-560.750044	-204.333192	-585.10907	-448.733355	1.065939	0.490938	22227.39341
-534.809311	-270.710951	-502.709094	-525.029629	1.065939	-0.272025	22234.26008
-480.638957	-346.244262	-437.857261	-633.370337	1.828901	0.490938	22241.12674
-448.594522	-417.962759	-327.227664	-659.31107	-0.459987	-1.034987	22215.18601
-364.668621	-479.76274	-239.48695	-734.081419	0.302976	1.253901	22222.05268
-286.083459	-525.540505	-115.124024	-782.911034	-0.459987	0.490938	22231.20823
-211.313111	-556.059014	-2.968501	-788.251773	-1.22295	-0.272025	22209.84527
-106.787216	-623.199735	80.194437	-805.036953	-0.459987	-0.272025	22197.63787
-22.861315	-641.510841	177.090705	-753.155487	-1.22295	-0.272025	22203.74157
63.353475	-634.644176	339.601768	-743.999934	-3.511838	-1.034987	22175.51195
133.546047	-614.044182	383.853606	-690.592543	-1.22295	-0.272025	22172.4601
226.6275	-606.414555	502.112831	-647.103667	0.302976	1.253901	22191.53417
283.086743	-542.325685	568.490589	-575.385169	0.302976	2.016864	22187.71935
379.983011	-486.629405	602.823912	-551.733325	-1.22295	-1.79795	22199.92676
447.123731	-416.436833	645.549825	-465.518535	1.828901	-1.034987	22197.63787
508.923713	-348.53315	712.690546	-344.970423	-1.22295	0.490938	22215.94897
542.494074	-282.918354	788.223857	-181.696397	1.065939	1.253901	22221.28971
588.271838	-203.57023	787.460894	-77.933465	0.302976	0.490938	22228.15638
589.0348	-113.540627	765.334975	27.355393	-0.459987	-1.79795	22224.34156
586.745912	-10.540657	744.734981	170.029425	2.591864	-0.272025	22243.41563
567.671844	74.148206	744.734981	290.577537	1.828901	-0.272025	22251.04526
551.649626	151.970406	644.0239	334.829376	1.828901	-0.272025	22231.20823
509.686676	242.762971	607.401688	469.110817	2.591864	2.016864	22230.44527
484.508906	309.140729	519.660974	559.14042	1.065939	1.253901	22231.97119
445.597806	379.333301	405.979526	617.125588	2.591864	-1.034987	22227.39341
404.397818	448.76291	333.498066	690.370011	1.065939	-0.272025	22219.00082
334.205246	508.274004	235.838835	757.510732	-0.459987	1.253901	22227.39341
247.227494	548.711029	117.579611	782.688502	-1.985912	-0.272025	22228.15638
197.634916	587.622128	19.920381	788.029241	-0.459987	-0.272025	22202.21564
102.264574	586.096203	-81.553663	762.851471	-0.459987	1.253901	22201.45268
37.412742	589.911017	-186.079558	791.844055	-2.748875	-1.034987	22209.84527
-38.883532	564.733246	-292.894341	780.399614	-3.511838	-1.79795	13712.72927
-104.498327	553.288805	-403.523938	733.095924	-1.22295	-1.034987	22.125919
-195.290893	529.63696	-514.153535	659.851502	-0.459987	2.016864	12.207404
-244.883471	510.562892	-585.872032	567.53301	-1.22295	-0.272025	4695.272683
-346.357515	454.103649	-672.086822	489.710811	-0.459987	-0.272025	22125.15641
-381.453801	428.162916	-729.309027	385.184916	-2.748875	-1.79795	22202.97861
-434.09823	357.970345	-769.746052	313.466419	-1.22295	-0.272025	22206.03046
-502.001913	275.570369	-749.909021	201.310897	1.065939	0.490938	22219.76379
-548.54264	205.377797	-765.168275	96.785002	3.354827	1.253901	22254.09711
-564.564858	101.614865	-720.153474	1.41466	3.354827	0.490938	22231.97119
-632.468541	38.288958	-707.183107	-154.229739	4.11779	2.016864	22238.07489
-616.446324	-22.748061	-701.079406	-225.185273	0.302976	-1.034987	22239.60082
-582.875963	-112.777664	-653.775716	-364.044491	0.302976	0.490938	22223.5786
-583.638926	-189.073938	-585.10907	-453.311131	-1.985912	-0.272025	22222.05268
-518.024131	-265.370211	-521.0202	-540.288883	1.065939	1.253901	22228.91934
-499.713025	-336.325746	-429.464671	-621.162934	-1.22295	-1.79795	22214.42305
-431.809341	-418.725722	-318.072112	-700.511058	1.065939	-0.272025	22222.05268
-368.483434	-477.473852	-222.701769	-733.318456	0.302976	0.490938	22229.6823
-296.001974	-527.829393	-134.198092	-770.70363	-1.985912	1.253901	22206.03046
-194.52793	-569.029381	0.08335	-816.481394	-0.459987	2.016864	22196.87491
-105.26129	-595.733077	58.83148	-845.473978	-1.22295	0.490938	22195.34898
-23.624277	-621.67381	212.949953	-751.629562	-1.985912	-0.272025	22190.7712
57.249773	-617.096033	326.631401	-737.13327	-1.22295	-1.034987	22184.6675
134.309009	-623.199735	384.616569	-711.955499	-0.459987	1.253901	22209.08231
238.834904	-584.288635	492.194315	-678.385139	-0.459987	1.253901	22191.53417
312.079327	-531.644207	563.14985	-593.696275	1.065939	0.490938	22205.2675
370.064495	-495.784958	621.89798	-502.140747	1.828901	-1.034987	22212.13416
437.968179	-436.273864	669.20167	-397.614852	-1.22295	-1.79795	22196.11194
507.397788	-359.977591	767.623863	-293.088957	1.065939	1.253901	22215.18601
549.360738	-288.259094	792.801633	-172.540844	1.065939	0.490938	22251.04526
556.990366	-202.807267	785.172006	-78.696428	0.302976	-0.272025	22249.51933
593.612577	-111.251739	745.497944	39.562797	1.065939	-1.034987	22231.97119
597.427391	-28.851763	754.653496	161.636834	1.828901	1.253901	22238.83786
566.908881	77.200057	732.527577	282.94791	-0.459987	-0.272025	22232.73415
530.28667	152.733368	611.979465	336.355301	1.065939	0.490938	22210.60823
511.212601	245.05186	617.320204	454.614525	-1.22295	-0.272025	22225.10453
499.005198	307.614804	515.083197	556.088569	0.302976	0.490938	22231.97119
421.945961	393.066631	396.06101	598.05152	1.828901	0.490938	22217.4749
409.738557	455.629575	329.683252	692.658899	0.302976	-0.272025	22228.15638
335.731172	507.511041	253.386978	738.436664	-2.748875	-1.034987	22209.08231
246.464532	547.948066	108.424058	762.088508	0.302976	0.490938	22197.63787
196.108991	564.733246	-26.620346	759.79962	1.065939	1.253901	22186.19343
112.946053	575.414725	-127.331427	744.540365	-1.985912	-0.272025	22209.84527
43.516444	583.807315	-204.390664	788.792204	0.302976	0.490938	22204.50453
-41.935383	576.94065	-279.923975	772.769987	-0.459987	-0.272025	22196.11194
-106.787216	566.259172	-413.442454	717.83667	-1.22295	-1.034987	22.888882
-190.713117	521.24437	-522.546125	645.35521	0.302976	0.490938	12.207404
-251.750136	509.036967	-545.435007	617.888551	0.302976	0.490938	13415.93677
-334.913074	460.207351	-620.205355	499.629327	-0.459987	-1.034987	22160.25269
-382.216764	418.244401	-668.272008	421.807128	2.591864	-0.272025	22204.50453
-448.594522	340.422202	-720.916437	332.540488	2.591864	1.253901	22235.786
-484.45377	262.600003	-793.397897	206.651636	4.11779	2.016864	22073.27494
-540.913013	193.170393	-769.746052	84.577598	-1.22295	-1.034987	22225.10453
-568.379671	125.26671	-785.768269	-32.155701	0.302976	-1.79795	22229.6823
-609.579659	45.155622	-701.842368	-123.711229	-1.22295	-1.034987	22228.91934
-604.23892	-33.429539	-718.627548	-235.103789	-1.985912	-1.79795	22214.42305
-581.350038	-123.459142	-624.783132	-328.948205	-0.459987	-0.272025	22219.00082
-584.401889	-201.281342	-594.264622	-450.259281	0.302976	0.490938	22228.91934
-527.942646	-270.710951	-497.368355	-569.281467	-1.22295	-0.272025	22222.05268
-494.372286	-363.792404	-420.309118	-607.429604	-1.985912	-1.034987	22208.31935
-418.076012	-398.125728	-336.383217	-662.362921	-2.748875	-0.272025	22206.79342
-363.142695	-489.681256	-235.672136	-750.866599	-2.748875	1.253901	22212.13416
-276.164943	-507.229399	-131.909204	-786.725848	-0.459987	1.253901	22205.2675
-206.735334	-568.266418	-47.22034	-853.103606	-1.22295	0.490938	22209.84527
-121.283508	-602.599741	64.17222	-818.00732	-1.22295	-1.034987	22222.05268
-35.068718	-632.355288	209.13514	-759.259189	1.828901	-1.034987	22182.37861
65.642363	-613.281219	317.475848	-775.281406	1.065939	1.253901	22205.2675
148.042339	-607.94048	409.794339	-727.977717	0.302976	0.490938	22202.21564
236.546016	-588.866412	486.853576	-643.288853	-1.22295	-0.272025	22190.7712
300.634886	-535.45902	595.957247	-554.785175	-1.22295	-0.272025	22207.55638
380.745973	-486.629405	658.520192	-478.488902	1.828901	-0.272025	22235.02304
444.834843	-425.592386	721.846099	-393.800038	2.591864	-1.034987	22210.60823
509.686676	-372.947957	754.653496	-277.066739	0.302976	0.490938	22239.60082
540.968148	-282.155392	793.564596	-191.614913	1.065939	2.016864	22244.17859
566.908881	-211.199857	796.616447	-84.80013	0.302976	0.490938	22217.4749
590.560726	-115.829515	773.727565	4.466511	-0.459987	0.490938	22221.28971
569.960732	-20.459173	756.179422	179.184977	1.828901	-0.272025	22233.49712
563.85703	72.622281	727.186838	254.718288	1.828901	-0.272025	22200.68972
545.545924	149.681517	703.534993	357.718258	-1.985912	-1.79795	22221.28971
508.923713	231.31853	605.875763	452.325637	-0.459987	0.490938	22231.20823
479.931129	303.79999	505.927644	546.170054	-1.985912	0.490938	22190.7712
463.145949	369.414786	434.97211	614.073737	-1.22295	-1.79795	22203.74157
372.353383	460.207351	319.001774	672.058905	-2.748875	-2.560913	22210.60823
317.420066	506.748078	215.238841	751.40703	-1.22295	1.253901	22206.79342
266.301563	538.029551	80.194437	772.007024	-0.459987	1.253901	22215.18601
175.508997	571.599911	-41.879601	754.458881	0.302976	1.253901	22203.74157
122.864568	598.303607	-115.886986	772.007024	1.065939	0.490938	22198.40083
35.886816	601.355458	-187.605484	789.555167	-0.459987	-1.034987	22213.66009
-41.17242	588.385091	-284.501751	736.147775	1.065939	0.490938	17844.17249
-88.47611	550.236954	-430.227634	746.066291	0.302976	-0.272025	21.362957
-167.061272	541.844364	-485.160951	694.947788	1.065939	2.016864	14.496292
-254.039024	514.377706	-550.012784	621.703365	0.302976	0.490938	9899.441511
-324.231596	463.259202	-629.360908	518.703395	1.065939	-1.79795	22146.51936
-377.638987	406.036997	-699.55348	405.78491	1.828901	-0.272025	22184.6675
-444.779708	349.577755	-729.309027	334.829376	0.302976	1.253901	22232.73415
-489.031547	271.755555	-742.279393	199.784971	1.828901	0.490938	22223.5786
-543.964864	200.800021	-778.138642	95.259076	-0.459987	-1.034987	22212.89712
-582.113001	122.214859	-754.486797	-8.503856	0.302976	0.490938	22225.86749
-611.868547	56.600064	-734.649766	-122.185304	0.302976	0.490938	22227.39341
-612.63151	-19.69621	-695.738666	-241.207491	-2.748875	-1.79795	22212.89712
-595.84633	-112.777664	-675.901635	-368.622268	-1.985912	-0.272025	22213.66009
-579.824112	-183.733199	-568.323889	-432.711138	-2.748875	0.490938	22208.31935
-540.15005	-301.992423	-525.597976	-562.414803	-0.459987	2.016864	22200.68972
-477.587106	-358.451665	-421.835044	-613.533306	0.302976	0.490938	22210.60823
-447.831559	-410.333131	-328.75359	-705.851797	-1.985912	-1.034987	22219.76379
-373.061211	-468.318299	-260.849906	-760.785114	-1.985912	-0.272025	22212.13416
[truncated: 28,725 more rows]
