# Supplementary material for: Dynamic analysis of slant cracked rotor system considering nonlinear oil film force
Source: PLoS One. 2024 Jan 25;19(1):e0294293. doi: 10.1371/journal.pone.0294293 (PMC10810477; doi:10.1371/journal.pone.0294293)
Supplement: S1 File — These data were measured by two eddy current sensors, model WT0150. (ZIP) [file pone.0294293.s001.zip › 2021.3.18 Test data for plain bearings/2021.3.18 (P=0.2Mpa, Z=10.4g)/1500.csv]

1024	30720	7	0	3
8	8	8	8	10	10	1
3	3	3	3	1	1	4
2	1	4	3	0	0	0
0	0	0	0	0.000024	-0.000028	20727.61133
-684.647642	-179.910984	-893.709118	-520.385788	-0.747425	-1.102995	22225.10453
-627.425436	-276.807252	-796.049888	-599.733913	0.015537	0.42293	22215.94897
-583.93656	-369.888706	-641.931415	-679.845	0.015537	-0.340033	22228.15638
-520.610653	-456.103495	-528.249967	-788.948672	0.7785	1.185893	22231.20823
-438.210678	-535.45162	-443.561103	-871.348647	-0.747425	0.42293	22212.89712
-339.025522	-606.407154	-284.101891	-956.037511	1.541463	5.000707	22235.786
-239.840366	-655.236769	-148.294524	-987.318983	0.7785	2.711818	22254.09711
-133.025583	-688.044167	6.586911	-1010.970828	1.541463	1.185893	22211.3712
-36.892278	-716.273788	108.823918	-989.607872	0.7785	0.42293	22197.63787
57.715101	-715.510826	291.172012	-954.511586	0.015537	-1.102995	22226.63045
158.426183	-704.066385	389.594205	-910.259747	0.015537	-0.340033	22193.06009
257.611339	-637.688627	537.608976	-884.319014	0.015537	-0.340033	22189.24528
348.403904	-602.592341	612.379325	-772.926454	-0.747425	-1.865958	22218.23786
436.144619	-527.821992	716.142257	-644.748715	0.015537	1.948856	22216.71194
501.759414	-458.392383	762.682984	-540.22282	0.015537	1.948856	22192.29713
548.300141	-363.022041	822.95704	-397.548788	0.015537	1.185893	22219.76379
588.737166	-263.836885	855.001475	-244.193278	-0.747425	-1.865958	22206.79342
598.655682	-173.807282	857.290363	-96.941469	-0.747425	-1.865958	22200.68972
607.811235	-46.392505	852.712587	61.75478	-0.747425	-1.865958	22208.31935
577.292725	39.822284	812.275562	207.480663	0.015537	-0.340033	22221.28971
598.655682	168.000024	806.17186	368.4658	0.015537	0.42293	22211.3712
549.063104	270.999993	658.157089	440.94726	0.015537	0.42293	22225.10453
518.544595	367.133298	584.149703	562.258335	0.7785	0.42293	22231.97119
514.729781	457.162901	549.81638	742.317541	0.015537	2.711818	22215.94897
434.618693	528.118435	446.816411	834.636032	-0.747425	1.185893	22223.5786
366.71501	586.103603	353.734957	891.858238	0.015537	0.42293	22230.44527
305.677991	649.429511	233.949807	971.969325	0.015537	-1.102995	22234.26008
214.885425	650.192473	135.527614	989.517468	0.7785	0.42293	22241.12674
139.352114	679.185057	-5.620492	978.073027	0.7785	1.185893	22209.84527
44.744735	670.792467	-106.331574	1000.961909	0.015537	1.185893	2958.769494
-25.447837	641.799883	-228.405611	982.650803	0.7785	0.42293	17.548143
-129.210769	640.273958	-389.390749	882.702685	-0.747425	0.42293	14.496292
-238.31444	592.970268	-484.761091	850.65825	0.015537	-0.340033	21615.4973
-316.899602	555.585094	-564.109216	748.421243	0.7785	0.42293	22190.7712
-393.958839	488.444373	-692.286956	604.221286	0.015537	0.42293	22210.60823
-470.255112	401.466621	-755.612863	476.806509	0.015537	-0.340033	22193.82305
-551.892125	312.962944	-828.094323	345.576918	0.015537	1.185893	22192.29713
-605.299517	206.911123	-842.590615	212.821402	-1.510388	1.185893	22199.92676
-648.02543	119.933371	-870.057273	37.339972	-0.747425	1.185893	22210.60823
-682.358753	33.718582	-867.005422	-147.29701	0.015537	0.42293	22203.74157
-674.729126	-74.622127	-891.42023	-266.319197	-0.747425	-0.340033	22212.89712
-684.647642	-169.229506	-904.390596	-450.956179	0.015537	-0.340033	22228.15638
-635.055064	-261.547997	-777.738782	-565.40059	0.015537	0.42293	22213.66009
-586.988411	-366.073892	-692.286956	-673.741299	0.015537	-0.340033	22215.18601
-529.766206	-443.896091	-590.812911	-822.519032	0.015537	1.185893	22222.81564
-451.181044	-524.770141	-455.005544	-869.822722	-1.510388	1.185893	22212.13416
-350.469963	-594.962713	-305.464848	-948.407884	1.541463	2.711818	22241.88971
-250.521844	-646.844179	-168.894518	-974.348617	1.541463	1.948856	22203.74157
-143.707061	-688.044167	-26.983449	-988.844909	0.7785	0.42293	22223.5786
-41.470054	-704.829347	116.453546	-982.741207	0.7785	-0.340033	22196.11194
47.796586	-707.881198	268.28313	-962.141213	1.541463	1.185893	22225.10453
150.033593	-692.621944	387.305317	-903.393082	0.015537	-1.102995	22209.84527
265.240966	-645.318254	476.571957	-843.119026	-0.747425	-1.102995	22183.14158
336.959463	-594.199751	568.890449	-762.244976	-0.747425	0.42293	22212.89712
422.41129	-530.873843	706.986704	-608.889466	0.015537	-0.340033	22222.81564
487.263122	-462.207197	748.949654	-540.22282	-0.747425	1.185893	22190.00824
535.329775	-370.651669	838.216295	-403.65249	-0.747425	-0.340033	22216.71194
581.870502	-268.414662	856.5274	-238.089576	-0.747425	-1.102995	22209.84527
601.707533	-185.251724	867.971841	-103.045171	-1.510388	-0.340033	22196.87491
610.100123	-52.496207	864.919991	75.488109	0.015537	-0.340033	22205.2675
575.003837	54.318576	820.668152	217.399178	0.015537	0.42293	22220.52675
600.94457	155.79262	777.942239	371.517651	0.015537	1.185893	22211.3712
558.98162	274.814807	692.490412	447.813925	0.015537	1.185893	22219.76379
527.700147	357.214782	615.431176	590.487956	0.015537	0.42293	22230.44527
504.048303	449.533274	534.557125	741.554578	0.7785	-0.340033	22227.39341
432.329805	522.777696	475.046032	798.776784	0.7785	1.185893	22222.05268
364.426122	588.392492	343.816441	891.095275	0.015537	-1.102995	22224.34156
306.440954	631.118405	246.157211	960.524884	0.7785	-1.865958	22246.46748
220.226164	654.77025	151.549832	962.813772	0.7785	-0.340033	22233.49712
140.115077	682.236908	7.349874	997.147095	0.7785	1.185893	22209.84527
46.27066	662.399877	-93.361207	1004.01376	0.015537	0.42293	4092.532121
-36.129315	650.192473	-220.013021	978.073027	0.7785	-0.340033	19.837031
-126.921881	616.622113	-358.109277	898.724902	-0.747425	1.185893	11.444441
-218.477409	595.259156	-454.242582	840.739734	0.7785	0.42293	20824.30494
-313.084789	556.348057	-566.398104	752.236057	1.541463	0.42293	22180.85269
-380.988472	482.340671	-695.338806	610.324988	0.015537	-2.628921	22203.74157
-474.832889	412.911062	-776.975819	431.791707	0.015537	-0.340033	22196.87491
-541.210647	328.222198	-845.642466	330.317663	-1.510388	-1.102995	22190.00824
-607.588405	229.037043	-830.383211	234.947321	-2.273351	1.948856	22194.58602
-657.943946	139.00744	-882.264677	57.177003	-1.510388	1.948856	22209.84527
-665.573573	44.40006	-889.131342	-108.385911	0.015537	0.42293	22206.03046
-657.943946	-75.385089	-863.953571	-259.452532	0.015537	-1.102995	22208.31935
-692.277269	-152.444326	-873.872087	-456.296919	-0.747425	-0.340033	22226.63045
-644.973579	-255.444295	-764.005453	-558.533925	0.015537	0.42293	22225.10453
-590.803225	-361.496116	-686.183254	-682.133889	0.015537	0.42293	22219.00082
-529.003243	-427.873874	-575.553657	-800.393113	0.015537	1.185893	22227.39341
-474.069926	-518.66644	-465.687023	-877.452349	-0.747425	1.185893	22225.10453
-361.914404	-587.333086	-313.094475	-936.963443	0.7785	1.185893	22225.10453
-255.862583	-648.370105	-172.709332	-978.926393	0.7785	0.42293	22199.16379
-157.44039	-697.962683	-9.435306	-1003.341201	0.7785	-0.340033	22228.91934
-54.440421	-697.19972	114.164657	-994.948611	0.7785	0.42293	22197.63787
47.796586	-712.458975	262.179428	-975.874542	0.7785	1.185893	22221.28971
146.981742	-700.251571	372.046062	-923.230114	0.015537	0.42293	22212.13416
249.218748	-654.473807	504.038616	-866.007908	-0.747425	-0.340033	22177.80084
336.959463	-610.221968	584.149703	-766.822752	0.015537	0.42293	22208.31935
411.729811	-551.473837	691.727449	-636.356124	0.015537	1.185893	22222.81564
488.026085	-479.75534	758.105207	-556.245037	0.7785	1.185893	22195.34898
542.196439	-385.147961	805.408897	-420.43767	0.015537	1.185893	22213.66009
580.344576	-278.333177	878.65332	-256.400681	0.015537	-1.865958	22209.08231
595.603831	-192.881351	860.342214	-114.489612	-0.747425	-1.102995	22205.2675
616.203825	-69.281388	875.601469	67.858482	-1.510388	-1.102995	22201.45268
597.129756	46.688948	841.268146	191.458445	-1.510388	-0.340033	22216.71194
602.470496	148.162992	795.490381	370.754688	0.015537	1.185893	22224.34156
560.507545	265.659254	684.097822	450.102813	0.7785	1.948856	22215.94897
538.381626	347.296267	631.453393	627.110168	0.7785	0.42293	22227.39341
508.626079	441.903646	570.416374	742.317541	0.015537	1.185893	22231.97119
454.455725	518.962883	489.542324	830.821219	0.7785	-1.102995	22215.18601
380.448339	579.999902	381.201615	915.510082	0.7785	-0.340033	22224.34156
314.833544	633.407293	268.28313	977.310064	-0.747425	0.42293	22254.09711
234.722456	663.925803	162.994273	979.598952	0.7785	0.42293	22228.91934
142.403965	680.710983	34.816533	1000.198946	0.015537	0.42293	22206.79342
57.715101	677.659132	-76.576027	991.043393	0.015537	1.948856	15327.92138
-28.499688	654.007287	-207.042655	977.310064	0.015537	-0.340033	22.125919
-116.240403	631.881368	-348.953724	908.643418	-1.510388	-0.340033	11.444441
-208.558894	592.970268	-458.820358	849.895287	0.015537	0.42293	21311.83813
-295.536646	559.399908	-551.138849	754.524945	0.015537	-0.340033	22179.32676
-388.6181	483.103634	-699.15362	601.932398	0.015537	-0.340033	22203.74157
-452.70697	417.488839	-764.768416	422.636154	0.015537	-0.340033	22199.16379
-529.766206	317.54072	-890.657267	321.16211	-0.747425	-0.340033	22198.40083
-603.773591	229.800005	-853.272093	230.369545	-1.510388	1.185893	22193.82305
-687.699492	130.61485	-876.923938	86.169587	-0.747425	0.42293	22209.84527
-666.336536	48.977837	-893.709118	-97.704432	0.015537	-1.102995	22215.18601
-683.121716	-55.548058	-844.879503	-259.452532	-0.747425	-1.865958	22206.03046
-698.380971	-157.022102	-820.464695	-411.282117	0.015537	-1.865958	22224.34156
-636.580989	-255.444295	-779.264708	-541.748745	-0.747425	-1.102995	22226.63045
-593.092113	-351.5776	-680.842514	-657.719081	0.015537	1.185893	22215.94897
-528.24028	-424.822023	-592.338837	-762.244976	0.015537	1.948856	22223.5786
-467.203262	-526.296067	-467.212948	-838.54125	0.015537	1.185893	22230.44527
-363.440329	-571.310868	-319.96114	-928.570853	1.541463	1.948856	22225.10453
-263.492211	-635.399738	-184.916735	-972.822691	0.7785	0.42293	22123.63048
-165.070018	-678.125652	-37.664927	-983.50417	0.7785	-0.340033	22232.73415
-62.070048	-697.962683	98.14244	-973.585654	0.7785	-0.340033	22197.63787
44.744735	-713.9849	254.549801	-970.533803	0.7785	0.42293	22222.05268
143.929891	-710.170087	381.201615	-911.785672	0.015537	-0.340033	22215.94897
224.803941	-662.103434	498.697877	-892.711604	-1.510388	-1.102995	22184.6675
333.144649	-610.984931	569.653411	-784.370895	0.015537	1.948856	22205.2675
407.914998	-549.947912	696.305226	-653.141305	0.015537	1.185893	22217.4749
488.026085	-482.044228	738.268176	-573.030217	-0.747425	-1.102995	22197.63787
539.144588	-402.696104	788.623717	-446.378403	0.015537	-1.102995	22212.89712
564.322359	-305.799836	795.490381	-333.459918	-0.747425	-1.865958	22194.58602
597.129756	-186.777649	852.712587	-109.911836	-1.510388	-1.865958	22211.3712
606.285309	-80.725829	879.416283	61.75478	0.015537	-0.340033	22199.92676
591.026055	30.666731	842.794071	173.147339	0.7785	0.42293	22215.18601
588.737166	150.451881	819.142226	348.628769	0.015537	1.185893	22227.39341
579.581614	240.481484	711.56448	450.102813	0.015537	-0.340033	22213.66009
543.722365	325.93331	665.786716	572.176851	-0.747425	1.185893	22224.34156
505.574228	430.459205	563.549709	721.717547	0.015537	-0.340033	22230.44527
468.189054	514.385106	505.564541	806.406411	0.7785	-0.340033	22213.66009
390.366855	567.029535	360.601621	854.473063	0.7785	-1.865958	22220.52675
321.700208	632.64433	247.683136	970.443399	1.541463	1.185893	22253.33415
230.14468	662.399877	166.046124	972.732288	1.541463	1.948856	22229.6823
141.641003	666.977654	48.549862	1019.273015	1.541463	1.185893	22210.60823
56.189176	668.503579	-40.716778	999.435983	-0.747425	-0.340033	21662.03803
-20.87006	654.007287	-198.650065	990.280431	0.015537	-1.102995	22.125919
-107.08485	631.118405	-329.879655	941.450815	0.015537	1.185893	15.259255
-200.166304	597.548045	-420.672221	868.206393	0.015537	-1.102995	20069.73479
-283.329242	558.636945	-554.1907	765.969386	0.015537	0.42293	22182.37861
-368.018106	506.755479	-661.768446	641.60646	-0.747425	-0.340033	22196.11194
-455.75882	420.54069	-780.790633	469.939844	0.7785	1.948856	22191.53417
-537.395833	340.429602	-822.753584	355.495434	-0.747425	2.711818	22207.55638
-595.381001	238.955558	-877.686901	231.89547	0.015537	1.948856	22192.29713
-642.684691	151.977806	-907.442447	89.984401	0.015537	1.185893	22209.08231
-678.54394	55.844501	-876.923938	-61.845184	0.015537	1.948856	22219.76379
-667.862461	-33.422139	-898.286894	-225.882172	0.7785	0.42293	22203.74157
-682.358753	-146.340624	-839.538764	-402.126564	0.015537	-1.102995	22221.28971
-638.869877	-247.814668	-796.049888	-519.622826	0.015537	0.42293	22229.6823
-596.906927	-332.503532	-685.420291	-650.089454	0.015537	1.185893	22215.18601
-545.025461	-433.977576	-579.36847	-751.563498	0.015537	1.948856	22222.05268
-483.988442	-495.014595	-492.390718	-883.556051	0.7785	2.711818	22231.97119
-379.462547	-572.836794	-368.790755	-952.98566	-0.747425	-0.340033	22227.39341
-278.751466	-630.058999	-207.042655	-959.089362	0.015537	-0.340033	22138.12677
-194.062602	-675.073801	-84.205654	-1026.230083	0.7785	-0.340033	22228.91934
-87.247819	-713.221937	89.74985	-1007.918977	0.7785	-0.340033	22211.3712
24.144741	-713.221937	240.816472	-972.822691	0.7785	-0.340033	22219.76379
134.011375	-705.59231	346.868292	-929.333815	0.7785	1.185893	22215.18601
207.255798	-659.051583	493.357138	-865.244946	0.015537	1.185893	22193.06009
325.515022	-623.192335	596.357107	-787.422746	0.7785	1.185893	22201.45268
404.863147	-556.051614	683.334859	-654.66723	0.7785	1.948856	22217.4749
478.870532	-473.651638	707.749667	-643.222789	0.7785	0.42293	22195.34898
540.670514	-393.540551	808.460748	-454.770993	0.015537	-1.865958	22210.60823
567.37421	-297.407246	791.675568	-310.571036	-2.273351	-0.340033	22179.32676
586.448278	-195.933202	834.401481	-141.956271	-1.510388	1.185893	22215.18601
610.863086	-89.118419	853.475549	41.154786	0.7785	1.948856	22199.16379
597.129756	21.511178	841.268146	190.695482	-0.747425	1.948856	22212.13416
596.366794	148.162992	797.016307	334.89544	0.7785	1.185893	22228.15638
587.211241	240.481484	739.031139	450.865776	0.7785	0.42293	22213.66009
546.011253	328.222198	669.60153	576.754627	1.541463	1.185893	22224.34156
506.337191	422.829578	607.038585	717.139771	0.015537	0.42293	22231.97119
470.477942	510.570293	517.008982	795.724933	0.7785	-1.102995	22217.4749
397.233519	569.318423	330.083112	866.680467	-0.747425	-2.628921	22218.23786
328.566873	634.170256	252.260913	949.080443	0.7785	1.948856	22251.80822
230.907643	654.007287	189.697968	981.124878	0.7785	1.185893	22232.73415
159.952108	670.029505	24.898017	977.310064	0.015537	1.185893	22205.2675
63.055841	665.451728	-43.768629	1004.01376	0.7785	1.948856	22225.86749
2.781784	651.718399	-207.042655	1014.695238	-0.747425	0.42293	32.044435
-110.899663	630.355442	-337.509283	920.087859	0.7785	-0.340033	11.444441
-201.692229	600.599895	-429.064811	877.361946	0.015537	-0.340033	17265.08377
-287.144056	570.844349	-538.931445	776.650864	-0.747425	-1.102995	22177.80084
-359.625516	511.333255	-658.716595	633.976832	-0.747425	-0.340033	22190.7712
-448.892156	432.748093	-771.63508	494.354652	1.541463	1.185893	22180.08972
-541.97361	341.192565	-834.198025	379.147278	-0.747425	3.474781	22206.03046
-598.432852	248.111111	-862.427646	183.828818	-0.747425	1.185893	22186.19343
-639.63284	151.214843	-905.916522	116.688097	-1.510388	0.42293	22203.74157
-683.884679	67.288942	-883.02764	-54.215556	0.015537	-2.628921	22218.23786
-671.677275	-34.948064	-861.664683	-227.408097	-0.747425	1.948856	22202.97861
-680.832828	-137.948034	-850.983205	-386.867309	0.7785	1.185893	22221.28971
-651.077281	-229.503562	-777.738782	-499.785795	0.015537	-0.340033	22231.97119
-599.195815	-326.39983	-693.049918	-636.356124	0.015537	1.185893	22219.00082
-543.499535	-417.955358	-590.812911	-730.200541	0.015537	1.185893	22219.76379
-481.699554	-488.910893	-486.287017	-842.356063	0.015537	1.185893	22228.15638
-397.773652	-561.392353	-398.546302	-962.141213	0.7785	1.948856	22233.49712
-290.958869	-625.481223	-211.620431	-988.844909	1.541463	1.185893	22137.36381
-211.610745	-694.147869	-113.961201	-1034.622673	0.015537	0.42293	22215.94897
-75.040415	-710.933049	88.223924	-1003.341201	0.015537	-0.340033	22215.18601
17.278076	-720.088602	230.897956	-988.081946	0.015537	0.42293	22218.23786
125.618785	-693.384906	361.364584	-917.126412	0.7785	0.42293	22213.66009
194.285431	-670.496024	468.179367	-865.244946	0.7785	0.42293	22202.21564
318.648357	-616.32567	577.283039	-807.259778	0.015537	0.42293	22200.68972
403.337221	-561.392353	687.149673	-697.393143	0.7785	1.185893	22209.08231
478.870532	-500.355334	719.194108	-617.282056	0.7785	0.42293	22193.06009
523.885334	-404.222029	800.831121	-450.956179	0.7785	-1.102995	22211.3712
568.137172	-312.666501	832.875556	-333.459918	-0.747425	-0.340033	22199.92676
594.077906	-213.481345	811.512599	-183.919221	-0.747425	0.42293	22214.42305
604.759384	-107.429524	842.031108	15.977016	-0.747425	0.42293	22195.34898
602.470496	4.725998	847.371848	173.147339	0.015537	1.948856	22212.13416
591.026055	128.325961	823.720003	321.925073	-0.747425	1.185893	22225.10453
591.789017	222.933341	740.557064	422.636154	0.015537	-0.340033	22217.4749
542.959402	325.170347	689.438561	572.176851	0.7785	-0.340033	22224.34156
510.914967	412.148099	600.171921	713.324957	-0.747425	-0.340033	22228.15638
476.581644	496.836963	516.24602	791.910119	0.7785	0.42293	22221.28971
401.811296	570.081386	346.868292	885.754536	0.015537	-0.340033	22218.23786
340.774277	620.436927	262.942391	933.821188	0.7785	0.42293	22250.2823
240.063196	666.214691	176.727602	987.22858	0.7785	1.948856	22238.07489
173.685437	673.081355	23.372092	961.287847	0.015537	1.948856	22194.58602
85.18176	673.844318	-43.768629	1010.880425	0.7785	0.42293	22225.86749
13.463263	660.873952	-188.731549	1000.961909	0.7785	-0.340033	35.859249
-92.588558	623.488778	-312.331513	951.369331	0.015537	1.185893	12.970367
-191.010751	612.044337	-414.568519	897.198977	0.7785	-1.102995	16147.34336
-281.040354	573.133237	-524.435153	757.576796	0.015537	1.185893	22177.80084
-344.366261	518.962883	-621.331421	659.154603	0.7785	1.948856	22190.7712
-440.499566	434.274019	-735.775832	527.162049	0.015537	1.948856	22173.98602
-532.055094	351.874043	-810.54618	380.673204	0.7785	1.948856	22206.03046
-571.729156	261.081478	-828.094323	210.532514	0.7785	1.185893	22193.82305
-622.84766	168.762986	-914.309112	28.947382	0.015537	-1.102995	22203.74157
-677.780977	78.733383	-863.190609	-42.771115	-0.747425	-0.340033	22221.28971
-676.255051	-21.977698	-862.427646	-193.837737	0.015537	1.185893	22205.2675
-669.388387	-122.688779	-841.064689	-354.822875	0.015537	1.185893	22221.28971
-651.840244	-233.318376	-799.864701	-493.682093	0.7785	0.42293	22230.44527
-598.432852	-321.822053	-689.235105	-615.756131	0.015537	0.42293	22211.3712
-545.788423	-402.696104	-578.605508	-764.533864	-0.747425	1.185893	22212.13416
-481.699554	-497.303483	-497.731458	-843.119026	0.7785	1.948856	22224.34156
-400.062541	-553.762725	-416.094445	-959.089362	0.015537	-0.340033	22247.99341
-314.610714	-613.273819	-218.487096	-947.644921	0.015537	-1.102995	22224.34156
-210.847782	-697.19972	-149.057487	-1044.541189	0.7785	-0.340033	22212.89712
-100.981148	-720.851565	73.727632	-989.607872	1.541463	-0.340033	22211.3712
20.329927	-720.088602	206.483149	-985.030095	0.7785	0.42293	22218.23786
116.463232	-720.088602	326.268298	-955.274548	1.541463	2.711818	22214.42305
188.181729	-675.073801	460.54974	-901.104194	1.541463	1.948856	22203.74157
311.01873	-617.088633	571.179337	-803.444964	0.015537	0.42293	22200.68972
385.026116	-565.207167	663.497828	-703.496845	0.7785	0.42293	22209.08231
468.952017	-501.881259	730.638549	-602.022801	0.015537	0.42293	22189.24528
523.122371	-412.614619	806.934823	-457.059881	0.015537	-1.102995	22209.84527
565.085322	-319.533165	835.164444	-329.645104	-0.747425	-1.102995	22198.40083
604.759384	-209.666531	809.986673	-183.156259	0.015537	1.185893	22213.66009
597.129756	-102.851748	795.490381	-6.911867	0.015537	1.948856	22199.92676
607.048272	-5.95548	845.082959	166.280675	-0.747425	0.42293	22209.08231
591.789017	106.200042	829.823705	316.584334	-0.747425	0.42293	22225.10453
587.211241	213.777788	740.557064	428.739856	0.7785	-0.340033	22221.28971
544.485328	321.355534	695.542263	566.073149	0.7785	-1.102995	22220.52675
509.389042	404.518472	613.90525	701.117553	-0.747425	-1.102995	22228.91934
475.818681	490.733261	514.720094	791.147156	0.7785	0.42293	22226.63045
404.100184	570.081386	391.120131	862.102691	-1.510388	-0.340033	22215.94897
343.063165	624.25174	249.209062	903.302679	2.304426	0.42293	22250.2823
234.722456	644.088771	138.579465	941.450815	0.015537	1.948856	22239.60082
180.552102	671.55543	31.764682	934.584151	0.7785	1.948856	22188.48232
87.470648	670.792467	-38.42789	991.043393	-0.747425	-1.102995	22219.76379
11.937337	657.822101	-157.450077	1000.198946	0.015537	0.42293	38.9111
-91.825595	634.933219	-307.753736	951.369331	0.015537	0.42293	16.022217
-192.536676	620.436927	-410.753706	873.547132	0.015537	-0.340033	9383.678701
-278.751466	566.266572	-530.538855	794.96197	-0.747425	-0.340033	22157.20084
-346.655149	529.644361	-632.012899	654.576826	0.7785	1.948856	22186.19343
-442.025491	435.036982	-731.961018	518.006496	0.7785	1.948856	22170.93417
-522.899541	354.162931	-805.205441	395.169496	-0.747425	1.185893	22207.55638
-577.069896	272.525919	-831.146174	263.176942	-1.510388	-0.340033	22189.24528
-629.714324	169.525949	-944.827621	57.177003	-0.747425	0.42293	22201.45268
-680.069865	84.074123	-878.449863	-20.645196	-0.747425	0.42293	22216.71194
-679.306902	-18.162884	-863.190609	-181.630333	-0.747425	-0.340033	22209.84527
-682.358753	-118.111003	-838.012838	-341.852508	0.7785	2.711818	22220.52675
-671.677275	-234.081339	-799.101739	-474.608024	0.015537	0.42293	22227.39341
-613.692107	-305.036873	-731.961018	-631.778348	0.7785	1.185893	22227.39341
-561.810641	-404.222029	-597.679576	-735.54128	0.015537	1.185893	22216.71194
-474.832889	-499.592371	-496.968495	-843.119026	-0.747425	1.948856	22226.63045
-405.40328	-550.710875	-403.887041	-919.4153	0.7785	0.42293	22245.70452
-313.084789	-621.666409	-241.375978	-977.400468	0.7785	-0.340033	22225.10453
-223.818148	-682.703428	-152.872301	-1070.481922	0.7785	-0.340033	22206.79342
-104.795961	-724.666379	43.209123	-1012.496754	0.7785	-0.340033	22209.84527
-4.08488	-721.614528	191.223894	-982.741207	-1.510388	0.42293	22213.66009
100.441015	-726.955267	327.794224	-961.37825	-0.747425	0.42293	22214.42305
184.366916	-686.518242	451.394187	-891.948641	0.015537	3.474781	22206.79342
306.440954	-639.214552	545.238604	-817.941256	-0.747425	-1.102995	22199.92676
364.426122	-578.177533	669.60153	-702.733883	-0.747425	-1.102995	22210.60823
464.37424	-509.510887	732.164474	-593.630211	-0.747425	-1.102995	22189.24528
519.307557	-418.718321	799.305195	-464.689509	0.7785	0.42293	22213.66009
563.559396	-328.688718	835.927407	-349.482135	0.015537	0.42293	22198.40083
601.707533	-214.244308	818.379264	-226.645135	0.015537	1.948856	22213.66009
607.048272	-112.770264	806.934823	-37.430376	-0.747425	1.185893	22203.74157
604.759384	-11.29622	850.423699	158.651047	-0.747425	1.185893	22208.31935
593.314943	100.09634	791.675568	258.599166	0.015537	1.948856	22225.10453
587.211241	203.09631	764.208909	430.265782	0.7785	1.948856	22225.86749
549.063104	309.14813	697.068188	559.969447	0.015537	0.42293	22220.52675
513.203855	393.836994	619.245989	684.332373	0.015537	-0.340033	22229.6823
482.685346	489.207336	533.794163	786.56938	0.7785	-0.340033	22229.6823
410.203886	550.244355	404.090497	869.732318	0.015537	0.42293	22215.18601
342.300202	615.85915	282.779422	924.665635	0.7785	1.948856	22247.99341
258.374301	644.851734	160.705384	939.92489	1.541463	1.948856	22238.83786
198.863208	660.873952	8.112837	899.487865	0.7785	1.948856	22188.48232
86.707685	657.822101	-25.457523	1000.961909	0.015537	-0.340033	22216.71194
16.515114	660.110989	-171.183406	954.421182	0.015537	-1.102995	80.111087
-88.010781	640.273958	-283.338929	952.132294	0.7785	0.42293	13.733329
-180.329272	605.940635	-410.753706	878.124908	0.015537	-0.340033	757.621998
-284.092205	582.28879	-519.857377	816.324927	-0.747425	-0.340033	22119.81567
-331.395894	530.407324	-619.042533	677.465708	0.015537	1.948856	22186.19343
-435.921789	448.770311	-715.9388	556.917596	-0.747425	1.948856	22171.69713
-509.166212	357.214782	-786.894335	413.480602	-1.510388	-0.340033	22204.50453
-572.492119	277.103695	-850.983205	291.406564	-1.510388	-1.102995	22195.34898
-612.929144	170.288912	-923.464665	85.406625	-0.747425	0.42293	22199.92676
-667.862461	94.755601	-916.598	-40.482227	-2.273351	-0.340033	22215.18601
-677.780977	-2.903629	-869.29431	-164.08219	0.015537	1.185893	22214.42305
-667.862461	-107.429524	-843.353577	-344.141396	0.015537	1.185893	22219.00082
-672.440238	-216.533196	-795.286925	-481.474689	0.7785	1.948856	22228.15638
-612.929144	-304.27391	-725.094353	-575.319106	0.015537	0.42293	22228.15638
-559.521753	-388.962774	-614.464756	-714.178324	-0.747425	2.711818	22216.71194
-493.143995	-487.384967	-503.072197	-817.941256	0.015537	1.185893	22225.86749
-416.847721	-540.792359	-409.990743	-904.919008	1.541463	0.42293	22244.94156
-317.662565	-619.377521	-231.457462	-966.71899	0.7785	-1.865958	22235.786
-216.188521	-656.762695	-147.531561	-1036.148599	0.015537	0.42293	22203.74157
-110.899663	-716.273788	53.890601	-1000.28935	0.015537	1.185893	22215.18601
-18.581172	-728.481192	172.912788	-975.11158	0.7785	1.948856	22212.89712
95.100276	-718.562677	309.483118	-970.533803	0.015537	-0.340033	22212.89712
177.500251	-694.147869	417.823827	-884.319014	0.7785	1.948856	22209.08231
297.285401	-649.133068	558.20897	-828.622734	-1.510388	0.42293	22199.92676
378.922414	-584.281235	671.890418	-714.941286	0.015537	-0.340033	22207.55638
459.033501	-524.770141	693.253375	-606.600578	0.7785	-1.865958	22190.00824
511.67793	-424.05906	793.964456	-480.711726	0.015537	-0.340033	22213.66009
564.322359	-339.370196	837.453332	-353.296949	-0.747425	0.42293	22198.40083
597.892719	-223.39986	808.460748	-223.593284	-1.510388	-0.340033	22210.60823
616.203825	-126.503593	806.934823	-71.000736	0.015537	1.185893	22207.55638
610.100123	-21.214735	813.801487	122.028836	-0.747425	0.42293	22207.55638
601.707533	99.333377	795.490381	244.102874	0.7785	0.42293	22223.5786
584.922353	198.518533	733.6904	405.088011	0.015537	0.42293	22229.6823
550.58903	299.229614	705.460778	556.154633	0.015537	0.42293	22218.23786
511.67793	377.814776	638.320058	675.17682	1.541463	-1.102995	22228.91934
488.026085	482.340671	536.846014	777.413827	-0.747425	-1.102995	22230.44527
422.41129	544.903616	431.557156	858.287877	0.015537	1.948856	22219.00082
349.166867	612.044337	294.986826	934.584151	0.7785	2.711818	22247.23045
263.71504	647.140622	209.535	932.295263	0.015537	1.185893	22240.36378
198.863208	670.029505	50.83875	953.658219	0.7785	-0.340033	22183.90454
98.915089	658.585063	-14.776045	1011.643387	0.7785	-0.340033	22216.71194
10.411412	668.503579	-174.235257	959.761921	0.015537	-1.865958	99.948119
-75.040415	644.088771	-268.079674	949.843406	0.015537	-0.340033	13.733329
-162.018167	612.807299	-374.131494	901.776753	0.7785	0.42293	4882.198553
-260.44036	592.207305	-512.22775	830.821219	0.015537	1.185893	22144.99344
-329.869969	542.614727	-618.27957	690.436075	0.015537	1.948856	22187.71935
-422.18846	467.081417	-698.390657	576.754627	0.7785	1.185893	22170.17121
-500.773622	370.185149	-780.02767	434.843558	-0.747425	1.185893	22204.50453
-561.047678	290.837024	-841.064689	297.510266	-0.747425	-1.102995	22200.68972
-615.980995	184.022241	-863.190609	115.925134	0.015537	-1.102995	22199.92676
-654.129132	93.229675	-895.998006	-67.948885	-0.747425	0.42293	22215.18601
-680.069865	12.355625	-883.790602	-157.978488	0.015537	1.948856	22218.23786
-671.677275	-104.377673	-870.057273	-337.274732	0.015537	0.42293	22218.23786
-672.440238	-210.429494	-827.33136	-499.785795	1.541463	1.185893	22228.91934
-619.032846	-296.644283	-718.227689	-566.926515	0.015537	1.185893	22229.6823
-566.388417	-393.540551	-603.783278	-690.526479	-0.747425	1.948856	22215.18601
-508.403249	-482.807191	-523.672191	-820.230144	1.541463	1.185893	22226.63045
-423.714386	-534.688657	-446.612954	-899.578269	1.541463	-0.340033	22247.23045
-331.395894	-621.666409	-263.501897	-960.615288	0.7785	0.42293	22237.31193
-220.003335	-653.710844	-148.294524	-1046.830077	0.7785	-0.340033	22201.45268
-113.951514	-703.303422	29.475794	-1004.104164	0.015537	1.948856	22215.18601
-25.447837	-722.37749	175.201676	-1008.68194	0.015537	1.948856	22210.60823
91.285462	-709.407124	295.749789	-962.904176	0.015537	-0.340033	22210.60823
176.737288	-688.80713	415.534938	-890.422716	0.015537	-1.102995	22209.84527
288.129848	-636.162701	542.186753	-839.304212	0.7785	1.948856	22205.2675
366.71501	-583.518272	659.683014	-731.726467	0.015537	0.42293	22206.03046
459.033501	-524.770141	728.349661	-609.652429	0.015537	-3.391884	22191.53417
514.729781	-430.925725	793.201493	-476.13395	0.015537	0.42293	22220.52675
561.270508	-342.422047	832.112593	-353.296949	-0.747425	1.948856	22199.16379
600.181607	-240.948003	819.142226	-212.911805	-1.510388	0.42293	22210.60823
616.966788	-137.185071	813.038524	-60.319258	-0.747425	0.42293	22206.03046
610.863086	-25.029549	794.727419	98.376991	0.7785	0.42293	22206.79342
609.33716	85.600048	747.423729	206.7177	0.7785	-0.340033	22224.34156
584.15939	200.807421	731.401512	369.991726	0.015537	-1.865958	22227.39341
559.744582	292.36295	661.20894	535.554639	0.7785	0.42293	22218.23786
531.514961	377.051814	653.579312	669.073118	0.015537	0.42293	22225.86749
478.870532	477.762895	541.42379	763.680498	-0.747425	0.42293	22231.20823
426.989066	538.799914	447.579373	868.969355	0.015537	1.948856	22213.66009
352.981681	610.518411	311.772006	925.428598	0.7785	3.474781	22247.99341
274.396519	654.77025	214.112776	945.265629	0.7785	1.948856	22241.88971
195.048394	670.029505	88.223924	946.028592	0.7785	-0.340033	22184.6675
102.729903	668.503579	-7.146418	1024.613754	0.7785	-0.340033	22213.66009
26.433629	664.688765	-147.531561	965.10266	0.7785	-0.340033	279.244362
-72.751527	628.829517	-319.198177	896.436014	0.015537	-0.340033	16.78518
-156.677428	618.148038	-377.183345	904.828604	0.7785	-0.340033	10.681478
-253.573695	585.340641	-485.524054	826.243442	0.015537	-0.340033	21987.82312
-334.447745	534.222137	-609.88698	697.30274	0.015537	1.185893	22186.95639
-419.899572	483.866597	-696.101769	607.273137	0.015537	1.185893	22170.17121
-498.484734	374.762925	-780.790633	444.762074	-0.747425	-0.340033	22204.50453
-563.336566	290.074062	-840.301726	308.191744	-0.747425	-1.102995	22201.45268
-619.032846	196.229645	-901.338745	129.658463	-0.747425	-2.628921	22198.40083
-651.077281	100.859303	-886.079491	-12.252606	-0.747425	-0.340033	22215.18601
-667.862461	22.274141	-892.946155	-153.400712	0.7785	1.948856	22215.18601
-657.943946	-84.540642	-872.346161	-369.319167	0.7785	1.948856	22219.00082
-664.047648	-185.251724	-856.323944	-468.504322	0.015537	0.42293	22226.63045
-619.795809	-291.303544	-736.538794	-576.845031	0.7785	1.185893	22228.15638
-573.255082	-395.829439	-615.990682	-685.948702	0.015537	1.948856	22215.94897
-508.403249	-476.703489	-516.042563	-804.970889	0.015537	-0.340033	22224.34156
-424.477348	-530.873843	-419.146296	-890.422716	1.541463	0.42293	22247.99341
-318.425528	-613.273819	-278.761152	-965.956027	0.015537	0.42293	22235.02304
-223.818148	-659.051583	-155.161189	-1036.148599	0.7785	0.42293	22202.97861
-129.210769	-704.829347	17.26839	-1002.578238	0.7785	1.185893	22213.66009
-26.2108	-707.118236	163.757235	-983.50417	0.7785	1.185893	22209.84527
77.552133	-717.036751	297.275714	-983.50417	-0.747425	-0.340033	22206.79342
176.737288	-703.303422	378.149764	-917.889374	0.015537	-1.102995	22206.03046
276.685407	-649.89603	540.660827	-833.200511	0.015537	-0.340033	22206.03046
369.003898	-590.384937	628.401542	-739.356094	-0.747425	0.42293	22208.31935
449.114985	-535.45162	729.875586	-620.333907	0.7785	-0.340033	22194.58602
496.418675	-440.081278	795.490381	-481.474689	0.015537	-0.340033	22219.76379
556.692731	-353.866488	831.34963	-373.13398	0.7785	2.711818	22200.68972
601.707533	-246.288742	830.586667	-222.830321	0.015537	2.711818	22213.66009
620.018639	-141.762848	830.586667	-74.052587	0.015537	1.948856	22211.3712
610.100123	-37.999915	835.164444	67.858482	0.7785	1.185893	22207.55638
605.522347	70.340793	739.794102	166.280675	0.7785	-1.102995	22223.5786
592.55198	187.074092	740.557064	334.89544	0.015537	-2.628921	22229.6823
559.744582	283.97036	684.860785	482.910211	0.015537	0.42293	22217.4749
541.433477	376.288851	654.342275	658.39164	-0.747425	0.42293	22224.34156
488.789048	461.740677	558.20897	759.102721	0.015537	1.185893	22231.97119
450.640911	543.37769	446.053448	861.339728	-0.747425	0.42293	22212.89712
357.559457	606.703597	336.186814	930.769337	0.7785	1.948856	22245.70452
291.181699	654.007287	219.453515	973.49525	0.7785	0.42293	22239.60082
198.100245	666.214691	102.720216	965.10266	0.7785	0.42293	22189.24528
127.907673	674.607281	1.246172	1031.480418	-0.747425	-1.102995	22214.42305
35.589182	662.399877	-137.613046	976.547101	0.7785	1.185893	930.051576
-51.38857	643.325809	-257.398195	939.92489	0.015537	1.185893	14.496292
-149.810763	620.436927	-368.027792	901.01379	1.541463	0.42293	12.207404
-242.892217	590.68138	-483.235166	835.398995	0.015537	0.42293	21943.57128
-319.951453	551.77028	-593.864762	722.48051	-0.747425	1.948856	22191.53417
-421.425497	476.236969	-693.812881	598.880547	0.015537	-0.340033	22198.40083
-495.432883	387.733292	-770.872117	453.917627	-0.747425	-1.102995	22202.21564
-565.625455	307.622205	-851.746168	322.688036	-0.747425	1.185893	22206.03046
-624.373585	203.09631	-884.553565	158.651047	0.015537	0.42293	22203.74157
-671.677275	125.27411	-886.079491	1.480724	-0.747425	-1.102995	22215.94897
-691.514306	9.303774	-892.946155	-127.459979	-0.747425	0.42293	22217.4749
-686.93653	-100.56286	-914.309112	-326.593253	0.015537	0.42293	22215.18601
-690.751343	-186.777649	-829.620248	-491.393204	0.7785	0.42293	22227.39341
-615.980995	-273.755401	-758.664714	-588.289472	0.7785	0.42293	22224.34156
-581.647672	-372.940557	-639.642527	-682.133889	-0.747425	1.185893	22212.89712
-507.640287	-460.681272	-520.62034	-792.000523	0.015537	-1.865958	22221.28971
-435.158827	-525.533104	-422.961109	-898.815306	1.541463	-0.340033	22252.57118
-342.840335	-586.570123	-284.101891	-949.170847	0.7785	2.711818	22235.02304
-246.707031	-662.103434	-171.946369	-1034.622673	0.7785	0.42293	22214.42305
-124.632993	-694.910832	-3.331604	-986.556021	0.015537	1.185893	22211.3712
-32.314501	-707.881198	166.809086	-965.193064	-0.747425	0.42293	22209.84527
73.737319	-704.066385	288.120161	-963.667139	0.7785	0.42293	22209.08231
188.944692	-688.044167	349.920143	-955.274548	0.7785	1.185893	22203.74157
262.189115	-649.89603	536.846014	-843.119026	-0.747425	-1.102995	22212.89712
356.796494	-591.1479	638.320058	-780.556082	0.7785	0.42293	22212.89712
426.989066	-535.45162	697.068188	-631.015385	-0.747425	-1.102995	22198.40083
513.966818	-454.57757	794.727419	-499.785795	0.015537	-0.340033	22223.5786
554.403843	-354.629451	837.453332	-390.682123	-0.747425	1.948856	22197.63787
585.685315	-256.207258	855.001475	-218.252545	-0.747425	1.948856	22212.13416
607.811235	-152.444326	848.897773	-88.548879	-0.747425	0.42293	22213.66009
613.914937	-38.762878	843.557034	92.273289	-1.510388	-1.102995	22206.03046
603.233458	56.607464	763.445946	178.488079	-1.510388	-1.102995	22222.81564
583.396427	175.629651	712.327443	297.510266	0.015537	-0.340033	22231.20823
551.351992	274.051844	721.482996	505.799093	0.015537	-1.102995	22216.71194
549.063104	359.503671	633.742281	637.791646	0.7785	0.42293	22224.34156
486.50016	464.792528	547.527492	770.547162	0.015537	1.948856	22231.20823
436.907582	532.696212	472.757144	853.710101	-0.747425	1.185893	22212.13416
355.270569	591.444343	339.238665	928.480449	1.541463	0.42293	22244.94156
285.077997	638.748032	233.949807	967.391549	0.015537	-1.102995	22241.12674
205.729872	669.266542	110.349844	965.10266	0.7785	0.42293	22196.87491
133.248412	675.370244	27.949868	1017.747089	0.015537	-0.340033	22215.18601
49.322511	656.296175	-127.69453	996.384133	-0.747425	0.42293	1272.621845
-45.284868	633.407293	-290.968556	944.502666	0.015537	-0.340033	16.78518
-142.944098	628.829517	-400.072227	914.74712	0.7785	-1.102995	14.496292
-234.499627	590.68138	-479.420352	838.450846	0.015537	1.948856	21591.08249
-315.373677	553.296206	-619.805496	727.058286	0.015537	1.185893	22195.34898
-401.588466	472.422156	-677.790664	614.902764	0.015537	-0.340033	22178.5638
-496.958808	380.103665	-749.509161	460.021328	-2.273351	-1.102995	22200.68972
-563.336566	311.437018	-879.975789	329.5547	-1.510388	-0.340033	22206.79342
-638.869877	203.859272	-887.605416	180.014004	0.015537	-0.340033	22195.34898
-658.706908	121.459297	-888.368379	6.0585	-0.747425	0.42293	22214.42305
-671.677275	26.088955	-907.442447	-94.652581	-0.747425	0.42293	22219.00082
-683.884679	-66.992499	-908.968373	-317.4377	0.7785	1.185893	22212.89712
-680.832828	-178.385059	-815.123956	-442.563589	-0.747425	0.42293	22224.34156
-614.45507	-280.622066	-735.775832	-562.348739	-0.747425	1.948856	22232.73415
-586.225448	-364.547967	-698.390657	-695.867218	0.7785	1.948856	22214.42305
-515.269914	-439.318315	-513.753675	-782.84497	0.015537	-1.102995	22221.28971
-442.788454	-523.244216	-425.249998	-872.11161	1.541463	-0.340033	22248.75637
-332.92182	-595.725676	-305.464848	-940.015294	1.541463	1.948856	22235.02304
-257.388509	-655.999732	-194.072288	-1014.022679	0.7785	1.185893	22205.2675
-148.284837	-703.303422	-7.909381	-1019.363418	0.7785	1.948856	22209.84527
-44.521905	-715.510826	151.549832	-974.348617	0.7785	0.42293	22220.52675
57.715101	-717.799714	255.312764	-978.163431	0.015537	1.185893	22208.31935
161.478034	-691.858981	375.860876	-952.222698	0.015537	-1.102995	22197.63787
263.71504	-651.421956	509.379355	-854.563467	0.015537	-1.102995	22216.71194
345.352053	-604.118266	602.460809	-803.444964	0.015537	-1.102995	22209.84527
423.174252	-546.133098	706.223741	-637.119087	0.015537	0.42293	22199.92676
502.522377	-464.496085	801.594083	-515.808012	0.015537	1.185893	22228.91934
533.040887	-381.333147	826.008891	-411.282117	-1.510388	0.42293	22193.82305
577.292725	-269.177625	845.082959	-239.615501	-1.510388	0.42293	22207.55638
629.937154	-169.992469	851.186661	-119.067389	0.7785	1.185893	22218.23786
600.181607	-52.496207	849.660736	60.228854	0.015537	0.42293	22203.74157
610.863086	47.451911	793.201493	188.406594	0.015537	-1.102995	22219.76379
584.922353	185.548167	734.453362	289.880638	0.7785	0.42293	22231.20823
569.663098	266.422217	706.223741	494.354652	-0.747425	-1.865958	22213.66009
539.144588	359.503671	694.016337	633.976832	0.7785	0.42293	22223.5786
493.366824	455.636975	548.290455	721.717547	-0.747425	1.948856	22228.91934
439.959433	519.725845	491.068249	851.421212	0.7785	1.948856	22221.28971
378.922414	603.651746	356.786808	923.13971	0.015537	-0.340033	22241.12674
302.62614	649.429511	219.453515	980.361915	1.541463	0.42293	22244.94156
231.670605	659.348026	95.853552	978.83599	0.7785	1.185893	22209.84527
138.589152	670.792467	18.794315	1026.902642	0.015537	-0.340033	22213.66009
50.085474	661.636914	-94.887133	994.858207	0.7785	-0.340033	1747.184668
-36.892278	650.955436	-236.035239	952.895257	1.541463	0.42293	18.311106
-126.921881	624.25174	-351.242612	913.221194	0.015537	0.42293	11.444441
-226.107037	598.311007	-457.294433	855.236026	0.015537	0.42293	21435.43809
-305.455161	551.77028	-594.627725	740.791616	0.015537	3.474781	22199.92676
-397.01069	481.577709	-684.657328	596.591658	0.7785	0.42293	22177.80084
-467.203262	405.281435	-742.642496	497.406503	-2.273351	-1.865958	22197.63787
-552.655088	313.725906	-823.516546	316.584334	0.015537	-1.102995	22208.31935
-641.921728	216.066676	-888.368379	184.59178	-2.273351	0.42293	22193.82305
-637.343952	129.088924	-905.153559	43.443674	-0.747425	3.474781	22209.84527
-694.566157	41.348209	-882.264677	-94.652581	0.7785	0.42293	22219.00082
-673.966163	-50.207319	-874.63505	-273.185862	0.015537	1.185893	22215.18601
-655.655058	-167.703581	-831.909136	-429.593223	0.015537	0.42293	22222.05268
-619.032846	-255.444295	-751.035086	-532.593192	-0.747425	0.42293	22230.44527
-591.566188	-351.5776	-686.183254	-686.711665	0.015537	-1.102995	22218.23786
-522.899541	-445.422017	-546.561073	-798.867187	0.015537	-1.102995	22217.4749
-438.210678	-511.799775	-427.538886	-848.459765	0.015537	0.42293	22244.94156
-348.944037	-580.466421	-294.78337	-927.044927	0.7785	1.948856	22248.75637
-257.388509	-631.584925	-190.257475	-991.89676	0.7785	1.948856	22206.03046
-168.121869	-691.096018	-10.961231	-1020.889344	0.7785	1.185893	22207.55638
-50.625607	-711.696012	144.683167	-974.348617	-0.747425	-0.340033	22226.63045
48.559549	-713.221937	259.127577	-978.163431	0.015537	1.185893	22203.74157
140.87804	-707.118236	346.105329	-952.98566	0.015537	0.42293	22190.7712
241.589121	-659.814546	508.616392	-840.067175	0.015537	-1.102995	22215.18601
347.640941	-610.984931	620.008952	-805.733852	0.015537	-0.340033	22207.55638
425.463141	-543.84421	702.408928	-637.88205	0.015537	0.42293	22200.68972
492.603862	-475.940526	755.816319	-559.296888	0.015537	1.948856	22228.15638
547.537179	-385.147961	791.675568	-418.148782	-0.747425	1.948856	22192.29713
575.7668	-279.859103	835.927407	-260.215495	-0.747425	1.185893	22206.79342
610.100123	-173.807282	842.031108	-150.348861	0.015537	-1.102995	22214.42305
616.203825	-75.385089	843.557034	58.702929	-0.747425	-0.340033	22206.79342
591.789017	32.192656	806.934823	186.880669	0.015537	-1.865958	22216.71194
594.077906	156.555583	742.08299	318.873222	0.015537	0.42293	22228.91934
559.744582	267.948142	727.586698	453.154664	0.015537	-0.340033	22225.10453
538.381626	344.244416	642.897834	608.036099	0.7785	0.42293	22219.00082
504.811265	453.348087	507.85343	718.665696	0.015537	1.948856	22227.39341
457.507576	526.59251	484.201585	843.791585	1.541463	3.474781	22236.54897
375.870563	591.444343	375.860876	926.191561	0.7785	0.42293	22240.36378
309.492805	625.014703	238.527584	952.132294	0.015537	-1.102995	22238.07489
210.307649	652.481362	153.83872	984.939691	0.015537	-1.102995	22213.66009
139.352114	670.792467	44.735048	1012.40635	0.7785	-0.340033	22209.84527
67.633617	670.792467	-101.753797	1014.695238	0.015537	0.42293	2406.384472
-19.344135	662.399877	-240.613015	973.49525	0.7785	1.948856	16.022217
-126.921881	633.407293	-348.953724	911.695269	0.015537	1.185893	12.970367
-223.055186	613.570262	-440.509252	871.258244	0.015537	1.185893	20361.18656
-307.74405	554.822131	-584.70921	706.458292	0.015537	0.42293	22194.58602
-377.936621	503.703628	-672.449924	614.139801	0.7785	1.185893	22177.80084
-471.781038	408.333286	-747.983235	503.510204	0.015537	-1.865958	22196.11194
-545.025461	335.851826	-838.012838	350.917657	0.015537	0.42293	22209.08231
-621.321734	221.407415	-855.560981	219.688066	-1.510388	-1.102995	22196.87491
-649.551356	142.059291	-918.886888	35.814047	0.7785	3.474781	22210.60823
-683.884679	38.296358	-879.975789	-87.022954	0.015537	0.42293	22216.71194
-679.306902	-49.444356	-877.686901	-264.030309	0.7785	1.948856	22222.81564
-664.81061	-157.785065	-808.257292	-384.578421	-0.747425	0.42293	22219.76379
-630.477287	-253.155407	-756.375825	-547.089484	0.015537	0.42293	22228.91934
-603.773591	-354.629451	-666.346222	-666.111671	0.015537	0.42293	22228.15638
-525.951392	-443.896091	-564.109216	-785.896821	0.7785	0.42293	22216.71194
-454.232895	-509.510887	-440.509252	-862.193095	0.7785	1.185893	22243.41563
-359.625516	-594.199751	-316.909289	-941.541219	1.541463	1.948856	22250.2823
-273.410726	-641.50344	-192.546363	-978.926393	1.541463	1.948856	22206.03046
-152.099651	-692.621944	-64.368623	-1014.785642	0.015537	1.185893	22208.31935
-62.833011	-712.458975	123.32021	-978.926393	0.7785	0.42293	22228.91934
46.27066	-710.170087	243.868323	-956.037511	0.015537	-0.340033	22202.97861
141.641003	-710.933049	385.779392	-932.385666	0.015537	-0.340033	22190.00824
233.959494	-658.28862	499.46084	-866.770871	0.015537	-0.340033	22215.94897
347.640941	-614.036782	619.245989	-790.474597	0.015537	-0.340033	22201.45268
426.226103	-558.340502	660.445977	-701.97092	0.015537	-0.340033	22196.11194
491.840899	-475.940526	766.497797	-582.948733	0.015537	2.711818	22228.15638
549.826067	-394.303513	812.275562	-428.067297	-0.747425	1.948856	22193.82305
579.581614	-282.147991	843.557034	-269.371048	-0.747425	0.42293	22206.03046
620.781601	-186.014686	840.505183	-106.859985	0.015537	-1.102995	22214.42305
619.255676	-71.570276	866.445916	68.621444	0.015537	-1.102995	22210.60823
602.470496	29.903768	814.56445	190.695482	0.015537	-1.865958	22216.71194
590.263092	164.18521	776.416313	327.265812	0.7785	-0.340033	22228.91934
574.240874	250.399999	742.845953	462.310217	0.7785	1.948856	22228.91934
546.774216	349.585155	679.520045	618.717578	-0.747425	1.185893	22216.71194
511.67793	435.799944	528.453424	673.650895	1.541463	2.711818	22228.15638
450.640911	512.859181	466.653442	775.124939	-0.747425	0.42293	22228.15638
383.50019	586.866566	369.757174	915.510082	0.7785	-0.340033	22235.786
309.492805	635.696181	249.972025	967.391549	0.015537	-1.102995	22236.54897
217.174313	652.481362	162.23131	965.865623	0.015537	-1.865958	22217.4749
143.929891	677.659132	51.601713	1004.01376	0.015537	-1.102995	22212.13416
62.292878	664.688765	-83.442691	997.910058	0.015537	1.185893	8816.797388
-10.951545	649.429511	-222.30191	982.650803	0.7785	0.42293	19.837031
-116.240403	632.64433	-335.220395	916.273045	-0.747425	-0.340033	14.496292
-220.003335	596.022119	-436.694439	858.287877	0.7785	1.185893	19920.1941
-300.877385	557.111019	-561.057365	719.428659	0.7785	1.185893	22188.48232
-365.729218	486.155485	-675.501775	627.873131	0.015537	-1.865958	22179.32676
-474.832889	407.570323	-737.301757	516.480571	-0.747425	-0.340033	22193.06009
-541.210647	328.985161	-840.301726	350.154694	-0.747425	-0.340033	22206.03046
-624.373585	228.27408	-867.768385	209.006588	0.015537	0.42293	22203.74157
-637.343952	152.740769	-891.42023	88.458476	-0.747425	1.185893	22206.79342
-683.884679	62.711166	-865.479497	-71.763699	0.015537	1.948856	22217.4749
-681.595791	-54.022133	-889.131342	-246.482166	0.7785	-0.340033	22225.86749
-659.469871	-137.185071	-809.783217	-396.022862	0.7785	0.42293	22219.76379
-635.818026	-252.392444	-776.212857	-539.459857	0.7785	1.185893	22227.39341
-594.618039	-343.947973	-706.783248	-682.133889	0.015537	-1.865958	22228.15638
-523.662504	-431.688688	-577.842545	-804.207927	0.7785	-0.340033	22214.42305
-448.892156	-507.221999	-471.027762	-840.067175	1.541463	1.185893	22243.41563
-377.936621	-578.177533	-340.561134	-962.904176	0.7785	1.948856	22252.57118
-275.699615	-641.50344	-226.116723	-1008.68194	0.7785	1.948856	22207.55638
-165.070018	-691.096018	-68.183437	-1004.867126	0.7785	1.185893	22209.84527
-67.410787	-707.881198	107.297993	-985.030095	0.7785	0.42293	22229.6823
35.589182	-702.540459	232.423882	-991.133797	-0.747425	-1.865958	22203.74157
135.537301	-702.540459	359.838659	-940.015294	0.7785	-0.340033	22190.00824
230.14468	-657.525658	488.016398	-873.637536	1.541463	1.185893	22218.23786
333.144649	-625.481223	578.808964	-804.207927	-0.747425	0.42293	22206.03046
416.307588	-559.103465	652.053387	-698.156106	0.7785	1.185893	22184.6675
485.737197	-488.14793	758.105207	-573.030217	-0.747425	1.948856	22222.05268
538.381626	-395.829439	819.905189	-428.83026	-0.747425	1.185893	22202.21564
571.951986	-285.962805	851.186661	-287.682154	-0.747425	-1.102995	22202.21564
599.418645	-184.488761	854.238512	-125.934053	0.015537	-2.628921	22214.42305
612.389011	-78.43694	871.023692	38.102935	0.7785	-0.340033	22219.76379
603.233458	13.881551	833.638518	179.251041	1.541463	0.42293	22215.18601
582.633464	144.348179	788.623717	299.036191	0.015537	0.42293	22224.34156
572.714949	234.377782	753.527431	456.206515	0.015537	1.185893	22231.97119
545.24829	329.748124	687.149673	604.984248	1.541463	3.474781	22217.4749
510.152004	416.725876	577.283039	667.547193	0.015537	0.42293	22222.05268
447.58906	509.044367	463.601591	787.332343	0.7785	-1.102995	22229.6823
389.603892	579.999902	390.357168	898.724902	0.7785	0.42293	22237.31193
323.989097	627.303591	240.053509	946.791555	0.7785	-0.340033	22228.91934
230.14468	654.007287	174.438714	975.784139	0.015537	-1.102995	22219.76379
150.033593	666.977654	84.409111	1005.539685	0.015537	-0.340033	22212.89712
76.78917	661.636914	-53.687145	1001.724872	-0.747425	-0.340033	22205.2675
1.255859	642.562846	-191.7834	975.784139	0.015537	0.42293	26.703696
-100.981148	633.407293	-342.087059	907.880455	0.015537	1.185893	12.207404
-212.373707	595.259156	-420.672221	872.784169	-0.747425	0.42293	16910.3061
-313.847751	561.688796	-574.790694	720.954584	0.015537	-1.102995	22161.77862
-383.27736	503.703628	-686.183254	647.710162	0.015537	-1.865958	22193.06009
-465.677336	415.962913	-736.538794	514.954646	0.015537	0.42293	22192.29713
-538.921759	328.985161	-883.790602	340.236179	-0.747425	1.185893	22205.2675
-612.929144	235.903707	-850.220242	232.658433	-0.747425	1.185893	22210.60823
-644.210616	162.659284	-876.923938	106.006619	0.015537	0.42293	22203.74157
-677.018014	67.288942	-857.086907	-59.556295	0.015537	1.948856	22215.94897
-679.306902	-44.86658	-866.24246	-225.882172	0.7785	1.948856	22231.97119
-677.780977	-138.710997	-810.54618	-361.689539	-0.747425	0.42293	22214.42305
-641.921728	-237.896152	-784.605447	-506.652459	-0.747425	0.42293	22222.81564
-593.855076	-337.844271	-702.968434	-630.252423	0.7785	1.185893	22231.20823
-529.003243	-423.296097	-594.627725	-762.244976	0.015537	1.185893	22212.89712
-459.573634	-496.54052	-485.524054	-875.926424	0.7785	1.948856	22244.94156
-387.092174	-565.970129	-335.983357	-944.59307	2.304426	2.711818	22253.33415
-271.884801	-630.821962	-218.487096	-1010.207866	1.541463	1.948856	22201.45268
-169.647794	-684.229353	-94.887133	-1007.156015	0.7785	-0.340033	22206.79342
-78.092266	-704.829347	99.668365	-986.556021	0.7785	-0.340033	22230.44527
40.166959	-699.488608	211.823888	-998.763424	0.015537	1.948856	22216.71194
142.403965	-716.273788	348.394218	-969.77084	-0.747425	-1.865958	22188.48232
232.433568	-658.28862	486.490473	-865.244946	-0.747425	-0.340033	22212.13416
320.174283	-624.71826	579.571927	-795.052374	-0.747425	-0.340033	22212.13416
417.070551	-562.155316	641.371909	-708.074622	-0.747425	1.185893	22175.51195
473.529793	-495.777557	752.764468	-566.926515	0.015537	1.948856	22222.05268
536.8557	-401.933141	822.194077	-433.408036	-0.747425	1.948856	22209.84527
572.714949	-301.985022	815.327413	-349.482135	-0.747425	0.42293	22199.92676
604.759384	-192.118388	848.13481	-144.245159	-1.510388	-1.865958	22209.84527
619.255676	-83.014717	856.5274	37.339972	0.015537	1.185893	22222.81564
611.626048	16.170439	829.060742	157.125122	-0.747425	-0.340033	22212.89712
574.240874	134.429663	790.912605	308.954707	-0.747425	-1.865958	22221.28971
575.7668	234.377782	746.660766	455.443552	0.015537	0.42293	22231.97119
552.114955	325.93331	700.120039	607.273137	0.015537	2.711818	22215.18601
507.100154	408.333286	585.675629	679.754597	0.7785	1.185893	22222.81564
447.58906	509.80733	480.386771	807.169374	0.7785	0.42293	22231.20823
404.863147	573.8962	360.601621	873.547132	0.7785	-1.102995	22236.54897
334.670575	638.748032	224.794254	950.606368	0.015537	-1.102995	22224.34156
220.226164	654.77025	119.505397	913.984157	0.7785	-1.102995	22209.84527
156.900257	661.636914	89.74985	1006.302648	-0.747425	0.42293	22221.28971
75.263244	657.822101	-39.953815	995.62117	0.015537	1.948856	22209.08231
3.544747	641.799883	-193.309326	982.650803	0.015537	1.185893	25.940733
-106.321887	641.036921	-329.116693	928.480449	0.015537	1.185893	12.970367
-208.558894	592.207305	-413.805557	872.021206	0.015537	1.185893	18712.42409
-294.01072	570.844349	-544.272185	747.65828	-0.747425	-1.102995	22178.5638
-368.781068	510.570293	-648.035117	625.584242	0.015537	-1.102995	22199.92676
-456.521783	418.251801	-733.486943	525.636124	-0.747425	1.185893	22190.00824
-534.343982	338.140714	-840.301726	309.717669	0.015537	1.948856	22202.97861
-600.72174	249.637036	-852.50913	239.525098	0.015537	1.185893	22211.3712
-648.02543	162.659284	-879.212826	119.739948	-0.747425	1.185893	22201.45268
-658.706908	69.577831	-861.664683	-48.111854	0.015537	1.185893	22212.89712
-680.069865	-31.133251	-858.612832	-225.882172	0.015537	1.948856	22229.6823
-683.121716	-137.948034	-820.464695	-354.822875	0.015537	0.42293	22215.18601
-641.921728	-227.977637	-756.375825	-482.237652	0.015537	0.42293	22222.81564
-601.484703	-334.029457	-693.049918	-634.830199	0.015537	0.42293	22229.6823
-535.106945	-416.429433	-593.1018	-768.348678	0.015537	-0.340033	22217.4749
-460.336597	-485.859042	-455.768507	-842.356063	1.541463	1.948856	22240.36378
-389.381062	-569.784943	-374.894457	-958.326399	1.541463	2.711818	22251.80822
-279.514428	-644.555291	-238.324127	-1006.393052	1.541463	1.185893	22207.55638
-184.144086	-678.888614	-123.879717	-1039.963412	1.541463	0.42293	22201.45268
-83.433005	-703.303422	88.223924	-991.89676	0.015537	-1.865958	22230.44527
33.300294	-707.118236	191.986857	-985.030095	0.015537	1.185893	22220.52675
143.929891	-710.933049	343.053478	-936.20048	-0.747425	-1.865958	22187.71935
211.070612	-654.473807	462.838628	-853.037542	-0.747425	-1.102995	22212.13416
317.885395	-622.429372	571.179337	-817.178293	0.015537	1.948856	22217.4749
399.522408	-572.073831	645.949685	-687.474628	-0.747425	1.185893	22170.93417
467.426091	-498.066446	748.949654	-563.874664	-1.510388	1.185893	22219.76379
522.359408	-410.325731	803.882972	-444.089515	-0.747425	-0.340033	22209.84527
578.818651	-321.059091	829.060742	-336.511769	-1.510388	-1.102995	22196.11194
598.655682	-206.61468	851.949624	-151.874787	-0.747425	-1.102995	22209.08231
610.100123	-94.459158	842.794071	27.421457	-0.747425	0.42293	22219.00082
606.285309	8.540812	826.008891	155.599196	-0.747425	-0.340033	22212.13416
568.137172	132.903738	806.17186	302.851005	0.015537	0.42293	22222.05268
581.107539	222.933341	758.86817	426.450968	-0.747425	-1.102995	22231.20823
546.774216	316.777757	700.883002	600.406472	0.015537	1.185893	22219.76379
513.203855	404.518472	568.890449	678.991634	0.7785	3.474781	22220.52675
458.270538	494.548075	499.46084	779.702715	0.015537	-1.102995	22228.91934
408.67796	570.081386	386.542354	873.547132	1.541463	-1.102995	22247.99341
337.722426	621.962852	203.431298	868.206393	1.541463	-0.340033	22223.5786
214.885425	646.37766	123.32021	951.369331	0.7785	1.185893	22204.50453
166.818773	654.77025	70.675781	1016.984126	0.7785	1.185893	22225.86749
88.233611	656.296175	-38.42789	1013.169313	0.015537	1.185893	22208.31935
-1.795992	663.925803	-210.857469	978.83599	-1.510388	0.42293	41.199988
-83.433005	638.748032	-303.17596	924.665635	-0.747425	0.42293	15.259255
-205.507043	620.436927	-408.464817	879.650834	0.015537	0.42293	8695.486312
-284.855167	583.814715	-548.849961	773.599013	0.015537	-1.102995	22146.51936
-364.966255	518.19992	-637.353638	644.658311	-0.747425	-1.102995	22198.40083
-446.603268	431.985131	-720.516577	548.525006	-0.747425	-0.340033	22186.19343
-516.032877	357.977745	-831.909136	344.050992	0.015537	3.474781	22200.68972
-590.803225	261.081478	-869.29431	235.710284	-1.510388	2.711818	22207.55638
-632.766175	161.896322	-870.057273	125.080687	-1.510388	-1.102995	22200.68972
-666.336536	80.259309	-868.531348	-36.667413	0.015537	1.185893	22213.66009
-675.492089	-31.133251	-858.612832	-191.548849	0.015537	-0.340033	22228.91934
-676.255051	-121.162854	-812.835068	-338.037694	0.015537	1.185893	22219.00082
-647.262467	-222.636898	-762.479527	-475.370987	-0.747425	-0.340033	22220.52675
-609.114331	-324.110942	-724.33139	-624.911683	0.7785	0.42293	22227.39341
-551.129163	-418.718321	-633.538825	-763.007939	0.7785	1.185893	22225.10453
-480.173628	-475.940526	-487.812942	-843.119026	0.7785	1.185893	22238.07489
-393.958839	-569.784943	-353.5315	-940.015294	0.7785	1.948856	22248.75637
-293.247758	-646.844179	-252.057456	-1060.563406	0.7785	1.948856	22205.2675
-214.662596	-681.940465	-126.931567	-1015.548605	0.7785	-1.102995	22195.34898
-83.433005	-702.540459	66.098005	-1004.104164	0.015537	0.42293	22225.86749
12.7003	-713.9849	211.823888	-982.741207	-0.747425	-0.340033	22222.05268
117.989158	-717.036751	342.290516	-946.881958	0.015537	-0.340033	22190.00824
206.492835	-672.784912	461.312703	-883.556051	0.015537	-0.340033	22211.3712
300.337252	-634.636776	568.127486	-824.044958	0.015537	-0.340033	22215.18601
399.522408	-569.02198	636.031169	-701.97092	0.7785	1.185893	22170.17121
462.085352	-507.984961	745.897804	-569.978366	-0.747425	1.185893	22215.18601
519.307557	-414.903507	802.357046	-447.904328	-1.510388	-1.102995	22209.84527
583.396427	-332.503532	826.008891	-347.193247	-0.747425	-1.102995	22200.68972
606.285309	-202.036904	805.408897	-201.467364	-0.747425	-1.102995	22206.03046
614.677899	-108.192487	853.475549	24.369606	-0.747425	-0.340033	22219.00082
611.626048	3.200072	826.771854	106.769581	-0.747425	1.185893	22218.23786
590.263092	124.511148	791.675568	301.325079	0.015537	-0.340033	22219.00082
582.633464	207.674086	753.527431	427.213931	-0.747425	-0.340033	22224.34156
544.485328	310.674055	695.542263	592.776845	-0.747425	2.711818	22223.5786
517.781632	408.333286	585.675629	672.124969	0.015537	0.42293	22213.66009
464.37424	499.888814	517.771945	799.539746	0.7785	0.42293	22240.36378
403.337221	554.822131	401.801609	875.83602	0.7785	-1.865958	22249.51933
347.640941	603.651746	211.823888	884.22861	0.7785	0.42293	22221.28971
235.485419	649.429511	133.238726	904.065641	0.015537	1.185893	22200.68972
167.581736	650.955436	51.601713	1017.747089	0.7785	1.185893	22225.10453
95.100276	660.110989	-57.501958	998.673021	0.015537	1.185893	22205.2675
5.070673	661.636914	-176.524145	995.62117	-0.747425	1.185893	86.977752
-84.195968	634.170256	-294.78337	933.821188	-0.747425	0.42293	12.970367
-182.618161	621.962852	-407.701855	875.83602	0.7785	1.185893	6465.346232
-274.173689	572.370274	-529.01293	783.517529	0.015537	-1.102995	22138.12677
-361.151441	517.436957	-641.931415	662.969416	0.015537	0.42293	22199.16379
-438.97364	442.666609	-711.361024	552.33982	-1.510388	0.42293	22184.6675
-506.877324	362.555522	-840.301726	338.710253	-0.747425	1.185893	22198.40083
-585.462486	270.23703	-886.842453	229.606582	-0.747425	1.185893	22207.55638
-629.714324	177.155576	-898.286894	117.45106	0.7785	1.948856	22206.03046
-677.018014	93.992638	-897.523932	-40.482227	0.015537	1.185893	22212.13416
-680.069865	-9.770294	-902.101708	-192.311812	0.015537	1.185893	22228.91934
-680.832828	-105.140636	-807.494329	-323.541402	0.015537	1.185893	22221.28971
-650.314318	-206.61468	-782.316558	-458.585807	0.015537	0.42293	22219.00082
-610.640256	-309.61465	-726.620279	-620.333907	0.015537	-0.340033	22228.15638
-552.655088	-413.377582	-607.598092	-746.985721	0.7785	1.948856	22227.39341
-492.381032	-469.836824	-485.524054	-830.911622	0.015537	1.185893	22235.02304
-409.218094	-558.340502	-395.494451	-933.911592	0.7785	1.185893	22247.23045
-326.818118	-610.984931	-300.887071	-1034.622673	0.015537	-1.102995	22205.2675
-220.766298	-691.096018	-121.590828	-1004.104164	1.541463	0.42293	22198.40083
-85.721893	-722.37749	97.379477	-963.667139	0.015537	-1.102995	22221.28971
6.596598	-715.510826	195.80167	-974.348617	-0.747425	-0.340033	22225.10453
95.863238	-720.088602	333.897926	-937.726406	0.015537	0.42293	22190.7712
185.892841	-684.992316	451.394187	-888.133828	-0.747425	-0.340033	22210.60823
281.263183	-643.029366	558.971933	-817.178293	0.015537	-0.340033	22218.23786
385.026116	-586.570123	649.764499	-727.14869	-0.747425	1.185893	22171.69713
462.085352	-516.377551	716.90522	-592.104286	0.7785	0.42293	22215.18601
515.492744	-427.110911	806.934823	-470.030248	-0.747425	-0.340033	22212.13416
578.055688	-347.762786	793.201493	-388.393235	0.015537	-0.340033	22200.68972
603.996421	-205.851717	790.149642	-248.771054	-0.747425	-1.102995	22204.50453
616.203825	-120.399891	831.34963	-22.171121	-1.510388	-1.865958	22216.71194
611.626048	-25.029549	819.905189	86.93255	-0.747425	0.42293	22221.28971
594.077906	110.014856	783.282978	243.339911	-0.747425	0.42293	22218.23786
582.633464	209.962974	765.734835	420.347266	0.015537	1.948856	22229.6823
561.270508	297.703689	729.875586	569.887963	0.015537	-0.340033	22228.15638
516.255706	393.836994	617.720064	666.021267	0.7785	-0.340033	22217.4749
475.055719	474.711044	509.379355	768.258274	0.7785	-0.340033	22226.63045
409.440923	552.533243	431.557156	868.206393	0.7785	-0.340033	22252.57118
352.981681	608.992486	231.660919	876.598983	0.7785	0.42293	22221.28971
251.507637	645.614697	161.468347	904.828604	0.7785	1.948856	22199.16379
174.4484	656.296175	111.875769	1013.932275	1.541463	3.474781	22228.91934
105.018791	671.55543	-36.901965	1007.065611	0.015537	-0.340033	22202.97861
16.515114	650.955436	-169.657481	988.754505	0.7785	0.42293	105.288858
-65.121899	641.799883	-288.679668	939.161927	0.015537	1.185893	14.496292
-176.514459	622.725815	-381.761122	889.569349	0.015537	-1.102995	12.207404
-258.151472	574.659162	-516.042563	803.35456	0.015537	-1.865958	22086.24531
-348.944037	528.118435	-607.598092	686.621261	0.015537	0.42293	22200.68972
-426.766236	451.059199	-698.390657	570.650925	-0.747425	1.185893	22190.7712
-514.506951	371.711074	-829.620248	382.199129	0.015537	1.185893	22197.63787
-567.15138	280.155546	-875.398012	243.339911	-0.747425	1.185893	22206.03046
-638.106915	187.837055	-895.235044	106.006619	-0.747425	1.185893	22210.60823
-670.914312	99.333377	-849.457279	-29.800749	0.015537	1.185893	22209.08231
-672.440238	4.725998	-892.183193	-170.948855	0.015537	-1.102995	22227.39341
-670.914312	-95.985083	-822.753584	-338.800657	0.015537	-0.340033	22229.6823
-659.469871	-207.377643	-788.42026	-445.61544	-0.747425	1.185893	22215.18601
-619.032846	-296.644283	-731.198055	-578.370956	0.015537	1.185893	22226.63045
-554.181014	-385.910923	-624.383272	-696.630181	0.015537	0.42293	22229.6823
-490.092144	-459.155346	-485.524054	-817.178293	0.7785	1.185893	22235.02304
-409.981056	-551.473837	-390.916674	-882.793088	0.7785	0.42293	22247.23045
-335.210708	-608.696043	-314.620401	-994.185648	0.015537	-1.102995	22207.55638
-236.025552	-670.496024	-139.901934	-1017.837493	0.015537	1.948856	22196.11194
-99.455222	-706.355273	66.860968	-957.563437	0.7785	0.42293	22219.00082
-5.610806	-719.325639	190.460931	-991.133797	0.015537	-0.340033	22224.34156
95.100276	-711.696012	327.794224	-940.015294	-0.747425	0.42293	22190.7712
191.996543	-675.073801	436.897895	-874.400498	0.7785	0.42293	22209.84527
275.922444	-647.607142	558.20897	-823.281995	0.015537	1.948856	22219.76379
362.137233	-591.1479	613.90525	-750.037572	0.015537	1.185893	22185.43046
454.455725	-520.955328	716.90522	-598.207988	-1.510388	0.42293	22214.42305
507.863116	-439.318315	801.594083	-481.474689	0.015537	0.42293	22209.84527
557.455694	-350.814637	805.408897	-390.682123	-0.747425	-1.102995	22209.84527
600.181607	-215.770233	803.882972	-228.17106	0.015537	-1.102995	22202.97861
607.048272	-137.948034	816.853338	-91.60073	-0.747425	1.185893	22219.76379
612.389011	-31.896213	800.831121	104.480693	-0.747425	-0.340033	22226.63045
595.603831	84.074123	780.231127	212.058439	0.015537	1.185893	22217.4749
587.211241	197.75557	748.949654	400.510235	0.015537	2.711818	22225.86749
557.455694	283.207397	717.668182	556.154633	-0.747425	0.42293	22229.6823
506.337191	383.918478	605.51266	645.421274	0.015537	-0.340033	22213.66009
472.76683	469.370305	539.134902	769.7842	0.7785	1.185893	22225.86749
411.729811	548.718429	459.023814	858.287877	1.541463	1.948856	22254.86007
355.270569	602.888784	261.416466	894.147126	1.541463	0.42293	22219.76379
269.05578	645.614697	192.749819	933.058225	0.7785	1.185893	22197.63787
188.944692	659.348026	104.246142	1011.643387	2.304426	1.948856	22225.86749
116.463232	670.029505	-48.346406	1004.776723	0.7785	1.948856	22202.97861
27.959555	642.562846	-152.872301	969.680437	-0.747425	-0.340033	136.57033
-65.121899	642.562846	-277.998189	952.132294	0.7785	0.42293	16.78518
-158.966316	622.725815	-391.679637	898.724902	0.7785	1.948856	11.444441
-255.099621	582.28879	-511.464787	812.510113	0.015537	-2.628921	22061.06754
-323.003304	544.140653	-624.383272	663.732379	-0.747425	0.42293	22198.40083
-424.477348	457.925864	-701.442508	598.117584	0.015537	1.948856	22197.63787
-494.66992	370.185149	-808.257292	400.510235	-1.510388	1.185893	22193.82305
-576.306933	283.97036	-853.272093	277.673234	0.7785	1.185893	22206.79342
-625.136548	196.229645	-876.923938	107.532544	-0.747425	0.42293	22215.94897
-665.573573	84.837085	-915.072075	-29.800749	0.015537	1.948856	22206.79342
-677.780977	16.170439	-888.368379	-157.978488	0.015537	-0.340033	22225.10453
-667.099499	-100.56286	-867.005422	-380.000645	0.7785	-0.340033	22231.20823
-662.521722	-192.881351	-789.183223	-459.348769	-0.747425	-0.340033	22212.13416
-620.558772	-304.27391	-740.353608	-571.504292	0.7785	1.185893	22223.5786
-568.677306	-375.992408	-621.331421	-711.889435	-1.510388	1.948856	22227.39341
-497.721771	-451.525719	-496.205532	-802.682001	2.304426	2.711818	22235.786
-410.744019	-538.503471	-413.805557	-889.659753	0.7785	0.42293	22241.12674
-333.684783	-615.562707	-326.827805	-1016.311567	2.304426	0.42293	22210.60823
-234.499627	-665.918248	-144.47971	-990.370834	0.7785	1.185893	22199.92676
-126.158918	-710.933049	41.683197	-979.689356	0.015537	0.42293	22212.89712
-20.107098	-724.666379	153.075757	-981.978244	0.7785	1.948856	22219.00082
88.996574	-714.747863	290.40905	-994.185648	0.015537	-0.340033	22202.21564
188.944692	-684.992316	440.712709	-884.319014	0.015537	1.948856	22209.84527
274.396519	-647.607142	551.342306	-825.570883	0.015537	1.185893	22217.4749
361.374271	-591.910862	609.327474	-732.489429	0.7785	1.185893	22193.82305
438.433507	-534.688657	718.431145	-597.445025	-0.747425	0.42293	22209.84527
504.048303	-452.288681	799.305195	-487.578391	-0.747425	1.185893	22206.79342
561.270508	-351.5776	811.512599	-401.363601	-0.747425	-0.340033	22216.71194
581.870502	-237.896152	812.275562	-223.593284	-0.747425	-0.340033	22199.92676
620.781601	-151.681363	841.268146	-38.193339	0.7785	3.474781	22215.18601
605.522347	-21.977698	705.460778	51.836264	-0.747425	1.185893	22230.44527
594.077906	86.363011	753.527431	189.93252	0.7785	-0.340033	22213.66009
579.581614	197.75557	750.47558	369.991726	0.015537	-1.102995	22223.5786
559.744582	277.103695	739.031139	534.028714	0.7785	1.948856	22230.44527
510.152004	364.84441	610.853399	648.473124	0.015537	-1.865958	22211.3712
484.211271	473.185118	542.186753	759.102721	-0.747425	-1.865958	22221.28971
417.833513	548.718429	463.601591	875.83602	0.7785	0.42293	22251.04526
362.900196	597.548045	273.623869	895.673051	0.7785	0.42293	22224.34156
271.344668	659.348026	222.505366	965.10266	1.541463	1.948856	22197.63787
193.522469	658.585063	125.609098	998.673021	1.541463	1.948856	22224.34156
121.041009	675.370244	-39.953815	984.176729	0.7785	0.42293	22210.60823
31.774368	652.481362	-171.946369	942.976741	-0.747425	-1.102995	409.71099
-55.203384	641.799883	-265.790786	965.865623	-0.747425	0.42293	14.496292
-146.758912	623.488778	-369.553718	898.724902	-0.747425	-0.340033	12.207404
-256.625546	580.762864	-496.205532	820.902703	0.015537	0.42293	21906.1861
-323.003304	541.088802	-599.205502	684.332373	0.7785	0.42293	22196.87491
-412.269944	463.266603	-702.205471	608.036099	0.015537	2.711818	22202.97861
-499.247696	373.999963	-776.212857	399.747272	0.015537	1.185893	22193.06009
-557.995827	300.75554	-851.746168	305.139893	0.7785	-0.340033	22201.45268
-620.558772	204.622235	-874.63505	153.310308	0.015537	-1.865958	22217.4749
-654.892095	95.518564	-902.864671	15.214053	-0.747425	0.42293	22202.21564
-686.93653	18.459327	-969.242429	-220.541433	0.015537	0.42293	22221.28971
-674.729126	-102.088785	-870.057273	-305.230297	-0.747425	-0.340033	22230.44527
-660.232834	-191.355425	-875.398012	-466.215434	0.015537	0.42293	22207.55638
-624.373585	-293.592432	-736.538794	-576.845031	0.7785	1.948856	22222.05268
-581.647672	-379.807221	-633.538825	-691.289442	0.015537	2.711818	22227.39341
-510.692138	-448.473868	-519.094414	-779.793119	0.7785	1.185893	22239.60082
-425.240311	-540.029396	-400.072227	-902.63012	0.015537	0.42293	22238.83786
-330.632932	-608.696043	-315.383363	-1020.889344	0.015537	-0.340033	22207.55638
-236.788515	-659.814546	-149.82045	-977.400468	0.7785	0.42293	22210.60823
-133.025583	-698.725645	31.001719	-977.400468	0.7785	2.711818	22214.42305
-33.840427	-721.614528	129.423912	-968.244915	0.015537	0.42293	22214.42305
72.974356	-716.273788	273.623869	-991.89676	0.015537	1.185893	22201.45268
179.026177	-691.858981	431.557156	-893.474567	-0.747425	1.185893	22206.03046
281.263183	-646.081217	519.297871	-841.593101	0.015537	1.185893	22214.42305
355.270569	-594.199751	632.216356	-740.119057	0.015537	-0.340033	22196.87491
423.174252	-544.607173	714.616331	-604.31169	-0.747425	-2.628921	22204.50453
507.863116	-447.710905	795.490381	-514.282087	-0.747425	-1.102995	22202.21564
565.848284	-353.103526	820.668152	-411.282117	0.015537	-0.340033	22215.94897
582.633464	-261.547997	804.645934	-239.615501	0.015537	1.185893	22202.21564
608.574198	-142.52581	848.897773	-65.659997	-1.510388	1.185893	22210.60823
618.492713	-23.503623	744.371878	13.688127	0.015537	1.948856	22229.6823
607.048272	70.340793	748.949654	205.954737	0.7785	-0.340033	22221.28971
573.477912	192.414831	769.549648	371.517651	0.015537	-0.340033	22222.81564
559.744582	270.999993	693.253375	477.569471	-0.747425	0.42293	22227.39341
522.359408	363.318484	639.08302	642.369423	0.015537	-0.340033	22223.5786
493.366824	467.844379	561.260821	750.710131	0.015537	-1.102995	22217.4749
432.329805	542.614727	471.231218	870.495281	0.015537	0.42293	22249.51933
375.1076	588.392492	314.823857	913.984157	0.7785	2.711818	22239.60082
295.759475	648.666548	205.720186	964.339698	0.015537	0.42293	22196.11194
202.678021	657.822101	128.660949	1009.354499	0.7785	1.185893	22219.76379
134.774338	671.55543	-32.324188	1001.724872	0.015537	0.42293	22210.60823
24.907704	641.799883	-170.420443	955.184145	-0.747425	-1.102995	548.570208
-49.862644	637.222107	-305.464848	954.421182	0.015537	-1.102995	16.022217
-146.758912	624.25174	-356.583351	898.724902	0.015537	-1.102995	12.207404
-248.995919	589.155454	-508.412936	811.74715	0.015537	0.42293	21842.8602
-315.373677	551.007318	-594.627725	708.747181	-0.747425	1.185893	22196.11194
-402.351429	463.266603	-697.627695	598.117584	-0.747425	1.185893	22199.92676
-478.647703	386.970329	-757.901751	431.791707	-0.747425	1.948856	22188.48232
-533.58102	304.570354	-846.405428	307.428781	-0.747425	0.42293	22199.16379
-620.558772	206.14816	-876.923938	167.043638	0.015537	-1.102995	22215.18601
-660.232834	119.933371	-897.523932	15.977016	-0.747425	0.42293	22212.13416
-689.988381	30.666731	-962.375764	-164.08219	1.541463	0.42293	22219.00082
-683.121716	-86.82953	-865.479497	-301.415483	0.015537	-0.340033	22226.63045
-652.603207	-162.362841	-889.894304	-431.882111	0.015537	0.42293	22141.17863
-633.529138	-278.333177	-783.842484	-595.156137	-0.747425	1.185893	22215.18601
-585.462486	-372.940557	-635.827713	-655.430193	0.015537	1.948856	22225.86749
-504.588436	-448.473868	-522.909228	-772.926454	1.541463	0.42293	22251.04526
-438.97364	-518.66644	-393.968525	-868.296796	0.7785	-0.340033	22235.786
-329.107006	-598.777527	-341.324097	-958.326399	1.541463	0.42293	22209.84527
-242.892217	-655.236769	-163.553779	-994.185648	0.015537	-1.102995	22215.18601
-135.314471	-697.962683	21.846166	-975.874542	0.7785	1.185893	22211.3712
-43.758943	-715.510826	157.653533	-978.926393	0.7785	1.185893	22210.60823
53.137325	-730.007118	289.646087	-961.37825	-0.747425	0.42293	22196.11194
169.107661	-700.251571	418.586789	-919.4153	0.7785	0.42293	22202.97861
269.05578	-644.555291	519.297871	-840.067175	-0.747425	1.185893	22209.08231
349.92983	-600.303452	597.883033	-762.244976	0.015537	-0.340033	22199.92676
414.0187	-546.896061	713.853369	-616.519093	0.015537	-1.865958	22206.79342
504.048303	-443.133129	788.623717	-513.519124	0.015537	-1.102995	22199.16379
558.98162	-356.918339	793.201493	-376.185831	0.015537	0.42293	22215.18601
596.366794	-261.547997	851.949624	-254.874756	-0.747425	0.42293	22209.84527
603.233458	-153.207289	841.268146	-73.289625	-0.747425	1.948856	22209.84527
614.677899	-34.185102	763.445946	51.073301	-0.747425	0.42293	22224.34156
607.811235	57.370427	752.001505	217.399178	0.7785	0.42293	22228.15638
586.448278	184.022241	771.075574	351.68062	0.7785	0.42293	22210.60823
549.826067	264.896291	700.120039	471.46577	0.015537	-1.102995	22209.84527
526.937185	355.688857	645.186722	624.058317	-0.747425	-0.340033	22225.86749
496.418675	467.844379	570.416374	746.132355	0.7785	0.42293	22230.44527
435.381656	531.170286	472.757144	843.028622	0.015537	1.185893	22245.70452
365.189084	584.577678	337.712739	905.591567	0.015537	1.185893	22239.60082
283.552072	642.562846	218.690552	949.080443	-0.747425	1.948856	22198.40083
209.544686	663.16284	130.186875	984.176729	1.541463	1.948856	22220.52675
135.537301	664.688765	-15.539008	992.569319	0.7785	1.185893	22215.18601
26.433629	653.244324	-118.538977	958.998958	0.7785	0.42293	1908.932768
-45.284868	644.851734	-243.664866	936.110076	0.015537	0.42293	19.074068
-133.025583	625.014703	-382.524084	907.880455	0.015537	0.42293	12.207404
-246.707031	580.762864	-517.568489	832.347144	0.7785	1.948856	21375.927
-322.240342	553.296206	-607.598092	705.69533	0.7785	1.185893	22190.7712
-389.381062	475.474007	-669.398073	611.08795	-0.747425	1.185893	22199.16379
-477.121777	396.888845	-755.612863	437.895409	-0.747425	1.185893	22202.21564
-535.106945	308.385167	-859.375795	324.213961	-1.510388	-1.102995	22196.11194
-599.958778	225.222229	-842.590615	168.569563	0.015537	1.948856	22215.94897
-657.180983	142.059291	-892.183193	46.495525	-0.747425	0.42293	22220.52675
-685.410604	30.666731	-920.412814	-130.51183	0.015537	-0.340033	22216.71194
-685.410604	-59.362872	-831.146174	-263.267346	-0.747425	-1.865958	22222.81564
-668.625424	-170.755432	-857.849869	-442.563589	0.015537	0.42293	22134.31196
-622.84766	-280.622066	-785.368409	-568.452441	0.7785	1.948856	22214.42305
-586.225448	-369.888706	-650.324005	-669.163522	0.015537	1.185893	22221.28971
-520.610653	-444.659054	-535.116632	-776.741268	1.541463	1.185893	22252.57118
-444.314379	-525.533104	-426.775923	-850.748654	0.7785	0.42293	22231.97119
-361.914404	-604.881229	-335.220395	-978.926393	0.015537	0.42293	22208.31935
-253.573695	-657.525658	-181.864885	-961.37825	0.7785	1.948856	22216.71194
-136.840396	-695.673795	-2.568641	-988.844909	-0.747425	-0.340033	22208.31935
-53.677458	-716.273788	140.10539	-1012.496754	0.015537	0.42293	22209.08231
43.218809	-737.636745	281.253497	-969.77084	-0.747425	0.42293	22195.34898
163.003959	-709.407124	404.85346	-918.652337	0.7785	1.185893	22208.31935
262.189115	-650.658993	489.542324	-852.274579	1.541463	1.948856	22208.31935
331.618724	-608.696043	604.749697	-808.785703	0.015537	0.42293	22202.97861
419.359439	-548.421986	680.283008	-621.859832	-0.747425	-1.102995	22215.94897
503.28534	-452.288681	785.571866	-503.600608	0.015537	-1.102995	22196.11194
545.24829	-366.836855	806.934823	-408.993229	-0.747425	0.42293	22212.89712
591.789017	-274.518364	855.001475	-280.815489	0.015537	1.185893	22216.71194
623.833452	-144.051736	846.608885	-80.156289	-0.747425	1.185893	22205.2675
621.544564	-44.86658	781.757052	57.177003	-0.747425	0.42293	22225.10453
621.544564	40.585247	782.520015	200.613998	0.015537	0.42293	22228.91934
591.026055	176.392614	790.149642	347.865806	0.015537	-1.102995	22213.66009
558.98162	261.84444	716.90522	473.754658	-0.747425	-0.340033	22214.42305
540.670514	353.399969	583.386741	598.117584	0.015537	-1.102995	22231.20823
500.996452	454.11105	576.520076	753.761982	0.015537	1.185893	22212.89712
449.114985	530.407324	490.305287	850.65825	0.7785	1.185893	22246.46748
380.448339	595.259156	354.49792	905.591567	0.7785	0.42293	22240.36378
294.23355	641.036921	201.905372	947.554517	0.7785	1.185893	22204.50453
220.226164	666.214691	148.497981	1003.250797	0.015537	-1.102995	22213.66009
133.248412	663.925803	4.298023	1012.40635	-0.747425	-0.340033	22211.3712
51.6114	671.55543	-105.568611	981.124878	0.015537	0.42293	6957.457198
-46.047831	649.429511	-236.798202	984.939691	0.7785	0.42293	19.074068
-142.181136	628.066554	-343.612985	917.798971	0.015537	-0.340033	12.970367
-241.366291	585.340641	-505.361085	828.53233	0.7785	1.185893	21189.76409
-297.825534	548.718429	-570.97588	705.69533	0.015537	2.711818	22186.95639
-387.092174	480.814746	-696.864732	613.376839	-0.747425	2.711818	22197.63787
-455.75882	402.229584	-783.842484	480.621322	-0.747425	0.42293	22207.55638
-522.136579	322.118497	-847.168391	337.184328	-0.747425	-0.340033	22194.58602
-605.299517	229.800005	-852.50913	205.191774	-0.747425	-1.102995	22210.60823
-652.603207	135.955589	-872.346161	73.962184	0.7785	1.185893	22225.10453
-670.914312	51.266725	-899.049857	-117.541463	0.015537	-1.102995	22211.3712
-677.018014	-50.207319	-855.560981	-273.185862	0.015537	0.42293	22222.81564
-657.943946	-171.518394	-843.353577	-415.859893	0.015537	1.185893	22116.76382
-625.136548	-254.681333	-788.42026	-564.637627	1.541463	1.185893	22214.42305
-596.906927	-347.762786	-660.242521	-679.845	0.7785	2.711818	22222.05268
-523.662504	-429.399799	-535.116632	-761.482013	0.7785	-0.340033	22251.04526
-451.181044	-517.903477	-426.775923	-853.800504	1.541463	1.185893	22243.41563
-368.781068	-580.466421	-335.983357	-958.326399	1.541463	1.185893	22206.79342
-251.284807	-649.89603	-185.679698	-961.37825	-0.747425	0.42293	22218.23786
-149.810763	-697.19972	-22.405673	-1002.578238	0.015537	1.948856	22217.4749
-69.699676	-714.747863	113.401695	-958.326399	1.541463	1.185893	22206.79342
39.403996	-705.59231	256.075726	-992.659723	0.7785	2.711818	22193.82305
158.426183	-687.281204	382.727541	-926.281964	0.7785	1.185893	22216.71194
257.611339	-659.814546	493.357138	-882.030126	-0.747425	0.42293	22198.40083
323.226134	-613.273819	584.912666	-821.75607	-0.747425	-1.102995	22198.40083
403.337221	-553.762725	670.364493	-663.05982	-2.273351	-1.865958	22215.94897
488.789048	-483.570154	785.571866	-544.800596	-0.747425	0.42293	22193.06009
528.46311	-395.829439	812.275562	-432.645074	0.015537	-0.340033	22208.31935
594.077906	-279.09614	838.979257	-269.371048	0.015537	0.42293	22219.76379
613.914937	-165.414692	851.949624	-125.934053	-0.747425	0.42293	22202.97861
615.440862	-64.703611	797.77927	-0.045202	-0.747425	-0.340033	22220.52675
603.996421	30.666731	806.17186	184.59178	0.015537	0.42293	22231.97119
596.366794	148.925955	790.149642	347.102843	0.015537	0.42293	22217.4749
558.98162	239.718521	713.090406	474.51762	0.015537	-1.102995	22217.4749
542.959402	332.037012	661.971902	542.421304	0.7785	-1.865958	22228.91934
504.048303	439.614758	581.860815	717.902734	0.015537	1.185893	22222.81564
461.322389	521.251771	493.357138	833.87307	0.7785	2.711818	22244.17859
381.211302	590.68138	369.757174	903.302679	1.541463	1.948856	22238.07489
304.915028	636.459144	230.897956	946.791555	0.015537	1.185893	22215.94897
216.411351	652.481362	140.10539	982.650803	0.7785	-0.340033	22215.94897
143.929891	657.059138	34.05357	997.910058	0.015537	-0.340033	22212.13416
43.981772	662.399877	-84.968617	987.22858	0.015537	-1.102995	9656.819361
-33.077464	649.429511	-226.879686	974.258213	-1.510388	-0.340033	20.599994
-129.973732	629.592479	-337.509283	939.92489	0.015537	1.185893	12.970367
-239.840366	589.155454	-496.968495	827.769368	-0.747425	1.185893	19769.89044
-296.299608	551.77028	-598.442539	752.236057	0.015537	1.185893	22177.80084
-387.092174	493.785112	-669.398073	613.376839	-0.747425	0.42293	22192.29713
-464.914373	409.859211	-735.012869	501.984279	-1.510388	-0.340033	22206.79342
-510.692138	325.170347	-828.857285	333.369514	-0.747425	-1.102995	22190.00824
-589.277299	230.562968	-880.738752	227.317694	-0.747425	0.42293	22206.79342
-652.603207	151.977806	-857.849869	60.991817	0.015537	-0.340033	22219.00082
-679.306902	65.763017	-889.131342	-112.200724	0.015537	1.185893	22216.71194
-672.440238	-42.577692	-845.642466	-248.008091	0.7785	1.948856	22222.05268
-668.625424	-150.9184	-821.990621	-381.52657	0.015537	3.474781	22198.40083
-628.188399	-247.814668	-781.553596	-562.348739	0.015537	2.711818	22222.81564
-599.958778	-334.029457	-668.635111	-666.874634	0.7785	1.948856	22219.00082
-525.18843	-421.770172	-548.849961	-740.119057	1.541463	-1.102995	22248.75637
-461.09956	-504.93311	-446.612954	-883.556051	1.541463	0.42293	22247.99341
-371.069957	-571.310868	-352.005575	-952.98566	0.7785	-1.102995	22207.55638
-269.595913	-632.347887	-202.464878	-977.400468	1.541463	0.42293	22217.4749
-165.83298	-691.858981	-72.761213	-995.711574	0.7785	1.185893	22223.5786
-75.803377	-711.696012	100.431328	-988.844909	-0.747425	0.42293	22202.97861
35.589182	-707.881198	227.083142	-999.526387	0.015537	-0.340033	22187.71935
142.403965	-705.59231	384.253466	-928.570853	-0.747425	1.185893	22215.18601
243.115047	-656.762695	478.097883	-877.452349	0.015537	-1.102995	22196.11194
311.781693	-620.903446	587.201554	-800.393113	0.015537	-2.628921	22185.43046
403.337221	-560.62939	694.016337	-672.978336	-0.747425	0.42293	22222.05268
479.633495	-483.570154	752.001505	-557.770963	0.015537	0.42293	22193.06009
526.174222	-396.592402	812.275562	-428.83026	0.015537	1.185893	22207.55638
583.396427	-272.992438	833.638518	-264.030309	0.015537	1.948856	22216.71194
603.996421	-175.333208	864.157028	-147.29701	-0.747425	0.42293	22209.08231
607.811235	-73.859164	823.720003	28.184419	0.7785	-0.340033	22218.23786
608.574198	41.348209	816.090375	191.458445	0.7785	-1.865958	22228.91934
595.603831	144.348179	806.934823	347.865806	0.015537	1.185893	22231.20823
569.663098	239.718521	734.453362	463.836142	-0.747425	-0.340033	22214.42305
550.58903	338.140714	636.031169	546.99908	0.015537	-0.340033	22228.91934
501.759414	435.799944	510.905281	675.939783	0.015537	1.948856	22230.44527
463.611277	520.488808	510.905281	835.398995	0.7785	2.711818	22239.60082
393.418706	576.185088	365.942361	874.310095	-0.747425	0.42293	22225.10453
309.492805	625.777666	237.001658	952.132294	0.7785	-0.340033	22223.5786
224.803941	647.140622	149.260943	986.465617	0.7785	-0.340033	22213.66009
148.507667	671.55543	61.520229	1003.250797	0.015537	-1.865958	22207.55638
57.715101	669.266542	-68.183437	1009.354499	0.7785	-0.340033	22204.50453
-26.973762	650.955436	-190.257475	977.310064	0.015537	0.42293	27.466659
-120.055216	625.014703	-317.672252	940.687853	0.015537	0.42293	12.970367
-223.818148	615.85915	-472.553687	825.480479	-0.747425	1.948856	19172.49062
-281.803316	554.822131	-567.924029	751.473094	0.7785	2.711818	22175.51195
-383.27736	491.496224	-670.161036	618.717578	0.015537	1.948856	22191.53417
-468.729187	416.725876	-792.235074	452.391701	-0.747425	-0.340033	22207.55638
-517.558802	329.748124	-833.435062	333.369514	-0.747425	-1.865958	22198.40083
-586.225448	237.429633	-847.168391	239.525098	-0.747425	0.42293	22206.79342
-648.02543	152.740769	-869.29431	80.065885	0.7785	1.185893	22219.76379
-679.306902	67.288942	-900.575783	-87.022954	0.7785	1.948856	22225.10453
-668.625424	-35.711027	-855.560981	-218.252545	0.7785	1.185893	22221.28971
-673.966163	-140.999885	-836.486913	-372.371017	-0.747425	1.185893	22192.29713
-639.63284	-239.422078	-783.079521	-510.467273	0.015537	1.185893	22227.39341
-593.092113	-341.659085	-709.835098	-652.378342	0.7785	1.185893	22213.66009
-525.951392	-411.851656	-613.701794	-746.222759	1.541463	1.185893	22248.75637
-461.862522	-498.829408	-497.731458	-837.015324	0.015537	0.42293	22247.23045
-360.388478	-569.784943	-390.916674	-986.556021	0.015537	-0.340033	22198.40083
-267.307024	-623.192335	-203.227841	-962.904176	0.7785	1.948856	22221.28971
-181.855198	-686.518242	-88.020468	-980.452319	0.015537	0.42293	22225.86749
-72.751527	-715.510826	115.690583	-1015.548605	0.015537	0.42293	22202.21564
27.959555	-690.333055	245.394248	-975.11158	0.015537	-1.102995	22190.00824
140.115077	-707.881198	364.416435	-927.044927	-0.747425	1.185893	22215.94897
238.53727	-662.103434	482.675659	-900.341231	0.015537	-0.340033	22199.16379
316.359469	-633.11085	564.312672	-830.14866	-0.747425	-1.865958	22178.5638
402.574259	-575.888645	690.201524	-662.296858	-1.510388	-0.340033	22215.94897
483.448309	-487.384967	770.312611	-559.296888	0.015537	1.948856	22203.74157
522.359408	-409.562768	790.912605	-476.896912	-2.273351	1.185893	22201.45268
590.263092	-287.48873	848.897773	-281.578452	-0.747425	1.185893	22218.23786
616.966788	-197.459127	843.557034	-142.719234	-1.510388	-1.102995	22215.94897
616.203825	-80.725829	817.616301	40.391823	0.015537	-0.340033	22217.4749
603.233458	36.00747	831.34963	160.939936	0.015537	-1.865958	22226.63045
596.366794	139.00744	816.853338	333.369514	0.015537	-0.340033	22232.73415
576.529763	227.511117	739.031139	468.413919	0.015537	-0.340033	22212.13416
545.24829	332.037012	651.290424	592.013882	0.015537	-0.340033	22224.34156
508.626079	432.748093	571.9423	670.599044	0.7785	1.185893	22231.97119
465.900166	517.436957	517.008982	829.295293	0.7785	1.185893	22233.49712
406.389072	573.8962	359.075696	875.83602	2.304426	1.948856	22226.63045
311.781693	632.64433	233.186844	922.376747	0.015537	0.42293	22213.66009
224.040978	652.481362	169.860937	987.22858	0.7785	-0.340033	22214.42305
167.581736	675.370244	84.409111	1024.613754	-0.747425	-1.102995	22206.79342
60.766952	672.318393	-43.768629	996.384133	0.015537	-1.102995	22202.97861
-15.529321	652.481362	-194.835251	985.702654	-0.747425	-1.102995	25.940733
-107.847812	640.273958	-294.78337	955.947107	0.7785	1.948856	15.259255
-216.951484	613.570262	-445.849991	874.310095	-0.747425	1.948856	15285.95843
-274.173689	570.081386	-545.035147	783.517529	0.015537	1.948856	22173.22306
-371.832919	500.651777	-664.820297	651.524975	0.015537	1.185893	22187.71935
-466.440299	415.19995	-782.316558	485.962062	-0.747425	1.185893	22206.79342
-515.269914	341.192565	-833.435062	347.865806	0.015537	-0.340033	22207.55638
-586.225448	258.029627	-855.560981	250.206576	-0.747425	-1.102995	22200.68972
-632.003213	161.896322	-868.531348	112.873283	0.015537	0.42293	22218.23786
-689.225418	46.688948	-910.494298	-59.556295	0.015537	0.42293	22225.86749
-668.625424	-34.185102	-847.931354	-213.674768	0.015537	-0.340033	22215.94897
-678.54394	-131.844332	-813.598031	-349.482135	-0.747425	-0.340033	22223.5786
-644.210616	-235.607264	-783.079521	-507.415422	0.015537	1.948856	22230.44527
-595.381001	-326.39983	-699.15362	-633.304274	-0.747425	-0.340033	22214.42305
-561.810641	-411.851656	-583.183284	-749.27461	0.7785	-0.340033	22244.94156
-463.388448	-502.644222	-501.546271	-881.267163	-0.747425	-1.102995	22245.70452
-368.018106	-562.155316	-393.205563	-969.77084	1.541463	1.185893	22190.7712
-305.455161	-639.214552	-213.909319	-970.533803	0.7785	0.42293	22210.60823
-193.299639	-675.073801	-77.33899	-1003.341201	0.7785	1.185893	22230.44527
-82.670042	-713.9849	116.453546	-959.089362	-0.747425	1.948856	22207.55638
17.278076	-724.666379	212.58685	-970.533803	0.015537	1.185893	22190.00824
137.063226	-701.777496	352.209031	-924.756039	0.7785	0.42293	22215.18601
226.329866	-674.310838	465.890479	-877.452349	0.7785	-0.340033	22209.84527
320.174283	-624.71826	574.231188	-824.044958	0.015537	-0.340033	22173.22306
394.944631	-572.073831	673.416344	-673.741299	0.015537	-0.340033	22213.66009
466.663128	-494.251632	757.342245	-566.926515	-0.747425	1.185893	22208.31935
510.914967	-404.222029	754.290394	-534.88208	0.015537	1.948856	22203.74157
577.292725	-318.00724	842.794071	-314.385849	0.7785	1.185893	22215.94897
610.100123	-210.429494	858.816289	-154.926637	-1.510388	0.42293	22219.76379
617.72975	-106.666562	818.379264	-1.571127	-0.747425	0.42293	22213.66009
599.418645	15.407476	822.194077	163.991787	-0.747425	-0.340033	22225.10453
594.840868	122.222259	807.697785	311.243595	0.015537	-1.102995	22227.39341
581.870502	216.829639	752.001505	454.680589	-0.747425	0.42293	22210.60823
544.485328	319.066646	674.942269	553.102782	0.015537	1.185893	22222.81564
523.122371	430.459205	575.757113	682.043485	0.015537	0.42293	22247.23045
461.322389	508.281404	523.875647	801.828635	0.7785	1.948856	22235.786
408.67796	567.029535	365.942361	869.732318	-0.747425	-0.340033	22215.94897
324.752059	611.281374	224.031292	885.754536	0.7785	0.42293	22207.55638
229.381717	666.977654	182.068341	962.050809	0.7785	-0.340033	22219.00082
182.078028	671.55543	78.305409	1032.243381	0.7785	-0.340033	22206.79342
66.107692	663.16284	-24.694561	990.280431	-0.747425	-1.102995	22202.97861
-6.373768	656.296175	-181.101922	983.413766	0.015537	-1.865958	31.281472
-109.373738	634.170256	-282.575966	962.050809	0.015537	0.42293	12.970367
-209.321856	608.229523	-444.324066	875.83602	0.7785	1.948856	7993.560595
-271.121838	575.422125	-538.931445	784.280492	0.7785	0.42293	22151.8601
-359.625516	520.488808	-635.06475	675.939783	-1.510388	-1.865958	22183.90454
-444.314379	424.355503	-744.931384	516.480571	-0.747425	-1.865958	22203.74157
-522.899541	338.903677	-859.375795	328.791738	-0.747425	0.42293	22210.60823
-582.410635	260.318515	-845.642466	263.176942	-0.747425	-1.102995	22199.16379
-632.766175	168.762986	-877.686901	138.051053	-0.747425	-0.340033	22215.18601
-684.647642	71.866719	-899.049857	-38.193339	0.015537	-0.340033	22228.15638
-665.573573	-29.607325	-867.005422	-202.99329	0.015537	1.185893	22215.18601
-675.492089	-123.451742	-828.857285	-340.326583	-0.747425	-0.340033	22221.28971
-636.580989	-220.348009	-784.605447	-477.659875	0.015537	1.185893	22230.44527
-601.484703	-326.39983	-712.886949	-623.385758	0.015537	-0.340033	22212.89712
-561.047678	-417.192396	-597.679576	-717.993137	0.7785	-1.102995	22241.12674
-465.677336	-488.14793	-527.487004	-874.400498	0.015537	1.185893	22244.94156
-385.566249	-569.784943	-400.83519	-981.215282	0.7785	1.948856	22193.06009
-316.13664	-637.688627	-269.605599	-1023.178232	0.7785	1.185893	22207.55638
-198.640378	-690.333055	-88.783431	-1005.630089	0.7785	-1.865958	22225.10453
-90.299669	-714.747863	108.823918	-996.474536	-0.747425	1.185893	22212.13416
9.648449	-720.851565	208.772037	-981.215282	0.015537	-0.340033	22189.24528
117.226195	-709.407124	363.653472	-928.570853	0.015537	-1.865958	22212.13416
218.700239	-663.62936	477.33492	-866.770871	0.015537	-1.102995	22215.94897
310.255767	-617.851595	565.838598	-805.733852	0.7785	-0.340033	22170.93417
393.418706	-566.733092	678.757083	-708.074622	-1.510388	0.42293	22209.84527
462.085352	-495.777557	752.764468	-568.452441	0.015537	1.948856	22209.84527
513.966818	-404.222029	757.342245	-478.422838	-0.747425	1.185893	22199.16379
576.529763	-318.770202	819.905189	-354.059912	-0.747425	0.42293	22214.42305
609.33716	-205.851717	858.053326	-157.978488	0.015537	0.42293	22220.52675
615.440862	-104.377673	819.905189	-13.778531	-0.747425	-0.340033	22212.89712
613.914937	21.511178	835.927407	167.043638	0.7785	1.948856	22225.10453
594.077906	108.48893	820.668152	308.954707	0.7785	-0.340033	22232.73415
583.396427	227.511117	764.208909	429.502819	-0.747425	-2.628921	22212.89712
560.507545	317.54072	674.942269	567.599074	-0.747425	1.948856	22220.52675
527.700147	409.096249	591.779331	678.991634	0.015537	1.185893	22231.97119
462.848315	510.570293	520.060833	810.221225	0.7785	-1.102995	22239.60082
402.574259	564.740647	363.653472	829.295293	0.015537	-1.102995	22215.18601
324.752059	603.651746	255.312764	894.147126	0.7785	-1.102995	22202.21564
233.196531	649.429511	198.853521	964.339698	0.015537	0.42293	22224.34156
182.078028	659.348026	79.831334	1013.932275	0.015537	-1.102995	22206.79342
66.107692	655.533213	-26.220486	987.991542	0.7785	2.711818	22211.3712
-3.321917	654.007287	-180.338959	970.443399	0.015537	0.42293	52.644429
-90.299669	627.303591	-285.627817	952.895257	0.7785	1.948856	13.733329
-203.981117	606.703597	-409.990743	885.754536	0.7785	1.948856	5616.931669
-271.121838	570.081386	-517.568489	787.332343	-0.747425	-0.340033	22148.04529
-355.810702	518.962883	-625.146235	678.228671	0.015537	0.42293	22184.6675
-443.551417	439.614758	-790.709149	508.850944	0.7785	-0.340033	22204.50453
-520.610653	332.037012	-834.960987	370.754688	0.015537	1.185893	22209.08231
-570.203231	262.607403	-860.90172	257.836203	-0.747425	0.42293	22199.92676
-636.580989	172.5778	-902.864671	128.132538	0.015537	-1.102995	22214.42305
-673.2032	85.600048	-866.24246	-45.822966	0.7785	0.42293	22228.15638
-677.018014	-18.925847	-861.664683	-181.630333	0.015537	0.42293	22213.66009
-678.54394	-115.822114	-831.146174	-338.800657	0.015537	1.948856	22220.52675
-638.869877	-222.636898	-800.627664	-486.052465	0.7785	0.42293	22229.6823
-624.373585	-324.110942	-710.598061	-613.467242	0.7785	-0.340033	22215.18601
-554.943976	-400.407215	-614.464756	-741.644982	0.015537	-0.340033	22240.36378
-467.966224	-474.414601	-506.124048	-874.400498	1.541463	0.42293	22244.94156
-403.114392	-566.733092	-429.827774	-949.933809	0.7785	3.474781	22200.68972
-313.084789	-629.296036	-273.420413	-981.215282	0.7785	0.42293	22202.97861
-208.558894	-675.073801	-114.724164	-1034.622673	-0.747425	-1.102995	22220.52675
-107.08485	-720.088602	63.046154	-969.007878	0.015537	1.948856	22220.52675
-1.795992	-711.696012	202.668335	-976.637505	0.015537	1.185893	22191.53417
109.596568	-710.933049	340.001628	-935.437517	0.015537	0.42293	22212.89712
204.96691	-675.836763	450.631224	-888.133828	0.015537	-1.865958	22215.94897
308.729842	-629.296036	558.971933	-827.859771	0.015537	-0.340033	22169.40825
387.315004	-577.41457	663.497828	-707.311659	-0.747425	2.711818	22209.84527
449.877948	-501.118297	745.897804	-566.926515	-0.747425	1.185893	22209.84527
521.596446	-411.851656	793.964456	-492.91913	-0.747425	1.185893	22199.16379
560.507545	-320.296128	761.920021	-376.185831	-0.747425	0.42293	22212.13416
608.574198	-211.955419	857.290363	-164.08219	0.015537	-1.102995	22219.76379
620.781601	-105.903599	804.645934	-32.089637	0.015537	1.185893	22215.94897
607.811235	-2.140667	842.031108	132.710314	1.541463	1.185893	22221.28971
599.418645	113.066707	809.223711	299.799154	0.015537	0.42293	22234.26008
579.581614	222.170378	777.942239	434.080595	-0.747425	-1.102995	22219.76379
563.559396	303.807391	690.201524	578.280553	0.015537	1.185893	22220.52675
540.670514	402.992547	601.697846	689.673112	0.7785	3.474781	22231.20823
471.240905	494.548075	549.053417	798.776784	0.7785	1.185893	22247.23045
410.203886	547.192504	410.194199	856.761952	0.015537	-1.102995	22212.89712
328.566873	610.518411	264.468317	891.095275	0.015537	-0.340033	22199.16379
249.981711	650.955436	191.986857	993.332282	1.541463	-0.340033	22225.86749
185.892841	657.822101	79.068372	982.650803	0.7785	0.42293	22202.21564
89.759536	663.925803	-33.850114	995.62117	0.7785	1.185893	22207.55638
12.7003	668.503579	-171.183406	997.910058	0.015537	-0.340033	60.274056
-78.855228	632.64433	-300.887071	955.184145	0.015537	1.948856	14.496292
-194.062602	614.333225	-401.598153	855.998989	-1.510388	0.42293	3454.695273
-262.729248	579.236939	-510.701824	807.932336	-0.747425	1.185893	22140.41566
-346.655149	519.725845	-638.879564	685.095336	-0.747425	-1.102995	22180.08972
-435.158827	446.481423	-759.427676	549.287969	-0.747425	-1.102995	22197.63787
-522.136579	357.977745	-835.72395	369.991726	-1.510388	0.42293	22208.31935
-567.914343	275.57777	-831.909136	262.41398	-0.747425	1.185893	22202.97861
-628.951362	185.548167	-909.731336	72.436258	0.015537	1.948856	22215.18601
-675.492089	92.466713	-894.472081	-48.111854	0.015537	-0.340033	22227.39341
-672.440238	-5.192518	-862.427646	-157.215526	0.7785	-1.102995	22223.5786
-672.440238	-99.799897	-809.783217	-318.963626	-1.510388	-1.102995	22215.94897
-653.366169	-211.192457	-783.842484	-451.719142	0.7785	0.42293	22228.15638
-628.188399	-310.377612	-725.094353	-592.867248	0.015537	-0.340033	22226.63045
-549.603237	-387.436849	-602.257353	-705.785734	1.541463	1.185893	22239.60082
-473.306963	-480.518303	-517.568489	-824.80792	0.7785	0.42293	22241.12674
-423.714386	-545.370135	-424.487035	-948.407884	0.015537	1.948856	22204.50453
-318.425528	-616.32567	-276.472264	-988.844909	0.015537	0.42293	22203.74157
-213.899633	-668.970099	-100.227872	-1001.052313	0.015537	1.948856	22217.4749
-120.055216	-704.066385	21.083203	-1004.104164	0.015537	0.42293	22215.18601
0.492896	-710.170087	205.720186	-979.689356	-0.747425	-0.340033	22188.48232
93.57435	-706.355273	320.927559	-949.170847	0.7785	1.185893	22212.13416
199.626171	-674.310838	440.712709	-903.393082	-0.747425	-0.340033	22216.71194
297.285401	-621.666409	549.053417	-821.75607	-0.747425	-1.102995	22172.4601
378.159451	-586.570123	655.105238	-699.682032	0.015537	2.711818	22207.55638
446.063135	-512.562738	737.505213	-567.689478	-1.510388	1.185893	22208.31935
520.07052	-432.45165	780.231127	-502.837645	0.015537	2.711818	22205.2675
548.300141	-327.925755	779.468164	-383.815459	0.015537	-0.340033	22208.31935
600.181607	-222.636898	840.505183	-197.652551	0.7785	1.185893	22220.52675
620.781601	-103.614711	774.890388	-43.534078	0.015537	-1.102995	22225.10453
597.892719	-16.636959	813.038524	86.93255	1.541463	-1.102995	22219.00082
598.655682	91.70375	825.245928	294.458415	0.7785	0.42293	22229.6823
591.789017	210.725937	778.705201	422.636154	0.015537	1.185893	22228.15638
562.033471	306.859242	700.883002	556.154633	0.015537	2.711818	22215.94897
539.907551	402.992547	629.927468	677.465708	0.015537	1.185893	22231.20823
488.789048	479.28882	558.20897	790.384194	1.541463	1.185893	22250.2823
419.359439	545.666578	411.720125	865.154542	0.015537	-0.340033	22215.94897
324.752059	612.807299	294.986826	918.561933	0.7785	-0.340033	22199.92676
253.033562	649.429511	219.453515	984.939691	0.7785	-0.340033	22224.34156
183.603953	679.94802	113.401695	1010.117462	-0.747425	-0.340033	22196.87491
100.441015	673.844318	-41.479741	1000.198946	0.015537	-1.102995	22200.68972
24.144741	654.77025	-143.716748	1004.01376	0.015537	0.42293	146.488845
-69.699676	638.748032	-268.842637	960.524884	0.015537	2.711818	14.496292
-182.618161	615.85915	-377.183345	895.673051	0.015537	-0.340033	11.444441
-268.83295	578.473976	-515.279601	793.436044	0.015537	-1.102995	22071.74902
-348.181075	524.303622	-613.701794	692.724963	-0.747425	0.42293	22183.14158
-434.395864	451.059199	-726.620279	564.547223	-0.747425	-2.628921	22196.87491
-495.432883	380.103665	-822.753584	369.228763	-0.747425	-0.340033	22206.03046
-561.810641	283.207397	-845.642466	263.176942	0.015537	0.42293	22209.84527
-622.084697	197.75557	-943.301696	107.532544	-1.510388	1.948856	22212.13416
-660.995797	106.200042	-880.738752	-48.874817	0.015537	0.42293	22225.86749
-670.15135	10.8297	-932.620218	-190.022923	-0.747425	0.42293	22228.91934
-676.255051	-100.56286	-825.805434	-297.600669	0.015537	1.948856	22217.4749
-654.129132	-199.748016	-794.523962	-454.770993	0.015537	0.42293	22227.39341
-638.869877	-289.014656	-722.805465	-579.133919	0.7785	-0.340033	22228.91934
-551.129163	-372.940557	-599.968464	-708.074622	-0.747425	0.42293	22235.786
-472.544001	-464.496085	-532.064781	-833.200511	0.7785	1.948856	22239.60082
-426.003274	-559.866427	-471.027762	-948.407884	0.7785	0.42293	22205.2675
-325.292192	-608.696043	-268.079674	-984.267132	0.015537	-0.340033	22199.16379
-223.818148	-674.310838	-113.961201	-1009.444903	0.015537	1.185893	22210.60823
-121.581142	-723.140453	16.505427	-1014.022679	0.015537	-1.102995	22209.84527
-10.951545	-716.273788	174.438714	-994.185648	0.015537	-0.340033	22193.06009
88.996574	-719.325639	312.534969	-939.252331	0.015537	-0.340033	22208.31935
191.23358	-686.518242	436.897895	-888.89679	0.015537	0.42293	22217.4749
284.315034	-646.081217	506.327504	-836.252362	-0.747425	-0.340033	22182.37861
369.766861	-593.436788	660.445977	-744.696833	-1.510388	1.948856	22201.45268
449.114985	-533.162732	729.112623	-605.074652	-0.747425	-0.340033	22208.31935
521.596446	-437.029427	786.334829	-518.0969	-0.747425	-0.340033	22210.60823
553.64088	-352.340563	793.964456	-401.363601	0.015537	-0.340033	22207.55638
599.418645	-250.103556	835.164444	-219.015507	0.7785	-0.340033	22219.76379
603.233458	-133.370257	781.757052	-157.215526	0.015537	-1.102995	22227.39341
595.603831	-37.999915	819.142226	90.747364	0.015537	-1.865958	22215.94897
605.522347	73.392644	810.749636	237.236209	0.7785	1.185893	22227.39341
594.077906	187.837055	787.860754	398.98431	0.015537	1.948856	22231.20823
568.137172	293.888875	698.594114	545.473155	0.015537	2.711818	22217.4749
542.959402	392.311068	621.534877	656.865715	0.7785	-0.340033	22229.6823
491.840899	465.555491	551.342306	779.702715	0.7785	-1.102995	22249.51933
423.174252	544.903616	430.794193	862.865654	0.015537	-1.102995	22215.94897
343.063165	603.651746	304.142379	928.480449	0.015537	-1.865958	22197.63787
273.633556	639.510995	208.772037	984.176729	0.015537	0.42293	22228.15638
196.57432	676.133206	105.009105	992.569319	-0.747425	-0.340033	22198.40083
99.678052	682.999871	-68.183437	999.435983	0.015537	-0.340033	22192.29713
27.196592	653.244324	-118.538977	1009.354499	0.7785	0.42293	193.029572
-55.966346	646.37766	-264.26486	971.969325	0.015537	1.185893	12.970367
-160.492241	621.199889	-383.287047	907.117492	0.015537	1.948856	12.207404
-255.862583	571.607311	-491.627756	836.92492	-0.747425	-1.102995	22043.5194
-338.262559	536.511026	-610.649943	701.117553	-2.273351	-0.340033	22187.71935
-426.766236	460.977715	-719.753614	600.406472	-0.747425	0.42293	22195.34898
-489.329181	380.866627	-805.205441	386.776906	-0.747425	-0.340033	22204.50453
-575.54397	299.992577	-838.775801	273.095458	-0.747425	1.948856	22215.18601
-622.084697	209.200011	-903.627634	95.32514	0.7785	1.948856	22209.08231
-666.336536	126.037073	-1011.20538	-93.126656	-0.747425	1.185893	22222.81564
-675.492089	1.674147	-936.435031	-198.415513	0.7785	-0.340033	22230.44527
-675.492089	-84.540642	-839.538764	-285.393265	0.015537	0.42293	22214.42305
-664.047648	-185.251724	-802.916552	-433.408036	-0.747425	-1.102995	22221.28971
-636.580989	-294.355395	-740.353608	-579.896882	0.7785	-1.102995	22230.44527
-558.75879	-378.281296	-626.67216	-689.000553	-0.747425	1.185893	22235.02304
-483.988442	-453.051644	-503.072197	-820.230144	0.015537	1.948856	22235.786
-438.97364	-541.555322	-439.74629	-905.681971	1.541463	1.948856	22209.08231
-329.869969	-617.851595	-279.524115	-972.059729	0.7785	-0.340033	22206.03046
-221.52926	-668.207136	-122.353791	-1000.28935	0.7785	1.185893	22207.55638
-114.714477	-717.799714	-9.435306	-1010.970828	0.7785	1.185893	22202.97861
-17.055247	-720.851565	162.23131	-988.844909	0.015537	0.42293	22203.74157
72.974356	-721.614528	298.038677	-954.511586	0.7785	0.42293	22210.60823
185.892841	-686.518242	397.986796	-909.496784	0.015537	0.42293	22215.94897
278.974295	-649.133068	526.927498	-851.511616	0.015537	0.42293	22192.29713
359.085383	-605.644192	645.949685	-763.007939	-0.747425	1.185893	22200.68972
444.537209	-530.110881	727.586698	-605.074652	-0.747425	1.185893	22205.2675
518.544595	-434.740539	798.542232	-511.230236	-0.747425	0.42293	22215.94897
560.507545	-357.681302	785.571866	-415.096931	-0.747425	-2.628921	22204.50453
585.685315	-243.999854	854.238512	-215.963656	-2.273351	-1.865958	22214.42305
599.418645	-145.577661	759.631133	-71.763699	0.015537	-0.340033	22228.15638
598.655682	-42.577692	842.794071	114.399209	0.015537	-1.102995	22213.66009
614.677899	56.607464	800.068158	243.339911	-0.747425	0.42293	22220.52675
591.026055	184.785204	784.04594	384.488018	-0.747425	2.711818	22230.44527
570.426061	287.785173	716.90522	534.028714	0.7785	1.185893	22213.66009
546.774216	384.681441	642.134871	657.628677	0.015537	-1.102995	22238.83786
498.707563	470.89623	550.579343	789.621231	0.7785	-1.102995	22248.75637
424.700178	544.140653	465.127516	848.369362	0.7785	-0.340033	22222.81564
346.877979	611.281374	318.638671	916.273045	0.015537	0.42293	22196.87491
284.315034	647.903585	224.794254	982.650803	0.015537	1.185893	22222.05268
197.337282	662.399877	109.586881	996.384133	-0.747425	0.42293	22212.13416
107.307679	675.370244	-48.346406	981.124878	-0.747425	-0.340033	22185.43046
41.692884	664.688765	-114.724164	993.332282	-0.747425	-1.102995	612.659078
-53.677458	657.822101	-267.316711	963.576735	0.015537	2.711818	16.78518
-150.573726	623.488778	-396.257414	868.206393	-0.747425	-0.340033	10.681478
-241.366291	586.103603	-487.049979	833.110107	-0.747425	-1.102995	21832.17872
-344.366261	542.614727	-612.938831	707.984218	-1.510388	-1.102995	22192.29713
-429.055125	469.370305	-702.968434	603.458323	0.015537	0.42293	22187.71935
-480.936591	365.607373	-825.805434	443.236148	-2.273351	-0.340033	22198.40083
-570.203231	292.36295	-879.212826	324.213961	-0.747425	0.42293	22217.4749
-627.425436	208.437049	-897.523932	150.258457	0.015537	-1.102995	22206.79342
-667.099499	131.377812	-972.29428	-65.659997	0.7785	1.185893	22219.00082
-671.677275	30.666731	-922.701702	-143.482196	0.7785	1.185893	22229.6823
-680.069865	-73.096201	-844.11654	-293.022893	0.015537	-0.340033	22213.66009
-661.758759	-182.962835	-791.472111	-415.859893	0.7785	0.42293	22220.52675
-638.869877	-291.303544	-732.723981	-543.274671	0.015537	-1.102995	22228.15638
-565.625455	-366.836855	-650.324005	-671.45241	0.7785	1.185893	22244.94156
-499.247696	-460.681272	-521.383302	-810.311628	0.7785	1.185893	22233.49712
-431.344013	-520.192365	-468.738874	-905.681971	0.7785	1.185893	22206.79342
-329.869969	-596.488639	-285.627817	-973.585654	0.015537	0.42293	22214.42305
-232.973701	-655.236769	-132.272307	-988.081946	0.7785	1.185893	22206.03046
-130.736695	-712.458975	-27.746412	-1004.104164	0.015537	-0.340033	22199.16379
-36.892278	-717.799714	146.209092	-980.452319	0.015537	0.42293	22202.97861
66.870654	-712.458975	306.431267	-959.089362	0.015537	-1.102995	22206.03046
171.396549	-701.777496	401.038646	-962.904176	0.015537	1.185893	22215.18601
270.581705	-646.081217	512.431206	-862.193095	0.7785	1.948856	22198.40083
343.826128	-601.829378	643.660797	-743.170908	-1.510388	0.42293	22196.11194
443.774246	-527.821992	712.327443	-614.230205	-1.510388	0.42293	22201.45268
496.418675	-440.84424	758.86817	-532.593192	-0.747425	-1.865958	22212.13416
559.744582	-353.103526	793.201493	-420.43767	0.015537	0.42293	22206.79342
585.685315	-262.31096	840.505183	-228.17106	0.015537	-1.102995	22212.13416
591.026055	-157.785065	780.994089	-130.51183	0.015537	0.42293	22230.44527
600.181607	-34.948064	836.690369	73.962184	0.015537	1.185893	22222.81564
616.203825	69.577831	819.142226	237.236209	0.7785	-0.340033	22222.05268
581.870502	185.548167	770.312611	328.028775	1.541463	2.711818	22228.15638
579.581614	270.23703	701.645965	498.932428	0.015537	1.948856	22225.86749
546.011253	370.948112	652.81635	644.658311	0.7785	-1.102995	22225.86749
504.811265	467.081417	562.786747	777.413827	0.7785	-1.865958	22246.46748
433.855731	552.533243	467.416405	836.161958	0.7785	-0.340033	22230.44527
351.455755	601.362858	311.772006	919.324896	1.541463	1.185893	22200.68972
286.603923	643.325809	233.186844	975.021176	0.7785	1.185893	22223.5786
195.811357	659.348026	134.764651	997.147095	-0.747425	1.948856	22216.71194
111.885456	673.844318	-33.087151	1007.065611	-0.747425	-0.340033	22180.85269
52.374362	663.16284	-104.042685	1006.302648	0.7785	0.42293	832.392346
-46.810793	648.666548	-251.294494	960.524884	0.7785	1.185893	16.78518
-139.892247	623.488778	-388.627786	894.910089	0.015537	0.42293	12.207404
-229.92185	602.125821	-495.442569	849.895287	0.7785	-0.340033	21745.20096
-325.292192	542.614727	-569.449955	728.584212	-1.510388	-0.340033	22191.53417
-418.373646	467.844379	-685.420291	586.673143	-0.747425	1.948856	22191.53417
-483.988442	395.362919	-769.346192	429.502819	-0.747425	1.948856	22199.92676
-551.892125	294.651838	-869.29431	290.643601	0.015537	1.185893	22215.18601
-619.032846	216.829639	-917.360963	148.732532	-0.747425	1.948856	22213.66009
-671.677275	116.118558	-923.464665	20.554792	0.015537	0.42293	22216.71194
-664.81061	31.429694	-914.309112	-133.563681	-1.510388	-0.340033	22228.15638
-665.573573	-70.04435	-850.220242	-263.267346	0.015537	0.42293	22225.10453
-673.966163	-177.622096	-796.81285	-428.83026	0.7785	1.185893	22218.23786
-629.714324	-272.992438	-752.561012	-556.245037	0.7785	1.185893	22225.86749
-570.966194	-358.444265	-667.109185	-658.482044	0.7785	0.42293	22250.2823
-517.558802	-450.762756	-545.035147	-782.84497	0.7785	3.474781	22235.02304
-432.106976	-545.370135	-440.509252	-913.311598	1.541463	3.474781	22211.3712
-342.840335	-591.910862	-300.887071	-949.933809	0.7785	-1.865958	22222.05268
-252.04777	-651.421956	-156.687114	-988.844909	0.7785	-0.340033	22202.21564
-149.810763	-689.570093	-17.064933	-1024.704158	0.015537	-0.340033	22193.82305
-45.284868	-712.458975	131.7128	-978.163431	0.015537	1.185893	22206.79342
56.189176	-713.221937	279.727571	-967.481952	0.7785	-0.340033	22202.97861
160.715071	-704.829347	385.016429	-920.178263	0.7785	0.42293	22213.66009
269.05578	-653.710844	497.934914	-883.556051	0.015537	1.185893	22199.92676
334.670575	-611.747893	620.008952	-775.978305	-1.510388	1.185893	22196.87491
428.514992	-553.762725	704.697816	-617.282056	-1.510388	-1.865958	22199.16379
485.737197	-471.36275	784.04594	-530.304304	-0.747425	-2.628921	22210.60823
550.58903	-373.70352	800.068158	-416.622856	-0.747425	-1.865958	22211.3712
587.211241	-256.970221	835.164444	-238.089576	0.015537	-1.102995	22209.84527
592.55198	-157.022102	809.986673	-145.771085	-1.510388	-2.628921	22222.81564
613.914937	-44.86658	836.690369	78.53996	0.7785	2.711818	22230.44527
612.389011	61.18524	812.275562	234.947321	0.7785	-1.102995	22217.4749
588.737166	171.814837	766.497797	318.110259	0.7785	1.948856	22227.39341
580.344576	264.133328	719.194108	486.725024	0.015537	0.42293	22231.20823
542.196439	356.45182	664.260791	637.791646	0.015537	-0.340033	22222.05268
507.100154	460.214752	580.33489	753.761982	0.7785	-1.102995	22244.94156
433.092768	535.748063	494.1201	830.821219	0.7785	-0.340033	22237.31193
349.166867	578.473976	349.15718	903.302679	0.7785	0.42293	22197.63787
301.100215	634.170256	249.209062	968.917474	0.7785	2.711818	22223.5786
214.122463	656.296175	117.216508	998.673021	1.541463	1.948856	22222.05268
122.566934	663.925803	4.298023	1013.932275	0.015537	0.42293	22177.03787
59.241027	660.873952	-89.546393	1010.880425	-0.747425	-0.340033	2975.554674
-46.810793	654.77025	-252.820419	985.702654	0.7785	0.42293	17.548143
-139.129285	631.881368	-348.953724	895.673051	0.015537	-1.102995	12.970367
-222.292223	590.68138	-470.264799	820.902703	0.015537	-1.865958	21098.20856
-316.13664	548.718429	-567.161067	744.606429	-0.747425	-0.340033	22186.19343
-401.588466	483.866597	-698.390657	632.450907	-0.747425	0.42293	22194.58602
-492.381032	392.311068	-769.346192	472.228732	0.015537	2.711818	22196.11194
-545.025461	321.355534	-846.405428	328.028775	-1.510388	1.948856	22214.42305
-609.877293	228.27408	-895.998006	186.880669	0.015537	-0.340033	22220.52675
-667.862461	147.40003	-908.968373	10.636276	0.7785	-0.340033	22214.42305
-683.121716	45.163023	-891.42023	-99.230358	-0.747425	-1.102995	22221.28971
-676.255051	-72.333238	-851.746168	-248.771054	-0.747425	-0.340033	22222.05268
-674.729126	-176.096171	-808.257292	-413.571005	-0.747425	-0.340033	22209.08231
-635.818026	-267.651699	-741.879533	-545.563559	-0.747425	0.42293	22222.05268
-584.699523	-346.999824	-670.923999	-648.563528	0.7785	1.185893	22251.80822
-527.477318	-426.347948	-554.1907	-765.296827	0.7785	1.185893	22228.91934
-458.810671	-537.740508	-458.820358	-880.5042	0.7785	1.185893	22210.60823
-352.758851	-606.407154	-332.168544	-961.37825	0.015537	0.42293	22225.10453
-260.44036	-636.925664	-155.924151	-971.296766	0.015537	-0.340033	22206.03046
-155.151502	-705.59231	-31.561225	-991.133797	0.7785	-1.865958	22193.06009
-53.677458	-713.9849	124.083173	-984.267132	0.015537	-0.340033	22206.03046
47.033623	-707.118236	262.942391	-981.978244	-0.747425	0.42293	22203.74157
145.455816	-684.229353	390.357168	-926.281964	-0.747425	-0.340033	22206.03046
251.507637	-667.444173	491.831212	-873.637536	-0.747425	1.185893	22202.21564
320.937246	-623.955297	590.253405	-790.474597	-1.510388	-0.340033	22202.97861
422.41129	-544.607173	699.357077	-641.696864	-0.747425	0.42293	22199.16379
486.50016	-469.836824	771.838537	-539.459857	-1.510388	-2.628921	22209.08231
544.485328	-384.384998	806.17186	-432.645074	0.015537	0.42293	22222.05268
567.37421	-264.599848	839.74222	-269.371048	-0.747425	-1.865958	22206.03046
592.55198	-165.414692	846.608885	-125.171091	0.015537	1.185893	22225.10453
607.811235	-67.755462	848.13481	66.332556	0.7785	0.42293	22231.97119
602.470496	48.214874	810.749636	203.665849	0.015537	1.948856	22217.4749
592.55198	157.318545	778.705201	340.999142	0.015537	1.185893	22225.10453
574.240874	245.05926	681.045971	464.599105	0.015537	-1.102995	22230.44527
541.433477	356.45182	677.231157	630.924982	1.541463	0.42293	22221.28971
504.811265	448.007348	587.964517	745.369392	0.7785	-0.340033	22243.41563
441.485358	525.829547	488.016398	830.821219	0.7785	-1.102995	22236.54897
362.137233	584.577678	365.179398	891.858238	0.015537	-0.340033	22199.16379
312.544656	623.488778	246.920174	977.310064	1.541463	1.185893	22219.76379
217.174313	657.822101	153.075757	997.147095	-0.747425	0.42293	22217.4749
143.929891	656.296175	15.742464	1022.324866	0.015537	2.711818	22188.48232
63.818803	667.740616	-77.33899	998.673021	0.7785	1.948856	4113.895077
-33.840427	658.585063	-196.361177	984.176729	0.015537	-0.340033	19.074068
-132.26262	624.25174	-408.464817	850.65825	0.015537	-1.865958	11.444441
-205.507043	602.125821	-467.212948	852.184175	0.015537	-1.102995	20826.59383
-305.455161	555.585094	-567.161067	744.606429	-1.510388	0.42293	22182.37861
-387.092174	487.68141	-683.131403	629.399056	-0.747425	0.42293	22201.45268
-491.618069	397.651807	-747.220273	478.332434	0.015537	1.185893	22193.06009
-537.395833	340.429602	-819.701733	347.102843	0.015537	-0.340033	22212.13416
-630.477287	229.800005	-876.160975	191.458445	-0.747425	-0.340033	22222.05268
-654.892095	151.977806	-903.627634	36.577009	-0.747425	-1.102995	22212.13416
-671.677275	52.79265	-876.160975	-85.497028	0.015537	-1.102995	22224.34156
-676.255051	-53.25917	-838.012838	-225.119209	0.015537	-0.340033	22231.20823
-663.284685	-168.466543	-832.672099	-412.808043	0.015537	-1.102995	22212.89712
-648.788393	-267.651699	-788.42026	-544.800596	0.015537	-0.340033	22219.00082
-583.93656	-344.710936	-657.953632	-646.27464	0.7785	1.948856	22251.80822
-534.343982	-437.029427	-571.738843	-763.770902	0.7785	0.42293	22230.44527
-467.966224	-521.718291	-457.294433	-859.904206	0.7785	0.42293	22209.84527
-365.729218	-598.777527	-329.879655	-957.563437	0.7785	-0.340033	22224.34156
-256.625546	-652.184919	-180.338959	-969.007878	0.7785	-0.340033	22214.42305
-157.44039	-707.118236	-46.057517	-1030.807859	-0.747425	-1.102995	22192.29713
-47.573756	-707.881198	118.742434	-979.689356	0.015537	0.42293	22206.03046
39.403996	-710.170087	261.416466	-984.267132	-0.747425	1.948856	22214.42305
147.744704	-694.147869	372.046062	-936.20048	0.015537	2.711818	22203.74157
250.744674	-663.62936	478.097883	-892.711604	1.541463	0.42293	22198.40083
317.122432	-634.636776	601.697846	-790.474597	-2.273351	-0.340033	22209.08231
419.359439	-552.2368	639.845983	-696.630181	-0.747425	-0.340033	22195.34898
493.366824	-467.547936	780.994089	-543.274671	-0.747425	-1.102995	22212.13416
538.381626	-383.622035	809.986673	-421.200633	-0.747425	-0.340033	22220.52675
571.189023	-279.09614	853.475549	-277.763638	-0.747425	1.185893	22207.55638
598.655682	-160.073953	823.720003	-145.008122	0.015537	-1.102995	22222.05268
610.100123	-70.807313	860.342214	58.702929	-0.747425	-0.340033	22228.91934
608.574198	37.533396	832.875556	214.347327	0.7785	2.711818	22216.71194
596.366794	152.740769	781.757052	344.813955	0.015537	0.42293	22222.05268
580.344576	236.66667	708.512629	440.184297	-0.747425	-1.865958	22228.91934
551.351992	354.925894	639.845983	589.724994	0.7785	-1.865958	22225.10453
510.152004	448.770311	597.883033	736.976802	0.7785	-0.340033	22241.12674
455.218687	522.777696	453.683075	771.310125	0.7785	-1.102995	22225.10453
368.240935	565.50361	377.386802	888.043424	0.7785	1.185893	22213.66009
322.463171	628.066554	247.683136	987.991542	-0.747425	1.185893	22222.05268
219.463202	659.348026	129.423912	965.865623	0.015537	-0.340033	22222.81564
153.848406	654.007287	46.260974	997.910058	0.015537	-0.340033	22196.11194
69.922505	666.977654	-75.813064	1009.354499	0.015537	0.42293	15384.38063
-30.788576	650.192473	-192.546363	987.991542	0.015537	0.42293	21.362957
-126.158918	614.333225	-390.916674	859.05084	0.7785	-1.102995	12.207404
-197.114453	607.46656	-426.775923	845.317511	0.015537	0.42293	18945.89068
-294.773683	554.822131	-552.664775	751.473094	-0.747425	1.185893	22170.93417
-382.514398	485.392522	-708.309173	607.273137	-0.747425	1.185893	22205.2675
-486.27733	409.096249	-747.983235	501.984279	0.7785	1.185893	22193.82305
-533.58102	329.748124	-835.72395	359.310247	-0.747425	0.42293	22207.55638
-615.218032	234.377782	-863.953571	215.873253	0.015537	1.185893	22223.5786
-644.973579	143.585216	-899.81282	58.702929	0.015537	-1.102995	22210.60823
-662.521722	58.896352	-873.872087	-83.971103	0.015537	-0.340033	22222.05268
-675.492089	-45.629543	-854.798018	-233.511799	0.7785	-0.340033	22231.20823
-660.995797	-155.496177	-808.257292	-412.808043	0.015537	0.42293	22213.66009
-652.603207	-263.836885	-783.079521	-537.170969	0.015537	1.185893	22218.23786
-593.855076	-334.79242	-665.58326	-658.482044	0.015537	2.711818	22251.04526
-544.262498	-429.399799	-562.58329	-756.141274	1.541463	1.948856	22237.31193
-461.862522	-511.036812	-487.812942	-863.71902	0.015537	-0.340033	22202.21564
-384.040323	-591.1479	-329.116693	-938.489368	0.7785	-0.340033	22222.81564
-255.099621	-654.473807	-208.56858	-965.956027	0.015537	-0.340033	22222.05268
-157.44039	-681.940465	-51.398257	-1045.304151	0.015537	-1.865958	22191.53417
-42.99598	-715.510826	95.090589	-998.763424	0.7785	-1.102995	22196.87491
34.826219	-715.510826	254.549801	-971.296766	-0.747425	0.42293	22213.66009
148.507667	-704.066385	371.2831	-942.304182	0.015537	1.948856	22199.16379
233.959494	-681.940465	449.868262	-904.919008	0.015537	2.711818	22195.34898
310.255767	-629.296036	588.72748	-790.474597	-1.510388	-0.340033	22211.3712
413.255737	-572.836794	632.979318	-686.711665	-1.510388	-1.865958	22193.06009
477.344607	-472.888675	762.682984	-569.978366	0.015537	-1.102995	22209.84527
536.8557	-391.251662	800.831121	-449.430254	-0.747425	1.185893	22221.28971
570.426061	-293.592432	855.764438	-289.971042	0.015537	1.948856	22205.2675
603.233458	-173.807282	838.216295	-156.452563	0.015537	-0.340033	22220.52675
613.914937	-74.622127	858.053326	53.36219	0.7785	-0.340033	22232.73415
613.151974	31.429694	830.586667	196.036222	1.541463	1.948856	22218.23786
594.077906	145.111142	782.520015	340.236179	0.015537	1.948856	22221.28971
573.477912	235.140744	748.186692	456.969478	0.015537	-1.102995	22228.91934
562.033471	351.874043	635.268207	593.539807	0.7785	-1.865958	22240.36378
506.337191	440.377721	611.616362	720.954584	0.015537	-1.102995	22241.12674
448.352023	522.777696	479.623808	791.910119	0.015537	1.185893	22218.23786
391.129817	566.266572	341.527553	866.680467	0.7785	1.185893	22212.89712
333.144649	631.118405	252.260913	986.465617	0.7785	1.185893	22217.4749
227.855792	663.925803	162.994273	968.917474	0.7785	0.42293	22219.76379
149.27063	653.244324	36.342458	1016.984126	1.541463	0.42293	22203.74157
79.841021	666.977654	-42.242704	1012.40635	0.7785	-1.102995	21607.10471
-18.581172	655.533213	-193.309326	994.095244	-0.747425	0.42293	22.888882
-116.240403	631.881368	-342.850022	879.650834	-0.747425	-0.340033	13.733329
-189.484825	614.333225	-431.353699	867.44343	0.7785	-0.340033	18183.69091
-285.61813	557.873982	-553.427737	769.7842	0.015537	2.711818	22170.17121
-371.069957	510.570293	-675.501775	624.82128	-0.747425	1.948856	22204.50453
-465.677336	425.881429	-742.642496	519.532422	-1.510388	1.185893	22191.53417
-520.610653	337.377751	-816.649882	373.806539	0.015537	-0.340033	22206.03046
-599.195815	254.977776	-870.820236	228.843619	-0.747425	0.42293	22223.5786
-650.314318	168.762986	-899.049857	70.910333	0.015537	-0.340033	22215.18601
-667.862461	62.711166	-873.109124	-57.267407	-0.747425	-1.102995	22219.00082
-669.388387	-34.185102	-832.672099	-216.726619	0.7785	1.185893	22228.91934
-664.81061	-142.52581	-810.54618	-368.556204	0.015537	1.185893	22220.52675
-648.02543	-254.681333	-769.346192	-499.785795	0.015537	1.185893	22216.71194
-609.877293	-335.555383	-683.131403	-618.045019	0.7785	0.42293	22246.46748
-543.499535	-417.955358	-573.264769	-772.926454	0.7785	2.711818	22241.12674
-476.358814	-517.140514	-498.49442	-898.815306	1.541463	-0.340033	22193.82305
-383.27736	-574.362719	-360.398165	-930.096778	1.541463	-1.102995	22223.5786
-274.173689	-635.399738	-206.279692	-988.081946	0.015537	-0.340033	22223.5786
-171.936682	-672.784912	-52.161219	-1001.815275	0.015537	1.185893	22199.16379
-68.17375	-701.777496	118.742434	-982.741207	0.015537	-0.340033	22207.55638
27.196592	-713.221937	242.342397	-954.511586	0.015537	2.711818	22219.76379
125.618785	-704.829347	365.179398	-944.59307	0.015537	2.711818	22198.40083
235.485419	-667.444173	474.283069	-875.163461	-0.747425	-0.340033	22183.14158
302.62614	-619.377521	587.964517	-795.815336	-0.747425	-0.340033	22212.89712
399.522408	-569.02198	612.379325	-737.067206	-0.747425	-0.340033	22196.11194
485.737197	-486.622005	697.068188	-583.711696	-1.510388	-1.102995	22203.74157
532.277924	-395.829439	803.882972	-426.541372	-0.747425	1.185893	22221.28971
571.189023	-308.851687	849.660736	-302.178446	0.7785	1.185893	22209.84527
598.655682	-191.355425	835.927407	-149.585898	0.015537	0.42293	22219.00082
616.203825	-75.385089	850.423699	29.710345	0.015537	-0.340033	22230.44527
606.285309	16.933402	828.297779	178.488079	0.7785	-0.340033	22227.39341
597.129756	123.748185	786.334829	299.036191	0.7785	1.185893	22219.76379
573.477912	229.800005	752.001505	442.473186	-0.747425	-1.102995	22225.86749
560.507545	336.614789	660.445977	587.436106	0.7785	-0.340033	22241.12674
503.28534	423.592541	581.097852	744.606429	-0.747425	-1.102995	22235.786
441.485358	485.392522	459.023814	756.813833	0.015537	1.948856	22209.84527
401.811296	568.555461	358.312733	859.813803	0.015537	1.948856	22213.66009
327.80391	625.014703	256.838689	926.954523	0.7785	0.42293	22215.94897
229.381717	644.851734	158.416496	967.391549	0.015537	-0.340033	22215.18601
162.240996	663.16284	53.890601	1000.198946	0.7785	0.42293	22203.74157
76.026207	673.081355	-35.376039	1002.487834	0.015537	-1.102995	22200.68972
-8.662657	641.799883	-186.442661	985.702654	0.7785	-1.102995	32.044435
-103.270036	639.510995	-324.538916	938.398965	0.7785	1.185893	12.207404
-187.195937	606.703597	-416.094445	862.102691	-0.747425	0.42293	17290.26154
-279.514428	561.688796	-543.509222	794.199007	-1.510388	1.185893	22164.83047
-365.729218	522.777696	-686.946216	635.502758	0.015537	2.711818	22202.97861
-449.655119	437.32587	-781.553596	482.147248	0.015537	-0.340033	22192.29713
-517.558802	345.007379	-802.15359	385.25098	-0.747425	-1.102995	22206.03046
-590.803225	254.977776	-838.012838	259.362129	0.015537	-0.340033	22221.28971
-637.343952	168.762986	-905.153559	104.480693	0.015537	0.42293	22224.34156
-667.862461	76.444495	-863.190609	-45.060003	0.015537	0.42293	22217.4749
-674.729126	-21.977698	-848.694317	-196.889588	0.7785	-0.340033	22226.63045
-661.758759	-120.399891	-838.775801	-365.504353	0.7785	1.185893	22227.39341
-646.499505	-228.7406	-768.583229	-498.259869	0.015537	1.185893	22215.18601
-609.877293	-331.740569	-704.494359	-640.170938	0.7785	0.42293	22247.23045
-545.788423	-407.27388	-594.627725	-792.763486	0.7785	1.185893	22240.36378
-475.595852	-509.510887	-522.909228	-881.267163	0.7785	0.42293	22187.71935
-406.166243	-562.918278	-386.338898	-939.252331	0.7785	-0.340033	22212.13416
-284.092205	-615.562707	-201.701916	-971.296766	0.7785	-1.102995	22224.34156
-191.773713	-699.488608	-86.494542	-1034.622673	0.015537	1.185893	22192.29713
-73.514489	-717.036751	97.379477	-988.081946	0.015537	-0.340033	22202.21564
25.670667	-710.933049	230.897956	-963.667139	0.7785	-0.340033	22215.94897
110.35953	-707.881198	339.238665	-940.778256	0.7785	1.185893	22199.16379
216.411351	-655.999732	435.37197	-906.444933	0.015537	0.42293	22177.03787
293.470587	-626.244185	569.653411	-808.785703	0.015537	-2.628921	22210.60823
384.263153	-569.02198	639.845983	-694.341292	-0.747425	-0.340033	22202.21564
475.818681	-500.355334	683.334859	-612.70428	0.015537	-0.340033	22200.68972
529.989036	-405.747954	806.17186	-452.482105	-1.510388	0.42293	22218.23786
562.796433	-307.325761	861.105177	-338.800657	-0.747425	0.42293	22216.71194
603.996421	-205.851717	840.505183	-154.926637	0.7785	0.42293	22215.94897
623.07049	-90.644344	863.394065	8.347388	1.541463	1.948856	22231.20823
613.914937	7.777849	843.557034	176.19919	0.015537	-0.340033	22230.44527
609.33716	114.592632	801.594083	311.243595	-0.747425	-1.102995	22215.94897
582.633464	235.903707	743.608915	440.184297	0.015537	-1.102995	22225.10453
567.37421	326.696273	706.223741	579.806478	0.7785	1.185893	22244.17859
526.174222	406.044398	603.223772	698.065702	1.541463	1.185893	22236.54897
468.952017	509.044367	468.94233	718.665696	0.7785	1.185893	22209.08231
410.966849	572.370274	407.142348	853.710101	0.7785	0.42293	22210.60823
325.515022	616.622113	259.127577	942.976741	0.7785	0.42293	22215.18601
242.352084	643.325809	169.860937	984.939691	0.015537	1.185893	22217.4749
170.633587	670.792467	76.016521	1005.539685	0.015537	0.42293	22206.79342
82.892872	662.399877	-49.109368	1018.510052	-0.747425	-1.102995	22202.21564
-8.662657	650.192473	-175.761183	979.598952	0.015537	-1.865958	54.170354
-92.588558	638.748032	-320.724103	938.398965	-0.747425	1.185893	13.733329
-182.618161	611.281374	-417.62037	877.361946	0.015537	1.185893	11577.95953
-281.803316	569.318423	-529.01293	786.56938	-0.747425	1.185893	22148.04529
-362.677367	513.622143	-673.97585	644.658311	0.015537	2.711818	22201.45268
-441.262528	438.851795	-775.449894	463.073179	0.015537	2.711818	22206.03046
-517.558802	348.05923	-801.390627	398.221347	-0.747425	0.42293	22203.74157
-577.069896	265.659254	-869.29431	235.710284	-1.510388	-2.628921	22218.23786
-626.662474	177.155576	-898.286894	127.369575	-0.747425	-0.340033	22228.15638
-668.625424	87.125974	-861.664683	-37.430376	0.015537	-0.340033	22206.79342
-677.018014	-15.111033	-867.768385	-174.763669	0.015537	-0.340033	22218.23786
-677.780977	-107.429524	-835.72395	-344.141396	0.015537	1.948856	22223.5786
-657.943946	-212.718382	-796.049888	-483.763577	0.015537	2.711818	22213.66009
-608.351368	-308.851687	-707.54621	-610.415391	1.541463	0.42293	22246.46748
-546.551386	-424.05906	-659.479558	-724.096839	0.015537	0.42293	22241.88971
-492.381032	-472.125713	-621.331421	-877.452349	0.7785	-1.102995	22183.90454
-415.321795	-568.259017	-414.568519	-918.652337	0.7785	0.42293	22214.42305
-314.610714	-650.658993	-242.901903	-998.763424	-1.510388	-1.102995	22212.89712
-191.773713	-678.125652	-95.650095	-1007.156015	0.015537	0.42293	22206.79342
-88.773744	-721.614528	87.460962	-987.318983	0.015537	1.185893	22204.50453
7.359561	-723.903416	211.823888	-988.844909	0.7785	1.948856	22221.28971
120.278046	-704.829347	328.557186	-968.244915	0.015537	0.42293	22208.31935
203.440984	-677.362689	456.734926	-892.711604	0.015537	-0.340033	22173.98602
292.707624	-638.451589	565.075635	-815.652368	-0.747425	-0.340033	22209.08231
385.789078	-571.310868	648.238573	-715.704249	0.015537	-1.865958	22206.03046
463.611277	-495.777557	715.379294	-595.919099	-0.747425	-0.340033	22201.45268
524.648296	-409.562768	734.453362	-514.282087	0.015537	0.42293	22217.4749
569.663098	-324.110942	854.238512	-324.304365	-0.747425	0.42293	22220.52675
598.655682	-208.140606	796.253344	-225.882172	0.015537	0.42293	22215.94897
628.411229	-90.644344	866.445916	27.421457	0.7785	1.185893	22227.39341
618.492713	16.170439	855.764438	176.962153	0.015537	-1.102995	22230.44527
608.574198	115.355595	800.068158	314.295446	-0.747425	-1.865958	22211.3712
580.344576	219.88149	780.231127	433.317633	0.7785	-1.865958	22222.81564
574.240874	310.674055	700.883002	575.228702	0.7785	-0.340033	22243.41563
532.277924	415.962913	607.801548	708.747181	0.7785	0.42293	22233.49712
485.737197	498.362889	472.757144	745.369392	-0.747425	0.42293	22207.55638
423.937215	554.059169	368.231249	849.132324	1.541463	1.948856	22202.21564
345.352053	610.518411	240.816472	886.517498	0.7785	0.42293	22186.19343
253.796525	655.533213	169.860937	976.547101	0.015537	0.42293	22212.89712
175.211363	664.688765	112.638732	1016.221164	0.015537	-1.865958	22205.2675
88.233611	664.688765	-28.509374	1037.58412	-0.747425	1.185893	22211.3712
7.359561	664.688765	-159.738965	998.673021	0.7785	0.42293	64.08887
-89.536707	650.955436	-308.516699	926.191561	-0.747425	-0.340033	14.496292
-170.410757	615.85915	-401.598153	893.384163	0.7785	2.711818	2755.058443
-271.121838	578.473976	-506.124048	792.673082	-0.747425	1.185893	22110.66012
-355.047739	515.148069	-618.27957	674.413858	-1.510388	-0.340033	22196.87491
-423.714386	438.851795	-736.538794	535.554639	-1.510388	0.42293	22205.2675
-503.825473	362.555522	-879.975789	369.228763	-0.747425	-0.340033	22200.68972
-562.573604	280.155546	-871.583199	261.651017	0.7785	0.42293	22220.52675
-622.84766	178.681502	-905.916522	100.665879	0.015537	0.42293	22231.20823
-665.573573	84.074123	-856.323944	-11.489643	0.015537	0.42293	22212.89712
-676.255051	-13.585108	-862.427646	-180.867371	0.7785	0.42293	22222.81564
-672.440238	-119.636928	-856.323944	-363.978427	0.015537	1.948856	22230.44527
-645.736542	-205.851717	-780.02767	-460.874695	0.7785	1.948856	22210.60823
-607.588405	-307.325761	-731.961018	-608.126503	0.015537	0.42293	22243.41563
-551.129163	-384.384998	-634.301788	-730.963504	0.7785	-1.102995	22241.88971
-489.329181	-483.570154	-545.035147	-873.637536	0.7785	-0.340033	22193.06009
-409.218094	-562.918278	-406.175929	-934.674555	0.015537	0.42293	22206.79342
-307.74405	-629.296036	-255.109307	-994.185648	0.015537	1.185893	22210.60823
-207.795931	-675.836763	-147.531561	-1035.385636	0.015537	0.42293	22209.84527
-97.929297	-704.829347	59.994303	-985.030095	0.015537	1.948856	22194.58602
-7.136731	-706.355273	211.823888	-987.318983	0.015537	1.948856	22217.4749
105.781754	-715.510826	332.372	-938.489368	0.015537	1.185893	22215.18601
206.492835	-688.044167	450.631224	-889.659753	0.015537	-0.340033	22176.27491
288.129848	-641.50344	562.786747	-822.519032	-0.747425	0.42293	22207.55638
379.685376	-585.044198	654.342275	-720.282026	-1.510388	-0.340033	22211.3712
451.403874	-508.747924	716.90522	-608.889466	0.015537	-1.102995	22198.40083
518.544595	-453.051644	729.875586	-507.415422	-0.747425	0.42293	22213.66009
566.611247	-328.688718	820.668152	-375.422868	0.015537	1.185893	22222.81564
591.789017	-223.39986	816.853338	-249.534017	0.7785	-0.340033	22212.89712
615.440862	-113.533226	838.979257	-33.615562	-0.747425	-0.340033	22222.81564
615.440862	-5.95548	855.001475	146.443644	0.7785	2.711818	22235.02304
605.522347	104.674116	816.853338	272.332495	-0.747425	-1.102995	22214.42305
581.870502	203.859272	797.016307	409.665788	0.015537	-1.865958	22221.28971
568.900135	312.199981	719.95707	566.073149	0.7785	1.948856	22244.94156
530.751998	412.148099	620.771915	693.487926	0.7785	1.948856	22236.54897
489.552011	478.525858	494.883063	746.895318	1.541463	1.948856	22201.45268
421.648327	551.77028	401.801609	845.317511	0.015537	0.42293	22202.21564
340.774277	615.096187	277.438683	901.01379	-0.747425	-0.340033	22185.43046
252.270599	641.799883	175.964639	965.10266	0.015537	-0.340033	22206.79342
182.84099	663.16284	115.690583	1010.117462	0.015537	-1.102995	22206.79342
102.729903	675.370244	-16.301971	1023.850791	0.015537	-0.340033	22219.76379
18.804002	662.399877	-142.953785	1007.828574	-0.747425	-1.102995	78.585162
-73.514489	637.98507	-291.731519	942.976741	-0.747425	0.42293	12.970367
-160.492241	618.148038	-391.679637	902.539716	0.015537	2.711818	916.318247
-268.069987	578.473976	-503.835159	818.613815	0.015537	1.948856	22099.21567
-352.758851	528.881398	-619.042533	683.56941	-0.747425	-0.340033	22196.11194
-422.951423	455.636975	-744.931384	518.006496	-0.747425	-1.865958	22207.55638
-494.66992	356.45182	-825.805434	389.828757	-0.747425	1.185893	22199.92676
-551.892125	274.051844	-945.590584	235.710284	0.015537	-1.102995	22215.94897
-623.610623	184.022241	-918.123926	99.139954	-0.747425	-1.102995	22226.63045
-670.914312	100.09634	-870.820236	-49.63778	0.015537	-0.340033	22212.89712
-680.069865	-5.95548	-861.664683	-141.956271	0.015537	1.185893	22222.81564
-670.914312	-103.614711	-851.746168	-303.704371	-0.747425	1.185893	22227.39341
-657.943946	-214.244308	-781.553596	-460.874695	-0.747425	1.185893	22212.89712
-609.877293	-292.066507	-728.146204	-591.341323	2.304426	1.185893	22243.41563
-558.75879	-389.725737	-615.227719	-711.889435	-0.747425	-1.102995	22238.83786
-509.166212	-461.444234	-545.79811	-846.170877	0.7785	-1.102995	22199.92676
-409.981056	-543.84421	-402.361115	-902.63012	0.015537	1.948856	22210.60823
-323.766267	-610.984931	-282.575966	-988.081946	0.015537	1.948856	22208.31935
-220.003335	-688.80713	-151.346375	-1033.096748	0.7785	1.185893	22206.03046
-108.610775	-714.747863	45.498011	-983.50417	0.7785	0.42293	22204.50453
-14.003396	-717.036751	185.120192	-1004.104164	-0.747425	1.185893	22219.00082
94.337313	-718.562677	302.616453	-972.059729	0.015537	0.42293	22216.71194
187.418767	-674.310838	421.63864	-921.704188	0.015537	-2.628921	22176.27491
287.366885	-649.133068	555.157119	-838.54125	0.015537	-0.340033	22203.74157
379.685376	-604.118266	632.979318	-729.437578	-0.747425	0.42293	22212.89712
455.98165	-520.192365	692.490412	-650.852416	0.015537	1.185893	22198.40083
512.440893	-437.029427	751.238543	-512.756161	0.015537	0.42293	22212.13416
552.877918	-331.740569	815.327413	-396.785825	-1.510388	-0.340033	22219.00082
592.55198	-221.873935	771.075574	-272.422899	-0.747425	0.42293	22214.42305
610.100123	-131.081369	812.275562	-78.630364	0.7785	0.42293	22222.81564
626.885303	-23.503623	812.275562	89.984401	-0.747425	0.42293	22231.97119
603.233458	92.466713	822.95704	292.169526	0.015537	-1.102995	22216.71194
586.448278	188.600018	785.571866	413.480602	0.7785	-1.102995	22221.28971
576.529763	303.044428	722.245959	548.525006	0.7785	0.42293	22250.2823
536.092738	383.155515	641.371909	688.147187	0.015537	2.711818	22247.99341
497.944601	479.28882	512.431206	752.236057	0.7785	0.42293	22206.03046
426.226103	556.348057	417.823827	852.184175	0.015537	1.185893	22202.97861
340.011314	608.992486	304.905342	894.147126	0.7785	-0.340033	22040.46754
266.003929	637.98507	191.986857	947.554517	0.015537	-1.102995	22203.74157
185.892841	658.585063	62.283191	975.784139	0.7785	-0.340033	22200.68972
102.729903	666.977654	-7.909381	1006.302648	-0.747425	-1.865958	22219.76379
27.196592	660.110989	-165.079704	994.095244	-0.747425	0.42293	209.05179
-66.647825	631.881368	-297.072258	942.976741	-0.747425	-0.340033	15.259255
-142.944098	616.622113	-360.398165	894.147126	0.015537	0.42293	12.207404
-257.388509	573.8962	-508.412936	814.036038	-1.510388	2.711818	22005.37126
-348.944037	534.222137	-606.835129	688.91015	0.015537	1.185893	22192.29713
-427.529199	456.399938	-726.620279	550.813894	-1.510388	-1.102995	22206.03046
-496.958808	372.474037	-821.990621	415.006527	-0.747425	-0.340033	22199.92676
-545.025461	276.340732	-934.146143	215.873253	0.015537	0.42293	22213.66009
-628.188399	199.281496	-902.864671	92.273289	0.015537	0.42293	22228.15638
-682.358753	115.355595	-879.975789	-50.400743	0.015537	0.42293	22218.23786
-674.729126	13.881551	-891.42023	-136.615532	-0.747425	1.185893	22219.00082
-677.780977	-101.325822	-829.620248	-289.208079	0.015537	2.711818	22229.6823
-651.077281	-205.088755	-783.842484	-448.667291	0.015537	0.42293	22224.34156
-620.558772	-291.303544	-729.67213	-555.482074	1.541463	0.42293	22240.36378
-558.75879	-379.044259	-605.309203	-708.837584	0.015537	1.948856	22240.36378
-506.877324	-464.496085	-553.427737	-839.304212	1.541463	0.42293	22205.2675
-416.847721	-537.740508	-392.4426	-891.185679	0.015537	1.948856	22208.31935
-338.262559	-617.088633	-289.44263	-1000.28935	0.7785	1.948856	22196.11194
-213.13667	-691.858981	-175.761183	-988.844909	-0.747425	0.42293	22205.2675
-118.529291	-710.933049	36.342458	-1003.341201	0.015537	-1.102995	22200.68972
-19.344135	-723.903416	174.438714	-1002.578238	0.015537	0.42293	22215.18601
82.129909	-723.903416	299.564602	-963.667139	-0.747425	0.42293	22219.00082
192.759506	-671.258987	428.505305	-902.63012	-0.747425	-1.865958	22176.27491
279.737258	-650.658993	544.475641	-829.385697	0.015537	-1.102995	22202.97861
372.055749	-604.881229	626.875617	-737.067206	0.7785	1.948856	22215.94897
455.218687	-523.244216	702.408928	-616.519093	-1.510388	1.185893	22196.87491
501.759414	-436.266464	752.001505	-530.304304	0.015537	0.42293	22209.84527
557.455694	-339.370196	818.379264	-388.393235	-0.747425	-0.340033	22151.09714
600.94457	-233.318376	783.282978	-276.237713	-0.747425	-0.340033	22218.23786
609.33716	-139.473959	834.401481	-64.897035	0.015537	0.42293	22220.52675
629.937154	-15.873996	842.031108	87.695513	-0.747425	-0.340033	22228.15638
596.366794	80.259309	815.327413	283.776936	0.7785	1.185893	22226.63045
596.366794	180.207427	791.675568	424.16208	0.7785	0.42293	22219.76379
572.714949	294.651838	726.060772	551.576857	1.541463	1.948856	22243.41563
540.670514	373.237	657.394126	678.228671	0.7785	0.42293	22247.99341
494.89275	478.525858	523.112684	745.369392	0.7785	1.185893	22207.55638
426.226103	550.244355	446.816411	841.502697	1.541463	0.42293	22202.97861
349.92983	604.414709	311.009044	914.74712	0.7785	1.185893	22038.94162
271.344668	640.273958	198.853521	965.10266	-0.747425	-0.340033	22201.45268
187.418767	673.844318	117.216508	986.465617	0.7785	-1.102995	22193.06009
115.700269	663.16284	-0.279753	1019.273015	0.7785	-0.340033	22222.81564
31.011406	650.955436	-117.013052	1006.302648	0.015537	1.185893	664.540544
-67.410787	636.459144	-294.020407	944.502666	0.7785	2.711818	16.78518
-137.603359	617.385076	-359.635202	917.798971	0.015537	1.185893	10.681478
-248.995919	585.340641	-514.516638	801.065672	-1.510388	-0.340033	21964.17127
-340.551447	544.903616	-607.598092	690.436075	-0.747425	0.42293	22190.00824
-414.558833	464.792528	-726.620279	550.813894	-1.510388	-1.865958	22204.50453
-497.721771	387.733292	-809.783217	428.739856	-1.510388	-1.102995	22202.97861
-538.158796	296.940726	-932.620218	263.176942	0.015537	1.185893	22211.3712
-608.351368	202.333347	-882.264677	115.925134	0.015537	0.42293	22227.39341
-679.306902	116.118558	-872.346161	24.369606	0.7785	0.42293	22224.34156
-683.884679	16.933402	-896.760969	-160.267377	0.7785	1.948856	22219.76379
-670.914312	-84.540642	-822.753584	-315.911775	0.7785	1.185893	22228.15638
-659.469871	-185.251724	-786.131372	-419.674707	0.015537	0.42293	22228.15638
-618.269883	-285.199842	-715.9388	-563.874664	0.015537	-1.102995	22237.31193
-575.54397	-363.785004	-628.198086	-685.18574	0.7785	1.185893	22238.07489
-516.032877	-462.207197	-534.353669	-807.259778	0.7785	1.185893	22212.89712
-427.529199	-542.318284	-398.546302	-874.400498	0.015537	0.42293	22206.03046
-344.366261	-601.066415	-294.78337	-958.326399	0.7785	2.711818	22199.92676
-227.632962	-681.177503	-168.894518	-1014.022679	-0.747425	-0.340033	22201.45268
-136.840396	-705.59231	-8.672343	-1014.022679	0.7785	1.185893	22196.87491
-31.551539	-712.458975	160.705384	-981.215282	0.7785	-0.340033	22215.94897
76.78917	-700.251571	261.416466	-965.193064	0.015537	1.185893	22221.28971
175.211363	-679.651577	420.875678	-895.000492	0.7785	-1.865958	22180.08972
262.952078	-652.184919	543.712678	-833.200511	-0.747425	-1.102995	22199.16379
366.71501	-607.93308	615.431176	-758.430162	-1.510388	1.185893	22209.08231
446.063135	-532.399769	677.231157	-628.726497	-1.510388	1.185893	22201.45268
502.522377	-429.399799	768.786686	-550.141335	-0.747425	1.185893	22212.13416
554.403843	-340.896122	809.223711	-401.363601	0.015537	1.185893	22158.72677
598.655682	-232.555413	792.438531	-253.348831	0.015537	0.42293	22224.34156
603.996421	-141.762848	853.475549	-80.919252	0.7785	-0.340033	22219.76379
626.12234	-26.555474	857.290363	113.636246	0.015537	-0.340033	22229.6823
589.500129	75.681532	790.149642	200.613998	0.015537	1.185893	22230.44527
594.840868	177.918539	798.542232	385.25098	0.015537	0.42293	22215.18601
567.37421	282.444434	736.742251	543.94723	0.7785	2.711818	22243.41563
545.24829	371.711074	670.364493	664.495342	0.7785	1.948856	22250.2823
500.996452	476.999932	533.0312	753.761982	0.015537	-0.340033	22206.79342
443.774246	538.799914	459.023814	856.761952	0.7785	1.185893	22203.74157
356.796494	602.888784	319.401634	930.769337	0.7785	0.42293	22059.54161
282.789109	643.325809	230.897956	981.887841	-0.747425	-0.340033	22199.16379
195.811357	667.740616	119.505397	971.969325	0.015537	0.42293	22190.00824
121.041009	666.214691	-7.909381	1023.850791	-0.747425	-1.102995	22219.00082
44.744735	659.348026	-94.12417	1000.198946	0.015537	0.42293	898.007141
-49.099682	657.822101	-298.598183	944.502666	0.015537	3.474781	15.259255
-133.788545	621.199889	-348.190761	907.880455	0.015537	2.711818	11.444441
-234.499627	582.28879	-475.605538	843.028622	-0.747425	-1.102995	21922.20832
-343.603298	534.9851	-599.968464	721.717547	0.015537	-1.865958	22186.19343
-413.79587	471.659193	-726.620279	581.332404	-2.273351	-1.102995	22203.74157
-496.958808	389.259217	-777.738782	453.917627	0.015537	-0.340033	22209.84527
-538.158796	310.674055	-856.323944	271.569532	-0.747425	-1.102995	22209.84527
-598.432852	220.644452	-891.42023	163.228824	0.7785	1.948856	22225.10453
-664.047648	129.088924	-886.079491	12.925165	0.015537	0.42293	22223.5786
-689.988381	23.037104	-881.501714	-125.934053	0.015537	1.185893	22214.42305
-675.492089	-75.385089	-840.301726	-293.785856	-1.510388	-0.340033	22219.00082
-660.995797	-173.04432	-786.894335	-407.467303	0.7785	-0.340033	22229.6823
-623.610623	-272.229476	-734.249906	-539.459857	1.541463	-1.102995	22238.07489
-575.54397	-372.940557	-654.901781	-672.215373	0.015537	-0.340033	22235.786
-515.269914	-456.103495	-522.909228	-803.444964	-0.747425	1.948856	22212.89712
-432.869938	-527.821992	-416.094445	-874.400498	-0.747425	-0.340033	22203.74157
-348.181075	-604.118266	-321.487065	-969.007878	-0.747425	-0.340033	22196.87491
-232.973701	-646.844179	-168.894518	-1014.785642	0.7785	1.948856	22205.2675
-142.944098	-700.251571	-21.64271	-1018.600456	0.015537	2.711818	22193.82305
-32.314501	-717.799714	156.127608	-990.370834	0.015537	1.185893	22212.13416
60.00399	-725.429341	274.386832	-989.607872	0.7785	-0.340033	22222.81564
162.240996	-694.910832	365.942361	-914.074561	0.015537	-1.102995	22192.29713
259.137264	-659.814546	530.742312	-843.881989	0.015537	0.42293	22198.40083
347.640941	-595.725676	600.934884	-766.822752	-1.510388	-0.340033	22205.2675
454.455725	-549.184949	683.334859	-643.985752	-0.747425	1.948856	22209.84527
505.574228	-472.125713	758.86817	-542.511708	-1.510388	0.42293	22207.55638
540.670514	-373.70352	818.379264	-421.963595	-0.747425	-0.340033	22157.96381
581.870502	-275.281326	798.542232	-264.030309	-0.747425	-0.340033	22227.39341
603.996421	-142.52581	857.290363	-95.415544	0.015537	-0.340033	22220.52675
620.018639	-40.288804	874.838506	91.510327	0.7785	-1.102995	22228.15638
598.655682	65.000054	790.149642	206.7177	0.7785	-1.102995	22229.6823
599.418645	179.444465	773.364462	367.702837	0.015537	1.185893	22214.42305
570.426061	275.57777	736.742251	518.769459	2.304426	3.474781	22241.88971
540.670514	371.711074	665.786716	649.99905	0.015537	1.185893	22251.04526
502.522377	457.162901	562.786747	750.710131	0.7785	-1.102995	22211.3712
442.248321	535.748063	471.231218	836.161958	-0.747425	-0.340033	22202.97861
360.611308	589.918417	353.734957	917.798971	0.7785	1.948856	22122.86752
290.418736	632.64433	234.71277	977.310064	0.015537	-0.340033	22202.97861
211.070612	652.481362	138.579465	983.413766	0.015537	-0.340033	22189.24528
123.329897	667.740616	11.164688	1029.954493	0.015537	1.185893	22215.18601
63.055841	672.318393	-97.938983	987.991542	0.015537	0.42293	1226.844081
-42.233017	635.696181	-265.027823	958.235996	-0.747425	1.185893	16.78518
-129.973732	636.459144	-385.575935	910.932306	-0.747425	-0.340033	13.733329
-236.025552	589.155454	-459.583321	852.184175	-0.747425	-1.102995	21586.50472
-340.551447	542.614727	-603.020315	750.710131	-1.510388	-1.102995	22180.85269
-400.062541	460.214752	-682.36844	617.191652	-0.747425	0.42293	22202.21564
-496.958808	378.577739	-777.738782	457.73244	-2.273351	-0.340033	22211.3712
-526.714355	316.777757	-866.24246	297.510266	0.015537	-0.340033	22207.55638
-593.092113	206.911123	-888.368379	160.939936	0.7785	1.185893	22222.05268
-659.469871	126.037073	-894.472081	44.206637	-0.747425	0.42293	22228.91934
-671.677275	39.822284	-884.553565	-107.622948	0.015537	2.711818	22215.18601
-671.677275	-79.962866	-833.435062	-254.874756	0.7785	1.185893	22223.5786
-666.336536	-169.229506	-803.679515	-395.2599	0.015537	-0.340033	22228.91934
-632.003213	-260.022072	-734.249906	-531.067267	1.541463	0.42293	22237.31193
-596.906927	-366.836855	-667.872148	-672.215373	1.541463	-1.102995	22235.786
-519.084728	-448.473868	-538.168483	-787.422746	0.015537	1.185893	22216.71194
-430.58105	-516.377551	-436.694439	-850.748654	0.015537	2.711818	22212.13416
-350.469963	-606.407154	-325.301879	-959.852325	0.7785	1.185893	22201.45268
-243.65518	-654.473807	-167.368593	-992.659723	0.015537	-0.340033	22199.92676
-154.388539	-697.19972	-16.301971	-1001.052313	0.015537	0.42293	22202.97861
-49.862644	-721.614528	131.7128	-969.77084	0.7785	1.185893	22202.97861
47.796586	-720.851565	248.446099	-1004.104164	-1.510388	-1.102995	22214.42305
148.507667	-705.59231	360.601621	-931.622704	0.015537	-0.340033	22201.45268
255.32245	-648.370105	484.964548	-875.926424	-0.747425	0.42293	22198.40083
349.92983	-609.459005	610.853399	-764.533864	0.015537	1.948856	22209.84527
452.166836	-556.051614	697.831151	-649.326491	-0.747425	1.948856	22214.42305
508.626079	-469.836824	746.660766	-528.778379	0.015537	-0.340033	22205.2675
544.485328	-366.073892	821.431115	-388.393235	0.7785	-1.102995	22167.88232
586.448278	-283.673917	818.379264	-286.919191	0.015537	0.42293	22234.26008
608.574198	-158.548028	861.86814	-105.33406	0.7785	-1.102995	22214.42305
615.440862	-52.496207	856.5274	72.436258	-0.747425	0.42293	22224.34156
610.863086	51.266725	780.231127	197.562147	0.7785	-0.340033	22230.44527
602.470496	162.659284	779.468164	347.102843	-0.747425	0.42293	22213.66009
571.189023	271.762956	744.371878	495.117614	0.7785	1.948856	22239.60082
548.300141	359.503671	661.20894	606.510174	0.015537	1.185893	22250.2823
500.996452	432.748093	568.127486	733.161988	0.7785	0.42293	22214.42305
449.114985	542.614727	460.54974	834.636032	-0.747425	-1.865958	22204.50453
364.426122	579.999902	333.897926	892.6212	0.015537	-1.102995	22122.10456
294.23355	624.25174	256.838689	954.421182	0.015537	-0.340033	22209.08231
224.040978	654.77025	138.579465	985.702654	0.015537	-1.102995	22186.19343
144.692853	663.925803	2.772098	1007.828574	0.7785	1.185893	22212.89712
60.766952	668.503579	-103.279723	965.865623	0.015537	1.185893	4358.043153
-33.077464	641.799883	-257.398195	930.006374	0.015537	1.185893	19.837031
-127.684844	625.014703	-371.079643	905.591567	0.015537	1.185893	11.444441
-229.158888	589.918417	-450.427768	855.998989	-0.747425	-1.102995	20761.742
-317.662565	553.296206	-578.605508	739.26569	-1.510388	-2.628921	22175.51195
-395.484764	475.474007	-673.212887	634.739795	0.015537	1.185893	22201.45268
-494.66992	406.80736	-756.375825	474.51762	0.7785	1.185893	22214.42305
-522.136579	324.407385	-855.560981	322.688036	-0.747425	-0.340033	22206.03046
-586.225448	235.903707	-883.790602	167.8066	0.7785	1.185893	22222.81564
-647.262467	143.585216	-851.746168	69.384407	0.015537	1.185893	22231.97119
-666.336536	51.266725	-863.953571	-78.630364	1.541463	2.711818	22214.42305
-673.966163	-61.65176	-873.872087	-231.985874	0.015537	-1.102995	22220.52675
-660.995797	-168.466543	-846.405428	-433.408036	0.015537	-0.340033	22227.39341
-631.24025	-250.103556	-736.538794	-518.859863	1.541463	-0.340033	22235.786
-593.092113	-346.236861	-682.36844	-654.66723	0.7785	1.185893	22231.97119
-518.321765	-451.525719	-551.138849	-777.504231	0.7785	0.42293	22216.71194
-429.818087	-515.614589	-442.035178	-866.770871	0.7785	1.948856	22215.18601
-367.255143	-599.54049	-339.798171	-964.430101	0.015537	1.185893	22202.97861
-268.069987	-643.792328	-190.257475	-982.741207	0.7785	-1.865958	22201.45268
-157.44039	-691.858981	-30.798263	-991.133797	-0.747425	-0.340033	22201.45268
-55.966346	-716.273788	133.238726	-969.77084	0.015537	0.42293	22199.92676
32.537331	-713.9849	249.209062	-1007.918977	0.7785	1.185893	22213.66009
142.403965	-715.510826	365.179398	-961.37825	0.015537	0.42293	22205.2675
255.32245	-663.62936	481.912697	-880.5042	0.015537	3.474781	22196.11194
330.855761	-617.088633	558.971933	-815.652368	-0.747425	1.185893	22205.2675
430.80388	-541.555322	677.231157	-658.482044	0.015537	1.185893	22214.42305
503.28534	-469.073862	753.527431	-533.356155	-0.747425	-0.340033	22202.97861
527.700147	-365.310929	806.934823	-415.096931	-0.747425	-1.865958	22172.4601
584.922353	-269.177625	843.557034	-302.178446	0.015537	-1.102995	22230.44527
604.759384	-164.65173	864.157028	-118.304426	-0.747425	-1.102995	22212.89712
607.811235	-62.414723	848.897773	57.177003	0.015537	-0.340033	22222.81564
616.966788	32.955619	798.542232	180.014004	0.015537	0.42293	22231.97119
585.685315	147.40003	790.149642	328.028775	1.541463	1.185893	22216.71194
571.189023	261.84444	735.216325	479.85836	1.541463	1.185893	22244.17859
543.722365	361.029596	663.497828	617.191652	1.541463	1.948856	22249.51933
[truncated: 28,725 more rows]
