# Supplementary material for: Dynamic analysis of slant cracked rotor system considering nonlinear oil film force
Source: PLoS One. 2024 Jan 25;19(1):e0294293. doi: 10.1371/journal.pone.0294293 (PMC10810477; doi:10.1371/journal.pone.0294293)
Supplement: S1 File — These data were measured by two eddy current sensors, model WT0150. (ZIP) [file pone.0294293.s001.zip › 2021.3.18 Test data for plain bearings/2021.3.18 (P=0.2Mpa, Z=8.1g)/400.csv]

1024	30720	7	0	3
8	8	8	8	10	10	1
3	3	3	3	1	1	4
2	1	4	3	0	0	0
0	0	0	0	0.000026	0.000019	20763.52734
179.603266	-472.631076	372.326262	-389.756285	0.073577	-1.131541	22245.70452
215.462515	-462.712561	352.489231	-369.156291	-0.689386	0.394385	22233.49712
209.358813	-445.164418	383.770703	-376.785919	0.83654	-0.368578	22225.86749
239.877323	-450.505157	370.800337	-372.208142	0.83654	-1.131541	22224.34156
242.166211	-420.74961	386.822554	-376.022956	-2.978274	-1.894503	22161.77862
249.795838	-433.719977	415.052175	-361.526664	-0.689386	0.394385	22196.11194
270.395832	-401.675542	415.052175	-350.082223	0.073577	0.394385	22225.10453
295.573602	-397.097766	418.866989	-334.822968	-1.452349	-0.368578	22220.52675
302.440267	-393.282952	425.733654	-306.593347	-0.689386	-0.368578	22193.82305
315.410634	-359.712591	450.148461	-286.756316	-2.215311	-0.368578	22222.81564
339.062478	-364.290368	450.911424	-274.548912	-2.215311	-1.131541	22209.08231
345.16618	-349.794076	464.644753	-244.030402	-2.215311	-1.131541	22167.11936
353.55877	-338.349635	450.148461	-221.904483	-2.978274	0.394385	22208.31935
370.343951	-309.357051	460.066977	-204.35634	0.83654	-0.368578	22225.10453
391.706907	-307.068163	453.200312	-188.334123	0.073577	-0.368578	22195.34898
400.099497	-276.549653	455.489201	-171.548942	0.83654	-0.368578	22221.28971
393.232833	-285.705206	464.644753	-157.815613	0.073577	0.394385	22233.49712
386.366168	-247.557069	470.748455	-157.05265	0.073577	0.394385	22190.7712
406.203199	-230.771889	457.778089	-141.030433	1.599502	-1.131541	22210.60823
426.803193	-211.69782	456.252163	-133.400806	0.073577	-1.131541	22205.2675
448.16615	-170.497833	476.089194	-124.245253	0.073577	-0.368578	22221.28971
422.988379	-171.260795	467.696604	-107.460072	0.073577	1.157348	22199.92676
435.958746	-152.94969	442.518834	-44.897128	0.073577	-0.368578	22206.03046
426.803193	-130.060808	440.229946	-19.719358	0.83654	-0.368578	22199.92676
442.825411	-114.801553	416.578101	-24.297134	0.073577	0.394385	22206.79342
432.143932	-107.934888	408.948474	-4.460103	-2.215311	-1.131541	22179.32676
419.173566	-73.601565	419.629952	12.325077	1.599502	-1.894503	22195.34898
436.721709	-62.157124	443.281797	65.732469	-2.978274	-1.894503	22208.31935
436.721709	-48.423795	392.163293	84.043574	-2.215311	-0.368578	22209.08231
427.566156	-13.327509	382.244778	112.273196	-1.452349	-0.368578	22203.74157
422.225417	-2.646031	382.244778	117.613935	-1.452349	0.394385	22200.68972
429.855044	20.242852	399.029958	142.028742	-0.689386	-0.368578	22200.68972
405.440236	40.079883	384.533666	142.791705	-0.689386	-0.368578	22139.6527
410.780976	51.524324	359.355896	164.917625	0.073577	1.157348	22199.16379
412.306901	71.361355	359.355896	176.362066	0.83654	0.394385	22199.16379
393.232833	106.457641	315.104057	218.325016	2.362465	0.394385	22208.31935
383.314317	117.139119	329.600349	218.325016	1.599502	0.394385	22202.21564
381.788392	141.553927	299.081839	222.13983	0.83654	1.157348	22231.20823
381.788392	160.627995	296.792951	242.739824	0.83654	0.394385	22223.5786
365.766174	169.783548	270.852218	271.732408	-0.689386	0.394385	22219.76379
363.477286	199.539095	255.592963	275.547221	0.073577	0.394385	22242.65267
340.588404	223.953902	249.489262	286.2287	0.073577	-0.368578	22241.88971
347.455068	221.665014	194.555945	317.510172	-1.452349	-0.368578	22135.07492
339.062478	230.820567	193.792982	314.458321	-0.689386	-1.131541	22236.54897
336.77359	248.36871	202.185572	329.717576	-0.689386	-0.368578	22225.10453
315.410634	262.865002	156.407808	340.399054	-2.215311	-1.131541	22199.16379
307.018043	272.783517	135.044851	353.369421	-0.689386	-0.368578	22217.4749
301.677304	297.198325	122.074485	351.080532	-0.689386	-0.368578	22225.86749
290.232863	307.879803	122.074485	386.176818	1.599502	0.394385	22220.52675
279.551385	326.953872	83.163385	389.991632	0.073577	0.394385	22230.44527
278.025459	358.998307	60.274503	399.147185	0.83654	1.157348	22232.73415
258.188428	354.42053	57.985615	398.384222	-2.215311	-0.368578	22199.92676
258.951391	380.361263	28.230068	413.643477	-0.689386	-0.368578	22210.60823
226.143993	379.598301	23.652291	413.643477	0.83654	-1.131541	22222.81564
210.121776	385.702003	-5.340293	435.769396	0.83654	1.157348	22211.3712
207.069925	406.301996	-42.725467	438.821247	1.599502	1.157348	22078.61568
172.736602	424.613102	-56.458796	441.873098	1.599502	0.394385	22241.88971
181.892155	419.272363	-60.27361	454.843465	0.83654	0.394385	22221.28971
149.84772	421.561251	-88.503231	460.947167	0.073577	0.394385	22225.86749
139.166241	426.90199	-111.392113	441.873098	0.073577	-0.368578	22228.91934
130.010688	445.976059	-115.206927	469.339757	0.073577	1.157348	22213.66009
110.93662	439.109394	-131.229144	459.421241	0.073577	-0.368578	22244.17859
105.595881	455.894574	-123.599517	477.732347	0.83654	0.394385	22239.60082
72.02552	449.790872	-137.332846	446.450875	-1.452349	-1.131541	22219.00082
59.818117	442.924208	-170.903206	461.710129	0.073577	-0.368578	22230.44527
46.084787	451.316798	-174.71802	460.947167	-0.689386	-0.368578	22230.44527
35.403309	455.894574	-180.058759	476.969384	-0.689386	0.394385	22197.63787
19.381092	453.605686	-209.814306	460.184204	-2.215311	-0.368578	22216.71194
17.092203	455.131612	-214.392082	460.184204	0.83654	-0.368578	22201.45268
-31.737412	458.183463	-213.62912	463.999017	-1.452349	-0.368578	22214.42305
-33.263337	449.790872	-232.703188	469.339757	0.073577	-0.368578	22223.5786
-36.315188	439.872357	-250.251331	452.554576	0.83654	1.157348	914.029359
-59.20407	426.139028	-282.295766	434.243471	-1.452349	-0.368578	15.259255
-57.678145	429.190879	-333.414269	457.132353	-0.689386	0.394385	12.970367
-101.167021	422.324214	-302.89576	456.36939	0.073577	0.394385	9.155553
-100.404058	418.5094	-298.317984	454.843465	0.83654	0.394385	11.444441
-106.50776	426.90199	-320.443903	438.058284	0.83654	-0.368578	9.155553
-125.581828	412.405698	-324.258717	419.747179	0.83654	-0.368578	10.681478
-153.048487	410.11681	-352.488338	380.073116	2.362465	0.394385	7.629627
-156.863301	409.353847	-355.540189	387.702744	0.073577	-0.368578	11.444441
-172.885518	387.990891	-354.777226	380.836079	2.362465	1.157348	8.39259
-175.174406	401.72422	-354.014263	384.650893	2.362465	0.394385	9.155553
-198.063288	398.672369	-350.19945	369.391638	2.362465	1.157348	22109.89715
-213.322543	385.702003	-357.829077	376.258303	1.599502	0.394385	22185.43046
-224.004021	364.339046	-366.221667	332.006464	0.83654	0.394385	22213.66009
-246.129941	355.183493	-374.614257	322.087948	2.362465	1.157348	22210.60823
-262.915121	342.213127	-411.236469	297.673141	-2.215311	0.394385	22186.95639
-268.25586	349.842754	-399.792028	284.702774	-0.689386	-0.368578	22200.68972
-275.122525	337.63535	-409.710543	250.369451	0.83654	0.394385	22212.89712
-302.589183	320.85017	-428.784612	265.628706	0.83654	0.394385	22214.42305
-294.959556	301.776101	-424.206835	232.058345	-0.689386	0.394385	22203.74157
-314.033624	291.094623	-429.547574	227.480569	0.83654	-1.131541	22211.3712
-320.900289	262.102039	-443.280904	202.302799	-0.689386	-0.368578	22207.55638
-346.841022	250.657598	-435.651276	154.999109	-0.689386	-1.131541	22198.40083
-347.603985	243.790933	-428.021649	167.969476	-1.452349	1.157348	22193.82305
-354.470649	228.531679	-430.310537	114.562084	-2.978274	-2.657466	22212.89712
-372.018792	206.405759	-437.177202	96.250978	-0.689386	0.394385	22195.34898
-361.337314	202.590946	-447.095717	97.013941	0.073577	-1.894503	22204.50453
-397.959525	172.835399	-460.829046	68.78432	-0.689386	0.394385	22207.55638
-394.144712	175.88725	-427.258686	54.288028	-1.452349	0.394385	22209.84527
-427.715072	149.183554	-386.821661	58.865804	1.599502	1.157348	22180.08972
-409.403967	136.97615	-402.080916	16.139891	3.125428	0.394385	22211.3712
-418.559519	121.716896	-409.710543	13.851003	3.125428	0.394385	22238.83786
-420.085445	93.487274	-407.421655	-2.934178	2.362465	0.394385	22206.79342
-434.581737	85.094684	-396.740177	-17.43047	1.599502	-0.368578	22209.84527
-450.603954	65.257653	-371.562406	-38.793426	-0.689386	0.394385	22215.94897
-471.203948	61.442839	-366.221667	-78.467488	0.83654	-0.368578	22135.83789
-457.470619	34.739144	-364.695742	-84.57119	-0.689386	-0.368578	22199.16379
-448.315066	30.161367	-354.777226	-90.674892	-0.689386	1.157348	22210.60823
-455.181731	-11.801583	-344.85871	-113.563774	0.83654	-0.368578	22198.40083
-430.00396	-7.98677	-354.014263	-144.845247	-0.689386	-0.368578	22175.51195
-458.233582	-27.823801	-341.043897	-136.452656	-2.215311	-1.131541	22202.21564
-458.996544	-56.816385	-333.414269	-168.497091	-3.741237	-1.131541	22181.61565
-440.685439	-65.208975	-316.629089	-192.911899	-0.689386	-0.368578	22193.82305
-433.055811	-75.890453	-283.058729	-212.74893	1.599502	1.157348	22210.60823
-436.107662	-94.964522	-282.295766	-234.111887	0.073577	1.157348	22213.66009
-453.655805	-122.43118	-270.851325	-236.400775	0.073577	0.394385	22225.10453
-423.137296	-137.690435	-263.221698	-250.134104	0.83654	-1.131541	22248.75637
-417.033594	-146.845988	-251.014294	-272.260024	0.83654	0.394385	22231.97119
-401.011376	-184.994125	-267.799474	-309.645198	0.83654	1.157348	22141.94159
-388.803973	-187.283013	-226.599486	-295.148906	0.83654	-0.368578	22231.20823
-391.092861	-196.438566	-205.999492	-327.956303	0.83654	-1.131541	22223.5786
-378.122494	-203.30523	-205.23653	-324.904452	1.599502	-0.368578	22234.26008
-372.018792	-233.82374	-193.029126	-338.637782	0.83654	-0.368578	22247.23045
-340.73732	-252.134846	-186.925424	-335.585931	0.83654	-0.368578	22236.54897
-346.841022	-262.816324	-186.162461	-375.259993	0.83654	-0.368578	22226.63045
-339.211395	-266.631138	-148.014324	-411.119242	0.83654	0.394385	22228.15638
-330.818805	-306.3052	-139.621734	-404.252577	-1.452349	0.394385	22207.55638
-309.455848	-309.357051	-95.369896	-413.40813	0.073577	-0.368578	22208.31935
-296.485481	-320.038529	-83.162492	-421.80072	0.83654	0.394385	22228.15638
-257.574382	-330.720007	-64.088423	-425.615534	0.073577	-0.368578	22231.20823
-253.759568	-336.823709	-38.14769	-456.134043	-0.689386	-1.131541	22218.23786
-253.759568	-379.549623	-35.095839	-443.926639	0.83654	1.92031	22169.40825
-233.159574	-387.17925	-18.310659	-460.71182	-3.741237	-0.368578	22212.89712
-208.744767	-396.334803	-28.229175	-482.837739	-1.452349	0.394385	22194.58602
-187.38181	-405.490356	16.785627	-485.88959	0.83654	1.157348	22218.23786
-168.307742	-413.882946	47.304136	-479.785888	-0.689386	-0.368578	22225.10453
-148.470711	-434.48294	34.33377	-504.963658	2.362465	-1.131541	22222.05268
-130.922568	-427.616275	83.926348	-479.022925	0.83654	-0.368578	22236.54897
-111.848499	-442.112567	114.444857	-472.156261	1.599502	0.394385	22237.31193
-101.167021	-449.742194	115.970783	-479.785888	0.83654	-0.368578	22217.4749
-90.485543	-444.401455	94.607826	-498.859956	0.83654	1.157348	22225.86749
-74.463325	-482.549592	146.489292	-478.259963	-0.689386	-0.368578	22231.97119
-41.655927	-484.075518	167.089286	-496.571068	3.125428	0.394385	22237.31193
-21.818896	-475.682927	210.578162	-457.659969	1.599502	0.394385	22237.31193
-0.45594	-506.9644	234.230007	-461.474782	-0.689386	-0.368578	22193.06009
19.381092	-493.23107	226.600379	-463.000708	1.599502	0.394385	22220.52675
43.032936	-490.942182	251.015187	-424.852571	-0.689386	1.92031	22221.28971
57.529228	-475.682927	256.355926	-454.608118	-2.978274	-1.131541	22214.42305
61.344042	-485.601443	284.585547	-455.37108	-0.689386	-0.368578	22212.13416
83.469961	-481.786629	277.718883	-438.5859	0.83654	0.394385	22223.5786
87.284775	-493.994033	295.267026	-469.10441	0.073577	-0.368578	22230.44527
132.299577	-489.416257	333.415163	-433.245161	0.073577	-1.131541	22222.81564
145.269943	-498.57181	328.074423	-414.171093	-3.741237	-1.131541	22201.45268
158.24031	-481.786629	348.674417	-408.067391	-1.452349	0.394385	22220.52675
187.232894	-455.082934	341.807753	-382.88962	0.83654	-0.368578	22212.89712
192.573633	-468.0533	364.696635	-393.571099	-0.689386	0.394385	22211.3712
214.699552	-452.031083	379.95589	-382.126658	0.83654	1.157348	22231.97119
224.618068	-421.512573	373.089225	-366.867403	1.599502	0.394385	22222.05268
245.218062	-426.853312	405.896623	-355.422962	0.83654	1.157348	22219.76379
254.373615	-421.512573	419.629952	-363.052589	-0.689386	-1.894503	22225.10453
271.921758	-423.038499	410.474399	-366.867403	1.599502	1.92031	22198.40083
283.366199	-385.653324	437.178095	-316.511862	0.83654	-0.368578	22186.19343
307.018043	-375.734809	419.629952	-321.089639	0.83654	-1.131541	22236.54897
327.618037	-371.919995	456.252163	-279.126688	3.125428	-0.368578	22238.83786
331.432851	-360.475554	456.252163	-254.711881	-0.689386	0.394385	22206.79342
345.929143	-340.638523	461.592902	-239.452626	0.83654	1.157348	22229.6823
345.929143	-326.905194	456.252163	-237.9267	0.83654	-0.368578	22228.91934
365.003211	-340.638523	453.963275	-209.697079	0.83654	0.394385	22171.69713
369.580988	-300.201498	460.82994	-187.57116	-0.689386	0.394385	22210.60823
386.366168	-287.231131	463.118828	-169.260054	0.83654	0.394385	22215.18601
389.418019	-267.3941	469.22253	-165.44524	-0.689386	0.394385	22215.18601
387.892094	-252.134846	471.511418	-160.867464	1.599502	-0.368578	22192.29713
399.336535	-236.112628	463.118828	-133.400806	-0.689386	-0.368578	22210.60823
416.121715	-201.779305	461.592902	-115.852663	0.073577	0.394385	22182.37861
409.25505	-198.727454	439.466983	-108.985998	-2.978274	-1.131541	22183.14158
435.195783	-165.920056	449.385499	-79.230451	-0.689386	0.394385	22209.08231
426.04023	-146.845988	438.70402	-47.186016	0.073577	-0.368578	22199.16379
435.958746	-150.660801	432.600318	-18.956395	1.599502	0.394385	22210.60823
438.247634	-113.275627	424.207728	-16.667507	2.362465	-0.368578	22225.86749
444.351336	-97.25341	414.289213	-0.645289	0.073577	-0.368578	22198.40083
426.803193	-75.890453	431.837356	12.325077	0.83654	0.394385	22198.40083
435.195783	-54.527497	444.044759	44.369512	-1.452349	-0.368578	22192.29713
448.929112	-52.238608	355.541082	90.147276	0.83654	-0.368578	21994.68978
421.462454	-3.408993	354.015157	102.35468	1.599502	-0.368578	22235.02304
430.618007	21.005814	395.978107	106.932457	3.125428	1.157348	22224.34156
426.04023	14.902112	397.504033	135.162078	2.362465	-0.368578	22196.11194
406.966162	42.368771	380.718852	151.184295	-2.978274	-1.894503	22209.84527
402.388386	49.235436	360.118858	174.073177	0.83654	0.394385	22211.3712
403.914311	91.198386	320.444796	185.517619	-0.689386	0.394385	22167.88232
382.551354	98.828013	318.918871	200.013911	-1.452349	0.394385	22198.40083
389.418019	120.19097	330.363312	215.273165	0.83654	-0.368578	22229.6823
387.892094	133.161337	312.052206	234.347234	-0.689386	0.394385	22224.34156
382.551354	151.472442	287.637398	245.791675	-0.689386	-1.131541	22222.81564
362.714323	159.865032	267.037405	262.576855	-3.741237	-1.894503	22208.31935
349.743957	188.857616	234.230007	271.732408	-2.215311	-1.131541	22216.71194
359.662472	201.06502	218.970752	279.362035	-1.452349	-0.368578	22128.20826
345.16618	227.005753	193.030019	314.458321	-1.452349	-0.368578	22223.5786
339.825441	236.924269	218.207789	322.087948	0.83654	-0.368578	22231.97119
331.432851	241.502045	184.637429	335.058315	-1.452349	-1.131541	22235.786
327.618037	266.679816	167.089286	337.347203	0.073577	-0.368578	22235.02304
307.018043	281.93907	135.807814	352.606458	-0.689386	-0.368578	22231.20823
308.543969	299.487213	138.859665	354.895346	0.83654	0.394385	22215.94897
314.647671	310.931654	115.20782	387.702744	0.073577	-0.368578	22225.86749
290.232863	336.109425	80.111534	373.206452	2.362465	0.394385	22254.09711
262.003242	340.687201	61.800428	376.258303	0.83654	0.394385	22234.26008
271.158795	371.205711	54.933764	405.250887	2.362465	-0.368578	22243.41563
258.951391	374.257561	46.541174	412.880514	1.599502	0.394385	22241.88971
236.825472	369.679785	12.20785	424.324955	-1.452349	-0.368578	22212.89712
214.699552	371.968673	-23.651398	417.458291	-4.5042	-1.894503	22147.28233
210.121776	408.590885	-32.043988	415.169402	-0.689386	0.394385	22222.81564
169.684751	406.301996	-61.799535	445.687912	0.073577	-0.368578	22212.89712
170.447713	429.190879	-82.399529	453.317539	-1.452349	-0.368578	22224.34156
143.744018	439.109394	-102.999523	466.287906	0.073577	-0.368578	22229.6823
136.877353	420.035326	-112.155076	452.554576	-1.452349	-0.368578	22212.89712
114.751434	434.531618	-119.02174	466.287906	-1.452349	-1.131541	22205.2675
93.388477	427.664953	-149.54025	428.902732	-0.689386	0.394385	22216.71194
83.469961	450.553835	-144.962473	464.76198	-2.978274	-1.131541	22204.50453
70.499595	450.553835	-158.695803	447.9768	0.073577	0.394385	22221.28971
49.899601	440.63532	-190.740238	480.021235	1.599502	0.394385	22240.36378
46.84775	460.472351	-167.088393	465.524943	2.362465	0.394385	22231.20823
27.773682	461.998276	-199.89579	465.524943	-0.689386	0.394385	22227.39341
16.329241	450.553835	-202.947641	469.339757	0.83654	0.394385	22226.63045
15.566278	453.605686	-220.495784	463.999017	1.599502	0.394385	22222.05268
-18.767045	454.368649	-217.443933	476.206421	1.599502	0.394385	22218.23786
-24.107784	454.368649	-234.229114	464.76198	2.362465	0.394385	22252.57118
-24.870747	439.109394	-244.910592	473.15457	0.073577	-1.131541	4355.754265
-37.078151	435.29458	-263.221698	454.843465	0.83654	-0.368578	20.599994
-63.018884	435.29458	-286.873542	459.421241	1.599502	-0.368578	12.207404
-74.463325	422.324214	-307.473536	439.58421	-1.452349	-0.368578	12.970367
-105.744797	408.590885	-294.50317	444.924949	-2.215311	0.394385	9.918516
-101.929984	410.879773	-315.103164	424.324955	0.073577	-0.368578	11.444441
-122.529977	411.642736	-326.547605	425.850881	-1.452349	-0.368578	9.155553
-149.996636	397.909406	-331.888344	399.910148	0.83654	0.394385	9.155553
-146.181822	401.72422	-357.066114	400.67311	-1.452349	-1.131541	9.155553
-159.152189	397.909406	-348.673524	388.465707	-2.978274	-0.368578	7.629627
-173.648481	378.072375	-370.036481	358.71016	-0.689386	0.394385	13034.4554
-201.878102	375.020524	-389.110549	358.71016	0.83654	0.394385	22133.549
-211.033655	373.494599	-370.799444	361.762011	-0.689386	0.394385	22202.21564
-217.90032	370.442748	-387.584624	344.213868	-0.689386	-0.368578	22208.31935
-233.159574	362.81312	-365.458704	344.213868	0.83654	-0.368578	22027.49718
-252.233643	357.472381	-387.584624	302.250917	0.073577	-0.368578	22218.23786
-262.152158	343.739052	-394.451288	289.280551	3.125428	1.157348	22214.42305
-267.492897	329.24276	-392.1624	264.10278	0.073577	-1.131541	22189.24528
-291.144742	311.694617	-404.369804	253.421302	0.83654	-0.368578	22207.55638
-299.537332	310.931654	-414.28832	253.421302	3.125428	1.157348	22227.39341
-314.033624	284.227959	-424.969798	237.399085	1.599502	1.157348	22232.73415
-324.715103	288.805735	-437.177202	196.96206	-0.689386	-1.131541	21997.74163
-334.633618	266.679816	-420.392021	180.176879	-0.689386	-1.894503	22215.94897
-356.759538	236.161306	-418.866096	149.65837	1.599502	0.394385	22208.31935
-360.574351	232.346492	-399.792028	134.399115	-2.978274	-0.368578	22179.32676
-361.337314	215.561312	-431.0735	84.806537	0.83654	0.394385	22190.00824
-365.152128	200.302057	-435.651276	84.043574	0.073577	-0.368578	22213.66009
-396.4336	178.939101	-470.747562	66.495432	-0.689386	0.394385	22206.79342
-392.618786	168.257623	-445.569792	67.258394	-1.452349	-0.368578	22173.98602
-421.61137	133.924299	-424.206835	53.525065	-2.215311	-0.368578	22205.2675
-423.137296	130.872448	-434.125351	27.584332	-2.215311	-0.368578	22190.00824
-425.426184	95.0132	-431.836462	9.273226	0.073577	-0.368578	22161.01566
-432.292849	92.724312	-405.895729	-2.934178	0.073577	-0.368578	22201.45268
-442.211364	79.753945	-411.236469	-17.43047	0.83654	-0.368578	22216.71194
-440.685439	67.546541	-391.399437	-44.897128	0.83654	-0.368578	21996.21571
-455.181731	66.020616	-372.325369	-57.867495	0.073577	0.394385	22225.10453
-444.500252	38.553957	-366.221667	-76.1786	0.073577	-0.368578	22213.66009
-473.492836	29.398404	-353.251301	-93.726743	0.83654	0.394385	22194.58602
-437.633588	14.902112	-341.043897	-121.956364	0.073577	-0.368578	22170.93417
-455.944693	-12.564546	-347.147599	-109.748961	1.599502	0.394385	22196.87491
-448.315066	-11.038621	-354.014263	-151.711911	0.83654	-0.368578	22207.55638
-436.107662	-44.608981	-341.80686	-156.289688	-0.689386	-0.368578	22190.00824
-452.12988	-70.549714	-305.184648	-191.385974	0.83654	0.394385	22235.02304
-430.00396	-75.127491	-301.369834	-211.223005	0.073577	-0.368578	22231.20823
-448.315066	-97.25341	-285.347617	-224.193371	3.125428	1.157348	22217.4749
-455.181731	-139.979323	-280.006878	-255.474843	-2.215311	-0.368578	22212.13416
-426.189147	-150.660801	-247.962443	-248.608179	0.83654	-0.368578	22222.05268
-419.322482	-157.527466	-267.799474	-298.200757	0.073577	-0.368578	22210.60823
-401.011376	-179.653385	-238.043927	-306.593347	-0.689386	0.394385	22230.44527
-394.907675	-187.283013	-244.910592	-301.252608	-1.452349	-1.131541	22230.44527
-403.300265	-205.594119	-231.177263	-334.822968	-2.978274	-1.131541	22199.16379
-407.878041	-222.379299	-204.473567	-334.060005	-1.452349	-0.368578	22213.66009
-378.885457	-229.245963	-221.258747	-346.267409	-2.215311	-0.368578	22220.52675
-374.307681	-242.979293	-199.89579	-393.571099	-2.215311	0.394385	22209.84527
-349.12991	-266.631138	-164.036542	-378.311844	0.073577	-0.368578	22230.44527
-333.870656	-281.890392	-133.518032	-378.311844	2.362465	0.394385	22251.80822
-307.929923	-279.601504	-114.443964	-390.519248	3.125428	1.92031	22227.39341
-296.485481	-302.490386	-83.925454	-412.645167	1.599502	1.157348	22231.20823
-295.722519	-315.460753	-64.088423	-420.274795	-0.689386	-1.131541	22229.6823
-270.544748	-327.668156	-61.036572	-434.771087	2.362465	-0.368578	22215.94897
-246.129941	-347.505188	-32.806951	-435.534049	1.599502	1.92031	22231.20823
-241.552164	-369.631107	-46.54028	-443.926639	2.362465	1.157348	22249.51933
-237.737351	-384.890362	-10.681032	-483.600702	1.599502	-0.368578	22213.66009
-209.507729	-379.549623	6.104148	-475.208112	0.073577	-0.368578	22232.73415
-194.248475	-401.675542	21.363403	-483.600702	0.073577	-0.368578	22229.6823
-182.804034	-407.779244	20.60044	-485.88959	-1.452349	0.394385	22190.7712
-150.759599	-436.008865	43.489323	-512.593286	0.073577	-0.368578	22213.66009
-133.211456	-451.26812	90.793012	-475.971074	0.83654	-0.368578	22231.20823
-102.692946	-431.431089	103.763379	-476.734037	-2.215311	-0.368578	22213.66009
-102.692946	-453.557008	106.81523	-485.88959	-0.689386	-0.368578	22225.10453
-78.278139	-464.238486	123.60041	-488.941441	-2.215311	-0.368578	22226.63045
-59.20407	-467.290337	123.60041	-501.911807	-2.215311	0.394385	22199.16379
-40.892965	-482.549592	185.400392	-494.28218	0.073577	-0.368578	22200.68972
-51.574443	-481.786629	177.770764	-475.208112	0.073577	-0.368578	22215.94897
-16.478157	-493.23107	218.970752	-455.37108	0.83654	0.394385	22221.28971
27.010719	-487.890331	247.963336	-438.5859	2.362465	0.394385	22234.26008
35.403309	-487.890331	263.222591	-450.030341	0.83654	1.157348	22244.17859
60.581079	-490.942182	258.644814	-442.400714	-0.689386	-0.368578	22228.91934
59.055154	-490.179219	283.059622	-456.134043	-0.689386	0.394385	22221.28971
86.521812	-482.549592	292.978138	-455.37108	-1.452349	-1.894503	22228.91934
103.306993	-487.890331	305.185541	-447.741453	0.83654	-0.368578	22229.6823
140.692167	-467.290337	332.6522	-424.089608	-0.689386	-1.131541	22235.786
156.714384	-485.601443	321.970722	-397.385912	3.125428	1.157348	22245.70452
169.684751	-465.001449	334.941088	-398.148875	0.83654	-1.131541	22235.786
180.366229	-454.319971	353.252194	-414.934055	-2.215311	-1.894503	22219.76379
191.81067	-458.897747	352.489231	-393.571099	-1.452349	0.394385	22211.3712
215.462515	-454.319971	377.667001	-372.208142	0.83654	0.394385	22203.74157
224.618068	-424.564424	402.081809	-365.341478	-1.452349	0.394385	22209.08231
236.062509	-442.112567	392.926256	-364.578515	-0.689386	-0.368578	22224.34156
245.981024	-409.305169	383.007741	-368.393328	-0.689386	-0.368578	22197.63787
265.055093	-406.253318	402.081809	-338.637782	0.073577	0.394385	22205.2675
282.603236	-406.253318	428.022542	-328.719266	-1.452349	1.92031	22206.79342
292.521751	-410.831095	412.000325	-318.800751	0.073577	1.157348	22197.63787
325.329149	-370.39407	458.541051	-281.415576	-0.689386	-0.368578	22182.37861
331.432851	-362.00148	433.363281	-260.05262	0.83654	0.394385	22214.42305
354.321733	-349.031113	463.881791	-242.504477	0.83654	1.157348	22233.49712
350.506919	-327.668156	456.252163	-227.245222	1.599502	-0.368578	22211.3712
374.158764	-311.645939	452.43735	-195.96375	0.83654	-0.368578	22228.15638
390.180982	-305.542237	469.985493	-209.697079	0.83654	0.394385	22125.15641
398.573572	-290.282982	492.874375	-194.437824	-0.689386	-1.131541	22206.79342
402.388386	-270.445951	460.066977	-175.363756	0.073577	-0.368578	22196.11194
407.729125	-240.690404	459.304014	-149.423023	0.83654	-0.368578	22217.4749
410.780976	-235.349665	453.200312	-133.400806	3.125428	0.394385	22215.18601
413.069864	-209.408932	457.778089	-118.904514	1.599502	0.394385	22180.85269
435.958746	-188.808938	423.444766	-103.645259	1.599502	-0.368578	22215.18601
439.77356	-184.231162	453.200312	-87.623041	-1.452349	-0.368578	22190.00824
437.484671	-169.73487	434.889207	-66.260085	-0.689386	0.394385	22181.61565
435.195783	-128.534882	441.755871	-39.556389	-2.978274	-1.131541	22211.3712
436.721709	-116.327478	426.496617	-22.771209	-0.689386	-0.368578	22208.31935
434.43282	-112.512665	410.474399	-4.460103	-1.452349	-1.131541	22196.11194
424.514305	-65.971938	399.792921	22.243593	-0.689386	-1.131541	22200.68972
429.855044	-58.34231	412.763287	48.947289	-1.452349	-1.131541	22137.36381
426.803193	-30.112689	372.326262	72.599133	-0.689386	-0.368578	22187.71935
431.38097	-30.112689	354.778119	101.591717	-0.689386	-0.368578	22154.14899
422.225417	8.035448	410.474399	106.932457	-0.689386	-0.368578	22195.34898
393.232833	21.005814	366.985523	106.169494	0.83654	-0.368578	22193.06009
410.780976	40.079883	369.274411	154.236146	0.83654	0.394385	22216.71194
408.492087	56.1021	354.778119	171.021327	1.599502	0.394385	22220.52675
408.492087	82.042833	348.674417	187.806507	-0.689386	0.394385	22206.03046
393.995795	91.198386	331.889237	207.643538	0.073577	-0.368578	22229.6823
366.529137	121.716896	330.363312	222.902793	-0.689386	0.394385	22229.6823
377.210615	136.213188	304.422579	224.428718	-0.689386	-0.368578	22217.4749
377.973578	166.731697	292.215175	245.791675	0.073577	-0.368578	22247.99341
367.2921	165.968734	289.163324	267.917594	1.599502	0.394385	22247.23045
351.269882	185.042803	245.674448	264.865743	0.83654	0.394385	22196.11194
336.010627	188.094654	240.333709	280.887961	0.073577	-0.368578	22233.49712
342.114329	207.168722	221.25964	306.065731	-2.978274	-1.131541	22222.05268
342.114329	228.531679	206.763348	314.458321	0.073577	0.394385	22203.74157
329.143963	256.7613	194.555945	315.984247	-1.452349	-0.368578	22222.81564
316.936559	280.413145	199.896684	329.717576	-2.215311	-1.131541	22230.44527
314.647671	278.124257	128.178186	342.687942	0.073577	-0.368578	22215.18601
302.440267	296.435362	122.837447	352.606458	-0.689386	-0.368578	22228.91934
296.336565	317.798319	92.318938	369.391638	-2.215311	0.394385	22213.66009
285.655087	326.190909	90.793012	376.258303	-1.452349	-1.131541	22203.74157
261.240279	343.739052	72.481907	379.310154	-2.215311	-1.894503	22215.94897
258.188428	370.442748	28.230068	414.40644	-0.689386	0.394385	22226.63045
251.321764	358.998307	29.755993	409.828663	3.125428	-0.368578	22215.18601
234.536583	394.094593	21.363403	415.932365	2.362465	0.394385	22231.97119
221.566217	394.094593	-3.814367	438.821247	2.362465	-0.368578	22238.83786
207.832888	405.539034	-43.488429	436.532359	-0.689386	-1.894503	22214.42305
180.366229	423.087177	-44.251392	451.028651	0.073577	-0.368578	22221.28971
168.921788	412.405698	-98.421746	453.317539	-0.689386	-1.131541	22228.91934
170.447713	439.109394	-104.525448	457.132353	0.83654	-1.131541	22235.02304
143.744018	449.02791	-106.051374	459.421241	0.073577	1.157348	22238.83786
128.484763	454.368649	-127.41433	459.421241	0.073577	0.394385	22239.60082
104.832918	443.687171	-107.577299	461.710129	2.362465	-0.368578	22226.63045
84.995887	439.109394	-142.673585	450.265688	0.073577	-0.368578	22222.05268
59.818117	442.924208	-170.140244	456.36939	-2.978274	-1.131541	22209.84527
56.766266	442.161245	-154.118026	454.843465	-2.215311	-0.368578	22212.13416
47.610713	450.553835	-178.532834	472.391608	0.83654	0.394385	22219.76379
27.010719	457.4205	-190.740238	447.9768	-1.452349	-0.368578	22228.91934
37.692197	462.761239	-225.836524	476.206421	-0.689386	0.394385	22226.63045
-0.45594	433.768655	-263.98466	467.813831	-0.689386	-0.368578	22212.13416
-9.611492	449.02791	-244.910592	460.947167	0.073577	1.92031	22219.00082
-24.107784	444.450133	-254.829108	463.236055	-3.741237	-0.368578	22208.31935
-21.055933	432.242729	-244.910592	450.265688	-0.689386	-0.368578	3120.517594
-43.944816	432.242729	-246.436517	444.161986	0.83654	-1.131541	19.074068
-55.389257	422.324214	-274.666139	451.791614	3.125428	-0.368578	12.207404
-73.700362	429.190879	-291.451319	454.843465	0.073577	-0.368578	10.681478
-90.485543	426.90199	-305.947611	451.791614	1.599502	1.157348	8.39259
-107.270723	422.324214	-338.755009	441.873098	-1.452349	-1.131541	10.681478
-125.581828	414.694587	-331.125381	419.747179	-0.689386	-1.131541	8.39259
-137.026269	404.013108	-368.510555	421.273104	0.83654	1.157348	9.155553
-156.100338	410.879773	-362.406853	394.569408	1.599502	-1.131541	8.39259
-158.389226	412.405698	-354.014263	398.384222	0.83654	-0.368578	9.918516
-180.515145	404.776071	-334.940195	383.124967	0.073577	-1.131541	2351.451155
-211.033655	394.094593	-349.436487	354.895346	0.83654	0.394385	21985.53423
-211.796618	378.072375	-408.184618	326.665725	-0.689386	-0.368578	22164.06751
-227.818835	348.316828	-383.006847	332.006464	0.83654	0.394385	22180.85269
-242.315127	355.946456	-397.503139	321.324986	-0.689386	-1.894503	22215.94897
-259.86327	352.894605	-396.740177	297.673141	-0.689386	-0.368578	22209.84527
-262.152158	354.42053	-401.317953	296.910178	-1.452349	-0.368578	22196.11194
-278.937339	339.924238	-406.658692	261.050929	2.362465	1.157348	22225.10453
-272.833637	330.005723	-416.577208	244.265749	-0.689386	0.394385	22193.82305
-292.670668	301.776101	-421.154984	229.006495	-3.741237	-1.131541	22183.14158
-307.929923	291.094623	-428.784612	219.087979	-0.689386	-1.131541	22012.23792
-320.900289	277.361294	-444.806829	187.806507	0.073577	0.394385	22202.97861
-338.448432	271.257592	-434.888313	185.517619	-0.689386	-0.368578	22209.84527
-343.789171	249.894635	-439.46609	157.287997	1.599502	-0.368578	22215.18601
-358.285463	219.376126	-424.206835	126.769488	0.83654	0.394385	22206.79342
-365.915091	209.45761	-429.547574	94.725053	1.599502	0.394385	22209.84527
-378.885457	186.568728	-450.910531	88.621351	-0.689386	-0.368578	22209.84527
-391.855824	173.598362	-464.64386	63.443581	-0.689386	-0.368578	22195.34898
-395.670637	169.783548	-408.184618	63.443581	1.599502	0.394385	22225.10453
-422.374333	141.553927	-411.236469	58.865804	-0.689386	-1.131541	22220.52675
-412.455817	137.739113	-406.658692	34.450997	1.599502	0.394385	22183.14158
-437.633588	111.79838	-428.784612	28.347295	0.073577	-0.368578	22203.74157
-428.478035	88.909498	-408.94758	0.117673	-0.689386	-0.368578	22204.50453
-421.61137	54.576175	-427.258686	-33.452687	-2.978274	-1.131541	22128.97122
-456.707656	75.176169	-398.266102	-36.504538	-1.452349	0.394385	22203.74157
-448.315066	50.761361	-371.562406	-55.578606	-0.689386	0.394385	22215.18601
-451.366917	39.31692	-366.98463	-75.415638	-0.689386	-0.368578	22210.60823
-462.048395	31.687293	-372.325369	-89.148967	3.125428	0.394385	22182.37861
-452.12988	-16.37936	-379.192034	-113.563774	-2.215311	-0.368578	22199.16379
-447.552103	-17.905285	-366.98463	-125.008215	-1.452349	-0.368578	22180.85269
-462.048395	-27.823801	-352.488338	-159.341539	-2.215311	0.394385	22159.48973
-453.655805	-58.34231	-328.836493	-179.941532	0.073577	-0.368578	22221.28971
-444.500252	-56.816385	-300.606872	-188.334123	0.83654	1.157348	22229.6823
-433.818774	-74.364528	-287.636505	-214.274856	2.362465	0.394385	22235.02304
-431.529886	-104.883037	-288.399468	-224.193371	0.83654	-0.368578	22240.36378
-436.107662	-121.668217	-292.977244	-243.26744	1.599502	1.157348	22233.49712
-436.870625	-146.845988	-263.221698	-263.867434	3.125428	1.157348	22210.60823
-422.374333	-163.631168	-247.19948	-283.704465	0.073577	-1.131541	22226.63045
-413.981743	-175.075609	-243.384666	-292.097055	1.599502	1.92031	22228.91934
-409.403967	-198.727454	-219.732822	-284.467427	3.125428	1.157348	22240.36378
-381.937308	-195.675603	-240.332816	-328.719266	2.362465	0.394385	22240.36378
-381.174345	-216.275597	-200.658753	-335.585931	2.362465	1.157348	22239.60082
-384.226196	-230.771889	-199.132828	-339.400744	-0.689386	-1.131541	22219.76379
-371.25583	-255.186696	-183.873573	-369.156291	2.362465	1.157348	22220.52675
-355.233612	-254.423734	-154.118026	-371.445179	-1.452349	-1.131541	22215.18601
-346.841022	-280.364467	-139.621734	-378.311844	0.83654	1.157348	22215.18601
-325.478065	-295.623722	-99.184709	-394.334062	0.073577	-0.368578	22227.39341
-316.322513	-312.408902	-99.947672	-417.985906	-1.452349	-1.131541	22231.97119
-301.063258	-329.194082	-84.688417	-414.171093	1.599502	0.394385	22219.76379
-291.907705	-363.527405	-60.27361	-464.526633	-2.215311	-0.368578	22202.97861
-260.626233	-362.764442	-67.903237	-447.741453	-0.689386	-0.368578	22219.00082
-250.707717	-365.053331	-32.043988	-449.267379	-1.452349	-1.131541	22196.87491
-235.448463	-391.757026	-19.836585	-465.289596	-1.452349	-1.131541	22217.4749
-204.16699	-406.253318	-34.332877	-482.837739	0.073577	-0.368578	22231.97119
-200.352177	-414.645908	7.630074	-486.652553	2.362465	-0.368578	22230.44527
-182.041071	-399.386654	58.748577	-495.808106	0.073577	-1.131541	22228.15638
-160.678114	-417.697759	54.170801	-498.859956	0.83654	-0.368578	22235.02304
-132.448493	-433.719977	85.452273	-472.919223	0.83654	0.394385	22215.94897
-108.033685	-446.690343	90.793012	-482.074776	-0.689386	0.394385	22222.05268
-91.248505	-442.87553	128.178186	-473.682186	2.362465	-0.368578	22252.57118
-79.041101	-436.008865	101.474491	-482.837739	1.599502	0.394385	22238.83786
-59.20407	-472.631076	139.622627	-502.67477	2.362465	0.394385	22073.27494
-43.181853	-474.919965	166.326323	-480.548851	2.362465	1.157348	22238.83786
-31.737412	-487.127368	202.185572	-474.445149	-1.452349	0.394385	22219.76379
-8.085567	-495.519959	222.785566	-453.082192	-1.452349	-0.368578	22199.92676
14.803315	-505.438474	228.126305	-461.474782	-1.452349	0.394385	22221.28971
41.507011	-487.127368	247.963336	-443.163677	0.83654	-0.368578	22221.28971
48.373676	-477.208853	277.718883	-451.556267	-1.452349	-0.368578	22219.00082
83.469961	-487.127368	292.215175	-464.526633	-2.215311	-1.894503	22228.15638
75.077371	-473.394039	269.326293	-448.504416	-1.452349	1.157348	22215.18601
110.93662	-487.127368	296.029989	-465.289596	-0.689386	0.394385	22203.74157
125.432912	-487.890331	304.422579	-434.008124	-1.452349	-0.368578	22214.42305
152.899571	-480.260704	334.941088	-415.697018	-0.689386	-0.368578	22220.52675
159.766235	-472.631076	345.622566	-414.171093	0.83654	-1.131541	22216.71194
172.736602	-475.682927	364.696635	-409.593316	1.599502	-0.368578	22096.16382
203.255111	-436.008865	381.481815	-397.385912	0.073577	-0.368578	22230.44527
210.121776	-449.742194	356.304045	-374.49703	3.88839	0.394385	22220.52675
222.32918	-451.26812	399.792921	-376.785919	0.073577	0.394385	22218.23786
241.403248	-429.1422	397.504033	-367.630366	0.83654	0.394385	22203.74157
265.055093	-416.934797	406.659585	-367.630366	1.599502	0.394385	22207.55638
278.025459	-404.727393	426.496617	-347.793335	2.362465	-0.368578	22246.46748
290.232863	-388.705175	439.466983	-335.585931	0.83654	0.394385	22227.39341
300.914342	-391.757026	428.022542	-306.593347	0.83654	-1.894503	22209.84527
316.173596	-363.527405	443.281797	-282.941502	0.073577	0.394385	22225.86749
330.669888	-368.868144	439.466983	-267.682247	0.83654	0.394385	22202.97861
343.640255	-352.082964	434.126244	-234.87485	-0.689386	0.394385	22178.5638
362.714323	-345.979262	450.911424	-210.460042	0.83654	-1.131541	22219.76379
363.477286	-330.720007	447.859573	-206.645228	1.599502	0.394385	22166.3564
381.025429	-288.757057	447.09661	-190.623011	-1.452349	-1.894503	22203.74157
398.573572	-288.757057	457.778089	-165.44524	-0.689386	-1.131541	22209.84527
393.232833	-256.712622	473.037343	-170.78598	-0.689386	0.394385	22202.21564
382.551354	-250.60892	446.333648	-173.837831	-2.215311	-1.131541	22176.27491
412.306901	-222.379299	428.785505	-147.897098	0.073577	-0.368578	22188.48232
419.936528	-212.460783	460.82994	-125.008215	-1.452349	-1.131541	22206.79342
426.803193	-204.831156	445.570685	-97.541557	0.073577	0.394385	22202.21564
442.062448	-170.497833	463.118828	-72.363787	1.599502	-0.368578	22202.21564
436.721709	-154.475615	463.118828	-54.815644	0.073577	-0.368578	22215.94897
407.729125	-136.927472	435.652169	-69.311936	0.073577	-0.368578	22200.68972
435.195783	-119.379329	437.178095	-15.904544	3.125428	1.92031	22200.68972
435.958746	-85.046006	424.970691	2.406562	1.599502	1.157348	22214.42305
442.825411	-67.497863	417.341064	29.110257	1.599502	-0.368578	22203.74157
442.825411	-56.053422	424.970691	70.310245	1.599502	0.394385	22214.42305
415.358752	-30.112689	410.474399	82.517649	0.073577	-1.894503	22180.08972
445.114299	-12.564546	389.111442	104.643568	3.125428	1.92031	22225.10453
429.855044	-0.357142	391.400331	129.058376	0.073577	0.394385	22192.29713
423.751342	15.665075	395.215144	125.243562	-2.978274	-0.368578	22170.17121
407.729125	27.872479	361.644784	140.502817	-2.215311	-0.368578	22203.74157
411.543938	47.70951	354.015157	173.310215	-1.452349	-0.368578	22206.79342
394.758758	77.465057	353.252194	177.887991	-0.689386	0.394385	22229.6823
396.284684	103.40579	344.096641	205.35465	0.073577	-0.368578	22231.20823
374.158764	100.353939	309.763318	225.954644	-2.978274	-1.131541	22206.79342
377.973578	147.657629	282.296659	235.110196	-2.978274	0.394385	22209.08231
374.158764	166.731697	306.711467	227.480569	-1.452349	-1.131541	22215.94897
373.395802	155.287256	258.644814	241.213898	0.073577	-0.368578	22202.97861
351.269882	192.67243	251.015187	266.391669	-1.452349	-0.368578	22226.63045
344.403218	218.613163	248.726299	284.702774	1.599502	1.157348	22248.75637
344.403218	221.665014	221.25964	308.354619	2.362465	0.394385	22228.15638
339.825441	226.242791	183.111503	333.532389	-1.452349	-1.131541	22227.39341
335.247665	239.97612	183.111503	328.954613	0.073577	-0.368578	22216.71194
318.462484	268.968704	158.696696	328.19165	-0.689386	-1.131541	22206.79342
317.699522	292.620549	141.911516	353.369421	2.362465	0.394385	22232.73415
302.440267	291.094623	133.518926	357.184234	0.83654	-0.368578	22252.57118
286.41805	320.087207	88.504124	371.680526	3.125428	0.394385	22230.44527
283.366199	342.976089	100.711528	394.569408	-1.452349	-1.131541	22232.73415
255.136577	353.657568	48.067099	395.332371	1.599502	-0.368578	22235.786
251.321764	354.42053	59.51154	389.991632	-2.215311	-1.131541	22100.7416
237.588434	372.731636	35.859695	409.0657	0.073577	-0.368578	22209.08231
228.432882	380.361263	25.178217	435.006433	-1.452349	-1.131541	22226.63045
213.173627	373.494599	-28.992137	423.561992	0.073577	0.394385	22215.94897
207.832888	403.250145	-40.436578	442.636061	-0.689386	-0.368578	22221.28971
176.551415	407.064959	-48.066206	444.924949	-1.452349	-1.894503	22232.73415
165.869937	413.168661	-82.399529	451.028651	-2.978274	-0.368578	22197.63787
149.084757	433.768655	-98.421746	442.636061	-1.452349	-1.131541	22208.31935
129.247726	419.272363	-97.658784	463.236055	0.073577	1.157348	22225.86749
120.092173	443.687171	-135.806921	460.184204	1.599502	1.157348	22218.23786
106.358844	438.346431	-138.858772	460.184204	-1.452349	-0.368578	22222.81564
102.54403	457.4205	-137.332846	472.391608	2.362465	-0.368578	22247.99341
75.077371	455.894574	-154.118026	458.658278	1.599502	0.394385	22234.26008
47.610713	455.131612	-197.606902	450.265688	0.83654	-0.368578	22136.60085
52.188489	463.524202	-167.088393	446.450875	3.125428	1.157348	22231.97119
33.114421	445.213096	-188.451349	480.784198	0.83654	0.394385	22228.15638
21.66998	447.501984	-192.266163	475.443459	3.125428	-0.368578	22240.36378
18.618129	437.583469	-222.784673	469.339757	1.599502	-0.368578	22242.65267
-16.478157	454.368649	-229.651337	460.947167	2.362465	1.157348	22238.83786
-24.107784	452.079761	-274.666139	481.54716	0.83654	1.157348	22227.39341
-30.211486	440.63532	-254.066145	451.028651	-0.689386	-0.368578	5524.613178
-50.048517	437.583469	-267.036511	441.873098	-2.978274	-1.131541	17.548143
-65.307772	426.139028	-283.821692	441.110135	0.073577	1.157348	12.207404
-77.515176	423.850139	-282.295766	451.028651	-1.452349	-0.368578	9.918516
-118.715164	421.561251	-311.28835	418.984216	0.83654	1.157348	10.681478
-107.270723	414.694587	-316.629089	438.821247	0.073577	-0.368578	9.155553
-135.500344	416.983475	-340.280934	408.302738	-2.215311	-0.368578	9.918516
-149.233673	412.405698	-346.384636	415.169402	-0.689386	1.157348	9.155553
-172.885518	410.879773	-355.540189	390.754595	1.599502	1.157348	11.444441
-183.566996	405.539034	-372.325369	390.754595	-2.215311	0.394385	9.155553
-192.722549	397.146444	-372.325369	360.999048	0.83654	-1.131541	16068.7582
-188.144773	388.753853	-349.436487	376.258303	0.83654	-2.657466	22169.40825
-207.981804	392.568667	-375.37722	366.339787	2.362465	-0.368578	22209.84527
-215.611431	371.968673	-406.658692	326.665725	-1.452349	-0.368578	22225.86749
-232.396612	352.894605	-386.821661	322.850911	-1.452349	-1.131541	22193.06009
-250.707717	330.768685	-402.080916	309.880545	0.073577	-1.131541	22190.00824
-265.204009	339.924238	-411.236469	280.887961	1.599502	-0.368578	22223.5786
-275.122525	335.346462	-407.421655	271.732408	0.83654	-0.368578	22230.44527
-275.885488	324.664984	-428.021649	251.132414	0.83654	-0.368578	22219.76379
-301.063258	310.168692	-419.629059	230.53242	1.599502	-0.368578	22171.69713
-312.507699	276.598331	-410.473506	224.428718	-2.978274	-1.894503	22199.16379
-323.189177	269.731667	-426.495723	191.62132	-0.689386	-0.368578	22181.61565
-343.026208	255.235375	-433.362388	172.547252	-1.452349	-1.131541	22187.71935
-355.996575	242.265008	-431.0735	152.710221	-1.452349	-0.368578	22191.53417
-353.707687	224.716865	-437.177202	125.243562	-1.452349	0.394385	22207.55638
-381.937308	212.509461	-447.85868	100.828755	0.83654	-0.368578	22192.29713
-374.307681	203.353908	-435.651276	82.517649	-2.215311	-1.894503	22204.50453
-391.855824	180.465026	-444.806829	65.732469	-2.978274	-0.368578	22190.7712
-397.959525	169.020585	-440.229053	61.917655	-1.452349	1.157348	22193.82305
-418.559519	148.420591	-434.125351	48.184326	0.83654	0.394385	22199.92676
-413.981743	120.19097	-416.577208	42.843587	1.599502	0.394385	22200.68972
-427.715072	120.953933	-407.421655	27.584332	-0.689386	-0.368578	22213.66009
-420.848408	87.383572	-411.999431	8.510264	1.599502	0.394385	22216.71194
-430.766923	96.539125	-411.999431	-14.378619	-0.689386	-1.131541	22207.55638
-446.789141	60.679877	-394.451288	-28.874911	0.83654	1.157348	22185.43046
-472.729874	31.687293	-354.777226	-44.134165	0.073577	0.394385	22194.58602
-436.870625	41.605808	-347.147599	-96.778594	0.073577	-0.368578	22182.37861
-452.892843	21.768777	-347.910561	-90.674892	0.83654	-0.368578	22231.20823
-446.026178	3.457671	-356.303152	-102.119333	2.362465	0.394385	22223.5786
-444.500252	0.40582	-366.98463	-128.060066	0.073577	0.394385	22214.42305
-465.100246	-30.112689	-311.28835	-154.000799	0.83654	0.394385	22238.07489
-466.626172	-58.34231	-308.999462	-191.385974	-2.978274	-1.131541	22226.63045
-439.159513	-72.838602	-314.340201	-188.334123	-3.741237	-1.131541	22196.11194
-440.685439	-81.994155	-296.792058	-205.882266	-2.215311	-1.894503	22221.28971
-436.107662	-99.542298	-280.769841	-218.852632	1.599502	0.394385	22230.44527
-451.366917	-123.194143	-276.955027	-246.319291	2.362465	1.157348	22221.28971
-439.922476	-133.112659	-286.873542	-255.474843	-2.978274	-0.368578	22224.34156
-423.137296	-158.290429	-261.695772	-270.734098	-4.5042	-1.131541	22214.42305
-423.137296	-184.994125	-261.695772	-279.126688	-0.689386	-0.368578	22200.68972
-391.092861	-185.757087	-225.836524	-315.7489	-1.452349	0.394385	22209.08231
-407.878041	-201.016342	-208.288381	-350.845186	0.83654	0.394385	22224.34156
-375.070643	-222.379299	-207.525418	-328.719266	-2.978274	-1.131541	22214.42305
-372.781755	-216.275597	-189.214312	-343.215558	2.362465	0.394385	22241.88971
-356.759538	-252.134846	-167.851356	-360.763701	-0.689386	-1.894503	22244.17859
-349.12991	-262.053361	-148.777287	-363.815552	0.073577	-0.368578	22218.23786
-348.366948	-265.105212	-152.592101	-372.208142	-1.452349	-0.368578	22222.05268
-306.403997	-306.3052	-121.310629	-405.778503	-0.689386	0.394385	22230.44527
-337.685469	-314.69779	-75.532864	-423.326646	0.073577	0.394385	22117.52678
-293.433631	-320.038529	-97.658784	-418.748869	3.125428	1.157348	22242.65267
-277.411413	-341.401486	-55.695833	-441.637751	0.83654	-0.368578	22248.75637
-256.048456	-362.764442	-33.569914	-433.245161	-0.689386	-1.131541	22228.91934
-236.211425	-380.312585	-38.14769	-454.608118	1.599502	0.394385	22227.39341
-222.478096	-383.364436	-27.466212	-457.659969	-2.215311	-1.131541	22220.52675
-212.55958	-384.127399	-9.918069	-471.393298	-1.452349	-0.368578	22202.21564
-191.196624	-404.727393	19.837478	-485.88959	2.362465	0.394385	22219.00082
-170.59663	-423.038499	28.230068	-482.837739	0.83654	-1.131541	22231.97119
-160.678114	-434.48294	62.563391	-491.230329	0.073577	0.394385	22222.81564
-123.29294	-442.87553	80.874497	-472.156261	0.073577	0.394385	22223.5786
-118.715164	-461.186635	77.822646	-501.148845	0.073577	-0.368578	22213.66009
-102.692946	-459.66071	107.578193	-474.445149	-2.215311	-0.368578	22212.89712
-66.070735	-471.105151	118.259671	-475.971074	-2.978274	-1.131541	22096.16382
-47.759629	-474.157002	164.037435	-485.88959	1.599502	1.157348	22223.5786
-22.581859	-484.83848	146.489292	-508.015509	-0.689386	-1.131541	22231.97119
-21.055933	-465.001449	189.978168	-473.682186	-1.452349	-1.131541	22233.49712
-4.270753	-481.786629	218.970752	-445.452565	0.073577	-0.368578	22233.49712
18.618129	-495.519959	226.600379	-453.082192	-0.689386	-0.368578	22234.26008
41.507011	-471.868114	276.95592	-454.608118	-2.978274	-1.894503	22218.23786
77.36626	-499.334772	280.007771	-441.637751	0.83654	-1.131541	22228.15638
81.944036	-474.919965	271.615181	-450.793304	0.83654	0.394385	22254.09711
89.573663	-487.127368	298.318877	-439.348863	1.599502	-0.368578	22228.15638
102.54403	-480.260704	305.185541	-440.111826	0.83654	-0.368578	22234.26008
139.166241	-483.312555	327.311461	-424.089608	0.073577	-0.368578	22235.786
144.50698	-474.157002	321.207759	-408.067391	0.83654	1.157348	22212.13416
165.106974	-474.157002	349.43738	-413.40813	-2.978274	-1.131541	22124.39345
175.02549	-469.579226	343.333678	-394.334062	-0.689386	-0.368578	22218.23786
205.543999	-465.764412	351.726268	-376.785919	-1.452349	-0.368578	22212.89712
195.625484	-448.216269	384.533666	-368.393328	0.83654	-0.368578	22192.29713
220.040291	-442.87553	388.34848	-382.88962	0.83654	0.394385	22218.23786
229.958807	-434.48294	413.52625	-369.919254	0.83654	0.394385	22195.34898
249.032875	-432.957014	389.874405	-372.208142	-2.215311	-1.131541	22199.92676
269.632869	-414.645908	422.681803	-337.874819	0.073577	0.394385	22209.08231
287.181012	-392.519989	424.970691	-337.111856	-1.452349	0.394385	22204.50453
303.966192	-390.994064	437.941058	-304.304459	2.362465	1.92031	22225.10453
312.358783	-367.342219	449.385499	-258.526694	3.125428	-0.368578	22220.52675
336.77359	-361.238517	442.518834	-252.422992	-0.689386	-1.131541	22217.4749
342.114329	-349.794076	455.489201	-221.14152	0.073577	-1.131541	22223.5786
348.218031	-326.905194	460.82994	-220.378558	-2.215311	-2.657466	22203.74157
362.714323	-320.038529	457.778089	-204.35634	1.599502	0.394385	22199.16379
361.188398	-284.17928	447.859573	-195.200787	1.599502	0.394385	22186.19343
375.68469	-273.497802	458.541051	-165.44524	1.599502	-0.368578	22232.73415
404.677274	-263.579287	460.82994	-164.682278	1.599502	-0.368578	22223.5786
404.677274	-247.557069	477.61512	-140.26747	2.362465	1.157348	22210.60823
403.914311	-223.905224	460.82994	-146.371172	-0.689386	-0.368578	22213.66009
420.699491	-228.483001	460.066977	-134.926731	-0.689386	-0.368578	22193.82305
433.669858	-203.30523	462.355865	-103.645259	-2.215311	-1.131541	22186.95639
435.195783	-168.971907	453.200312	-80.756377	-0.689386	0.394385	22211.3712
433.669858	-158.290429	454.726238	-54.815644	0.83654	0.394385	22218.23786
415.358752	-122.43118	449.385499	-55.578606	0.073577	-0.368578	22178.5638
443.588373	-110.986739	435.652169	-29.637873	-1.452349	-1.131541	22201.45268
415.358752	-103.357112	405.896623	-17.43047	-4.5042	-0.368578	22203.74157
440.536522	-81.994155	420.392915	26.058406	-3.741237	-1.131541	22176.27491
437.484671	-62.157124	430.31143	72.599133	-1.452349	-0.368578	22190.00824
426.04023	-24.77195	395.215144	90.910239	-1.452349	-1.131541	22215.18601
439.010597	-17.905285	386.059591	113.799121	0.83654	-1.131541	22193.82305
414.595789	8.035448	394.452182	132.110227	1.599502	-0.368578	22210.60823
420.699491	13.376187	384.533666	149.65837	-1.452349	-1.131541	22210.60823
410.780976	42.368771	363.933672	155.762072	0.83654	0.394385	22212.89712
408.492087	68.309504	372.326262	170.258364	-0.689386	-1.131541	22225.10453
409.25505	74.413206	344.096641	182.465768	-1.452349	-1.131541	22230.44527
397.810609	98.065051	333.415163	201.539836	1.599502	0.394385	22237.31193
380.262466	116.376156	330.363312	220.613904	-0.689386	-0.368578	22234.26008
371.869876	132.398374	306.711467	234.347234	0.83654	0.394385	22214.42305
369.580988	157.576144	292.215175	257.999079	0.83654	-1.131541	22222.81564
364.240249	185.042803	263.985554	260.287967	0.073577	-0.368578	22220.52675
347.455068	172.835399	272.378144	264.10278	-0.689386	0.394385	22213.66009
338.299516	214.798349	244.148522	273.258333	-0.689386	-0.368578	22210.60823
341.351367	220.139089	207.526311	306.828694	-2.215311	-1.131541	22221.28971
343.640255	231.58353	200.659646	325.902762	0.073577	0.394385	22232.73415
331.432851	255.235375	196.844833	324.376837	-1.452349	0.394385	22225.86749
319.98841	255.998337	170.9041	319.036097	-2.215311	0.394385	22204.50453
290.995826	278.887219	150.304106	356.421272	-1.452349	0.394385	22214.42305
307.018043	307.879803	101.474491	367.865713	-1.452349	-1.131541	22211.3712
300.914342	320.85017	107.578193	368.628675	-0.689386	-1.131541	22212.89712
291.758789	333.820536	80.874497	384.650893	0.83654	0.394385	22231.97119
271.921758	348.316828	66.378205	405.250887	3.88839	1.157348	22047.33421
268.869907	358.235344	74.007832	404.487924	-1.452349	-0.368578	22227.39341
256.662503	383.413114	26.704142	406.013849	0.83654	-1.131541	22230.44527
226.906956	370.442748	0.763409	430.428657	0.073577	-1.131541	22227.39341
198.677335	401.72422	-2.288442	451.791614	0.83654	0.394385	22214.42305
188.758819	402.487183	-43.488429	460.184204	3.125428	1.157348	22231.20823
169.684751	406.301996	-94.606933	453.317539	3.125428	0.394385	22249.51933
181.892155	443.687171	-102.23656	449.502725	1.599502	-0.368578	22231.20823
155.951421	435.29458	-96.132858	451.028651	0.83654	-1.131541	22236.54897
126.958837	424.613102	-125.888405	463.236055	-1.452349	0.394385	22233.49712
122.381061	441.398282	-144.962473	452.554576	-0.689386	0.394385	22207.55638
75.840334	445.213096	-143.436548	476.969384	-0.689386	-0.368578	22214.42305
92.625514	447.501984	-128.177293	463.236055	0.83654	-0.368578	22231.97119
69.736632	443.687171	-157.169877	445.687912	0.073577	-0.368578	22188.48232
52.188489	450.553835	-180.058759	473.15457	0.83654	0.394385	22225.86749
46.084787	457.4205	-186.925424	455.606427	0.073577	0.394385	22235.786
11.751464	449.790872	-206.762455	470.102719	-2.215311	-0.368578	22195.34898
30.825533	439.872357	-202.947641	454.843465	-0.689386	0.394385	22207.55638
1.069986	439.872357	-228.888374	479.258272	-0.689386	0.394385	22225.10453
-11.137418	449.02791	-220.495784	462.473092	0.83654	0.394385	22212.89712
-18.767045	445.976059	-249.488368	466.287906	-1.452349	-1.894503	22226.63045
-33.263337	444.450133	-257.880958	453.317539	0.83654	-0.368578	11125.52263
-42.41889	439.109394	-260.169847	458.658278	0.073577	0.394385	22.888882
-65.307772	425.376065	-271.614288	444.924949	0.83654	0.394385	12.207404
-79.804064	425.376065	-281.532803	451.791614	0.073577	-0.368578	12.970367
-92.774431	419.272363	-297.555021	438.821247	-0.689386	-1.894503	9.918516
-127.107754	404.013108	-307.473536	460.947167	0.073577	-0.368578	11.444441
-144.655897	399.435332	-315.103164	419.747179	3.125428	1.157348	10.681478
-129.396642	410.11681	-344.095748	406.013849	2.362465	1.157348	9.918516
-156.863301	409.353847	-347.147599	396.858297	1.599502	-0.368578	9.918516
-175.174406	405.539034	-347.147599	389.228669	-2.215311	-0.368578	8.39259
-201.878102	402.487183	-345.621673	367.865713	-0.689386	-0.368578	13295.38865
-206.455879	389.516816	-370.036481	385.413856	-2.215311	0.394385	22157.20084
-211.033655	381.887189	-372.325369	341.162017	1.599502	1.157348	22215.94897
-232.396612	371.205711	-386.821661	345.739793	-0.689386	1.157348	22184.6675
-240.789202	365.102009	-395.214251	319.036097	-1.452349	-0.368578	22201.45268
-267.492897	353.657568	-397.503139	303.776843	-2.215311	-1.131541	22204.50453
-269.781786	348.316828	-399.029065	277.83611	-1.452349	-0.368578	22197.63787
-275.885488	325.427946	-389.873512	258.762041	1.599502	0.394385	22180.85269
-275.122525	331.531648	-412.762394	248.843526	0.073577	1.157348	22206.03046
-308.692885	316.272393	-431.836462	242.739824	-0.689386	-0.368578	22224.34156
-308.692885	294.146474	-428.021649	243.502787	2.362465	1.157348	22202.97861
-322.426215	285.753884	-415.814245	200.013911	1.599502	0.394385	22225.86749
-339.211395	266.679816	-416.577208	157.287997	0.83654	0.394385	22214.42305
-358.285463	246.842784	-418.103133	142.028742	0.073577	0.394385	22183.90454
-346.078059	214.798349	-436.414239	123.717637	2.362465	1.157348	22186.19343
-358.285463	221.665014	-437.177202	104.643568	0.83654	-0.368578	22220.52675
-362.100277	207.168722	-437.940164	80.991724	1.599502	-0.368578	22209.84527
-417.033594	168.257623	-437.177202	87.858388	2.362465	-0.368578	22207.55638
-397.196563	172.835399	-409.710543	59.628767	-2.215311	-1.131541	22218.23786
-407.115078	149.946517	-403.606841	42.080624	-2.978274	-1.131541	22199.16379
-426.952109	123.242821	-407.421655	20.717667	-1.452349	-0.368578	22183.90454
-419.322482	100.353939	-410.473506	6.221375	-1.452349	-0.368578	22214.42305
-439.159513	104.931715	-392.1624	3.932487	-4.5042	-1.131541	22194.58602
-425.426184	74.413206	-389.110549	-15.141581	-1.452349	-1.131541	22206.03046
-455.181731	75.176169	-387.584624	-38.030463	-0.689386	-0.368578	22192.29713
-435.3447	55.339137	-373.088332	-48.711942	1.599502	-0.368578	22196.11194
-452.12988	30.161367	-351.725375	-100.593408	-2.978274	-0.368578	22171.69713
-475.781725	17.953963	-383.76981	-131.111917	-2.215311	-0.368578	22177.03787
-471.966911	11.850261	-381.480922	-120.430439	0.073577	1.157348	22203.74157
-453.655805	-13.327509	-378.429071	-138.741545	-0.689386	-0.368578	22218.23786
-455.944693	-24.77195	-341.043897	-163.156352	0.073577	-0.368578	22236.54897
-445.263215	-51.475646	-312.814276	-179.941532	1.599502	-0.368578	22231.97119
-427.715072	-55.290459	-318.155015	-181.467458	2.362465	1.157348	22230.44527
-448.315066	-85.808969	-314.340201	-228.771148	1.599502	0.394385	22184.6675
-433.818774	-101.831186	-282.295766	-242.504477	1.599502	0.394385	22221.28971
-444.500252	-116.327478	-269.3254	-253.185955	0.073577	-1.131541	22219.00082
-421.61137	-134.638584	-247.19948	-257.000769	0.073577	-1.131541	22250.2823
-409.403967	-169.73487	-255.59207	-257.763732	0.073577	0.394385	22235.786
-388.803973	-185.757087	-254.066145	-288.282241	-1.452349	-1.131541	22225.10453
-395.670637	-199.490417	-204.473567	-313.460011	-2.215311	-0.368578	22236.54897
-388.803973	-204.831156	-216.680971	-318.037788	0.073577	-0.368578	22220.52675
-379.64842	-234.586703	-206.762455	-333.297043	-0.689386	0.394385	22202.21564
-368.966941	-248.320032	-173.955057	-364.578515	-0.689386	-0.368578	22222.81564
-368.966941	-243.742255	-158.695803	-365.341478	-1.452349	-0.368578	22225.10453
-338.448432	-249.845957	-153.355064	-382.88962	-2.215311	-1.894503	22218.23786
-332.34473	-273.497802	-125.888405	-390.519248	0.83654	0.394385	22232.73415
-327.766954	-304.779274	-110.62915	-410.356279	-2.215311	-1.131541	22177.80084
-312.507699	-313.171864	-99.947672	-405.01554	-1.452349	-1.131541	22197.63787
-299.537332	-321.564455	-87.740268	-417.222944	-2.215311	-1.131541	22204.50453
-291.144742	-327.668156	-80.110641	-435.534049	0.83654	0.394385	22222.81564
-254.522531	-362.764442	-48.829169	-436.297012	0.073577	-0.368578	22219.00082
-237.737351	-367.342219	-41.962504	-445.452565	1.599502	0.394385	22247.99341
-224.004021	-384.890362	-13.732883	-453.082192	0.073577	-0.368578	22241.12674
-205.692916	-390.231101	-5.340293	-467.578484	-0.689386	-1.131541	22218.23786
-199.589214	-392.519989	3.052298	-494.28218	0.073577	0.394385	22224.34156
-162.20404	-409.305169	32.807844	-479.022925	0.83654	1.157348	22233.49712
-153.81145	-425.327387	63.326354	-495.045143	1.599502	0.394385	22222.81564
-141.604046	-432.957014	76.29672	-479.785888	0.83654	-0.368578	22244.17859
-135.500344	-455.845896	113.681894	-482.837739	1.599502	0.394385	22248.75637
-88.196654	-461.949598	106.81523	-490.467366	2.362465	-0.368578	22182.37861
-69.885549	-474.157002	128.178186	-479.785888	-1.452349	-1.131541	22224.34156
-66.070735	-483.312555	135.044851	-521.748839	-0.689386	1.157348	22219.00082
-44.707778	-495.519959	155.644845	-495.045143	-0.689386	-0.368578	22202.97861
-9.611492	-495.519959	199.896684	-476.734037	-2.978274	-0.368578	22220.52675
-3.507791	-500.860698	199.896684	-472.156261	-0.689386	-0.368578	22231.97119
26.247756	-489.416257	218.207789	-475.208112	1.599502	1.157348	22215.94897
35.403309	-481.786629	259.407777	-445.452565	-1.452349	-0.368578	22223.5786
52.951452	-501.62366	259.407777	-449.267379	-3.741237	-0.368578	22213.66009
65.921819	-492.468108	289.163324	-470.630335	-1.452349	0.394385	22202.21564
62.869968	-472.631076	297.555914	-437.059975	-0.689386	-0.368578	22215.18601
80.418111	-507.727362	281.533697	-432.482198	-0.689386	0.394385	22224.34156
135.351428	-499.334772	309.763318	-453.845155	0.073577	-0.368578	22216.71194
152.899571	-474.157002	335.704051	-413.40813	1.599502	0.394385	22212.89712
166.6329	-471.105151	337.992939	-399.674801	2.362465	-1.131541	22233.49712
181.892155	-469.579226	363.933672	-389.756285	0.83654	1.157348	22222.81564
207.069925	-437.534791	357.067007	-398.148875	0.073577	0.394385	22183.14158
216.98844	-448.216269	364.696635	-376.785919	1.599502	0.394385	22214.42305
242.166211	-438.297753	390.637368	-377.548881	1.599502	0.394385	22245.70452
242.166211	-429.905163	423.444766	-356.185925	1.599502	-0.368578	22204.50453
255.136577	-405.490356	392.163293	-356.948887	1.599502	0.394385	22215.18601
284.892124	-397.097766	436.415132	-320.326676	2.362465	1.157348	22230.44527
275.736571	-408.542207	403.607734	-327.193341	-2.978274	0.394385	22207.55638
296.336565	-394.808877	415.052175	-304.304459	-1.452349	0.394385	22192.29713
316.173596	-364.290368	439.466983	-266.156322	-0.689386	-0.368578	22220.52675
331.432851	-367.342219	444.807722	-261.578545	-1.452349	0.394385	22215.18601
365.003211	-348.26815	447.859573	-269.208173	0.83654	0.394385	22025.97125
363.477286	-354.371852	439.466983	-243.26744	1.599502	0.394385	22205.2675
361.95136	-323.853343	451.674387	-206.645228	-1.452349	-0.368578	22172.4601
371.869876	-291.808908	461.592902	-197.489675	0.073577	0.394385	22193.82305
384.07728	-297.91261	482.192896	-168.497091	0.83654	-0.368578	22190.00824
372.632839	-270.445951	458.541051	-157.815613	1.599502	1.157348	22186.19343
394.758758	-249.082995	469.985493	-150.948948	0.83654	-1.131541	22209.08231
414.595789	-230.008926	473.037343	-128.823029	1.599502	-1.131541	22229.6823
424.514305	-209.408932	465.407716	-128.823029	-0.689386	-0.368578	22209.84527
422.988379	-194.91264	467.696604	-112.800812	0.83654	0.394385	22213.66009
431.38097	-171.260795	460.066977	-79.230451	-1.452349	-1.131541	22212.89712
430.618007	-145.320062	436.415132	-45.660091	0.073577	-1.131541	22186.95639
453.506889	-123.957106	417.341064	-19.719358	0.073577	-0.368578	21985.53423
436.721709	-107.171925	429.548467	-9.800842	2.362465	0.394385	22241.88971
444.351336	-115.564516	424.207728	10.799152	0.83654	-0.368578	22187.71935
429.855044	-51.475646	384.533666	32.925071	0.83654	0.394385	22196.11194
450.455038	-65.208975	419.629952	65.732469	2.362465	-0.368578	22206.79342
438.247634	-36.216391	379.95589	67.258394	0.073577	-0.368578	22178.5638
429.092081	-17.142323	375.378113	105.406531	-1.452349	0.394385	22195.34898
421.462454	8.035448	389.874405	125.243562	0.83654	0.394385	22218.23786
434.43282	19.479889	377.667001	153.473184	1.599502	0.394385	22223.5786
396.284684	30.92433	371.563299	156.525035	-1.452349	0.394385	22222.05268
393.232833	56.1021	360.881821	174.83614	-2.978274	-1.894503	22231.20823
400.86246	83.568759	341.04479	174.073177	-0.689386	0.394385	22209.84527
392.46987	100.353939	330.363312	185.517619	0.073577	0.394385	22203.74157
378.736541	126.294672	324.25961	196.96206	0.83654	0.394385	22131.26011
377.973578	124.005784	297.555914	207.643538	-2.215311	-0.368578	22219.76379
377.973578	139.265039	280.770734	222.13983	0.073577	-1.131541	22223.5786
371.869876	178.176138	273.904069	257.999079	2.362465	0.394385	22242.65267
352.032845	188.857616	245.674448	262.576855	2.362465	1.92031	22239.60082
362.714323	210.983536	236.518895	283.939812	3.125428	1.157348	22224.34156
355.084696	203.353908	216.681864	303.776843	0.073577	-0.368578	22230.44527
329.906926	225.479828	187.68928	328.19165	-0.689386	-1.131541	22230.44527
336.77359	259.813151	217.444827	339.636091	0.83654	0.394385	22237.31193
325.329149	272.783517	182.348541	330.480539	1.599502	-0.368578	22236.54897
306.255081	288.805735	128.941149	351.843495	0.073577	0.394385	22236.54897
290.232863	298.724251	112.918932	356.421272	-0.689386	-0.368578	22223.5786
288.706938	301.013139	96.896714	378.547191	1.599502	-0.368578	22223.5786
271.158795	310.931654	70.193018	380.073116	-1.452349	0.394385	22166.3564
265.818056	341.450164	72.481907	386.176818	-0.689386	0.394385	22210.60823
262.766205	367.390897	48.830062	406.776812	3.125428	-0.368578	22227.39341
258.188428	371.968673	43.489323	400.67311	-0.689386	-0.368578	22230.44527
236.825472	384.93904	22.889329	431.19162	0.073577	-0.368578	22216.71194
208.59585	372.731636	-19.073622	427.376806	-0.689386	0.394385	22207.55638
198.677335	400.198295	-35.858802	438.058284	0.073577	0.394385	22217.4749
173.499564	421.561251	-83.162492	440.347173	-2.215311	1.157348	22202.21564
163.581049	416.220512	-77.821753	440.347173	1.599502	-0.368578	22216.71194
153.662533	423.850139	-88.503231	447.9768	-0.689386	-1.131541	22237.31193
156.714384	452.079761	-141.910622	451.791614	3.125428	1.157348	22238.07489
126.958837	437.583469	-117.495815	470.102719	0.073577	-0.368578	22233.49712
109.410695	451.316798	-129.703219	457.132353	-0.689386	-0.368578	22234.26008
81.181073	458.183463	-134.280995	447.213837	-2.215311	-1.131541	22206.03046
74.314409	455.894574	-155.643952	451.028651	2.362465	0.394385	22222.81564
76.603297	461.235313	-157.93284	465.524943	-0.689386	-1.131541	22238.07489
48.373676	451.316798	-171.666169	469.339757	0.073577	-0.368578	22235.786
27.010719	455.894574	-204.473567	471.628645	0.83654	0.394385	22231.20823
17.855166	444.450133	-213.62912	474.680496	0.073577	-0.368578	22238.83786
13.27739	449.790872	-201.421716	461.710129	-0.689386	0.394385	22223.5786
-21.818896	440.63532	-217.443933	457.895316	-1.452349	-0.368578	22203.74157
-26.396673	445.976059	-244.910592	459.421241	-0.689386	0.394385	22220.52675
-28.685561	440.63532	-253.303182	454.080502	0.073577	-1.131541	7838.679159
-52.337406	445.976059	-282.295766	451.028651	0.073577	0.394385	19.837031
-61.492959	438.346431	-304.421685	454.080502	0.073577	0.394385	13.733329
-73.700362	436.057543	-297.555021	447.9768	-2.215311	-0.368578	10.681478
-91.248505	435.29458	-340.280934	464.76198	-1.452349	-0.368578	9.918516
-108.033685	424.613102	-350.19945	418.984216	-1.452349	-0.368578	9.918516
-130.922568	413.168661	-358.59204	419.747179	0.83654	0.394385	7.629627
-147.707748	405.539034	-341.80686	406.776812	1.599502	0.394385	9.918516
-168.307742	401.72422	-334.177232	384.650893	0.073577	1.157348	8.39259
-174.411444	388.753853	-341.043897	380.073116	1.599502	-0.368578	9.918516
-188.144773	401.72422	-354.777226	380.073116	1.599502	0.394385	14938.81039
-195.011437	392.568667	-360.117965	364.813862	-2.215311	-1.894503	22179.32676
-219.426245	388.753853	-349.436487	366.339787	1.599502	-0.368578	22190.7712
-217.90032	375.783487	-373.088332	325.139799	-0.689386	-0.368578	22195.34898
-235.448463	361.287195	-376.140183	321.324986	1.599502	-0.368578	22241.12674
-256.048456	354.42053	-402.080916	295.384253	1.599502	-0.368578	22223.5786
-262.915121	352.894605	-403.606841	294.62129	0.073577	-1.131541	22096.16382
-268.25586	342.213127	-420.392021	256.473153	0.83654	0.394385	22221.28971
-278.174376	320.85017	-421.154984	252.658339	-1.452349	-1.131541	22215.94897
-307.16696	310.931654	-450.147568	243.502787	-0.689386	0.394385	22158.72677
-314.033624	284.227959	-429.547574	209.932426	-0.689386	-1.131541	22203.74157
-321.663252	267.442778	-436.414239	189.332432	-1.452349	-1.894503	22221.28971
-336.922507	243.027971	-402.080916	170.258364	-0.689386	-0.368578	22193.06009
-343.789171	236.161306	-417.34017	138.213929	1.599502	0.394385	22212.89712
-360.574351	196.487244	-454.725345	119.902823	-2.215311	0.394385	22199.16379
-369.729904	195.724281	-437.177202	90.910239	-1.452349	-1.131541	22179.32676
-378.122494	204.116871	-457.777196	93.199127	-0.689386	-0.368578	22193.06009
-407.115078	175.124287	-460.066084	50.473214	0.83654	0.394385	22202.21564
-401.011376	170.546511	-457.014233	55.05099	-0.689386	0.394385	22195.34898
-400.248414	138.502076	-397.503139	41.317661	1.599502	0.394385	22021.39348
-433.055811	140.790964	-388.347586	-0.645289	-0.689386	-1.894503	22226.63045
-417.796557	113.324305	-428.021649	17.665816	1.599502	0.394385	22206.79342
-435.3447	107.220604	-415.051282	1.643599	-0.689386	-1.131541	22194.58602
-423.900259	76.702094	-411.236469	-25.060097	-2.978274	-1.131541	22193.06009
-439.922476	78.990982	-386.058698	-39.556389	0.073577	-1.131541	22201.45268
-449.078029	41.605808	-381.480922	-60.919346	0.073577	-1.131541	22209.84527
-458.233582	40.842845	-343.332785	-81.519339	1.599502	-0.368578	22204.50453
-454.418768	29.398404	-371.562406	-100.593408	0.073577	-0.368578	21906.94907
-455.944693	-1.883068	-352.488338	-106.69711	-0.689386	0.394385	22214.42305
-455.944693	-11.038621	-363.169816	-146.371172	-0.689386	0.394385	22210.60823
-452.12988	-46.897869	-325.784642	-154.000799	-0.689386	0.394385	22215.18601
-436.107662	-50.712683	-328.836493	-165.44524	-1.452349	-0.368578	22215.94897
-445.263215	-72.07564	-300.606872	-178.415607	-1.452349	-1.131541	22196.87491
-430.766923	-83.520081	-276.955027	-200.541526	0.073577	0.394385	22231.20823
-422.374333	-94.201559	-273.903176	-209.697079	0.073577	-0.368578	22221.28971
-442.211364	-143.031174	-276.955027	-244.030402	0.073577	0.394385	22208.31935
-423.900259	-135.401547	-283.821692	-241.741514	-0.689386	0.394385	22214.42305
-420.848408	-165.157093	-244.147629	-274.548912	-1.452349	-0.368578	22208.31935
-403.300265	-177.364497	-232.703188	-298.963719	0.073577	-0.368578	22222.81564
-393.381749	-175.075609	-247.19948	-302.01557	3.125428	1.157348	22238.83786
-375.070643	-206.357081	-209.051343	-311.934086	2.362465	-0.368578	22231.97119
-386.515084	-217.801522	-213.62912	-331.771117	1.599502	1.92031	22233.49712
-374.307681	-234.586703	-184.636536	-345.504446	0.073577	-0.368578	22232.73415
-352.944724	-255.186696	-163.273579	-361.526664	-1.452349	-0.368578	22214.42305
-339.211395	-275.023728	-165.562467	-363.815552	0.83654	0.394385	22225.10453
-341.500283	-268.920026	-128.177293	-386.704434	1.599502	0.394385	22229.6823
-328.529916	-288.757057	-96.895821	-399.674801	1.599502	-0.368578	22223.5786
-310.981773	-313.934827	-105.288411	-424.852571	0.073577	0.394385	22225.10453
-281.989189	-337.586672	-80.110641	-427.141459	0.073577	-0.368578	22238.83786
-285.804003	-336.823709	-55.695833	-447.741453	-0.689386	-0.368578	22209.84527
-267.492897	-349.031113	-35.095839	-450.030341	-1.452349	0.394385	22206.03046
-250.707717	-355.897778	-22.888436	-441.637751	-1.452349	-0.368578	22227.39341
-224.004021	-388.705175	-16.784734	-461.474782	0.073577	0.394385	22214.42305
-214.085506	-399.386654	-12.96992	-483.600702	0.83654	0.394385	22225.10453
-188.144773	-408.542207	21.363403	-486.652553	2.362465	0.394385	22235.786
-176.700332	-409.305169	23.652291	-475.971074	-1.452349	-0.368578	22195.34898
-157.626263	-433.719977	19.837478	-514.119211	-0.689386	0.394385	22209.08231
-133.211456	-432.194051	84.68931	-481.311814	0.073577	0.394385	22222.81564
-114.137387	-448.979232	95.370789	-477.497	-2.215311	-1.131541	22205.2675
-89.72258	-451.26812	114.444857	-481.311814	1.599502	1.92031	22226.63045
-73.700362	-453.557008	122.074485	-474.445149	2.362465	-0.368578	22247.99341
-62.255921	-481.786629	148.77818	-502.67477	-0.689386	-1.131541	22231.20823
-34.789263	-490.942182	185.400392	-480.548851	0.073577	-0.368578	22222.81564
-30.974449	-484.83848	207.526311	-478.259963	-0.689386	-0.368578	22228.91934
4.8848	-480.260704	223.548529	-463.763671	-0.689386	-0.368578	22224.34156
17.855166	-481.023667	232.704081	-445.452565	0.83654	1.157348	22238.83786
48.373676	-485.601443	249.489262	-429.430347	0.073577	0.394385	22245.70452
56.003303	-473.394039	275.429995	-467.578484	2.362465	-0.368578	22243.41563
65.158856	-483.312555	279.244808	-443.163677	0.073577	-0.368578	22226.63045
74.314409	-484.075518	296.029989	-437.822938	0.073577	-0.368578	22227.39341
118.566247	-491.705145	292.978138	-479.022925	-1.452349	-0.368578	22064.88235
123.144024	-481.023667	302.896653	-425.615534	-1.452349	-0.368578	22193.82305
130.010688	-492.468108	325.785535	-430.19331	0.073577	-1.894503	22222.81564
161.292161	-462.712561	334.941088	-408.067391	0.073577	0.394385	22224.34156
171.973639	-461.949598	356.304045	-405.01554	0.83654	1.92031	22195.34898
202.492148	-458.897747	356.304045	-389.756285	1.599502	1.157348	22224.34156
216.225478	-459.66071	359.355896	-376.022956	-2.978274	-1.894503	22209.84527
216.98844	-452.031083	386.822554	-374.49703	-1.452349	-0.368578	22179.32676
249.032875	-426.09035	410.474399	-360.763701	-3.741237	-1.894503	22206.03046
258.188428	-413.882946	402.081809	-350.082223	0.83654	0.394385	22228.91934
278.788422	-410.831095	428.785505	-334.060005	0.073577	-0.368578	22193.06009
298.625453	-390.994064	428.022542	-314.222974	0.073577	-0.368578	22215.94897
300.914342	-380.312585	427.259579	-303.541496	-1.452349	-1.131541	22232.73415
332.195814	-368.105182	413.52625	-289.808167	0.073577	-0.368578	22080.14161
332.958776	-354.371852	437.178095	-257.000769	0.83654	-0.368578	22219.76379
349.743957	-337.586672	461.592902	-228.771148	1.599502	0.394385	22216.71194
365.766174	-326.142231	478.378083	-208.934116	1.599502	0.394385	22211.3712
377.210615	-295.623722	463.118828	-215.800781	1.599502	1.157348	22218.23786
373.395802	-296.386684	448.622536	-169.260054	-0.689386	-1.131541	22212.89712
387.892094	-281.890392	483.718822	-174.600793	0.073577	-1.131541	22196.87491
395.521721	-263.579287	456.252163	-158.578576	-1.452349	0.394385	22202.21564
390.180982	-268.157063	464.644753	-153.237837	-1.452349	-1.131541	22177.80084
397.047646	-236.875591	460.82994	-133.400806	0.83654	-0.368578	22199.16379
402.388386	-206.357081	437.941058	-121.193402	-0.689386	-0.368578	22208.31935
429.855044	-198.727454	454.726238	-105.171184	-0.689386	-0.368578	22202.97861
435.195783	-171.260795	455.489201	-79.230451	0.83654	0.394385	22214.42305
441.299485	-151.423764	440.229946	-60.156383	-1.452349	-1.131541	22079.37864
441.299485	-146.083025	437.178095	-37.267501	-0.689386	-0.368578	22205.2675
417.64764	-109.460814	436.415132	-15.141581	-1.452349	-1.131541	22172.4601
448.16615	-94.201559	440.229946	4.69545	1.599502	1.157348	22194.58602
432.906895	-72.07564	413.52625	3.169524	0.073577	-0.368578	22206.03046
430.618007	-48.423795	418.104026	75.650984	0.83654	-0.368578	22207.55638
422.988379	-28.586764	375.378113	100.065792	2.362465	1.157348	22202.97861
427.566156	4.983597	405.13366	93.96209	0.83654	0.394385	22201.45268
419.936528	16.428038	392.926256	109.221345	-0.689386	-0.368578	22229.6823
426.803193	16.428038	391.400331	143.554668	-0.689386	-0.368578	22216.71194
417.64764	52.287287	376.904039	162.628736	1.599502	0.394385	22242.65267
397.047646	78.22802	358.592933	180.939842	0.83654	0.394385	22248.75637
399.336535	71.361355	342.570715	185.517619	0.83654	0.394385	22230.44527
377.210615	81.279871	330.363312	197.725022	1.599502	0.394385	22214.42305
381.788392	111.035417	318.155908	223.665755	0.073577	0.394385	22231.20823
377.210615	140.790964	301.370728	232.821308	-0.689386	1.157348	22197.63787
377.210615	156.050219	289.926287	238.162047	-0.689386	0.394385	22215.94897
374.921727	169.783548	275.429995	252.658339	0.83654	-0.368578	22231.20823
345.929143	198.776132	217.444827	272.495371	-1.452349	-1.131541	22215.94897
336.77359	215.561312	231.941119	280.887961	-0.689386	-0.368578	22225.10453
345.929143	231.58353	217.444827	303.776843	0.073577	0.394385	22237.31193
334.484702	233.109455	194.555945	312.932396	-0.689386	0.394385	22195.34898
329.906926	238.450194	194.555945	330.480539	-2.215311	-0.368578	22208.31935
320.751373	246.079822	157.17077	339.636091	-0.689386	0.394385	22223.5786
314.647671	281.176108	139.622627	342.687942	-1.452349	0.394385	22211.3712
297.099528	317.798319	115.20782	358.71016	0.073577	-1.131541	22227.39341
310.832857	333.057574	92.318938	394.569408	0.83654	1.157348	22230.44527
293.284714	346.790903	98.42264	381.599042	0.83654	0.394385	22221.28971
274.973608	363.576083	73.244869	394.569408	2.362465	-0.368578	22223.5786
269.632869	377.309412	69.430056	393.043483	-1.452349	-0.368578	22227.39341
249.795838	375.783487	40.437472	418.221253	1.599502	-0.368578	22217.4749
226.906956	384.93904	24.415254	425.850881	1.599502	-0.368578	22241.88971
213.173627	398.672369	16.785627	448.739763	0.073577	-1.131541	22238.07489
201.729186	410.11681	-45.014355	429.665694	-0.689386	-0.368578	22228.91934
180.366229	391.805704	-73.243976	456.36939	1.599502	-0.368578	22228.91934
161.292161	421.561251	-77.05879	444.161986	-2.978274	-1.131541	22224.34156
145.269943	424.613102	-109.103225	449.502725	-1.452349	0.394385	22212.13416
134.588465	429.953841	-123.599517	459.421241	0.83654	0.394385	22216.71194
117.040322	439.109394	-132.75507	466.287906	-1.452349	-0.368578	22228.91934
82.706999	442.924208	-149.54025	460.184204	-3.741237	-1.131541	22225.10453
96.440328	438.346431	-143.436548	460.947167	-0.689386	-0.368578	22222.05268
70.499595	446.739021	-176.243946	457.895316	-0.689386	0.394385	22209.08231
49.899601	435.29458	-185.399498	448.739763	0.073577	-1.131541	22218.23786
62.107005	445.976059	-204.473567	444.924949	-2.978274	-2.657466	22203.74157
30.825533	459.709388	-223.547635	447.213837	-1.452349	-1.131541	22220.52675
20.144054	448.264947	-207.525418	465.524943	2.362465	0.394385	22235.02304
17.855166	449.790872	-225.836524	462.473092	2.362465	0.394385	22238.07489
-9.611492	442.161245	-233.466151	469.339757	0.83654	-1.131541	22236.54897
-21.818896	446.739021	-220.495784	442.636061	0.83654	0.394385	21816.91946
-25.63371	454.368649	-231.177263	472.391608	0.073577	0.394385	15163.8844
-60.729996	421.561251	-264.747623	436.532359	0.83654	0.394385	20.599994
-52.337406	436.820506	-272.37725	463.236055	2.362465	-1.131541	13.733329
-68.359623	427.664953	-286.11058	456.36939	1.599502	-0.368578	9.918516
-91.248505	412.405698	-289.162431	450.265688	0.83654	0.394385	10.681478
-117.189238	409.353847	-316.629089	445.687912	1.599502	-0.368578	9.155553
-144.655897	397.909406	-326.547605	417.458291	-0.689386	-1.894503	9.918516
-138.552195	398.672369	-354.014263	396.858297	-3.741237	0.394385	8.39259
-158.389226	407.064959	-349.436487	396.858297	-0.689386	0.394385	10.681478
-171.359593	391.805704	-353.251301	384.650893	0.073577	-0.368578	9.918516
-205.692916	389.516816	-374.614257	373.206452	0.073577	-0.368578	16266.36555
-194.248475	394.857555	-374.614257	377.784228	0.83654	0.394385	22166.3564
-215.611431	384.93904	-377.666108	366.339787	0.83654	-1.131541	22195.34898
-218.663282	376.54645	-392.925363	322.087948	-2.215311	-1.131541	22196.87491
-234.6855	361.287195	-400.55499	315.221284	-0.689386	0.394385	22202.21564
-265.966972	348.316828	-383.76981	292.332402	-0.689386	-1.131541	22020.63051
-253.759568	343.739052	-372.325369	274.021296	-1.452349	-1.131541	22212.89712
-267.492897	330.768685	-395.214251	272.495371	1.599502	0.394385	22217.4749
-275.885488	323.902021	-398.266102	248.843526	2.362465	-0.368578	22189.24528
-303.352146	310.931654	-408.94758	251.895377	0.073577	-0.368578	22202.97861
-330.055842	294.909437	-438.703127	212.221314	-3.741237	-0.368578	22199.92676
-318.611401	267.442778	-470.747562	197.725022	-2.215311	1.157348	22174.74899
-361.337314	242.265008	-425.732761	154.999109	0.073577	0.394385	22199.16379
-339.974357	239.213157	-415.051282	153.473184	2.362465	0.394385	22236.54897
-365.152128	223.953902	-425.732761	141.26578	0.073577	1.92031	22217.4749
-371.25583	212.509461	-435.651276	103.117643	-0.689386	-2.657466	22203.74157
-365.152128	198.776132	-450.147568	92.436165	2.362465	1.157348	22215.94897
-401.011376	188.857616	-469.221637	58.102841	-2.978274	-1.131541	22204.50453
-413.21878	164.442809	-448.621643	51.99914	-1.452349	-1.131541	22103.79345
-412.455817	150.70948	-420.392021	51.99914	-1.452349	-1.131541	22215.18601
-398.722488	123.242821	-414.28832	43.606549	0.073577	-0.368578	22199.16379
-432.292849	98.065051	-404.369804	2.406562	-0.689386	-0.368578	22188.48232
-433.055811	87.383572	-417.34017	16.139891	0.073577	-0.368578	22200.68972
-432.292849	76.702094	-413.525357	-27.348985	0.83654	0.394385	22196.87491
-453.655805	69.835429	-390.636475	-39.556389	-1.452349	0.394385	22184.6675
-452.892843	43.131734	-396.740177	-66.260085	-0.689386	-0.368578	22200.68972
-444.500252	45.420622	-370.036481	-93.726743	-0.689386	0.394385	22221.28971
-461.285433	14.13915	-377.666108	-96.015631	0.83654	1.92031	22223.5786
-461.285433	18.716926	-353.251301	-112.037849	2.362465	1.157348	22247.23045
-449.078029	-12.564546	-360.117965	-123.48229	2.362465	-0.368578	22243.41563
-439.159513	-26.297875	-337.229083	-148.66006	0.83654	-0.368578	22221.28971
-458.996544	-66.7349	-337.992046	-188.334123	-1.452349	-1.131541	22219.00082
-437.633588	-54.527497	-324.258717	-189.860048	0.073577	-1.131541	22231.20823
-424.663221	-70.549714	-291.451319	-205.882266	-0.689386	-1.131541	22228.91934
-442.974327	-94.201559	-266.273549	-228.008185	2.362465	0.394385	22242.65267
-420.085445	-126.245994	-280.006878	-228.008185	-0.689386	-1.894503	22242.65267
-442.211364	-140.742286	-244.147629	-266.919284	1.599502	0.394385	22223.5786
-415.507668	-143.031174	-244.910592	-290.571129	-0.689386	0.394385	22221.28971
-419.322482	-182.705236	-262.458735	-291.334092	-1.452349	-0.368578	22212.13416
-402.537302	-186.52005	-251.777257	-301.252608	0.83654	0.394385	22205.2675
-386.515084	-207.883007	-225.073561	-317.274825	0.83654	0.394385	22224.34156
-385.752122	-225.43115	-184.636536	-335.585931	0.073577	1.92031	22233.49712
-390.329898	-260.527436	-180.058759	-333.297043	-1.452349	-1.894503	22215.94897
-350.655836	-252.897808	-170.903206	-374.49703	-0.689386	-0.368578	22221.28971
-347.603985	-264.342249	-143.436548	-385.941471	-0.689386	-1.131541	22212.89712
-343.789171	-281.12743	-125.888405	-384.415546	-0.689386	0.394385	22200.68972
-330.818805	-291.808908	-128.177293	-417.222944	0.073577	-0.368578	22209.84527
-310.981773	-300.201498	-83.925454	-401.963689	0.83654	1.157348	22228.91934
-285.804003	-310.120014	-82.399529	-422.563683	0.83654	0.394385	22225.86749
-275.122525	-336.823709	-46.54028	-433.245161	-0.689386	-0.368578	22231.97119
-256.811419	-355.897778	-30.518063	-446.215528	0.83654	0.394385	22233.49712
-239.263276	-359.712591	-38.910653	-448.504416	-1.452349	-0.368578	22224.34156
-234.6855	-362.764442	-38.14769	-453.082192	0.073577	-1.131541	22219.00082
-227.818835	-379.549623	11.444888	-460.71182	0.073577	-1.131541	22229.6823
-188.907736	-396.334803	6.104148	-485.126627	1.599502	-0.368578	22243.41563
-165.255891	-412.35702	45.778211	-475.971074	3.125428	1.157348	22234.26008
-151.522561	-432.957014	54.933764	-489.704404	0.83654	0.394385	22234.26008
-137.026269	-442.112567	79.348571	-474.445149	0.83654	0.394385	22233.49712
-133.211456	-426.09035	94.607826	-485.88959	-0.689386	-1.131541	22213.66009
-105.744797	-452.794045	70.955981	-492.756255	-2.215311	-0.368578	22211.3712
-79.804064	-458.897747	124.363373	-488.941441	0.83654	-0.368578	22225.86749
-59.967033	-469.579226	137.333739	-498.096994	-2.215311	-1.131541	22217.4749
-56.915182	-491.705145	157.933733	-478.259963	0.83654	-0.368578	22225.86749
-24.870747	-482.549592	210.578162	-456.134043	0.83654	-1.131541	22235.02304
-21.055933	-489.416257	216.681864	-459.948857	-2.978274	-0.368578	22196.87491
22.432943	-487.890331	212.104087	-473.682186	0.83654	0.394385	22218.23786
33.114421	-493.23107	264.748516	-457.659969	3.125428	1.157348	22225.10453
56.766266	-493.23107	251.015187	-451.556267	-1.452349	0.394385	22206.79342
68.210707	-481.023667	289.163324	-455.37108	0.073577	0.394385	22228.15638
106.358844	-493.23107	288.400361	-464.526633	1.599502	1.157348	22041.23051
103.306993	-487.890331	307.47443	-434.771087	-0.689386	-0.368578	22213.66009
121.618098	-489.416257	333.415163	-440.111826	0.83654	0.394385	22223.5786
151.373645	-466.527375	340.281827	-417.222944	0.83654	-0.368578	22192.29713
138.403279	-481.786629	351.726268	-414.934055	-0.689386	-1.131541	22186.19343
192.573633	-455.082934	337.992939	-384.415546	3.88839	1.92031	22237.31193
210.884739	-462.712561	341.04479	-405.778503	0.83654	-0.368578	22235.02304
220.040291	-441.349604	389.874405	-371.445179	0.073577	-0.368578	22197.63787
229.195844	-436.008865	389.874405	-366.10444	0.83654	-1.131541	22224.34156
248.269913	-420.74961	394.452182	-361.526664	0.073577	0.394385	22228.91934
245.981024	-429.1422	393.689219	-353.134074	-2.978274	0.394385	22180.85269
249.795838	-408.542207	412.000325	-337.111856	0.073577	0.394385	22204.50453
284.129161	-400.149616	423.444766	-327.193341	0.073577	0.394385	22229.6823
290.995826	-392.519989	436.415132	-297.437794	0.073577	0.394385	22103.03049
319.225447	-362.764442	449.385499	-267.682247	2.362465	-0.368578	22206.03046
330.669888	-376.497772	456.252163	-251.66003	-2.215311	-0.368578	22207.55638
355.084696	-336.823709	439.466983	-234.111887	-0.689386	0.394385	22183.14158
355.847659	-331.48297	448.622536	-231.822999	-0.689386	-0.368578	22180.08972
376.447652	-309.357051	463.881791	-204.35634	0.83654	1.157348	22207.55638
380.262466	-296.386684	453.200312	-212.74893	0.073577	0.394385	22207.55638
391.706907	-270.445951	479.904008	-180.704495	0.83654	0.394385	22207.55638
393.995795	-270.445951	453.200312	-163.919315	1.599502	-0.368578	22224.34156
400.099497	-256.712622	460.82994	-151.711911	2.362465	-0.368578	22216.71194
399.336535	-231.534852	460.82994	-127.297104	-1.452349	-1.894503	22193.82305
421.462454	-217.03856	457.778089	-130.348955	1.599502	-0.368578	22186.19343
446.640224	-181.179311	476.852157	-107.460072	0.073577	0.394385	22201.45268
460.373554	-146.083025	468.459567	-106.69711	2.362465	-1.131541	22187.71935
442.825411	-163.631168	469.22253	-59.39342	0.073577	0.394385	22215.94897
431.38097	-131.586733	441.755871	-28.874911	1.599502	-0.368578	22213.66009
439.010597	-110.986739	421.91884	-20.48232	2.362465	0.394385	22213.66009
437.484671	-103.357112	415.815138	13.08804	-1.452349	-0.368578	22207.55638
418.410603	-69.786751	422.681803	24.532481	0.073577	1.157348	22187.71935
443.588373	-59.868236	428.785505	61.154692	2.362465	1.157348	22199.92676
432.143932	-22.483062	376.904039	79.465798	-0.689386	-0.368578	22215.94897
433.669858	-19.431211	390.637368	100.828755	0.83654	0.394385	22231.20823
423.751342	0.40582	387.585517	113.036158	-0.689386	0.394385	22217.4749
424.514305	22.53174	360.881821	133.636152	-1.452349	0.394385	22208.31935
392.46987	30.92433	364.696635	132.110227	-2.215311	-1.894503	22217.4749
402.388386	64.49469	362.407747	165.680587	0.073577	0.394385	22209.84527
409.25505	63.731728	338.755902	186.280581	-0.689386	0.394385	22213.66009
397.810609	111.035417	324.25961	209.932426	0.073577	0.394385	22235.786
394.758758	114.850231	317.392945	214.510203	2.362465	0.394385	22230.44527
388.655056	144.605778	299.844802	241.213898	0.073577	0.394385	22233.49712
377.210615	163.679846	267.037405	245.791675	0.073577	0.394385	22233.49712
374.158764	165.968734	273.141106	254.947228	0.073577	-1.131541	22215.18601
362.714323	198.776132	253.304075	262.576855	3.125428	1.92031	22227.39341
339.825441	210.983536	245.674448	296.147215	2.362465	1.92031	22255.62304
336.77359	223.953902	229.65223	309.880545	0.83654	-1.131541	22231.97119
336.77359	231.58353	196.08187	312.932396	0.83654	-0.368578	22233.49712
333.721739	265.15389	200.659646	326.665725	2.362465	0.394385	22241.12674
311.59582	270.494629	178.533727	337.347203	-2.215311	-1.131541	22215.94897
304.729155	288.805735	119.785596	355.658309	-1.452349	0.394385	22196.11194
298.625453	302.539064	134.281888	370.917564	0.073577	1.157348	22222.81564
294.047677	316.272393	112.918932	355.658309	1.599502	0.394385	22222.81564
286.41805	330.768685	70.955981	386.176818	-2.215311	-1.131541	22218.23786
266.581018	355.946456	68.667093	393.043483	0.073577	0.394385	22230.44527
246.743987	358.998307	59.51154	402.961999	0.83654	1.157348	22225.10453
245.218062	366.627934	-2.288442	406.776812	-0.689386	1.157348	22203.74157
221.566217	352.894605	-8.392144	405.250887	-2.215311	-0.368578	22207.55638
213.93659	394.857555	-10.681032	435.006433	0.83654	1.157348	22219.76379
203.255111	405.539034	-35.095839	438.821247	0.073577	0.394385	22217.4749
174.262527	404.776071	-50.355094	455.606427	3.125428	1.157348	22239.60082
166.6329	427.664953	-92.318045	445.687912	0.83654	-0.368578	22241.88971
163.581049	421.561251	-109.866188	447.9768	1.599502	-0.368578	22224.34156
137.640316	431.479767	-141.14766	458.658278	0.83654	0.394385	22118.28974
127.7218	447.501984	-125.125442	455.606427	1.599502	1.157348	22234.26008
93.388477	439.109394	-124.36248	470.865682	-1.452349	-0.368578	22215.18601
100.255142	453.605686	-167.851356	464.76198	0.83654	-0.368578	22246.46748
61.344042	471.153829	-141.14766	447.9768	2.362465	1.157348	22249.51933
72.788483	445.976059	-177.006908	457.132353	0.83654	0.394385	22225.10453
48.373676	452.842723	-196.84394	464.76198	-0.689386	-1.131541	22229.6823
19.381092	456.657537	-196.84394	472.391608	2.362465	1.157348	22228.91934
16.329241	458.183463	-186.162461	460.947167	-1.452349	0.394385	22200.68972
17.092203	455.131612	-212.866157	472.391608	-1.452349	-0.368578	22221.28971
-10.374455	448.264947	-225.073561	462.473092	-1.452349	-0.368578	22231.97119
-9.611492	439.872357	-247.962443	466.287906	0.073577	-0.368578	22209.84527
-34.789263	442.161245	-260.932809	454.080502	0.83654	-0.368578	3949.095126
-54.626294	426.139028	-294.50317	447.213837	-2.978274	-1.131541	19.837031
-69.885549	423.850139	-287.636505	443.399024	-0.689386	0.394385	12.207404
-105.744797	420.798288	-280.769841	446.450875	-1.452349	-0.368578	12.970367
-104.981835	420.035326	-320.443903	444.924949	0.073577	-0.368578	9.155553
-111.848499	416.983475	-328.836493	440.347173	1.599502	0.394385	12.207404
-123.29294	411.642736	-321.206866	418.221253	2.362465	0.394385	8.39259
-143.129971	403.250145	-341.80686	419.747179	1.599502	0.394385	10.681478
-159.915152	398.672369	-337.992046	384.650893	1.599502	1.92031	9.155553
-175.174406	407.827922	-350.962412	387.702744	-0.689386	-0.368578	9.918516
-186.618847	400.961257	-369.273518	383.88793	-0.689386	-0.368578	19674.5201
-195.7744	397.146444	-363.932779	364.813862	1.599502	-0.368578	22199.16379
-213.322543	370.442748	-357.829077	353.369421	0.073577	-0.368578	22214.42305
-232.396612	353.657568	-370.799444	341.92498	3.125428	0.394385	22216.71194
-238.500313	356.709419	-390.636475	309.880545	-0.689386	-0.368578	22141.94159
-252.233643	352.894605	-400.55499	299.962029	-2.215311	-1.894503	22204.50453
-288.855854	336.109425	-415.051282	276.310184	-0.689386	1.157348	22182.37861
-278.174376	328.479797	-397.503139	244.265749	0.83654	-0.368578	22198.40083
-295.722519	326.190909	-408.94758	236.636122	2.362465	1.92031	22205.2675
-307.929923	313.220543	-429.547574	222.13983	0.073577	-0.368578	22206.03046
-317.085475	295.6724	-414.28832	225.191681	-0.689386	-1.131541	22185.43046
-322.426215	273.54648	-421.917947	190.858358	0.073577	1.157348	22201.45268
-349.12991	243.790933	-416.577208	179.413917	-2.215311	0.394385	22189.24528
-349.892873	242.265008	-428.784612	135.925041	-2.215311	-0.368578	22191.53417
-342.263246	227.768716	-445.569792	114.562084	-0.689386	-0.368578	22192.29713
-366.678053	210.983536	-440.992015	93.199127	0.83654	0.394385	22215.18601
-377.359532	185.805765	-446.332754	95.488016	1.599502	0.394385	22219.76379
-391.092861	180.465026	-457.777196	74.125059	2.362465	0.394385	22208.31935
-393.381749	166.731697	-435.651276	74.125059	0.83654	0.394385	22220.52675
-409.403967	143.842815	-428.021649	36.739885	-1.452349	0.394385	22193.82305
-413.981743	136.97615	-428.021649	20.717667	-2.215311	-1.894503	22190.7712
-418.559519	114.850231	-418.866096	10.036189	1.599502	1.92031	22185.43046
-413.21878	99.590976	-387.584624	13.08804	3.125428	0.394385	22220.52675
-443.73729	71.361355	-392.925363	-18.193432	0.83654	1.157348	22201.45268
-467.389135	62.205802	-392.925363	-44.897128	2.362465	-1.131541	22218.23786
-455.181731	62.205802	-347.910561	-51.763793	-0.689386	0.394385	22236.54897
-455.944693	39.31692	-352.488338	-86.097116	0.83654	1.157348	22212.13416
-470.440985	15.665075	-350.962412	-95.252669	-2.978274	-1.131541	22207.55638
-458.996544	12.613224	-328.07353	-105.171184	-2.215311	-1.131541	22226.63045
-439.922476	-24.008987	-355.540189	-150.948948	-1.452349	-0.368578	22215.18601
-472.729874	-26.297875	-323.495754	-173.074868	0.073577	0.394385	22223.5786
-446.789141	-46.134907	-326.547605	-178.415607	0.073577	-0.368578	22235.786
-441.448401	-65.208975	-316.629089	-189.860048	-1.452349	0.394385	22195.34898
-445.263215	-75.127491	-317.392052	-209.697079	-1.452349	-0.368578	22212.13416
-450.603954	-112.512665	-315.103164	-237.9267	1.599502	1.157348	22223.5786
-455.181731	-133.875621	-270.851325	-253.948918	1.599502	0.394385	22210.60823
-426.952109	-136.164509	-252.540219	-262.341508	0.83654	0.394385	22225.10453
-414.744706	-143.794137	-243.384666	-270.734098	1.599502	1.92031	22250.2823
-409.403967	-175.075609	-252.540219	-289.045204	1.599502	1.157348	22225.86749
-387.278047	-201.016342	-230.4143	-318.800751	-0.689386	-1.131541	22222.81564
-378.122494	-204.068193	-215.918008	-321.089639	0.073577	0.394385	22230.44527
-390.329898	-234.586703	-205.999492	-329.482229	-1.452349	-0.368578	22221.28971
-346.078059	-230.771889	-206.762455	-369.919254	2.362465	1.157348	22038.94162
-352.944724	-250.60892	-141.910622	-364.578515	1.599502	-0.368578	22245.70452
-356.759538	-251.371883	-148.777287	-382.88962	1.599502	-0.368578	22232.73415
-339.211395	-258.238547	-148.777287	-375.259993	2.362465	0.394385	22227.39341
-322.426215	-304.016312	-102.23656	-402.726652	0.073577	-0.368578	22228.15638
-305.641034	-317.749641	-104.525448	-416.459981	-2.978274	-0.368578	22203.74157
-293.433631	-322.327417	-67.903237	-436.297012	-0.689386	-0.368578	22211.3712
-276.64845	-333.008896	-76.295827	-442.400714	-2.215311	-1.131541	22224.34156
-248.418829	-351.320001	-25.940286	-427.904422	0.83654	1.92031	22231.97119
-250.707717	-379.549623	-45.777318	-449.267379	-1.452349	1.157348	22220.52675
-229.344761	-382.601474	-22.125473	-459.185894	0.073577	-0.368578	22222.05268
-208.744767	-406.253318	0.763409	-490.467366	0.073577	-0.368578	22215.94897
-195.7744	-415.408871	9.155999	-489.704404	-2.978274	-1.131541	22202.21564
-180.515145	-406.253318	18.311552	-478.259963	0.073577	0.394385	22115.23789
-156.100338	-436.008865	47.304136	-497.334031	-0.689386	0.394385	22231.20823
-133.974419	-435.245902	88.504124	-484.363664	0.073577	-0.368578	22228.91934
-110.322574	-450.505157	112.918932	-472.919223	-0.689386	0.394385	22238.07489
-88.959617	-464.238486	113.681894	-481.311814	0.073577	-0.368578	22225.10453
-92.774431	-463.475524	140.38559	-505.726621	-1.452349	-1.131541	22206.03046
-43.944816	-477.208853	126.652261	-493.519217	-1.452349	0.394385	22218.23786
-43.181853	-488.653294	172.430025	-465.289596	2.362465	-0.368578	22239.60082
-14.952232	-484.83848	212.86705	-469.867372	2.362465	1.157348	22235.786
-14.952232	-477.208853	218.207789	-438.5859	2.362465	0.394385	22239.60082
8.699613	-501.62366	246.437411	-449.267379	0.073577	-0.368578	22239.60082
56.766266	-492.468108	260.17074	-427.904422	1.599502	-0.368578	22218.23786
56.766266	-469.579226	275.429995	-463.000708	-2.215311	-1.131541	22205.2675
72.02552	-490.179219	284.585547	-460.71182	-0.689386	-0.368578	22151.8601
81.944036	-475.682927	289.926287	-446.97849	0.073577	-0.368578	22205.2675
93.388477	-492.468108	310.526281	-440.111826	1.599502	1.157348	22222.81564
129.247726	-476.44589	324.25961	-444.689602	0.83654	1.157348	22201.45268
148.321794	-493.994033	314.341094	-430.956273	-0.689386	0.394385	22212.89712
159.766235	-475.682927	353.252194	-409.593316	-3.741237	-0.368578	22198.40083
187.232894	-465.001449	343.333678	-407.304428	-2.215311	-0.368578	22199.92676
204.781037	-439.060716	350.200343	-385.941471	-1.452349	-0.368578	22199.92676
201.729186	-442.87553	374.61515	-378.311844	-0.689386	-0.368578	22212.13416
230.72177	-448.979232	366.985523	-398.148875	0.073577	0.394385	22226.63045
254.373615	-417.697759	412.000325	-366.10444	0.073577	-1.894503	22217.4749
258.188428	-415.408871	416.578101	-359.237776	1.599502	-0.368578	22222.05268
268.106944	-403.201467	399.792921	-336.348894	2.362465	1.157348	22232.73415
306.255081	-416.171834	421.155877	-343.978521	2.362465	0.394385	22193.06009
297.099528	-378.023697	412.763287	-309.645198	-0.689386	-1.894503	22199.16379
317.699522	-367.342219	444.807722	-276.8378	0.073577	-0.368578	22217.4749
342.877292	-355.134815	449.385499	-254.711881	0.073577	0.394385	22232.73415
358.136547	-328.431119	438.70402	-234.87485	0.83654	0.394385	22196.11194
358.89951	-341.401486	444.807722	-233.348924	0.073577	0.394385	22206.79342
371.869876	-304.779274	457.015126	-194.437824	2.362465	1.157348	22207.55638
372.632839	-296.386684	440.992909	-201.304489	-1.452349	-0.368578	22173.22306
384.840243	-291.808908	477.61512	-176.126719	-1.452349	0.394385	22209.84527
400.86246	-270.445951	469.985493	-163.919315	-2.215311	-0.368578	22219.76379
409.25505	-253.660771	466.933642	-160.104501	1.599502	1.92031	22195.34898
418.410603	-215.512634	469.985493	-158.578576	3.125428	-0.368578	22197.63787
422.988379	-214.749671	458.541051	-133.400806	-0.689386	0.394385	22209.08231
429.092081	-188.808938	444.044759	-117.378588	-1.452349	-0.368578	22190.7712
429.092081	-198.727454	424.970691	-67.78601	-2.215311	0.394385	22173.98602
441.299485	-149.897839	428.022542	-55.578606	2.362465	1.157348	22180.85269
428.329119	-123.957106	441.755871	-31.163799	-0.689386	-0.368578	22196.87491
452.743926	-114.03859	431.837356	-18.193432	0.83654	-0.368578	22204.50453
446.640224	-86.571932	434.126244	5.458413	-0.689386	-1.894503	22229.6823
434.43282	-63.683049	429.548467	26.058406	0.83654	-0.368578	22200.68972
442.825411	-52.238608	424.207728	76.413947	-0.689386	-0.368578	22217.4749
424.514305	-27.823801	376.904039	90.147276	0.073577	0.394385	22231.20823
435.958746	-23.246024	362.407747	121.428749	-2.978274	-1.131541	22212.13416
426.04023	9.561373	402.844772	122.191711	1.599502	1.157348	22244.94156
433.669858	21.005814	395.978107	146.606519	1.599502	0.394385	22247.23045
403.151348	46.946547	361.644784	163.391699	1.599502	0.394385	22199.16379
396.284684	46.946547	348.674417	181.702805	-1.452349	-1.131541	22222.81564
389.418019	84.331721	360.118858	190.095395	-0.689386	-0.368578	22224.34156
397.810609	88.909498	350.963306	202.302799	-1.452349	0.394385	22206.79342
382.551354	111.79838	325.785535	209.932426	-2.978274	-0.368578	22215.94897
368.055062	139.265039	325.022573	238.92501	0.073577	0.394385	22230.44527
368.055062	165.205772	254.830001	242.739824	-2.215311	-1.131541	22223.5786
363.477286	168.257623	281.533697	253.421302	-1.452349	-0.368578	22221.28971
350.506919	181.227989	241.096671	253.421302	0.073577	1.157348	22211.3712
346.692106	204.879834	218.970752	275.547221	-2.215311	-0.368578	22215.94897
335.247665	221.665014	195.318907	296.910178	0.83654	-0.368578	22213.66009
340.588404	243.790933	206.000386	326.665725	-1.452349	-0.368578	22220.52675
329.906926	235.398343	200.659646	335.058315	0.073577	-1.894503	22231.20823
323.040261	267.442778	142.674478	331.243501	0.073577	-0.368578	22100.7416
313.121745	290.33166	147.252255	344.976831	-0.689386	-0.368578	22231.97119
303.966192	295.6724	119.785596	362.524973	0.83654	1.157348	22231.20823
298.625453	315.509431	86.978199	388.465707	0.83654	0.394385	22215.18601
294.047677	339.161276	89.267087	377.021265	0.073577	-0.368578	22224.34156
292.521751	358.235344	86.215236	402.961999	3.125428	-0.368578	22252.57118
265.055093	377.309412	45.778211	409.0657	0.073577	-1.131541	22229.6823
244.455099	365.864971	24.415254	422.79903	-0.689386	-0.368578	22234.26008
236.825472	384.176077	11.444888	425.850881	1.599502	0.394385	22242.65267
207.069925	398.672369	3.052298	438.821247	-2.215311	-1.131541	22212.89712
187.232894	387.227928	-32.043988	425.087918	-0.689386	-1.131541	22202.97861
174.262527	416.983475	-75.532864	428.139769	0.073577	0.394385	22227.39341
159.003272	423.850139	-80.873604	451.791614	-0.689386	0.394385	22212.13416
156.714384	430.716804	-102.999523	437.295322	-1.452349	0.394385	22120.57863
119.32921	438.346431	-122.836554	465.524943	-0.689386	0.394385	22234.26008
131.536614	424.613102	-135.806921	436.532359	-3.741237	-0.368578	22204.50453
101.781067	452.842723	-138.858772	444.161986	-2.215311	-0.368578	22206.03046
97.203291	442.924208	-144.199511	464.76198	0.83654	1.157348	22216.71194
62.869968	453.605686	-173.192095	446.450875	-2.215311	-1.131541	22206.79342
57.529228	452.079761	-164.036542	466.287906	0.83654	0.394385	22222.05268
42.269974	439.109394	-195.318014	468.576794	3.125428	0.394385	22247.99341
26.247756	459.709388	-221.258747	483.836049	0.073577	-0.368578	22232.73415
23.195905	452.079761	-206.762455	470.865682	0.83654	-0.368578	22226.63045
3.358874	443.687171	-219.732822	465.524943	0.073577	0.394385	22232.73415
-8.84853	446.739021	-229.651337	463.999017	0.073577	-1.131541	22213.66009
-12.663343	427.664953	-238.80689	473.917533	-0.689386	-0.368578	22212.13416
-25.63371	451.316798	-235.755039	462.473092	0.83654	0.394385	7310.708945
-39.367039	445.976059	-262.458735	448.739763	0.83654	0.394385	19.074068
-73.700362	433.005692	-297.555021	457.132353	1.599502	-0.368578	14.496292
-88.959617	414.694587	-286.873542	454.080502	0.073577	-0.368578	11.444441
-106.50776	424.613102	-308.236499	451.791614	-2.215311	-0.368578	12.207404
-121.767015	411.642736	-341.80686	435.769396	-1.452349	0.394385	9.918516
-131.68553	412.405698	-344.85871	421.273104	0.073577	-0.368578	9.155553
-149.233673	404.776071	-337.992046	408.302738	0.83654	1.157348	9.155553
-176.700332	397.909406	-344.095748	395.332371	-0.689386	-0.368578	7.629627
-169.070704	394.094593	-337.992046	391.517557	1.599502	0.394385	9.918516
-204.16699	378.072375	-343.332785	382.362005	-2.215311	-1.131541	15231.78808
-200.352177	371.968673	-389.110549	372.443489	0.073577	0.394385	22133.549
-212.55958	380.361263	-386.058698	357.184234	-1.452349	-1.131541	22195.34898
-220.952171	381.124226	-397.503139	328.954613	0.073577	-0.368578	22196.11194
-234.6855	372.731636	-403.606841	327.428688	-1.452349	-0.368578	22206.79342
-237.737351	367.390897	-399.792028	288.517588	2.362465	0.394385	22188.48232
-283.515115	346.790903	-415.814245	291.569439	2.362465	0.394385	22220.52675
-272.070674	332.294611	-413.525357	255.71019	0.073577	0.394385	22200.68972
-277.411413	314.746468	-405.895729	241.213898	0.83654	0.394385	22209.08231
-302.589183	300.250176	-415.814245	230.53242	0.83654	1.157348	22214.42305
-306.403997	298.724251	-429.547574	219.087979	0.83654	-1.131541	22217.4749
-324.715103	285.753884	-408.184618	209.169463	1.599502	-0.368578	22219.76379
-340.73732	251.420561	-421.917947	158.05096	1.599502	-0.368578	22212.13416
-345.315097	234.635381	-401.317953	154.999109	-0.689386	-0.368578	22194.58602
-342.263246	227.005753	-416.577208	124.4806	0.073577	-0.368578	22200.68972
-367.441016	208.694648	-437.940164	69.547282	-2.215311	-0.368578	22050.38606
-391.855824	197.250207	-433.362388	91.673202	0.83654	1.157348	22202.21564
-391.855824	174.361324	-452.436456	62.680618	0.073577	0.394385	22212.13416
-397.196563	162.153921	-424.206835	64.206543	0.073577	-0.368578	22201.45268
-410.166929	157.576144	-420.392021	59.628767	-0.689386	-0.368578	22197.63787
-418.559519	117.139119	-425.732761	25.295444	-2.215311	-1.131541	22201.45268
-423.900259	114.087268	-448.621643	-12.852693	-0.689386	0.394385	22191.53417
-442.211364	75.939131	-420.392021	-18.956395	0.073577	1.157348	22158.72677
-442.211364	85.094684	-400.55499	-13.615656	2.362465	1.157348	22212.13416
-443.73729	69.072467	-387.584624	-35.741575	-2.215311	-1.131541	22230.44527
-436.870625	46.946547	-370.799444	-44.134165	0.83654	-1.894503	22231.20823
-449.840992	49.998398	-354.014263	-77.704526	1.599502	-0.368578	22231.97119
-458.996544	15.665075	-350.19945	-105.171184	-0.689386	-0.368578	22234.26008
-452.892843	3.457671	-354.014263	-115.0897	-0.689386	-1.131541	22198.40083
-465.863209	-14.090472	-357.829077	-116.615625	0.073577	-1.131541	22219.76379
-441.448401	-37.742316	-333.414269	-145.608209	0.83654	0.394385	22230.44527
-443.73729	-61.394161	-348.673524	-180.704495	3.125428	1.92031	22242.65267
-449.840992	-62.157124	-304.421685	-195.200787	3.88839	0.394385	22236.54897
-437.633588	-78.179341	-298.317984	-221.14152	1.599502	-0.368578	22237.31193
-446.026178	-110.986739	-296.029095	-236.400775	-1.452349	-0.368578	22231.20823
-449.078029	-130.060808	-283.058729	-250.897067	0.073577	-0.368578	22210.60823
-433.055811	-130.060808	-263.221698	-257.763732	-1.452349	0.394385	22215.18601
-421.61137	-154.475615	-243.384666	-264.630396	0.073577	-0.368578	22226.63045
-401.774339	-167.445982	-237.280965	-304.304459	-0.689386	-1.131541	22218.23786
-393.381749	-184.994125	-237.280965	-299.726682	-0.689386	-0.368578	22228.15638
-387.278047	-201.016342	-225.836524	-319.563713	-1.452349	-0.368578	22230.44527
-382.700271	-214.749671	-201.421716	-354.659999	-0.689386	1.157348	22093.87494
-385.752122	-229.245963	-188.451349	-340.92667	-2.978274	-1.131541	22205.2675
-376.596569	-254.423734	-181.584685	-372.971105	0.073577	0.394385	22221.28971
-345.315097	-276.549653	-153.355064	-373.734068	0.073577	0.394385	22212.13416
-313.270662	-278.075579	-134.280995	-405.778503	-0.689386	-1.131541	22225.86749
-323.189177	-284.17928	-109.866188	-403.489614	1.599502	1.157348	22247.23045
-301.063258	-320.038529	-112.918038	-409.593316	0.073577	-0.368578	22222.05268
-294.959556	-344.453337	-77.05879	-427.904422	0.073577	1.157348	22228.15638
-267.492897	-333.008896	-54.169908	-439.348863	0.073577	-0.368578	22232.73415
-250.707717	-342.927411	-50.355094	-447.741453	0.83654	0.394385	22213.66009
-237.737351	-358.949629	-23.651398	-440.874788	2.362465	0.394385	22246.46748
-216.374394	-355.134815	-26.703249	-442.400714	3.125428	0.394385	22249.51933
-217.90032	-395.57184	-19.073622	-477.497	2.362465	1.157348	22223.5786
-188.907736	-398.623691	12.20785	-485.88959	-0.689386	-1.131541	22192.29713
-169.070704	-416.934797	45.778211	-488.941441	-1.452349	-0.368578	22228.15638
-153.048487	-422.275536	55.696726	-499.622919	-2.215311	-0.368578	22192.29713
-133.974419	-431.431089	77.059683	-470.630335	-1.452349	0.394385	22216.71194
-123.29294	-453.557008	93.844863	-470.630335	0.073577	-0.368578	22231.20823
-95.063319	-452.031083	119.785596	-481.311814	-1.452349	-1.131541	22218.23786
-82.855915	-467.290337	133.518926	-500.385882	1.599502	0.394385	22225.10453
-67.59666	-483.312555	119.022634	-490.467366	-0.689386	0.394385	22220.52675
-41.655927	-484.83848	164.037435	-479.022925	-2.215311	-0.368578	22208.31935
-33.263337	-498.57181	209.052237	-472.156261	-2.215311	-0.368578	22203.74157
7.936651	-481.023667	206.763348	-450.030341	-0.689386	-0.368578	22219.76379
17.855166	-482.549592	238.044821	-452.31923	0.83654	0.394385	22224.34156
52.951452	-481.023667	265.511479	-437.822938	3.125428	0.394385	22218.23786
62.107005	-489.416257	266.274442	-475.208112	-1.452349	-1.894503	22213.66009
58.292191	-468.0533	271.615181	-461.474782	0.073577	-0.368578	22230.44527
89.573663	-498.57181	318.155908	-462.237745	0.073577	0.394385	22200.68972
107.121806	-485.601443	304.422579	-449.267379	1.599502	0.394385	22204.50453
127.7218	-489.416257	309.000355	-430.956273	-0.689386	0.394385	22219.76379
159.766235	-468.816263	337.992939	-406.541465	2.362465	0.394385	22237.31193
159.003272	-475.682927	372.326262	-393.571099	1.599502	-0.368578	22219.00082
178.840304	-453.557008	358.592933	-405.01554	0.83654	-1.894503	22223.5786
197.151409	-463.475524	368.511449	-388.23036	0.073577	1.157348	22219.76379
217.751403	-455.845896	377.667001	-386.704434	-0.689386	0.394385	22192.29713
237.588434	-444.401455	384.533666	-372.971105	0.073577	0.394385	22198.40083
232.247695	-423.801461	389.874405	-364.578515	-2.215311	-0.368578	22209.84527
261.240279	-415.408871	401.318846	-351.608148	0.83654	0.394385	22190.7712
252.847689	-407.016281	424.207728	-326.430378	0.073577	1.157348	22226.63045
300.914342	-393.282952	432.600318	-312.697049	-1.452349	-0.368578	22209.84527
303.966192	-379.549623	437.178095	-311.934086	-1.452349	-0.368578	22188.48232
321.514335	-368.105182	434.126244	-297.437794	-2.215311	-1.131541	22199.16379
347.455068	-359.712591	466.933642	-240.215589	0.073577	0.394385	22185.43046
346.692106	-348.26815	443.281797	-238.689663	-0.689386	1.157348	22199.92676
367.2921	-330.720007	460.82994	-207.408191	-0.689386	-1.131541	22219.00082
373.395802	-298.675572	456.252163	-192.911899	3.125428	1.157348	22196.11194
382.551354	-311.645939	479.904008	-202.067452	0.073577	0.394385	22210.60823
378.736541	-294.860759	482.192896	-163.919315	0.83654	-0.368578	22209.08231
381.025429	-262.816324	456.252163	-150.185986	1.599502	1.157348	22188.48232
403.151348	-245.268181	451.674387	-144.845247	0.83654	-0.368578	22208.31935
416.121715	-230.008926	450.911424	-123.48229	1.599502	-1.131541	22150.33418
410.018013	-204.831156	449.385499	-118.904514	0.83654	-0.368578	22225.10453
422.988379	-207.120044	453.963275	-119.667476	0.073577	-0.368578	22198.40083
439.77356	-150.660801	468.459567	-81.519339	1.599502	1.157348	22204.50453
430.618007	-151.423764	449.385499	-50.237867	0.83654	0.394385	22196.87491
437.484671	-139.979323	442.518834	-18.956395	-1.452349	0.394385	22161.77862
433.669858	-108.697851	415.815138	-20.48232	1.599502	1.157348	22206.79342
425.277268	-80.46823	420.392915	5.458413	-1.452349	-0.368578	22202.97861
422.225417	-69.786751	392.926256	14.613965	0.073577	0.394385	22219.76379
442.825411	-54.527497	413.52625	66.495432	0.073577	0.394385	22235.02304
416.121715	-45.371944	377.667001	80.991724	-0.689386	1.92031	22213.66009
437.484671	-12.564546	388.34848	111.510233	-2.215311	1.157348	22205.2675
432.143932	-5.697881	392.926256	115.325047	-0.689386	0.394385	22215.94897
435.195783	23.294703	353.252194	156.525035	-0.689386	-0.368578	22106.08234
418.410603	37.790995	378.429964	160.339848	-2.215311	-1.894503	22218.23786
413.069864	72.88728	366.22256	184.754656	1.599502	-1.131541	22246.46748
399.336535	70.598392	338.755902	195.436134	1.599502	0.394385	22241.12674
397.810609	104.931715	326.548498	219.087979	2.362465	1.157348	22219.76379
401.625423	109.509492	309.763318	222.13983	-2.215311	-0.368578	22227.39341
380.262466	152.235405	324.25961	229.006495	-2.215311	-1.131541	22227.39341
376.447652	170.546511	289.163324	260.287967	3.125428	1.157348	22231.97119
375.68469	190.383542	290.689249	267.154631	2.362465	0.394385	22244.94156
355.084696	207.168722	235.755932	278.599072	-1.452349	0.394385	22247.99341
350.506919	218.613163	241.859634	289.280551	0.83654	0.394385	22225.86749
342.114329	235.398343	202.185572	290.806476	2.362465	-0.368578	22231.20823
331.432851	252.946486	204.47446	312.169433	-0.689386	-0.368578	22220.52675
326.855075	244.553896	189.978168	322.850911	-1.452349	0.394385	22119.81567
319.225447	263.627965	158.696696	345.739793	-0.689386	-1.131541	22223.5786
313.121745	281.176108	141.148553	338.110166	-2.215311	-1.131541	22230.44527
279.551385	315.509431	94.607826	371.680526	0.073577	-0.368578	22215.18601
299.388416	316.272393	96.896714	382.362005	0.073577	0.394385	22228.15638
285.655087	329.24276	92.318938	386.176818	-2.215311	0.394385	22212.89712
266.581018	356.709419	57.222652	385.413856	-0.689386	1.157348	22199.92676
243.692136	375.783487	28.230068	407.539775	-1.452349	0.394385	22215.18601
262.766205	379.598301	41.963397	396.095334	-2.215311	-0.368578	22226.63045
236.062509	386.464965	15.259701	432.717545	0.073577	1.157348	22219.76379
229.958807	403.250145	6.104148	428.139769	-2.978274	-0.368578	22238.83786
200.966223	403.250145	-38.910653	447.9768	0.83654	0.394385	22239.60082
176.551415	416.983475	-44.251392	449.502725	0.83654	0.394385	22220.52675
157.477347	429.190879	-99.184709	431.954583	0.83654	-0.368578	22207.55638
157.477347	429.190879	-108.340262	460.184204	-0.689386	-1.131541	22227.39341
137.640316	442.924208	-118.258778	463.236055	3.88839	1.92031	22239.60082
121.618098	444.450133	-126.651368	464.76198	0.073577	-1.131541	22236.54897
106.358844	454.368649	-137.332846	457.132353	-1.452349	-1.131541	22237.31193
105.595881	431.479767	-169.377281	447.9768	-0.689386	-0.368578	22229.6823
76.603297	444.450133	-182.347648	452.554576	-1.452349	-0.368578	22216.71194
56.766266	445.976059	-187.688387	454.080502	-2.978274	-1.131541	22209.84527
35.403309	445.213096	-177.769871	467.813831	0.073577	1.157348	22219.76379
28.536644	452.079761	-201.421716	473.15457	0.073577	-0.368578	22220.52675
7.936651	459.709388	-231.177263	478.495309	0.073577	1.157348	22230.44527
-13.426306	451.316798	-242.621704	450.265688	0.83654	-0.368578	22222.05268
-4.270753	444.450133	-241.095778	454.843465	-1.452349	-0.368578	22202.21564
-23.344822	441.398282	-256.355033	458.658278	-0.689386	-0.368578	22210.60823
-26.396673	436.057543	-262.458735	456.36939	-0.689386	-0.368578	749.229408
-48.522592	437.583469	-289.162431	436.532359	-1.452349	-0.368578	18.311106
-69.122586	430.716804	-280.006878	462.473092	0.83654	-0.368578	12.207404
-84.381841	429.953841	-299.080946	461.710129	0.83654	-0.368578	9.155553
-86.670729	426.139028	-299.843909	455.606427	-0.689386	-0.368578	10.681478
-99.641095	407.827922	-328.836493	424.324955	-0.689386	-0.368578	8.39259
-117.952201	397.146444	-344.85871	425.087918	0.83654	0.394385	10.681478
-140.07812	413.168661	-354.014263	409.828663	1.599502	-0.368578	9.918516
-170.59663	412.405698	-344.85871	392.28052	0.83654	1.157348	9.918516
-167.544779	406.301996	-358.59204	396.095334	0.83654	-0.368578	9.155553
-194.248475	386.464965	-360.117965	403.724961	2.362465	-0.368578	20661.79388
-190.433661	384.176077	-373.851294	362.524973	0.073577	-0.368578	22175.51195
-220.952171	381.887189	-380.717959	364.050899	1.599502	0.394385	22217.4749
-249.944755	371.968673	-392.1624	325.902762	-1.452349	0.394385	22182.37861
-241.552164	365.102009	-386.058698	319.79906	-0.689386	-1.131541	22167.88232
-246.892904	355.183493	-384.532773	302.250917	0.83654	1.157348	22212.13416
-268.25586	342.976089	-386.821661	283.939812	-0.689386	0.394385	22200.68972
-294.959556	315.509431	-418.103133	254.947228	0.83654	1.157348	22186.95639
-282.752152	320.087207	-395.977214	257.236116	0.073577	0.394385	22220.52675
-301.063258	310.931654	-421.917947	229.006495	-1.452349	-0.368578	22183.90454
-316.322513	291.094623	-437.177202	217.562053	-2.215311	-1.131541	22186.19343
-323.189177	276.598331	-450.147568	202.302799	-2.978274	-0.368578	22209.08231
-353.707687	259.050188	-443.280904	170.258364	-0.689386	-0.368578	22193.06009
-354.470649	243.790933	-422.68091	138.976892	1.599502	1.157348	22208.31935
-368.203979	210.220573	-439.46609	111.510233	-0.689386	-1.131541	21947.38609
-361.337314	217.087238	-452.436456	100.065792	0.073577	0.394385	22210.60823
-379.64842	201.827983	-450.910531	77.17691	0.83654	0.394385	22195.34898
-405.589153	183.516877	-437.940164	61.154692	1.599502	-0.368578	22192.29713
-377.359532	158.339107	-418.866096	85.5695	-1.452349	-0.368578	22189.24528
-395.670637	154.524293	-402.843878	48.184326	0.83654	0.394385	22216.71194
-408.641004	130.872448	-394.451288	37.502848	0.073577	-1.894503	22221.28971
-426.189147	119.428007	-410.473506	13.08804	0.83654	0.394385	22210.60823
-429.240998	96.539125	-399.029065	-6.748991	0.83654	1.157348	22226.63045
-428.478035	79.753945	-415.814245	-32.689724	-0.689386	-0.368578	22226.63045
-448.315066	62.205802	-400.55499	-34.978612	-1.452349	-0.368578	22206.79342
-451.366917	51.524324	-377.666108	-54.815644	0.073577	-1.131541	22212.13416
-458.996544	35.502106	-363.169816	-82.282302	-2.978274	-1.131541	22226.63045
-474.255799	24.057665	-344.095748	-92.96378	0.073577	0.394385	22164.06751
-450.603954	-7.98677	-336.46612	-93.726743	-0.689386	-1.131541	22219.00082
-452.12988	-10.275658	-367.747593	-132.637843	-4.5042	-1.894503	22213.66009
-456.707656	-45.371944	-325.784642	-158.578576	0.073577	-0.368578	22216.71194
-433.055811	-42.320093	-327.310568	-163.919315	0.073577	-0.368578	22204.50453
-455.181731	-77.416379	-311.28835	-214.274856	-0.689386	0.394385	22218.23786
-439.159513	-76.653416	-320.443903	-208.934116	-1.452349	-1.131541	22230.44527
-439.922476	-115.564516	-279.243915	-238.689663	1.599502	0.394385	22238.07489
-438.396551	-119.379329	-264.747623	-247.845216	2.362465	1.157348	22238.07489
-417.796557	-133.875621	-274.666139	-259.289657	0.073577	-0.368578	22236.54897
-405.589153	-143.794137	-252.540219	-258.526694	1.599502	-0.368578	22215.94897
-419.322482	-172.023758	-231.177263	-302.01557	-2.215311	-1.131541	22222.81564
-410.166929	-206.357081	-211.340232	-304.304459	0.073577	-1.131541	22231.97119
-386.515084	-199.490417	-225.836524	-313.460011	2.362465	-0.368578	22209.08231
-378.885457	-216.275597	-198.369865	-338.637782	0.83654	1.157348	22237.31193
-368.966941	-242.21633	-171.666169	-346.267409	-0.689386	-0.368578	22238.83786
-359.811389	-256.712622	-172.429132	-376.022956	-1.452349	-1.131541	22216.71194
-357.5225	-268.920026	-141.14766	-384.415546	-0.689386	0.394385	22212.13416
-341.500283	-284.17928	-118.258778	-383.652583	-2.215311	-0.368578	22218.23786
-320.900289	-303.253349	-105.288411	-402.726652	0.83654	0.394385	22212.13416
-301.063258	-308.594088	-90.792119	-417.985906	1.599502	1.157348	22224.34156
-281.226227	-316.986678	-67.140274	-454.608118	0.83654	-0.368578	22231.20823
-276.64845	-345.979262	-46.54028	-436.297012	-1.452349	-0.368578	22216.71194
-264.441047	-364.290368	-60.27361	-449.267379	-2.215311	0.394385	22204.50453
-256.811419	-377.260734	-27.466212	-447.741453	-0.689386	-0.368578	22216.71194
-229.344761	-371.919995	-21.36251	-459.185894	0.073577	-1.131541	22214.42305
-199.589214	-405.490356	3.052298	-503.437733	-1.452349	-0.368578	22206.03046
-182.041071	-426.853312	3.81526	-488.941441	0.073577	-0.368578	22236.54897
-186.618847	-417.697759	41.200434	-503.437733	-0.689386	0.394385	22239.60082
-159.152189	-426.09035	49.593025	-491.993292	0.83654	0.394385	22227.39341
-132.448493	-428.379238	80.874497	-466.052559	0.073577	0.394385	22233.49712
-109.559611	-447.453306	103.763379	-485.88959	0.83654	0.394385	22230.44527
-104.981835	-458.897747	106.81523	-488.941441	-1.452349	-0.368578	22219.76379
-63.781847	-452.031083	128.941149	-472.919223	1.599502	1.157348	22250.2823
-67.59666	-468.816263	128.178186	-492.756255	1.599502	1.157348	22239.60082
-35.552225	-481.023667	180.059653	-482.837739	-0.689386	-0.368578	22225.10453
-19.530008	-492.468108	202.185572	-456.134043	0.83654	-0.368578	22235.02304
-6.559641	-497.045884	231.178156	-468.341447	-1.452349	-1.131541	22226.63045
2.595911	-487.890331	224.311491	-459.185894	0.073577	0.394385	22188.48232
38.45516	-481.023667	265.511479	-472.919223	-2.215311	0.394385	22212.89712
46.84775	-493.23107	268.56333	-456.134043	-1.452349	-0.368578	22228.91934
68.973669	-474.919965	300.607765	-452.31923	0.073577	-0.368578	22178.5638
80.418111	-481.786629	302.896653	-446.97849	0.83654	-0.368578	22209.84527
120.092173	-487.890331	297.555914	-476.734037	-1.452349	0.394385	22213.66009
125.432912	-494.756996	332.6522	-438.5859	-2.215311	0.394385	22190.7712
142.981055	-478.734778	334.941088	-417.222944	0.073577	-0.368578	22199.16379
158.24031	-474.919965	345.622566	-401.963689	-2.215311	-1.894503	22219.00082
181.129192	-466.527375	344.096641	-398.911838	0.073577	0.394385	22217.4749
222.32918	-454.319971	356.304045	-387.467397	0.83654	1.157348	22231.20823
204.781037	-432.957014	382.244778	-379.074807	3.125428	1.157348	22235.786
238.351397	-436.771828	399.792921	-379.074807	2.362465	0.394385	22219.76379
242.929174	-423.801461	405.896623	-365.341478	0.83654	0.394385	22003.08237
266.581018	-417.697759	420.392915	-358.474813	0.073577	-0.368578	22227.39341
255.89954	-404.727393	405.896623	-339.400744	0.83654	0.394385	22189.24528
298.625453	-386.416287	403.607734	-322.615564	1.599502	-0.368578	22208.31935
303.20323	-377.260734	426.496617	-293.62298	0.073577	-1.894503	22229.6823
310.069894	-372.682958	442.518834	-284.467427	2.362465	1.157348	22207.55638
329.143963	-351.320001	469.22253	-260.05262	-0.689386	-0.368578	22206.79342
351.269882	-337.586672	434.126244	-237.9267	-0.689386	1.157348	22199.16379
353.55877	-354.371852	465.407716	-211.223005	-1.452349	-0.368578	22187.71935
364.240249	-310.882976	454.726238	-206.645228	-2.215311	-1.894503	22205.2675
381.025429	-297.149647	460.82994	-195.200787	0.83654	-0.368578	22216.71194
393.232833	-278.075579	466.170679	-187.57116	0.073577	0.394385	22181.61565
400.86246	-265.868175	450.148461	-170.78598	-1.452349	-0.368578	22206.03046
400.099497	-252.897808	465.407716	-166.208203	-0.689386	1.157348	22053.43791
404.677274	-252.134846	459.304014	-130.348955	-1.452349	-0.368578	22187.71935
420.699491	-213.986709	463.881791	-121.956364	1.599502	0.394385	22196.87491
432.143932	-197.964491	464.644753	-105.934147	-0.689386	-0.368578	22206.03046
442.825411	-165.920056	464.644753	-73.889712	1.599502	-0.368578	22213.66009
435.958746	-149.897839	471.511418	-56.341569	1.599502	-0.368578	22203.74157
430.618007	-118.616367	443.281797	-33.452687	-0.689386	-0.368578	22212.89712
441.299485	-113.275627	432.600318	-4.460103	0.073577	0.394385	22205.2675
437.484671	-98.016373	426.496617	10.799152	1.599502	1.157348	22218.23786
440.536522	-60.631199	437.178095	32.925071	0.83654	0.394385	22228.91934
432.143932	-52.238608	424.970691	73.362096	0.83654	-0.368578	22253.33415
427.566156	-45.371944	397.504033	72.599133	2.362465	-0.368578	22229.6823
423.751342	-6.460844	415.052175	90.910239	-0.689386	-1.131541	22233.49712
428.329119	12.613224	409.711436	119.902823	0.073577	-1.131541	22209.08231
411.543938	11.087299	385.296629	138.213929	-0.689386	-0.368578	22215.18601
426.04023	35.502106	340.281827	158.813923	-0.689386	-0.368578	22207.55638
387.129131	75.176169	366.985523	168.732438	-2.215311	-1.131541	22227.39341
407.729125	83.568759	347.148492	164.917625	-1.452349	-0.368578	22215.18601
393.995795	105.694678	327.311461	203.828724	-1.452349	-0.368578	22226.63045
388.655056	111.79838	327.311461	225.191681	-0.689386	-0.368578	22235.786
375.68469	130.109486	318.155908	226.717606	-2.215311	-0.368578	22198.40083
353.55877	150.70948	288.400361	222.13983	-1.452349	-0.368578	22210.60823
365.766174	153.761331	257.118889	257.999079	0.073577	-0.368578	22220.52675
361.95136	186.568728	246.437411	276.310184	-0.689386	-0.368578	22207.55638
352.795808	204.879834	238.044821	293.095364	-1.452349	-0.368578	22224.34156
348.218031	224.716865	225.074454	312.932396	0.83654	1.157348	22251.04526
339.062478	239.213157	198.370758	320.562023	1.599502	0.394385	22217.4749
336.77359	254.472412	204.47446	327.428688	-0.689386	-0.368578	22224.34156
317.699522	267.442778	182.348541	335.821278	-2.215311	-0.368578	22227.39341
319.225447	284.990921	127.415224	364.813862	-1.452349	-1.131541	22215.94897
296.336565	307.879803	133.518926	380.836079	0.83654	-0.368578	22222.81564
274.210646	327.716835	96.133751	402.961999	0.83654	-1.131541	22247.99341
291.758789	328.479797	61.800428	377.021265	0.83654	0.394385	22234.26008
282.603236	358.998307	74.007832	387.702744	2.362465	-0.368578	22233.49712
250.558801	369.679785	61.037466	408.302738	3.125428	1.92031	22236.54897
247.50695	371.968673	21.363403	403.724961	-2.978274	0.394385	22206.79342
241.403248	387.990891	26.704142	406.013849	-1.452349	-0.368578	22210.60823
207.832888	409.353847	-16.021771	442.636061	0.073577	-0.368578	22228.15638
177.314378	393.33163	-35.858802	416.695328	-1.452349	-1.131541	22226.63045
184.181043	407.064959	-67.903237	444.924949	0.073577	-0.368578	22216.71194
158.24031	430.716804	-85.45138	447.9768	0.073577	-0.368578	22231.97119
141.455129	415.457549	-111.392113	437.295322	-0.689386	1.157348	22209.84527
133.825502	434.531618	-145.725436	460.184204	-1.452349	0.394385	22202.97861
115.514396	425.376065	-129.703219	439.58421	-1.452349	-0.368578	22221.28971
107.884769	447.501984	-133.518032	447.9768	0.83654	0.394385	22223.5786
85.75885	454.368649	-157.93284	456.36939	0.073577	1.157348	22224.34156
68.973669	460.472351	-161.747654	449.502725	1.599502	1.157348	22244.17859
59.818117	461.235313	-189.977275	454.843465	2.362465	1.157348	22237.31193
47.610713	455.131612	-191.5032	468.576794	0.83654	0.394385	22219.76379
27.010719	452.842723	-181.584685	473.15457	0.83654	-0.368578	22225.10453
18.618129	453.605686	-202.184679	480.784198	0.83654	0.394385	22220.52675
33.114421	457.4205	-204.473567	480.021235	0.073577	-1.131541	22057.25272
-18.767045	453.605686	-202.947641	453.317539	0.83654	-1.131541	22217.4749
-34.0263	435.29458	-248.725406	472.391608	1.599502	0.394385	22221.28971
-33.263337	452.079761	-248.725406	451.791614	0.073577	-1.131541	1355.784783
-50.048517	437.583469	-276.192064	454.843465	-2.215311	0.394385	16.78518
-81.32999	430.716804	-292.214282	444.924949	-0.689386	1.157348	10.681478
-86.670729	432.242729	-305.947611	459.421241	-0.689386	-0.368578	12.207404
-105.744797	423.850139	-299.843909	447.9768	0.83654	-0.368578	9.918516
-113.374425	421.561251	-312.051313	442.636061	-2.215311	-1.131541	11.444441
-124.818866	413.168661	-334.940195	418.984216	0.073577	1.157348	8.39259
-138.552195	395.620518	-356.303152	401.436073	0.073577	-0.368578	9.918516
-149.996636	384.176077	-366.98463	405.250887	0.073577	0.394385	9.155553
-157.626263	388.753853	-368.510555	378.547191	0.073577	0.394385	10.681478
-203.404028	393.33163	-356.303152	341.162017	0.073577	0.394385	19682.14972
-197.300326	389.516816	-357.066114	375.49534	-0.689386	-0.368578	22199.92676
-205.692916	385.702003	-363.932779	351.080532	1.599502	0.394385	22206.03046
-225.529947	375.783487	-389.110549	338.873129	0.83654	0.394385	22204.50453
-223.241059	355.183493	-394.451288	330.480539	-0.689386	0.394385	22214.42305
-252.996605	359.761269	-366.98463	316.747209	-0.689386	0.394385	22187.71935
-264.441047	349.079791	-386.058698	276.310184	0.83654	-0.368578	22183.14158
-272.833637	330.005723	-386.821661	262.576855	0.83654	0.394385	22223.5786
-273.596599	313.220543	-383.006847	247.3176	0.83654	-0.368578	22209.08231
-298.011407	304.827952	-412.762394	258.762041	0.83654	0.394385	22195.34898
-330.055842	294.146474	-408.184618	207.643538	0.073577	-1.131541	22215.18601
-325.478065	277.361294	-424.206835	205.35465	0.83654	1.157348	22205.2675
-339.974357	246.079822	-424.206835	163.391699	-2.978274	-0.368578	22184.6675
-344.552134	243.027971	-422.68091	141.26578	0.073577	-1.131541	22143.46751
-355.233612	227.768716	-421.154984	126.006525	0.073577	1.157348	22210.60823
-392.618786	201.06502	-449.384605	97.776904	-1.452349	-0.368578	22202.21564
-370.492867	193.435393	-468.458674	72.599133	-0.689386	-0.368578	22199.16379
-382.700271	178.939101	-453.962382	80.228761	0.83654	0.394385	22209.84527
-403.300265	150.70948	-439.46609	60.39173	-1.452349	-1.131541	22169.40825
-434.581737	138.502076	-417.34017	38.26581	0.83654	-0.368578	22162.54158
-420.848408	127.820597	-448.621643	27.584332	-0.689386	0.394385	22201.45268
-435.3447	120.19097	-418.866096	3.169524	0.073577	0.394385	22212.13416
-422.374333	91.961349	-399.792028	6.984338	3.125428	1.92031	22236.54897
-424.663221	93.487274	-394.451288	-17.43047	0.83654	-1.131541	22244.17859
-442.974327	66.783579	-378.429071	-26.586022	0.83654	0.394385	22222.81564
-451.366917	64.49469	-343.332785	-60.919346	0.073577	0.394385	22228.91934
-434.581737	40.079883	-350.962412	-105.171184	0.073577	-0.368578	22214.42305
-458.233582	11.850261	-353.251301	-103.645259	-1.452349	-0.368578	22215.18601
-436.870625	15.665075	-334.177232	-108.985998	2.362465	-1.131541	22248.75637
-453.655805	-21.720099	-340.280934	-143.319321	2.362465	1.157348	22246.46748
-459.759507	-51.475646	-308.999462	-167.734129	0.83654	-0.368578	22222.81564
-450.603954	-43.083056	-299.843909	-182.230421	0.83654	0.394385	22231.20823
-437.633588	-69.786751	-308.236499	-196.726713	0.073577	-0.368578	22230.44527
-450.603954	-80.46823	-325.021679	-222.667446	-3.741237	-0.368578	22196.11194
-450.603954	-114.801553	-292.214282	-242.504477	3.125428	1.157348	22221.28971
-433.055811	-110.223776	-275.429101	-247.082253	-0.689386	-0.368578	22230.44527
-433.818774	-133.112659	-258.643921	-282.178539	-0.689386	-0.368578	22214.42305
-426.952109	-159.053392	-277.71799	-292.860018	-0.689386	-0.368578	22225.86749
-419.322482	-181.942274	-251.014294	-293.62298	-1.452349	0.394385	22215.18601
-419.322482	-190.334864	-246.436517	-314.985937	-0.689386	-0.368578	22193.82305
-410.929892	-207.883007	-205.999492	-352.371111	-0.689386	0.394385	22209.08231
-381.937308	-232.297814	-212.103194	-343.978521	-0.689386	-0.368578	22220.52675
-362.86324	-252.897808	-186.925424	-363.052589	-0.689386	-0.368578	22216.71194
-352.944724	-255.186696	-154.118026	-369.919254	0.83654	-0.368578	22241.12674
-344.552134	-268.157063	-148.014324	-365.341478	2.362465	0.394385	22241.12674
-327.766954	-283.416318	-114.443964	-395.097024	0.83654	0.394385	22224.34156
-330.818805	-300.964461	-114.443964	-414.934055	0.073577	0.394385	22220.52675
-300.300295	-323.853343	-81.636566	-409.593316	-1.452349	-0.368578	22228.91934
-291.144742	-331.48297	-67.140274	-417.222944	1.599502	-0.368578	22230.44527
-266.729935	-338.349635	-62.562498	-433.245161	1.599502	-0.368578	22239.60082
-244.604015	-347.505188	-50.355094	-438.5859	1.599502	1.157348	22247.23045
-252.233643	-384.890362	-38.910653	-456.134043	0.073577	-0.368578	22176.27491
-221.715133	-395.57184	-11.443994	-453.845155	0.83654	0.394385	22220.52675
-211.796618	-395.57184	-23.651398	-472.919223	-2.978274	-1.894503	22215.18601
-199.589214	-397.860728	33.570807	-500.385882	-2.215311	-1.131541	22212.89712
-179.752183	-427.616275	34.33377	-485.126627	-0.689386	0.394385	22217.4749
-129.396642	-428.379238	79.348571	-509.541435	1.599502	0.394385	22231.20823
-159.915152	-432.957014	86.978199	-506.489584	-1.452349	0.394385	22230.44527
-117.189238	-442.112567	86.215236	-469.867372	0.83654	-0.368578	22220.52675
-94.300356	-469.579226	99.948565	-480.548851	-0.689386	0.394385	22210.60823
-77.515176	-470.342188	130.467075	-488.178478	-2.978274	-1.894503	22213.66009
-73.700362	-472.631076	152.592994	-489.704404	-2.978274	-1.131541	22208.31935
-54.626294	-477.971816	156.407808	-465.289596	0.073577	-0.368578	22221.28971
-12.663343	-475.682927	185.400392	-475.971074	-1.452349	-0.368578	22220.52675
-3.507791	-482.549592	219.733715	-443.163677	0.073577	-1.894503	22120.57863
14.040352	-487.890331	252.541113	-459.948857	1.599502	0.394385	22228.91934
44.558862	-488.653294	247.200373	-434.008124	0.83654	-0.368578	22231.97119
68.210707	-467.290337	274.667032	-459.185894	0.073577	-0.368578	22182.37861
75.840334	-485.601443	283.822585	-456.897006	0.073577	-0.368578	22212.13416
104.069955	-476.44589	295.267026	-456.134043	1.599502	0.394385	22252.57118
111.699583	-484.83848	325.022573	-444.689602	1.599502	1.92031	22187.71935
131.536614	-497.808847	313.578131	-429.430347	0.073577	-0.368578	22208.31935
146.795869	-493.23107	317.392945	-415.697018	-0.689386	-1.131541	22232.73415
145.269943	-487.127368	354.015157	-421.80072	-2.978274	-2.657466	22199.92676
186.469931	-462.712561	337.992939	-395.859987	-2.978274	-1.131541	22177.80084
208.59585	-455.845896	368.511449	-372.208142	-0.689386	0.394385	22222.81564
212.410664	-435.245902	382.244778	-381.363695	-1.452349	-1.131541	22214.42305
234.536583	-439.823679	397.504033	-384.415546	-1.452349	-0.368578	22054.96384
248.269913	-424.564424	380.718852	-372.971105	-0.689386	-1.131541	22225.10453
252.084726	-424.564424	389.874405	-365.341478	-0.689386	1.157348	22186.19343
269.632869	-409.305169	415.815138	-334.060005	-0.689386	0.394385	22185.43046
295.573602	-401.675542	432.600318	-316.511862	-1.452349	-0.368578	22185.43046
303.20323	-377.260734	440.992909	-299.726682	-2.215311	-0.368578	22185.43046
309.306932	-378.78666	445.570685	-270.734098	-1.452349	-0.368578	22202.97861
339.825441	-340.638523	465.407716	-250.897067	2.362465	1.157348	22223.5786
352.795808	-342.164448	450.148461	-226.482259	-0.689386	-1.131541	22223.5786
371.869876	-336.823709	451.674387	-211.223005	-1.452349	0.394385	22209.08231
374.921727	-309.357051	466.933642	-188.334123	0.073577	1.157348	22205.2675
393.232833	-305.542237	451.674387	-199.778564	1.599502	0.394385	22200.68972
403.914311	-266.631138	468.459567	-179.941532	0.83654	0.394385	22203.74157
396.284684	-265.105212	453.963275	-160.867464	2.362465	1.157348	22177.03787
413.069864	-247.557069	466.933642	-147.897098	2.362465	1.157348	22205.2675
429.092081	-233.82374	466.933642	-166.971166	-1.452349	-0.368578	22181.61565
429.092081	-199.490417	463.118828	-129.585992	0.073577	0.394385	22209.08231
413.069864	-197.201528	444.807722	-132.637843	-2.215311	0.394385	22175.51195
433.669858	-168.971907	442.518834	-66.260085	-0.689386	-1.894503	22192.29713
430.618007	-154.475615	444.807722	-47.186016	-1.452349	-1.131541	22213.66009
431.38097	-116.327478	421.91884	-32.689724	-0.689386	-0.368578	22221.28971
448.16615	-114.801553	413.52625	-35.741575	-1.452349	0.394385	22217.4749
432.906895	-88.86082	415.815138	10.799152	-3.741237	-1.131541	22227.39341
429.855044	-86.571932	427.259579	32.162108	-1.452349	-1.131541	22215.18601
431.38097	-58.34231	419.629952	65.732469	0.073577	0.394385	22202.21564
428.329119	-29.349726	366.985523	85.5695	-1.452349	0.394385	22219.00082
434.43282	-19.431211	392.926256	110.74727	0.83654	0.394385	22221.28971
430.618007	2.694709	412.763287	131.347264	2.362465	0.394385	22222.05268
408.492087	30.161367	384.533666	153.473184	0.83654	-0.368578	22236.54897
416.884678	49.998398	355.541082	148.132444	-2.978274	-1.894503	22220.52675
401.625423	60.679877	345.622566	179.413917	0.073577	0.394385	22200.68972
386.366168	69.072467	350.963306	181.702805	-1.452349	-0.368578	22214.42305
397.047646	88.909498	344.096641	193.910209	-0.689386	-1.131541	22225.10453
384.840243	121.716896	318.155908	224.428718	0.073577	-0.368578	22236.54897
374.158764	133.161337	312.815169	238.162047	0.83654	0.394385	22232.73415
375.68469	172.072436	279.244808	254.947228	1.599502	1.157348	22239.60082
362.714323	181.990952	263.222591	267.917594	1.599502	1.157348	22223.5786
366.529137	194.198356	251.015187	258.762041	0.073577	-0.368578	22220.52675
340.588404	204.879834	160.222621	261.050929	-2.978274	-1.894503	22130.49715
337.536553	233.109455	211.341125	305.302768	0.073577	-0.368578	22213.66009
338.299516	239.97612	213.630013	329.717576	0.073577	0.394385	22220.52675
332.958776	255.235375	173.955951	345.739793	-1.452349	-0.368578	22228.15638
323.803224	262.865002	150.304106	336.58424	0.073577	-0.368578	22228.15638
307.018043	281.176108	140.38559	337.347203	-1.452349	0.394385	22205.2675
297.862491	297.961288	125.889298	370.917564	-2.215311	-1.131541	22212.13416
296.336565	322.376095	92.318938	367.865713	-2.215311	-0.368578	22212.89712
281.07731	340.687201	66.378205	393.806446	0.073577	0.394385	22212.13416
276.499534	352.894605	70.193018	393.806446	-0.689386	-0.368578	22231.20823
249.032875	377.309412	54.170801	415.169402	1.599502	1.157348	22249.51933
239.877323	366.627934	45.015248	406.776812	0.83654	-0.368578	22227.39341
239.11436	394.094593	12.970813	434.243471	-0.689386	-0.368578	22231.97119
228.432882	387.227928	-3.051404	406.013849	2.362465	1.157348	22160.25269
199.440297	406.301996	-38.910653	448.739763	0.073577	0.394385	22217.4749
179.603266	403.250145	-39.673616	445.687912	2.362465	-0.368578	22238.83786
149.084757	439.109394	-115.969889	440.347173	0.83654	-0.368578	22246.46748
157.477347	431.479767	-113.681001	454.843465	2.362465	1.157348	22233.49712
128.484763	440.63532	-122.073591	460.947167	2.362465	0.394385	22237.31193
119.32921	425.376065	-149.54025	460.184204	0.83654	0.394385	22229.6823
89.573663	450.553835	-136.569883	457.895316	-1.452349	-0.368578	22201.45268
84.995887	445.213096	-162.510616	458.658278	-2.978274	-1.131541	22213.66009
73.551446	449.790872	-158.695803	457.895316	0.073577	-0.368578	22229.6823
62.869968	446.739021	-169.377281	467.050868	1.599502	1.157348	22219.76379
34.640346	447.501984	-162.510616	470.102719	0.83654	-0.368578	22222.05268
31.588495	457.4205	-188.451349	474.680496	-0.689386	-1.131541	22231.20823
27.010719	433.005692	-227.362449	447.213837	-0.689386	0.394385	22076.32679
-0.45594	429.190879	-235.755039	465.524943	0.073577	1.157348	22193.82305
-25.63371	439.109394	-242.621704	470.102719	-2.978274	-0.368578	22209.84527
-23.344822	433.768655	-232.703188	466.287906	-0.689386	0.394385	22208.31935
-53.100368	446.739021	-241.858741	409.0657	0.83654	-0.368578	959.807123
-37.078151	446.739021	-244.910592	428.902732	0.83654	0.394385	16.022217
-68.359623	435.29458	-286.873542	448.739763	0.073577	0.394385	12.970367
-82.092952	431.479767	-292.977244	459.421241	-0.689386	0.394385	9.918516
-97.352207	426.90199	-319.68094	448.739763	0.83654	-0.368578	11.444441
-108.796648	419.272363	-331.125381	441.110135	0.073577	1.157348	9.155553
-130.922568	414.694587	-342.569822	410.591626	2.362465	0.394385	11.444441
-121.767015	414.694587	-340.280934	409.828663	3.125428	0.394385	9.155553
-148.470711	409.353847	-341.80686	393.806446	0.83654	0.394385	9.918516
-177.463295	394.857555	-357.066114	377.784228	1.599502	0.394385	9.918516
-195.7744	382.650152	-363.932779	387.702744	0.073577	1.157348	3923.154393
-215.611431	361.287195	-365.458704	347.265719	-1.452349	-1.131541	22072.51198
-226.29291	364.339046	-377.666108	364.050899	0.073577	0.394385	22188.48232
-242.315127	369.679785	-387.584624	352.606458	-0.689386	-1.894503	22207.55638
-247.655866	362.81312	-418.103133	321.324986	-0.689386	-1.131541	22195.34898
-252.996605	360.524232	-382.243885	301.487955	-2.215311	-1.131541	22202.21564
-275.885488	335.346462	-421.154984	274.784259	-2.215311	-1.131541	22196.11194
-273.596599	317.798319	-429.547574	245.028712	-5.267162	-1.894503	22186.95639
-285.04104	313.220543	-421.917947	251.132414	0.073577	1.157348	22186.95639
-298.77437	294.146474	-435.651276	219.850942	-2.215311	-0.368578	22198.40083
-321.663252	288.042772	-439.46609	222.902793	-0.689386	-0.368578	22206.03046
-330.055842	258.287225	-456.25127	204.591687	1.599502	-0.368578	22199.16379
-332.34473	274.309443	-433.362388	160.339848	1.599502	0.394385	22208.31935
-356.759538	242.265008	-427.258686	145.080593	0.073577	-1.131541	22218.23786
-351.418799	227.768716	-423.443872	122.191711	2.362465	1.92031	22187.71935
-378.122494	204.116871	-436.414239	104.643568	0.073577	-0.368578	22211.3712
-372.018792	194.961318	-426.495723	94.725053	2.362465	-0.368578	22215.18601
-401.774339	193.435393	-444.043866	64.969506	3.125428	0.394385	22210.60823
-392.618786	154.524293	-418.103133	86.332463	2.362465	0.394385	22196.87491
-408.641004	152.235405	-409.710543	48.947289	0.83654	0.394385	22221.28971
-413.981743	130.109486	-428.021649	30.636183	1.599502	1.157348	22216.71194
-425.426184	100.353939	-425.732761	1.643599	-1.452349	-0.368578	22207.55638
-438.396551	90.435423	-419.629059	-4.460103	-1.452349	-0.368578	22223.5786
-430.766923	88.909498	-407.421655	-25.060097	0.073577	0.394385	22211.3712
-451.366917	75.176169	-392.1624	-34.21565	0.073577	0.394385	22219.76379
-438.396551	49.235436	-381.480922	-47.948979	-1.452349	0.394385	22232.73415
-464.337284	22.53174	-376.903145	-74.652675	0.073577	-0.368578	22216.71194
-449.078029	25.583591	-391.399437	-121.193402	-2.978274	-1.131541	22202.97861
-471.203948	21.768777	-339.517971	-129.585992	-0.689386	-1.131541	22216.71194
-446.789141	-21.720099	-376.903145	-135.689694	-1.452349	-0.368578	22205.2675
-458.233582	-32.401577	-332.651307	-149.423023	0.073577	-0.368578	22217.4749
-437.633588	-38.505279	-315.103164	-167.734129	0.073577	0.394385	22237.31193
-428.478035	-56.053422	-295.266133	-172.311905	0.83654	0.394385	22231.20823
-439.922476	-101.068224	-286.11058	-218.852632	1.599502	1.157348	22228.15638
-446.026178	-98.016373	-295.266133	-237.9267	0.83654	0.394385	22234.26008
-436.870625	-122.43118	-280.006878	-252.422992	-0.689386	-0.368578	22219.76379
-429.240998	-143.794137	-280.769841	-255.474843	-0.689386	-1.131541	22220.52675
-424.663221	-155.238578	-251.014294	-258.526694	2.362465	1.157348	22221.28971
-403.300265	-161.34228	-223.547635	-297.437794	1.599502	-1.131541	22231.97119
-388.803973	-181.179311	-224.310598	-310.40816	2.362465	-0.368578	22227.39341
-388.04101	-202.542268	-214.392082	-325.667415	2.362465	1.92031	22236.54897
-390.329898	-230.771889	-205.999492	-335.585931	0.073577	0.394385	22222.81564
-365.152128	-246.794106	-196.84394	-381.363695	0.83654	0.394385	22203.74157
-360.574351	-249.082995	-204.473567	-378.311844	0.073577	0.394385	22224.34156
-345.315097	-284.942243	-149.54025	-368.393328	0.073577	0.394385	22225.86749
-342.263246	-285.705206	-140.384697	-397.385912	-0.689386	1.92031	22219.76379
-320.137326	-303.253349	-99.947672	-401.963689	0.83654	-0.368578	22231.97119
-296.485481	-329.957045	-109.103225	-426.378496	-3.741237	-0.368578	22209.84527
-291.144742	-326.142231	-64.851386	-448.504416	-0.689386	0.394385	22206.79342
-258.337345	-350.557039	-78.584715	-424.089608	-0.689386	-0.368578	22219.00082
-262.152158	-353.60889	-53.406945	-446.215528	-0.689386	-0.368578	22106.8453
-240.789202	-363.527405	-32.043988	-451.556267	-1.452349	-0.368578	22219.00082
-220.189208	-375.734809	-12.96992	-446.215528	2.362465	-0.368578	22248.75637
-201.878102	-400.912579	-1.525479	-482.074776	1.599502	-0.368578	22241.12674
-179.752183	-410.831095	1.526372	-472.156261	1.599502	-0.368578	22222.05268
-171.359593	-413.119983	25.178217	-476.734037	2.362465	1.92031	22231.20823
-157.626263	-423.801461	63.326354	-493.519217	0.83654	1.157348	22235.02304
-123.29294	-421.512573	94.607826	-475.971074	3.125428	0.394385	22238.07489
-118.715164	-437.534791	99.948565	-459.948857	1.599502	0.394385	22241.12674
-81.32999	-444.401455	117.496708	-480.548851	-0.689386	0.394385	22245.70452
-76.752213	-455.845896	120.548559	-479.022925	0.83654	0.394385	22222.05268
-73.700362	-471.105151	145.726329	-477.497	0.83654	0.394385	22224.34156
-51.574443	-481.023667	177.770764	-492.756255	-2.215311	-1.131541	22181.61565
-30.974449	-486.364406	198.370758	-475.208112	-2.215311	0.394385	22156.43788
-8.84853	-481.023667	231.178156	-454.608118	0.073577	0.394385	22220.52675
35.403309	-504.675511	239.570746	-479.022925	-1.452349	0.394385	22209.08231
46.084787	-492.468108	263.985554	-445.452565	-0.689386	-1.131541	22193.06009
56.766266	-481.023667	267.800367	-456.897006	1.599502	-0.368578	22221.28971
75.077371	-506.9644	263.222591	-463.000708	-1.452349	0.394385	22212.13416
78.892185	-490.942182	301.370728	-445.452565	-2.215311	-1.131541	22183.14158
91.862552	-499.334772	315.86702	-455.37108	0.073577	0.394385	22206.03046
129.247726	-485.601443	318.155908	-437.822938	-0.689386	-0.368578	22223.5786
141.455129	-466.527375	326.548498	-436.297012	0.83654	-0.368578	22196.11194
178.077341	-470.342188	362.407747	-401.200726	0.83654	-0.368578	22209.84527
183.41808	-472.631076	349.43738	-395.097024	0.073577	0.394385	22231.97119
204.781037	-439.823679	348.674417	-398.911838	-0.689386	-0.368578	22222.81564
214.699552	-433.719977	380.718852	-363.815552	0.83654	-0.368578	22167.11936
232.247695	-439.060716	396.74107	-366.10444	0.073577	-0.368578	22218.23786
229.958807	-428.379238	411.237362	-348.556297	1.599502	-0.368578	22231.20823
278.788422	-394.045915	409.711436	-339.400744	1.599502	0.394385	22213.66009
287.181012	-398.623691	420.392915	-339.400744	1.599502	-0.368578	22213.66009
300.914342	-400.912579	403.607734	-323.378527	0.83654	0.394385	22213.66009
300.151379	-376.497772	426.496617	-305.067421	0.83654	1.157348	22199.92676
302.440267	-387.17925	420.392915	-290.571129	-2.978274	0.394385	22173.22306
332.958776	-364.290368	440.992909	-270.734098	-2.215311	-0.368578	22207.55638
356.610621	-348.26815	454.726238	-241.741514	-0.689386	-1.131541	22202.21564
359.662472	-345.979262	440.229946	-235.637812	-0.689386	-0.368578	22195.34898
379.499503	-312.408902	455.489201	-208.934116	-0.689386	0.394385	22222.05268
386.366168	-297.91261	460.82994	-203.593377	-2.215311	0.394385	22187.71935
379.499503	-296.386684	459.304014	-171.548942	-2.978274	-1.131541	22194.58602
383.314317	-263.579287	443.281797	-155.526725	-2.215311	-0.368578	22193.06009
390.943944	-252.897808	431.837356	-134.926731	0.073577	0.394385	22170.93417
413.069864	-223.142262	468.459567	-119.667476	0.073577	0.394385	22212.13416
430.618007	-207.883007	478.378083	-118.141551	0.073577	-1.131541	22204.50453
424.514305	-181.942274	443.281797	-108.985998	0.83654	0.394385	22202.21564
422.988379	-164.394131	486.770673	-79.993414	-0.689386	0.394385	22187.71935
424.514305	-169.73487	430.31143	-47.186016	0.073577	-0.368578	22218.23786
435.958746	-123.194143	453.200312	-30.400836	-0.689386	0.394385	22213.66009
449.692075	-105.646	442.518834	-9.800842	2.362465	0.394385	22238.83786
432.906895	-81.994155	423.444766	4.69545	1.599502	-0.368578	22248.75637
435.195783	-87.334894	389.111442	29.110257	0.073577	-1.131541	22234.26008
406.966162	-48.423795	421.155877	48.947289	-1.452349	-0.368578	22228.91934
433.669858	-26.297875	381.481815	74.888022	-0.689386	-0.368578	22228.91934
426.04023	-17.142323	380.718852	92.436165	-2.978274	-0.368578	22201.45268
424.514305	5.74656	387.585517	117.613935	-0.689386	-0.368578	22209.84527
413.069864	24.057665	383.007741	139.739854	-1.452349	-1.894503	22228.91934
422.988379	40.079883	385.296629	145.843556	0.83654	-1.131541	22220.52675
415.358752	62.968765	366.22256	177.125028	3.125428	1.157348	22224.34156
397.810609	87.383572	321.970722	190.858358	-2.978274	-1.131541	22229.6823
388.655056	106.457641	335.704051	193.147246	-1.452349	0.394385	22210.60823
381.025429	127.820597	296.792951	205.35465	-2.215311	-1.131541	22202.21564
358.89951	130.872448	310.526281	218.325016	0.073577	1.157348	22219.76379
369.580988	155.287256	291.452212	222.902793	0.83654	1.157348	22227.39341
355.847659	176.650213	258.644814	264.865743	0.83654	-0.368578	22222.81564
355.084696	201.827983	245.674448	245.791675	2.362465	0.394385	22025.97125
342.877292	208.694648	241.859634	283.176849	1.599502	0.394385	22237.31193
319.98841	233.872418	207.526311	319.036097	0.073577	0.394385	22219.00082
320.751373	248.36871	220.496678	315.221284	2.362465	0.394385	22225.86749
323.040261	263.627965	197.607795	335.821278	-1.452349	-0.368578	22230.44527
336.77359	275.072406	183.111503	347.265719	0.073577	-0.368578	22235.786
322.277298	278.124257	135.044851	351.080532	0.83654	-0.368578	22234.26008
288.706938	300.250176	111.393006	365.576824	0.073577	-0.368578	22238.83786
288.706938	323.139058	99.948565	388.465707	-0.689386	0.394385	22222.05268
295.573602	331.531648	86.978199	373.206452	-2.215311	-0.368578	22219.76379
274.973608	350.605717	65.615242	393.806446	0.073577	0.394385	22216.71194
264.29213	357.472381	44.252285	394.569408	-0.689386	-1.131541	22209.84527
241.403248	373.494599	41.963397	412.880514	0.073577	0.394385	22225.10453
237.588434	369.679785	32.044882	415.169402	0.83654	-1.131541	22142.70455
208.59585	402.487183	-28.992137	456.36939	0.073577	-0.368578	22216.71194
197.914372	399.435332	-39.673616	424.324955	-1.452349	-1.894503	22205.2675
184.181043	413.168661	-63.325461	435.006433	0.073577	1.157348	22221.28971
140.692167	403.250145	-96.132858	464.76198	-0.689386	-1.131541	22207.55638
146.795869	431.479767	-81.636566	467.050868	0.83654	0.394385	22215.94897
130.773651	448.264947	-125.888405	457.132353	0.83654	-1.131541	22235.786
130.010688	439.109394	-127.41433	480.784198	1.599502	-0.368578	22239.60082
107.121806	447.501984	-145.725436	451.791614	0.83654	0.394385	22229.6823
86.521812	442.161245	-126.651368	474.680496	0.83654	-0.368578	22232.73415
59.055154	455.131612	-159.458765	419.747179	-1.452349	-1.131541	22221.28971
41.507011	450.553835	-180.058759	447.213837	1.599502	0.394385	22213.66009
39.218123	457.4205	-180.821722	465.524943	2.362465	0.394385	22245.70452
32.351458	461.235313	-182.347648	474.680496	1.599502	-0.368578	22212.89712
30.06257	452.842723	-192.266163	477.732347	3.125428	1.157348	22209.84527
-6.559641	439.109394	-210.577269	469.339757	0.83654	0.394385	22225.86749
-10.374455	439.109394	-231.177263	473.917533	0.073577	0.394385	22225.10453
-32.500375	429.953841	-265.510586	435.769396	-2.215311	-0.368578	22165.59343
-31.737412	438.346431	-247.19948	450.265688	-1.452349	-0.368578	675.222022
-48.522592	427.664953	-273.903176	445.687912	-0.689386	0.394385	17.548143
-70.648511	441.398282	-294.50317	441.873098	-0.689386	0.394385	11.444441
-75.989251	439.872357	-289.162431	456.36939	0.073577	1.157348	12.207404
-97.352207	425.376065	-305.184648	451.791614	-2.215311	-1.894503	9.918516
-115.663313	413.931624	-332.651307	422.036067	0.073577	-1.131541	9.918516
-132.448493	398.672369	-335.703158	417.458291	-1.452349	0.394385	9.155553
-133.974419	419.272363	-335.703158	397.621259	-2.215311	-0.368578	8.39259
-150.759599	397.909406	-351.725375	407.539775	-0.689386	-0.368578	10.681478
-176.700332	391.042742	-348.673524	396.095334	0.073577	-0.368578	8.39259
-179.752183	384.176077	-355.540189	376.258303	0.073577	-0.368578	19427.32017
-203.404028	383.413114	-357.829077	376.258303	0.83654	-0.368578	22165.59343
-224.766984	371.968673	-360.117965	360.236085	0.073577	0.394385	22180.85269
-227.055872	369.679785	-389.873512	329.717576	1.599502	0.394385	22182.37861
-221.715133	376.54645	-363.169816	331.243501	0.83654	-0.368578	22187.71935
-245.366978	364.339046	-377.666108	295.384253	3.125428	1.157348	22226.63045
-263.678084	349.842754	-399.792028	285.465737	0.073577	-0.368578	22222.81564
-278.174376	336.109425	-399.792028	256.473153	0.073577	-0.368578	22199.92676
-287.329929	321.613133	-398.266102	241.976861	0.073577	-0.368578	22209.08231
-312.507699	300.250176	-404.369804	232.821308	0.073577	0.394385	22213.66009
-310.218811	276.598331	-422.68091	199.250948	-1.452349	-0.368578	22153.38603
-336.922507	262.865002	-428.784612	201.539836	-2.215311	-0.368578	22211.3712
-327.766954	253.709449	-412.762394	174.83614	0.073577	0.394385	22217.4749
-349.12991	247.605747	-410.473506	140.502817	-0.689386	0.394385	22157.20084
-361.337314	231.58353	-437.940164	123.717637	-1.452349	-0.368578	22206.79342
-401.011376	203.353908	-461.592009	85.5695	-3.741237	-1.131541	22196.87491
-378.885457	192.67243	-447.85868	88.621351	-0.689386	0.394385	22189.24528
-401.011376	178.176138	-454.725345	58.102841	1.599502	0.394385	22196.11194
-393.381749	159.10207	-413.525357	64.969506	0.073577	-0.368578	22216.71194
-411.692855	146.131703	-405.132767	53.525065	0.073577	-0.368578	22224.34156
-397.196563	120.953933	-403.606841	55.05099	0.83654	0.394385	22239.60082
-420.085445	115.613194	-408.184618	16.139891	-0.689386	-0.368578	22237.31193
-420.848408	91.198386	-409.710543	2.406562	-0.689386	-1.131541	22224.34156
-432.292849	76.702094	-405.895729	-28.874911	-0.689386	-0.368578	22090.82308
-452.892843	71.361355	-369.273518	-40.319352	3.125428	0.394385	22229.6823
-435.3447	49.998398	-357.066114	-47.948979	0.073577	-0.368578	22241.88971
-446.789141	49.235436	-347.147599	-72.363787	2.362465	1.157348	22235.02304
-453.655805	17.191001	-349.436487	-94.489706	1.599502	-0.368578	22242.65267
-437.633588	2.694709	-347.147599	-134.163768	0.83654	-1.131541	22236.54897
-452.892843	-16.37936	-333.414269	-127.297104	-0.689386	0.394385	22215.18601
-465.100246	-54.527497	-334.177232	-170.78598	-2.978274	0.394385	22208.31935
-446.789141	-39.268242	-353.251301	-195.200787	-2.215311	-0.368578	22220.52675
-436.870625	-68.260826	-311.28835	-195.200787	-1.452349	-0.368578	22216.71194
-444.500252	-83.520081	-293.740207	-228.008185	0.073577	-0.368578	22228.91934
-463.574321	-106.408963	-280.006878	-231.822999	-0.689386	-1.131541	22231.97119
-433.818774	-126.245994	-259.406884	-247.845216	-0.689386	-0.368578	22214.42305
-442.211364	-157.527466	-299.080946	-260.05262	0.83654	0.394385	22050.38606
-417.033594	-161.34228	-256.355033	-291.334092	-1.452349	-0.368578	22213.66009
-397.959525	-172.786721	-260.169847	-292.097055	2.362465	1.92031	22208.31935
-394.144712	-190.334864	-233.466151	-303.541496	0.83654	0.394385	22223.5786
-396.4336	-210.934858	-202.184679	-333.297043	3.125428	1.157348	22239.60082
-371.25583	-221.616336	-219.732822	-332.53408	2.362465	1.157348	22228.15638
-368.966941	-250.60892	-190.740238	-354.659999	0.073577	-1.131541	22228.15638
-352.944724	-263.579287	-183.873573	-363.052589	0.83654	0.394385	22235.02304
-345.315097	-261.290398	-162.510616	-376.785919	-0.689386	-0.368578	22212.13416
-329.292879	-284.942243	-135.806921	-400.437763	0.83654	0.394385	22224.34156
-303.352146	-296.386684	-100.710635	-385.178509	1.599502	0.394385	22252.57118
-294.196593	-327.668156	-90.029156	-425.615534	0.83654	-0.368578	22227.39341
-279.700301	-325.379268	-84.688417	-413.40813	0.83654	-0.368578	22231.20823
-269.781786	-335.297784	-55.695833	-446.215528	0.073577	0.394385	22199.16379
-251.47068	-354.371852	-77.05879	-468.341447	-0.689386	0.394385	22212.89712
-233.922537	-361.238517	-14.495845	-443.163677	-2.215311	0.394385	22205.2675
-231.633649	-374.208883	-18.310659	-457.659969	0.83654	0.394385	22228.91934
-204.929953	-392.519989	-6.103255	-466.815522	0.073577	0.394385	22219.00082
[truncated: 28,725 more rows]
