# Supplementary material for: Dynamic analysis of slant cracked rotor system considering nonlinear oil film force
Source: PLoS One. 2024 Jan 25;19(1):e0294293. doi: 10.1371/journal.pone.0294293 (PMC10810477; doi:10.1371/journal.pone.0294293)
Supplement: S1 File — These data were measured by two eddy current sensors, model WT0150. (ZIP) [file pone.0294293.s001.zip › 2021.3.18 Test data for plain bearings/2021.3.18 (P=0.2Mpa, Z=8.1g Clockwise162°+4.0g)/600.csv]

1024	30720	7	0	3
8	8	8	8	10	10	1
3	3	3	3	1	1	4
2	1	4	3	0	0	0
0	0	0	0	0.000004	-0.000004	20761.05469
125.398092	440.79263	-111.661186	451.564165	1.724502	1.846269	22224.34156
100.983284	447.659295	-133.787105	455.378979	0.198577	0.320343	22219.76379
75.042551	468.259289	-142.179696	437.830836	3.250428	1.846269	22254.09711
63.59811	446.896332	-145.994509	445.460463	3.250428	1.083306	22244.94156
27.738862	450.711146	-188.720422	484.371563	2.487465	1.083306	22235.786
19.346272	443.081519	-214.661156	472.164159	4.01339	1.846269	22241.88971
-10.409275	450.711146	-241.364851	471.401196	0.96154	0.320343	22235.786
-50.8463	444.607444	-288.668541	446.223426	-0.564386	-0.44262	22219.00082
-47.794449	440.029668	-297.824094	447.749352	0.198577	-0.44262	44.251839
-76.024071	424.770413	-323.001864	438.593799	-0.564386	-1.205582	12.970367
-98.912953	415.61486	-315.372237	437.067873	0.198577	-0.44262	11.444441
-121.801835	401.118568	-388.61666	395.867886	-0.564386	-0.44262	9.155553
-154.609232	401.118568	-373.357405	404.260476	-2.090311	1.083306	10.681478
-172.920338	380.518574	-374.120368	365.349376	-1.327349	1.083306	8.39259
-202.675885	393.488941	-462.624045	317.282724	-3.616237	-0.44262	13198.49239
-225.564767	385.096351	-392.431473	342.460494	0.198577	1.083306	22145.7564
-235.483283	356.103767	-410.742579	313.46791	-2.090311	0.320343	22186.95639
-262.949941	362.207469	-406.164802	308.890134	1.724502	-0.44262	22216.71194
-253.031425	357.629692	-407.690728	269.216071	0.96154	1.083306	22204.50453
-278.209196	334.74081	-417.609244	257.008667	0.198577	0.320343	22205.2675
-300.335115	301.17045	-420.661094	237.934599	1.724502	0.320343	22173.22306
-324.749923	279.04453	-444.312939	233.356823	2.487465	1.083306	22200.68972
-335.431401	268.363052	-464.149971	158.586474	0.198577	-1.205582	22178.5638
-368.238799	217.244549	-436.683312	110.519822	3.250428	1.083306	22228.91934
-394.942495	215.718623	-458.809231	64.742058	1.724502	0.320343	22230.44527
-381.972128	197.407517	-454.231455	74.660573	-1.327349	-1.968545	22208.31935
-407.912861	166.889008	-429.053685	56.349468	1.724502	0.320343	22220.52675
-420.120265	137.896424	-422.949983	22.016144	1.724502	1.083306	22222.81564
-430.801743	91.355697	-434.394424	15.14948	0.198577	1.083306	22188.48232
-435.37952	80.674219	-400.061101	-22.998657	-1.327349	0.320343	22208.31935
-465.135066	76.859405	-393.194436	-45.887539	1.724502	0.320343	22213.66009
-476.579507	26.503864	-357.335187	-81.746788	0.198577	0.320343	22196.87491
-467.423955	31.081641	-351.994448	-121.42085	-1.327349	-0.44262	22181.61565
-469.712843	-12.407235	-389.379622	-155.754173	0.198577	1.083306	22191.53417
-471.238768	-67.340552	-313.846311	-183.983795	-0.564386	1.083306	22212.13416
-478.868396	-77.259068	-345.127784	-233.576372	-2.090311	0.320343	22199.16379
-453.690625	-92.518323	-320.712976	-220.606006	0.198577	0.320343	22215.94897
-439.957296	-118.459056	-287.142616	-241.206	0.96154	1.083306	22217.4749
-439.194333	-129.903497	-252.809292	-254.176366	-0.564386	-0.44262	22215.94897
-404.098047	-170.340522	-266.542622	-281.643025	0.96154	1.083306	22228.91934
-397.231383	-207.725696	-234.498187	-309.109683	-0.564386	1.083306	22231.97119
-381.972128	-209.251621	-200.164864	-331.998565	-2.090311	-1.205582	22215.94897
-389.601755	-247.399758	-178.038944	-358.702261	0.198577	-0.44262	22224.34156
-347.638805	-274.866417	-158.201913	-382.354106	4.01339	0.320343	22256.386
-309.490668	-307.673814	-123.86859	-360.228187	3.250428	1.083306	22236.54897
-320.935109	-325.221957	-225.342634	-492.22074	3.250428	0.320343	22241.88971
-291.179562	-315.303442	-75.801937	-453.309641	1.724502	0.320343	22228.15638
-270.579568	-343.533063	-56.727869	-426.605945	1.724502	-0.44262	22222.81564
-240.061059	-381.6812	-12.47603	-444.154088	-0.564386	0.320343	22222.05268
-227.090692	-390.07379	-13.238993	-457.124454	0.96154	0.320343	22228.15638
-182.075891	-405.333045	11.938777	-479.250374	0.198577	-0.44262	22213.66009
-163.764785	-421.355262	79.842461	-491.457777	-0.564386	-0.44262	22223.5786
-133.246276	-441.955256	103.494306	-461.702231	0.198577	-0.44262	22231.20823
-111.883319	-457.977474	123.331337	-479.250374	-0.564386	0.320343	22200.68972
-69.920369	-487.73302	116.464672	-479.250374	-0.564386	0.320343	22195.34898
-47.794449	-479.34043	189.709095	-489.168889	-1.327349	1.846269	22213.66009
-10.409275	-484.681169	227.857232	-456.361492	-1.327349	-0.44262	22206.79342
20.109234	-480.103393	257.612779	-425.842982	-2.090311	-1.205582	22209.84527
59.783297	-486.970058	262.953518	-439.576311	0.96154	-0.44262	22229.6823
57.494408	-479.34043	330.857201	-457.124454	1.724502	1.083306	22229.6823
100.220322	-480.866356	320.175723	-431.946684	0.198577	0.320343	22217.4749
141.420309	-467.133026	361.375711	-402.191137	0.198577	1.083306	22228.91934
163.546229	-474.762654	363.664599	-401.428175	0.96154	1.083306	22228.15638
200.16844	-458.740436	363.664599	-377.013367	4.776353	1.083306	22200.68972
198.642515	-441.192293	367.479413	-379.302255	1.724502	-0.44262	22245.70452
222.29436	-452.636734	347.642382	-382.354106	0.96154	-0.44262	22233.49712
245.946204	-440.429331	373.583115	-374.724479	3.250428	0.320343	22199.16379
273.412863	-403.807119	447.5905	-320.554124	0.96154	0.320343	22228.15638
313.849888	-384.733051	434.620134	-274.013397	2.487465	1.083306	22234.26008
313.086925	-390.07379	437.671985	-248.835627	1.724502	0.320343	22190.7712
351.235062	-362.607131	452.168277	-259.517105	0.198577	1.083306	22215.94897
374.123944	-344.296026	492.605302	-207.635639	0.198577	0.320343	22122.10456
379.464683	-313.014554	453.694202	-159.568987	0.198577	-0.44262	22170.93417
400.064677	-279.444193	478.871972	-178.643055	-0.564386	0.320343	22189.24528
397.775789	-264.184938	484.212711	-138.20603	-2.853274	-0.44262	22196.87491
422.190597	-245.11087	472.005308	-158.806024	-0.564386	-0.44262	22185.43046
433.635038	-228.32569	442.249761	-136.680105	-2.090311	-1.205582	22176.27491
446.605404	-177.970149	464.37568	-69.539384	0.198577	0.320343	22209.08231
448.894292	-143.636826	481.923823	-13.080141	2.487465	1.083306	22202.21564
449.657255	-120.747944	454.457165	14.386517	0.96154	0.320343	22204.50453
456.52392	-74.97018	455.98309	35.749474	1.724502	0.320343	22225.10453
431.34615	-63.525739	444.538649	86.105014	-1.327349	-1.205582	22202.97861
443.553553	-24.614639	385.790518	119.675375	-0.564386	-0.44262	22199.16379
447.368367	15.059423	410.968289	136.460555	0.198577	-0.44262	22196.11194
438.212814	33.370529	407.916438	141.801294	3.250428	1.083306	22223.5786
416.849858	77.622368	402.575699	174.608692	1.724502	0.320343	22238.83786
422.953559	73.044591	374.346077	163.164251	1.724502	0.320343	22244.17859
417.61282	113.481616	340.775717	234.119785	2.487465	1.083306	22241.88971
392.43505	138.659387	305.679431	205.127201	3.250428	1.846269	22228.15638
377.938758	169.940859	314.834984	265.401258	-0.564386	-0.44262	22226.63045
360.390615	189.014927	279.738698	282.9494	1.724502	1.083306	22226.63045
355.812839	198.17048	240.064636	318.045686	0.198577	1.083306	22217.4749
351.235062	258.444536	165.294287	347.801233	0.96154	0.320343	22226.63045
331.398031	263.785276	201.153536	346.275308	-0.564386	-0.44262	22231.97119
319.190627	292.77786	147.746144	364.586413	-1.327349	-0.44262	22200.68972
294.012857	318.718593	111.886896	384.423444	-1.327349	-0.44262	22204.50453
271.123975	324.822294	21.09433	343.986419	-1.327349	-0.44262	22210.60823
254.338795	372.888947	-8.661217	333.304941	-0.564386	0.320343	22156.43788
239.842503	372.888947	12.70174	348.564196	-1.327349	0.320343	22212.13416
226.872136	396.540792	-6.372328	433.25306	0.198577	-0.44262	22231.20823
194.827701	398.82968	-55.201944	433.25306	0.96154	0.320343	22215.18601
175.753633	420.192637	-77.327863	450.801203	0.198577	0.320343	22223.5786
152.101788	433.925966	-88.009341	443.171575	0.198577	-0.44262	22234.26008
134.553645	444.607444	-111.661186	458.43083	0.198577	1.083306	22217.4749
108.612912	453.762997	-134.550068	460.719718	0.198577	-0.44262	22224.34156
79.620328	452.237072	-139.127845	447.749352	0.96154	-0.44262	22254.86007
59.020334	444.607444	-155.913025	469.112308	0.96154	0.320343	22231.97119
35.368489	454.52596	-211.609305	467.586383	-0.564386	-1.205582	22229.6823
6.375905	449.185221	-208.557454	443.171575	0.96154	-0.44262	22242.65267
-18.038903	446.896332	-233.735224	470.638234	0.96154	0.320343	22225.86749
-18.801865	438.503742	-236.787075	472.164159	-1.327349	-0.44262	22216.71194
-53.898151	439.266705	-280.275951	438.593799	3.250428	1.083306	36.622211
-66.105555	430.874115	-308.505572	452.327128	1.724502	1.083306	14.496292
-111.883319	430.874115	-290.957429	441.64565	-0.564386	1.083306	9.918516
-126.379611	411.037084	-355.046299	401.208625	0.96154	1.083306	12.207404
-153.083307	402.644494	-345.127784	398.156774	-1.327349	0.320343	9.155553
-179.02404	401.118568	-380.987032	335.593829	0.96154	1.083306	9.155553
-188.942556	380.518574	-426.001834	326.438276	-0.564386	-1.205582	9648.426771
-208.016624	382.0445	-438.209237	270.741997	-2.090311	-1.205582	22139.6527
-227.090692	372.888947	-435.157387	286.764214	-0.564386	0.320343	22198.40083
-263.712904	359.91858	-400.061101	299.734581	0.96154	0.320343	22212.13416
-259.135127	333.214885	-400.824063	300.497543	0.96154	0.320343	22206.79342
-286.601786	314.140816	-400.061101	254.719779	0.198577	0.320343	22211.3712
-298.80919	304.222301	-432.868498	223.438307	-0.564386	-0.44262	22210.60823
-331.616587	288.200083	-429.053685	189.104984	-0.564386	-0.44262	22201.45268
-336.194364	253.103797	-429.816647	172.319804	2.487465	-0.44262	22219.00082
-346.112879	240.133431	-426.764796	128.830928	2.487465	0.320343	22228.15638
-366.712873	196.644555	-449.653679	63.216132	2.487465	1.083306	22208.31935
-395.705457	199.696406	-487.038853	71.608722	0.198577	-0.44262	22199.92676
-407.912861	164.60012	-487.038853	22.779107	2.487465	1.083306	22209.08231
-424.698041	138.659387	-427.527759	42.616138	0.198577	1.083306	22222.81564
-435.37952	103.563101	-413.79443	22.016144	0.198577	1.083306	22202.21564
-435.37952	95.170511	-413.79443	-4.687551	2.487465	1.083306	22213.66009
-452.927663	59.311262	-400.061101	-47.413465	-2.090311	-0.44262	22218.23786
-481.920247	33.370529	-387.853697	-97.769005	-0.564386	-0.44262	22182.37861
-463.609141	16.585349	-378.698144	-129.81344	0.96154	1.083306	22183.90454
-462.846178	-3.251682	-365.727777	-130.576403	-1.327349	-0.44262	22205.2675
-468.94988	-45.214633	-354.283336	-187.798608	-1.327349	-0.44262	22201.45268
-471.238768	-76.496105	-357.335187	-232.81341	-0.564386	0.320343	22207.55638
-429.275818	-107.014615	-329.105566	-247.309702	0.198577	-0.44262	22217.4749
-450.638774	-115.407205	-274.935212	-231.287484	0.198577	-0.44262	22224.34156
-449.112849	-129.903497	-256.624106	-262.568956	0.96154	0.320343	22220.52675
-425.461004	-162.710894	-261.201882	-277.065248	2.487465	1.083306	22231.97119
-402.572122	-193.992367	-205.505603	-308.346721	0.198577	0.320343	22229.6823
-444.535072	-227.562727	-189.483385	-348.783746	-1.327349	0.320343	22219.00082
-384.261016	-250.451609	-166.594503	-351.072634	2.487465	1.083306	22230.44527
-338.483252	-251.214572	-137.601919	-351.072634	4.01339	1.083306	22254.86007
-320.172146	-277.155305	-120.053776	-410.583727	3.250428	0.320343	22230.44527
-318.646221	-296.229373	-126.920441	-434.235572	1.724502	1.083306	22061.06754
-284.312898	-339.718249	-94.876006	-451.020752	2.487465	0.320343	22241.88971
-271.342531	-356.50343	-67.409347	-459.413343	0.198577	-0.44262	22218.23786
-254.557351	-369.473796	-40.705652	-442.628162	0.96154	-0.44262	22222.81564
-220.986991	-395.414529	2.020262	-462.465193	2.487465	1.846269	22232.73415
-201.912922	-415.25156	11.938777	-483.82815	0.96154	1.083306	22215.94897
-174.446264	-416.014523	65.346169	-465.517044	1.724502	0.320343	22225.86749
-127.142574	-441.955256	107.309119	-474.672597	0.198577	0.320343	22233.49712
-106.54258	-446.533033	119.516523	-463.991119	-0.564386	-0.44262	22192.29713
-69.920369	-466.370064	140.116517	-468.568895	-0.564386	0.320343	22206.79342
-56.187039	-470.94784	151.560958	-457.887417	-1.327349	0.320343	22212.13416
-19.564828	-503.755238	185.131319	-483.82815	-0.564386	0.320343	22204.50453
7.138868	-472.473766	236.249822	-481.539262	-1.327349	-0.44262	22215.18601
30.02775	-487.73302	245.405375	-472.383709	1.724502	0.320343	22234.26008
71.227738	-487.73302	304.916468	-433.472609	0.96154	0.320343	22220.52675
87.249955	-477.051542	319.41276	-428.13187	-1.327349	-1.205582	22217.4749
128.449943	-480.103393	349.168307	-415.161504	0.96154	1.083306	22229.6823
151.338825	-486.207095	347.642382	-410.583727	1.724502	0.320343	22186.19343
195.590664	-464.081175	376.634966	-383.880032	4.01339	0.320343	22230.44527
209.323993	-451.110809	369.768301	-356.413373	2.487465	0.320343	22247.99341
229.923987	-445.007107	378.923854	-374.724479	2.487465	0.320343	22209.08231
255.86472	-422.118225	439.960873	-342.680044	1.724502	-0.44262	22209.08231
275.701751	-417.540449	410.968289	-351.835597	-0.564386	-1.205582	22231.20823
299.353596	-401.518231	447.5905	-304.531907	-0.564386	-1.205582	22218.23786
323.768404	-374.051573	418.597916	-302.243019	4.01339	1.846269	22199.92676
334.449882	-374.814535	468.953457	-212.976379	0.198577	0.320343	22223.5786
383.279497	-345.058989	505.575668	-187.798608	0.96154	1.083306	22220.52675
394.723938	-310.725665	464.37568	-189.324534	-2.090311	-1.968545	22199.92676
390.909124	-303.859001	492.605302	-164.146763	-2.090311	0.320343	22186.19343
395.486901	-275.629379	472.005308	-132.865291	-1.327349	0.320343	22201.45268
414.560969	-232.140503	473.531233	-140.494919	-1.327349	0.320343	22188.48232
419.138746	-195.518292	488.790488	-97.769005	2.487465	1.083306	22167.88232
431.34615	-184.073851	455.220127	-78.694937	0.96154	1.083306	22206.79342
445.842442	-158.133118	388.079407	-89.376415	0.96154	0.320343	22199.92676
448.13133	-117.696093	412.494214	-17.657918	0.96154	-0.44262	22206.03046
446.605404	-81.073882	449.879388	37.275399	-0.564386	0.320343	22215.94897
443.553553	-47.503521	437.671985	83.816126	-1.327349	-1.205582	22196.11194
429.820224	-48.266484	388.842369	96.02353	1.724502	0.320343	22202.21564
414.560969	13.533498	406.390512	112.045747	0.96154	0.320343	22201.45268
440.501702	42.526082	418.597916	157.823512	0.96154	-0.44262	22220.52675
409.22023	66.940889	381.975705	192.156835	0.96154	-0.44262	22235.786
424.479485	75.33348	369.768301	209.704978	1.724502	-0.44262	22241.12674
409.983193	98.222362	330.094239	219.623493	0.96154	-0.44262	22235.02304
385.568385	153.918641	312.546096	236.408674	1.724502	1.083306	22221.28971
379.464683	167.651971	294.997953	269.979034	1.724502	1.846269	22229.6823
361.153578	195.881592	257.612779	292.104953	-0.564386	-0.44262	22225.10453
348.183211	213.429735	226.331306	316.519761	1.724502	1.083306	22221.28971
337.501733	244.711207	240.827598	350.853084	0.198577	0.320343	22230.44527
341.316547	279.04453	200.390573	354.667898	2.487465	1.083306	22228.15638
300.116559	296.592673	159.190586	355.43086	-2.090311	0.320343	22196.87491
291.723969	317.192667	115.70171	359.245674	-0.564386	1.083306	22211.3712
258.916571	338.555624	5.835075	327.964202	-0.564386	1.083306	22000.03052
246.709167	363.733394	22.620256	401.971587	-2.090311	-1.205582	22197.63787
245.183242	391.200053	4.30915	394.34196	0.96154	1.083306	22221.28971
224.583248	404.170419	-5.609366	392.816035	2.487465	1.846269	22232.73415
195.590664	406.459307	-40.705652	425.623432	-2.090311	-0.44262	22214.42305
173.464744	427.822264	-64.357496	453.090091	1.724502	1.083306	22226.63045
142.946235	436.214854	-78.090826	450.801203	-0.564386	0.320343	22235.02304
129.212906	426.296338	-123.86859	457.667867	2.487465	0.320343	22215.18601
100.220322	456.814848	-111.661186	459.193793	2.487465	0.320343	22246.46748
88.775881	449.185221	-151.335248	471.401196	2.487465	1.083306	22253.33415
50.627744	462.91855	-171.935242	465.297495	1.724502	1.083306	22231.97119
32.316638	446.896332	-178.038944	459.193793	0.198577	-0.44262	22235.786
13.24257	448.422258	-240.601889	465.297495	-1.327349	-1.205582	22238.83786
-2.779648	450.711146	-248.231516	444.697501	0.198577	0.320343	22217.4749
-36.350008	431.637078	-236.024112	451.564165	0.198577	-0.44262	22219.76379
-52.372226	437.74078	-268.83151	448.512314	-0.564386	-0.44262	51.881466
-66.105555	420.955599	-304.690758	458.43083	1.724502	1.083306	13.733329
-116.461096	424.00745	-315.372237	434.778985	-0.564386	-0.44262	12.970367
-132.483313	417.903748	-344.364821	420.282693	-0.564386	1.083306	11.444441
-159.187009	406.459307	-372.594442	415.704917	-3.616237	-0.44262	11.444441
-166.816636	395.014866	-372.594442	347.801233	0.198577	1.083306	9.155553
-212.5944	392.725978	-391.66851	351.616047	1.724502	1.083306	5286.568804
-233.194394	380.518574	-427.527759	312.704947	-0.564386	0.320343	22135.07492
-236.246245	370.600059	-423.712945	282.186438	0.198577	-0.44262	22200.68972
-250.742537	362.207469	-395.483324	317.282724	0.198577	-0.44262	22191.53417
-265.238829	346.185251	-457.283306	262.349407	-0.564386	-0.44262	22215.18601
-289.653637	340.844512	-415.320355	253.956816	0.96154	0.320343	22202.21564
-309.490668	298.118599	-409.216653	230.304972	1.724502	1.083306	22206.03046
-344.586954	293.540822	-447.36479	235.645711	1.724502	1.083306	22208.31935
-333.905476	266.837126	-422.18702	175.371655	4.01339	1.083306	22225.10453
-369.764724	234.029729	-426.001834	137.223518	-0.564386	-1.205582	22225.10453
-375.868426	225.637139	-471.016635	95.260567	1.724502	1.083306	22214.42305
-401.046196	176.044561	-447.36479	48.71984	1.724502	-0.44262	22206.03046
-410.201749	172.99271	-429.816647	38.801325	0.96154	1.083306	22211.3712
-414.016563	144.000126	-474.831449	-8.502365	-1.327349	-0.44262	22200.68972
-431.564706	115.770505	-413.031467	3.705039	2.487465	1.846269	22202.21564
-437.668408	86.014958	-437.446275	-6.213477	-0.564386	-0.44262	22211.3712
-446.823961	79.148293	-376.409256	-30.628284	0.96154	-0.44262	22222.81564
-441.483221	43.289045	-372.594442	-61.909757	0.198577	-1.205582	22180.85269
-465.898029	-5.540571	-409.979616	-100.820856	0.198577	1.083306	22189.24528
-451.401737	-20.799825	-355.809262	-110.739372	-2.853274	0.320343	22212.89712
-459.794327	-51.318335	-342.075933	-171.013428	-1.327349	0.320343	22197.63787
-466.660992	-69.629441	-345.127784	-197.717124	-1.327349	-0.44262	22207.55638
-452.927663	-81.836844	-297.824094	-222.131931	-0.564386	1.083306	22199.92676
-441.483221	-119.222018	-278.750025	-267.146733	1.724502	1.083306	22223.5786
-433.853594	-148.214602	-298.587057	-281.643025	0.198577	0.320343	22223.5786
-421.64619	-174.918298	-282.564839	-307.583758	2.487465	1.846269	22233.49712
-407.149898	-193.229404	-236.787075	-308.346721	0.198577	1.083306	22225.86749
-373.579538	-214.592361	-206.268565	-315.213385	-0.564386	-0.44262	22218.23786
-368.238799	-243.584945	-161.253764	-342.680044	0.96154	-0.44262	22251.80822
-355.268432	-261.133087	-139.127845	-360.228187	1.724502	0.320343	22249.51933
-328.564736	-280.207156	-117.764888	-386.16892	0.198577	0.320343	22235.02304
-317.120295	-293.177522	-96.401931	-402.9541	-0.564386	-1.968545	22228.91934
-290.4166	-344.296026	-51.38713	-408.294839	0.198577	0.320343	22237.31193
-262.186978	-358.792318	-53.676018	-462.465193	0.198577	0.320343	22217.4749
-253.794388	-390.836753	-19.342695	-479.250374	-1.327349	-1.205582	22222.05268
-217.172177	-389.310827	-17.053807	-453.309641	-0.564386	0.320343	22232.73415
-192.757369	-398.46638	43.22025	-465.517044	3.250428	1.846269	22220.52675
-163.001823	-425.933039	78.316535	-486.880001	0.96154	1.083306	22227.39341
-140.11294	-439.666368	106.546157	-467.04297	-1.327349	0.320343	22214.42305
-121.801835	-467.133026	133.249852	-477.724448	1.724502	-0.44262	22193.82305
-74.498145	-450.347846	133.249852	-495.272591	-3.616237	-0.44262	22202.97861
-62.290741	-491.547834	153.086884	-476.961485	-2.853274	-0.44262	22215.18601
-22.616679	-482.392281	200.390573	-443.391125	1.724502	0.320343	22204.50453
10.953681	-502.992275	237.775747	-457.124454	-1.327349	1.083306	22224.34156
48.338856	-481.629318	277.44981	-419.73928	0.198577	1.083306	22232.73415
45.287005	-493.073759	284.316474	-492.983703	0.96154	-0.44262	22217.4749
91.827732	-484.681169	323.227574	-438.050386	0.198577	1.083306	22222.81564
130.738831	-478.577467	343.827568	-422.028168	2.487465	0.320343	22231.97119
165.072154	-482.392281	362.138674	-391.509659	3.250428	0.320343	22214.42305
197.879552	-457.977474	387.316444	-378.539292	3.250428	1.846269	22243.41563
221.531397	-451.873772	398.760885	-393.035584	1.724502	0.320343	22238.83786
246.709167	-440.429331	394.946071	-364.805963	2.487465	1.083306	22203.74157
239.07954	-427.458964	399.523848	-341.154118	-0.564386	-0.44262	22216.71194
283.331379	-412.962672	442.249761	-314.450423	1.724502	0.320343	22231.97119
303.931372	-389.310827	436.146059	-296.139317	0.198577	1.083306	22199.16379
323.768404	-380.918237	472.005308	-260.280068	0.96154	-0.44262	22206.79342
327.583217	-367.947871	478.871972	-247.309702	0.96154	0.320343	22178.5638
364.205429	-339.718249	477.346047	-200.768975	-0.564386	-0.44262	22219.76379
387.094311	-322.170106	487.264562	-177.11713	-0.564386	0.320343	22194.58602
393.960975	-286.310858	471.242345	-158.806024	-1.327349	0.320343	22198.40083
377.175795	-275.629379	471.242345	-129.050477	-1.327349	0.320343	22202.21564
406.931342	-263.421976	455.220127	-123.709738	-2.090311	-0.44262	22156.43788
425.242448	-212.303472	460.560867	-110.739372	-2.090311	-1.968545	22198.40083
448.13133	-169.577559	455.220127	-55.043092	0.96154	1.083306	22209.08231
442.027628	-148.977565	443.775686	-55.806055	-0.564386	0.320343	22190.00824
436.686889	-132.955348	431.568283	-1.6357	0.96154	0.320343	22209.84527
455.760957	-104.725726	410.205326	-3.924589	0.96154	0.320343	22222.05268
445.079479	-49.792409	430.042357	50.245766	2.487465	1.846269	22204.50453
448.894292	-23.851676	418.597916	114.334636	-0.564386	-0.44262	22200.68972
440.501702	3.614982	426.227543	143.32722	2.487465	-0.44262	22234.26008
427.531336	13.533498	393.420146	171.556841	0.96154	1.083306	22235.786
403.116528	78.38533	369.005338	202.07535	2.487465	1.083306	22240.36378
406.168379	97.459399	369.768301	201.312388	2.487465	0.320343	22242.65267
390.909124	126.451983	330.857201	218.097568	1.724502	1.083306	22148.80825
393.960975	147.051977	324.753499	254.719779	1.724502	1.083306	22222.05268
375.64987	167.651971	273.634996	261.586444	0.198577	0.320343	22225.86749
372.598019	203.511219	254.560928	298.208655	1.724502	-0.44262	22224.34156
339.790621	214.192698	224.805381	299.734581	0.198577	0.320343	22222.05268
331.398031	248.526021	235.486859	340.171606	-0.564386	-1.205582	22226.63045
326.820255	260.733425	188.18317	353.141972	-2.090311	-0.44262	22209.84527
306.220261	294.303785	151.560958	364.586413	-2.853274	1.083306	22198.40083
284.094341	299.644524	116.464672	380.608631	-1.327349	0.320343	22205.2675
284.857304	358.392655	58.479504	351.616047	-2.090311	-1.205582	22195.34898
264.25731	361.444506	53.901728	395.104923	-2.090311	1.083306	22203.74157
246.709167	377.466723	6.598038	391.290109	1.724502	1.083306	22227.39341
240.605465	396.540792	5.835075	417.993805	0.198577	-0.44262	22229.6823
203.983254	395.014866	-92.587118	405.023438	0.96154	-0.44262	22215.94897
169.649931	416.377823	-62.068608	434.016022	1.724502	-1.205582	22225.86749
152.101788	436.214854	-84.95749	446.223426	-0.564386	0.320343	22231.97119
130.738831	449.948183	-97.927857	459.193793	0.96154	0.320343	22215.94897
107.849949	455.288922	-110.898223	467.586383	3.250428	0.320343	22251.04526
65.886999	452.237072	-173.461168	466.82342	3.250428	1.846269	22248.75637
50.627744	473.600028	-152.861174	440.882687	3.250428	0.320343	22226.63045
36.894415	449.185221	-205.505603	460.719718	0.96154	1.083306	22237.31193
12.479607	444.607444	-198.638938	460.719718	-0.564386	0.320343	22234.26008
-5.831499	448.422258	-236.024112	450.03824	-0.564386	-0.44262	22212.13416
-21.090753	447.659295	-255.861143	445.460463	-0.564386	-0.44262	22222.81564
-42.45371	433.163003	-275.698174	441.64565	0.96154	1.846269	41.962951
-76.024071	423.244488	-328.342603	389.001221	0.198577	-0.44262	14.496292
-96.624064	427.822264	-320.712976	440.119724	-0.564386	0.320343	11.444441
-127.142574	407.22227	-351.231485	433.25306	-0.564386	0.320343	11.444441
-137.824052	392.725978	-345.890746	391.290109	-2.853274	0.320343	9.918516
-183.601816	383.570425	-345.890746	368.401227	0.198577	-0.44262	9.918516
-211.068475	390.43709	-424.475908	351.616047	-0.564386	0.320343	2271.340068
-215.646251	382.807462	-399.298138	357.719749	1.724502	0.320343	22119.81567
-228.616618	371.363021	-422.949983	326.438276	-0.564386	-0.44262	22181.61565
-266.001792	355.340804	-407.690728	290.579028	0.198577	0.320343	22212.13416
-283.549935	350.000065	-425.238871	240.98645	1.724502	0.320343	22206.03046
-283.549935	333.977847	-417.609244	256.245705	-0.564386	0.320343	22196.87491
-310.253631	314.140816	-406.164802	201.312388	-1.327349	-0.44262	22204.50453
-320.935109	289.726009	-448.890716	224.964232	0.96154	-1.205582	22235.786
-324.749923	264.548238	-435.157387	167.742027	1.724502	1.083306	22226.63045
-355.268432	234.029729	-464.912933	144.090182	0.96154	0.320343	22221.28971
-375.105463	222.585288	-448.127753	86.867977	1.724502	1.083306	22216.71194
-381.972128	192.829741	-462.624045	77.712424	4.01339	1.083306	22206.03046
-417.831377	156.20753	-429.816647	75.423536	-0.564386	-0.44262	22209.84527
-414.016563	130.266797	-429.053685	22.016144	0.96154	-0.44262	22201.45268
-430.801743	98.985324	-429.816647	2.179113	-1.327349	-1.205582	22199.16379
-442.246184	83.72607	-406.927765	-22.235694	2.487465	1.846269	22214.42305
-472.764694	54.733486	-412.268504	-74.11716	0.96154	0.320343	22212.13416
-471.238768	37.185343	-400.061101	-89.376415	-1.327349	0.320343	22188.48232
-485.73506	23.452013	-363.438889	-112.265297	-0.564386	-0.44262	22199.92676
-482.683209	5.140908	-400.824063	-126.761589	0.198577	-0.44262	22212.13416
-488.023948	-32.244266	-345.890746	-139.731956	-0.564386	-0.44262	22199.16379
-443.77211	-73.444254	-351.231485	-217.554155	-2.853274	-0.44262	22211.3712
-452.927663	-82.599807	-310.79446	-215.265267	-0.564386	-0.44262	22231.20823
-443.009147	-104.725726	-294.772243	-247.309702	1.724502	-0.44262	22220.52675
-450.638774	-135.244236	-281.038914	-276.302286	0.96154	0.320343	22223.5786
-433.090631	-171.866447	-261.201882	-301.480056	0.96154	1.083306	22231.97119
-385.023979	-194.755329	-281.038914	-327.420789	-1.327349	-1.205582	22219.76379
-381.972128	-222.221988	-197.113013	-314.450423	0.96154	-0.44262	22224.34156
-371.29065	-240.533094	-151.335248	-349.546708	2.487465	-0.44262	22254.86007
-344.586954	-249.688646	-137.601919	-357.939299	3.250428	1.083306	22237.31193
-336.194364	-270.28864	-133.024143	-384.642994	-0.564386	-0.44262	22184.6675
-320.935109	-297.755299	-83.431565	-418.976317	0.198577	0.320343	22238.83786
-294.231413	-337.429361	-56.727869	-415.924467	0.96154	-0.44262	22229.6823
-267.527717	-368.710833	-71.224161	-445.680013	0.198577	0.320343	22215.94897
-240.824022	-373.28861	-26.20936	-421.265206	0.96154	-1.205582	22226.63045
-217.172177	-390.836753	-13.238993	-439.576311	0.96154	-0.44262	22228.15638
-182.075891	-390.07379	23.383218	-501.376293	0.96154	0.320343	22217.4749
-172.920338	-428.98489	16.516554	-509.00592	0.198577	0.320343	22227.39341
-145.45368	-439.666368	95.864678	-476.198523	-2.090311	-1.205582	22208.31935
-118.749984	-463.318213	121.042449	-451.783715	-1.327349	-0.44262	22199.92676
-86.705549	-478.577467	93.57579	-446.442976	-0.564386	0.320343	22208.31935
-68.394443	-494.599685	147.746144	-511.294809	0.96154	0.320343	22220.52675
-18.038903	-495.362648	208.783163	-459.413343	-0.564386	-0.44262	22212.13416
0.272203	-484.681169	243.116487	-434.235572	-1.327349	-0.44262	22226.63045
45.287005	-493.073759	286.605363	-435.761498	0.198577	-1.968545	22227.39341
78.857365	-486.207095	278.212773	-462.465193	1.724502	1.083306	22209.08231
120.057353	-509.095977	323.990537	-427.368908	0.198577	1.083306	22217.4749
126.924017	-469.421915	276.686847	-464.754082	0.198577	0.320343	22116.00086
158.968452	-465.607101	327.80535	-409.057802	4.776353	1.846269	22225.86749
179.568446	-474.762654	366.71645	-365.568926	4.776353	0.320343	22244.94156
198.642515	-449.584883	365.953487	-348.783746	2.487465	0.320343	22229.6823
229.161024	-422.881188	410.968289	-337.339305	3.250428	1.846269	22215.94897
236.027689	-421.355262	423.938655	-319.028199	1.724502	-0.44262	22223.5786
277.990639	-411.436747	433.094208	-306.057832	-2.090311	-0.44262	22219.00082
295.538782	-393.888604	436.146059	-297.665242	0.96154	0.320343	22190.00824
322.242478	-378.629349	466.664569	-253.413404	-0.564386	-0.44262	22215.94897
346.657286	-345.821951	472.76827	-225.946745	0.198577	-0.44262	22224.34156
357.338764	-330.562697	458.271978	-228.235633	0.198577	-0.44262	22202.21564
384.04246	-323.696032	453.694202	-219.08008	-4.3792	-1.205582	22182.37861
373.360982	-292.41456	476.583084	-165.672689	-2.090311	-0.44262	22201.45268
387.857274	-268.762715	455.98309	-122.183813	-1.327349	1.083306	22202.97861
424.479485	-248.162721	494.131227	-119.894925	0.198577	0.320343	22163.30454
419.138746	-203.147919	464.37568	-103.872707	-0.564386	-0.44262	22202.97861
440.501702	-181.022	485.738637	-63.435682	1.724502	1.083306	22215.94897
437.449851	-147.45164	421.649767	-58.857906	0.96154	0.320343	22160.25269
449.657255	-117.696093	441.486798	-19.946806	0.96154	1.083306	22198.40083
429.057261	-99.384987	417.834953	25.830958	0.96154	0.320343	22205.2675
441.264665	-45.977596	406.390512	54.060579	-0.564386	-1.968545	22184.6675
433.635038	-20.799825	379.686817	52.534654	2.487465	-0.44262	22201.45268
435.923926	7.429796	427.753469	121.964263	3.250428	0.320343	22243.41563
426.768373	40.237194	420.886804	166.216102	3.250428	0.320343	22230.44527
438.975777	45.577933	402.575699	170.793878	2.487465	1.083306	22238.07489
418.375783	115.007542	369.768301	211.993866	0.198577	-1.205582	22244.17859
420.664671	115.770505	363.664599	220.386456	0.96154	0.320343	22213.66009
388.620236	152.392716	329.331276	247.853115	-0.564386	-1.205582	22221.28971
385.568385	169.940859	303.390543	269.216071	0.198577	-0.44262	22231.20823
358.86469	200.459368	259.901667	272.267922	-1.327349	-1.205582	22214.42305
355.049876	224.111213	214.123903	326.438276	-0.564386	-0.44262	22222.81564
337.501733	237.08158	185.131319	317.282724	1.724502	0.320343	22231.97119
326.057292	263.022313	186.657244	344.749382	-0.564386	1.083306	22202.21564
319.95359	292.014897	156.901697	356.956786	-2.853274	-0.44262	22202.21564
303.16841	309.56304	98.916529	377.55678	-1.327349	-0.44262	22176.27491
290.961006	322.533406	104.257268	382.897519	-0.564386	1.083306	22205.2675
254.338795	346.948214	66.109132	392.816035	1.724502	0.320343	22212.89712
251.286944	378.229686	11.938777	413.416028	-2.090311	-1.968545	22226.63045
225.346211	398.066717	18.042479	399.682699	0.96154	0.320343	22228.15638
206.272142	401.118568	-70.461198	418.756768	0.96154	1.846269	22221.28971
158.968452	412.563009	-42.231577	464.534532	0.198577	0.320343	22228.15638
126.924017	446.896332	-94.876006	424.86047	1.724502	-0.44262	22227.39341
124.635129	461.392624	-94.113043	443.171575	2.487465	0.320343	22241.88971
102.50921	449.948183	-106.320447	460.719718	2.487465	0.320343	22243.41563
81.146253	437.74078	-148.283397	453.853054	-0.564386	-0.44262	22248.75637
42.235154	459.866699	-158.964876	469.112308	0.96154	0.320343	22228.15638
30.02775	435.451891	-223.816708	461.482681	1.724502	0.320343	22235.786
30.02775	455.288922	-277.987063	485.134526	-1.327349	-0.44262	22231.97119
-15.750014	446.13337	-261.201882	446.986389	0.96154	0.320343	22215.18601
-31.772232	440.79263	-247.468553	463.771569	1.724502	0.320343	22226.63045
-47.794449	436.214854	-282.564839	446.223426	-0.564386	-0.44262	106.814783
-59.23889	412.563009	-352.757411	373.741966	-2.853274	-0.44262	15.259255
-131.72035	419.429674	-335.972231	435.541948	-2.090311	0.320343	10.681478
-118.749984	411.037084	-370.305554	400.445662	-1.327349	1.083306	11.444441
-153.84627	403.407456	-370.305554	399.682699	-2.853274	-1.205582	9.155553
-174.446264	387.385239	-362.675926	366.875302	-0.564386	0.320343	10.681478
-201.149959	391.963015	-396.246287	360.7716	-0.564386	0.320343	10041.35258
-210.305512	390.43709	-386.327771	351.616047	0.96154	0.320343	22152.62307
-233.194394	372.125984	-418.372206	334.830867	-0.564386	-0.44262	22181.61565
-256.846239	359.91858	-403.112952	297.445692	0.96154	1.083306	22216.71194
-262.949941	343.896363	-390.142585	278.371624	0.96154	0.320343	22199.92676
-298.046227	327.111183	-409.216653	257.77163	0.96154	0.320343	22196.87491
-291.942525	324.822294	-466.438859	240.223487	0.96154	-0.44262	22199.16379
-329.327699	284.385269	-465.675896	173.082766	2.487465	0.320343	22226.63045
-336.957327	257.681574	-448.890716	177.660543	1.724502	0.320343	22223.5786
-340.77214	236.318617	-429.816647	142.564257	3.250428	0.320343	22212.13416
-374.342501	220.2964	-474.068486	92.208716	-0.564386	-1.205582	22209.08231
-398.757308	183.674188	-452.705529	76.949461	-0.564386	-0.44262	22198.40083
-403.335085	165.363082	-461.09812	43.379101	0.198577	0.320343	22201.45268
-424.698041	140.185312	-445.075902	11.334666	0.198577	-0.44262	22198.40083
-434.616557	115.007542	-425.238871	12.097629	-0.564386	-0.44262	22206.03046
-430.03878	67.703852	-440.498126	-22.235694	0.198577	-1.205582	22202.97861
-447.586923	63.889038	-426.764796	-61.146794	0.198577	0.320343	22195.34898
-475.816545	41.763119	-367.253703	-70.302347	-2.090311	-0.44262	22182.37861
-464.372104	18.874237	-391.66851	-119.131962	-0.564386	0.320343	22211.3712
-452.1647	-18.510937	-371.831479	-113.791223	-2.090311	-0.44262	22212.89712
-452.927663	-30.718341	-333.683342	-171.776391	1.724502	0.320343	22202.97861
-457.505439	-42.925745	-323.764827	-174.828242	-1.327349	-0.44262	22199.92676
-452.927663	-65.051664	-310.79446	-205.346751	0.96154	0.320343	22234.26008
-455.216551	-126.851646	-302.40187	-251.887478	0.198577	1.083306	22217.4749
-433.853594	-137.533124	-272.646324	-273.250435	0.198577	-0.44262	22225.86749
-410.201749	-168.814596	-236.024112	-276.302286	2.487465	0.320343	22235.02304
-408.675824	-195.518292	-199.401901	-295.376354	4.01339	1.846269	22215.18601
-386.549904	-212.303472	-251.283367	-331.235603	1.724502	0.320343	22246.46748
-363.661022	-227.562727	-162.016727	-342.680044	2.487465	0.320343	22254.09711
-346.112879	-263.421976	-162.779689	-374.724479	3.250428	-1.205582	22231.97119
-339.246215	-280.207156	-110.135261	-389.220771	2.487465	-0.44262	22231.20823
-330.090662	-316.066405	-110.898223	-401.428175	-1.327349	-0.44262	22236.54897
-289.653637	-327.510846	-94.876006	-429.657796	0.96154	1.083306	22217.4749
-256.846239	-345.821951	-55.964906	-437.287423	0.96154	-0.44262	22219.00082
-249.979575	-374.814535	-22.394546	-450.25779	0.96154	0.320343	22231.20823
-218.698102	-376.340461	2.783224	-444.917051	-0.564386	-0.44262	22223.5786
-191.994407	-398.46638	29.48692	-470.094821	0.96154	1.083306	22220.52675
-173.683301	-432.036741	38.642473	-475.43556	-2.090311	-0.44262	22212.89712
-151.557381	-451.110809	89.760976	-455.598529	-2.090311	0.320343	22191.53417
-128.668499	-452.636734	106.546157	-465.517044	-3.616237	-1.205582	22198.40083
-92.809251	-471.710803	121.805411	-487.642964	0.96154	0.320343	22214.42305
-59.23889	-499.940424	165.294287	-476.198523	-2.853274	-1.205582	22219.76379
-18.801865	-482.392281	207.257238	-441.8652	0.198577	0.320343	22219.00082
37.657377	-493.073759	245.405375	-435.761498	-2.090311	-1.205582	22225.10453
35.368489	-506.044126	255.32389	-427.368908	0.96154	0.320343	22231.97119
60.546259	-477.051542	273.634996	-438.813349	1.724502	1.083306	22216.71194
111.664763	-470.184877	319.41276	-460.939268	0.198577	1.083306	22222.05268
137.605496	-457.977474	329.331276	-442.628162	0.198577	-1.205582	22207.55638
166.59808	-463.318213	352.983121	-433.472609	2.487465	0.320343	22234.26008
189.486962	-472.473766	354.509046	-423.554094	4.776353	2.609231	22236.54897
213.138807	-449.584883	354.509046	-396.087435	0.96154	-0.44262	22219.76379
246.709167	-435.088591	411.731251	-367.857814	1.724502	0.320343	22219.76379
259.679534	-427.458964	422.41273	-331.235603	-0.564386	0.320343	22225.10453
274.938788	-412.962672	430.80532	-317.502273	2.487465	1.846269	22211.3712
279.516565	-405.333045	445.301612	-284.694876	-1.327349	-0.44262	22201.45268
319.190627	-374.814535	453.694202	-271.724509	1.724502	0.320343	22218.23786
347.420248	-367.184908	472.005308	-245.783776	1.724502	1.083306	22206.79342
361.153578	-331.325659	482.686786	-203.057863	0.198577	0.320343	22183.14158
387.857274	-317.59233	465.138643	-191.613422	-0.564386	0.320343	22190.00824
380.227646	-276.392342	427.753469	-200.768975	-0.564386	0.320343	22199.16379
414.560969	-260.370125	459.797904	-164.146763	-2.090311	0.320343	22181.61565
415.323932	-251.214572	481.923823	-103.872707	-0.564386	1.083306	22199.92676
423.716522	-213.066435	465.138643	-86.324564	-0.564386	-0.44262	22208.31935
443.553553	-181.784963	470.479382	-59.620868	0.96154	0.320343	22205.2675
451.183181	-139.05905	457.509016	-10.791253	1.724502	0.320343	22198.40083
443.553553	-112.355354	455.220127	-2.398663	0.96154	1.083306	22212.13416
444.316516	-100.14795	439.960873	23.54207	1.724502	0.320343	22207.55638
451.183181	-58.184999	438.434947	67.793909	1.724502	1.083306	22184.6675
426.00541	-5.540571	375.10904	73.897611	2.487465	0.320343	22226.63045
444.316516	11.24461	392.657183	137.98648	1.724502	0.320343	22250.2823
447.368367	26.503864	354.509046	134.171667	0.198577	-1.205582	22235.02304
419.901708	59.311262	382.738667	166.216102	1.724502	1.083306	22239.60082
398.538752	88.303846	383.50163	190.630909	0.96154	0.320343	22222.05268
388.620236	119.585318	345.353493	251.667928	1.724502	-0.44262	22215.94897
384.805423	121.874206	338.486829	250.904966	0.198577	-1.205582	22222.81564
378.701721	175.281598	308.731282	273.030885	0.96154	0.320343	22231.97119
376.412832	194.355666	259.901667	286.001251	1.724502	1.083306	22216.71194
349.709137	213.429735	249.220188	302.786432	0.96154	1.083306	22222.05268
337.501733	241.659356	238.53871	323.386426	-2.090311	0.320343	22217.4749
317.664702	266.837126	184.368356	350.090121	0.96154	1.083306	22196.11194
310.035074	279.807493	96.627641	270.741997	-2.853274	-1.205582	22202.97861
299.353596	318.718593	82.894312	334.830867	-1.327349	1.083306	22215.94897
277.990639	340.081549	85.1832	395.104923	-1.327349	0.320343	22205.2675
281.04249	351.52599	72.975796	413.416028	0.96154	1.083306	22222.05268
231.449912	381.281537	30.249883	422.571581	0.198577	-0.44262	22230.44527
220.005471	388.148202	24.146181	397.393811	0.198577	0.320343	22215.18601
210.849919	401.881531	-34.60195	442.408612	-2.090311	-1.205582	22222.05268
164.309192	414.088935	-51.38713	446.223426	0.198577	0.320343	22230.44527
137.605496	432.40004	-90.298229	456.141942	0.96154	-0.44262	22222.81564
148.286974	442.318556	-158.964876	438.593799	2.487465	0.320343	22166.3564
98.694396	456.051885	-111.661186	472.927122	2.487465	1.083306	22245.70452
74.279589	445.370407	-156.675988	435.541948	0.198577	0.320343	22239.60082
57.494408	453.762997	-159.727838	450.03824	0.96154	0.320343	22231.20823
30.02775	451.474109	-213.898193	475.978973	-0.564386	0.320343	22231.97119
17.057383	453.000034	-220.001895	471.401196	0.198577	0.320343	22224.34156
-5.068536	456.051885	-242.127814	448.512314	0.198577	0.320343	22219.00082
-25.66853	439.266705	-236.787075	468.349346	0.198577	0.320343	22228.15638
-53.135188	430.874115	-285.61669	439.356762	0.96154	0.320343	85.451827
-62.290741	432.40004	-327.579641	421.808619	2.487465	1.846269	13.733329
-121.038872	423.244488	-327.579641	435.541948	-0.564386	-0.44262	12.970367
-123.32776	402.644494	-378.698144	385.94937	-1.327349	-0.44262	9.155553
-122.564797	398.066717	-434.394424	336.356792	-0.564386	0.320343	11.444441
-165.290711	395.014866	-390.142585	349.327159	-2.090311	-0.44262	9.155553
-185.890705	395.014866	-378.698144	364.586413	0.198577	-1.205582	12233.34452
-210.305512	385.096351	-397.772212	366.875302	0.198577	-0.44262	22154.91195
-240.824022	369.837096	-387.853697	324.149388	-0.564386	-0.44262	22190.00824
-263.712904	359.91858	-381.749995	291.341991	-1.327349	-1.205582	22222.81564
-275.157345	342.370437	-415.320355	275.319773	1.724502	1.083306	22191.53417
-294.994376	333.977847	-430.57961	263.875332	0.96154	0.320343	22190.7712
-289.653637	304.985263	-420.661094	225.727195	1.724502	0.320343	22232.73415
-313.305482	298.881561	-440.498126	206.653127	3.250428	0.320343	22216.71194
-363.661022	241.659356	-434.394424	166.216102	3.250428	1.846269	22215.18601
-356.031395	239.370468	-445.075902	141.038331	1.724502	1.083306	22227.39341
-371.29065	214.192698	-454.994418	88.393903	0.96154	-0.44262	22212.13416
-387.312867	195.881592	-432.868498	82.290201	-0.564386	0.320343	22215.18601
-403.335085	165.363082	-441.261088	59.401319	0.96154	0.320343	22186.95639
-434.616557	143.237163	-420.661094	38.801325	0.198577	1.846269	22208.31935
-442.246184	117.29643	-413.79443	0.653188	1.724502	1.083306	22210.60823
-443.009147	89.829772	-433.631461	-19.183843	-0.564386	-0.44262	22199.16379
-460.55729	56.259411	-390.905548	-36.731986	-2.090311	-1.205582	22183.14158
-475.053582	31.081641	-379.461107	-72.591235	-0.564386	1.083306	22196.87491
-487.260986	17.348312	-390.142585	-132.865291	-0.564386	0.320343	22209.08231
-485.73506	-2.48872	-414.557393	-166.435652	-0.564386	1.083306	22212.89712
-443.009147	-52.84426	-460.335157	-250.361553	-1.327349	-0.44262	22190.00824
-446.823961	-58.184999	-324.52779	-179.406018	0.198577	0.320343	22228.91934
-430.801743	-86.414621	-292.483355	-232.81341	-0.564386	0.320343	22230.44527
-439.194333	-98.622025	-283.327802	-241.206	0.198577	1.846269	22219.00082
-449.112849	-146.688677	-294.772243	-250.361553	-2.090311	-0.44262	22227.39341
-408.675824	-168.051634	-261.964845	-296.90228	-0.564386	0.320343	22231.97119
-407.149898	-191.703478	-223.816708	-301.480056	-0.564386	-0.44262	22216.71194
-376.631389	-210.014584	-187.95746	-330.47264	0.96154	1.846269	22250.2823
-369.764724	-238.244205	-178.801907	-357.939299	1.724502	0.320343	22246.46748
-339.246215	-261.133087	-185.668572	-405.242988	0.96154	0.320343	22221.28971
-350.690656	-280.970119	-149.04636	-418.976317	1.724502	-0.44262	22235.786
-311.779556	-304.621963	-88.009341	-408.294839	-0.564386	1.083306	22233.49712
-298.046227	-333.614547	-69.698236	-412.872616	-0.564386	1.083306	22212.89712
-267.527717	-365.658982	-67.409347	-438.813349	0.198577	0.320343	22222.81564
-238.535133	-352.688616	-36.127875	-438.050386	-0.564386	-0.44262	22231.97119
-224.801804	-384.733051	3.546187	-442.628162	-3.616237	-1.205582	22213.66009
-199.624034	-409.147858	35.590622	-473.909635	0.198577	1.846269	22225.10453
-161.475897	-430.510815	47.035063	-491.457777	-2.853274	0.320343	22209.08231
-132.483313	-438.140442	95.864678	-481.539262	-1.327349	1.083306	22196.87491
-101.964804	-445.77007	108.072082	-458.65038	0.198577	1.083306	22204.50453
-81.36481	-482.392281	88.998014	-504.428144	-0.564386	0.320343	22219.00082
-47.031487	-473.999691	166.820213	-514.34666	0.96154	0.320343	22213.66009
-3.542611	-486.207095	201.153536	-431.946684	1.724502	2.609231	22225.10453
16.294421	-484.681169	241.590561	-438.813349	-1.327349	-1.205582	22230.44527
28.501824	-492.310797	282.027586	-412.872616	-0.564386	-0.44262	22216.71194
76.568477	-485.444132	303.390543	-432.709647	-0.564386	0.320343	22218.23786
104.798098	-489.258946	309.494245	-441.8652	0.96154	0.320343	22154.14899
131.501794	-489.258946	340.012754	-406.768914	2.487465	1.083306	22230.44527
133.790682	-467.895989	374.346077	-393.798547	3.250428	1.083306	22238.07489
158.968452	-487.73302	369.005338	-412.109653	0.96154	0.320343	22219.76379
220.005471	-457.214511	312.546096	-402.191137	2.487465	0.320343	22224.34156
219.242509	-438.903405	381.975705	-372.435591	2.487465	1.083306	22223.5786
243.657316	-438.140442	420.123842	-317.502273	1.724502	1.846269	22223.5786
277.227677	-409.147858	430.80532	-312.161534	-2.090311	-0.44262	22211.3712
285.620267	-387.784902	427.753469	-286.220801	-2.853274	-0.44262	22212.89712
306.983223	-402.281194	470.479382	-257.228217	0.198577	1.083306	22225.10453
344.368398	-382.444163	494.131227	-248.072664	0.198577	-0.44262	22202.97861
355.049876	-343.533063	477.346047	-198.480087	-1.327349	0.320343	22175.51195
374.123944	-329.036771	463.612718	-206.109714	-1.327349	-0.44262	22194.58602
399.301715	-303.859001	472.005308	-200.006012	-2.853274	-0.44262	22201.45268
390.909124	-268.762715	478.871972	-169.487503	0.96154	-1.205582	22170.93417
414.560969	-230.614578	446.827537	-161.094912	-2.090311	-1.968545	22200.68972
429.057261	-203.910882	471.242345	-96.24308	-1.327349	-0.44262	22219.76379
434.398	-171.103485	471.242345	-62.672719	1.724502	1.083306	22068.69717
443.553553	-148.214602	475.057159	-5.450514	0.96154	0.320343	22198.40083
438.975777	-110.829428	457.509016	14.386517	-1.327349	-0.44262	22210.60823
435.923926	-86.414621	437.671985	17.438368	-2.853274	-2.731508	22186.19343
459.575771	-66.57759	448.353463	67.030946	1.724502	1.083306	22191.53417
444.316516	-16.985012	399.523848	100.601306	0.96154	1.083306	22241.12674
438.975777	7.429796	420.886804	127.305002	0.198577	-1.205582	22232.73415
428.294299	35.659417	382.738667	144.090182	1.724502	0.320343	22234.26008
427.531336	50.155709	391.89422	207.41609	0.96154	-0.44262	22242.65267
419.138746	80.674219	369.768301	198.260537	-0.564386	1.083306	22225.86749
390.909124	120.348281	347.642382	241.749413	-1.327349	-0.44262	22217.4749
393.198013	146.289014	320.175723	245.564226	-1.327349	-0.44262	22227.39341
374.123944	164.60012	289.657214	260.060518	0.198577	0.320343	22227.39341
372.598019	202.748257	308.731282	286.764214	-1.327349	-0.44262	22222.05268
359.627652	209.614921	226.331306	312.704947	-0.564386	-0.44262	22229.6823
335.212845	233.266766	220.227604	324.149388	-2.853274	-0.44262	22206.79342
327.583217	259.970462	185.131319	324.149388	0.198577	1.083306	22201.45268
300.116559	295.066748	126.383188	312.704947	0.96154	0.320343	22205.2675
290.198043	290.488971	71.449871	333.304941	0.198577	1.083306	22212.13416
277.227677	327.111183	79.079498	378.319743	-0.564386	-0.44262	22212.89712
264.25731	361.444506	18.805442	366.112339	0.198577	0.320343	22226.63045
247.47213	382.0445	32.538771	414.941954	0.198577	1.083306	22232.73415
219.242509	396.540792	-13.238993	434.016022	0.198577	0.320343	22215.18601
191.012887	413.325972	-33.838987	440.882687	1.724502	1.083306	22228.15638
194.064738	422.481525	-55.964906	453.853054	-0.564386	-0.44262	22231.97119
169.649931	428.585227	-94.113043	456.141942	1.724502	-0.44262	22237.31193
129.212906	455.288922	-94.876006	463.008606	1.724502	1.083306	22239.60082
117.005502	443.844481	-122.342664	453.853054	-0.564386	0.320343	22247.23045
102.50921	459.103736	-153.624137	459.193793	1.724502	0.320343	22226.63045
62.835148	444.607444	-175.750056	438.593799	-0.564386	0.320343	22231.97119
36.894415	453.000034	-200.164864	459.193793	-0.564386	0.320343	22230.44527
16.294421	451.474109	-197.113013	472.164159	-2.853274	0.320343	22212.13416
-3.542611	450.711146	-233.735224	458.43083	0.198577	0.320343	22221.28971
-21.090753	430.874115	-240.601889	465.297495	-1.327349	0.320343	22231.97119
-58.475928	441.555593	-292.483355	446.223426	0.198577	-1.205582	41.199988
-112.646282	433.925966	-316.898162	426.386395	-2.090311	-0.44262	15.259255
-101.201841	414.851897	-319.950013	433.25306	-2.853274	0.320343	11.444441
-121.801835	397.303754	-376.409256	374.504929	-0.564386	0.320343	12.207404
-126.379611	395.014866	-370.305554	380.608631	0.198577	-0.44262	9.155553
-166.816636	385.096351	-385.564809	344.749382	-2.090311	-1.205582	12.207404
-180.549965	372.888947	-391.66851	347.03827	0.198577	-0.44262	8323.160497
-224.801804	388.148202	-384.038883	320.334575	-1.327349	-1.205582	22129.73418
-230.142543	373.65191	-386.327771	343.223457	-0.564386	0.320343	22208.31935
-240.061059	366.022282	-392.431473	318.045686	0.198577	0.320343	22209.08231
-255.320314	333.977847	-432.868498	275.319773	-0.564386	0.320343	22199.92676
-302.624003	336.266736	-403.875914	259.297556	0.96154	-0.44262	22202.21564
-290.4166	316.429704	-438.209237	235.645711	2.487465	0.320343	22235.02304
-329.327699	273.703791	-429.816647	211.230903	1.724502	1.083306	22213.66009
-330.853625	267.600089	-427.527759	121.964263	1.724502	-0.44262	22200.68972
-344.586954	230.977878	-438.209237	153.245735	0.96154	1.083306	22223.5786
-378.157314	207.326033	-474.068486	106.705008	-1.327349	-1.205582	22196.11194
-401.046196	195.881592	-537.394393	11.334666	-0.564386	0.320343	22154.14899
-416.305451	163.074194	-427.527759	65.50502	0.198577	0.320343	22212.13416
-410.964712	136.370498	-409.216653	49.482803	0.198577	0.320343	22201.45268
-419.357302	109.666803	-452.705529	6.75689	-1.327349	-1.205582	22212.13416
-448.349886	108.140877	-399.298138	-18.420881	-1.327349	0.320343	22198.40083
-454.453588	66.177927	-400.824063	-44.361614	-3.616237	-0.44262	22175.51195
-464.372104	37.948305	-378.698144	-68.013459	-0.564386	0.320343	22204.50453
-468.94988	18.874237	-363.438889	-100.057893	0.198577	1.846269	22212.89712
-457.505439	-16.222049	-381.749995	-129.81344	-2.090311	-0.44262	22198.40083
-463.609141	-29.192415	-344.364821	-175.591204	2.487465	1.083306	22218.23786
-448.349886	-79.547956	-316.898162	-175.591204	-0.564386	0.320343	22231.20823
-457.505439	-81.836844	-322.238901	-233.576372	2.487465	1.846269	22220.52675
-452.927663	-103.199801	-287.905578	-240.443037	0.198577	0.320343	22223.5786
-434.616557	-142.110901	-271.120398	-261.805994	-1.327349	-0.44262	22230.44527
-412.490637	-168.051634	-260.43892	-281.643025	-1.327349	-0.44262	22213.66009
-393.416569	-193.229404	-214.661156	-299.191168	0.198577	-1.205582	22241.88971
-388.838793	-208.488659	-210.846342	-312.161534	0.96154	0.320343	22247.99341
-379.68324	-246.636795	-200.164864	-357.939299	-1.327349	-0.44262	22237.31193
-342.298066	-269.525678	-142.179696	-358.702261	-0.564386	-0.44262	22225.86749
-340.009177	-306.147889	-145.231546	-377.013367	-0.564386	-1.205582	22235.786
-318.646221	-332.851585	-113.187112	-414.398541	-1.327349	-0.44262	22226.63045
-294.994376	-326.747883	-119.290813	-480.776299	0.198577	-0.44262	22217.4749
-269.053643	-337.429361	-37.653801	-435.761498	0.96154	0.320343	22228.15638
-275.157345	-389.310827	-21.631583	-418.213355	-1.327349	0.320343	22229.6823
-220.986991	-390.07379	-20.86862	-475.43556	-2.090311	-0.44262	22215.94897
-187.41663	-423.64415	5.835075	-479.250374	-2.853274	0.320343	22209.84527
-175.209226	-416.014523	50.849877	-476.961485	-4.3792	-0.44262	22191.53417
-144.690717	-440.429331	98.153567	-466.280007	-2.090311	1.083306	22198.40083
-119.512947	-461.792287	102.731343	-475.43556	-0.564386	1.083306	22212.13416
-77.549996	-451.873772	131.723927	-477.724448	-1.327349	0.320343	22222.05268
-35.587045	-486.207095	163.768362	-509.768883	-1.327349	-0.44262	22214.42305
-13.461126	-475.525617	209.546126	-476.198523	-1.327349	-0.44262	22225.10453
15.531458	-490.784871	251.509077	-443.391125	-0.564386	0.320343	22232.73415
38.42034	-488.495983	273.634996	-426.605945	0.96154	0.320343	22212.89712
84.198104	-495.362648	294.997953	-426.605945	0.96154	-0.44262	22225.10453
84.198104	-499.177461	301.101655	-413.635578	0.96154	0.320343	22224.34156
113.953651	-488.495983	348.405344	-423.554094	1.724502	-0.44262	22234.26008
145.998086	-464.844138	333.14609	-389.983733	0.96154	0.320343	22231.20823
178.042521	-470.184877	323.990537	-424.317057	0.96154	-0.44262	22206.79342
216.95362	-453.399697	370.531264	-377.77633	1.724502	0.320343	22209.08231
215.427695	-454.16266	421.649767	-348.783746	-2.853274	-1.968545	22217.4749
243.657316	-404.570082	439.960873	-335.813379	0.198577	-0.44262	22202.21564
264.25731	-411.436747	443.012724	-306.057832	-1.327349	0.320343	22206.79342
294.77582	-399.229343	451.405314	-282.405988	0.96154	0.320343	22213.66009
313.086925	-380.918237	465.138643	-257.99118	0.96154	0.320343	22219.00082
339.027658	-382.444163	504.812705	-240.443037	0.198577	1.083306	22199.92676
347.420248	-326.747883	473.531233	-217.554155	-3.616237	-1.205582	22188.48232
376.412832	-302.333075	487.264562	-182.457869	-2.090311	-0.44262	22195.34898
387.094311	-287.073821	464.37568	-151.176397	-2.090311	1.083306	22168.64528
416.849858	-262.659013	466.664569	-143.546769	-1.327349	1.083306	22187.71935
421.427634	-253.50346	459.797904	-129.050477	0.96154	0.320343	22208.31935
440.501702	-185.599777	435.383096	-154.991211	-0.564386	0.320343	22212.13416
452.709106	-176.444224	411.731251	-103.109744	0.96154	0.320343	22183.14158
449.657255	-150.503491	465.901606	-39.783837	0.96154	1.083306	22215.94897
445.842442	-116.93313	452.931239	-4.687551	0.198577	1.846269	22214.42305
447.368367	-105.488689	462.849755	33.460585	-0.564386	-0.44262	22192.29713
463.390584	-58.947962	443.012724	76.949461	1.724502	-0.44262	22230.44527
451.183181	-16.985012	419.360879	124.253151	-0.564386	-1.205582	22248.75637
436.686889	9.718684	423.938655	145.616108	3.250428	0.320343	22234.26008
433.635038	34.896454	405.62755	157.823512	1.724502	1.083306	22236.54897
429.820224	53.970523	388.842369	194.445723	0.198577	-0.44262	22240.36378
413.035044	86.014958	359.849785	206.653127	2.487465	1.083306	22215.18601
398.538752	105.089026	325.516462	210.46794	-1.327349	-0.44262	22222.05268
384.805423	133.318648	339.249791	254.719779	-0.564386	-0.44262	22230.44527
367.25728	174.518635	325.516462	269.216071	-0.564386	-0.44262	22215.94897
359.627652	201.222331	258.375741	283.712363	-2.090311	-0.44262	22221.28971
346.657286	196.644555	222.516493	319.571612	-2.853274	-1.205582	22213.66009
335.975807	239.370468	211.072052	327.964202	-2.853274	-0.44262	22199.92676
323.005441	256.155648	163.005399	299.734581	-2.090311	0.320343	22202.21564
305.457298	287.43712	133.249852	329.490127	0.198577	-0.44262	22206.79342
290.961006	314.140816	85.1832	342.460494	-1.327349	-0.44262	22212.89712
287.146192	338.555624	23.383218	366.875302	-0.564386	0.320343	22218.23786
268.835087	352.288953	70.686908	323.386426	-0.564386	0.320343	22228.91934
246.709167	373.65191	14.227666	368.401227	0.198577	-0.44262	22224.34156
229.923987	393.488941	5.835075	408.075289	0.198577	0.320343	22221.28971
214.664732	401.118568	-42.99454	460.719718	0.198577	-0.44262	22228.91934
151.338825	422.481525	-91.824155	437.067873	2.487465	1.083306	22231.20823
127.68698	448.422258	-123.86859	459.193793	1.724502	0.320343	22141.17863
123.872167	433.925966	-104.031559	475.21601	0.96154	0.320343	22238.07489
107.086986	459.866699	-116.238962	463.771569	2.487465	0.320343	22240.36378
75.805514	442.318556	-159.727838	444.697501	2.487465	1.083306	22230.44527
46.81293	449.185221	-165.068578	458.43083	2.487465	1.083306	22231.20823
33.079601	448.422258	-226.868559	447.749352	0.96154	0.320343	22228.15638
17.057383	453.000034	-205.505603	475.21601	0.198577	-0.44262	22214.42305
-7.357424	446.896332	-235.261149	463.771569	0.96154	-0.44262	22227.39341
-31.009269	440.029668	-240.601889	458.43083	2.487465	0.320343	22235.786
-38.638896	426.296338	-272.646324	456.904904	-0.564386	-1.205582	54.933317
-75.261108	416.377823	-284.853727	430.201209	-2.090311	0.320343	13.733329
-85.179623	419.429674	-321.475939	444.697501	-0.564386	1.083306	10.681478
-113.409245	407.22227	-359.624076	381.371594	-2.090311	-0.44262	10.681478
-146.216642	398.82968	-383.27592	380.608631	0.96154	1.083306	9.155553
-174.446264	395.014866	-393.194436	375.267892	-1.327349	-1.205582	9.918516
-176.735152	385.859313	-381.749995	375.267892	0.198577	0.320343	3847.621082
-223.275879	397.303754	-371.068517	354.667898	0.96154	-0.44262	22119.05271
-227.853655	385.096351	-436.683312	247.090152	-1.327349	0.320343	22164.06751
-246.927724	361.444506	-385.564809	317.282724	-2.853274	-1.205582	22191.53417
-264.475867	327.111183	-409.979616	284.475326	0.198577	0.320343	22193.82305
-290.4166	341.607475	-426.764796	262.349407	0.198577	-1.205582	22234.26008
-302.624003	318.718593	-473.305523	234.882748	1.724502	0.320343	22225.86749
-305.675854	296.592673	-444.312939	232.59386	0.198577	-1.205582	22220.52675
-359.083246	251.577872	-432.868498	174.608692	-0.564386	-1.205582	22214.42305
-349.927693	245.47417	-437.446275	113.571673	2.487465	1.083306	22214.42305
-375.105463	218.770474	-445.075902	65.50502	-1.327349	-1.205582	22202.97861
-430.801743	195.881592	-485.512927	65.50502	-0.564386	0.320343	22167.11936
-418.594339	154.681604	-430.57961	56.349468	-0.564386	0.320343	22217.4749
-434.616557	131.792722	-414.557393	17.438368	0.96154	0.320343	22206.79342
-430.801743	112.718654	-422.949983	12.097629	-0.564386	0.320343	22204.50453
-437.668408	79.148293	-426.764796	-11.554216	-1.327349	0.320343	22189.24528
-455.979513	58.548299	-413.031467	-19.946806	-0.564386	-0.44262	22193.82305
-465.898029	42.526082	-391.66851	-72.591235	0.198577	1.846269	22208.31935
-472.001731	8.955721	-384.038883	-109.976409	-4.3792	-0.44262	22215.18601
-457.505439	-9.355384	-385.564809	-130.576403	-1.327349	0.320343	22196.87491
-455.216551	-31.481304	-338.261119	-151.93936	0.198577	-0.44262	22225.86749
-456.742476	-51.318335	-300.112982	-207.635639	-2.090311	-0.44262	22229.6823
-452.1647	-75.733142	-333.683342	-261.043031	-0.564386	-1.205582	22213.66009
-433.090631	-109.303503	-315.372237	-247.309702	0.96154	1.083306	22224.34156
-425.461004	-133.71831	-251.283367	-264.857845	0.96154	-0.44262	22232.73415
-423.935079	-172.62941	-232.209298	-274.013397	0.96154	0.320343	22215.18601
-393.416569	-189.41459	-233.735224	-286.983764	1.724502	-0.44262	22247.23045
-404.86101	-199.333106	-205.505603	-331.235603	4.01339	1.846269	22247.99341
-367.475836	-251.214572	-194.061162	-348.783746	-0.564386	-0.44262	22215.94897
-351.453619	-261.133087	-142.942658	-377.013367	0.96154	-0.44262	22231.20823
-352.216581	-293.177522	-129.972292	-382.354106	1.724502	0.320343	22233.49712
-324.749923	-309.962703	-113.187112	-428.13187	-0.564386	0.320343	22215.94897
-315.59437	-335.140473	-78.090826	-437.287423	0.96154	-0.44262	22219.00082
-288.127711	-358.792318	-31.550099	-437.287423	1.724502	0.320343	22231.20823
-241.586984	-362.607131	-30.787136	-467.805933	0.96154	1.083306	22225.10453
-214.883289	-374.814535	2.783224	-456.361492	0.198577	-0.44262	22219.76379
-185.127742	-401.518231	8.123964	-464.754082	-2.853274	-0.44262	22206.79342
-169.868487	-411.436747	56.190616	-496.035554	-1.327349	0.320343	22209.84527
-174.446264	-452.636734	118.75356	-466.280007	-0.564386	0.320343	22199.16379
-107.305543	-443.481182	114.175784	-467.04297	-1.327349	-0.44262	22215.18601
-66.868518	-472.473766	128.672076	-505.191107	-0.564386	-0.44262	22225.86749
-47.031487	-474.762654	172.923915	-468.568895	-0.564386	-0.44262	22220.52675
-20.327791	-482.392281	205.731312	-460.176305	1.724502	0.320343	22225.86749
14.005532	-486.970058	253.035002	-450.25779	0.96154	-0.44262	22231.97119
34.605526	-493.073759	274.397959	-460.176305	-1.327349	-1.205582	22215.94897
67.412924	-487.73302	271.346108	-438.813349	-0.564386	-0.44262	22195.34898
95.642545	-480.103393	309.494245	-430.420759	1.724502	-0.44262	22240.36378
122.346241	-473.999691	326.279425	-407.531876	2.487465	1.083306	22237.31193
150.575862	-477.051542	329.331276	-392.272622	1.724502	0.320343	22228.15638
198.642515	-475.525617	360.612748	-400.665212	0.198577	0.320343	22222.05268
200.931403	-450.347846	389.605332	-365.568926	1.724502	0.320343	22220.52675
226.109173	-438.903405	411.731251	-352.598559	0.198577	1.083306	22212.13416
247.47213	-419.066374	419.360879	-352.598559	-1.327349	-0.44262	22199.16379
265.783236	-407.621933	451.405314	-312.924497	-0.564386	0.320343	22207.55638
303.16841	-395.414529	459.034941	-286.983764	1.724502	1.846269	22215.94897
303.931372	-370.236759	439.19791	-271.724509	-1.327349	0.320343	22211.3712
339.027658	-385.496014	452.168277	-243.494888	-2.090311	-0.44262	22182.37861
352.760988	-341.244175	451.405314	-203.820826	-2.853274	-1.205582	22192.29713
341.316547	-327.510846	456.746053	-199.243049	-2.090311	0.320343	22202.21564
384.04246	-290.888634	484.212711	-200.768975	-1.327349	-0.44262	22179.32676
417.61282	-253.50346	465.138643	-182.457869	-1.327349	-0.44262	22192.29713
406.168379	-240.533094	452.931239	-142.783807	-1.327349	0.320343	22207.55638
410.746156	-203.147919	456.746053	-111.502335	0.96154	0.320343	22087.00827
442.790591	-192.466441	469.716419	-90.902341	0.96154	1.083306	22195.34898
449.657255	-143.636826	413.257177	-55.806055	-1.327349	0.320343	22199.92676
435.160963	-132.955348	417.834953	-32.917173	0.198577	0.320343	22202.21564
446.605404	-85.651658	446.827537	17.438368	1.724502	0.320343	22199.16379
448.13133	-56.659074	467.427531	77.712424	1.724502	-0.44262	22243.41563
440.501702	-18.510937	404.864587	104.41612	1.724502	1.083306	22247.23045
449.657255	4.377945	419.360879	118.912412	0.96154	-0.44262	22229.6823
417.61282	28.792753	389.605332	167.742027	0.96154	-0.44262	22239.60082
413.035044	53.970523	391.131258	193.68276	0.198577	1.846269	22235.02304
408.457267	77.622368	357.560897	223.438307	-0.564386	1.083306	22213.66009
400.82764	118.822356	349.168307	236.408674	0.198577	0.320343	22225.10453
393.960975	138.659387	329.331276	245.564226	-0.564386	-0.44262	22231.20823
365.731354	178.333449	304.916468	265.401258	0.198577	1.846269	22215.94897
361.91654	197.407517	279.738698	292.104953	0.198577	0.320343	22225.10453
358.101727	208.088996	253.035002	312.704947	-2.090311	0.320343	22209.08231
342.079509	237.844542	232.435008	310.416059	-2.090311	0.320343	22195.34898
344.368398	269.126015	186.657244	328.727165	-2.090311	-0.44262	22173.22306
313.086925	285.148232	157.66466	340.171606	-1.327349	-0.44262	22206.03046
303.16841	314.903779	111.123933	375.267892	-0.564386	-0.44262	22211.3712
289.43508	336.266736	88.235051	406.549364	-0.564386	-0.44262	22222.05268
253.575832	358.392655	59.242467	375.267892	0.198577	1.083306	22229.6823
248.998055	375.940798	45.509138	376.793817	1.724502	1.083306	22224.34156
212.375844	395.777829	32.538771	445.460463	0.96154	0.320343	22221.28971
202.457328	407.22227	-26.20936	417.993805	-2.090311	-1.968545	22226.63045
187.961036	417.903748	-55.964906	435.541948	2.487465	-0.44262	22245.70452
168.124005	426.296338	-107.846372	456.904904	3.250428	2.609231	22240.36378
145.235123	441.555593	-115.476	468.349346	0.198577	1.083306	22247.23045
110.9018	443.081519	-146.757472	434.778985	-0.564386	-0.44262	22238.83786
76.568477	459.103736	-124.631553	456.904904	0.198577	0.320343	22228.15638
59.020334	448.422258	-166.594503	452.327128	-0.564386	-0.44262	22227.39341
33.842564	456.051885	-186.431534	479.793787	0.198577	-0.44262	22228.15638
15.531458	444.607444	-203.216714	469.112308	-0.564386	0.320343	22215.94897
-10.409275	441.555593	-251.283367	463.771569	0.198577	-1.205582	22226.63045
-45.505561	438.503742	-262.727808	439.356762	-0.564386	0.320343	22209.08231
-58.475928	436.214854	-271.120398	439.356762	-2.853274	-0.44262	163.274026
-82.890735	432.40004	-291.720392	450.801203	-1.327349	0.320343	13.733329
-107.305543	418.666711	-346.653709	430.964171	-4.3792	-1.205582	12.207404
-108.831468	404.170419	-351.994448	417.993805	-2.090311	-1.205582	9.918516
-141.638866	403.407456	-387.853697	382.134556	-1.327349	-0.44262	10.681478
-168.342562	396.540792	-353.520374	387.475295	0.96154	1.083306	9.155553
-175.972189	391.963015	-380.987032	364.586413	-2.090311	-0.44262	6464.58327
-203.438848	385.096351	-369.542591	362.297525	3.250428	1.846269	22144.23048
-235.483283	356.866729	-409.979616	331.779016	0.96154	0.320343	22183.90454
-269.816606	350.000065	-400.824063	324.912351	0.96154	0.320343	22175.51195
-250.742537	355.340804	-423.712945	242.512375	0.96154	0.320343	22192.29713
-284.312898	331.688959	-413.79443	255.482742	0.96154	-0.44262	22240.36378
-322.461035	313.377853	-412.268504	257.77163	0.96154	0.320343	22207.55638
-316.357333	289.726009	-435.157387	227.253121	0.96154	0.320343	22196.11194
-347.638805	252.340834	-449.653679	160.1124	-0.564386	0.320343	22223.5786
-371.29065	247.763058	-427.527759	132.645741	-0.564386	0.320343	22203.74157
-385.786942	216.481586	-510.690697	54.823542	-2.853274	-1.205582	21924.49721
-384.261016	198.933443	-458.809231	49.482803	-1.327349	0.320343	22173.98602
-400.283234	155.444567	-452.705529	63.979095	-1.327349	-1.968545	22206.79342
-429.275818	149.340865	-448.127753	30.408735	1.724502	1.846269	22193.06009
-428.512855	97.459399	-433.631461	-6.97644	-0.564386	-0.44262	22203.74157
-439.957296	86.777921	-453.468492	-28.339396	-2.090311	-1.205582	22198.40083
-459.794327	63.126076	-398.535175	-39.783837	0.198577	0.320343	22199.16379
-477.34247	34.133492	-364.201852	-76.406049	-2.090311	-0.44262	22206.79342
-473.527656	12.770535	-369.542591	-90.902341	-2.090311	-0.44262	22212.89712
-441.483221	-15.459086	-345.890746	-139.731956	0.96154	0.320343	22215.18601
-458.268402	-33.770192	-329.868529	-149.650471	0.198577	0.320343	22228.91934
-452.1647	-62.762776	-335.209268	-184.746757	0.198577	-0.44262	22231.97119
-452.1647	-84.888695	-319.950013	-219.843043	-2.090311	0.320343	22216.71194
-443.009147	-119.984981	-277.987063	-247.309702	1.724502	0.320343	22226.63045
-459.031364	-154.318304	-274.935212	-291.56154	0.198577	-0.44262	22226.63045
-419.357302	-171.866447	-236.787075	-261.805994	3.250428	1.083306	22240.36378
-389.601755	-192.466441	-236.787075	-306.057832	-0.564386	-0.44262	22244.94156
-389.601755	-213.066435	-197.875975	-312.161534	1.724502	1.083306	22249.51933
-386.549904	-229.851615	-181.853758	-354.887448	2.487465	1.846269	22224.34156
-369.764724	-261.89605	-147.520435	-389.220771	-0.564386	-0.44262	22230.44527
-340.009177	-284.784932	-111.661186	-402.191137	0.198577	-0.44262	22230.44527
-331.616587	-310.725665	-112.424149	-397.613361	-0.564386	0.320343	22209.84527
-304.912892	-326.747883	-81.142677	-422.028168	0.96154	0.320343	22224.34156
-275.157345	-348.110839	-56.727869	-425.842982	-1.327349	-1.205582	22230.44527
-243.875873	-369.473796	-39.942689	-444.917051	-2.090311	-1.205582	22215.94897
-257.609202	-406.85897	-5.609366	-475.43556	-2.090311	0.320343	22204.50453
-216.409214	-429.747852	2.020262	-475.43556	-2.853274	-0.44262	22202.21564
-174.446264	-421.355262	50.849877	-484.591113	-1.327349	1.846269	22206.03046
-137.061089	-443.481182	111.886896	-498.324442	-0.564386	-0.44262	22206.79342
-105.016655	-457.977474	111.886896	-466.280007	-2.853274	-1.205582	22218.23786
-76.787033	-469.421915	145.457256	-486.880001	-1.327349	-1.205582	22223.5786
-52.372226	-480.103393	139.353554	-467.805933	-1.327349	-0.44262	22219.76379
-16.512977	-496.888573	198.101685	-458.65038	-3.616237	-1.968545	22216.71194
9.427756	-484.681169	230.909083	-461.702231	0.198577	-0.44262	22215.18601
32.316638	-489.258946	265.242406	-476.961485	-2.090311	-0.44262	22185.43046
76.568477	-487.73302	251.509077	-459.413343	1.724502	0.320343	22207.55638
99.457359	-459.503399	285.079437	-480.776299	0.96154	-0.44262	22249.51933
130.738831	-494.599685	317.886835	-425.842982	0.96154	0.320343	22226.63045
150.575862	-475.525617	352.220158	-392.272622	1.724502	1.083306	22215.18601
178.805484	-464.081175	377.397928	-374.724479	1.724502	0.320343	22234.26008
181.857335	-477.051542	407.153475	-356.413373	3.250428	1.083306	22219.76379
213.90177	-429.747852	402.575699	-372.435591	-0.564386	-0.44262	22195.34898
239.842503	-422.881188	424.701618	-336.576342	-0.564386	-1.205582	22215.94897
272.6499	-407.621933	443.775686	-296.139317	-1.327349	-0.44262	22182.37861
297.827671	-400.755268	458.271978	-300.717093	0.198577	0.320343	22202.21564
319.190627	-390.07379	428.516432	-282.405988	-0.564386	-0.44262	22199.92676
323.005441	-369.473796	417.834953	-261.805994	-0.564386	1.083306	22181.61565
363.442466	-341.244175	452.931239	-232.050447	-2.090311	-0.44262	22194.58602
376.412832	-317.59233	488.027525	-184.746757	0.96154	1.083306	22197.63787
380.990609	-291.651597	488.027525	-174.065279	-1.327349	-0.44262	22193.82305
412.272081	-257.318274	479.634935	-143.546769	-2.090311	-1.205582	22195.34898
403.879491	-219.9331	468.190494	-123.709738	0.198577	-0.44262	22202.21564
435.160963	-219.9331	462.086792	-112.265297	1.724502	0.320343	22202.21564
446.605404	-190.177553	475.820121	-52.754204	-0.564386	-0.44262	22198.40083
454.997994	-144.399789	467.427531	-22.235694	0.198577	0.320343	22201.45268
475.597988	-137.533124	470.479382	-3.161626	2.487465	1.846269	22193.82305
439.73874	-79.547956	405.62755	-3.161626	0.96154	-0.44262	22221.28971
445.079479	-45.214633	432.331245	97.549455	2.487465	1.083306	22251.04526
448.894292	-24.614639	388.842369	105.942045	0.96154	0.320343	22245.70452
435.160963	-0.962794	417.834953	144.853145	1.724502	-0.44262	22228.91934
438.975777	40.237194	419.360879	177.660543	0.96154	-0.44262	22235.02304
418.375783	79.911256	375.10904	180.712394	-2.090311	0.320343	22228.91934
429.820224	73.044591	333.14609	205.890164	-0.564386	-0.44262	22213.66009
393.198013	121.111244	336.960903	218.097568	0.96154	1.083306	22228.91934
395.486901	148.577902	320.938686	250.142003	0.198577	-0.44262	22232.73415
389.383199	153.918641	298.812766	260.823481	0.198577	0.320343	22216.71194
351.998025	208.851958	274.397959	303.549394	-3.616237	-1.205582	22209.08231
342.842472	206.56307	244.642412	305.838283	-2.090311	-0.44262	22211.3712
337.501733	243.948244	186.657244	275.319773	-4.3792	-0.44262	22195.34898
329.872106	270.65194	198.864648	347.801233	-0.564386	0.320343	22201.45268
309.272112	288.963046	162.242436	367.638264	0.198577	0.320343	22220.52675
311.561	308.037114	118.75356	383.660482	1.724502	1.846269	22215.18601
290.961006	325.585257	105.783194	381.371594	-2.090311	-1.205582	22222.81564
274.938788	359.91858	63.057281	376.030854	-0.564386	-0.44262	22230.44527
248.235093	376.703761	32.538771	421.808619	1.724502	1.846269	22221.28971
224.583248	396.540792	5.072113	426.386395	0.96154	0.320343	22222.05268
210.086956	411.037084	-37.653801	446.223426	-0.564386	-1.205582	22229.6823
191.012887	430.874115	-68.935273	446.986389	0.96154	-0.44262	22228.15638
154.390676	426.296338	-111.661186	444.697501	-1.327349	-1.205582	22231.20823
136.842533	428.585227	-116.238962	465.297495	1.724502	0.320343	22242.65267
104.035135	462.91855	-119.290813	451.564165	0.96154	0.320343	22238.07489
75.805514	443.081519	-156.675988	446.223426	-0.564386	-0.44262	22222.81564
39.183303	446.896332	-199.401901	445.460463	0.96154	0.320343	22226.63045
33.079601	454.52596	-178.801907	482.082675	0.198577	0.320343	22228.91934
17.820346	451.474109	-214.661156	465.297495	-0.564386	-1.205582	22217.4749
-6.594461	449.185221	-245.942628	477.504898	-0.564386	0.320343	22228.15638
-35.587045	420.955599	-238.313	459.193793	3.250428	1.846269	22197.63787
-50.8463	435.451891	-322.238901	441.64565	-2.090311	-0.44262	122.074038
-82.127772	429.348189	-373.357405	365.349376	-3.616237	-1.205582	16.78518
-108.068505	412.563009	-360.387038	399.682699	-2.090311	0.320343	10.681478
-124.090723	419.429674	-335.209268	410.364178	-1.327349	-0.44262	12.207404
-148.505531	392.725978	-357.335187	399.682699	-2.853274	-1.205582	9.155553
-186.653667	382.0445	-354.283336	394.34196	0.96154	1.083306	9.918516
-195.046257	394.251904	-369.542591	353.904935	-0.564386	0.320343	3139.591662
-208.779587	385.859313	-405.40184	353.904935	-0.564386	-0.44262	21984.0083
-238.535133	375.177835	-406.927765	348.564196	0.96154	0.320343	22186.95639
-248.453649	368.31117	-410.742579	308.890134	-0.564386	-0.44262	22167.11936
-276.68327	349.237102	-393.194436	274.55681	4.01339	1.083306	22225.10453
-259.135127	344.659326	-432.868498	241.749413	1.724502	-1.205582	22235.02304
-297.283264	317.95563	-473.305523	212.756829	0.96154	0.320343	22213.66009
-323.223997	294.303785	-433.631461	224.964232	-0.564386	-1.968545	22215.18601
-345.349917	259.207499	-427.527759	173.845729	0.198577	1.083306	22227.39341
-362.135097	237.08158	-438.209237	148.667959	0.198577	0.320343	22202.21564
-392.653606	203.511219	-480.935151	90.682791	1.724502	1.083306	22192.29713
-387.312867	185.200114	-473.305523	44.905027	0.198577	1.083306	22214.42305
-416.305451	159.259381	-448.127753	77.712424	0.198577	0.320343	22208.31935
-437.668408	147.051977	-435.920349	37.275399	0.96154	1.083306	22187.71935
-433.090631	103.563101	-469.49071	4.468001	-2.090311	-0.44262	22197.63787
-443.009147	91.355697	-434.394424	-27.576433	-2.853274	0.320343	22200.68972
-455.216551	51.681635	-418.372206	-74.880123	0.198577	1.083306	22201.45268
-466.660992	38.711268	-390.905548	-130.576403	-1.327349	1.083306	22215.18601
-472.764694	7.429796	-362.675926	-106.924558	-1.327349	-0.44262	22215.18601
-453.690625	-5.540571	-348.942597	-113.791223	2.487465	1.083306	22219.76379
-451.401737	-58.184999	-354.283336	-156.517136	0.198577	0.320343	22228.15638
-459.031364	-67.340552	-343.601858	-198.480087	0.198577	1.083306	22229.6823
-447.586923	-87.177583	-305.453721	-215.265267	-1.327349	-0.44262	22214.42305
-460.55729	-103.199801	-271.883361	-216.028229	-0.564386	-0.44262	22225.86749
-438.431371	-130.666459	-271.883361	-257.228217	-1.327349	-1.205582	22230.44527
-413.2536	-156.607193	-270.357435	-288.509689	2.487465	0.320343	22240.36378
-385.786942	-214.592361	-251.283367	-322.08005	-0.564386	0.320343	22238.83786
-376.631389	-212.303472	-300.112982	-358.702261	0.96154	0.320343	22209.08231
-375.868426	-228.32569	-179.56487	-351.072634	0.96154	-0.44262	22225.86749
-360.609171	-258.081237	-148.283397	-360.228187	1.724502	1.083306	22226.63045
-339.246215	-296.992336	-102.505633	-386.931883	-0.564386	0.320343	22228.15638
-329.327699	-306.910852	-112.424149	-417.450392	-1.327349	-1.205582	22211.3712
-295.757339	-328.273808	-69.698236	-419.73928	-1.327349	-1.205582	22223.5786
-272.105494	-351.16269	-54.438981	-422.791131	-0.564386	-0.44262	22231.97119
-254.557351	-365.658982	-26.20936	-435.761498	0.198577	1.083306	22215.18601
-245.401798	-393.888604	-5.609366	-461.702231	-2.090311	0.320343	22182.37861
-217.172177	-419.829337	11.175815	-479.250374	-2.090311	-0.44262	22211.3712
-161.475897	-416.777486	-4.08344	-523.502212	-1.327349	-0.44262	22199.16379
-152.320344	-453.399697	70.686908	-511.294809	-2.853274	-0.44262	22208.31935
-123.32776	-457.214511	129.435039	-450.25779	-1.327349	0.320343	22224.34156
-89.7574	-469.421915	111.886896	-468.568895	1.724502	1.083306	22228.91934
-41.690747	-473.236728	171.397989	-486.880001	0.198577	-1.205582	22215.18601
-18.038903	-493.073759	205.731312	-460.176305	0.198577	0.320343	22230.44527
10.190719	-493.073759	227.857232	-433.472609	-1.327349	0.320343	22225.10453
39.183303	-490.021909	274.397959	-446.442976	0.96154	0.320343	22187.71935
82.672179	-483.918207	277.44981	-467.805933	0.96154	-0.44262	22225.86749
117.005502	-480.866356	334.672015	-447.205939	0.96154	0.320343	22245.70452
136.842533	-481.629318	313.309058	-441.102237	1.724502	0.320343	22218.23786
138.368459	-466.370064	314.072021	-423.554094	2.487465	-0.44262	22216.71194
174.227707	-474.762654	368.242375	-380.065218	1.724502	1.083306	22235.786
203.983254	-448.821921	387.316444	-359.465224	0.198577	0.320343	22212.89712
212.375844	-472.473766	419.360879	-350.309671	-1.327349	-0.44262	22202.21564
254.338795	-425.170076	420.123842	-329.709677	-0.564386	0.320343	22225.10453
274.938788	-409.147858	459.797904	-324.368938	-0.564386	-1.205582	22205.2675
287.909155	-390.07379	462.849755	-272.487472	-0.564386	1.083306	22200.68972
316.138776	-384.733051	439.19791	-268.672658	-1.327349	0.320343	22191.53417
329.872106	-371.762684	461.323829	-232.81341	-3.616237	-0.44262	22179.32676
352.760988	-350.399728	430.042357	-228.998596	-4.3792	-1.205582	22188.48232
387.857274	-316.066405	481.923823	-180.168981	-2.090311	-0.44262	22204.50453
391.672087	-290.888634	490.316413	-158.806024	-1.327349	1.846269	22199.92676
416.086895	-261.89605	490.316413	-130.576403	-0.564386	-0.44262	22210.60823
406.168379	-229.088653	475.057159	-103.872707	0.96154	-0.44262	22211.3712
426.00541	-224.510876	467.427531	-93.191229	1.724502	1.083306	22196.87491
438.975777	-183.310888	487.264562	-62.672719	-2.090311	-0.44262	22193.82305
449.657255	-133.71831	473.531233	-26.813471	0.96154	1.083306	22197.63787
446.605404	-128.377571	430.042357	-8.502365	-1.327349	-0.44262	22187.71935
451.946143	-91.75536	422.41273	34.986511	-0.564386	-1.205582	22234.26008
455.760957	-61.23685	429.279394	75.423536	2.487465	1.083306	22246.46748
453.472069	-42.162782	360.612748	73.897611	3.250428	0.320343	22240.36378
427.531336	-6.303533	440.723835	127.305002	1.724502	0.320343	22231.97119
427.531336	26.503864	417.071991	164.690176	0.96154	0.320343	22231.20823
417.61282	61.60015	388.842369	167.742027	-1.327349	-0.44262	22225.86749
408.457267	77.622368	371.294226	208.179052	0.96154	-0.44262	22215.94897
403.116528	113.481616	353.746083	215.80868	-1.327349	0.320343	22226.63045
387.094311	115.770505	358.32386	242.512375	-1.327349	0.320343	22231.20823
377.938758	174.518635	308.731282	260.823481	-1.327349	-0.44262	22212.89712
355.049876	184.437151	281.264623	276.082736	-2.853274	0.320343	22204.50453
367.25728	199.696406	216.412791	257.008667	-2.090311	1.083306	22213.66009
315.375814	212.666772	166.820213	268.453108	-2.853274	-0.44262	22058.01569
319.95359	266.074164	140.87948	318.045686	-2.853274	0.320343	22206.79342
325.294329	285.148232	161.479474	343.223457	-3.616237	-0.44262	22225.10453
296.301745	307.274152	127.909113	378.319743	-1.327349	0.320343	22214.42305
303.931372	350.000065	83.657275	394.34196	-1.327349	-1.968545	22221.28971
279.516565	366.022282	76.79061	388.238258	-2.853274	-1.205582	22231.20823
247.47213	384.333388	47.035063	439.356762	-0.564386	-0.44262	22214.42305
226.872136	394.251904	10.412852	438.593799	-1.327349	-0.44262	22222.05268
203.220291	414.851897	-21.631583	449.275277	-0.564386	0.320343	22254.09711
184.909185	428.585227	-45.283428	456.904904	1.724502	0.320343	22239.60082
160.494378	438.503742	-104.794521	477.504898	0.96154	-1.205582	22238.83786
129.212906	427.059301	-188.720422	425.623432	1.724502	-0.44262	22244.94156
97.931433	452.237072	-149.809323	424.86047	-0.564386	-0.44262	22231.97119
84.198104	449.185221	-128.446366	448.512314	0.198577	-0.44262	22219.76379
47.575893	446.896332	-158.201913	456.141942	-1.327349	-0.44262	22226.63045
27.738862	458.340773	-197.113013	469.875271	-1.327349	-0.44262	22225.10453
7.138868	444.607444	-200.927826	465.297495	0.198577	0.320343	22219.00082
-18.801865	456.814848	-265.016696	432.490097	0.96154	1.083306	22203.74157
-34.06112	426.296338	-263.490771	448.512314	-3.616237	-0.44262	14902.95114
-57.712965	433.163003	-298.587057	448.512314	-3.616237	0.320343	195.318461
-86.705549	433.163003	-332.157417	393.578997	-3.616237	-0.44262	14.496292
-83.653698	419.429674	-364.964815	351.616047	-2.090311	0.320343	13.733329
-114.172207	406.459307	-413.031467	352.37901	0.198577	-0.44262	10.681478
-136.298127	408.748196	-366.49074	382.897519	-1.327349	-1.205582	11.444441
-154.609232	411.800046	-354.283336	385.94937	-1.327349	-0.44262	9.918516
-174.446264	395.777829	-378.698144	379.845668	1.724502	1.846269	4717.398602
-222.512916	372.125984	-390.905548	367.638264	-0.564386	-0.44262	22131.26011
-249.216612	378.992649	-383.27592	333.304941	0.198577	0.320343	22196.87491
-243.875873	352.288953	-389.379622	306.601245	1.724502	1.083306	22180.08972
-269.816606	359.91858	-397.772212	287.527177	1.724502	1.083306	22225.86749
-294.231413	341.607475	-445.838865	244.038301	-1.327349	-1.205582	22222.81564
-291.942525	298.118599	-409.216653	234.119785	0.96154	0.320343	22196.87491
-330.853625	298.881561	-453.468492	170.793878	2.487465	0.320343	22221.28971
-352.979544	261.496387	-426.001834	171.556841	0.198577	1.083306	22216.71194
-369.001761	224.111213	-426.764796	114.334636	-1.327349	-1.205582	22143.46751
-369.764724	201.985294	-443.549977	90.682791	-0.564386	-0.44262	22181.61565
-397.994345	205.037145	-454.231455	70.082797	0.198577	1.083306	22217.4749
-409.438787	149.340865	-463.387008	70.84576	-1.327349	0.320343	22206.79342
-411.727675	139.422349	-422.949983	40.32725	0.198577	-0.44262	22194.58602
-442.246184	105.089026	-421.424057	-5.450514	-1.327349	0.320343	22197.63787
-437.668408	99.748287	-434.394424	-24.524583	0.96154	-0.44262	22207.55638
-447.586923	53.970523	-443.549977	-61.146794	-2.853274	0.320343	22199.92676
-472.764694	43.289045	-384.038883	-119.131962	-1.327349	0.320343	22212.13416
-475.053582	8.955721	-406.164802	-98.531968	-2.090311	-0.44262	22221.28971
-448.349886	-8.592422	-349.70556	-97.769005	0.96154	0.320343	22219.76379
-444.535072	-34.533155	-356.572225	-158.806024	-2.090311	-1.205582	22227.39341
-442.246184	-52.84426	-339.787044	-192.376385	0.198577	0.320343	22230.44527
-468.186917	-74.207217	-328.342603	-209.161565	-1.327349	0.320343	22215.94897
-439.194333	-111.592391	-299.350019	-238.917112	0.198577	0.320343	22225.86749
-426.223967	-139.822012	-258.150032	-262.568956	0.198577	-1.968545	22255.62304
-401.809159	-158.133118	-243.65374	-261.043031	0.96154	0.320343	22236.54897
-423.935079	-202.384957	-285.61669	-326.657826	0.198577	1.083306	22019.86755
-362.135097	-213.066435	-256.624106	-334.287454	2.487465	1.846269	22239.60082
-372.053612	-232.140503	-206.268565	-364.043	0.198577	-0.44262	22223.5786
-349.16473	-258.081237	-185.668572	-381.591143	-1.327349	-0.44262	22222.81564
-336.194364	-280.207156	-118.527851	-384.642994	0.198577	0.320343	22228.15638
-318.646221	-303.859001	-91.061192	-375.487441	-0.564386	0.320343	22213.66009
-292.705488	-329.799734	-71.224161	-425.080019	-1.327349	-0.44262	22224.34156
-272.868457	-358.029355	-72.750086	-442.628162	-1.327349	0.320343	22231.20823
-249.216612	-376.340461	-26.972322	-452.546678	-2.090311	0.320343	22203.74157
-227.090692	-386.258976	-1.031589	-446.442976	-2.853274	-0.44262	22199.92676
-201.149959	-403.807119	25.672107	-482.302225	-0.564386	0.320343	22214.42305
-157.661083	-416.014523	21.857293	-494.509628	-0.564386	0.320343	22210.60823
-155.372195	-450.347846	60.768392	-490.694815	-1.327349	0.320343	22210.60823
-113.409245	-443.481182	100.442455	-537.998504	0.198577	-0.44262	22228.91934
-67.63148	-462.55525	137.827629	-466.280007	0.198577	-0.44262	22225.10453
-50.8463	-465.607101	175.975766	-464.754082	-0.564386	0.320343	22214.42305
-24.142604	-492.310797	226.331306	-447.205939	-0.564386	-0.44262	22225.10453
6.375905	-498.414499	239.301673	-444.917051	1.724502	0.320343	22218.23786
33.079601	-477.814505	272.109071	-448.731864	3.250428	0.320343	22201.45268
71.227738	-483.918207	308.731282	-442.628162	1.724502	1.083306	22245.70452
96.405508	-470.184877	316.360909	-433.472609	1.724502	0.320343	22237.31193
115.479576	-493.073759	294.23499	-477.724448	0.96154	1.083306	22195.34898
136.07957	-471.710803	367.479413	-398.376324	1.724502	1.083306	22224.34156
188.723999	-467.133026	369.768301	-391.509659	-0.564386	0.320343	22230.44527
208.56103	-470.184877	352.983121	-383.117069	-2.090311	-0.44262	22191.53417
227.635099	-452.636734	403.338661	-351.835597	2.487465	0.320343	22214.42305
238.316577	-418.303411	425.464581	-310.635609	0.96154	0.320343	22209.84527
275.701751	-402.281194	449.879388	-310.635609	-1.327349	0.320343	22206.03046
284.094341	-414.488598	468.190494	-315.213385	-2.090311	-0.44262	22198.40083
305.457298	-390.07379	448.353463	-273.250435	-3.616237	-0.44262	22199.92676
329.109143	-361.844169	454.457165	-257.228217	-2.853274	-1.205582	22179.32676
361.91654	-340.481212	475.057159	-237.391186	-1.327349	-0.44262	22175.51195
378.701721	-328.273808	455.220127	-210.68749	-1.327349	0.320343	22186.19343
384.04246	-282.496044	460.560867	-183.983795	-1.327349	-0.44262	22193.06009
394.723938	-258.081237	416.309028	-204.583788	-1.327349	-1.205582	22196.87491
417.61282	-235.192354	449.879388	-144.309732	0.198577	0.320343	22215.18601
432.109112	-209.251621	475.820121	-90.902341	0.96154	1.083306	22211.3712
442.790591	-196.281255	485.738637	-58.094943	-1.327349	-1.205582	22201.45268
465.679473	-152.029416	467.427531	-39.783837	-3.616237	-1.968545	22197.63787
444.316516	-115.407205	452.931239	6.75689	3.250428	1.083306	22219.00082
454.235032	-76.496105	455.98309	38.801325	1.724502	0.320343	22242.65267
451.183181	-60.473888	450.642351	86.867977	1.724502	0.320343	22246.46748
440.501702	-36.05908	393.420146	108.230934	3.250428	1.083306	22241.88971
430.583187	-6.303533	439.960873	151.71981	1.724502	1.083306	22223.5786
432.872075	17.348312	422.41273	163.164251	0.96154	0.320343	22227.39341
409.22023	53.970523	365.953487	177.660543	0.198577	1.846269	22227.39341
415.323932	73.044591	368.242375	210.46794	1.724502	1.083306	22219.00082
407.694305	126.451983	386.553481	216.571642	0.96154	1.846269	22229.6823
406.931342	140.185312	317.123872	257.008667	-1.327349	-0.44262	22231.97119
367.25728	154.681604	295.760915	246.327189	-1.327349	0.320343	22200.68972
356.575801	195.881592	285.079437	293.630879	-2.090311	-0.44262	22205.2675
348.946174	219.533437	227.094269	276.082736	-2.853274	0.320343	22211.3712
329.872106	233.266766	184.368356	318.808649	-0.564386	1.083306	22189.24528
342.842472	262.25935	163.768362	324.912351	-1.327349	0.320343	22209.08231
310.798037	281.333418	95.864678	312.704947	-0.564386	-0.44262	22229.6823
317.664702	318.718593	79.842461	346.275308	0.198577	-0.44262	22213.66009
284.094341	340.081549	66.872094	357.719749	-1.327349	-1.205582	22222.05268
269.598049	361.444506	53.901728	417.230842	0.198577	0.320343	22231.97119
255.86472	377.466723	40.931361	416.467879	0.96154	0.320343	22215.18601
217.716583	406.459307	18.042479	433.25306	1.724502	0.320343	22222.05268
206.272142	427.822264	-19.342695	450.801203	0.198577	-1.968545	22251.80822
166.59808	423.244488	-49.861204	453.090091	3.250428	1.846269	22237.31193
155.916601	445.370407	-81.905639	466.060457	0.96154	0.320343	22235.02304
139.894384	443.844481	-115.476	447.749352	0.198577	-1.205582	22241.12674
94.11662	432.40004	-139.127845	450.801203	0.198577	0.320343	22227.39341
59.020334	453.762997	-142.942658	420.282693	0.96154	0.320343	22218.23786
50.627744	450.711146	-155.913025	456.141942	-0.564386	0.320343	22226.63045
29.264787	450.711146	-189.483385	477.504898	0.198577	0.320343	22226.63045
17.057383	452.237072	-215.424118	469.875271	0.96154	-0.44262	22219.00082
-14.987052	443.081519	-235.261149	456.904904	0.198577	-1.205582	22205.2675
-29.483344	427.059301	-228.394485	451.564165	-2.090311	0.320343	22201.45268
-53.135188	442.318556	-284.853727	456.141942	-2.853274	-0.44262	43.488876
-69.920369	422.481525	-345.890746	423.334544	-1.327349	0.320343	12.970367
-91.283325	420.955599	-364.201852	395.867886	-2.090311	-1.205582	11.444441
-112.646282	413.325972	-340.550007	401.971587	0.96154	-0.44262	9.155553
-131.72035	407.22227	-378.698144	397.393811	0.96154	1.083306	9.918516
-170.63145	393.488941	-367.253703	340.934568	-0.564386	0.320343	9.155553
-179.02404	397.303754	-384.801846	369.16419	0.96154	0.320343	7267.983032
-211.831438	378.992649	-376.409256	351.616047	-1.327349	-0.44262	22136.60085
-236.246245	371.363021	-413.031467	335.593829	-1.327349	0.320343	22188.48232
-260.661053	375.940798	-419.898132	296.68273	0.96154	-0.44262	22212.13416
-246.927724	343.896363	-421.424057	286.764214	3.250428	1.083306	22227.39341
-287.364749	328.637108	-412.268504	260.823481	0.198577	-0.44262	22228.15638
-307.20178	319.481555	-446.601828	224.964232	-0.564386	-0.44262	22191.53417
-320.172146	282.096381	-440.498126	195.971648	0.96154	0.320343	22208.31935
-343.061028	259.970462	-426.764796	163.927213	3.250428	1.083306	22216.71194
-358.320283	249.288984	-487.801815	67.030946	-0.564386	-0.44262	22197.63787
-373.579538	215.718623	-448.890716	99.075381	2.487465	-0.44262	22212.89712
-384.261016	183.674188	-462.624045	76.949461	1.724502	1.083306	22221.28971
-411.727675	165.363082	-432.105536	50.245766	0.198577	0.320343	22191.53417
-431.564706	123.400132	-427.527759	32.697623	-3.616237	-1.205582	22171.69713
-449.875812	86.777921	-424.475908	6.75689	-2.090311	-0.44262	22206.03046
-445.298035	94.407548	-427.527759	-18.420881	-3.616237	-1.205582	22202.97861
-459.031364	75.33348	-414.557393	-49.702353	-1.327349	0.320343	22203.74157
-453.690625	34.896454	-414.557393	-104.63567	-0.564386	0.320343	22149.57122
-462.846178	22.689051	-375.646293	-85.561601	-2.090311	-0.44262	22221.28971
-464.372104	-12.407235	-353.520374	-153.465285	0.96154	0.320343	22219.76379
-459.031364	-42.925745	-358.09815	-170.250465	1.724502	1.083306	22229.6823
-455.216551	-56.659074	-329.105566	-184.746757	1.724502	-1.205582	22229.6823
-452.1647	-84.125733	-295.535206	-228.235633	0.198577	-0.44262	22216.71194
-452.927663	-113.881279	-282.564839	-241.206	-0.564386	0.320343	22225.86749
-453.690625	-136.007199	-265.016696	-248.835627	-0.564386	0.320343	22251.04526
-407.912861	-157.370155	-262.727808	-289.272652	0.198577	1.083306	22229.6823
-390.364718	-190.940516	-239.838926	-350.309671	0.198577	-1.205582	22216.71194
-395.705457	-209.251621	-235.261149	-344.968932	0.96154	-0.44262	22242.65267
-393.416569	-234.429392	-163.542652	-327.420789	0.198577	1.083306	22217.4749
-373.579538	-255.792348	-191.772273	-418.213355	-0.564386	-0.44262	22220.52675
-354.505469	-276.392342	-115.476	-399.902249	-2.090311	-1.205582	22229.6823
-326.275848	-303.859001	-86.483416	-392.272622	0.96154	1.083306	22214.42305
-304.149929	-326.747883	-66.646385	-406.768914	0.198577	0.320343	22222.81564
-277.446233	-349.636765	-49.861204	-424.317057	0.96154	1.083306	22232.73415
-266.764755	-376.340461	-40.705652	-425.080019	-1.327349	0.320343	22193.06009
-241.586984	-408.384896	-59.77972	-438.050386	-0.564386	-0.44262	22202.97861
-199.624034	-405.333045	24.146181	-493.746666	-1.327349	0.320343	22210.60823
-166.053673	-427.458964	54.664691	-490.694815	-2.090311	-0.44262	22202.97861
-141.638866	-428.221927	98.916529	-505.95407	2.487465	1.846269	22218.23786
-88.231474	-466.370064	77.553573	-488.405927	0.198577	0.320343	22231.97119
-82.127772	-448.058958	101.96838	-487.642964	0.96154	-1.205582	22223.5786
-55.424077	-480.103393	169.872064	-481.539262	-0.564386	0.320343	22220.52675
-13.461126	-484.681169	208.783163	-473.909635	1.724502	1.846269	22229.6823
6.375905	-486.970058	242.353524	-447.205939	1.724502	1.083306	22206.79342
42.235154	-484.681169	272.872033	-428.13187	4.01339	2.609231	22229.6823
62.072185	-494.599685	317.886835	-441.8652	0.96154	0.320343	22246.46748
107.086986	-468.658952	325.516462	-455.598529	1.724502	0.320343	22232.73415
109.375875	-482.392281	309.494245	-443.391125	2.487465	0.320343	22208.31935
153.627713	-483.918207	349.168307	-386.16892	2.487465	0.320343	22229.6823
178.805484	-465.607101	367.479413	-380.065218	0.96154	-0.44262	22222.05268
192.538813	-460.266362	375.10904	-390.746696	2.487465	0.320343	22183.90454
242.894354	-422.118225	365.190525	-372.435591	-0.564386	-0.44262	22148.04529
244.420279	-431.273778	422.41273	-336.576342	-2.090311	-0.44262	22221.28971
264.25731	-416.014523	428.516432	-312.161534	0.198577	1.083306	22198.40083
282.568416	-392.362678	427.753469	-286.220801	-2.090311	0.320343	22191.53417
338.264696	-388.547865	423.175693	-246.546739	-2.853274	-0.44262	22202.21564
343.605435	-359.555281	472.005308	-258.754143	-0.564386	-1.205582	22184.6675
357.338764	-340.481212	477.346047	-232.050447	0.198577	-0.44262	22190.7712
374.123944	-307.673814	457.509016	-200.006012	-2.853274	-1.205582	22202.21564
393.198013	-302.333075	443.775686	-196.191198	0.198577	0.320343	22196.87491
401.590603	-258.081237	451.405314	-139.731956	-0.564386	1.083306	22217.4749
402.353566	-245.11087	472.005308	-175.591204	1.724502	0.320343	22213.66009
422.953559	-196.281255	470.479382	-186.272683	0.198577	0.320343	22199.92676
445.842442	-171.103485	465.901606	-61.909757	0.96154	1.083306	22199.16379
438.212814	-148.977565	459.034941	-19.946806	0.96154	-1.205582	22199.16379
448.13133	-128.377571	468.953457	15.912443	0.96154	-0.44262	22238.07489
435.923926	-89.466472	466.664569	16.675405	-1.327349	-1.205582	22232.73415
454.235032	-39.873894	454.457165	53.297617	1.724502	1.083306	22244.17859
432.109112	-32.244266	384.264593	108.993896	2.487465	0.320343	22239.60082
438.975777	0.563131	425.464581	154.008698	1.724502	0.320343	22222.81564
422.190597	13.533498	420.123842	165.453139	1.724502	1.083306	22225.86749
432.109112	60.837188	389.605332	199.023499	0.198577	0.320343	22229.6823
399.301715	88.303846	379.686817	218.097568	0.198577	-0.44262	22219.00082
397.775789	110.429765	325.516462	205.890164	-1.327349	-1.205582	22226.63045
398.538752	145.526051	334.672015	248.616077	0.96154	0.320343	22232.73415
375.64987	161.548269	285.079437	254.719779	0.198577	0.320343	22196.87491
341.316547	189.014927	253.035002	285.238289	-0.564386	0.320343	22206.03046
374.123944	211.903809	224.042418	275.319773	-2.090311	-1.205582	22173.98602
342.842472	250.051946	198.101685	320.334575	-0.564386	1.083306	22196.87491
326.057292	270.65194	178.264654	327.201239	0.198577	1.083306	22219.76379
316.901739	294.303785	137.064666	340.934568	0.198577	0.320343	22232.73415
315.375814	321.007481	107.309119	353.904935	0.198577	-1.205582	22212.89712
292.486931	346.948214	50.849877	341.697531	0.96154	-0.44262	22226.63045
261.968422	372.888947	76.027647	399.682699	1.724502	0.320343	22233.49712
252.049906	377.466723	43.22025	411.890103	-0.564386	-0.44262	22212.89712
223.057322	397.303754	18.042479	453.853054	2.487465	1.846269	22246.46748
202.457328	420.192637	-36.890838	438.593799	3.250428	0.320343	22254.09711
198.642515	426.296338	-108.609335	477.504898	0.198577	-0.44262	22234.26008
149.8129	443.844481	-102.505633	434.016022	0.198577	-0.44262	22231.97119
122.346241	441.555593	-104.794521	449.275277	0.198577	0.320343	22239.60082
116.242539	449.948183	-107.846372	458.43083	-0.564386	-0.44262	22218.23786
81.146253	444.607444	-168.120429	433.25306	-1.327349	-1.205582	22219.00082
57.494408	452.237072	-168.883391	446.223426	-0.564386	0.320343	22230.44527
17.057383	442.318556	-210.083379	453.853054	0.96154	0.320343	22227.39341
1.798129	436.977817	-245.179665	423.334544	-0.564386	1.083306	22148.04529
-10.409275	433.925966	-239.075963	462.245644	-2.853274	-0.44262	22190.7712
-24.905567	437.74078	-253.572255	466.060457	-2.090311	-0.44262	22204.50453
-56.950002	433.163003	-296.298168	420.282693	-2.853274	-0.44262	36.622211
-73.735182	415.61486	-305.453721	447.749352	-0.564386	0.320343	15.259255
-103.490729	422.481525	-335.972231	415.704917	-0.564386	1.083306	9.918516
-115.698133	417.140786	-335.972231	416.467879	1.724502	1.083306	10.681478
-137.824052	404.170419	-367.253703	400.445662	1.724502	0.320343	9.155553
-160.712934	414.851897	-361.912964	379.845668	1.724502	-0.44262	10.681478
-205.727736	374.414872	-371.068517	384.423444	0.96154	1.083306	14974.66964
-206.490699	373.65191	-402.349989	371.453078	2.487465	1.083306	22165.59343
-245.401798	378.229686	-381.749995	321.8605	0.198577	0.320343	22202.21564
-238.535133	367.548208	-395.483324	315.756798	1.724502	1.083306	22219.00082
-246.164761	356.866729	-406.164802	295.156804	0.96154	0.320343	22220.52675
-273.631419	333.214885	-438.209237	249.37904	0.198577	-0.44262	22219.76379
-306.438817	297.355636	-437.446275	224.964232	-1.327349	-1.205582	22205.2675
-323.98696	284.385269	-449.653679	202.838313	1.724502	-0.44262	22202.21564
-343.823991	248.526021	-460.335157	134.171667	0.96154	-0.44262	22209.08231
-352.979544	240.896393	-428.290722	137.223518	-0.564386	-0.44262	22188.48232
-359.083246	201.985294	-465.675896	93.734642	-0.564386	0.320343	22201.45268
-383.498053	208.088996	-464.912933	50.245766	-1.327349	0.320343	22209.08231
-402.572122	156.970492	-444.312939	28.882809	-2.853274	-1.968545	22187.71935
-417.831377	124.926057	-423.712945	28.882809	-1.327349	-0.44262	22188.48232
-419.357302	119.585318	-405.40184	-3.161626	-2.853274	-0.44262	22212.13416
-457.505439	67.703852	-439.735163	-26.050508	-1.327349	-0.44262	22204.50453
-466.660992	89.066809	-403.875914	-34.443098	-1.327349	0.320343	22206.03046
-467.423955	47.866821	-370.305554	-80.983825	0.96154	1.083306	22221.28971
-456.742476	18.874237	-374.120368	-103.872707	3.250428	-0.44262	22228.91934
-445.298035	1.326094	-378.698144	-146.59862	-0.564386	-0.44262	22219.76379
-448.349886	-20.036863	-351.231485	-171.013428	-0.564386	0.320343	22228.15638
-459.794327	-58.947962	-339.024082	-206.872677	-2.090311	-0.44262	22225.10453
-441.483221	-81.073882	-298.587057	-215.265267	1.724502	1.083306	22220.52675
-436.905445	-101.673875	-273.409286	-228.998596	2.487465	0.320343	22250.2823
-439.957296	-126.088683	-256.624106	-268.672658	2.487465	1.083306	22253.33415
-417.068414	-178.733112	-258.912994	-303.768944	4.01339	2.609231	22132.78604
-381.209165	-178.733112	-216.950044	-299.954131	1.724502	1.846269	22222.81564
-387.312867	-206.19977	-223.816708	-345.731895	0.96154	0.320343	22240.36378
-378.157314	-242.821982	-169.646354	-350.309671	0.198577	-0.44262	22215.94897
-382.735091	-258.844199	-171.935242	-398.376324	0.96154	0.320343	22222.81564
-343.061028	-274.866417	-152.098211	-383.117069	0.198577	0.320343	22232.73415
-326.275848	-293.177522	-75.038975	-399.139286	-0.564386	-0.44262	22214.42305
-304.912892	-341.244175	-99.453782	-468.568895	1.724502	0.320343	22225.10453
-279.735121	-356.50343	-52.913055	-437.287423	-2.090311	-1.205582	22217.4749
-245.401798	-373.28861	-40.705652	-443.391125	-2.090311	0.320343	22193.06009
-252.268463	-388.547865	-33.838987	-469.331858	-2.853274	-0.44262	22206.03046
-186.653667	-406.85897	-33.076024	-463.228156	0.96154	0.320343	22217.4749
-153.84627	-428.221927	34.827659	-492.983703	0.198577	0.320343	22205.2675
-129.431462	-438.903405	76.027647	-486.880001	1.724502	1.083306	22222.81564
-124.090723	-451.873772	115.70171	-492.22074	0.96154	1.846269	22233.49712
-73.735182	-461.792287	133.249852	-484.591113	-0.564386	-1.205582	22217.4749
-34.06112	-461.792287	129.435039	-489.931852	0.96154	0.320343	22219.00082
-37.875934	-482.392281	129.435039	-553.257759	0.96154	0.320343	22161.01566
15.531458	-480.103393	224.805381	-447.205939	0.96154	0.320343	22207.55638
41.472191	-483.155244	263.71648	-422.791131	3.250428	0.320343	22239.60082
78.094402	-483.918207	284.316474	-427.368908	3.250428	1.846269	22240.36378
95.642545	-478.577467	291.183139	-425.080019	0.96154	0.320343	22219.76379
113.190688	-484.681169	331.620164	-439.576311	0.96154	1.083306	22221.28971
145.998086	-478.577467	339.249791	-406.005951	0.96154	0.320343	22229.6823
183.38326	-465.607101	370.531264	-378.539292	2.487465	0.320343	22212.13416
197.879552	-459.503399	387.316444	-371.672628	0.96154	0.320343	22206.03046
227.635099	-454.16266	412.494214	-351.072634	0.96154	0.320343	22214.42305
263.494347	-418.303411	416.309028	-321.317087	-0.564386	-1.205582	22214.42305
260.442496	-428.98489	388.842369	-351.835597	0.198577	0.320343	22190.00824
284.857304	-399.229343	435.383096	-300.717093	-1.327349	0.320343	22197.63787
314.612851	-392.362678	456.746053	-245.020813	-2.853274	-0.44262	22203.74157
341.316547	-351.925653	476.583084	-241.206	0.198577	0.320343	22176.27491
359.627652	-352.688616	479.634935	-194.665273	-1.327349	-0.44262	22185.43046
382.516534	-328.273808	486.5016	-180.931944	0.198577	-0.44262	22215.94897
400.82764	-288.599746	483.449749	-197.717124	0.96154	0.320343	22187.71935
417.61282	-268.762715	459.797904	-153.465285	-2.090311	-0.44262	22186.95639
410.746156	-235.192354	474.294196	-129.050477	0.96154	0.320343	22209.84527
431.34615	-197.044218	436.909022	-111.502335	-1.327349	0.320343	22190.7712
422.190597	-209.251621	503.28678	-101.583819	-0.564386	0.320343	22187.71935
455.760957	-141.347938	430.042357	-48.176427	0.96154	0.320343	22236.54897
463.390584	-117.696093	457.509016	5.230964	3.250428	1.083306	22243.41563
461.101696	-70.392403	437.671985	57.11243	3.250428	0.320343	22239.60082
426.768373	-64.288701	434.620134	86.105014	0.198577	-1.968545	22241.88971
427.531336	-24.614639	390.368295	108.993896	0.96154	1.083306	22215.18601
432.872075	-16.222049	444.538649	137.223518	0.96154	1.846269	22220.52675
432.872075	31.844604	394.183109	148.667959	0.198577	0.320343	22227.39341
416.086895	52.444597	395.709034	183.764245	0.96154	-0.44262	22229.6823
404.642454	76.859405	349.168307	194.445723	0.198577	-1.205582	22218.23786
400.064677	118.059393	374.346077	214.282754	-0.564386	-0.44262	22227.39341
384.805423	136.370498	337.723866	247.090152	-1.327349	1.083306	22219.76379
377.938758	166.126045	303.390543	269.979034	-3.616237	-0.44262	22195.34898
357.338764	179.096412	259.901667	285.238289	-3.616237	-0.44262	22207.55638
331.398031	221.822325	230.909083	293.630879	-0.564386	0.320343	22212.89712
343.605435	237.08158	227.094269	318.045686	-0.564386	1.083306	22203.74157
333.686919	253.103797	188.946132	337.882718	-0.564386	0.320343	22223.5786
311.561	288.200083	153.849846	334.067904	0.96154	-0.44262	22229.6823
304.694335	319.481555	108.072082	345.512345	1.724502	1.083306	22214.42305
292.486931	346.185251	92.812827	406.549364	-0.564386	-0.44262	22225.10453
269.598049	369.837096	81.368386	376.793817	-0.564386	0.320343	22230.44527
245.183242	378.229686	34.827659	400.445662	0.96154	-1.205582	22212.89712
228.398062	389.674127	12.70174	434.016022	1.724502	-0.44262	22241.12674
200.16844	400.355605	-36.127875	445.460463	3.250428	1.083306	22247.99341
172.701782	404.933382	-92.587118	460.719718	0.96154	-0.44262	22231.97119
165.072154	449.185221	-90.298229	447.749352	0.96154	0.320343	22233.49712
136.842533	424.770413	-153.624137	435.541948	1.724502	1.083306	22235.02304
87.249955	453.000034	-117.001925	442.408612	0.96154	1.083306	22221.28971
74.279589	439.266705	-141.416733	451.564165	0.198577	0.320343	22219.76379
52.153669	451.474109	-164.305615	461.482681	0.198577	0.320343	22230.44527
41.472191	461.392624	-187.95746	476.741936	-0.564386	-0.44262	22223.5786
-8.120387	459.103736	-233.735224	437.067873	-0.564386	-0.44262	22186.19343
-24.142604	429.348189	-218.475969	430.964171	0.198577	0.320343	22201.45268
-37.875934	434.688929	-284.853727	400.445662	-1.327349	0.320343	22208.31935
-55.424077	441.555593	-269.594473	448.512314	-1.327349	1.083306	50.355541
-73.735182	424.00745	-313.846311	422.571581	-1.327349	-0.44262	12.207404
-90.520363	417.140786	-329.868529	453.090091	-0.564386	-0.44262	12.207404
-127.142574	420.955599	-361.912964	400.445662	-0.564386	-1.205582	9.155553
-140.11294	404.170419	-354.283336	400.445662	0.96154	1.083306	10.681478
-166.053673	404.170419	-348.179634	385.94937	0.96154	-0.44262	9.155553
-191.994407	401.881531	-370.305554	382.897519	-0.564386	-0.44262	5384.228034
-197.335146	398.066717	-362.675926	337.119755	0.96154	0.320343	22115.23789
-249.979575	370.600059	-417.609244	329.490127	4.01339	1.083306	22221.28971
-249.979575	367.548208	-432.105536	269.979034	2.487465	0.320343	22215.94897
-261.424016	354.577841	-422.18702	275.319773	3.250428	1.083306	22228.91934
-280.498084	333.214885	-419.898132	261.586444	0.96154	-0.44262	22219.00082
-307.964743	314.140816	-427.527759	231.067934	-0.564386	0.320343	22199.92676
-328.564736	275.229717	-439.735163	205.127201	-1.327349	-1.205582	22206.03046
-352.979544	271.414903	-434.394424	159.349437	-2.090311	-0.44262	22209.84527
-356.031395	225.637139	-414.557393	117.386487	0.96154	0.320343	22202.97861
-374.342501	227.926027	-439.735163	89.156865	-1.327349	-0.44262	22202.97861
-408.675824	178.333449	-491.616629	67.793909	0.198577	1.083306	22188.48232
-410.201749	157.733455	-464.912933	60.164281	-2.090311	0.320343	22173.22306
-438.431371	142.4742	-404.638877	47.956877	-1.327349	0.320343	22197.63787
-435.37952	97.459399	-493.142555	-36.731986	-0.564386	0.320343	22210.60823
-427.749892	92.11866	-436.683312	-8.502365	-2.090311	-0.44262	22211.3712
-462.846178	66.940889	-422.18702	-27.576433	-0.564386	0.320343	22102.26753
-478.868396	37.948305	-367.253703	-80.220862	-0.564386	1.083306	22225.10453
-451.401737	25.740902	-406.927765	-97.769005	0.96154	0.320343	22230.44527
-457.505439	-3.251682	-364.201852	-116.080111	1.724502	-0.44262	22217.4749
-469.712843	-23.088714	-342.838895	-149.650471	-1.327349	-0.44262	22226.63045
-445.298035	-59.710925	-350.468523	-174.828242	0.96154	0.320343	22232.73415
-441.483221	-89.466472	-319.950013	-237.391186	-0.564386	0.320343	22213.66009
-426.223967	-111.592391	-309.268535	-232.050447	4.01339	2.609231	22251.04526
-443.009147	-144.399789	-288.668541	-296.90228	-0.564386	-1.205582	22241.88971
-428.512855	-152.792379	-238.313	-280.117099	0.96154	0.320343	22223.5786
-402.572122	-199.333106	-218.475969	-308.346721	2.487465	1.083306	22238.83786
-402.572122	-232.140503	-211.609305	-322.843013	-0.564386	-0.44262	22231.20823
-380.446203	-235.192354	-199.401901	-384.642994	-1.327349	-0.44262	22208.31935
-351.453619	-256.555311	-158.201913	-377.77633	0.96154	0.320343	22222.81564
-330.853625	-283.259007	-118.527851	-377.013367	-1.327349	-0.44262	22231.20823
-314.831407	-304.621963	-92.587118	-386.16892	-0.564386	0.320343	22218.23786
-291.942525	-332.851585	-78.090826	-414.398541	0.198577	1.083306	22223.5786
-278.972159	-348.110839	-65.120459	-452.546678	-1.327349	0.320343	22203.74157
-252.268463	-369.473796	-37.653801	-449.494827	-1.327349	1.846269	22202.21564
-237.009208	-375.577498	-20.86862	-460.176305	-3.616237	-0.44262	22202.21564
-196.572183	-414.488598	27.198032	-473.909635	-1.327349	0.320343	22218.23786
-166.816636	-428.98489	67.635057	-493.746666	-2.090311	-1.205582	22219.00082
-175.209226	-444.244144	79.079498	-506.717032	-0.564386	0.320343	22222.05268
-107.305543	-439.666368	134.775778	-444.917051	-0.564386	1.083306	22230.44527
-67.63148	-457.214511	155.375772	-483.065187	-0.564386	0.320343	22228.91934
-50.083337	-493.073759	169.109101	-467.805933	0.96154	1.083306	22216.71194
-40.927785	-476.288579	197.338722	-454.072603	-0.564386	0.320343	22182.37861
39.946265	-491.547834	248.457226	-501.376293	1.724502	0.320343	22234.26008
52.153669	-491.547834	249.983151	-451.020752	2.487465	1.083306	22235.786
51.390707	-480.866356	286.605363	-451.783715	3.250428	1.083306	22229.6823
89.538843	-483.155244	330.094239	-422.028168	0.96154	0.320343	22228.15638
136.842533	-476.288579	345.353493	-402.9541	0.198577	1.083306	22221.28971
163.546229	-487.73302	364.427562	-383.880032	-2.853274	-0.44262	22215.94897
194.827701	-477.814505	372.820152	-396.850398	-0.564386	0.320343	22208.31935
198.642515	-467.895989	390.368295	-369.38374	0.198577	0.320343	22181.61565
230.68695	-436.614517	412.494214	-353.361522	0.96154	1.083306	22213.66009
258.916571	-428.98489	435.383096	-325.894864	-0.564386	0.320343	22202.21564
270.361012	-419.829337	423.175693	-312.161534	-2.853274	-0.44262	22180.08972
288.672118	-396.177492	442.249761	-290.035615	-1.327349	0.320343	22191.53417
290.198043	-391.599715	427.753469	-297.665242	-2.090311	-0.44262	22200.68972
329.109143	-355.740467	462.849755	-227.472671	-1.327349	-0.44262	22191.53417
357.338764	-338.955287	466.664569	-200.768975	-1.327349	0.320343	22197.63787
387.857274	-306.910852	485.738637	-180.168981	-0.564386	1.083306	22221.28971
404.642454	-282.496044	497.183078	-160.33195	-2.853274	0.320343	22213.66009
410.746156	-268.762715	472.76827	-155.754173	-0.564386	-1.205582	22208.31935
406.931342	-248.925684	496.420115	-132.865291	-2.090311	-1.205582	22209.08231
425.242448	-203.910882	481.160861	-118.368999	1.724502	0.320343	22190.00824
450.420218	-178.733112	452.931239	-42.072725	0.96154	0.320343	22169.40825
463.390584	-143.636826	458.271978	-1.6357	1.724502	1.846269	22247.99341
459.575771	-107.777577	423.175693	-24.524583	0.96154	-1.205582	22244.94156
451.946143	-107.777577	401.049773	2.942076	0.96154	-1.205582	22230.44527
451.183181	-49.029447	453.694202	81.527238	0.96154	1.083306	22237.31193
438.212814	-23.088714	414.783102	123.490188	-0.564386	0.320343	22233.49712
427.531336	5.140908	426.990506	147.142033	-2.090311	-0.44262	22211.3712
426.768373	20.400162	414.02014	178.423505	-2.090311	-0.44262	22222.81564
413.035044	41.000156	387.316444	192.156835	-1.327349	-0.44262	22231.97119
408.457267	89.066809	381.212742	208.942015	-1.327349	-0.44262	22215.94897
401.590603	110.429765	346.879419	228.016083	0.96154	1.846269	22225.86749
387.094311	136.370498	334.672015	240.223487	-2.090311	0.320343	22212.89712
368.783205	156.20753	260.66463	217.334605	-2.090311	0.320343	22194.58602
366.494317	179.859374	175.975766	245.564226	-2.090311	-0.44262	19194.61654
353.52395	212.666772	243.116487	269.979034	-1.327349	0.320343	22199.92676
354.286913	247.763058	235.486859	346.275308	-1.327349	-0.44262	22208.31935
317.664702	262.25935	197.338722	347.03827	1.724502	1.083306	22222.81564
310.798037	274.466754	163.005399	359.245674	1.724502	1.083306	22229.6823
294.012857	308.800077	99.679492	384.423444	0.198577	0.320343	22222.05268
297.827671	336.266736	107.309119	390.527146	0.198577	-0.44262	22221.28971
267.309161	356.866729	66.872094	414.178991	0.198577	0.320343	22228.91934
257.390646	376.703761	24.146181	420.282693	2.487465	1.083306	22243.41563
240.605465	391.200053	31.012846	447.749352	2.487465	0.320343	22239.60082
182.620297	416.377823	-32.313061	456.904904	3.250428	1.846269	22248.75637
185.672148	411.800046	-68.935273	435.541948	0.96154	0.320343	22239.60082
152.101788	440.79263	-94.113043	453.853054	-1.327349	-0.44262	22225.10453
145.998086	438.503742	-102.505633	467.586383	-1.327349	0.320343	22225.86749
94.879583	456.814848	-126.920441	443.171575	-0.564386	1.083306	22229.6823
68.175887	437.74078	-128.446366	475.21601	-1.327349	-0.44262	22216.71194
36.894415	446.13337	-146.757472	456.904904	-0.564386	1.846269	22226.63045
23.924048	429.348189	-191.009311	459.956755	0.198577	1.083306	22119.81567
0.272203	447.659295	-238.313	453.853054	-2.090311	0.320343	22166.3564
-8.88335	440.029668	-231.446336	459.956755	-0.564386	0.320343	22201.45268
-22.616679	424.770413	-293.246317	422.571581	-5.142162	-1.205582	22202.97861
-62.290741	432.40004	-315.372237	391.290109	-0.564386	1.083306	69.429609
-82.890735	431.637078	-313.846311	435.541948	0.198577	1.083306	16.022217
-108.068505	426.296338	-304.690758	441.64565	2.487465	1.846269	11.444441
-122.564797	410.274121	-350.468523	432.490097	-0.564386	0.320343	10.681478
-153.083307	398.82968	-380.987032	411.890103	-2.090311	0.320343	9.918516
-147.742568	391.200053	-344.364821	385.94937	-1.327349	-0.44262	10.681478
-179.787003	393.488941	-361.150001	371.453078	-0.564386	0.320343	7936.338389
-210.305512	391.963015	-407.690728	366.112339	-2.090311	-0.44262	22124.39345
-219.461065	387.385239	-412.268504	316.519761	3.250428	0.320343	22225.10453
-269.053643	338.555624	-429.053685	270.741997	1.724502	0.320343	22203.74157
-253.031425	349.237102	-429.053685	223.438307	-0.564386	-1.968545	22207.55638
-277.446233	329.400071	-432.105536	239.460524	0.96154	1.083306	22222.81564
-311.016593	315.666742	-431.342573	234.119785	3.250428	0.320343	22209.08231
-315.59437	284.385269	-449.653679	211.230903	-0.564386	-0.44262	22128.97122
-344.586954	255.392685	-426.001834	184.527207	-2.090311	-0.44262	22199.16379
-359.846209	237.844542	-426.764796	146.379071	-0.564386	-0.44262	22215.94897
-372.053612	209.614921	-447.36479	90.682791	-2.090311	-0.44262	22202.97861
-385.786942	184.437151	-454.994418	81.527238	0.198577	-1.205582	22190.7712
-417.068414	171.466784	-435.920349	53.297617	-2.853274	-1.205582	22196.87491
-429.275818	134.844573	-437.446275	34.223548	-3.616237	-1.205582	22196.87491
-446.823961	119.585318	-482.461076	-23.76162	-1.327349	-0.44262	22207.55638
-462.083215	83.72607	-453.468492	-80.220862	-1.327349	-0.44262	22215.94897
-464.372104	63.126076	-388.61666	-39.783837	-1.327349	0.320343	22206.79342
-472.764694	47.866821	-369.542591	-74.880123	0.198577	-0.44262	22226.63045
-477.34247	14.296461	-359.624076	-124.472701	-0.564386	-0.44262	22234.26008
-478.105433	-12.407235	-354.283336	-122.946776	-2.090311	0.320343	22215.18601
-452.927663	-40.636857	-342.075933	-174.828242	0.198577	-0.44262	22222.81564
-444.535072	-55.133149	-317.661125	-183.220832	2.487465	-0.44262	22231.97119
-439.957296	-71.155366	-287.142616	-210.68749	1.724502	1.083306	22235.02304
-437.668408	-95.570174	-302.40187	-225.946745	0.198577	-0.44262	22245.70452
-439.194333	-123.799795	-278.750025	-277.828211	0.198577	-1.205582	22235.786
-423.935079	-192.466441	-262.727808	-344.968932	2.487465	1.083306	22225.10453
-398.757308	-190.940516	-279.512988	-354.124485	2.487465	1.083306	22233.49712
-386.549904	-229.088653	-195.587087	-322.843013	-0.564386	-0.44262	22229.6823
-369.001761	-251.214572	-167.357466	-341.154118	0.96154	1.083306	22212.13416
-365.186948	-262.659013	-174.987093	-359.465224	0.198577	0.320343	22221.28971
-346.112879	-266.473827	-158.964876	-413.635578	0.198577	0.320343	22231.97119
-311.779556	-304.621963	-113.187112	-393.035584	0.96154	1.083306	22225.10453
-294.994376	-322.933069	-81.905639	-426.605945	-2.853274	-0.44262	22205.2675
-275.157345	-348.110839	-52.150093	-425.080019	-3.616237	-1.205582	22204.50453
-256.083276	-378.629349	-36.127875	-429.657796	-0.564386	1.846269	22210.60823
-249.216612	-403.807119	-27.735285	-487.642964	-2.853274	0.320343	22204.50453
-197.335146	-401.518231	-32.313061	-512.057771	-1.327349	0.320343	22216.71194
-179.02404	-423.64415	34.827659	-470.094821	0.96154	-0.44262	22231.20823
-141.638866	-435.088591	101.205418	-478.487411	-0.564386	0.320343	22218.23786
-114.93517	-445.77007	130.960964	-467.805933	1.724502	0.320343	22227.39341
-77.549996	-468.658952	152.323921	-453.309641	2.487465	0.320343	22232.73415
-27.194455	-499.177461	116.464672	-520.450362	0.198577	-0.44262	22025.20829
-22.616679	-487.73302	196.57576	-440.339274	3.250428	0.320343	22204.50453
19.346272	-478.577467	239.301673	-436.52446	4.01339	1.083306	22250.2823
38.42034	-486.970058	253.035002	-445.680013	3.250428	2.609231	22223.5786
82.672179	-497.651536	262.953518	-457.887417	-1.327349	-0.44262	22196.87491
110.138837	-470.94784	263.71648	-444.154088	1.724502	-0.44262	22232.73415
121.583278	-485.444132	355.272009	-409.057802	-0.564386	0.320343	22215.18601
152.101788	-476.288579	364.427562	-399.902249	1.724502	1.083306	22208.31935
169.649931	-490.784871	373.583115	-377.013367	0.198577	-0.44262	22223.5786
188.723999	-452.636734	377.397928	-353.361522	-1.327349	-0.44262	22209.84527
246.709167	-455.688585	451.405314	-369.38374	0.198577	0.320343	22217.4749
241.368428	-435.851554	432.331245	-332.761528	0.96154	-0.44262	22208.31935
259.679534	-426.696001	426.990506	-312.924497	-2.853274	0.320343	22189.24528
300.879522	-420.592299	407.916438	-306.057832	-1.327349	0.320343	22184.6675
335.975807	-410.673784	430.042357	-288.509689	-2.090311	-0.44262	22185.43046
312.323963	-358.029355	433.857171	-309.872646	-1.327349	-1.205582	22191.53417
351.998025	-326.747883	444.538649	-258.754143	-0.564386	-0.44262	22204.50453
382.516534	-312.251591	470.479382	-185.50972	0.198577	1.083306	22221.28971
393.198013	-296.229373	485.738637	-164.146763	-0.564386	-0.44262	22205.2675
401.590603	-268.762715	491.842339	-131.339366	2.487465	0.320343	22209.08231
419.138746	-239.007168	462.849755	-116.080111	-0.564386	0.320343	22209.84527
429.057261	-191.703478	459.797904	-110.739372	0.96154	0.320343	22206.03046
452.709106	-169.577559	470.479382	-69.539384	3.250428	1.083306	22222.05268
450.420218	-142.873863	470.479382	-20.709769	2.487465	1.083306	22251.04526
452.709106	-110.066466	447.5905	-6.97644	2.487465	1.083306	22247.23045
432.109112	-71.155366	445.301612	34.986511	-0.564386	-0.44262	22227.39341
454.997994	-84.888695	428.516432	88.393903	0.96154	0.320343	22230.44527
438.212814	-33.770192	407.153475	108.993896	0.96154	1.083306	22233.49712
422.190597	-4.014645	423.938655	131.119816	0.96154	1.083306	22215.18601
430.583187	8.955721	399.523848	160.875363	-2.853274	-1.205582	22223.5786
386.331348	61.60015	401.812736	202.838313	0.198577	-0.44262	22231.97119
399.301715	64.652001	316.360909	204.364239	0.96154	0.320343	22216.71194
388.620236	120.348281	306.442394	220.386456	-1.327349	0.320343	22207.55638
384.805423	133.318648	322.464611	247.090152	-2.090311	-0.44262	22211.3712
366.494317	161.548269	266.005369	216.571642	-1.327349	0.320343	22193.06009
354.286913	208.851958	253.035002	221.912382	-0.564386	0.320343	22193.06009
353.52395	206.56307	211.835014	266.927183	-2.090311	0.320343	22216.71194
347.420248	224.874176	170.635027	275.319773	-2.090311	-1.205582	22221.28971
335.212845	266.837126	195.812797	342.460494	0.198577	-1.205582	22220.52675
316.901739	295.066748	143.168368	359.245674	-1.327349	0.320343	22230.44527
306.220261	304.985263	110.36097	375.267892	-2.090311	-1.205582	22225.10453
295.538782	321.770444	78.316535	404.260476	0.96154	1.083306	22219.76379
289.43508	359.155618	76.79061	405.786401	0.198577	-0.44262	22229.6823
257.390646	388.911164	53.138765	437.067873	2.487465	0.320343	22220.52675
229.923987	391.200053	19.568405	454.616016	0.96154	0.320343	22232.73415
202.457328	395.777829	-19.342695	419.51973	-0.564386	-0.44262	22238.83786
162.020303	414.088935	-77.327863	438.593799	0.96154	-0.44262	22241.88971
146.761049	431.637078	-105.557484	427.91232	2.487465	1.083306	22221.28971
133.790682	441.555593	-149.809323	438.593799	0.198577	0.320343	22225.86749
100.983284	449.948183	-119.290813	453.090091	-2.090311	0.320343	22229.6823
67.412924	453.762997	-136.075994	449.275277	2.487465	1.083306	22216.71194
64.361073	438.503742	-176.513019	471.401196	0.198577	-0.44262	22224.34156
35.368489	444.607444	-214.661156	450.03824	-1.327349	-1.205582	22195.34898
4.087017	436.977817	-232.209298	462.245644	-5.142162	-1.205582	22182.37861
-17.27594	440.029668	-258.150032	449.275277	-1.327349	0.320343	22203.74157
-56.950002	437.74078	-266.542622	425.623432	-0.564386	-0.44262	22186.19343
-56.187039	432.40004	-341.31297	412.653066	-2.090311	-1.205582	2172.917875
-76.787033	436.214854	-344.364821	425.623432	-1.327349	-0.44262	16.78518
-93.572213	429.348189	-351.231485	413.416028	0.96154	0.320343	11.444441
-111.120356	414.851897	-351.994448	395.104923	1.724502	0.320343	9.918516
-143.164791	417.140786	-349.70556	404.260476	1.724502	1.846269	9.155553
-155.372195	396.540792	-355.046299	389.001221	0.96154	1.083306	9.918516
-229.379581	401.881531	-352.757411	356.193823	0.96154	0.320343	3563.035981
-191.994407	394.251904	-384.038883	363.060488	-0.564386	-0.44262	22140.41566
-222.512916	369.074133	-390.905548	331.779016	2.487465	-1.205582	22219.76379
-233.194394	367.548208	-418.372206	286.001251	1.724502	0.320343	22215.18601
-283.549935	334.74081	-417.609244	287.527177	2.487465	0.320343	22195.34898
-260.661053	311.851928	-432.105536	223.438307	0.96154	0.320343	22215.18601
-307.964743	292.014897	-434.394424	240.223487	1.724502	-0.44262	22214.42305
-332.37955	281.333418	-482.461076	196.734611	-0.564386	0.320343	22183.90454
-336.957327	259.970462	-421.424057	177.660543	-0.564386	0.320343	22217.4749
-367.475836	228.68899	-433.631461	127.305002	-0.564386	-1.205582	22224.34156
-388.07583	220.2964	-442.787014	101.364269	-1.327349	-0.44262	22202.21564
-381.972128	172.229747	-470.253672	24.305033	-2.853274	-0.44262	22190.7712
-411.727675	159.259381	-453.468492	64.742058	-3.616237	-0.44262	22208.31935
-423.172116	137.896424	-436.683312	21.253182	0.198577	1.083306	22199.16379
-434.616557	114.244579	-438.209237	-11.554216	-2.090311	0.320343	22210.60823
-458.268402	92.11866	-454.231455	-10.028291	-2.090311	-0.44262	22182.37861
-448.349886	66.177927	-391.66851	-57.33198	0.198577	1.083306	22214.42305
-454.453588	47.103858	-390.142585	-103.872707	0.96154	1.846269	22225.10453
-464.372104	26.503864	-360.387038	-99.294931	1.724502	1.846269	22234.26008
-455.216551	-6.303533	-364.964815	-114.554185	0.198577	-0.44262	22213.66009
-439.194333	-30.718341	-366.49074	-158.043061	0.198577	0.320343	22223.5786
-456.742476	-46.740558	-341.31297	-196.954161	3.250428	1.846269	22233.49712
-439.957296	-78.784993	-291.720392	-208.398602	0.198577	-0.44262	22236.54897
-440.720259	-108.54054	-297.824094	-225.946745	-0.564386	-1.205582	22235.02304
-432.327669	-132.192385	-289.431504	-293.850429	-1.327349	-1.968545	22235.786
-420.883228	-179.496075	-276.461137	-290.798578	2.487465	0.320343	22229.6823
-398.757308	-223.747913	-246.70559	-346.494857	-0.564386	0.320343	22224.34156
-373.579538	-232.903466	-267.305584	-370.909665	-0.564386	0.320343	22227.39341
-382.735091	-232.140503	-182.616721	-348.020783	0.96154	1.083306	22218.23786
-359.846209	-257.318274	-133.024143	-368.620777	0.198577	0.320343	22220.52675
-316.357333	-299.281224	-136.075994	-366.331889	0.198577	0.320343	22231.20823
-302.624003	-329.799734	-66.646385	-422.028168	0.96154	0.320343	22228.91934
-317.120295	-336.666398	-68.17231	-441.8652	-0.564386	1.083306	22142.70455
-278.972159	-354.977504	-43.757502	-444.154088	-2.090311	-0.44262	22208.31935
-258.372165	-367.947871	-9.424179	-438.813349	-0.564386	1.846269	22209.84527
-220.986991	-378.629349	-0.268626	-466.280007	0.198577	-0.44262	22205.2675
-203.438848	-420.592299	-14.001956	-513.583697	-1.327349	0.320343	22221.28971
-149.268493	-413.725635	43.983212	-473.909635	0.198577	-0.44262	22233.49712
-140.875903	-441.192293	78.316535	-534.946654	0.96154	-0.44262	22219.76379
-116.461096	-452.636734	121.805411	-459.413343	0.198577	0.320343	22212.89712
-79.838884	-469.421915	140.116517	-475.43556	-1.327349	0.320343	22223.5786
-33.298157	-480.103393	155.375772	-487.642964	0.96154	-0.44262	22182.37861
-8.88335	-473.999691	205.731312	-441.8652	1.724502	0.320343	22232.73415
19.346272	-490.021909	243.116487	-444.917051	0.198577	0.320343	22253.33415
53.679595	-474.762654	275.923884	-444.154088	2.487465	1.083306	22218.23786
83.435141	-492.310797	253.797965	-457.887417	0.96154	-0.44262	22208.31935
82.672179	-478.577467	331.620164	-423.554094	0.96154	0.320343	22235.786
111.664763	-478.577467	336.960903	-430.420759	0.198577	0.320343	22205.2675
152.101788	-467.895989	340.775717	-431.183721	1.724502	-0.44262	22196.11194
182.620297	-472.473766	388.079407	-418.976317	-2.090311	-1.968545	22222.05268
203.983254	-448.058958	365.953487	-375.487441	-0.564386	1.083306	22215.18601
244.420279	-467.895989	415.546065	-355.65041	-1.327349	1.083306	22197.63787
245.946204	-405.333045	406.390512	-339.628193	-2.853274	0.320343	22198.40083
268.072124	-421.355262	404.101624	-299.954131	-2.090311	-0.44262	22195.34898
268.835087	-388.547865	446.827537	-312.161534	-0.564386	0.320343	22189.24528
315.375814	-380.155274	452.168277	-280.880062	0.198577	1.083306	22196.11194
336.73877	-377.103423	465.138643	-228.998596	-2.090311	-1.205582	22193.82305
368.020242	-324.458995	468.190494	-250.361553	-0.564386	0.320343	22202.21564
364.968391	-292.41456	454.457165	-206.872677	2.487465	1.083306	22182.37861
389.383199	-296.229373	445.301612	-196.954161	0.198577	-0.44262	22215.18601
407.694305	-271.814566	475.820121	-140.494919	0.96154	0.320343	22207.55638
421.427634	-246.636795	474.294196	-115.317148	0.198577	0.320343	22214.42305
436.686889	-230.614578	495.657153	-88.613452	0.198577	-0.44262	22212.13416
435.923926	-174.918298	487.264562	-49.702353	2.487465	-0.44262	22239.60082
450.420218	-142.110901	469.716419	-16.894955	0.198577	1.083306	22243.41563
453.472069	-112.355354	457.509016	-0.109775	0.198577	0.320343	22244.94156
445.842442	-90.992397	439.19791	31.171697	3.250428	1.083306	22207.55638
448.13133	-77.259068	444.538649	83.053163	0.198577	0.320343	22227.39341
445.842442	-29.955378	369.005338	91.445753	0.96154	1.083306	22229.6823
428.294299	9.718684	441.486798	135.697592	-0.564386	-0.44262	22211.3712
442.027628	23.452013	410.968289	174.608692	-1.327349	-1.205582	22221.28971
425.242448	60.074225	377.397928	204.364239	0.96154	1.083306	22234.26008
403.116528	73.807554	381.212742	214.282754	0.198577	0.320343	22218.23786
402.353566	114.244579	344.590531	217.334605	0.198577	1.083306	22202.97861
390.146162	144.000126	322.464611	232.59386	0.198577	0.320343	22213.66009
368.783205	167.651971	262.190555	235.645711	1.724502	-0.44262	22201.45268
351.235062	194.355666	260.66463	250.142003	0.198577	-0.44262	22202.97861
362.679503	201.985294	222.516493	291.341991	-1.327349	0.320343	22220.52675
329.109143	225.637139	156.901697	320.334575	-1.327349	-0.44262	22222.05268
305.457298	250.051946	168.346138	325.675314	-1.327349	-0.44262	22219.76379
312.323963	274.466754	163.005399	356.956786	0.198577	1.083306	22230.44527
296.301745	317.192667	115.70171	381.371594	-0.564386	-0.44262	22227.39341
303.16841	339.318586	90.523939	417.230842	-0.564386	1.083306	22218.23786
293.249894	356.866729	96.627641	420.282693	0.96154	-0.44262	22248.75637
255.86472	383.570425	50.849877	413.416028	3.250428	0.320343	22253.33415
231.449912	400.355605	21.857293	425.623432	0.96154	1.846269	22235.786
200.16844	413.325972	-28.498248	440.882687	1.724502	1.846269	22238.83786
187.198074	431.637078	-54.438981	434.016022	0.198577	-0.44262	22240.36378
158.968452	429.348189	-93.35008	463.771569	0.198577	-0.44262	22217.4749
120.057353	432.40004	-111.661186	422.571581	1.724502	1.083306	22224.34156
100.220322	444.607444	-122.342664	462.245644	0.198577	0.320343	22232.73415
74.279589	450.711146	-135.313031	453.090091	0.198577	0.320343	22215.94897
43.761079	438.503742	-176.513019	459.956755	-0.564386	0.320343	22192.29713
33.842564	456.814848	-200.164864	481.319712	-0.564386	0.320343	22181.61565
17.057383	436.977817	-199.401901	448.512314	-0.564386	1.083306	22192.29713
-5.831499	436.977817	-263.490771	468.349346	-2.853274	-1.205582	22197.63787
-37.112971	447.659295	-278.750025	452.327128	0.198577	0.320343	22189.24528
-47.031487	440.029668	-281.801876	440.882687	-0.564386	-0.44262	47.30369
-63.816667	438.503742	-315.372237	435.541948	-0.564386	0.320343	12.207404
-83.653698	414.088935	-334.446305	417.230842	0.198577	-0.44262	12.207404
-106.54258	423.244488	-382.512958	411.890103	0.198577	-0.44262	9.918516
-141.638866	408.748196	-358.09815	401.208625	0.96154	1.083306	10.681478
-156.898121	418.666711	-368.016666	397.393811	1.724502	1.846269	8.39259
-193.520332	410.274121	-384.801846	370.690115	0.96154	0.320343	16841.63945
-225.564767	399.592643	-404.638877	357.719749	1.724502	0.320343	22190.7712
-251.5055	381.281537	-423.712945	319.571612	1.724502	0.320343	22215.94897
-265.238829	365.25932	-406.927765	318.045686	2.487465	1.083306	22211.3712
-268.29068	353.051916	-418.372206	271.504959	0.198577	1.083306	22206.79342
-269.053643	335.503773	-393.194436	243.275338	1.724502	-0.44262	22215.94897
-329.327699	319.481555	-428.290722	238.697562	0.198577	-1.205582	22120.57863
-341.535103	285.911195	-438.9722	180.712394	0.198577	1.083306	22183.14158
-338.483252	259.207499	-441.261088	182.238319	-1.327349	-0.44262	22206.79342
-347.638805	240.896393	-458.046269	129.59389	0.96154	0.320343	22221.28971
-378.920277	205.037145	-442.787014	83.053163	-1.327349	-0.44262	22185.43046
-401.809159	186.726039	-458.809231	84.579089	-0.564386	-0.44262	22193.82305
-422.409153	168.414933	-425.238871	48.71984	0.198577	1.846269	22215.18601
-417.831377	119.585318	-450.416641	5.993927	-2.853274	0.320343	22194.58602
-448.349886	117.29643	-435.157387	6.75689	-0.564386	1.846269	22209.08231
-452.1647	86.777921	-425.238871	-2.398663	-2.090311	-1.205582	22224.34156
-459.031364	80.674219	-366.49074	-28.339396	0.198577	0.320343	22212.89712
-471.238768	37.185343	-379.461107	-71.065309	-0.564386	-0.44262	22223.5786
-471.238768	19.6372	-379.461107	-106.924558	0.96154	1.083306	22232.73415
-462.083215	-1.725757	-365.727777	-134.391217	0.198577	0.320343	22216.71194
-467.423955	-39.873894	-312.320386	-145.835658	0.96154	0.320343	22224.34156
-454.453588	-58.184999	-325.290752	-177.880093	2.487465	1.083306	22252.57118
-443.009147	-84.888695	-297.824094	-215.265267	2.487465	1.083306	22241.88971
-437.668408	-113.881279	-303.927796	-257.228217	2.487465	0.320343	22236.54897
-426.986929	-135.244236	-287.142616	-255.702292	-0.564386	-1.205582	22225.86749
-411.727675	-164.999783	-290.194466	-293.850429	0.96154	0.320343	22231.20823
-398.757308	-197.044218	-218.475969	-303.768944	0.96154	1.083306	22220.52675
-410.201749	-241.296056	-198.638938	-342.680044	1.724502	1.083306	22227.39341
-383.498053	-245.11087	-174.987093	-317.502273	0.198577	-0.44262	22226.63045
-363.661022	-259.607162	-142.179696	-386.931883	-1.327349	-1.968545	22217.4749
-334.668438	-279.444193	-155.150062	-418.213355	0.96154	1.083306	22228.91934
-333.142513	-312.251591	-106.320447	-399.139286	-3.616237	-0.44262	22215.94897
-311.779556	-331.325659	-63.594534	-423.554094	-1.327349	-1.205582	22192.29713
-311.779556	-345.058989	-28.498248	-434.998535	-2.090311	0.320343	22209.84527
-262.186978	-371.762684	-54.438981	-451.783715	0.198577	0.320343	22218.23786
-218.698102	-395.414529	-32.313061	-453.309641	-1.327349	0.320343	22204.50453
-205.727736	-402.281194	9.649889	-480.776299	-1.327349	-1.205582	22224.34156
-164.527748	-422.118225	56.953579	-502.139256	-1.327349	0.320343	22235.02304
-143.164791	-442.718219	87.472088	-492.983703	0.198577	-0.44262	22214.42305
-121.801835	-432.799703	106.546157	-525.791101	1.724502	1.083306	22224.34156
-70.683331	-470.184877	97.390604	-511.294809	0.198577	-1.968545	22139.6527
-37.112971	-462.55525	168.346138	-458.65038	1.724502	0.320343	22203.74157
-21.090753	-492.310797	221.75353	-450.25779	1.724502	0.320343	22242.65267
10.953681	-467.895989	254.560928	-436.52446	0.96154	0.320343	22243.41563
55.20552	-488.495983	259.901667	-451.020752	2.487465	1.083306	22205.2675
73.516626	-491.547834	308.731282	-447.205939	3.250428	0.320343	22221.28971
93.353657	-479.34043	320.938686	-418.213355	-0.564386	-0.44262	22231.20823
106.324024	-493.073759	328.568313	-424.317057	0.96154	0.320343	22195.34898
160.494378	-480.866356	349.93127	-386.16892	1.724502	1.083306	22202.97861
185.672148	-470.94784	391.131258	-383.117069	-1.327349	0.320343	22224.34156
208.56103	-464.844138	376.634966	-364.805963	-0.564386	0.320343	22210.60823
216.190658	-442.718219	378.923854	-368.620777	0.96154	1.083306	22206.03046
229.161024	-422.881188	389.605332	-339.628193	-2.853274	-0.44262	22198.40083
266.546198	-434.325629	458.271978	-312.161534	-0.564386	0.320343	22200.68972
319.95359	-398.46638	416.309028	-293.087466	-3.616237	0.320343	22173.98602
300.116559	-390.07379	429.279394	-277.828211	-0.564386	0.320343	22177.80084
336.73877	-356.50343	481.160861	-265.620807	0.198577	-0.44262	22211.3712
356.575801	-327.510846	418.597916	-256.465255	0.198577	0.320343	21964.17127
358.101727	-308.436777	478.871972	-174.065279	0.96154	0.320343	22198.40083
397.012826	-280.970119	459.034941	-174.828242	-0.564386	-0.44262	22206.79342
395.486901	-280.970119	500.234929	-160.33195	-0.564386	-1.205582	22175.51195
404.642454	-238.244205	465.138643	-116.080111	0.198577	0.320343	22190.00824
428.294299	-205.436808	484.975674	-91.665303	4.776353	1.083306	22226.63045
451.183181	-177.970149	494.131227	-55.043092	0.96154	-0.44262	22235.786
456.52392	-145.925714	474.294196	-14.606067	2.487465	0.320343	22241.12674
448.894292	-99.384987	438.434947	-13.843104	2.487465	0.320343	22244.17859
458.812808	-100.14795	468.953457	25.830958	0.96154	0.320343	22226.63045
436.686889	-55.896111	443.775686	77.712424	-0.564386	1.846269	22223.5786
432.109112	-43.688707	396.471997	88.393903	-0.564386	1.083306	22228.15638
446.605404	-0.962794	430.042357	134.934629	-0.564386	0.320343	22223.5786
423.716522	28.02979	401.812736	159.349437	0.198577	-0.44262	22222.81564
409.22023	66.177927	388.079407	166.979064	-0.564386	-0.44262	22228.91934
403.116528	66.177927	378.160891	197.497574	-2.090311	-1.205582	22209.08231
401.590603	115.770505	361.375711	231.067934	-2.853274	-0.44262	22198.40083
393.198013	142.4742	292.709065	235.645711	-0.564386	1.083306	22212.13416
377.175795	163.074194	271.346108	234.882748	-2.090311	1.083306	22210.60823
355.049876	184.437151	255.32389	249.37904	-1.327349	-1.205582	22200.68972
361.153578	214.95566	224.042418	295.156804	2.487465	1.083306	22225.86749
353.52395	230.214915	226.331306	327.201239	1.724502	0.320343	22228.91934
347.420248	269.126015	187.420207	293.630879	0.198577	-1.968545	22215.18601
307.746186	286.674158	150.797995	375.267892	0.198577	0.320343	22227.39341
330.635068	301.17045	85.946163	380.608631	0.96154	-0.44262	22231.20823
303.931372	353.051916	92.049865	382.897519	0.96154	0.320343	22214.42305
274.938788	372.125984	81.368386	412.653066	2.487465	1.846269	22228.15638
252.812869	388.148202	52.375802	427.91232	0.96154	0.320343	22245.70452
230.68695	383.570425	-3.320477	449.275277	0.198577	-1.205582	22227.39341
203.983254	392.725978	-49.861204	426.386395	-0.564386	-1.205582	22235.02304
183.38326	417.140786	-78.090826	440.119724	1.724502	1.083306	22236.54897
152.864751	437.74078	-80.379714	443.171575	0.198577	-0.44262	22213.66009
130.738831	439.266705	-100.216745	456.141942	-0.564386	-1.205582	22220.52675
102.50921	440.029668	-126.157478	446.223426	0.198577	-0.44262	22230.44527
94.11662	446.896332	-149.809323	414.178991	-0.564386	-1.205582	22216.71194
66.649961	454.52596	-196.35005	433.25306	-2.853274	-1.205582	22186.19343
20.872197	441.555593	-188.720422	445.460463	-2.090311	-0.44262	22202.21564
1.798129	444.607444	-222.290783	463.008606	-2.853274	-0.44262	22202.97861
-27.957418	441.555593	-238.313	446.223426	-2.090311	-1.205582	22183.14158
-37.112971	424.00745	-259.675957	442.408612	-2.090311	-1.205582	22199.92676
-63.053704	446.896332	-271.120398	448.512314	-0.564386	-0.44262	1073.488571
-78.312959	432.40004	-295.535206	436.304911	-0.564386	0.320343	17.548143
-92.046288	414.088935	-329.868529	442.408612	-1.327349	-0.44262	10.681478
-108.831468	416.377823	-347.416672	426.386395	0.96154	1.846269	12.207404
-134.009239	398.82968	-352.757411	398.919736	0.96154	0.320343	8.39259
-149.268493	383.570425	-362.675926	366.875302	0.198577	0.320343	12.207404
-186.653667	405.696345	-398.535175	350.090121	0.96154	0.320343	14374.21796
-198.098108	395.014866	-352.757411	363.823451	0.198577	-0.44262	22178.5638
-208.779587	381.281537	-386.327771	327.201239	-0.564386	-1.205582	22222.05268
-272.105494	362.970431	-395.483324	313.46791	0.96154	0.320343	22222.81564
-247.690686	328.637108	-400.824063	275.319773	0.198577	-1.205582	22199.92676
-273.631419	325.585257	-406.927765	236.408674	0.198577	0.320343	22211.3712
-323.98696	303.459338	-442.024051	219.623493	-1.327349	0.320343	22193.82305
-321.698072	291.251934	-429.816647	201.312388	0.198577	0.320343	22179.32676
-347.638805	262.25935	-443.549977	189.867947	0.198577	0.320343	22204.50453
-385.786942	224.874176	-459.572194	126.542039	0.198577	1.083306	22200.68972
-372.816575	208.851958	-452.705529	90.682791	-0.564386	0.320343	22177.03787
-388.838793	182.148263	-465.675896	71.608722	-2.090311	-1.205582	22199.16379
-415.542488	165.363082	-430.57961	66.267983	-2.853274	-0.44262	22212.13416
-426.986929	130.266797	-421.424057	28.882809	0.198577	1.083306	22207.55638
-429.275818	92.11866	-446.601828	10.571703	-0.564386	0.320343	22208.31935
-443.77211	92.11866	-438.209237	-12.317179	-2.090311	-1.205582	22225.86749
-470.475805	63.126076	-383.27592	-39.783837	-1.327349	-0.44262	22224.34156
-468.186917	48.629784	-380.224069	-79.4579	0.198577	-0.44262	22219.00082
-463.609141	28.02979	-380.987032	-132.865291	-2.090311	-1.205582	22226.63045
-492.601725	0.563131	-381.749995	-130.576403	2.487465	1.083306	22228.91934
-466.660992	-51.318335	-354.283336	-182.457869	0.198577	0.320343	22217.4749
-445.298035	-59.710925	-319.18705	-203.057863	1.724502	1.083306	22250.2823
-449.875812	-83.36277	-290.194466	-200.768975	0.96154	-0.44262	22244.17859
-437.668408	-111.592391	-290.194466	-240.443037	3.250428	0.320343	22228.15638
-424.698041	-141.347938	-281.801876	-248.835627	0.198577	-0.44262	22237.31193
-409.438787	-172.62941	-242.127814	-274.013397	1.724502	1.083306	22235.786
-420.120265	-206.962733	-250.520404	-324.368938	0.198577	-0.44262	22212.13416
-378.920277	-217.644211	-213.898193	-332.761528	1.724502	0.320343	22225.10453
-360.609171	-239.007168	-170.409317	-333.524491	1.724502	0.320343	22234.26008
-372.816575	-268.762715	-157.43895	-358.702261	0.96154	1.083306	22217.4749
-345.349917	-282.496044	-126.920441	-401.428175	0.96154	1.083306	22223.5786
-329.327699	-302.333075	-74.276012	-402.9541	-2.090311	-0.44262	22161.01566
-308.727705	-335.140473	-68.17231	-425.080019	0.96154	1.083306	22196.11194
-283.549935	-360.318243	-47.572316	-448.731864	-1.327349	0.320343	22203.74157
-255.320314	-361.844169	-36.890838	-432.709647	-0.564386	-0.44262	22216.71194
-272.868457	-386.258976	1.257299	-481.539262	0.96154	1.083306	22217.4749
-217.172177	-409.910821	29.48692	-467.04297	-1.327349	-1.205582	22222.81564
-166.816636	-423.64415	60.00543	-488.405927	2.487465	0.320343	22231.97119
-140.875903	-433.562666	106.546157	-486.880001	0.96154	1.083306	22219.76379
-120.275909	-456.451548	127.146151	-451.783715	0.96154	0.320343	22216.71194
-72.209257	-486.970058	140.87948	-478.487411	2.487465	1.083306	22198.40083
-42.45371	-480.866356	172.923915	-534.183691	1.724502	-1.205582	22231.20823
-14.224089	-482.392281	172.160952	-443.391125	4.01339	0.320343	22238.83786
12.479607	-484.681169	247.694263	-441.102237	3.250428	-1.205582	22235.786
41.472191	-470.184877	265.242406	-438.813349	3.250428	0.320343	22231.20823
68.938849	-502.229312	270.583145	-443.391125	-1.327349	-0.44262	22219.00082
81.909216	-473.999691	306.442394	-436.52446	0.198577	-0.44262	22221.28971
117.768465	-500.703387	327.042388	-422.028168	0.198577	0.320343	22206.03046
146.761049	-482.392281	356.034972	-416.687429	-0.564386	-0.44262	22163.30454
172.701782	-478.577467	378.923854	-367.094851	-3.616237	-1.968545	22202.21564
196.353627	-439.666368	377.397928	-357.939299	-0.564386	1.083306	22200.68972
215.427695	-465.607101	388.079407	-370.146702	-1.327349	-0.44262	22175.51195
254.338795	-435.088591	403.338661	-344.205969	-2.090311	-1.205582	22192.29713
254.338795	-420.592299	422.41273	-322.843013	-0.564386	-0.44262	22206.03046
306.983223	-391.599715	443.012724	-304.531907	0.96154	0.320343	22180.08972
321.479515	-378.629349	454.457165	-281.643025	-0.564386	-0.44262	22196.87491
329.109143	-361.081206	452.931239	-244.257851	1.724502	1.083306	22217.4749
377.938758	-335.903436	430.042357	-196.191198	2.487465	0.320343	22186.19343
378.701721	-309.19974	471.242345	-174.828242	0.96154	-0.44262	22182.37861
406.168379	-283.259007	482.686786	-182.457869	-0.564386	-0.44262	22190.00824
377.938758	-274.103454	472.005308	-125.998627	-0.564386	-0.44262	22197.63787
416.086895	-229.088653	505.575668	-161.094912	1.724502	1.083306	22179.32676
440.501702	-201.621994	463.612718	-86.324564	3.250428	-0.44262	22251.80822
440.501702	-182.547926	479.634935	-63.435682	0.96154	0.320343	22243.41563
441.264665	-152.029416	471.242345	-22.998657	3.250428	0.320343	22235.02304
461.864659	-110.829428	446.827537	6.75689	3.250428	1.083306	22241.12674
447.368367	-94.807211	481.923823	23.54207	0.198577	-1.205582	22231.20823
430.583187	-44.45167	447.5905	76.186499	0.198577	1.083306	22214.42305
429.057261	-49.792409	400.28681	92.971679	0.198577	1.083306	22226.63045
436.686889	-0.962794	439.960873	140.275369	-0.564386	-1.205582	22231.20823
433.635038	17.348312	394.183109	170.030915	0.198577	0.320343	22219.76379
432.109112	50.918672	365.953487	185.29017	0.96154	0.320343	22226.63045
390.146162	76.859405	331.620164	205.127201	-1.327349	1.083306	22212.13416
402.353566	111.955691	298.812766	159.349437	-1.327349	0.320343	22196.11194
390.146162	137.896424	291.946102	216.571642	-2.853274	-0.44262	22204.50453
375.64987	163.074194	299.575729	262.349407	-2.853274	-0.44262	22213.66009
368.020242	208.088996	266.005369	288.29014	-0.564386	-0.44262	22204.50453
345.13136	208.851958	222.516493	311.179022	0.96154	1.083306	22223.5786
350.472099	248.526021	202.679462	319.571612	-0.564386	-0.44262	22230.44527
339.790621	263.022313	202.679462	340.934568	-1.327349	-0.44262	22217.4749
314.612851	289.726009	169.109101	350.853084	0.198577	1.846269	22224.34156
312.323963	316.429704	115.70171	363.823451	1.724502	1.083306	22231.20823
290.961006	322.533406	30.249883	377.55678	1.724502	-0.44262	22154.14899
267.309161	384.333388	64.583206	413.416028	4.01339	0.320343	22245.70452
255.86472	384.333388	57.716542	405.786401	4.01339	1.083306	22249.51933
241.368428	401.118568	24.909144	444.697501	2.487465	0.320343	22238.83786
187.198074	401.118568	-23.157509	456.141942	2.487465	0.320343	22229.6823
182.620297	427.822264	-24.683434	447.749352	0.198577	0.320343	22229.6823
145.998086	434.688929	-100.216745	446.223426	0.96154	0.320343	22225.86749
130.738831	438.503742	-115.476	465.297495	1.724502	1.846269	22219.76379
105.561061	449.948183	-131.498217	451.564165	0.198577	0.320343	22227.39341
89.538843	454.52596	-132.26118	427.91232	-0.564386	-0.44262	22199.16379
41.472191	435.451891	-212.372267	409.601215	-0.564386	-0.44262	22167.88232
35.368489	445.370407	-162.779689	437.067873	-1.327349	0.320343	22201.45268
10.953681	446.13337	-272.646324	402.73455	-2.090311	-1.205582	22205.2675
-0.49076	436.214854	-275.698174	427.91232	-2.090311	0.320343	22176.27491
-28.720381	450.711146	-268.068547	449.275277	0.96154	0.320343	18079.92798
-46.268524	439.266705	-280.275951	449.275277	-1.327349	-1.205582	95.370342
-60.001853	416.377823	-282.564839	439.356762	0.198577	0.320343	14.496292
-98.912953	427.822264	-329.868529	429.438246	3.250428	2.609231	12.970367
-111.883319	414.851897	-351.231485	415.704917	-0.564386	-0.44262	9.918516
-146.216642	411.037084	-355.809262	411.12714	0.96154	1.083306	10.681478
-177.498115	411.037084	-345.127784	388.238258	0.96154	0.320343	9.918516
-163.001823	382.0445	-394.720361	355.43086	0.96154	1.083306	10.681478
-223.275879	383.570425	-398.535175	354.667898	1.724502	0.320343	22091.58605
-220.986991	378.992649	-407.690728	319.571612	-0.564386	-0.44262	22198.40083
-252.268463	360.681543	-397.772212	318.808649	1.724502	1.083306	22219.00082
-259.89809	352.288953	-403.112952	281.423475	-0.564386	0.320343	22197.63787
-281.261047	344.659326	-436.683312	228.016083	-0.564386	-1.205582	22178.5638
-311.779556	295.066748	-458.809231	227.253121	1.724502	0.320343	22206.03046
-315.59437	284.385269	-428.290722	199.023499	-0.564386	1.083306	22202.21564
-336.957327	263.785276	-431.342573	189.867947	0.198577	0.320343	22199.16379
-352.216581	232.503803	-403.112952	140.275369	-2.090311	-1.205582	22178.5638
-390.364718	209.614921	-464.149971	88.393903	-2.090311	0.320343	22196.11194
-391.127681	201.222331	-455.75738	42.616138	-2.853274	-1.205582	22194.58602
-401.809159	158.496418	-512.216623	27.356884	-1.327349	0.320343	22206.79342
-436.142482	134.844573	-459.572194	33.460585	-0.564386	0.320343	22215.18601
-436.905445	92.881622	-431.342573	17.438368	1.724502	1.083306	22214.42305
-446.823961	82.200144	-402.349989	-32.917173	0.96154	-0.44262	22228.15638
-452.1647	93.644585	-389.379622	-48.93939	-0.564386	1.083306	22234.26008
-442.246184	42.526082	-378.698144	-73.354198	-2.853274	-0.44262	22212.89712
-463.609141	15.059423	-353.520374	-100.820856	-1.327349	-0.44262	22225.10453
-446.060998	-0.962794	-366.49074	-116.843074	-1.327349	-1.205582	22229.6823
-438.431371	-16.222049	-356.572225	-170.250465	3.250428	1.083306	22235.786
-459.794327	-63.525739	-306.979647	-158.806024	1.724502	1.083306	22243.41563
-465.898029	-65.051664	-329.105566	-236.628223	1.724502	0.320343	22196.87491
-444.535072	-103.962764	-310.79446	-269.435621	2.487465	-1.205582	22215.18601
-440.720259	-139.05905	-278.750025	-257.99118	1.724502	-0.44262	22228.15638
-432.327669	-162.710894	-246.70559	-308.346721	-0.564386	1.083306	22231.20823
-407.149898	-182.547926	-209.320416	-299.191168	-0.564386	0.320343	22218.23786
-366.712873	-213.829398	-205.505603	-332.761528	-0.564386	0.320343	22222.05268
-371.29065	-241.296056	-176.513019	-349.546708	-1.327349	-0.44262	22231.20823
-365.186948	-264.184938	-160.490801	-362.517075	0.198577	-0.44262	22226.63045
-337.720289	-287.073821	-132.26118	-390.746696	-2.090311	0.320343	22206.79342
-331.616587	-314.540479	-96.401931	-389.983733	-1.327349	1.083306	22206.79342
-290.4166	-342.7701	-85.720453	-454.835566	-2.090311	-1.205582	22207.55638
-266.001792	-348.110839	-86.483416	-454.072603	-2.853274	-0.44262	22203.74157
-269.053643	-376.340461	-22.394546	-452.546678	0.198577	0.320343	22217.4749
-227.853655	-394.651566	-7.898254	-463.991119	0.96154	-0.44262	22229.6823
-191.994407	-399.992306	4.30915	-479.250374	0.198577	-0.44262	22219.76379
-172.920338	-411.436747	29.48692	-485.354076	1.724502	0.320343	22228.91934
-140.11294	-436.614517	85.946163	-476.961485	0.198577	-1.205582	22232.73415
-108.068505	-436.614517	113.412821	-497.561479	0.96154	-1.205582	22191.53417
-75.261108	-467.133026	128.672076	-476.961485	0.96154	0.320343	22200.68972
-56.950002	-461.792287	127.909113	-515.872585	0.96154	-1.205582	22246.46748
-32.535195	-511.384865	163.005399	-486.117038	0.96154	0.320343	22221.28971
4.84998	-478.577467	200.390573	-528.079989	1.724502	0.320343	22202.21564
51.390707	-480.103393	249.220188	-457.887417	2.487465	-0.44262	22233.49712
75.042551	-473.236728	285.079437	-444.154088	-0.564386	-0.44262	22215.18601
105.561061	-492.310797	300.338692	-413.635578	0.198577	0.320343	22203.74157
129.212906	-486.207095	342.301642	-436.52446	0.198577	0.320343	22216.71194
152.101788	-490.784871	365.953487	-404.480025	-2.090311	-0.44262	22209.08231
170.412893	-477.814505	362.901636	-393.798547	0.198577	0.320343	22215.18601
197.116589	-457.977474	387.316444	-372.435591	-0.564386	1.083306	22199.16379
215.427695	-438.903405	386.553481	-347.25782	-0.564386	1.083306	22192.29713
246.709167	-428.98489	390.368295	-359.465224	-1.327349	0.320343	22183.14158
249.761018	-432.036741	369.005338	-349.546708	-1.327349	-0.44262	22186.95639
294.77582	-396.177492	417.071991	-325.894864	-2.090311	-1.205582	22205.2675
325.294329	-376.340461	459.034941	-267.146733	1.724502	1.083306	22206.03046
348.946174	-353.451579	452.931239	-241.968963	0.198577	1.083306	22013.76385
353.52395	-352.688616	466.664569	-196.954161	0.96154	1.083306	22202.21564
371.835056	-303.096038	462.849755	-190.087496	0.96154	0.320343	22210.60823
396.249864	-277.918268	487.264562	-167.198614	0.96154	0.320343	22213.66009
398.538752	-268.762715	452.931239	-132.102328	-1.327349	-1.205582	22193.06009
429.820224	-237.481243	459.797904	-133.628254	2.487465	0.320343	22218.23786
439.73874	-213.066435	482.686786	-106.161595	2.487465	1.083306	22249.51933
429.057261	-193.992367	459.034941	-66.487533	4.01339	0.320343	22251.04526
453.472069	-155.84423	488.027525	-33.680135	2.487465	1.083306	22228.15638
452.709106	-125.32572	462.086792	-5.450514	0.96154	0.320343	22233.49712
430.583187	-93.281285	444.538649	44.905027	-1.327349	0.320343	22232.73415
422.190597	-52.081298	441.486798	92.208716	0.198577	0.320343	22212.89712
436.686889	-50.555372	375.10904	125.016114	0.198577	0.320343	22224.34156
427.531336	9.718684	400.28681	132.645741	0.198577	-0.44262	22232.73415
444.316516	16.585349	423.175693	145.616108	0.198577	0.320343	22215.94897
403.879491	50.155709	376.634966	177.660543	-0.564386	0.320343	22209.84527
409.983193	79.911256	352.220158	183.764245	-2.090311	0.320343	22210.60823
395.486901	106.614952	298.812766	109.756859	-2.853274	-1.205582	22063.35643
377.938758	149.340865	259.138704	192.919797	-2.090311	-1.205582	22198.40083
384.04246	163.074194	252.272039	229.542009	0.96154	1.083306	22219.00082
361.91654	192.066778	271.346108	273.030885	-1.327349	-0.44262	22222.05268
357.338764	227.163064	222.516493	295.919767	0.96154	1.083306	22217.4749
345.13136	241.659356	216.412791	330.25309	0.96154	1.083306	22228.91934
332.160994	263.785276	184.368356	347.03827	0.96154	1.083306	22232.73415
311.561	295.82971	150.035033	361.534562	0.198577	-0.44262	22216.71194
299.353596	326.34822	118.75356	374.504929	0.96154	0.320343	22227.39341
298.590633	351.52599	103.494306	401.971587	3.250428	1.846269	22252.57118
279.516565	355.340804	60.768392	421.808619	1.724502	-0.44262	22231.20823
243.657316	375.940798	23.383218	411.12714	0.96154	-0.44262	22239.60082
223.057322	388.911164	1.257299	388.238258	0.96154	-1.205582	22242.65267
189.486962	395.014866	-11.713068	446.223426	0.198577	0.320343	22218.23786
174.99067	416.377823	-75.801937	455.378979	0.96154	1.083306	22225.86749
149.8129	436.977817	-93.35008	453.853054	0.96154	0.320343	22232.73415
127.68698	435.451891	-110.898223	456.904904	0.96154	0.320343	22215.94897
104.035135	456.051885	-124.631553	455.378979	0.198577	1.083306	22223.5786
73.516626	447.659295	-160.490801	453.090091	-2.090311	-0.44262	22198.40083
50.627744	449.948183	-171.935242	459.956755	-2.853274	-0.44262	22184.6675
23.161085	446.896332	-207.031528	436.304911	-2.853274	-0.44262	22199.16379
20.872197	423.244488	-248.994479	409.601215	-3.616237	-0.44262	22177.80084
-36.350008	435.451891	-288.668541	399.682699	-0.564386	0.320343	22192.29713
-49.320375	434.688929	-261.964845	425.623432	-0.564386	-0.44262	22215.94897
-55.424077	439.266705	-277.2241	446.986389	0.198577	-0.44262	149.540696
-69.920369	430.874115	-287.142616	446.223426	0.96154	0.320343	14.496292
-107.305543	424.00745	-313.846311	443.934538	0.96154	1.083306	12.207404
-116.461096	414.851897	-326.053715	430.964171	0.198577	1.083306	9.918516
-142.401829	419.429674	-357.335187	417.230842	0.96154	0.320343	11.444441
-154.609232	399.592643	-369.542591	381.371594	2.487465	0.320343	9.155553
-198.861071	404.170419	-385.564809	360.008637	1.724502	-0.44262	17319.25413
-202.675885	394.251904	-355.809262	341.697531	-0.564386	-0.44262	22189.24528
-237.772171	374.414872	-397.772212	299.734581	1.724502	1.083306	22193.06009
-241.586984	357.629692	-433.631461	280.660512	0.96154	0.320343	22213.66009
-277.446233	357.629692	-428.290722	295.156804	-1.327349	-0.44262	22219.00082
-290.4166	329.400071	-430.57961	256.245705	-1.327349	-0.44262	22191.53417
-309.490668	309.56304	-433.631461	248.616077	-1.327349	0.320343	22201.45268
-337.720289	291.251934	-412.268504	199.786462	0.96154	0.320343	22204.50453
-328.564736	266.837126	-465.675896	169.267953	-1.327349	0.320343	22167.88232
-356.031395	227.926027	-454.994418	115.097598	-0.564386	-0.44262	22168.64528
-377.394352	214.192698	-458.046269	90.682791	-0.564386	-0.44262	22209.08231
-391.890644	183.674188	-456.520343	42.616138	-1.327349	-0.44262	22196.87491
-403.335085	172.229747	-469.49071	55.586505	-1.327349	1.083306	22207.55638
-430.801743	148.577902	-418.372206	42.616138	-0.564386	-0.44262	22218.23786
-427.749892	111.955691	-417.609244	17.438368	-1.327349	-1.205582	22210.60823
-460.55729	82.200144	-406.927765	8.282815	0.198577	0.320343	22223.5786
-459.794327	79.148293	-390.142585	-32.15421	0.96154	0.320343	22232.73415
-455.216551	42.526082	-380.987032	-76.406049	0.96154	0.320343	22219.00082
-478.868396	36.42238	-390.905548	-119.894925	0.96154	-0.44262	22221.28971
-474.290619	12.770535	-364.201852	-123.709738	-0.564386	-1.205582	22228.15638
-453.690625	-36.05908	-330.631492	-131.339366	1.724502	-0.44262	22244.94156
-443.77211	-39.873894	-314.609274	-204.583788	3.250428	1.083306	22235.786
-443.009147	-100.910913	-333.683342	-246.546739	2.487465	1.083306	22235.786
-446.060998	-100.14795	-312.320386	-259.517105	3.250428	1.083306	22238.83786
[truncated: 28,725 more rows]
