# Supplementary material for: Dynamic analysis of slant cracked rotor system considering nonlinear oil film force
Source: PLoS One. 2024 Jan 25;19(1):e0294293. doi: 10.1371/journal.pone.0294293 (PMC10810477; doi:10.1371/journal.pone.0294293)
Supplement: S1 File — These data were measured by two eddy current sensors, model WT0150. (ZIP) [file pone.0294293.s001.zip › 2021.3.18 Test data for plain bearings/2021.3.18 (P=0.2Mpa, Z=8.1g Non-monitoring disk clockwise126°+4.0g)/700.csv]

1024	30720	7	0	3
8	8	8	8	10	10	1
3	3	3	3	1	1	4
2	1	4	3	0	0	0
0	0	0	0	0.000064	-0.000033	20752.07227
-313.497713	305.742515	-473.451361	240.908067	-0.275684	-0.947283	22203.74157
-324.179191	283.616596	-463.532845	208.10067	-0.275684	-0.18432	22202.21564
-354.697701	262.253639	-481.843951	161.559943	0.487279	-0.18432	22225.86749
-360.03844	208.083285	-478.029137	129.515508	-0.275684	-0.18432	22215.18601
-392.845838	196.638844	-471.162473	94.419222	-0.275684	-0.947283	22206.79342
-424.12731	154.675894	-462.00692	68.478489	-1.801609	-1.710246	22193.82305
-440.91249	125.68331	-474.977286	21.174799	-2.564572	-0.18432	22184.6675
-434.808788	111.187018	-444.458777	-16.210375	0.487279	-0.947283	22193.06009
-460.749521	82.957396	-465.821733	-49.780735	-1.038647	-1.710246	22199.16379
-466.853223	45.572222	-412.414342	-76.484431	0.487279	0.578643	22190.7712
-456.934707	8.187048	-390.288422	-112.34368	0.487279	-0.18432	22208.31935
-464.564335	-20.042573	-425.384708	-152.017742	-0.275684	0.578643	22199.16379
-475.245813	-36.064791	-415.466193	-255.780674	0.487279	-0.18432	22155.67492
-460.749521	-70.398114	-346.799546	-217.632538	1.250241	-1.710246	22198.40083
-460.749521	-102.442549	-327.725478	-251.965861	-0.275684	-0.18432	22206.79342
-442.438415	-125.331431	-302.547708	-268.751041	2.013204	-0.18432	22208.31935
-446.253229	-166.531419	-277.369937	-321.39547	2.776167	0.578643	22225.86749
-408.105092	-193.235114	-271.266235	-329.025097	0.487279	-0.18432	22247.99341
-401.238428	-222.227698	-245.325502	-368.69916	1.250241	-0.18432	22221.28971
-389.793987	-244.353618	-212.518105	-382.432489	0.487279	-0.947283	22235.02304
-354.697701	-287.842494	-160.636639	-409.136185	-1.038647	-0.947283	22231.97119
-325.705117	-309.968413	-138.510719	-428.973216	0.487279	0.578643	22212.13416
-312.73475	-333.620258	-93.495918	-457.9658	-0.275684	-0.18432	22222.05268
-285.268092	-358.798028	-72.132961	-482.380607	-0.275684	0.578643	22231.20823
-255.512545	-375.583209	-45.429265	-477.802831	-1.801609	-0.947283	22213.66009
-222.705147	-402.286904	-17.962607	-497.639862	-0.275684	-0.947283	22222.05268
-210.497743	-419.835047	49.941077	-513.66208	-0.275684	-0.18432	22210.60823
-160.905165	-439.672079	64.437369	-531.210222	-1.801609	-0.947283	22157.20084
-124.282954	-474.005402	75.118847	-517.476893	-1.801609	-1.710246	22191.53417
-81.557041	-473.242439	124.711425	-553.336142	-2.564572	-0.947283	22215.18601
-45.697792	-496.894284	165.14845	-540.365775	1.250241	-0.18432	22219.76379
3.131823	-514.442427	185.748444	-497.639862	2.776167	0.578643	22222.81564
22.205891	-502.997986	260.518792	-483.14357	1.250241	-0.18432	22231.97119
71.798469	-507.575762	262.044718	-489.247272	-0.275684	-1.710246	22226.63045
80.191059	-505.286874	327.659513	-471.699129	1.250241	0.578643	22221.28971
131.309563	-509.101688	358.178022	-474.75098	1.250241	-0.18432	22229.6823
159.539184	-502.235023	378.015054	-431.262104	2.013204	0.578643	22251.04526
181.665103	-458.746147	386.407644	-435.83988	2.013204	-0.18432	22238.83786
220.576203	-443.486892	382.59283	-393.113967	2.776167	-0.18432	22246.46748
242.702122	-442.723929	423.792818	-364.121383	0.487279	-0.947283	22238.83786
274.746557	-427.464675	454.311327	-345.047315	3.53913	-0.18432	22226.63045
296.109514	-402.286904	478.726135	-329.78806	1.250241	-0.18432	22228.91934
322.81321	-390.842463	488.64465	-284.773258	0.487279	-0.947283	22202.21564
346.465055	-366.427656	501.615017	-267.988078	-0.275684	-0.18432	22213.66009
365.539123	-324.464705	482.540949	-213.054761	2.013204	0.578643	22226.63045
396.820595	-300.81286	514.585384	-242.047345	0.487279	-0.947283	22203.74157
402.924297	-293.183233	516.111309	-152.780705	-1.038647	-1.710246	22187.71935
429.627993	-254.272133	504.666868	-135.232562	-1.801609	-0.947283	22204.50453
428.102067	-218.412885	497.037241	-107.002941	-1.801609	-0.947283	22203.74157
474.642794	-174.161046	496.274278	-50.543698	-1.038647	-0.947283	22185.43046
462.435391	-136.012909	489.407613	-22.314077	-0.275684	-0.947283	22197.63787
462.435391	-100.153661	473.385396	15.071097	-0.275684	-0.18432	22219.00082
458.620577	-49.79812	436.000222	46.352569	0.487279	-0.947283	22184.6675
448.702061	-18.516648	447.444663	102.048849	3.53913	1.341605	22210.60823
449.465024	4.372234	464.992806	123.411806	0.487279	-0.947283	22209.84527
433.442807	28.787042	424.555781	178.345123	2.013204	-0.947283	22195.34898
439.546508	81.431471	416.16319	217.256222	2.013204	-0.18432	22206.79342
418.946515	104.320353	399.37801	252.352508	3.53913	-0.18432	22240.36378
408.265036	136.364788	380.303942	266.085838	2.013204	-0.18432	22215.18601
405.213185	179.090701	307.059519	277.530279	-2.564572	-1.710246	22190.00824
385.376154	214.186987	266.622494	296.604347	1.250241	-0.18432	22216.71194
364.77616	228.683279	265.096569	357.641366	1.250241	0.578643	22222.05268
339.59839	271.409192	224.659544	368.322844	-0.275684	-1.710246	22218.23786
331.2058	295.061037	188.037332	389.685801	-1.038647	-2.473208	22230.44527
318.235433	321.00177	141.496605	416.389497	-0.275684	-0.947283	22219.76379
282.376185	363.727683	132.341052	413.337646	2.013204	-0.18432	22223.5786
271.694706	374.409162	71.304033	462.167261	0.487279	-0.18432	22231.97119
242.702122	389.668417	27.815157	473.611702	-1.038647	-0.18432	22207.55638
201.502135	417.135075	-1.177427	485.056143	-0.275684	-0.18432	22208.31935
193.872507	443.075808	-37.036675	488.107994	-1.801609	-1.710246	22209.84527
149.620668	443.838771	-112.569986	465.982075	-1.038647	-0.947283	22219.00082
138.93919	461.386914	-107.99221	498.789472	2.013204	-0.18432	22215.94897
99.265128	465.96469	-155.295899	483.530218	2.013204	0.578643	22226.63045
60.354028	472.068392	-176.658856	451.485783	2.013204	0.578643	22227.39341
39.754034	458.335063	-237.695875	451.485783	1.250241	-0.18432	22219.76379
35.176258	472.831355	-252.95513	503.367249	1.250241	-0.18432	22230.44527
16.865152	449.942473	-224.725509	501.841323	-0.275684	-0.947283	22228.15638
-20.520022	463.675802	-246.851428	506.4191	3.53913	-0.18432	22244.17859
-40.357053	443.075808	-275.844012	488.870957	1.250241	-0.947283	61.799982
-63.245935	437.735069	-282.710677	501.841323	2.776167	0.578643	16.022217
-100.631109	446.127659	-367.39954	454.537634	2.013204	-0.18432	11.444441
-149.460724	423.238777	-370.451391	427.833938	2.013204	0.578643	12.207404
-175.401457	411.794336	-389.52546	432.411714	0.487279	-0.18432	9.918516
-189.897749	412.557299	-400.969901	393.500615	-1.038647	-0.947283	3387.554552
-228.045886	388.142491	-409.362491	393.500615	-1.038647	-0.18432	22141.94159
-266.194023	363.727683	-415.466193	354.589515	0.487279	0.578643	22217.4749
-268.482911	356.098056	-449.036553	309.574714	-1.038647	-0.947283	22174.74899
-310.445862	343.12769	-447.510628	270.663614	-1.801609	-0.947283	22193.82305
-307.394011	316.423994	-455.140255	265.322875	-1.038647	-0.18432	22206.79342
-324.179191	282.090671	-473.451361	199.708079	-2.564572	0.578643	22183.90454
-347.068073	256.9129	-483.369876	157.745129	-1.038647	0.578643	22198.40083
-366.142142	240.890683	-449.799516	131.804396	0.487279	1.341605	22220.52675
-402.764353	213.424024	-467.347659	95.182185	2.776167	-0.18432	22210.60823
-414.208794	183.668478	-474.214323	71.53034	0.487279	-0.947283	22196.11194
-434.808788	152.387005	-452.851367	63.13775	-1.038647	-0.947283	22212.89712
-442.438415	121.105533	-459.718031	-7.054822	1.250241	2.104568	22193.82305
-475.245813	88.298135	-491.762466	-52.832586	1.250241	-0.18432	22193.82305
-459.986558	66.935179	-423.858783	-74.958506	2.776167	0.578643	22228.91934
-462.275447	48.624073	-382.658795	-95.5585	1.250241	-0.947283	22221.28971
-479.82359	13.527787	-392.577311	-125.314046	2.013204	0.578643	22224.34156
-466.853223	-29.961089	-385.710646	-168.802922	-0.275684	-0.947283	22187.71935
-472.193962	-53.612934	-352.903248	-222.973277	2.013204	-0.947283	22209.08231
-463.038409	-89.472182	-342.984733	-242.810308	1.250241	0.578643	22201.45268
-464.564335	-138.301797	-333.82918	-285.536221	-0.275684	-0.947283	22190.7712
-440.91249	-150.509201	-319.332888	-293.928811	-1.038647	-1.710246	22199.92676
-419.549533	-194.76104	-269.74031	-318.343619	-0.275684	-0.947283	22220.52675
-404.290279	-216.123997	-271.266235	-377.854712	0.487279	-0.947283	22230.44527
-383.690285	-257.323984	-211.755142	-400.743594	0.487279	-0.18432	22220.52675
-356.986589	-277.161016	-177.421819	-413.713961	-1.038647	-0.947283	22200.68972
-347.831036	-304.627674	-145.377384	-441.943582	-0.275684	-0.947283	22215.18601
-309.682899	-338.198034	-112.569986	-423.632477	-2.564572	-1.710246	22202.21564
-278.401427	-362.612842	-89.681104	-484.669496	0.487279	-0.18432	22208.31935
-257.03847	-371.005432	-31.695936	-483.906533	-0.275684	-0.18432	22224.34156
-248.64588	-409.153569	-9.570017	-504.506527	1.250241	-0.18432	22228.15638
-208.971818	-426.701712	7.978126	-529.684297	0.487279	-0.947283	22219.00082
-152.512575	-458.746147	39.259598	-531.973185	2.013204	1.341605	22215.18601
-128.860731	-465.612812	123.948462	-530.44726	-0.275684	-0.947283	22225.86749
-65.534823	-458.746147	69.778108	-545.706514	2.776167	1.341605	22216.71194
-54.853345	-490.027619	101.05958	-528.158372	3.53913	0.578643	22252.57118
-11.364469	-506.812799	229.23732	-493.062086	1.250241	-0.18432	22248.75637
28.309593	-505.286874	269.674345	-470.936166	2.013204	-0.18432	22233.49712
64.168842	-481.635029	319.266923	-483.14357	0.487279	-0.18432	22239.60082
64.168842	-490.790582	305.533594	-490.010235	-0.275684	-0.947283	22239.60082
118.339196	-491.553545	333.763215	-449.57321	-1.038647	-1.710246	22213.66009
145.805855	-499.946135	355.889134	-438.128769	-1.038647	-1.710246	22222.05268
177.85029	-478.583178	386.407644	-409.136185	-1.801609	0.578643	22231.97119
210.657687	-459.50911	380.303942	-387.773228	-0.275684	0.578643	22216.71194
241.176197	-436.620228	439.052073	-375.565824	0.487279	-0.18432	22225.86749
252.620638	-445.77578	432.948371	-371.75101	-1.801609	-1.710246	22209.84527
285.428036	-419.072085	444.392812	-354.202868	0.487279	0.578643	22196.11194
315.183582	-399.998016	482.540949	-309.188066	1.250241	0.578643	22196.11194
329.679874	-378.63506	489.407613	-268.751041	-1.801609	-1.710246	22205.2675
371.642825	-344.301736	504.666868	-245.862159	0.487279	-0.947283	22202.21564
399.872446	-322.175817	487.118725	-217.632538	0.487279	-0.18432	22220.52675
408.265036	-284.02768	528.318713	-172.617736	-1.038647	-0.18432	22200.68972
430.390956	-255.035096	513.822421	-148.965891	-0.275684	-0.947283	22211.3712
442.598359	-219.175848	511.533533	-111.580717	-1.038647	-0.947283	22220.52675
450.227987	-174.161046	513.059458	-76.484431	-0.275684	-0.947283	22198.40083
464.724279	-128.383282	548.155744	-26.891853	0.487279	-0.18432	22204.50453
457.094651	-97.10181	482.540949	-23.840002	4.302092	0.578643	22231.97119
461.672428	-67.346263	494.748352	57.034048	1.250241	-0.18432	22234.26008
458.620577	-31.487014	431.422445	124.174769	1.250241	-0.18432	22207.55638
452.516875	8.950011	468.807619	153.930315	2.776167	0.578643	22215.18601
450.990949	33.364818	440.577998	175.293272	-1.801609	-0.947283	22215.94897
434.968732	62.357402	412.348377	218.782148	2.013204	-0.18432	22173.22306
421.998365	105.083316	406.244675	243.959918	0.487279	0.578643	22199.92676
399.872446	132.549974	366.570613	269.900651	-1.801609	-1.710246	22212.13416
383.850229	173.749962	278.066935	243.196955	2.013204	-0.947283	22193.06009
380.035415	195.112919	300.955817	300.419161	-0.275684	-0.947283	22195.34898
361.724309	231.73513	283.407674	319.493229	-1.801609	-0.947283	22208.31935
354.094682	244.705496	222.370655	334.752484	-1.038647	0.578643	22212.89712
309.842843	276.749931	210.926214	387.396913	-1.801609	-0.18432	22198.40083
328.916912	328.631398	152.941046	391.974689	-1.038647	-0.947283	22215.18601
304.502104	333.972137	134.629941	438.515416	-1.038647	-1.710246	22219.76379
291.531737	356.098056	84.2744	409.522832	-0.275684	-0.947283	22218.23786
266.353967	384.327677	59.859592	451.485783	-2.564572	-0.947283	22225.86749
232.783607	395.772118	23.237381	490.396882	0.487279	0.578643	22229.6823
193.872507	418.661001	-51.532967	491.159845	-0.275684	-0.18432	22216.71194
179.376215	443.075808	-84.340365	485.056143	-0.275684	-1.710246	22226.63045
136.650302	447.653585	-82.051477	488.107994	2.776167	-0.18432	22254.86007
113.76142	468.253578	-146.903309	473.611702	2.013204	-0.18432	22236.54897
82.479948	469.016541	-146.903309	491.159845	1.250241	-0.18432	22239.60082
64.168842	468.253578	-169.029229	498.789472	2.013204	-0.18432	22243.41563
42.805885	476.646169	-203.362552	527.019094	1.250241	0.578643	22225.86749
6.946637	455.283212	-221.673658	507.182062	0.487279	-0.947283	22225.10453
-21.282985	455.283212	-275.844012	494.974659	-1.038647	-1.710246	22230.44527
-47.223718	453.757286	-278.895863	502.604286	2.013204	-0.18432	374.614704
-73.164451	451.468398	-307.888447	494.211696	2.013204	-0.18432	13.733329
-106.734811	424.00174	-352.903248	472.085777	0.487279	-0.18432	12.970367
-142.59406	428.579516	-396.392124	431.648751	-1.801609	-0.947283	10.681478
-178.453308	405.690634	-424.621746	414.863571	-1.038647	-0.18432	10.681478
-181.505159	397.298044	-407.073603	411.048758	-1.038647	-0.18432	10.681478
-216.601445	400.349895	-407.073603	389.685801	-1.801609	-0.947283	21924.49721
-249.408843	389.668417	-426.910634	363.745068	-1.038647	-0.18432	22194.58602
-255.512545	375.172125	-434.540261	311.100639	1.250241	0.578643	22220.52675
-292.897719	348.468429	-445.221739	286.685831	-0.275684	0.578643	22179.32676
-309.682899	333.209174	-481.080988	246.248806	0.487279	-1.710246	22210.60823
-317.312527	309.557329	-492.525429	207.337707	-0.275684	-1.710246	22221.28971
-353.171775	281.327708	-477.266174	198.182154	2.776167	-0.18432	22179.32676
-380.638434	246.231422	-453.61433	166.137719	5.065055	-0.18432	22228.91934
-388.268061	215.712912	-483.369876	106.626626	2.776167	-0.18432	22250.2823
-412.682869	169.172186	-504.732833	65.426638	3.53913	0.578643	22220.52675
-421.838422	160.016633	-458.955069	57.79701	2.013204	-0.18432	22207.55638
-427.942123	116.527757	-455.903218	12.019246	2.776167	-0.18432	22228.91934
-468.379148	90.587024	-473.451361	-0.95112	-1.801609	-0.947283	22212.13416
-452.356931	57.779626	-448.27359	-54.358512	0.487279	-0.18432	22196.87491
-473.719888	36.416669	-412.414342	-82.588133	1.250241	0.578643	22217.4749
-469.142111	13.527787	-400.969901	-117.684419	1.250241	-0.947283	22212.89712
-485.927291	-20.042573	-394.866199	-144.388115	1.250241	-0.18432	22193.06009
-472.193962	-45.220344	-375.029168	-196.269581	1.250241	-0.18432	22202.97861
-479.82359	-87.946257	-363.584727	-267.988078	-2.564572	-0.18432	22189.24528
-462.275447	-129.909207	-389.52546	-322.921395	-1.038647	0.578643	22186.95639
-453.882856	-141.353648	-364.347689	-332.076948	0.487279	-0.18432	22181.61565
-429.468049	-188.657338	-272.029198	-316.817693	-0.275684	-0.947283	22218.23786
-398.186577	-221.464736	-243.799577	-357.254718	0.487279	-0.18432	22215.94897
-401.238428	-255.798059	-239.221801	-376.328787	0.487279	-0.18432	22225.10453
-379.875471	-261.138798	-175.132931	-380.143601	-0.275684	-0.947283	22229.6823
-345.542148	-298.523972	-153.769974	-425.158402	2.013204	0.578643	22219.00082
-328.756968	-318.361003	-124.77739	-459.491725	-0.275684	-0.947283	22225.86749
-291.371794	-348.879513	-104.940359	-483.906533	2.013204	-0.18432	22231.20823
-252.460694	-364.138768	-47.718154	-513.66208	3.53913	0.578643	22240.36378
-232.623663	-403.81283	-22.540383	-494.588011	2.776167	0.578643	22246.46748
-215.838483	-408.390606	-4.229278	-560.965769	1.250241	-0.947283	22249.51933
-175.401457	-438.146153	49.941077	-514.425042	2.013204	-0.18432	22221.28971
-142.59406	-456.457259	88.089214	-512.899117	0.487279	-1.710246	22234.26008
-94.527407	-468.664663	137.681792	-513.66208	-1.038647	0.578643	22230.44527
-63.245935	-478.583178	143.022531	-529.684297	1.250241	0.578643	22213.66009
-30.438537	-499.946135	201.007699	-496.876899	-1.038647	-1.710246	22223.5786
10.76145	-501.47206	249.837314	-480.854682	1.250241	1.341605	22234.26008
46.620699	-499.183172	288.748413	-473.225054	0.487279	-0.18432	22213.66009
67.220693	-500.709097	323.844699	-473.225054	-1.038647	-0.947283	22202.21564
87.057724	-512.153539	343.68173	-473.225054	-1.038647	-0.18432	22210.60823
121.391047	-508.338725	316.978035	-479.328756	-1.038647	-0.18432	22195.34898
177.087327	-481.635029	361.992836	-437.365806	-0.275684	-0.947283	22212.89712
202.265097	-464.086886	413.11134	-393.113967	-2.564572	-1.710246	22220.52675
240.413234	-460.272072	424.555781	-390.825079	0.487279	-0.18432	22219.76379
254.146563	-443.486892	436.763184	-374.802861	-2.564572	-3.236171	22219.00082
301.450253	-411.442457	412.348377	-367.173234	-0.275684	-1.710246	22017.57866
314.42062	-407.627644	453.548365	-308.425103	-1.038647	-0.18432	22215.18601
331.2058	-370.242469	495.511315	-283.247333	-0.275684	-0.947283	22186.95639
361.724309	-332.094333	490.170576	-264.936227	0.487279	-1.710246	22227.39341
393.005781	-318.361003	425.318743	-228.314016	2.776167	-0.18432	22246.46748
398.346521	-307.679525	497.800203	-173.380699	2.776167	0.578643	22227.39341
418.183552	-278.686941	513.822421	-170.328848	1.250241	-0.18432	22215.94897
440.309471	-238.249916	512.296495	-119.210345	2.013204	-0.18432	22238.83786
453.279838	-192.472152	508.481682	-75.721469	0.487279	-0.18432	22212.89712
462.435391	-148.983276	539.000191	2.863693	-0.275684	-1.710246	22203.74157
460.146502	-99.390698	479.489098	-14.68445	0.487279	-1.710246	22221.28971
455.568726	-74.212928	481.015023	42.537756	0.487279	-1.710246	22208.31935
450.990949	-50.561083	496.274278	94.419222	0.487279	0.578643	22215.18601
457.857614	-1.731468	440.577998	141.722911	2.013204	0.578643	22209.84527
447.176136	24.209266	452.022439	172.241421	-1.801609	-0.947283	22183.90454
434.968732	63.120365	403.192824	162.322905	0.487279	-0.18432	22190.7712
404.450223	78.37962	326.89655	150.878464	-1.801609	-0.947283	22177.80084
413.605775	117.290719	372.674314	234.804365	0.487279	0.578643	22193.06009
405.213185	158.490707	345.207656	273.715465	-0.275684	-0.947283	22207.55638
390.716893	182.905515	300.955817	298.893235	2.013204	-0.18432	22216.71194
364.013197	230.972167	260.518792	333.989521	-1.038647	-0.947283	22215.18601
352.568756	245.468459	252.889165	364.508031	0.487279	-0.947283	22226.63045
353.331719	284.379559	209.400289	375.189509	0.487279	-0.18432	22184.6675
317.472471	314.135106	181.93363	404.945056	-0.275684	-0.18432	22214.42305
304.502104	333.209174	122.422537	429.359863	2.013204	-0.18432	22247.23045
302.976179	373.646199	52.992928	412.574683	2.013204	-0.18432	22251.80822
273.983595	388.905454	30.104046	426.308012	1.250241	-1.710246	22230.44527
244.228048	395.009156	25.526269	469.796888	-0.275684	-1.710246	22234.26008
210.657687	416.372112	-9.570017	488.870957	1.250241	-0.947283	22239.60082
181.665103	435.446181	-82.051477	490.396882	-1.038647	-0.947283	22212.89712
168.694737	449.17951	-127.829241	509.470951	-1.038647	-0.947283	22215.18601
117.576233	447.653585	-121.725539	494.974659	-0.275684	0.578643	22231.20823
98.502165	443.075808	-146.140347	506.4191	-0.275684	-0.18432	22215.18601
57.302177	453.757286	-194.206999	474.374665	0.487279	0.578643	22219.00082
25.257742	444.601734	-185.051446	513.285764	-1.038647	-0.18432	22211.3712
11.524413	462.149877	-207.177366	493.448733	0.487279	-0.18432	22203.74157
-6.786693	460.623951	-260.584757	463.693186	-1.038647	-0.947283	22199.92676
-26.623724	459.098026	-265.925496	488.870957	-1.038647	-0.947283	3491.317484
-66.297786	433.920255	-309.414372	492.68577	0.487279	-0.18432	19.074068
-96.816296	444.601734	-304.073633	488.107994	0.487279	-0.18432	11.444441
-123.519991	433.920255	-365.110652	461.404298	2.013204	-0.18432	12.970367
-154.801464	407.216559	-383.421758	438.515416	2.013204	0.578643	10.681478
-174.638495	407.216559	-368.925466	408.759869	-1.038647	-0.947283	10.681478
-207.445892	403.401746	-423.09582	395.789503	0.487279	0.578643	20989.10489
-233.386625	397.298044	-410.888416	372.900621	3.53913	0.578643	22209.84527
-266.194023	375.935087	-449.799516	337.804335	2.776167	-0.947283	22229.6823
-280.690315	376.69805	-443.695814	272.189539	2.776167	0.578643	22228.91934
-306.631048	340.838801	-531.436529	193.604378	-0.275684	0.578643	22205.2675
-313.497713	319.475845	-486.421727	231.752514	2.776167	-0.18432	22222.05268
-347.068073	285.142522	-458.955069	212.678446	1.250241	-0.18432	22228.15638
-360.801403	243.179571	-475.740249	169.952533	-0.275684	-0.947283	22207.55638
-373.771769	217.238838	-478.029137	102.048849	0.487279	-0.18432	22211.3712
-406.579167	203.505509	-469.636547	98.234035	1.250241	0.578643	22210.60823
-415.73472	166.883297	-470.39951	70.767377	0.487279	-1.710246	22217.4749
-433.282863	124.157384	-445.984702	21.937762	-0.275684	-0.947283	22198.40083
-456.171745	90.587024	-456.666181	-7.054822	-1.801609	-0.947283	22190.7712
-471.430999	61.59444	-458.192106	-43.677034	-0.275684	-0.947283	22197.63787
-463.038409	12.764824	-417.755081	-125.314046	-2.564572	-0.947283	22159.48973
-486.690254	12.764824	-392.577311	-144.388115	-1.801609	-0.947283	22199.16379
-476.008776	-16.22776	-449.036553	-157.358481	0.487279	-0.947283	22213.66009
-470.668037	-51.324045	-356.718062	-187.876991	0.487279	-0.18432	22196.87491
-466.853223	-75.738853	-368.162503	-219.921426	0.487279	-0.18432	22209.08231
-456.934707	-106.257362	-329.251403	-266.462153	2.013204	-0.18432	22215.18601
-453.882856	-136.012909	-318.569925	-287.825109	0.487279	-0.18432	22193.06009
-438.623602	-169.58327	-278.895863	-301.558439	-0.275684	-0.947283	22222.81564
-401.238428	-200.864742	-256.006981	-318.343619	3.53913	-0.18432	22257.14896
-397.423614	-225.279549	-233.881061	-364.121383	-0.275684	-2.473208	22230.44527
-377.586583	-247.405469	-181.999595	-393.113967	2.776167	1.341605	22241.88971
-353.934738	-301.575823	-178.947744	-444.995433	1.250241	-0.18432	22242.65267
-339.438446	-305.390637	-136.984794	-461.780613	2.013204	0.578643	22225.10453
-308.919936	-348.879513	-75.184812	-466.35839	-1.038647	-1.710246	22219.00082
-267.719949	-372.531358	-63.740371	-473.225054	-0.275684	-0.18432	22228.91934
-253.223657	-396.946165	-24.829271	-490.773197	-1.038647	-1.710246	22222.81564
-241.016253	-417.546159	11.029977	-517.476893	-0.275684	-0.947283	22220.52675
-189.897749	-444.249855	38.496636	-538.83985	-1.038647	-0.18432	22225.86749
-159.37924	-464.086886	88.089214	-504.506527	-2.564572	-1.710246	22201.45268
-120.46814	-459.50911	104.111431	-523.580595	-1.038647	0.578643	22199.16379
-80.794078	-480.872066	82.748474	-580.039838	0.487279	0.578643	22206.79342
-21.282985	-500.709097	175.066966	-531.973185	-0.275684	-0.947283	22217.4749
-10.601506	-515.968352	220.84473	-538.076887	-2.564572	-0.947283	22207.55638
39.754034	-496.131321	260.518792	-482.380607	0.487279	0.578643	22228.15638
57.302177	-501.47206	275.778047	-470.936166	0.487279	0.578643	22234.26008
101.554016	-487.738731	328.422476	-462.543576	-0.275684	-1.710246	22218.23786
121.391047	-485.449843	346.733581	-460.254688	-1.038647	-0.18432	22225.86749
155.72437	-486.212805	386.407644	-435.076918	0.487279	0.578643	22230.44527
190.820656	-464.849849	397.852085	-414.476924	2.013204	-0.18432	22228.15638
232.783607	-450.353557	429.133557	-393.87693	1.250241	-0.18432	22247.99341
271.694706	-436.620228	432.948371	-393.87693	1.250241	-0.18432	22247.99341
293.057663	-410.679495	444.392812	-361.832495	1.250241	-0.18432	22055.7268
296.109514	-419.072085	443.629849	-361.832495	0.487279	-0.947283	22230.44527
330.442837	-380.923948	471.85947	-272.565855	0.487279	-0.18432	22232.73415
350.279868	-365.664693	503.140942	-235.943643	3.53913	-0.18432	22197.63787
368.590974	-335.146184	512.296495	-183.299214	-0.275684	0.578643	22219.76379
424.287254	-319.123966	493.222427	-163.462183	-1.038647	-0.947283	22229.6823
413.605775	-277.923978	523.740936	-155.832556	-0.275684	-0.947283	22207.55638
421.998365	-234.435102	516.874272	-118.447382	-1.038647	-1.710246	22207.55638
438.020583	-203.916593	520.689085	-94.795537	-1.801609	-0.18432	22199.92676
434.968732	-172.635121	500.852054	-52.832586	-1.038647	-0.18432	22179.32676
460.146502	-126.094394	450.496514	-32.232593	-0.275684	-0.18432	22169.40825
454.0428	-92.524033	461.177992	-3.240009	-1.038647	-0.18432	22203.74157
447.939099	-49.79812	470.333545	77.634042	2.776167	-0.18432	22202.97861
454.0428	-22.331461	448.970588	132.567359	0.487279	-0.947283	22212.89712
441.835397	21.157415	441.340961	162.322905	-0.275684	-0.947283	22219.00082
438.020583	48.624073	440.577998	195.893266	1.250241	-0.947283	22205.2675
423.524291	74.564806	393.274308	221.071036	0.487279	-0.18432	22200.68972
397.583558	101.268502	375.726165	235.567328	-2.564572	-2.473208	22190.7712
405.213185	143.994415	350.548395	265.322875	2.013204	-0.947283	22216.71194
380.798378	173.749962	321.555811	310.337676	1.250241	0.578643	22228.91934
386.90208	224.105503	295.615078	322.54508	1.250241	-2.473208	22247.99341
377.746527	243.942534	233.815096	353.826552	1.250241	-0.18432	22237.31193
344.176166	282.090671	235.341022	391.974689	2.013204	0.578643	22209.08231
338.072464	305.742515	170.489189	387.396913	1.250241	0.578643	22228.91934
320.524321	316.423994	154.466972	420.20431	-1.038647	-0.947283	22226.63045
296.109514	355.335093	95.718841	428.596901	1.250241	1.341605	22219.76379
262.539153	374.409162	94.955878	449.959857	1.250241	0.578643	22229.6823
242.702122	378.986938	39.259598	471.322814	0.487279	-0.18432	22230.44527
210.657687	405.690634	-4.229278	474.374665	-2.564572	-2.473208	22193.82305
177.85029	424.764702	-45.429265	472.085777	-0.275684	1.341605	22203.74157
154.961408	449.17951	-111.807023	465.982075	-0.275684	0.578643	22210.60823
125.205861	472.068392	-116.3848	456.826522	0.487279	1.341605	22204.50453
109.183643	436.209143	-217.858844	432.411714	-0.275684	-1.710246	22214.42305
69.509581	459.860988	-241.510689	424.782087	2.013204	-0.18432	22232.73415
45.094773	454.520249	-185.051446	499.552435	-0.275684	-0.18432	22215.94897
29.835519	462.149877	-201.073664	520.915392	2.013204	-0.18432	22228.15638
-9.838544	459.860988	-243.799577	501.841323	-1.801609	-0.947283	22232.73415
-19.757059	475.120243	-249.140316	489.633919	1.250241	-0.947283	22209.08231
-64.771861	444.601734	-309.414372	496.500584	1.250241	-0.18432	25.940733
-80.794078	446.890622	-310.940298	479.715404	2.776167	-0.18432	14.496292
-111.312588	439.260994	-352.903248	449.959857	1.250241	0.578643	9.918516
-140.305172	422.475814	-388.762497	439.278379	1.250241	-0.947283	11.444441
-183.794048	430.868404	-391.814348	374.426546	-0.275684	-0.947283	9.918516
-194.475526	399.586932	-391.814348	394.263577	-1.038647	-1.710246	16508.9877
-237.201439	395.009156	-413.177305	347.72285	1.250241	0.578643	22168.64528
-248.64588	376.69805	-426.147671	344.670999	-0.275684	-0.947283	22215.18601
-272.297725	369.831385	-430.725447	314.15249	-0.275684	-0.947283	22205.2675
-292.134756	329.39436	-468.873584	278.293241	-0.275684	-0.947283	22210.60823
-329.51993	311.083255	-441.406926	257.693247	0.487279	-0.18432	22213.66009
-347.831036	281.327708	-461.243957	221.071036	-1.038647	-0.18432	22192.29713
-366.142142	260.727714	-467.347659	160.79698	-1.801609	-0.947283	22200.68972
-366.905104	208.083285	-487.947653	94.419222	-0.275684	0.578643	21911.52684
-395.134726	208.083285	-492.525429	88.31552	-3.327535	-0.18432	22186.19343
-413.445831	168.409223	-508.547647	38.722942	2.013204	1.341605	22201.45268
-439.386564	123.394421	-487.947653	-20.025189	0.487279	-0.18432	22212.89712
-441.675453	102.794427	-433.777298	5.152582	1.250241	-0.18432	22215.18601
-453.119894	83.720359	-437.592112	-32.232593	-0.275684	-0.18432	22209.84527
-458.460633	43.283334	-417.755081	-71.906655	-0.275684	0.578643	22211.3712
-459.223596	33.364818	-400.969901	-114.632568	-0.275684	-0.18432	22196.11194
-476.008776	-7.835169	-387.999534	-129.12886	2.013204	-0.18432	22220.52675
-459.986558	-26.146275	-354.429174	-148.202929	3.53913	0.578643	22219.00082
-445.490266	-56.664785	-382.658795	-225.262165	2.013204	-0.18432	22206.79342
-459.223596	-109.309213	-386.473609	-273.328817	3.53913	-0.18432	22202.21564
-460.749521	-118.464766	-323.910664	-300.795476	0.487279	-0.18432	22228.15638
-427.942123	-155.84994	-292.629192	-303.847327	2.013204	-0.947283	22227.39341
-414.208794	-209.257332	-267.451422	-339.706576	-0.275684	-0.947283	22215.18601
-398.186577	-229.857326	-236.16995	-362.595458	0.487279	-0.947283	22225.86749
-369.193993	-277.923978	-188.103297	-365.647309	2.013204	0.578643	22234.26008
-376.82362	-278.686941	-156.058862	-399.217669	-1.801609	-1.710246	22215.94897
-340.964371	-325.227668	-146.903309	-444.995433	-1.801609	-0.18432	22206.79342
-308.919936	-343.538774	-110.281098	-444.995433	-1.038647	-0.18432	22210.60823
-293.660682	-351.931364	-66.029259	-473.225054	-0.275684	0.578643	22196.87491
-256.275508	-389.316538	-46.955191	-490.773197	-1.801609	-0.947283	22215.18601
-226.519961	-411.442457	-29.407048	-551.047254	-0.275684	-0.18432	22154.14899
-166.245905	-425.938749	-36.273712	-557.913918	-0.275684	-0.18432	22212.13416
-154.038501	-449.590594	61.385518	-579.276875	-0.275684	-0.947283	22223.5786
-109.023699	-461.035035	117.081798	-508.32134	-0.275684	-0.947283	22228.15638
-83.082966	-470.190588	128.526239	-524.343558	-1.038647	-0.18432	22212.13416
-48.749643	-477.820215	191.089183	-503.743564	2.013204	0.578643	22225.10453
-4.497804	-498.420209	246.0225	-476.276905	0.487279	-1.710246	22253.33415
34.413295	-486.212805	254.41509	-468.647278	2.013204	-1.710246	22235.786
61.879954	-501.47206	295.615078	-467.121353	2.776167	-0.947283	22239.60082
77.902171	-499.183172	307.822482	-481.617645	0.487279	-0.18432	22239.60082
120.628084	-488.501694	336.052103	-477.039868	0.487279	-0.18432	22225.86749
153.435482	-492.316507	333.000252	-456.439874	0.487279	-0.947283	22225.86749
175.561401	-475.531327	351.311358	-419.817663	1.250241	-0.947283	22230.44527
222.102128	-453.405408	408.533563	-385.48434	2.013204	0.578643	22221.28971
244.228048	-445.012818	451.259476	-361.832495	2.013204	-0.947283	22222.05268
272.457669	-428.9906	459.652066	-351.913979	-0.275684	-0.947283	22211.3712
313.657657	-406.101718	476.437247	-336.654725	0.487279	-0.947283	22207.55638
332.731725	-393.894314	474.148358	-299.26955	-1.038647	0.578643	22198.40083
348.753943	-380.923948	474.148358	-269.514004	-1.801609	-0.18432	22208.31935
364.77616	-357.272103	483.303911	-232.12883	-1.038647	-0.18432	22169.40825
402.161334	-304.627674	516.111309	-198.558469	-0.275684	-0.18432	22204.50453
413.605775	-281.738792	511.533533	-145.91404	-1.038647	-0.947283	22223.5786
430.390956	-243.590655	526.792787	-152.780705	-0.275684	-0.947283	22222.05268
434.968732	-206.968444	535.94834	-119.973307	0.487279	-0.18432	22202.97861
461.672428	-172.635121	513.059458	-55.884437	-0.275684	-1.710246	22216.71194
468.539092	-143.642537	513.059458	-18.499263	1.250241	0.578643	22216.71194
447.939099	-116.175878	467.281694	12.782209	1.250241	-0.18432	22193.82305
468.539092	-53.612934	477.200209	77.634042	2.776167	0.578643	22233.49712
460.909465	-15.464797	447.444663	115.019216	2.013204	-0.947283	22226.63045
451.753912	-0.205542	459.652066	145.537725	2.013204	0.578643	22204.50453
454.805763	40.231483	411.585414	164.611794	2.776167	-0.18432	22200.68972
444.124285	84.483322	438.28911	235.567328	-0.275684	-0.947283	22210.60823
407.502073	98.216651	356.652097	234.804365	1.250241	1.341605	22201.45268
403.68726	138.653676	324.607662	247.011769	0.487279	0.578643	22200.68972
380.798378	172.224036	302.481743	296.604347	1.250241	1.341605	22229.6823
366.302086	207.320322	294.089153	327.885819	-0.275684	0.578643	22216.71194
375.457639	218.764763	277.303972	368.322844	0.487279	-0.18432	22227.39341
353.331719	243.179571	226.948432	394.263577	-1.801609	-0.947283	22212.13416
330.442837	284.379559	187.274369	379.767285	-1.801609	-0.947283	22193.82305
319.761359	317.186957	112.504021	400.367279	-2.564572	-0.18432	22205.2675
299.924328	352.283242	113.266984	414.863571	0.487279	-0.18432	22221.28971
277.035445	361.438795	44.600338	432.411714	-0.275684	1.341605	22205.2675
265.591004	399.586932	31.629971	436.989491	-0.275684	-0.18432	22222.81564
216.761389	407.979522	-37.036675	448.433932	2.776167	-0.18432	22232.73415
193.872507	429.342479	-43.90334	458.352447	2.013204	-1.710246	22213.66009
159.539184	452.231361	-78.236663	499.552435	0.487279	-0.18432	22221.28971
131.309563	465.96469	-94.25888	507.945025	-0.275684	-1.710246	22227.39341
103.842904	463.675802	-107.229247	499.552435	2.776167	-0.18432	22229.6823
80.191059	469.779504	-134.695906	486.582069	4.302092	-0.18432	22245.70452
56.539215	468.253578	-165.977378	520.152429	0.487279	-1.710246	22246.46748
23.731817	456.046175	-199.547738	489.633919	1.250241	-0.18432	22230.44527
9.998488	462.149877	-216.332918	529.307982	2.013204	0.578643	22233.49712
-31.2015	456.809137	-252.95513	508.707988	2.013204	-0.18432	22232.73415
-58.668159	452.994324	-292.629192	451.485783	1.250241	-0.947283	40.437025
-64.771861	434.683218	-329.251403	482.004292	-1.038647	-0.947283	14.496292
-106.734811	432.39433	-359.769913	480.478367	0.487279	-0.947283	12.207404
-146.408873	427.816553	-375.79213	458.352447	-1.801609	-1.710246	9.155553
-179.979234	407.979522	-362.821764	427.070975	0.487279	-0.947283	10.681478
-201.342191	408.742485	-388.762497	399.604317	-1.038647	-0.18432	2842.036195
-215.07552	378.986938	-397.155087	371.374695	-2.564572	-1.710246	22115.23789
-250.934768	386.616566	-455.903218	336.278409	-1.038647	-0.947283	22139.6527
-271.534762	359.91287	-447.510628	301.182123	0.487279	-0.947283	22203.74157
-282.979203	342.364727	-472.688398	236.330291	-1.801609	-0.947283	22217.4749
-311.971787	317.949919	-493.288392	256.167322	-0.275684	-0.18432	22189.24528
-344.016222	271.409192	-468.110622	222.596962	2.013204	0.578643	22215.18601
-357.749552	263.779565	-463.532845	164.611794	2.013204	-0.18432	22228.91934
-378.349546	232.498093	-458.955069	128.752545	1.250241	-0.18432	22135.83789
-384.453247	198.16477	-462.769882	96.70811	-0.275684	-0.947283	22207.55638
-403.527316	198.16477	-475.740249	91.367371	3.53913	1.341605	22238.07489
-409.631018	143.994415	-464.295808	53.982197	2.776167	0.578643	22219.00082
-447.016192	115.001831	-477.266174	-19.262226	0.487279	-0.18432	22214.42305
-453.119894	103.55739	-442.169889	-4.002971	-0.275684	-1.710246	22220.52675
-459.986558	61.59444	-411.651379	-61.988139	0.487279	-0.947283	22200.68972
-463.038409	13.527787	-382.658795	-92.506649	2.776167	0.578643	22212.89712
-478.297664	2.846309	-406.31064	-118.447382	2.013204	1.341605	22199.92676
-461.512484	-33.775902	-390.288422	-174.143662	-0.275684	-0.18432	22201.45268
-456.934707	-54.375896	-362.821764	-228.314016	1.250241	-0.18432	22219.00082
-466.853223	-90.235145	-338.406956	-259.595488	1.250241	-0.18432	22204.50453
-471.430999	-134.486984	-305.599559	-299.26955	-1.801609	-0.947283	22191.53417
-434.808788	-168.057344	-315.518074	-304.61029	-1.038647	-0.18432	22203.74157
-425.653235	-184.079562	-279.658826	-331.313985	-0.275684	-0.947283	22211.3712
-413.445831	-223.753624	-250.666242	-345.047315	-1.038647	-0.947283	22199.92676
-387.505098	-253.509171	-230.82921	-396.165818	-1.038647	-0.18432	22209.84527
-361.564365	-286.316568	-217.095881	-417.528775	1.250241	-0.947283	22231.20823
-364.616216	-293.946196	-171.318117	-455.676912	2.013204	-0.18432	22219.00082
-321.12734	-333.620258	-156.058862	-472.462092	2.013204	-0.18432	22223.5786
-292.897719	-354.983215	-86.629253	-467.121353	0.487279	-0.18432	22229.6823
-265.43106	-374.057283	-40.851489	-473.988017	0.487279	-0.18432	22219.76379
-227.282924	-388.553575	-32.458899	-496.876899	3.53913	0.578643	22166.3564
-183.794048	-421.360973	17.896642	-519.765781	3.53913	0.578643	22253.33415
-173.112569	-428.9906	54.518853	-515.188005	2.013204	1.341605	22238.83786
-120.46814	-465.612812	79.696624	-521.291707	4.302092	0.578643	22224.34156
-101.394072	-477.057253	104.111431	-538.076887	0.487279	-0.947283	22238.83786
-58.668159	-493.07947	166.674376	-510.610229	0.487279	0.578643	22234.26008
-22.045947	-509.86465	209.400289	-503.743564	1.250241	0.578643	22216.71194
22.205891	-493.07947	261.281755	-478.565794	0.487279	-0.18432	22228.91934
48.146624	-508.338725	302.481743	-468.647278	-1.038647	-0.947283	22230.44527
87.820687	-495.368358	291.037302	-478.565794	0.487279	1.341605	22219.00082
106.894755	-515.205389	331.474327	-473.225054	-0.275684	-0.18432	22228.15638
148.094743	-515.205389	372.674314	-428.973216	-1.038647	-0.947283	22208.31935
164.11696	-502.235023	397.852085	-416.765812	-3.327535	-0.947283	22199.92676
196.161395	-478.583178	400.903936	-387.010265	-1.801609	-0.947283	22206.79342
238.887309	-456.457259	404.718749	-387.773228	-1.801609	-0.947283	22220.52675
269.405818	-421.360973	436.000222	-361.069532	-0.275684	-0.947283	22195.34898
303.739141	-422.886898	442.103924	-359.543607	0.487279	0.578643	22199.92676
320.524321	-377.109134	446.6817	-341.232501	-0.275684	-0.947283	22209.84527
344.176166	-369.479507	410.059489	-338.943613	1.250241	-0.18432	22206.03046
357.909496	-361.849879	493.222427	-219.158463	2.776167	1.341605	22214.42305
392.242819	-314.54619	507.718719	-181.773289	0.487279	0.578643	22210.60823
425.050216	-284.02768	544.34093	-155.832556	2.013204	-0.947283	22235.02304
421.235403	-275.63509	510.007607	-123.788121	2.776167	-0.947283	22231.97119
419.709477	-202.390667	508.481682	-87.16591	0.487279	-1.710246	22229.6823
460.146502	-187.894375	513.822421	-71.143692	0.487279	0.578643	22206.79342
459.38354	-136.012909	513.822421	-20.788151	-0.275684	-0.18432	22214.42305
467.77613	-107.783288	481.777986	12.019246	0.487279	0.578643	22221.28971
456.331689	-78.027741	481.015023	46.352569	0.487279	-0.947283	22193.06009
459.38354	-32.249977	452.785402	118.071067	0.487279	-1.710246	22210.60823
458.620577	0.557421	423.029855	132.567359	2.013204	-0.18432	22195.34898
429.627993	31.07593	432.185408	171.478458	-1.038647	-1.710246	22181.61565
418.946515	58.542589	403.955787	205.811781	-1.038647	-0.947283	22189.24528
414.368738	83.720359	402.429861	223.359924	-1.801609	-0.947283	22198.40083
400.635409	118.053682	328.422476	250.06362	-2.564572	-1.710246	22177.03787
400.635409	147.046266	351.311358	280.58213	-1.801609	-0.947283	22206.03046
380.798378	200.453658	306.296556	305.7599	2.013204	0.578643	22222.05268
366.302086	232.498093	266.622494	333.989521	-0.275684	-1.710246	22221.28971
366.302086	262.253639	249.837314	379.767285	1.250241	0.578643	22221.28971
341.124315	270.64623	211.689177	359.167291	2.013204	1.341605	22231.97119
293.820626	327.105472	128.526239	394.263577	2.013204	1.341605	22229.6823
304.502104	340.075839	101.05958	409.522832	-1.038647	-0.947283	22217.4749
283.139147	380.512864	98.007729	449.959857	2.776167	-0.947283	22238.83786
269.405818	399.586932	67.48922	468.270963	2.776167	-0.18432	22249.51933
238.887309	426.290628	24.000344	482.767255	2.013204	-0.18432	22237.31193
213.709538	411.031373	-51.532967	446.908006	1.250241	-2.473208	22231.20823
180.139178	433.157293	-92.732955	502.604286	0.487279	0.578643	22241.88971
148.094743	452.231361	-104.940359	491.159845	0.487279	-0.18432	22220.52675
117.576233	464.438765	-146.140347	478.952441	2.013204	2.104568	22224.34156
85.531799	462.149877	-173.607005	490.396882	1.250241	-0.947283	22231.20823
46.620699	459.860988	-166.74034	505.656137	-1.801609	-0.947283	22215.94897
16.102189	476.646169	-221.673658	483.530218	0.487279	-0.947283	22228.15638
-12.890395	448.416547	-227.014397	478.952441	0.487279	0.578643	22218.23786
-40.357053	459.098026	-254.481055	509.470951	-1.801609	1.341605	22193.82305
-26.623724	433.920255	-284.999565	507.945025	-0.275684	1.341605	405.133213
-78.50519	459.860988	-324.673627	455.300596	-2.564572	-1.710246	16.022217
-105.208886	425.527665	-342.984733	441.567267	-1.801609	-1.710246	13.733329
-137.253321	414.846187	-361.295838	435.463565	0.487279	1.341605	9.918516
-157.853315	421.712851	-406.31064	411.048758	1.250241	0.578643	9.918516
-172.349607	416.372112	-395.629162	393.500615	0.487279	-0.947283	9.918516
-202.105153	399.586932	-398.681013	387.396913	1.250241	0.578643	21932.8898
-230.334775	391.957305	-410.125454	316.441378	-0.275684	-0.947283	22204.50453
-251.697731	382.038789	-473.451361	295.078422	0.487279	-0.18432	22172.4601
-266.956986	355.335093	-442.932851	288.97472	3.53913	0.578643	22236.54897
-295.186607	328.631398	-450.562479	277.530279	2.776167	-0.18432	22247.23045
-328.756968	324.816584	-482.606914	243.196955	2.776167	0.578643	22206.79342
-358.512514	272.172155	-471.162473	188.263638	3.53913	0.578643	22220.52675
-356.223626	241.653646	-443.695814	145.537725	-0.275684	-1.710246	22198.40083
-388.268061	211.898099	-481.843951	109.678477	1.250241	0.578643	22202.97861
-407.34213	181.379589	-498.629131	67.715526	1.250241	0.578643	22202.21564
-418.023608	153.149968	-473.451361	48.641458	-0.275684	-0.18432	22218.23786
-426.416198	111.187018	-478.029137	-1.714083	0.487279	-0.18432	22209.08231
-442.438415	82.957396	-449.799516	-20.025189	2.776167	0.578643	22196.11194
-475.245813	60.068514	-420.043969	-49.017773	-1.801609	-0.18432	22200.68972
-466.853223	37.179632	-394.103236	-93.269611	-3.327535	-0.947283	22190.7712
-492.793956	2.846309	-419.281006	-143.625152	-1.801609	-0.18432	22178.5638
-479.060627	-20.042573	-403.258789	-167.276997	-2.564572	-0.18432	22191.53417
-461.512484	-78.027741	-364.347689	-225.262165	-2.564572	-0.18432	22196.87491
-456.171745	-76.501816	-367.39954	-245.099196	0.487279	-0.18432	22196.87491
-452.356931	-119.227729	-315.518074	-261.121414	0.487279	-0.947283	22228.15638
-449.30508	-152.798089	-295.681043	-284.773258	0.487279	-0.947283	22228.91934
-415.73472	-166.531419	-288.814378	-315.291768	0.487279	-0.18432	22218.23786
-421.838422	-231.383251	-284.236602	-345.047315	-0.275684	-0.18432	22225.10453
-391.319912	-239.012879	-237.695875	-393.87693	0.487279	-0.18432	22238.83786
-373.008806	-265.716574	-171.318117	-396.165818	2.013204	-0.947283	22241.12674
-364.616216	-281.738792	-165.977378	-413.713961	1.250241	-0.947283	22243.41563
-331.808819	-345.827662	-107.229247	-448.047284	-0.275684	-0.18432	22241.12674
-292.134756	-356.50914	-85.103328	-476.276905	-0.275684	-0.18432	22227.39341
-275.349576	-371.005432	-73.658887	-486.195421	2.013204	-0.18432	22230.44527
-226.519961	-392.368389	-46.192228	-483.906533	-0.275684	-1.710246	22194.58602
-208.208855	-430.516526	20.948493	-519.765781	-0.275684	-0.18432	22215.94897
-174.638495	-426.701712	61.385518	-532.736148	1.250241	1.341605	22226.63045
-150.98665	-461.797998	43.074412	-576.225024	2.013204	-0.947283	22231.97119
-111.312588	-491.553545	130.815127	-531.973185	-0.275684	-0.18432	22215.18601
-65.534823	-491.553545	146.074382	-537.313924	-0.275684	-0.18432	22204.50453
-47.223718	-492.316507	195.66696	-507.558378	0.487279	-0.18432	22217.4749
16.865152	-514.442427	209.400289	-480.091719	-1.038647	-0.18432	22185.43046
30.598481	-516.731315	263.570643	-483.14357	-0.275684	-0.18432	22213.66009
67.220693	-497.657247	296.378041	-492.299123	-0.275684	-0.18432	22226.63045
102.316979	-509.86465	325.370625	-479.328756	1.250241	0.578643	22217.4749
135.887339	-500.709097	332.237289	-461.017651	-0.275684	-1.710246	22224.34156
174.798439	-484.68688	367.333575	-425.921365	0.487279	-0.18432	22235.02304
219.050277	-459.50911	397.852085	-418.291737	-0.275684	-0.947283	22219.76379
245.753973	-459.50911	391.748383	-403.795445	-0.275684	-0.18432	22222.05268
263.302116	-432.805414	429.89652	-367.936197	1.250241	-0.947283	22244.94156
298.398402	-424.412824	481.015023	-325.973246	1.250241	-0.18432	22235.786
330.442837	-400.760979	458.126141	-328.262134	3.53913	0.578643	22216.71194
344.939129	-387.790612	513.822421	-286.299184	2.776167	1.341605	22233.49712
377.746527	-366.427656	490.170576	-219.158463	-0.275684	-0.947283	22228.15638
389.190968	-321.412854	522.977974	-197.795506	0.487279	-0.947283	22211.3712
412.07985	-300.049898	520.689085	-172.617736	1.250241	-0.18432	22212.89712
417.420589	-265.716574	532.133527	-146.677003	-1.801609	-0.947283	22217.4749
443.361322	-218.412885	521.452048	-114.632568	0.487279	-0.18432	22208.31935
428.86503	-187.131413	488.64465	-116.921456	-1.038647	-0.947283	22201.45268
456.331689	-171.109195	467.281694	-74.958506	0.487279	1.341605	22201.45268
454.805763	-127.620319	493.222427	-2.477046	-0.275684	-0.18432	22190.7712
456.331689	-86.420331	478.726135	32.61924	-0.275684	0.578643	22196.11194
444.887248	-35.301828	482.540949	92.130334	-1.801609	-2.473208	22201.45268
454.805763	-30.724052	442.103924	97.471073	2.013204	-0.18432	21998.50459
453.279838	25.735191	455.837253	174.530309	0.487279	0.578643	22212.13416
431.916881	61.59444	409.296526	187.500676	0.487279	1.341605	22196.11194
421.998365	77.616657	378.015054	203.522893	-0.275684	0.578643	22193.82305
399.872446	122.631459	328.422476	196.656229	1.250241	-0.18432	22194.58602
396.057632	147.809229	328.422476	301.182123	-0.275684	-0.18432	22231.97119
396.820595	185.957366	329.948401	309.574714	2.013204	-0.18432	22236.54897
372.405788	219.527726	295.615078	317.967304	2.013204	-0.18432	22249.51933
357.909496	256.149938	265.859531	366.033956	2.776167	0.578643	22249.51933
360.961347	276.749931	200.244736	397.315428	1.250241	-1.710246	22224.34156
319.761359	326.342509	154.466972	374.426546	2.013204	-0.18432	22238.07489
314.42062	334.735099	107.163282	384.345062	0.487279	0.578643	22236.54897
280.087296	370.594348	102.585506	444.619118	0.487279	-0.947283	22211.3712
256.435452	380.512864	88.089214	462.930224	0.487279	-0.18432	22224.34156
227.442868	395.009156	43.837375	485.819106	2.013204	-0.18432	22231.97119
216.761389	414.083224	-21.014458	472.848739	2.013204	0.578643	22215.18601
159.539184	439.260994	-77.4737	490.396882	0.487279	-0.18432	22222.05268
136.650302	450.705435	-117.147763	465.982075	-2.564572	-2.473208	22209.84527
109.946606	453.757286	-143.851458	477.426516	-0.275684	1.341605	22201.45268
80.191059	457.5721	-149.95516	494.211696	-1.038647	-0.18432	22201.45268
47.383662	447.653585	-183.525521	490.396882	-2.564572	-0.18432	22218.23786
39.754034	459.860988	-206.414403	520.152429	-0.275684	-0.947283	22219.00082
16.865152	464.438765	-241.510689	491.922808	-0.275684	-0.947283	22119.05271
-2.208916	455.283212	-243.799577	514.048727	0.487279	-0.18432	22231.20823
-35.779277	449.942473	-271.266235	464.456149	2.013204	-0.18432	3738.517411
-83.845929	441.549883	-342.984733	460.641335	1.250241	0.578643	19.074068
-88.423705	449.17951	-330.014366	461.404298	3.53913	0.578643	12.207404
-134.964432	436.209143	-343.747695	431.648751	2.013204	-0.18432	12.207404
-144.882948	427.816553	-377.318056	440.804304	1.250241	-0.18432	10.681478
-172.349607	423.238777	-389.52546	407.233944	2.013204	0.578643	11.444441
-210.497743	399.586932	-404.784714	398.078391	1.250241	-0.947283	20933.40861
-230.334775	385.09064	-410.125454	377.478397	0.487279	0.578643	22198.40083
-269.245874	365.253609	-449.799516	321.782117	1.250241	1.341605	22211.3712
-266.956986	359.149907	-453.61433	272.189539	-0.275684	0.578643	22190.7712
-297.475495	343.890652	-441.406926	273.715465	0.487279	-0.18432	22212.89712
-317.312527	306.505478	-453.61433	252.352508	0.487279	-0.947283	22222.05268
-333.334744	276.749931	-472.688398	189.026601	-1.801609	-0.947283	22194.58602
-379.875471	238.601795	-439.881	154.693278	-1.801609	-1.710246	22174.74899
-376.82362	221.816614	-500.155057	73.056265	-2.564572	-1.710246	22187.71935
-421.075459	195.112919	-500.155057	63.13775	-1.038647	-0.18432	22202.97861
-410.39398	165.357372	-468.873584	54.745159	-1.038647	-0.947283	22190.7712
-441.675453	133.312937	-442.169889	28.041464	-1.801609	-1.710246	22200.68972
-447.779155	87.535173	-444.458777	-0.188158	0.487279	-0.18432	22217.4749
-480.586552	53.20185	-434.540261	-41.388145	2.013204	-0.18432	22187.71935
-471.430999	45.572222	-413.177305	-79.536282	1.250241	-0.18432	22218.23786
-459.986558	21.157415	-378.843981	-135.232562	2.776167	-0.18432	22196.87491
-492.793956	-0.968505	-436.066187	-139.810338	-1.038647	-0.18432	22179.32676
-457.69767	-72.687002	-400.969901	-236.706606	2.013204	-0.18432	22206.79342
-451.593968	-62.768486	-371.214354	-294.691774	1.250241	-0.18432	22232.73415
-456.934707	-108.546251	-324.673627	-246.625122	2.013204	-0.18432	22231.97119
-444.727304	-149.746238	-301.021782	-280.958445	2.776167	-0.947283	22234.26008
-432.5199	-158.138829	-284.999565	-311.476954	1.250241	-0.18432	22243.41563
-437.097676	-210.783257	-266.688459	-323.684358	1.250241	0.578643	22220.52675
-400.475465	-242.06473	-218.621807	-370.225085	-1.038647	-0.18432	22217.4749
-376.82362	-259.612873	-193.444036	-413.713961	-1.038647	-0.947283	22228.91934
-366.142142	-293.183233	-154.532937	-412.950998	-0.275684	-0.18432	22218.23786
-332.571781	-311.494339	-117.910725	-428.210253	0.487279	0.578643	22224.34156
-303.579197	-348.879513	-82.051477	-446.521359	0.487279	-0.947283	22231.20823
-280.690315	-369.479507	-88.918141	-489.247272	-2.564572	-2.473208	22199.92676
-248.64588	-406.864681	-58.399632	-538.83985	-0.275684	-0.947283	22199.16379
-209.734781	-418.309122	-8.807054	-546.469477	-1.038647	-1.710246	22202.97861
-196.001451	-432.042451	48.415151	-528.158372	-0.275684	-0.947283	22215.18601
-148.697762	-432.042451	41.548487	-529.684297	0.487279	0.578643	22212.89712
-103.68296	-477.057253	101.822543	-511.373191	-0.275684	-0.947283	22230.44527
-75.453339	-479.346141	149.889195	-520.528744	-0.275684	-0.947283	22227.39341
-35.779277	-496.894284	191.089183	-506.795415	-0.275684	-0.947283	22219.00082
4.657748	-512.153539	235.341022	-470.936166	2.013204	1.341605	22229.6823
33.650332	-492.316507	277.303972	-481.617645	2.013204	0.578643	22226.63045
58.828103	-500.709097	297.141004	-501.454676	1.250241	-0.18432	22241.12674
101.554016	-515.205389	285.696562	-508.32134	2.013204	-1.710246	22245.70452
139.702153	-496.131321	353.600246	-476.276905	2.013204	-0.947283	22250.2823
161.828072	-486.975768	389.459495	-421.343588	0.487279	-0.947283	22227.39341
194.63547	-478.583178	394.037271	-412.950998	2.013204	-0.18432	22234.26008
233.546569	-453.405408	435.237259	-377.854712	0.487279	-1.710246	22230.44527
247.279899	-451.879482	427.607632	-377.854712	-0.275684	-0.947283	22182.37861
272.457669	-444.249855	447.444663	-351.151017	0.487279	-0.947283	22223.5786
305.265067	-398.472091	467.281694	-328.262134	-1.038647	-0.18432	22230.44527
321.287284	-390.842463	457.363178	-303.084364	-0.275684	-0.947283	22177.03787
359.435421	-373.29432	510.007607	-256.543637	-1.801609	-0.18432	22196.11194
368.590974	-334.383221	493.98539	-220.684389	0.487279	-0.18432	22209.84527
383.850229	-316.835078	474.911321	-226.78809	-1.801609	-0.947283	22184.6675
421.235403	-274.872127	506.955756	-161.173295	-1.038647	-2.473208	22197.63787
425.813179	-231.383251	507.718719	-125.314046	-0.275684	-0.18432	22208.31935
438.020583	-190.946226	506.955756	-102.425164	0.487279	-0.947283	22204.50453
441.072434	-174.161046	538.237228	-49.017773	1.250241	-0.18432	22202.21564
453.279838	-136.775872	475.674284	2.863693	0.487279	-0.18432	22217.4749
472.353906	-102.442549	488.64465	21.174799	1.250241	-0.18432	22187.71935
463.961316	-56.664785	468.807619	81.448855	-0.275684	-0.947283	22190.7712
454.805763	-29.198126	442.866886	135.61921	0.487279	-0.947283	22142.70455
460.146502	34.127781	448.970588	184.448825	5.065055	1.341605	22218.23786
434.205769	37.942595	388.696532	134.856247	2.013204	0.578643	22218.23786
434.968732	84.483322	367.333575	185.211787	1.250241	-0.18432	22215.18601
420.47244	116.527757	383.355793	251.589546	2.013204	0.578643	22219.00082
415.894664	161.542558	355.126172	268.374726	0.487279	-0.18432	22222.81564
393.768744	180.616627	310.874333	293.552496	1.250241	0.578643	22227.39341
393.005781	223.34254	267.385457	320.256192	0.487279	-0.18432	22225.86749
357.146533	240.12772	265.859531	363.745068	1.250241	-0.18432	22219.76379
353.331719	272.935118	236.866947	377.478397	5.828018	1.341605	22234.26008
318.235433	292.772149	186.511407	379.767285	2.776167	-0.18432	22231.20823
296.872477	330.920286	126.23735	431.648751	-3.327535	-0.947283	22196.11194
283.90211	333.209174	56.044779	395.789503	-0.275684	-0.947283	22210.60823
265.591004	373.646199	25.526269	434.700602	2.013204	-0.18432	22212.13416
248.042861	401.112858	49.941077	472.848739	1.250241	0.578643	22206.79342
218.287315	423.238777	2.637387	488.107994	0.487279	-0.18432	22220.52675
174.798439	441.549883	-43.90334	491.922808	1.250241	-0.18432	22232.73415
153.435482	457.5721	-97.310731	488.870957	2.013204	-0.18432	22212.13416
123.679935	455.283212	-143.851458	485.056143	0.487279	-0.18432	22221.28971
103.079941	455.283212	-140.799607	501.078361	-0.275684	-0.947283	22226.63045
77.902171	474.35728	-167.503303	496.500584	0.487279	-0.947283	22212.13416
31.361444	478.172094	-188.86626	535.411684	1.250241	-0.947283	22250.2823
6.946637	462.912839	-205.65144	509.470951	2.776167	-0.18432	22222.05268
-16.705208	449.17951	-201.836626	504.893174	2.013204	-0.18432	22230.44527
-26.623724	452.231361	-280.421788	494.211696	2.776167	-0.947283	22236.54897
-54.853345	437.735069	-305.599559	474.374665	2.013204	-0.18432	25.940733
-99.868147	448.416547	-344.510658	469.033926	0.487279	-0.947283	13.733329
-110.549625	440.78692	-350.61436	461.404298	-1.801609	-0.947283	9.918516
-160.142203	413.320261	-386.473609	434.700602	2.013204	0.578643	10.681478
-172.349607	411.794336	-375.79213	422.493199	2.013204	0.578643	8.39259
-207.445892	405.690634	-413.177305	385.870987	0.487279	-0.18432	16245.76556
-228.808849	375.935087	-407.073603	372.137658	-0.275684	-0.18432	22164.83047
-253.986619	351.52028	-453.61433	333.989521	-0.275684	0.578643	22183.14158
-273.823651	353.809168	-486.421727	192.841415	-3.327535	-1.710246	22182.37861
-315.023638	348.468429	-443.695814	227.937701	-0.275684	-0.947283	22191.53417
-318.838452	316.423994	-457.429143	256.167322	-0.275684	-0.18432	22203.74157
-347.831036	289.720298	-468.873584	220.308073	-1.801609	-1.710246	22215.18601
-379.875471	243.942534	-438.355075	188.263638	1.250241	-0.947283	22206.03046
-375.297695	231.73513	-486.421727	137.908098	1.250241	-0.18432	22209.84527
-400.475465	210.372173	-497.103206	91.367371	-0.275684	-0.947283	22194.58602
-419.549533	179.853664	-488.710615	55.508122	1.250241	-0.947283	22200.68972
-429.468049	156.201819	-460.480994	22.700725	3.53913	0.578643	22209.08231
-443.964341	124.157384	-449.799516	-21.551114	2.013204	-1.710246	22216.71194
-457.69767	81.431471	-452.088404	-45.202959	1.250241	-0.18432	22222.05268
-450.831006	67.698142	-414.70323	-60.462214	1.250241	0.578643	22221.28971
-466.09026	31.838893	-402.495826	-107.002941	-0.275684	-0.947283	22215.94897
-466.853223	-1.731468	-375.79213	-123.788121	-0.275684	-0.947283	22213.66009
-466.09026	-29.961089	-384.947683	-175.669587	-0.275684	-1.710246	22201.45268
-467.616186	-53.612934	-363.584727	-213.054761	2.776167	1.341605	22202.97861
-448.542117	-116.938841	-313.992149	-251.965861	-1.038647	-0.947283	22226.63045
-461.512484	-129.909207	-307.888447	-271.039929	0.487279	-0.18432	22233.49712
-439.386564	-164.24253	-290.340304	-309.188066	-0.275684	-1.710246	22184.6675
-429.468049	-203.916593	-260.584757	-338.943613	-0.275684	-0.18432	22206.79342
-399.712502	-221.464736	-275.081049	-403.795445	-0.275684	-0.18432	22215.18601
-405.816204	-277.161016	-274.318086	-420.580626	-0.275684	0.578643	22196.87491
-369.193993	-274.109165	-230.066248	-482.380607	-0.275684	0.578643	22214.42305
-341.727334	-310.731376	-119.436651	-427.44729	1.250241	1.341605	22228.15638
-297.475495	-325.227668	-91.969992	-444.995433	-1.801609	-1.710246	22213.66009
-274.586613	-362.612842	-67.555185	-476.276905	0.487279	-0.947283	22225.10453
-250.171806	-385.501724	-55.347781	-493.825048	1.250241	-0.947283	22230.44527
-205.919967	-393.894314	-10.332979	-493.062086	-0.275684	-0.947283	22212.89712
-179.979234	-418.309122	12.555903	-533.499111	2.013204	-0.947283	22220.52675
-149.460724	-438.909116	57.570704	-552.573179	2.776167	-0.18432	22254.09711
-112.838513	-462.560961	108.689208	-535.787999	1.250241	-0.18432	22237.31193
-83.082966	-463.323923	107.926245	-533.499111	2.013204	-0.947283	22237.31193
-50.275569	-483.923917	165.14845	-543.417626	0.487279	-1.710246	22241.12674
3.131823	-526.649831	233.052134	-490.773197	0.487279	-0.18432	22225.10453
29.072556	-506.812799	280.355823	-477.802831	1.250241	0.578643	22222.05268
48.146624	-499.946135	288.748413	-477.039868	0.487279	-0.947283	22228.91934
84.005873	-517.494278	326.133588	-462.543576	-1.038647	-0.947283	22216.71194
113.76142	-504.523911	314.689146	-448.810247	-1.801609	-0.947283	22221.28971
151.146594	-503.760948	353.600246	-440.417657	-0.275684	0.578643	22229.6823
180.902141	-486.975768	392.511346	-406.084334	-1.801609	-0.947283	22202.21564
211.42065	-460.272072	397.852085	-402.26952	-1.038647	-0.947283	22090.06012
214.472501	-457.983184	420.740967	-406.084334	-0.275684	-0.947283	22197.63787
258.72434	-440.435041	403.192824	-439.654694	2.013204	-0.18432	22186.95639
282.376185	-406.864681	435.237259	-361.832495	-1.038647	-0.18432	22206.79342
325.102098	-386.264687	474.911321	-290.113998	2.776167	-0.18432	22227.39341
341.887278	-354.983215	510.007607	-251.202898	2.013204	0.578643	22212.13416
383.087266	-335.146184	522.215011	-216.869575	-0.275684	-0.18432	22215.18601
393.768744	-318.361003	509.244644	-206.188097	1.250241	-0.18432	22228.15638
407.502073	-276.398053	516.111309	-135.232562	-1.801609	-2.473208	22201.45268
425.050216	-238.249916	532.896489	-132.943674	2.776167	-0.18432	22202.97861
461.672428	-203.916593	494.748352	-100.136276	3.53913	1.341605	22232.73415
452.516875	-173.398083	490.933539	-80.299245	2.013204	0.578643	22225.10453
482.272422	-150.509201	494.748352	-14.68445	-0.275684	-1.710246	22193.06009
463.961316	-103.205512	452.785402	-5.528897	0.487279	-1.710246	22218.23786
451.753912	-65.057375	493.222427	67.715526	1.250241	-0.947283	22221.28971
454.0428	-33.775902	447.444663	124.937731	-1.038647	-0.18432	22191.53417
441.072434	15.816675	460.415029	163.848831	0.487279	-1.710246	22212.89712
430.390956	47.86111	421.50393	178.345123	1.250241	0.578643	22222.81564
403.68726	62.357402	418.452079	219.545111	2.776167	-0.18432	22201.45268
417.420589	105.083316	388.696532	245.485844	0.487279	-0.947283	22203.74157
400.635409	137.127751	374.20024	274.478428	-1.038647	-0.947283	22209.84527
386.139117	161.542558	328.422476	292.789533	-0.275684	-1.710246	22198.40083
375.457639	208.083285	292.563227	291.263608	-0.275684	-0.18432	22202.97861
354.857645	205.031434	223.896581	343.145074	2.013204	-0.18432	22221.28971
359.435421	272.172155	200.244736	342.382111	2.776167	1.341605	22212.89712
338.835427	298.112888	192.615109	389.685801	0.487279	0.578643	22225.10453
322.81321	321.764733	162.096599	414.863571	0.487279	1.341605	22233.49712
296.872477	343.12769	123.948462	440.804304	-0.275684	-0.947283	22214.42305
281.613222	369.068423	92.66699	465.982075	0.487279	-0.18432	22224.34156
243.465085	401.112858	35.444785	477.426516	1.250241	0.578643	22231.20823
220.576203	414.083224	-8.044091	482.004292	2.013204	-0.18432	22240.36378
189.294731	420.949889	-44.666303	491.922808	0.487279	-0.947283	22240.36378
171.746588	441.549883	-121.725539	446.908006	2.013204	-0.947283	22243.41563
120.628084	441.549883	-127.829241	481.241329	0.487279	-0.947283	22229.6823
103.079941	440.78692	-171.318117	490.396882	2.013204	-0.18432	22229.6823
71.035507	459.098026	-161.399601	490.396882	1.250241	-0.18432	22228.15638
35.939221	470.542467	-194.206999	514.81169	-0.275684	0.578643	22225.10453
34.413295	463.675802	-191.155148	487.345031	-1.038647	-0.947283	22206.03046
-8.312618	462.149877	-223.962546	498.789472	-0.275684	-0.18432	22229.6823
-0.682991	456.046175	-263.636608	477.426516	1.250241	-0.18432	22229.6823
-57.142233	433.920255	-314.755111	476.663553	-1.038647	1.341605	69.429609
-97.579258	443.838771	-311.703261	465.982075	-0.275684	0.578643	13.733329
-115.890364	424.764702	-375.79213	433.93764	-1.038647	-0.947283	12.207404
-154.038501	432.39433	-375.029168	422.493199	-1.038647	-0.947283	9.918516
-161.668128	395.772118	-428.436559	390.448764	0.487279	-0.18432	11.444441
-191.423675	398.061007	-423.09582	330.174707	1.250241	0.578643	2394.940031
-211.260706	389.668417	-413.940267	389.685801	1.250241	-0.18432	22106.8453
-236.438476	385.853603	-425.384708	343.908037	1.250241	-0.18432	22208.31935
-262.37921	372.120274	-457.429143	295.078422	0.487279	-0.947283	22219.00082
-290.608831	340.075839	-449.799516	272.189539	1.250241	-0.18432	22190.7712
-311.971787	328.631398	-447.510628	269.900651	4.302092	-0.947283	22230.44527
-324.942154	301.927702	-452.088404	244.722881	1.250241	-0.18432	22247.99341
-357.749552	278.275857	-468.110622	189.789564	2.776167	-0.947283	22195.34898
-380.638434	238.601795	-469.636547	127.989582	1.250241	1.341605	22198.40083
-411.919906	189.772179	-507.784684	83.737743	1.250241	0.578643	22223.5786
-410.39398	168.409223	-536.014305	52.456271	1.250241	-0.18432	22201.45268
-429.468049	140.179602	-456.666181	46.352569	0.487279	-0.18432	22206.03046
-448.542117	108.135167	-439.881	15.071097	0.487279	-0.18432	22221.28971
-450.068043	92.875912	-455.903218	-16.973338	0.487279	-0.947283	22203.74157
-460.749521	60.068514	-400.206938	-49.017773	2.013204	-0.18432	22208.31935
-469.905074	34.890744	-409.362491	-96.321462	-0.275684	-0.18432	22197.63787
-475.245813	-0.968505	-391.814348	-127.602935	1.250241	0.578643	22181.61565
-472.193962	-28.435163	-393.340273	-184.062177	-1.801609	-0.947283	22184.6675
-485.164329	-72.687002	-399.443975	-238.232532	-1.038647	-0.947283	22177.80084
-453.119894	-85.657369	-359.769913	-280.195482	-0.275684	-0.18432	22202.21564
-454.645819	-118.464766	-320.858813	-287.825109	0.487279	0.578643	22219.76379
-434.808788	-152.035127	-282.710677	-287.062147	0.487279	-0.18432	22190.00824
-418.786571	-189.420301	-259.058832	-315.291768	-0.275684	-1.710246	22218.23786
-402.00139	-230.620289	-245.325502	-367.936197	-0.275684	-0.18432	22221.28971
-385.979173	-261.901761	-211.755142	-380.143601	3.53913	0.578643	22231.97119
-379.875471	-274.109165	-191.918111	-389.299153	2.013204	0.578643	22224.34156
-360.03844	-277.923978	-128.592204	-408.373222	4.302092	0.578643	22245.70452
-321.12734	-315.309152	-113.332949	-454.150986	2.776167	-0.947283	22251.04526
-277.638464	-354.220252	-91.969992	-471.699129	2.013204	-0.947283	22244.17859
-258.564396	-394.657277	-37.799638	-487.721346	2.013204	0.578643	22229.6823
-239.490327	-385.501724	-27.881122	-521.291707	2.776167	0.578643	22238.83786
-215.07552	-419.835047	31.629971	-547.23244	0.487279	-0.947283	22225.10453
-162.431091	-453.405408	37.733673	-550.284291	2.013204	-1.710246	22214.42305
-121.994066	-459.50911	113.266984	-515.188005	1.250241	0.578643	22229.6823
-100.631109	-458.746147	117.84476	-519.002819	0.487279	-0.18432	22229.6823
-67.060749	-503.760948	133.866978	-506.032452	0.487279	0.578643	22219.00082
-18.231134	-503.760948	178.881779	-486.958384	-1.801609	-0.947283	22206.03046
13.050339	-507.575762	247.548426	-485.432458	-1.801609	-0.947283	22207.55638
37.465146	-501.47206	274.252121	-485.432458	-3.327535	-0.947283	22196.87491
81.716985	-496.894284	295.615078	-473.225054	0.487279	-0.18432	22217.4749
97.739202	-489.264656	300.955817	-493.825048	2.776167	-0.18432	22222.05268
154.198445	-496.894284	307.059519	-462.543576	1.250241	-0.18432	22218.23786
182.428066	-480.872066	384.881718	-423.632477	0.487279	-0.18432	22228.15638
209.131762	-468.664663	394.800234	-390.825079	1.250241	-0.18432	22148.04529
230.494719	-438.146153	430.659482	-374.802861	0.487279	-0.18432	22212.89712
251.857675	-426.701712	447.444663	-367.936197	2.776167	1.341605	22202.97861
288.479887	-401.523942	458.889104	-340.469538	3.53913	0.578643	22223.5786
319.761359	-392.368389	482.540949	-313.00288	2.776167	-1.710246	22234.26008
353.331719	-371.005432	510.007607	-259.595488	2.013204	-0.947283	22231.97119
386.90208	-340.486923	487.118725	-228.314016	2.013204	-0.947283	22207.55638
411.316887	-312.257301	511.533533	-203.136246	1.250241	0.578643	22219.76379
425.050216	-300.81286	510.77057	-155.069593	0.487279	0.578643	22210.60823
410.553924	-274.872127	529.081676	-174.906624	1.250241	-0.18432	22205.2675
441.072434	-204.679556	524.503899	-98.610351	1.250241	-0.18432	22209.84527
459.38354	-187.894375	526.029825	-62.751102	2.776167	1.341605	22217.4749
453.279838	-167.294381	514.585384	-7.054822	1.250241	-0.18432	22224.34156
461.672428	-119.990692	498.563166	11.256283	0.487279	-0.947283	22190.00824
438.020583	-97.864772	466.518731	53.982197	-1.801609	-0.947283	22188.48232
456.331689	-42.931455	456.600216	108.915514	-1.038647	-0.18432	22192.29713
450.990949	-8.598132	413.874302	126.463657	-1.801609	-0.18432	22149.57122
438.020583	34.890744	370.385426	146.300688	-1.801609	-0.947283	22184.6675
433.442807	45.572222	337.578029	166.137719	-1.038647	-0.947283	22202.21564
417.420589	69.98703	349.785432	169.18957	2.013204	0.578643	22217.4749
402.161334	141.705527	333.763215	233.27844	2.013204	0.578643	22221.28971
386.139117	174.512925	351.311358	288.97472	3.53913	-0.18432	22231.97119
375.457639	207.320322	299.429892	321.019155	-0.275684	-1.710246	22226.63045
351.042831	230.972167	291.037302	362.982105	2.013204	-0.18432	22218.23786
341.887278	263.779565	241.444724	358.404329	3.53913	0.578643	22253.33415
344.939129	298.112888	205.585475	375.189509	3.53913	-0.18432	22249.51933
328.153949	315.661031	133.104015	395.02654	2.776167	0.578643	22235.786
307.553955	350.757317	139.97068	416.389497	2.013204	-0.18432	22240.36378
296.109514	359.91287	114.792909	420.967273	-0.275684	-0.947283	22238.83786
251.094712	388.142491	59.859592	423.256161	0.487279	-0.947283	22214.42305
227.442868	393.48323	32.392934	477.426516	1.250241	-0.947283	22222.05268
194.63547	420.186926	-24.829271	487.345031	1.250241	0.578643	22232.73415
159.539184	438.498032	-83.577402	493.448733	2.013204	0.578643	22216.71194
137.413265	462.912839	-104.177396	501.841323	0.487279	-0.947283	22224.34156
102.316979	463.675802	-101.888508	497.263547	-1.801609	-0.947283	22213.66009
76.376246	467.490616	-156.821825	491.159845	-1.801609	-0.947283	22194.58602
48.909587	456.809137	-185.814409	488.870957	-1.038647	0.578643	22203.74157
23.731817	470.542467	-200.310701	510.233913	-1.801609	-0.947283	22215.18601
6.946637	449.17951	-253.718093	501.841323	1.250241	0.578643	22206.03046
-6.786693	465.201727	-265.925496	476.663553	2.776167	2.104568	22225.86749
-53.32742	461.386914	-301.784745	453.011708	2.013204	-0.947283	431.073946
-73.164451	445.364696	-325.43659	472.848739	1.250241	-0.18432	14.496292
-106.734811	443.075808	-329.251403	490.396882	0.487279	-0.947283	13.733329
-131.912581	419.423963	-359.00695	457.589485	2.776167	-0.18432	10.681478
-160.905165	426.290628	-401.732863	440.804304	2.776167	-0.18432	9.155553
-174.638495	415.60915	-372.740279	416.389497	2.013204	-0.18432	11.444441
-215.838483	410.26841	-420.043969	396.552466	1.250241	-1.710246	21936.70461
-231.8607	383.564715	-466.584696	336.278409	2.013204	-0.947283	22166.3564
-253.986619	371.357311	-478.029137	300.419161	0.487279	-0.18432	22215.18601
-286.794017	356.098056	-436.829149	312.626565	2.013204	1.341605	22225.86749
-324.179191	316.423994	-448.27359	250.06362	1.250241	0.578643	22184.6675
-308.919936	316.423994	-496.340243	205.811781	0.487279	-0.947283	22128.20826
-353.171775	266.831416	-472.688398	196.656229	2.013204	0.578643	22216.71194
-369.956955	228.683279	-445.221739	175.293272	-1.038647	-1.710246	22212.13416
-400.475465	234.786981	-501.680982	86.789594	-0.275684	0.578643	22198.40083
-407.34213	189.772179	-501.680982	66.189601	-1.801609	-0.18432	22196.87491
-427.179161	159.25367	-453.61433	66.952563	-1.038647	-0.947283	22190.7712
-459.223596	111.187018	-484.895802	12.782209	-1.038647	-0.18432	22163.30454
-461.512484	82.957396	-456.666181	-7.054822	-1.038647	-0.18432	22199.16379
-452.356931	68.461104	-422.332857	-45.202959	1.250241	-0.18432	22206.03046
-487.453217	54.727775	-421.569895	-98.610351	-0.275684	-0.947283	22183.90454
-466.09026	12.001862	-460.480994	-184.82514	-0.275684	-0.947283	22209.84527
-469.905074	-26.146275	-425.384708	-171.854773	-2.564572	-1.710246	22209.84527
-470.668037	-49.035157	-364.347689	-189.402916	-0.275684	-0.18432	22205.2675
-456.934707	-70.398114	-329.251403	-218.3955	0.487279	-0.18432	22225.86749
-445.490266	-107.783288	-314.755111	-248.91401	2.013204	-0.18432	22254.86007
-447.779155	-132.198096	-280.421788	-286.299184	1.250241	0.578643	22236.54897
-439.386564	-184.842524	-279.658826	-326.736209	1.250241	-0.947283	22244.17859
-407.34213	-219.93881	-259.821794	-351.913979	4.302092	0.578643	22243.41563
-384.453247	-238.249916	-218.621807	-377.09175	2.013204	1.341605	22226.63045
-362.327328	-274.109165	-181.999595	-385.48434	-1.038647	-1.710246	22224.34156
-350.119924	-282.501755	-173.607005	-405.321371	1.250241	-0.18432	22231.97119
-327.994005	-323.701742	-133.16998	-435.076918	-0.275684	-0.947283	22213.66009
-303.579197	-342.012848	-96.547769	-451.862098	1.250241	0.578643	22226.63045
-282.979203	-367.953581	-51.532967	-457.202837	2.776167	0.578643	22234.26008
-240.25329	-399.235053	-13.38483	-483.14357	-0.275684	0.578643	22196.87491
-226.519961	-417.546159	20.948493	-538.076887	-2.564572	-0.947283	22202.97861
-175.401457	-448.064669	13.318865	-544.943552	-2.564572	-0.947283	22209.08231
-131.149619	-452.642445	91.141065	-516.71393	-1.038647	-0.947283	22203.74157
-104.445923	-461.035035	135.392903	-523.580595	-0.275684	-0.18432	22215.18601
-58.668159	-482.397992	143.022531	-538.076887	-0.275684	-0.947283	22231.20823
-45.697792	-518.25724	213.215102	-517.476893	0.487279	-0.18432	22212.89712
13.050339	-506.812799	258.992867	-486.958384	0.487279	-0.947283	22224.34156
26.020705	-500.709097	285.696562	-493.062086	-0.275684	-0.18432	22231.20823
74.087357	-489.264656	305.533594	-472.462092	0.487279	-0.18432	22219.76379
105.36883	-486.212805	337.578029	-441.18062	2.776167	-0.18432	22225.10453
147.33178	-494.605396	339.866917	-435.83988	2.013204	0.578643	22253.33415
159.539184	-500.709097	391.748383	-401.506557	2.013204	-0.18432	22234.26008
195.398433	-454.168371	414.637265	-396.928781	2.776167	-0.18432	22159.48973
228.20583	-459.50911	426.081706	-402.26952	1.250241	-0.18432	22233.49712
264.828042	-436.620228	436.763184	-360.306569	1.250241	-0.18432	22225.86749
286.190998	-431.279488	394.037271	-382.432489	-0.275684	-0.947283	22186.95639
315.946545	-408.390606	482.540949	-326.736209	-1.801609	-0.947283	22220.52675
336.546539	-361.849879	477.200209	-258.832525	1.250241	-0.18432	22227.39341
364.013197	-356.50914	503.140942	-233.654755	0.487279	-0.947283	22210.60823
392.242819	-311.494339	511.533533	-190.165879	-0.275684	-0.947283	22212.13416
416.657626	-306.916562	519.926123	-186.351065	-1.038647	-0.18432	22200.68972
440.309471	-276.398053	496.274278	-147.439966	-1.801609	-0.947283	22187.71935
429.627993	-255.798059	505.429831	-119.210345	-0.275684	0.578643	22185.43046
447.176136	-201.627705	520.689085	-87.928872	-2.564572	-1.710246	22201.45268
444.887248	-146.694388	502.37798	-35.284443	1.250241	-0.18432	22196.87491
473.879832	-113.124027	489.407613	-8.580748	-0.275684	-1.710246	22201.45268
456.331689	-93.286996	467.281694	18.122948	0.487279	-0.947283	22217.4749
455.568726	-62.005524	480.25206	96.70811	-0.275684	-0.947283	22192.29713
447.939099	-14.701834	438.28911	133.330321	-0.275684	-0.18432	22211.3712
445.65021	23.446303	439.052073	166.900682	-0.275684	-0.18432	22208.31935
445.65021	51.675924	411.585414	209.626595	1.250241	-1.710246	22219.00082
434.968732	74.564806	412.348377	229.463626	1.250241	-0.947283	22241.88971
416.657626	121.868496	365.044687	254.641397	2.013204	-0.18432	22251.04526
402.161334	159.25367	364.281724	292.026571	2.013204	-0.947283	22226.63045
380.798378	197.401807	312.400258	302.708049	1.250241	0.578643	22234.26008
371.642825	218.764763	281.881749	341.619149	0.487279	-0.947283	22231.97119
356.38357	236.312906	264.333606	374.426546	1.250241	1.341605	22213.66009
323.576172	279.801782	197.955848	387.396913	-0.275684	-0.947283	22222.05268
319.761359	298.112888	142.259568	406.470981	-0.275684	-0.18432	22231.97119
305.265067	333.972137	127.000313	436.989491	2.013204	1.341605	22217.4749
273.220632	362.201758	114.792909	454.537634	-1.038647	0.578643	22206.03046
272.457669	370.594348	60.622555	449.196894	-1.801609	-0.947283	22151.8601
220.576203	388.905454	4.163313	456.063559	-1.801609	-0.947283	22202.21564
193.872507	409.505448	-38.562601	453.011708	-0.275684	-0.947283	22206.03046
174.035476	443.838771	-86.629253	479.715404	-0.275684	-0.18432	22217.4749
151.146594	440.023957	-133.932943	457.589485	0.487279	-0.18432	22221.28971
123.679935	456.046175	-120.199614	489.633919	-1.801609	-1.710246	22218.23786
83.24291	458.335063	-136.984794	488.107994	1.250241	-0.18432	22231.20823
71.798469	478.172094	-187.340334	482.004292	-0.275684	-1.710246	22228.91934
42.042923	461.386914	-214.04403	513.285764	-0.275684	-0.18432	22218.23786
27.546631	474.35728	-214.806993	524.730205	1.250241	-0.18432	22233.49712
-6.786693	454.520249	-234.644024	513.285764	2.776167	-0.947283	22251.04526
-27.386687	441.549883	-279.658826	501.841323	1.250241	-0.18432	4007.080294
-61.72001	455.283212	-328.488441	494.211696	2.013204	-0.947283	19.837031
-87.660743	449.942473	-326.962515	461.404298	1.250241	-0.947283	11.444441
-116.653327	433.157293	-354.429174	443.856155	1.250241	-0.947283	12.970367
-157.090352	406.453597	-380.369907	435.463565	-0.275684	-0.947283	9.918516
-181.505159	407.979522	-375.79213	415.626534	0.487279	0.578643	1947.080905
-210.497743	392.720267	-402.495826	402.656167	-0.275684	-0.947283	20867.03085
-223.46811	396.535081	-419.281006	340.856186	1.250241	0.578643	22191.53417
-249.408843	372.120274	-438.355075	340.856186	2.013204	-0.947283	22202.97861
-273.823651	342.364727	-435.303224	315.678415	-2.564572	-0.947283	22183.90454
-307.394011	337.78695	-453.61433	269.137689	-0.275684	0.578643	22206.03046
-326.468079	327.868435	-465.821733	224.122887	-1.801609	-0.947283	21955.77868
-340.201409	275.224006	-473.451361	194.36734	-1.038647	-0.947283	22186.19343
-363.853254	245.468459	-481.843951	139.434023	2.013204	0.578643	22204.50453
-391.319912	219.527726	-501.680982	89.841445	2.013204	-0.18432	22210.60823
-401.238428	194.349956	-496.340243	53.219234	-1.038647	-0.947283	22191.53417
-431.756937	153.912931	-477.266174	52.456271	-1.038647	-0.947283	22205.2675
-434.045825	140.179602	-493.288392	-44.439996	-0.275684	-1.710246	22210.60823
-445.490266	104.320353	-452.088404	-12.395561	1.250241	-0.947283	22196.11194
-453.882856	84.483322	-428.436559	-29.180742	1.250241	-0.947283	22230.44527
-473.719888	47.098148	-389.52546	-81.82517	1.250241	-0.18432	22229.6823
-468.379148	34.890744	-416.229155	-136.758487	2.013204	0.578643	22205.2675
-453.119894	-7.072207	-428.436559	-148.202929	2.776167	-0.18432	22207.55638
-470.668037	-44.457381	-372.740279	-183.299214	2.013204	0.578643	22235.786
-463.038409	-82.605518	-352.903248	-218.3955	0.487279	-1.710246	22221.28971
-467.616186	-100.916623	-349.851397	-260.358451	-0.275684	-1.710246	22216.71194
-447.779155	-141.353648	-310.940298	-278.669557	-0.275684	-1.710246	22228.15638
-427.179161	-176.449934	-278.895863	-312.239917	-1.801609	-0.947283	22225.10453
-412.682869	-206.968444	-251.429204	-363.35842	3.53913	1.341605	22223.5786
-383.690285	-237.486953	-240.747726	-363.35842	-2.564572	-1.710246	22206.79342
-383.690285	-272.583239	-211.755142	-391.588042	-1.038647	-0.18432	22209.84527
-352.408812	-279.449904	-146.903309	-425.921365	-1.801609	0.578643	22198.40083
-342.490297	-315.309152	-120.199614	-428.973216	-0.275684	-0.947283	22215.94897
-305.105123	-335.146184	-90.444067	-476.276905	-1.038647	-0.947283	22219.76379
-261.616247	-361.849879	-62.214446	-505.269489	0.487279	-0.18432	22214.42305
-259.327359	-399.998016	-25.592234	-521.291707	-0.275684	-0.18432	22223.5786
-217.364408	-418.309122	-39.325563	-539.602813	0.487279	1.341605	22230.44527
-208.971818	-426.701712	-20.251495	-596.062055	0.487279	-0.18432	22215.94897
-150.98665	-435.857265	86.563288	-549.521328	0.487279	-0.947283	22223.5786
-109.786662	-457.220221	119.370686	-507.558378	2.013204	-0.18432	22251.04526
-64.008898	-483.923917	146.837344	-522.05467	2.776167	-0.18432	22238.07489
-21.282985	-501.47206	204.822512	-501.454676	0.487279	-0.947283	22238.07489
-25.097798	-528.938719	255.941016	-477.039868	2.013204	-0.18432	22242.65267
26.020705	-518.25724	251.363239	-486.958384	2.776167	-0.18432	22225.86749
61.879954	-506.812799	281.881749	-519.002819	0.487279	-0.18432	22225.86749
90.109575	-495.368358	318.50396	-488.484309	0.487279	-0.18432	22231.20823
129.020675	-491.553545	358.940985	-456.439874	0.487279	-0.947283	22214.42305
154.961408	-493.07947	388.696532	-421.343588	-0.275684	-1.710246	22222.05268
202.265097	-457.983184	403.192824	-406.847296	-0.275684	-0.947283	22206.03046
229.731756	-463.323923	403.192824	-426.684328	1.250241	-0.18432	22197.63787
241.93916	-436.620228	448.207625	-368.69916	-0.275684	-0.18432	22198.40083
277.035445	-416.783196	443.629849	-352.676942	-1.801609	-0.18432	22212.13416
286.190998	-393.894314	480.25206	-336.654725	-2.564572	-0.947283	22173.98602
325.865061	-388.553575	499.326129	-285.536221	0.487279	0.578643	22206.03046
360.198384	-362.612842	505.429831	-245.099196	2.776167	-0.18432	22225.10453
395.29467	-327.516556	506.192793	-194.743655	0.487279	-0.947283	22229.6823
411.316887	-305.390637	520.689085	-195.506618	0.487279	-0.18432	22199.16379
427.339105	-275.63509	529.081676	-155.832556	-1.801609	-1.710246	22210.60823
425.813179	-251.983245	525.266862	-169.565885	-1.038647	-0.947283	22209.08231
457.857614	-200.864742	493.98539	-97.847388	-0.275684	-1.710246	22190.7712
460.909465	-161.953642	523.740936	-37.573332	2.013204	-0.947283	22238.83786
465.487242	-125.331431	509.244644	17.359985	2.013204	0.578643	22238.83786
474.642794	-98.627735	488.64465	34.908128	1.250241	-1.710246	22210.60823
463.198353	-65.057375	481.777986	82.211818	2.013204	-0.947283	22197.63787
441.835397	-52.849971	432.185408	127.989582	1.250241	-0.18432	22218.23786
447.176136	12.001862	448.207625	150.115502	0.487279	-0.18432	22200.68972
424.287254	45.572222	403.192824	189.789564	2.013204	-0.947283	22200.68972
418.183552	79.905545	403.192824	222.596962	-0.275684	-0.18432	22230.44527
410.553924	124.920347	365.80765	222.596962	-1.038647	-0.947283	22214.42305
402.924297	155.438856	348.259507	249.300657	2.013204	-0.18432	22225.86749
386.90208	172.986999	311.637296	278.293241	-2.564572	-0.18432	22214.42305
365.539123	218.001801	297.903966	321.019155	-0.275684	-0.18432	22195.34898
364.77616	230.972167	246.0225	338.567298	-1.801609	0.578643	22205.2675
339.59839	256.149938	223.896581	360.693217	-3.327535	-2.473208	22217.4749
335.020613	304.979553	170.489189	375.952472	-0.275684	-0.18432	22204.50453
327.390986	332.446211	137.681792	380.530248	-0.275684	-1.710246	22221.28971
293.820626	353.046205	113.266984	427.833938	1.250241	0.578643	22232.73415
280.850259	371.357311	76.644773	450.72282	0.487279	-0.947283	22164.83047
244.228048	386.616566	14.844791	460.641335	1.250241	-0.18432	22219.76379
235.835458	408.742485	-33.984824	472.085777	-0.275684	-1.710246	22228.91934
206.842874	440.023957	-109.518135	462.930224	2.776167	-0.947283	22224.34156
169.4577	452.994324	-107.229247	474.374665	2.013204	-0.18432	22244.94156
137.413265	461.386914	-107.99221	518.626504	0.487279	-0.18432	22244.17859
113.76142	452.231361	-123.251464	507.945025	1.250241	-0.18432	22231.97119
79.428097	485.801721	-148.429235	501.078361	-0.275684	-0.947283	22231.20823
44.331811	460.623951	-191.155148	513.285764	0.487279	-0.947283	22232.73415
19.15404	455.283212	-230.066248	490.396882	0.487279	-0.947283	22223.5786
-18.994096	464.438765	-242.273651	501.078361	-1.038647	-0.18432	22219.76379
-26.623724	456.046175	-288.814378	501.841323	0.487279	-0.947283	22228.15638
-67.823712	439.260994	-310.940298	479.715404	1.250241	0.578643	26.703696
-93.764445	450.705435	-313.992149	476.663553	0.487279	-0.18432	13.733329
-118.179252	429.342479	-346.036584	461.404298	-1.801609	-0.18432	10.681478
-147.934799	424.00174	-377.318056	441.567267	-1.038647	-0.947283	12.207404
-168.534793	401.112858	-384.184721	400.367279	-1.038647	-0.18432	10.681478
-208.971818	412.557299	-402.495826	393.500615	0.487279	1.341605	4694.50972
-231.8607	395.772118	-421.569895	366.033956	-0.275684	-0.947283	22142.70455
-242.542178	375.172125	-430.725447	345.433962	1.250241	0.578643	22192.29713
-270.008837	369.831385	-418.518044	315.678415	2.776167	0.578643	22204.50453
-289.082905	337.023988	-442.169889	272.952502	0.487279	-0.947283	22224.34156
-313.497713	317.949919	-450.562479	245.485844	-0.275684	-0.18432	22143.46751
-335.623632	288.957335	-474.214323	239.382142	1.250241	-0.18432	22188.48232
-370.719918	276.749931	-464.295808	132.567359	2.013204	-0.18432	22235.786
-385.21621	226.394391	-463.532845	107.389588	4.302092	0.578643	22224.34156
-385.21621	203.505509	-468.110622	106.626626	2.013204	0.578643	22224.34156
-425.653235	163.831446	-439.118038	79.159967	2.013204	-0.947283	22225.86749
-434.808788	131.787011	-446.747665	43.300718	-1.038647	-0.947283	22202.97861
-430.993974	107.372204	-451.325441	-4.002971	1.250241	-0.18432	22211.3712
-458.460633	70.749992	-457.429143	-40.625183	2.013204	1.341605	22198.40083
-470.668037	47.86111	-413.940267	-69.617767	-1.038647	-0.18432	22197.63787
-474.48285	31.838893	-422.332857	-117.684419	1.250241	-0.18432	22209.08231
-473.719888	-13.938871	-424.621746	-188.639954	0.487279	-0.18432	22193.82305
-485.927291	-39.879604	-394.866199	-171.091811	1.250241	1.341605	22198.40083
-463.038409	-67.346263	-348.325472	-242.047345	-1.801609	-0.947283	22201.45268
-469.142111	-107.783288	-330.014366	-263.410302	0.487279	-0.947283	22212.13416
-447.779155	-128.383282	-327.725478	-278.669557	-1.038647	-1.710246	22203.74157
-444.727304	-171.872158	-329.251403	-300.795476	-1.801609	-0.947283	22208.31935
-434.808788	-199.338816	-281.184751	-354.202868	1.250241	0.578643	22231.97119
-401.238428	-248.168432	-241.510689	-368.69916	1.250241	0.578643	22223.5786
-391.319912	-250.45732	-205.65144	-394.639893	-0.275684	-0.947283	22219.76379
-357.749552	-285.553606	-175.895893	-412.950998	2.013204	0.578643	22231.20823
-331.808819	-309.20545	-158.34775	-448.810247	-1.801609	-2.473208	22223.5786
-277.638464	-348.11655	-120.962576	-492.299123	3.53913	-0.18432	22224.34156
-276.112539	-348.11655	-72.132961	-471.699129	3.53913	-0.18432	22252.57118
-261.616247	-376.346171	-28.644085	-522.05467	2.776167	-0.18432	22241.12674
-218.890333	-419.835047	-22.540383	-522.817632	0.487279	-0.18432	22225.10453
-194.475526	-416.783196	42.311449	-525.106521	-0.275684	-0.18432	22238.83786
-163.957016	-439.672079	88.089214	-537.313924	-0.275684	-0.947283	22231.20823
-115.890364	-471.716513	107.926245	-501.454676	0.487279	0.578643	22217.4749
-83.082966	-485.449843	133.866978	-506.032452	-0.275684	-0.947283	22226.63045
-49.512606	-493.07947	176.592891	-512.136154	1.250241	-0.947283	22229.6823
-18.994096	-504.523911	223.896581	-486.195421	0.487279	-0.18432	22218.23786
15.339227	-515.968352	262.044718	-466.35839	0.487279	-0.18432	22228.15638
42.805885	-519.020203	275.778047	-493.062086	-3.327535	-1.710246	22207.55638
86.294761	-504.523911	296.378041	-513.66208	-1.038647	-0.947283	22199.92676
121.391047	-501.47206	347.496544	-448.810247	-0.275684	0.578643	22205.2675
149.620668	-499.946135	369.622464	-441.943582	-1.801609	-0.18432	22220.52675
187.768805	-484.68688	375.726165	-425.921365	-0.275684	-0.18432	22207.55638
219.81324	-463.323923	393.274308	-413.713961	1.250241	0.578643	22217.4749
245.753973	-444.249855	434.474296	-394.639893	1.250241	-0.18432	22219.00082
270.931744	-427.464675	439.815035	-393.87693	2.013204	-0.18432	22212.13416
297.635439	-407.627644	464.992806	-334.365836	-0.275684	-0.18432	22218.23786
338.072464	-386.264687	481.777986	-317.580656	1.250241	0.578643	22195.34898
357.146533	-355.746177	491.696501	-255.017712	2.776167	-0.947283	22232.73415
404.450223	-316.072115	533.659452	-203.136246	2.013204	-0.947283	22233.49712
405.213185	-322.175817	511.533533	-194.743655	2.013204	-0.18432	22238.07489
418.946515	-273.346202	515.348346	-160.410332	-0.275684	-0.947283	22213.66009
429.627993	-245.116581	474.148358	-127.602935	2.013204	0.578643	22218.23786
447.939099	-210.783257	525.266862	-114.632568	2.776167	0.578643	22221.28971
468.539092	-186.36845	496.274278	-78.773319	-0.275684	-0.18432	22186.19343
457.094651	-144.405499	520.689085	-0.95112	-0.275684	-0.947283	22207.55638
450.990949	-103.968474	474.911321	23.463687	2.013204	0.578643	22060.30458
435.731695	-68.872188	509.244644	70.004414	-1.038647	-0.18432	22187.71935
441.072434	-49.035157	418.452079	124.937731	-3.327535	-2.473208	22180.08972
444.887248	2.846309	378.778016	90.604408	-0.275684	1.341605	22195.34898
444.124285	26.498154	371.148389	98.234035	-2.564572	-0.947283	22192.29713
431.916881	69.98703	416.16319	207.337707	-1.801609	-0.18432	22204.50453
405.213185	94.401837	374.20024	234.804365	2.013204	0.578643	22220.52675
413.605775	150.098117	366.570613	268.374726	1.250241	-1.710246	22229.6823
376.983564	178.327738	325.370625	314.15249	0.487279	-0.18432	22219.00082
370.879862	199.690695	294.089153	303.471012	2.013204	-0.18432	22228.91934
355.620607	234.786981	238.392873	340.856186	-1.038647	-0.947283	22228.15638
342.650241	257.675863	240.681761	338.567298	-1.801609	-0.947283	22215.94897
351.042831	282.853633	191.852146	404.182093	0.487279	-0.947283	22231.20823
318.998396	315.661031	152.941046	395.789503	2.776167	-0.18432	22257.14896
284.665073	356.098056	120.133649	449.959857	1.250241	-0.947283	22229.6823
281.613222	380.512864	41.548487	413.337646	2.013204	-0.947283	22193.06009
243.465085	384.327677	45.3633	479.715404	1.250241	-0.947283	22239.60082
224.391017	395.772118	-3.466315	484.29318	-0.275684	-0.18432	22219.00082
209.131762	428.579516	-45.429265	454.537634	0.487279	-0.947283	22221.28971
163.353998	446.890622	-81.288514	479.715404	-0.275684	-1.710246	22231.20823
138.176227	458.335063	-101.888508	501.078361	2.776167	-0.18432	22215.94897
100.791053	466.727653	-116.3848	515.574653	1.250241	1.341605	22228.15638
83.24291	452.994324	-152.244048	484.29318	-1.038647	-1.710246	22210.60823
50.435513	475.883206	-206.414403	510.996876	-0.275684	-0.947283	22196.11194
13.813301	464.438765	-236.16995	472.848739	0.487279	-0.18432	22206.03046
-14.41632	460.623951	-278.1329	459.11541	-1.801609	-0.947283	22211.3712
-25.860761	462.912839	-271.266235	491.922808	3.53913	2.104568	22207.55638
-52.564457	453.757286	-295.681043	475.137627	-1.038647	-0.947283	69.429609
-85.371855	440.78692	-303.31067	477.426516	1.250241	-0.18432	12.970367
-103.68296	443.838771	-344.510658	473.611702	-0.275684	-0.18432	12.207404
-147.171836	415.60915	-371.977317	445.382081	0.487279	0.578643	9.918516
-162.431091	410.26841	-377.318056	405.708018	-1.038647	-0.947283	10.681478
-196.764414	387.379528	-413.177305	392.737652	2.013204	2.104568	2205.725272
-201.342191	404.927671	-436.066187	337.041372	2.013204	-0.18432	21801.66021
-240.25329	396.535081	-439.118038	364.508031	2.776167	0.578643	22227.39341
-257.03847	372.120274	-462.00692	294.315459	3.53913	1.341605	22206.79342
-286.031054	359.149907	-448.27359	273.715465	1.250241	-0.947283	22211.3712
-304.34216	327.868435	-477.266174	284.396943	2.776167	-0.18432	22206.79342
-337.91252	298.875851	-487.18469	224.88585	0.487279	-0.18432	22213.66009
-365.379179	243.179571	-497.103206	153.930315	-0.275684	-0.947283	22191.53417
-376.82362	230.209204	-455.140255	122.648843	0.487279	1.341605	22215.94897
-406.579167	205.031434	-486.421727	92.130334	-0.275684	-0.947283	22215.18601
-415.73472	189.772179	-468.873584	57.79701	0.487279	1.341605	22184.6675
-441.675453	143.231452	-456.666181	34.908128	-0.275684	-0.18432	22195.34898
-447.779155	99.742576	-487.18469	2.863693	-1.801609	-0.18432	22201.45268
-454.645819	86.009247	-519.992088	-96.321462	-1.801609	-1.710246	22176.27491
-474.48285	48.624073	-458.955069	-125.314046	0.487279	-0.18432	22184.6675
-471.430999	15.053713	-414.70323	-113.869605	1.250241	0.578643	22207.55638
-471.430999	-5.546281	-387.236571	-139.810338	2.776167	-0.18432	22201.45268
-471.430999	-27.672201	-375.029168	-152.780705	2.013204	-0.947283	22225.86749
-479.82359	-48.272194	-369.688429	-203.899208	2.776167	0.578643	22235.02304
-469.905074	-92.524033	-329.251403	-243.573271	2.013204	1.341605	22216.71194
-457.69767	-118.464766	-315.518074	-268.751041	1.250241	-0.18432	22221.28971
-434.808788	-142.116611	-291.103267	-296.2177	3.53913	0.578643	22237.31193
-431.756937	-189.420301	-277.369937	-335.891762	2.013204	0.578643	22238.07489
-405.816204	-212.309183	-249.140316	-377.854712	2.013204	0.578643	22240.36378
-396.660651	-251.220282	-214.806993	-423.632477	2.013204	-0.18432	22243.41563
-362.327328	-271.057314	-177.421819	-395.402855	2.013204	0.578643	22228.15638
-342.490297	-293.946196	-137.747756	-416.765812	-1.038647	-0.18432	22225.10453
-335.623632	-333.620258	-135.458868	-471.699129	0.487279	0.578643	22224.34156
-281.453278	-364.138768	-66.792222	-458.728762	0.487279	-0.947283	22215.18601
-279.16439	-367.953581	-49.244079	-456.439874	-0.275684	-0.947283	22221.28971
-227.282924	-401.523942	-28.644085	-493.062086	0.487279	-0.18432	22234.26008
-207.445892	-416.020234	-0.414464	-528.158372	-0.275684	-0.947283	22217.4749
-178.453308	-448.064669	65.200332	-526.632446	-2.564572	-1.710246	22200.68972
-134.964432	-458.746147	78.933661	-508.32134	0.487279	-0.18432	22214.42305
-70.875563	-471.716513	127.763276	-509.084303	-0.275684	-0.947283	22186.19343
-61.72001	-497.657247	160.570674	-532.736148	-0.275684	-0.18432	22210.60823
-15.942245	-499.183172	222.370655	-506.795415	0.487279	1.341605	22224.34156
19.15404	-512.153539	244.496575	-473.988017	2.013204	0.578643	22229.6823
49.67255	-506.812799	311.637296	-483.906533	1.250241	-0.18432	22221.28971
70.272544	-501.47206	320.792848	-461.780613	0.487279	-0.947283	22231.20823
101.554016	-486.212805	326.89655	-472.462092	0.487279	-0.947283	22226.63045
125.205861	-505.286874	331.474327	-432.025067	2.013204	-0.947283	22217.4749
182.428066	-483.923917	370.385426	-403.795445	4.302092	-0.18432	22247.23045
238.887309	-450.353557	413.874302	-355.728793	1.250241	-0.18432	22246.46748
225.916942	-451.11652	358.940985	-437.365806	4.302092	-0.18432	22204.50453
270.168781	-433.568377	365.80765	-410.66211	2.013204	0.578643	22222.81564
299.161365	-417.546159	447.444663	-338.18065	2.776167	-0.18432	22239.60082
316.709508	-399.998016	483.303911	-293.928811	-0.275684	-0.947283	22211.3712
328.916912	-374.057283	483.303911	-245.099196	-1.801609	-0.947283	22201.45268
383.087266	-341.249885	495.511315	-229.839941	0.487279	-0.947283	22228.15638
381.56134	-316.072115	526.029825	-204.662171	-1.038647	-0.947283	22207.55638
414.368738	-294.709158	511.533533	-175.669587	-0.275684	-1.710246	22200.68972
425.050216	-264.190649	509.244644	-149.728854	1.250241	0.578643	22203.74157
420.47244	-220.701773	519.16316	-135.995525	-2.564572	-1.710246	22178.5638
450.990949	-173.398083	485.5928	-96.321462	-2.564572	-2.473208	22186.19343
469.302055	-145.168462	483.303911	-68.091841	-0.275684	-0.18432	22196.11194
463.198353	-102.442549	461.177992	-48.25481	-1.038647	-0.18432	22009.94903
460.146502	-81.842555	488.64465	52.456271	1.250241	0.578643	22212.13416
455.568726	-47.509232	455.837253	108.915514	1.250241	0.578643	22205.2675
454.0428	-3.257393	441.340961	126.463657	2.776167	1.341605	22190.00824
457.857614	28.024079	413.874302	172.241421	1.250241	-0.947283	22185.43046
428.86503	59.305551	416.926153	207.337707	-0.275684	-1.710246	22224.34156
425.050216	106.609241	417.689116	236.330291	2.776167	0.578643	22238.07489
419.709477	137.127751	392.511346	288.97472	1.250241	0.578643	22245.70452
405.213185	169.172186	345.970619	299.656198	3.53913	-0.18432	22247.99341
392.242819	201.21662	281.881749	267.611763	2.013204	0.578643	22233.49712
354.094682	224.105503	214.741028	321.019155	0.487279	0.578643	22230.44527
358.672458	246.994385	242.207686	359.930254	0.487279	-0.18432	22231.97119
345.702092	289.720298	210.926214	375.952472	1.250241	0.578643	22222.81564
322.050247	310.320292	162.096599	420.967273	-1.038647	-0.947283	22218.23786
311.368769	359.149907	134.629941	436.989491	0.487279	-0.18432	22229.6823
293.820626	354.572131	92.66699	450.72282	2.013204	-0.18432	22226.63045
258.72434	382.038789	53.75589	458.352447	1.250241	2.104568	22217.4749
218.287315	395.009156	28.57812	464.456149	-1.038647	0.578643	22209.84527
204.553985	426.290628	-67.555185	469.033926	-1.038647	-0.18432	22211.3712
145.042892	429.342479	-98.073694	485.056143	0.487279	0.578643	22198.40083
129.020675	456.046175	-106.466284	482.767255	-0.275684	-0.18432	22215.18601
100.791053	467.490616	-107.99221	487.345031	0.487279	-0.18432	22228.15638
82.479948	465.201727	-136.984794	501.078361	-1.038647	-0.18432	22217.4749
51.961438	463.675802	-169.029229	511.759839	-1.801609	-1.710246	22225.10453
22.205891	469.779504	-200.310701	504.130212	1.250241	1.341605	22235.02304
-2.208916	472.068392	-258.295869	498.02651	1.250241	-0.18432	22216.71194
-20.520022	467.490616	-263.636608	494.974659	-0.275684	-0.947283	22225.10453
-49.512606	456.046175	-292.629192	492.68577	2.013204	-0.18432	89.26664
-55.616308	459.098026	-319.332888	496.500584	2.013204	-1.710246	14.496292
-95.29037	446.890622	-368.162503	440.804304	2.776167	-0.947283	12.207404
-128.860731	440.023957	-391.814348	423.256161	2.013204	-0.18432	10.681478
-154.801464	406.453597	-384.184721	398.078391	1.250241	0.578643	8.39259
-181.505159	408.742485	-399.443975	408.759869	-0.275684	-0.18432	10.681478
-212.786632	380.512864	-387.236571	376.715434	1.250241	-0.18432	21902.37129
-233.386625	393.48323	-443.695814	369.84877	-0.275684	-0.947283	22190.7712
-236.438476	377.461013	-426.910634	336.278409	-0.275684	-0.18432	22213.66009
-273.823651	359.149907	-430.725447	285.922869	0.487279	-0.18432	22199.92676
-302.053272	321.00177	-449.036553	264.559912	0.487279	0.578643	22177.03787
-331.045856	308.794366	-452.851367	235.567328	-1.801609	-0.947283	22183.90454
-357.749552	266.831416	-460.480994	178.345123	0.487279	0.578643	22196.11194
-379.112508	221.816614	-500.155057	102.811812	-0.275684	-0.18432	22184.6675
-405.816204	201.21662	-542.118007	62.374787	0.487279	0.578643	22196.87491
-406.579167	190.535142	-490.999504	58.559973	0.487279	-1.710246	22218.23786
-428.705086	170.698111	-466.584696	53.982197	1.250241	1.341605	22205.2675
-431.756937	134.838862	-441.406926	31.093315	0.487279	-0.947283	22217.4749
-450.831006	95.1648	-463.532845	2.863693	2.013204	1.341605	22206.03046
-472.956925	68.461104	-417.755081	-61.988139	0.487279	-0.18432	22192.29713
-469.142111	37.179632	-445.984702	-94.032574	1.250241	-0.18432	22193.06009
-463.801372	17.342601	-397.91805	-142.099227	4.302092	0.578643	22225.10453
-476.771739	-14.701834	-381.13287	-139.047376	1.250241	-1.710246	22241.88971
-476.008776	-64.294412	-387.236571	-213.054761	2.013204	0.578643	22228.15638
-464.564335	-94.049959	-376.555093	-271.802892	-0.275684	-0.947283	22173.22306
-466.853223	-111.598102	-346.799546	-264.936227	1.250241	-0.18432	22231.97119
-443.964341	-159.664754	-307.125484	-298.506588	-0.275684	0.578643	22215.18601
-431.756937	-194.76104	-281.184751	-300.795476	1.250241	-0.947283	22225.10453
-408.105092	-214.598071	-256.006981	-350.388054	0.487279	-1.710246	22228.91934
-406.579167	-248.931394	-207.177366	-368.69916	1.250241	1.341605	22219.00082
-386.742136	-252.746208	-187.340334	-403.795445	2.013204	-0.18432	22227.39341
-355.460663	-297.761009	-145.377384	-412.950998	-2.564572	-1.710246	22209.08231
-328.756968	-328.279519	-126.303315	-451.099135	-0.275684	-0.18432	22197.63787
-335.623632	-373.29432	-136.984794	-503.743564	0.487279	1.341605	22194.58602
-277.638464	-371.005432	-101.125545	-513.66208	2.013204	0.578643	22219.76379
-224.994035	-392.368389	-107.99221	-561.728732	-0.275684	-0.947283	22206.03046
-199.816265	-411.442457	-40.088526	-554.099105	1.250241	0.578643	22227.39341
-167.77183	-438.146153	61.385518	-534.262073	-1.038647	-0.947283	22231.97119
-141.068134	-450.353557	100.296617	-506.795415	-1.801609	-0.947283	22215.18601
-89.949631	-467.138737	140.733642	-523.580595	-1.801609	-0.947283	22220.52675
-83.082966	-459.50911	133.866978	-496.113937	0.487279	-0.947283	22229.6823
-34.253351	-477.057253	186.511407	-483.14357	4.302092	2.104568	22241.12674
13.813301	-501.47206	230.763245	-480.091719	1.250241	-0.947283	22241.88971
48.909587	-497.657247	262.80768	-470.173204	2.013204	0.578643	22250.2823
80.191059	-519.020203	279.592861	-473.988017	2.013204	-0.18432	22231.20823
87.820687	-494.605396	316.215072	-507.558378	-1.038647	-1.710246	22228.15638
136.650302	-506.049837	338.340991	-425.158402	0.487279	-0.18432	22226.63045
174.798439	-488.501694	389.459495	-428.973216	1.250241	0.578643	22198.40083
201.502135	-474.768364	408.533563	-401.506557	-0.275684	-0.947283	22216.71194
216.761389	-461.035035	423.029855	-395.402855	2.776167	1.341605	22229.6823
250.33175	-438.909116	428.370594	-415.239886	-1.038647	-0.947283	22198.40083
281.613222	-436.620228	461.177992	-334.365836	-1.038647	-0.18432	22192.29713
310.605806	-409.153569	477.963172	-310.713992	-1.801609	-0.947283	22206.03046
329.679874	-374.057283	487.118725	-293.928811	-2.564572	-0.947283	22200.68972
372.405788	-347.353587	501.615017	-235.180681	-1.038647	-0.18432	22179.32676
364.013197	-333.620258	520.689085	-240.52142	-1.038647	-0.18432	22199.16379
414.368738	-289.368419	452.785402	-203.899208	1.250241	-0.18432	22218.23786
429.627993	-263.427686	512.296495	-171.854773	-1.038647	-1.710246	22199.16379
441.072434	-227.568438	516.111309	-108.528866	-1.038647	-1.710246	22215.94897
452.516875	-187.894375	526.029825	-84.114059	1.250241	-0.18432	22215.18601
468.539092	-169.58327	497.037241	-20.788151	1.250241	-0.947283	22193.06009
467.77613	-120.753654	492.459464	8.204433	2.013204	-0.18432	22158.72677
466.250204	-87.183294	481.015023	33.382203	3.53913	-0.18432	22226.63045
467.013167	-42.931455	480.25206	98.234035	1.250241	-0.18432	22205.2675
454.805763	4.372234	410.822451	105.863663	2.776167	-0.18432	22190.00824
446.413173	40.231483	372.674314	128.752545	2.013204	-0.18432	22224.34156
431.153918	44.809259	403.192824	198.945117	-1.038647	-0.947283	22217.4749
425.050216	72.275918	395.563197	190.552527	-1.038647	-0.947283	22220.52675
402.924297	132.549974	388.696532	260.745098	-1.038647	-1.710246	22229.6823
399.872446	141.705527	357.41506	284.396943	-1.038647	-1.710246	22213.66009
371.642825	169.935148	297.903966	308.811751	2.013204	0.578643	22225.86749
364.013197	199.690695	276.54101	332.463596	-1.038647	-0.18432	22231.97119
364.77616	240.12772	259.755829	353.826552	-2.564572	-0.18432	22193.82305
339.59839	265.30549	223.896581	360.693217	0.487279	-0.947283	22207.55638
320.524321	298.112888	144.548456	383.582099	-0.275684	-0.18432	22212.13416
306.028029	334.735099	108.689208	385.870987	-2.564572	-1.710246	22202.21564
310.605806	346.942503	74.355884	448.433932	-1.038647	-0.18432	22210.60823
270.168781	411.031373	61.385518	446.908006	0.487279	-0.18432	22228.91934
246.516936	412.557299	-22.540383	401.893205	1.250241	0.578643	22222.81564
206.079911	416.372112	-34.747787	483.530218	0.487279	-0.18432	22222.81564
181.665103	424.00174	-44.666303	507.945025	-1.801609	-1.710246	22228.91934
163.353998	443.838771	-92.732955	506.4191	-0.275684	-0.18432	22224.34156
128.257712	458.335063	-114.858874	523.967243	1.250241	-0.947283	22244.94156
107.657718	475.120243	-119.436651	501.078361	2.776167	-0.18432	22251.80822
60.354028	466.727653	-162.925527	514.81169	2.013204	-0.18432	22241.12674
53.487364	460.623951	-173.607005	521.678354	2.013204	-0.947283	22231.20823
15.339227	451.468398	-254.481055	501.841323	1.250241	-0.947283	22238.07489
-20.520022	461.386914	-246.851428	503.367249	1.250241	-0.18432	22228.15638
-41.882979	455.283212	-280.421788	469.796888	-1.038647	-0.18432	4016.99881
-63.245935	453.757286	-294.91808	491.159845	-1.038647	-0.18432	19.837031
-98.342221	444.601734	-320.858813	494.211696	-0.275684	-0.947283	11.444441
-121.994066	428.579516	-362.821764	459.11541	2.776167	-0.18432	13.733329
-164.719979	422.475814	-384.184721	443.856155	-3.327535	-0.947283	9.918516
-173.112569	403.401746	-384.184721	407.233944	-1.038647	0.578643	9.918516
-207.445892	394.246193	-439.881	355.352478	-1.038647	0.578643	20836.51235
-241.779216	378.223975	-439.118038	364.508031	0.487279	-0.18432	22167.11936
-242.542178	378.223975	-421.569895	328.648782	-1.038647	-1.710246	22208.31935
-267.719949	367.542497	-445.221739	287.448794	0.487279	0.578643	22207.55638
-276.112539	333.209174	-471.925435	280.58213	0.487279	-0.947283	22183.14158
-308.919936	304.979553	-438.355075	220.308073	2.776167	-0.18432	22220.52675
-344.016222	282.090671	-478.7921	207.337707	-0.275684	-0.947283	22201.45268
-367.668067	240.890683	-494.051355	148.589576	-1.038647	-0.18432	22203.74157
-375.297695	228.683279	-456.666181	100.522924	1.250241	-0.18432	22215.94897
-412.682869	189.009217	-477.266174	86.789594	1.250241	-0.947283	22214.42305
-416.497682	160.779595	-474.977286	64.663675	3.53913	-0.18432	22218.23786
-449.30508	121.868496	-468.110622	-0.95112	2.013204	-0.18432	22213.66009
-440.149527	90.587024	-459.718031	-6.291859	1.250241	-0.947283	22193.06009
-447.016192	70.749992	-440.643963	-64.277027	-0.275684	-0.947283	22203.74157
-462.275447	50.912961	-445.984702	-150.491817	0.487279	0.578643	22196.11194
-483.638403	20.394452	-400.969901	-108.528866	0.487279	0.578643	22206.03046
-481.349515	-19.27961	-409.362491	-136.758487	-1.038647	-0.947283	22220.52675
-479.060627	-52.849971	-368.925466	-180.247363	0.487279	-0.18432	22232.73415
-453.882856	-66.5833	-365.110652	-211.528836	0.487279	-0.18432	22108.37123
-445.490266	-117.701804	-355.192137	-259.595488	-1.038647	-0.947283	22199.16379
-455.408782	-158.138829	-308.65141	-291.639923	-1.801609	0.578643	22214.42305
-445.490266	-178.738822	-313.992149	-322.921395	-2.564572	-0.18432	22199.16379
-410.39398	-209.257332	-296.444006	-345.047315	-2.564572	-1.710246	22206.79342
-395.897688	-230.620289	-267.451422	-359.543607	-1.038647	-0.947283	22222.05268
-383.690285	-251.220282	-228.540322	-416.002849	-0.275684	-0.947283	22226.63045
-367.668067	-281.738792	-202.599589	-472.462092	-0.275684	-1.710246	22219.76379
-340.201409	-313.020264	-120.962576	-467.884315	1.250241	-0.947283	22230.44527
-312.73475	-339.72396	-83.577402	-447.284321	0.487279	2.104568	22230.44527
-279.927352	-372.531358	-52.29593	-473.988017	1.250241	-0.18432	22215.18601
-223.46811	-374.820246	-40.851489	-475.513943	2.776167	-0.18432	22251.04526
-227.282924	-398.472091	-14.147793	-493.825048	2.013204	-0.947283	22251.04526
-171.586644	-436.620228	49.178114	-516.71393	2.013204	-0.947283	22235.786
-142.59406	-453.405408	82.748474	-515.188005	0.487279	-0.18432	22239.60082
-106.734811	-456.457259	123.1855	-496.876899	2.776167	1.341605	22235.786
-71.638525	-477.820215	152.941046	-526.632446	-0.275684	-0.947283	22215.94897
-47.98668	-497.657247	191.852146	-512.899117	-1.801609	-1.710246	22222.05268
2.36886	-502.235023	224.659544	-494.588011	-1.038647	-1.710246	22229.6823
35.176258	-510.627613	270.437308	-476.276905	0.487279	0.578643	22217.4749
73.324395	-511.390576	318.50396	-472.462092	-0.275684	-0.947283	22225.10453
95.450314	-500.709097	320.029886	-466.35839	-1.801609	-0.18432	22215.18601
132.835488	-497.657247	312.400258	-448.810247	-1.801609	0.578643	22186.95639
168.694737	-499.183172	346.733581	-446.521359	-2.564572	-1.710246	22197.63787
197.687321	-478.583178	364.281724	-431.262104	-1.038647	0.578643	22196.11194
231.257681	-473.242439	387.170606	-421.343588	0.487279	-0.18432	22202.21564
232.783607	-443.486892	387.170606	-431.262104	0.487279	-0.18432	22218.23786
294.583588	-416.783196	464.229843	-345.047315	1.250241	1.341605	22200.68972
308.316918	-397.709128	459.652066	-342.758426	2.013204	0.578643	22209.84527
328.916912	-377.109134	475.674284	-287.062147	0.487279	-0.947283	22222.81564
345.702092	-378.63506	493.98539	-215.343649	-1.038647	-0.947283	22212.13416
382.324303	-338.198034	521.452048	-189.402916	2.776167	0.578643	22202.97861
405.976148	-284.02768	513.059458	-176.43255	1.250241	-1.710246	22229.6823
441.835397	-263.427686	504.666868	-159.64737	1.250241	-0.18432	22226.63045
438.783546	-238.249916	519.16316	-120.73627	0.487279	-0.18432	22212.89712
446.413173	-193.235114	517.637234	-99.373313	-0.275684	-1.710246	22209.84527
454.0428	-159.664754	510.007607	-55.884437	2.013204	0.578643	22216.71194
433.442807	-144.405499	459.652066	-7.054822	0.487279	-0.18432	22181.61565
473.879832	-89.472182	487.118725	34.145166	-0.275684	-1.710246	22204.50453
456.331689	-67.346263	493.222427	75.345153	0.487279	0.578643	22222.81564
445.65021	-15.464797	439.815035	120.359955	0.487279	-0.18432	22217.4749
438.020583	27.261116	468.044657	157.745129	1.250241	-0.18432	22197.63787
427.339105	41.757408	413.11134	184.448825	-1.038647	-0.18432	22208.31935
418.946515	74.564806	401.666898	215.730297	-1.801609	-1.710246	22211.3712
418.183552	105.846278	399.37801	198.945117	-1.038647	-0.18432	22202.97861
393.768744	146.283303	368.859501	261.508061	-2.564572	-0.18432	22215.18601
376.983564	175.275887	284.9336	282.871018	-0.275684	-0.947283	22224.34156
368.590974	196.638844	264.333606	285.922869	0.487279	-0.18432	22220.52675
364.013197	246.994385	228.474357	328.648782	1.250241	-0.18432	22229.6823
351.805794	272.172155	216.266953	349.248776	0.487279	-0.18432	22231.20823
325.865061	298.875851	193.378071	400.367279	0.487279	-0.18432	22215.94897
307.553955	327.868435	139.97068	419.441348	-1.038647	-1.710246	22225.10453
292.2947	366.016572	98.007729	445.382081	2.776167	-0.18432	22250.2823
278.561371	399.586932	81.985512	456.063559	1.250241	-0.947283	22237.31193
264.065079	399.586932	46.889226	446.145043	2.013204	-0.18432	22240.36378
214.472501	415.60915	-15.673719	453.774671	-0.275684	-0.947283	22243.41563
187.005843	436.972106	-64.503334	502.604286	2.013204	0.578643	22225.10453
154.961408	442.312845	-91.20703	488.107994	-2.564572	-2.473208	22220.52675
125.205861	457.5721	-123.251464	482.004292	-0.275684	-1.710246	22229.6823
84.768836	464.438765	-128.592204	504.893174	0.487279	-0.947283	22214.42305
76.376246	474.35728	-136.221831	504.130212	0.487279	-0.18432	22225.10453
58.06514	469.779504	-184.288483	489.633919	1.250241	2.104568	22235.02304
7.709599	462.912839	-202.599589	494.211696	-1.038647	0.578643	22200.68972
-6.02373	449.17951	-257.532906	494.211696	-2.564572	-1.710246	22202.21564
-50.275569	458.335063	-257.532906	502.604286	-4.090498	-1.710246	15593.43242
-62.482972	436.209143	-304.073633	482.767255	-1.038647	-1.710246	20.599994
-95.29037	449.17951	-314.755111	476.663553	-1.801609	-0.947283	12.970367
-106.734811	449.17951	-355.955099	460.641335	1.250241	-0.18432	10.681478
-161.668128	419.423963	-410.888416	418.678385	-0.275684	-0.947283	12.207404
-158.616277	405.690634	-494.814317	355.352478	-0.275684	-0.947283	9.918516
-187.608861	391.957305	-473.451361	333.989521	-1.801609	-1.710246	18951.23142
-231.097737	398.061007	-412.414342	380.530248	0.487279	-0.18432	22167.11936
-235.675514	375.172125	-413.940267	356.115441	4.302092	0.578643	22218.23786
-276.112539	377.461013	-417.755081	323.308043	1.250241	-0.18432	22244.94156
-287.55698	333.972137	-456.666181	276.004353	2.776167	0.578643	22211.3712
-302.816235	337.78695	-500.155057	251.589546	2.013204	0.578643	22199.92676
-335.623632	285.905484	-490.236541	215.730297	-0.275684	-0.18432	22220.52675
-356.223626	253.861049	-471.162473	156.982166	0.487279	-0.947283	22209.84527
-379.875471	218.764763	-471.162473	141.722911	-0.275684	-0.947283	22190.00824
-410.39398	217.238838	-496.340243	74.582191	0.487279	-0.947283	22212.13416
-427.179161	154.675894	-494.814317	61.611824	-0.275684	-2.473208	22214.42305
-438.623602	140.942564	-480.318025	36.434054	1.250241	-0.18432	22214.42305
-450.831006	103.55739	-448.27359	14.308134	-0.275684	-0.18432	22202.97861
-472.193962	66.935179	-436.829149	-32.232593	-0.275684	-0.18432	22200.68972
-469.905074	50.149999	-428.436559	-94.032574	-1.038647	-0.18432	22179.32676
-463.038409	17.342601	-408.599528	-120.73627	-2.564572	1.341605	22187.71935
-472.193962	-7.072207	-390.288422	-158.121444	-1.801609	-0.18432	22217.4749
-466.09026	-38.353679	-365.873615	-168.03996	0.487279	0.578643	22212.89712
-464.564335	-72.687002	-356.718062	-210.765873	0.487279	-0.18432	22196.11194
-472.193962	-111.598102	-310.177335	-251.965861	-0.275684	-0.947283	22231.20823
-455.408782	-142.879574	-307.888447	-290.87696	-1.038647	0.578643	22215.18601
-440.149527	-165.768456	-368.162503	-362.595458	-0.275684	-0.18432	22225.10453
-409.631018	-196.286965	-259.058832	-329.025097	2.776167	-0.947283	22234.26008
-381.401396	-216.886959	-243.036614	-342.758426	0.487279	-0.18432	22238.07489
-381.401396	-247.405469	-194.206999	-374.039899	2.776167	-0.18432	22244.94156
-376.060657	-261.901761	-201.073664	-387.010265	2.013204	0.578643	22250.2823
-347.831036	-288.605457	-112.569986	-452.625061	-0.275684	-1.710246	22223.5786
-313.497713	-332.094333	-111.044061	-464.069502	1.250241	-0.18432	22232.73415
-279.16439	-362.612842	-60.68852	-478.565794	-0.275684	0.578643	22231.20823
-279.16439	-389.316538	-67.555185	-534.262073	0.487279	-0.18432	22209.84527
-233.386625	-392.368389	-7.281128	-504.506527	-2.564572	-1.710246	22221.28971
-192.186638	-432.042451	23.237381	-512.899117	-0.275684	-0.18432	22232.73415
-145.645911	-457.983184	47.652189	-525.869483	-1.801609	-0.947283	22215.18601
-126.571842	-467.138737	102.585506	-510.610229	-2.564572	-0.947283	22201.45268
-95.29037	-484.68688	146.074382	-519.002819	-1.801609	-0.18432	22209.84527
-45.697792	-517.494278	172.778077	-522.817632	0.487279	1.341605	22204.50453
0.842935	-521.309091	198.71881	-492.299123	-1.801609	-0.947283	22208.31935
14.576264	-511.390576	252.126202	-506.032452	2.776167	1.341605	22222.81564
53.487364	-509.101688	278.066935	-491.53616	-0.275684	-1.710246	22222.05268
94.687351	-501.47206	309.348407	-495.350974	0.487279	-0.18432	22222.05268
136.650302	-505.286874	310.874333	-465.595427	0.487279	-0.947283	22225.10453
153.435482	-502.235023	366.570613	-452.625061	-0.275684	-0.18432	22222.81564
199.213246	-506.049837	344.444693	-435.076918	2.776167	0.578643	22196.11194
225.153979	-471.716513	399.37801	-427.44729	2.013204	-0.947283	22218.23786
247.279899	-450.353557	425.318743	-377.09175	2.776167	0.578643	22250.2823
282.376185	-429.753563	471.096508	-349.625091	0.487279	-0.947283	22229.6823
300.68729	-422.123936	453.548365	-325.210284	1.250241	-0.947283	22212.89712
314.42062	-391.605426	461.177992	-296.980662	1.250241	-0.18432	22234.26008
362.487272	-361.086917	505.429831	-261.121414	-0.275684	-0.947283	22203.74157
375.457639	-344.301736	522.977974	-221.447351	1.250241	-0.18432	22199.92676
400.635409	-306.1536	513.822421	-205.425134	-1.038647	-0.947283	22218.23786
430.390956	-268.768425	510.007607	-170.328848	-0.275684	-0.947283	22203.74157
428.102067	-242.827692	533.659452	-145.91404	-1.801609	-1.710246	22215.18601
444.887248	-213.072146	514.585384	-92.506649	-1.038647	-1.710246	22213.66009
447.939099	-184.079562	512.296495	-57.410363	-0.275684	0.578643	22187.71935
457.857614	-137.538835	506.192793	-21.551114	-1.801609	-0.18432	22183.90454
447.176136	-99.390698	497.037241	10.493321	-1.801609	-0.947283	22170.17121
442.598359	-71.161077	445.918737	51.693309	-0.275684	-1.710246	22183.14158
452.516875	-29.198126	437.526147	97.471073	0.487279	0.578643	22196.87491
450.227987	-1.731468	437.526147	137.908098	-0.275684	-0.18432	22225.86749
430.390956	31.838893	414.637265	169.18957	0.487279	-0.947283	22215.18601
421.235403	73.038881	408.533563	211.152521	1.250241	0.578643	22225.10453
419.709477	107.372204	368.096538	240.145105	-0.275684	-0.18432	22232.73415
408.265036	152.387005	348.259507	294.315459	1.250241	-0.18432	22214.42305
394.531707	184.43144	330.711364	295.078422	3.53913	-0.18432	22247.23045
380.035415	201.979583	288.748413	311.863602	2.776167	-0.18432	22253.33415
368.590974	237.838832	294.852115	353.06359	1.250241	-0.18432	22237.31193
360.198384	258.438826	246.785463	387.396913	2.776167	-0.947283	22231.97119
333.494688	300.401776	193.378071	382.819136	2.013204	-0.18432	22243.41563
316.709508	326.342509	120.133649	411.048758	-1.038647	-0.947283	22116.00086
302.213216	349.994354	118.607723	419.441348	0.487279	0.578643	22215.94897
271.694706	381.275826	77.407735	443.093193	-0.275684	-0.18432	22228.91934
244.228048	389.668417	45.3633	462.930224	-0.275684	0.578643	22226.63045
212.183613	405.690634	-88.918141	427.833938	0.487279	-0.18432	22218.23786
184.716954	427.053591	-34.747787	459.11541	-2.564572	-0.947283	22209.84527
152.672519	449.942473	-95.021843	502.604286	-0.275684	-0.18432	22210.60823
140.465116	463.675802	-116.3848	484.29318	-1.038647	-0.18432	22199.92676
112.998457	459.860988	-97.310731	510.996876	-1.038647	-0.18432	22215.94897
102.316979	452.994324	-152.244048	517.100578	-1.038647	-0.18432	22220.52675
45.094773	472.068392	-188.86626	488.107994	-0.275684	-0.18432	22219.00082
19.15404	469.779504	-233.881061	497.263547	1.250241	0.578643	22230.44527
6.183674	465.201727	-259.058832	517.100578	2.013204	0.578643	22234.26008
-10.601506	438.498032	-284.999565	480.478367	0.487279	-0.947283	22215.18601
-66.297786	460.623951	-291.866229	469.796888	-0.275684	-0.947283	69.429609
-86.134817	432.39433	-311.703261	463.693186	2.013204	1.341605	13.733329
-103.68296	443.075808	-346.799546	468.270963	1.250241	0.578643	12.207404
-136.490358	420.186926	-382.658795	449.196894	0.487279	0.578643	9.918516
-148.697762	420.949889	-389.52546	410.285795	2.776167	1.341605	11.444441
-177.690346	415.60915	-393.340273	409.522832	2.013204	0.578643	2327.036348
-228.045886	386.616566	-393.340273	386.63395	-2.564572	-1.710246	22134.31196
-237.964402	383.564715	-436.829149	353.06359	-0.275684	-0.18432	22191.53417
-276.875502	369.068423	-428.436559	320.256192	0.487279	0.578643	22093.11197
-281.453278	336.261025	-436.066187	272.952502	-1.038647	0.578643	22204.50453
-306.631048	330.920286	-445.984702	258.45621	-1.038647	-0.18432	22216.71194
-332.571781	295.061037	-490.236541	213.441409	0.487279	-0.18432	22192.29713
-348.593999	250.046236	-460.480994	160.034017	-1.801609	-0.947283	22193.06009
-382.164359	222.579577	-452.851367	145.537725	-4.090498	-1.710246	22198.40083
-402.00139	209.609211	-486.421727	86.026632	-0.275684	-0.18432	22170.17121
-412.682869	183.668478	-491.762466	42.537756	-2.564572	-0.947283	22193.82305
-436.334714	158.490707	-478.029137	34.145166	-0.275684	-0.947283	22209.08231
-439.386564	118.053682	-444.458777	14.308134	2.013204	0.578643	22194.58602
-451.593968	89.824061	-477.266174	-17.736301	-0.275684	-1.710246	22193.82305
-481.349515	69.224067	-464.295808	-69.617767	1.250241	-0.947283	22208.31935
-467.616186	50.912961	-404.784714	-96.321462	2.013204	0.578643	22215.18601
-469.142111	13.527787	-442.169889	-129.891823	0.487279	-0.18432	22219.76379
-467.616186	-23.857387	-390.288422	-148.965891	0.487279	-0.947283	22254.09711
-468.379148	-54.375896	-367.39954	-187.114028	2.013204	-0.18432	22233.49712
-479.060627	-75.738853	-331.540292	-229.076979	0.487279	-0.947283	22235.786
-440.91249	-116.175878	-358.243987	-274.854743	0.487279	-1.710246	22238.83786
-417.260645	-171.109195	-310.177335	-311.476954	-0.275684	-0.18432	22233.49712
-432.5199	-176.449934	-278.1329	-341.995464	-1.801609	-0.18432	22218.23786
-398.186577	-210.020295	-238.458838	-375.565824	-0.275684	-0.18432	22225.86749
-389.031024	-250.45732	-205.65144	-380.143601	1.250241	-0.18432	22226.63045
-364.616216	-272.583239	-185.814409	-406.084334	-0.275684	-0.947283	22219.00082
-369.193993	-311.494339	-151.481086	-434.313955	-0.275684	-0.18432	22224.34156
-340.964371	-335.146184	-104.177396	-436.602843	-3.327535	-1.710246	22212.13416
-295.94957	-364.138768	-111.044061	-512.899117	0.487279	0.578643	22198.40083
-276.112539	-387.02765	-42.377414	-484.669496	-1.801609	0.578643	22206.79342
-234.912551	-383.212836	-1.940389	-490.773197	-1.038647	-0.947283	22217.4749
-184.55701	-436.620228	21.711456	-538.076887	-0.275684	-0.18432	22207.55638
-154.801464	-446.538743	73.592922	-547.23244	-1.038647	-0.947283	22226.63045
-151.749613	-454.168371	127.763276	-487.721346	0.487279	-0.947283	22228.15638
-94.527407	-474.005402	129.289201	-520.528744	-1.038647	-0.18432	22216.71194
-66.297786	-502.235023	137.681792	-539.602813	0.487279	-0.18432	22225.86749
-25.097798	-502.997986	202.533624	-522.05467	0.487279	-0.18432	22232.73415
8.472562	-487.738731	252.889165	-509.847266	1.250241	-0.18432	22218.23786
58.06514	-491.553545	283.407674	-469.410241	2.013204	0.578643	22247.23045
83.24291	-496.131321	318.50396	-462.543576	2.013204	-0.18432	22244.94156
112.235494	-502.997986	355.889134	-463.306539	0.487279	-0.18432	22201.45268
148.094743	-492.316507	377.252091	-451.099135	1.250241	-0.947283	22228.15638
182.428066	-487.738731	385.644681	-421.343588	0.487279	-0.947283	22231.20823
196.161395	-478.583178	384.881718	-413.713961	0.487279	-0.947283	22199.92676
241.176197	-454.168371	431.422445	-393.113967	0.487279	-0.18432	22214.42305
269.405818	-433.568377	455.07429	-360.306569	-2.564572	-0.947283	22228.15638
303.739141	-414.494308	458.126141	-336.654725	1.250241	-0.947283	22206.03046
300.68729	-388.553575	485.5928	-308.425103	-2.564572	-1.710246	22205.2675
344.939129	-372.531358	493.222427	-269.514004	-1.801609	-0.18432	22199.92676
356.38357	-348.11655	485.5928	-237.469569	-2.564572	-1.710246	22186.19343
389.190968	-318.361003	493.222427	-204.662171	-0.275684	0.578643	22185.43046
413.605775	-288.605457	504.666868	-177.958475	-1.038647	-1.710246	22206.03046
418.946515	-258.84991	518.400197	-145.151078	-1.038647	-0.947283	22203.74157
423.524291	-225.279549	513.059458	-104.714053	0.487279	-0.947283	22206.79342
438.020583	-172.635121	500.852054	-72.669618	0.487279	-1.710246	22212.13416
454.805763	-152.035127	512.296495	-23.07704	-0.275684	-0.18432	22191.53417
460.909465	-110.835139	476.437247	12.782209	2.013204	1.341605	22193.82305
467.013167	-99.390698	470.333545	5.915544	1.250241	0.578643	22190.7712
462.435391	-33.01294	408.533563	64.663675	2.013204	-1.710246	22227.39341
447.176136	-1.731468	441.340961	95.182185	5.065055	0.578643	22239.60082
452.516875	39.46852	420.740967	149.352539	0.487279	-0.947283	22247.99341
438.020583	61.59444	423.792818	216.49326	2.013204	-0.18432	22238.07489
410.553924	96.690726	371.911352	220.308073	1.250241	0.578643	22228.15638
418.183552	127.972198	365.80765	260.745098	-0.275684	-0.18432	22227.39341
389.190968	156.964782	326.89655	265.322875	0.487279	-1.710246	22229.6823
384.613191	194.349956	291.800264	305.7599	-0.275684	-1.710246	22216.71194
370.116899	221.053652	289.511376	353.06359	2.013204	0.578643	22230.44527
332.731725	261.490677	230.763245	363.745068	-1.038647	-0.947283	22230.44527
325.102098	276.749931	205.585475	387.396913	-1.038647	-0.947283	22201.45268
304.502104	304.21659	123.948462	395.02654	-3.327535	-0.947283	22138.12677
297.635439	340.075839	61.385518	349.248776	-1.038647	-0.18432	22211.3712
282.376185	357.623982	80.459586	436.989491	-1.801609	-0.18432	22196.87491
241.93916	384.327677	36.97071	472.085777	-2.564572	-0.947283	22211.3712
219.050277	415.60915	7.215164	459.878373	2.776167	0.578643	22231.97119
170.983625	414.083224	-32.458899	475.90059	-2.564572	-2.473208	22213.66009
167.931774	440.78692	-66.792222	488.870957	0.487279	-0.18432	22225.10453
138.176227	445.364696	-108.755172	514.81169	4.302092	2.104568	22237.31193
125.968824	469.016541	-108.755172	506.4191	-0.275684	-0.947283	22214.42305
95.450314	458.335063	-130.881092	488.107994	0.487279	-0.18432	22225.86749
64.168842	463.675802	-168.266266	436.989491	0.487279	-0.947283	22253.33415
17.628115	456.809137	-258.295869	470.559851	2.013204	-0.18432	22232.73415
12.287376	469.016541	-228.540322	504.893174	1.250241	0.578643	22236.54897
-15.179283	455.283212	-232.355136	506.4191	1.250241	-0.18432	22242.65267
-52.564457	443.075808	-281.947714	494.974659	-1.038647	-1.710246	1076.540422
-64.771861	460.623951	-335.355105	478.189478	-1.038647	-0.18432	16.78518
-104.445923	436.209143	-333.82918	470.559851	0.487279	0.578643	13.733329
-137.253321	437.735069	-364.347689	455.300596	-0.275684	-0.18432	10.681478
-147.934799	419.423963	-390.288422	406.470981	-0.275684	0.578643	9.918516
-179.979234	387.379528	-392.577311	401.893205	-1.038647	-0.947283	10.681478
-220.416259	391.194342	-410.125454	388.922838	0.487279	1.341605	21893.21574
-228.045886	373.646199	-428.436559	336.278409	-1.038647	-0.18432	22181.61565
-280.690315	363.727683	-434.540261	318.730266	-0.275684	-0.18432	22078.61568
-267.719949	356.861019	-440.643963	307.285825	-1.038647	-0.18432	22200.68972
-296.712533	322.527696	-436.829149	264.559912	1.250241	-0.18432	22199.16379
-348.593999	301.164739	-464.295808	212.678446	3.53913	0.578643	22216.71194
-352.408812	266.831416	-463.532845	195.130303	0.487279	-0.18432	22208.31935
-379.112508	245.468459	-456.666181	152.40439	2.013204	-0.18432	22202.21564
-397.423614	217.238838	-490.999504	81.448855	2.013204	-0.947283	22206.03046
-408.105092	199.690695	-498.629131	53.219234	-1.038647	-2.473208	22190.00824
-444.727304	151.624043	-464.295808	41.774793	3.53913	-0.947283	22219.76379
-430.993974	112.712943	-442.169889	11.256283	2.776167	-0.18432	22224.34156
-442.438415	114.238868	-529.147641	-60.462214	3.53913	0.578643	22231.97119
-469.142111	77.616657	-443.695814	-65.802953	1.250241	-0.18432	22207.55638
-469.142111	48.624073	-381.13287	-86.402947	1.250241	-0.18432	22236.54897
-467.616186	6.661123	-410.125454	-118.447382	-2.564572	-0.947283	22228.15638
-456.171745	-24.62035	-392.577311	-167.276997	-0.275684	-0.947283	22212.89712
-468.379148	-39.116642	-376.555093	-190.165879	-1.038647	-1.710246	22221.28971
-464.564335	-78.027741	-329.251403	-222.210314	-1.801609	-0.18432	22231.20823
-465.327298	-114.649953	-353.666211	-270.276966	2.013204	0.578643	22216.71194
-456.934707	-158.138829	-306.362521	-293.928811	-1.801609	-0.947283	22206.79342
-443.964341	-177.97586	-293.392155	-319.869544	-0.275684	-0.18432	22213.66009
-402.764353	-223.753624	-299.495857	-416.765812	-2.564572	-0.18432	22193.82305
-390.556949	-251.983245	-215.569956	-370.988048	-1.801609	-0.947283	22210.60823
-370.719918	-261.138798	-181.999595	-389.299153	-1.038647	-0.947283	22222.81564
-351.64585	-293.946196	-165.977378	-425.921365	-0.275684	0.578643	22211.3712
-318.075489	-326.753593	-152.244048	-441.943582	-0.275684	-0.947283	22220.52675
-289.845868	-338.198034	-115.621837	-494.588011	-0.275684	-1.710246	22228.15638
-262.37921	-366.427656	-100.362582	-496.876899	2.013204	-0.947283	22216.71194
-237.964402	-396.183202	-22.540383	-485.432458	1.250241	-0.947283	22221.28971
-200.579228	-403.81283	-7.281128	-506.795415	2.013204	-0.947283	22248.75637
-157.090352	-439.672079	34.681822	-545.706514	2.013204	-0.947283	22209.84527
-122.757029	-461.035035	112.504021	-488.484309	0.487279	-0.947283	22235.02304
-111.312588	-470.190588	104.111431	-533.499111	0.487279	-1.710246	22241.12674
-57.905196	-486.212805	152.178084	-536.550962	1.250241	-0.947283	22232.73415
-31.964463	-502.997986	200.244736	-514.425042	-0.275684	-0.18432	22222.05268
-8.312618	-515.968352	248.311388	-504.506527	0.487279	-0.18432	22227.39341
33.650332	-488.501694	255.178053	-465.595427	1.250241	-0.947283	22224.34156
65.694767	-497.657247	316.215072	-490.773197	-1.038647	-0.18432	22220.52675
99.265128	-502.997986	335.28914	-468.647278	2.776167	1.341605	22226.63045
120.628084	-490.790582	329.948401	-445.758396	0.487279	-0.947283	22190.00824
170.220662	-499.946135	368.096538	-443.469508	-3.327535	-1.710246	22193.82305
193.109544	-474.005402	332.237289	-458.728762	-3.327535	-0.947283	22206.03046
234.309532	-471.716513	413.11134	-438.128769	-1.038647	-0.18432	22174.74899
264.065079	-423.649861	442.103924	-402.26952	-1.038647	-0.947283	22199.92676
284.665073	-419.072085	470.333545	-348.099166	-1.801609	-1.710246	22219.76379
304.502104	-393.131352	495.511315	-308.425103	0.487279	-0.18432	22231.20823
335.020613	-380.160985	497.800203	-251.965861	-0.275684	-0.947283	22202.21564
362.487272	-337.435072	484.829837	-228.314016	-0.275684	-0.947283	22214.42305
396.820595	-319.123966	492.459464	-213.054761	-1.801609	-0.947283	22211.3712
412.842813	-287.079531	542.052042	-175.669587	0.487279	0.578643	22187.71935
441.072434	-267.2425	514.585384	-141.336264	3.53913	0.578643	22225.86749
428.102067	-226.805475	512.296495	-154.30663	2.013204	-0.18432	22228.15638
480.746496	-200.101779	469.570582	-143.625152	3.53913	-0.947283	22100.7416
468.539092	-158.901791	493.222427	-28.417779	2.776167	1.341605	22214.42305
449.465024	-112.361064	480.25206	0.574805	2.013204	1.341605	22227.39341
460.909465	-91.76107	488.64465	44.063681	-0.275684	-0.18432	22202.97861
462.435391	-42.168493	466.518731	85.263669	-0.275684	-0.18432	22190.7712
455.568726	-23.857387	438.28911	132.567359	1.250241	0.578643	22232.73415
443.361322	24.209266	452.785402	160.79698	1.250241	-0.18432	22217.4749
438.020583	55.490738	419.978004	209.626595	-0.275684	0.578643	22223.5786
418.946515	80.668508	400.903936	230.989552	-3.327535	-1.710246	22212.89712
391.479856	121.105533	357.41506	240.908067	-0.275684	-0.947283	22195.34898
402.924297	158.490707	313.926184	254.641397	0.487279	1.341605	22206.03046
381.56134	191.298105	213.978065	251.589546	1.250241	-0.18432	22219.76379
370.879862	211.898099	279.592861	316.441378	-0.275684	-0.947283	22208.31935
366.302086	243.179571	258.992867	363.745068	-0.275684	-0.947283	22219.76379
344.939129	272.935118	214.741028	369.085807	1.250241	0.578643	22231.97119
325.102098	305.742515	179.644742	395.789503	0.487279	-0.947283	22172.4601
320.524321	315.661031	155.992897	410.285795	3.53913	1.341605	22222.05268
299.924328	376.69805	85.037363	440.041342	0.487279	-0.947283	22228.15638
264.828042	373.646199	68.252182	440.804304	-1.801609	-0.947283	22224.34156
248.805824	411.794336	21.711456	456.826522	2.776167	-0.18432	22244.17859
207.605836	411.031373	-2.703352	488.870957	2.013204	-0.947283	22246.46748
164.11696	423.238777	-98.836657	480.478367	2.013204	-1.710246	22239.60082
148.094743	441.549883	-113.332949	478.952441	3.53913	-0.18432	22231.20823
130.5466	469.779504	-104.940359	503.367249	2.013204	1.341605	22231.97119
92.398463	472.068392	-110.281098	505.656137	-0.275684	-0.947283	22227.39341
59.591065	437.735069	-174.369968	504.893174	-1.801609	-1.710246	22215.94897
38.991072	458.335063	-225.488471	517.100578	-2.564572	-1.710246	22225.10453
4.657748	457.5721	-246.088465	502.604286	-0.275684	-1.710246	22231.20823
-16.705208	461.386914	-246.851428	484.29318	-1.038647	-0.947283	22215.94897
-44.934829	440.78692	-281.947714	487.345031	-1.038647	-0.18432	3957.487716
-60.194084	431.631367	-334.592143	469.796888	-1.801609	-0.18432	19.837031
-125.045917	453.757286	-339.169919	430.885789	0.487279	-0.18432	12.207404
-129.623693	425.527665	-419.281006	364.508031	1.250241	0.578643	12.970367
-148.697762	418.661001	-415.466193	395.789503	-1.038647	-0.947283	10.681478
-167.77183	412.557299	-378.081019	413.337646	2.776167	0.578643	10.681478
-211.260706	399.586932	-403.258789	392.737652	-0.275684	-0.18432	20873.13456
-227.282924	377.461013	-413.177305	376.715434	0.487279	0.578643	22204.50453
-247.882918	372.120274	-430.725447	337.804335	-1.038647	-0.947283	22172.4601
-272.297725	356.098056	-428.436559	324.071006	2.013204	-0.18432	22185.43046
-287.55698	353.046205	-436.066187	261.508061	3.53913	-0.18432	22231.97119
-320.364378	321.00177	-454.377292	228.700663	2.776167	-0.18432	22212.13416
-362.327328	267.594379	-493.288392	198.182154	1.250241	-0.18432	22209.84527
-369.956955	257.675863	-479.555063	134.856247	5.065055	2.104568	22223.5786
-387.505098	230.972167	-471.925435	89.841445	2.776167	0.578643	22209.84527
-400.475465	198.16477	-497.103206	85.263669	2.013204	-0.18432	22210.60823
-421.838422	151.624043	-460.480994	70.004414	-1.038647	-0.947283	22205.2675
-432.5199	125.68331	-441.406926	27.278501	-0.275684	-0.18432	22201.45268
-462.275447	108.898129	-429.199522	2.100731	1.250241	-0.18432	22206.79342
-455.408782	62.357402	-459.718031	-67.328878	0.487279	-0.18432	22193.06009
-472.956925	35.653707	-413.940267	-81.82517	-2.564572	-0.947283	22202.21564
-470.668037	3.609272	-387.999534	-123.788121	-1.038647	-0.947283	22199.92676
-476.771739	-13.938871	-415.466193	-166.514034	-0.275684	-0.18432	22209.84527
-458.460633	-34.538865	-384.184721	-192.454767	0.487279	0.578643	22203.74157
-474.48285	-88.70922	-352.140286	-270.276966	-1.801609	2.104568	22208.31935
-470.668037	-115.412915	-342.22177	-253.491786	-0.275684	-0.18432	22228.91934
-463.801372	-144.405499	-308.65141	-278.669557	0.487279	0.578643	22228.91934
-433.282863	-173.398083	-306.362521	-314.528805	-0.275684	-0.18432	22219.76379
-427.942123	-210.783257	-259.821794	-330.551023	0.487279	-0.947283	22226.63045
-388.268061	-233.67214	-223.962546	-372.513973	-0.275684	-0.18432	22227.39341
-400.475465	-251.983245	-175.895893	-406.084334	1.250241	-0.18432	22216.71194
-359.275477	-273.346202	-157.584788	-398.454706	1.250241	-0.18432	22248.75637
-347.831036	-316.072115	-123.251464	-465.595427	0.487279	-0.947283	22243.41563
-289.082905	-339.72396	-156.821825	-523.580595	-0.275684	-0.18432	22221.28971
-273.060688	-370.242469	-136.984794	-511.373191	-1.038647	-1.710246	22236.54897
-229.571812	-396.183202	-43.140377	-476.276905	-0.275684	-0.947283	22232.73415
-221.942184	-409.916532	-1.177427	-543.417626	-0.275684	-0.947283	22212.89712
-201.342191	-431.279488	25.526269	-514.425042	0.487279	-0.18432	22180.85269
-169.297756	-447.301706	62.911443	-531.973185	-1.038647	-0.947283	22230.44527
-101.394072	-478.583178	114.029947	-521.291707	-0.275684	0.578643	22215.94897
-83.845929	-492.316507	104.874394	-524.343558	-1.801609	-0.18432	22224.34156
-48.749643	-508.338725	192.615109	-530.44726	-4.090498	-0.947283	22207.55638
-4.497804	-513.679464	214.741028	-496.113937	-0.275684	-0.18432	22198.40083
6.946637	-489.264656	248.311388	-504.506527	-0.275684	-0.947283	22203.74157
24.49478	-528.938719	259.755829	-528.158372	-1.038647	-0.947283	22219.76379
91.6355	-488.501694	274.252121	-486.958384	0.487279	-0.18432	22206.79342
125.968824	-492.316507	331.474327	-505.269489	2.013204	1.341605	22216.71194
168.694737	-490.027619	371.148389	-432.788029	-3.327535	-0.18432	22217.4749
194.63547	-486.212805	382.59283	-427.44729	-1.038647	-0.18432	22209.08231
213.709538	-455.694296	420.740967	-408.373222	-1.801609	-0.947283	22216.71194
257.198414	-429.753563	436.000222	-389.299153	0.487279	-0.18432	22202.21564
279.324334	-421.360973	467.281694	-341.995464	0.487279	-1.710246	22233.49712
312.894694	-391.605426	490.170576	-313.765842	2.776167	1.341605	22231.20823
351.042831	-380.160985	506.955756	-272.565855	2.013204	1.341605	22227.39341
364.013197	-345.064699	489.407613	-258.069563	2.013204	-0.947283	22211.3712
389.190968	-321.412854	426.081706	-255.017712	2.013204	-1.710246	22212.89712
405.976148	-296.235084	526.792787	-179.484401	-0.275684	-0.18432	22222.05268
422.761328	-280.212866	535.94834	-142.099227	-1.038647	-0.18432	22201.45268
431.153918	-239.775841	526.029825	-121.499233	-1.038647	-0.18432	22211.3712
450.227987	-213.835108	527.55575	-106.239978	-0.275684	-0.18432	22138.12677
434.968732	-149.746238	517.637234	-44.439996	-0.275684	-0.18432	22199.92676
447.939099	-134.486984	477.200209	-46.728885	-0.275684	-0.18432	22188.48232
448.702061	-103.205512	480.25206	12.019246	-3.327535	-1.710246	22190.7712
450.227987	-70.398114	458.126141	45.589607	0.487279	0.578643	22189.24528
454.0428	-26.909238	434.474296	118.071067	-0.275684	-0.18432	22205.2675
444.887248	16.579638	442.103924	126.463657	-0.275684	-0.947283	22217.4749
421.998365	48.624073	425.318743	166.137719	1.250241	0.578643	22231.97119
415.131701	78.37962	381.829867	211.915483	-0.275684	-0.18432	22217.4749
407.502073	123.394421	391.748383	250.06362	-0.275684	-0.947283	22227.39341
399.872446	140.942564	352.074321	263.796949	0.487279	0.578643	22231.97119
357.146533	182.905515	315.452109	288.97472	-1.038647	0.578643	22215.94897
373.931713	200.453658	297.903966	301.182123	0.487279	-0.947283	22228.15638
359.435421	243.942534	268.14842	366.796919	1.250241	0.578643	22254.86007
360.198384	273.69808	217.792879	373.663583	-0.275684	-1.710246	22228.15638
324.339135	314.898068	148.36327	358.404329	-1.038647	-1.710246	22194.58602
296.109514	324.816584	169.726226	406.470981	2.013204	0.578643	22241.88971
307.553955	359.91287	85.037363	426.308012	-1.038647	-0.947283	22216.71194
270.168781	383.564715	24.763306	369.84877	-0.275684	-0.18432	22220.52675
253.383601	393.48323	58.333667	468.270963	-0.275684	-0.18432	22231.20823
217.524352	411.031373	15.607754	482.004292	-1.801609	-0.947283	22212.89712
199.976209	450.705435	-69.844073	486.582069	2.013204	0.578643	22226.63045
159.539184	467.490616	-113.332949	459.11541	0.487279	0.578643	22232.73415
114.524383	446.127659	-99.59962	501.078361	-1.801609	-0.947283	22192.29713
89.346612	459.098026	-124.77739	491.922808	-1.038647	0.578643	22206.03046
56.539215	453.757286	-173.607005	474.374665	-2.564572	-0.947283	22209.08231
48.909587	465.201727	-208.703291	495.737621	1.250241	-0.18432	22209.84527
10.76145	465.96469	-260.584757	482.767255	-0.275684	-0.947283	22215.94897
-13.653357	452.231361	-289.577341	446.908006	-1.038647	-0.947283	22230.44527
-37.305202	454.520249	-261.34772	475.137627	-0.275684	-0.947283	22223.5786
-52.564457	447.653585	-305.599559	487.345031	0.487279	-0.18432	25.940733
-92.238519	438.498032	-318.569925	483.530218	-1.801609	-0.18432	13.733329
-108.260737	425.527665	-369.688429	462.930224	-1.038647	-0.947283	10.681478
-141.831097	417.898038	-410.125454	429.359863	3.53913	-0.18432	12.207404
-163.957016	427.053591	-380.369907	424.782087	2.013204	-0.18432	9.918516
-208.208855	401.112858	-413.940267	404.182093	4.302092	-0.18432	16176.33595
-230.334775	399.586932	-423.09582	376.715434	0.487279	0.578643	22172.4601
-260.090321	382.038789	-449.799516	307.285825	-1.801609	-0.947283	22205.2675
-266.194023	353.046205	-447.510628	318.730266	0.487279	-0.18432	22204.50453
-279.16439	337.78695	-456.666181	255.404359	0.487279	0.578643	22197.63787
-317.312527	311.846217	-433.777298	249.300657	2.013204	0.578643	22219.76379
-341.727334	289.720298	-468.110622	218.782148	1.250241	-0.18432	22219.76379
-364.616216	250.046236	-463.532845	155.456241	3.53913	0.578643	22193.06009
-392.845838	235.549944	-492.525429	120.359955	-2.564572	-1.710246	22198.40083
-406.579167	201.979583	-494.051355	103.574775	-1.038647	-0.947283	22206.03046
-434.045825	172.224036	-471.925435	53.219234	-1.038647	-0.18432	22177.03787
-443.964341	135.601825	-473.451361	12.782209	-1.801609	-0.947283	22180.85269
-445.490266	106.609241	-508.547647	-44.439996	2.776167	-0.18432	22200.68972
-462.275447	79.905545	-511.599498	-45.202959	-0.275684	-0.18432	22194.58602
-463.801372	52.438887	-427.673597	-94.032574	-2.564572	-0.947283	22223.5786
-466.853223	21.157415	-410.888416	-129.12886	-1.801609	-1.710246	22230.44527
-472.193962	-8.598132	-371.977317	-122.262195	-1.038647	-1.710246	22214.42305
-473.719888	-57.427747	-368.925466	-152.017742	0.487279	-0.18432	22222.05268
-450.068043	-77.264778	-340.695845	-228.314016	1.250241	-0.18432	22232.73415
-456.171745	-110.072176	-351.377323	-242.047345	1.250241	-0.18432	22236.54897
-448.542117	-129.146245	-338.406956	-290.87696	-0.275684	-0.947283	22237.31193
-437.860639	-165.005493	-304.073633	-319.869544	2.013204	-0.947283	22243.41563
-433.282863	-215.361034	-281.947714	-315.291768	2.013204	-0.18432	22226.63045
-398.949539	-231.383251	-229.303285	-361.832495	4.302092	0.578643	22228.91934
-397.423614	-259.612873	-221.673658	-420.580626	-0.275684	0.578643	22228.91934
-366.905104	-280.212866	-171.318117	-399.980632	1.250241	-0.18432	22213.66009
-329.51993	-311.494339	-133.932943	-418.291737	-0.275684	0.578643	22222.81564
-320.364378	-332.094333	-112.569986	-451.099135	1.250241	1.341605	22235.786
-293.660682	-351.931364	-86.629253	-464.832464	-0.275684	0.578643	22214.42305
-256.275508	-406.101718	-17.199644	-457.9658	-1.801609	-0.947283	22201.45268
-221.942184	-408.390606	-10.332979	-503.743564	-1.801609	-0.947283	22212.89712
-202.868116	-421.360973	24.000344	-524.343558	-0.275684	-0.18432	22119.05271
-152.512575	-457.220221	81.985512	-524.343558	-0.275684	-0.947283	22206.79342
-125.80888	-455.694296	85.037363	-527.395409	1.250241	-0.18432	22225.86749
-74.690376	-482.397992	89.615139	-570.121322	1.250241	1.341605	22228.91934
-59.431121	-498.420209	112.504021	-536.550962	2.013204	0.578643	22223.5786
-2.208916	-507.575762	233.815096	-480.854682	2.013204	1.341605	22231.97119
21.442929	-497.657247	274.252121	-479.328756	-0.275684	-0.18432	22224.34156
60.354028	-502.235023	287.985451	-493.062086	-1.038647	-0.947283	22217.4749
100.028091	-496.131321	316.215072	-460.254688	2.013204	-0.18432	22245.70452
125.205861	-493.07947	333.763215	-462.543576	2.013204	0.578643	22249.51933
155.72437	-480.109104	368.859501	-452.625061	0.487279	1.341605	22214.42305
208.368799	-477.820215	355.889134	-424.395439	1.250241	-0.18432	22221.28971
220.576203	-468.664663	408.533563	-370.988048	-0.275684	-0.947283	22235.02304
245.753973	-442.723929	441.340961	-364.121383	-0.275684	-0.947283	22207.55638
264.828042	-430.516526	413.11134	-392.351004	2.013204	-0.947283	22198.40083
299.924328	-415.257271	477.963172	-336.654725	-1.038647	-0.947283	22222.81564
329.679874	-383.975799	480.25206	-277.906594	-0.275684	0.578643	22211.3712
341.124315	-392.368389	490.933539	-240.52142	-1.038647	0.578643	22205.2675
371.642825	-346.590625	490.170576	-219.921426	-2.564572	-0.947283	22206.79342
385.376154	-304.627674	502.37798	-205.425134	-2.564572	-2.473208	22184.6675
407.502073	-298.523972	488.64465	-171.091811	-0.275684	-0.947283	22190.7712
415.131701	-240.538804	497.037241	-132.943674	-1.801609	-0.947283	22195.34898
423.524291	-212.309183	504.666868	-100.899239	0.487279	-0.18432	22130.49715
460.146502	-167.294381	477.200209	-80.299245	1.250241	-0.18432	22199.16379
435.731695	-116.938841	452.022439	-23.07704	0.487279	0.578643	22200.68972
455.568726	-89.472182	440.577998	-49.017773	-1.038647	-1.710246	22197.63787
450.990949	-63.531449	469.570582	54.745159	0.487279	-0.18432	22209.08231
450.990949	-30.724052	461.177992	116.545141	1.250241	-0.947283	22230.44527
445.65021	15.053713	468.044657	158.508092	3.53913	-0.18432	22235.02304
442.598359	40.994446	424.555781	194.36734	2.776167	-0.18432	22246.46748
435.731695	86.77221	404.718749	229.463626	0.487279	-0.947283	22244.94156
433.442807	116.527757	395.563197	224.88585	0.487279	-0.947283	22229.6823
409.790962	143.231452	341.392842	265.322875	0.487279	-0.947283	22231.97119
397.583558	177.564776	323.844699	286.685831	1.250241	0.578643	22236.54897
371.642825	209.609211	284.170637	314.15249	1.250241	-0.18432	22215.94897
361.724309	224.105503	281.118786	353.06359	0.487279	0.578643	22219.76379
357.909496	259.964751	245.259537	376.715434	1.250241	-0.947283	22231.97119
343.413204	285.142522	187.274369	407.233944	-1.038647	-0.18432	22219.76379
322.81321	323.290658	139.97068	409.522832	-1.038647	0.578643	22218.23786
273.220632	361.438795	135.392903	433.174677	-1.038647	-0.947283	22210.60823
272.457669	355.335093	49.941077	420.967273	-0.275684	-0.18432	22207.55638
240.413234	393.48323	17.896642	448.433932	-1.038647	-0.18432	22199.92676
224.391017	413.320261	0.348499	478.189478	-3.327535	-0.947283	22215.18601
196.924358	436.972106	-45.429265	482.004292	0.487279	0.578643	22225.10453
171.746588	453.757286	-98.073694	505.656137	-0.275684	-1.710246	22219.76379
132.072525	452.231361	-149.95516	504.893174	-0.275684	-0.947283	22228.15638
109.946606	454.520249	-149.192198	479.715404	0.487279	-0.18432	22232.73415
74.85032	464.438765	-147.666272	501.078361	0.487279	-0.947283	22216.71194
54.250326	461.386914	-185.814409	504.893174	-1.801609	-1.710246	22225.10453
36.702183	474.35728	-190.392185	512.522802	1.250241	-0.18432	22254.86007
5.420711	461.386914	-228.540322	524.730205	2.013204	0.578643	22236.54897
-23.571873	468.253578	-272.792161	445.382081	0.487279	-0.947283	22029.0231
-56.379271	459.098026	-288.814378	485.819106	1.250241	0.578643	67.903684
-76.979264	434.683218	-323.147702	475.90059	0.487279	-0.18432	14.496292
-102.919997	433.920255	-330.777329	454.537634	-0.275684	-0.18432	10.681478
-138.779246	436.972106	-432.251373	413.337646	2.013204	1.341605	9.918516
-160.142203	411.794336	-369.688429	414.100609	0.487279	-0.947283	11.444441
-197.527377	411.031373	-408.599528	430.885789	-1.038647	-0.18432	2483.443709
-230.334775	390.431379	-383.421758	398.841354	2.776167	-0.18432	22125.15641
-260.090321	378.223975	-420.806932	369.84877	-1.801609	-0.18432	22167.88232
-292.897719	367.542497	-442.932851	351.537664	-1.038647	-0.18432	22183.90454
-290.608831	331.683249	-448.27359	259.982136	-0.275684	-0.18432	22196.87491
-321.890303	318.712882	-500.155057	266.085838	-0.275684	-0.947283	22167.11936
-326.468079	296.586963	-460.480994	224.88585	0.487279	-0.18432	22191.53417
-358.512514	277.512894	-462.769882	147.063651	-0.275684	-0.947283	22212.13416
-389.031024	224.868465	-468.873584	153.930315	-0.275684	-1.710246	22183.90454
-390.556949	197.401807	-519.229125	48.641458	0.487279	-0.18432	22214.42305
-404.290279	184.43144	-494.814317	87.552557	0.487279	0.578643	22212.89712
-427.942123	154.675894	-458.955069	42.537756	-1.038647	-0.18432	22198.40083
-446.253229	120.34257	-472.688398	17.359985	0.487279	-0.947283	22199.16379
-449.30508	99.742576	-449.799516	-22.314077	2.776167	0.578643	22231.97119
-460.749521	80.668508	-406.31064	-61.988139	2.776167	0.578643	22239.60082
-462.275447	42.520371	-420.806932	-93.269611	1.250241	-0.18432	22231.97119
-470.668037	17.342601	-395.629162	-140.573301	2.013204	-0.947283	22158.72677
-465.327298	-28.435163	-374.266205	-161.173295	2.013204	-0.947283	22228.15638
-455.408782	-62.005524	-365.110652	-209.239948	-0.275684	-0.18432	22215.94897
-473.719888	-84.894406	-352.903248	-248.91401	-1.038647	-0.18432	22227.39341
-446.253229	-130.67217	-316.281037	-269.514004	1.250241	1.341605	22229.6823
-440.149527	-157.375866	-290.340304	-322.921395	0.487279	-0.18432	22219.76379
-427.942123	-192.472152	-259.821794	-316.054731	1.250241	-0.18432	22227.39341
-405.053241	-229.094363	-237.695875	-365.647309	-1.801609	-0.947283	22208.31935
-395.897688	-263.427686	-225.488471	-383.958414	-2.564572	-0.947283	22195.34898
-381.401396	-284.02768	-209.466254	-413.713961	-1.801609	0.578643	22198.40083
-340.964371	-309.20545	-157.584788	-451.862098	-2.564572	-0.18432	22213.66009
-334.097707	-329.042482	-145.377384	-483.906533	2.013204	0.578643	22209.08231
-294.423644	-360.323954	-83.577402	-494.588011	-1.038647	-0.947283	22225.86749
-264.668098	-378.63506	-73.658887	-509.084303	0.487279	0.578643	22233.49712
-244.831067	-411.442457	1.874424	-525.869483	-1.038647	-2.473208	22215.18601
-218.890333	-426.701712	-1.177427	-533.499111	-0.275684	-1.710246	22220.52675
-159.37924	-433.568377	60.622555	-518.239856	-1.038647	-0.947283	22229.6823
-127.334805	-452.642445	104.874394	-501.454676	-1.038647	-1.710246	22234.26008
-93.001482	-483.160955	117.84476	-545.706514	2.013204	0.578643	22247.23045
-75.453339	-502.235023	165.911413	-541.891701	2.776167	0.578643	22252.57118
-15.942245	-518.25724	207.874363	-495.350974	2.013204	-0.18432	22226.63045
5.420711	-506.812799	262.044718	-484.669496	2.776167	-0.18432	22234.26008
48.146624	-498.420209	277.303972	-463.306539	1.250241	-0.18432	22229.6823
54.250326	-501.47206	297.903966	-504.506527	-1.038647	-0.18432	22177.03787
119.102159	-486.975768	316.978035	-500.691713	-1.038647	-0.947283	22217.4749
151.909557	-482.397992	320.029886	-466.35839	0.487279	-0.947283	22228.91934
190.820656	-477.820215	388.696532	-460.254688	1.250241	-1.710246	22197.63787
199.213246	-461.035035	393.274308	-396.928781	-0.275684	-0.18432	22196.87491
228.968793	-448.827631	436.763184	-382.432489	-4.090498	-0.947283	22207.55638
254.146563	-438.909116	460.415029	-384.721377	-4.090498	-1.710246	22196.87491
265.591004	-421.360973	458.889104	-348.862128	-1.801609	-1.710246	22164.83047
319.761359	-388.553575	468.807619	-308.425103	-1.038647	-0.18432	22202.21564
347.228017	-359.560991	496.274278	-277.143631	2.776167	0.578643	22213.66009
382.324303	-340.486923	497.800203	-246.625122	0.487279	0.578643	22190.00824
389.190968	-319.123966	487.118725	-224.499202	0.487279	-0.947283	22213.66009
397.583558	-296.998047	505.429831	-180.247363	1.250241	-0.947283	22205.2675
432.679844	-261.138798	511.533533	-170.328848	0.487279	-0.18432	22201.45268
438.020583	-224.516587	512.296495	-113.869605	2.013204	1.341605	22199.16379
452.516875	-175.686972	522.215011	-52.832586	1.250241	-0.18432	22231.97119
476.931683	-139.06476	500.089092	-16.973338	2.013204	-0.18432	22212.89712
449.465024	-112.361064	451.259476	-7.054822	1.250241	-0.18432	22200.68972
451.753912	-77.264778	487.881688	41.01183	0.487279	0.578643	22228.91934
454.805763	-40.642567	468.044657	119.596992	0.487279	0.578643	22221.28971
442.598359	-6.309244	439.815035	136.382172	0.487279	-0.947283	22225.10453
449.465024	35.653707	430.659482	191.315489	0.487279	-0.947283	22231.97119
425.050216	60.068514	413.11134	214.967334	-1.038647	-0.947283	22215.94897
416.657626	95.1648	389.459495	235.567328	-1.038647	-0.947283	22225.86749
403.68726	124.920347	365.044687	252.352508	2.013204	0.578643	22235.02304
393.768744	160.779595	351.311358	273.715465	-0.275684	-0.947283	22195.34898
367.828011	189.009217	310.11137	303.471012	-0.275684	0.578643	22206.03046
383.087266	233.261055	274.252121	309.574714	-1.801609	-0.947283	22212.13416
338.835427	261.490677	247.548426	346.959888	-0.275684	-0.18432	22201.45268
352.568756	271.409192	200.244736	382.056174	-1.038647	-0.947283	22206.79342
335.783576	325.579547	138.444754	388.159875	0.487279	-0.18432	22229.6823
301.450253	343.12769	79.696624	373.663583	0.487279	-0.18432	22214.42305
283.139147	375.172125	59.09663	362.219142	0.487279	0.578643	22211.3712
246.516936	395.772118	49.178114	465.982075	-0.275684	-0.947283	22225.10453
243.465085	414.846187	-15.673719	440.804304	0.487279	-0.947283	22212.13416
201.502135	427.816553	-16.436681	485.819106	2.013204	-0.18432	22247.23045
154.198445	437.735069	-51.532967	501.078361	1.250241	0.578643	22251.80822
163.353998	476.646169	-142.325533	491.159845	1.250241	-0.947283	22237.31193
117.576233	473.594318	-131.644055	524.730205	2.013204	0.578643	22231.97119
80.191059	474.35728	-169.029229	461.404298	1.250241	-0.18432	22240.36378
56.539215	465.96469	-178.947744	507.182062	-1.038647	-0.947283	22223.5786
23.731817	472.831355	-204.888477	482.767255	2.013204	0.578643	22220.52675
6.183674	466.727653	-224.725509	516.337615	-0.275684	-2.473208	22228.15638
-22.045947	446.127659	-256.006981	510.233913	1.250241	0.578643	22201.45268
-54.090382	429.342479	-308.65141	459.878373	-0.275684	-0.18432	417.340617
-80.794078	443.075808	-323.147702	487.345031	-1.038647	-0.18432	15.259255
-103.68296	429.342479	-344.510658	475.137627	-0.275684	-0.18432	13.733329
-120.46814	414.083224	-381.895832	433.174677	-3.327535	-0.947283	10.681478
-168.534793	426.290628	-375.79213	417.152459	-1.038647	-0.947283	9.155553
-184.55701	403.401746	-408.599528	403.41913	-1.038647	-0.947283	9.918516
-222.705147	398.061007	-387.999534	395.789503	0.487279	-0.947283	21918.39351
-241.016253	390.431379	-417.755081	373.663583	-0.275684	-0.18432	22172.4601
-260.090321	356.861019	-439.118038	320.256192	1.250241	0.578643	22204.50453
-269.245874	358.386944	-441.406926	256.167322	2.776167	1.341605	22189.24528
-289.845868	334.735099	-497.103206	244.722881	1.250241	-0.18432	22199.16379
-311.971787	304.21659	-484.132839	204.285856	-0.275684	-0.947283	22207.55638
-340.201409	282.853633	-451.325441	214.204371	2.013204	-0.947283	22222.81564
-379.112508	255.386975	-465.058771	166.137719	1.250241	2.104568	22224.34156
-389.031024	223.34254	-467.347659	105.863663	1.250241	-0.947283	22221.28971
-403.527316	178.327738	-501.680982	79.159967	2.013204	-0.18432	22199.92676
-430.993974	141.705527	-446.747665	34.908128	-1.801609	-0.18432	22202.21564
-435.571751	124.920347	-455.140255	-4.765934	0.487279	-0.947283	22196.11194
-444.727304	95.1648	-456.666181	-4.765934	1.250241	-0.947283	22205.2675
-472.193962	69.224067	-429.199522	-41.388145	-0.275684	-0.18432	22223.5786
-453.882856	28.787042	-383.421758	-71.143692	0.487279	-0.18432	22231.97119
-469.142111	14.29075	-400.969901	-111.580717	0.487279	-0.947283	22148.04529
-462.275447	-13.938871	-410.888416	-160.410332	-1.801609	0.578643	22202.21564
-468.379148	-52.849971	-351.377323	-190.165879	2.013204	0.578643	22213.66009
-471.430999	-77.264778	-353.666211	-257.3066	-2.564572	-0.18432	22193.06009
-445.490266	-126.857356	-310.940298	-264.173265	-2.564572	0.578643	22208.31935
-442.438415	-137.538835	-318.569925	-309.188066	-1.038647	0.578643	22223.5786
-446.253229	-181.027711	-287.288453	-343.521389	-0.275684	-0.18432	22219.76379
-408.105092	-207.731406	-264.399571	-368.69916	-2.564572	-2.473208	22220.52675
-403.527316	-229.857326	-210.229217	-377.09175	0.487279	-0.947283	22228.91934
-368.43103	-278.686941	-171.318117	-415.239886	1.250241	1.341605	22227.39341
-350.882887	-318.361003	-214.04403	-477.802831	-0.275684	-0.18432	22216.71194
-317.312527	-305.390637	-156.821825	-494.588011	4.302092	1.341605	22254.86007
-281.453278	-353.457289	-101.125545	-465.595427	2.013204	-0.18432	22249.51933
-266.194023	-360.323954	-69.844073	-467.884315	2.776167	0.578643	22238.83786
-227.282924	-387.790612	-16.436681	-504.506527	1.250241	-0.947283	22239.60082
-220.416259	-432.042451	-17.199644	-527.395409	2.013204	-0.947283	22227.39341
-173.875532	-429.753563	59.09663	-513.66208	0.487279	-0.18432	22217.4749
-138.779246	-460.272072	82.748474	-513.66208	0.487279	-0.18432	22225.86749
-106.734811	-476.29429	129.289201	-526.632446	-0.275684	-0.18432	22232.73415
-72.401488	-479.346141	146.837344	-518.239856	-0.275684	-0.18432	22218.23786
-25.097798	-507.575762	178.881779	-505.269489	1.250241	-0.18432	22228.91934
-0.682991	-518.25724	242.207686	-481.617645	0.487279	0.578643	22220.52675
37.465146	-506.049837	282.644712	-483.906533	-0.275684	-0.18432	22196.11194
71.035507	-505.286874	315.452109	-473.988017	-2.564572	-1.710246	22204.50453
103.079941	-504.523911	325.370625	-469.410241	0.487279	0.578643	22193.06009
136.650302	-503.760948	320.792848	-461.780613	-3.327535	-1.710246	22198.40083
170.983625	-485.449843	369.622464	-425.158402	0.487279	-0.947283	22221.28971
200.739172	-471.716513	394.037271	-400.743594	0.487279	-0.18432	22203.74157
233.546569	-456.457259	437.526147	-384.721377	0.487279	-0.18432	22209.08231
258.72434	-439.672079	447.444663	-385.48434	2.776167	-0.18432	22219.00082
294.583588	-419.835047	480.25206	-351.151017	-1.801609	-0.18432	22206.03046
318.235433	-399.998016	464.992806	-335.128799	0.487279	-0.947283	22189.24528
351.042831	-377.872097	481.777986	-300.032513	2.776167	-0.18432	22234.26008
369.353937	-344.301736	512.296495	-237.469569	1.250241	-0.18432	22233.49712
395.29467	-325.227668	497.037241	-200.084395	0.487279	-0.947283	22203.74157
396.057632	-295.472121	534.422415	-172.617736	-0.275684	-0.18432	22215.18601
420.47244	-255.035096	517.637234	-143.625152	-0.275684	-0.947283	22214.42305
430.390956	-243.590655	520.689085	-131.417748	-0.275684	-0.18432	22188.48232
449.465024	-197.049928	525.266862	-87.928872	-0.275684	-0.18432	22202.97861
454.0428	-149.746238	496.274278	-41.388145	1.250241	0.578643	22217.4749
456.331689	-127.620319	496.274278	-18.499263	-0.275684	-0.18432	22209.84527
459.38354	-90.998108	471.85947	61.611824	-0.275684	0.578643	22209.08231
433.442807	-43.694418	477.200209	98.234035	-2.564572	-1.710246	22206.79342
[truncated: 28,725 more rows]
