# Supplementary material for: Dynamic analysis of slant cracked rotor system considering nonlinear oil film force
Source: PLoS One. 2024 Jan 25;19(1):e0294293. doi: 10.1371/journal.pone.0294293 (PMC10810477; doi:10.1371/journal.pone.0294293)
Supplement: S1 File — These data were measured by two eddy current sensors, model WT0150. (ZIP) [file pone.0294293.s001.zip › 2021.3.18 Test data for plain bearings/2021.3.18 (P=0.2Mpa, Z=10.4g)/1400.csv]

1024	30720	7	0	3
8	8	8	8	10	10	1
3	3	3	3	1	1	4
2	1	4	3	0	0	0
0	0	0	0	0.000013	-0.000039	20734.93359
-551.733623	218.359587	-761.310943	206.948874	0.210141	1.488279	22228.91934
-603.615089	142.826276	-763.599831	61.222992	-1.315785	-0.80061	22223.5786
-628.029896	58.137412	-783.436862	-88.317705	-1.315785	-1.563572	22214.42305
-619.637306	-28.84034	-775.807235	-211.154706	0.973104	-0.037647	22244.94156
-605.903977	-124.210682	-667.466526	-304.236159	0.210141	1.488279	22247.99341
-612.007679	-207.37362	-704.088737	-509.473136	1.736066	0.725316	22228.91934
-566.229915	-287.484708	-633.896165	-579.665707	0.210141	-0.80061	22231.97119
-514.348449	-365.306907	-491.985096	-632.310136	0.973104	0.725316	22241.88971
-467.807722	-442.366143	-408.059195	-756.673062	0.210141	0.725316	22215.94897
-383.118858	-508.743901	-339.392549	-840.598963	0.210141	-0.037647	22221.28971
-324.370727	-561.38833	-215.792586	-868.828585	-0.552822	1.488279	22230.44527
-225.185571	-615.558685	-96.770399	-868.828585	-0.552822	0.725316	22177.03787
-147.363372	-654.469784	3.940683	-926.813753	-0.552822	-0.037647	22192.29713
-35.970813	-672.78089	143.562863	-873.406361	0.210141	0.725316	22218.23786
51.769902	-682.699405	258.007274	-855.095255	-0.552822	-0.80061	22191.53417
137.221729	-672.78089	382.3702	-817.710081	-1.315785	-0.037647	22186.19343
226.488369	-636.921641	444.933144	-780.324907	0.210141	0.725316	22199.92676
302.784643	-582.751287	565.481257	-688.769379	0.210141	1.488279	22204.50453
389.762395	-525.529082	641.777531	-589.584223	0.210141	0.725316	22204.50453
456.903115	-457.625398	702.81455	-484.295365	0.210141	-0.80061	22204.50453
512.599395	-385.906901	756.984904	-407.999092	-0.552822	-2.326535	22205.2675
555.325309	-306.558776	789.029339	-286.688016	0.973104	1.488279	22215.94897
586.606781	-206.610658	801.236743	-149.354724	0.210141	0.725316	22225.86749
586.606781	-103.610688	788.266376	-37.962164	0.973104	0.725316	22240.36378
603.391961	-18.158862	769.192308	134.467414	0.210141	-0.037647	22237.31193
577.451228	72.633704	743.251575	240.519235	2.499029	0.725316	22244.17859
548.458644	157.322568	673.821966	304.608105	0.973104	0.725316	22246.46748
522.517911	252.69291	616.59976	419.052515	-1.315785	-0.037647	22223.5786
516.414209	319.070668	573.110884	551.808031	0.210141	0.725316	22226.63045
462.243855	398.418793	464.770176	647.941336	-0.552822	-0.80061	22227.39341
413.414239	481.581731	408.310933	721.948722	-0.552822	-2.326535	22209.84527
346.273519	527.359495	284.71097	800.533884	0.210141	-0.80061	22220.52675
294.392052	581.52985	182.473963	837.919058	0.210141	3.014204	22232.73415
202.073561	608.996508	109.22954	889.800524	0.210141	0.725316	22219.00082
126.54025	615.863173	-19.711162	892.089412	-0.552822	-1.563572	22193.82305
82.288412	616.626136	-129.577796	820.370915	-1.315785	-1.563572	22204.50453
-40.548589	602.892806	-212.740735	850.889424	-0.552822	-0.037647	111.39256
-90.90413	592.974291	-335.577735	838.68202	-0.552822	0.725316	15.259255
-171.015217	586.107626	-401.192531	817.319064	0.210141	0.725316	9.918516
-234.341124	554.063191	-468.333252	750.941306	0.210141	-0.80061	21835.23057
-304.533696	504.470613	-545.392488	656.333926	-0.552822	0.725316	22186.19343
-387.696634	459.455812	-682.725781	538.074702	0.210141	-1.563572	22202.97861
-449.496616	386.974352	-733.081321	411.422888	0.210141	-0.037647	22201.45268
-506.718821	299.9966	-776.570197	289.34885	0.973104	1.488279	22213.66009
-551.733623	229.041065	-743.7628	204.659986	-0.552822	-0.037647	22242.65267
-589.118797	150.455903	-804.799819	68.852619	1.736066	0.725316	22251.04526
-612.007679	42.878157	-806.325744	-86.791779	0.210141	-0.037647	22225.86749
-621.926195	-25.025526	-733.081321	-196.658414	0.210141	-0.037647	22231.20823
-618.111381	-126.49957	-710.192439	-352.302812	0.210141	0.725316	22241.12674
-611.244716	-211.951397	-654.496159	-433.939825	0.210141	0.725316	22213.66009
-564.703989	-294.351372	-600.325805	-542.280533	0.210141	2.251241	22220.52675
-534.18548	-364.543944	-520.97768	-625.443472	-0.552822	-0.037647	22227.39341
-470.09661	-447.706882	-417.214748	-734.547143	1.736066	0.725316	22219.76379
-388.459597	-511.03279	-350.074027	-800.924901	0.210141	-0.037647	22219.76379
-319.792951	-563.677218	-234.103691	-868.065622	-0.552822	-0.037647	22225.86749
-229.000385	-613.269796	-102.874101	-872.643398	-1.315785	0.725316	22201.45268
-138.970782	-638.447567	-75.407442	-989.376697	-2.078747	-0.037647	22173.98602
-46.652291	-666.677188	106.940652	-900.87302	-1.315785	-0.80061	22190.00824
38.799536	-664.3883	254.19246	-913.843386	-0.552822	-1.563572	22214.42305
138.747654	-661.336449	373.97761	-809.317491	0.210141	-0.037647	22209.08231
203.599487	-614.032759	476.977579	-763.539727	-0.552822	-0.037647	22213.66009
304.310568	-562.151293	554.799779	-709.369373	0.973104	0.725316	22218.23786
388.999432	-527.81797	635.673829	-594.161999	-0.552822	1.488279	22203.74157
448.510525	-471.358727	704.340475	-501.843508	0.210141	0.725316	22193.06009
495.051252	-398.114305	736.38491	-438.517601	0.973104	0.725316	22201.45268
556.088271	-305.795813	796.658966	-290.50283	1.736066	0.725316	22238.07489
578.214191	-208.899546	800.47378	-161.562128	1.736066	1.488279	22238.83786
608.7327	-110.477353	717.310842	-76.873264	0.973104	0.725316	22247.99341
598.051222	-25.788489	779.110823	113.86742	0.210141	-0.80061	22225.10453
571.347526	60.4263	760.036755	235.178496	0.210141	0.725316	22227.39341
554.562346	147.404052	724.940469	344.282167	-0.552822	0.725316	22226.63045
546.932718	230.566991	660.851599	464.067317	0.973104	-0.037647	22216.71194
496.577178	316.018817	604.392356	564.015435	0.973104	-0.037647	22220.52675
466.058668	408.337308	499.866462	658.622815	0.210141	-0.037647	22231.20823
420.280904	473.952104	417.466486	739.496865	0.210141	0.725316	22225.86749
351.614258	521.255793	304.548001	799.007958	-0.552822	-0.80061	22197.63787
299.732792	574.663185	161.111006	801.296846	-0.552822	-0.80061	22210.60823
207.4143	605.181694	98.548062	860.044977	-0.552822	1.488279	22212.89712
131.118027	608.996508	-21.237088	840.207946	0.210141	-0.037647	22200.68972
70.081008	620.440949	-139.496312	869.20053	0.210141	0.725316	22217.4749
4.466212	608.233545	-171.540747	891.326449	0.210141	-0.037647	100.711081
-80.222651	612.048359	-291.325897	861.570903	-0.552822	-0.80061	15.259255
-156.518925	573.13726	-379.829574	794.430182	0.210141	-0.80061	12.970367
-238.155938	554.063191	-501.903612	753.993157	1.736066	1.488279	22020.63051
-303.007771	520.492831	-551.49619	640.311709	-0.552822	1.488279	22168.64528
-376.252193	461.7447	-668.992451	525.867298	1.736066	0.725316	22219.00082
-428.133659	393.841016	-700.273924	380.904378	1.736066	-0.80061	22224.34156
-499.089194	312.204004	-763.599831	272.56367	1.736066	2.251241	22224.34156
-566.229915	201.574407	-749.866502	214.578502	0.210141	2.251241	22177.03787
-607.429903	146.64109	-804.036856	83.348911	-0.552822	1.488279	22239.60082
-635.659524	66.530002	-770.466495	-64.66586	0.210141	-0.037647	22217.4749
-621.163232	-15.869973	-734.607247	-184.45101	0.210141	-1.563572	22216.71194
-641.763226	-109.71439	-707.903551	-318.732451	-0.552822	-0.037647	22227.39341
-592.170648	-205.847695	-678.148004	-440.043527	0.210141	-0.037647	22219.76379
-576.911393	-285.195819	-605.666544	-543.806459	0.210141	2.251241	22220.52675
-528.081778	-366.06987	-520.214718	-630.784211	-0.552822	-0.037647	22220.52675
-473.911424	-437.788367	-435.525854	-719.287888	-0.552822	-0.80061	22204.50453
-435.763287	-530.106858	-371.436984	-861.198957	-0.552822	-0.80061	22201.45268
-322.844802	-556.047591	-269.96294	-884.087839	-0.552822	1.488279	22215.18601
-216.792981	-615.558685	-108.977803	-874.169324	0.210141	1.488279	22219.00082
-116.0819	-638.447567	-12.081535	-928.339678	-0.552822	-0.037647	22209.84527
-53.518956	-663.625337	164.162857	-860.435995	-0.552822	-0.037647	22206.79342
35.747685	-654.469784	261.822088	-855.858218	0.210141	-0.80061	22226.63045
147.140244	-665.151262	386.185014	-797.110087	-1.315785	-0.037647	22202.97861
245.562437	-624.714237	461.718325	-789.48046	0.210141	-0.80061	22202.21564
298.969829	-570.543883	548.696077	-695.636043	0.210141	-0.037647	22212.89712
383.658693	-521.714268	624.99235	-607.132366	0.973104	1.488279	22216.71194
445.458674	-441.603181	668.481226	-549.910161	1.736066	-0.037647	22219.76379
530.147538	-392.010603	656.273823	-471.324999	0.210141	-1.563572	22206.79342
553.799383	-318.003217	767.666382	-312.62875	0.973104	0.725316	22225.86749
556.088271	-220.343987	818.784886	-156.221388	0.210141	1.488279	22225.10453
588.895669	-133.366235	781.399711	-33.384388	0.210141	0.725316	22228.91934
583.55493	-32.655154	808.86637	114.630383	-0.552822	-0.037647	22222.05268
567.532712	41.352232	762.325643	232.126645	-0.552822	0.725316	22219.76379
537.777166	148.929978	698.236773	349.622906	0.210141	-1.563572	22221.28971
524.043836	243.537357	656.273823	431.259919	-1.315785	-0.80061	22225.10453
501.154954	311.441041	588.370139	537.311739	0.973104	1.488279	22196.87491
457.666078	402.233606	488.42202	629.630231	-0.552822	1.488279	22211.3712
422.569792	486.159508	349.562802	691.430212	-0.552822	-0.80061	22209.84527
356.954997	519.729868	245.79987	714.319094	-1.315785	-1.563572	22206.03046
286.762425	570.085409	176.370261	815.030176	0.973104	1.488279	22217.4749
224.962443	602.892806	119.148056	880.644971	0.210141	1.488279	22232.73415
142.562468	622.729837	0.888832	892.852375	0.210141	-0.80061	22204.50453
73.132859	630.359465	-75.407442	908.111629	0.973104	0.725316	22222.81564
-3.163415	618.915024	-182.222225	892.089412	0.210141	0.725316	193.029572
-60.38562	595.263179	-340.918475	858.519052	-0.552822	-0.037647	15.259255
-138.207819	580.003924	-388.222164	797.482033	0.973104	-0.037647	13.733329
-230.526311	552.537266	-475.962879	719.659833	0.973104	2.251241	21643.72692
-300.718882	510.574315	-545.392488	608.267274	0.973104	1.488279	22177.03787
-388.459597	457.166924	-739.947986	474.748795	0.210141	-0.037647	22200.68972
-450.259579	389.26324	-721.63688	399.978447	0.210141	-1.563572	22219.76379
-496.800306	303.811413	-768.177607	294.689589	0.973104	2.251241	22219.76379
-560.889176	235.144767	-762.073905	186.34888	0.210141	2.251241	22213.66009
-598.27435	150.455903	-798.696117	82.585948	-0.552822	-1.563572	22226.63045
-613.533604	65.76704	-750.629464	-44.828829	-0.552822	-0.80061	22222.81564
-633.370636	-28.077377	-761.310943	-189.028786	0.210141	-0.80061	22219.00082
-631.84471	-110.477353	-720.873918	-339.332445	-1.315785	-1.563572	22215.94897
-622.689157	-206.610658	-685.777632	-478.191663	-1.315785	-0.037647	22206.03046
-572.333617	-295.877298	-630.844315	-572.799043	0.210141	1.488279	22200.68972
-539.526219	-355.388391	-568.28137	-661.30272	0.210141	1.488279	21996.21571
-480.015125	-433.21059	-462.992512	-744.465659	-0.552822	-0.80061	22218.23786
-385.407746	-504.929088	-374.488835	-837.547113	0.210141	0.725316	22215.18601
-315.215174	-575.884622	-225.711101	-862.724883	0.973104	0.725316	22225.86749
-224.422609	-609.454983	-101.348175	-853.56933	0.210141	0.725316	22231.20823
-129.815229	-646.840157	-9.792647	-886.376728	0.210141	-0.037647	22210.60823
-36.733775	-652.943859	148.903603	-897.058206	-0.552822	1.488279	22205.2675
46.429163	-660.573486	262.58505	-854.332293	0.973104	-0.037647	22214.42305
146.377282	-641.499418	367.873908	-795.584162	0.210141	-1.563572	22224.34156
228.777257	-614.795722	435.777592	-771.932317	0.973104	-0.037647	22223.5786
321.095748	-584.277212	514.362754	-718.524926	0.973104	1.488279	22210.60823
389.762395	-541.551299	618.888648	-585.769409	1.736066	-0.80061	22220.52675
439.354972	-452.284659	685.266407	-539.228682	-0.552822	-0.80061	22208.31935
479.791998	-394.299491	704.340475	-443.85834	0.973104	-0.037647	22206.03046
533.962352	-315.714329	760.036755	-327.125042	-0.552822	2.251241	22224.34156
571.347526	-218.818061	776.821935	-150.880649	0.973104	0.725316	22220.52675
598.051222	-144.810676	786.740451	-38.725127	-0.552822	0.725316	22228.91934
579.740116	-36.469967	778.347861	96.319277	-0.552822	-0.80061	22227.39341
565.243824	32.196679	767.666382	211.526651	-1.315785	-1.563572	22196.11194
552.273458	129.855909	671.533077	310.711807	0.210141	-0.037647	22208.31935
514.888283	229.804028	561.666443	360.304384	-0.552822	0.725316	22205.2675
502.68088	328.226221	570.821996	509.082118	-0.552822	0.725316	22201.45268
459.954966	387.737314	496.814611	646.415411	-0.552822	-0.80061	22214.42305
418.754979	475.478029	331.251697	622.000603	0.210141	-0.037647	22233.49712
358.480922	527.359495	300.733187	801.296846	0.210141	-0.037647	22215.94897
294.392052	578.477999	184.762851	838.68202	0.210141	1.488279	22225.10453
228.014294	608.996508	119.911019	888.274598	0.210141	-0.037647	22182.37861
162.399499	615.10021	3.17772	903.533853	0.973104	-0.80061	22193.06009
77.710635	628.833539	-72.355591	918.793108	0.210141	-0.80061	22236.54897
9.043989	629.596502	-177.644449	907.348667	0.210141	0.725316	171.666616
-66.489322	603.655769	-306.585151	842.496834	0.210141	-0.80061	13.733329
-142.785596	583.055775	-433.236966	765.437598	0.973104	0.725316	12.207404
-252.65223	540.329862	-527.081382	713.556132	0.973104	1.488279	21686.45283
-307.585547	518.203942	-556.836929	656.333926	0.973104	1.488279	22195.34898
-362.518864	460.981737	-666.703563	527.393224	0.210141	-0.037647	22199.16379
-450.259579	386.211389	-713.24429	425.91918	0.210141	-0.80061	22213.66009
-507.481784	307.626227	-747.577613	299.267365	0.210141	0.725316	22223.5786
-559.36325	235.90773	-766.651682	184.822955	0.210141	0.725316	22215.18601
-610.481753	131.381835	-787.251676	90.215576	-0.552822	2.251241	22216.71194
-633.370636	48.981859	-772.755384	-71.532525	-0.552822	0.725316	22209.08231
-629.555822	-28.84034	-765.125756	-208.865817	-0.552822	-0.80061	22197.63787
-630.318785	-117.344017	-739.947986	-389.687986	-0.552822	-0.037647	22209.84527
-593.696573	-198.98103	-771.992421	-551.436086	-0.552822	0.725316	22216.71194
-583.015095	-285.195819	-683.488743	-562.880527	0.210141	0.725316	22214.42305
-533.422517	-356.914317	-526.31842	-642.228652	0.210141	0.725316	22223.5786
-460.178094	-432.447628	-463.755475	-763.539727	1.736066	-0.037647	22233.49712
-399.141075	-498.062423	-339.392549	-800.924901	0.210141	-1.563572	22212.89712
-319.792951	-575.121659	-229.525915	-861.198957	-0.552822	0.725316	22219.76379
-232.052236	-598.773504	-118.133355	-866.539697	0.973104	0.725316	22228.91934
-136.681894	-649.892008	13.096235	-900.87302	1.736066	2.251241	22236.54897
-33.681924	-657.521635	138.222124	-850.517479	0.210141	0.725316	22229.6823
42.614349	-663.625337	266.399864	-876.458212	0.973104	-1.563572	22208.31935
145.614319	-648.366082	341.170212	-852.806367	0.973104	-0.80061	22215.18601
221.910592	-620.136461	438.829443	-771.932317	0.210141	0.725316	22208.31935
298.206866	-584.277212	515.888679	-764.30269	-0.552822	0.725316	22206.79342
376.029065	-536.21056	647.881232	-588.82126	0.210141	0.725316	22219.76379
450.799414	-470.595765	667.718264	-504.895359	-0.552822	-0.037647	22208.31935
499.629029	-396.588379	747.066388	-394.265762	0.210141	-0.80061	22203.74157
553.799383	-321.055068	772.244159	-304.999122	0.210141	0.725316	22229.6823
569.058638	-228.736577	799.710817	-170.71768	0.210141	1.488279	22196.11194
569.058638	-127.262533	805.051556	-50.932531	-0.552822	0.725316	22208.31935
571.347526	-38.758855	743.251575	97.845203	-2.078747	-0.037647	22211.3712
578.214191	55.848524	734.858985	171.089626	-0.552822	-0.037647	22202.97861
564.480861	130.618872	655.51086	244.334048	-0.552822	-0.80061	22215.18601
511.07347	241.248469	593.710878	366.408086	0.210141	-0.037647	22231.97119
518.703097	317.544743	507.496089	531.971	-0.552822	0.725316	22212.89712
471.399407	390.789165	504.444238	639.548746	-0.552822	2.251241	22222.81564
422.569792	473.189141	418.229449	702.874653	-0.552822	-1.563572	22228.15638
366.873512	522.018756	307.599852	766.20056	-1.315785	-3.852461	22213.66009
296.680941	583.818738	193.155441	840.970909	1.736066	0.725316	22244.17859
219.621704	621.203912	127.540646	864.622753	0.973104	1.488279	22248.75637
148.66617	619.677986	-28.866715	867.674604	-0.552822	0.725316	22205.2675
88.392114	625.781688	-75.407442	914.215331	-0.552822	-0.037647	22212.89712
3.70325	615.10021	-191.377778	895.904226	-0.552822	-0.80061	346.385083
-71.830061	599.840955	-322.607369	857.756089	-0.552822	-0.80061	14.496292
-167.963366	577.715036	-401.192531	769.252411	0.210141	0.725316	12.207404
-230.526311	556.352079	-457.651773	763.911672	0.210141	1.488279	21736.04541
-306.822584	522.781719	-544.629525	667.778367	0.210141	2.251241	22086.24531
-370.911454	462.507663	-656.785048	564.015435	0.210141	-0.80061	22183.90454
-450.259579	375.529911	-680.436892	445.756211	-1.315785	-0.80061	22192.29713
-508.244747	305.337339	-749.103539	306.13403	-2.078747	-0.037647	22203.74157
-549.444735	224.463289	-769.703533	219.919241	-0.552822	1.488279	22195.34898
-595.985461	158.085531	-810.90352	69.615582	0.210141	0.725316	22213.66009
-641.000263	74.922592	-783.436862	-73.821413	0.210141	-0.037647	22221.28971
-633.370636	-20.44775	-789.540564	-230.228774	-0.552822	-0.80061	22211.3712
-634.896561	-105.899576	-798.696117	-344.673184	0.210141	2.251241	22224.34156
-621.163232	-190.58844	-731.555396	-491.16203	0.973104	0.725316	22230.44527
-580.726207	-289.773596	-662.888749	-585.006447	0.973104	2.251241	22217.4749
-542.57807	-366.06987	-527.844345	-630.021248	-1.315785	0.725316	22220.52675
-449.496616	-430.158739	-426.370301	-725.39159	1.736066	0.725316	22247.99341
-401.429964	-507.980939	-353.125878	-803.976752	0.973104	-0.80061	22237.31193
-332.763317	-568.254995	-231.814803	-865.776734	0.210141	1.488279	22236.54897
-230.526311	-603.351281	-137.207424	-927.576715	0.210141	0.725316	22237.31193
-146.600409	-639.973492	-25.814864	-928.339678	0.210141	-0.80061	22222.81564
-57.333769	-664.3883	147.377677	-871.880436	0.210141	0.725316	22219.76379
41.851387	-671.254964	244.273945	-876.458212	-0.552822	-0.80061	22198.40083
117.384698	-671.254964	361.007243	-820.761932	-0.552822	-0.037647	22218.23786
218.095779	-620.899424	463.24425	-774.221205	-0.552822	-0.80061	22211.3712
292.103164	-573.595734	560.90348	-696.399006	0.210141	2.251241	22220.52675
379.080916	-525.529082	654.747897	-602.55459	0.973104	1.488279	22222.05268
446.221637	-470.595765	686.029369	-503.369434	-0.552822	-1.563572	22182.37861
498.103103	-392.773565	736.38491	-409.525017	-0.552822	-1.563572	22189.24528
543.880867	-316.477292	778.347861	-311.865787	-0.552822	-0.037647	22212.89712
575.16234	-231.788428	770.718233	-161.562128	-0.552822	-0.80061	22196.11194
582.029004	-137.181049	760.799718	-64.66586	-0.552822	0.725316	22216.71194
601.866035	-24.262563	715.021953	27.652631	-0.552822	-0.80061	22233.49712
587.369743	45.167046	732.570096	200.845172	0.973104	-0.80061	22215.18601
547.695681	143.589239	715.021953	289.34885	-0.552822	-1.563572	22222.81564
521.754948	220.648475	616.59976	393.874745	0.973104	0.725316	22230.44527
502.68088	306.863264	580.740512	544.941367	0.973104	1.488279	22217.4749
483.606811	392.315091	507.496089	638.785783	0.210141	1.488279	22243.41563
428.673494	461.7447	436.540554	708.215392	0.210141	-0.037647	22248.75637
369.925363	534.989123	315.992442	778.407964	0.973104	-0.80061	22239.60082
289.051313	573.900222	182.473963	812.741287	0.210141	1.488279	22230.44527
231.066145	613.574285	113.044354	844.785722	0.973104	0.725316	22237.31193
127.303213	621.203912	-15.133386	840.970909	0.973104	0.725316	22214.42305
78.473598	618.152061	-85.325958	902.77089	0.210141	-0.037647	22197.63787
12.09584	619.677986	-171.540747	865.385716	0.210141	-0.037647	302.133244
-60.38562	596.026142	-307.348114	866.148679	-1.315785	-0.037647	16.78518
-138.207819	572.374297	-379.829574	824.185728	-0.552822	0.725316	11.444441
-239.681863	554.826154	-492.748059	740.259827	-0.552822	0.725316	21370.58626
-303.007771	514.389129	-560.651743	659.385777	-0.552822	1.488279	22182.37861
-368.622566	447.248408	-662.888749	501.452491	-0.552822	-0.037647	22155.67492
-444.155877	375.529911	-714.007253	422.867329	-0.552822	0.725316	22198.40083
-505.955859	308.38919	-767.414644	300.793291	0.210141	1.488279	22216.71194
-544.103995	234.381804	-759.022054	184.059992	0.210141	-0.80061	22209.08231
-593.696573	142.063313	-807.85167	65.037805	0.210141	0.725316	22222.05268
-637.185449	76.448518	-798.696117	-81.45104	0.210141	0.725316	22228.15638
-629.555822	-12.818122	-741.473911	-176.05842	0.210141	-0.037647	22215.18601
-631.84471	-116.581055	-714.770216	-381.295396	0.210141	-0.037647	22218.23786
-614.296567	-184.484738	-687.303557	-440.806489	0.210141	1.488279	22231.20823
-576.911393	-282.143969	-601.851731	-530.836092	0.210141	3.014204	22244.17859
-539.526219	-351.573578	-518.688792	-609.421254	0.210141	2.251241	22236.54897
-473.148461	-424.055038	-430.185115	-739.124919	0.210141	0.725316	22242.65267
-393.800336	-486.617982	-349.311065	-825.339709	0.210141	-0.037647	22236.54897
-328.948504	-559.862405	-242.496281	-865.776734	0.210141	-0.037647	22222.05268
-260.281857	-602.588318	-142.548163	-898.584131	-0.552822	-0.037647	22207.55638
-141.25967	-649.892008	-28.103752	-922.235976	-1.315785	-0.037647	22217.4749
-42.837477	-669.729039	138.985087	-865.776734	0.210141	0.725316	22212.89712
24.303244	-655.232747	261.822088	-866.539697	0.210141	-1.563572	22219.00082
124.251362	-662.099411	364.822057	-797.87305	-0.552822	-1.563572	22222.05268
215.043928	-624.714237	447.984995	-780.324907	-1.315785	-0.037647	22186.19343
291.340202	-585.040175	538.014598	-737.598994	-0.552822	1.488279	22195.34898
380.606842	-548.417964	620.414574	-612.473105	-0.552822	0.725316	22190.00824
454.614227	-471.358727	674.584928	-513.287949	0.210141	-0.037647	22183.14158
496.577178	-393.536528	721.125655	-423.258346	0.210141	0.725316	22209.84527
552.273458	-304.269888	789.029339	-298.89542	-1.315785	0.725316	22234.26008
577.451228	-224.921763	767.666382	-185.976935	1.736066	0.725316	22216.71194
584.317893	-132.603272	748.592314	-78.399189	0.973104	0.725316	22222.05268
585.843818	-47.914408	792.08119	99.371128	0.973104	2.251241	22231.97119
572.873451	45.930008	766.140457	202.371098	0.973104	0.725316	22219.76379
559.903085	157.322568	726.466394	333.600689	0.210141	-0.80061	22241.88971
550.747532	228.278102	636.436791	423.630292	0.210141	0.725316	22248.75637
500.391991	316.78178	596.762729	535.785814	0.973104	-0.037647	22240.36378
466.821631	393.841016	519.703493	649.467262	0.210141	0.725316	22194.58602
426.384606	470.13729	421.2813	696.007989	1.736066	1.488279	22238.07489
354.666109	522.781719	286.236895	782.985741	-0.552822	-0.037647	22227.39341
283.710574	572.374297	191.629516	840.970909	-0.552822	-1.563572	22213.66009
229.54022	604.418732	110.755466	888.274598	0.210141	0.725316	22224.34156
153.243946	607.470583	42.851782	881.407934	0.210141	-0.037647	22225.86749
84.5773	628.070577	-99.059287	887.511636	0.210141	-0.037647	22193.06009
3.70325	615.863173	-172.30371	894.3783	-1.315785	-1.563572	263.222144
-82.51154	608.996508	-292.851822	861.570903	-0.552822	-0.80061	15.259255
-162.622627	575.426148	-386.696239	786.037592	-0.552822	0.725316	10.681478
-241.970752	559.40393	-501.140649	764.674635	-0.552822	1.488279	21795.55651
-327.422578	538.040974	-560.651743	670.067256	0.210141	1.488279	22191.53417
-374.726268	452.589147	-658.310973	499.163603	-0.552822	-1.563572	22185.43046
-436.526249	393.841016	-689.592445	444.230285	0.210141	0.725316	22206.03046
-484.592902	312.204004	-746.814651	313.763657	0.210141	-0.037647	22226.63045
-566.992877	227.51514	-795.644266	168.037775	0.210141	1.488279	22214.42305
-594.459536	150.455903	-827.688701	108.526681	0.210141	0.725316	22219.00082
-619.637306	85.604071	-745.288725	-48.643643	0.210141	1.488279	22236.54897
-621.163232	-9.003309	-743.7628	-162.32509	0.973104	-0.037647	22244.94156
-630.318785	-89.877359	-733.081321	-315.6806	1.736066	0.725316	22233.49712
-599.800275	-201.269918	-720.873918	-440.043527	0.210141	1.488279	22234.26008
-564.703989	-282.143969	-631.607277	-530.07313	0.210141	1.488279	22235.786
-518.926225	-363.780981	-562.177668	-637.650875	0.973104	3.014204	22222.05268
-463.992908	-446.180957	-463.755475	-721.576777	0.973104	-0.037647	22225.86749
-409.059591	-497.29946	-330.236996	-792.532311	0.210141	0.725316	22231.20823
-318.267025	-561.38833	-250.888872	-845.17674	0.973104	0.725316	22216.71194
-245.022603	-591.90684	-170.777784	-924.524865	0.210141	1.488279	22207.55638
-141.25967	-664.3883	6.992534	-926.05079	-0.552822	-0.037647	22212.13416
-63.437471	-678.884592	128.303609	-874.169324	0.210141	0.725316	22191.53417
26.592132	-673.543853	259.533199	-858.910069	-0.552822	-0.80061	22204.50453
129.592101	-633.106827	386.947976	-835.258224	-0.552822	-0.80061	22191.53417
205.125412	-622.425349	447.222033	-777.273056	-0.552822	-1.563572	22190.7712
298.969829	-575.121659	529.622008	-707.843447	-0.552822	-0.037647	22201.45268
363.058699	-527.055007	644.829382	-605.606441	0.210141	2.251241	22206.03046
434.014233	-475.936504	676.110854	-529.310167	-0.552822	-0.037647	22186.95639
495.814215	-418.714298	731.044171	-454.539819	-0.552822	-0.80061	22208.31935
530.910501	-316.477292	769.192308	-301.184308	-0.552822	-0.037647	22221.28971
569.821601	-234.077316	767.666382	-210.391743	0.210141	0.725316	22220.52675
591.184557	-129.551421	821.073774	-35.673276	0.973104	1.488279	22245.70452
597.288259	-44.862557	784.451562	86.400762	0.210141	0.725316	22245.70452
562.954936	50.507785	743.251575	188.637769	0.210141	-0.037647	22240.36378
549.221607	150.455903	679.162705	314.52662	-0.552822	-1.563572	22227.39341
537.777166	229.804028	672.29604	425.156217	1.736066	1.488279	22239.60082
514.125321	300.759562	592.184953	535.022851	-0.552822	2.251241	22226.63045
468.347556	383.159538	511.310903	644.889485	-0.552822	1.488279	22215.18601
430.962382	464.033588	422.807225	720.422796	0.210141	-0.037647	22227.39341
353.903146	509.04839	319.044293	793.667219	-0.552822	-2.326535	22227.39341
294.392052	568.559483	203.073957	837.919058	-1.315785	0.725316	22217.4749
225.725406	602.129844	106.177689	850.889424	-1.315785	-0.80061	22200.68972
152.480983	613.574285	25.303639	898.956077	-1.315785	-0.80061	22207.55638
94.495815	620.440949	-105.162989	885.222747	-0.552822	0.725316	22180.85269
25.066206	616.626136	-218.844437	865.385716	-1.315785	-0.80061	555.436872
-89.378204	585.344663	-309.637002	845.548685	-0.552822	-1.563572	16.022217
-142.785596	576.18911	-397.377717	790.615368	1.736066	0.725316	11.444441
-228.237422	555.589117	-465.281401	734.919088	0.973104	1.488279	21520.12696
-315.215174	518.203942	-561.414705	663.963554	-0.552822	1.488279	22192.29713
-358.70405	474.715066	-659.836899	496.874714	-0.552822	-0.037647	22183.14158
-432.711436	370.189172	-703.325775	428.971031	0.210141	-0.037647	22212.89712
-503.66697	323.648445	-754.444278	294.689589	0.210141	0.725316	22232.73415
-540.289182	251.166985	-759.785017	210.763688	1.736066	-0.037647	22240.36378
-598.27435	156.559605	-778.859086	90.215576	1.736066	0.725316	22237.31193
-631.84471	71.107779	-767.414644	-55.510307	-0.552822	-0.037647	22237.31193
-628.029896	-5.951458	-772.755384	-190.554712	0.210141	0.725316	22235.786
-650.155816	-94.455135	-721.63688	-311.865787	-1.315785	-0.80061	22218.23786
-612.007679	-200.506956	-697.985035	-442.332415	0.210141	0.725316	22225.10453
-579.200281	-280.618043	-613.296172	-519.391651	0.210141	0.725316	22229.6823
-538.000293	-358.440242	-518.688792	-632.310136	-0.552822	0.725316	22215.94897
-488.407716	-430.158739	-424.081413	-733.021218	0.210141	0.725316	22226.63045
-395.326262	-500.351311	-343.207363	-777.273056	-0.552822	-0.037647	22232.73415
-332.763317	-568.254995	-238.681468	-846.702665	-0.552822	-0.037647	22194.58602
-243.496677	-614.032759	-143.311126	-879.510063	-0.552822	-1.563572	22205.2675
-154.230037	-648.366082	-9.029684	-917.6582	0.210141	0.725316	22188.48232
-48.178216	-678.884592	115.333242	-868.828585	-0.552822	0.725316	22196.11194
34.984722	-665.151262	258.770237	-845.939703	0.973104	0.725316	22216.71194
135.695803	-661.336449	353.377616	-809.317491	0.210141	-0.80061	22209.84527
216.569853	-636.158678	442.644256	-774.221205	-1.315785	-0.80061	22199.16379
292.103164	-594.195728	558.614592	-707.080485	0.973104	2.251241	22209.08231
378.317954	-527.81797	606.681245	-657.487907	-0.552822	0.725316	22196.87491
434.014233	-480.51428	650.170121	-541.517571	1.736066	-0.80061	22196.87491
496.577178	-407.269857	715.021953	-420.969458	0.210141	-0.037647	22239.60082
542.354942	-316.477292	766.140457	-303.473197	1.736066	0.725316	22250.2823
571.347526	-232.551391	810.392295	-182.925084	0.210141	0.725316	22238.07489
598.051222	-151.677341	795.896003	-67.717711	0.210141	-0.037647	22229.6823
572.873451	-44.099595	779.873786	75.719284	0.210141	0.725316	22238.07489
569.058638	37.537418	740.199724	203.134061	-0.552822	-0.80061	22223.5786
549.221607	139.774425	711.970102	323.682173	0.210141	-0.037647	22214.42305
532.436426	216.070699	657.036785	423.630292	0.210141	1.488279	22227.39341
512.599395	300.759562	582.266437	531.971	-0.552822	0.725316	22230.44527
461.480892	386.974352	517.414604	608.267274	0.210141	-0.037647	22214.42305
418.754979	457.166924	417.466486	715.84502	-0.552822	-0.037647	22206.03046
360.769811	512.100241	319.044293	794.430182	0.210141	0.725316	22213.66009
289.814276	561.692818	210.703584	832.578319	-0.552822	-0.037647	22196.87491
222.673555	603.655769	113.044354	857.756089	0.210141	0.725316	22210.60823
163.162462	617.389098	1.651794	867.674604	-0.552822	-0.80061	22216.71194
77.710635	621.203912	-70.829666	876.067195	0.210141	0.725316	22205.2675
31.169908	618.915024	-166.200008	897.430151	0.210141	-0.80061	489.822077
-55.807844	602.129844	-275.303679	860.044977	0.973104	0.725316	16.022217
-136.681894	589.159477	-397.377717	799.770921	0.973104	1.488279	13.733329
-216.792981	560.166893	-482.829544	743.311678	-0.552822	1.488279	21011.23081
-298.429994	541.092825	-577.436923	639.548746	0.973104	-0.037647	22201.45268
-371.674417	477.003955	-635.422091	541.126553	0.973104	0.725316	22220.52675
-431.18551	400.707681	-746.051688	408.371037	1.736066	-0.037647	22226.63045
-486.118827	319.070668	-737.659098	344.282167	1.736066	-0.80061	22238.07489
-522.741039	239.722544	-772.755384	226.022943	0.973104	0.725316	22235.786
-579.200281	145.115164	-822.347962	102.422979	0.210141	2.251241	22219.00082
-655.496555	73.396667	-798.696117	-43.302903	0.973104	2.251241	22225.10453
-635.659524	-4.425532	-751.392427	-176.821382	-0.552822	-0.037647	22225.10453
-637.948412	-95.981061	-714.007253	-285.162091	0.210141	0.725316	22217.4749
-621.926195	-182.958813	-695.696147	-436.991676	0.210141	1.488279	22228.15638
-557.074362	-288.24767	-612.533209	-522.443502	-0.552822	1.488279	22230.44527
-541.815107	-356.151354	-559.88878	-621.628658	-0.552822	-0.037647	22193.82305
-487.644753	-414.136522	-456.125848	-743.702696	-1.315785	-0.80061	22207.55638
-427.370697	-495.010572	-365.333282	-795.584162	0.210141	-0.037647	22213.66009
-331.237392	-559.862405	-250.888872	-849.754516	0.973104	0.725316	22203.74157
-248.837416	-611.743871	-131.866685	-886.376728	0.210141	1.488279	22218.23786
-143.548558	-638.447567	-53.281523	-908.502647	0.210141	0.725316	22209.84527
-67.252285	-659.810523	122.96287	-862.724883	-0.552822	-0.037647	22204.50453
29.643983	-667.440151	242.748019	-860.435995	0.210141	1.488279	22212.89712
115.858772	-661.336449	350.325765	-845.17674	0.973104	-0.037647	22208.31935
219.621704	-643.025343	426.622039	-760.487876	-0.552822	-0.037647	22193.06009
290.577239	-575.121659	531.910896	-744.465659	0.973104	0.725316	22230.44527
376.029065	-529.343895	603.629394	-650.621242	0.973104	1.488279	22234.26008
441.643861	-473.647615	621.177537	-539.991645	0.210141	-0.037647	22209.08231
501.154954	-395.825416	741.725649	-396.554651	0.973104	-2.326535	22226.63045
541.591979	-312.662478	796.658966	-301.184308	-0.552822	-1.563572	22236.54897
547.695681	-245.521757	767.666382	-210.391743	-1.315785	-0.80061	22224.34156
565.243824	-149.388452	798.947854	-40.251052	-0.552822	-0.80061	22215.18601
581.266042	-46.388483	792.844153	97.08224	-0.552822	1.488279	22225.86749
562.191973	49.744822	766.140457	206.948874	0.210141	-0.80061	22201.45268
543.117905	132.90776	689.08122	302.319216	0.210141	-0.80061	22214.42305
537.777166	207.678109	673.821966	411.422888	-2.078747	-2.326535	22204.50453
488.184588	303.048451	562.429406	513.659895	-1.315785	-1.563572	22211.3712
455.37719	384.685464	467.059064	586.904317	-2.078747	1.488279	22196.11194
428.673494	451.826184	423.570188	703.637616	-0.552822	0.725316	22216.71194
356.954997	517.44098	311.414666	779.170927	-1.315785	-0.80061	22219.76379
298.206866	567.79652	212.22951	817.319064	0.210141	0.725316	22215.94897
233.355034	607.470583	134.407311	844.785722	-0.552822	-0.037647	22206.03046
154.006909	622.729837	-2.163019	855.467201	0.210141	-0.037647	22225.86749
88.392114	628.070577	-60.91115	911.16348	0.210141	1.488279	22213.66009
10.569914	608.996508	-155.518529	897.430151	-0.552822	1.488279	428.022095
-66.489322	607.470583	-301.244412	856.230163	0.973104	0.725316	15.259255
-145.837447	582.292812	-402.718456	779.93389	0.210141	-0.037647	12.207404
-218.318907	565.507632	-457.651773	757.045008	1.736066	1.488279	21150.85299
-287.748516	523.544682	-601.851731	638.785783	0.210141	1.488279	22202.21564
-373.963305	473.189141	-629.318389	570.8821	0.973104	-0.037647	22208.31935
-428.133659	390.789165	-681.199855	446.519174	-0.552822	-0.037647	22214.42305
-484.592902	316.78178	-752.15539	330.548838	0.973104	2.251241	22222.81564
-544.103995	229.041065	-768.177607	207.711837	-0.552822	0.725316	22224.34156
-599.037312	160.374419	-799.459079	90.978538	-0.552822	-0.80061	22215.18601
-618.111381	68.81889	-768.94057	-44.065866	0.973104	0.725316	22224.34156
-634.133598	-15.107011	-761.310943	-170.71768	0.210141	1.488279	22231.20823
-633.370636	-104.373651	-741.473911	-317.206526	-0.552822	0.725316	22193.82305
-631.84471	-208.899546	-755.970203	-527.021279	-1.315785	-0.80061	22203.74157
-595.222499	-280.618043	-659.073936	-564.406453	-0.552822	0.725316	22212.13416
-518.163262	-344.706913	-554.548041	-632.310136	-0.552822	0.725316	22198.40083
-476.200312	-437.788367	-454.599922	-726.917516	-0.552822	-0.80061	22218.23786
-396.852187	-485.855019	-342.4444	-796.347125	0.210141	0.725316	22233.49712
-309.874435	-564.440181	-233.340729	-864.250808	0.210141	1.488279	22215.94897
-229.763348	-604.114243	-170.014821	-921.473014	-0.552822	-0.037647	22218.23786
-151.941149	-649.892008	-5.21487	-932.154492	0.973104	1.488279	22215.18601
-61.148583	-667.440151	141.273975	-851.280442	0.973104	0.725316	22192.29713
31.932871	-657.521635	235.881355	-862.724883	0.210141	-0.80061	22222.05268
142.562468	-656.758672	314.466516	-831.443411	0.973104	-0.037647	22233.49712
209.703189	-626.240163	442.644256	-748.280472	0.973104	-0.037647	22218.23786
295.155015	-573.595734	556.325704	-705.554559	0.210141	0.725316	22216.71194
372.977214	-549.180926	625.755313	-606.369403	0.210141	2.251241	22220.52675
425.621643	-475.936504	672.29604	-517.102763	0.210141	-0.80061	22199.16379
483.606811	-411.847634	744.7775	-401.132427	-0.552822	-0.80061	22214.42305
540.066054	-333.262472	785.977488	-311.102824	0.973104	1.488279	22226.63045
559.140122	-235.603242	806.577482	-169.954718	0.210141	-0.037647	22229.6823
581.266042	-147.862527	788.266376	-51.695494	0.210141	0.725316	22217.4749
570.584563	-49.440334	797.421929	98.608166	0.210141	0.725316	22207.55638
562.954936	39.826306	734.858985	185.585918	-0.552822	-0.80061	22212.13416
554.562346	134.433686	651.696046	234.415533	0.210141	-0.80061	22196.87491
510.310507	228.278102	583.792363	335.889577	-1.315785	-0.80061	22209.84527
507.258656	303.811413	621.940499	527.393224	0.210141	2.251241	22222.05268
487.421625	399.944718	480.02943	630.393193	-0.552822	1.488279	22214.42305
428.673494	452.589147	419.755374	697.533914	0.973104	-0.037647	22226.63045
382.89573	521.255793	335.06651	762.385747	-0.552822	-0.037647	22231.97119
304.310568	578.477999	209.940622	827.237579	0.210141	-0.037647	22192.29713
224.199481	599.077993	100.073987	833.341281	0.973104	-0.037647	22192.29713
169.266164	616.626136	6.229571	851.652387	0.973104	0.725316	22230.44527
100.599517	624.255763	-89.140771	895.904226	1.736066	1.488279	22238.07489
20.48843	612.811322	-147.888902	875.304232	0.210141	-0.037647	929.288614
-45.126365	602.129844	-337.103661	826.474617	0.210141	-1.563572	15.259255
-148.889298	579.240961	-356.177729	829.526468	0.210141	0.725316	12.970367
-219.081869	557.115042	-466.044363	760.859821	-0.552822	1.488279	21234.77889
-306.059621	527.359495	-549.207302	658.622815	0.973104	0.725316	22178.5638
-364.044789	475.478029	-658.310973	557.911733	0.210141	0.725316	22205.2675
-427.370697	393.078054	-698.747998	459.48954	-0.552822	1.488279	22210.60823
-494.511417	320.596594	-747.577613	320.630322	-0.552822	-0.80061	22220.52675
-546.392884	242.011432	-736.133172	206.185912	-1.315785	-0.80061	22227.39341
-590.644722	155.796642	-772.755384	82.585948	-1.315785	1.488279	22194.58602
-641.000263	70.344816	-798.696117	-59.325121	0.210141	1.488279	22209.08231
-629.555822	-22.736638	-823.110924	-210.391743	-1.315785	-0.80061	22209.84527
-646.341002	-103.610688	-738.42206	-356.117626	0.210141	-0.80061	22199.92676
-615.05953	-173.80326	-678.148004	-401.89539	0.210141	0.725316	22220.52675
-566.229915	-260.018049	-607.955432	-517.102763	-0.552822	1.488279	22231.97119
-512.05956	-353.862466	-527.081382	-613.236068	0.973104	1.488279	22216.71194
-475.437349	-417.188373	-447.733258	-711.658261	0.210141	-0.037647	22223.5786
-415.163293	-504.929088	-377.540686	-779.561945	-0.552822	-0.80061	22230.44527
-332.000355	-549.943889	-236.39258	-843.650814	0.210141	0.725316	22216.71194
-227.47446	-594.958691	-144.837051	-892.48043	0.210141	-0.037647	22235.02304
-165.674478	-640.736455	-28.866715	-934.44338	0.210141	0.725316	22240.36378
-54.281918	-649.129045	112.281391	-868.828585	-0.552822	-0.80061	22201.45268
27.355095	-633.86979	246.562833	-871.880436	-0.552822	-0.80061	22215.18601
122.725437	-659.810523	341.933175	-831.443411	1.736066	-0.037647	22228.15638
224.199481	-620.899424	454.85166	-770.406392	0.210141	0.725316	22205.2675
298.206866	-576.647585	538.777561	-718.524926	0.210141	-1.563572	22202.97861
351.614258	-535.447597	631.096052	-605.606441	0.210141	-0.037647	22215.18601
446.221637	-476.699466	689.844183	-514.813875	0.210141	0.725316	22215.94897
494.28829	-409.558746	755.458978	-419.443533	0.210141	1.488279	22216.71194
526.332725	-334.788397	781.399711	-312.62875	-2.078747	-0.80061	22204.50453
569.058638	-251.625459	784.451562	-225.650998	0.210141	-0.037647	22210.60823
595.762334	-153.966229	747.066388	-140.962134	-0.552822	0.725316	22196.87491
583.55493	-45.62552	785.214525	90.215576	-0.552822	-1.563572	22213.66009
578.214191	39.063344	746.303426	156.593334	-0.552822	0.725316	22219.76379
551.510495	125.278133	714.258991	324.445136	0.210141	0.725316	22212.89712
537.014203	227.51514	670.007152	407.608074	-0.552822	0.725316	22224.34156
506.495693	306.100302	599.81458	537.311739	0.210141	-0.037647	22233.49712
491.236439	375.529911	502.15535	638.022821	-0.552822	-0.037647	22215.18601
430.962382	470.13729	440.355368	681.511697	0.210141	-0.037647	22219.00082
365.347587	522.018756	303.785038	771.5413	0.210141	1.488279	22246.46748
294.392052	576.952073	200.785069	856.993126	-0.552822	-1.563572	22239.60082
243.273549	590.685402	25.303639	760.096859	0.210141	-0.037647	22206.03046
163.162462	618.915024	38.274006	873.015344	0.973104	0.725316	22216.71194
97.547666	622.729837	-18.185237	942.444953	0.973104	0.725316	22228.15638
24.303244	627.307614	-170.014821	908.111629	0.210141	1.488279	805.68865
-66.489322	601.366881	-273.014791	870.726455	-0.552822	-0.80061	17.548143
-151.941149	583.055775	-379.829574	826.474617	-0.552822	0.725316	12.207404
-207.637428	558.640968	-453.073997	774.593151	0.973104	-0.037647	20523.69762
-294.61518	527.359495	-565.229519	667.778367	0.973104	1.488279	22173.98602
-366.333678	470.13729	-619.399873	564.015435	-0.552822	-0.80061	22203.74157
-440.341063	396.129905	-694.933184	457.200652	0.210141	-0.80061	22189.24528
-505.955859	316.018817	-773.518346	332.837726	-0.552822	0.725316	22202.97861
-568.518803	247.352171	-787.251676	164.222961	-0.552822	1.488279	22214.42305
-588.355834	158.085531	-800.222042	82.585948	-1.315785	-0.037647	22200.68972
-624.215083	82.55222	-764.362794	-33.384388	0.210141	-0.037647	22220.52675
-628.792859	-1.373681	-752.15539	-167.66583	0.210141	1.488279	22231.97119
-621.163232	-92.92921	-745.288725	-298.89542	0.210141	-0.80061	22207.55638
-605.141014	-191.351403	-665.177638	-424.784272	0.973104	-0.037647	22221.28971
-579.200281	-276.803229	-628.555426	-523.206465	-0.552822	0.725316	22225.10453
-533.422517	-340.892099	-563.703594	-621.628658	0.210141	-0.037647	22216.71194
-485.355865	-416.42541	-486.644357	-742.939733	0.973104	-0.80061	22242.65267
-397.61515	-485.092057	-349.311065	-803.213789	0.210141	0.725316	22248.75637
-321.318876	-536.21056	-244.022207	-894.006355	0.210141	0.725316	22231.20823
-254.941118	-594.195728	-172.30371	-890.954504	0.210141	0.725316	22219.00082
-157.281888	-652.943859	-51.755597	-913.843386	-0.552822	0.725316	22232.73415
-44.363403	-653.706821	117.62213	-866.539697	-0.552822	-0.80061	22212.13416
18.962504	-665.914225	211.466547	-858.147106	-0.552822	-1.563572	22205.2675
137.221729	-668.966076	338.881324	-810.843417	0.210141	-1.563572	22219.76379
203.599487	-645.314231	452.562772	-764.30269	0.210141	-0.037647	22220.52675
285.999462	-596.484616	526.570157	-726.917516	0.210141	-0.80061	22188.48232
355.429071	-555.284628	604.392356	-647.569391	-1.315785	1.488279	22193.82305
409.599426	-469.069839	623.466425	-587.295335	-2.078747	-1.563572	22190.00824
488.94755	-395.825416	727.229357	-442.332415	-1.315785	-1.563572	22195.34898
531.673464	-343.94395	756.221941	-346.19911	-0.552822	1.488279	22206.79342
569.058638	-240.943981	763.088606	-252.354693	0.210141	0.725316	22222.05268
582.791967	-152.440303	787.503413	-51.695494	0.973104	-0.037647	22214.42305
596.525296	-46.388483	801.999705	93.267426	-0.552822	1.488279	22224.34156
569.821601	43.64112	773.007121	200.08221	0.973104	0.725316	22231.97119
553.799383	133.670723	722.651581	310.711807	0.210141	0.725316	22214.42305
544.64383	222.937363	672.29604	422.104366	0.210141	0.725316	22222.05268
515.651246	312.204004	625.755313	533.496926	1.736066	2.251241	22250.2823
479.791998	385.448426	494.525722	612.082088	0.973104	1.488279	22240.36378
428.673494	454.115073	382.3702	702.111691	0.210141	-1.563572	22231.97119
372.977214	531.174309	340.40725	753.993157	0.210141	-0.80061	22238.07489
312.703158	565.507632	216.807286	829.526468	0.210141	0.725316	22232.73415
234.880959	603.655769	126.777683	873.778306	-0.552822	-0.037647	22213.66009
152.480983	616.626136	29.118453	872.252381	-0.552822	1.488279	22209.08231
80.762486	625.781688	-61.674113	918.030145	0.210141	1.488279	22221.28971
36.510647	618.152061	-158.57038	898.956077	0.210141	-0.037647	1794.488357
-61.911546	609.759471	-265.385164	872.252381	0.210141	-0.037647	18.311106
-141.25967	578.477999	-372.199947	809.689436	0.973104	-0.037647	10.681478
-217.555944	550.248377	-458.414736	780.696852	-2.078747	0.725316	20656.45314
-285.459628	520.492831	-620.162836	606.741348	-2.078747	-0.037647	22161.01566
-361.755901	453.35211	-714.770216	524.341373	-0.552822	0.725316	22168.64528
-425.844771	409.100271	-722.399843	431.259919	-0.552822	0.725316	22197.63787
-485.355865	328.989184	-723.162806	337.415502	-0.552822	1.488279	22216.71194
-543.341033	262.611426	-739.947986	222.971092	0.210141	0.725316	22230.44527
-593.696573	166.478121	-789.540564	104.711868	0.973104	-0.80061	22212.89712
-628.792859	99.3374	-750.629464	-16.599208	0.210141	-0.037647	22219.76379
-633.370636	5.492983	-767.414644	-131.806581	-0.552822	0.725316	22227.39341
-639.474337	-81.484769	-737.659098	-292.028756	-1.315785	-0.037647	22214.42305
-605.141014	-170.751409	-665.9406	-391.213911	1.736066	1.488279	22244.17859
-569.281766	-253.914347	-626.266538	-509.473136	0.210141	1.488279	22247.23045
-520.452151	-336.314323	-591.933215	-662.828646	0.210141	0.725316	22235.02304
-502.904008	-406.506895	-498.088798	-715.473075	0.210141	-0.037647	22230.44527
-416.689218	-481.277243	-367.62217	-780.324907	-0.552822	-0.037647	22232.73415
-335.815168	-556.047591	-244.022207	-852.806367	-0.552822	-0.037647	22222.05268
-245.022603	-594.958691	-136.444461	-874.169324	0.973104	0.725316	22209.08231
-168.726329	-646.840157	11.57031	-885.613765	-0.552822	0.725316	22224.34156
-67.252285	-660.573486	110.755466	-871.117473	0.210141	0.725316	22224.34156
8.281026	-665.151262	234.355429	-874.932287	-0.552822	-1.563572	22193.06009
114.332847	-659.810523	315.229479	-819.236007	-1.315785	-1.563572	22195.34898
188.340232	-635.395716	431.962778	-804.739715	0.210141	0.725316	22197.63787
263.11058	-581.225361	517.414604	-720.813814	-1.315785	1.488279	22167.88232
355.429071	-569.017958	545.644226	-705.554559	0.210141	-0.037647	22196.11194
439.354972	-494.247609	608.20717	-549.910161	-0.552822	-1.563572	22204.50453
473.688296	-404.980969	733.333059	-456.065744	-0.552822	0.725316	22213.66009
545.406793	-330.210621	760.799718	-346.19911	-0.552822	0.725316	22224.34156
573.636414	-237.89213	798.947854	-185.976935	0.973104	0.725316	22231.20823
579.740116	-148.62549	795.896003	-76.110301	0.210141	0.725316	22214.42305
598.814185	-36.469967	808.103407	97.845203	-0.552822	0.725316	22220.52675
584.317893	40.589269	748.592314	197.793321	0.973104	-0.80061	22248.75637
575.925302	129.092947	712.733065	300.793291	0.973104	-1.563572	22238.83786
530.910501	217.596624	655.51086	401.504372	0.210141	1.488279	22233.49712
518.703097	303.048451	589.896064	525.104336	-0.552822	-0.037647	22235.786
484.369774	384.685464	481.555356	567.067286	0.973104	-0.037647	22236.54897
435.540159	453.35211	444.170182	690.667249	-0.552822	-0.80061	22220.52675
381.369804	516.678017	334.303548	784.511666	-0.552822	0.725316	22225.10453
295.917978	568.559483	217.570249	839.444983	0.210141	-0.80061	22227.39341
250.140214	593.737253	118.385093	862.333865	0.210141	-0.037647	22215.94897
173.84394	624.255763	38.274006	882.170896	0.210141	1.488279	22209.08231
93.732853	623.4928	-47.177821	909.637555	-0.552822	0.725316	22219.76379
5.992138	605.181694	-168.488896	898.956077	-0.552822	-0.80061	1558.732871
-61.148583	593.737253	-327.948108	844.02276	0.210141	-0.037647	17.548143
-141.25967	581.52985	-396.614754	807.400548	0.210141	0.725316	10.681478
-219.844832	558.640968	-475.199916	730.341312	-0.552822	1.488279	19536.42384
-284.696665	531.937272	-654.496159	584.615429	-0.552822	1.488279	22181.61565
-353.363311	471.663216	-667.466526	575.459876	-0.552822	-0.80061	22199.92676
-431.948473	406.04842	-682.725781	448.045099	0.210141	-0.037647	22209.08231
-480.015125	324.411407	-740.710949	336.65254	0.973104	-0.037647	22219.76379
-527.318815	253.455873	-751.392427	210.763688	-0.552822	0.725316	22226.63045
-587.592871	174.107748	-791.066489	111.578532	-0.552822	0.725316	22211.3712
-598.27435	77.974443	-773.518346	-14.310319	0.973104	-0.037647	22241.12674
-602.852126	1.67817	-782.673899	-165.376941	0.210141	-0.80061	22244.17859
-649.392853	-91.403284	-798.696117	-366.036141	-0.552822	-0.037647	22227.39341
-619.637306	-169.225483	-712.481327	-420.969458	0.973104	0.725316	22230.44527
-584.54102	-264.595826	-636.185054	-507.184247	0.973104	0.725316	22234.26008
-541.815107	-373.699497	-578.962848	-664.354571	-0.552822	-0.037647	22221.28971
-463.992908	-421.003187	-446.970295	-719.287888	0.210141	-0.037647	22215.94897
-415.163293	-493.484647	-359.992543	-767.354541	0.210141	0.725316	22226.63045
-332.763317	-549.943889	-239.444431	-854.332293	-0.552822	-0.037647	22229.6823
-262.570745	-607.166094	-142.548163	-890.954504	0.210141	2.251241	22209.84527
-157.281888	-646.840157	-16.659311	-933.680417	0.210141	1.488279	22198.40083
-69.541173	-671.254964	118.385093	-876.458212	-0.552822	-0.80061	22209.08231
30.406946	-667.440151	215.281361	-865.776734	-1.315785	-0.80061	22172.4601
94.495815	-678.121629	298.444299	-846.702665	0.210141	0.725316	22202.21564
211.992077	-643.788306	343.4591	-802.450827	0.210141	1.488279	22210.60823
279.132798	-591.143877	543.355338	-713.947149	0.210141	0.725316	22205.2675
349.32537	-554.521666	568.533108	-667.406422	0.210141	0.725316	22210.60823
444.695712	-482.803168	673.821966	-548.384235	0.210141	-0.037647	22218.23786
492.762364	-416.42541	746.303426	-417.917607	0.210141	-0.80061	22216.71194
527.095687	-335.55136	769.95527	-318.732451	0.210141	-0.037647	22219.00082
575.16234	-237.89213	803.525631	-201.23619	1.736066	1.488279	22254.09711
592.710483	-144.047713	760.799718	-87.554742	0.210141	0.725316	22243.41563
575.925302	-48.677371	772.244159	46.7267	0.210141	-0.037647	22235.02304
585.843818	42.878157	734.096022	169.5637	1.736066	-0.037647	22238.83786
554.562346	127.567021	712.733065	237.467384	1.736066	0.725316	22234.26008
537.014203	211.492922	660.088636	389.296968	0.210141	0.725316	22221.28971
486.658662	299.9966	630.33309	556.385808	0.210141	0.725316	22224.34156
469.873482	377.055836	521.992381	615.133939	-0.552822	1.488279	22227.39341
433.251271	456.403961	455.614623	710.504281	-0.552822	-0.80061	22216.71194
368.399438	504.470613	355.666504	778.407964	0.210141	-0.80061	22225.86749
310.41427	566.270595	231.303578	828.000542	0.210141	0.725316	22228.91934
240.984661	598.31503	135.933236	848.600536	-0.552822	-0.037647	22190.7712
160.110611	602.892806	36.74808	889.800524	0.210141	1.488279	22200.68972
92.96989	616.626136	-70.066703	893.615337	-0.552822	0.725316	22185.43046
23.540281	614.337247	-170.777784	860.044977	0.210141	1.488279	3549.302652
-72.593024	601.366881	-295.14071	787.563517	0.973104	0.725316	19.074068
-138.207819	596.026142	-430.948077	795.193144	-1.315785	-0.037647	12.970367
-201.533726	562.455781	-453.83696	777.645001	-0.552822	-0.037647	19782.86081
-293.852218	527.359495	-584.303588	669.304293	0.210141	1.488279	22182.37861
-363.281827	467.848402	-643.051718	573.933951	0.210141	-1.563572	22194.58602
-428.133659	401.470644	-678.148004	476.27472	0.210141	0.725316	22211.3712
-476.200312	334.329923	-738.42206	340.467353	0.973104	1.488279	22237.31193
-538.000293	257.270686	-767.414644	238.230347	0.973104	1.488279	22244.17859
-596.748424	161.137382	-795.644266	94.030389	0.210141	-0.80061	22233.49712
-614.296567	93.996661	-759.785017	-34.910313	0.210141	-0.80061	22228.15638
-640.2373	-2.136644	-800.985005	-197.421376	0.210141	-1.563572	22230.44527
-631.081747	-86.062545	-810.90352	-368.325029	-0.552822	-0.80061	22222.05268
-611.244716	-167.699558	-703.325775	-414.102794	-0.552822	-0.037647	22215.94897
-566.229915	-256.203235	-605.666544	-494.976844	-0.552822	1.488279	22226.63045
-536.474368	-333.262472	-539.288786	-604.080515	-0.552822	-0.037647	22228.15638
-514.348449	-423.292075	-470.62214	-712.421224	0.210141	-0.037647	22215.94897
-430.422548	-477.462429	-372.199947	-758.198988	-0.552822	-0.037647	22203.74157
-344.207758	-552.99574	-269.199977	-858.910069	-0.552822	2.251241	22212.89712
-261.807783	-617.08461	-182.222225	-907.739684	0.210141	0.725316	22160.25269
-175.592993	-639.973492	-43.363007	-919.184125	-0.552822	-0.80061	22202.21564
-67.252285	-672.78089	109.22954	-870.35451	-0.552822	-0.037647	22219.76379
19.725467	-654.469784	171.792485	-893.243392	1.736066	1.488279	22197.63787
124.251362	-650.65497	306.836889	-872.643398	0.210141	-0.80061	22204.50453
199.784673	-635.395716	438.829443	-765.828615	-0.552822	-0.80061	22221.28971
274.555021	-589.617951	537.251636	-716.999	-0.552822	0.725316	22205.2675
339.406854	-538.499448	605.918282	-629.258285	-0.552822	1.488279	22193.06009
424.095718	-466.017988	667.718264	-505.658322	0.973104	-2.326535	22228.15638
492.762364	-408.03282	751.644165	-422.495384	1.736066	0.725316	22247.99341
544.64383	-317.240254	785.214525	-342.384296	0.210141	1.488279	22230.44527
564.480861	-242.469906	795.896003	-232.517662	0.973104	0.725316	22238.07489
584.317893	-149.388452	777.584898	-86.028817	0.973104	2.251241	22238.83786
594.236408	-57.069961	814.207109	88.68965	0.210141	0.725316	22217.4749
574.399377	25.330014	683.740481	159.645185	0.210141	-2.326535	22221.28971
558.377159	116.885543	709.681214	308.422918	-0.552822	-3.089498	22228.91934
535.488277	216.070699	681.451593	359.541422	-0.552822	-0.037647	22215.18601
514.125321	285.500308	621.940499	537.311739	-0.552822	3.014204	22225.10453
462.243855	367.900283	531.910896	608.267274	-1.315785	-0.80061	22224.34156
428.673494	435.803967	438.829443	689.141324	-0.552822	-1.563572	22193.82305
370.688326	494.552098	324.385032	765.437598	-0.552822	1.488279	22206.79342
308.888344	578.477999	212.992472	830.28943	-1.315785	0.725316	22216.71194
226.488369	587.633552	114.570279	822.659803	-0.552822	0.725316	22202.21564
163.925424	615.863173	34.459192	853.178312	-0.552822	-0.037647	22215.94897
87.629151	612.048359	-64.725964	895.141263	0.973104	0.725316	22203.74157
12.09584	621.966875	-186.037039	828.763505	0.210141	-0.80061	3061.769463
-45.889328	605.944657	-301.244412	861.570903	0.210141	0.725316	17.548143
-137.444857	584.581701	-377.540686	816.556101	0.210141	0.725316	14.496292
-209.163354	564.744669	-443.918444	773.067225	0.210141	3.014204	20020.90518
-287.748516	525.070607	-549.207302	663.963554	0.973104	1.488279	22197.63787
-354.126274	482.344694	-613.296172	574.696913	0.210141	-0.037647	22213.66009
-416.689218	412.915085	-677.385041	478.563609	0.210141	-0.80061	22237.31193
-473.148461	319.070668	-731.555396	319.867359	0.973104	1.488279	22225.86749
-550.97066	245.063283	-759.785017	224.497017	-0.552822	-0.037647	22228.91934
-600.563238	182.500338	-838.370179	36.045221	-0.552822	0.725316	22225.10453
-635.659524	85.604071	-767.414644	-21.939947	0.210141	2.251241	22215.94897
-631.081747	-0.610719	-765.888719	-170.71768	0.210141	-0.037647	22223.5786
-631.081747	-69.277365	-774.281309	-311.865787	-0.552822	-0.037647	22229.6823
-608.955828	-184.484738	-688.06652	-400.369464	0.210141	1.488279	22214.42305
-592.170648	-255.440273	-653.733197	-512.524987	0.210141	2.251241	22202.97861
-556.311399	-331.736546	-546.918413	-637.650875	-1.315785	-0.037647	22211.3712
-461.70402	-430.158739	-448.49622	-726.154553	-1.315785	0.725316	22196.11194
-428.133659	-492.721684	-385.170313	-773.458243	-0.552822	-0.80061	22209.08231
-339.629982	-540.025374	-308.87404	-885.613765	-1.315785	-0.037647	22222.05268
-268.674447	-604.877206	-227.999989	-905.450796	0.210141	0.725316	22195.34898
-172.541142	-638.447567	-37.259305	-919.947088	0.973104	0.725316	22207.55638
-78.696726	-669.729039	100.83695	-913.080423	0.210141	-0.037647	22224.34156
29.643983	-666.677188	224.436914	-871.880436	0.973104	0.725316	22210.60823
106.703219	-649.892008	328.199846	-812.369342	0.973104	0.725316	22202.97861
201.310599	-636.921641	430.436852	-762.013802	1.736066	1.488279	22235.02304
276.84391	-594.195728	535.72571	-714.710112	0.210141	2.251241	22234.26008
355.429071	-536.21056	573.873847	-678.850863	0.210141	0.725316	22202.97861
437.829047	-488.143907	677.636779	-542.280533	0.210141	-0.80061	22219.00082
495.814215	-407.269857	743.251575	-436.228713	0.210141	-0.80061	22238.83786
533.199389	-334.788397	770.718233	-334.754669	-0.552822	-0.80061	22218.23786
581.266042	-247.047683	780.636749	-226.41396	0.210141	-0.037647	22222.81564
582.029004	-150.914378	784.451562	-82.214003	0.210141	0.725316	22231.20823
592.710483	-66.988477	798.184892	74.956321	-0.552822	-0.037647	22212.89712
578.214191	23.041126	758.510829	161.934073	0.210141	-0.037647	22222.81564
559.140122	116.12258	728.755283	297.74144	-0.552822	-0.037647	22225.86749
544.64383	214.544773	652.459009	406.845111	0.210141	0.725316	22193.06009
490.473476	266.426239	616.59976	542.652479	-0.552822	1.488279	22206.79342
494.28829	370.952134	504.444238	596.05987	0.210141	0.725316	22220.52675
449.273488	450.300259	418.229449	692.956138	-0.552822	-0.037647	22207.55638
385.947581	509.811352	308.362815	729.578349	-0.552822	-0.80061	22222.05268
321.858711	565.507632	210.703584	815.030176	0.210141	0.725316	22215.18601
254.71799	600.603918	90.918435	779.93389	0.210141	-0.80061	22214.42305
154.769872	620.440949	21.488826	865.385716	0.210141	1.488279	22215.18601
109.75507	624.255763	-106.688914	853.941275	0.973104	1.488279	22180.85269
43.377312	621.203912	-144.837051	895.141263	0.210141	0.725316	2662.739952
-50.467105	608.996508	-253.940723	870.726455	0.210141	0.725316	16.78518
-116.844863	589.92244	-350.83699	831.052393	0.973104	0.725316	12.207404
-214.504093	550.248377	-411.111046	780.696852	0.973104	0.725316	18426.31306
-298.429994	538.803936	-543.866563	677.696883	0.973104	3.014204	22173.98602
-347.259609	483.870619	-608.718395	586.141355	0.973104	-0.037647	22209.84527
-420.504032	407.574346	-676.622079	480.852497	-0.552822	-1.563572	22222.05268
-492.222529	334.329923	-755.970203	329.022912	0.210141	-1.563572	22209.08231
-534.948443	265.663277	-755.970203	235.178496	-1.315785	0.725316	22222.05268
-584.54102	169.529972	-781.910936	87.163725	0.210141	0.725316	22230.44527
-627.266934	90.94481	-762.073905	-2.865878	-0.552822	-0.037647	22212.13416
-639.474337	10.07076	-755.970203	-130.280655	0.210141	-0.037647	22200.68972
-628.029896	-100.558837	-743.7628	-276.769501	-1.315785	0.725316	22209.08231
-630.318785	-150.914378	-685.777632	-413.339831	-1.315785	0.725316	22198.40083
-575.385468	-263.0699	-659.836899	-509.473136	-0.552822	1.488279	22210.60823
-534.948443	-337.077286	-554.548041	-643.754577	-0.552822	1.488279	22220.52675
-489.170678	-408.795783	-484.355469	-726.917516	0.210141	-1.563572	22222.81564
-423.555883	-476.699466	-423.31845	-809.317491	0.210141	-0.037647	22219.76379
-364.044789	-529.343895	-327.948108	-917.6582	-0.552822	1.488279	22225.86749
-256.467044	-591.90684	-181.459263	-916.895237	-0.552822	0.725316	22217.4749
-180.933733	-645.314231	-70.066703	-961.147076	0.210141	0.725316	22191.53417
-64.963397	-660.573486	107.703615	-859.673032	0.973104	-0.80061	22239.60082
13.621765	-664.3883	230.540615	-872.643398	0.973104	-0.037647	22238.83786
89.155076	-680.410517	335.06651	-852.043405	0.210141	-0.037647	22212.89712
189.103195	-616.321647	433.488703	-784.902684	-0.552822	-0.037647	22212.13416
284.473537	-603.351281	527.33312	-724.628627	1.736066	2.251241	22187.71935
357.71796	-541.551299	597.525692	-647.569391	0.210141	1.488279	22199.92676
423.332755	-503.403162	657.036785	-530.07313	0.210141	0.725316	22209.08231
482.080886	-421.766149	747.066388	-434.702787	0.210141	-0.037647	22230.44527
530.147538	-339.366174	765.377494	-343.147259	0.210141	-0.80061	22212.89712
563.717899	-260.018049	784.451562	-230.228774	0.210141	-0.80061	22222.81564
575.925302	-168.462521	802.762668	-83.739928	0.210141	2.251241	22224.34156
578.977153	-69.277365	801.236743	76.482246	-1.315785	0.725316	22196.11194
587.369743	14.648536	750.881202	158.119259	0.210141	-0.037647	22204.50453
559.903085	111.544804	682.977518	278.667372	-0.552822	-1.563572	22212.13416
540.066054	200.811444	672.29604	399.978447	-2.078747	-0.80061	22212.13416
514.888283	288.552159	611.259021	515.18582	-0.552822	3.777167	22220.52675
483.606811	367.137321	512.836828	608.267274	0.973104	1.488279	22231.97119
449.273488	457.929886	409.073896	641.074672	0.210141	-0.80061	22228.15638
372.977214	508.285427	323.622069	737.207976	-0.552822	-0.80061	22217.4749
307.362419	548.722452	181.711	795.193144	0.210141	0.725316	22209.08231
253.192065	603.655769	120.673981	817.319064	-0.552822	0.725316	22209.08231
179.947642	625.018726	62.688813	880.644971	1.736066	3.014204	22235.786
108.992107	640.27798	-16.659311	907.348667	0.210141	-0.037647	22237.31193
47.955088	619.677986	-137.207424	883.696822	0.210141	-0.80061	2300.332652
-39.022664	616.626136	-273.014791	877.59312	0.210141	-0.80061	16.78518
-106.163384	589.159477	-376.777723	831.052393	-0.552822	-0.80061	12.970367
-212.215205	570.085409	-437.051779	777.645001	0.210141	1.488279	18762.77963
-281.644814	533.463197	-523.266569	683.800585	-0.552822	2.251241	22169.40825
-347.259609	479.292843	-620.925799	585.378392	0.210141	-0.037647	22207.55638
-435.000324	423.596563	-698.747998	472.459907	-0.552822	-0.037647	22225.10453
-474.674386	329.752146	-738.42206	332.837726	0.973104	1.488279	22211.3712
-532.659554	249.641059	-761.310943	252.726639	-0.552822	0.725316	22200.68972
-577.674356	178.685525	-767.414644	116.919271	-1.315785	1.488279	22211.3712
-617.348418	93.996661	-751.392427	-12.784394	-0.552822	-0.037647	22197.63787
-633.370636	-2.899607	-785.72575	-163.088053	0.210141	-0.037647	22205.2675
-634.133598	-70.80329	-736.133172	-288.976905	0.210141	0.725316	22219.76379
-625.741008	-167.699558	-667.466526	-396.554651	0.973104	-0.037647	22225.10453
-577.674356	-253.914347	-653.733197	-498.791657	0.210141	0.725316	22219.76379
-533.422517	-322.580994	-581.251737	-607.895329	-0.552822	0.725316	22228.91934
-492.222529	-415.662447	-508.007314	-735.310106	0.210141	-0.037647	22225.10453
-417.452181	-475.173541	-406.53327	-765.065653	0.973104	-0.037647	22215.18601
-341.155907	-540.788336	-271.488865	-877.221175	1.736066	0.725316	22244.17859
-255.704081	-579.699436	-167.725933	-873.406361	1.736066	0.725316	22248.75637
-171.77818	-646.077194	-58.622262	-881.798951	0.973104	1.488279	22213.66009
-72.593024	-659.810523	116.859168	-872.643398	0.210141	-0.037647	22220.52675
8.281026	-655.99571	182.473963	-877.984138	0.210141	-0.80061	22228.15638
104.414331	-654.469784	338.881324	-823.050821	0.210141	-0.80061	22203.74157
193.680971	-633.106827	435.014629	-779.561945	0.973104	1.488279	22209.08231
261.584655	-603.351281	521.229418	-722.339739	0.210141	2.251241	22215.94897
358.480922	-562.914256	597.525692	-651.384205	0.973104	2.251241	22203.74157
428.673494	-496.536498	657.799748	-539.228682	0.210141	-0.037647	22216.71194
476.740147	-439.314292	716.547879	-440.806489	-0.552822	-0.037647	22219.76379
514.888283	-348.521727	753.933053	-362.221327	0.210141	0.725316	22196.87491
569.821601	-262.306937	777.584898	-201.999153	0.210141	0.725316	22206.03046
578.977153	-150.914378	786.740451	-95.947332	0.210141	-0.037647	22219.00082
588.132706	-66.225514	769.95527	64.274842	0.210141	-0.037647	22206.03046
579.740116	21.515201	714.258991	155.830371	-0.552822	-1.563572	22218.23786
559.903085	113.833692	732.570096	275.615521	0.973104	-0.037647	22231.20823
538.540128	204.626258	684.503444	391.585857	0.210141	0.725316	22227.39341
524.806799	296.944749	607.444207	500.689528	0.210141	3.014204	22219.76379
488.184588	354.929917	521.992381	584.615429	0.210141	0.725316	22227.39341
439.354972	441.907669	409.073896	634.97097	0.210141	-0.80061	22228.15638
385.947581	516.678017	364.059094	779.170927	0.210141	-0.80061	22237.31193
319.569823	558.640968	217.570249	808.163511	0.973104	-0.037647	22238.07489
263.11058	605.181694	135.170273	848.600536	0.210141	-0.80061	22219.76379
167.740238	632.648353	61.162888	882.170896	1.736066	0.725316	22219.76379
95.258778	623.4928	-47.177821	914.978294	-0.552822	2.251241	22222.05268
35.747685	608.233545	-148.651865	894.3783	0.210141	-0.037647	5207.983642
-35.20785	612.048359	-253.940723	860.80794	-0.552822	-0.80061	21.362957
-126.763378	583.055775	-340.918475	836.393132	-0.552822	0.725316	11.444441
-211.452242	575.426148	-477.488804	728.815386	-0.552822	-0.037647	19092.37953
-285.459628	526.596533	-552.259153	655.570964	0.973104	0.725316	22166.3564
-344.970721	479.292843	-598.036917	576.222839	-1.315785	-0.037647	22186.95639
-412.111442	406.811383	-723.925768	432.785844	-0.552822	0.725316	22209.08231
-499.089194	332.803997	-727.740582	351.148832	-1.315785	-1.563572	22196.87491
-557.074362	251.166985	-762.073905	247.385899	-0.552822	-0.037647	22205.2675
-594.459536	180.21145	-803.273893	127.60075	-0.552822	0.725316	22220.52675
-624.978045	114.596655	-779.622048	-22.70291	0.973104	1.488279	22225.86749
-630.318785	11.596685	-810.90352	-176.821382	0.210141	-0.80061	22214.42305
-622.689157	-87.588471	-733.081321	-294.317644	0.210141	1.488279	22228.91934
-631.081747	-167.699558	-694.170222	-423.258346	0.210141	0.725316	22231.20823
-581.489169	-247.810645	-648.392457	-513.287949	0.210141	2.251241	22207.55638
-552.496585	-318.003217	-594.985066	-617.813844	-0.552822	0.725316	22248.75637
-495.27438	-401.929118	-464.518438	-673.510124	1.736066	1.488279	22251.80822
-425.844771	-475.173541	-371.436984	-758.961951	1.736066	-0.037647	22231.20823
-336.578131	-543.077225	-291.325897	-862.724883	0.973104	-0.037647	22225.86749
-269.43741	-591.143877	-163.148157	-885.613765	0.210141	1.488279	22237.31193
-173.304105	-639.210529	-44.888933	-899.347094	0.210141	1.488279	22202.21564
-80.985614	-668.966076	86.340658	-848.228591	-0.552822	0.725316	22201.45268
1.414362	-669.729039	208.414696	-867.302659	0.210141	-1.563572	22219.76379
105.177294	-663.625337	317.518367	-823.813783	0.210141	-0.037647	22204.50453
197.495785	-634.632753	418.992411	-752.858249	0.210141	-0.037647	22193.82305
246.3254	-591.90684	517.414604	-756.673062	-1.315785	-0.80061	22209.84527
340.932779	-568.254995	576.925698	-648.332354	-0.552822	1.488279	22186.95639
417.992016	-501.877237	641.777531	-605.606441	0.210141	0.725316	22201.45268
486.658662	-435.499479	744.014537	-431.650936	-0.552822	-0.037647	22218.23786
518.703097	-346.232838	743.251575	-359.932439	-1.315785	-0.037647	22210.60823
570.584563	-245.521757	781.399711	-251.591731	0.973104	1.488279	22220.52675
566.006787	-168.462521	778.347861	-95.947332	-0.552822	0.725316	22228.91934
578.977153	-75.381067	750.118239	52.830401	0.210141	-0.80061	22227.39341
594.236408	13.122611	760.799718	142.860004	-0.552822	-0.037647	22215.18601
549.221607	122.226282	702.81455	277.141446	0.210141	-0.037647	22226.63045
526.332725	202.337369	663.90345	390.822894	0.973104	-1.563572	22231.20823
508.021619	293.129935	597.525692	513.659895	0.973104	0.725316	22238.83786
488.184588	370.952134	497.577573	587.66728	0.210141	2.251241	22242.65267
440.117935	440.381743	445.696107	683.037622	0.210141	-0.80061	22241.12674
382.89573	503.70765	345.747989	781.459815	0.973104	-0.037647	22226.63045
319.569823	559.40393	248.851721	809.689436	-0.552822	0.725316	22225.10453
247.851326	576.18911	92.44436	856.993126	-0.552822	-0.037647	22208.31935
170.029126	612.811322	63.451776	884.459785	-0.552822	1.488279	22201.45268
111.280996	618.152061	-43.363007	908.111629	-0.552822	0.725316	22210.60823
29.643983	625.018726	-161.622231	890.563487	0.210141	-0.037647	4519.791253
-51.99303	606.70762	-260.807387	878.356083	0.210141	0.725316	19.837031
-131.341155	589.92244	-341.681437	823.422766	0.210141	0.725316	10.681478
-219.844832	571.611334	-475.199916	721.948722	0.210141	1.488279	16894.28388
-273.252224	527.359495	-582.777662	638.785783	-1.315785	-0.037647	22138.12677
-344.207758	470.13729	-616.348023	598.348758	-1.315785	-0.80061	22194.58602
-405.244777	424.359526	-649.15542	474.748795	0.210141	0.725316	22218.23786
-485.355865	335.855848	-750.629464	305.371067	0.973104	-0.037647	22224.34156
-517.4003	265.663277	-748.340576	225.25998	0.210141	0.725316	22216.71194
-587.592871	168.767009	-792.592415	96.319277	-0.552822	0.725316	22225.86749
-616.585455	103.152214	-757.496129	-11.258468	-0.552822	-0.80061	22225.86749
-642.526188	16.937424	-768.94057	-138.673246	0.210141	-0.037647	22212.13416
-641.000263	-70.80329	-725.451694	-295.080607	0.973104	-0.037647	22247.99341
-615.05953	-162.358819	-691.118371	-382.058359	0.210141	1.488279	22250.2823
-557.074362	-234.077316	-677.385041	-537.702757	0.210141	2.251241	22228.91934
-540.289182	-314.951366	-560.651743	-613.999031	0.210141	1.488279	22234.26008
-483.066976	-404.980969	-459.940661	-697.161969	1.736066	1.488279	22242.65267
-438.815138	-467.543914	-361.518468	-767.354541	0.210141	0.725316	22212.13416
-367.09664	-536.973523	-307.348114	-862.724883	0.210141	-0.037647	22209.08231
-268.674447	-601.062393	-164.674082	-868.828585	-0.552822	-1.563572	22224.34156
-171.015217	-635.395716	-49.466709	-894.769318	0.210141	0.725316	22211.3712
-85.56339	-668.203113	114.570279	-882.561914	0.210141	0.725316	22168.64528
5.992138	-675.069778	219.859137	-899.347094	0.210141	-0.037647	22206.79342
92.206927	-668.966076	302.259113	-868.828585	-0.552822	-2.326535	22184.6675
184.525418	-638.447567	411.362784	-782.613795	-0.552822	-1.563572	22194.58602
266.925394	-607.929057	480.792393	-787.191572	-0.552822	2.251241	22205.2675
341.695742	-558.336479	604.392356	-656.724944	0.210141	2.251241	22200.68972
414.177202	-491.195758	687.555295	-524.73239	0.210141	-0.80061	22215.18601
474.451258	-420.240224	726.466394	-437.754638	0.973104	-0.037647	22228.91934
517.177172	-347.758764	744.014537	-369.087992	0.973104	-0.037647	22230.44527
561.42901	-265.358788	766.903419	-218.02137	0.210141	1.488279	22219.00082
599.577147	-164.647707	807.340445	-113.495475	0.210141	2.251241	22228.91934
585.843818	-73.855141	759.273792	43.674849	0.210141	-0.037647	22231.20823
572.873451	26.092977	716.547879	147.437781	0.210141	-0.037647	22237.31193
574.399377	123.752208	695.184922	277.904409	1.736066	-0.80061	22242.65267
546.169756	192.418854	641.777531	351.911794	0.210141	0.725316	22243.41563
528.621613	282.448457	605.918282	515.948783	0.210141	2.251241	22225.10453
508.784582	356.455842	528.859046	620.474678	0.210141	1.488279	22226.63045
450.036451	462.507663	440.355368	689.904287	0.210141	0.725316	22230.44527
401.206836	509.04839	370.162796	777.645001	0.973104	0.725316	22213.66009
318.80686	564.744669	245.79987	836.393132	0.973104	0.725316	22220.52675
254.71799	613.574285	124.488795	850.889424	0.210141	0.725316	22208.31935
183.762456	612.048359	67.26659	886.748673	-1.315785	-0.80061	22201.45268
100.599517	628.070577	-41.837082	893.615337	0.210141	2.251241	22190.00824
25.829169	598.31503	-195.955555	889.800524	-0.552822	-0.037647	10391.55248
-45.889328	605.181694	-266.148126	834.104244	-1.315785	-1.563572	20.599994
-122.948565	591.448365	-363.807357	824.948691	-1.315785	-0.80061	11.444441
-202.296689	563.218744	-427.896227	778.407964	-0.552822	1.488279	13499.86267
-274.778149	527.359495	-512.58509	669.304293	0.210141	0.725316	22159.48973
-347.259609	486.159508	-611.770246	602.163572	-1.315785	-0.037647	22204.50453
-415.926256	415.203973	-672.807265	489.245087	0.973104	0.725316	22222.05268
-473.911424	341.95955	-731.555396	335.889577	-0.552822	-0.037647	22225.86749
-547.918809	267.952165	-779.622048	221.445166	0.210141	-1.563572	22213.66009
-578.437319	180.21145	-786.488713	133.704452	2.499029	1.488279	22247.23045
-621.163232	121.463319	-763.599831	-8.206618	0.210141	1.488279	22248.75637
-618.874344	13.122611	-845.236844	-210.391743	0.973104	0.725316	22223.5786
-624.978045	-53.255147	-768.177607	-295.080607	0.210141	-0.037647	22235.786
-628.792859	-153.966229	-701.799849	-373.665768	0.210141	-0.037647	22240.36378
-592.170648	-244.758794	-646.103569	-478.191663	0.210141	1.488279	22212.13416
-539.526219	-341.655062	-572.859147	-601.028664	-1.315785	1.488279	22220.52675
-490.696604	-418.714298	-472.911028	-691.058267	0.973104	1.488279	22230.44527
-419.741069	-481.277243	-379.829574	-765.828615	-1.315785	0.725316	22215.18601
-357.178125	-543.077225	-311.162928	-882.561914	0.973104	-0.037647	22193.82305
-279.355926	-593.432765	-196.718517	-874.932287	-0.552822	-0.80061	22200.68972
-180.933733	-655.232747	-40.311156	-910.791535	0.210141	0.725316	22195.34898
-94.718943	-655.99571	108.466578	-879.510063	-0.552822	0.725316	22173.98602
6.755101	-675.832741	180.185075	-922.998939	-1.315785	-0.037647	22206.03046
99.073592	-665.914225	299.207262	-830.680448	0.210141	-0.037647	22207.55638
182.23653	-638.447567	415.94056	-778.036019	-0.552822	1.488279	22207.55638
259.295767	-601.825355	525.044232	-739.887882	0.973104	0.725316	22206.03046
346.273519	-545.366113	576.925698	-647.569391	0.973104	2.251241	22214.42305
420.280904	-498.062423	683.740481	-534.650906	-0.552822	-0.037647	22215.18601
492.762364	-432.447628	727.229357	-446.147228	0.210141	0.725316	22128.20826
540.066054	-338.603211	737.147873	-353.828737	0.973104	0.725316	22248.75637
575.16234	-250.099534	792.08119	-240.910252	0.973104	0.725316	22238.07489
579.740116	-185.247701	790.555264	-133.332506	0.973104	0.725316	22241.88971
589.658632	-60.884775	736.38491	34.519296	0.210141	-0.037647	22240.36378
574.399377	16.174462	751.644165	137.519265	0.210141	-0.037647	22223.5786
558.377159	111.544804	758.510829	281.719223	0.210141	1.488279	22228.15638
536.25124	193.944779	699.762699	382.430304	0.973104	0.725316	22231.97119
529.384575	274.055867	634.147903	509.082118	0.210141	0.725316	22214.42305
463.76978	370.952134	545.644226	590.719131	-1.315785	-0.037647	22219.76379
459.954966	446.485445	418.992411	660.911703	-1.315785	0.725316	22230.44527
399.68091	509.04839	367.873908	779.170927	-0.552822	-0.80061	22222.05268
317.280935	545.670601	249.614684	802.822772	-0.552822	-0.037647	22196.87491
222.673555	592.974291	104.651764	818.082027	0.210141	0.725316	22209.08231
182.23653	596.789104	29.118453	882.933859	-1.315785	-0.037647	22170.93417
96.784704	627.307614	-54.807448	874.541269	-1.315785	2.251241	22199.16379
31.169908	613.574285	-146.362977	887.511636	0.973104	-0.037647	8911.404767
-37.496738	610.522434	-234.866654	882.933859	0.973104	1.488279	20.599994
-122.185602	598.31503	-352.362916	837.156095	0.210141	-0.80061	13.733329
-201.533726	564.744669	-437.814742	775.356113	0.210141	-0.037647	14223.9143
-295.378143	537.278011	-540.051749	679.222808	-1.315785	-0.037647	22160.25269
-346.496647	488.448396	-611.770246	605.215423	0.973104	1.488279	22203.74157
-413.637367	428.17434	-662.125787	509.082118	-0.552822	-0.80061	22240.36378
-470.09661	346.537327	-723.162806	345.808092	0.210141	0.725316	22246.46748
-526.555852	260.322537	-810.90352	234.415533	0.210141	1.488279	22227.39341
-570.044728	193.181817	-780.385011	119.20816	0.210141	-0.037647	22231.97119
-625.741008	97.048512	-748.340576	13.156339	-0.552822	0.725316	22204.50453
-647.866928	7.781871	-782.673899	-144.776947	0.973104	-0.037647	22211.3712
-659.311369	-60.121812	-747.577613	-280.584315	0.973104	0.725316	22219.00082
-615.822493	-150.151415	-684.251706	-374.428731	0.973104	-0.037647	22229.6823
-602.852126	-260.018049	-653.733197	-496.502769	0.210141	0.725316	22219.00082
-550.97066	-342.418025	-553.022115	-623.154583	-0.552822	-0.037647	22219.76379
-508.244747	-411.847634	-473.673991	-688.006416	-0.552822	0.725316	22211.3712
-449.496616	-468.306876	-382.118462	-784.139721	-0.552822	0.725316	22203.74157
-360.992939	-569.78092	-384.407351	-906.976722	-1.315785	0.725316	22173.22306
-277.83	-590.380914	-192.140741	-901.635982	0.210141	2.251241	22206.03046
-187.800397	-648.366082	-85.325958	-933.680417	-0.552822	-0.80061	22213.66009
-87.089316	-660.573486	75.65918	-863.487846	0.210141	-0.80061	22207.55638
-7.741191	-665.914225	206.125808	-873.406361	0.210141	-0.037647	22210.60823
100.599517	-653.706821	318.28133	-829.917485	-0.552822	0.725316	22218.23786
181.473567	-630.817939	434.251666	-783.376758	0.210141	-2.326535	22193.06009
266.162431	-610.980908	493.76276	-725.39159	0.210141	0.725316	22196.11194
340.169817	-542.314262	591.42199	-665.117534	0.973104	2.251241	22213.66009
424.85868	-489.669833	669.244189	-530.07313	0.973104	-0.80061	22236.54897
482.843848	-417.188373	732.570096	-422.495384	0.973104	-0.037647	22238.07489
512.599395	-344.706913	769.95527	-382.821321	0.973104	1.488279	22244.94156
550.747532	-250.862496	797.421929	-250.065805	0.973104	0.725316	22225.86749
578.977153	-172.277334	797.421929	-95.18437	0.210141	0.725316	22223.5786
582.791967	-82.247731	780.636749	30.704482	-0.552822	0.725316	22225.86749
579.740116	16.174462	792.08119	164.985924	0.210141	-0.037647	22220.52675
568.295675	103.915176	742.488612	289.34885	0.210141	-0.037647	22222.05268
545.406793	197.759593	679.162705	392.348819	0.210141	-0.037647	22231.20823
527.85865	283.21142	623.466425	496.111752	-0.552822	0.725316	22224.34156
470.636445	353.403991	516.651642	599.111721	-0.552822	0.725316	22195.34898
438.59201	422.8336	404.496119	655.570964	0.210141	-0.037647	22211.3712
382.89573	504.470613	358.718355	765.437598	-0.552822	0.725316	22209.08231
306.599456	547.196526	160.348044	729.578349	0.210141	-0.037647	22200.68972
247.088363	591.448365	105.414727	825.711654	0.210141	0.725316	22218.23786
191.392083	606.70762	54.296223	848.600536	-0.552822	-0.80061	22214.42305
112.806921	625.018726	-37.259305	897.430151	-0.552822	0.725316	22206.03046
37.27361	612.811322	-127.288908	911.926443	0.210141	-0.037647	21256.90481
-40.548589	624.255763	-237.918505	879.882008	-0.552822	0.725316	22.888882
-113.793012	612.811322	-379.066611	830.28943	0.210141	-0.037647	15.259255
-180.933733	570.085409	-451.548071	737.207976	-0.552822	0.725316	14895.32151
-252.65223	542.61875	-538.525823	662.437628	0.973104	1.488279	22185.43046
-348.022572	486.159508	-613.296172	598.348758	0.210141	-0.037647	22216.71194
-418.978107	431.22619	-697.985035	494.585826	-0.552822	0.725316	22225.10453
-473.911424	335.855848	-734.607247	313.763657	-0.552822	-0.037647	22236.54897
-529.607703	271.004016	-757.496129	262.645154	-0.552822	0.725316	22213.66009
-572.333617	182.500338	-759.785017	142.860004	0.210141	-0.037647	22215.94897
-624.215083	117.648506	-751.392427	6.289674	0.210141	0.725316	22227.39341
-624.215083	23.804089	-743.7628	-125.702879	-0.552822	2.251241	22222.05268
-621.163232	-76.14403	-733.844284	-261.510246	-1.315785	0.725316	22217.4749
-635.659524	-169.225483	-692.644296	-379.76947	-1.315785	0.725316	22209.08231
-607.429903	-247.810645	-667.466526	-525.495353	-0.552822	-0.037647	22208.31935
-569.281766	-339.366174	-613.296172	-625.443472	-1.315785	-0.037647	22198.40083
-508.244747	-397.351342	-533.185084	-711.658261	-0.552822	0.725316	22218.23786
-434.237361	-472.12169	-396.614754	-787.191572	0.210141	1.488279	22175.51195
-370.911454	-545.366113	-335.577735	-868.828585	0.973104	1.488279	22208.31935
-268.674447	-585.803138	-199.007405	-913.080423	0.973104	0.725316	22207.55638
-188.56336	-638.447567	-47.940784	-887.13969	0.210141	0.725316	22227.39341
-93.955981	-678.121629	96.259174	-885.613765	0.210141	1.488279	22196.87491
-10.03008	-665.151262	216.044323	-884.087839	0.210141	-1.563572	22196.11194
107.466182	-661.336449	334.303548	-818.473044	1.736066	-0.80061	22224.34156
184.525418	-646.077194	416.703523	-797.110087	0.973104	1.488279	22218.23786
245.562437	-606.403132	467.059064	-761.250839	0.210141	0.725316	22205.2675
339.406854	-575.121659	511.310903	-724.628627	-0.552822	-0.80061	22209.84527
404.258687	-488.90687	664.666413	-546.85831	0.973104	-0.037647	22231.20823
472.925333	-444.655031	727.99232	-451.487968	0.973104	1.488279	22223.5786
532.436426	-335.55136	727.229357	-365.273178	0.210141	0.725316	22230.44527
576.688265	-264.595826	798.184892	-217.258407	-0.552822	0.725316	22222.05268
572.110489	-179.906962	807.340445	-97.473258	-0.552822	-0.037647	22219.00082
585.843818	-91.403284	756.984904	47.489662	0.210141	-0.037647	22227.39341
585.080855	6.255946	754.696016	159.645185	-0.552822	-0.80061	22228.91934
561.42901	97.811474	749.355277	277.141446	-1.315785	-0.80061	22196.87491
535.488277	187.841077	679.925667	369.459937	-1.315785	0.725316	22210.60823
511.07347	278.633643	576.925698	457.200652	-1.315785	-0.037647	22212.13416
488.94755	361.796581	515.888679	565.541361	0.210141	-0.80061	22205.2675
455.37719	438.855818	379.318349	641.837634	-0.552822	-1.563572	22219.00082
405.021649	504.470613	383.133163	769.252411	-0.552822	1.488279	22234.26008
302.02168	551.774303	209.177659	739.496865	0.210141	-0.80061	22195.34898
263.11058	594.500216	164.92582	869.963493	-1.315785	-0.80061	22214.42305
189.866158	614.337247	48.955484	882.933859	-0.552822	-0.037647	22215.18601
104.414331	626.544651	-23.525976	901.244965	0.210141	-0.80061	22179.32676
46.429163	628.833539	-132.629647	883.696822	0.973104	-0.037647	18259.22422
-44.363403	617.389098	-250.125909	872.252381	0.210141	0.725316	22.125919
-107.68931	597.552067	-352.362916	816.556101	1.736066	1.488279	12.970367
-187.037434	557.878005	-484.355469	710.504281	0.210141	-0.037647	10488.44874
-286.22259	544.907638	-531.659159	599.111721	1.736066	3.014204	22163.30454
-351.074423	485.396545	-633.133203	585.378392	-0.552822	1.488279	22207.55638
-389.985523	427.411377	-649.918383	516.711745	0.210141	0.725316	22212.89712
-467.807722	352.641029	-694.170222	369.459937	0.973104	-0.037647	22223.5786
-534.18548	261.0855	-758.259092	266.459968	0.210141	1.488279	22225.10453
-579.963244	187.841077	-779.622048	164.222961	-0.552822	0.725316	22215.94897
-618.874344	108.492953	-762.836868	-7.443655	-0.552822	-0.80061	22204.50453
-642.526188	27.618903	-789.540564	-130.280655	-1.315785	-0.037647	22206.79342
-647.103965	-66.225514	-743.7628	-295.080607	0.210141	1.488279	22198.40083
-625.741008	-163.121782	-721.63688	-398.843539	-0.552822	0.725316	22214.42305
-587.592871	-255.440273	-669.755414	-501.080546	-0.552822	2.251241	22221.28971
-541.815107	-313.425441	-657.54801	-634.599025	0.973104	1.488279	22214.42305
-493.748455	-396.588379	-472.148065	-688.006416	0.210141	-0.037647	22225.10453
-428.896622	-472.12169	-373.725872	-767.354541	1.736066	0.725316	22231.97119
-373.200342	-535.447597	-308.87404	-862.724883	0.210141	0.725316	22210.60823
-272.489261	-581.225361	-166.200008	-875.695249	0.210141	1.488279	22204.50453
-180.17077	-620.899424	-55.570411	-879.510063	0.973104	0.725316	22231.97119
-85.56339	-654.469784	91.681397	-861.96192	1.736066	1.488279	22224.34156
8.281026	-654.469784	186.288777	-870.35451	0.210141	-1.563572	22218.23786
74.658784	-648.366082	280.133193	-881.035989	0.973104	0.725316	22215.94897
154.769872	-630.817939	331.251697	-850.517479	0.210141	-0.80061	22030.54903
242.510586	-604.114243	511.310903	-755.9101	-0.552822	1.488279	22210.60823
334.829078	-567.492032	546.407188	-669.69531	-0.552822	-0.037647	22206.03046
408.836463	-492.721684	667.718264	-556.776825	0.210141	-0.037647	22225.86749
476.740147	-427.106889	723.414543	-451.487968	0.973104	0.725316	22218.23786
531.673464	-362.255056	757.747867	-359.169476	0.210141	0.725316	22228.15638
560.666048	-268.410639	788.266376	-221.836184	0.210141	1.488279	22234.26008
573.636414	-188.299552	795.133041	-110.443624	-2.078747	-0.80061	22193.82305
562.191973	-99.032912	730.281208	7.052637	-0.552822	0.725316	22204.50453
541.591979	3.204095	718.073804	80.29706	0.210141	-0.037647	22207.55638
570.584563	97.811474	717.310842	226.785905	-0.552822	-0.037647	22202.97861
543.117905	171.81886	673.059003	377.852527	0.210141	-0.80061	22221.28971
521.754948	267.952165	553.273853	462.541391	-0.552822	-0.037647	22234.26008
484.369774	355.69288	539.540524	591.482094	0.210141	1.488279	22216.71194
443.932749	433.515079	457.140548	679.985771	0.210141	-0.037647	22222.81564
395.103134	499.892837	362.533169	764.674635	0.973104	-0.037647	22231.20823
329.488338	550.248377	254.19246	808.163511	0.210141	0.725316	22200.68972
263.11058	602.892806	148.903603	864.622753	0.973104	0.725316	22239.60082
186.051344	615.863173	74.896217	890.563487	0.210141	0.725316	22242.65267
112.806921	621.966875	-25.051901	910.400518	0.210141	0.725316	22209.84527
46.429163	621.203912	-141.022237	872.252381	0.973104	0.725316	15462.20283
-32.918962	602.892806	-274.540716	855.467201	-0.552822	-0.037647	22.125919
-115.318937	595.263179	-376.777723	854.704238	0.210141	0.725316	12.970367
-187.037434	560.929856	-453.073997	747.126492	0.973104	2.251241	11398.66329
-265.622596	534.22616	-560.651743	686.852436	-1.315785	0.725316	22165.59343
-339.629982	493.789135	-596.510991	588.430243	0.210141	-0.037647	22218.23786
-403.718852	424.359526	-674.333191	506.79323	-1.315785	-0.80061	22192.29713
-492.222529	338.144737	-728.503545	366.408086	-0.552822	1.488279	22200.68972
-556.311399	269.47809	-804.799819	255.778489	-1.315785	0.725316	22206.79342
-579.200281	162.663307	-821.584999	130.652601	0.210141	-0.037647	22195.34898
-618.874344	122.226282	-821.584999	-28.043649	-0.552822	-0.037647	22211.3712
-638.711375	8.544834	-845.236844	-191.317674	-0.552822	0.725316	22217.4749
-630.318785	-54.781073	-752.918352	-302.710234	-1.315785	1.488279	22214.42305
-644.815077	-162.358819	-717.059104	-388.925023	0.210141	0.725316	22225.86749
-599.037312	-252.388422	-723.162806	-550.673123	-0.552822	-0.80061	22229.6823
-555.548436	-328.684695	-556.073966	-601.028664	-0.552822	-0.037647	22212.13416
-513.585486	-399.64023	-474.436953	-665.880497	0.973104	-0.037647	22222.05268
-422.79292	-459.914286	-372.199947	-740.650845	1.736066	1.488279	22244.94156
-335.815168	-530.106858	-294.377748	-821.524895	0.973104	1.488279	22238.07489
-270.200373	-591.90684	-160.859269	-881.035989	0.973104	0.725316	22220.52675
-183.222621	-636.158678	-62.437076	-889.428579	0.973104	1.488279	22215.94897
-95.481906	-659.810523	64.977702	-868.065622	0.973104	0.725316	22220.52675
-0.874527	-674.306815	206.888771	-858.147106	0.973104	-0.037647	22210.60823
92.206927	-655.232747	291.577634	-905.450796	-0.552822	-0.037647	22203.74157
181.473567	-639.973492	418.992411	-778.036019	0.210141	-0.037647	22220.52675
249.377251	-609.454983	497.577573	-723.102702	0.210141	0.725316	22207.55638
338.643891	-575.884622	601.340506	-673.510124	0.210141	-0.037647	22202.97861
405.784612	-509.506864	667.718264	-523.969428	-0.552822	-0.80061	22232.73415
463.006817	-449.995771	705.103438	-453.776856	-0.552822	-1.563572	22193.82305
507.258656	-357.677279	747.066388	-352.302812	0.210141	0.725316	22212.13416
546.932718	-263.0699	747.829351	-276.006538	-1.315785	1.488279	22215.18601
586.606781	-191.351403	763.088606	-114.258438	-0.552822	0.725316	22202.97861
579.740116	-101.3218	708.918251	-22.70291	0.973104	2.251241	22218.23786
582.791967	-13.581085	685.266407	87.926687	0.210141	-0.037647	22231.20823
569.821601	119.937394	674.584928	264.934042	0.973104	-0.037647	22215.18601
544.64383	188.60404	703.577512	386.245117	0.210141	1.488279	22224.34156
530.147538	258.033649	620.414574	502.215453	0.210141	2.251241	22230.44527
494.28829	358.74473	541.066449	589.193205	-1.315785	-0.80061	22218.23786
462.243855	441.144706	453.325735	682.274659	1.736066	0.725316	22244.17859
379.080916	495.31506	386.185014	770.015374	0.210141	-0.037647	22246.46748
334.829078	567.79652	231.303578	770.015374	0.210141	0.725316	22206.03046
250.140214	590.685402	155.770267	868.437567	0.973104	0.725316	22220.52675
194.443934	613.574285	84.05177	885.98571	0.973104	2.251241	22234.26008
130.355064	624.255763	-59.385225	891.326449	0.210141	1.488279	22205.2675
44.140275	620.440949	-143.311126	882.170896	-0.552822	-0.80061	22206.79342
-29.867111	607.470583	-227.237027	864.622753	0.973104	0.725316	27.466659
-107.68931	592.211328	-330.236996	850.126461	0.210141	1.488279	12.970367
-197.718913	574.663185	-405.007344	773.830188	0.210141	1.488279	12220.37416
-283.933702	534.989123	-518.688792	702.111691	-0.552822	0.725316	22143.46751
-328.948504	500.6558	-600.325805	604.45246	-0.552822	0.725316	22198.40083
-399.904038	430.463228	-653.733197	511.371006	-0.552822	0.725316	22189.24528
-467.044759	345.011401	-720.110955	361.067347	-0.552822	-0.037647	22210.60823
-528.081778	273.292904	-784.962787	268.748856	-0.552822	-0.80061	22220.52675
-588.355834	192.418854	-804.036856	129.126675	0.210141	0.725316	22212.89712
-621.926195	104.678139	-833.792403	-55.510307	0.210141	0.725316	22220.52675
-641.000263	26.092977	-813.955371	-164.613979	0.210141	0.725316	22230.44527
-645.578039	-57.832924	-781.910936	-252.354693	0.210141	2.251241	22217.4749
-613.533604	-160.832893	-721.63688	-382.821321	0.210141	0.725316	22075.56383
-582.252132	-234.840279	-665.9406	-483.532403	0.210141	-0.037647	22249.51933
-525.029927	-325.632845	-585.06655	-597.21385	0.973104	1.488279	22241.88971
-492.222529	-373.699497	-493.511022	-660.539758	0.210141	-0.037647	22230.44527
-441.104026	-459.914286	-385.170313	-762.013802	0.210141	0.725316	22235.786
-350.31146	-536.21056	-321.844406	-852.043405	0.210141	1.488279	22228.15638
-277.83	-575.884622	-178.407412	-853.56933	-1.315785	-0.80061	22213.66009
-186.274472	-628.529051	-94.481511	-893.243392	0.973104	2.251241	22199.16379
-105.400422	-651.417933	74.896217	-891.717467	-0.552822	0.725316	22217.4749
-16.133781	-674.306815	187.814702	-881.035989	0.210141	-1.563572	22208.31935
89.155076	-663.625337	310.651703	-829.917485	-0.552822	1.488279	22211.3712
185.288381	-644.551269	411.362784	-777.273056	-0.552822	0.725316	22229.6823
263.11058	-610.980908	499.866462	-741.413808	-2.078747	0.725316	22183.14158
313.466121	-561.38833	583.792363	-679.613826	-0.552822	-0.037647	22191.53417
403.495724	-512.558715	661.614562	-545.332384	0.210141	0.725316	22216.71194
465.295706	-432.447628	720.362693	-456.065744	0.210141	0.725316	22203.74157
511.836433	-348.521727	723.414543	-399.606502	0.210141	0.725316	22220.52675
557.614197	-279.85508	747.066388	-269.139874	0.973104	1.488279	22233.49712
572.110489	-187.536589	757.747867	-153.9325	0.973104	2.251241	22215.94897
575.925302	-98.269949	732.570096	-9.732543	0.210141	1.488279	22222.05268
566.76975	-9.766271	747.066388	79.534097	0.210141	-0.037647	22230.44527
564.480861	102.389251	727.99232	249.674788	0.210141	-0.037647	22217.4749
561.42901	201.574407	716.547879	380.904378	0.210141	-0.037647	22242.65267
513.362358	286.26327	616.59976	487.719161	-0.552822	-0.80061	22244.17859
504.206805	377.055836	534.962747	573.933951	1.736066	1.488279	22241.12674
456.140153	432.752116	475.451654	652.519113	0.210141	-0.80061	22228.91934
404.258687	502.181725	361.007243	734.156125	0.210141	-0.80061	22221.28971
326.436487	548.722452	239.696168	780.696852	0.210141	-0.037647	22202.21564
249.377251	584.581701	147.377677	841.733871	0.973104	1.488279	22202.97861
184.525418	606.70762	67.26659	887.511636	-0.552822	0.725316	22222.81564
109.75507	613.574285	-48.703746	879.119045	-0.552822	0.725316	22223.5786
47.192126	612.811322	-115.081504	903.533853	0.210141	-0.037647	22201.45268
-41.311552	603.655769	-234.866654	878.356083	-1.315785	-0.80061	25.940733
-118.370788	593.737253	-342.4444	838.68202	0.210141	1.488279	12.207404
-196.95595	587.633552	-458.414736	771.5413	0.210141	0.725316	12985.62578
-270.200373	529.648384	-522.503606	689.904287	-0.552822	-0.037647	22147.28233
-337.341094	490.737284	-609.481358	597.585796	0.210141	1.488279	22212.13416
-401.429964	425.885451	-675.859116	499.926565	0.973104	0.725316	22208.31935
-477.726237	348.826215	-752.918352	353.43772	-0.552822	0.725316	22220.52675
-516.637337	261.848463	-827.688701	224.497017	0.973104	2.251241	22231.20823
-575.385468	190.892928	-765.125756	148.200744	0.973104	1.488279	22213.66009
-615.822493	106.204065	-818.533148	-20.414021	0.210141	-0.037647	22218.23786
-621.926195	38.300381	-771.992421	-116.547326	1.736066	-0.037647	22247.23045
-621.926195	-55.544036	-744.525762	-230.228774	0.973104	1.488279	22239.60082
-623.45212	-147.099564	-666.703563	-388.16206	-0.552822	-0.037647	22227.39341
-589.88176	-227.973614	-669.755414	-482.006477	0.210141	3.014204	22239.60082
-546.392884	-324.869882	-588.118401	-585.769409	0.210141	0.725316	22235.786
-499.852157	-388.958752	-469.859177	-674.273087	0.973104	0.725316	22220.52675
-437.289212	-462.966137	-413.399935	-787.954535	0.210141	-0.80061	22203.74157
-380.067007	-530.106858	-301.244412	-861.198957	0.210141	-0.037647	22221.28971
-285.459628	-588.092026	-150.940753	-874.932287	-0.552822	1.488279	22214.42305
-184.748546	-614.795722	-109.740765	-952.754486	0.973104	0.725316	22025.20829
-122.185602	-659.810523	72.607329	-872.643398	-0.552822	-0.037647	22224.34156
3.70325	-681.17348	187.051739	-872.643398	-0.552822	-1.563572	22186.95639
89.155076	-658.284598	293.866523	-845.17674	-1.315785	-0.80061	22196.11194
172.318015	-642.26238	409.073896	-798.636013	-0.552822	-0.037647	22167.88232
250.140214	-598.010542	500.629424	-771.169354	-0.552822	0.725316	22178.5638
331.777227	-563.677218	570.821996	-683.42864	-0.552822	0.725316	22210.60823
407.310538	-508.743901	658.562711	-546.095347	-0.552822	-0.037647	22232.73415
472.925333	-448.469845	693.658997	-482.76944	0.973104	-0.037647	22216.71194
514.125321	-374.46246	718.073804	-390.450949	0.973104	-0.80061	22222.81564
567.532712	-282.906931	766.140457	-298.132458	0.210141	-0.037647	22229.6823
585.843818	-182.19585	801.999705	-114.258438	0.973104	0.725316	22217.4749
598.814185	-84.53662	763.088606	9.341525	0.973104	0.725316	22242.65267
589.658632	-3.66257	776.058972	134.467414	0.973104	-0.037647	22245.70452
566.76975	91.707773	726.466394	282.482185	1.736066	0.725316	22238.83786
553.03642	192.418854	697.47381	364.119198	-0.552822	-0.037647	22231.20823
515.651246	277.107718	628.807164	474.748795	-0.552822	1.488279	22233.49712
485.132737	336.618811	550.222002	566.304323	0.210141	2.251241	22226.63045
453.851264	418.255824	464.007213	673.119107	0.210141	-0.80061	22218.23786
398.154985	502.181725	368.636871	751.704268	-0.552822	-1.563572	22224.34156
321.858711	555.589117	274.792454	784.511666	-0.552822	-0.037647	22220.52675
266.925394	594.500216	145.088789	826.474617	0.210141	0.725316	22195.34898
190.62912	610.522434	69.555478	885.98571	-0.552822	0.725316	22199.92676
99.073592	625.018726	-6.740796	898.193114	-1.315785	-0.80061	22201.45268
51.769902	631.122428	-105.925952	886.748673	-0.552822	0.725316	22176.27491
-40.548589	608.233545	-220.370362	852.41535	0.210141	0.725316	24.414808
-109.978198	599.840955	-340.155512	831.052393	0.210141	-0.037647	12.207404
-185.511509	580.003924	-448.49622	774.593151	0.210141	1.488279	7910.397656
-274.778149	551.774303	-510.296202	703.637616	0.973104	0.725316	22147.28233
-340.392945	491.500247	-585.06655	586.141355	0.210141	-0.037647	22220.52675
-407.533665	438.855818	-665.177638	513.659895	0.210141	-0.037647	22209.84527
-492.985492	359.507693	-747.577613	341.993279	0.973104	3.777167	22219.00082
-516.637337	278.633643	-767.414644	270.274781	0.210141	0.725316	22244.17859
-563.178064	203.863295	-759.022054	165.748886	0.973104	-0.037647	22241.12674
-587.592871	122.226282	-784.199825	13.919302	-0.552822	-0.80061	22228.91934
-637.948412	21.515201	-803.273893	-118.073252	0.973104	1.488279	22236.54897
-625.741008	-51.729222	-744.525762	-237.095439	0.210141	0.725316	22236.54897
-627.266934	-153.203266	-703.325775	-340.858371	0.210141	0.725316	22220.52675
-595.985461	-239.418055	-665.9406	-489.636105	0.210141	1.488279	22225.86749
-555.548436	-325.632845	-581.251737	-572.799043	0.210141	0.725316	22228.91934
-499.089194	-383.618013	-492.748059	-685.717528	0.210141	-0.037647	22215.94897
-428.896622	-462.203174	-443.918444	-819.99897	-0.552822	0.725316	22205.2675
-380.82997	-524.766119	-309.637002	-848.228591	0.210141	-0.037647	22218.23786
-296.141106	-584.277212	-202.822219	-892.48043	-1.315785	-0.80061	22189.24528
-198.481876	-640.736455	-70.066703	-889.428579	0.210141	0.725316	22205.2675
-94.718943	-655.232747	55.059186	-897.821169	-0.552822	1.488279	22196.11194
-16.133781	-655.99571	204.599882	-902.398945	-0.552822	-0.037647	22192.29713
82.288412	-655.232747	285.473932	-860.435995	0.973104	-0.037647	22207.55638
176.132828	-655.99571	412.88871	-800.161938	0.210141	0.725316	22205.2675
241.747624	-617.847573	482.318319	-777.273056	-0.552822	1.488279	22192.29713
327.962413	-557.573517	564.718294	-684.954565	-0.552822	-0.80061	22212.13416
394.340171	-517.136491	657.799748	-584.243484	0.973104	-0.80061	22225.86749
490.473476	-430.921702	697.47381	-467.510185	2.499029	0.725316	22226.63045
524.806799	-355.388391	756.221941	-362.221327	0.973104	0.725316	22242.65267
561.42901	-277.566192	801.999705	-234.80655	0.973104	1.488279	22244.17859
587.369743	-187.536589	795.133041	-131.043618	0.973104	0.725316	22241.12674
576.688265	-86.062545	756.984904	18.497078	0.973104	-0.037647	22228.15638
586.606781	3.967058	770.718233	139.808153	1.736066	0.725316	22235.02304
559.903085	87.892959	743.251575	277.141446	0.210141	0.725316	22228.15638
542.354942	185.552189	697.47381	385.482155	-0.552822	0.725316	22216.71194
517.177172	272.529941	636.436791	502.215453	0.210141	1.488279	22225.86749
494.28829	348.063252	555.562741	582.326541	0.210141	-0.037647	22231.97119
466.821631	433.515079	470.873878	679.222808	-0.552822	-0.80061	22214.42305
400.443873	484.633582	358.718355	738.733902	-1.315785	-0.80061	22199.92676
321.858711	538.803936	210.703584	772.304262	-0.552822	0.725316	22209.08231
264.636506	583.818738	155.770267	860.80794	0.973104	-0.037647	22179.32676
199.02171	614.337247	72.607329	893.615337	0.210141	0.725316	22205.2675
126.54025	628.833539	-23.525976	898.193114	-0.552822	-0.037647	22210.60823
65.503231	615.863173	-148.651865	913.452369	0.210141	-0.80061	22203.74157
-23.000446	602.892806	-232.577766	879.882008	0.210141	2.251241	28.229621
-113.030049	593.737253	-338.629586	848.600536	0.210141	1.488279	15.259255
-196.192987	567.79652	-460.703624	730.341312	0.210141	0.725316	8962.52327
-274.778149	536.515048	-546.918413	684.563548	0.973104	0.725316	22151.09714
-328.185541	505.233576	-598.79988	616.659864	0.210141	0.725316	22237.31193
-405.244777	436.56693	-713.24429	486.956199	1.736066	0.725316	22243.41563
-449.496616	364.848432	-696.45911	386.245117	0.973104	-0.80061	22228.15638
-511.296598	280.159569	-768.177607	280.95626	0.210141	-0.037647	22232.73415
-588.355834	208.441071	-782.673899	126.074824	0.210141	2.251241	22107.60826
-606.66694	115.359617	-762.073905	10.104488	0.210141	0.725316	22216.71194
-624.215083	39.826306	-782.673899	-110.443624	0.973104	-0.80061	22222.81564
-635.659524	-52.492185	-730.02947	-218.784333	-1.315785	-1.563572	22226.63045
-628.029896	-133.366235	-707.903551	-353.065775	-0.552822	-0.80061	22213.66009
-607.429903	-223.395838	-659.836899	-475.902775	-0.552822	-0.037647	22222.81564
-553.259548	-321.055068	-608.718395	-575.850894	-0.552822	1.488279	22227.39341
-511.296598	-391.24764	-480.540655	-667.406422	-0.552822	1.488279	22193.06009
-441.866989	-478.225392	-456.125848	-808.554529	-0.552822	-0.80061	22199.92676
-380.067007	-520.188342	-328.711071	-843.650814	0.973104	-0.037647	22197.63787
-290.800367	-591.90684	-228.762952	-874.932287	0.973104	2.251241	22199.92676
-203.059652	-630.054977	-68.540777	-889.428579	-0.552822	0.725316	22217.4749
-118.370788	-655.232747	64.214739	-881.798951	0.210141	-0.037647	22209.08231
-13.844893	-660.573486	177.133224	-885.613765	-1.315785	-2.326535	22202.97861
67.79212	-673.543853	286.999858	-871.880436	-0.552822	1.488279	22203.74157
156.295797	-657.521635	371.688722	-803.976752	-0.552822	-0.037647	22201.45268
262.347618	-600.29943	456.377586	-799.398976	0.210141	0.725316	22207.55638
331.777227	-552.232777	550.984965	-690.295304	1.736066	2.251241	22238.83786
411.125351	-495.773535	640.251605	-568.984229	0.973104	-0.037647	22247.99341
461.480892	-432.447628	703.577512	-457.59167	0.973104	-0.037647	22241.12674
524.043836	-366.832832	775.29601	-382.821321	0.210141	-0.80061	22228.15638
563.717899	-266.121751	783.6886	-238.621364	0.210141	1.488279	22232.73415
557.614197	-173.80326	805.814519	-107.391773	-1.315785	-0.80061	22226.63045
582.791967	-86.062545	761.56268	29.941519	0.210141	-0.037647	22215.18601
578.977153	3.204095	762.325643	148.963706	-0.552822	-0.037647	22225.10453
569.821601	86.367033	737.910835	270.274781	-0.552822	-2.326535	22230.44527
560.666048	178.685525	672.29604	359.541422	-0.552822	-0.80061	22194.58602
522.517911	264.137351	641.014568	500.689528	-0.552822	1.488279	22203.74157
486.658662	339.670662	563.955331	578.511727	-0.552822	2.251241	22212.13416
459.954966	412.915085	447.222033	674.645032	-1.315785	0.725316	22196.87491
393.577208	484.633582	398.392418	747.889455	-0.552822	-0.037647	22208.31935
322.621674	554.063191	259.533199	786.037592	-0.552822	-0.80061	22218.23786
263.11058	601.366881	155.007304	864.622753	0.210141	-0.037647	22206.79342
192.155046	614.337247	87.866584	885.98571	-0.552822	1.488279	22207.55638
123.488399	622.729837	-14.370423	909.637555	-0.552822	-0.037647	22216.71194
49.481014	622.729837	-105.925952	888.274598	0.210141	1.488279	22208.31935
-30.630073	606.70762	-240.207393	859.282014	0.210141	-0.037647	26.703696
-113.793012	612.048359	-382.881425	803.585735	0.973104	1.488279	13.733329
-177.118919	570.848371	-440.10363	754.756119	0.210141	2.251241	3170.873135
-247.311491	536.515048	-550.733227	639.548746	0.210141	-0.037647	22144.23048
-322.844802	512.863203	-595.748029	625.052454	-0.552822	-2.326535	22221.28971
-409.059591	438.855818	-656.022085	519.000634	0.210141	-1.563572	22228.91934
-473.148461	356.455842	-712.481327	391.585857	0.210141	0.725316	22213.66009
-525.79289	280.159569	-778.859086	261.882191	0.210141	2.251241	22219.76379
-570.044728	196.233668	-788.014638	153.541483	-1.315785	-1.563572	22226.63045
-616.585455	115.359617	-759.022054	34.519296	0.973104	1.488279	22212.89712
-651.681741	25.330014	-797.170191	-100.525109	0.210141	-0.037647	22221.28971
-630.318785	-54.781073	-751.392427	-237.095439	-0.552822	-0.037647	22228.15638
-643.289151	-136.418086	-713.24429	-355.354663	-0.552822	1.488279	22191.53417
-596.748424	-250.099534	-744.525762	-543.806459	0.210141	3.014204	22206.79342
-549.444735	-317.240254	-583.540625	-588.82126	0.210141	0.725316	22219.00082
-501.378082	-377.514311	-505.718426	-671.221236	-0.552822	-0.037647	22207.55638
-455.600318	-458.388361	-403.481419	-781.08787	0.210141	0.725316	22217.4749
-370.148491	-529.343895	-322.607369	-868.065622	-0.552822	0.725316	22209.08231
-297.667031	-575.121659	-191.377778	-878.7471	0.973104	0.725316	22212.89712
-193.141136	-631.580902	-73.881517	-891.717467	-0.552822	0.725316	22199.92676
-106.163384	-664.3883	58.874	-885.613765	0.210141	-0.037647	22205.2675
-23.763409	-665.914225	154.244342	-877.221175	0.210141	2.251241	22208.31935
70.081008	-664.3883	271.740603	-864.250808	0.210141	-0.80061	22225.10453
156.295797	-636.921641	384.659088	-801.687864	0.973104	0.725316	22232.73415
261.584655	-589.617951	453.325735	-810.080454	1.736066	1.488279	22217.4749
319.569823	-562.914256	583.0294	-667.406422	0.973104	1.488279	22223.5786
412.651277	-511.795752	664.666413	-542.280533	0.210141	-0.80061	22230.44527
478.266072	-449.995771	720.362693	-485.058328	-0.552822	-1.563572	22228.15638
508.021619	-382.092087	747.829351	-364.510216	-1.315785	-0.80061	22212.89712
568.295675	-279.092118	765.377494	-274.480613	0.210141	2.251241	22225.86749
588.895669	-186.010664	791.318227	-120.36214	-0.552822	1.488279	22230.44527
585.843818	-96.744023	763.851569	5.526712	0.973104	1.488279	22212.13416
575.925302	-20.44775	744.014537	146.674818	-0.552822	-0.80061	22201.45268
554.562346	76.448518	739.436761	232.889607	-0.552822	-0.037647	22212.13416
534.725315	155.03368	657.036785	346.571055	-0.552822	-0.80061	22196.11194
524.043836	264.900314	605.155319	469.408056	0.210141	3.014204	22211.3712
504.206805	348.826215	554.799779	563.252472	0.210141	2.251241	22223.5786
450.799414	423.596563	472.399803	661.674665	0.210141	-0.037647	22224.34156
409.599426	497.603949	354.140579	734.919088	0.210141	-0.037647	22210.60823
333.303152	536.515048	236.644317	808.926474	-1.315785	-0.80061	22222.81564
273.792059	583.055775	169.503596	854.704238	0.973104	0.725316	22223.5786
193.680971	615.10021	80.236956	878.356083	0.973104	1.488279	22132.78604
128.066176	621.966875	-26.577827	870.726455	1.736066	1.488279	22235.786
51.769902	635.700204	-152.466679	891.326449	0.973104	-1.563572	22235.02304
-15.370819	619.677986	-230.288878	888.274598	1.736066	-0.80061	25.940733
-101.585608	587.633552	-364.570319	820.370915	0.210141	2.251241	13.733329
-180.17077	573.900222	-417.214748	783.748703	0.973104	3.014204	4193.243202
-274.015187	547.196526	-515.636941	714.319094	0.210141	0.725316	22135.07492
-327.422578	495.31506	-599.562842	610.556162	0.210141	0.725316	22209.08231
-402.192926	422.8336	-679.67393	516.711745	0.210141	-0.037647	22225.10453
-453.31143	357.218805	-707.903551	389.296968	0.973104	-1.563572	22209.08231
-512.05956	277.107718	-767.414644	268.748856	0.210141	0.725316	22221.28971
-557.074362	202.337369	-771.992421	172.615551	-0.552822	-0.037647	22223.5786
-631.081747	116.885543	-769.703533	30.704482	0.210141	1.488279	22193.06009
-638.711375	29.144828	-812.429446	-166.139904	-0.552822	1.488279	22202.97861
-612.007679	-49.440334	-791.829452	-289.739867	0.210141	-0.037647	22216.71194
-629.555822	-132.603272	-710.955402	-360.695402	0.973104	-0.037647	22208.31935
-581.489169	-225.684726	-652.970234	-472.087962	-0.552822	1.488279	22217.4749
-552.496585	-326.395807	-600.325805	-585.769409	0.210141	1.488279	22231.20823
-511.296598	-390.484677	-485.881395	-679.613826	0.210141	0.725316	22225.10453
-447.207728	-446.94392	-433.236966	-804.739715	0.210141	-0.037647	22215.18601
-382.355895	-507.217976	-337.103661	-861.96192	0.210141	-0.037647	22204.50453
-293.852218	-585.040175	-182.222225	-866.539697	0.973104	0.725316	22209.84527
-194.667062	-614.795722	-77.69633	-887.902653	1.736066	0.725316	22219.76379
-123.711527	-659.047561	43.614745	-892.48043	-0.552822	0.725316	22226.63045
-10.793042	-677.358666	146.614714	-881.798951	1.736066	-0.037647	22225.10453
86.103225	-651.417933	298.444299	-829.917485	0.210141	-0.80061	22214.42305
160.873574	-645.314231	395.340567	-793.295274	0.973104	1.488279	22210.60823
247.088363	-601.062393	476.977579	-762.776764	0.210141	0.725316	22202.21564
337.880928	-569.017958	579.977549	-656.724944	0.973104	-0.037647	22210.60823
396.629059	-511.03279	664.666413	-557.539788	-0.552822	0.725316	22224.34156
469.873482	-450.758733	716.547879	-462.169446	0.973104	-0.037647	22233.49712
514.125321	-369.884683	755.458978	-379.006508	-0.552822	-0.037647	22215.94897
554.562346	-294.351372	793.607115	-246.250991	-1.315785	1.488279	22202.97861
577.451228	-192.877328	764.614531	-159.273239	-1.315785	0.725316	22209.08231
585.080855	-111.240315	716.547879	-44.065866	0.210141	1.488279	22196.11194
559.140122	-9.766271	704.340475	97.845203	0.210141	0.725316	22209.08231
569.058638	81.789257	720.362693	247.385899	-0.552822	0.725316	22223.5786
548.458644	170.292934	697.47381	390.059931	0.210141	-0.80061	22225.10453
521.754948	256.507724	642.540493	477.800646	-0.552822	2.251241	22219.76379
495.051252	350.35214	544.881263	557.148771	0.973104	2.251241	22230.44527
434.777196	422.070638	473.925728	660.14874	0.973104	1.488279	22231.20823
388.236469	496.840986	376.266498	719.659833	0.210141	0.725316	22189.24528
337.880928	537.278011	237.40728	792.141293	1.736066	0.725316	22240.36378
277.606872	592.211328	180.185075	879.882008	0.210141	1.488279	22246.46748
182.999493	613.574285	101.599913	885.98571	0.210141	0.725316	22195.34898
109.75507	628.070577	-57.096336	856.993126	0.973104	0.725316	22219.76379
57.110641	617.389098	-109.740765	893.615337	1.736066	2.251241	22232.73415
-19.185632	618.915024	-221.133325	890.563487	0.973104	1.488279	35.096286
-104.637459	596.026142	-353.125878	827.237579	0.210141	-0.80061	12.970367
-171.015217	575.426148	-414.92586	773.830188	-1.315785	1.488279	38.148137
-260.281857	540.329862	-497.325836	723.474647	0.973104	3.014204	22101.50456
-321.318876	502.944688	-601.851731	600.637647	0.210141	-0.037647	22076.32679
-407.533665	428.937302	-667.466526	516.711745	-0.552822	0.725316	22214.42305
-476.200312	344.248438	-709.429476	368.696975	0.210141	-1.563572	22190.7712
-507.481784	284.737345	-794.881303	236.704421	-0.552822	-0.037647	22202.21564
-568.518803	208.441071	-797.933154	89.452613	-0.552822	1.488279	22209.08231
-619.637306	114.596655	-805.562781	-6.680692	0.210141	-0.037647	22207.55638
-626.503971	45.930008	-762.073905	-148.591761	0.973104	-0.037647	22218.23786
-628.792859	-33.418116	-724.688731	-230.991737	-0.552822	-2.326535	22226.63045
-615.822493	-140.995862	-690.355408	-344.673184	-0.552822	-0.80061	22225.86749
-603.615089	-215.003248	-678.910967	-485.821291	0.973104	2.251241	22218.23786
-565.466952	-311.136553	-617.110985	-573.562006	0.973104	1.488279	22225.10453
-518.163262	-375.225422	-489.696208	-667.406422	0.210141	-0.037647	22229.6823
-459.415132	-456.099473	-441.629556	-788.717497	0.973104	-0.037647	22234.26008
-376.252193	-522.477231	-327.185145	-859.673032	0.973104	-0.037647	22228.15638
-265.622596	-581.988324	-215.792586	-911.554498	-0.552822	0.725316	22207.55638
-184.748546	-619.373498	-93.718548	-894.006355	-0.552822	0.725316	22212.89712
-93.193018	-657.521635	59.636962	-877.984138	0.210141	-0.037647	22214.42305
-15.370819	-655.99571	181.711	-845.17674	0.210141	-0.037647	22212.89712
81.525449	-652.943859	277.844305	-829.154522	0.973104	-0.037647	22205.2675
167.740238	-649.892008	409.073896	-797.110087	0.210141	-0.037647	22212.13416
250.903176	-623.188312	489.947946	-771.169354	0.210141	1.488279	22202.21564
321.858711	-568.254995	573.873847	-686.480491	-1.315785	0.725316	22213.66009
396.629059	-521.714268	653.984934	-575.850894	0.973104	1.488279	22202.21564
454.614227	-449.232808	698.236773	-494.213881	-1.315785	-3.089498	22209.08231
514.125321	-370.647646	721.888618	-436.991676	-0.552822	-0.037647	22202.21564
546.169756	-287.484708	735.621947	-327.888004	0.973104	-0.037647	22210.60823
570.584563	-205.847695	774.533047	-162.32509	-1.315785	-0.037647	22191.53417
585.843818	-105.899576	745.540463	-12.784394	-1.315785	0.725316	22225.10453
582.029004	-9.766271	787.503413	146.674818	0.973104	0.725316	22220.52675
573.636414	85.604071	769.95527	263.408117	-0.552822	-0.80061	22227.39341
558.377159	180.21145	689.08122	348.096981	0.210141	0.725316	22228.15638
514.888283	260.322537	623.466425	479.326571	0.210141	1.488279	22215.94897
500.391991	357.218805	538.777561	561.726547	0.973104	2.251241	22249.51933
466.058668	428.937302	472.399803	678.459846	0.210141	0.725316	22254.09711
396.629059	477.766917	332.777622	636.496895	-0.552822	-2.326535	22190.7712
337.880928	534.989123	267.162827	773.830188	0.973104	-0.037647	22217.4749
268.451319	581.52985	148.903603	851.652387	0.973104	1.488279	22235.786
194.443934	600.603918	58.874	832.578319	-0.552822	1.488279	22204.50453
119.673586	628.833539	-20.474125	897.430151	0.973104	-0.037647	22206.79342
64.740269	621.203912	-113.555579	902.007928	0.210141	-0.80061	22222.81564
-26.052297	612.811322	-225.711101	878.356083	-0.552822	-2.326535	34.333323
-117.607825	602.129844	-359.22958	812.741287	0.210141	0.725316	12.207404
-185.511509	573.13726	-435.525854	789.852405	0.973104	2.251241	296.792505
-265.622596	535.752085	-501.140649	726.526498	0.210141	0.725316	22094.6379
-311.400361	499.892837	-589.644327	629.630231	0.210141	0.725316	22186.95639
-395.326262	426.648414	-681.962818	509.082118	0.210141	-0.037647	22212.13416
-466.281796	363.322507	-736.896135	365.645124	-0.552822	2.251241	22209.08231
-517.4003	295.418823	-768.94057	283.245148	0.210141	-0.80061	22213.66009
-554.785474	208.441071	-797.933154	131.415563	0.210141	1.488279	22226.63045
-598.27435	123.752208	-766.651682	37.571147	0.210141	-0.037647	22222.81564
-637.185449	44.404083	-757.496129	-78.399189	0.210141	0.725316	22216.71194
-631.081747	-42.573669	-750.629464	-232.517662	0.210141	-0.80061	22223.5786
-608.955828	-124.973645	-710.955402	-353.065775	0.973104	0.725316	22243.41563
-589.118797	-221.869912	-692.644296	-464.458334	1.736066	1.488279	22236.54897
-542.57807	-308.084702	-607.955432	-579.665707	1.736066	3.014204	22244.17859
-506.718821	-365.306907	-524.029531	-647.569391	0.973104	-0.037647	22240.36378
-457.889206	-455.33651	-444.681407	-801.687864	-0.552822	0.725316	22217.4749
-380.067007	-511.03279	-311.162928	-818.473044	0.210141	-0.037647	22220.52675
-285.459628	-605.640169	-227.999989	-902.398945	0.210141	-0.80061	22208.31935
-199.244838	-632.343865	-82.274107	-890.191541	0.210141	0.725316	22206.79342
-123.711527	-636.158678	80.999919	-859.673032	0.210141	3.014204	22215.18601
-12.318968	-665.151262	157.296193	-848.228591	0.210141	-0.037647	22222.81564
51.769902	-668.203113	290.814672	-848.228591	-0.552822	-0.80061	22206.03046
146.377282	-654.469784	372.451684	-816.184156	-0.552822	1.488279	22188.48232
243.273549	-619.373498	426.622039	-808.554529	0.210141	2.251241	22190.00824
327.962413	-569.78092	560.90348	-686.480491	-0.552822	1.488279	22209.08231
404.258687	-511.03279	669.244189	-575.087931	0.210141	-0.037647	22206.03046
449.273488	-459.151323	705.103438	-507.94721	0.210141	0.725316	22219.76379
517.940134	-379.040236	747.066388	-385.873172	-0.552822	-0.80061	22229.6823
553.799383	-273.751378	794.370078	-266.088023	0.210141	0.725316	22217.4749
575.16234	-192.114366	796.658966	-139.436208	0.210141	0.725316	22225.10453
588.132706	-97.506986	776.821935	-2.102916	0.210141	-0.037647	22229.6823
588.895669	-11.292197	774.533047	115.393346	-1.315785	-1.563572	22213.66009
570.584563	89.418884	769.95527	265.697005	0.973104	-0.80061	22246.46748
560.666048	180.21145	702.051587	351.148832	1.736066	-0.037647	22252.57118
544.64383	261.0855	577.688661	449.571025	0.973104	-0.037647	22228.91934
493.525327	346.537327	557.85163	562.48951	1.736066	-0.80061	22235.786
445.458674	428.937302	468.584989	662.437628	0.210141	0.725316	22223.5786
398.917947	470.900253	378.555386	692.956138	-1.315785	-1.563572	22196.11194
337.117966	541.855787	262.58505	789.089443	-0.552822	-0.80061	22201.45268
281.421686	586.870589	161.111006	869.20053	0.210141	-0.037647	22226.63045
192.155046	607.470583	100.83695	868.437567	0.210141	1.488279	22213.66009
107.466182	605.944657	0.125869	886.748673	-0.552822	0.725316	22195.34898
58.636567	616.626136	-130.340759	891.326449	0.210141	-0.80061	22206.03046
-26.052297	611.285396	-217.318511	880.644971	-2.078747	-1.563572	46.540727
-106.926347	596.026142	-369.148096	796.71907	-0.552822	-0.037647	12.970367
-194.667062	559.40393	-459.940661	725.000573	0.210141	1.488279	844.59975
-259.518895	544.907638	-514.873979	699.05984	-0.552822	-0.037647	22119.05271
-333.52628	510.574315	-573.622109	610.556162	0.210141	1.488279	22202.21564
-386.933672	436.56693	-665.177638	504.504342	0.973104	0.725316	22222.05268
-457.126243	368.663246	-691.118371	409.134	0.210141	-0.80061	22228.15638
-521.215113	292.366972	-762.073905	278.667372	0.210141	0.725316	22214.42305
-553.259548	207.678109	-788.014638	175.667402	0.210141	1.488279	22222.81564
-611.244716	140.537388	-769.703533	51.304476	0.973104	0.725316	22231.97119
-628.029896	50.507785	-741.473911	-75.347338	0.210141	-0.80061	22235.786
-631.081747	-40.284781	-745.288725	-205.051004	1.736066	1.488279	22241.12674
-617.348418	-124.973645	-733.081321	-394.265762	0.973104	0.725316	22242.65267
-604.378052	-222.632875	-693.407259	-508.710173	0.210141	-0.037647	22225.10453
-564.703989	-300.455074	-614.059134	-586.532372	-1.315785	-0.037647	22222.81564
-516.637337	-385.906901	-478.251767	-665.880497	-0.552822	-0.80061	22227.39341
-458.652169	-453.810584	-400.429568	-776.510094	0.210141	-0.80061	22210.60823
-382.355895	-531.632783	-317.26663	-818.473044	-0.552822	-0.037647	22218.23786
-293.089255	-575.121659	-186.037039	-866.539697	0.973104	0.725316	22222.05268
-206.874466	-620.136461	-107.451877	-870.35451	-1.315785	-0.80061	22202.97861
-122.185602	-668.966076	31.407341	-893.243392	-1.315785	-0.80061	22187.71935
-38.259701	-678.884592	139.74805	-877.984138	-0.552822	-0.80061	22195.34898
44.140275	-655.99571	249.614684	-852.806367	-0.552822	1.488279	22177.80084
135.695803	-652.180896	369.399834	-868.828585	0.210141	-0.037647	22187.71935
231.066145	-598.010542	433.488703	-848.228591	-0.552822	-0.037647	22202.21564
308.888344	-552.99574	543.355338	-692.584193	0.210141	1.488279	22231.20823
383.658693	-520.188342	675.347891	-579.665707	0.973104	-0.037647	22215.94897
459.192004	-440.077255	734.858985	-468.273148	0.210141	0.725316	22225.10453
508.021619	-372.173571	763.088606	-378.243545	0.210141	1.488279	22231.97119
562.191973	-281.381006	798.947854	-269.139874	0.973104	0.725316	22213.66009
580.503079	-192.877328	791.318227	-141.725096	-0.552822	-0.80061	22244.94156
601.866035	-102.847725	784.451562	-0.57699	0.973104	1.488279	22252.57118
583.55493	-12.818122	757.747867	126.837787	0.973104	0.725316	22227.39341
561.42901	87.129996	728.755283	248.148862	-0.552822	-0.80061	22230.44527
569.821601	166.478121	676.110854	345.04513	0.973104	-0.80061	22241.12674
507.258656	255.744761	593.710878	412.948813	0.210141	-0.037647	22219.76379
496.577178	327.463258	575.399772	568.593212	0.210141	2.251241	22220.52675
455.37719	417.492861	483.081281	659.385777	0.973104	1.488279	22230.44527
414.177202	489.211358	380.844275	737.970939	0.210141	0.725316	22224.34156
341.695742	534.22616	274.029491	783.748703	0.210141	0.725316	22202.97861
266.925394	576.952073	169.503596	837.156095	-0.552822	-1.563572	22203.74157
191.392083	587.633552	90.155472	866.911642	-0.552822	-0.037647	22199.92676
137.984691	615.863173	-15.133386	873.015344	-0.552822	0.725316	22173.98602
52.532865	624.255763	-116.60743	882.170896	-0.552822	0.725316	22193.82305
-1.637489	598.31503	-273.014791	780.696852	0.973104	-0.80061	41.962951
-107.68931	578.477999	-374.488835	728.815386	0.210141	-0.037647	15.259255
-170.252254	568.559483	-439.340668	766.963523	0.973104	1.488279	11.444441
-267.911485	551.774303	-555.311004	706.689467	0.210141	0.725316	22083.95642
-316.7411	505.996539	-573.622109	638.785783	0.973104	0.725316	22200.68972
-395.326262	434.278041	-656.022085	543.415441	0.210141	-0.037647	22216.71194
-457.126243	365.611395	-712.481327	403.79326	0.973104	1.488279	22228.91934
-518.163262	302.285488	-731.555396	280.193297	0.973104	0.725316	22232.73415
-557.837325	216.070699	-758.259092	174.141477	0.210141	0.725316	22238.07489
-596.748424	121.463319	-819.296111	10.104488	0.210141	0.725316	22237.31193
-626.503971	42.878157	-767.414644	-87.554742	0.210141	-0.037647	22228.15638
-633.370636	-35.707005	-746.051688	-208.102855	0.210141	0.725316	22222.81564
-645.578039	-128.788458	-762.836868	-384.347247	0.210141	-0.037647	22227.39341
-599.037312	-223.395838	-662.125787	-444.621303	0.210141	1.488279	22222.81564
-549.444735	-304.269888	-577.436923	-558.302751	-0.552822	-0.80061	22216.71194
-509.007709	-376.751348	-498.088798	-665.117534	-1.315785	-0.037647	22226.63045
-464.755871	-435.499479	-411.874009	-741.413808	0.210141	-0.037647	22214.42305
-383.881821	-518.662417	-346.259214	-804.739715	-1.315785	1.488279	22192.29713
-300.718882	-584.277212	-201.296294	-870.35451	-0.552822	-0.80061	22207.55638
-199.244838	-642.26238	-79.985219	-897.821169	0.210141	-0.037647	22186.95639
-132.104117	-655.232747	0.125869	-903.161908	-0.552822	0.725316	22190.00824
-29.867111	-666.677188	127.540646	-893.243392	0.210141	1.488279	22206.79342
65.503231	-665.151262	286.999858	-849.754516	0.973104	-1.563572	22218.23786
141.799505	-646.840157	338.881324	-854.332293	-0.552822	-0.037647	22199.16379
237.169847	-624.714237	457.140548	-775.747131	-0.552822	0.725316	22204.50453
320.332786	-573.595734	577.688661	-678.850863	-0.552822	0.725316	22226.63045
396.629059	-500.351311	677.636779	-562.117565	0.210141	-0.037647	22209.84527
466.058668	-441.603181	723.414543	-459.880558	1.736066	-0.037647	22245.70452
514.888283	-368.358758	750.881202	-365.273178	0.210141	0.725316	22246.46748
546.169756	-282.906931	797.421929	-290.50283	0.210141	0.725316	22231.20823
566.76975	-198.98103	787.503413	-161.562128	-0.552822	-0.037647	22228.15638
578.214191	-90.640322	759.273792	-24.991798	0.210141	2.251241	22238.07489
584.317893	-23.499601	740.962686	123.785936	0.210141	-0.037647	22222.81564
569.058638	78.737406	746.303426	253.489601	0.210141	-0.80061	22218.23786
546.932718	174.870711	711.970102	361.067347	0.210141	-0.037647	22228.15638
535.488277	243.537357	657.799748	457.963615	0.210141	1.488279	22228.91934
497.340141	333.56696	577.688661	575.459876	-1.315785	-0.80061	22215.94897
463.006817	405.285457	486.896095	667.778367	-0.552822	-0.80061	22210.60823
396.629059	483.107657	378.555386	741.02279	-0.552822	-0.037647	22207.55638
347.799444	533.463197	281.659119	801.296846	0.210141	-0.037647	22179.32676
275.317984	582.292812	165.688783	854.704238	0.210141	-0.037647	22201.45268
211.992077	605.944657	97.785099	862.333865	0.210141	1.488279	22211.3712
132.643952	621.203912	-32.681529	861.570903	-0.552822	-1.563572	22199.16379
79.999523	612.811322	-175.355561	831.052393	1.736066	1.488279	22209.08231
-13.844893	612.811322	-211.977772	895.904226	-0.552822	0.725316	39.674062
-100.059682	594.500216	-355.414767	848.600536	0.210141	1.488279	15.259255
-171.77818	573.13726	-431.71104	781.459815	1.736066	1.488279	11.444441
-243.496677	559.40393	-492.748059	745.600567	1.736066	2.251241	22102.26753
-318.267025	509.811352	-558.362855	641.837634	0.973104	0.725316	22228.15638
-392.274411	457.929886	-668.229489	537.311739	0.210141	0.725316	22230.44527
-460.941057	366.374358	-715.533178	404.556223	0.210141	-0.80061	22234.26008
-512.822523	296.181786	-786.488713	286.296999	0.210141	-0.037647	22229.6823
-551.733623	206.152183	-782.673899	169.5637	0.973104	-1.563572	22216.71194
-605.903977	109.255916	-832.266477	-60.851046	0.210141	1.488279	22223.5786
-638.711375	45.167046	-766.651682	-125.702879	-0.552822	1.488279	22225.86749
-650.155816	-33.418116	-732.318359	-218.02137	-1.315785	-1.563572	22215.18601
-631.84471	-134.129198	-751.392427	-343.910222	0.210141	-0.037647	22228.15638
-607.429903	-209.662509	-659.073936	-440.043527	0.973104	1.488279	22232.73415
-560.889176	-304.269888	-601.088768	-561.354602	-1.315785	-0.80061	22192.29713
-527.318815	-386.669863	-517.925829	-672.747161	-0.552822	1.488279	22209.84527
-443.392914	-454.573547	-433.999928	-789.48046	0.973104	-0.037647	22182.37861
-392.274411	-522.477231	-345.496251	-811.606379	0.210141	-0.037647	22197.63787
-310.637398	-575.121659	-212.740735	-865.776734	-0.552822	-0.037647	22219.00082
-235.104087	-620.136461	-115.844467	-902.398945	0.973104	1.488279	22207.55638
-119.133751	-657.521635	6.229571	-932.917455	0.210141	1.488279	22202.97861
-28.341185	-659.047561	147.377677	-866.539697	0.210141	-1.563572	22212.89712
57.873604	-652.180896	273.266529	-838.310075	0.210141	-0.037647	22219.76379
160.110611	-652.180896	379.318349	-803.976752	0.973104	0.725316	22189.24528
244.799475	-608.69202	477.740542	-745.991584	1.736066	1.488279	22222.81564
336.355003	-571.306846	568.533108	-688.769379	0.973104	0.725316	22251.04526
378.317954	-525.529082	646.355307	-565.932378	-0.552822	-0.037647	22233.49712
470.636445	-448.469845	718.836767	-482.006477	0.973104	-0.037647	22231.20823
517.177172	-384.380975	724.940469	-388.925023	0.210141	0.725316	22238.07489
542.354942	-312.662478	789.792302	-323.310228	-0.552822	0.725316	22224.34156
578.977153	-216.529173	772.244159	-173.006569	0.973104	0.725316	22218.23786
588.132706	-112.003278	747.829351	-29.569574	0.210141	0.725316	22227.39341
578.214191	-16.632936	791.318227	129.126675	0.973104	0.725316	22234.26008
566.76975	74.922592	705.866401	235.178496	-1.315785	-0.037647	22155.67492
545.406793	144.352201	698.999736	354.963645	-1.315785	1.488279	22207.55638
500.391991	238.959581	632.621978	453.385838	-0.552822	1.488279	22213.66009
486.658662	318.307705	558.614592	545.704329	0.210141	2.251241	22199.92676
463.76978	411.389159	487.659058	662.437628	0.973104	2.251241	22212.89712
408.0735	463.270625	373.214647	708.978355	0.973104	-0.037647	22218.23786
335.59204	526.596533	261.059125	772.304262	0.973104	1.488279	22205.2675
285.2365	580.766887	170.266559	846.311648	0.210141	0.725316	22200.68972
208.177263	613.574285	39.036968	824.948691	-0.552822	-1.563572	22216.71194
137.984691	612.811322	-50.229672	882.170896	0.210141	0.725316	22197.63787
69.318045	618.152061	-97.533361	905.822741	0.973104	1.488279	22205.2675
-0.874527	619.677986	-208.925921	879.882008	0.210141	1.488279	58.748131
-95.481906	602.129844	-321.081443	847.837573	-0.552822	-2.326535	14.496292
-167.200403	563.981707	-414.92586	773.067225	0.210141	1.488279	10.681478
-233.578161	544.144676	-485.881395	722.711684	0.973104	1.488279	22112.18604
-310.637398	504.470613	-554.548041	622.763566	-0.552822	-0.037647	22219.76379
-383.881821	444.95952	-642.288756	542.652479	0.210141	-0.037647	22212.89712
-442.629951	360.270656	-720.110955	412.948813	0.210141	-0.037647	22222.05268
-514.348449	291.60401	-780.385011	292.400701	0.210141	2.251241	22227.39341
-575.385468	216.833661	-768.177607	166.511849	-0.552822	-0.037647	22213.66009
-593.696573	137.485537	-801.747968	39.860035	-0.552822	-0.037647	22223.5786
-634.133598	39.826306	-790.303527	-91.369556	-1.315785	0.725316	22229.6823
-631.84471	-41.810706	-754.444278	-223.362109	-0.552822	1.488279	22196.87491
-624.215083	-131.077347	-717.822067	-324.073191	-1.315785	-1.563572	22203.74157
-615.822493	-208.136583	-668.992451	-477.428701	-1.315785	1.488279	22213.66009
-572.333617	-304.269888	-625.503575	-546.85831	0.210141	0.725316	22201.45268
-500.615119	-390.484677	-511.059165	-678.850863	0.973104	1.488279	22219.76379
-438.815138	-445.417994	-446.207332	-747.51751	-1.315785	-1.563572	22200.68972
-379.304044	-519.42538	-329.474033	-818.473044	0.210141	-0.037647	22201.45268
-299.192957	-584.277212	-227.237027	-894.006355	0.210141	-0.037647	22217.4749
-206.111503	-617.847573	-130.340759	-893.243392	0.973104	0.725316	22211.3712
-121.422639	-657.521635	26.066602	-876.458212	0.210141	1.488279	22200.68972
-23.763409	-652.180896	177.133224	-852.806367	0.973104	0.725316	22228.91934
65.503231	-658.284598	283.948007	-854.332293	1.736066	1.488279	22241.88971
166.214313	-652.943859	337.355399	-819.99897	0.973104	-0.037647	22205.2675
235.643922	-611.743871	483.081281	-766.591578	1.736066	2.251241	22212.89712
314.229084	-572.069809	576.925698	-678.850863	-0.552822	0.725316	22235.786
379.843879	-539.262411	622.703462	-595.687925	-0.552822	-0.80061	22224.34156
456.140153	-458.388361	705.866401	-483.532403	-0.552822	-0.80061	22215.18601
504.206805	-392.773565	765.377494	-384.347247	0.210141	-0.037647	22225.86749
553.03642	-298.929149	782.925637	-269.902836	0.210141	0.725316	22231.97119
565.243824	-218.818061	741.725649	-158.510277	-0.552822	0.725316	22214.42305
584.317893	-120.395868	779.110823	-5.917729	-1.315785	-0.037647	22206.79342
569.821601	-28.077377	780.636749	125.311861	-1.315785	1.488279	22210.60823
558.377159	58.137412	764.614531	229.837756	-1.315785	-1.563572	22197.63787
533.199389	154.270717	717.310842	329.785875	-0.552822	-0.037647	22215.18601
535.488277	238.959581	615.073835	464.830279	-1.315785	1.488279	22222.05268
491.999401	346.537327	540.303487	536.548777	-0.552822	1.488279	22216.71194
470.636445	419.781749	450.273884	603.689497	-0.552822	-0.80061	22212.13416
408.0735	475.478029	354.140579	658.622815	0.973104	0.725316	22224.34156
344.747593	537.278011	269.451715	772.304262	0.210141	0.725316	22215.18601
269.977245	583.818738	126.777683	801.296846	0.210141	-0.037647	22188.48232
208.177263	613.574285	98.548062	859.282014	1.736066	2.251241	22240.36378
149.429132	625.781688	16.911049	901.244965	0.973104	1.488279	22238.07489
83.051374	625.018726	-100.585212	895.904226	0.210141	-0.037647	22221.28971
-4.68934	616.626136	-201.296294	900.482002	-0.552822	-0.037647	100.711081
-73.355987	591.448365	-327.948108	819.607952	0.973104	-0.037647	14.496292
-162.622627	578.477999	-404.244382	800.533884	-1.315785	1.488279	13.733329
-244.25964	553.300228	-504.955463	723.474647	-0.552822	-0.037647	21872.61574
-328.185541	508.285427	-563.703594	622.000603	-0.552822	0.725316	22209.84527
-384.644783	451.063222	-643.051718	532.733963	0.210141	0.725316	22207.55638
-466.281796	361.033619	-714.770216	360.304384	0.210141	1.488279	22222.05268
-514.348449	299.9966	-759.022054	292.400701	0.210141	1.488279	22231.97119
-569.281766	213.78181	-785.72575	168.800737	-0.552822	0.725316	22190.7712
-613.533604	137.485537	-811.666483	52.830401	-0.552822	-0.037647	22203.74157
-634.133598	58.137412	-785.72575	-84.502891	-2.078747	-0.80061	22209.84527
-631.84471	-36.469967	-756.733166	-216.495445	0.210141	0.725316	22203.74157
-615.05953	-135.655123	-726.977619	-345.436147	0.973104	-0.037647	22216.71194
-589.118797	-205.084732	-675.859116	-453.776856	0.210141	0.725316	22231.97119
-568.518803	-278.329155	-633.896165	-599.502739	-0.552822	-0.037647	22212.89712
-496.037343	-369.884683	-559.125817	-686.480491	0.210141	-0.037647	22219.00082
-470.09661	-431.684665	-490.459171	-818.473044	0.210141	0.725316	22212.13416
-388.459597	-499.588349	-350.83699	-840.598963	0.210141	1.488279	22199.16379
-294.61518	-559.099442	-198.244443	-849.754516	0.210141	-0.037647	22235.02304
-204.585577	-595.721653	-107.451877	-871.880436	0.210141	1.488279	22237.31193
-111.504124	-663.625337	18.436975	-928.339678	0.210141	-0.037647	22218.23786
-32.918962	-667.440151	174.844336	-863.487846	0.973104	-0.037647	22212.13416
66.266194	-667.440151	282.422082	-837.547113	0.210141	-0.80061	22190.7712
147.903207	-674.306815	361.770206	-821.524895	-1.315785	-0.037647	22198.40083
237.169847	-615.558685	473.925728	-768.880466	0.210141	1.488279	22209.08231
311.940195	-572.832771	563.955331	-703.265671	0.210141	-0.037647	22225.86749
380.606842	-524.766119	638.72568	-594.161999	0.210141	0.725316	22232.73415
461.480892	-454.573547	682.214556	-482.76944	-0.552822	-0.80061	22215.18601
500.391991	-390.484677	756.221941	-395.791688	0.210141	-0.037647	22206.03046
543.117905	-299.692111	782.162674	-282.873203	0.210141	0.725316	22212.89712
566.006787	-221.869912	779.110823	-162.32509	-0.552822	1.488279	22194.58602
565.243824	-108.951427	765.377494	-38.725127	-0.552822	-0.80061	22209.84527
581.266042	-18.921824	798.184892	92.504464	-1.315785	-0.80061	22220.52675
566.76975	65.004077	740.199724	237.467384	-1.315785	-1.563572	22214.42305
549.984569	151.218866	703.577512	328.259949	-0.552822	1.488279	22223.5786
517.940134	242.774394	615.073835	438.889546	0.210141	0.725316	22231.20823
495.051252	321.359556	577.688661	552.570994	-0.552822	-0.80061	22221.28971
448.510525	402.996569	425.859076	586.904317	0.973104	-0.037647	22199.16379
418.754979	499.892837	394.577604	701.348728	0.973104	-0.037647	22229.6823
351.614258	541.855787	309.88874	786.800554	0.973104	0.725316	22241.88971
269.977245	574.663185	174.081373	839.444983	0.973104	1.488279	22226.63045
209.703189	608.996508	75.65918	869.20053	0.210141	0.725316	22225.86749
134.93284	626.544651	-20.474125	908.111629	0.210141	-0.80061	22223.5786
63.977306	609.759471	-89.140771	906.585704	0.210141	-0.037647	22206.79342
-6.978229	604.418732	-212.740735	892.852375	0.210141	0.725316	93.844417
-72.593024	601.366881	-314.214779	847.074611	0.210141	1.488279	13.733329
-158.04485	587.633552	-395.851792	795.956107	-0.552822	0.725316	13.733329
-248.074453	548.722452	-478.251767	721.185759	0.973104	-0.037647	22045.04532
-331.237392	511.337278	-568.28137	628.104305	0.210141	-0.037647	22217.4749
-396.852187	441.907669	-652.207271	541.126553	0.210141	1.488279	22189.24528
-447.970691	369.426209	-707.903551	415.237701	-0.552822	0.725316	22202.21564
-534.18548	306.100302	-794.11834	266.459968	0.210141	-0.037647	22209.84527
-547.918809	213.018848	-759.785017	153.541483	-0.552822	-0.037647	22196.11194
-599.800275	119.937394	-775.044272	33.756333	0.210141	0.725316	22214.42305
-634.133598	54.322598	-773.518346	-70.006599	-0.552822	-0.037647	22231.97119
-629.555822	-27.314414	-745.288725	-199.710264	0.210141	0.725316	22213.66009
-623.45212	-124.973645	-705.614663	-350.776886	0.973104	1.488279	22224.34156
-605.141014	-224.158801	-680.436892	-455.302781	0.973104	2.251241	22230.44527
-567.75584	-294.351372	-648.392457	-560.591639	0.973104	0.725316	22219.76379
-513.585486	-374.46246	-512.58509	-674.273087	1.736066	2.251241	22237.31193
-460.941057	-451.521696	-446.207332	-782.613795	0.973104	-0.037647	22241.12674
-372.43738	-503.403162	-341.681437	-796.347125	0.973104	-0.037647	22223.5786
-290.037404	-586.566101	-231.05184	-881.798951	0.973104	1.488279	22221.28971
-223.659646	-621.662386	-117.370393	-884.087839	0.210141	0.725316	22222.05268
-119.896714	-668.966076	23.014751	-890.954504	-0.552822	-0.037647	22208.31935
-25.289334	-672.017927	164.162857	-839.073038	-0.552822	-0.037647	22204.50453
44.903238	-656.758672	273.266529	-850.517479	-0.552822	-0.037647	22214.42305
145.614319	-653.706821	380.844275	-819.99897	0.210141	0.725316	22219.00082
223.436518	-607.166094	489.184983	-794.058237	-0.552822	2.251241	22208.31935
313.466121	-578.17351	556.325704	-688.006416	-1.315785	-0.80061	22203.74157
381.369804	-531.632783	602.103468	-636.887913	-0.552822	-1.563572	22209.84527
433.251271	-456.862435	706.629363	-498.791657	-0.552822	-0.80061	22196.11194
499.629029	-381.329124	731.807134	-379.006508	-0.552822	0.725316	22214.42305
556.088271	-296.640261	792.844153	-284.399128	0.210141	1.488279	22212.89712
561.42901	-208.899546	756.221941	-192.080637	-0.552822	-0.037647	22212.89712
594.999371	-113.529204	789.029339	-18.888096	0.973104	-0.80061	22219.76379
592.710483	-29.603303	795.133041	110.052607	-0.552822	-0.80061	22229.6823
566.76975	69.581853	736.38491	249.674788	0.973104	-0.037647	22220.52675
537.777166	170.292934	715.021953	354.200683	0.973104	-0.037647	22220.52675
529.384575	256.507724	606.681245	419.052515	0.973104	-0.037647	22242.65267
512.599395	329.752146	596.762729	573.170988	0.210141	1.488279	22244.17859
456.140153	404.522495	435.777592	619.711715	0.210141	-0.037647	22218.23786
411.888314	476.240992	385.422051	719.659833	0.210141	-0.037647	22218.23786
362.295736	527.359495	293.866523	804.348697	0.210141	0.725316	22232.73415
283.710574	573.900222	181.711	826.474617	0.210141	0.725316	22198.40083
205.125412	599.840955	108.466578	865.385716	0.210141	-0.037647	22204.50453
141.799505	616.626136	-2.163019	900.482002	0.210141	-0.037647	22222.81564
65.503231	616.626136	-92.955585	914.978294	0.973104	0.725316	22206.03046
-24.526372	611.285396	-219.607399	878.356083	0.210141	-0.80061	83.925901
-89.378204	597.552067	-355.414767	835.630169	-1.315785	-1.563572	12.970367
-170.252254	570.848371	-382.881425	786.800554	0.210141	3.014204	12.207404
-261.807783	546.433564	-551.49619	702.111691	-1.315785	-0.037647	21910.76388
-308.34851	502.944688	-574.385072	628.104305	-0.552822	-0.80061	22196.87491
-376.252193	442.670632	-664.414675	536.548777	0.210141	-0.037647	22196.87491
-439.5781	361.033619	-716.296141	396.926596	-0.552822	-0.037647	22212.89712
-506.718821	307.626227	-768.94057	272.56367	-0.552822	0.725316	22229.6823
-553.259548	212.255885	-799.459079	144.38593	-0.552822	-0.80061	22207.55638
-598.27435	142.826276	-797.933154	44.437811	0.973104	-0.037647	22213.66009
-631.081747	62.715189	-763.599831	-66.954748	-0.552822	-0.037647	22222.81564
-633.370636	-24.262563	-742.236874	-224.888035	0.973104	0.725316	22225.10453
-620.400269	-115.055129	-703.325775	-381.295396	1.736066	2.251241	22242.65267
-602.852126	-214.240285	-684.251706	-450.725005	0.210141	2.251241	22244.94156
-560.126213	-288.24767	-601.851731	-546.85831	0.973104	-0.037647	22241.12674
-508.244747	-373.699497	-517.162867	-640.702726	0.973104	-0.037647	22222.81564
-443.392914	-437.025404	-425.607338	-773.458243	0.973104	-0.037647	22229.6823
-404.481815	-521.714268	-351.599953	-811.606379	0.973104	1.488279	22211.3712
-308.34851	-569.78092	-220.370362	-854.332293	0.210141	1.488279	22204.50453
-212.978168	-612.506834	-108.21484	-877.984138	0.973104	1.488279	22218.23786
-125.237453	-659.810523	35.222155	-888.665616	0.973104	0.725316	22220.52675
-43.60044	-672.017927	161.873969	-870.35451	0.973104	0.725316	22199.16379
49.481014	-672.78089	240.459131	-890.191541	-1.315785	-1.563572	22193.06009
127.303213	-646.840157	326.67392	-836.021187	0.973104	0.725316	22204.50453
220.384667	-630.817939	379.318349	-805.502678	-0.552822	2.251241	22192.29713
299.732792	-582.751287	550.222002	-694.873081	-0.552822	-0.037647	22210.60823
384.421655	-520.951305	633.38494	-588.058298	-0.552822	-0.80061	22221.28971
463.006817	-463.7291	670.007152	-483.532403	0.210141	-1.563572	22215.94897
483.606811	-393.536528	737.910835	-429.362048	-0.552822	0.725316	22224.34156
566.76975	-287.484708	774.533047	-299.658383	0.210141	-0.80061	22229.6823
578.977153	-212.714359	795.896003	-176.821382	0.973104	2.251241	22222.81564
573.636414	-115.818092	792.08119	-15.073282	0.210141	2.251241	22219.76379
591.184557	-13.581085	782.925637	113.104458	0.973104	-0.80061	22244.17859
578.977153	51.270748	726.466394	217.630353	1.736066	-1.563572	22247.99341
566.006787	169.529972	637.962717	273.326632	0.210141	0.725316	22231.97119
520.229023	242.011432	642.540493	456.437689	0.973104	2.251241	22237.31193
503.443842	323.648445	589.133102	547.230255	0.210141	-0.80061	22240.36378
459.954966	408.337308	488.42202	645.652448	-0.552822	-1.563572	22215.18601
422.569792	476.240992	390.76279	693.7191	-0.552822	-0.037647	22202.97861
357.71796	522.781719	288.525783	795.956107	0.210141	0.725316	22223.5786
276.080947	577.715036	177.133224	844.02276	0.210141	2.251241	22205.2675
205.125412	601.366881	99.311025	844.02276	-1.315785	-0.037647	22196.87491
147.903207	609.759471	26.829565	902.007928	0.210141	0.725316	22221.28971
78.473598	608.996508	-108.21484	895.904226	-0.552822	-0.80061	22183.14158
-16.133781	607.470583	-250.125909	847.074611	-0.552822	-1.563572	76.296274
-86.326353	582.292812	-360.755506	813.50425	-0.552822	-0.037647	13.733329
-161.096701	570.848371	-410.348084	782.222778	-0.552822	1.488279	11.444441
-239.681863	557.115042	-482.066581	753.230194	0.210141	-0.037647	21727.65282
-312.163323	515.152092	-569.044333	663.200591	-0.552822	1.488279	22212.89712
-377.015156	457.166924	-630.081352	538.837665	0.973104	2.251241	22212.89712
-435.763287	384.685464	-701.036886	423.630292	-0.552822	-0.037647	22214.42305
-513.585486	301.522525	-775.807235	297.74144	0.210141	0.725316	22225.86749
-554.785474	241.248469	-797.933154	186.34888	-0.552822	1.488279	22219.76379
-598.27435	158.085531	-790.303527	68.852619	0.973104	1.488279	22239.60082
-602.852126	66.530002	-794.881303	-75.347338	0.210141	0.725316	22244.17859
-644.052114	-15.107011	-767.414644	-201.23619	0.973104	-1.563572	22241.12674
-628.792859	-111.240315	-723.162806	-295.080607	0.210141	0.725316	22227.39341
-604.378052	-195.166217	-673.570228	-436.991676	0.210141	1.488279	22232.73415
-554.022511	-290.536559	-617.110985	-548.384235	-1.315785	0.725316	22225.10453
-531.133629	-370.647646	-489.696208	-647.569391	-0.552822	0.725316	22205.2675
-461.70402	-446.180957	-444.681407	-746.754547	0.210141	1.488279	22222.05268
-392.274411	-515.610566	-342.4444	-791.006386	-0.552822	-0.037647	22223.5786
-320.555913	-565.203144	-229.525915	-871.117473	0.210141	0.725316	22188.48232
-234.341124	-616.321647	-108.977803	-895.532281	-1.315785	1.488279	22193.82305
-158.04485	-655.99571	6.992534	-926.05079	0.210141	1.488279	22198.40083
-47.415254	-665.914225	127.540646	-880.273026	-0.552822	-0.80061	22178.5638
51.769902	-670.492002	200.785069	-964.198927	-0.552822	-1.563572	22191.53417
145.614319	-661.336449	348.79984	-855.095255	0.210141	0.725316	22210.60823
225.725406	-613.269796	473.925728	-752.095286	-0.552822	0.725316	22213.66009
300.495754	-584.277212	550.984965	-688.769379	0.210141	0.725316	22225.10453
388.236469	-530.106858	618.125686	-615.524956	0.210141	0.725316	22231.97119
452.325339	-463.7291	687.555295	-499.55462	-0.552822	-1.563572	22221.28971
511.07347	-403.455044	722.651581	-415.628719	0.210141	-0.037647	22219.00082
543.117905	-302.743962	793.607115	-295.080607	0.973104	0.725316	22239.60082
588.895669	-202.032881	763.088606	-170.71768	0.973104	0.725316	22247.99341
575.925302	-130.314384	789.029339	-22.70291	0.973104	-0.80061	22232.73415
575.16234	-31.129228	753.933053	108.526681	-1.315785	-0.037647	22234.26008
562.954936	46.692971	754.696016	216.86739	0.210141	-0.80061	22239.60082
559.140122	145.878127	710.444177	356.489571	0.210141	1.488279	22218.23786
539.303091	230.566991	651.696046	446.519174	0.973104	0.725316	22225.86749
498.866066	308.38919	570.821996	545.704329	-1.315785	-0.037647	22231.20823
482.843848	394.603979	483.844244	641.837634	-1.315785	0.725316	22215.18601
416.46609	478.52988	368.636871	692.193175	0.210141	-0.037647	22198.40083
352.37722	525.83357	301.49615	796.71907	0.210141	0.725316	22219.76379
285.999462	563.218744	181.711	843.259797	0.210141	0.725316	22186.95639
212.75504	601.366881	67.26659	860.80794	-0.552822	-0.037647	22191.53417
136.458766	616.626136	-34.970417	863.096828	-0.552822	-0.80061	22194.58602
73.132859	619.677986	-100.585212	914.215331	-1.315785	0.725316	22193.06009
-0.111564	615.863173	-224.948139	869.20053	0.210141	-0.037647	135.807367
-65.726359	594.500216	-327.948108	853.178312	-0.552822	-0.037647	16.78518
-150.415223	583.055775	-398.903643	797.482033	0.210141	1.488279	11.444441
-243.496677	554.826154	-475.962879	750.941306	0.210141	2.251241	21975.61571
-320.555913	520.492831	-588.881364	647.178373	-0.552822	0.725316	22212.89712
-390.748485	454.115073	-659.073936	551.045069	-0.552822	-0.80061	22215.18601
-431.948473	374.766948	-715.533178	426.682143	0.210141	-0.80061	22235.786
-529.607703	308.38919	-773.518346	277.904409	0.210141	0.725316	22240.36378
-564.703989	229.804028	-836.844254	135.230377	0.973104	1.488279	22235.786
-620.400269	145.115164	-796.407228	50.541513	-0.552822	-0.037647	22226.63045
-628.029896	77.211481	-796.407228	-81.45104	0.973104	0.725316	22231.97119
-635.659524	-15.869973	-722.399843	-189.791749	-0.552822	-0.80061	22224.34156
-615.05953	-117.344017	-684.251706	-333.228743	0.210141	0.725316	22215.18601
-597.511387	-214.240285	-644.577644	-435.46575	-0.552822	0.725316	22222.05268
-579.963244	-292.062484	-595.748029	-527.021279	-0.552822	1.488279	22232.73415
-522.741039	-355.388391	-552.259153	-680.376789	0.973104	-0.80061	22186.95639
-461.70402	-450.758733	-437.051779	-741.413808	-1.315785	-1.563572	22193.06009
-415.163293	-511.03279	-344.733288	-817.710081	-0.552822	-0.80061	22209.08231
-348.785535	-588.092026	-234.866654	-856.621181	-1.315785	2.251241	22159.48973
-233.578161	-636.921641	-130.340759	-915.369312	-0.552822	-0.037647	22200.68972
-135.918931	-652.180896	23.777714	-899.347094	0.210141	-0.037647	22213.66009
-51.230067	-676.595704	151.192491	-887.902653	0.210141	0.725316	22210.60823
44.140275	-671.254964	261.822088	-852.043405	0.210141	-0.037647	22206.79342
131.88099	-652.943859	354.140579	-815.421193	0.210141	-0.80061	22213.66009
231.066145	-611.743871	483.081281	-765.065653	-0.552822	1.488279	22218.23786
303.547605	-575.121659	571.584959	-684.191602	-0.552822	1.488279	22218.23786
385.947581	-511.03279	612.784947	-600.265701	0.973104	1.488279	22251.80822
454.614227	-448.469845	693.658997	-499.55462	0.210141	-0.80061	22249.51933
498.866066	-392.010603	725.703432	-428.599086	0.973104	-0.037647	22231.97119
553.03642	-293.58841	762.325643	-305.762085	0.973104	-0.037647	22231.97119
582.029004	-211.188434	777.584898	-211.154706	0.210141	0.725316	22239.60082
584.317893	-118.10698	796.658966	-36.436239	0.973104	2.251241	22219.76379
563.717899	-39.521818	800.47378	124.548899	-0.552822	0.725316	22224.34156
569.821601	48.218897	774.533047	227.548868	0.210141	-1.563572	22230.44527
554.562346	143.589239	740.199724	316.052546	0.210141	0.725316	22217.4749
520.229023	252.69291	653.221972	425.91918	0.210141	2.251241	22223.5786
501.917917	319.833631	578.451623	546.467292	-1.315785	0.725316	22228.91934
459.954966	386.974352	481.555356	631.156156	-1.315785	-0.80061	22187.71935
423.332755	470.900253	357.955392	665.489479	-1.315785	-0.037647	22195.34898
343.221668	508.285427	245.79987	776.882039	0.210141	-0.037647	22195.34898
285.999462	547.959489	186.288777	815.793138	-0.552822	-0.80061	22188.48232
218.858742	604.418732	108.466578	859.282014	0.210141	1.488279	22211.3712
142.562468	620.440949	30.644378	911.926443	0.210141	0.725316	22214.42305
79.999523	618.915024	-76.933368	915.741257	0.210141	1.488279	22211.3712
1.414362	613.574285	-200.533331	886.748673	0.210141	-3.089498	269.325846
-81.748577	615.863173	-327.948108	821.89684	0.210141	2.251241	16.78518
-148.126335	581.52985	-387.459201	804.348697	-0.552822	0.725316	10.681478
-227.47446	562.455781	-485.118432	750.941306	0.973104	1.488279	21833.70464
-293.089255	512.863203	-572.096184	644.889485	0.973104	-1.563572	22224.34156
-358.70405	457.929886	-654.496159	506.030267	0.210141	1.488279	22231.97119
-447.207728	386.974352	-697.222073	412.185851	0.210141	0.725316	22224.34156
-502.141045	313.729929	-760.54798	305.371067	0.210141	-0.037647	22228.15638
-549.444735	219.12255	-785.72575	159.645185	0.210141	0.725316	22225.86749
-588.355834	148.929978	-781.147974	97.845203	-0.552822	2.251241	22211.3712
-638.711375	71.870741	-760.54798	-44.828829	0.210141	0.725316	22224.34156
-638.711375	-25.025526	-751.392427	-185.213972	-0.552822	-0.80061	22230.44527
-644.052114	-111.240315	-710.955402	-339.332445	-0.552822	-0.037647	22213.66009
-612.770642	-211.188434	-685.014669	-453.013893	-0.552822	-0.037647	22201.45268
-570.807691	-282.143969	-610.244321	-546.85831	-0.552822	-0.80061	22209.84527
-527.318815	-359.966168	-559.125817	-722.339739	-0.552822	0.725316	22161.01566
-487.644753	-428.632814	-440.10363	-811.606379	0.210141	0.725316	22202.97861
-425.081808	-509.506864	-344.733288	-794.821199	-0.552822	-0.80061	22217.4749
-310.637398	-585.040175	-247.074058	-881.798951	0.210141	-0.80061	22198.40083
-238.918901	-611.743871	-99.82225	-873.406361	0.210141	-0.037647	22212.89712
-132.86708	-660.573486	26.829565	-882.561914	0.210141	0.725316	22218.23786
-41.311552	-670.492002	142.799901	-862.724883	0.210141	-0.037647	22206.79342
27.355095	-667.440151	257.244311	-859.673032	-0.552822	-0.80061	22183.14158
157.05876	-652.943859	321.333181	-826.865634	0.973104	1.488279	22223.5786
234.880959	-615.558685	482.318319	-759.724913	0.973104	2.251241	22251.04526
305.073531	-572.069809	538.014598	-679.613826	0.973104	1.488279	22231.20823
388.999432	-517.136491	625.755313	-621.628658	0.210141	-0.037647	22235.786
452.325339	-470.595765	682.977518	-509.473136	0.210141	-1.563572	22238.83786
496.577178	-397.351342	756.984904	-392.739837	0.210141	-0.037647	22217.4749
545.406793	-316.477292	763.088606	-311.865787	0.210141	-0.80061	22222.05268
568.295675	-220.343987	791.318227	-169.954718	0.973104	1.488279	22231.20823
587.369743	-135.655123	802.762668	-7.443655	-0.552822	-0.037647	22215.18601
586.606781	-28.84034	785.214525	110.815569	0.973104	-0.80061	22224.34156
578.214191	66.530002	772.244159	229.074794	0.210141	-0.037647	22233.49712
546.932718	146.64109	708.918251	351.911794	-1.315785	0.725316	22191.53417
530.910501	232.092916	629.570127	426.682143	0.210141	1.488279	22206.03046
493.525327	297.707712	582.266437	516.711745	-0.552822	0.725316	22209.08231
470.636445	409.863234	423.570188	541.889516	0.210141	-0.037647	22205.2675
411.125351	472.426178	370.925759	689.141324	-0.552822	-2.326535	22214.42305
347.799444	509.04839	287.762821	782.985741	-0.552822	0.725316	22209.08231
291.340202	576.18911	203.073957	848.600536	0.210141	0.725316	22215.94897
202.836524	608.233545	122.199907	880.644971	0.210141	1.488279	22211.3712
131.88099	615.10021	29.118453	908.874592	-0.552822	-0.037647	22201.45268
90.681002	618.152061	-96.770399	885.222747	-0.552822	-1.563572	22205.2675
3.70325	608.996508	-211.214809	871.489418	0.973104	-0.037647	234.22956
-87.089316	587.633552	-347.022176	815.793138	-0.552822	-0.037647	15.259255
-154.230037	570.848371	-427.133264	787.563517	0.210141	0.725316	11.444441
-248.074453	553.300228	-453.073997	735.682051	0.973104	2.251241	21858.88241
-315.215174	504.470613	-566.755445	615.133939	0.210141	0.725316	22213.66009
-384.644783	441.907669	-644.577644	517.474708	0.210141	1.488279	22220.52675
-447.207728	379.344724	-682.725781	436.600658	-0.552822	-1.563572	22209.08231
-493.748455	297.707712	-756.733166	303.845142	0.210141	-0.037647	22222.05268
-578.437319	220.648475	-778.859086	204.659986	-0.552822	1.488279	22228.91934
-608.955828	146.64109	-787.251676	74.956321	-0.552822	1.488279	22209.84527
-629.555822	66.530002	-760.54798	-49.406605	-0.552822	0.725316	22202.21564
-645.578039	-30.366265	-758.259092	-201.23619	-0.552822	-0.037647	22211.3712
-635.659524	-119.632906	-731.555396	-372.902806	0.210141	-0.037647	22196.11194
-628.792859	-218.818061	-704.8517	-467.510185	-0.552822	0.725316	22210.60823
-574.622505	-296.640261	-621.688762	-538.46572	0.973104	3.014204	22222.05268
-538.763256	-375.225422	-521.740643	-666.643459	0.210141	0.725316	22199.92676
-449.496616	-432.447628	-449.259183	-759.724913	0.973104	-0.037647	22208.31935
-391.511448	-503.403162	-328.711071	-776.510094	0.210141	-0.80061	22225.10453
-312.926286	-569.017958	-230.288878	-842.124889	-0.552822	-0.037647	22210.60823
-239.681863	-623.951275	-110.503728	-887.13969	0.973104	1.488279	22198.40083
-157.281888	-657.521635	16.911049	-896.295243	1.736066	1.488279	22232.73415
-17.659707	-682.699405	121.436944	-874.169324	0.973104	2.251241	22233.49712
28.88102	-654.469784	228.251727	-904.687833	0.210141	-0.80061	22197.63787
125.777288	-655.232747	310.651703	-839.836001	0.210141	-0.037647	22212.13416
216.569853	-621.662386	452.562772	-771.932317	-0.552822	1.488279	22238.07489
300.495754	-583.51425	556.325704	-712.421224	0.973104	1.488279	22199.16379
376.029065	-546.129075	596.762729	-596.450888	-0.552822	-0.037647	22224.34156
447.747563	-469.832802	698.999736	-484.295365	0.210141	0.725316	22230.44527
498.866066	-390.484677	751.644165	-401.89539	0.973104	-0.037647	22215.94897
545.406793	-329.447658	779.873786	-304.236159	0.210141	-1.563572	22220.52675
559.140122	-224.158801	794.370078	-176.05842	-1.315785	-0.037647	22225.86749
571.347526	-140.232899	814.207109	-21.939947	-1.315785	-0.037647	22195.34898
582.029004	-35.707005	785.977488	87.163725	-0.552822	0.725316	22202.97861
568.295675	56.611487	750.118239	203.897023	-0.552822	-1.563572	22218.23786
558.377159	136.722574	692.896034	300.793291	-1.315785	0.725316	22208.31935
535.488277	227.51514	619.651611	387.00808	0.210141	-0.037647	22219.76379
516.414209	316.78178	607.444207	557.148771	-0.552822	0.725316	22232.73415
485.895699	398.418793	447.222033	615.133939	0.210141	-0.037647	22215.18601
424.095718	471.663216	409.073896	721.948722	0.210141	-0.80061	22215.18601
360.006848	520.492831	309.88874	796.71907	0.210141	-1.563572	22210.60823
298.969829	585.344663	190.866553	854.704238	1.736066	-0.037647	22231.20823
225.725406	611.285396	123.725832	876.830157	0.973104	-0.037647	22223.5786
141.799505	637.226129	27.592527	885.98571	0.973104	-0.037647	22225.86749
67.029157	621.966875	-88.377809	888.274598	0.210141	0.725316	22215.18601
12.858803	625.781688	-234.866654	840.207946	0.210141	-2.326535	209.05179
-72.593024	590.685402	-337.103661	831.815356	0.210141	-0.80061	15.259255
-148.126335	583.818738	-417.977711	775.356113	-0.552822	2.251241	13.733329
-233.578161	564.744669	-470.62214	738.733902	0.210141	1.488279	21875.66759
-300.718882	510.574315	-525.555457	670.830218	0.210141	-0.037647	22208.31935
-357.941088	450.300259	-635.422091	571.645063	0.210141	1.488279	22225.10453
-438.815138	400.707681	-701.036886	428.208068	-2.078747	-1.563572	22209.08231
-510.533635	305.337339	-754.444278	307.659956	-1.315785	-1.563572	22196.87491
-544.103995	228.278102	-789.540564	163.459998	-0.552822	2.251241	22210.60823
-601.326201	136.722574	-797.170191	55.882252	0.210141	0.725316	22196.11194
-627.266934	68.81889	-786.488713	-65.428823	0.210141	0.725316	22209.08231
-637.948412	-13.581085	-810.140558	-242.436178	0.973104	-0.037647	22222.81564
-621.163232	-112.766241	-800.985005	-359.932439	-1.315785	-0.037647	22220.52675
-608.192865	-195.929179	-694.933184	-448.436117	0.210141	0.725316	22219.76379
-567.75584	-282.906931	-630.844315	-537.702757	0.973104	1.488279	22228.15638
-521.978076	-359.203205	-528.607308	-640.702726	-0.552822	-0.80061	22222.05268
-486.118827	-431.684665	-425.607338	-715.473075	0.210141	1.488279	22199.92676
-383.118858	-501.114274	-349.311065	-762.776764	1.736066	-0.037647	22240.36378
-332.000355	-555.284628	-257.755536	-856.621181	0.973104	-0.037647	22233.49712
-234.341124	-605.640169	-125.762983	-890.191541	0.973104	0.725316	22206.03046
-137.444857	-633.106827	-22.000051	-902.398945	0.210141	1.488279	22214.42305
-41.311552	-667.440151	119.911019	-892.48043	0.973104	0.725316	22223.5786
[truncated: 28,725 more rows]
