# Supplementary material for: Dynamic analysis of slant cracked rotor system considering nonlinear oil film force
Source: PLoS One. 2024 Jan 25;19(1):e0294293. doi: 10.1371/journal.pone.0294293 (PMC10810477; doi:10.1371/journal.pone.0294293)
Supplement: S1 File — These data were measured by two eddy current sensors, model WT0150. (ZIP) [file pone.0294293.s001.zip › 2021.3.18 Test data for plain bearings/2021.3.18 (P=0.2Mpa, Z=8.1g Non-monitoring disk clockwise126°+4.0g)/1200.csv]

1024	30720	7	0	3
8	8	8	8	10	10	1
3	3	3	3	1	1	4
2	1	4	3	0	0	0
0	0	0	0	-0.000009	0.000041	20740.73047
527.397843	-119.797916	663.092057	20.082163	-0.730762	2.085049	22215.18601
507.560812	-53.420158	632.573548	96.378437	-3.01965	-0.966802	22224.34156
526.63488	17.535377	617.314293	207.008033	0.032201	-0.966802	22232.73415
495.353408	78.572396	598.240224	294.748748	0.032201	1.322086	22216.71194
471.701563	138.083489	533.388392	345.104289	-2.256688	-1.729765	22201.45268
450.338606	200.646433	457.855081	396.222792	-1.493725	-0.203839	22207.55638
421.346022	274.653819	400.632876	458.785737	-3.782613	0.559123	22189.24528
408.375656	351.713055	297.632906	478.622768	1.558126	0.559123	22179.32676
367.175668	389.098229	241.173664	551.104228	0.032201	0.559123	22203.74157
320.634941	419.616739	144.277396	571.704222	-2.256688	-0.203839	22191.53417
254.257183	477.601907	73.321861	636.556054	0.032201	2.085049	22216.71194
200.086829	495.913013	-17.470704	652.578272	1.558126	2.085049	22209.84527
141.338698	525.668559	-58.670692	664.785676	-2.256688	-4.018653	22202.97861
96.323896	533.298187	-135.729928	647.237533	-1.493725	-0.203839	22191.53417
30.709101	540.927814	-207.448426	666.311601	-0.730762	-0.203839	22188.48232
-13.542738	539.401889	-264.670631	654.104197	1.558126	-0.203839	22228.15638
-74.579757	507.357454	-327.996538	631.215315	0.795163	0.559123	70.192572
-138.668627	485.231534	-419.552067	615.95606	1.558126	0.559123	14.496292
-181.39454	458.527839	-492.796489	509.141277	0.795163	1.322086	12.207404
-245.48341	455.475988	-515.685371	483.963507	0.795163	-0.203839	20445.11246
-298.127839	421.142664	-555.359434	446.578333	-0.730762	0.559123	22206.79342
-344.668566	377.653788	-582.826092	363.415394	-0.730762	0.559123	22209.84527
-385.105591	331.113061	-636.996447	293.985785	-0.730762	0.559123	22213.66009
-454.5352	292.201962	-654.54459	193.274704	-2.256688	-0.966802	22223.5786
-472.083343	225.824204	-652.255701	118.504356	-0.730762	1.322086	22225.86749
-507.942591	160.209408	-612.581639	56.704374	-2.256688	-1.729765	22215.94897
-524.727771	92.305725	-619.448304	-14.25116	-3.01965	-0.966802	22203.74157
-538.461101	57.972402	-599.611272	-120.302981	-2.256688	0.559123	22207.55638
-548.379616	6.853898	-540.100179	-203.465919	-2.256688	-0.966802	22196.11194
-539.224063	-69.442375	-510.344632	-263.739975	0.032201	0.559123	22217.4749
-517.098144	-129.716432	-496.611303	-344.614025	-0.730762	0.559123	22223.5786
-517.861107	-188.464562	-444.729837	-393.443641	0.795163	-0.203839	22197.63787
-461.401864	-261.708985	-366.144675	-459.821399	-1.493725	-0.203839	22216.71194
-420.201876	-305.197861	-294.426178	-525.436194	1.558126	0.559123	22229.6823
-403.416696	-360.131178	-212.789165	-581.895437	0.032201	0.559123	22198.40083
-336.275975	-418.879309	-162.433624	-640.643567	0.795163	-0.203839	22197.63787
-277.527845	-447.10893	-93.766978	-641.40653	3.084052	0.559123	22235.786
-205.809347	-486.782992	-37.307735	-674.97689	0.032201	0.559123	22209.84527
-158.505658	-531.797794	74.847787	-635.302828	3.084052	-0.203839	22192.29713
-99.757527	-560.027415	106.129259	-717.702804	-0.730762	-0.203839	22221.28971
9.346144	-571.471856	237.35885	-692.525033	-0.730762	1.322086	22206.03046
59.701685	-573.760744	289.240316	-642.169493	-0.730762	-1.729765	22222.05268
132.946108	-573.760744	366.299552	-598.680617	-1.493725	-0.966802	22231.20823
174.146096	-547.820011	429.62546	-555.191741	-1.493725	0.559123	22214.42305
251.968295	-528.745943	487.610628	-517.043604	-2.256688	-0.966802	22222.81564
299.271984	-485.257067	544.06987	-453.717697	-0.730762	-0.203839	22231.97119
367.938631	-448.634856	566.19579	-388.865864	-1.493725	0.559123	22200.68972
405.323805	-406.671905	637.151324	-340.036249	-3.782613	-0.966802	22199.16379
448.049718	-352.501551	576.877268	-307.228851	-2.256688	0.559123	22209.84527
484.671929	-290.701569	633.33651	-211.858509	-1.493725	-0.203839	22207.55638
519.005253	-235.005289	693.610567	-151.584453	-1.493725	-0.203839	22209.08231
520.531178	-146.501612	627.232808	-40.191893	-1.493725	-0.203839	22229.6823
531.212656	-69.442375	666.906871	71.200666	-0.730762	-0.203839	22224.34156
528.160805	-1.538692	634.862436	177.252487	-0.730762	0.559123	22221.28971
519.768215	73.994619	590.610597	234.474692	0.032201	-0.203839	22228.91934
493.827482	127.402011	561.618013	337.474661	-0.730762	-0.966802	22226.63045
468.649712	204.461247	471.58841	354.259842	2.321089	2.848012	22215.18601
448.049718	268.550117	422.758795	435.896854	2.321089	0.559123	22248.75637
405.323805	324.246397	367.062515	512.193128	0.795163	0.559123	22228.91934
369.464556	389.098229	254.14403	557.20793	0.795163	-0.203839	22203.74157
324.449755	441.742658	174.795905	557.20793	0.032201	1.322086	22222.81564
280.197916	463.105615	94.684818	602.985694	-0.730762	0.559123	22221.28971
217.634972	495.913013	38.988538	657.919011	-0.730762	-0.203839	22194.58602
166.516468	517.275969	-50.278102	673.941228	-2.256688	-0.203839	22217.4749
122.264629	527.957448	-96.818829	660.207899	-1.493725	0.559123	22219.76379
42.916505	537.113	-202.870649	667.837526	-1.493725	-0.966802	22186.95639
0.953554	537.875963	-247.885451	663.25975	-0.730762	0.559123	22222.81564
-55.505688	515.750044	-313.500246	630.452352	-1.493725	0.559123	1132.999664
-115.779744	501.253752	-378.352079	602.985694	-3.01965	-0.203839	16.022217
-170.713062	480.653758	-472.196495	521.348681	-2.256688	1.322086	14.496292
-231.75008	475.313019	-530.181663	455.733886	-0.730762	0.559123	1782.280953
-285.157472	436.401919	-595.796459	418.348712	1.558126	-0.203839	22120.57863
-314.913019	401.305633	-598.84831	377.148724	0.795163	-0.203839	22212.89712
-372.135224	356.290832	-630.892745	301.615413	-0.730762	-0.203839	22223.5786
-422.490765	289.913074	-652.255701	231.422841	0.795163	1.322086	22211.3712
-472.083343	255.579751	-630.129782	98.667325	-1.493725	-0.203839	22219.76379
-481.238895	192.253843	-633.944596	94.852511	-0.730762	-0.966802	22228.15638
-507.179629	138.083489	-617.159415	23.134014	2.321089	0.559123	22238.83786
-536.935175	73.994619	-598.84831	-56.214111	2.321089	-0.203839	22240.36378
-530.068511	13.720563	-574.433502	-170.658521	1.558126	-0.203839	22244.94156
-566.690722	-30.531276	-511.107595	-228.643689	0.032201	0.559123	22226.63045
-538.461101	-88.516444	-505.766856	-325.539957	0.032201	0.559123	22227.39341
-501.075927	-160.997904	-468.381682	-428.539926	-1.493725	-0.966802	22202.21564
-475.135194	-225.086774	-395.137259	-433.880666	-0.730762	0.559123	22206.79342
-438.512982	-294.516383	-327.996538	-485.762132	-1.493725	-0.966802	22214.42305
-416.387063	-344.108961	-221.944718	-536.880635	0.795163	0.559123	22219.76379
-359.164858	-409.723756	-186.848432	-594.10284	-1.493725	-0.203839	22202.21564
-320.253758	-450.923744	-150.989183	-647.510232	-3.01965	-0.966802	22187.71935
-250.824149	-484.494104	-53.329953	-661.243561	-2.256688	0.559123	22187.71935
-173.764912	-521.116316	22.966321	-690.999108	0.032201	1.322086	22174.74899
-102.046415	-568.420005	89.344079	-716.939841	-1.493725	0.559123	22183.14158
-50.927912	-558.50149	153.432949	-726.095394	-2.256688	-0.203839	22192.29713
20.790585	-552.397788	287.714391	-629.962089	1.558126	-0.966802	22232.73415
85.642418	-561.553341	365.53659	-588.762101	-2.256688	1.322086	22215.18601
171.094245	-542.479272	433.440273	-562.058405	-1.493725	-0.203839	22225.10453
235.183115	-531.797794	464.721746	-521.62138	-1.493725	-0.966802	22228.15638
298.509022	-482.968179	540.255056	-472.028802	-1.493725	-0.203839	22214.42305
345.812711	-451.686707	583.743932	-417.095485	4.609977	0.559123	22247.23045
399.220103	-402.094129	628.758734	-323.251069	2.321089	-0.203839	22253.33415
454.15342	-358.605253	636.388361	-286.628857	1.558126	0.559123	22230.44527
482.383041	-294.516383	650.121691	-204.991845	-0.730762	-0.203839	22231.97119
514.427476	-231.190476	681.403163	-134.799273	0.795163	0.559123	22244.17859
530.449694	-154.894202	652.410579	-50.110409	-1.493725	-1.729765	22217.4749
547.234874	-106.064587	632.573548	26.185865	-3.782613	-0.966802	22220.52675
521.294141	-36.634978	614.262442	144.445089	0.032201	1.322086	22231.97119
519.768215	46.527961	605.106889	231.422841	-1.493725	-1.729765	22212.89712
486.960818	106.802017	554.751348	297.800599	0.032201	-0.203839	22225.10453
492.301557	162.498297	513.551361	335.185773	0.032201	1.322086	22215.18601
453.390457	229.639017	454.040267	413.770935	-3.01965	-0.203839	22196.11194
417.531209	289.913074	394.529174	479.38573	-2.256688	0.559123	22199.16379
393.116401	342.557503	300.684757	516.007942	-2.256688	-0.203839	22171.69713
370.990482	402.068596	228.96626	573.99311	-0.730762	0.559123	22197.63787
316.820127	447.84636	144.277396	596.119029	-0.730762	0.559123	22202.21564
240.523854	472.261168	60.351495	635.793092	-0.730762	-0.966802	22206.79342
191.694238	516.513007	-24.337369	664.785676	-0.730762	1.322086	22215.18601
129.131294	530.246336	-85.374388	651.052346	0.032201	-0.203839	22207.55638
58.17576	546.268553	-134.204003	652.578272	0.795163	0.559123	22212.89712
26.131325	528.72041	-247.122488	635.030129	1.558126	2.085049	22200.68972
-25.750142	527.957448	-285.270625	657.919011	2.321089	0.559123	22242.65267
-75.342719	518.801895	-342.49283	624.34865	1.558126	1.322086	25.940733
-127.987148	482.179683	-450.070576	575.519035	2.321089	1.322086	12.207404
-208.098236	464.63154	-484.403899	525.163495	0.795163	-1.729765	12.207404
-276.764882	446.320435	-541.626104	486.252395	0.795163	0.559123	21651.35655
-319.490795	422.66859	-562.226098	406.141308	-3.01965	-0.203839	22206.79342
-351.53523	386.809341	-588.929794	318.400593	-2.256688	-1.729765	22202.97861
-397.312994	325.00936	-632.41867	277.963568	0.795163	0.559123	22223.5786
-456.061125	267.024192	-601.900161	195.563592	-0.730762	-0.966802	22227.39341
-497.261113	216.668651	-673.618658	116.97843	0.032201	1.322086	22215.94897
-508.705554	144.950154	-647.677925	39.156231	-2.256688	0.559123	22202.97861
-523.964809	73.231656	-622.500155	-48.584483	-0.730762	0.559123	22212.13416
-533.120362	33.557594	-598.085347	-171.421484	-3.01965	0.559123	22195.34898
-552.957393	-19.849797	-567.566838	-196.599254	-3.01965	-1.729765	22212.13416
-527.779622	-96.146071	-505.003893	-291.206634	-2.256688	-1.729765	22221.28971
-528.542585	-153.368276	-525.603887	-437.695479	-0.730762	1.322086	22201.45268
-482.001858	-217.457146	-474.485384	-456.769548	-0.730762	-0.203839	22191.53417
-463.690752	-263.234911	-375.300228	-449.902883	-0.730762	-0.966802	22224.34156
-411.046324	-324.27193	-282.218774	-516.280641	0.032201	0.559123	22200.68972
-375.950038	-395.227464	-241.781749	-578.080623	-1.493725	-0.966802	22200.68972
-316.438944	-422.694123	-163.196587	-607.073207	2.321089	0.559123	22226.63045
-272.187106	-469.23485	-80.033649	-641.40653	0.795163	-0.966802	22219.00082
-187.498242	-501.279284	-3.737375	-684.895406	0.032201	0.559123	22219.00082
-121.120484	-521.879278	69.507048	-667.347263	0.795163	1.322086	22209.84527
-50.927912	-554.686676	136.647769	-697.10281	1.558126	-0.203839	22207.55638
-2.098297	-574.523707	276.269949	-628.436164	-1.493725	0.559123	22220.52675
86.405381	-559.264452	290.766241	-666.5843	-0.730762	1.322086	22226.63045
141.338698	-560.790378	405.210652	-586.473213	1.558126	0.559123	22225.10453
219.160897	-550.871862	452.514342	-530.776933	-0.730762	0.559123	22221.28971
270.2794	-513.486688	506.684696	-503.310275	-1.493725	0.559123	22229.6823
331.316419	-463.131148	581.455044	-431.591777	0.032201	-0.203839	22228.15638
383.197885	-451.686707	610.447628	-380.473274	-2.256688	-0.966802	22195.34898
419.057134	-367.760806	630.284659	-332.406622	-3.782613	-0.966802	22206.79342
460.257122	-354.027476	624.180958	-279.762193	-3.01965	1.322086	22206.03046
496.879333	-279.257128	666.143908	-160.740006	-3.01965	-0.966802	22204.50453
524.345992	-192.279376	682.929088	-86.73262	0.032201	-0.966802	22226.63045
525.108955	-120.560879	611.210591	-32.562266	0.032201	1.322086	22232.73415
535.02747	-54.183121	579.166156	42.971045	1.558126	0.559123	22220.52675
515.190439	16.009451	624.180958	189.45989	-0.730762	-0.203839	22226.63045
503.745998	78.572396	586.795783	277.963568	-0.730762	1.322086	22231.97119
490.012669	144.950154	544.832833	339.76355	0.795163	-0.966802	22192.29713
479.33119	212.853837	473.877298	387.830202	0.795163	-0.203839	22242.65267
428.97565	280.757521	410.551391	455.733886	3.084052	1.322086	22250.2823
419.057134	327.298248	341.884745	514.482016	0.795163	-0.966802	22199.16379
367.175668	375.3649	251.855142	548.052377	0.795163	1.322086	22219.00082
339.709009	441.742658	164.87739	582.3857	0.032201	-0.203839	22218.23786
258.834959	473.787093	93.158893	619.007911	0.032201	0.559123	22193.06009
211.53127	514.987081	6.181141	661.733825	-1.493725	-0.966802	22201.45268
156.597953	525.668559	-61.722543	672.415303	0.795163	0.559123	22223.5786
96.323896	529.483373	-128.100301	641.896793	-1.493725	-0.203839	22205.2675
55.123909	532.535224	-177.692879	641.896793	0.032201	-0.203839	22191.53417
-15.068663	534.824112	-291.374327	651.052346	-3.01965	-1.729765	22210.60823
-81.446421	505.068566	-316.552097	629.68939	-0.730762	2.085049	239.570299
-139.431589	489.809311	-402.003924	580.096812	-1.493725	1.322086	16.022217
-192.076018	480.653758	-475.248346	535.844973	-0.730762	-0.966802	10.681478
-244.720447	465.394503	-521.789073	496.170911	0.032201	1.322086	17056.79495
-298.127839	424.194515	-575.196465	409.193159	0.032201	0.559123	22184.6675
-335.513013	383.75749	-648.440888	345.867252	0.795163	0.559123	22219.00082
-383.579665	360.868608	-653.781627	242.104319	-0.730762	-0.966802	22219.76379
-417.150026	283.809372	-678.196434	157.415456	-0.730762	-0.203839	22215.94897
-461.401864	225.824204	-665.226068	127.659909	-0.730762	1.322086	22226.63045
-486.579635	170.890887	-604.952012	88.748809	2.321089	-0.966802	22241.12674
-538.461101	127.402011	-632.41867	6.348834	2.321089	0.559123	22241.12674
-557.535169	56.446476	-589.692757	-60.028925	0.032201	0.559123	22242.65267
-547.616654	-4.590543	-530.944626	-161.502969	2.321089	0.559123	22243.41563
-525.490734	-56.472009	-506.529819	-241.614056	1.558126	-0.203839	14082.7662
-517.861107	-122.086804	-472.196495	-322.488106	2.321089	1.322086	22197.63787
-532.357399	-191.516413	-464.566868	-458.295473	0.032201	-0.203839	22191.53417
-471.32038	-264.760836	-349.359495	-447.613995	0.032201	2.085049	22205.2675
-440.80187	-312.827488	-290.611364	-519.332492	-2.256688	-1.729765	22215.94897
-398.075957	-355.553402	-229.574345	-567.399145	0.032201	1.322086	22215.94897
-347.720416	-405.14598	-167.011401	-628.436164	-1.493725	0.559123	22198.40083
-294.313025	-444.820042	-79.270686	-615.465797	-3.01965	-0.203839	22191.53417
-219.542677	-509.671875	-18.99663	-687.947257	-2.256688	0.559123	22197.63787
-192.838981	-524.931129	65.692234	-663.532449	-3.782613	-1.729765	22154.91195
-81.446421	-556.212602	125.203328	-699.391698	-3.01965	-0.966802	22189.24528
-24.224216	-569.182968	215.232931	-657.428748	0.795163	2.085049	22223.5786
47.494281	-576.812595	298.395869	-626.147275	-2.256688	-0.966802	22214.42305
108.5313	-576.049633	352.566223	-600.969505	-0.730762	1.322086	22224.34156
189.40535	-553.160751	366.299552	-575.791735	-1.493725	0.559123	22232.73415
255.783108	-523.405204	483.032851	-501.021386	0.032201	-0.966802	22216.71194
310.716425	-479.916328	565.432827	-460.584361	0.795163	0.559123	22224.34156
375.568258	-437.953377	587.558746	-392.680678	2.321089	1.322086	22257.14896
403.797879	-397.516352	640.203175	-318.673292	1.558126	-0.203839	22240.36378
443.471942	-375.390433	615.025405	-281.288118	0.795163	-0.966802	22231.97119
501.45711	-286.886755	661.566132	-181.34	1.558126	0.559123	22243.41563
519.768215	-212.116407	681.403163	-127.932608	2.321089	1.322086	22231.20823
531.212656	-153.368276	653.936504	-21.880788	-0.730762	-0.203839	22218.23786
547.234874	-77.072003	636.388361	68.148815	0.032201	-0.966802	22228.91934
516.716364	-16.034984	635.625399	169.622859	0.032201	0.559123	22221.28971
515.953402	48.053886	608.921703	245.15617	0.032201	0.559123	22221.28971
485.434892	127.402011	543.306907	292.45986	-3.01965	-1.729765	22215.18601
457.968234	185.387179	489.136553	367.993171	-1.493725	-0.203839	22202.21564
437.36824	247.18716	429.62546	413.007972	-1.493725	0.559123	22199.16379
403.034917	314.327881	380.032882	506.852389	-3.01965	-1.729765	22183.90454
391.590476	366.209347	293.05513	528.215346	-3.01965	-0.203839	22205.2675
340.471972	416.564888	178.610719	561.785706	0.032201	0.559123	22195.34898
299.271984	460.816727	113.758887	583.148663	0.795163	0.559123	22213.66009
242.049779	493.624124	36.69965	606.800508	0.795163	0.559123	22203.74157
185.590537	517.275969	-70.878096	663.25975	-0.730762	0.559123	22198.40083
111.583151	540.164851	-93.766978	630.452352	-0.730762	2.085049	22207.55638
68.094275	540.927814	-174.641028	637.319017	0.032201	-0.966802	22206.79342
7.820219	539.401889	-234.152121	660.970862	1.558126	0.559123	22230.44527
-53.979763	538.638926	-295.952103	653.341234	2.321089	0.559123	2093.56975
-86.78716	498.964864	-348.596532	609.089396	-0.730762	-1.729765	16.022217
-153.164919	477.601907	-461.515017	556.444967	0.795163	-0.203839	12.970367
-224.883416	461.57969	-467.618719	516.770905	1.558126	1.322086	10.681478
-269.135255	441.742658	-526.36685	483.200544	-0.730762	0.559123	22112.949
-333.224124	391.387118	-586.640906	390.11909	0.032201	0.559123	22194.58602
-366.031522	360.868608	-630.892745	301.615413	0.032201	0.559123	22215.94897
-421.727802	299.068627	-637.759409	264.230239	-0.730762	0.559123	22226.63045
-434.698168	234.979757	-646.151999	134.526573	-1.493725	-0.203839	22212.13416
-485.816672	205.22421	-635.470521	91.80066	0.032201	-0.966802	22221.28971
-501.838889	146.476079	-637.759409	23.896977	-1.493725	1.322086	22209.08231
-532.357399	103.750166	-603.426086	-60.028925	-0.730762	0.559123	22197.63787
-559.824057	12.194637	-570.618688	-153.110378	-1.493725	0.559123	22201.45268
-547.616654	-44.264605	-558.411285	-219.488137	0.032201	2.085049	22196.87491
-536.172213	-112.931251	-501.952042	-307.991814	-1.493725	-0.966802	22219.00082
-493.446299	-156.420127	-490.507601	-399.547342	-0.730762	-0.203839	22186.95639
-500.312964	-228.901587	-418.026141	-461.347324	1.558126	1.322086	22216.71194
-451.483349	-298.331196	-330.285426	-494.154722	1.558126	0.559123	22224.34156
-433.172243	-328.849706	-247.885451	-542.984337	-2.256688	-0.203839	22194.58602
-356.113007	-380.731172	-173.878065	-588.762101	0.032201	-0.203839	22208.31935
-298.890801	-422.694123	-113.604009	-610.125058	2.321089	1.322086	22238.07489
-243.957484	-479.153365	-49.515139	-654.376897	1.558126	1.322086	22222.81564
-186.735279	-513.486688	26.018172	-684.132443	3.084052	0.559123	22205.2675
-112.727894	-518.827427	82.477414	-675.739853	-0.730762	0.559123	22215.94897
-47.876061	-550.1089	181.66257	-670.399114	-1.493725	-1.729765	22196.87491
28.420213	-580.627409	296.106981	-632.250977	-0.730762	-0.966802	22225.86749
94.797971	-560.027415	356.381037	-609.362095	-2.256688	-0.203839	22196.87491
155.072027	-571.471856	410.551391	-575.028772	-0.730762	-0.203839	22216.71194
216.872009	-535.612608	470.825447	-535.35471	-1.493725	-0.966802	22226.63045
287.064581	-506.620024	534.914317	-478.132504	0.795163	0.559123	22233.49712
332.842345	-464.657073	580.692082	-423.96215	-1.493725	0.559123	22194.58602
374.805295	-431.086713	621.129107	-353.006615	-3.782613	-0.966802	22206.03046
418.294171	-402.094129	630.284659	-314.095516	-3.01965	-1.729765	22208.31935
467.123787	-292.990457	640.203175	-201.939994	-1.493725	-0.203839	22202.97861
499.168221	-242.634917	673.773535	-150.058527	0.032201	-0.203839	22214.42305
525.871917	-169.390494	673.010573	-43.243744	0.032201	-0.966802	22231.97119
544.183023	-99.197922	621.129107	20.082163	2.321089	0.559123	22216.71194
530.449694	-32.820164	587.558746	96.378437	-1.493725	-0.966802	22223.5786
512.901551	21.35019	608.921703	193.274704	0.032201	-0.966802	22231.97119
490.775631	99.935352	544.06987	249.733947	-0.730762	-0.203839	22202.97861
496.879333	170.127924	486.084702	326.03022	2.321089	0.559123	22228.15638
466.360824	234.216794	462.432857	406.141308	0.795163	-0.203839	22251.80822
432.027501	305.935291	434.203236	474.044991	0.795163	1.322086	22219.76379
409.138619	350.18713	322.047714	541.185712	-0.730762	-0.966802	22222.05268
371.753444	404.357484	240.410701	548.81534	2.321089	0.559123	22225.86749
319.109016	450.135248	145.803321	590.015327	-1.493725	-0.203839	22210.60823
253.49422	489.046348	55.773719	625.874576	0.032201	0.559123	22187.71935
193.220164	511.172267	-21.285518	657.919011	-0.730762	0.559123	22217.4749
143.627586	537.113	-83.0855	650.289384	0.032201	-0.203839	22215.18601
94.797971	520.32782	-202.107687	613.667172	-1.493725	-0.966802	22193.06009
29.183176	529.483373	-231.863233	645.711607	-3.782613	1.322086	22220.52675
-29.564955	517.275969	-287.559513	641.896793	-2.256688	-0.966802	22207.55638
-79.157533	503.54264	-363.092824	632.741241	-1.493725	-0.203839	28.229621
-135.616776	485.994497	-450.070576	545.763489	-2.256688	-0.203839	15.259255
-199.705646	472.261168	-469.907607	512.193128	-2.256688	0.559123	10.681478
-249.298223	447.84636	-523.314999	455.733886	-1.493725	-0.203839	20515.30503
-294.313025	421.905627	-585.11498	424.452413	-1.493725	-0.966802	22200.68972
-362.979671	379.942677	-623.263117	297.800599	-0.730762	-0.203839	22222.81564
-383.579665	341.79454	-658.359403	286.356158	-0.730762	-0.203839	22212.13416
-429.357429	283.046409	-593.507571	174.200636	0.795163	1.322086	22225.10453
-473.609268	230.40198	-662.93718	121.556207	0.795163	1.322086	22227.39341
-497.261113	163.261259	-676.670509	11.689573	1.558126	-0.203839	22238.83786
-527.779622	90.016837	-621.737192	-19.591899	3.084052	-0.203839	22245.70452
-535.40925	45.002035	-564.514987	-117.25113	0.795163	1.322086	22246.46748
-532.357399	-30.531276	-565.277949	-195.073329	2.321089	1.322086	22227.39341
-531.594436	-90.042369	-522.552036	-300.362187	-0.730762	0.559123	22226.63045
-539.987026	-150.316425	-469.907607	-371.317721	-1.493725	0.559123	22205.2675
-502.601852	-203.723817	-412.685402	-414.043634	1.558126	-0.966802	22192.29713
-469.031492	-255.605283	-369.196526	-452.954734	0.032201	0.559123	22219.00082
-420.201876	-316.642302	-286.79655	-535.35471	0.032201	2.085049	22221.28971
-391.972255	-357.84229	-223.470643	-573.502846	2.321089	1.322086	22187.71935
-342.379677	-423.457085	-152.515109	-612.413946	-3.01965	-0.203839	22192.29713
-269.135255	-469.23485	-89.189201	-638.354679	-1.493725	0.559123	22199.92676
-214.201938	-499.753359	7.707066	-661.243561	0.032201	2.085049	22180.08972
-147.061217	-547.820011	77.136675	-691.762071	-1.493725	-0.966802	22190.7712
-66.950129	-564.605192	155.721837	-680.31763	-2.256688	-0.966802	22199.92676
4.768368	-570.708894	252.618105	-647.510232	-1.493725	1.322086	22219.00082
71.146126	-572.997782	319.758826	-618.517648	-1.493725	-0.203839	22168.64528
140.575735	-562.316303	382.32177	-606.310244	-1.493725	-2.492728	22229.6823
216.109046	-554.686676	446.41064	-526.962119	-0.730762	0.559123	22226.63045
260.360885	-501.279284	492.188404	-505.599163	0.795163	-0.203839	22220.52675
327.501606	-471.523738	566.19579	-449.902883	3.084052	-0.203839	22252.57118
377.857146	-437.953377	618.840218	-372.080684	2.321089	2.085049	22252.57118
429.738612	-394.464501	629.521697	-296.547373	1.558126	1.322086	22228.91934
469.412675	-323.508967	680.6402	-226.354801	1.558126	1.322086	22239.60082
512.138588	-252.553432	678.351312	-155.399267	1.558126	-0.966802	22242.65267
512.901551	-200.671966	679.114275	-91.310397	-1.493725	-1.729765	22219.76379
523.583029	-141.160873	631.047622	-20.354862	0.795163	1.322086	22227.39341
529.686731	-68.679413	656.988355	92.563623	-2.256688	-1.729765	22229.6823
533.501545	16.009451	626.469846	175.726561	-1.493725	-0.203839	22215.94897
501.45711	48.816849	563.143939	256.600611	0.795163	1.322086	22136.60085
473.990451	149.52793	531.862466	330.607997	-1.493725	-1.729765	22219.00082
467.886749	202.935322	491.425441	396.985755	-0.730762	0.559123	22190.7712
420.58306	253.290862	383.847695	411.482047	-2.256688	1.322086	22202.97861
403.034917	308.987142	344.936596	499.985724	-3.782613	-0.966802	22191.53417
373.27937	386.809341	278.558838	532.030159	-2.256688	-0.203839	22193.82305
332.079382	426.483404	187.766272	564.074594	-1.493725	-0.966802	22206.03046
253.49422	458.527839	105.366296	601.459768	1.558126	-0.203839	22205.2675
225.264599	492.861162	26.018172	654.104197	0.032201	1.322086	22203.74157
168.042394	508.883379	-73.929947	661.733825	0.795163	0.559123	22205.2675
94.035008	529.483373	-112.078084	605.274582	0.795163	0.559123	22199.92676
42.916505	519.564858	-212.789165	622.822725	-0.730762	-0.203839	22197.63787
-5.150148	520.32782	-248.648413	643.422719	0.795163	0.559123	22244.94156
-44.061247	524.142634	-331.048389	628.926427	1.558126	2.085049	417.340617
-124.935297	502.779677	-385.218743	635.793092	3.084052	-0.203839	15.259255
-161.557509	493.624124	-483.640936	556.444967	1.558126	0.559123	12.970367
-228.69823	480.653758	-517.211297	509.141277	0.795163	2.085049	9139.530625
-300.416727	421.905627	-544.677955	435.133892	-1.493725	-0.203839	22163.30454
-341.616715	389.098229	-598.84831	367.230208	0.032201	-0.203839	22205.2675
-362.216708	342.557503	-642.337186	316.874668	0.032201	0.559123	22223.5786
-416.387063	298.305664	-627.840894	219.9784	-1.493725	-0.203839	22221.28971
-468.268529	241.083459	-661.411254	125.371021	-0.730762	-0.203839	22215.94897
-482.001858	179.283477	-643.863111	62.808076	-1.493725	-0.203839	22206.03046
-523.201846	112.905719	-663.700142	-29.510415	-1.493725	1.322086	22210.60823
-543.038877	59.498327	-608.766825	-69.184477	-2.256688	-0.966802	22199.16379
-551.431467	12.9576	-557.648322	-164.554819	-0.730762	-0.966802	22214.42305
-528.542585	-41.975717	-510.344632	-224.828876	-3.782613	0.559123	22211.3712
-509.468517	-116.746065	-501.952042	-348.428839	0.032201	1.322086	22201.45268
-505.653703	-166.338643	-443.203911	-394.969566	0.032201	-0.203839	22202.97861
-472.083343	-244.923805	-392.085408	-450.665846	0.795163	0.559123	22228.15638
-433.935206	-296.805271	-334.863203	-495.680647	1.558126	-0.203839	22199.92676
-412.572249	-351.738588	-266.959519	-560.53248	0.032201	0.559123	22198.40083
-321.779683	-392.175613	-198.292873	-645.984306	1.558126	-1.729765	22231.20823
-283.631547	-445.583005	-134.204003	-665.058375	2.321089	-0.203839	22222.81564
-218.016751	-485.257067	-19.759592	-655.139859	0.795163	0.559123	22218.23786
-158.505658	-516.538539	49.670017	-642.169493	0.032201	-1.729765	22219.00082
-86.78716	-569.945931	123.677402	-666.5843	0.032201	-0.203839	22205.2675
-34.905694	-582.153335	236.595887	-647.510232	-0.730762	1.322086	22223.5786
42.916505	-573.760744	295.344018	-613.176909	-1.493725	-0.203839	22229.6823
115.397965	-572.234819	379.269919	-601.732468	0.032201	0.559123	22215.18601
173.383133	-559.264452	434.203236	-555.954703	0.032201	0.559123	22223.5786
235.183115	-520.353353	463.958783	-515.517678	0.795163	0.559123	22233.49712
302.323835	-496.701508	549.410609	-484.999169	-1.493725	0.559123	22216.71194
337.420121	-466.182999	592.899485	-403.362156	-0.730762	0.559123	22201.45268
401.508991	-401.331166	570.773566	-407.17697	-3.01965	-0.203839	22207.55638
448.812681	-360.894141	630.284659	-301.888112	-2.256688	-0.203839	22204.50453
480.094153	-292.227495	651.647616	-187.443702	-0.730762	0.559123	22210.60823
526.63488	-235.005289	682.166126	-148.532602	-2.256688	-0.203839	22227.39341
539.605247	-167.864568	665.380945	-50.110409	-0.730762	-0.203839	22228.15638
531.212656	-96.909034	643.255026	41.445119	-1.493725	-0.966802	22220.52675
526.63488	-12.22017	599.76615	139.10435	0.032201	1.322086	22228.91934
510.612663	38.135371	562.380976	213.874698	-0.730762	-0.966802	22080.90457
490.012669	94.594613	493.71433	250.496909	0.032201	-0.966802	22193.06009
493.06452	193.779769	485.321739	335.185773	0.032201	0.559123	22244.17859
471.701563	251.001974	410.551391	428.267227	1.558126	0.559123	22244.94156
407.612693	296.779738	339.595857	467.178327	0.032201	-0.966802	22207.55638
389.301587	360.868608	311.366235	537.370898	-0.730762	0.559123	22228.15638
336.657159	405.120447	200.736639	589.252365	0.032201	0.559123	22222.81564
303.849761	454.713025	123.677402	618.244949	-1.493725	-0.203839	22193.06009
255.020146	503.54264	35.173725	632.741241	0.032201	0.559123	22213.66009
179.486835	511.172267	-43.411437	667.837526	-0.730762	0.559123	22220.52675
121.501667	534.824112	-89.952164	667.074564	-2.256688	0.559123	22199.92676
65.805387	537.875963	-158.618811	660.207899	-1.493725	-1.729765	22188.48232
16.975772	523.379671	-235.678047	676.230117	0.032201	1.322086	22211.3712
-48.639024	511.93523	-324.944687	638.08198	-0.730762	0.559123	10464.03394
-96.705676	501.253752	-399.715035	538.133861	-3.01965	-1.729765	22.125919
-151.638993	478.36487	-422.603918	579.333849	-1.493725	0.559123	12.207404
-230.987118	463.868578	-485.166862	524.400532	0.032201	0.559123	12.207404
-269.898217	447.083398	-517.97426	458.785737	-1.493725	0.559123	21925.26017
-318.727832	402.831559	-571.381651	402.326494	-2.256688	-0.966802	22210.60823
-365.268559	380.705639	-637.759409	320.689481	-1.493725	-1.729765	22207.55638
-412.572249	317.379732	-619.448304	271.859866	0.795163	0.559123	22218.23786
-437.750019	272.364931	-641.574223	161.230269	0.795163	-0.966802	22227.39341
-472.846305	221.246427	-668.277919	103.245101	2.321089	-0.203839	22238.83786
-493.446299	157.157557	-649.966813	10.163647	2.321089	2.085049	22241.12674
-525.490734	83.913135	-662.93718	-101.991875	3.084052	0.559123	22244.17859
-553.720355	22.876116	-556.885359	-125.64372	1.558126	0.559123	22234.26008
-537.698138	-25.190537	-536.285365	-185.154813	-0.730762	-0.966802	22196.11194
-533.883324	-93.09422	-497.374266	-285.865895	0.032201	-0.966802	22225.10453
-542.275914	-154.894202	-470.67057	-353.006615	-2.256688	0.559123	22201.45268
-492.683337	-217.457146	-405.055775	-417.095485	-2.256688	-0.203839	22212.13416
-453.009274	-276.96824	-338.678016	-486.525094	0.032201	-0.966802	22226.63045
-402.653734	-342.583035	-279.166923	-530.776933	-0.730762	-0.966802	22204.50453
-379.764851	-393.701539	-211.263239	-599.443579	-2.256688	-0.966802	22197.63787
-314.150056	-425.745974	-154.041034	-634.539865	-1.493725	0.559123	22191.53417
-260.742664	-486.02003	-99.87068	-670.399114	-2.256688	-0.203839	22196.87491
-190.550093	-508.145949	-17.470704	-687.184294	-1.493725	-0.966802	22177.03787
-129.513074	-547.057049	74.847787	-687.184294	-0.730762	0.559123	22200.68972
-49.401986	-568.420005	175.558868	-662.769487	-1.493725	-1.729765	22225.10453
13.160958	-566.89408	277.032912	-620.043573	0.032201	-0.203839	22217.4749
75.723902	-582.153335	354.855111	-618.517648	1.558126	1.322086	22209.08231
139.812772	-553.923713	382.32177	-589.525064	0.795163	0.559123	22226.63045
217.634972	-527.98298	458.618044	-535.35471	-0.730762	0.559123	22210.60823
289.353469	-491.360769	528.810615	-487.288057	1.558126	0.559123	22237.31193
343.523823	-466.182999	550.936535	-461.347324	3.084052	0.559123	22258.67489
389.301587	-427.271899	548.647647	-464.399175	2.321089	-0.203839	22236.54897
439.657128	-385.308948	600.529113	-294.258485	0.795163	0.559123	22235.786
485.434892	-321.983041	641.7291	-220.251099	0.795163	0.559123	22242.65267
503.745998	-256.368246	682.929088	-149.295565	0.795163	0.559123	22225.86749
531.212656	-177.783084	656.988355	-86.73262	0.032201	-1.729765	22219.00082
531.975619	-135.057171	644.780951	-2.806719	-0.730762	-0.203839	22229.6823
530.449694	-40.449791	611.973554	116.97843	-0.730762	0.559123	22221.28971
519.005253	17.535377	620.366144	212.348773	-2.256688	-0.966802	22219.76379
483.146004	73.994619	561.618013	293.985785	-1.493725	0.559123	22199.16379
467.123787	143.424228	521.943951	318.400593	-3.01965	0.559123	22194.58602
457.968234	222.00939	441.069901	372.570947	-2.256688	-1.729765	22199.92676
415.24232	267.024192	369.351403	461.074625	-2.256688	0.559123	22173.98602
390.827513	333.40195	330.440304	480.911656	-1.493725	0.559123	22211.3712
366.412705	390.624155	232.781073	550.341265	-2.256688	0.559123	22200.68972
334.36827	444.794509	150.381098	587.726439	-0.730762	-0.966802	22218.23786
266.464587	469.97228	90.107042	633.504203	-2.256688	-1.729765	22209.08231
200.849791	513.461156	0.077439	682.333818	-0.730762	0.559123	22201.45268
159.649804	530.246336	-73.929947	644.185682	-2.256688	-0.966802	22202.97861
98.612785	530.246336	-142.596593	653.341234	0.032201	0.559123	22189.24528
42.153542	549.320404	-196.003985	660.207899	2.321089	0.559123	22238.07489
-9.727924	520.32782	-270.01137	648.763458	0.795163	-0.966802	22225.86749
-94.416788	512.698193	-381.40393	585.437551	1.558126	0.559123	54.933317
-127.987148	489.046348	-436.337247	592.304216	0.032201	-0.966802	14.496292
-179.105652	481.416721	-463.040943	557.20793	0.032201	0.559123	9.918516
-243.194522	452.424137	-498.137228	497.696836	-0.730762	1.322086	17371.89856
-296.601913	430.298217	-573.670539	438.185743	2.321089	0.559123	22175.51195
-352.298193	387.572304	-595.033496	368.756134	0.032201	1.322086	22213.66009
-385.868553	344.846391	-627.840894	281.015419	0.032201	0.559123	22227.39341
-424.01669	278.468633	-630.129782	201.667294	1.558126	-0.203839	22214.42305
-465.216678	212.090875	-648.440888	110.874729	-2.256688	-0.203839	22213.66009
-503.364815	151.816818	-617.922378	52.889561	-3.01965	-0.966802	22206.79342
-514.046293	95.357576	-638.522372	-24.932639	2.321089	0.559123	22200.68972
-540.749989	53.394625	-593.507571	-101.991875	-2.256688	0.559123	22204.50453
-558.298132	-16.034984	-550.781657	-176.762223	-0.730762	-1.729765	22104.55641
-538.461101	-67.91645	-525.603887	-271.369603	-1.493725	-0.203839	22213.66009
-510.994442	-148.027537	-495.085378	-329.354771	0.795163	0.559123	22201.45268
-527.01666	-195.331227	-424.129843	-416.332523	-0.730762	-0.203839	22219.76379
-455.298162	-249.501581	-360.803936	-449.13992	0.795163	0.559123	22223.5786
-444.616684	-297.568234	-292.137289	-530.776933	2.321089	1.322086	22197.63787
-395.787069	-366.997843	-230.337308	-591.813952	0.795163	-0.203839	22205.2675
-314.913019	-417.353383	-198.292873	-623.095424	3.847014	2.085049	22231.20823
-252.350074	-463.89411	-115.129935	-690.236145	1.558126	-0.203839	22216.71194
-228.69823	-495.938545	-27.38922	-700.917624	1.558126	-0.203839	22206.03046
-122.646409	-516.538539	47.381128	-694.050959	2.321089	0.559123	22227.39341
-79.157533	-555.449639	110.707036	-698.628735	0.795163	-0.966802	22200.68972
-13.542738	-579.101484	244.225515	-633.776903	0.795163	1.322086	22224.34156
64.279461	-574.523707	318.995863	-635.302828	1.558126	2.085049	22212.13416
115.397965	-550.871862	369.351403	-595.628766	0.032201	-0.203839	22216.71194
184.827574	-560.027415	438.781012	-530.776933	-0.730762	1.322086	22225.86749
255.783108	-507.382986	496.003218	-523.910269	0.795163	0.559123	22234.26008
300.79791	-485.257067	547.884684	-456.769548	-3.782613	-1.729765	22192.29713
361.834929	-450.160781	534.914317	-446.851032	-2.256688	0.559123	22202.97861
387.775662	-415.064495	593.662448	-375.895498	-3.01965	-0.966802	22206.03046
444.997867	-357.079327	608.15874	-312.56959	-3.01965	-0.966802	22199.92676
474.753414	-273.153426	651.647616	-237.036279	-2.256688	-1.729765	22213.66009
512.138588	-212.87937	685.980939	-98.177061	0.032201	1.322086	22235.786
538.842284	-138.871984	644.017989	-30.273378	-0.730762	1.322086	22222.05268
533.501545	-69.442375	640.966138	70.437703	0.032201	-0.966802	22223.5786
540.368209	4.56501	624.94392	194.037667	0.032201	1.322086	22234.26008
504.508961	54.157588	570.010603	249.733947	1.558126	2.085049	22204.50453
498.405259	135.794601	538.729131	302.378376	3.084052	-0.966802	22231.97119
470.9386	201.409396	496.003218	361.889469	0.795163	0.559123	22249.51933
432.027501	267.024192	434.203236	452.682035	1.558126	0.559123	22210.60823
424.397873	331.113061	396.055099	509.90424	0.032201	-0.203839	22221.28971
379.383072	380.705639	208.366266	497.696836	3.847014	2.085049	22225.86749
343.523823	421.142664	239.647738	586.200514	-0.730762	0.559123	22220.52675
276.383102	473.787093	114.521849	636.556054	-0.730762	1.322086	22193.82305
222.975711	496.675975	30.595948	651.815309	-1.493725	-0.966802	22217.4749
171.094245	520.32782	-64.011431	661.733825	-1.493725	-1.729765	22215.18601
110.057226	544.742628	-107.500307	641.133831	0.795163	2.085049	22177.80084
46.731318	531.772261	-175.403991	651.815309	-1.493725	0.559123	22213.66009
1.716517	524.905597	-237.203972	654.86716	-1.493725	-0.966802	22210.60823
-50.164949	529.483373	-341.729867	619.007911	-1.493725	-0.203839	741.59978
-112.727894	507.357454	-400.477998	599.933843	-2.256688	-0.966802	17.548143
-166.135285	485.994497	-488.981676	522.111644	0.032201	1.322086	12.207404
-221.831565	463.868578	-488.981676	518.29683	-0.730762	1.322086	14.496292
-276.764882	440.979696	-549.255732	465.652401	0.795163	0.559123	22111.42308
-327.883385	408.172298	-572.144614	370.282059	0.795163	1.322086	22217.4749
-379.001889	349.424167	-594.270533	319.926518	-0.730762	0.559123	22207.55638
-408.757435	295.253813	-627.840894	256.600611	0.032201	1.322086	22220.52675
-460.638902	247.950123	-654.54459	145.971014	0.032201	1.322086	22228.91934
-488.868523	199.120508	-643.100148	84.933996	1.558126	-0.203839	22236.54897
-518.62407	138.846452	-633.944596	17.793275	0.795163	0.559123	22239.60082
-538.461101	76.283507	-610.292751	-78.34003	2.321089	0.559123	22245.70452
-531.594436	7.616861	-633.181633	-254.584422	0.032201	-0.966802	22170.93417
-556.009244	-48.842381	-535.522403	-211.858509	-1.493725	0.559123	22218.23786
-545.327765	-117.509028	-500.426117	-332.406622	-1.493725	-0.203839	22206.03046
-535.40925	-178.546047	-434.048359	-359.110317	-1.493725	-1.729765	22208.31935
-491.157411	-233.479364	-389.033557	-446.851032	-1.493725	0.559123	22215.18601
-453.009274	-289.175644	-354.700234	-475.080653	-1.493725	0.559123	22222.81564
-384.342628	-326.560818	-247.885451	-555.954703	-3.01965	-2.492728	22196.11194
-363.742634	-402.857091	-171.589177	-587.236176	-3.01965	-0.203839	22185.43046
-306.520429	-445.583005	-120.470674	-629.199126	-2.256688	-0.203839	22187.71935
-230.987118	-458.553371	-112.078084	-658.954673	-2.256688	1.322086	22165.59343
-188.261204	-516.538539	-67.826245	-739.06576	-1.493725	-1.729765	22186.19343
-102.046415	-544.76816	42.040389	-702.443549	0.795163	2.085049	22209.84527
-34.905694	-576.049633	209.129229	-652.088008	0.032201	1.322086	22234.26008
26.131325	-582.916297	290.766241	-610.125058	-2.256688	-0.966802	22141.94159
81.064642	-569.182968	354.855111	-608.599132	-1.493725	-0.966802	22225.86749
165.753505	-566.89408	383.084733	-580.369511	-1.493725	-0.203839	22230.44527
237.472003	-533.323719	498.292106	-517.043604	-3.01965	-2.492728	22213.66009
287.064581	-506.620024	551.699498	-488.05102	2.321089	1.322086	22248.75637
360.309003	-454.738558	560.092088	-410.228821	0.795163	0.559123	22251.80822
422.108985	-424.220048	594.425411	-377.421423	2.321089	1.322086	22225.86749
467.886749	-360.131178	607.395777	-303.414038	1.558126	0.559123	22235.786
468.649712	-296.042308	654.699467	-221.777025	0.795163	-0.966802	22241.88971
507.560812	-241.108991	712.684635	-163.791857	-1.493725	0.559123	22214.42305
518.24229	-157.18309	631.047622	-42.480782	-0.730762	-0.966802	22220.52675
534.264507	-111.405326	675.299461	41.445119	-2.256688	-2.492728	22228.91934
523.583029	-35.872015	613.499479	142.156201	1.558126	2.848012	22217.4749
522.057104	29.74278	607.395777	232.948766	-2.256688	-1.729765	22207.55638
487.72378	91.542762	557.803199	293.222823	-0.730762	-0.203839	22205.2675
470.175637	167.076073	522.706914	343.578363	0.795163	2.848012	22201.45268
457.968234	235.742719	444.884714	395.459829	0.795163	0.559123	22186.95639
417.531209	284.572335	379.269919	465.652401	-0.730762	0.559123	22206.03046
374.805295	342.557503	265.588471	476.33388	-1.493725	-0.966802	22199.16379
356.49419	407.409335	164.87739	539.659787	-0.730762	-0.203839	22206.79342
321.397904	451.661174	165.640353	623.585688	-0.730762	0.559123	22214.42305
251.205332	484.468572	56.536681	657.919011	0.032201	0.559123	22221.28971
190.931276	522.616708	-35.78181	660.207899	0.032201	1.322086	22201.45268
148.968325	538.638926	-86.137351	651.052346	0.032201	0.559123	22197.63787
72.672052	537.113	-158.618811	660.970862	0.032201	-0.203839	22219.76379
35.286877	537.113	-205.159537	672.415303	2.321089	0.559123	22241.88971
-21.172365	527.194485	-279.166923	645.711607	-2.256688	-0.966802	22244.17859
-89.076049	511.93523	-382.166892	577.044961	0.032201	-0.203839	27.466659
-134.09085	495.913013	-444.729837	556.444967	0.032201	-0.203839	14.496292
-223.35749	460.053764	-474.485384	517.533867	-0.730762	0.559123	10.681478
-269.135255	447.083398	-536.285365	462.60055	0.032201	0.559123	21790.21577
-310.335242	418.090813	-561.463136	409.193159	-0.730762	-0.203839	22196.11194
-355.350044	389.861192	-587.403869	331.37096	-0.730762	-0.203839	22216.71194
-395.787069	313.564919	-633.181633	271.096903	-0.730762	0.559123	22227.39341
-436.224094	268.550117	-622.500155	186.40804	0.795163	-0.203839	22212.89712
-478.950007	209.801986	-683.537174	89.511772	-3.782613	-0.966802	22197.63787
-514.046293	141.13534	-626.314968	34.578455	-1.493725	0.559123	22211.3712
-525.490734	107.56498	-659.122366	-67.658552	-3.01965	-2.492728	22192.29713
-550.668505	16.009451	-598.085347	-147.769639	-0.730762	-0.203839	22211.3712
-553.720355	-28.242388	-585.877943	-262.21405	0.032201	0.559123	22219.76379
-544.564803	-74.020152	-582.06313	-342.325137	-1.493725	-0.966802	22190.7712
-520.912958	-153.368276	-504.24093	-396.495491	0.032201	-0.203839	22205.2675
-491.157411	-211.353444	-398.18911	-405.651044	-0.730762	1.322086	22228.91934
-474.372231	-278.494165	-361.566899	-465.162138	0.032201	-0.203839	22213.66009
-435.461131	-315.879339	-288.322476	-552.902853	1.558126	0.559123	22199.16379
-363.742634	-368.523768	-205.9225	-591.813952	4.609977	1.322086	22237.31193
-311.098205	-443.294116	-148.700295	-615.465797	0.795163	1.322086	22223.5786
-256.164888	-474.575589	-60.95958	-649.036157	0.032201	0.559123	22206.79342
-205.809347	-486.02003	-31.204033	-718.465766	-0.730762	-2.492728	22209.84527
-137.142701	-551.634825	45.855203	-736.013909	3.847014	2.848012	22216.71194
-50.164949	-557.738527	152.669986	-682.606518	-0.730762	-0.203839	22217.4749
-5.150148	-576.049633	270.166248	-647.510232	-0.730762	0.559123	22224.34156
70.383163	-560.790378	349.514372	-603.258393	-3.01965	-0.966802	22228.91934
140.575735	-560.027415	394.529174	-581.895437	-3.01965	-1.729765	22215.18601
207.716456	-526.457055	452.514342	-540.695449	-1.493725	-1.729765	22225.10453
258.071997	-517.301502	527.28469	-503.310275	-2.256688	-0.203839	22219.76379
307.664575	-466.945961	547.121721	-461.347324	-2.256688	-0.203839	22195.34898
355.731227	-428.034862	557.040237	-415.56956	-2.256688	0.559123	22202.97861
419.820097	-390.649688	592.136523	-330.880696	0.032201	1.322086	22219.76379
466.360824	-325.797855	660.040206	-231.69554	-1.493725	-0.203839	22206.03046
490.012669	-254.079358	627.232808	-177.525186	2.321089	0.559123	22223.5786
528.923768	-197.620115	618.077256	-107.332614	0.795163	-0.203839	22236.54897
532.738582	-131.242357	673.773535	-23.406713	1.558126	1.322086	22216.71194
528.160805	-59.52386	657.751318	120.793244	-3.01965	-0.966802	22224.34156
516.716364	17.535377	614.262442	201.667294	-1.493725	-0.966802	22206.03046
508.323774	78.572396	588.321709	252.785798	0.032201	1.322086	22199.16379
497.642296	156.394595	557.040237	329.845034	2.321089	1.322086	22244.17859
464.834898	212.853837	480.743963	396.222792	0.795163	-0.203839	22239.60082
445.76083	271.601968	409.025466	456.496848	1.558126	0.559123	22201.45268
417.531209	325.00936	345.699559	498.459799	1.558126	0.559123	22214.42305
386.249736	378.416751	232.781073	541.948675	1.558126	1.322086	22216.71194
323.686792	432.587105	180.136645	548.81534	0.032201	-0.966802	22193.06009
271.805326	469.209317	113.758887	631.978278	-0.730762	0.559123	22213.66009
203.13868	500.490789	-6.026263	664.022713	-0.730762	2.085049	22222.05268
166.516468	526.431522	-48.752176	661.733825	0.795163	-0.966802	22218.23786
85.642418	536.350038	-138.781779	649.526421	-1.493725	0.559123	22199.92676
48.257244	530.246336	-200.581761	668.600489	-0.730762	0.559123	22206.79342
-21.935328	528.72041	-260.855817	657.919011	-2.256688	-0.966802	22208.31935
-84.498272	521.090783	-327.233575	601.459768	-2.256688	-0.203839	81.637013
-127.987148	494.387087	-401.240961	583.911625	-1.493725	0.559123	13.733329
-175.290838	479.890795	-495.84834	518.29683	-2.256688	-0.203839	12.970367
-263.031553	450.135248	-529.418701	481.674619	0.032201	0.559123	9781.94525
-304.994503	425.720441	-557.648322	387.067239	-1.493725	-0.203839	22169.40825
-328.646348	393.676006	-604.952012	356.54873	0.032201	0.559123	22217.4749
-382.05374	341.79454	-620.211266	298.563562	-0.730762	-0.203839	22210.60823
-453.009274	283.046409	-601.137198	211.58581	0.032201	-0.203839	22221.28971
-453.009274	238.031608	-640.048298	141.393238	0.795163	0.559123	22251.80822
-514.809256	185.387179	-625.552006	55.941411	0.795163	-0.966802	22231.20823
-533.883324	125.876085	-639.285335	-11.199309	-1.493725	-1.729765	22234.26008
-561.349983	52.631663	-562.226098	-81.391881	2.321089	1.322086	22241.88971
-547.616654	0.750196	-561.463136	-175.999261	1.558126	-0.966802	22218.23786
-520.149995	-59.52386	-569.855726	-293.495522	-0.730762	-1.729765	22205.2675
-535.40925	-122.086804	-476.774272	-343.0881	-3.01965	0.559123	22202.97861
-505.653703	-184.649749	-423.36688	-382.762162	0.032201	-0.203839	22209.84527
-481.238895	-250.264544	-365.381712	-443.799181	0.032201	0.559123	22220.52675
-441.564833	-292.990457	-294.426178	-513.22879	-0.730762	-0.203839	22211.3712
-399.601883	-371.575619	-228.04842	-545.273225	-2.256688	1.322086	22194.58602
-346.957454	-418.879309	-203.633612	-623.095424	-0.730762	0.559123	22186.95639
-274.475994	-482.205216	-83.848462	-662.006524	-3.782613	-1.729765	22182.37861
-215.727863	-502.042247	-30.441071	-682.606518	-2.256688	-0.203839	22186.19343
-170.713062	-534.086682	50.432979	-703.206512	-1.493725	0.559123	22186.19343
-86.78716	-549.345937	116.810737	-721.517617	-0.730762	-0.966802	22225.86749
-13.542738	-583.67926	206.077378	-643.695418	0.032201	-0.203839	22225.10453
58.17576	-565.368154	270.166248	-623.858387	-0.730762	-0.966802	22213.66009
119.975741	-568.420005	357.144	-609.362095	-0.730762	-0.966802	22225.86749
187.879425	-547.820011	434.203236	-533.828784	-1.493725	-0.203839	22224.34156
251.205332	-511.960763	493.71433	-487.288057	0.032201	0.559123	22235.786
302.323835	-476.101514	552.46246	-460.584361	0.795163	-0.203839	22248.75637
362.597892	-429.560787	582.98097	-421.673262	0.795163	0.559123	22249.51933
414.479358	-417.353383	592.899485	-368.26587	-1.493725	-0.203839	22225.10453
449.575644	-347.923774	666.906871	-245.42887	2.321089	2.085049	22238.07489
490.012669	-290.701569	689.03279	-185.154813	-0.730762	-0.203839	22235.02304
509.086737	-198.383078	652.410579	-172.184447	-1.493725	0.559123	22212.89712
528.160805	-148.7905	682.166126	-29.510415	0.795163	1.322086	22226.63045
535.02747	-81.649779	648.595765	61.282151	2.321089	0.559123	22234.26008
522.820066	-6.879431	618.077256	179.541375	-2.256688	-0.203839	22214.42305
510.612663	60.26129	590.610597	250.496909	-1.493725	0.559123	22214.42305
483.908967	122.061272	536.440243	287.882084	-1.493725	-0.966802	22206.79342
467.886749	186.913104	505.158771	348.15614	-1.493725	-0.203839	22195.34898
446.523793	244.898272	438.01805	416.059823	-4.545576	-1.729765	22164.06751
413.716395	312.038993	367.825478	496.170911	-3.01965	-0.966802	22205.2675
387.012699	369.261198	273.981061	516.007942	-1.493725	-0.966802	22195.34898
339.709009	411.224149	185.477384	553.393116	-2.256688	-0.966802	22198.40083
290.879394	468.446354	144.277396	582.3857	-2.256688	-0.203839	22212.89712
220.686823	485.994497	35.173725	622.822725	-0.730762	-0.203839	22214.42305
177.960909	518.801895	-39.596624	638.844942	-0.730762	0.559123	22206.03046
118.449816	532.535224	-83.0855	655.630123	-0.730762	-0.203839	22196.87491
68.094275	534.06115	-171.589177	667.837526	1.558126	-0.966802	22254.09711
13.160958	540.927814	-231.863233	674.704191	0.795163	0.559123	22238.83786
-35.668657	526.431522	-326.470613	631.978278	1.558126	1.322086	3588.213752
-98.994564	505.068566	-387.507632	598.407917	-2.256688	-0.966802	18.311106
-161.557509	498.201901	-456.937241	567.126445	0.795163	0.559123	10.681478
-214.9649	466.157466	-471.433533	534.319048	-2.256688	-0.966802	11.444441
-272.950068	448.609323	-567.566838	483.963507	-1.493725	1.322086	22067.17124
-332.461162	405.120447	-561.463136	392.407978	-0.730762	-0.966802	22201.45268
-364.505597	363.920459	-628.603856	324.504295	0.032201	0.559123	22220.52675
-416.387063	322.720471	-625.552006	252.022835	0.032201	1.322086	22227.39341
-472.846305	260.92049	-649.20385	164.28212	-2.256688	-0.203839	22196.11194
-472.846305	199.120508	-657.59644	96.378437	-4.545576	-1.729765	22200.68972
-510.231479	131.979787	-647.677925	28.474753	-3.782613	0.559123	22211.3712
-539.987026	79.335358	-638.522372	-75.288179	0.032201	0.559123	22203.74157
-548.379616	11.431675	-543.15203	-154.636304	-4.545576	-2.492728	22207.55638
-564.401834	-47.316456	-608.766825	-278.99923	0.032201	0.559123	22223.5786
-539.987026	-96.146071	-514.922409	-338.510323	0.032201	-0.203839	22179.32676
-524.727771	-170.916419	-466.092794	-385.814013	-0.730762	-0.203839	22215.94897
-475.898156	-209.827519	-411.159476	-452.954734	-1.493725	-0.203839	22226.63045
-462.164827	-283.071942	-352.411346	-490.339908	0.032201	-0.966802	22196.87491
-420.964839	-341.820072	-273.063221	-539.932486	0.032201	1.322086	22215.18601
-364.505597	-373.864507	-196.766947	-576.554697	0.795163	-0.966802	22237.31193
-311.098205	-422.694123	-128.863264	-627.673201	0.795163	-0.203839	22219.76379
-255.401925	-461.605222	-65.537357	-694.813922	0.795163	0.559123	22195.34898
-169.950099	-521.879278	29.070023	-681.080592	0.795163	-1.729765	22212.89712
-121.120484	-535.612608	115.284812	-679.554667	-2.256688	-0.203839	22212.89712
-51.690875	-563.079266	185.477384	-629.962089	-2.256688	-0.966802	22216.71194
21.553548	-571.471856	283.136614	-616.22876	0.032201	-0.966802	22229.6823
102.427598	-569.945931	336.544006	-591.813952	0.795163	1.322086	22229.6823
169.568319	-542.479272	413.603242	-581.895437	-0.730762	0.559123	22219.00082
220.686823	-536.37557	488.37359	-509.413977	-1.493725	-0.203839	22228.15638
283.249767	-501.279284	533.388392	-491.865834	-2.256688	0.559123	22206.03046
344.286786	-469.997812	570.010603	-457.53251	-2.256688	-0.203839	22196.87491
374.805295	-453.212632	582.218007	-392.680678	-1.493725	-0.966802	22202.21564
438.131203	-369.286731	644.780951	-291.206634	-0.730762	-0.203839	22221.28971
475.516377	-313.590451	657.751318	-225.591838	-1.493725	1.322086	22210.60823
502.983035	-247.212693	677.588349	-137.851124	0.032201	1.322086	22228.91934
525.108955	-180.834935	685.217976	-60.791887	-2.256688	-1.729765	22232.73415
537.316358	-119.797916	596.714299	-24.932639	-0.730762	0.559123	22216.71194
527.397843	-39.686829	621.892069	133.000648	1.558126	2.085049	22226.63045
512.901551	25.927967	602.818001	180.304338	0.795163	0.559123	22219.00082
500.694147	107.56498	563.143939	281.778382	0.795163	-0.966802	22229.6823
486.197855	155.631632	535.67728	344.341326	1.558126	-0.203839	22241.12674
451.101569	234.979757	463.958783	416.822786	1.558126	-0.966802	22222.05268
428.212687	275.416782	404.447689	474.807954	-0.730762	-0.966802	22211.3712
393.879364	356.290832	280.847726	537.370898	0.795163	-0.966802	22215.18601
359.546041	401.305633	232.018111	563.311632	0.032201	2.848012	22215.94897
326.738643	440.979696	177.084794	608.326433	0.795163	0.559123	22198.40083
248.153481	475.313019	82.477414	660.207899	-1.493725	-0.966802	22213.66009
193.983127	517.275969	-40.359586	669.363452	0.795163	0.559123	22222.81564
139.04981	511.172267	-87.663276	631.978278	1.558126	0.559123	22195.34898
66.56835	527.194485	-130.389189	673.178266	-1.493725	-0.966802	22202.97861
39.864654	521.090783	-208.211388	638.08198	-4.545576	0.559123	22208.31935
-18.120514	529.483373	-238.729898	651.815309	0.032201	0.559123	22210.60823
-79.920496	507.357454	-395.900222	628.926427	-0.730762	-1.729765	35.859249
-127.987148	489.809311	-446.255762	558.733855	-0.730762	0.559123	13.733329
-190.550093	483.705609	-498.137228	524.400532	0.032201	0.559123	12.207404
-247.772298	454.713025	-492.796489	473.282029	0.795163	0.559123	20950.95676
-292.787099	428.772292	-586.640906	393.933904	-0.730762	-0.203839	22202.97861
-350.772267	385.283416	-635.470521	336.711699	0.032201	0.559123	22219.00082
-403.416696	338.742689	-632.41867	287.882084	0.032201	0.559123	22211.3712
-428.594467	282.283446	-624.02608	196.326555	2.321089	-1.729765	22230.44527
-464.453715	229.639017	-668.277919	100.956213	0.795163	-0.966802	22250.2823
-504.127778	160.209408	-665.226068	41.445119	3.084052	1.322086	22234.26008
-529.305548	108.327942	-635.470521	-27.221527	1.558126	-0.203839	22239.60082
-557.535169	48.053886	-575.196465	-108.095577	-0.730762	-0.203839	22241.12674
-551.431467	-26.716462	-562.989061	-179.051111	-2.256688	-0.966802	22212.89712
-536.172213	-72.494226	-559.93721	-299.599224	-0.730762	-0.966802	22191.53417
-534.646287	-144.975686	-467.618719	-333.932547	0.032201	2.085049	22222.81564
-500.312964	-217.457146	-404.292812	-401.836231	0.032201	-0.203839	22209.08231
-482.001858	-251.790469	-377.589116	-500.258424	2.321089	1.322086	22206.03046
-437.750019	-329.612669	-303.581731	-523.147306	-2.256688	-2.492728	22212.89712
-390.44633	-373.101545	-202.870649	-567.399145	0.795163	1.322086	22186.19343
-323.305609	-423.457085	-149.463258	-619.280611	-1.493725	0.559123	22189.24528
-288.972286	-484.494104	-76.981798	-654.376897	-0.730762	-0.203839	22175.51195
-214.9649	-511.1978	-16.707741	-701.680586	-2.256688	-0.966802	22185.43046
-135.616776	-546.294086	55.773719	-680.31763	2.321089	2.848012	22196.11194
-60.083465	-553.160751	158.010725	-668.873189	0.032201	-0.966802	22231.97119
5.531331	-569.945931	273.218099	-623.858387	-2.256688	-0.966802	22219.00082
56.649834	-559.264452	328.914378	-645.221344	1.558126	0.559123	22222.05268
122.264629	-548.582974	405.210652	-626.147275	0.032201	-0.966802	22230.44527
207.716456	-546.294086	460.906932	-551.376927	-0.730762	-0.966802	22222.81564
271.042363	-511.960763	525.758764	-487.288057	0.795163	0.559123	22241.88971
332.079382	-485.257067	553.988386	-431.591777	0.032201	-0.203839	22246.46748
387.012699	-447.871893	574.58838	-383.525125	0.795163	1.322086	22238.07489
422.108985	-372.338582	636.388361	-291.969597	2.321089	0.559123	22229.6823
473.227488	-328.086743	675.299461	-227.880727	-0.730762	0.559123	22238.07489
503.745998	-268.57565	669.195759	-171.421484	0.032201	-0.203839	22228.91934
519.768215	-212.87937	692.084641	-95.888173	-0.730762	-0.966802	22217.4749
530.449694	-138.871984	655.46243	-11.962272	-0.730762	0.559123	22226.63045
532.738582	-72.494226	638.67725	98.667325	0.795163	0.559123	22233.49712
519.005253	-9.168319	621.892069	203.956182	-0.730762	-0.966802	22212.89712
510.612663	55.683513	585.269858	229.133953	-3.01965	0.559123	22198.40083
481.620079	122.061272	534.914317	314.585779	-3.782613	-0.966802	22206.79342
457.205271	202.935322	518.129137	388.593165	-1.493725	0.559123	22181.61565
429.738612	277.70567	410.551391	454.20796	-3.782613	-0.966802	22206.03046
429.738612	308.987142	346.462521	479.38573	-0.730762	-0.203839	22209.08231
373.27937	374.601937	249.566254	545.763489	-0.730762	-0.203839	22199.92676
339.709009	434.875994	210.655154	593.067178	-3.782613	-2.492728	22186.95639
269.516438	471.498205	116.810737	621.2968	-0.730762	-0.203839	22215.94897
219.160897	500.490789	-12.129965	606.037545	0.032201	1.322086	22193.06009
145.916474	506.594491	-115.892897	635.030129	0.032201	-0.966802	22191.53417
116.92389	534.06115	-161.670661	648.763458	1.558126	2.085049	22238.07489
58.938722	537.113	-204.396575	655.630123	2.321089	1.322086	22241.12674
10.87207	527.957448	-265.433594	684.622707	1.558126	-0.966802	22238.83786
-53.2168	523.379671	-294.426178	612.141247	-2.256688	-0.966802	280.770287
-127.224186	496.675975	-416.500216	620.533837	2.321089	1.322086	16.022217
-166.135285	485.994497	-443.966874	576.281998	-0.730762	-0.966802	11.444441
-237.09082	445.557472	-495.84834	480.911656	-1.493725	0.559123	11884.67055
-288.209323	429.535255	-537.811291	448.104258	-0.730762	-0.203839	22172.4601
-318.727832	383.75749	-608.003863	397.748718	-0.730762	0.559123	22207.55638
-382.816702	341.031577	-633.181633	319.163556	0.032201	0.559123	22222.81564
-417.912988	299.831589	-659.122366	252.022835	-0.730762	-0.203839	22227.39341
-481.238895	231.927906	-661.411254	142.919164	-5.308539	-0.203839	22190.7712
-491.157411	174.7057	-627.077931	68.148815	-0.730762	-0.203839	22208.31935
-534.646287	114.431644	-633.944596	-11.199309	-1.493725	-0.966802	22208.31935
-549.905542	57.972402	-588.929794	-52.399297	1.558126	2.848012	22208.31935
-569.742573	16.009451	-556.885359	-186.680739	-1.493725	-0.966802	22219.00082
-540.749989	-54.946083	-557.648322	-250.006646	1.558126	1.322086	22208.31935
-521.675921	-113.694214	-508.818707	-307.991814	0.795163	-0.203839	22205.2675
-515.572219	-177.783084	-435.574284	-380.473274	0.032201	-0.203839	22222.81564
-487.342597	-249.501581	-401.240961	-441.510293	0.032201	0.559123	22215.18601
-430.120392	-290.701569	-349.359495	-549.088039	-0.730762	0.559123	22191.53417
-404.179659	-340.294147	-265.433594	-583.421362	1.558126	-0.203839	22233.49712
-338.564864	-389.886725	-167.011401	-604.784319	2.321089	1.322086	22239.60082
-301.17969	-438.71634	-119.707711	-616.22876	0.795163	-0.966802	22200.68972
-234.038969	-478.390402	-47.989214	-681.080592	0.795163	0.559123	22213.66009
-149.350105	-525.694092	30.595948	-669.636151	-1.493725	0.559123	22214.42305
-82.972347	-551.634825	126.729253	-669.636151	0.032201	-0.203839	22212.89712
-17.357551	-571.471856	229.729223	-633.01394	-2.256688	-0.966802	22220.52675
42.916505	-566.131117	302.973645	-610.888021	-0.730762	-0.203839	22232.73415
116.92389	-559.264452	359.432888	-615.465797	0.032201	0.559123	22218.23786
155.83499	-545.531123	375.455105	-570.450995	-0.730762	0.559123	22222.05268
240.523854	-524.168167	486.847665	-510.176939	-3.01965	-0.966802	22210.60823
290.116432	-488.308918	521.180988	-500.258424	-4.545576	-0.203839	22202.21564
349.627525	-460.079297	557.803199	-445.325107	-2.256688	-0.966802	22199.92676
398.45714	-402.094129	606.632815	-323.251069	0.795163	2.085049	22219.00082
461.020085	-338.005259	647.832802	-271.369603	-3.782613	-0.966802	22215.18601
491.538594	-289.175644	651.647616	-185.154813	0.032201	-0.966802	22218.23786
517.479327	-223.560848	657.751318	-134.799273	-2.256688	-0.203839	22228.91934
531.212656	-160.234941	650.884653	-34.088191	-0.730762	0.559123	22230.44527
541.131172	-80.123854	656.225392	65.096964	-0.730762	-0.966802	22218.23786
538.079321	-12.22017	620.366144	159.704344	0.032201	-0.203839	22226.63045
507.560812	61.787215	563.143939	184.882114	0.795163	-0.966802	22223.5786
507.560812	119.772383	544.06987	322.215407	2.321089	-0.203839	22236.54897
465.597861	183.098291	487.610628	322.978369	0.795163	1.322086	22231.97119
448.049718	243.372347	437.255087	418.348712	0.032201	-0.203839	22222.81564
410.664544	295.253813	396.818062	500.748687	-2.256688	-0.966802	22212.13416
393.879364	366.209347	293.818092	534.319048	0.032201	-0.203839	22216.71194
337.420121	425.720441	215.232931	578.570886	-1.493725	-0.966802	22202.97861
307.664575	456.23895	161.825539	618.244949	1.558126	2.085049	22204.50453
239.760891	489.046348	40.514464	639.607905	-0.730762	0.559123	22210.60823
187.879425	506.594491	-52.56699	618.244949	-2.256688	-0.203839	22201.45268
126.842406	524.142634	-105.211419	652.578272	0.795163	2.085049	22200.68972
64.279461	534.06115	-154.803997	680.807893	-3.01965	-1.729765	22200.68972
23.842436	522.616708	-257.803966	653.341234	-2.256688	1.322086	22211.3712
-54.742726	518.801895	-293.663215	635.030129	-2.256688	0.559123	6769.005402
-96.705676	496.675975	-361.566899	616.719023	-1.493725	-1.729765	19.074068
-149.350105	481.416721	-430.996508	578.570886	-1.493725	-0.203839	12.970367
-193.601944	461.57969	-469.144644	526.68942	-2.256688	-0.203839	9.918516
-259.216739	440.979696	-543.914993	430.556115	-1.493725	-0.966802	21800.13428
-314.913019	428.009329	-585.877943	395.459829	0.032201	0.559123	22212.13416
-363.742634	363.157496	-610.292751	323.741332	-2.256688	-0.203839	22212.13416
-406.468547	319.66862	-630.892745	270.333941	0.032201	0.559123	22215.94897
-433.935206	257.868639	-653.781627	158.178418	2.321089	0.559123	22251.04526
-482.764821	204.461247	-690.403838	92.563623	3.084052	-0.203839	22237.31193
-499.550001	140.372377	-613.344602	22.371051	2.321089	2.085049	22235.786
-528.542585	93.068688	-608.766825	-32.562266	1.558126	-0.966802	22238.83786
-550.668505	19.824265	-546.966844	-118.777055	0.032201	-0.966802	22235.02304
-566.690722	-21.375723	-583.589055	-224.828876	-1.493725	0.559123	22202.21564
-536.935175	-90.042369	-488.218713	-272.132565	-1.493725	-0.203839	22210.60823
-526.253697	-153.368276	-452.359464	-345.376988	-0.730762	-0.203839	22223.5786
-502.601852	-212.87937	-383.692818	-404.125119	3.084052	1.322086	22209.08231
-469.031492	-267.812687	-363.092824	-481.184355	0.032201	-0.203839	22195.34898
-414.098175	-335.716371	-287.559513	-551.376927	-1.493725	1.322086	22202.21564
-375.950038	-384.545986	-220.418792	-591.813952	0.032201	1.322086	22183.90454
-321.016721	-426.508936	-143.359556	-623.858387	-4.545576	-2.492728	22186.95639
-247.009335	-479.153365	-76.218835	-656.665785	-0.730762	0.559123	22202.97861
-201.231571	-504.331135	31.358911	-682.606518	-0.730762	-1.729765	22188.48232
-125.69826	-531.797794	86.292228	-674.213928	-1.493725	2.085049	22223.5786
-56.268651	-565.368154	190.818123	-641.40653	0.032201	2.085049	22232.73415
18.501697	-569.945931	274.744024	-612.413946	-1.493725	-0.966802	22214.42305
84.879455	-560.027415	323.573639	-618.517648	-1.493725	-0.203839	22222.05268
131.420182	-556.212602	402.158801	-587.236176	0.032201	-0.203839	22230.44527
203.13868	-516.538539	450.988416	-514.754716	1.558126	-0.203839	22235.786
296.220133	-493.649657	489.136553	-496.44361	2.321089	-0.966802	22245.70452
332.842345	-466.182999	506.684696	-473.554728	0.032201	-0.203839	22246.46748
391.590476	-426.508936	583.743932	-405.651044	-0.730762	-0.203839	22225.10453
436.605277	-371.575619	640.966138	-277.473305	0.795163	1.322086	22233.49712
467.123787	-306.723787	671.484647	-208.806658	1.558126	0.559123	22237.31193
492.301557	-269.338612	644.780951	-191.258515	-0.730762	0.559123	22219.76379
534.264507	-187.7016	666.906871	-58.502999	-1.493725	-0.203839	22219.76379
526.63488	-118.271991	649.358728	17.793275	-1.493725	0.559123	22229.6823
521.294141	-64.101636	650.884653	124.608058	0.032201	0.559123	22224.34156
508.323774	14.483526	613.499479	207.770996	-0.730762	-1.729765	22209.08231
493.827482	74.757582	566.19579	280.252456	-0.730762	-0.203839	22204.50453
489.249706	146.476079	499.055069	293.222823	-3.01965	1.322086	22201.45268
445.76083	191.490881	429.62546	373.33391	-1.493725	0.559123	22168.64528
430.501575	272.364931	400.632876	481.674619	-3.782613	-0.203839	22204.50453
399.983066	331.113061	315.181049	527.452383	0.795163	1.322086	22220.52675
384.723811	385.283416	236.595887	577.807924	-0.730762	-0.203839	22196.11194
301.560873	437.164882	190.818123	605.274582	0.032201	-0.203839	22212.13416
271.805326	466.157466	86.292228	629.68939	0.032201	-0.203839	22215.18601
210.005344	495.913013	-47.226251	628.163464	1.558126	2.085049	22183.14158
132.183145	524.142634	-80.796611	651.052346	1.558126	0.559123	22193.06009
100.13871	527.957448	-127.337338	672.415303	0.795163	0.559123	22255.62304
29.183176	547.031516	-216.603979	665.548638	1.558126	0.559123	22235.02304
-10.490887	524.142634	-327.996538	623.585688	0.795163	0.559123	22241.12674
-66.187167	518.801895	-354.700234	637.319017	-0.730762	0.559123	77.059236
-134.09085	494.387087	-410.396514	596.119029	0.032201	-0.203839	12.970367
-186.735279	477.601907	-471.433533	534.319048	-2.256688	-0.966802	11.444441
-237.853782	457.764876	-521.026111	490.830172	1.558126	0.559123	18517.10563
-310.335242	425.720441	-578.248316	434.370929	-1.493725	-0.966802	22180.08972
-334.75005	388.335267	-577.485353	358.074655	0.032201	-0.203839	22212.89712
-385.868553	344.083428	-627.077931	288.645046	1.558126	1.322086	22226.63045
-433.935206	273.127893	-628.603856	199.378406	-1.493725	-0.966802	22195.34898
-484.290746	226.587167	-670.566807	116.215468	-2.256688	0.559123	22198.40083
-507.179629	148.764967	-669.040882	9.400685	-1.493725	1.322086	22215.18601
-516.335181	100.698315	-617.922378	-18.065974	-0.730762	-0.966802	22205.2675
-543.038877	57.209439	-571.381651	-89.784471	-3.01965	-0.966802	22208.31935
-557.535169	-6.879431	-560.700173	-189.73259	0.032201	0.559123	22224.34156
-549.905542	-57.234972	-520.263148	-279.762193	-0.730762	-0.203839	22202.21564
-530.068511	-135.820133	-487.45575	-333.169584	-0.730762	0.559123	22214.42305
-501.075927	-199.909003	-420.315029	-403.362156	-0.730762	1.322086	22179.32676
-466.742603	-255.605283	-376.063191	-470.502877	0.795163	0.559123	22196.87491
-427.068541	-297.568234	-319.603948	-510.939902	1.558126	0.559123	22212.89712
-382.05374	-363.945992	-281.455811	-612.413946	4.609977	1.322086	22227.39341
-327.120423	-412.775607	-173.115103	-625.384313	0.032201	0.559123	22226.63045
-282.868584	-467.708924	-117.418823	-655.902822	-0.730762	-0.966802	22204.50453
-215.727863	-495.938545	-41.122549	-687.184294	-0.730762	-0.966802	22219.00082
-144.772328	-511.960763	87.818153	-667.347263	0.032201	0.559123	22227.39341
-78.39457	-563.079266	118.336663	-668.110226	-0.730762	-0.966802	22214.42305
6.294293	-568.420005	267.114397	-617.754685	0.795163	0.559123	22226.63045
43.679468	-572.234819	311.366235	-620.806536	1.558126	2.085049	22232.73415
116.160928	-563.842229	382.32177	-589.525064	-0.730762	-0.203839	22217.4749
199.323866	-539.427421	433.440273	-539.932486	-1.493725	-0.203839	22225.10453
255.783108	-510.434837	487.610628	-502.547312	-5.308539	-0.203839	22208.31935
319.871978	-491.360769	473.114336	-566.636182	-2.256688	-0.966802	22193.06009
336.657159	-448.634856	542.543945	-449.13992	-3.782613	-0.203839	22199.92676
413.716395	-395.990427	610.447628	-354.532541	-1.493725	0.559123	22222.05268
454.15342	-339.531184	665.380945	-247.717758	0.795163	2.085049	22212.13416
499.168221	-292.227495	666.906871	-177.525186	-0.730762	0.559123	22225.86749
519.768215	-209.064556	687.506865	-83.680769	-0.730762	0.559123	22233.49712
535.790433	-132.768283	642.492063	-39.428931	-1.493725	2.085049	22215.94897
526.63488	-76.30904	663.85502	68.911778	0.032201	0.559123	22224.34156
539.605247	-3.82758	617.314293	152.837679	-0.730762	-1.729765	22213.66009
513.664513	74.757582	577.640231	227.608027	1.558126	1.322086	22237.31193
490.012669	140.372377	557.040237	304.667264	1.558126	0.559123	22235.786
469.412675	183.098291	451.751379	326.03022	1.558126	-0.203839	22209.08231
429.738612	231.164943	437.255087	422.926488	1.558126	1.322086	22206.79342
431.264538	315.853807	362.484739	504.563501	0.032201	-0.203839	22217.4749
396.931215	362.394534	288.477353	543.4746	-1.493725	0.559123	22211.3712
348.864562	424.957478	221.336632	586.200514	-2.256688	-0.966802	22209.84527
297.746059	471.498205	105.366296	626.637539	-0.730762	0.559123	22211.3712
230.605338	497.438938	-5.2633	650.289384	-1.493725	-0.203839	22215.18601
153.546102	506.594491	-66.300319	651.815309	-0.730762	-0.966802	22186.95639
103.190561	533.298187	-98.344754	654.86716	-4.545576	-0.966802	22196.11194
45.205393	524.905597	-196.003985	654.104197	-1.493725	-0.203839	22209.84527
10.87207	525.668559	-263.907668	626.637539	-2.256688	-0.966802	22215.94897
-67.713092	524.905597	-353.937271	606.800508	-2.256688	0.559123	1282.540361
-108.91308	501.253752	-367.6706	618.244949	-3.01965	-0.966802	16.022217
-163.083434	481.416721	-451.596502	572.467184	-2.256688	-0.203839	11.444441
-209.624161	468.446354	-487.45575	519.822756	2.321089	1.322086	1049.073763
-285.157472	432.587105	-530.181663	422.163525	0.795163	2.085049	22131.26011
-330.172274	398.253782	-555.359434	384.015388	-1.493725	-0.203839	22217.4749
-365.268559	363.157496	-616.396453	322.215407	-2.256688	-1.729765	22206.03046
-404.942622	311.27603	-611.055714	244.393208	0.032201	-1.729765	22235.786
-459.875939	244.135309	-665.989031	115.452505	0.795163	-0.203839	22251.80822
-494.209262	200.646433	-700.322354	62.808076	-0.730762	-0.203839	22227.39341
-519.387032	138.083489	-653.781627	-4.332645	2.321089	1.322086	22235.02304
-546.853691	78.572396	-598.085347	-49.347446	-1.493725	-0.203839	22239.60082
-544.564803	25.165004	-547.729806	-153.873341	0.032201	-1.729765	22212.89712
-556.009244	-43.501642	-531.707589	-231.69554	-1.493725	-0.203839	22199.16379
-524.727771	-103.775699	-480.589086	-276.710342	-1.493725	0.559123	22225.10453
-532.357399	-170.153457	-453.88539	-385.05105	-0.730762	-0.203839	22214.42305
-475.135194	-246.44973	-379.115041	-439.221405	-2.256688	-0.203839	22198.40083
-455.298162	-292.990457	-337.915054	-508.651014	-1.493725	-0.203839	22214.42305
-398.83892	-341.05711	-266.196556	-537.643598	-2.256688	-0.203839	22185.43046
-352.298193	-386.071911	-200.581761	-612.413946	0.032201	1.322086	22189.24528
-304.23154	-438.71634	-134.204003	-699.391698	-0.730762	-0.203839	22180.85269
-228.69823	-488.308918	-111.315121	-723.806506	-1.493725	0.559123	22199.16379
-179.868614	-515.775576	-6.789226	-722.28058	-1.493725	-1.729765	22202.97861
-109.676043	-531.034831	117.5737	-668.110226	1.558126	-0.203839	22231.20823
-37.957545	-572.234819	212.944042	-640.643567	-3.01965	0.559123	22223.5786
14.686884	-560.790378	304.499571	-640.643567	-2.256688	-0.203839	22214.42305
107.005375	-594.360738	338.069931	-620.043573	-1.493725	-0.203839	22225.86749
173.383133	-548.582974	414.366205	-566.636182	1.558126	0.559123	22232.73415
242.049779	-524.168167	439.543975	-533.065821	2.321089	-0.203839	22143.46751
293.168283	-473.812626	499.818031	-490.339908	2.321089	1.322086	22247.99341
359.546041	-455.50152	467.773596	-482.710281	0.795163	-0.966802	22241.12674
409.901581	-431.849675	600.529113	-340.036249	0.032201	-1.729765	22227.39341
439.657128	-357.84229	618.840218	-271.369603	-0.730762	-0.203839	22233.49712
473.990451	-303.671936	677.588349	-201.939994	-3.01965	-2.492728	22226.63045
518.24229	-242.634917	705.81797	-142.4289	-0.730762	0.559123	22214.42305
525.871917	-177.020121	679.114275	-37.140042	-1.493725	0.559123	22225.10453
516.716364	-103.775699	664.617983	48.311784	1.558126	-1.729765	22233.49712
515.190439	-50.368307	611.210591	149.022865	-0.730762	2.085049	22212.89712
509.086737	34.320557	609.684666	199.378406	-3.01965	-0.203839	22194.58602
478.568228	87.727948	549.410609	261.178388	0.032201	0.559123	22213.66009
467.886749	153.342744	505.158771	356.54873	0.795163	0.559123	22160.25269
445.76083	234.216794	452.514342	422.163525	-0.730762	-0.203839	22103.79345
404.560842	271.601968	307.551422	413.007972	0.795163	-0.966802	22209.84527
396.931215	345.609353	322.810676	503.800538	-3.01965	-1.729765	22203.74157
351.153451	400.542671	233.544036	573.99311	-0.730762	-0.203839	22201.45268
309.953463	450.898211	171.744055	613.667172	0.032201	1.322086	22219.76379
243.575705	489.046348	58.062607	641.896793	-3.01965	-0.966802	22197.63787
189.40535	512.698193	-44.937363	657.156048	0.795163	-0.203839	22187.71935
142.864623	534.06115	-64.011431	657.156048	2.321089	1.322086	22247.23045
86.405381	526.431522	-146.411407	667.074564	1.558126	-1.729765	22247.23045
9.346144	526.431522	-212.789165	648.763458	0.795163	0.559123	22234.26008
-41.772359	514.224118	-270.774333	638.844942	0.032201	0.559123	22239.60082
-89.076049	497.438938	-373.01134	585.437551	3.847014	1.322086	27.466659
-145.535291	491.335236	-419.552067	591.541253	-1.493725	0.559123	12.970367
-213.438975	473.024131	-502.715005	513.719054	0.032201	1.322086	12.207404
-270.66118	454.713025	-521.789073	474.807954	-2.256688	0.559123	21587.26768
-324.831534	422.66859	-593.507571	389.356128	-3.782613	-0.966802	22197.63787
-356.875969	395.201931	-605.714974	332.133922	-2.256688	-0.966802	22219.00082
-404.942622	321.194546	-623.263117	293.222823	-1.493725	0.559123	22225.10453
-456.824088	261.683452	-623.263117	186.40804	-3.01965	-0.966802	22193.06009
-483.527784	209.039024	-665.989031	67.385853	-3.01965	-0.966802	22204.50453
-517.098144	141.898303	-643.100148	10.163647	-0.730762	1.322086	22210.60823
-530.068511	94.594613	-654.54459	-92.836322	0.032201	0.559123	22206.79342
-554.483318	43.47611	-592.744608	-179.814074	-1.493725	-1.729765	22220.52675
-538.461101	-27.479425	-582.06313	-200.414068	2.321089	2.085049	22207.55638
-538.461101	-83.938667	-514.159446	-279.762193	0.032201	-0.966802	22210.60823
-533.120362	-148.7905	-443.203911	-341.562174	1.558126	-0.203839	22222.81564
-498.024076	-206.012705	-431.75947	-436.169554	0.032201	1.322086	22212.13416
-451.483349	-276.205277	-348.596532	-481.184355	-0.730762	-0.203839	22193.06009
-421.727802	-309.012675	-276.115072	-529.251008	1.558126	-0.966802	22225.86749
-371.372261	-373.864507	-188.374357	-597.154691	-0.730762	-0.966802	22227.39341
-337.038938	-410.486719	-158.618811	-623.095424	1.558126	1.322086	22209.84527
-240.142671	-463.131148	-135.729928	-690.999108	2.321089	1.322086	22212.89712
-206.57231	-509.671875	-29.678108	-719.228729	-0.730762	-0.966802	22216.71194
-128.750111	-526.457055	63.403346	-705.4954	-2.256688	0.559123	22211.3712
-67.713092	-548.582974	181.66257	-636.828754	-0.730762	0.559123	22221.28971
12.397995	-563.842229	250.329216	-632.250977	-3.01965	-2.492728	22228.91934
57.412797	-566.131117	312.129198	-608.599132	-1.493725	0.559123	22221.28971
139.04981	-565.368154	433.440273	-600.206542	-1.493725	-0.203839	22219.76379
203.901642	-546.294086	452.514342	-538.406561	-3.782613	-0.203839	22209.84527
264.938661	-514.249651	495.240255	-510.176939	-1.493725	0.559123	22203.74157
319.109016	-472.2867	510.49951	-492.628796	-3.01965	0.559123	22195.34898
366.412705	-435.664489	609.684666	-439.221405	-1.493725	0.559123	22214.42305
439.657128	-395.990427	606.632815	-336.984398	-2.256688	-0.966802	22216.71194
477.042302	-337.242296	673.773535	-248.480721	0.032201	-0.203839	22222.05268
502.220072	-262.471948	680.6402	-152.347416	0.032201	2.085049	22231.20823
524.345992	-188.464562	666.906871	-63.843738	-0.730762	-0.966802	22231.20823
528.160805	-119.797916	670.721684	17.793275	0.032201	0.559123	22217.4749
530.449694	-70.205338	658.514281	120.030281	0.032201	1.322086	22228.15638
515.953402	12.9576	620.366144	190.222853	0.032201	-1.729765	22236.54897
512.901551	69.416843	575.351342	261.94135	2.321089	1.322086	22239.60082
493.827482	156.394595	543.306907	341.289475	0.032201	0.559123	22211.3712
463.308973	202.172359	441.832863	370.282059	-1.493725	-0.966802	22054.96384
432.790463	273.127893	392.240286	403.85242	-0.730762	-0.203839	22204.50453
419.057134	329.587136	346.462521	513.719054	-1.493725	-1.729765	22215.18601
380.908997	385.283416	264.825508	554.919041	0.795163	0.559123	22214.42305
329.027531	438.690807	191.581086	616.719023	-0.730762	0.559123	22203.74157
283.249767	469.97228	116.047775	638.844942	-0.730762	-0.203839	22215.18601
212.294232	511.93523	3.12929	644.948644	0.032201	1.322086	22203.74157
153.546102	518.801895	-49.515139	673.178266	-1.493725	-0.203839	22208.31935
92.509083	529.483373	-133.44104	646.47457	-2.256688	-0.966802	22202.21564
39.864654	534.824112	-189.900283	651.815309	-3.01965	-0.203839	22210.60823
-10.490887	527.957448	-292.137289	590.77829	-3.01965	-1.729765	22196.87491
-72.290868	523.379671	-388.270594	606.800508	-0.730762	-0.203839	119.78515
-123.409372	506.594491	-426.418731	561.785706	-3.782613	-0.203839	15.259255
-175.290838	479.127832	-447.781688	521.348681	1.558126	0.559123	10.681478
-237.09082	455.475988	-508.055744	435.133892	-0.730762	0.559123	16637.16544
-290.498211	425.720441	-554.596471	438.948705	-0.730762	-0.203839	22193.82305
-330.172274	398.253782	-588.929794	361.889469	1.558126	2.848012	22215.18601
-367.557448	339.505652	-602.663123	301.615413	1.558126	0.559123	22215.18601
-417.150026	280.757521	-601.137198	237.526543	3.084052	-0.203839	22250.2823
-464.453715	236.505682	-661.411254	112.400654	0.795163	0.559123	22242.65267
-505.653703	191.490881	-643.100148	59.756225	2.321089	0.559123	22233.49712
-509.468517	104.513129	-616.396453	-18.065974	0.795163	-1.729765	22237.31193
-522.438883	35.846482	-620.211266	-116.488167	-0.730762	1.322086	22229.6823
-557.535169	-0.012766	-648.440888	-226.354801	-2.256688	-0.966802	22183.14158
-543.038877	-70.968301	-511.107595	-236.273317	-1.493725	-1.729765	22212.13416
-539.224063	-115.22014	-454.648352	-325.539957	-1.493725	-0.203839	22224.34156
-504.89074	-192.279376	-425.655768	-372.843647	-0.730762	-0.966802	22186.95639
-486.579635	-275.442314	-377.589116	-451.428809	-3.01965	-0.966802	22202.21564
-436.224094	-317.405265	-312.737283	-507.125088	-2.256688	-0.966802	22199.16379
-393.498181	-348.686737	-237.966935	-562.058405	0.032201	0.559123	22176.27491
-353.061156	-412.775607	-147.174369	-607.073207	-2.256688	2.085049	22192.29713
-279.816733	-437.953377	-120.470674	-678.028741	0.032201	-0.203839	22193.82305
-206.57231	-489.834843	-48.752176	-696.339847	-2.256688	-0.966802	22183.90454
-147.824179	-543.242235	22.966321	-674.213928	0.795163	1.322086	22225.86749
-82.209384	-556.212602	106.892222	-687.947257	0.795163	-0.203839	22235.786
-4.387185	-560.027415	246.514403	-646.747269	0.032201	1.322086	22215.94897
47.494281	-571.471856	306.788459	-620.806536	-2.256688	-0.203839	22223.5786
115.397965	-547.820011	374.692143	-591.050989	0.032201	-0.966802	22231.20823
185.590537	-543.242235	444.884714	-540.695449	0.795163	-0.203839	22237.31193
267.227549	-509.671875	474.640261	-495.680647	3.084052	-0.203839	22231.97119
304.612724	-469.997812	485.321739	-509.413977	1.558126	2.085049	22240.36378
374.042333	-448.634856	597.477262	-418.621411	1.558126	0.559123	22228.15638
408.375656	-407.434868	624.94392	-311.806628	0.032201	-0.203839	22230.44527
446.523793	-343.345998	665.380945	-269.843677	-0.730762	0.559123	22234.26008
491.538594	-302.908973	647.06984	-185.917776	0.032201	0.559123	22221.28971
512.138588	-215.168258	673.773535	-121.065943	-1.493725	-0.966802	22219.00082
528.923768	-154.131239	669.195759	-8.147458	0.795163	2.085049	22231.20823
538.079321	-90.805332	656.988355	55.178449	1.558126	-1.729765	22227.39341
542.657097	-32.820164	618.840218	152.074716	-1.493725	-0.966802	22205.2675
515.953402	38.898333	579.166156	264.230239	-3.01965	-0.966802	22201.45268
483.146004	122.061272	533.388392	299.326525	-2.256688	0.559123	22205.2675
461.020085	183.861253	505.921733	364.178357	-1.493725	1.322086	22165.59343
432.790463	247.18716	426.573609	419.111674	-1.493725	0.559123	22196.11194
428.97565	303.646403	354.092149	475.570917	-0.730762	0.559123	22214.42305
374.805295	360.868608	277.032912	525.163495	1.558126	1.322086	22191.53417
345.812711	417.327851	210.655154	584.674588	-0.730762	-0.966802	22215.94897
286.301618	456.23895	112.995924	598.407917	-0.730762	0.559123	22222.81564
236.70904	485.231534	55.773719	650.289384	0.032201	-0.966802	22190.00824
177.960909	525.668559	-41.885512	649.526421	-1.493725	-2.492728	22200.68972
117.686853	538.638926	-84.611425	680.04493	1.558126	2.085049	22257.91192
57.412797	538.638926	-166.248438	677.756042	-1.493725	-0.203839	22232.73415
29.183176	529.483373	-240.255823	639.607905	3.084052	-0.203839	22240.36378
-46.350135	521.853746	-306.633581	635.030129	-1.493725	-0.966802	2365.184484
-100.52049	499.727826	-389.79652	597.644955	-0.730762	-0.203839	16.022217
-194.364906	460.816727	-525.603887	477.096842	-0.730762	-0.203839	12.970367
-230.224155	458.527839	-522.552036	493.882022	0.795163	1.322086	9.918516
-266.083404	434.113031	-538.574254	467.178327	0.032201	0.559123	21993.16385
-331.698199	412.750074	-557.648322	415.296861	0.795163	2.085049	22208.31935
-388.157442	374.601937	-600.374235	331.37096	1.558126	0.559123	22225.86749
-408.757435	314.327881	-640.048298	241.341357	-2.256688	0.559123	22190.7712
-444.616684	247.950123	-680.485323	165.045083	-3.782613	-0.203839	22200.68972
-485.053709	201.409396	-673.618658	65.096964	-2.256688	-0.966802	22209.84527
-514.046293	127.402011	-624.789043	10.163647	-0.730762	0.559123	22207.55638
-543.80184	82.387209	-608.766825	-65.369664	-0.730762	0.559123	22209.08231
-557.535169	16.009451	-669.040882	-208.806658	0.032201	-1.729765	22201.45268
-549.905542	-54.183121	-628.603856	-260.688124	-0.730762	-0.203839	22202.97861
-552.19443	-112.931251	-502.715005	-317.147367	0.032201	0.559123	22212.13416
-517.861107	-160.234941	-450.833539	-361.399206	0.032201	-0.966802	22141.94159
-495.735187	-243.397879	-413.448365	-414.043634	-0.730762	0.559123	22206.03046
-440.80187	-279.257128	-315.789134	-491.865834	1.558126	-0.966802	22223.5786
-392.735218	-341.820072	-266.196556	-526.962119	1.558126	0.559123	22231.97119
-387.394479	-389.123762	-173.115103	-598.680617	-0.730762	-0.966802	22213.66009
-297.364876	-431.086713	-119.707711	-631.488014	-0.730762	-1.729765	22197.63787
-258.453776	-471.523738	-65.537357	-671.92504	0.795163	0.559123	22210.60823
-177.579726	-504.331135	42.803352	-682.606518	0.032201	0.559123	22229.6823
-130.276036	-568.420005	69.507048	-679.554667	0.795163	0.559123	22215.18601
-43.298284	-560.027415	191.581086	-642.932456	0.032201	1.322086	22225.10453
32.235026	-585.968148	273.218099	-605.547281	-0.730762	-0.966802	22233.49712
94.797971	-562.316303	345.699559	-610.125058	-0.730762	-0.203839	22216.71194
164.22758	-565.368154	415.89213	-580.369511	-2.256688	0.559123	22219.00082
225.264599	-544.005198	462.432857	-521.62138	-3.782613	-0.966802	22177.03787
271.805326	-496.701508	492.188404	-517.806567	-3.01965	-0.203839	22191.53417
332.842345	-467.708924	552.46246	-456.006585	-1.493725	-0.203839	22202.21564
397.694177	-422.694123	613.499479	-359.87328	0.032201	0.559123	22221.28971
439.657128	-363.183029	640.203175	-258.399236	-0.730762	0.559123	22211.3712
478.568228	-329.612669	660.040206	-241.614056	0.795163	-1.729765	22225.10453
494.590445	-238.05714	633.33651	-166.843708	0.032201	1.322086	22235.02304
527.397843	-182.36086	668.432796	-78.34003	1.558126	1.322086	22220.52675
525.871917	-115.22014	656.988355	29.237716	-1.493725	-1.729765	22221.28971
532.738582	-45.790531	621.892069	141.393238	1.558126	0.559123	22219.76379
528.160805	32.794631	606.632815	220.741363	0.795163	-0.203839	22240.36378
500.694147	118.246458	572.299491	284.06727	1.558126	-1.729765	22236.54897
479.33119	168.601999	528.047653	337.474661	1.558126	0.559123	22215.94897
462.54601	222.00939	454.040267	412.24501	-0.730762	-0.203839	22196.11194
422.108985	297.542701	408.262503	450.393146	0.032201	0.559123	22198.40083
390.06455	354.764906	309.077347	502.274613	-0.730762	-0.203839	22199.92676
343.523823	388.335267	255.669956	536.607936	-1.493725	-1.729765	22213.66009
313.768276	450.898211	187.766272	614.430135	-1.493725	0.559123	22215.94897
239.760891	481.416721	81.714452	615.193098	0.032201	-0.203839	22219.76379
196.272015	503.54264	-6.789226	658.681974	-1.493725	0.559123	22197.63787
144.390549	508.120416	-72.404021	656.393085	-1.493725	1.322086	22196.87491
75.723902	531.009299	-145.648444	634.267166	-3.01965	-0.966802	22209.84527
17.738734	531.772261	-231.863233	629.68939	-3.01965	-0.966802	22213.66009
-32.616806	527.194485	-302.818768	644.948644	-0.730762	1.322086	22206.79342
-82.972347	503.54264	-372.248377	606.800508	-0.730762	0.559123	42.725913
-144.009366	489.046348	-453.122427	572.467184	-0.730762	1.322086	13.733329
-195.127869	476.075982	-514.922409	511.430165	-0.730762	-0.203839	11.444441
-263.031553	459.290801	-579.774241	435.133892	-1.493725	-0.203839	21271.40111
-309.57228	434.875994	-612.581639	409.956121	0.032201	0.559123	22212.13416
-354.587081	378.416751	-598.84831	305.430226	0.032201	-0.203839	22206.79342
-372.898187	334.927875	-601.137198	305.430226	0.795163	-0.203839	22239.60082
-459.875939	286.861223	-635.470521	161.993232	-0.730762	-0.966802	22249.51933
-492.683337	228.113092	-636.996447	97.904362	-0.730762	-0.966802	22223.5786
-506.416666	167.839036	-620.211266	45.259933	-0.730762	0.559123	22231.20823
-530.831473	90.779799	-604.952012	1.771057	3.084052	-0.203839	22244.17859
-549.142579	41.187221	-562.226098	-111.147428	-0.730762	-1.729765	22207.55638
-536.172213	-37.39794	-558.411285	-216.436286	-0.730762	0.559123	22185.43046
-535.40925	-72.494226	-521.026111	-272.132565	-2.256688	-0.966802	22222.81564
-540.749989	-142.686798	-474.485384	-349.954765	-0.730762	0.559123	22186.95639
-510.994442	-201.434929	-418.026141	-444.562144	-0.730762	-0.966802	22200.68972
-478.187044	-265.523799	-355.463197	-456.006585	-2.256688	-0.203839	22211.3712
-430.120392	-320.457116	-273.826184	-530.01397	-0.730762	1.322086	22187.71935
-385.105591	-369.286731	-218.129904	-556.717666	-2.256688	-0.203839	22190.00824
-353.061156	-418.116346	-168.537326	-637.591716	-3.01965	-0.203839	22179.32676
-279.816733	-473.049663	-97.581792	-671.92504	-2.256688	-0.966802	22191.53417
-210.387124	-499.753359	-37.307735	-710.836139	1.558126	-0.966802	22212.13416
-136.379738	-534.849645	81.714452	-671.92504	-1.493725	0.559123	22228.15638
-77.631608	-563.079266	158.010725	-680.31763	-3.782613	-1.729765	22219.76379
8.583182	-568.420005	206.84034	-665.821338	0.032201	-0.203839	22213.66009
54.360946	-556.975564	292.292167	-662.769487	0.032201	1.322086	22222.81564
141.338698	-550.871862	396.818062	-584.947287	0.795163	-0.203839	22243.41563
219.160897	-534.849645	461.669895	-536.880635	1.558126	1.322086	22151.8601
266.464587	-500.516322	528.810615	-508.651014	0.032201	-0.203839	22244.94156
332.842345	-472.2867	574.58838	-459.821399	0.795163	-0.966802	22241.12674
376.331221	-440.242266	595.188374	-385.814013	0.032201	0.559123	22228.15638
418.294171	-389.886725	634.862436	-300.362187	-1.493725	-0.203839	22230.44527
463.308973	-334.953408	666.143908	-237.036279	-0.730762	0.559123	22230.44527
493.827482	-279.257128	669.958722	-185.154813	0.795163	1.322086	22216.71194
513.664513	-211.353444	663.85502	-69.94744	-0.730762	-2.492728	22225.86749
531.212656	-138.871984	637.151324	-9.673384	-0.730762	-0.203839	22232.73415
517.479327	-67.91645	632.573548	71.200666	-1.493725	0.559123	22205.2675
506.034886	-3.064617	620.366144	168.859897	-3.782613	-0.203839	22199.92676
502.220072	70.179805	577.640231	247.445058	-3.782613	-0.203839	22211.3712
499.931184	133.505713	530.336541	287.882084	-4.545576	-0.966802	22167.88232
446.523793	188.43903	497.529143	388.593165	-3.782613	-1.729765	22157.96381
437.36824	270.839005	409.025466	430.556115	-2.256688	-0.966802	22210.60823
407.612693	321.957509	327.388453	500.748687	-1.493725	-0.203839	22190.7712
393.879364	382.231565	251.855142	566.363482	-0.730762	-0.966802	22199.92676
353.442339	425.720441	168.692204	610.615321	0.795163	-0.203839	22226.63045
274.857177	466.157466	96.210744	602.985694	-1.493725	-1.729765	22200.68972
208.479419	506.594491	6.944103	638.08198	1.558126	2.085049	22197.63787
181.01276	527.957448	-54.855878	667.074564	1.558126	-0.203839	22251.80822
116.160928	549.320404	-121.996599	654.104197	1.558126	0.559123	22246.46748
43.679468	553.898181	-192.189171	673.941228	0.032201	0.559123	22233.49712
-23.461253	527.957448	-288.322476	639.607905	1.558126	0.559123	22244.17859
-47.876061	513.461156	-338.678016	628.926427	0.032201	0.559123	1171.910764
-124.935297	491.335236	-382.929855	603.748657	-0.730762	-0.203839	16.78518
-166.135285	489.809311	-447.781688	551.104228	-0.730762	0.559123	12.970367
-221.068602	474.550056	-502.715005	506.852389	0.032201	0.559123	8337.656789
-283.631547	424.194515	-550.018695	440.474631	1.558126	0.559123	22159.48973
-320.253758	408.172298	-580.537204	399.274643	-0.730762	0.559123	22216.71194
-390.44633	350.950093	-604.952012	319.163556	-1.493725	1.322086	22214.42305
-417.912988	290.676036	-627.077931	243.630245	-3.01965	-0.203839	22193.06009
-456.824088	216.668651	-650.729776	132.237685	-2.256688	0.559123	22207.55638
-513.28333	160.209408	-640.048298	52.889561	-0.730762	0.559123	22214.42305
-515.572219	125.876085	-622.500155	-18.065974	0.032201	1.322086	22205.2675
-533.120362	70.179805	-615.63349	-70.710403	0.795163	2.085049	22221.28971
-552.957393	25.927967	-589.692757	-179.814074	-0.730762	-0.966802	22199.92676
-542.275914	-57.234972	-551.54462	-243.139981	0.032201	0.559123	22207.55638
-522.438883	-127.427543	-511.870558	-304.939963	-0.730762	-0.203839	22222.05268
-513.28333	-198.383078	-446.255762	-378.184386	-3.01965	-2.492728	22199.16379
-468.268529	-232.716401	-413.448365	-454.480659	-0.730762	-0.966802	22193.06009
-443.853721	-290.701569	-318.078023	-494.917685	1.558126	-0.203839	22235.786
-396.550032	-351.738588	-226.522494	-540.695449	1.558126	0.559123	22237.31193
-356.113007	-383.783023	-186.848432	-600.206542	2.321089	1.322086	22215.94897
-305.757466	-434.138564	-112.078084	-649.79912	1.558126	-0.966802	22212.13416
-235.564894	-478.390402	-46.463288	-677.265779	-1.493725	0.559123	22207.55638
-172.238987	-506.620024	38.988538	-652.088008	-0.730762	0.559123	22212.13416
-91.364937	-542.479272	120.625551	-665.821338	0.032201	-1.729765	22224.34156
-32.616806	-568.420005	227.440334	-626.910238	0.032201	1.322086	22232.73415
20.790585	-560.790378	285.425502	-623.095424	-1.493725	0.559123	22216.71194
109.294263	-567.657043	351.040298	-617.754685	-0.730762	-1.729765	22222.05268
170.331282	-556.975564	439.543975	-554.428778	-1.493725	-0.203839	22209.84527
231.368301	-537.138533	493.71433	-528.488045	-0.730762	2.085049	22200.68972
276.383102	-498.227434	550.173572	-486.525094	-2.256688	1.322086	22199.16379
348.864562	-465.420036	554.751348	-423.199187	-3.782613	-1.729765	22219.00082
396.168252	-409.723756	611.973554	-344.614025	0.032201	-0.966802	22216.71194
461.020085	-350.212663	635.625399	-256.873311	-0.730762	1.322086	22222.05268
480.094153	-289.175644	638.67725	-217.962211	-1.493725	-0.203839	22231.97119
509.086737	-237.294177	648.595765	-138.614086	0.032201	-0.966802	22228.15638
527.397843	-168.627531	685.980939	-20.354862	0.795163	1.322086	22219.76379
534.264507	-94.620146	623.417995	32.289567	1.558126	0.559123	22225.86749
535.02747	-13.746096	606.632815	125.371021	1.558126	0.559123	22241.12674
510.612663	54.157588	602.818001	214.637661	0.032201	1.322086	22235.786
490.012669	118.246458	552.46246	299.326525	-0.730762	-0.203839	22224.34156
482.383041	177.757551	507.447659	333.659848	0.032201	-0.203839	22116.76382
450.338606	234.216794	475.403224	410.719084	1.558126	0.559123	22213.66009
415.24232	301.357515	351.80326	483.200544	-0.730762	-0.966802	22218.23786
381.67196	356.290832	277.795875	520.585718	-0.730762	0.559123	22196.11194
348.1016	407.409335	232.781073	566.363482	0.032201	-0.966802	22204.50453
313.005314	452.424137	160.299613	603.748657	-2.256688	-0.203839	22212.89712
246.627556	495.15005	-6.026263	603.748657	-1.493725	-0.203839	22195.34898
164.990543	510.409305	-67.826245	644.948644	-3.01965	-0.966802	22198.40083
119.212778	526.431522	-83.848462	654.86716	-2.256688	1.322086	22202.97861
60.464648	511.93523	-140.307705	659.444936	-1.493725	0.559123	22216.71194
22.316511	527.194485	-235.678047	626.637539	-2.256688	-2.492728	22199.92676
-44.061247	511.172267	-278.40396	634.267166	-0.730762	0.559123	4435.865352
-89.076049	509.646342	-375.300228	596.881992	0.032201	1.322086	19.837031
-147.824179	493.624124	-452.359464	580.859774	0.795163	1.322086	12.207404
-222.594528	470.735242	-476.011309	483.200544	-0.730762	-0.203839	12.207404
-253.876	444.794509	-589.692757	437.42278	0.795163	0.559123	21907.71203
-328.646348	415.038963	-592.744608	419.111674	0.795163	1.322086	22197.63787
-346.957454	376.127863	-576.72239	316.111705	0.795163	-0.966802	22215.18601
-399.601883	318.905658	-624.789043	226.845065	-0.730762	-0.966802	22247.23045
-444.616684	261.683452	-627.840894	197.089518	1.558126	0.559123	22236.54897
-465.979641	206.750135	-673.618658	107.822878	0.795163	-2.492728	22233.49712
-517.861107	156.394595	-601.900161	31.526604	-0.730762	0.559123	22238.83786
-536.172213	101.461278	-627.077931	-47.058558	0.795163	0.559123	22222.81564
-541.512952	41.187221	-559.93721	-139.377049	-1.493725	-2.492728	22190.00824
-532.357399	-29.00535	-552.307583	-198.12518	-1.493725	0.559123	22214.42305
-536.172213	-91.568295	-484.403899	-260.688124	0.032201	1.322086	22221.28971
-530.831473	-147.264575	-433.285396	-359.87328	-2.256688	-0.203839	22194.58602
-484.290746	-222.797885	-408.107626	-450.665846	-0.730762	-0.203839	22210.60823
-456.061125	-275.442314	-357.752085	-479.65843	-2.256688	-0.966802	22196.11194
-423.253727	-334.190445	-270.774333	-521.62138	-3.01965	-0.966802	22185.43046
-377.475963	-387.597837	-200.581761	-580.369511	-3.01965	-2.492728	22199.16379
-316.438944	-436.427452	-138.781779	-623.858387	-2.256688	-0.966802	22202.21564
-243.957484	-450.160781	-139.544742	-636.828754	-2.256688	2.085049	22190.00824
-203.520459	-501.279284	9.232992	-660.480598	-1.493725	-0.966802	22227.39341
-122.646409	-541.71631	96.210744	-660.480598	-1.493725	-0.966802	22229.6823
-48.639024	-560.027415	173.26998	-655.902822	-1.493725	-0.966802	22217.4749
26.131325	-566.131117	260.247732	-642.932456	-0.730762	-0.203839	22227.39341
68.857238	-556.212602	328.151416	-644.458381	-0.730762	-0.966802	22231.20823
159.649804	-550.871862	425.047683	-583.421362	0.795163	0.559123	22239.60082
229.079413	-531.034831	466.247671	-513.22879	1.558126	-0.203839	22244.94156
279.434953	-509.671875	502.10692	-514.754716	0.795163	-0.203839	22243.41563
332.079382	-462.368185	555.514311	-428.539926	1.558126	0.559123	22225.10453
381.67196	-419.642272	599.76615	-331.643659	0.795163	1.322086	22235.786
431.264538	-386.071911	655.46243	-295.021447	-0.730762	0.559123	22233.49712
473.990451	-325.034892	651.647616	-237.799242	-0.730762	-0.203839	22211.3712
504.508961	-260.18306	657.751318	-157.688155	-0.730762	0.559123	22222.81564
537.316358	-183.886786	676.825386	-53.925223	-0.730762	-0.203839	22232.73415
531.212656	-130.479394	653.936504	12.452535	0.032201	-0.966802	22214.42305
524.345992	-52.657195	605.869852	110.111766	-4.545576	-0.966802	22198.40083
502.220072	16.772414	602.055038	160.467306	-0.730762	-0.203839	22208.31935
498.405259	67.890917	544.832833	234.474692	0.795163	1.322086	22186.19343
483.908967	160.209408	534.151355	345.867252	0.032201	0.559123	22186.95639
448.049718	221.246427	462.432857	420.6376	-1.493725	0.559123	22209.84527
418.294171	279.994558	386.899546	458.022774	0.795163	-0.203839	22212.89712
396.168252	349.424167	327.388453	517.533867	0.795163	0.559123	22195.34898
371.753444	402.831559	234.306999	557.970892	-0.730762	-0.203839	22213.66009
316.820127	428.009329	170.218129	596.119029	-0.730762	0.559123	22197.63787
263.412736	480.653758	76.373712	613.667172	-0.730762	-2.492728	22178.5638
215.346083	514.224118	-53.329953	622.059762	0.795163	-0.203839	22216.71194
157.360915	522.616708	-63.248468	676.993079	0.795163	-0.203839	22250.2823
78.775753	530.246336	-114.366972	646.47457	1.558126	0.559123	22241.12674
41.390579	547.031516	-202.870649	674.704191	0.795163	0.559123	22245.70452
-21.172365	527.957448	-287.559513	651.815309	0.032201	-0.203839	22240.36378
-61.60939	523.379671	-351.648383	619.007911	-2.256688	-0.966802	58.748131
-136.379738	506.594491	-429.470582	578.570886	1.558126	-0.203839	15.259255
-185.209354	485.231534	-462.27798	515.244979	0.032201	0.559123	10.681478
-242.431559	453.950062	-495.84834	510.667203	0.032201	0.559123	19384.59426
-308.046354	421.905627	-591.218682	417.585749	-2.256688	-0.966802	22196.87491
-337.801901	399.016745	-579.011279	358.837618	-1.493725	-0.966802	22224.34156
-388.920404	332.638987	-622.500155	279.489493	-2.256688	0.559123	22188.48232
-442.327796	285.335297	-665.226068	166.571008	-3.01965	-0.966802	22202.21564
-472.846305	219.720502	-634.707558	124.608058	-2.256688	-1.729765	22209.84527
-502.601852	163.261259	-635.470521	62.808076	-3.01965	-0.203839	22202.21564
-533.120362	93.068688	-625.552006	0.245132	-1.493725	-0.203839	22215.18601
-541.512952	51.105737	-608.766825	-105.806689	0.795163	-0.203839	22213.66009
-552.957393	-7.642394	-559.174247	-200.414068	-0.730762	1.322086	22199.16379
-538.461101	-71.731264	-512.63352	-256.110348	-2.256688	-0.966802	22219.00082
-527.01666	-124.375692	-463.040943	-333.169584	-1.493725	-0.966802	22206.03046
-510.994442	-204.48678	-456.937241	-407.17697	-3.01965	-0.203839	22180.08972
-456.061125	-267.049724	-392.085408	-456.006585	3.084052	2.848012	22227.39341
-439.275945	-302.14601	-311.211358	-539.932486	0.032201	-0.203839	22231.97119
-383.579665	-354.790439	-214.31509	-542.984337	1.558126	-0.203839	22214.42305
-324.831534	-408.960793	-164.722512	-619.280611	0.795163	0.559123	22215.18601
-286.683398	-451.686707	-100.633643	-648.273195	0.032201	0.559123	22220.52675
-229.461192	-487.545955	-48.752176	-680.31763	-0.730762	-0.203839	22219.00082
-161.557509	-537.901496	77.899638	-666.5843	-3.782613	-0.966802	22216.71194
-80.683459	-553.923713	144.277396	-660.480598	-0.730762	-0.203839	22230.44527
-17.357551	-573.760744	238.121813	-625.384313	-2.256688	-0.203839	22219.76379
46.731318	-569.182968	283.136614	-627.673201	-1.493725	-0.203839	22217.4749
107.768337	-560.027415	389.188435	-594.865803	-5.308539	-2.492728	22212.13416
178.723872	-556.212602	446.41064	-559.769517	-3.01965	-0.966802	22202.21564
261.123848	-513.486688	417.418056	-599.443579	-2.256688	-0.966802	22198.40083
309.953463	-478.390402	524.232839	-563.584331	-1.493725	0.559123	22212.13416
373.27937	-446.345967	591.37356	-398.78438	-0.730762	1.322086	22217.4749
423.634911	-402.094129	650.121691	-283.577006	0.795163	0.559123	22220.52675
467.123787	-345.634886	653.173542	-261.451087	-1.493725	-1.729765	22229.6823
488.486743	-286.886755	660.803169	-202.702956	-0.730762	0.559123	22234.26008
498.405259	-208.301593	641.7291	-124.880757	-0.730762	-1.729765	22216.71194
538.079321	-156.420127	681.403163	-0.517831	-3.01965	-0.966802	22224.34156
544.945986	-83.175705	659.277243	54.415486	0.032201	0.559123	22215.18601
531.212656	0.750196	599.76615	166.571008	3.084052	-0.203839	22234.26008
481.620079	63.313141	570.773566	229.896916	0.795163	-0.203839	22231.20823
461.020085	139.609415	547.884684	297.800599	0.795163	0.559123	22216.71194
467.123787	196.068657	497.529143	389.356128	0.032201	-0.203839	22209.84527
441.183053	242.609384	428.099534	440.474631	-1.493725	-0.203839	22212.89712
421.346022	321.194546	376.218068	495.407948	-0.730762	-0.203839	22207.55638
381.67196	362.394534	278.558838	537.370898	0.032201	-0.203839	22202.21564
338.946047	424.957478	195.395899	597.644955	-1.493725	-0.203839	22215.18601
280.197916	466.157466	116.810737	596.119029	-1.493725	-0.203839	22199.16379
242.812742	491.335236	-6.026263	638.08198	-1.493725	0.559123	22183.14158
165.753505	522.616708	-55.618841	662.496787	-0.730762	0.559123	22201.45268
107.005375	525.668559	-101.396605	652.578272	-2.256688	1.322086	22213.66009
50.546132	540.164851	-250.174339	600.696806	-2.256688	0.559123	22198.40083
-1.335334	521.853746	-234.915084	670.126415	-3.01965	-0.966802	22208.31935
-53.979763	521.853746	-319.603948	635.030129	0.032201	-0.966802	849.177526
-95.942713	494.387087	-377.589116	610.615321	0.032201	-0.203839	15.259255
-169.187136	487.520423	-461.515017	552.630153	0.795163	-0.203839	12.970367
-237.853782	456.23895	-522.552036	484.72647	-1.493725	-0.966802	3753.776666
-268.372292	442.505621	-540.100179	460.311662	-1.493725	-0.966802	22141.17863
-336.275975	406.646372	-562.989061	386.304277	-1.493725	-0.203839	22206.79342
-360.690783	374.601937	-614.107564	335.948736	0.795163	-0.966802	22244.94156
-417.912988	307.461217	-649.20385	226.082102	1.558126	-0.203839	22236.54897
-458.350013	235.742719	-678.196434	102.482138	1.558126	0.559123	22231.20823
-488.10556	190.727918	-638.522372	104.008064	-1.493725	-0.966802	22235.786
-514.046293	129.690899	-633.181633	20.082163	0.032201	-0.203839	22236.54897
-527.779622	78.572396	-593.507571	-69.94744	-1.493725	2.085049	22211.3712
-534.646287	13.720563	-556.122396	-169.895559	-1.493725	-0.203839	22201.45268
-549.142579	-51.13127	-536.285365	-201.939994	-1.493725	-0.203839	22222.81564
-535.40925	-96.909034	-479.06316	-296.547373	-0.730762	-0.203839	22214.42305
-531.594436	-179.309009	-445.4928	-375.132535	0.032201	-0.203839	22200.68972
-484.290746	-238.05714	-390.559483	-461.347324	-3.01965	0.559123	22202.97861
-454.5352	-313.590451	-363.092824	-526.199157	-2.256688	-0.966802	22177.80084
-414.098175	-343.345998	-263.907668	-556.717666	-0.730762	0.559123	22192.29713
-359.164858	-396.75339	-205.159537	-619.280611	-1.493725	0.559123	22193.06009
-302.705615	-436.427452	-180.74473	-670.399114	-3.01965	-1.729765	22187.71935
-242.431559	-486.02003	-44.1744	-663.532449	-1.493725	1.322086	22220.52675
-175.290838	-495.938545	58.062607	-655.902822	0.032201	1.322086	22232.73415
-92.1279	-560.790378	119.099626	-673.450965	-1.493725	-0.966802	22212.89712
-37.194583	-570.708894	206.077378	-639.117642	-0.730762	-0.203839	22224.34156
18.501697	-566.89408	293.05513	-623.095424	-2.256688	-1.729765	22228.15638
99.375747	-553.160751	375.455105	-598.680617	0.032201	-0.966802	22230.44527
150.494251	-544.005198	384.610658	-529.251008	2.321089	0.559123	22246.46748
264.175699	-531.797794	413.603242	-565.873219	3.084052	-0.203839	22251.04526
272.568289	-507.382986	489.136553	-549.851002	0.795163	-0.203839	22224.34156
338.183084	-464.657073	564.669864	-445.325107	-0.730762	-0.966802	22231.97119
393.116401	-412.775607	636.388361	-329.354771	-0.730762	0.559123	22235.02304
412.953432	-354.027476	640.203175	-254.584422	-0.730762	1.322086	22216.71194
473.227488	-315.879339	672.24761	-189.73259	0.032201	-0.203839	22222.81564
511.375625	-241.871954	689.795753	-122.591869	-2.256688	-0.966802	22229.6823
512.138588	-178.546047	660.803169	-44.006707	0.795163	3.610974	22224.34156
541.894135	-106.064587	652.410579	39.919194	-2.256688	-2.492728	22212.13416
515.190439	-32.057201	601.292075	143.682126	-3.01965	-0.966802	22202.97861
519.005253	25.165004	591.37356	201.667294	-2.256688	0.559123	22200.68972
499.931184	96.120539	537.966168	271.096903	-3.01965	-2.492728	22161.77862
444.997867	169.364961	514.314323	342.815401	-1.493725	-0.203839	22194.58602
450.338606	236.505682	439.543975	396.985755	-0.730762	0.559123	22215.18601
430.501575	312.801956	412.840279	489.304246	-0.730762	1.322086	22202.97861
396.931215	356.290832	310.603273	541.185712	0.032201	0.559123	22215.94897
361.834929	413.513037	240.410701	585.437551	0.795163	-0.966802	22228.15638
327.501606	449.372286	165.640353	609.089396	-3.782613	-0.966802	22193.06009
267.990512	478.36487	58.062607	632.741241	-1.493725	-0.203839	22183.14158
198.560903	520.32782	-15.944779	655.630123	2.321089	0.559123	22256.386
139.04981	531.009299	-93.004015	656.393085	2.321089	0.559123	22235.02304
83.35353	526.431522	-132.678077	638.08198	0.032201	-0.966802	22241.88971
36.812803	527.194485	-228.04842	621.2968	0.032201	-0.203839	22242.65267
-35.668657	523.379671	-285.270625	647.237533	1.558126	1.322086	22167.11936
-91.364937	506.594491	-354.700234	615.95606	-1.493725	-0.203839	22.888882
-155.453807	480.653758	-421.077992	598.407917	0.795163	0.559123	14.496292
-208.098236	472.261168	-472.959458	532.793122	0.032201	-0.203839	11.444441
-284.394509	441.742658	-519.500185	493.882022	-0.730762	-0.203839	21315.65294
-315.675982	417.327851	-556.885359	426.741302	-3.01965	-0.966802	22207.55638
-361.453746	371.550087	-595.033496	335.948736	-0.730762	-0.203839	22190.7712
-411.809286	323.483434	-648.440888	271.096903	-1.493725	-0.966802	22196.87491
-450.720386	253.290862	-670.566807	180.304338	-1.493725	-0.203839	22212.89712
-477.424082	211.327912	-669.040882	49.83771	0.032201	0.559123	22202.21564
-501.838889	144.950154	-618.685341	35.341418	-1.493725	-0.203839	22212.13416
-536.935175	93.83165	-675.144583	-56.977074	1.558126	0.559123	22225.10453
-546.090728	46.527961	-572.907577	-119.540018	0.032201	-1.729765	22198.40083
-549.905542	-24.427574	-577.485353	-193.547403	0.032201	0.559123	22217.4749
-532.357399	-75.546077	-498.137228	-260.688124	-3.01965	-0.203839	22226.63045
-508.705554	-141.160873	-451.596502	-326.30292	-2.256688	-0.966802	22191.53417
-507.179629	-198.383078	-418.026141	-414.806597	0.795163	-0.203839	22208.31935
-436.224094	-257.131209	-364.618749	-474.317691	1.558126	0.559123	22229.6823
-406.468547	-296.042308	-286.033588	-550.613964	-0.730762	0.559123	22222.05268
-378.238926	-394.464501	-225.759531	-634.539865	0.795163	0.559123	22208.31935
-320.253758	-409.723756	-205.9225	-636.828754	0.032201	-0.203839	22222.81564
-260.742664	-459.316334	-121.233636	-676.502816	1.558126	2.085049	22217.4749
-191.313055	-507.382986	-2.974412	-677.265779	0.795163	-0.203839	22217.4749
-127.224186	-534.086682	96.973706	-678.791704	-1.493725	-0.966802	22228.15638
-61.60939	-584.442223	158.773688	-673.450965	-0.730762	1.322086	22230.44527
28.420213	-559.264452	296.869943	-633.01394	0.032201	-0.203839	22219.00082
94.035008	-561.553341	335.01808	-629.199126	1.558126	1.322086	22228.91934
135.997959	-566.131117	386.136584	-598.680617	-3.782613	-0.966802	22206.79342
214.583121	-532.560757	428.862497	-574.265809	-1.493725	-0.203839	22196.87491
268.753475	-527.220018	467.010634	-551.376927	-3.782613	-0.966802	22200.68972
313.005314	-466.182999	538.729131	-485.762132	-2.256688	-0.966802	22219.76379
377.094184	-425.745974	589.847634	-393.443641	0.032201	0.559123	22210.60823
422.871948	-388.360799	638.67725	-295.021447	-0.730762	1.322086	22227.39341
471.701563	-336.479333	683.692051	-224.065913	0.032201	-0.966802	22235.02304
495.353408	-257.131209	679.877237	-170.658521	0.795163	0.559123	22216.71194
529.686731	-195.331227	686.743902	-66.895589	-0.730762	-0.966802	22225.10453
540.368209	-138.871984	664.617983	22.371051	-0.730762	-0.966802	22227.39341
535.02747	-57.234972	631.810585	102.482138	2.321089	1.322086	22231.20823
530.449694	6.090936	625.706883	180.304338	0.032201	0.559123	22238.07489
522.057104	79.335358	576.114305	247.445058	0.795163	-0.203839	22212.89712
489.249706	148.002005	524.995802	330.607997	-1.493725	-0.203839	22196.87491
437.36824	207.513098	464.721746	349.682065	-1.493725	-1.729765	22212.13416
435.079352	285.335297	398.343987	454.20796	-3.782613	-1.729765	22219.00082
408.375656	322.720471	352.566223	516.770905	-3.782613	-1.729765	22191.53417
370.990482	386.809341	264.062546	564.837557	-3.01965	-0.966802	22210.60823
305.375686	447.083398	183.188496	609.852358	-1.493725	-0.966802	22220.52675
258.834959	447.84636	86.292228	637.319017	-2.256688	-1.729765	22180.08972
206.953493	496.675975	14.573731	651.052346	-1.493725	0.559123	22202.97861
148.205362	516.513007	-61.722543	666.311601	-2.256688	1.322086	22207.55638
94.797971	543.979665	-137.255854	645.711607	-2.256688	-0.203839	22211.3712
34.523915	534.06115	-270.01137	596.119029	-2.256688	-0.203839	22207.55638
-3.624222	520.32782	-321.129873	592.304216	-0.730762	0.559123	22220.52675
-61.60939	510.409305	-349.359495	631.978278	0.032201	-0.203839	90.029603
-115.016782	494.387087	-421.077992	580.096812	1.558126	0.559123	13.733329
-183.683428	475.313019	-465.329831	545.000526	-0.730762	-0.966802	13.733329
-258.453776	455.475988	-517.97426	510.667203	0.032201	1.322086	14453.56609
-307.283391	434.113031	-534.75944	456.496848	0.795163	0.559123	22175.51195
-332.461162	405.120447	-579.774241	373.33391	1.558126	1.322086	22225.10453
-390.44633	354.764906	-605.714974	313.822817	1.558126	0.559123	22247.23045
-431.646318	301.357515	-656.833478	241.341357	2.321089	-0.203839	22234.26008
-455.298162	248.713086	-694.218652	118.504356	0.032201	-0.966802	22237.31193
-514.809256	175.468663	-649.20385	39.156231	-0.730762	1.322086	22239.60082
-500.312964	111.379793	-614.107564	-22.64375	-0.730762	-0.966802	22213.66009
-537.698138	51.8687	-614.870527	-118.777055	-0.730762	-0.203839	22196.11194
-539.987026	3.802047	-577.485353	-153.110378	1.558126	-0.203839	22225.10453
-541.512952	-52.657195	-524.840924	-220.251099	-0.730762	-0.203839	22212.13416
-562.112946	-105.301624	-470.67057	-305.702926	-0.730762	0.559123	22208.31935
-502.601852	-175.494196	-443.966874	-375.895498	-0.730762	0.559123	22219.00082
-484.290746	-251.790469	-374.537265	-464.399175	-3.01965	-0.966802	22180.08972
-440.80187	-312.827488	-331.811352	-521.62138	0.032201	0.559123	22188.48232
-424.01669	-344.871923	-239.492861	-575.028772	-3.782613	-1.729765	22190.00824
-351.53523	-415.064495	-269.248407	-718.465766	-3.01965	1.322086	22181.61565
-295.075988	-463.131148	-159.381773	-676.502816	-1.493725	0.559123	22200.68972
-217.253788	-485.257067	-41.122549	-689.473182	0.032201	-0.966802	22231.97119
-157.742695	-509.671875	75.61075	-633.01394	-0.730762	1.322086	22215.94897
-84.498272	-553.923713	134.35888	-680.31763	-0.730762	-0.966802	22223.5786
-34.905694	-560.790378	220.57367	-632.250977	1.558126	-0.203839	22231.97119
72.672052	-565.368154	290.766241	-622.332462	-0.730762	0.559123	22219.76379
113.109077	-565.368154	380.795844	-564.347294	3.084052	-0.203839	22247.99341
192.457201	-550.871862	430.388422	-558.243592	1.558126	1.322086	22250.2823
245.864593	-524.168167	422.758795	-582.658399	1.558126	-0.203839	22226.63045
299.271984	-471.523738	526.521727	-470.502877	0.795163	1.322086	22231.97119
336.657159	-447.871893	578.403193	-422.436225	1.558126	2.085049	22241.88971
403.034917	-413.53857	618.077256	-298.073298	-0.730762	-0.966802	22223.5786
463.308973	-348.686737	650.884653	-249.243683	-1.493725	-0.203839	22217.4749
487.72378	-275.442314	663.092057	-181.34	1.558126	1.322086	22228.15638
506.797849	-224.323811	678.351312	-108.095577	-2.256688	-2.492728	22225.86749
531.975619	-148.027537	666.906871	-49.347446	-2.256688	-0.203839	22217.4749
525.871917	-105.301624	661.566132	53.652523	-1.493725	0.559123	22202.97861
519.768215	-29.768313	608.15874	154.363605	-1.493725	-0.966802	22203.74157
496.879333	48.053886	599.76615	231.422841	-2.256688	0.559123	22176.27491
498.405259	128.927936	523.469876	283.304307	-0.730762	0.559123	22194.58602
464.834898	189.964955	484.558777	357.311693	-1.493725	0.559123	22204.50453
449.575644	259.394564	407.49954	380.963537	-1.493725	-0.966802	22201.45268
424.397873	308.224179	369.351403	487.778321	-0.730762	-0.203839	22209.08231
377.857146	357.816757	296.869943	549.578302	0.795163	2.085049	22223.5786
345.049749	415.801925	230.492185	580.096812	-0.730762	-0.203839	22193.06009
287.064581	459.290801	137.410731	631.978278	0.032201	-0.203839	22194.58602
236.70904	496.675975	55.010756	639.607905	0.032201	-0.203839	22231.20823
189.40535	526.431522	-45.700325	669.363452	0.032201	-0.966802	22239.60082
122.264629	530.246336	-86.137351	660.970862	2.321089	2.848012	22244.94156
58.17576	533.298187	-154.803997	635.030129	0.032201	1.322086	22245.70452
9.346144	540.927814	-235.678047	668.600489	0.795163	-0.966802	22225.86749
-49.401986	527.957448	-299.766917	641.133831	-2.256688	-1.729765	4073.458052
-114.253819	502.016715	-384.455781	601.459768	1.558126	1.322086	19.074068
-153.927881	485.994497	-461.515017	577.807924	-2.256688	-0.966802	11.444441
-224.883416	461.57969	-498.900191	533.556085	-2.256688	-0.966802	517.288736
-290.498211	432.587105	-546.966844	479.38573	-1.493725	-0.966802	21926.02313
-319.490795	399.779708	-589.692757	400.800569	-1.493725	-0.203839	22199.92676
-366.031522	365.446385	-617.922378	331.37096	-0.730762	0.559123	22192.29713
-412.572249	310.513068	-646.914962	238.289506	-2.256688	-0.966802	22208.31935
-447.668535	234.979757	-656.070515	132.237685	-0.730762	1.322086	22201.45268
-497.261113	213.6168	-704.90013	67.385853	-2.256688	-2.492728	22206.03046
-515.572219	120.535346	-682.011248	-17.303011	1.558126	0.559123	22225.86749
-533.120362	71.705731	-649.20385	-130.984459	-1.493725	0.559123	22188.48232
-552.957393	23.639079	-609.529788	-175.236298	0.795163	-0.203839	22209.08231
-535.40925	-40.449791	-552.307583	-226.354801	-3.01965	-1.729765	22224.34156
-527.01666	-119.034953	-472.196495	-292.732559	1.558126	0.559123	22214.42305
-528.542585	-183.886786	-447.781688	-359.110317	0.795163	2.085049	22198.40083
-483.527784	-218.983072	-389.79652	-430.828815	0.032201	-0.966802	22231.97119
-443.090759	-289.175644	-369.196526	-477.369542	1.558126	-0.966802	22225.10453
-409.520398	-329.612669	-270.01137	-556.717666	1.558126	0.559123	22221.28971
-353.824118	-395.990427	-231.863233	-642.169493	2.321089	1.322086	22215.94897
-309.57228	-453.212632	-129.626227	-674.213928	1.558126	-0.203839	22215.18601
-259.216739	-466.945961	-67.063282	-697.10281	-0.730762	1.322086	22213.66009
-193.601944	-505.857061	26.018172	-670.399114	-1.493725	-0.966802	22223.5786
-104.335303	-549.345937	111.469998	-655.902822	0.795163	-0.203839	22231.97119
-53.979763	-556.975564	199.973676	-649.036157	0.032201	-0.203839	22215.18601
36.04984	-572.997782	253.381067	-630.725052	-3.01965	-0.966802	22223.5786
90.983157	-578.338521	338.832894	-607.073207	-2.256688	-1.729765	22211.3712
161.175729	-565.368154	382.32177	-543.7473	-0.730762	1.322086	22195.34898
216.872009	-532.560757	452.514342	-598.680617	0.032201	-0.203839	22204.50453
289.353469	-499.753359	478.455075	-495.680647	0.032201	1.322086	22220.52675
332.079382	-460.079297	582.218007	-423.199187	-0.730762	-0.203839	22205.2675
400.746028	-421.168197	596.714299	-362.925131	-1.493725	-0.966802	22222.81564
417.531209	-381.494135	574.58838	-305.702926	2.321089	2.085049	22235.02304
473.990451	-304.434898	641.7291	-246.954795	0.795163	-0.966802	22215.94897
508.323774	-247.975656	679.114275	-143.954826	-0.730762	-0.203839	22222.05268
526.63488	-182.36086	692.847604	-32.562266	0.032201	1.322086	22230.44527
535.790433	-111.405326	631.047622	30.000678	1.558126	-0.203839	22215.94897
522.820066	-47.316456	608.15874	125.371021	-0.730762	-1.729765	22237.31193
531.212656	41.187221	607.395777	204.719145	1.558126	0.559123	22235.02304
503.745998	99.935352	570.010603	278.726531	1.558126	0.559123	22197.63787
477.042302	168.601999	520.418025	355.022804	0.795163	0.559123	22209.84527
457.205271	228.876055	447.173603	397.748718	-1.493725	-0.966802	22220.52675
403.034917	275.416782	382.32177	412.24501	0.795163	1.322086	22196.87491
400.746028	341.79454	317.469937	528.215346	0.795163	-0.203839	22211.3712
346.575674	398.253782	244.988477	572.467184	-2.256688	-0.966802	22222.81564
328.264568	443.268584	184.714421	608.326433	2.321089	2.085049	22206.79342
257.309034	492.098199	77.136675	628.926427	0.032201	-1.729765	22201.45268
176.434984	503.54264	-6.026263	648.000495	-2.256688	-0.203839	22206.03046
141.338698	514.987081	-57.144767	664.785676	-0.730762	2.848012	22212.89712
54.360946	537.875963	-136.492891	655.630123	-0.730762	2.085049	22200.68972
26.131325	524.905597	-227.285457	634.267166	-2.256688	-0.966802	22215.94897
-25.750142	521.090783	-331.811352	638.08198	0.032201	-0.203839	22228.15638
-78.39457	497.438938	-389.79652	630.452352	-0.730762	-1.729765	54.933317
-131.801962	497.438938	-461.515017	499.985724	0.032201	1.322086	14.496292
-192.838981	479.127832	-490.507601	512.193128	0.032201	-0.966802	9.918516
-266.083404	452.424137	-540.863142	477.859805	2.321089	1.322086	20829.64568
-318.727832	416.564888	-559.174247	422.163525	0.795163	0.559123	22201.45268
-346.957454	388.335267	-579.774241	362.652432	1.558126	-1.729765	22245.70452
-385.868553	344.846391	-658.359403	290.933934	2.321089	2.085049	22229.6823
-425.542616	259.394564	-642.337186	190.222853	0.032201	1.322086	22236.54897
-453.009274	221.246427	-659.122366	109.348803	0.795163	-0.966802	22239.60082
-494.972225	164.024222	-599.611272	35.341418	-0.730762	-0.966802	22220.52675
-526.253697	118.246458	-646.914962	-92.836322	-1.493725	-1.729765	22193.82305
-540.749989	31.268706	-551.54462	-120.302981	0.795163	-0.203839	22209.08231
-536.935175	-17.560909	-540.100179	-159.977043	-0.730762	0.559123	22206.03046
-533.120362	-74.783115	-498.137228	-273.658491	0.032201	-0.203839	22217.4749
-524.727771	-148.027537	-474.485384	-349.191802	0.032201	0.559123	22215.18601
-492.683337	-215.168258	-430.233545	-407.939933	-1.493725	0.559123	22189.24528
-469.031492	-276.205277	-360.803936	-463.636212	-0.730762	-0.203839	22187.71935
-442.327796	-351.738588	-334.863203	-533.828784	-3.782613	-0.966802	22177.80084
-378.238926	-371.575619	-228.811382	-584.184325	-0.730762	-0.966802	22195.34898
-320.253758	-421.93116	-183.033618	-629.199126	0.032201	-0.966802	22188.48232
-284.394509	-459.316334	-89.952164	-673.450965	-2.256688	-0.203839	22222.05268
-201.231571	-486.02003	-30.441071	-697.10281	0.795163	-0.203839	22223.5786
-129.513074	-518.064465	67.981122	-677.265779	-0.730762	-0.203839	22219.00082
-69.239018	-556.975564	138.936657	-659.717636	-0.730762	-0.203839	22226.63045
8.583182	-563.842229	248.040328	-632.250977	0.795163	-1.729765	22228.15638
74.96094	-554.686676	341.884745	-612.413946	1.558126	0.559123	22238.83786
142.864623	-553.160751	392.240286	-581.895437	0.795163	-0.203839	22249.51933
223.738673	-566.131117	436.492124	-538.406561	0.795163	0.559123	22246.46748
246.627556	-519.59039	496.76618	-516.280641	-0.730762	0.559123	22228.15638
327.501606	-471.523738	553.988386	-453.717697	-1.493725	-0.966802	22237.31193
369.464556	-443.294116	611.210591	-391.154752	-1.493725	0.559123	22228.15638
415.24232	-377.679321	606.632815	-299.599224	-1.493725	-0.966802	22213.66009
461.020085	-325.797855	673.773535	-224.828876	-0.730762	-0.966802	22227.39341
496.116371	-276.96824	650.884653	-163.791857	0.795163	1.322086	22234.26008
515.190439	-206.012705	678.351312	-82.154844	-0.730762	0.559123	22215.94897
531.975619	-126.664581	647.06984	-1.280794	-2.256688	-0.966802	22219.76379
528.923768	-64.864599	656.988355	83.40807	-0.730762	1.322086	22209.08231
507.560812	16.772414	601.292075	184.882114	-2.256688	-0.203839	22193.06009
509.8497	69.416843	568.484678	249.733947	-2.256688	-0.203839	22174.74899
482.383041	132.74275	550.936535	310.770966	0.032201	1.322086	22199.16379
449.575644	196.83162	482.269888	373.33391	-1.493725	-0.203839	22196.87491
436.605277	254.816788	382.32177	438.948705	2.321089	0.559123	22196.87491
400.746028	308.987142	364.773627	493.11906	0.032201	-0.203839	22215.94897
367.938631	385.283416	244.225515	554.156079	-0.730762	0.559123	22176.27491
330.553457	436.401919	205.314415	593.067178	-1.493725	1.322086	22207.55638
282.486804	460.816727	116.047775	615.95606	-0.730762	-0.966802	22201.45268
220.686823	513.461156	19.151507	657.156048	1.558126	0.559123	22244.17859
168.042394	529.483373	-57.907729	674.704191	0.795163	0.559123	22241.88971
131.420182	533.298187	-95.292903	640.370868	2.321089	-0.203839	22248.75637
29.946138	537.113	-170.063252	683.859744	1.558126	0.559123	22235.02304
-5.150148	527.957448	-273.063221	644.185682	0.032201	0.559123	22228.15638
-52.453837	518.801895	-340.966905	618.244949	1.558126	1.322086	318.155461
-137.142701	498.201901	-399.715035	614.430135	0.032201	-0.203839	15.259255
-186.735279	475.313019	-431.75947	571.704222	1.558126	0.559123	12.207404
-243.957484	467.683391	-474.485384	485.489432	0.795163	0.559123	11100.34486
-286.683398	419.616739	-585.11498	436.659817	0.032201	-0.966802	22176.27491
-359.92782	386.046379	-559.93721	393.933904	-3.01965	-0.966802	22183.90454
-372.898187	346.372316	-633.181633	322.215407	-2.256688	0.559123	22202.21564
-410.283361	277.70567	-613.344602	216.926549	-1.493725	0.559123	22209.08231
-459.112976	243.372347	-648.440888	110.111766	-1.493725	0.559123	22204.50453
-500.312964	178.520514	-638.522372	89.511772	-2.256688	0.559123	22215.18601
-517.098144	127.402011	-657.59644	-44.76967	-2.256688	-3.25569	22218.23786
-543.038877	86.964986	-614.107564	-103.517801	-1.493725	0.559123	22179.32676
-543.80184	16.009451	-560.700173	-166.080745	-0.730762	0.559123	22219.76379
-549.905542	-74.783115	-512.63352	-243.902944	0.795163	0.559123	22228.15638
-535.40925	-122.086804	-508.055744	-332.406622	0.795163	0.559123	22193.06009
-516.335181	-174.731233	-442.440949	-369.791796	0.795163	-0.966802	22226.63045
-463.690752	-230.427513	-392.085408	-430.828815	0.795163	0.559123	22238.83786
-427.831504	-286.886755	-325.70765	-505.599163	0.795163	-0.203839	22212.89712
-423.253727	-350.212663	-240.255823	-564.347294	1.558126	0.559123	22207.55638
-352.298193	-398.279315	-200.581761	-600.969505	0.795163	1.322086	22216.71194
-289.735248	-443.294116	-118.181785	-612.413946	-1.493725	-1.729765	22202.21564
-244.720447	-494.41262	-31.966996	-669.636151	0.795163	-0.203839	22221.28971
-169.187136	-511.1978	60.351495	-652.088008	0.032201	1.322086	22231.20823
-96.705676	-556.975564	113.758887	-668.873189	-1.493725	0.559123	22218.23786
-42.535322	-582.916297	205.314415	-650.562083	0.032201	-0.203839	22223.5786
35.286877	-569.945931	309.077347	-620.043573	-1.493725	-0.203839	22230.44527
97.086859	-569.945931	364.010664	-587.236176	-1.493725	0.559123	22202.21564
166.516468	-554.686676	403.684727	-585.71025	-1.493725	1.322086	22201.45268
250.442369	-534.849645	433.440273	-548.325076	-0.730762	0.559123	22206.79342
293.931245	-488.308918	537.203206	-520.858418	-0.730762	-0.203839	22213.66009
348.1016	-452.449669	583.743932	-424.725113	-2.256688	-0.966802	22215.18601
404.560842	-406.671905	623.417995	-316.384404	-0.730762	-0.203839	22231.20823
448.812681	-354.027476	627.232808	-278.236267	-0.730762	1.322086	22230.44527
464.071936	-306.723787	627.232808	-217.199248	3.084052	2.085049	22221.28971
512.901551	-244.923805	655.46243	-151.584453	0.795163	0.559123	22228.15638
530.449694	-174.731233	667.669834	-50.110409	-1.493725	-0.203839	22219.00082
525.108955	-86.990518	632.573548	18.556237	3.084052	2.085049	22238.83786
529.686731	-7.642394	622.655032	158.178418	1.558126	-1.729765	22245.70452
490.775631	41.187221	610.447628	219.215437	0.795163	0.559123	22225.10453
486.197855	130.453862	567.721715	310.770966	-1.493725	-1.729765	22212.89712
480.094153	184.624216	504.395808	373.33391	-0.730762	-0.203839	22215.18601
448.812681	244.898272	427.336571	420.6376	0.795163	-0.203839	22204.50453
428.212687	299.068627	403.684727	470.99314	-1.493725	0.559123	22194.58602
383.197885	360.105645	294.581055	512.956091	-0.730762	-0.203839	22193.82305
356.49419	418.853776	209.129229	564.074594	-0.730762	-0.203839	22222.05268
306.138649	459.290801	141.225545	600.696806	-3.01965	-1.729765	22190.7712
242.049779	468.446354	12.284843	608.326433	-1.493725	1.322086	22200.68972
171.094245	505.831528	-28.915145	680.04493	-0.730762	-0.203839	22214.42305
122.264629	519.564858	-96.818829	648.763458	0.032201	1.322086	22197.63787
68.857238	531.009299	-147.174369	662.496787	2.321089	1.322086	22214.42305
16.212809	550.84633	-260.855817	653.341234	0.032201	0.559123	22223.5786
-24.224216	518.038932	-321.892836	632.741241	-2.256688	0.559123	21022.67525
-102.046415	500.490789	-397.426147	610.615321	0.032201	-0.203839	22.888882
-150.113068	498.964864	-509.58167	486.252395	0.795163	1.322086	13.733329
-206.57231	482.179683	-483.640936	512.193128	-2.256688	-0.966802	10.681478
-243.194522	455.475988	-521.789073	472.519066	-2.256688	-0.966802	21971.8009
-316.438944	414.276	-563.752024	401.563531	0.032201	0.559123	22217.4749
-367.557448	378.416751	-609.529788	355.785767	0.795163	-0.203839	22237.31193
-411.809286	334.927875	-656.070515	250.496909	0.032201	-1.729765	22228.91934
-429.357429	279.231595	-636.233484	170.385822	0.795163	0.559123	22235.02304
-469.794454	205.987173	-665.226068	81.882145	-0.730762	-0.203839	22231.97119
-498.787038	139.609415	-643.863111	47.548821	0.795163	0.559123	22217.4749
-544.564803	90.016837	-630.129782	-50.873372	-1.493725	0.559123	22195.34898
-548.379616	44.239072	-569.092763	-135.562235	1.558126	-0.203839	22218.23786
-546.853691	-29.00535	-554.596471	-210.332584	0.795163	1.322086	22215.94897
-521.675921	-88.516444	-510.344632	-272.895528	1.558126	1.322086	22200.68972
-524.727771	-157.946053	-463.040943	-378.184386	-1.493725	-0.966802	22217.4749
-501.075927	-222.797885	-394.374296	-404.888082	-1.493725	-0.203839	22190.00824
-459.875939	-279.257128	-352.411346	-483.473243	-0.730762	-0.203839	22195.34898
-429.357429	-339.531184	-277.640997	-558.243592	0.795163	1.322086	22164.06751
-395.787069	-377.679321	-217.366941	-622.332462	-3.01965	-0.966802	22182.37861
-316.438944	-432.612638	-157.855848	-651.325046	-3.782613	-2.492728	22201.45268
-251.587112	-475.338551	-61.722543	-650.562083	-1.493725	-0.203839	22231.97119
-195.890832	-507.382986	17.625582	-671.92504	-0.730762	-0.203839	22207.55638
-132.564925	-533.323719	79.425563	-687.184294	0.795163	-0.203839	22219.76379
-39.483471	-576.049633	165.640353	-667.347263	-0.730762	1.322086	22225.86749
8.583182	-572.234819	254.906993	-648.273195	0.032201	-0.203839	22219.00082
91.74612	-559.264452	358.669925	-608.599132	-0.730762	-0.966802	22246.46748
145.153512	-553.923713	396.818062	-582.658399	3.084052	1.322086	22253.33415
218.397934	-521.116316	449.462491	-522.384343	0.032201	-0.203839	22224.34156
270.2794	-496.701508	540.255056	-484.236206	0.795163	-0.203839	22233.49712
334.36827	-472.2867	563.143939	-455.243622	-0.730762	-0.966802	22238.07489
379.383072	-417.353383	630.284659	-366.739945	-1.493725	-1.729765	22209.84527
441.946016	-370.812656	650.121691	-272.132565	0.032201	1.322086	22221.28971
470.175637	-323.508967	666.143908	-227.117764	-2.256688	-0.966802	22230.44527
505.271923	-265.523799	676.825386	-158.451118	0.795163	1.322086	22227.39341
517.479327	-199.909003	669.958722	-57.740036	-0.730762	1.322086	22219.00082
538.079321	-115.22014	644.780951	-14.25116	-0.730762	-0.966802	22198.40083
525.871917	-53.420158	645.543914	87.985846	-1.493725	-0.966802	22208.31935
524.345992	10.668712	641.7291	214.637661	-0.730762	-0.203839	22184.6675
502.220072	89.253874	557.803199	237.526543	-2.256688	-1.729765	22206.03046
480.857116	158.683483	518.129137	349.682065	0.032201	-0.203839	22209.08231
462.54601	228.876055	439.543975	370.282059	-0.730762	-0.966802	22203.74157
425.923799	283.809372	403.684727	449.630184	-0.730762	0.559123	22199.16379
390.827513	338.742689	341.884745	524.400532	0.032201	-0.203839	22215.94897
361.834929	395.201931	224.388483	537.370898	0.795163	-0.203839	22190.00824
318.346053	434.113031	147.329247	548.052377	-0.730762	-0.203839	22191.53417
277.909028	473.024131	84.766303	625.874576	3.084052	-0.203839	22246.46748
203.13868	514.987081	-31.966996	633.504203	1.558126	0.559123	22238.83786
142.101661	528.72041	-48.752176	656.393085	2.321089	1.322086	22242.65267
81.827604	535.587075	-128.863264	658.681974	0.795163	0.559123	22244.94156
36.812803	547.031516	-202.870649	672.415303	0.032201	-0.203839	22225.86749
-5.150148	522.616708	-272.300258	638.844942	-0.730762	1.322086	22225.86749
-82.972347	524.142634	-350.122457	627.400501	-0.730762	-0.966802	48.066652
-128.750111	503.54264	-403.529849	589.252365	0.032201	1.322086	12.970367
-190.550093	459.290801	-468.381682	553.393116	0.032201	1.322086	12.207404
-238.616745	454.713025	-508.055744	504.563501	2.321089	0.559123	18289.74273
-292.024137	433.350068	-558.411285	438.185743	-1.493725	-0.966802	22083.95642
-357.638932	382.994528	-587.403869	339.76355	-3.782613	-2.492728	22188.48232
-388.920404	338.742689	-607.2409	306.956152	-2.256688	1.322086	22206.03046
-433.935206	279.994558	-631.655707	187.171002	-0.730762	-0.966802	22199.16379
-456.824088	212.090875	-656.833478	144.445089	-2.256688	0.559123	22206.79342
-500.312964	162.498297	-634.707558	68.911778	0.032201	1.322086	22226.63045
-524.727771	101.461278	-602.663123	-16.540049	0.795163	1.322086	22198.40083
-543.038877	57.972402	-575.959428	-105.806689	-0.730762	-0.966802	22209.08231
-549.905542	-4.590543	-538.574254	-155.399267	2.321089	2.085049	22228.15638
-531.594436	-66.390524	-506.529819	-262.977013	0.032201	0.559123	22193.82305
-523.964809	-116.746065	-485.166862	-355.295504	0.795163	0.559123	22194.58602
-506.416666	-199.909003	-446.255762	-438.458442	3.847014	0.559123	22235.02304
-474.372231	-247.975656	-365.381712	-446.851032	0.795163	-0.966802	22236.54897
-436.987057	-299.094159	-306.633581	-517.806567	0.795163	0.559123	21996.97867
-394.261143	-358.605253	-232.626196	-559.006554	2.321089	-0.966802	22217.4749
-341.616715	-407.434868	-195.241022	-611.650983	-1.493725	-0.203839	22211.3712
-286.683398	-443.294116	-114.366972	-652.850971	-0.730762	0.559123	22215.94897
-213.438975	-495.175583	-7.552189	-668.873189	0.032201	-0.966802	22224.34156
-150.113068	-526.457055	69.507048	-647.510232	0.032201	0.559123	22231.20823
-68.476055	-547.820011	131.307029	-662.769487	0.032201	0.559123	22216.71194
-13.542738	-563.079266	216.758856	-678.791704	-0.730762	-0.203839	22225.10453
45.205393	-567.657043	322.047714	-616.22876	-3.01965	-0.966802	22209.08231
130.65722	-576.812595	351.80326	-639.880605	-0.730762	-0.966802	22197.63787
174.909058	-537.138533	386.899546	-595.628766	-3.01965	-0.203839	22202.97861
252.731257	-522.642241	502.10692	-523.910269	-0.730762	1.322086	22222.05268
309.1905	-487.545955	576.877268	-472.791765	-2.256688	-0.203839	22205.2675
360.309003	-463.131148	601.292075	-375.895498	0.032201	1.322086	22193.06009
406.086768	-391.41265	623.417995	-300.362187	-2.256688	-0.966802	22232.73415
456.442308	-340.294147	647.832802	-282.814044	0.032201	0.559123	22220.52675
502.220072	-267.812687	668.432796	-179.814074	-0.730762	2.085049	22222.81564
521.294141	-204.48678	691.321678	-110.384465	0.032201	-0.203839	22231.20823
506.034886	-115.983102	586.032821	-33.325229	2.321089	-0.203839	22226.63045
527.397843	-73.257189	615.025405	30.763641	2.321089	1.322086	22240.36378
528.923768	-21.375723	568.484678	151.311754	0.795163	-0.966802	22219.76379
508.323774	73.231656	572.299491	252.785798	-2.256688	-1.729765	22214.42305
479.33119	150.290893	542.543945	290.933934	0.795163	0.559123	22216.71194
469.412675	204.461247	489.899516	374.096873	0.795163	0.559123	22223.5786
444.997867	244.135309	422.758795	433.607966	0.032201	0.559123	22198.40083
415.24232	312.038993	380.032882	480.911656	-0.730762	-0.966802	22208.31935
377.857146	379.942677	281.610689	561.022743	0.795163	2.085049	22202.21564
329.027531	424.194515	183.188496	538.133861	-1.493725	-0.966802	22190.7712
270.2794	454.713025	145.040359	617.481986	-0.730762	-0.966802	22207.55638
216.109046	475.313019	20.677433	647.237533	-3.01965	1.322086	22206.03046
166.516468	534.824112	-59.433655	667.074564	-3.782613	-0.966802	22212.13416
130.65722	531.772261	-124.285487	650.289384	-3.782613	-1.729765	22197.63787
41.390579	515.750044	-170.063252	663.25975	-0.730762	2.085049	22218.23786
-1.335334	525.668559	-240.255823	654.86716	0.795163	0.559123	22231.20823
-46.350135	511.172267	-318.078023	621.2968	-0.730762	-0.966802	1400.799585
-103.572341	504.305603	-387.507632	573.99311	-2.256688	-0.203839	17.548143
-166.898248	490.572274	-449.307613	548.052377	0.032201	-0.203839	11.444441
-226.409341	447.84636	-514.922409	499.985724	-3.01965	-0.203839	646.992401
-289.735248	434.113031	-536.285365	469.467215	0.032201	-0.966802	22124.39345
-335.513013	416.564888	-561.463136	371.045022	2.321089	1.322086	22238.83786
-365.268559	364.683422	-639.285335	290.170972	0.032201	-0.203839	22226.63045
-401.127808	302.120477	-610.292751	256.600611	2.321089	-1.729765	22236.54897
-451.483349	254.053825	-624.02608	152.074716	1.558126	0.559123	22241.88971
-475.898156	193.016806	-624.789043	94.089548	-0.730762	-0.203839	22217.4749
-530.831473	134.268675	-661.411254	-8.147458	0.032201	0.559123	22202.21564
-548.379616	69.416843	-588.929794	-68.421515	-0.730762	2.085049	22215.18601
-550.668505	18.298339	-559.93721	-145.480751	0.032201	1.322086	22211.3712
-536.935175	-55.709046	-519.500185	-206.51777	0.032201	-0.203839	22214.42305
-524.727771	-112.168289	-500.426117	-322.488106	-3.01965	-1.729765	22203.74157
-527.779622	-183.886786	-440.15206	-378.947349	-2.256688	-0.203839	22185.43046
-494.209262	-242.634917	-383.692818	-481.947318	-1.493725	1.322086	22186.19343
-448.431498	-293.75342	-322.655799	-488.05102	-0.730762	1.322086	22191.53417
-397.312994	-341.820072	-262.381743	-575.791735	-1.493725	-0.203839	22199.92676
-368.32041	-399.042278	-176.166953	-597.917654	-3.01965	-0.203839	22193.06009
-294.313025	-440.242266	-130.389189	-658.19171	-1.493725	-0.966802	22226.63045
-247.772298	-497.464471	-36.544773	-661.243561	-0.730762	-0.203839	22228.91934
-160.794546	-505.094098	50.432979	-655.139859	0.032201	1.322086	22221.28971
-111.964931	-537.138533	103.077408	-695.576884	-0.730762	-1.729765	22228.15638
-22.698291	-565.368154	206.077378	-631.488014	0.032201	-0.203839	22228.91934
27.65725	-572.234819	293.818092	-623.858387	1.558126	1.322086	22241.12674
84.879455	-556.975564	345.699559	-584.947287	2.321089	0.559123	22251.04526
177.197946	-559.264452	316.706975	-663.532449	3.084052	-0.203839	22243.41563
245.10163	-543.242235	396.055099	-552.13989	0.032201	-0.203839	22225.10453
300.79791	-499.753359	541.780982	-472.791765	2.321089	2.848012	22239.60082
351.916413	-460.079297	599.76615	-409.465858	-0.730762	-0.203839	22179.32676
390.827513	-435.664489	602.055038	-345.376988	-1.493725	-2.492728	22212.89712
444.997867	-365.471917	648.595765	-290.443671	0.032201	1.322086	22225.86749
483.146004	-299.094159	666.143908	-200.414068	-2.256688	-0.203839	22231.20823
505.271923	-256.368246	662.329094	-143.191863	0.032201	-1.729765	22215.94897
524.345992	-192.279376	664.617983	-34.088191	-3.01965	-0.203839	22209.08231
531.975619	-110.642363	662.329094	20.845126	-0.730762	0.559123	22206.79342
524.345992	-29.768313	576.114305	94.089548	-2.256688	-0.203839	22182.37861
517.479327	30.505743	568.484678	181.0673	-3.01965	-1.729765	22180.08972
499.931184	109.090905	559.329125	274.148754	0.032201	0.559123	22212.13416
480.857116	169.364961	521.943951	356.54873	-1.493725	0.559123	22207.55638
451.864532	247.950123	449.462491	422.926488	-1.493725	-0.966802	22200.68972
431.264538	302.120477	383.847695	474.807954	0.032201	-0.203839	22216.71194
393.116401	354.001944	299.921794	535.08201	0.795163	2.085049	22121.34159
367.175668	406.646372	203.788489	569.415333	-0.730762	-0.203839	22186.19343
296.983096	451.661174	143.514433	567.889408	-0.730762	-0.966802	22197.63787
267.227549	504.305603	61.87742	644.185682	3.084052	2.085049	22253.33415
201.612754	513.461156	4.655215	671.65234	4.609977	0.559123	22243.41563
137.523884	534.06115	-118.181785	613.667172	0.795163	1.322086	22245.70452
75.723902	536.350038	-150.22622	670.889377	0.795163	0.559123	22238.83786
34.523915	524.142634	-215.841016	663.25975	0.032201	-0.203839	22222.81564
-24.224216	532.535224	-277.640997	653.341234	-0.730762	0.559123	22225.86749
-86.78716	514.987081	-360.040973	629.68939	-0.730762	0.559123	26.703696
-145.535291	482.942646	-443.966874	575.519035	-2.256688	0.559123	13.733329
-200.468608	475.313019	-466.092794	528.978308	0.032201	-0.203839	11.444441
-263.794515	460.816727	-517.211297	480.911656	-0.730762	0.559123	21553.69732
-307.283391	417.327851	-567.566838	401.563531	-2.256688	-0.203839	22166.3564
-370.609299	361.631571	-632.41867	332.133922	-3.782613	-0.966802	22198.40083
-417.150026	312.038993	-704.90013	216.926549	-1.493725	0.559123	22208.31935
-441.564833	268.550117	-626.314968	185.645077	-2.256688	1.322086	22202.21564
-477.424082	214.379763	-654.54459	104.008064	0.032201	0.559123	22215.94897
-507.942591	150.290893	-646.914962	21.608088	-0.730762	-0.203839	22218.23786
-533.120362	101.461278	-639.285335	-26.458564	0.032201	0.559123	22200.68972
-549.142579	48.053886	-578.248316	-134.03631	-0.730762	-1.729765	22219.76379
-542.275914	-16.034984	-551.54462	-176.762223	-0.730762	-0.203839	22228.15638
-522.438883	-81.649779	-488.981676	-266.791826	-0.730762	-0.203839	22183.14158
-515.572219	-129.716432	-479.06316	-349.191802	3.084052	-0.203839	22223.5786
-496.49815	-212.116407	-449.307613	-432.35474	2.321089	1.322086	22231.97119
-467.505566	-269.338612	-388.270594	-475.843616	0.032201	-1.729765	22199.92676
-421.727802	-319.694153	-311.974321	-555.954703	0.032201	-0.203839	22205.2675
-370.609299	-376.916358	-247.885451	-590.288027	-1.493725	-0.966802	22224.34156
-313.387093	-428.034862	-154.041034	-608.599132	-3.782613	-3.25569	22207.55638
-266.846366	-463.89411	-83.848462	-640.643567	-1.493725	-0.203839	22216.71194
-199.705646	-498.227434	-22.811443	-652.850971	-2.256688	-0.966802	22228.15638
-137.905664	-540.953347	110.707036	-672.688002	0.795163	-0.203839	22225.10453
-55.505688	-574.523707	172.507017	-682.606518	2.321089	0.559123	22222.81564
0.953554	-572.234819	275.506987	-623.095424	-2.256688	-0.203839	22222.05268
75.723902	-563.842229	319.758826	-632.250977	-1.493725	0.559123	22205.2675
147.4424	-560.790378	328.151416	-699.391698	0.032201	0.559123	22195.34898
192.457201	-565.368154	391.477323	-626.147275	-1.493725	-0.203839	22210.60823
259.597922	-527.220018	463.19582	-528.488045	-2.256688	-0.966802	22218.23786
321.397904	-466.182999	525.758764	-478.132504	0.032201	-0.966802	22190.00824
386.249736	-425.745974	615.788367	-349.191802	-1.493725	1.322086	22229.6823
425.160836	-384.545986	633.33651	-294.258485	0.032201	1.322086	22231.97119
467.886749	-324.27193	662.329094	-215.673323	0.032201	-0.966802	22217.4749
500.694147	-259.420097	676.062424	-169.132596	-1.493725	-0.203839	22224.34156
540.368209	-206.775668	680.6402	-80.628918	0.795163	1.322086	22227.39341
556.390427	-112.931251	650.884653	-5.095607	4.609977	0.559123	22237.31193
512.901551	-52.657195	627.232808	89.511772	0.032201	-0.966802	22236.54897
530.449694	22.876116	605.869852	170.385822	3.847014	-0.203839	22212.13416
490.775631	91.542762	585.269858	285.593195	1.558126	-0.966802	22209.84527
483.908967	147.239042	560.85505	323.741332	0.032201	0.559123	22215.94897
457.968234	209.801986	483.032851	374.859836	0.795163	0.559123	22214.42305
428.212687	263.972341	422.758795	472.519066	-2.256688	0.559123	22202.97861
416.768246	316.616769	359.432888	507.615352	-1.493725	-0.966802	22097.68975
371.753444	373.838975	249.566254	559.496818	0.795163	-0.203839	22222.05268
327.501606	437.927845	158.773688	599.17088	0.032201	1.322086	22180.85269
262.649773	467.683391	96.973706	626.637539	-3.01965	-1.729765	22199.16379
216.109046	502.016715	-7.552189	629.68939	-3.782613	-0.966802	22212.89712
134.472033	520.32782	-90.715127	609.089396	-1.493725	0.559123	22203.74157
83.35353	531.009299	-157.092885	622.822725	-3.01965	-0.966802	22209.08231
32.997989	533.298187	-194.478059	655.630123	-2.256688	0.559123	22222.81564
-7.439036	526.431522	-253.989153	650.289384	0.032201	0.559123	22228.91934
-57.794576	514.987081	-346.307644	621.2968	0.032201	0.559123	129.703665
-119.594558	502.016715	-399.715035	605.274582	-0.730762	1.322086	16.022217
-196.653795	480.653758	-457.700203	560.259781	-0.730762	-0.966802	11.444441
-237.09082	456.23895	-494.322415	508.378314	0.032201	0.559123	16268.65444
-294.313025	429.535255	-552.307583	454.970923	1.558126	-0.203839	22170.17121
-336.275975	399.016745	-590.45572	358.837618	4.609977	0.559123	22242.65267
-388.920404	360.105645	-614.107564	287.882084	0.795163	1.322086	22225.86749
-407.23151	292.201962	-640.81126	210.822847	0.032201	-0.203839	22235.02304
-451.483349	235.742719	-643.863111	128.422872	0.795163	-0.203839	22239.60082
-487.342597	180.809402	-612.581639	86.459921	-1.493725	-0.203839	22208.31935
-523.964809	114.431644	-609.529788	-5.85857	-2.256688	-0.966802	22202.21564
-543.80184	56.446476	-558.411285	-65.369664	-1.493725	-0.966802	22224.34156
-556.772206	-21.375723	-571.381651	-164.554819	0.795163	0.559123	22215.18601
-556.009244	-65.627562	-492.796489	-246.954795	-0.730762	-0.203839	22196.11194
-534.646287	-131.242357	-487.45575	-316.384404	-2.256688	-0.966802	22211.3712
-513.28333	-187.7016	-427.944657	-381.236237	-3.01965	-0.966802	22179.32676
-497.261113	-257.131209	-357.752085	-478.895467	-0.730762	1.322086	22178.5638
-435.461131	-316.642302	-332.574315	-530.01397	-0.730762	2.085049	22144.99344
-398.075957	-337.242296	-315.026172	-647.510232	-1.493725	0.559123	22186.95639
-346.194491	-385.308948	-195.241022	-650.562083	-0.730762	0.559123	22208.31935
-276.764882	-453.975595	-126.574376	-637.591716	-0.730762	-0.203839	22231.97119
-221.068602	-486.782992	-21.285518	-658.19171	-1.493725	-2.492728	22211.3712
-159.26862	-517.301502	70.270011	-669.636151	0.032201	0.559123	22219.00082
-120.357521	-566.89408	170.218129	-666.5843	-2.256688	-0.203839	22222.81564
-15.831626	-589.782962	217.521819	-613.939872	0.795163	-0.203839	22235.786
49.020207	-563.079266	278.558838	-603.258393	0.032201	-0.966802	22243.41563
119.212778	-566.131117	365.53659	-626.147275	4.609977	0.559123	22249.51933
186.353499	-555.449639	373.166217	-620.043573	3.847014	1.322086	22234.26008
243.575705	-526.457055	470.825447	-527.725082	2.321089	-0.203839	22232.73415
293.168283	-495.938545	528.810615	-459.821399	0.032201	-0.203839	22231.20823
354.205301	-469.23485	583.743932	-414.043634	0.032201	2.085049	22222.81564
403.034917	-424.220048	634.862436	-313.332553	-0.730762	-0.966802	22218.23786
444.997867	-340.294147	661.566132	-247.717758	-1.493725	-0.203839	22228.91934
499.168221	-296.042308	692.084641	-172.94741	-0.730762	0.559123	22231.20823
507.560812	-219.746035	663.85502	-112.673353	0.795163	-0.966802	22220.52675
513.664513	-171.679382	657.751318	-31.036341	-3.782613	-0.203839	22197.63787
516.716364	-95.383108	615.025405	14.741424	-3.782613	-0.966802	22207.55638
521.294141	-23.664611	624.94392	149.022865	-2.256688	-0.203839	22158.72677
509.086737	45.764998	578.403193	222.267288	-2.256688	-0.203839	22202.21564
470.175637	129.690899	488.37359	271.859866	-1.493725	-0.966802	22211.3712
467.886749	183.098291	467.010634	319.926518	0.795163	-0.203839	22206.03046
446.523793	254.816788	428.862497	433.607966	-1.493725	0.559123	22213.66009
426.686761	311.27603	385.373621	487.778321	3.084052	1.322086	22222.05268
374.805295	373.838975	294.581055	533.556085	-0.730762	1.322086	22195.34898
339.709009	426.483404	199.973676	554.919041	0.032201	-0.203839	22186.95639
297.746059	457.764876	140.462582	635.030129	-0.730762	-1.729765	22250.2823
238.997928	494.387087	45.09224	650.289384	0.032201	-0.203839	22235.786
197.034978	514.224118	-39.596624	667.074564	2.321089	-0.966802	22236.54897
139.812772	521.090783	-97.581792	642.659756	-0.730762	-0.966802	22241.12674
43.679468	544.742628	-196.003985	667.074564	0.032201	0.559123	22225.86749
4.768368	528.72041	-236.44101	659.444936	-2.256688	-0.966802	22222.05268
-52.453837	516.513007	-341.729867	638.844942	-2.256688	-0.966802	7024.597919
-104.335303	500.490789	-376.063191	618.244949	1.558126	2.085049	19.074068
-172.238987	488.283385	-440.15206	586.963476	1.558126	2.085049	13.733329
-226.409341	462.342652	-485.929825	521.348681	-1.493725	-0.203839	10.681478
-272.187106	426.483404	-521.026111	467.178327	-2.256688	-0.203839	21971.03794
-337.038938	404.357484	-556.122396	402.326494	-3.01965	0.559123	22180.85269
-375.950038	359.342683	-630.129782	285.593195	-0.730762	0.559123	22205.2675
-420.201876	299.068627	-688.877913	225.319139	-1.493725	-0.966802	22207.55638
-468.268529	254.816788	-672.092732	120.793244	-0.730762	0.559123	22205.2675
-501.838889	201.409396	-701.848279	50.600672	-1.493725	0.559123	22217.4749
-515.572219	138.846452	-675.144583	-48.584483	-1.493725	-0.966802	22197.63787
-549.905542	83.150172	-630.129782	-63.080775	-1.493725	-0.966802	22209.84527
-556.772206	22.113153	-556.122396	-143.191863	0.032201	-0.203839	22225.10453
-544.564803	-36.634978	-553.833508	-186.680739	0.032201	0.559123	22201.45268
-526.253697	-89.279407	-507.292781	-313.332553	-0.730762	-0.203839	22199.92676
-517.098144	-160.234941	-459.226129	-372.843647	3.084052	-0.203839	22231.20823
-494.209262	-216.694184	-407.344663	-436.932517	1.558126	1.322086	22229.6823
-437.750019	-294.516383	-340.966905	-523.147306	0.795163	-0.966802	22106.08234
-440.038908	-328.849706	-284.507662	-565.110256	1.558126	0.559123	22212.89712
-351.53523	-378.442284	-218.129904	-602.49543	1.558126	2.085049	22215.18601
-316.438944	-426.508936	-165.485475	-620.043573	0.795163	-0.203839	22213.66009
-253.113037	-465.420036	-62.485506	-636.828754	-1.493725	-0.966802	22222.81564
-194.364906	-518.064465	56.536681	-657.428748	-0.730762	0.559123	22231.20823
-98.231602	-527.220018	96.973706	-666.5843	0.795163	0.559123	22216.71194
-44.82421	-569.945931	186.240347	-629.199126	1.558126	0.559123	22224.34156
42.153542	-582.153335	276.269949	-640.643567	-3.782613	-0.203839	22209.08231
86.405381	-569.182968	347.988447	-636.828754	-1.493725	-0.203839	22194.58602
171.857207	-562.316303	351.040298	-602.49543	-1.493725	0.559123	22196.87491
206.19053	-534.086682	440.306938	-550.613964	-0.730762	1.322086	22222.05268
277.909028	-496.701508	529.573578	-501.021386	-2.256688	-0.203839	22213.66009
323.686792	-464.657073	564.669864	-421.673262	0.795163	-0.203839	22220.52675
379.383072	-412.012644	565.432827	-410.991783	-2.256688	-3.25569	22229.6823
437.36824	-356.316364	649.358728	-267.554789	-1.493725	2.085049	22223.5786
477.042302	-315.116377	676.062424	-206.51777	0.032201	0.559123	22220.52675
499.931184	-237.294177	679.877237	-145.480751	0.795163	-0.203839	22230.44527
533.501545	-179.309009	692.847604	-47.821521	1.558126	0.559123	22244.17859
545.708948	-112.168289	632.573548	26.185865	-1.493725	-0.966802	22233.49712
534.264507	-38.160903	634.099473	144.445089	1.558126	0.559123	22212.89712
521.294141	39.661296	611.210591	232.185804	0.795163	1.322086	22215.94897
509.8497	86.964986	567.721715	268.045052	0.795163	0.559123	22209.08231
483.146004	159.446446	504.395808	321.452444	0.032201	-0.203839	22219.00082
453.390457	227.350129	467.773596	416.822786	-0.730762	-0.966802	22212.13416
432.790463	290.676036	409.788428	478.622768	0.032201	2.085049	22209.84527
402.271954	337.216763	340.358819	532.793122	-2.256688	0.559123	22213.66009
370.227519	408.935261	238.121813	549.578302	-2.256688	-1.729765	22197.63787
317.58309	445.557472	173.26998	601.459768	-0.730762	1.322086	22195.34898
254.257183	476.075982	74.084824	623.585688	-3.01965	0.559123	22204.50453
188.642388	514.987081	-26.626257	651.052346	-2.256688	-0.203839	22218.23786
142.864623	522.616708	-105.211419	632.741241	-2.256688	-0.203839	22202.21564
74.197977	521.090783	-181.507693	653.341234	0.032201	-0.203839	22216.71194
39.101691	531.009299	-235.678047	622.059762	-0.730762	-0.203839	22229.6823
-18.120514	523.379671	-295.18914	655.630123	0.795163	0.559123	22215.18601
-86.78716	518.801895	-383.692818	589.252365	-0.730762	-0.203839	30.518509
-137.142701	490.572274	-453.122427	577.044961	-2.256688	-0.966802	12.207404
-218.016751	462.342652	-472.196495	534.319048	-1.493725	0.559123	12.207404
-250.824149	447.083398	-525.603887	489.304246	0.032201	-0.203839	21682.63802
-297.364876	418.853776	-572.907577	450.393146	0.795163	1.322086	22234.26008
-340.853752	392.913043	-605.714974	333.659848	1.558126	-0.203839	22228.91934
-383.579665	331.876024	-653.781627	274.148754	3.084052	0.559123	22231.97119
-436.987057	286.861223	-646.914962	195.563592	0.795163	2.085049	22239.60082
-489.631486	218.194576	-648.440888	120.793244	-0.730762	-0.203839	22222.81564
-497.261113	167.076073	-675.907546	18.556237	0.032201	0.559123	22183.14158
-525.490734	87.727948	-669.803844	-36.37708	0.032201	-0.203839	22217.4749
-552.957393	46.527961	-568.3298	-84.443732	-0.730762	-0.966802	22219.76379
-536.935175	-27.479425	-562.226098	-168.369633	-2.256688	0.559123	22210.60823
-527.779622	-75.546077	-506.529819	-300.362187	-1.493725	-0.203839	22212.89712
-536.935175	-129.716432	-459.989092	-356.821429	-1.493725	0.559123	22193.82305
-497.261113	-214.405295	-402.003924	-398.78438	-3.01965	-0.966802	22177.80084
-471.32038	-261.708985	-428.707619	-517.806567	-2.256688	-1.729765	22067.17124
-442.327796	-338.005259	-326.470613	-574.265809	-5.308539	-1.729765	22191.53417
-397.312994	-385.308948	-273.063221	-631.488014	-2.256688	-1.729765	22189.24528
-324.831534	-433.375601	-191.426208	-636.828754	1.558126	-0.203839	22226.63045
-267.609329	-461.605222	-98.344754	-644.458381	0.032201	2.085049	22233.49712
-198.17972	-488.308918	-28.152183	-674.213928	-2.256688	-0.203839	22219.00082
-133.327887	-534.086682	85.529265	-639.117642	0.795163	-0.966802	22228.15638
-60.083465	-544.76816	125.96629	-656.665785	-0.730762	-0.203839	22231.20823
0.190592	-567.657043	283.136614	-610.125058	2.321089	0.559123	22238.83786
81.827604	-562.316303	313.655124	-620.806536	0.795163	0.559123	22243.41563
126.079443	-560.790378	347.988447	-614.702834	2.321089	-0.203839	22241.88971
206.953493	-550.871862	439.543975	-558.243592	3.084052	1.322086	22225.86749
265.701624	-513.486688	515.840249	-510.176939	0.032201	2.085049	22235.02304
303.849761	-491.360769	557.040237	-460.584361	-2.256688	-1.729765	22228.15638
366.412705	-444.057079	596.714299	-396.495491	0.032201	-0.203839	22212.13416
418.294171	-380.731172	621.129107	-322.488106	-1.493725	-0.203839	22222.05268
462.54601	-331.901557	673.010573	-238.562205	-0.730762	-0.966802	22230.44527
482.383041	-274.679352	679.114275	-161.502969	-0.730762	1.322086	22217.4749
508.323774	-212.116407	666.906871	-81.391881	-1.493725	-0.203839	22199.92676
526.63488	-122.086804	642.492063	9.400685	-3.782613	-1.729765	22204.50453
525.871917	-66.390524	656.225392	97.141399	-1.493725	0.559123	22182.37861
514.427476	5.327973	624.94392	184.119151	-0.730762	0.559123	22190.00824
504.508961	65.602029	579.929119	252.785798	0.032201	1.322086	22206.79342
484.671929	137.320526	515.077286	305.430226	0.032201	-0.203839	22205.2675
450.338606	201.409396	474.640261	359.600581	1.558126	-0.203839	22193.06009
440.420091	261.683452	386.899546	436.659817	0.795163	0.559123	22218.23786
397.694177	311.27603	341.121782	500.748687	0.032201	-0.203839	22215.18601
375.568258	373.838975	280.084763	541.948675	0.795163	-0.203839	22192.29713
332.842345	437.927845	200.736639	592.304216	-0.730762	0.559123	22206.79342
285.538655	475.313019	128.255179	636.556054	1.558126	-0.966802	22254.09711
217.634972	505.068566	23.729284	667.074564	1.558126	-0.203839	22238.07489
173.383133	512.698193	-58.670692	639.607905	1.558126	1.322086	22241.88971
110.820188	535.587075	-105.211419	655.630123	1.558126	-0.203839	22245.70452
45.205393	530.246336	-173.115103	643.422719	-0.730762	0.559123	22218.23786
-32.616806	509.646342	-305.870619	626.637539	-1.493725	-0.203839	22223.5786
-57.031614	516.513007	-340.203942	615.193098	0.032201	-0.203839	515.76281
-118.831595	505.068566	-421.840955	567.889408	-0.730762	-0.966802	15.259255
-189.78713	473.024131	-474.485384	531.267197	-0.730762	0.559123	11.444441
-245.48341	451.661174	-484.403899	519.059793	-2.256688	0.559123	7556.382946
-278.290807	427.246366	-542.389067	464.889438	-0.730762	0.559123	22128.97122
-341.616715	376.127863	-601.900161	376.385761	-3.01965	-0.203839	22191.53417
-387.394479	370.787124	-605.714974	302.378376	-3.782613	0.559123	22206.79342
-424.01669	308.987142	-648.440888	195.563592	0.032201	-0.966802	22198.40083
-457.587051	231.927906	-637.759409	137.578424	0.032201	0.559123	22215.94897
-491.157411	180.04644	-668.277919	-5.095607	-0.730762	-0.203839	22199.16379
-525.490734	127.402011	-668.277919	-91.310397	0.795163	-0.203839	22198.40083
-533.120362	53.394625	-589.692757	-82.917807	0.032201	0.559123	22218.23786
-539.224063	3.802047	-560.700173	-162.265931	-0.730762	-0.966802	22219.00082
-539.987026	-50.368307	-514.159446	-229.406652	1.558126	-0.203839	22202.21564
-517.861107	-115.983102	-464.566868	-295.78441	1.558126	1.322086	22230.44527
-508.705554	-180.834935	-429.470582	-378.184386	0.795163	-0.966802	22230.44527
-471.32038	-242.634917	-402.003924	-468.976951	2.321089	-0.203839	22204.50453
-432.40928	-296.805271	-356.989122	-491.865834	0.795163	0.559123	21900.84536
-407.994473	-343.345998	-277.640997	-592.576915	1.558126	-0.966802	22202.97861
-340.853752	-405.14598	-175.403991	-606.310244	0.795163	1.322086	22215.94897
-309.57228	-452.449669	-93.766978	-620.806536	-0.730762	1.322086	22215.18601
-235.564894	-490.597806	-10.60404	-674.213928	-1.493725	-0.966802	22225.10453
-168.424173	-524.168167	53.48483	-633.01394	-0.730762	0.559123	22229.6823
-98.231602	-550.871862	134.35888	-672.688002	-1.493725	0.559123	22216.71194
-36.43162	-576.812595	218.284781	-625.384313	-3.01965	-1.729765	22211.3712
48.257244	-565.368154	302.973645	-629.199126	-2.256688	1.322086	22209.08231
104.716486	-542.479272	350.277335	-626.147275	-1.493725	0.559123	22193.82305
[truncated: 28,725 more rows]
