# Supplementary material for: Dynamic analysis of slant cracked rotor system considering nonlinear oil film force
Source: PLoS One. 2024 Jan 25;19(1):e0294293. doi: 10.1371/journal.pone.0294293 (PMC10810477; doi:10.1371/journal.pone.0294293)
Supplement: S1 File — These data were measured by two eddy current sensors, model WT0150. (ZIP) [file pone.0294293.s001.zip › 2021.3.18 Test data for plain bearings/2021.3.18 (P=0.2Mpa, Z=4.0g)/1800.csv]

1024	30720	7	0	3
8	8	8	8	10	10	1
3	3	3	3	1	1	4
2	1	4	3	0	0	0
0	0	0	0	0.000012	0.000009	20710.05078
7.39135	670.219997	-193.632492	972.644319	0.763131	1.890505	1232.18482
-100.949358	645.80519	-334.017635	911.6073	-0.762795	1.127543	16.78518
-217.682657	608.420015	-448.462046	839.12584	0.000168	1.890505	39.674062
-313.815962	565.694102	-571.299047	709.422174	-0.762795	1.127543	22081.66753
-402.319639	483.294127	-687.269383	576.666658	1.526093	0.36458	22220.52675
-506.082572	384.108971	-762.039731	372.955607	0.763131	0.36458	22209.84527
-565.593665	281.109001	-882.587843	206.629731	1.526093	1.890505	22193.82305
-635.023274	148.353485	-846.728595	47.933481	1.526093	0.36458	22219.76379
-667.830672	38.486851	-805.528607	-113.051656	0.000168	0.36458	22228.91934
-674.697337	-107.239032	-813.921197	-338.125663	0.000168	-0.398383	22215.18601
-653.33438	-204.898262	-710.158265	-450.281186	0.000168	-1.161346	22225.10453
-601.452914	-331.550076	-648.358283	-608.977435	0.000168	-0.398383	22222.81564
-537.364044	-425.394493	-539.254612	-718.081106	0.763131	2.653468	22217.4749
-442.756665	-514.661133	-392.765766	-860.755138	-0.762795	1.127543	22226.63045
-339.756695	-617.661103	-283.662095	-922.55512	0.000168	-1.161346	22214.42305
-233.704875	-665.727755	-106.65474	-969.85881	-0.762795	1.127543	22195.34898
-98.66047	-736.68329	36.782255	-970.621772	-0.762795	1.127543	22215.18601
34.858009	-734.394401	158.856293	-1028.60694	0.000168	1.127543	22183.14158
148.539457	-713.794408	286.27107	-974.436586	0.000168	1.890505	22193.06009
266.798681	-661.912941	467.093238	-811.16256	0.000168	-0.398383	22209.84527
361.40606	-594.009258	571.619133	-734.103324	0.000168	1.890505	22211.3712
471.272694	-507.794469	740.996861	-552.518192	0.000168	1.127543	22202.97861
541.465266	-414.713015	786.774625	-423.57749	0.000168	0.36458	22203.74157
600.213397	-291.876014	845.522756	-260.303464	-0.762795	0.36458	22199.16379
631.494869	-153.016796	865.359787	-86.34796	0.000168	-1.161346	22199.16379
633.783757	-19.498317	860.019048	147.118637	1.526093	1.127543	22246.46748
603.265248	116.30905	812.715358	292.081557	-0.762795	1.890505	22244.17859
581.902291	244.48679	719.633904	436.281515	0.000168	0.36458	22228.15638
549.857856	342.908983	609.76727	633.888863	0.763131	0.36458	22230.44527
504.080092	460.405245	509.819152	746.807348	-0.762795	-1.924308	22228.91934
438.465297	563.405214	387.745114	783.42956	-0.762795	-1.161346	22216.71194
328.598662	637.412599	232.863678	929.155443	0.000168	2.653468	22217.4749
230.939432	667.931109	155.041479	997.822089	0.763131	1.127543	22228.15638
143.96168	689.294066	1.685969	1009.26653	-0.762795	1.127543	22225.10453
39.435785	673.271848	-156.247318	994.770238	0.000168	1.127543	9061.708426
-78.823439	651.145929	-334.780598	961.96284	0.000168	1.127543	19.837031
-193.26785	616.049643	-424.810201	856.673983	-0.762795	-0.398383	13.733329
-293.215968	573.32373	-570.536084	717.814764	-0.762795	-0.398383	21819.97131
-387.823347	487.10894	-678.11383	599.55554	0.763131	1.890505	22181.61565
-493.112205	395.553412	-766.617507	375.244496	-0.762795	-0.398383	22202.21564
-554.149224	280.346039	-875.721179	249.355644	0.763131	1.127543	22202.97861
-613.660318	165.901628	-874.195253	114.31124	0.000168	0.36458	22205.2675
-667.067709	69.00536	-829.180452	-71.851668	0.000168	-0.398383	22225.10453
-658.675119	-53.068677	-813.158234	-242.755321	0.000168	1.127543	22212.89712
-647.993641	-179.720492	-752.884178	-422.814527	-0.762795	-0.398383	22220.52675
-597.6381	-292.638977	-649.121246	-546.414491	0.763131	1.127543	22253.33415
-545.756634	-404.031536	-564.432382	-723.421846	0.000168	1.890505	22230.44527
-462.593696	-500.164841	-433.202791	-853.888474	0.763131	0.36458	22235.02304
-366.460391	-589.431481	-293.58061	-917.214381	0.000168	1.890505	22238.83786
-243.62339	-664.964792	-151.669541	-966.806959	0.763131	0.36458	22221.28971
-129.17898	-709.216631	16.945224	-1010.295835	0.000168	1.127543	22220.52675
-15.497532	-711.505519	173.352585	-946.969927	-0.762795	0.36458	22224.34156
106.576506	-716.083296	327.471057	-927.132896	0.000168	-1.161346	22205.2675
243.146836	-671.831457	470.908052	-843.206995	0.763131	-1.161346	22213.66009
354.539396	-618.424065	589.930239	-746.310728	0.763131	-0.398383	22211.3712
436.176408	-544.41668	705.900575	-599.821882	-0.762795	-1.161346	22198.40083
521.628235	-439.127822	771.51537	-473.170068	-2.28872	-1.924308	22183.90454
567.405999	-316.290822	776.856109	-354.147881	-1.525758	-1.924308	22187.71935
631.494869	-201.083448	788.300551	-186.296079	-0.762795	0.36458	22178.5638
623.102279	-59.935342	829.500538	79.977916	0.000168	1.127543	22205.2675
598.687471	69.00536	743.285749	205.103805	0.000168	2.653468	22227.39341
592.583769	202.523839	707.4265	377.533384	0.000168	0.36458	22228.91934
562.06526	321.546026	678.433916	587.348136	0.000168	1.127543	22218.23786
513.235645	432.938586	518.974704	703.318472	0.000168	1.127543	22224.34156
448.383812	536.701518	462.515462	825.39251	0.000168	1.890505	22231.20823
353.01347	603.079276	310.685877	931.444331	0.000168	0.36458	22220.52675
263.74683	661.827407	164.959994	982.562834	1.526093	1.127543	22246.46748
138.620941	682.427401	50.515584	968.066542	0.763131	0.36458	22245.70452
57.746891	694.634805	-98.26215	975.69617	0.763131	-1.161346	22187.71935
-65.853073	674.797774	-287.476908	928.39248	0.000168	-1.161346	31.281472
-171.904893	629.782972	-408.025021	893.296194	0.000168	1.127543	13.733329
-279.482639	606.131127	-572.062009	754.436976	0.000168	-0.398383	19803.4608
-367.986316	519.916338	-617.839774	642.281454	-0.762795	0.36458	22186.95639
-460.304808	431.412661	-737.624923	496.555571	0.000168	0.36458	22212.89712
-544.230709	320.020101	-794.084166	315.733402	0.000168	-0.398383	22196.11194
-597.6381	195.657175	-824.602675	131.09642	0.000168	-0.398383	22179.32676
-665.541784	88.842392	-811.632309	-18.444277	-1.525758	1.890505	22204.50453
-673.171411	-39.335348	-794.084166	-206.896073	-1.525758	0.36458	22199.16379
-679.275113	-134.70569	-778.824911	-387.718241	0.000168	1.890505	22198.40083
-606.03069	-270.513057	-708.632339	-547.940416	0.000168	1.127543	22215.18601
-564.06774	-389.535244	-630.81014	-731.814436	-0.762795	3.416431	22213.66009
-505.319609	-471.93522	-525.521282	-821.844039	0.000168	0.36458	22218.23786
-419.867782	-579.512966	-369.876884	-930.184747	0.000168	-0.398383	22219.00082
-279.482639	-648.179612	-198.973231	-985.118064	0.763131	1.127543	22219.76379
-161.986377	-708.453668	-15.862174	-990.458803	0.000168	0.36458	22209.08231
-36.860489	-728.2907	164.197032	-950.021778	0.763131	-0.398383	22225.10453
95.132065	-707.690706	303.05625	-927.132896	0.000168	0.36458	22239.60082
208.05055	-680.98701	438.100654	-838.629219	0.763131	-1.924308	22228.15638
314.10237	-606.216662	591.456164	-742.495914	0.763131	-1.161346	22212.89712
432.361595	-558.912972	664.700587	-624.23669	0.763131	-1.161346	22218.23786
504.843055	-443.705599	731.078345	-493.770062	1.526093	0.36458	22202.21564
556.724521	-339.942666	791.352401	-356.436769	-0.762795	-1.161346	22207.55638
590.294881	-204.135299	831.026464	-182.481265	-1.525758	-0.398383	22203.74157
632.257832	-88.927926	818.81906	59.377923	-1.525758	1.890505	22215.18601
623.865242	57.560919	837.130166	231.807501	0.000168	1.890505	22222.81564
579.613403	191.842361	794.404252	401.948191	0.000168	1.127543	22231.20823
559.013409	292.553442	689.115395	543.85926	-1.525758	0.36458	22193.82305
517.813421	418.442294	580.774686	676.614777	-1.525758	0.36458	22201.45268
465.168992	516.864487	459.463611	779.614746	-1.525758	-0.398383	22212.89712
372.850501	595.449649	330.522908	899.399896	0.763131	1.127543	22204.50453
282.820898	652.671854	139.782224	945.17766	0.000168	1.127543	22210.60823
163.798711	679.37555	26.100776	938.310995	0.000168	-1.161346	22231.97119
79.109847	682.427401	-91.395485	987.140611	0.000168	-1.161346	22218.23786
-24.653085	671.745923	-267.639877	932.970256	0.000168	0.36458	152.592547
-162.74934	636.649637	-403.447245	900.162859	0.000168	1.127543	15.259255
-258.119682	597.738537	-509.499065	811.659181	0.000168	-0.398383	19708.85342
-341.282621	542.042257	-615.550885	675.851814	0.763131	-0.398383	22185.43046
-429.786298	452.775617	-726.943445	517.918527	1.526093	0.36458	22222.81564
-532.786268	329.175654	-775.010097	337.096359	0.000168	-0.398383	22211.3712
-589.24551	224.649759	-857.410073	148.644563	0.000168	1.127543	22173.22306
-648.756604	117.072013	-830.706377	21.229786	0.763131	1.127543	22235.02304
-679.275113	7.968342	-802.476756	-150.43683	-0.762795	0.36458	22227.39341
-656.386231	-111.053845	-768.143433	-361.014545	0.000168	1.127543	22210.60823
-635.023274	-247.624175	-701.002712	-489.955248	0.763131	2.653468	22226.63045
-567.882553	-355.964884	-621.654587	-695.192224	0.763131	1.890505	22231.20823
-512.186274	-452.098189	-496.528698	-829.473666	0.000168	0.36458	22214.42305
-416.052969	-559.675935	-359.195406	-857.703287	0.763131	1.890505	22225.10453
-313.815962	-640.549985	-243.22507	-962.992145	-0.762795	-0.398383	22208.31935
-176.482669	-691.668488	-83.002895	-1010.295835	-0.762795	1.127543	22196.87491
-65.09011	-725.238849	104.685938	-983.592139	-0.762795	0.36458	22201.45268
50.880226	-731.342551	242.782194	-984.355102	0.763131	1.890505	22206.79342
179.820929	-690.905525	391.559927	-872.962542	-0.762795	0.36458	22202.21564
300.369041	-634.446283	541.863587	-785.98479	0.000168	1.127543	22190.00824
378.19124	-578.750003	609.76727	-708.925554	0.000168	1.890505	22212.13416
491.872688	-484.142624	747.100563	-524.288571	0.763131	0.36458	22206.03046
555.961558	-366.646362	795.167215	-396.110831	-0.762795	0.36458	22202.97861
606.317099	-233.127883	830.263501	-204.607184	0.000168	0.36458	22193.82305
624.628204	-107.239032	845.522756	16.652009	0.763131	0.36458	22244.17859
620.813391	20.938708	840.944979	184.503811	1.526093	0.36458	22240.36378
607.843024	165.138665	755.493153	314.970439	0.763131	1.127543	22245.70452
559.776372	284.923815	710.478351	482.059279	0.763131	0.36458	22237.31193
525.443049	382.583045	571.619133	628.548124	0.000168	1.127543	22226.63045
475.850471	493.212642	489.219158	756.725864	1.526093	0.36458	22225.86749
394.213458	575.612618	370.196971	868.118424	-0.762795	-1.924308	22222.81564
288.161637	642.753339	189.374802	964.251729	-0.762795	-1.161346	22215.18601
188.213519	677.086662	87.137795	972.644319	1.526093	1.127543	22228.15638
95.132065	685.479252	-54.010311	989.429499	0.000168	1.890505	22230.44527
0.524686	661.064444	-218.810262	978.748021	-0.762795	0.36458	928.525651
-120.023427	632.834823	-341.647263	933.733219	-0.762795	1.127543	14.496292
-225.312285	605.368165	-457.617599	820.814734	-0.762795	1.127543	13376.2627
-335.178919	557.301512	-623.180513	688.059218	-0.762795	1.127543	22139.6527
-421.393708	485.583015	-692.610122	546.148149	0.000168	1.890505	22186.19343
-516.76405	354.353424	-760.513805	376.007458	0.763131	1.890505	22199.92676
-590.771436	259.746045	-839.86193	209.681582	0.000168	0.36458	22172.4601
-630.445498	158.272001	-890.217471	46.407556	0.763131	-0.398383	22220.52675
-660.964007	11.020192	-813.921197	-145.096091	0.000168	0.36458	22228.15638
-675.460299	-91.216814	-784.928613	-301.503452	0.000168	-0.398383	22212.13416
-647.993641	-207.18715	-720.07678	-462.48859	0.763131	-0.398383	22230.44527
-594.586249	-333.076002	-647.59532	-615.081137	1.526093	1.127543	22251.04526
-525.919603	-440.653748	-522.469431	-750.888504	0.000168	0.36458	22228.91934
-435.127037	-528.394463	-401.158356	-856.940324	0.763131	0.36458	22230.44527
-319.919664	-614.609252	-267.639877	-971.384735	0.763131	1.127543	22239.60082
-217.682657	-687.090712	-84.52882	-983.592139	-0.762795	-0.398383	22225.10453
-80.349365	-719.898109	51.278547	-1004.955095	0.763131	1.890505	22216.71194
24.17653	-729.816625	247.35997	-938.577337	0.000168	1.127543	22213.66009
172.191301	-707.690706	353.411791	-902.718089	0.000168	1.127543	22219.00082
273.665345	-651.994426	520.50063	-792.851455	0.000168	1.127543	22196.87491
390.398644	-590.957407	621.974674	-702.058889	0.000168	1.890505	22209.84527
455.250477	-502.453729	727.263532	-531.155236	0.000168	1.127543	22199.92676
553.67267	-387.246356	776.093147	-419.762676	-0.762795	-0.398383	22177.80084
594.109695	-267.461206	824.922762	-258.014576	0.000168	0.36458	22154.91195
616.235614	-136.231616	843.99683	-49.725749	0.000168	1.127543	22217.4749
622.339316	-5.002025	821.870911	156.27419	-0.762795	0.36458	22209.84527
604.02821	126.990528	813.478321	302.000073	0.763131	0.36458	22227.39341
577.324515	236.857163	708.189463	440.859291	0.000168	-0.398383	22235.02304
530.783788	370.375642	569.330245	540.80741	0.763131	-0.398383	22214.42305
490.346763	479.479313	505.241375	736.888833	0.763131	-0.398383	22222.81564
410.235675	562.642251	348.834014	854.385094	0.000168	-0.398383	22228.15638
333.176439	654.960742	243.545156	962.725803	0.763131	2.653468	22238.07489
220.257954	672.508885	106.974826	994.770238	0.763131	0.36458	22241.12674
142.435755	697.686656	-18.151062	992.48135	0.763131	1.890505	22245.70452
20.361717	670.219997	-173.795461	981.799871	0.763131	1.890505	6704.916532
-90.26788	656.486668	-318.758381	941.362846	0.000168	0.36458	19.074068
-203.186365	609.182978	-444.647232	845.992504	0.000168	2.653468	604.266488
-321.445589	552.723736	-569.773121	710.185137	0.000168	1.127543	22099.21567
-394.690012	489.397829	-680.402718	576.666658	0.763131	1.890505	22196.11194
-489.297392	387.160822	-738.387886	429.41485	0.000168	1.127543	22216.71194
-551.097373	286.44974	-832.995265	246.303793	0.000168	0.36458	22190.7712
-643.415864	157.509038	-865.802663	94.474208	0.000168	-0.398383	22193.06009
-665.541784	36.960926	-798.661942	-97.792401	-0.762795	0.36458	22208.31935
-672.408448	-68.327932	-825.365638	-265.644203	0.000168	1.127543	22212.89712
-665.541784	-197.268635	-775.010097	-476.984882	-0.762795	-0.398383	22203.74157
-615.186243	-315.527859	-719.313818	-585.32559	-0.762795	-0.398383	22215.18601
-537.364044	-414.713015	-588.084227	-763.858871	0.000168	1.890505	22230.44527
-450.386292	-510.083357	-439.306493	-834.814405	0.000168	1.890505	22219.00082
-356.541875	-602.401848	-325.625045	-974.436586	-0.762795	-0.398383	22224.34156
-250.490055	-664.964792	-128.017696	-967.569921	-0.762795	-0.398383	22229.6823
-109.341949	-705.401817	60.4341	-962.229182	0.763131	1.127543	22213.66009
20.361717	-701.587004	177.930361	-967.569921	0.000168	1.127543	22228.15638
130.228351	-700.061078	347.308089	-916.451418	0.763131	1.127543	22244.17859
246.198687	-670.305532	479.300642	-817.266262	0.000168	-0.398383	22212.89712
340.806066	-594.772221	595.270978	-736.392212	0.000168	-0.398383	22206.79342
465.931955	-524.579649	733.367233	-592.192255	0.000168	-1.924308	22219.76379
533.072676	-426.157456	782.196849	-427.392304	0.000168	-0.398383	22178.5638
582.665254	-310.950082	801.270917	-319.051595	0.763131	2.653468	22181.61565
610.131912	-169.801976	846.285719	-100.081289	0.000168	-1.161346	22228.15638
631.494869	-40.861274	841.707942	122.70383	0.000168	-0.398383	22216.71194
598.687471	97.234982	820.344985	275.296377	-0.762795	0.36458	22220.52675
578.85044	224.649759	767.700557	444.674105	0.000168	-0.398383	22227.39341
547.568968	325.36084	625.789488	593.451838	-0.762795	0.36458	22203.74157
489.5838	443.620064	548.730251	717.814764	0.000168	1.890505	22202.21564
423.206042	538.990406	451.071021	838.362877	-0.762795	-1.161346	22206.79342
342.331992	606.131127	264.908113	925.340629	-0.762795	-0.398383	22216.71194
240.094985	668.694072	173.352585	952.807287	0.000168	0.36458	22214.42305
152.35427	693.871842	0.160043	996.296163	0.000168	0.36458	22228.91934
66.139481	687.005177	-137.173249	924.577666	-0.762795	-0.398383	22218.23786
-58.986408	669.457034	-317.232455	927.629517	0.000168	1.127543	26.703696
-172.667856	624.442233	-443.121307	853.622132	0.763131	1.890505	14.496292
-299.31967	578.664469	-552.987941	743.755498	0.763131	0.36458	21656.69729
-371.80113	522.968189	-637.676805	634.651826	1.526093	-0.398383	22206.79342
-466.408509	413.864518	-723.891594	483.585204	0.763131	0.36458	22221.28971
-567.119591	313.153436	-783.402687	284.45193	0.763131	0.36458	22207.55638
-612.134392	200.997914	-855.121185	120.414941	0.763131	0.36458	22214.42305
-651.045492	85.027578	-789.506389	-32.177606	-0.762795	2.653468	22228.15638
-667.830672	-40.098311	-805.528607	-218.340514	0.000168	2.653468	22228.91934
-667.067709	-162.935312	-743.728625	-401.451571	0.000168	0.36458	22209.84527
-621.289945	-288.824163	-691.084196	-542.599677	0.000168	1.127543	22221.28971
-567.882553	-393.350058	-602.580519	-732.577398	0.000168	1.890505	22230.44527
-486.245541	-483.379661	-466.773152	-861.518101	-0.762795	-0.398383	22213.66009
-400.030751	-581.038891	-343.936151	-946.206965	-1.525758	0.36458	22184.6675
-277.193751	-651.994426	-156.247318	-960.703257	0.000168	1.127543	22209.84527
-144.438234	-708.453668	-12.04736	-991.984729	0.000168	1.890505	22206.03046
-27.704936	-736.68329	146.648889	-974.436586	0.000168	0.36458	22197.63787
95.132065	-711.505519	291.611809	-959.177331	-0.762795	-0.398383	22209.84527
230.939432	-684.801824	448.782133	-842.444032	0.000168	-1.161346	22212.89712
342.331992	-613.846289	572.382096	-777.5922	0.000168	-0.398383	22190.7712
433.124557	-538.312978	637.233929	-647.125572	0.763131	1.127543	22215.18601
533.835639	-443.705599	757.782041	-507.503391	0.763131	0.36458	22205.2675
578.85044	-330.787114	785.2487	-367.118247	0.000168	-1.161346	22193.82305
616.998577	-192.690858	809.663507	-146.622016	0.763131	-0.398383	22228.91934
644.465236	-55.357566	829.500538	82.266805	2.289056	0.36458	22249.51933
642.176347	52.983143	852.38942	239.437128	0.763131	1.890505	22228.15638
580.376366	194.131249	784.485737	401.185229	0.000168	1.890505	22235.786
554.435633	303.234921	719.633904	576.666658	0.000168	0.36458	22239.60082
520.865272	403.183039	547.204326	673.562926	0.763131	1.127543	22215.94897
446.094924	526.783003	463.278425	803.266591	0.763131	0.36458	22222.05268
364.457911	597.738537	335.863648	922.288778	-0.762795	-0.398383	22228.91934
269.850532	666.405183	190.137765	973.407281	0.000168	0.36458	22214.42305
158.457972	685.479252	24.574851	987.903573	-0.762795	-0.398383	22223.5786
60.798742	691.582954	-101.314001	1000.87394	-0.762795	1.127543	22215.94897
-45.253079	663.353333	-239.410256	954.333213	-1.525758	-0.398383	62.562944
-150.541936	641.227413	-417.943537	883.377678	-0.762795	-1.161346	14.496292
-258.882645	568.745953	-506.447214	804.029554	-0.762795	0.36458	20145.26811
-347.386322	526.02004	-647.59532	650.674044	0.000168	0.36458	22167.11936
-433.601112	420.731182	-723.128631	498.081496	-0.762795	-0.398383	22191.53417
-529.734417	345.197871	-831.46934	287.503781	0.000168	1.127543	22187.71935
-592.297361	213.96828	-845.202669	180.688998	1.526093	2.653468	22206.79342
-654.097343	114.783125	-800.95083	10.548307	0.000168	0.36458	22216.71194
-669.356597	-21.024242	-808.580458	-181.718302	0.000168	1.890505	22226.63045
-664.778821	-130.890877	-768.906395	-364.066396	0.763131	1.890505	22223.5786
-623.578833	-242.283436	-711.68419	-518.947832	0.763131	1.127543	22239.60082
-567.119591	-377.327841	-658.276799	-693.666299	0.000168	0.36458	22242.65267
-521.341826	-470.409295	-453.039822	-811.925523	0.763131	1.890505	22244.17859
-405.37149	-551.283345	-341.647263	-900.4292	0.000168	2.653468	22227.39341
-303.134484	-619.187028	-209.654709	-972.91066	0.000168	0.36458	22231.97119
-165.801191	-697.009227	-57.825125	-998.851394	0.000168	-0.398383	22226.63045
-46.779004	-702.349967	132.91556	-964.51807	0.000168	-2.687271	22210.60823
68.428369	-711.505519	291.611809	-933.999561	0.000168	-1.161346	22215.18601
187.450556	-692.431451	444.967319	-853.888474	0.000168	-0.398383	22215.18601
311.05052	-632.920357	518.974704	-792.851455	-0.762795	1.127543	22181.61565
389.635681	-565.016674	638.759854	-686.799634	0.000168	-0.398383	22193.06009
493.398614	-482.616698	763.12278	-497.584875	-1.525758	-0.398383	22199.16379
559.776372	-356.727847	751.678339	-416.710825	-0.762795	1.127543	22170.17121
594.109695	-223.97233	842.470905	-180.95534	0.000168	1.127543	22186.95639
613.183763	-110.290883	814.241284	25.807562	-0.762795	0.36458	22216.71194
613.946726	28.568335	829.500538	193.659364	-0.762795	0.36458	22213.66009
610.131912	154.457187	758.545004	353.118576	-0.762795	0.36458	22221.28971
571.220813	275.768262	672.330215	516.392602	0.000168	1.890505	22230.44527
519.339347	390.212673	561.700618	648.385155	0.000168	2.653468	22220.52675
465.931955	504.657083	463.278425	764.355491	0.000168	-1.924308	22219.00082
380.480129	596.212612	367.14512	910.844337	0.763131	-1.161346	22173.22306
304.946818	652.671854	156.567404	934.496182	0.000168	1.127543	22244.94156
192.791295	678.612587	82.560019	981.036909	0.763131	0.36458	22231.20823
85.213549	683.953326	-52.484386	997.059126	0.000168	0.36458	22237.31193
5.865425	668.694072	-208.891747	964.251729	0.763131	-0.398383	283.822138
-126.890091	642.753339	-375.980586	926.866554	-0.762795	-0.398383	16.022217
-229.127098	607.657053	-475.928705	793.348075	-0.762795	-0.398383	18181.40202
-333.652993	535.938555	-596.476817	700.266622	0.000168	1.127543	22183.90454
-425.971484	458.879319	-680.402718	572.851844	-0.762795	0.36458	22193.82305
-529.734417	348.249722	-826.891563	324.125992	0.000168	1.127543	22193.82305
-577.801069	236.857163	-829.180452	202.051954	0.763131	1.127543	22212.89712
-647.230678	133.857193	-825.365638	57.851997	0.000168	0.36458	22192.29713
-667.830672	15.597969	-866.565626	-203.081259	0.000168	1.890505	22209.08231
-665.541784	-104.950144	-800.187868	-338.888626	0.000168	0.36458	22212.89712
-647.230678	-223.209368	-721.602706	-479.27377	-0.762795	0.36458	22201.45268
-594.586249	-342.994517	-646.069395	-648.651497	-0.762795	1.127543	22217.4749
-522.867752	-439.127822	-507.973139	-787.510715	0.763131	0.36458	22231.97119
-423.682596	-539.075941	-377.506511	-866.095877	0.000168	0.36458	22209.84527
-306.949297	-611.557401	-263.825064	-955.362518	0.763131	1.127543	22222.05268
-207.001179	-677.935159	-112.758442	-1017.162499	-0.762795	0.36458	22224.34156
-78.823439	-702.349967	94.767423	-998.088431	0.000168	0.36458	22221.28971
51.643189	-712.268482	229.811827	-950.784741	0.763131	1.890505	22231.97119
159.220935	-699.298116	381.641412	-887.458834	0.763131	0.36458	22235.02304
271.376457	-632.920357	446.493244	-849.310697	0.763131	0.36458	22218.23786
402.606048	-597.061109	640.28578	-709.688516	0.000168	1.127543	22218.23786
481.19121	-484.905587	724.211681	-525.814497	1.526093	-0.398383	22217.4749
548.331931	-382.66858	793.64129	-442.651558	-0.762795	0.36458	22188.48232
604.791173	-260.594542	834.078315	-231.31088	0.000168	0.36458	22190.00824
622.339316	-127.839026	855.441271	-22.25909	0.000168	0.36458	22226.63045
632.257832	4.916491	847.811644	176.111221	-0.762795	-0.398383	22228.91934
607.080061	134.620156	780.670923	324.888955	-0.762795	-1.161346	22216.71194
571.220813	252.116417	727.263532	496.555571	-1.525758	-1.161346	22203.74157
532.309713	358.931201	573.145059	578.955546	-0.762795	-0.398383	22206.03046
487.294912	471.086723	468.619164	726.207355	-0.762795	0.36458	22196.87491
409.472713	567.220028	381.641412	877.273976	0.000168	1.127543	22213.66009
304.946818	642.753339	238.204417	953.57025	0.000168	-0.398383	22221.28971
217.969066	677.086662	94.767423	986.377648	0.763131	0.36458	22216.71194
101.235767	706.842209	-15.862174	987.140611	0.000168	1.890505	22225.86749
2.050611	677.086662	-182.951014	973.407281	-0.762795	0.36458	1863.917966
-97.897507	650.382966	-327.150971	938.310995	0.000168	2.653468	18.311106
-205.475253	619.864457	-451.513897	845.992504	0.000168	2.653468	2301.095614
-298.556707	562.642251	-598.765705	703.318472	0.763131	1.890505	22143.46751
-418.341857	483.294127	-701.002712	579.718509	0.000168	-0.398383	22205.2675
-487.008503	365.797865	-758.98788	355.407464	1.526093	1.127543	22214.42305
-566.356628	277.294188	-846.728595	203.57788	1.526093	1.127543	22203.74157
-646.467715	145.301634	-816.210085	67.770513	0.763131	-0.398383	22225.10453
-667.830672	36.197963	-821.550824	-109.236842	-0.762795	-0.398383	22218.23786
-651.808454	-82.824224	-826.128601	-288.533085	-0.762795	0.36458	22224.34156
-670.11956	-204.898262	-757.461954	-464.777478	0.000168	-0.398383	22224.34156
-596.875137	-329.261188	-644.543469	-605.925584	0.000168	0.36458	22217.4749
-547.28256	-420.816717	-562.906457	-744.784802	0.000168	1.890505	22226.63045
-448.860366	-516.950021	-430.15094	-831.762554	0.763131	1.890505	22168.64528
-349.675211	-629.105544	-298.158387	-956.12548	-1.525758	1.890505	22195.34898
-230.653024	-673.357383	-137.173249	-1004.955095	-0.762795	1.127543	22212.13416
-102.475284	-729.816625	71.115578	-966.043996	-1.525758	1.890505	22212.89712
5.865425	-725.238849	169.537771	-1002.666207	-1.525758	1.890505	22195.34898
128.702425	-717.609221	351.885865	-905.006977	0.763131	1.890505	22218.23786
276.717196	-661.912941	518.211742	-837.103293	0.000168	0.36458	22204.50453
357.591246	-610.031475	625.026525	-737.155175	0.000168	0.36458	22196.87491
455.250477	-503.216692	718.870941	-602.11077	0.000168	0.36458	22206.03046
524.680086	-426.920419	773.804259	-438.073782	-0.762795	1.890505	22197.63787
585.717105	-302.557492	792.878327	-319.814558	0.000168	0.36458	22178.5638
639.124496	-140.046429	852.38942	-86.34796	0.763131	-1.161346	22247.99341
637.598571	-25.602019	821.870911	138.726047	0.763131	-0.398383	22250.2823
595.63562	106.390535	816.530172	279.111191	0.763131	-0.398383	22230.44527
592.583769	230.753461	767.700557	467.562987	0.763131	1.890505	22231.20823
546.806005	352.827499	651.730221	610.237019	0.000168	1.127543	22233.49712
500.265278	472.612648	554.07099	756.725864	-0.762795	0.36458	22217.4749
429.309744	554.249661	438.100654	870.407312	-1.525758	-1.924308	22216.71194
325.546812	619.101494	265.671076	941.362846	0.000168	0.36458	22229.6823
240.094985	674.797774	148.174814	980.273946	-1.525758	1.127543	22225.10453
142.435755	697.686656	32.967441	994.007275	0.763131	1.890505	22216.71194
28.754307	673.271848	-159.299169	970.35543	-1.525758	-0.398383	14177.37358
-62.801222	659.538519	-311.128753	909.318411	-1.525758	1.127543	22.125919
-174.193781	616.049643	-448.462046	858.962871	0.763131	1.890505	12.970367
-300.845595	579.427431	-591.136078	733.074019	0.000168	1.127543	21957.30461
-394.690012	502.368195	-662.854575	595.740727	-0.762795	-1.161346	22192.29713
-477.85295	394.027486	-736.098998	440.859291	0.000168	0.36458	22160.25269
-541.178858	287.975666	-864.276738	260.800085	0.000168	1.890505	22186.95639
-628.919572	177.346069	-832.995265	121.177904	0.000168	1.127543	22227.39341
-678.51215	64.427584	-804.765644	-71.088705	0.000168	0.36458	22212.13416
-670.11956	-53.83164	-800.187868	-232.073843	0.000168	0.36458	22222.05268
-647.230678	-178.194566	-739.913811	-406.029347	0.000168	-1.924308	22247.23045
-620.526982	-296.45379	-707.869377	-593.71818	0.763131	0.36458	22234.26008
-533.54923	-396.401909	-610.210146	-745.547765	0.000168	0.36458	22231.97119
-474.8011	-489.483363	-464.484263	-855.414399	1.526093	1.890505	22238.83786
-377.141869	-584.853705	-334.017635	-919.503269	0.000168	-0.398383	22220.52675
-271.090049	-655.046277	-142.513988	-947.73289	0.763131	1.890505	22220.52675
-135.282682	-708.453668	7.026708	-972.147698	-0.762795	1.127543	22226.63045
-17.023457	-719.898109	187.085914	-964.51807	-0.762795	0.36458	22210.60823
110.39132	-716.083296	344.256238	-904.244014	0.000168	0.36458	22213.66009
224.072767	-672.59442	464.80435	-827.184778	0.763131	1.127543	22180.85269
337.754215	-613.846289	586.115425	-747.07369	0.000168	0.36458	22211.3712
421.680116	-540.601866	689.878357	-607.45151	-0.762795	0.36458	22185.43046
518.576384	-438.36486	747.863525	-505.214503	-0.762795	-0.398383	22202.21564
570.45785	-316.290822	756.256116	-388.481204	0.000168	-0.398383	22180.85269
629.968944	-194.979746	772.278333	-158.066457	0.000168	1.127543	22202.21564
629.205981	-62.22423	826.448687	82.266805	0.763131	2.653468	22226.63045
635.309683	85.790541	819.582023	273.770452	0.000168	1.127543	22231.20823
606.317099	189.553473	753.967227	411.103744	0.763131	0.36458	22215.18601
549.857856	323.834915	635.708003	552.251851	1.526093	0.36458	22225.10453
504.843055	438.279325	531.945071	692.636994	-1.525758	0.36458	22228.15638
454.487514	533.649667	454.122872	828.444361	0.763131	1.890505	22213.66009
363.694948	609.182978	296.952548	915.422113	0.763131	1.890505	22245.70452
247.724612	659.538519	116.130379	968.066542	1.526093	0.36458	22248.75637
156.169084	687.76814	28.389665	998.585052	0.763131	1.890505	22231.20823
67.665406	685.479252	-96.736224	992.48135	0.763131	1.127543	22216.71194
-44.490116	649.620003	-266.876915	971.118393	0.000168	-1.924308	34.333323
-149.016011	638.175562	-403.447245	891.770268	0.000168	-0.398383	13.733329
-264.223384	566.457065	-500.343512	764.355491	-0.762795	-0.398383	21738.3343
-363.40854	529.071891	-604.869407	649.911081	0.000168	-0.398383	22196.11194
-458.778882	419.205257	-723.891594	501.89631	0.000168	-0.398383	22191.53417
-538.127007	313.916399	-799.424905	244.014905	-0.762795	0.36458	22170.17121
-612.897355	208.627541	-818.498973	145.592712	-0.762795	0.36458	22201.45268
-664.778821	85.790541	-863.513775	-23.785016	0.000168	1.890505	22204.50453
-670.11956	-27.127944	-874.958216	-228.259029	0.763131	1.890505	22196.87491
-664.778821	-140.809392	-768.906395	-372.458987	0.000168	1.890505	22212.89712
-622.81587	-262.120467	-729.995296	-585.32559	1.526093	1.890505	22219.00082
-567.882553	-362.831549	-636.150879	-707.399628	0.763131	1.890505	22216.71194
-474.038137	-464.305593	-450.750934	-802.007007	1.526093	1.890505	22225.86749
-388.58631	-559.675935	-357.66948	-874.488467	-0.762795	1.127543	22230.44527
-299.31967	-649.705538	-192.869529	-944.681039	0.000168	1.127543	22216.71194
-156.645638	-683.275898	-57.062162	-1014.110648	0.000168	-0.398383	22224.34156
-43.727153	-708.453668	136.730373	-975.962511	1.526093	-0.398383	22240.36378
85.213549	-707.690706	292.374772	-924.844008	0.763131	-1.161346	22226.63045
203.472774	-690.905525	399.952517	-834.814405	1.526093	0.36458	22229.6823
329.361625	-613.846289	522.789518	-818.029225	1.526093	0.36458	22217.4749
414.813452	-545.942605	675.382065	-638.732982	0.763131	-1.161346	22209.84527
499.502316	-458.201891	757.782041	-504.45154	-0.762795	0.36458	22158.72677
569.694887	-359.779698	829.500538	-364.829359	0.000168	1.127543	22197.63787
595.63562	-236.179734	839.419054	-168.747936	0.000168	-0.398383	22215.18601
628.443018	-95.031628	832.552389	42.592742	-0.762795	1.127543	22221.28971
609.36895	54.509068	802.03388	195.948252	0.000168	2.653468	22229.6823
591.820807	167.427554	776.856109	378.296347	-1.525758	0.36458	22215.94897
564.354148	296.368256	682.24873	520.970378	-1.525758	-0.398383	22198.40083
535.361564	379.531194	522.789518	610.237019	0.763131	1.890505	22210.60823
438.465297	480.242276	479.300642	775.03697	0.000168	0.36458	22209.84527
373.613464	574.849655	291.611809	856.673983	0.763131	0.36458	22206.79342
276.717196	654.19778	203.871094	926.103592	-0.762795	-1.161346	22222.81564
176.769078	673.271848	58.145211	986.377648	0.000168	-0.398383	22231.97119
85.213549	680.901475	-92.158448	980.273946	0.763131	-0.398383	22210.60823
-12.445681	655.723705	-234.83248	954.333213	0.000168	0.36458	102.237007
-123.838241	641.990376	-364.536145	914.659151	0.000168	0.36458	14.496292
-249.727092	587.820022	-488.136108	794.111038	-0.762795	0.36458	18816.94998
-326.786329	552.723736	-631.573103	668.985149	1.526093	0.36458	22194.58602
-410.71223	440.568213	-663.617538	548.437037	0.763131	0.36458	22219.00082
-504.556646	348.249722	-832.995265	205.103805	0.763131	-0.398383	22190.00824
-602.215877	238.383088	-847.491557	179.926035	0.000168	1.127543	22225.10453
-642.652902	115.546087	-831.46934	15.126084	-0.762795	1.127543	22231.97119
-651.808454	13.309081	-849.017483	-141.281277	0.000168	1.890505	22208.31935
-678.51215	-118.683473	-767.38047	-343.466403	0.000168	1.127543	22220.52675
-654.097343	-242.283436	-679.639755	-507.503391	0.000168	1.890505	22228.91934
-587.719585	-361.305623	-603.343482	-645.599646	0.000168	0.36458	22215.18601
-510.660348	-455.15004	-513.313879	-774.540349	0.000168	-0.398383	22219.76379
-429.023335	-559.675935	-365.299108	-862.281064	-1.525758	1.127543	22201.45268
-330.601142	-629.868507	-266.113952	-994.273617	0.000168	1.890505	22201.45268
-197.082663	-676.409233	-118.099181	-1043.103232	-0.762795	-1.161346	22197.63787
-71.956774	-713.794408	38.30818	-1056.073599	-0.762795	1.127543	22207.55638
34.858009	-732.105513	232.863678	-1016.399536	0.000168	0.36458	22210.60823
191.26537	-706.927743	379.352524	-890.510685	-0.762795	-0.398383	22200.68972
280.53201	-625.29073	544.915437	-792.851455	0.000168	1.127543	22211.3712
407.183824	-570.357413	642.574668	-664.673715	0.000168	-0.398383	22214.42305
486.531949	-487.957437	745.574637	-522.762646	-0.762795	-0.398383	22199.92676
557.487484	-371.224139	783.722774	-398.39972	0.000168	0.36458	22184.6675
616.235614	-245.335287	860.019048	-192.399781	2.289056	1.890505	22248.75637
638.361534	-111.816808	862.307936	5.207568	0.000168	-0.398383	22232.73415
632.257832	13.309081	841.707942	179.926035	0.763131	-0.398383	22238.83786
597.161546	149.879411	761.596855	320.311179	1.526093	0.36458	22240.36378
578.85044	275.005299	716.582053	492.740757	-0.762795	-0.398383	22219.76379
523.15416	384.108971	615.870972	640.755528	1.526093	0.36458	22222.81564
468.220843	504.657083	474.722866	756.725864	0.763131	0.36458	22228.91934
417.10234	568.745953	389.271039	874.985088	0.763131	0.36458	22214.42305
300.369041	638.938525	199.293318	965.014691	-0.762795	-0.398383	22222.81564
198.132034	668.694072	103.160013	976.459132	-0.762795	-1.161346	22228.91934
96.65799	680.138513	-46.380684	1007.740605	0.000168	1.127543	22201.45268
-11.682718	657.249631	-210.417672	971.881356	-1.525758	0.36458	1436.658834
-107.05306	642.753339	-369.876884	908.555449	0.763131	0.36458	17.548143
-214.630806	598.5015	-460.66945	788.007336	-0.762795	0.36458	10798.97458
-338.993732	536.701518	-614.02496	632.362938	-0.762795	0.36458	22139.6527
-419.10482	474.138574	-684.217532	572.088882	0.000168	0.36458	22206.03046
-506.082572	378.768232	-787.217501	353.881539	0.000168	1.127543	22195.34898
-583.904771	258.983082	-832.995265	239.437128	0.000168	1.127543	22210.60823
-633.497349	143.775709	-816.973048	75.40014	0.000168	-0.398383	22224.34156
-651.808454	33.146112	-813.158234	-122.207209	0.000168	1.890505	22228.15638
-667.830672	-74.431634	-782.639725	-275.562719	1.526093	1.127543	22213.66009
-640.364013	-196.505672	-703.2916	-447.992298	0.763131	-0.398383	22244.17859
-589.24551	-325.446374	-659.802724	-623.473727	0.763131	-0.398383	22244.94156
-534.312193	-422.342642	-527.047208	-756.229243	0.000168	1.127543	22228.91934
-425.971484	-520.001872	-409.550946	-863.044026	0.763131	2.653468	22237.31193
-332.127068	-609.268513	-243.22507	-972.91066	0.763131	1.127543	22234.26008
-208.527104	-671.068494	-99.025112	-955.362518	-0.762795	1.127543	22210.60823
-87.978992	-718.372184	81.797056	-946.969927	-0.762795	1.127543	22218.23786
17.309866	-726.764774	234.389604	-949.258816	0.000168	1.890505	22225.86749
140.909829	-698.535153	382.404375	-894.325499	-0.762795	1.890505	22201.45268
256.117202	-661.912941	486.167307	-824.132927	0.000168	1.127543	22196.87491
345.383843	-590.957407	607.478382	-715.029255	0.000168	0.36458	22196.87491
455.250477	-494.061139	695.982059	-539.547826	-1.525758	0.36458	22176.27491
539.939341	-406.320425	718.107979	-474.695993	-1.525758	0.36458	22155.67492
610.894875	-280.431573	783.722774	-277.088644	0.000168	0.36458	22202.21564
629.968944	-144.624206	850.100532	-64.222041	-0.762795	-2.687271	22215.94897
615.472652	-24.839056	793.64129	91.422357	-0.762795	-0.398383	22219.00082
604.791173	117.072013	808.137582	306.577849	0.000168	0.36458	22229.6823
583.428217	242.960864	741.759824	472.903726	0.000168	-0.398383	22229.6823
541.465266	354.353424	644.100593	610.237019	0.000168	-0.398383	22215.18601
497.213427	468.034872	518.211742	742.992535	0.000168	-1.924308	22225.86749
417.865303	565.694102	432.759915	883.377678	1.526093	-1.161346	22250.2823
336.22829	651.145929	251.937746	943.651735	0.763131	1.127543	22237.31193
237.043134	678.612587	82.560019	929.918405	0.763131	1.890505	22237.31193
133.280202	688.531103	-44.091795	952.044325	0.000168	1.127543	22235.786
38.672822	661.064444	-189.817678	952.044325	0.000168	1.890505	10666.21906
-91.030843	645.80519	-325.625045	942.888772	0.000168	0.36458	21.362957
-203.949328	603.079276	-443.88427	817.762883	0.000168	1.127543	11.444441
-308.475223	562.642251	-534.676835	759.014752	-0.762795	-0.398383	22080.90457
-384.771497	497.027456	-655.98791	604.133317	0.000168	2.653468	22201.45268
-497.689982	398.605263	-755.936029	431.703738	0.000168	0.36458	22189.24528
-567.882553	288.738629	-806.29157	273.770452	-1.525758	0.36458	22188.48232
-623.578833	168.953479	-826.128601	116.600128	-0.762795	1.127543	22196.87491
-675.460299	43.82759	-820.787862	-87.873886	-0.762795	-1.161346	22215.18601
-683.852889	-61.461268	-829.943414	-265.644203	-0.762795	-1.924308	22198.40083
-637.312162	-171.327902	-739.150849	-411.370086	-0.762795	0.36458	22203.74157
-606.03069	-316.290822	-755.173066	-676.118156	0.000168	1.890505	22228.15638
-556.438112	-400.216723	-614.02496	-758.518131	0.763131	1.127543	22221.28971
-464.119621	-494.824102	-440.832419	-827.94774	0.000168	1.127543	22219.76379
-364.171503	-592.483332	-308.076902	-918.740306	0.000168	1.127543	22226.63045
-231.415986	-647.416649	-128.017696	-963.755108	0.000168	1.127543	22222.81564
-134.519719	-713.031445	27.626702	-959.940294	0.000168	1.890505	22230.44527
4.339499	-722.186998	190.900728	-970.621772	0.763131	1.890505	22241.12674
124.887612	-713.794408	335.863648	-906.532902	0.763131	0.36458	22226.63045
240.857948	-662.675904	470.908052	-846.258846	0.763131	2.653468	22198.40083
361.40606	-608.50555	569.330245	-734.866287	1.526093	3.416431	22215.18601
456.776402	-531.446313	688.352432	-602.11077	0.000168	-0.398383	22217.4749
515.524533	-412.424127	735.656122	-469.355254	-1.525758	-1.161346	22195.34898
567.405999	-311.713045	807.374619	-323.629371	1.526093	1.890505	22210.60823
606.317099	-183.535305	864.596824	-90.162774	0.000168	0.36458	22231.20823
636.072645	-49.253864	852.38942	112.785314	-0.762795	0.36458	22211.3712
617.76154	88.079429	806.611656	266.903787	0.000168	-2.687271	22222.05268
573.509701	217.783094	766.174631	447.725956	-0.762795	-1.161346	22209.08231
568.168962	322.308989	615.870972	533.940745	-0.762795	0.36458	22190.7712
488.820837	434.464511	528.130257	719.34069	-0.762795	0.36458	22199.92676
449.146775	548.145959	444.967319	833.022138	-0.762795	1.890505	22217.4749
353.776433	629.782972	214.552572	874.222126	0.000168	1.127543	22212.13416
246.198687	671.745923	82.560019	926.866554	0.000168	-0.398383	22221.28971
139.383904	682.427401	27.626702	1022.236897	0.000168	1.127543	22231.97119
42.487636	672.508885	-144.039914	954.333213	0.000168	1.127543	22217.4749
-54.408631	663.353333	-256.958399	977.222095	0.000168	0.36458	32.044435
-161.223415	641.227413	-373.691698	886.429529	0.000168	1.890505	11.444441
-273.378937	583.242245	-531.624984	768.933268	0.763131	0.36458	21501.05289
-371.038167	520.679301	-654.461985	620.918497	0.763131	0.36458	22199.16379
-449.623329	416.153406	-782.639725	441.622254	0.000168	1.127543	22196.87491
-561.015889	326.123803	-830.706377	231.044538	0.763131	0.36458	22196.11194
-612.897355	201.760877	-845.965632	134.911233	0.763131	1.127543	22222.05268
-688.430666	75.109062	-816.973048	-73.377594	0.763131	3.416431	22225.10453
-667.830672	-38.572385	-844.439706	-281.666421	0.000168	1.127543	22224.34156
-667.830672	-156.068647	-754.410103	-396.873794	0.000168	-0.398383	22213.66009
-636.5492	-280.431573	-710.158265	-554.807081	0.000168	1.127543	22222.05268
-548.045522	-407.083387	-593.424966	-676.881119	0.000168	0.36458	22229.6823
-495.401093	-493.298177	-459.906487	-811.925523	-0.762795	1.890505	22204.50453
-387.823347	-583.32778	-346.988002	-886.695871	-0.762795	1.890505	22203.74157
-265.74931	-658.098128	-189.054715	-973.673623	-0.762795	1.127543	22216.71194
-149.016011	-700.824041	-28.832541	-974.436586	-0.762795	0.36458	22190.7712
-29.993824	-743.549954	97.819274	-1019.451387	-0.762795	-0.398383	22200.68972
85.213549	-710.742557	306.871064	-949.258816	0.763131	-0.398383	22217.4749
218.732028	-666.490718	450.308058	-874.488467	0.000168	1.127543	22183.14158
316.391259	-619.949991	561.700618	-779.881088	0.000168	-0.398383	22206.79342
439.228259	-542.890755	702.848724	-615.081137	-0.762795	0.36458	22218.23786
513.998608	-455.15004	773.804259	-476.984882	1.526093	1.890505	22197.63787
596.398583	-325.446374	831.789427	-343.466403	-0.762795	-1.161346	22192.29713
627.680055	-198.79456	862.307936	-118.392395	0.763131	-0.398383	22249.51933
639.124496	-56.883491	821.870911	70.822364	0.763131	1.890505	22240.36378
626.15413	61.375733	787.537588	220.36306	0.000168	1.127543	22232.73415
602.502285	203.286802	782.196849	399.659303	0.000168	0.36458	22238.07489
549.857856	305.523809	666.989475	549.2	0.000168	2.653468	22231.97119
523.917123	405.471927	552.545065	667.459224	0.000168	0.36458	22213.66009
458.302328	513.812636	496.848785	829.207324	1.526093	0.36458	22225.86749
371.324576	603.842239	337.389573	887.955455	0.763131	1.890505	22230.44527
270.613494	661.064444	184.797026	962.725803	0.763131	-1.161346	22215.94897
169.902413	682.427401	56.619286	1012.318381	0.000168	-0.398383	22225.86749
73.769108	674.797774	-77.662156	982.562834	-1.525758	-0.398383	22202.97861
-41.438265	661.064444	-227.965815	976.459132	0.000168	0.36458	83.925901
-152.830825	637.412599	-400.395394	898.636933	0.763131	1.127543	12.207404
-243.62339	586.294096	-513.313879	763.592529	0.763131	1.127543	21444.59365
-355.01595	521.442263	-634.624954	632.362938	-1.525758	-1.161346	22168.64528
-451.149255	432.175623	-795.610091	433.992626	0.763131	0.36458	22192.29713
-525.919603	353.590461	-866.565626	283.688967	0.000168	0.36458	22202.21564
-597.6381	213.205318	-804.002681	179.163072	-0.762795	1.890505	22211.3712
-650.282529	114.783125	-816.210085	3.681643	0.000168	1.890505	22219.00082
-686.141778	-8.816839	-799.424905	-135.940538	0.763131	1.890505	22228.91934
-660.201045	-128.601988	-746.017513	-362.540471	0.763131	2.653468	22241.12674
-633.497349	-242.283436	-697.950861	-506.740428	0.000168	1.127543	22235.786
-580.089957	-359.779698	-635.387917	-672.303342	0.000168	0.36458	22241.12674
-501.504795	-456.675965	-477.45463	-782.932939	0.763131	0.36458	22232.73415
-422.156671	-561.964823	-352.328741	-898.140312	-0.762795	-0.398383	22226.63045
-287.875229	-622.238879	-247.039883	-957.651406	-0.762795	-0.398383	22225.86749
-172.667856	-695.483302	-48.669572	-980.540288	0.000168	0.36458	22224.34156
-62.038259	-732.868476	106.974826	-943.155114	0.763131	-0.398383	22205.2675
60.798742	-724.475886	248.885896	-951.547704	-0.762795	-1.924308	22215.94897
195.843146	-680.224047	430.471027	-869.910691	0.763131	-1.924308	22201.45268
298.843116	-638.261097	530.419145	-792.851455	-2.28872	-0.398383	22193.82305
394.976421	-581.801854	670.804289	-649.41446	-1.525758	-1.161346	22191.53417
478.139359	-493.298177	716.582053	-506.740428	0.000168	-0.398383	22202.21564
542.228229	-384.194505	783.722774	-400.688608	0.000168	0.36458	22150.33418
606.317099	-242.283436	834.841277	-187.822004	0.763131	1.890505	22213.66009
613.946726	-114.868659	811.952395	1.392755	0.763131	2.653468	22231.97119
604.791173	14.835006	791.352401	173.05937	0.763131	1.127543	22215.18601
597.924509	164.375703	781.433886	353.881539	-0.762795	0.36458	22222.05268
571.220813	291.027517	719.633904	508.762975	-0.762795	1.127543	22225.10453
542.991192	401.657114	595.270978	616.34072	0.000168	1.127543	22212.89712
467.457881	509.23486	494.559897	797.162889	0.000168	1.890505	22224.34156
407.946787	602.316314	357.226604	880.325827	0.763131	-0.398383	22251.04526
298.843116	661.827407	177.930361	958.910989	0.000168	-1.161346	22231.20823
187.450556	660.301482	87.900758	960.436915	0.763131	0.36458	22230.44527
89.791326	683.953326	-92.158448	961.96284	0.000168	0.36458	22224.34156
-10.156793	672.508885	-208.128784	978.748021	0.000168	0.36458	432.599872
-116.971576	640.46445	-350.039853	923.051741	-1.525758	-0.398383	15.259255
-227.601173	609.182978	-482.032406	805.555479	0.000168	1.890505	16805.01724
-332.89003	552.723736	-574.350898	701.792547	-0.762795	-0.398383	22180.08972
-435.89	466.508946	-692.610122	528.600006	0.000168	0.36458	22199.92676
-510.660348	362.746014	-787.217501	353.881539	0.763131	1.890505	22192.29713
-586.193659	244.48679	-842.913781	199.000103	0.000168	1.127543	22202.21564
-645.704753	124.70164	-832.995265	42.592742	-0.762795	1.890505	22196.11194
-680.801038	10.25723	-849.017483	-164.170159	-0.762795	1.890505	22203.74157
-670.882523	-114.868659	-758.98788	-329.733073	0.000168	-1.161346	22215.18601
-657.149194	-236.942697	-762.039731	-544.125602	0.000168	-0.398383	22205.2675
-586.193659	-341.468592	-664.380501	-692.140373	0.000168	0.36458	22223.5786
-517.527013	-439.890785	-546.884239	-764.621833	-0.762795	-0.398383	22225.86749
-443.519627	-542.890755	-410.313909	-925.606971	0.763131	1.127543	22209.84527
-337.467807	-621.475916	-255.432474	-950.784741	-0.762795	-0.398383	22218.23786
-200.134514	-678.698122	-97.499187	-966.043996	0.763131	0.36458	22229.6823
-81.112327	-723.712923	99.345199	-955.362518	0.000168	-0.398383	22225.86749
56.983928	-713.794408	248.885896	-914.16253	2.289056	1.127543	22239.60082
170.665376	-697.77219	385.456225	-867.621803	0.763131	1.890505	22083.19346
292.739414	-644.364799	509.819152	-813.451448	1.526093	1.127543	22201.45268
377.428278	-574.935189	644.100593	-712.740367	1.526093	0.36458	22206.79342
484.243061	-495.587065	744.048712	-531.155236	-0.762795	-0.398383	22211.3712
559.776372	-384.194505	754.73019	-429.681192	0.000168	-0.398383	22177.80084
610.131912	-262.120467	835.60424	-224.444216	0.000168	1.127543	22218.23786
635.309683	-132.416802	862.307936	-20.733165	0.000168	1.127543	22228.15638
626.15413	-8.816839	821.107948	185.266774	0.000168	1.127543	22228.91934
594.872658	123.175715	812.715358	330.229694	-0.762795	1.127543	22203.74157
578.087477	254.405306	721.922792	492.740757	-0.762795	0.36458	22207.55638
533.072676	365.797865	631.130227	618.629609	-0.762795	0.36458	22210.60823
483.480098	477.190425	534.233959	773.511044	0.000168	-0.398383	22203.74157
424.731967	556.538549	395.374741	860.488796	-1.525758	1.127543	22216.71194
314.865333	626.731121	220.656274	899.399896	0.000168	1.127543	22230.44527
217.206103	672.508885	132.91556	978.748021	-0.762795	-0.398383	22217.4749
101.235767	706.079246	-67.74364	957.385064	0.000168	0.36458	22215.18601
15.78394	661.827407	-202.788045	983.325797	-0.762795	0.36458	2972.502823
-97.134545	653.434817	-324.09912	926.103592	0.763131	0.36458	18.311106
-200.134514	615.28668	-440.832419	846.755467	0.000168	1.890505	135.044404
-310.764111	571.797804	-563.669419	722.392541	0.763131	1.127543	22131.26011
-403.845565	493.975605	-675.061979	585.822211	0.763131	1.127543	22205.2675
-493.875168	394.790449	-780.350837	385.925974	0.000168	0.36458	22186.95639
-567.119591	281.871964	-818.498973	253.93342	0.000168	-0.398383	22235.02304
-625.867721	156.746075	-835.284154	86.844581	0.000168	-0.398383	22215.18601
-670.11956	50.694255	-845.202669	-110.762768	-0.762795	-1.161346	22215.94897
-667.067709	-78.246448	-793.321203	-290.059011	0.000168	1.127543	22228.91934
-651.808454	-191.164933	-733.047147	-488.429323	0.000168	1.890505	22211.3712
-619.001057	-308.661194	-674.299016	-615.081137	-1.525758	-1.161346	22219.00082
-519.052938	-425.394493	-537.728686	-737.918138	0.763131	-0.398383	22228.91934
-452.67518	-519.23891	-441.595381	-846.258846	-0.762795	1.127543	22202.97861
-360.356689	-600.875923	-283.662095	-943.918076	-1.525758	0.36458	22201.45268
-229.890061	-668.779606	-128.017696	-978.2514	0.000168	2.653468	22206.79342
-116.208613	-719.135147	13.893373	-985.881027	-0.762795	4.179394	22208.31935
12.732089	-726.764774	202.345169	-981.303251	0.000168	1.127543	22206.79342
137.095015	-705.401817	369.434008	-885.169946	0.000168	1.890505	22206.79342
266.035718	-663.438867	438.100654	-830.999591	-1.525758	0.36458	22206.03046
356.065321	-606.216662	580.011723	-763.095908	0.000168	1.127543	22201.45268
460.591216	-507.031506	715.056128	-553.281155	0.000168	1.127543	22210.60823
526.968974	-406.320425	778.382035	-442.651558	0.000168	1.890505	22203.74157
606.317099	-281.957498	835.60424	-251.147911	1.526093	-0.398383	22233.49712
639.124496	-171.327902	850.100532	-80.244258	0.763131	-0.398383	22247.23045
629.205981	-24.076093	840.944979	131.859383	0.763131	-1.161346	22245.70452
618.524502	107.153497	798.982029	296.659334	0.763131	-1.161346	22224.34156
591.057844	243.723827	751.678339	446.962993	0.763131	1.127543	22233.49712
555.198595	344.434909	644.863556	613.28887	0.763131	2.653468	22231.20823
507.131943	461.168207	550.256177	751.385125	0.763131	1.890505	22209.84527
433.88752	561.116326	399.189555	855.91102	1.526093	1.127543	22223.5786
325.546812	628.257047	264.14515	912.370262	0.000168	-1.161346	22230.44527
230.939432	667.168146	144.360001	985.614685	0.000168	1.127543	22215.94897
118.020947	664.879258	5.500782	989.429499	-1.525758	1.890505	22192.29713
34.095046	672.508885	-144.039914	975.69617	-0.762795	2.653468	22156.43788
-86.453066	632.834823	-259.247287	965.014691	-0.762795	1.127543	22.125919
-172.667856	591.634835	-398.106505	841.414728	-0.762795	0.36458	14.496292
-289.401154	567.220028	-530.099059	750.622162	0.000168	0.36458	21876.43056
-392.401124	487.10894	-665.906426	584.296286	-0.762795	1.127543	22195.34898
-486.245541	403.183039	-749.832327	436.281515	0.000168	0.36458	22170.93417
-545.756634	300.946033	-824.602675	283.688967	0.763131	-1.161346	22223.5786
-624.341796	188.027547	-843.676744	129.570494	0.000168	-1.161346	22225.86749
-693.771405	66.716472	-804.002681	-44.38501	0.000168	0.36458	22215.94897
-660.964007	-40.098311	-781.113799	-224.444216	0.763131	0.36458	22231.20823
-659.438082	-160.646423	-764.328619	-424.340453	0.763131	-0.398383	22247.99341
-596.875137	-291.876014	-678.11383	-572.355224	0.763131	1.127543	22226.63045
-561.015889	-384.957468	-558.32868	-706.636665	0.000168	-1.161346	22237.31193
-477.089988	-478.801885	-433.965754	-850.836623	-0.762795	1.127543	22239.60082
-379.430757	-587.142593	-323.336157	-925.606971	0.763131	1.890505	22215.94897
-255.830794	-656.572202	-173.032498	-981.303251	-0.762795	1.127543	22220.52675
-133.756756	-709.979594	14.656335	-975.962511	0.000168	1.127543	22222.81564
-12.445681	-725.238849	187.085914	-946.206965	-0.762795	1.127543	22203.74157
101.235767	-719.135147	345.0192	-930.184747	0.000168	1.890505	22197.63787
232.465358	-680.98701	472.433977	-827.184778	-0.762795	1.127543	22210.60823
329.361625	-626.816656	592.219127	-747.836653	-1.525758	-1.161346	22185.43046
436.939371	-540.601866	686.063544	-602.11077	0.000168	1.127543	22192.29713
530.020825	-450.572263	773.804259	-483.851546	-0.762795	-0.398383	22170.93417
573.509701	-320.868598	819.582023	-350.333067	-0.762795	-0.398383	22202.21564
616.998577	-202.609374	853.915346	-117.629432	0.000168	0.36458	22215.94897
633.020794	-54.594603	805.085731	97.526059	0.000168	1.127543	22230.44527
625.391167	61.375733	805.848693	219.600097	-0.762795	-1.161346	22223.5786
604.02821	205.57569	725.737606	393.555601	0.000168	1.127543	22102.26753
539.176378	310.864548	666.226513	519.444453	0.000168	-0.398383	22225.86749
532.309713	426.834884	534.996922	705.607361	-0.762795	-1.161346	22226.63045
463.643067	541.279295	396.900667	784.192523	0.763131	0.36458	22238.07489
377.428278	619.101494	325.182169	917.711002	0.000168	1.127543	22247.99341
261.457942	661.064444	158.856293	978.748021	0.763131	-0.398383	22244.17859
160.74686	686.242215	37.545217	980.273946	0.000168	0.36458	22219.76379
60.035779	679.37555	-111.232516	995.533201	0.000168	-0.398383	22222.81564
-39.912339	670.219997	-244.750995	987.140611	-0.762795	0.36458	41.962951
-149.778974	632.834823	-379.7954	902.451747	-0.762795	1.127543	16.022217
-263.460421	584.768171	-511.02499	767.407342	0.763131	1.890505	21012.75674
-367.986316	528.308928	-623.943475	633.125901	0.000168	1.127543	22190.7712
-444.28259	428.36081	-755.173066	499.607422	0.000168	-0.398383	22177.03787
-536.601081	333.75343	-824.602675	294.370446	-0.762795	0.36458	22186.19343
-609.845504	208.627541	-825.365638	132.622345	0.000168	1.127543	22206.03046
-664.015858	79.686839	-811.632309	3.681643	0.000168	1.127543	22199.92676
-671.645486	-9.579801	-807.817495	-175.6146	0.000168	0.36458	22203.74157
-653.33438	-145.387169	-759.750843	-375.510837	-0.762795	1.890505	22218.23786
-636.5492	-259.068616	-712.447153	-578.458926	0.763131	2.653468	22219.00082
-561.015889	-369.698213	-583.50645	-674.59223	0.000168	1.127543	22220.52675
-503.793684	-469.646332	-477.45463	-791.325529	0.000168	1.890505	22228.91934
-406.897416	-553.572233	-367.587996	-883.64402	0.000168	1.890505	22224.34156
-274.1419	-643.601836	-227.202852	-983.592139	-1.525758	-1.161346	22215.18601
-159.697489	-677.935159	-64.691789	-1001.903244	0.763131	1.127543	22238.07489
-29.993824	-726.764774	130.626671	-940.103263	0.763131	0.36458	22238.83786
67.665406	-723.712923	232.100715	-968.332884	0.000168	-1.161346	22212.89712
223.309805	-693.957376	431.23399	-887.458834	0.763131	1.127543	22206.79342
308.761631	-642.838873	544.915437	-778.355163	0.000168	-0.398383	22223.5786
416.339377	-568.068525	672.330215	-631.103354	0.763131	0.36458	22202.97861
520.102309	-475.750034	726.500569	-538.784863	0.000168	-1.161346	22183.14158
566.643036	-343.75748	804.322768	-364.829359	0.763131	2.653468	22223.5786
610.131912	-220.92048	858.493122	-143.570165	0.000168	1.890505	22215.18601
626.917093	-88.164963	835.60424	42.592742	0.763131	1.127543	22224.34156
613.183763	41.538702	832.552389	227.992687	0.763131	-0.398383	22231.20823
596.398583	164.375703	805.085731	385.163011	-0.762795	0.36458	22192.29713
549.857856	285.686778	629.604301	485.11113	-1.525758	0.36458	22200.68972
513.235645	401.657114	573.908021	660.592559	-0.762795	-0.398383	22209.08231
463.643067	513.812636	474.722866	802.503628	-0.762795	-0.398383	22202.21564
359.880135	583.242245	349.596977	900.925821	0.000168	1.890505	22217.4749
268.324606	655.723705	184.034063	952.807287	-0.762795	-0.398383	22229.6823
168.376488	678.612587	35.256329	978.748021	-0.762795	-1.161346	22217.4749
80.635773	680.901475	-81.47697	964.251729	0.000168	0.36458	22213.66009
-20.838271	659.538519	-223.388039	975.69617	0.000168	-0.398383	331.888791
-111.630837	648.857041	-382.847251	900.162859	0.000168	1.890505	16.022217
-248.964129	603.079276	-511.02499	777.325858	0.763131	1.127543	17717.52068
-343.571509	548.145959	-598.002742	688.82218	0.763131	-0.398383	22199.92676
-423.682596	464.983021	-734.573072	510.2889	0.763131	1.890505	22204.50453
-509.134423	344.434909	-779.587874	343.963023	0.000168	-0.398383	22196.11194
-574.749218	246.012715	-802.476756	218.837135	0.000168	0.36458	22230.44527
-647.993641	114.783125	-829.180452	42.592742	0.763131	1.890505	22225.10453
-674.697337	7.968342	-788.743427	-158.82942	0.000168	1.890505	22212.89712
-679.275113	-127.839026	-809.343421	-360.251583	0.000168	1.127543	22131.26011
-651.808454	-236.942697	-713.973078	-519.710795	0.763131	2.653468	22229.6823
-581.615883	-344.520443	-631.573103	-629.577429	0.763131	1.890505	22215.18601
-519.052938	-451.335226	-497.291661	-769.962572	0.000168	1.127543	22205.2675
-419.867782	-557.387047	-410.313909	-917.214381	-1.525758	0.36458	22210.60823
-324.49744	-619.187028	-233.306554	-950.784741	-0.762795	0.36458	22199.16379
-207.764142	-698.535153	-95.210299	-980.540288	0.763131	0.36458	22208.31935
-62.038259	-722.94996	100.871125	-956.888443	-0.762795	1.890505	22213.66009
53.932077	-717.609221	242.782194	-931.710673	-0.762795	-0.398383	22206.03046
180.583891	-693.957376	403.767331	-873.725505	0.000168	-0.398383	22199.16379
291.976451	-632.920357	525.841369	-792.851455	0.000168	1.127543	22215.94897
381.243091	-584.090742	644.863556	-692.140373	0.000168	1.127543	22197.63787
484.243061	-468.883369	714.293165	-554.807081	0.763131	0.36458	22183.14158
561.302297	-376.564878	773.041296	-402.214533	0.000168	0.36458	22215.18601
613.946726	-251.438989	828.737576	-206.896073	0.763131	2.653468	22244.17859
611.657838	-117.157547	843.99683	-1.659096	0.763131	2.653468	22232.73415
616.235614	7.968342	831.026464	184.503811	1.526093	1.127543	22236.54897
602.502285	143.775709	792.115364	339.385247	0.763131	-0.398383	22237.31193
558.250446	265.849747	702.848724	508.000012	0.000168	0.36458	22219.76379
546.806005	368.086753	619.685786	634.651826	0.000168	-0.398383	22225.86749
489.5838	484.820052	505.241375	784.192523	0.000168	0.36458	22228.15638
413.287526	558.064475	373.248822	874.222126	0.000168	1.127543	22215.94897
304.946818	632.07186	187.848877	948.992474	-0.762795	-1.161346	22224.34156
195.843146	673.271848	100.871125	978.748021	0.000168	-1.924308	22229.6823
100.472804	668.694072	-55.536236	977.985058	-0.762795	-1.161346	22183.14158
-10.919755	656.486668	-234.069517	946.703586	0.000168	-1.161346	856.807154
-114.682688	641.990376	-391.239841	850.570281	-0.762795	0.36458	16.022217
-213.104881	610.708904	-482.032406	812.422144	-0.762795	1.127543	7927.945799
-326.786329	561.879289	-584.269413	701.792547	-0.762795	-0.398383	22141.94159
-429.023335	476.427462	-679.639755	551.488888	0.763131	1.127543	22193.82305
-501.504795	373.427493	-768.143433	387.451899	0.000168	-0.398383	22185.43046
-568.645516	258.983082	-795.610091	238.674166	-0.762795	0.36458	22219.76379
-638.075125	159.034963	-822.313787	77.689028	0.000168	1.890505	22228.91934
-649.519566	33.909075	-841.387855	-133.65165	-0.762795	1.127543	22210.60823
-660.201045	-82.824224	-800.187868	-277.851607	0.000168	1.127543	22241.12674
-651.045492	-201.083448	-749.832327	-505.214503	0.763131	1.127543	22247.99341
-598.401063	-313.238971	-692.610122	-663.910752	0.763131	-1.161346	22232.73415
-527.445528	-412.424127	-540.017574	-734.866287	0.763131	-0.398383	22228.15638
-437.415925	-510.84632	-406.499095	-809.636635	0.763131	1.890505	22235.786
-342.808546	-625.29073	-271.454691	-940.866226	-0.762795	0.36458	22220.52675
-224.549322	-674.120345	-102.076963	-952.310667	0.000168	0.36458	22212.13416
-107.05306	-717.609221	73.404466	-952.310667	0.000168	1.127543	22217.4749
30.280232	-714.55737	225.997013	-939.3403	-0.762795	0.36458	22217.4749
144.724643	-719.135147	375.53771	-876.014393	0.000168	1.890505	22186.95639
262.220904	-658.861091	512.10804	-798.192194	-1.525758	-0.398383	22193.06009
372.087538	-605.453699	560.174692	-726.473696	-0.762795	-0.398383	22196.87491
472.035657	-507.794469	673.093177	-574.644112	0.000168	1.127543	22190.00824
529.257862	-395.638946	706.663538	-454.858962	-1.525758	1.127543	22187.71935
600.213397	-286.535275	819.582023	-241.229396	-0.762795	0.36458	22220.52675
629.968944	-150.727908	859.256085	-55.829451	0.763131	1.890505	22219.00082
636.072645	-8.816839	852.38942	153.985302	0.000168	-1.161346	22223.5786
599.450434	114.783125	821.107948	306.577849	0.000168	-1.161346	22229.6823
583.428217	238.383088	737.182047	456.118546	0.763131	0.36458	22215.18601
537.650452	361.983051	634.94504	639.229603	0.763131	1.127543	22222.81564
504.080092	471.849686	547.204326	762.066603	0.000168	-0.398383	22243.41563
420.917154	572.560767	411.396959	845.229542	0.763131	-0.398383	22235.786
327.072737	629.782972	223.708125	907.029523	0.763131	1.127543	22235.786
237.806097	678.612587	151.989628	1004.688754	0.000168	1.127543	22239.60082
137.095015	692.345917	-8.99551	965.014691	0.763131	1.890505	22220.52675
25.702456	690.057028	-157.773243	1004.688754	-0.762795	0.36458	16787.4691
-69.667886	652.671854	-311.128753	971.118393	0.000168	1.890505	20.599994
-188.690073	616.812606	-440.832419	863.540647	-0.762795	0.36458	12.970367
-297.793745	575.612618	-580.454599	729.259206	0.000168	-1.161346	22050.38606
-395.452975	503.131158	-684.217532	603.370354	0.000168	1.127543	22182.37861
-472.512211	392.501561	-755.173066	423.311148	0.000168	-0.398383	22193.82305
-576.275144	286.44974	-849.017483	247.829719	0.000168	-0.398383	22192.29713
-628.919572	152.931262	-849.017483	56.326072	0.000168	1.127543	22208.31935
-691.482517	67.479435	-856.64711	-108.47388	0.000168	0.36458	22204.50453
-675.460299	-62.22423	-815.447122	-274.036793	-0.762795	-0.398383	22206.03046
-674.697337	-191.927896	-762.802694	-443.414521	0.000168	0.36458	22219.00082
-634.260312	-296.45379	-693.373085	-589.903367	0.000168	1.127543	22231.20823
-550.33441	-408.609313	-579.691637	-726.473696	-0.762795	1.127543	22206.03046
-477.089988	-500.927804	-424.810201	-850.07366	0.763131	0.36458	22219.00082
-363.40854	-593.246295	-316.469492	-943.918076	0.000168	0.36458	22222.81564
-253.541906	-668.016643	-147.091765	-937.814375	0.000168	1.127543	22210.60823
-113.156762	-692.431451	-12.810323	-964.51807	0.000168	1.890505	22231.97119
2.050611	-713.031445	178.693324	-969.85881	0.763131	1.890505	22238.07489
137.857978	-707.690706	316.789579	-915.688455	0.763131	1.890505	22171.69713
248.487575	-677.172196	475.485828	-848.547734	0.000168	1.890505	22217.4749
354.539396	-603.164811	609.004307	-722.658883	0.000168	1.890505	22222.81564
439.991222	-526.868537	703.611687	-579.221888	0.000168	-0.398383	22189.24528
523.15416	-409.372276	782.959811	-458.673776	0.763131	0.36458	22199.92676
581.902291	-307.135269	837.893128	-298.451601	-0.762795	-1.161346	22228.15638
625.391167	-174.379753	854.678309	-97.029439	0.000168	0.36458	22225.86749
618.524502	-60.698305	833.315352	92.948283	-0.762795	-0.398383	22215.94897
596.398583	73.583137	831.026464	290.555632	0.000168	-1.161346	22206.03046
579.613403	198.709026	698.270948	386.688937	-0.762795	0.36458	22205.2675
562.06526	308.57566	582.300612	504.185198	-1.525758	-1.924308	22198.40083
482.717135	421.494145	514.396928	658.303671	0.000168	-1.924308	22213.66009
438.465297	537.464481	448.01917	829.970287	-2.28872	0.36458	22219.00082
350.724582	607.657053	293.137734	912.370262	-0.762795	3.416431	22219.76379
259.932016	661.064444	160.382218	967.303579	0.000168	1.890505	22225.86749
167.613525	687.76814	15.419298	1003.162828	0.000168	2.653468	22225.10453
56.220965	683.190364	-117.336218	1003.162828	0.763131	1.127543	22209.84527
-58.223445	663.353333	-250.854697	991.718387	1.526093	1.127543	35.096286
-159.697489	631.308898	-416.417611	860.488796	0.763131	-1.161346	14.496292
-273.378937	599.264463	-545.358314	762.066603	0.763131	1.127543	21695.60839
-385.534459	529.834854	-638.439767	604.896279	0.000168	1.127543	22204.50453
-479.378876	433.701549	-765.091582	416.444483	0.763131	0.36458	22206.79342
-528.971454	329.175654	-843.676744	272.244526	0.763131	-1.924308	22217.4749
-605.267728	186.501622	-839.098967	142.540861	0.000168	-1.924308	22220.52675
-647.230678	84.264615	-774.247135	-16.155388	-0.762795	-1.924308	22220.52675
-661.72697	-12.631652	-819.261936	-211.473849	0.000168	0.36458	22214.42305
-651.808454	-162.172349	-792.55824	-392.296018	1.526093	1.890505	22220.52675
-617.475131	-284.246387	-707.106414	-576.933	0.000168	1.127543	22226.63045
-567.119591	-386.483393	-578.165711	-682.221858	-0.762795	-0.398383	22218.23786
-497.689982	-492.535214	-480.506481	-812.688486	-0.762795	1.127543	22199.92676
-410.71223	-599.349997	-351.565778	-956.888443	-0.762795	-1.924308	22212.89712
-282.53449	-646.653687	-199.736194	-975.199549	-0.762795	0.36458	22206.03046
-161.986377	-698.535153	-57.825125	-1040.814344	0.763131	2.653468	22195.34898
-19.312346	-728.2907	112.315566	-999.614356	-0.762795	2.653468	22219.00082
85.976512	-703.875892	320.604393	-913.399567	0.763131	1.127543	22213.66009
218.732028	-685.564786	455.648797	-863.044026	0.000168	-0.398383	22202.21564
314.865333	-623.764805	557.885804	-776.066274	0.000168	-1.161346	22209.08231
438.465297	-561.20186	683.011693	-619.658913	0.000168	-1.924308	22201.45268
515.524533	-457.438928	755.493153	-519.710795	0.000168	-0.398383	22169.40825
577.324515	-334.601927	833.315352	-332.784924	1.526093	0.36458	22245.70452
611.657838	-208.713076	853.915346	-150.43683	0.763131	1.890505	22247.99341
629.968944	-65.276081	778.382035	28.09645	0.763131	1.127543	22224.34156
629.205981	49.931292	830.263501	222.651948	0.000168	-0.398383	22231.97119
607.843024	177.346069	786.774625	388.977825	0.000168	1.890505	22237.31193
555.198595	306.286772	652.493183	524.785192	-0.762795	1.127543	22209.84527
518.576384	404.708965	604.426531	696.451808	0.763131	1.127543	22218.23786
443.806036	518.390413	486.930269	795.636964	0.763131	0.36458	22231.97119
370.561613	602.316314	320.604393	913.896188	0.000168	1.127543	22214.42305
272.13942	654.19778	178.693324	963.488766	0.000168	0.36458	22220.52675
168.376488	676.323699	48.989658	979.510983	-0.762795	-0.398383	22196.11194
79.87281	682.427401	-108.943628	988.666536	-0.762795	-1.161346	22191.53417
-25.416047	645.80519	-234.069517	965.014691	-1.525758	0.36458	113.681448
-145.201197	636.649637	-386.662064	843.703616	-0.762795	-0.398383	15.259255
-245.149316	602.316314	-511.787953	796.399926	0.000168	-0.398383	20261.23844
-347.386322	543.568183	-609.447183	679.666628	0.000168	-1.161346	22179.32676
-426.734447	443.620064	-735.336035	515.629639	-1.525758	-0.398383	22190.00824
-528.208491	342.908983	-776.536023	336.333396	0.763131	-0.398383	22224.34156
-599.926988	229.227535	-804.765644	184.503811	0.763131	2.653468	22212.13416
-664.015858	118.597938	-826.891563	2.91868	-0.762795	1.890505	22215.94897
-647.993641	-2.713137	-838.336005	-203.844222	0.763131	0.36458	22247.23045
-668.593635	-124.787175	-759.750843	-358.725657	0.763131	1.127543	22234.26008
-638.838088	-243.046399	-768.906395	-586.088553	0.763131	4.179394	22236.54897
-596.112175	-370.461176	-646.832358	-676.118156	0.763131	-0.398383	22241.12674
-521.341826	-460.490779	-523.995357	-827.184778	0.763131	0.36458	22223.5786
-423.682596	-551.283345	-371.40281	-881.355132	0.763131	0.36458	22225.10453
-313.052999	-631.394432	-212.70656	-961.466219	-0.762795	-0.398383	22228.91934
-173.430818	-692.431451	-61.639938	-968.332884	0.763131	1.127543	22207.55638
-59.749371	-743.549954	119.18223	-962.992145	0.000168	0.36458	22216.71194
61.561705	-715.320333	267.197001	-942.392151	0.763131	1.127543	22208.31935
185.924631	-694.720339	416.737698	-856.940324	-0.762795	-1.161346	22199.16379
295.028302	-653.520351	541.863587	-829.473666	-1.525758	-1.161346	22185.43046
402.606048	-581.038891	670.041326	-663.147789	0.000168	-0.398383	22209.08231
490.346763	-499.401879	629.604301	-627.288541	-0.762795	-1.924308	22161.77862
566.643036	-381.905617	766.174631	-435.021931	-0.762795	-0.398383	22206.03046
604.02821	-249.913064	818.056097	-208.421998	0.000168	1.890505	22225.10453
628.443018	-120.209398	834.841277	22.755711	0.000168	1.127543	22222.05268
626.15413	11.020192	840.182017	205.103805	0.763131	1.127543	22219.00082
600.97636	155.983112	803.559805	365.32598	-0.762795	1.127543	22226.63045
581.139328	277.294188	712.76724	517.155565	0.000168	1.127543	22227.39341
531.54675	398.605263	604.426531	670.511075	-0.762795	-1.161346	22215.94897
491.872688	516.101524	485.404344	790.296224	0.000168	0.36458	22247.99341
390.398644	583.242245	368.671045	903.21471	0.763131	1.127543	22250.2823
309.524594	655.723705	186.322951	949.755437	1.526093	-0.398383	22232.73415
212.628326	682.427401	43.648919	914.659151	0.763131	1.890505	22225.86749
100.472804	695.397767	-59.35105	977.985058	0.000168	1.127543	22227.39341
24.17653	674.034811	-220.336188	968.829505	-0.762795	-0.398383	266.273995
-131.467868	660.301482	-359.195406	923.814703	-0.762795	-0.398383	16.78518
-225.312285	601.553351	-484.321295	831.496212	1.526093	-0.398383	9926.145207
-345.097434	539.753369	-607.158295	718.577727	0.000168	1.127543	22141.94159
-435.89	460.405245	-688.032345	544.622223	0.000168	-0.398383	22173.22306
-516.001087	353.590461	-781.876762	371.429682	-1.525758	0.36458	22196.11194
-590.771436	239.909014	-823.07675	224.940836	-0.762795	0.36458	22184.6675
-661.72697	114.020162	-881.824881	6.733494	0.763131	1.890505	22192.29713
-671.645486	33.146112	-878.77303	-203.081259	0.000168	1.127543	22215.18601
-664.778821	-110.290883	-860.461924	-338.125663	-0.762795	2.653468	22206.03046
-649.519566	-221.683442	-777.298986	-541.836714	0.000168	1.127543	22220.52675
-590.008473	-346.046368	-696.424935	-665.436678	0.000168	0.36458	22230.44527
-522.867752	-440.653748	-513.313879	-748.599616	0.763131	1.890505	22224.34156
-443.519627	-535.261127	-385.899102	-847.784772	0.763131	0.36458	22221.28971
-332.127068	-623.764805	-262.299138	-966.806959	0.763131	0.36458	22228.15638
-203.949328	-671.068494	-92.921411	-978.2514	1.526093	1.127543	22235.786
-91.793806	-713.794408	81.034093	-955.362518	0.763131	-0.398383	22231.20823
47.065413	-704.638855	248.122933	-945.444002	0.000168	0.36458	22213.66009
171.428339	-708.453668	388.508076	-875.25143	0.000168	-0.398383	22211.3712
264.509793	-648.179612	431.996952	-854.651436	0.763131	-0.398383	22206.79342
372.087538	-581.801854	644.100593	-692.903336	0.000168	-0.398383	22216.71194
479.665284	-492.535214	690.64132	-557.095969	0.000168	1.127543	22204.50453
539.176378	-389.535244	782.196849	-435.021931	0.000168	1.127543	22209.84527
613.946726	-285.772312	840.182017	-199.266445	0.000168	0.36458	22225.86749
636.835608	-123.261249	862.307936	-46.673898	-0.762795	0.36458	22224.34156
632.257832	-6.52795	851.626458	174.585296	-0.762795	1.127543	22212.13416
593.346732	130.042379	819.582023	312.681551	-0.762795	0.36458	22203.74157
567.405999	239.146051	697.507985	434.755589	0.000168	1.127543	22215.18601
534.598601	365.034902	623.500599	622.444422	-0.762795	-0.398383	22194.58602
500.265278	481.005238	531.182108	736.12587	-0.762795	-1.161346	22207.55638
409.472713	555.012624	387.745114	808.60733	0.000168	-1.161346	22226.63045
325.546812	640.46445	249.648858	958.910989	0.763131	2.653468	22220.52675
233.22832	667.168146	112.315566	932.207294	0.763131	1.890505	22218.23786
125.650574	689.294066	-46.380684	994.007275	-0.762795	1.127543	22226.63045
23.413568	685.479252	-169.980647	980.273946	0.000168	-0.398383	4578.539384
-82.638253	650.382966	-328.676896	940.599884	0.000168	1.127543	20.599994
-198.608589	616.049643	-466.010189	844.466579	0.000168	-1.161346	11.444441
-290.164117	548.908922	-565.958307	745.281423	0.763131	0.36458	22091.58605
-414.527043	506.945971	-694.136047	560.644441	1.526093	1.127543	22178.5638
-506.082572	368.086753	-777.298986	392.029676	2.289056	1.127543	22218.23786
-557.201075	265.086784	-836.047116	240.963054	0.000168	1.127543	22226.63045
-623.578833	152.931262	-835.284154	86.081618	-0.762795	0.36458	22209.84527
-673.934374	45.353516	-803.239719	-87.110923	-0.762795	-0.398383	22222.81564
-670.882523	-68.327932	-802.476756	-272.510868	0.763131	0.36458	22228.91934
-653.33438	-199.557523	-735.336035	-450.281186	0.000168	2.653468	22215.18601
-615.186243	-307.135269	-661.32865	-580.747814	0.000168	1.127543	22225.10453
-560.252926	-424.63153	-536.965723	-718.081106	-1.525758	-1.161346	22206.79342
-477.089988	-529.920388	-411.839835	-857.703287	-2.28872	-0.398383	22192.29713
-350.438173	-623.764805	-328.676896	-994.273617	-0.762795	-0.398383	22203.74157
-229.127098	-673.357383	-195.92138	-1041.577307	0.000168	-0.398383	22216.71194
-114.682688	-730.579588	-79.951044	-1015.636574	-1.525758	0.36458	22193.82305
19.598754	-716.846259	167.248883	-966.043996	0.763131	2.653468	22204.50453
143.96168	-716.846259	339.678461	-940.103263	0.000168	-1.161346	22211.3712
250.013501	-664.20183	487.693232	-841.68107	0.763131	1.890505	22202.21564
349.961619	-607.742587	609.004307	-737.155175	0.000168	1.127543	22203.74157
456.776402	-520.764835	721.922792	-598.295957	0.763131	-0.398383	22196.11194
543.754154	-413.187089	773.041296	-444.177484	0.000168	-0.398383	22211.3712
594.872658	-292.638977	847.811644	-269.459017	0.000168	1.127543	22241.12674
623.102279	-164.461237	861.544973	-97.792401	0.000168	-1.161346	22238.83786
613.946726	-26.364982	836.367203	108.9705	0.763131	-1.161346	22234.26008
613.946726	90.368317	825.685725	289.792669	0.000168	-1.161346	22227.39341
591.057844	236.0942	735.656122	425.600036	0.000168	-1.161346	22226.63045
541.465266	336.042318	599.085792	561.407403	0.000168	-0.398383	22225.86749
501.791204	446.671915	551.019139	739.177721	0.000168	1.127543	22216.71194
424.731967	555.012624	416.737698	852.859169	0.763131	0.36458	22227.39341
350.724582	616.049643	293.137734	924.577666	0.000168	1.127543	22229.6823
235.517209	661.827407	156.567404	981.036909	0.000168	0.36458	22211.3712
137.857978	681.664438	42.122994	994.770238	-1.525758	1.890505	22195.34898
45.539487	677.086662	-121.151032	989.429499	0.763131	1.127543	22203.74157
-75.008625	654.960742	-292.054685	955.096176	-0.762795	2.653468	26.703696
-176.482669	624.442233	-423.284276	823.103622	0.000168	1.890505	12.207404
-274.904862	575.612618	-554.513866	702.55551	0.763131	0.36458	21791.74169
-380.19372	498.553381	-675.061979	594.214801	0.763131	0.36458	22177.03787
-466.408509	422.257108	-791.032315	396.607452	0.763131	0.36458	22202.21564
-544.230709	309.338623	-813.158234	280.637116	-0.762795	-1.161346	22227.39341
-613.660318	185.738659	-844.439706	158.563078	0.000168	-1.924308	22208.31935
-654.860305	87.316466	-815.447122	-52.7776	-0.762795	-0.398383	22217.4749
-670.882523	-29.416833	-790.269352	-225.970141	0.000168	0.36458	22251.04526
-654.097343	-150.727908	-766.617507	-415.1849	0.763131	1.127543	22233.49712
-610.608467	-273.564908	-688.795308	-553.281155	1.526093	1.127543	22236.54897
-562.541814	-388.009319	-576.639786	-670.014454	0.763131	0.36458	22238.83786
-502.267758	-481.853736	-447.699083	-817.266262	0.000168	0.36458	22225.86749
-393.164087	-581.801854	-357.66948	-952.310667	0.000168	1.127543	22216.71194
-263.460421	-645.890724	-152.432504	-959.177331	0.000168	3.416431	22222.81564
-139.097495	-700.824041	-2.891808	-1021.740276	-0.762795	2.653468	22217.4749
-6.341979	-719.898109	165.722957	-958.414368	0.763131	1.890505	22207.55638
97.420953	-743.549954	290.848846	-900.4292	-0.762795	1.890505	22206.03046
217.969066	-678.698122	461.752499	-875.25143	-0.762795	-0.398383	22195.34898
333.939402	-611.557401	565.515431	-806.584784	-1.525758	-0.398383	22179.32676
423.206042	-526.105574	644.100593	-664.673715	-0.762795	0.36458	22166.3564
513.998608	-456.675965	720.396867	-515.133018	-0.762795	0.36458	22191.53417
569.694887	-328.498225	817.293135	-327.444185	0.763131	0.36458	22206.79342
617.76154	-193.453821	809.663507	-147.384979	0.000168	0.36458	22224.34156
633.020794	-72.142746	777.619072	40.303854	0.000168	-1.924308	22231.97119
619.287465	65.95351	833.315352	263.851936	-0.762795	-1.161346	22214.42305
583.428217	200.234951	729.55242	404.23708	0.763131	1.890505	22224.34156
560.539334	320.020101	701.322799	589.637025	1.526093	1.890505	22231.20823
524.680086	423.783033	580.011723	726.970317	1.526093	-0.398383	22235.786
464.40603	542.80522	479.300642	820.051771	1.526093	-1.161346	22243.41563
367.509762	608.420015	283.982181	938.310995	-0.762795	-0.398383	22241.88971
263.74683	651.145929	189.374802	973.407281	0.763131	1.127543	22222.05268
153.880196	664.879258	17.708186	940.599884	0.763131	1.127543	22218.23786
73.006146	679.37555	-80.714007	1010.029493	0.763131	1.127543	22212.13416
-42.96419	651.145929	-251.61766	959.673952	0.000168	1.890505	51.881466
-148.253048	622.916307	-414.128723	886.429529	0.000168	1.890505	12.970367
-263.460421	590.871873	-513.313879	799.451777	-0.762795	-0.398383	21391.18625
-364.934465	522.205226	-627.758289	652.199969	0.000168	-0.398383	22177.03787
-464.882584	428.36081	-717.024929	513.340751	0.000168	-1.161346	22188.48232
-548.045522	310.864548	-780.350837	330.229694	-0.762795	0.36458	22201.45268
-602.978839	198.709026	-824.602675	170.007519	-0.762795	1.127543	22213.66009
-647.230678	93.420168	-869.617477	-1.659096	0.763131	-0.398383	22197.63787
-675.460299	-27.890907	-851.306371	-206.896073	0.000168	-0.398383	22212.89712
-649.519566	-162.172349	-836.810079	-417.473788	0.763131	1.890505	22225.10453
-612.134392	-256.779728	-720.839743	-557.095969	0.000168	0.36458	22214.42305
-558.727001	-377.327841	-583.50645	-635.681131	0.763131	0.36458	22223.5786
-506.082572	-474.987071	-545.358314	-870.673654	-0.762795	1.127543	22228.91934
-400.030751	-562.727786	-337.069486	-869.147728	0.000168	-0.398383	22210.60823
-294.741894	-619.187028	-213.469523	-967.569921	0.763131	1.127543	22088.5342
-173.430818	-687.090712	-47.143646	-988.169915	1.526093	2.653468	22244.94156
-46.779004	-716.846259	142.071112	-964.51807	0.763131	0.36458	22219.76379
63.08763	-700.824041	305.345138	-928.658822	0.763131	0.36458	22209.84527
185.924631	-690.142563	403.004368	-876.777356	0.763131	-0.398383	22221.28971
309.524594	-642.07591	553.308028	-792.851455	0.000168	0.36458	22190.7712
403.369011	-555.861121	637.233929	-676.118156	0.000168	-0.398383	22183.90454
501.028241	-468.883369	744.048712	-517.421907	0.763131	0.36458	22218.23786
562.06526	-336.890816	788.300551	-361.014545	0.000168	0.36458	22216.71194
600.213397	-233.127883	828.737576	-168.747936	-0.762795	0.36458	22220.52675
619.287465	-91.216814	845.522756	36.48904	0.000168	1.127543	22228.15638
610.131912	36.197963	842.470905	219.600097	-1.525758	1.127543	22201.45268
590.294881	158.272001	751.678339	352.355614	-0.762795	1.890505	22199.16379
547.568968	297.131219	670.804289	518.68149	0.000168	-0.398383	22206.79342
524.680086	397.079337	601.37468	683.481441	-0.762795	0.36458	22218.23786
468.983806	507.708934	466.330276	786.481411	-0.762795	1.890505	22210.60823
385.820868	583.242245	287.796995	874.222126	-0.762795	-0.398383	22228.91934
294.265339	649.620003	197.767392	966.540617	0.000168	-0.398383	22228.91934
176.006115	672.508885	36.782255	944.414697	0.763131	1.890505	22205.2675
93.606139	689.294066	-94.447336	960.436915	0.763131	-0.398383	22211.3712
-18.549383	669.457034	-217.284337	976.459132	0.000168	0.36458	482.955412
-130.704905	650.382966	-363.010219	908.555449	0.763131	1.127543	15.259255
-240.571539	609.182978	-469.06204	798.688815	1.526093	0.36458	16378.52107
-325.260403	545.094108	-608.684221	692.636994	0.000168	-1.161346	22190.00824
-408.423341	458.116356	-719.313818	523.259267	1.526093	1.127543	22180.08972
-522.867752	349.775648	-779.587874	353.881539	0.000168	1.127543	22222.81564
-599.926988	236.0942	-809.343421	213.496395	0.000168	1.890505	22223.5786
-628.919572	115.546087	-844.439706	14.363121	0.000168	0.36458	22206.79342
-669.356597	4.153528	-811.632309	-158.066457	0.000168	1.127543	22219.76379
-665.541784	-110.290883	-777.298986	-338.125663	0.000168	1.890505	22229.6823
-660.201045	-227.787144	-733.047147	-523.525608	0.000168	1.127543	22216.71194
-590.771436	-350.624145	-633.861991	-666.962603	0.000168	2.653468	22211.3712
-537.364044	-453.624114	-556.039792	-757.755169	-1.525758	0.36458	22205.2675
-429.786298	-553.572233	-380.558362	-887.458834	-0.762795	0.36458	22209.08231
-315.341887	-612.320364	-249.328772	-985.881027	-0.762795	-0.398383	22201.45268
-214.630806	-704.638855	-117.336218	-1022.503238	-0.762795	-0.398383	22210.60823
-75.771588	-707.690706	94.00446	-962.229182	0.000168	-1.161346	22218.23786
53.932077	-709.216631	274.063666	-939.3403	-0.762795	0.36458	22196.87491
167.613525	-708.453668	355.700679	-880.592169	0.000168	1.127543	22208.31935
291.976451	-652.757389	494.559897	-847.784772	-0.762795	-0.398383	22212.13416
388.872719	-571.883339	661.648736	-697.481112	0.000168	0.36458	22187.71935
487.294912	-480.32781	729.55242	-544.125602	1.526093	0.36458	22202.21564
558.250446	-368.93525	815.004246	-372.458987	0.763131	-0.398383	22251.04526
602.502285	-268.987132	858.493122	-217.577551	0.000168	1.127543	22229.6823
625.391167	-130.127914	844.759793	-29.888718	0.763131	1.890505	22240.36378
604.02821	3.390565	820.344985	170.770482	0.000168	1.890505	22240.36378
589.531918	149.879411	797.456103	333.281545	0.000168	1.890505	22219.00082
590.294881	248.301604	689.115395	451.540769	0.763131	1.127543	22222.05268
534.598601	384.108971	589.167276	640.755528	0.763131	-1.161346	22229.6823
478.902322	493.975605	528.89322	781.140672	0.763131	0.36458	22213.66009
398.028272	568.745953	394.611778	903.21471	0.000168	-1.161346	22221.28971
311.813482	641.227413	237.441454	969.592468	-0.762795	-0.398383	22228.91934
201.946848	671.745923	98.582236	963.488766	-1.525758	-1.924308	22191.53417
101.99873	687.005177	-51.721423	977.222095	-0.762795	-0.398383	22196.87491
7.39135	679.37555	-199.736194	963.488766	-1.525758	-1.924308	1285.592212
-91.030843	647.331115	-359.195406	933.733219	-0.762795	-0.398383	16.78518
-199.371551	609.945941	-495.765736	826.918436	-0.762795	0.36458	4950.102237
-310.764111	575.612618	-590.373115	726.207355	0.000168	0.36458	22124.39345
-423.682596	484.057089	-702.528637	496.555571	0.763131	1.127543	22191.53417
-499.97887	389.44971	-758.98788	389.740788	-0.762795	-0.398383	22209.84527
-590.008473	249.827529	-807.054532	249.355644	-0.762795	1.127543	22222.81564
-636.5492	151.405336	-846.728595	61.666811	0.000168	1.127543	22226.63045
-667.067709	50.694255	-821.550824	-93.977588	0.763131	0.36458	22235.02304
-670.11956	-67.564969	-787.217501	-290.059011	0.763131	1.890505	22244.17859
-636.5492	-196.505672	-734.573072	-497.584875	0.763131	2.653468	22238.07489
-593.060324	-324.683412	-656.750873	-604.399659	0.763131	1.127543	22221.28971
-531.260342	-417.001903	-547.647202	-738.6811	1.526093	1.127543	22232.73415
-468.697398	-528.394463	-392.002803	-864.569952	0.763131	0.36458	22231.20823
-346.62336	-596.298146	-262.299138	-930.94771	0.000168	-1.161346	22208.31935
-243.62339	-671.068494	-139.462138	-963.755108	0.763131	1.890505	22214.42305
-108.578986	-722.94996	46.70077	-969.095847	-0.762795	0.36458	22219.00082
32.569121	-720.661072	206.159982	-933.999561	0.763131	-0.398383	22183.90454
137.095015	-725.238849	376.300673	-905.006977	-2.28872	-0.398383	22201.45268
251.539426	-668.016643	486.167307	-823.369964	0.763131	1.127543	22197.63787
345.383843	-589.431481	633.419115	-721.132957	0.000168	1.890505	22206.79342
456.776402	-532.972239	663.174662	-573.881149	-0.762795	1.127543	22158.72677
526.206011	-411.661164	789.063513	-438.836745	-0.762795	0.36458	22215.94897
604.791173	-297.216753	843.99683	-272.510868	0.763131	2.653468	22222.81564
625.391167	-148.43902	852.38942	-97.792401	0.000168	1.127543	22219.76379
619.287465	-17.209429	811.952395	61.666811	0.000168	-1.161346	22228.15638
592.583769	103.338684	746.3376	210.444544	0.000168	1.127543	22228.15638
581.139328	215.494206	715.819091	419.496334	0.000168	-1.161346	22215.94897
552.146744	355.87935	663.174662	578.955546	-0.762795	-1.161346	22225.10453
507.131943	471.849686	515.159891	763.592529	1.526093	0.36458	22251.80822
449.146775	536.701518	441.915468	857.436945	0.763131	-0.398383	22229.6823
309.524594	637.412599	261.093299	906.26656	0.763131	0.36458	22241.12674
234.754246	671.745923	139.782224	955.859138	0.763131	1.890505	22234.26008
142.435755	676.323699	6.263745	962.725803	0.000168	1.890505	22209.84527
39.435785	677.849625	-131.83251	978.748021	0.000168	-0.398383	22195.34898
-83.401215	648.857041	-295.869499	936.78507	0.000168	1.890505	23.651845
-184.112297	622.916307	-430.913903	860.488796	0.000168	-1.161346	13.733329
-295.504856	575.612618	-544.595351	751.385125	0.000168	0.36458	22016.8157
-375.615944	508.471897	-684.980494	593.451838	0.000168	0.36458	22191.53417
-491.58628	396.316375	-737.624923	440.096328	-0.762795	0.36458	22184.6675
-551.860336	281.871964	-811.632309	294.370446	-1.525758	-0.398383	22197.63787
-610.608467	172.768293	-830.706377	124.229755	-0.762795	1.127543	22206.79342
-654.860305	65.190547	-830.706377	-68.799817	-1.525758	-1.161346	22204.50453
-664.015858	-54.594603	-800.187868	-236.651619	0.000168	-1.161346	22207.55638
-647.230678	-161.409386	-757.461954	-427.392304	-0.762795	-2.687271	22224.34156
-615.186243	-298.742679	-657.513836	-576.933	0.000168	-1.161346	22224.34156
-557.201075	-396.401909	-599.528668	-723.421846	0.000168	0.36458	22218.23786
-470.223323	-494.824102	-456.854636	-870.673654	0.763131	1.890505	22228.91934
-367.223354	-590.957407	-316.469492	-921.792157	0.763131	1.890505	22228.15638
-256.593757	-656.572202	-170.74361	-945.444002	1.526093	2.653468	22228.91934
-128.416017	-704.638855	-15.862174	-988.169915	0.763131	-1.161346	22237.31193
6.628387	-722.186998	190.137765	-938.577337	0.763131	1.127543	22228.15638
105.050581	-722.186998	319.84143	-917.977343	0.763131	1.127543	22209.08231
240.857948	-668.779606	473.19694	-860.755138	-0.762795	0.36458	22215.18601
340.806066	-626.053693	590.693202	-730.28851	0.000168	-0.398383	22219.76379
441.517148	-552.80927	662.411699	-624.999652	0.763131	2.653468	22175.51195
525.443049	-444.468561	773.041296	-451.807111	-0.762795	-1.924308	22219.00082
579.613403	-320.868598	843.99683	-300.740489	0.000168	-1.161346	22230.44527
615.472652	-198.031597	832.552389	-120.681283	0.000168	-0.398383	22212.89712
620.050428	-60.698305	835.60424	90.659395	0.000168	0.36458	22209.84527
604.791173	68.242398	827.21165	268.429712	-0.762795	-0.398383	22209.84527
581.139328	210.91643	708.952426	389.740788	0.763131	1.890505	22200.68972
559.013409	323.071952	657.07096	599.55554	0.763131	-1.161346	22208.31935
512.472682	427.597847	542.626549	712.474025	0.000168	-1.161346	22219.00082
440.754185	539.753369	447.256207	830.73325	0.763131	0.36458	22221.28971
328.598662	609.182978	299.241436	906.26656	0.000168	1.890505	22219.76379
262.220904	678.612587	114.604454	959.673952	0.763131	2.653468	22224.34156
161.509823	687.005177	-61.639938	981.799871	0.000168	3.416431	22217.4749
71.48022	683.953326	-116.573255	995.533201	0.000168	1.890505	22186.19343
-48.30493	658.012593	-289.002834	936.022107	0.000168	-1.161346	29.755547
-150.541936	635.123711	-388.18799	898.636933	0.763131	-0.398383	12.970367
-267.275235	589.345947	-511.787953	788.007336	0.763131	1.127543	21549.11954
-368.749279	523.731152	-628.521252	623.207385	1.526093	1.127543	22187.71935
-468.697398	429.123772	-744.491588	464.511136	2.289056	1.127543	22226.63045
-542.704783	321.546026	-804.002681	298.948222	0.000168	1.127543	22204.50453
-615.186243	207.864579	-858.935998	148.644563	0.000168	0.36458	22219.00082
-663.252896	91.13128	-809.343421	-46.673898	1.526093	-0.398383	22229.6823
-665.541784	-40.861274	-820.024899	-199.266445	-0.762795	-1.924308	22212.13416
-679.275113	-140.809392	-759.750843	-422.814527	-0.762795	1.890505	22222.05268
-631.208461	-265.172318	-706.343451	-560.14782	0.000168	0.36458	22232.73415
-581.615883	-384.194505	-594.950891	-718.844069	0.000168	1.127543	22192.29713
-498.452944	-497.11299	-499.580549	-823.369964	0.000168	0.36458	22202.97861
-403.845565	-584.853705	-363.773182	-917.214381	0.000168	1.127543	22211.3712
-282.53449	-656.572202	-197.447306	-969.095847	-0.762795	1.127543	22202.21564
-171.904893	-705.401817	-60.114013	-1038.525456	0.000168	0.36458	22206.79342
-29.993824	-716.083296	167.248883	-961.466219	0.000168	1.127543	22213.66009
94.369102	-728.2907	310.685877	-952.310667	0.763131	1.127543	22202.21564
203.472774	-677.172196	415.974735	-869.910691	0.000168	0.36458	22203.74157
317.917184	-613.846289	585.352463	-739.444063	0.763131	0.36458	22213.66009
425.49493	-547.468531	637.996891	-670.014454	0.763131	0.36458	22193.06009
499.502316	-455.15004	784.485737	-515.895981	0.763131	-1.161346	22224.34156
551.383782	-365.8834	840.182017	-320.57752	1.526093	0.36458	22244.94156
607.080061	-201.846411	827.974613	-158.066457	1.526093	1.127543	22244.17859
636.835608	-75.194597	819.582023	60.140885	0.000168	-0.398383	22226.63045
603.265248	59.849808	834.078315	237.911203	0.763131	-1.924308	22234.26008
600.213397	168.953479	806.611656	366.088943	0.763131	1.127543	22228.91934
567.405999	290.264554	692.930208	536.229633	0.000168	-0.398383	22213.66009
519.339347	417.679331	592.98209	697.214771	0.763131	1.890505	22226.63045
465.931955	510.760785	481.58953	799.451777	-0.762795	-0.398383	22230.44527
377.428278	603.842239	316.026616	889.48138	0.000168	-0.398383	22214.42305
282.057936	643.516301	191.66369	952.807287	-1.525758	1.127543	22199.92676
182.109817	682.427401	25.337814	968.829505	-0.762795	0.36458	22201.45268
64.613555	681.664438	-89.86956	954.333213	-0.762795	-0.398383	22177.03787
-25.416047	670.219997	-220.336188	960.436915	1.526093	0.36458	159.459212
-150.541936	631.308898	-372.928735	896.348045	-0.762795	1.127543	12.970367
-260.40857	599.264463	-480.506481	801.740666	0.000168	-0.398383	19633.32011
-343.571509	551.19781	-585.032376	671.274038	0.763131	-0.398383	22157.20084
-437.415925	458.116356	-713.973078	527.07408	0.763131	0.36458	22208.31935
-530.497379	350.53861	-790.269352	356.170427	0.000168	1.127543	22219.00082
-589.24551	223.123833	-800.187868	179.926035	0.763131	0.36458	22215.94897
-634.260312	130.042379	-821.550824	37.252003	0.000168	0.36458	22228.91934
-669.356597	10.25723	-804.765644	-125.25906	0.763131	1.890505	22245.70452
-664.015858	-115.631622	-779.587874	-378.562688	0.763131	1.127543	22230.44527
-640.364013	-243.046399	-776.536023	-561.673745	0.000168	1.127543	22240.36378
-564.830702	-343.75748	-612.499034	-631.866317	0.763131	1.890505	22234.26008
-522.104789	-462.779667	-503.395363	-778.355163	1.526093	2.653468	22220.52675
-416.815932	-555.098158	-376.743549	-890.510685	0.763131	0.36458	22224.34156
-304.660409	-625.29073	-215.758411	-992.747692	0.763131	1.127543	22229.6823
-188.690073	-690.142563	-70.032528	-998.088431	0.000168	-0.398383	22207.55638
-65.853073	-716.083296	126.811858	-976.725474	0.763131	0.36458	22205.2675
54.69504	-732.868476	255.75256	-953.836592	0.000168	1.127543	22213.66009
179.820929	-700.824041	377.063635	-916.451418	0.000168	0.36458	22183.14158
289.687563	-652.757389	533.470996	-801.244045	0.763131	1.127543	22199.92676
384.294942	-574.935189	589.167276	-758.518131	-0.762795	0.36458	22181.61565
497.213427	-481.853736	742.522786	-534.207087	-1.525758	-0.398383	22177.80084
554.435633	-379.616729	817.293135	-382.377502	-0.762795	-1.161346	22213.66009
597.924509	-227.787144	840.944979	-197.74052	0.000168	0.36458	22232.73415
632.257832	-130.127914	849.337569	-14.629463	0.763131	1.127543	22214.42305
628.443018	17.123894	793.64129	158.563078	1.526093	1.127543	22222.81564
597.161546	159.797926	779.90796	311.155626	0.000168	1.890505	22229.6823
576.561552	282.634927	724.211681	507.237049	0.000168	1.127543	22217.4749
537.650452	396.316375	616.633935	667.459224	0.763131	-1.924308	22241.88971
494.924539	521.442263	457.937685	785.718448	1.526093	0.36458	22249.51933
393.450495	587.057059	382.404375	901.688784	0.763131	0.36458	22238.07489
298.843116	650.382966	225.234051	952.044325	1.526093	1.127543	22229.6823
206.524625	680.138513	90.952609	999.348014	1.526093	0.36458	22229.6823
108.865394	686.242215	-34.17328	1010.029493	0.000168	0.36458	22212.89712
-0.238277	676.323699	-176.847312	991.718387	0.000168	-0.398383	959.04416
-104.001209	651.908891	-359.958369	934.496182	0.000168	-0.398383	15.259255
-216.919694	612.234829	-468.299077	808.60733	0.763131	0.36458	7097.079379
-345.860397	555.775587	-610.973109	665.170336	0.000168	-1.924308	22112.18604
-431.312224	461.93117	-693.373085	530.125931	0.000168	0.36458	22180.08972
-519.052938	358.168238	-794.847129	392.029676	-0.762795	1.890505	22202.97861
-558.727001	239.146051	-858.935998	184.503811	0.000168	2.653468	22193.06009
-636.5492	133.857193	-852.069334	50.22237	0.000168	0.36458	22209.08231
-670.882523	31.620186	-804.002681	-132.125724	0.000168	1.890505	22220.52675
-666.304746	-93.505702	-786.454538	-323.629371	0.000168	3.416431	22212.89712
-638.838088	-214.816778	-745.254551	-485.377472	0.000168	1.127543	22222.05268
-600.689951	-334.601927	-639.20273	-617.370025	0.000168	1.127543	22232.73415
-531.260342	-439.127822	-560.617568	-751.651467	-0.762795	1.890505	22213.66009
-440.467776	-528.394463	-435.491679	-873.725505	0.000168	0.36458	22219.76379
-336.704844	-600.875923	-243.988032	-943.155114	0.763131	-0.398383	22247.99341
-223.786359	-664.964792	-109.706591	-995.03658	0.763131	-0.398383	22228.15638
-81.87529	-713.031445	44.411882	-991.984729	0.763131	-0.398383	22212.13416
39.435785	-729.053662	187.085914	-977.488437	0.763131	0.36458	22210.60823
154.643158	-718.372184	386.219188	-905.76994	0.000168	1.127543	22221.28971
279.006085	-649.705538	516.685816	-817.266262	0.763131	2.653468	22207.55638
370.561613	-593.246295	599.085792	-734.103324	1.526093	-0.398383	22194.58602
459.06529	-487.957437	728.026494	-532.681161	0.000168	-0.398383	22208.31935
558.250446	-391.06117	815.004246	-399.925645	0.000168	1.890505	22217.4749
591.820807	-265.172318	850.863495	-240.466433	0.763131	2.653468	22228.91934
627.680055	-148.43902	853.915346	-52.014637	-0.762795	-0.398383	22228.15638
622.339316	-25.602019	826.448687	133.385308	-2.28872	-0.398383	22191.53417
620.813391	122.412752	784.485737	256.222309	-0.762795	0.36458	22202.97861
581.139328	254.405306	700.559836	460.696322	0.000168	-0.398383	22206.79342
545.28008	373.427493	627.315413	626.259236	-0.762795	-0.398383	22200.68972
485.768986	468.034872	534.996922	781.903634	-0.762795	-0.398383	22217.4749
427.783818	580.953357	405.293257	875.748051	0.763131	-0.398383	22233.49712
320.206072	640.46445	257.278486	970.35543	1.526093	0.36458	22217.4749
223.309805	681.664438	111.552603	952.044325	-0.762795	0.36458	22215.94897
128.702425	688.531103	-16.625137	1014.607269	-0.762795	0.36458	22215.18601
36.383934	677.849625	-168.454722	994.007275	-0.762795	-0.398383	19222.84616
-72.719737	666.405183	-345.462077	932.207294	0.763131	1.890505	21.362957
-180.297483	630.545935	-483.558332	816.236958	1.526093	1.127543	13.733329
-294.741894	572.560767	-602.580519	710.9481	0.763131	-0.398383	22043.5194
-400.030751	498.553381	-684.980494	516.392602	0.763131	1.127543	22195.34898
-497.689982	402.420077	-778.061948	403.474117	-0.762795	0.36458	22230.44527
-582.378845	296.368256	-816.973048	272.244526	0.763131	2.653468	22219.00082
-630.445498	158.272001	-829.180452	62.429773	0.000168	0.36458	22211.3712
-686.141778	65.190547	-803.239719	-68.799817	0.000168	-0.398383	22225.10453
-675.460299	-69.853858	-809.343421	-277.088644	0.000168	0.36458	22221.28971
-656.386231	-198.031597	-746.017513	-441.125633	1.526093	1.890505	22220.52675
-604.504765	-310.18712	-690.321234	-577.695963	-1.525758	1.890505	22208.31935
-570.171442	-420.816717	-563.669419	-723.421846	-1.525758	0.36458	22206.03046
-471.749249	-532.209276	-497.291661	-895.851424	-0.762795	1.127543	22200.68972
-367.223354	-591.72037	-292.054685	-924.844008	0.000168	-0.398383	22212.13416
-237.519688	-648.179612	-191.343604	-1003.42917	0.000168	1.127543	22212.13416
-116.208613	-713.794408	55.856323	-969.095847	-0.762795	-0.398383	22209.08231
-1.00124	-735.157364	210.737759	-921.029194	0.000168	1.127543	22205.2675
124.124649	-713.031445	351.122902	-923.318083	0.763131	1.127543	22216.71194
243.909799	-654.283314	445.730282	-839.392182	0.000168	1.127543	22186.95639
369.035688	-594.009258	602.900605	-735.629249	0.000168	2.653468	22185.43046
453.724551	-513.898171	693.693171	-588.377441	0.763131	-0.398383	22208.31935
532.309713	-404.794499	805.085731	-429.681192	1.526093	-0.398383	22235.786
604.02821	-285.009349	795.930178	-302.266415	0.763131	-1.161346	22235.02304
607.080061	-177.431604	789.826476	-140.518315	0.000168	-1.161346	22241.88971
633.783757	-30.942758	850.863495	118.889016	0.763131	1.127543	22223.5786
604.791173	87.316466	787.537588	282.163042	0.000168	0.36458	22223.5786
581.139328	204.049765	767.700557	427.888924	0.000168	0.36458	22225.86749
556.724521	344.434909	683.011693	600.318503	-0.762795	0.36458	22219.00082
502.554166	440.568213	538.811736	736.888833	0.000168	-1.161346	22219.76379
446.094924	534.41263	417.50066	836.836951	0.000168	1.127543	22229.6823
344.62088	621.390382	296.952548	940.599884	0.000168	0.36458	22224.34156
231.702395	656.486668	155.041479	974.170244	-0.762795	1.127543	22186.95639
129.465388	679.37555	-10.521435	958.910989	-0.762795	-0.398383	22198.40083
25.702456	677.849625	-140.2251	974.933207	-0.762795	1.127543	22157.20084
-49.830855	661.064444	-317.995418	959.673952	0.000168	-0.398383	26.703696
-168.090079	622.153345	-412.602797	883.377678	0.000168	-1.161346	14.496292
-275.667825	584.768171	-541.5435	770.459193	0.000168	1.890505	21647.54173
-384.008534	519.916338	-645.306432	612.525907	-0.762795	0.36458	22173.98602
-476.327025	411.575629	-723.891594	469.851875	0.000168	1.127543	22218.23786
-554.912187	314.679362	-830.706377	267.66675	0.000168	1.890505	22228.15638
-604.504765	185.738659	-849.780446	122.70383	0.763131	-0.398383	22211.3712
-657.149194	94.946094	-784.928613	-47.436861	1.526093	-1.161346	22244.94156
-649.519566	-40.861274	-822.313787	-299.977527	0.763131	1.127543	22247.99341
-670.882523	-150.727908	-861.224887	-469.355254	0.000168	-0.398383	22223.5786
-621.289945	-269.750095	-687.269383	-596.007068	0.000168	-0.398383	22231.97119
-568.645516	-388.772282	-571.299047	-731.051473	0.763131	-0.398383	22237.31193
-485.482578	-491.772251	-438.54353	-825.658852	-0.762795	1.127543	22209.84527
-389.349273	-573.409264	-324.09912	-895.851424	0.000168	1.890505	22219.76379
-291.690043	-635.209246	-186.002864	-956.12548	0.763131	3.416431	22222.81564
-139.860458	-700.061078	7.026708	-960.703257	0.000168	1.890505	22208.31935
-23.127159	-716.083296	186.322951	-937.814375	0.000168	1.127543	22211.3712
89.791326	-726.001811	326.708095	-926.369934	-1.525758	2.653468	22201.45268
197.369072	-687.090712	429.708064	-857.703287	-1.525758	0.36458	22178.5638
324.783849	-623.001842	618.15986	-789.799604	-0.762795	-0.398383	22077.85272
444.568998	-532.972239	638.759854	-653.992236	0.000168	-0.398383	22186.95639
507.131943	-452.861152	731.841308	-505.214503	0.000168	0.36458	22214.42305
575.035626	-331.550076	782.196849	-331.258999	0.000168	-0.398383	22219.00082
610.131912	-194.979746	826.448687	-142.04424	0.000168	-0.398383	22228.15638
622.339316	-64.513118	811.952395	66.244587	0.000168	-1.161346	22228.91934
620.050428	57.560919	805.085731	239.437128	0.763131	-1.161346	22215.94897
597.924509	194.131249	748.626488	405.000042	0.763131	-1.161346	22222.81564
568.168962	320.020101	692.167246	585.059248	1.526093	0.36458	22238.83786
523.15416	432.938586	569.330245	689.585143	0.763131	1.890505	22236.54897
459.06529	535.175593	425.893251	815.473995	0.763131	0.36458	22238.83786
373.613464	600.027425	267.197001	862.014722	0.000168	-0.398383	22242.65267
266.035718	670.219997	140.545187	977.222095	1.526093	2.653468	22214.42305
150.065382	682.427401	42.885957	1011.555418	0.000168	1.127543	22215.18601
60.798742	689.294066	-92.921411	998.585052	-0.762795	0.36458	22211.3712
-29.993824	658.775556	-266.876915	957.385064	0.000168	-0.398383	64.08887
-129.17898	637.412599	-380.558362	894.059157	-0.762795	-0.398383	15.259255
-253.541906	586.294096	-499.580549	798.688815	0.000168	0.36458	20094.1496
-364.934465	528.308928	-621.654587	648.385155	0.763131	-0.398383	22164.06751
-455.727031	424.545996	-719.313818	504.185198	0.000168	-0.398383	22191.53417
-533.54923	328.412691	-819.261936	313.444514	0.763131	0.36458	22210.60823
-612.897355	228.464572	-877.247104	128.044569	-1.525758	0.36458	22193.82305
-653.33438	106.390535	-859.698961	-11.577612	-1.525758	1.127543	22206.79342
-668.593635	-12.631652	-839.86193	-215.288663	0.000168	1.890505	22222.05268
-664.778821	-124.787175	-794.084166	-401.451571	0.000168	0.36458	22221.28971
-643.415864	-270.513057	-707.869377	-515.133018	-0.762795	-1.161346	22206.79342
-576.275144	-375.038952	-629.284215	-660.858901	0.000168	0.36458	22215.94897
-511.423311	-460.490779	-482.032406	-785.98479	-0.762795	1.890505	22217.4749
-389.349273	-562.727786	-353.854667	-911.110679	-0.762795	0.36458	22215.18601
-306.186335	-632.157395	-205.839896	-983.592139	1.526093	1.890505	22244.17859
-160.460452	-688.616637	-78.425119	-984.355102	0.000168	1.127543	22238.83786
-30.756787	-719.135147	121.471118	-974.436586	0.763131	1.890505	22199.92676
70.717257	-719.135147	259.567374	-974.436586	0.763131	1.127543	22215.18601
198.132034	-685.564786	399.952517	-875.25143	0.763131	0.36458	22224.34156
298.080153	-640.549985	563.989506	-778.355163	-0.762795	1.127543	22204.50453
400.31716	-565.016674	633.419115	-654.755199	0.000168	1.890505	22193.82305
485.006024	-473.461145	742.522786	-488.429323	0.000168	0.36458	22228.91934
565.880074	-373.513027	829.500538	-364.829359	0.763131	0.36458	22214.42305
616.998577	-241.520473	839.419054	-168.747936	0.763131	0.36458	22224.34156
616.235614	-114.868659	803.559805	20.466823	-1.525758	-2.687271	22209.84527
607.843024	36.197963	806.611656	195.18529	1.526093	1.127543	22195.34898
591.057844	169.716442	729.55242	318.02229	0.000168	1.127543	22199.92676
557.487484	275.005299	668.515401	503.422235	-0.762795	-1.161346	22217.4749
514.76157	392.501561	567.80432	585.059248	0.000168	-1.161346	22206.03046
476.613433	508.471897	453.359909	762.066603	0.000168	0.36458	22222.81564
381.243091	584.768171	357.989567	901.688784	0.763131	0.36458	22230.44527
288.9246	647.331115	193.952578	936.78507	0.763131	1.127543	22219.76379
180.583891	684.716289	70.352615	966.540617	0.000168	0.36458	22213.66009
91.317251	684.716289	-48.669572	996.296163	0.000168	0.36458	22207.55638
-7.867905	684.716289	-195.92138	975.69617	0.763131	0.36458	293.740654
-110.104911	645.042227	-395.817617	914.659151	1.526093	0.36458	16.78518
-214.630806	615.28668	-506.447214	771.222156	0.000168	0.36458	14484.84756
-319.156701	537.464481	-668.958277	589.637025	0.763131	-0.398383	22151.8601
-434.364074	453.53858	-717.787892	534.703708	0.763131	0.36458	22212.13416
-488.534429	368.086753	-737.624923	366.851906	0.000168	1.890505	22224.34156
-580.85292	246.775678	-799.424905	209.681582	0.000168	1.890505	22223.5786
-639.601051	136.909044	-814.68416	60.140885	0.763131	1.127543	22211.3712
-655.623268	17.886857	-787.980464	-135.177575	-0.762795	0.36458	22222.81564
-666.304746	-101.13533	-771.195284	-334.31085	-0.762795	1.127543	22226.63045
-646.467715	-232.364921	-707.106414	-467.066366	0.763131	-0.398383	22215.18601
-590.771436	-339.942666	-626.232364	-632.62928	-0.762795	1.890505	22203.74157
-518.289976	-457.438928	-539.254612	-769.19961	0.000168	1.127543	22215.18601
-432.838149	-559.675935	-419.469462	-911.873642	0.000168	-0.398383	22193.06009
-342.045583	-622.238879	-361.484294	-1053.784711	0.000168	0.36458	22205.2675
-214.630806	-680.224047	-111.232516	-1017.925462	0.763131	1.127543	22219.76379
-75.771588	-732.868476	60.4341	-966.043996	0.763131	-0.398383	22189.24528
47.065413	-714.55737	246.597007	-937.814375	0.000168	-0.398383	22212.13416
169.902413	-708.453668	386.219188	-888.984759	0.000168	-0.398383	22216.71194
287.398675	-644.364799	519.737667	-802.007007	0.763131	1.890505	22206.03046
386.58383	-588.668519	625.026525	-688.32556	0.000168	-0.398383	22180.85269
488.820837	-481.853736	739.470935	-518.947832	1.526093	-0.398383	22243.41563
562.828223	-378.853766	821.870911	-369.407136	0.000168	2.653468	22238.07489
597.924509	-257.542691	835.60424	-245.807172	0.763131	1.127543	22238.07489
636.835608	-109.52792	814.241284	-51.251674	0.763131	0.36458	22238.83786
625.391167	7.968342	802.796843	167.718631	-0.762795	1.890505	22232.73415
602.502285	139.960895	774.567221	320.311179	-0.762795	-0.398383	22213.66009
568.168962	255.168268	721.15983	466.800024	0.000168	-0.398383	22223.5786
556.724521	381.05712	641.811705	649.148118	-0.762795	1.890505	22212.89712
478.902322	487.871903	530.419145	777.325858	0.000168	-0.398383	22216.71194
415.576414	569.508916	387.745114	885.666567	0.763131	0.36458	22228.15638
311.05052	629.020009	213.78961	954.333213	-0.762795	-0.398383	22205.2675
218.732028	663.353333	100.108162	965.014691	-1.525758	-0.398383	22186.95639
114.969096	679.37555	-28.069578	984.08876	0.763131	-1.161346	22180.85269
6.628387	676.323699	-178.373237	955.859138	0.000168	-0.398383	1953.947569
-95.608619	647.331115	-371.40281	868.881386	0.000168	0.36458	18.311106
-206.238216	610.708904	-442.358344	842.940653	0.000168	-0.398383	1968.443861
-310.001148	548.908922	-611.736072	694.925882	0.763131	1.127543	21414.8381
-412.238155	481.768201	-712.447153	571.325919	-0.762795	-0.398383	22175.51195
-492.349242	377.242306	-736.861961	419.496334	-0.762795	-1.161346	22213.66009
-587.719585	275.768262	-831.46934	232.570464	0.763131	1.890505	22226.63045
-625.104759	150.642373	-845.965632	60.903848	0.763131	1.890505	22226.63045
-664.778821	35.435	-793.321203	-86.34796	0.763131	-0.398383	22238.83786
-679.275113	-78.246448	-807.054532	-294.636787	1.526093	1.127543	22239.60082
-648.756604	-184.298268	-737.624923	-478.510807	0.763131	0.36458	22225.10453
-592.297361	-320.105635	-683.454569	-603.636696	-0.762795	1.127543	22227.39341
-554.149224	-437.601897	-538.491649	-737.155175	0.000168	1.890505	22230.44527
-454.201106	-519.23891	-408.025021	-836.340331	0.000168	0.36458	22222.81564
-357.304838	-610.031475	-274.506542	-940.866226	0.000168	1.127543	22215.18601
-226.83821	-675.646271	-134.884361	-956.888443	0.763131	-1.161346	22222.05268
-112.393799	-714.55737	61.197062	-957.651406	0.000168	-0.398383	22211.3712
12.732089	-724.475886	232.100715	-960.703257	0.000168	1.890505	22206.03046
130.991314	-712.268482	370.959933	-910.347716	-0.762795	0.36458	22195.34898
249.250538	-666.490718	478.537679	-830.999591	0.763131	1.127543	22197.63787
349.961619	-619.949991	576.19691	-787.510715	-0.762795	1.127543	22146.51936
448.383812	-512.372245	644.863556	-591.429292	-0.762795	-0.398383	22199.16379
537.650452	-406.320425	776.093147	-441.888596	0.000168	1.890505	22228.91934
601.739322	-269.750095	815.767209	-283.955309	0.763131	1.127543	22215.18601
624.628204	-153.016796	837.130166	-79.481296	0.000168	0.36458	22223.5786
629.968944	-24.839056	847.811644	140.251973	0.000168	2.653468	22231.20823
610.894875	101.812758	825.685725	307.340812	-0.762795	0.36458	22212.89712
584.191179	244.48679	757.782041	469.088912	0.000168	-0.398383	22221.28971
549.857856	360.457126	670.804289	641.518491	0.763131	0.36458	22253.33415
491.872688	471.086723	525.841369	739.940684	1.526093	1.127543	22234.26008
419.391228	550.434847	393.085853	836.836951	1.526093	0.36458	22238.07489
335.465327	619.864457	292.374772	929.918405	1.526093	0.36458	22242.65267
211.865364	671.745923	115.367417	955.859138	0.000168	-1.161346	22214.42305
118.020947	691.582954	-5.180696	1002.399865	0.000168	-1.161346	22193.82305
31.806158	693.871842	-144.802877	955.859138	-0.762795	-0.398383	14893.79559
-81.112327	663.353333	-305.025051	961.96284	0.000168	-1.161346	22.125919
-183.349334	622.153345	-419.469462	852.859169	0.763131	1.890505	12.970367
-304.660409	571.034841	-559.854606	726.970317	0.000168	1.127543	21945.86016
-395.452975	496.264493	-675.061979	607.94813	-0.762795	-1.161346	22171.69713
-478.615913	393.264524	-753.647141	436.281515	0.000168	-1.161346	22190.7712
-566.356628	287.975666	-834.521191	257.748234	-0.762795	0.36458	22209.84527
-629.682535	166.664591	-861.987849	105.918649	0.000168	0.36458	22213.66009
-669.356597	46.879441	-865.0397	-96.266476	0.000168	1.890505	22206.79342
-651.808454	-56.120528	-917.684129	-357.199732	0.763131	1.127543	22224.34156
-648.756604	-185.061231	-786.454538	-435.784894	1.526093	-1.161346	22229.6823
-626.630684	-304.846381	-675.061979	-595.244106	0.000168	-1.161346	22178.5638
-560.252926	-404.031536	-572.062009	-713.50333	1.526093	0.36458	22225.10453
-477.089988	-495.587065	-424.047238	-824.89589	0.000168	0.36458	22228.91934
-364.934465	-571.120376	-314.180604	-902.718089	1.526093	3.416431	22235.02304
-267.275235	-661.912941	-138.699175	-969.095847	0.763131	2.653468	22238.83786
-132.993793	-703.875892	19.234112	-983.592139	1.526093	0.36458	22222.81564
-6.341979	-708.453668	177.167398	-957.651406	0.000168	1.127543	22188.48232
101.99873	-714.55737	313.737728	-947.73289	0.763131	1.890505	22210.60823
240.857948	-682.512935	465.567313	-861.518101	-0.762795	0.36458	22215.94897
324.783849	-633.68332	523.552481	-813.451448	0.000168	-0.398383	22186.19343
445.331961	-532.972239	673.85614	-612.029286	0.000168	1.127543	22207.55638
516.287496	-426.157456	776.093147	-468.592291	0.000168	1.127543	22228.91934
588.005993	-320.868598	813.478321	-324.392334	-0.762795	1.127543	22221.28971
615.472652	-192.690858	861.544973	-122.970172	0.763131	-1.924308	22219.76379
623.865242	-64.513118	819.582023	79.977916	-1.525758	-1.924308	22207.55638
612.420801	63.664621	801.270917	221.126023	0.000168	-1.161346	22206.79342
586.480068	199.471988	749.389451	408.051893	-1.525758	-0.398383	22199.92676
564.354148	326.123803	670.804289	583.533323	-0.762795	1.127543	22219.00082
507.131943	431.412661	557.885804	668.985149	0.000168	-1.161346	22224.34156
446.094924	539.753369	428.945101	778.088821	0.000168	1.127543	22220.52675
362.169023	615.28668	304.582175	936.78507	0.763131	1.127543	22227.39341
275.954234	655.723705	151.989628	964.251729	0.763131	1.127543	22222.81564
144.724643	687.005177	10.078559	961.199878	0.000168	1.127543	22200.68972
41.724673	690.819991	-99.788075	1000.110977	0.763131	0.36458	22206.79342
-42.201228	664.116295	-256.958399	983.325797	0.000168	1.127543	33.57036
-126.127129	638.175562	-404.97317	898.636933	0.000168	-0.398383	12.970367
-255.067831	583.242245	-562.906457	737.651796	1.526093	1.890505	21283.60851
-354.252987	530.597816	-668.958277	604.133317	0.763131	0.36458	22190.00824
-454.201106	431.412661	-741.439737	508.762975	0.000168	-1.161346	22210.60823
-535.838118	319.257138	-804.765644	260.800085	0.763131	-0.398383	22215.94897
-605.267728	196.420138	-839.86193	152.459376	-0.762795	0.36458	22226.63045
-653.33438	97.997944	-802.476756	-3.185022	0.000168	-0.398383	22211.3712
-680.038076	-28.65387	-847.491557	-206.896073	0.763131	-0.398383	22218.23786
-654.097343	-154.542721	-787.980464	-387.718241	0.763131	0.36458	22228.91934
-638.838088	-272.038983	-703.2916	-538.0219	-0.762795	-0.398383	22193.06009
-588.482547	-390.298207	-605.63237	-691.377411	-0.762795	1.127543	22199.16379
-499.215907	-474.987071	-468.299077	-802.76997	-0.762795	1.890505	22213.66009
-407.660379	-565.779637	-356.143555	-896.614387	1.526093	1.890505	22211.3712
-277.193751	-639.787022	-249.328772	-1011.058797	-0.762795	1.127543	22200.68972
-171.904893	-705.401817	-64.691789	-1001.903244	-0.762795	1.890505	22212.13416
-37.623451	-716.846259	147.411852	-963.755108	0.000168	1.127543	22188.48232
82.924661	-716.846259	287.796995	-955.362518	0.763131	0.36458	22202.21564
201.183885	-685.564786	447.256207	-846.258846	0.763131	-0.398383	22212.13416
304.946818	-625.29073	557.122841	-785.221827	0.000168	1.890505	22205.2675
422.443079	-548.231494	684.537618	-633.392243	0.763131	0.36458	22211.3712
533.835639	-447.520412	769.226482	-477.747844	0.000168	-1.924308	22245.70452
571.983776	-342.231555	815.767209	-341.940477	0.763131	0.36458	22244.17859
617.76154	-231.601958	819.582023	-205.370147	0.763131	-0.398383	22225.86749
624.628204	-89.690889	831.789427	35.726078	0.763131	-1.161346	22235.02304
624.628204	35.435	825.685725	224.177874	-0.762795	-0.398383	22231.97119
577.324515	169.716442	745.574637	356.93339	0.763131	1.127543	22212.89712
578.85044	287.975666	689.115395	544.622223	-0.762795	-0.398383	22184.6675
523.917123	414.62748	546.441363	658.303671	0.763131	1.127543	22231.97119
465.168992	514.575599	491.508046	808.60733	-0.762795	0.36458	22211.3712
363.694948	597.738537	351.122902	930.681368	-0.762795	1.890505	22222.05268
277.480159	636.649637	185.559988	956.622101	-0.762795	1.890505	22205.2675
169.13945	673.271848	73.404466	994.770238	0.000168	0.36458	22191.53417
82.161698	675.560736	-80.714007	1024.525785	-0.762795	0.36458	22167.88232
-22.364197	667.168146	-227.965815	970.35543	0.000168	-0.398383	227.362896
-124.601203	642.753339	-379.032437	871.933237	0.000168	-0.398383	16.022217
-241.334502	593.923723	-522.469431	753.674013	1.526093	0.36458	18754.38704
-329.075217	535.938555	-627.758289	599.55554	0.000168	0.36458	21610.15656
-449.623329	445.14599	-738.387886	549.962962	0.000168	0.36458	22211.3712
-522.867752	336.805281	-785.691576	355.407464	0.000168	1.890505	22211.3712
-589.24551	241.434939	-791.032315	204.340843	0.763131	0.36458	22222.81564
-641.889939	127.753491	-832.232303	43.355705	0.000168	0.36458	22246.46748
-664.778821	13.309081	-869.617477	-136.703501	0.763131	2.653468	22231.97119
-676.986225	-114.868659	-791.795278	-346.518253	2.289056	2.653468	22241.88971
-636.5492	-227.787144	-713.210116	-496.821913	0.000168	-0.398383	22238.07489
-597.6381	-355.201921	-620.891625	-679.170007	0.000168	1.127543	22219.76379
-529.734417	-449.046338	-486.610183	-782.932939	-0.762795	0.36458	22222.81564
-432.075186	-552.046307	-351.565778	-850.07366	0.000168	0.36458	22228.15638
-329.838179	-632.157395	-229.49174	-1001.140282	0.763131	1.890505	22206.03046
-190.978961	-684.801824	-84.52882	-989.695841	0.000168	-0.398383	22207.55638
-59.749371	-725.238849	134.441485	-974.436586	0.000168	-0.398383	22218.23786
40.961711	-714.55737	262.619225	-947.73289	-0.762795	0.36458	22183.90454
169.13945	-706.927743	395.374741	-881.355132	-1.525758	1.127543	22183.90454
277.480159	-660.387016	538.811736	-796.666268	-0.762795	0.36458	22180.08972
397.265309	-580.275929	633.419115	-707.399628	0.000168	1.127543	22164.06751
483.480098	-482.616698	728.026494	-531.918199	0.000168	1.890505	22212.13416
560.539334	-367.409325	771.51537	-402.977496	-0.762795	1.890505	22231.97119
605.554136	-244.572324	823.396836	-191.636818	0.763131	0.36458	22220.52675
623.865242	-121.735324	859.256085	-4.710947	-0.762795	1.127543	22222.81564
617.76154	20.175745	802.796843	162.377892	0.000168	0.36458	22228.91934
607.843024	152.931262	776.093147	334.044508	0.000168	-0.398383	22219.00082
565.880074	282.634927	719.633904	478.244465	1.526093	1.127543	22241.12674
537.650452	397.8423	617.396897	652.199969	0.000168	1.890505	22249.51933
489.5838	505.420046	489.98212	763.592529	0.763131	-0.398383	22236.54897
416.339377	583.242245	368.671045	867.355461	0.000168	0.36458	22225.86749
317.917184	638.938525	209.211833	923.814703	0.763131	1.890505	22228.91934
202.709811	670.219997	107.737789	977.222095	0.000168	-0.398383	22215.18601
109.628357	683.953326	-37.225131	994.770238	0.000168	-0.398383	22164.06751
2.050611	679.37555	-180.662125	937.548033	0.000168	-0.398383	1466.41438
-111.630837	646.568152	-333.254673	927.629517	0.000168	0.36458	17.548143
-228.364135	616.812606	-439.306493	839.12584	0.000168	0.36458	10676.90054
-316.10485	554.249661	-601.054593	682.718479	0.000168	1.127543	22154.91195
-429.023335	465.745984	-669.72124	565.98518	0.763131	-0.398383	22199.92676
-486.245541	360.457126	-752.884178	418.733372	0.000168	-0.398383	22194.58602
-593.823286	246.012715	-804.765644	251.644532	-1.525758	-0.398383	22201.45268
-655.623268	132.331268	-867.328589	57.089034	-1.525758	1.127543	22219.00082
-649.519566	30.857224	-834.521191	-139.755352	1.526093	1.127543	22209.08231
-664.778821	-72.905709	-792.55824	-339.651589	0.763131	0.36458	22219.76379
-642.652902	-209.476038	-708.632339	-486.140434	0.000168	1.127543	22224.34156
-608.319578	-320.105635	-675.061979	-644.836684	-0.762795	0.36458	22209.08231
-519.815901	-420.816717	-570.536084	-760.044057	0.000168	-0.398383	22215.18601
-447.334441	-515.424096	-388.950953	-834.051442	1.526093	0.36458	22232.73415
-329.838179	-616.135177	-258.484324	-940.103263	0.763131	-0.398383	22232.73415
-233.704875	-654.283314	-95.973262	-946.969927	0.763131	1.890505	22234.26008
-97.897507	-720.661072	76.456317	-950.784741	0.763131	-0.398383	22220.52675
37.146897	-709.979594	233.626641	-957.651406	0.000168	-0.398383	22211.3712
143.198717	-709.979594	372.485859	-888.984759	0.000168	-0.398383	22197.63787
269.087569	-651.231463	512.10804	-812.688486	0.000168	0.36458	22199.16379
359.880135	-595.535183	607.478382	-718.844069	0.000168	0.36458	22196.11194
458.302328	-500.927804	728.026494	-550.229304	0.763131	2.653468	22218.23786
538.413415	-401.742648	815.004246	-406.029347	0.763131	2.653468	22228.91934
604.02821	-276.616759	826.448687	-281.666421	0.000168	1.127543	22227.39341
616.235614	-151.49087	847.048681	-49.725749	-1.525758	0.36458	22192.29713
619.287465	-24.839056	832.552389	131.09642	-0.762795	2.653468	22207.55638
591.057844	110.205348	817.293135	291.318595	-1.525758	-0.398383	22206.79342
578.087477	239.909014	733.367233	468.32595	-0.762795	-0.398383	22202.97861
530.783788	357.405275	651.730221	610.237019	0.000168	-0.398383	22215.94897
504.080092	481.005238	525.078406	743.755498	0.763131	1.127543	22232.73415
430.835669	559.5904	422.078437	874.222126	-1.525758	-1.161346	22214.42305
308.761631	633.597786	177.930361	906.26656	0.763131	0.36458	22219.76379
241.62091	674.034811	103.922976	975.69617	-0.762795	-1.924308	22219.00082
131.754276	692.345917	-12.810323	997.059126	0.000168	-1.161346	22193.82305
35.620971	687.76814	-157.01028	964.251729	0.763131	1.890505	4042.939543
-78.823439	664.879258	-288.239871	969.592468	0.763131	1.127543	18.311106
-187.164148	621.390382	-443.121307	846.755467	0.000168	0.36458	11.444441
-319.156701	568.745953	-588.84719	733.074019	0.000168	-2.687271	22059.54161
-393.164087	497.027456	-662.854575	607.94813	1.526093	1.127543	22225.10453
-484.719615	399.368226	-733.047147	433.229664	0.000168	1.127543	22211.3712
-554.149224	264.323821	-859.698961	256.985271	0.763131	2.653468	22215.18601
-616.712169	171.242367	-847.491557	96.000134	0.763131	1.127543	22226.63045
-673.171411	55.272031	-804.765644	-100.844252	0.763131	1.890505	22219.00082
-668.593635	-70.61682	-852.832297	-298.451601	0.763131	1.127543	22215.18601
-677.749188	-192.690858	-752.884178	-447.229335	0.000168	-1.161346	22223.5786
-607.556616	-308.661194	-683.454569	-602.873733	-0.762795	-1.161346	22205.2675
-553.386261	-409.372276	-566.72127	-728.762585	0.000168	0.36458	22203.74157
-480.141839	-513.135208	-432.439829	-847.784772	0.000168	0.36458	22209.08231
-374.852981	-603.927773	-336.306524	-946.969927	-0.762795	1.127543	22212.89712
-255.830794	-656.572202	-172.269535	-992.747692	0.000168	0.36458	22207.55638
-113.156762	-717.609221	33.730404	-975.962511	-0.762795	-0.398383	22199.92676
13.495052	-719.898109	180.982212	-975.962511	0.000168	-0.398383	22211.3712
132.517239	-709.216631	322.130318	-915.688455	-0.762795	0.36458	22193.82305
246.96165	-664.964792	480.063605	-834.814405	0.000168	-1.161346	22205.2675
346.146805	-606.979624	586.115425	-761.569982	0.763131	0.36458	22205.2675
449.146775	-536.787053	689.878357	-598.295957	0.763131	1.127543	22231.20823
533.835639	-406.320425	805.848693	-435.021931	0.763131	1.127543	22244.17859
600.97636	-295.690828	850.863495	-299.977527	0.763131	-1.161346	22248.75637
641.413385	-169.039013	841.707942	-105.422029	1.526093	0.36458	22225.10453
616.235614	-62.987193	856.204234	112.785314	0.000168	0.36458	22225.10453
616.235614	77.397951	805.848693	253.170458	-0.762795	-0.398383	22225.86749
584.191179	212.442355	777.619072	460.696322	0.763131	2.653468	22213.66009
557.487484	335.279356	647.152444	579.718509	0.000168	0.36458	22220.52675
515.524533	445.14599	554.833953	736.12587	0.000168	0.36458	22231.20823
444.568998	550.434847	447.256207	853.622132	0.000168	0.36458	22219.76379
337.754215	599.264463	263.382188	942.888772	-0.762795	1.890505	22193.82305
239.332022	666.405183	116.130379	960.436915	-0.762795	1.127543	22201.45268
160.74686	662.59037	26.863739	994.770238	-0.762795	0.36458	22183.14158
42.487636	666.405183	-139.462138	971.118393	-0.762795	1.127543	22194.58602
-59.749371	654.19778	-289.002834	964.251729	0.000168	-0.398383	32.044435
-164.275266	618.338531	-433.202791	819.288808	0.000168	0.36458	11.444441
-276.430788	580.953357	-588.84719	744.51846	0.000168	0.36458	21795.55651
-390.112236	517.62745	-645.306432	626.259236	0.000168	0.36458	22202.97861
-481.667764	416.916369	-737.624923	482.059279	0.000168	-1.161346	22223.5786
-541.178858	305.523809	-832.232303	260.037122	0.763131	1.127543	22212.13416
-606.793653	197.1831	-823.07675	114.31124	0.763131	-0.398383	22244.17859
-648.756604	88.842392	-822.313787	-50.488712	1.526093	1.890505	22246.46748
-657.912156	-42.387199	-845.202669	-253.4368	0.000168	0.36458	22225.86749
-659.438082	-149.964945	-792.55824	-425.866378	0.000168	1.890505	22234.26008
-615.186243	-269.750095	-690.321234	-528.103385	0.000168	0.36458	22239.60082
-567.119591	-389.535244	-592.662003	-693.666299	0.000168	1.127543	22214.42305
-478.615913	-482.616698	-484.321295	-833.28848	0.000168	0.36458	22223.5786
-393.164087	-581.801854	-351.565778	-906.532902	0.000168	0.36458	22224.34156
-281.771527	-658.098128	-181.425088	-970.621772	-0.762795	-0.398383	22203.74157
-168.853042	-722.186998	-24.254764	-984.355102	0.763131	2.653468	22191.53417
-35.334563	-730.579588	148.937777	-949.258816	-0.762795	2.653468	22212.89712
89.791326	-717.609221	317.552542	-933.999561	-0.762795	1.127543	22184.6675
220.257954	-672.59442	444.967319	-847.021809	0.000168	1.890505	22191.53417
314.865333	-619.949991	558.648767	-772.251461	0.000168	1.127543	22176.27491
429.309744	-542.890755	673.85614	-605.162621	0.000168	-1.161346	22198.40083
517.813421	-448.283375	784.485737	-471.644142	0.000168	-1.924308	22219.00082
566.643036	-346.046368	822.633874	-354.147881	0.000168	0.36458	22231.20823
616.998577	-207.950113	843.233868	-174.851638	0.000168	-1.161346	22220.52675
620.050428	-76.720522	795.930178	40.303854	0.763131	0.36458	22220.52675
622.339316	46.116478	802.796843	228.75565	0.763131	-1.161346	22225.10453
601.739322	191.842361	770.752408	383.637086	0.000168	-1.924308	22222.81564
581.139328	313.153436	667.752438	553.014813	2.289056	-0.398383	22241.12674
523.917123	428.36081	611.293196	720.103653	0.763131	1.127543	22244.17859
478.139359	531.360779	479.300642	844.466579	0.763131	0.36458	22242.65267
377.428278	604.605202	341.967349	919.99989	0.763131	1.890505	22228.15638
262.983867	660.301482	202.345169	979.510983	-1.525758	1.127543	22222.81564
166.850562	679.37555	70.352615	1003.162828	-0.762795	-0.398383	22206.79342
82.924661	687.76814	-104.365852	993.244313	0.763131	0.36458	22197.63787
-23.127159	668.694072	-241.699144	969.592468	-0.762795	0.36458	86.977752
-147.490085	628.257047	-378.269474	913.896188	1.526093	1.890505	13.733329
-250.490055	597.738537	-534.676835	764.355491	0.000168	0.36458	20705.28275
-340.519658	538.990406	-649.121246	625.496273	0.000168	0.36458	22169.40825
-443.519627	444.383027	-699.476786	525.548155	0.763131	0.36458	22203.74157
-541.94182	337.568244	-810.869346	324.888955	-0.762795	-0.398383	22190.00824
-596.112175	220.834945	-817.736011	170.770482	-0.762795	-1.161346	22208.31935
-654.860305	107.153497	-829.943414	5.207568	0.000168	0.36458	22153.38603
-672.408448	-12.631652	-870.380439	-193.162743	0.000168	1.890505	22212.13416
-658.675119	-129.364951	-774.247135	-354.147881	0.763131	0.36458	22222.81564
-629.682535	-250.676026	-697.187898	-512.081167	0.000168	-1.161346	22230.44527
-582.378845	-366.646362	-610.210146	-673.829268	0.000168	1.890505	22215.18601
-516.76405	-462.779667	-536.965723	-792.088492	1.526093	0.36458	22219.00082
-413.764081	-539.838904	-397.343543	-905.76994	0.763131	1.890505	22249.51933
-286.349303	-632.157395	-209.654709	-956.12548	1.526093	2.653468	22233.49712
-189.453036	-680.224047	-50.95846	-1040.814344	0.763131	1.127543	22205.2675
-57.460482	-703.112929	132.91556	-964.51807	1.526093	2.653468	22219.00082
66.139481	-725.238849	259.567374	-983.592139	0.763131	1.890505	22219.76379
190.502407	-698.535153	423.604362	-863.806989	-0.762795	-1.161346	22203.74157
301.894967	-651.231463	531.182108	-785.98479	0.763131	-0.398383	22191.53417
401.843085	-561.20186	646.389481	-673.829268	0.000168	-0.398383	22211.3712
496.450465	-471.172257	762.359817	-513.607093	0.000168	1.127543	22218.23786
573.509701	-365.8834	818.056097	-380.851577	0.000168	-1.161346	22225.86749
609.36895	-238.468622	850.863495	-199.266445	0.000168	-1.161346	22225.10453
619.287465	-111.053845	840.944979	8.259419	0.000168	-0.398383	22196.11194
599.450434	11.020192	756.256116	147.118637	-0.762795	-0.398383	22207.55638
597.924509	168.190516	753.967227	277.585265	0.000168	0.36458	22215.18601
573.509701	283.39789	698.270948	508.762975	0.000168	1.127543	22206.03046
516.287496	401.657114	614.345047	653.725895	0.000168	0.36458	22224.34156
485.006024	507.708934	493.033971	779.614746	0.763131	1.127543	22231.97119
384.294942	567.98299	364.856232	881.08879	0.000168	1.127543	22214.42305
295.028302	634.360749	164.197032	929.918405	0.000168	0.36458	22215.18601
175.243152	682.427401	71.878541	974.933207	0.763131	1.127543	22203.74157
102.761692	684.716289	-89.106597	984.08876	0.763131	1.890505	22177.03787
-9.39383	668.694072	-234.83248	930.681368	0.000168	-0.398383	437.177648
-110.104911	652.671854	-340.8843	919.99989	0.000168	-0.398383	15.259255
-229.127098	598.5015	-500.343512	765.881417	0.000168	0.36458	12469.86297
-327.549291	560.353363	-593.424966	694.925882	0.000168	1.127543	22166.3564
-408.423341	455.827468	-672.773091	551.488888	0.763131	-0.398383	22222.05268
-525.15664	330.701579	-762.039731	374.481533	0.000168	0.36458	22210.60823
-575.512181	257.457156	-813.158234	245.54083	0.763131	1.127543	22214.42305
-649.519566	147.590522	-863.513775	34.963115	0.763131	1.127543	22227.39341
-679.275113	12.546118	-826.891563	-126.784985	0.000168	0.36458	22222.05268
-667.067709	-101.13533	-758.98788	-320.57752	0.000168	1.127543	22215.94897
-645.704753	-236.942697	-746.780476	-475.458956	0.000168	-0.398383	22205.2675
-596.112175	-360.54266	-676.587904	-672.303342	-0.762795	0.36458	22206.03046
-533.54923	-442.942636	-514.839804	-741.732951	-0.762795	0.36458	22195.34898
-440.467776	-542.890755	-422.521313	-844.732921	0.763131	1.127543	22213.66009
-320.682627	-616.89814	-247.039883	-954.599555	0.000168	1.890505	22216.71194
-203.949328	-688.616637	-108.943628	-995.799543	0.000168	1.127543	22204.50453
-100.949358	-725.238849	77.982242	-972.147698	0.763131	0.36458	22202.21564
50.117263	-722.186998	238.204417	-963.755108	0.763131	-0.398383	22217.4749
150.065382	-715.320333	383.9303	-886.695871	0.000168	-0.398383	22193.82305
281.294973	-635.209246	496.085822	-864.569952	-0.762795	-0.398383	22185.43046
391.92457	-576.461115	621.211711	-754.703318	1.526093	0.36458	22228.15638
472.035657	-486.431512	743.285749	-547.940416	0.763131	0.36458	22233.49712
552.909707	-389.535244	784.485737	-417.473788	0.763131	2.653468	22235.786
601.739322	-269.750095	846.285719	-218.340514	0.763131	0.36458	22240.36378
616.998577	-122.498286	868.411638	-29.125755	0.763131	1.890505	22222.81564
626.917093	-8.053876	856.967197	143.303824	0.763131	1.890505	22221.28971
604.791173	135.383119	788.300551	324.125992	-0.762795	-1.161346	22225.86749
584.954142	255.168268	751.678339	496.555571	1.526093	2.653468	22217.4749
545.28008	379.531194	634.94504	654.488857	-0.762795	1.890505	22222.05268
497.213427	474.138574	536.522847	749.096237	0.763131	0.36458	22229.6823
410.235675	572.560767	419.026586	891.770268	0.000168	-1.161346	22212.13416
300.369041	636.649637	206.922945	935.259144	-0.762795	-0.398383	22190.7712
221.783879	680.138513	62.722988	936.022107	0.763131	0.36458	22195.34898
144.724643	677.849625	-66.217715	941.362846	-0.762795	-0.398383	22181.61565
8.917276	674.797774	-162.35102	977.985058	-1.525758	-0.398383	2984.710227
-87.216029	644.279264	-321.810232	953.57025	0.763131	-0.398383	17.548143
-207.764142	623.67927	-450.750934	852.859169	-0.762795	0.36458	126.651814
-300.845595	557.301512	-583.50645	710.9481	-0.762795	0.36458	22090.82308
-400.030751	490.160791	-665.906426	601.844428	0.000168	2.653468	22215.18601
-497.689982	384.871934	-781.113799	401.948191	0.000168	2.653468	22222.05268
-577.038106	275.768262	-835.284154	237.911203	0.000168	0.36458	22212.13416
-625.867721	162.086814	-840.624893	81.503842	2.289056	2.653468	22246.46748
-658.675119	37.723888	-849.017483	-155.014607	-0.762795	1.890505	22241.88971
-653.33438	-64.513118	-849.017483	-363.303434	0.000168	0.36458	22227.39341
-653.33438	-204.135299	-724.654557	-470.118217	1.526093	1.127543	22234.26008
-615.186243	-337.653778	-659.802724	-599.821882	0.763131	1.127543	22231.97119
-540.415895	-423.105605	-540.017574	-731.814436	0.763131	0.36458	22210.60823
-450.386292	-521.527798	-411.839835	-843.969958	0.000168	1.127543	22222.81564
-364.934465	-594.009258	-299.684312	-917.214381	0.000168	0.36458	22225.10453
-245.149316	-665.727755	-118.099181	-959.940294	0.000168	-2.687271	22195.34898
-108.578986	-728.2907	58.145211	-974.436586	0.000168	1.890505	22149.57122
0.524686	-732.868476	204.634057	-959.177331	0.000168	0.36458	22195.34898
136.332053	-711.505519	294.66366	-950.021778	-0.762795	-0.398383	22176.27491
232.465358	-668.779606	481.58953	-877.540318	0.000168	-0.398383	22178.5638
359.117172	-614.609252	546.441363	-776.066274	0.763131	1.127543	22199.16379
456.01344	-517.712984	708.189463	-563.199671	0.000168	1.127543	22211.3712
536.88749	-413.950052	779.144998	-454.858962	0.763131	1.890505	22222.05268
602.502285	-290.350089	853.915346	-259.540501	0.000168	1.127543	22229.6823
624.628204	-157.594572	827.21165	-77.192407	0.000168	0.36458	22225.10453
634.54672	-26.364982	817.293135	117.363091	-0.762795	0.36458	22218.23786
614.709689	101.812758	801.270917	289.029706	0.000168	1.890505	22226.63045
599.450434	238.383088	778.382035	475.955577	0.000168	0.36458	22250.2823
561.302297	357.405275	662.411699	625.496273	0.763131	1.127543	22238.07489
503.317129	452.775617	496.848785	716.288839	0.763131	-1.161346	22241.12674
435.413446	558.827438	450.308058	878.036939	0.763131	0.36458	22239.60082
347.672731	641.990376	240.493305	929.155443	0.000168	1.127543	22215.18601
229.413507	681.664438	142.071112	958.148027	0.763131	-1.161346	22214.42305
153.117233	680.901475	-8.232547	1011.555418	0.763131	-0.398383	22199.16379
50.880226	672.508885	-111.995479	1016.133195	-0.762795	-0.398383	22162.54158
-52.119743	656.486668	-282.899132	988.666536	0.000168	-0.398383	22.888882
-176.482669	607.657053	-417.180574	849.807318	0.763131	2.653468	13.733329
-307.71226	571.797804	-556.802755	725.444392	0.000168	0.36458	21997.74163
-383.245571	502.368195	-659.802724	614.051832	0.000168	1.127543	22189.24528
-477.089988	385.634896	-808.580458	414.918558	0.000168	0.36458	22212.13416
-578.564032	297.131219	-894.795247	230.281576	-0.762795	2.653468	22196.11194
-622.81587	179.634957	-831.46934	108.9705	0.763131	1.127543	22210.60823
-663.252896	72.057211	-869.617477	-116.86647	0.000168	0.36458	22219.00082
-680.801038	-30.942758	-807.054532	-242.755321	0.000168	1.127543	22212.13416
-654.860305	-158.357535	-740.676774	-399.162682	0.000168	1.127543	22218.23786
-615.949206	-291.113051	-678.11383	-551.75523	0.000168	1.127543	22227.39341
-554.149224	-397.164872	-594.950891	-699.007038	0.763131	0.36458	22215.94897
-453.438143	-495.587065	-429.387978	-806.584784	2.289056	-0.398383	22237.31193
-376.378906	-594.009258	-343.936151	-928.658822	1.526093	1.127543	22241.88971
-246.675241	-639.787022	-173.795461	-950.021778	0.000168	1.890505	22215.94897
-122.312315	-696.246265	-22.728839	-958.414368	0.763131	1.890505	22193.06009
2.813574	-731.342551	151.226665	-982.066213	0.000168	0.36458	22219.76379
101.99873	-712.268482	339.678461	-924.844008	0.000168	0.36458	22209.84527
224.83573	-679.461084	457.937685	-813.451448	0.000168	0.36458	22202.97861
347.672731	-632.157395	614.345047	-773.014423	0.763131	-0.398383	22210.60823
431.598632	-539.075941	715.819091	-594.481143	0.000168	-0.398383	22228.91934
513.998608	-436.075971	784.485737	-452.570074	-0.762795	1.127543	22217.4749
582.665254	-315.527859	804.322768	-333.547887	0.000168	1.127543	22226.63045
621.576353	-194.979746	836.367203	-131.362762	-0.762795	-0.398383	22207.55638
636.072645	-66.802007	732.604271	17.414972	-1.525758	1.127543	22194.58602
606.317099	33.909075	739.470935	141.014935	-1.525758	-1.161346	22199.92676
586.480068	202.523839	758.545004	369.903756	0.000168	-1.924308	22215.18601
540.702303	318.494175	628.841339	489.688906	-0.762795	0.36458	22206.79342
500.265278	426.071921	580.774686	713.236988	0.000168	0.36458	22225.10453
461.354179	528.308928	461.752499	829.207324	0.000168	-0.398383	22230.44527
364.457911	604.605202	285.508107	907.792486	-0.762795	0.36458	22209.08231
260.694979	661.064444	178.693324	991.718387	-0.762795	1.890505	22212.13416
158.457972	683.953326	39.834106	977.985058	-0.762795	0.36458	22009.94903
67.665406	690.819991	-92.921411	1004.688754	0.763131	1.890505	22224.34156
-51.356781	664.116295	-259.247287	942.888772	0.763131	1.890505	40.437025
-165.801191	629.020009	-380.558362	867.355461	0.763131	1.127543	14.496292
-241.334502	600.027425	-612.499034	750.622162	-0.762795	1.127543	21004.36415
-338.993732	530.597816	-662.854575	617.103683	0.763131	0.36458	22205.2675
-458.015919	432.175623	-742.2027	493.50372	0.763131	-0.398383	22220.52675
-530.497379	332.990467	-807.817495	298.948222	1.526093	0.36458	22215.94897
-602.215877	220.834945	-814.68416	179.163072	0.763131	0.36458	22215.94897
-668.593635	88.079429	-820.024899	-1.659096	0.763131	0.36458	22225.86749
-655.623268	-8.816839	-809.343421	-207.659035	0.763131	1.127543	22221.28971
-664.778821	-150.727908	-749.832327	-368.644173	0.000168	-0.398383	22199.92676
-630.445498	-263.646393	-699.476786	-530.392273	0.000168	0.36458	22206.03046
-576.275144	-394.113021	-609.447183	-710.451479	0.000168	0.36458	22214.42305
-502.267758	-478.801885	-479.743518	-819.55515	0.000168	1.127543	22202.97861
-397.741863	-565.779637	-413.36576	-946.206965	-0.762795	2.653468	22207.55638
-285.586341	-649.705538	-276.032467	-1024.029164	-0.762795	1.890505	22214.42305
-166.564154	-700.061078	-51.721423	-971.384735	-0.762795	1.127543	22194.58602
-35.334563	-735.920327	145.885926	-940.103263	-0.762795	2.653468	22215.18601
73.769108	-714.55737	300.004399	-940.866226	0.763131	1.127543	22209.84527
201.183885	-677.172196	437.337692	-844.732921	0.000168	-1.161346	22183.14158
306.472743	-620.712954	523.552481	-801.244045	0.763131	-0.398383	22195.34898
414.813452	-551.283345	684.537618	-644.836684	1.526093	1.127543	22251.80822
505.606017	-462.779667	762.359817	-512.84413	0.763131	-0.398383	22228.91934
565.117111	-342.994517	774.567221	-387.718241	0.000168	-1.161346	22235.786
620.050428	-223.209368	824.922762	-173.325712	0.763131	1.127543	22243.41563
610.131912	-89.690889	816.530172	27.333488	-0.762795	-1.161346	22183.14158
632.257832	41.538702	782.959811	181.45196	0.000168	1.890505	22221.28971
597.161546	168.953479	779.144998	370.666719	-1.525758	-0.398383	22228.91934
547.568968	275.768262	689.878357	509.525937	-0.762795	-0.398383	22215.94897
533.072676	393.264524	620.448748	669.748112	0.000168	-1.924308	22221.28971
463.643067	512.286711	506.004338	797.162889	0.763131	2.653468	22231.97119
381.243091	581.71632	310.685877	880.325827	-1.525758	1.890505	22191.53417
287.398675	645.042227	146.648889	931.444331	-0.762795	1.890505	22190.7712
179.057966	675.560736	54.330398	979.510983	0.000168	1.127543	22173.22306
98.946879	673.271848	-111.232516	999.348014	-0.762795	0.36458	22196.87491
-13.971606	671.745923	-243.22507	956.622101	0.000168	1.127543	147.251808
-126.890091	645.80519	-360.721331	932.207294	0.000168	0.36458	15.259255
-235.2308	606.131127	-531.624984	740.703647	0.763131	1.890505	19804.98672
-334.415956	545.094108	-596.476817	697.214771	0.000168	-0.398383	22186.19343
-427.49741	459.642282	-709.395302	562.170366	0.000168	0.36458	22217.4749
-514.475162	355.87935	-810.106383	343.200061	-0.762795	0.36458	22222.05268
-594.586249	237.620125	-812.395271	194.422327	1.526093	0.36458	22235.02304
-653.33438	126.227566	-819.261936	38.014966	1.526093	1.127543	22244.17859
-672.408448	31.620186	-868.091551	-192.399781	0.763131	1.127543	22241.12674
-655.623268	-114.868659	-771.958246	-362.540471	0.763131	0.36458	22222.05268
-650.282529	-240.757511	-717.787892	-531.155236	0.000168	0.36458	22230.44527
-580.089957	-345.283406	-618.602736	-677.644081	0.763131	2.653468	22230.44527
-517.527013	-458.201891	-487.373146	-771.488498	0.763131	2.653468	22211.3712
-435.127037	-542.890755	-386.662064	-870.673654	0.000168	0.36458	22215.94897
-319.919664	-647.416649	-236.358405	-969.85881	-0.762795	1.890505	22224.34156
-204.712291	-690.142563	-72.321417	-983.592139	-1.525758	1.127543	22192.29713
-91.030843	-736.68329	98.582236	-971.384735	0.000168	1.127543	22191.53417
37.90986	-723.712923	243.545156	-955.362518	-0.762795	1.127543	22197.63787
175.243152	-713.794408	380.878449	-887.458834	-0.762795	0.36458	22173.98602
297.31719	-623.764805	476.248791	-875.25143	0.000168	1.127543	22174.74899
388.109756	-573.409264	626.55245	-713.50333	0.763131	-0.398383	22214.42305
493.398614	-497.11299	739.470935	-516.658944	0.000168	0.36458	22219.00082
563.591185	-381.905617	779.144998	-386.192316	-0.762795	0.36458	22219.00082
612.420801	-254.49084	857.73016	-201.555333	0.000168	1.127543	22228.15638
628.443018	-124.024212	853.152383	-10.051687	0.763131	1.890505	22225.10453
613.946726	25.516484	829.500538	184.503811	0.763131	-0.398383	22215.94897
611.657838	139.960895	815.004246	323.36303	0.763131	-1.924308	22231.20823
588.768956	275.768262	721.922792	513.340751	0.763131	0.36458	22250.2823
536.124527	384.871934	618.15986	636.940714	-0.762795	-0.398383	22227.39341
472.035657	484.820052	474.722866	750.622162	0.763131	1.127543	22241.12674
388.872719	574.086692	308.396989	787.244374	0.763131	1.127543	22231.97119
303.420892	632.834823	211.500721	936.022107	0.000168	0.36458	22206.03046
208.05055	657.249631	113.841491	969.592468	0.763131	-0.398383	22194.58602
97.420953	674.034811	-60.114013	994.770238	0.763131	0.36458	22222.05268
2.813574	676.323699	-192.106566	978.748021	0.000168	-0.398383	2264.473403
-89.504917	635.886674	-328.676896	944.414697	0.763131	0.36458	16.78518
-220.734508	606.131127	-495.765736	833.7851	-0.762795	-1.161346	1162.755211
-322.971515	548.145959	-577.402749	691.874031	0.000168	0.36458	22094.6379
-428.260373	480.242276	-681.165681	587.348136	0.000168	1.890505	22193.06009
-498.452944	364.27194	-762.802694	362.274129	-0.762795	0.36458	22202.21564
-570.171442	267.375672	-868.854514	231.807501	0.000168	0.36458	22199.92676
-625.867721	140.723858	-885.639694	73.111252	0.763131	1.890505	22208.31935
-680.038076	43.064627	-832.995265	-141.281277	0.763131	1.890505	22228.91934
-671.645486	-91.216814	-837.573042	-342.70344	0.763131	1.127543	22215.18601
-633.497349	-214.053815	-733.81011	-468.592291	-0.762795	1.127543	22219.00082
-587.719585	-317.053784	-646.832358	-594.481143	0.000168	1.127543	22228.15638
-526.682566	-427.683381	-536.965723	-735.629249	-0.762795	0.36458	22218.23786
-436.652963	-508.557431	-417.180574	-854.651436	1.526093	1.890505	22240.36378
-331.364105	-613.083326	-282.899132	-943.155114	1.526093	-1.161346	22239.60082
-219.208583	-658.861091	-109.706591	-957.651406	1.526093	-0.398383	22206.03046
-108.578986	-722.186998	68.063727	-968.332884	0.763131	-0.398383	22206.79342
33.332083	-699.298116	212.263684	-1021.740276	0.763131	1.127543	22217.4749
150.065382	-716.846259	370.196971	-923.318083	-0.762795	-1.161346	22215.18601
258.406091	-645.890724	485.404344	-859.992175	-0.762795	-2.687271	22190.7712
366.746799	-579.512966	580.774686	-716.555181	0.000168	0.36458	22213.66009
462.117141	-493.298177	718.107979	-561.673745	0.763131	1.127543	22228.91934
526.206011	-411.661164	797.456103	-410.607123	0.763131	1.890505	22216.71194
584.191179	-287.298238	832.552389	-251.910874	-1.525758	0.36458	22206.03046
612.420801	-161.409386	842.470905	-73.377594	-0.762795	1.890505	22212.89712
613.946726	-25.602019	753.967227	68.533475	-1.525758	1.890505	22195.34898
598.687471	97.997944	772.278333	284.45193	0.000168	1.127543	22213.66009
560.539334	227.70161	731.841308	420.259297	-0.762795	-1.924308	22219.76379
544.517117	343.671946	631.130227	591.16295	0.763131	1.127543	22216.71194
494.161576	461.93117	522.789518	746.807348	1.526093	0.36458	22225.10453
405.657899	555.775587	415.974735	845.992504	-0.762795	-0.398383	22226.63045
331.650513	624.442233	222.945162	923.051741	0.763131	1.127543	22209.84527
223.309805	677.086662	151.226665	988.666536	0.000168	-0.398383	22205.2675
127.939463	695.397767	-8.99551	1006.214679	0.000168	0.36458	22219.76379
34.095046	674.797774	-124.965846	994.007275	1.526093	-1.161346	17118.59493
-70.430849	658.775556	-311.128753	956.622101	1.526093	0.36458	20.599994
-187.164148	607.657053	-484.321295	797.925852	1.526093	0.36458	13.733329
-301.608558	584.005208	-581.217562	688.059218	0.763131	1.127543	22056.48976
-390.112236	502.368195	-670.484202	605.659242	0.000168	-0.398383	22206.79342
-476.327025	376.479343	-781.876762	414.918558	0.000168	3.416431	22219.00082
-557.964038	291.027517	-820.787862	284.45193	0.000168	1.890505	22217.4749
-624.341796	172.768293	-824.602675	113.548277	-0.762795	0.36458	22214.42305
-664.015858	59.849808	-829.943414	-73.377594	0.000168	1.127543	22224.34156
-670.882523	-80.535336	-782.639725	-270.984943	0.763131	1.890505	22225.86749
-672.408448	-180.483454	-744.491588	-420.525639	-1.525758	1.127543	22196.11194
-619.76402	-292.638977	-686.50642	-599.821882	-0.762795	1.127543	22209.84527
-571.697367	-413.187089	-587.321264	-765.384796	-0.762795	-1.161346	22207.55638
-487.008503	-506.268543	-453.802785	-872.199579	-0.762795	-1.161346	22201.45268
-372.564093	-608.50555	-351.565778	-994.273617	0.000168	0.36458	22212.89712
-237.519688	-653.520351	-150.906579	-960.703257	0.763131	-0.398383	22202.21564
-110.867874	-711.505519	-1.365882	-1016.399536	0.763131	1.127543	22199.16379
-1.764203	-721.424035	190.900728	-969.095847	0.000168	-1.161346	22214.42305
114.969096	-714.55737	346.545126	-905.76994	0.000168	1.127543	22215.94897
254.591277	-664.20183	461.752499	-842.444032	-0.762795	1.127543	22183.14158
353.01347	-609.268513	601.37468	-736.392212	0.763131	-1.161346	22219.00082
451.435663	-526.105574	722.685755	-576.933	0.763131	1.127543	22252.57118
534.598601	-427.683381	777.619072	-439.599707	0.763131	2.653468	22231.97119
586.480068	-320.105635	816.530172	-334.31085	0.763131	1.890505	22231.97119
628.443018	-185.061231	817.293135	-129.073873	-0.762795	-1.161346	22232.73415
636.835608	-47.727938	822.633874	59.377923	0.000168	0.36458	22209.84527
613.183763	93.420168	813.478321	263.851936	-0.762795	-1.924308	22216.71194
581.139328	210.153467	763.12278	430.940775	0.763131	-1.161346	22228.91934
548.331931	327.649728	659.359848	606.422205	0.000168	0.36458	22219.76379
513.235645	447.434878	564.752469	739.940684	-1.525758	-0.398383	22219.76379
430.072706	542.80522	458.700648	847.51843	-0.762795	0.36458	22209.84527
345.383843	612.234829	283.219219	936.78507	-0.762795	1.127543	22196.11194
259.169053	662.59037	155.804442	984.851722	-0.762795	0.36458	22189.24528
160.74686	678.612587	45.937808	1018.422083	-1.525758	1.127543	22199.16379
68.428369	680.901475	-155.484355	986.377648	-0.762795	0.36458	22199.92676
-38.386414	660.301482	-296.632461	963.488766	-0.762795	-1.924308	26.703696
-152.067862	651.145929	-471.350928	819.288808	0.763131	-0.398383	14.496292
-290.164117	583.242245	-582.743488	775.799932	0.000168	0.36458	21934.41572
-355.01595	520.679301	-635.387917	643.044416	-0.762795	0.36458	22201.45268
-455.727031	435.990437	-721.602706	491.214832	-0.762795	0.36458	22217.4749
-544.993671	322.308989	-818.498973	307.340812	0.763131	0.36458	22235.02304
-608.319578	203.286802	-823.07675	157.800116	1.526093	1.890505	22235.786
-664.778821	80.449802	-796.373054	-8.525761	0.763131	1.890505	22236.54897
-676.986225	-36.283497	-813.158234	-232.836806	1.526093	1.127543	22243.41563
-661.72697	-148.43902	-760.513805	-371.696024	0.000168	1.127543	22222.81564
-623.578833	-273.564908	-692.610122	-562.436708	0.000168	1.127543	22225.10453
-562.541814	-378.853766	-611.736072	-733.340361	0.000168	1.127543	22228.15638
-493.875168	-493.298177	-461.432413	-813.451448	0.000168	2.653468	22213.66009
-403.845565	-594.009258	-369.876884	-901.955126	0.000168	1.127543	22213.66009
-290.92708	-642.07591	-224.151001	-992.747692	-0.762795	-1.161346	22209.84527
-168.090079	-700.061078	-19.676988	-972.91066	-0.762795	0.36458	22190.00824
-39.149377	-730.579588	137.493336	-970.621772	-0.762795	1.127543	22191.53417
85.213549	-722.94996	312.974765	-942.392151	-0.762795	-0.398383	22198.40083
204.998699	-709.216631	407.582145	-892.799573	0.000168	0.36458	22157.20084
332.413476	-635.209246	537.28581	-817.266262	-0.762795	-0.398383	22181.61565
421.680116	-545.179643	691.404283	-626.525578	0.000168	1.127543	22228.15638
515.524533	-459.727816	738.707973	-496.821913	0.000168	-0.398383	22224.34156
561.302297	-341.468592	796.693141	-379.325651	1.526093	-2.687271	22219.76379
615.472652	-212.527889	860.782011	-143.570165	0.763131	-1.161346	22228.15638
620.813391	-78.246448	811.189433	41.82978	1.526093	0.36458	22227.39341
610.131912	56.034994	813.478321	230.281576	0.000168	0.36458	22214.42305
611.657838	181.160883	797.456103	429.41485	1.526093	0.36458	22251.04526
551.383782	322.308989	712.004277	563.696292	1.526093	-0.398383	22247.99341
506.36898	416.916369	605.952456	706.370323	2.289056	0.36458	22235.786
481.954173	539.753369	460.226574	810.133256	0.763131	1.890505	22232.73415
363.694948	585.531133	301.530324	871.170275	0.000168	1.890505	22229.6823
279.006085	648.857041	185.559988	965.014691	0.763131	1.127543	22192.29713
165.324637	685.479252	67.300764	985.614685	0.000168	0.36458	22202.97861
64.613555	681.664438	-66.217715	985.614685	0.000168	1.127543	22219.76379
-33.808638	664.116295	-242.462107	993.244313	0.763131	-0.398383	115.970336
-139.097495	639.701488	-375.980586	864.30361	-0.762795	-0.398383	15.259255
-257.356719	600.027425	-505.684251	809.370293	0.000168	0.36458	20226.14216
-348.912248	541.279295	-636.150879	666.696261	-0.762795	0.36458	22168.64528
-447.334441	443.620064	-736.098998	513.340751	-0.762795	1.127543	22201.45268
-515.238125	318.494175	-806.29157	293.607483	-0.762795	-1.924308	22213.66009
-596.875137	223.886796	-813.158234	144.066786	-0.762795	-1.161346	22199.92676
-661.72697	119.360901	-871.906365	-46.673898	0.763131	0.36458	22220.52675
-693.008442	7.205379	-846.728595	-180.192377	0.000168	1.890505	22228.91934
-662.489933	-127.076063	-741.439737	-377.036763	0.763131	1.127543	22215.18601
-615.949206	-249.150101	-739.913811	-563.962634	0.000168	0.36458	22219.00082
-587.719585	-350.624145	-629.284215	-638.732982	0.000168	0.36458	22227.39341
-503.030721	-451.335226	-481.269444	-766.910722	0.763131	2.653468	22240.36378
-400.030751	-545.942605	-377.506511	-872.199579	1.526093	1.890505	22235.786
-306.186335	-622.238879	-210.417672	-956.12548	0.763131	1.127543	22224.34156
-169.616005	-687.090712	-39.514019	-975.199549	1.526093	2.653468	22212.13416
-48.30493	-711.505519	96.293348	-972.91066	0.763131	1.127543	22206.79342
67.665406	-718.372184	255.75256	-932.473635	0.000168	2.653468	22212.89712
175.243152	-701.587004	368.671045	-902.718089	0.763131	1.127543	22196.87491
295.028302	-647.416649	552.545065	-834.051442	-0.762795	-1.161346	22200.68972
391.92457	-563.490748	659.359848	-676.881119	0.000168	-1.924308	22225.10453
485.768986	-477.275959	720.396867	-510.555242	0.000168	-0.398383	22229.6823
561.302297	-362.068586	811.189433	-364.066396	-0.762795	-1.161346	22216.71194
600.213397	-250.676026	856.967197	-191.636818	0.000168	0.36458	22206.03046
622.339316	-106.476069	811.189433	-22.25909	-0.762795	-0.398383	22213.66009
614.709689	3.390565	780.670923	136.437159	-0.762795	-0.398383	22192.29713
596.398583	149.879411	779.90796	367.614868	-0.762795	0.36458	22211.3712
549.094893	281.109001	691.404283	514.866676	0.000168	1.127543	22227.39341
542.991192	386.397859	581.537649	672.037	0.000168	0.36458	22212.89712
475.087508	500.84227	466.330276	778.851783	-0.762795	0.36458	22218.23786
385.820868	565.694102	280.93033	833.7851	0.000168	1.890505	22225.10453
305.70978	650.382966	187.848877	930.681368	0.763131	1.890505	22193.06009
198.132034	673.271848	84.848907	999.348014	0.763131	1.127543	22192.29713
99.709841	699.212581	-54.773274	1007.740605	0.763131	1.127543	22243.41563
12.732089	669.457034	-192.106566	988.666536	1.526093	-0.398383	654.622028
-116.971576	654.960742	-338.595412	931.444331	1.526093	0.36458	16.78518
-227.601173	622.916307	-459.906487	805.555479	0.763131	0.36458	9830.774865
-319.156701	551.960773	-596.476817	697.214771	0.000168	-1.161346	22165.59343
-421.393708	465.745984	-697.950861	562.933329	-0.762795	0.36458	22206.79342
-508.37146	361.983051	-797.136017	371.429682	0.000168	-1.161346	22221.28971
-599.926988	255.931231	-815.447122	231.044538	0.000168	-1.161346	22220.52675
-631.208461	145.301634	-875.721179	20.466823	0.763131	1.890505	22219.76379
-663.252896	36.197963	-829.943414	-168.747936	0.763131	1.127543	22225.10453
-692.24548	-100.372367	-808.580458	-322.103446	0.000168	0.36458	22205.2675
-680.038076	-240.757511	-730.758259	-473.933031	0.000168	1.127543	22195.34898
-591.534398	-336.890816	-672.010128	-614.318174	0.000168	1.127543	22212.89712
-530.497379	-436.075971	-534.676835	-768.436647	0.000168	0.36458	22217.4749
-416.052969	-533.735202	-445.410195	-882.118095	-0.762795	1.127543	22198.40083
-342.808546	-613.083326	-247.039883	-959.940294	0.763131	0.36458	22211.3712
-207.001179	-678.698122	-78.425119	-972.147698	0.000168	-0.398383	22200.68972
-109.341949	-739.735141	40.597068	-974.436586	0.000168	1.127543	22195.34898
46.30245	-726.001811	221.419237	-991.221766	0.000168	0.36458	22202.97861
169.902413	-700.824041	406.819182	-888.221797	1.526093	-1.161346	22222.81564
262.220904	-635.209246	503.71545	-825.658852	0.000168	-0.398383	22208.31935
384.294942	-573.409264	629.604301	-692.903336	0.763131	-1.161346	22244.17859
479.665284	-509.320394	736.419084	-541.073751	0.000168	1.127543	22244.17859
539.939341	-410.135238	769.989445	-383.140465	0.763131	0.36458	22225.86749
608.605987	-244.572324	845.522756	-248.09606	0.763131	-0.398383	22231.97119
628.443018	-130.127914	841.707942	-85.584997	0.000168	1.127543	22231.20823
607.080061	-11.105727	781.433886	113.548277	-0.762795	0.36458	22209.84527
597.161546	110.968311	811.952395	343.200061	-1.525758	0.36458	22218.23786
568.931925	248.301604	721.922792	491.977794	0.763131	-0.398383	22228.91934
543.754154	371.138604	596.796904	618.629609	-0.762795	0.36458	22219.00082
491.872688	469.560797	533.470996	778.088821	0.000168	1.890505	22221.28971
403.369011	561.116326	398.426592	874.985088	-1.525758	0.36458	22202.97861
321.731998	625.205196	221.419237	926.103592	-0.762795	0.36458	22202.21564
225.598693	666.405183	136.730373	983.325797	-0.762795	-1.161346	22175.51195
116.495022	693.871842	-24.254764	988.666536	0.000168	-1.161346	22202.21564
-0.238277	673.271848	-198.973231	984.851722	0.000168	0.36458	4640.339366
-71.193812	660.301482	-339.358375	949.755437	0.763131	0.36458	19.837031
-197.082663	624.442233	-504.921289	823.866585	0.000168	-0.398383	10.681478
-310.764111	552.723736	-568.247196	720.866615	0.000168	0.36458	22093.87494
-425.208522	490.923754	-676.587904	571.325919	0.000168	1.890505	22201.45268
-474.038137	386.397859	-775.77306	385.163011	0.763131	1.890505	22218.23786
-570.171442	283.39789	-794.847129	257.748234	0.763131	1.890505	22247.23045
-625.104759	177.346069	-848.25452	72.348289	1.526093	1.127543	22228.91934
-667.830672	59.086845	-802.476756	-93.977588	1.526093	1.890505	22234.26008
-669.356597	-69.090895	-814.68416	-287.00716	1.526093	0.36458	22241.12674
[truncated: 28,725 more rows]
