# Supplementary material for: Dynamic analysis of slant cracked rotor system considering nonlinear oil film force
Source: PLoS One. 2024 Jan 25;19(1):e0294293. doi: 10.1371/journal.pone.0294293 (PMC10810477; doi:10.1371/journal.pone.0294293)
Supplement: S1 File — These data were measured by two eddy current sensors, model WT0150. (ZIP) [file pone.0294293.s001.zip › 2021.3.18 Test data for plain bearings/2021.3.18 (P=0.2Mpa, Z=8.1g)/1100.csv]

1024	30720	7	0	3
8	8	8	8	10	10	1
3	3	3	3	1	1	4
2	1	4	3	0	0	0
0	0	0	0	0.00005	0.000042	20735.55469
370.322293	335.25427	257.38831	443.318604	0.725211	-0.80774	22179.32676
359.640815	381.032034	203.217956	502.066735	0.725211	0.718186	22220.52675
310.048237	416.891283	191.773515	541.740797	-0.800714	-0.80774	22211.3712
252.826032	426.809799	48.33652	546.318574	-3.852565	-1.570702	22180.85269
191.02605	460.380159	11.714309	596.674114	-1.563677	-0.044777	22199.92676
159.744578	504.631998	-25.670865	598.963003	-0.037751	-0.80774	22213.66009
126.93718	519.891253	-72.974555	598.963003	-1.563677	-0.044777	22209.08231
53.692757	529.046805	-127.907872	611.933369	-0.037751	0.718186	22195.34898
12.49277	518.365327	-184.367114	615.748183	-0.800714	-0.80774	22228.91934
-32.522032	500.817184	-242.352282	635.585214	-0.800714	0.718186	531.022065
-65.32943	485.557929	-345.352252	604.303742	-3.089602	-0.80774	16.78518
-127.892374	489.372743	-391.892979	599.725965	-1.563677	-0.044777	10.681478
-159.173846	474.113488	-394.94483	537.925984	-3.089602	-2.333665	10.681478
-208.766424	456.565345	-419.359637	512.748213	0.725211	-1.570702	21709.34172
-259.884928	443.594979	-467.42629	469.259337	0.725211	-0.044777	22221.28971
-292.692325	410.787581	-501.759613	402.118616	0.725211	1.481149	22225.86749
-339.233052	358.906115	-518.544793	338.029747	-0.800714	-1.570702	22213.66009
-388.062667	319.232053	-543.722563	279.281616	0.725211	-1.570702	22226.63045
-417.055251	255.906146	-584.159589	186.200162	2.251137	-0.044777	22230.44527
-476.566345	223.861711	-571.189222	162.548317	2.251137	-0.044777	22234.26008
-475.040419	153.669139	-555.929967	61.837236	1.488174	-0.044777	22238.07489
-507.084854	111.706188	-536.855899	-3.014597	2.251137	-0.80774	22237.31193
-520.818184	41.513617	-505.574427	-81.599759	1.488174	-0.80774	22222.05268
-529.973736	-4.264148	-513.967017	-135.770113	-1.563677	-1.570702	22218.23786
-546.758917	-53.093763	-500.233687	-228.088604	-4.615528	-2.333665	22188.48232
-523.870034	-117.945596	-439.196669	-302.09599	-1.563677	-0.80774	22205.2675
-494.87745	-178.982614	-417.070749	-342.533015	-2.32664	-0.044777	22220.52675
-477.329308	-227.049267	-378.15965	-406.621885	-0.800714	-0.80774	22200.68972
-433.840432	-275.878882	-322.46337	-471.473717	1.488174	-0.044777	22190.00824
-412.477475	-327.760348	-276.685606	-524.118146	-2.32664	0.718186	22193.82305
-378.144152	-383.456628	-226.330065	-542.429252	-0.800714	-0.044777	22207.55638
-318.633058	-418.552914	-159.952307	-585.155165	-1.563677	-0.044777	22183.90454
-253.781226	-458.989939	-102.730102	-625.59219	-3.089602	-0.044777	22202.21564
-201.136797	-484.930672	-24.14494	-619.488488	-0.037751	-1.570702	22221.28971
-124.07756	-514.686219	38.418005	-624.829227	1.488174	-0.80774	22211.3712
-82.877573	-546.730654	139.129086	-632.458855	-1.563677	0.718186	22211.3712
-5.055373	-549.019542	192.536478	-603.466271	-1.563677	-1.570702	22231.97119
55.981646	-555.886206	261.966087	-607.281085	-0.037751	-0.044777	22224.34156
106.337186	-550.545467	342.077174	-579.051463	-2.32664	-1.570702	22218.23786
189.500125	-537.575101	364.966056	-569.132948	3.777062	-0.044777	22249.51933
232.226038	-520.789921	442.025293	-524.881109	3.0141	0.718186	22242.65267
278.003802	-490.271411	470.254914	-486.732972	1.488174	-0.044777	22230.44527
339.803784	-461.278827	513.74379	-440.192245	0.725211	-0.044777	22236.54897
375.663032	-420.078839	539.684523	-376.103375	-1.563677	-0.044777	22226.63045
385.581548	-385.745516	575.543772	-315.829319	-1.563677	-0.80774	22199.16379
455.77412	-317.841833	612.165983	-257.844151	0.725211	-1.570702	22219.00082
477.137076	-267.486292	594.61784	-209.777499	-0.800714	0.718186	22230.44527
491.633368	-195.004832	595.380803	-122.036784	-1.563677	-1.570702	22217.4749
503.840772	-137.782627	571.728958	-56.421988	-1.563677	-0.80774	22227.39341
500.788921	-92.004862	569.44007	26.74095	-0.037751	0.718186	22230.44527
468.744486	-8.841924	528.240082	82.43723	-1.563677	-0.044777	22199.16379
477.137076	11.75807	516.795641	154.155727	-1.563677	1.481149	22029.0231
464.929673	101.02471	492.380833	231.977926	-2.32664	-0.044777	22219.00082
455.011157	156.72099	448.128995	282.333467	-1.563677	-0.80774	22212.13416
444.329679	220.046897	405.403081	327.348268	3.0141	0.718186	22224.34156
419.914871	266.587624	349.706801	401.355654	-0.800714	-0.80774	22221.28971
375.663032	328.387606	290.195708	448.659343	0.725211	-0.044777	22208.31935
348.959337	379.506109	232.973503	471.548225	-0.037751	-0.044777	22207.55638
312.337125	426.046836	165.069819	537.163021	0.725211	0.718186	22202.21564
273.426026	464.957935	107.084651	571.496344	-0.800714	-1.570702	22190.7712
229.93715	480.21719	12.477272	597.437077	2.251137	-0.044777	22222.81564
151.351988	490.135706	-25.670865	581.41486	2.251137	-0.044777	22226.63045
113.966814	522.943103	-66.870853	627.192624	-1.563677	0.718186	22210.60823
74.292751	519.891253	-111.122692	626.429661	2.251137	-0.044777	22210.60823
37.67054	509.209774	-198.100444	642.451879	0.725211	-1.570702	22225.86749
0.285366	522.943103	-237.774506	609.644481	-4.615528	-2.333665	1277.962584
-54.647951	484.032004	-320.937444	598.963003	-0.037751	-0.80774	17.548143
-129.418299	496.239408	-349.167066	576.837083	-0.800714	-0.044777	12.207404
-171.38125	475.639414	-388.078165	554.711164	-0.800714	-0.80774	11.444441
-222.499753	457.328308	-426.989265	522.666729	0.725211	-0.044777	21726.88986
-269.04048	420.706097	-462.848513	466.970449	-3.852565	-1.570702	22186.95639
-304.136766	370.350556	-536.092936	395.251952	0.725211	-0.044777	22202.97861
-336.944164	361.957966	-510.915166	341.081597	-2.32664	-1.570702	22199.16379
-385.773779	310.839463	-519.307756	289.200131	0.725211	-0.80774	22219.76379
-426.973767	274.217251	-573.47811	182.385348	1.488174	0.718186	22232.73415
-459.781165	226.150599	-553.641079	144.237211	-0.800714	-2.333665	22234.26008
-476.566345	156.72099	-558.218855	67.177975	-0.037751	-0.80774	22233.49712
-485.721898	101.787673	-534.567011	16.822434	1.488174	0.718186	22231.97119
-515.477444	61.350648	-507.100352	-78.547908	-0.037751	-0.80774	22215.94897
-515.477444	-1.212297	-523.885532	-140.34789	1.488174	-0.044777	22209.84527
-515.477444	-65.301167	-510.915166	-203.673797	3.0141	-0.80774	22246.46748
-519.292258	-101.923378	-462.085551	-263.18489	1.488174	-0.80774	22217.4749
-464.358941	-174.404838	-437.670743	-362.370046	-0.037751	-0.044777	22199.92676
-455.203388	-218.656677	-393.418904	-385.258928	-1.563677	-0.80774	22228.91934
-439.181171	-277.404808	-343.063364	-460.792239	0.725211	-1.570702	22201.45268
-411.714512	-341.493677	-287.367084	-495.888525	-1.563677	-0.044777	22192.29713
-359.833046	-368.960336	-214.122661	-569.89591	-0.800714	-1.570702	22214.42305
-323.210835	-427.708467	-161.478232	-564.555171	-0.037751	-0.80774	22203.74157
-254.544188	-466.619566	-118.752319	-623.303302	-2.32664	-0.044777	22212.13416
-199.610871	-491.797337	-31.011604	-639.325519	1.488174	-0.80774	22200.68972
-140.099778	-527.656585	30.788377	-635.510706	-0.037751	0.718186	22198.40083
-74.484982	-574.960275	94.877247	-646.192184	-1.563677	0.718186	22196.11194
-24.129442	-553.597318	184.90685	-637.036631	-3.852565	-2.333665	22208.31935
55.218683	-538.338064	242.892018	-595.836643	-0.800714	0.718186	22212.13416
121.596441	-554.360281	323.003106	-589.732942	-0.800714	-0.044777	22219.00082
178.055683	-545.967691	380.225311	-556.162581	0.725211	-0.044777	22242.65267
233.751963	-503.241778	424.47715	-528.695923	3.0141	1.481149	22238.83786
277.240839	-473.486231	478.647504	-503.518152	-0.800714	-0.80774	22223.5786
334.463045	-452.123274	489.328982	-460.029276	-0.800714	-0.80774	22227.39341
384.055622	-417.026988	544.262299	-370.762636	0.725211	0.718186	22227.39341
403.892654	-373.538112	566.388219	-341.007089	2.251137	-0.044777	22218.23786
448.144492	-320.130721	609.877095	-261.658965	-0.037751	-0.80774	22247.23045
472.5593	-251.464074	596.906728	-244.873784	1.488174	-0.044777	22005.37126
484.003741	-193.478906	619.032648	-122.799747	-1.563677	-2.333665	22222.81564
509.944474	-155.33077	576.306734	-66.340504	-0.037751	-0.044777	22231.97119
493.159294	-87.427086	557.232666	36.659465	1.488174	2.244111	22226.63045
487.055592	-30.967844	542.736374	97.696484	-0.800714	-0.80774	22202.21564
464.929673	39.224728	516.795641	157.970541	-0.800714	-0.80774	22222.81564
451.959306	106.365449	471.017877	235.79274	-1.563677	-0.80774	22230.44527
446.618567	156.72099	436.684553	289.200131	-1.563677	-1.570702	22189.24528
436.700051	214.706158	400.825305	338.029747	0.725211	0.718186	22220.52675
400.840803	262.009847	341.314211	395.251952	-1.563677	-0.044777	22210.60823
369.55933	299.395022	294.010522	431.1112	-2.32664	-0.80774	22188.48232
345.907486	349.750562	202.454993	486.044517	-0.037751	-0.80774	22196.11194
307.759349	405.446842	179.566111	518.851915	-0.037751	-0.80774	22211.3712
268.848249	444.357942	100.980949	565.392642	-0.037751	0.718186	22210.60823
223.833448	490.135706	26.973564	576.07412	1.488174	-0.044777	22221.28971
168.900131	493.187557	-21.093089	601.251891	0.725211	-1.570702	22226.63045
120.833478	512.261625	-63.819002	595.148189	-0.037751	-0.044777	22188.48232
78.107565	519.12829	-138.58935	618.800034	-0.800714	-0.80774	22214.42305
36.144614	516.076439	-186.656003	639.400028	-0.037751	-0.80774	22231.97119
-6.581299	516.839402	-227.093028	634.059288	3.0141	1.481149	1208.532975
-63.040541	513.024588	-291.94486	626.429661	3.0141	-0.044777	16.78518
-136.284964	482.506078	-386.55224	587.518561	-0.037751	-1.570702	12.970367
-172.907175	494.713482	-378.15965	560.051903	-0.800714	-0.80774	9.918516
-220.973828	454.276457	-422.411488	533.348207	2.251137	0.718186	21739.86023
-267.514555	437.491277	-465.137402	468.496375	-3.089602	-0.80774	22186.95639
-309.477505	401.632028	-491.841097	396.014915	-0.037751	0.718186	22205.2675
-335.418238	375.691295	-524.648495	368.548256	-1.563677	-0.80774	22212.13416
-394.166369	294.817245	-547.537377	278.518653	-2.32664	-1.570702	22225.10453
-419.34414	255.906146	-562.033669	191.540901	-0.037751	0.718186	22193.82305
-472.751531	203.261717	-558.981818	145.000174	-0.037751	-0.80774	22210.60823
-492.588562	158.246915	-565.08552	70.229826	-2.32664	-0.80774	22210.60823
-510.136705	116.283965	-568.137371	-3.014597	-2.32664	-0.044777	22206.79342
-539.892252	45.32843	-526.174421	-60.999765	-0.800714	-0.044777	22209.84527
-516.240407	-2.738222	-515.492942	-123.562709	1.488174	0.718186	22227.39341
-518.529295	-69.11598	-488.026284	-206.725648	0.725211	-1.570702	22228.91934
-513.951519	-110.315968	-446.063333	-275.392294	-0.800714	-1.570702	22215.18601
-496.403376	-181.271503	-430.041116	-348.636717	1.488174	1.481149	22229.6823
-465.884866	-237.730745	-381.974463	-408.14781	-0.800714	-0.80774	22226.63045
-449.099686	-281.219621	-331.618923	-456.214463	-1.563677	-1.570702	22191.53417
-407.899698	-326.997385	-261.426351	-493.599637	-0.800714	-0.80774	22206.79342
-363.64786	-372.012187	-198.863406	-560.740358	-0.037751	-0.044777	22232.73415
-319.396021	-419.315877	-169.870822	-563.792209	2.251137	1.481149	22200.68972
-272.855294	-446.019572	-115.700468	-602.703308	-0.800714	-0.80774	22215.94897
-207.240499	-505.530666	-18.8042	-655.347737	0.725211	-0.044777	22220.52675
-155.359033	-527.656585	33.840228	-632.458855	0.725211	0.718186	22199.92676
-90.5072	-552.071393	111.662428	-635.510706	-1.563677	-0.044777	22202.97861
-27.944255	-545.204728	201.69203	-601.940345	-2.32664	-2.333665	22226.63045
36.144614	-558.938057	249.758683	-598.125532	-0.800714	0.718186	22214.42305
128.463106	-544.441765	306.217925	-603.466271	-0.800714	-0.044777	22223.5786
181.107534	-523.078809	386.329013	-538.614438	-0.037751	-0.80774	22235.02304
215.440858	-525.367697	416.847522	-530.984811	-2.32664	1.481149	22201.45268
269.611212	-503.241778	480.936392	-508.858891	-0.800714	-0.044777	22210.60823
341.329709	-461.278827	511.454902	-490.547786	-1.563677	-2.333665	22209.08231
381.766734	-417.026988	506.114163	-421.881139	-0.037751	0.718186	22214.42305
415.337095	-378.115889	588.514138	-316.592282	-0.800714	-0.80774	22222.81564
453.485232	-328.523311	590.040064	-265.473778	0.725211	-0.80774	22247.99341
474.085225	-275.115919	593.854877	-209.777499	-0.037751	1.481149	22231.20823
488.581517	-215.604826	585.462287	-154.844182	2.251137	-0.044777	22224.34156
489.34448	-154.567807	583.173399	-69.392355	0.725211	-0.044777	22230.44527
510.707437	-77.50857	571.728958	29.029838	-0.037751	-0.044777	22228.15638
495.448182	-15.708589	578.595623	102.274261	3.777062	-0.80774	22241.88971
484.003741	43.039542	536.632672	177.807572	-0.800714	0.718186	22240.36378
488.581517	80.424716	503.062312	224.348299	-0.800714	-0.80774	22193.82305
430.596349	167.402468	445.077144	288.437169	-0.037751	-0.80774	22216.71194
427.544498	225.387636	390.143827	331.163082	-0.800714	1.481149	22220.52675
398.551914	233.780226	372.595684	393.726026	-1.563677	-0.80774	22189.24528
383.29266	306.261686	290.958671	447.896381	-2.32664	-0.80774	22200.68972
344.38156	371.876482	212.373509	493.674145	-1.563677	-0.044777	22217.4749
316.914902	424.52091	179.566111	514.274139	0.725211	0.718186	22225.86749
271.137137	457.328308	119.292055	567.68153	-0.800714	-1.570702	22200.68972
213.151969	468.772749	16.292085	576.837083	-2.32664	0.718186	22211.3712
161.270503	486.320892	-34.063455	602.014853	-2.32664	-1.570702	22198.40083
125.411255	522.943103	-90.522698	613.459295	-1.563677	0.718186	22154.91195
65.900161	516.839402	-117.226394	617.274108	-2.32664	-1.570702	22214.42305
34.618689	533.624582	-172.922673	637.874102	-1.563677	-0.80774	22231.20823
-20.314628	509.209774	-251.507835	611.933369	3.0141	1.481149	2958.769494
-61.514616	503.106072	-288.893009	614.98522	2.251137	-0.044777	17.548143
-113.396082	489.372743	-356.796693	594.385226	-0.037751	-0.80774	13.733329
-162.98866	482.506078	-407.152234	545.555611	-0.037751	-0.044777	10.681478
-231.655306	466.483861	-425.463339	528.770431	-0.800714	-0.80774	20539.71984
-262.936778	429.86165	-466.663327	485.281555	0.725211	-0.044777	22204.50453
-307.188617	424.52091	-489.552209	406.696393	1.488174	0.718186	22225.10453
-327.788611	382.55796	-519.307756	373.126032	0.725211	-0.044777	22230.44527
-381.196003	308.550574	-539.90775	273.940877	-0.037751	-0.80774	22235.786
-417.818214	281.846879	-555.929967	201.459417	-0.800714	-0.80774	22219.00082
-476.566345	211.654307	-570.426259	147.289062	-0.800714	-1.570702	22212.89712
-471.225606	166.639505	-565.08552	66.415012	-0.037751	0.718186	22216.71194
-504.033003	119.335816	-553.641079	21.400211	-2.32664	-0.80774	22221.28971
-533.025587	58.298797	-529.989234	-69.392355	0.725211	-1.570702	22219.00082
-535.314476	20.913623	-508.626278	-127.377523	-0.037751	0.718186	22230.44527
-517.00337	-54.619688	-466.663327	-198.333058	-0.037751	-0.044777	22222.05268
-524.632997	-122.523372	-469.715178	-281.495996	-2.32664	-0.80774	22196.87491
-510.136705	-167.538173	-436.144818	-332.614499	-1.563677	0.718186	22202.97861
-463.595978	-226.286304	-409.441122	-398.229295	-3.089602	-1.570702	22199.92676
-459.781165	-263.671478	-343.063364	-463.84409	-0.037751	-0.80774	22196.11194
-432.314506	-307.923317	-292.707823	-502.75519	0.725211	0.718186	22218.23786
-369.751562	-378.878852	-253.796723	-550.821842	1.488174	-1.570702	22229.6823
-320.921946	-416.264026	-159.189344	-569.132948	0.725211	-0.044777	22214.42305
-260.64789	-459.752902	-108.833803	-628.644041	3.0141	1.481149	22227.39341
-200.373834	-487.21956	-11.937536	-621.777377	-0.037751	-0.80774	22209.84527
-159.173846	-513.160293	30.788377	-640.851445	-0.800714	0.718186	22190.7712
-81.351647	-536.812138	116.240204	-630.932929	2.251137	0.718186	22246.46748
-11.159075	-552.071393	198.64018	-619.488488	-0.037751	-0.80774	22244.17859
46.826093	-538.338064	261.966087	-601.940345	-0.037751	0.718186	22202.97861
94.129782	-553.597318	319.188292	-580.577389	-0.800714	-0.80774	22231.20823
161.270503	-541.389914	356.573466	-563.029246	-0.037751	-1.570702	22229.6823
209.337156	-538.338064	420.662336	-543.192215	-1.563677	-0.80774	22194.58602
266.559361	-496.375113	458.810473	-511.910742	0.725211	0.718186	22218.23786
319.966753	-471.197343	503.825274	-449.347798	0.725211	0.718186	22231.20823
368.033405	-418.552914	541.210448	-392.888555	-0.037751	-0.044777	22216.71194
417.625983	-378.115889	553.417852	-307.436729	-0.037751	-0.80774	22224.34156
449.670418	-339.204789	593.854877	-271.57748	-2.32664	-1.570702	22218.23786
468.744486	-274.352957	586.22525	-229.61453	-0.800714	0.718186	22203.74157
493.159294	-214.841863	586.988213	-152.555293	-3.089602	-1.570702	22204.50453
512.996325	-147.701142	554.943778	-73.970131	-1.563677	-0.80774	22223.5786
515.285213	-90.478937	590.040064	23.689099	-1.563677	-1.570702	22220.52675
496.211145	-12.656738	560.284517	99.22241	0.725211	-1.570702	22234.26008
475.611151	19.387697	540.447486	155.681652	1.488174	0.718186	22240.36378
477.900039	90.343232	500.010461	226.637187	2.251137	-0.80774	22232.73415
451.196343	160.535803	458.810473	277.75569	2.251137	0.718186	22219.00082
435.937089	208.602456	398.536417	313.614939	-0.037751	1.481149	22210.60823
412.285244	273.454289	368.017907	404.407505	1.488174	-1.570702	22239.60082
377.951921	315.417239	310.032739	444.081567	-0.800714	-0.80774	22219.76379
362.692666	380.269072	239.077205	479.940816	2.251137	1.481149	22217.4749
323.781566	405.446842	191.010552	533.348207	-1.563677	-0.80774	22214.42305
284.870467	452.750532	147.521676	560.051903	-3.089602	-1.570702	22196.87491
199.41864	460.380159	30.025415	598.963003	-3.089602	-1.570702	22161.77862
167.374205	488.60978	-23.381977	578.363009	-1.563677	-1.570702	22196.87491
134.566807	513.024588	-59.241226	605.066704	0.725211	0.718186	22203.74157
84.97423	510.7357	-119.515282	619.562996	-1.563677	-0.80774	22225.10453
33.092763	515.313476	-176.737487	626.429661	-1.563677	-1.570702	22231.97119
-25.655367	517.602364	-196.574518	642.451879	-0.800714	-0.044777	7428.205206
-76.773871	484.794967	-278.974494	591.333375	-3.089602	-0.80774	19.074068
-114.159045	487.083855	-343.826326	598.20004	-3.852565	-1.570702	13.733329
-159.173846	472.587563	-378.15965	550.133387	-1.563677	-0.044777	10.681478
-239.284934	454.276457	-413.255935	528.007468	0.725211	-0.044777	20603.80871
-265.225667	429.098687	-483.448507	467.733412	3.0141	-0.044777	22211.3712
-302.610841	409.261656	-505.574427	425.007499	0.725211	0.718186	22219.76379
-316.34417	367.298705	-530.752197	357.866778	-1.563677	-0.044777	22223.5786
-375.092301	326.098717	-523.885532	293.014945	1.488174	-0.044777	22231.97119
-412.477475	250.565406	-588.737365	183.911274	1.488174	1.481149	22215.18601
-459.781165	233.780226	-587.211439	155.681652	0.725211	-0.80774	22219.76379
-499.455227	180.372835	-539.144787	96.170559	2.251137	0.718186	22254.09711
-496.403376	103.313598	-546.011452	40.474279	-0.037751	-0.044777	22230.44527
-541.418177	78.135828	-523.12257	-60.999765	-0.800714	-2.333665	22225.10453
-517.766333	2.602517	-554.404042	-125.088635	0.725211	-0.80774	22233.49712
-526.921885	-44.701173	-498.707762	-206.725648	-0.800714	-1.570702	22212.13416
-529.973736	-109.553005	-457.507774	-284.547847	-0.037751	-0.044777	22170.93417
-520.055221	-163.72336	-431.567041	-323.458946	-0.800714	-0.044777	22215.94897
-463.595978	-235.441857	-398.759643	-416.5404	-1.563677	-0.80774	22217.4749
-426.210804	-275.878882	-339.24855	-460.792239	-0.800714	-1.570702	22213.66009
-407.136736	-343.782566	-275.15968	-489.02186	1.488174	1.481149	22222.81564
-387.299705	-361.330709	-223.278214	-547.769991	-3.089602	-0.044777	22202.21564
-323.973797	-413.975137	-201.152295	-580.577389	-0.037751	-0.80774	22190.00824
-268.277518	-450.597349	-121.041207	-620.251451	-0.800714	0.718186	22070.22309
-220.973828	-480.352896	-40.93012	-642.37737	-2.32664	-2.333665	22202.21564
-147.729405	-504.00474	33.840228	-646.955147	-1.563677	-0.044777	22199.16379
-70.670169	-549.782505	112.42539	-622.540339	2.251137	-0.044777	22242.65267
-13.447963	-552.834356	181.092037	-616.436637	0.725211	-0.80774	22242.65267
47.589055	-550.545467	227.632764	-622.540339	-0.037751	1.481149	22219.76379
110.152	-556.649169	313.08459	-579.814426	-2.32664	-3.096628	22225.10453
182.63346	-549.019542	393.95864	-588.969979	1.488174	-0.044777	22231.97119
216.966783	-527.656585	409.980858	-533.273699	-0.800714	-0.044777	22215.94897
273.426026	-486.456597	474.069728	-502.75519	-0.800714	-2.333665	22243.41563
296.314908	-454.412162	525.188231	-455.4515	-0.800714	-1.570702	22241.12674
375.663032	-436.86402	536.632672	-376.103375	3.0141	1.481149	22222.81564
413.811169	-397.189957	583.936362	-319.644133	-0.037751	-0.80774	22226.63045
442.04079	-332.338125	576.306734	-280.733033	-0.800714	0.718186	22225.86749
465.692635	-284.271472	587.751175	-233.429343	-2.32664	-1.570702	22199.16379
500.788921	-211.027049	596.906728	-155.607144	-3.089602	-2.333665	22219.00082
502.314847	-160.671509	580.121548	-71.681243	2.251137	1.481149	22235.02304
496.211145	-105.738192	563.336368	9.95577	-0.800714	0.718186	22216.71194
490.870406	-25.627104	561.04748	104.563149	1.488174	-0.80774	22227.39341
464.16671	31.595101	526.714156	145.763137	-3.089602	-0.044777	22210.60823
464.16671	78.898791	512.980827	215.955709	-0.037751	-0.80774	22194.58602
460.351896	142.987661	457.284547	259.444585	-0.800714	-0.80774	22196.87491
424.492647	206.313568	400.825305	315.903827	-0.037751	0.718186	22223.5786
405.418579	261.246885	364.203093	378.466772	0.725211	-0.80774	22149.57122
374.137107	310.0765	283.329043	446.370455	2.251137	-0.80774	22208.31935
376.425995	369.587593	245.180906	487.570443	2.251137	0.718186	22223.5786
331.411194	412.313507	187.958701	511.222288	-1.563677	-0.80774	22211.3712
280.29269	442.832016	120.81798	556.237089	1.488174	-0.044777	22202.97861
230.700112	472.587563	33.840228	576.07412	-0.800714	-0.044777	22212.13416
181.870497	500.817184	-28.722716	599.725965	1.488174	-1.570702	22231.20823
129.989031	498.528296	-50.848635	614.222257	0.725211	-0.044777	22208.31935
91.840894	517.602364	-101.204176	622.614847	-0.037751	-0.044777	22232.73415
39.959428	522.180141	-184.367114	624.140773	0.725211	-0.80774	22238.83786
-11.922038	506.920886	-225.567102	629.481512	-0.800714	-0.80774	7045.197913
-80.588684	495.476445	-291.181898	620.325959	-0.800714	-1.570702	19.074068
-110.344231	499.291259	-341.537438	607.355593	3.0141	-0.044777	13.733329
-148.492368	476.402377	-381.974463	560.051903	-0.800714	-0.80774	9.918516
-207.240499	457.328308	-416.307786	531.822282	-1.563677	-0.044777	19239.63134
-254.544188	433.676463	-453.692961	487.570443	1.488174	-0.80774	22204.50453
-308.714543	409.261656	-490.315172	402.881579	-3.089602	1.481149	22188.48232
-333.892313	354.328339	-525.411458	370.837144	-2.32664	-0.044777	22206.03046
-389.588593	314.654276	-552.878116	294.540871	-0.800714	-0.80774	22212.89712
-417.818214	262.77281	-564.322557	201.459417	-3.089602	-0.80774	22203.74157
-450.625612	220.046897	-575.004036	164.074242	2.251137	-0.80774	22223.5786
-483.433009	162.824692	-578.055887	90.066857	2.251137	0.718186	22250.2823
-502.507078	112.469151	-540.670713	18.34836	1.488174	0.718186	22224.34156
-516.240407	54.483983	-497.181837	-67.103467	1.488174	0.718186	22226.63045
-543.707066	15.572883	-518.544793	-118.984933	-0.037751	0.718186	22222.05268
-510.899668	-40.886359	-495.655911	-201.384908	-0.800714	-1.570702	22190.7712
-514.714482	-102.686341	-458.270737	-260.133039	-0.037751	-1.570702	22221.28971
-494.87745	-154.567807	-422.411488	-322.695984	1.488174	-0.044777	22246.46748
-505.558929	-207.212236	-378.922612	-384.495965	2.251137	-0.044777	21927.54906
-448.336724	-282.745547	-336.196699	-447.05891	-0.037751	-0.80774	22212.13416
-423.158953	-325.47146	-288.893009	-499.703339	-0.037751	-0.044777	22215.18601
-368.225636	-362.856634	-243.115245	-536.32555	-3.852565	-0.80774	22196.87491
-339.233052	-405.582547	-175.974524	-568.369985	-1.563677	-0.80774	22189.24528
-267.514555	-455.175125	-111.122692	-613.384786	0.725211	-0.044777	22215.18601
-211.818275	-500.189927	-49.32271	-649.244035	3.0141	-0.044777	22219.76379
-146.20348	-516.212144	20.106899	-621.777377	-1.563677	-0.80774	22195.34898
-91.270163	-544.441765	81.906881	-653.821811	-0.800714	-1.570702	22231.20823
-15.736852	-540.626952	197.877217	-601.177383	-0.800714	-0.80774	22209.08231
19.359434	-591.745455	226.869801	-611.858861	-3.852565	-0.044777	22203.74157
101.75941	-551.30843	318.425329	-593.547755	-0.037751	-0.80774	22222.81564
154.403839	-554.360281	364.966056	-555.399618	-2.32664	-1.570702	22221.28971
213.914932	-515.449181	426.003075	-543.192215	0.725211	0.718186	22224.34156
262.744547	-495.61215	461.099361	-502.75519	2.251137	-0.80774	22244.17859
294.026019	-481.878821	478.647504	-448.584835	-0.037751	-2.333665	22236.54897
377.188958	-420.841802	557.995629	-393.651518	0.725211	-0.044777	22220.52675
406.944505	-383.456628	562.573405	-332.614499	3.0141	0.718186	22231.20823
449.670418	-348.360342	601.484505	-279.97007	1.488174	-0.044777	22235.02304
471.033374	-289.612211	602.247467	-218.933051	3.0141	1.481149	22238.83786
493.922257	-228.575192	607.588207	-154.081219	0.725211	-2.333665	22236.54897
507.655586	-166.775211	572.491921	-101.43679	0.725211	-0.80774	22237.31193
516.811139	-79.797459	589.277101	6.140956	0.725211	-0.80774	22222.05268
495.448182	-40.123396	551.128964	73.281677	-0.037751	-0.80774	22222.81564
471.033374	9.469182	516.795641	147.289062	-0.800714	1.481149	22187.71935
471.796337	75.083977	506.877125	224.348299	0.725211	-0.80774	22203.74157
442.803753	144.513586	468.728988	275.466802	-1.563677	-1.570702	22219.00082
442.04079	199.446903	419.899373	324.296417	0.725211	-0.044777	22211.3712
419.151908	239.120965	373.358646	389.14825	1.488174	-0.044777	22201.45268
384.818585	300.157984	303.166074	412.037132	-1.563677	-0.044777	22199.92676
345.144523	348.224637	251.284608	485.281555	-0.800714	0.718186	22208.31935
322.255641	414.602395	169.647596	511.222288	-1.563677	-1.570702	22180.08972
284.870467	437.491277	110.136502	533.348207	-2.32664	-1.570702	22198.40083
232.989001	461.143122	52.914297	584.466711	0.725211	-0.044777	22222.05268
180.344572	503.869035	-16.515312	606.59263	-0.037751	-1.570702	22211.3712
127.700143	499.291259	-63.056039	599.725965	-0.037751	-0.044777	22208.31935
86.500155	517.602364	-117.226394	624.140773	0.725211	0.718186	22233.49712
53.692757	517.602364	-151.559717	614.222257	1.488174	-0.80774	22227.39341
-7.344262	517.602364	-249.218947	612.696332	-0.037751	1.481149	22219.76379
-51.5961	507.683849	-280.500419	618.037071	2.251137	-0.044777	26.703696
-108.818306	491.661631	-341.537438	595.148189	-0.037751	-0.80774	13.733329
-153.070144	480.21719	-381.974463	574.548195	2.251137	-0.044777	9.918516
-203.425685	468.772749	-401.048532	534.11117	2.251137	-0.044777	19372.38685
-238.521971	439.017202	-467.42629	470.0223	0.725211	-0.80774	22198.40083
-302.610841	403.157954	-490.315172	415.088983	-3.089602	-0.044777	22196.11194
-325.499723	378.743146	-513.204054	360.918629	-0.800714	0.718186	22212.13416
-373.566375	326.86168	-551.352191	299.118647	-0.037751	0.718186	22225.10453
-414.766363	281.083916	-556.69293	213.66682	-0.800714	0.718186	22213.66009
-458.255239	229.20245	-581.107738	174.755721	0.725211	-0.044777	22227.39341
-478.09227	168.165431	-573.47811	93.118708	0.725211	0.718186	22233.49712
-508.61078	110.180263	-567.374408	21.400211	-3.089602	-0.80774	22195.34898
-509.373742	56.009909	-529.989234	-64.051616	-2.32664	-0.80774	22209.84527
-529.210774	16.335846	-520.833681	-122.036784	-0.037751	0.718186	22213.66009
-525.39596	-59.960428	-496.418874	-212.066387	-0.800714	-0.80774	22206.79342
-512.425593	-108.790043	-472.004066	-268.525629	3.777062	0.718186	22224.34156
-509.373742	-169.064099	-437.670743	-330.325611	2.251137	0.718186	22215.94897
-468.173755	-214.841863	-416.307786	-384.495965	-0.800714	-0.80774	22210.60823
-453.677463	-272.064068	-377.396687	-464.607053	-0.800714	-1.570702	22203.74157
-433.840432	-326.997385	-303.389301	-482.918158	1.488174	0.718186	22209.08231
-378.144152	-365.145522	-227.85599	-535.562587	-0.037751	-1.570702	22200.68972
-311.003431	-397.189957	-165.293046	-560.740358	2.251137	-0.80774	22230.44527
-272.855294	-442.967721	-101.204176	-621.014414	-0.037751	-0.044777	22233.49712
-211.818275	-479.589933	-56.952337	-639.325519	-0.037751	0.718186	22185.43046
-166.040511	-515.449181	29.262452	-637.799594	1.488174	1.481149	22209.08231
-96.610902	-536.812138	88.773545	-631.695892	-0.800714	0.718186	22227.39341
-38.625734	-562.752871	165.069819	-633.98478	-2.32664	-1.570702	22199.16379
26.989062	-567.330648	246.706832	-613.384786	-0.037751	-0.044777	22216.71194
75.818677	-560.463983	302.403112	-599.651457	0.725211	-0.80774	22231.20823
158.218652	-539.101026	368.78087	-547.769991	-0.800714	-0.044777	22226.63045
213.914932	-526.13066	419.899373	-530.984811	-0.037751	-0.044777	22222.81564
265.796398	-500.189927	446.603069	-514.199631	-2.32664	-0.044777	22211.3712
310.8112	-476.538082	504.588237	-463.081127	-3.089602	-0.80774	22211.3712
343.618597	-423.13069	519.847492	-398.229295	-1.563677	1.481149	22202.21564
413.811169	-387.271442	563.336368	-347.110791	-2.32664	-0.80774	22220.52675
441.277828	-331.575162	580.884511	-274.629331	-0.800714	-0.80774	22231.97119
466.455598	-275.878882	596.143765	-221.22194	3.0141	2.244111	22235.786
492.396331	-223.234453	596.906728	-157.13307	2.251137	0.718186	22238.83786
506.892623	-156.856695	583.936362	-81.599759	-0.800714	0.718186	22235.02304
524.440766	-89.715974	577.83266	8.429844	-0.037751	-0.044777	22217.4749
493.159294	-43.93821	554.180815	90.066857	-2.32664	-3.096628	22222.81564
499.262996	34.646952	540.447486	138.133509	2.251137	0.718186	22237.31193
478.663002	72.795089	516.795641	187.726087	4.540025	2.244111	22232.73415
454.248194	136.120996	469.491951	264.785324	0.725211	-0.80774	22223.5786
451.959306	191.817276	434.395665	307.511237	0.725211	-0.80774	22231.20823
403.129691	251.328369	368.78087	371.600107	-0.037751	-0.80774	22206.03046
376.425995	303.972798	307.743851	414.32602	-1.563677	-0.044777	22204.50453
363.455629	352.03945	237.551279	470.785263	-1.563677	0.718186	22206.79342
318.440827	396.291289	186.432776	511.985251	-0.800714	-0.044777	22200.68972
281.055653	446.64683	136.840198	553.948201	1.488174	-0.80774	22214.42305
239.092702	474.876451	30.788377	550.89635	-0.800714	-0.80774	22211.3712
181.107534	496.239408	-37.878269	579.125971	-0.037751	-1.570702	22208.31935
121.596441	509.209774	-63.819002	606.59263	-2.32664	-0.044777	22187.71935
81.159416	518.365327	-99.678251	609.644481	-0.800714	-0.044777	22213.66009
34.618689	520.654215	-163.004158	621.851885	-0.037751	-0.80774	22210.60823
-6.581299	509.209774	-237.011543	621.088922	-0.800714	0.718186	22219.00082
-57.699802	510.7357	-294.996711	603.540779	-0.800714	-0.80774	56.459243
-88.981274	485.557929	-337.722625	608.881518	3.777062	0.718186	14.496292
-155.359033	475.639414	-384.263351	557.763015	-1.563677	-1.570702	9.918516
-216.396051	449.698681	-423.174451	511.985251	0.725211	-0.80774	17012.54311
-225.551604	467.246824	-489.552209	482.229704	0.725211	-0.80774	22183.14158
-301.847878	424.52091	-468.952215	439.503791	-0.800714	0.718186	22208.31935
-320.921946	382.55796	-529.226271	370.837144	3.0141	-0.80774	22247.23045
-370.514524	333.728345	-547.537377	307.511237	1.488174	-0.044777	22232.73415
-408.662661	277.269102	-553.641079	222.822373	-0.037751	0.718186	22208.31935
-452.151537	223.098748	-585.685514	136.607584	-0.037751	-0.80774	22233.49712
-475.803382	171.980245	-546.774414	77.09649	-0.037751	1.481149	22222.81564
-484.958935	117.80989	-556.69293	33.607614	-0.800714	-0.044777	22199.92676
-524.632997	69.743238	-534.567011	-53.370138	-1.563677	-1.570702	22221.28971
-520.055221	19.387697	-528.463309	-115.170119	-0.800714	-0.80774	22228.15638
-530.736699	-40.123396	-495.655911	-199.09602	-0.800714	-0.80774	22191.53417
-535.314476	-93.530788	-465.137402	-276.918219	-0.037751	0.718186	22219.00082
-526.158923	-172.11595	-417.833712	-330.325611	-3.089602	-1.570702	22206.79342
-466.647829	-220.945565	-420.885563	-380.681152	-2.32664	-1.570702	22197.63787
-446.047835	-258.330739	-330.85596	-436.377431	-1.563677	-0.80774	22196.11194
-434.603394	-318.604795	-278.211531	-487.495935	-0.037751	0.718186	22215.18601
-371.277487	-354.464044	-242.352282	-526.407034	0.725211	-1.570702	22204.50453
-308.714543	-409.397361	-196.574518	-558.451469	3.777062	-0.044777	22227.39341
-282.77381	-438.389945	-159.952307	-604.992196	-1.563677	-0.044777	22209.08231
-242.336785	-491.034374	-55.426412	-630.932929	-2.32664	-3.096628	22178.5638
-172.907175	-517.73807	-1.256058	-650.769961	-1.563677	-0.044777	22188.48232
-89.744237	-525.367697	102.506875	-646.955147	1.488174	-0.80774	22226.63045
-42.440547	-551.30843	196.351291	-611.858861	2.251137	0.718186	22236.54897
26.989062	-553.597318	241.366093	-616.436637	0.725211	1.481149	22241.12674
115.492739	-561.989908	308.506814	-602.703308	1.488174	-0.80774	22247.23045
149.826062	-549.019542	372.595684	-569.89591	2.251137	-0.044777	22225.86749
197.892715	-518.501032	407.691969	-531.747774	-1.563677	-0.044777	22222.05268
245.959367	-498.664001	435.158628	-504.281115	-0.800714	-1.570702	22187.71935
298.603796	-471.197343	486.277131	-476.051494	-2.32664	-0.80774	22206.79342
361.929703	-438.389945	541.210448	-400.518183	-0.800714	1.481149	22219.00082
411.522281	-396.426994	551.891927	-327.27376	0.725211	1.481149	22232.73415
434.411163	-334.627013	596.906728	-291.414511	-1.563677	-1.570702	22223.5786
460.351896	-294.95295	597.669691	-213.592312	0.725211	0.718186	22224.34156
493.159294	-228.575192	591.565989	-177.733064	-1.563677	-3.096628	22212.13416
496.211145	-163.72336	568.677107	-99.910864	-0.037751	0.718186	22212.89712
500.025958	-113.367819	587.751175	-14.459038	-0.800714	-0.044777	22212.13416
497.73707	-59.960428	556.469703	76.333528	1.488174	-0.044777	22226.63045
494.685219	25.491399	554.180815	140.422398	-0.800714	-0.044777	22229.6823
472.5593	77.372865	514.506753	196.88164	0.725211	-0.044777	22203.74157
458.063008	140.698772	473.306765	267.074212	-1.563677	-2.333665	22228.15638
442.803753	194.869127	416.08456	328.874194	-2.32664	-0.044777	22227.39341
429.070424	252.091332	368.78087	389.911213	0.725211	-0.044777	22199.92676
383.29266	307.024649	318.425329	415.088983	-1.563677	-1.570702	22207.55638
372.611181	376.454258	251.284608	480.703778	1.488174	0.718186	22238.07489
340.566746	406.209805	190.247589	519.614878	1.488174	-0.044777	22219.00082
277.240839	442.832016	127.684645	560.814866	0.725211	-0.044777	22206.03046
235.277889	465.720898	48.33652	580.651897	0.725211	-0.044777	22220.52675
173.477907	505.394961	-21.856051	585.229673	-2.32664	-1.570702	22198.40083
127.700143	516.839402	-66.10789	611.933369	-0.800714	0.718186	22176.27491
85.737192	514.550513	-108.070841	618.037071	0.725211	0.718186	22228.91934
48.352018	512.261625	-169.870822	632.533363	1.488174	-0.044777	22215.94897
-24.129442	513.024588	-212.596736	613.459295	-1.563677	-0.80774	22224.34156
-49.307212	511.498662	-282.026345	620.325959	-0.800714	-1.570702	34.333323
-98.136827	472.587563	-352.981879	595.148189	-3.089602	-0.80774	13.733329
-152.307182	482.506078	-380.448538	551.659313	-0.800714	1.481149	9.918516
-198.847909	470.298675	-408.678159	534.874133	1.488174	0.718186	13135.92944
-248.440486	435.202389	-458.270737	489.859331	0.725211	-0.044777	22161.77862
-300.321953	428.335724	-481.159619	419.666759	-0.800714	-0.044777	22209.84527
-314.818245	384.083885	-499.470725	394.488989	-0.800714	-1.570702	22243.41563
-366.699711	333.728345	-530.752197	312.089013	0.725211	-0.80774	22223.5786
-409.425624	274.217251	-539.144787	225.111261	-1.563677	-1.570702	22219.00082
-448.336724	228.439487	-591.026253	146.5261	3.0141	-0.80774	22231.20823
-487.247823	184.187648	-563.559595	83.200192	-0.037751	-0.80774	22220.52675
-479.618196	127.728406	-564.322557	36.659465	3.777062	0.718186	22234.26008
-520.055221	88.817306	-521.596644	-33.533106	0.725211	-1.570702	22244.94156
-498.692264	-1.212297	-513.204054	-108.303455	1.488174	-0.80774	22205.2675
-513.951519	-27.15303	-484.21147	-199.09602	-0.037751	-1.570702	22219.00082
-511.662631	-100.397453	-478.107768	-268.525629	-0.800714	-0.044777	22227.39341
-517.00337	-168.301136	-447.589259	-326.510797	-0.800714	-0.044777	22199.92676
-468.936717	-209.501124	-424.700377	-395.940406	-0.037751	-0.044777	22202.97861
-448.336724	-272.827031	-360.611507	-439.429282	-0.037751	-0.80774	22217.4749
-439.181171	-304.871466	-307.204115	-488.258898	-0.037751	0.718186	22218.23786
-387.299705	-357.515895	-228.618953	-517.251482	1.488174	-0.044777	22189.24528
-323.210835	-407.108473	-179.789338	-576.762575	-1.563677	-0.80774	22218.23786
-295.744176	-437.626982	-147.744903	-617.962563	-3.852565	0.718186	22190.7712
-223.262716	-487.21956	-73.737518	-630.932929	-3.089602	-2.333665	22183.14158
-165.277548	-516.212144	18.580974	-614.147749	-1.563677	0.718186	22202.97861
-111.107194	-535.286213	75.803179	-655.347737	1.488174	1.481149	22230.44527
-44.729436	-558.175095	175.751297	-616.436637	1.488174	-0.80774	22148.04529
39.196465	-549.782505	229.158689	-618.725526	0.725211	-0.044777	22239.60082
85.737192	-553.597318	294.010522	-617.1996	-0.037751	-0.80774	22236.54897
167.374205	-545.967691	375.647535	-575.999612	-0.800714	-0.044777	22215.18601
200.181603	-523.078809	420.662336	-545.481103	2.251137	1.481149	22225.86749
257.403808	-487.982523	479.410467	-498.940376	0.725211	-0.044777	22231.97119
281.818616	-458.989939	516.032678	-484.444084	3.0141	-0.80774	22236.54897
364.218591	-425.419578	551.891927	-376.866338	0.725211	-0.044777	22236.54897
420.677834	-394.901069	582.410436	-333.377462	1.488174	-0.044777	22238.07489
440.514865	-355.227007	599.958579	-276.155257	-0.037751	-0.80774	22221.28971
438.98894	-285.797398	587.751175	-221.984902	1.488174	1.481149	22218.23786
512.996325	-226.286304	560.284517	-211.303424	-3.852565	-3.096628	22212.89712
495.448182	-170.590024	570.965995	-91.518274	-0.800714	0.718186	22213.66009
492.396331	-109.553005	551.128964	-13.696075	-1.563677	-0.044777	22220.52675
504.603735	-41.649322	554.943778	68.7039	-0.037751	-0.044777	22231.97119
493.922257	9.469182	521.373417	138.133509	1.488174	0.718186	22214.42305
466.455598	75.083977	504.588237	203.748305	-1.563677	-0.044777	22199.92676
444.329679	144.513586	497.721572	267.837175	-1.563677	-1.570702	22202.97861
448.907455	184.187648	426.003075	325.05938	-0.800714	-0.044777	22178.5638
426.781536	229.965413	370.306795	383.044548	-1.563677	-1.570702	22196.87491
387.107473	292.528357	303.166074	428.822312	-0.800714	-0.80774	22222.81564
352.77415	363.483891	284.092006	473.837114	2.251137	1.481149	22228.91934
343.618597	400.106103	201.69203	504.355623	-0.037751	-0.80774	22210.60823
282.581578	412.313507	156.677229	565.392642	-1.563677	-1.570702	22212.13416
235.277889	467.246824	44.521707	564.629679	-0.800714	-0.044777	22197.63787
192.551975	490.898669	-6.596797	610.407444	0.725211	-1.570702	22190.00824
146.011249	513.024588	-65.344927	602.014853	1.488174	0.718186	22232.73415
76.581639	515.313476	-92.811586	613.459295	2.251137	0.718186	22248.75637
45.300167	529.809768	-167.581934	611.933369	3.0141	-0.80774	22151.09714
-2.766485	519.12829	-221.752288	610.407444	-0.037751	1.481149	22235.02304
-44.729436	506.920886	-295.759674	624.903736	-1.563677	-0.80774	35.096286
-115.68497	487.083855	-352.218917	593.622263	-3.852565	-0.80774	13.733329
-157.647921	468.009786	-404.863345	544.029685	-1.563677	-0.044777	9.918516
-186.640505	474.876451	-402.574457	527.244505	-0.800714	-0.80774	13480.7886
-242.336785	447.409793	-450.64111	489.859331	-0.800714	-0.80774	22170.17121
-295.744176	422.232022	-465.137402	434.926014	-0.037751	0.718186	22212.89712
-339.996015	371.113519	-532.278122	373.126032	-1.563677	-1.570702	22225.10453
-373.566375	326.098717	-544.485526	304.459386	-0.800714	0.718186	22194.58602
-409.425624	275.743177	-562.033669	241.896442	-0.800714	0.718186	22204.50453
-436.892282	236.832077	-591.789216	147.289062	0.725211	-0.044777	22225.10453
-469.69968	169.691356	-555.167005	115.244627	-0.037751	1.481149	22210.60823
-490.299674	123.913592	-558.218855	58.785385	2.251137	-0.044777	22234.26008
-510.136705	82.713604	-513.204054	-41.162734	-0.037751	-0.044777	22244.17859
-500.981152	36.172877	-513.967017	-111.355306	1.488174	1.481149	22222.05268
-517.00337	-42.412285	-492.60406	-196.044169	1.488174	-1.570702	22221.28971
-515.477444	-92.767825	-464.374439	-247.925635	-1.563677	-1.570702	22201.45268
-507.084854	-149.99003	-438.433706	-315.066356	0.725211	-0.044777	22215.18601
-465.121904	-198.819646	-414.018898	-363.895971	1.488174	-0.044777	22217.4749
-468.173755	-275.115919	-344.589289	-419.592251	2.251137	0.718186	22228.15638
-432.314506	-305.634429	-307.967078	-494.362599	0.725211	-1.570702	22212.89712
-383.484891	-344.545528	-245.404133	-524.881109	-0.800714	-0.80774	22212.13416
-338.470089	-404.819585	-192.759704	-565.318134	-0.037751	-0.80774	22215.94897
-284.299735	-439.152908	-141.641201	-605.755159	-0.800714	-0.044777	22178.5638
-217.921977	-471.960305	-43.219008	-646.192184	-2.32664	-1.570702	22200.68972
-175.196064	-503.241778	7.899495	-612.621824	0.725211	2.244111	22223.5786
-105.766455	-538.338064	77.329104	-640.851445	-0.037751	0.718186	22227.39341
-35.573883	-565.041759	160.492043	-617.1996	0.725211	-0.044777	22222.81564
15.544621	-560.463983	241.366093	-608.044047	-1.563677	-0.80774	22209.84527
83.448304	-553.597318	290.195708	-607.281085	-0.037751	-0.80774	22217.4749
150.589025	-552.071393	335.210509	-583.62924	-0.800714	-1.570702	22206.03046
202.470491	-526.13066	393.195677	-538.614438	-0.800714	0.718186	22220.52675
252.063069	-491.797337	471.017877	-491.310749	-0.037751	-0.044777	22235.02304
304.707498	-476.538082	494.669721	-467.658904	3.0141	-0.044777	22235.02304
348.959337	-444.493647	535.106747	-405.095959	2.251137	-0.044777	22232.73415
409.233393	-392.612181	547.31415	-341.007089	2.251137	-0.80774	22235.786
438.225977	-337.678864	593.854877	-284.547847	0.725211	-1.570702	22215.18601
456.537082	-282.745547	587.751175	-244.110822	-0.800714	0.718186	22224.34156
493.159294	-238.493708	599.958579	-167.814548	3.0141	-0.044777	22251.80822
488.581517	-182.034465	581.647473	-111.355306	-0.800714	-0.80774	22227.39341
519.100027	-114.893745	606.825244	-16.747926	2.251137	-0.044777	22237.31193
492.396331	-46.990061	533.580821	78.622416	3.0141	-1.570702	22240.36378
494.685219	7.943256	543.499337	128.214994	-0.037751	-0.044777	22209.08231
464.929673	58.298797	487.803057	181.622385	-3.089602	-0.80774	22197.63787
455.77412	117.046927	483.988243	251.814957	-0.037751	-0.044777	22217.4749
440.514865	170.454319	433.632703	295.303833	-1.563677	-0.80774	22212.13416
433.6482	254.38022	394.721603	383.044548	-0.800714	-1.570702	22211.3712
393.974138	287.950581	313.847553	408.222318	-0.037751	-0.044777	22208.31935
358.114889	335.25427	245.943869	460.103784	-1.563677	0.718186	22202.97861
340.566746	371.113519	194.062403	495.963033	-2.32664	-0.80774	22186.19343
291.737131	428.335724	126.921682	492.148219	-1.563677	-0.044777	22102.26753
210.863081	453.513494	53.67726	570.733381	-3.089602	-0.80774	22198.40083
197.892715	493.187557	-16.515312	594.385226	-1.563677	-1.570702	22205.2675
150.589025	497.765333	-52.374561	609.644481	1.488174	0.718186	22229.6823
101.75941	522.180141	-102.730102	618.800034	-0.800714	-1.570702	22238.07489
39.196465	519.891253	-159.189344	618.037071	0.725211	-0.044777	22223.5786
-8.870187	511.498662	-209.544885	639.400028	-0.037751	-0.044777	22228.91934
-47.781287	490.135706	-255.322649	619.562996	-0.800714	-0.80774	36.622211
-88.218312	501.580147	-330.85596	602.777816	-0.800714	-0.044777	14.496292
-146.966442	491.661631	-361.374469	565.392642	0.725211	-0.044777	11.444441
-188.16643	464.194973	-391.892979	558.525977	-0.037751	0.718186	13729.51445
-239.284934	471.8246	-437.670743	473.837114	-0.037751	-0.80774	22177.03787
-289.640474	420.706097	-507.100352	421.955648	2.251137	0.718186	22222.81564
-319.396021	394.765364	-513.204054	384.570473	-0.800714	-1.570702	22219.76379
-356.018232	342.120935	-519.307756	320.481604	-1.563677	0.718186	22199.16379
-403.321922	295.580208	-555.167005	227.40015	-0.037751	1.481149	22220.52675
-466.647829	218.520971	-571.952185	133.555733	-0.800714	-0.044777	22229.6823
-494.87745	183.424686	-568.137371	87.015006	-0.800714	0.718186	22215.18601
-488.773749	122.387667	-550.589228	55.733534	0.725211	-0.80774	22228.91934
-523.107072	72.032126	-523.12257	-25.140516	-2.32664	-0.80774	22213.66009
-535.314476	7.943256	-542.959601	-120.510858	-1.563677	-0.044777	22189.24528
-537.603364	-40.123396	-521.596644	-170.866399	-0.800714	-1.570702	22190.00824
-536.077438	-86.664123	-467.42629	-250.977486	-0.037751	1.481149	22224.34156
-508.61078	-146.175217	-434.618892	-316.592282	0.725211	-0.80774	22210.60823
-478.09227	-196.530757	-401.811494	-385.258928	0.725211	-0.80774	22217.4749
-449.862649	-250.701112	-366.715209	-431.036692	0.725211	-0.044777	22229.6823
-431.551543	-309.449242	-304.915227	-469.184829	1.488174	1.481149	22199.16379
-411.714512	-354.464044	-248.455984	-547.007028	-0.037751	-0.80774	22196.87491
-339.996015	-403.293659	-182.841189	-562.266283	1.488174	-0.80774	22209.08231
-284.299735	-431.52328	-126.381946	-578.288501	0.725211	-0.80774	22212.89712
-237.759008	-458.989939	-54.663449	-643.903296	1.488174	-1.570702	22212.13416
-171.38125	-500.952889	14.003197	-615.673675	-1.563677	-0.80774	22221.28971
-108.055343	-543.678803	62.06985	-654.584774	0.725211	-0.80774	22228.91934
-25.655367	-545.967691	155.151304	-604.229234	-0.800714	-2.333665	22219.76379
14.781658	-568.09361	202.454993	-611.095898	-0.037751	0.718186	22215.18601
70.477938	-568.09361	279.51423	-600.41442	0.725211	-0.044777	22213.66009
142.959398	-551.30843	351.232727	-593.547755	-2.32664	-0.80774	22215.94897
195.603826	-532.234362	403.877156	-544.71814	-1.563677	-0.80774	22231.97119
240.618628	-495.61215	447.366032	-485.970009	-0.037751	-1.570702	22223.5786
300.892684	-477.301045	500.010461	-493.599637	-1.563677	-0.044777	22212.13416
348.959337	-439.91587	545.025262	-437.903357	-1.563677	0.718186	22212.89712
398.551914	-416.264026	569.44007	-352.45153	-0.800714	0.718186	22209.84527
438.225977	-380.404777	577.83266	-297.518213	-3.089602	-2.333665	22209.84527
467.218561	-309.449242	564.099331	-237.244157	2.251137	-0.044777	22228.91934
492.396331	-231.627043	593.854877	-191.466393	1.488174	-2.333665	22241.12674
501.551884	-168.301136	598.432654	-93.807163	-0.037751	-0.044777	22229.6823
502.314847	-111.078931	574.780809	-21.325703	0.725211	-0.80774	22232.73415
506.12966	-59.960428	542.736374	77.859453	-0.037751	-0.044777	22230.44527
478.663002	16.335846	526.714156	118.296478	-1.563677	-0.044777	22188.48232
468.744486	57.535834	516.032678	184.674236	-1.563677	-1.570702	22217.4749
461.877822	132.306182	488.56602	264.785324	0.725211	-0.80774	22246.46748
440.514865	194.869127	412.269746	315.140864	-0.037751	0.718186	22207.55638
419.914871	238.358003	396.247528	370.074181	-1.563677	-0.80774	22209.08231
397.025989	299.395022	314.610516	410.511207	0.725211	-0.044777	22219.00082
363.455629	343.64686	266.543863	456.288971	-0.800714	0.718186	22199.92676
323.018603	390.95055	201.69203	505.118586	-1.563677	-0.044777	22192.29713
288.68528	417.654246	140.655012	548.607462	-1.563677	-1.570702	22218.23786
250.537143	458.854234	48.33652	577.600046	-0.037751	-0.044777	22204.50453
190.263087	500.054221	-7.359759	576.07412	-0.037751	-1.570702	22193.82305
142.196435	513.787551	-34.826418	605.066704	-0.037751	0.718186	22230.44527
97.944596	509.972737	-99.678251	616.511145	-1.563677	-1.570702	22194.58602
52.929795	511.498662	-165.293046	622.614847	-1.563677	-0.80774	22210.60823
-8.870187	499.291259	-204.204146	626.429661	-0.800714	-0.044777	22224.34156
-30.996106	511.498662	-301.863376	594.385226	-1.563677	-1.570702	53.407392
-81.351647	484.794967	-343.826326	605.829667	-0.800714	-0.80774	13.733329
-133.233113	493.187557	-372.055948	580.651897	3.777062	1.481149	12.970367
-188.929393	466.483861	-401.811494	541.740797	0.725211	-0.80774	14028.59584
-228.603455	447.409793	-456.744811	504.355623	-2.32664	-0.80774	22170.17121
-288.114549	417.654246	-466.663327	446.370455	-0.800714	-0.044777	22213.66009
-309.477505	378.743146	-503.285538	392.200101	-0.800714	-2.333665	22213.66009
-357.544158	342.883898	-530.752197	325.822343	-0.037751	-0.80774	22238.83786
-386.536742	282.609841	-533.804048	248.000144	1.488174	-0.044777	22241.12674
-438.418208	242.935779	-591.789216	156.444615	1.488174	-0.80774	22232.73415
-469.69968	205.550605	-543.722563	119.059441	-0.800714	-0.80774	22223.5786
-485.721898	123.150629	-551.352191	42.000205	-0.037751	-0.80774	22225.86749
-521.581146	90.343232	-523.12257	-49.555324	-0.800714	-0.044777	22190.00824
-513.188556	13.283995	-505.574427	-108.303455	-2.32664	-0.044777	22202.21564
-516.240407	-31.730806	-502.522576	-186.888616	-0.037751	-0.80774	22224.34156
-512.425593	-95.056713	-435.381855	-254.029337	0.725211	0.718186	22225.10453
-481.907084	-143.886329	-417.833712	-335.66635	-2.32664	-0.80774	22193.06009
-496.403376	-205.68631	-416.307786	-380.681152	-2.32664	-1.570702	22209.08231
-452.151537	-269.77518	-344.589289	-423.407065	0.725211	1.481149	22202.97861
-436.12932	-301.819615	-298.048562	-476.051494	-0.037751	1.481149	22167.88232
-403.321922	-358.278858	-244.641171	-541.666289	-1.563677	-0.044777	22200.68972
-336.181201	-394.901069	-186.656003	-553.873693	-1.563677	-0.80774	22220.52675
-288.114549	-438.389945	-197.337481	-601.940345	1.488174	0.718186	22210.60823
-236.233083	-466.619566	-70.685667	-648.481072	1.488174	-1.570702	22216.71194
-175.196064	-496.375113	-1.256058	-621.777377	1.488174	1.481149	22235.786
-108.055343	-536.812138	61.306887	-649.244035	1.488174	-0.80774	22216.71194
-42.440547	-569.619536	149.810564	-623.303302	-0.800714	-0.80774	22223.5786
33.855726	-543.678803	230.684614	-608.044047	1.488174	1.481149	22232.73415
86.500155	-529.945473	277.988304	-630.169967	0.725211	-0.80774	22232.73415
155.166801	-549.782505	345.129025	-602.703308	2.251137	-0.044777	22238.07489
201.707528	-532.997324	400.062342	-542.429252	2.251137	-0.044777	22237.31193
258.166771	-524.604734	458.810473	-507.332966	-0.037751	-0.80774	22217.4749
281.818616	-484.930672	462.625287	-502.75519	-1.563677	-0.044777	22215.18601
333.700082	-449.834386	538.158597	-424.170028	-0.037751	-0.044777	22217.4749
401.603765	-411.686249	543.499337	-329.562648	0.725211	1.481149	22215.94897
434.411163	-362.856634	583.936362	-316.592282	1.488174	0.718186	22211.3712
480.95189	-324.708497	581.647473	-250.214524	-1.563677	-0.80774	22231.20823
487.818555	-263.671478	581.647473	-205.199722	-1.563677	-3.096628	22226.63045
484.766704	-199.582608	577.83266	-108.303455	-1.563677	0.718186	22202.21564
496.974108	-128.627074	568.677107	-36.584957	0.725211	-0.80774	22217.4749
499.262996	-56.908577	530.52897	70.229826	-3.089602	-2.333665	22211.3712
499.262996	-3.501185	532.054896	104.563149	-0.800714	-0.044777	22208.31935
469.507449	82.713604	499.247498	161.022392	0.725211	-0.80774	22226.63045
472.5593	136.120996	461.099361	255.629771	1.488174	-0.80774	22218.23786
449.670418	197.158015	442.788255	307.511237	1.488174	0.718186	22220.52675
419.914871	238.358003	366.491982	359.392703	-1.563677	-0.80774	22215.94897
396.263026	281.083916	349.706801	387.622324	-0.037751	-0.044777	22215.18601
378.714883	348.987599	235.262391	456.288971	1.488174	0.718186	22201.45268
335.98897	401.632028	190.247589	518.088952	3.777062	-0.80774	22232.73415
290.974169	413.076469	137.603161	558.525977	0.725211	-0.80774	22223.5786
229.93715	460.380159	68.936514	571.496344	-0.037751	0.718186	22182.37861
200.944566	493.950519	-20.330126	615.748183	0.725211	-2.333665	22206.03046
141.433472	506.157923	-37.115306	588.281524	-0.800714	-0.044777	22228.15638
104.048298	502.34311	-94.337511	598.20004	-0.800714	-2.333665	22195.34898
49.877944	519.891253	-137.826387	623.37781	-0.800714	-0.044777	22217.4749
5.626105	525.994954	-205.730071	625.666698	0.725211	1.481149	22234.26008
-24.129442	506.157923	-243.115245	619.562996	-0.800714	-0.80774	91.555528
-76.010908	497.00237	-324.752258	589.044487	1.488174	-0.80774	14.496292
-135.522001	491.661631	-391.130016	577.600046	-0.800714	-0.044777	13.733329
-182.825691	471.8246	-410.967047	524.192654	0.725211	-0.044777	8620.715964
-249.203449	438.25424	-456.744811	476.888965	-1.563677	-0.044777	22136.60085
-275.144182	416.12832	-469.715178	437.214902	-1.563677	0.718186	22212.89712
-320.921946	388.661662	-508.626278	373.126032	0.725211	-0.80774	22212.89712
-357.544158	356.617227	-556.69293	336.503821	2.251137	0.718186	22147.28233
-386.536742	304.735761	-535.329973	233.503852	3.0141	-0.044777	22239.60082
-430.788581	252.854295	-560.507744	146.5261	-0.800714	-1.570702	22218.23786
-454.440425	192.580238	-554.404042	116.00759	-0.037751	-0.044777	22221.28971
-479.618196	140.698772	-566.611446	46.577981	2.251137	-0.80774	22228.15638
-513.951519	77.372865	-525.411458	-25.903479	-0.037751	1.481149	22217.4749
-493.351525	56.009909	-512.441091	-106.014566	1.488174	-0.044777	22237.31193
-504.795966	-12.656738	-487.263321	-173.91825	1.488174	-0.80774	22220.52675
-502.507078	-72.167831	-469.715178	-249.451561	0.725211	-0.80774	22218.23786
-507.084854	-145.412254	-438.433706	-312.777468	-0.800714	0.718186	22218.23786
-499.455227	-211.027049	-409.441122	-385.258928	-0.037751	0.718186	22212.13416
-472.751531	-269.012217	-359.085581	-411.199661	-1.563677	-0.80774	22196.11194
-431.551543	-293.427025	-314.833742	-476.814457	-0.800714	-0.80774	22204.50453
-379.670077	-337.678864	-246.167096	-529.458885	-0.800714	-0.80774	22221.28971
-338.470089	-399.478845	-204.204146	-568.369985	-0.037751	-0.044777	22222.81564
-283.536772	-428.471429	-146.218978	-601.940345	-0.037751	-0.80774	22209.08231
-239.284934	-500.189927	-98.152325	-631.695892	-2.32664	-1.570702	22191.53417
-185.877542	-500.952889	-10.41161	-621.014414	-2.32664	1.481149	22209.84527
-114.159045	-529.182511	54.440222	-644.666259	0.725211	-0.044777	22209.84527
-49.307212	-542.91584	150.573527	-611.095898	-2.32664	-0.80774	22216.71194
14.018695	-558.175095	216.951285	-619.488488	1.488174	0.718186	22238.07489
90.314969	-537.575101	293.247559	-582.866277	3.0141	0.718186	22233.49712
146.011249	-555.123244	348.180876	-601.940345	1.488174	-0.044777	22233.49712
194.077901	-537.575101	400.062342	-532.510736	0.725211	-0.80774	22234.26008
246.72233	-497.138076	448.891957	-510.384817	1.488174	-0.80774	22215.94897
296.314908	-472.723268	480.173429	-483.681121	-0.037751	-0.044777	22223.5786
333.700082	-436.101057	546.551188	-400.518183	2.251137	-0.044777	22254.86007
407.707467	-397.189957	562.573405	-337.955238	1.488174	-1.570702	22228.15638
432.885238	-372.77515	580.884511	-289.888586	-0.800714	-0.80774	22179.32676
458.825971	-303.345541	586.988213	-243.347859	-0.800714	1.481149	22238.83786
472.5593	-256.041851	596.906728	-205.962685	-0.800714	-0.80774	22212.89712
471.796337	-198.819646	596.143765	-125.088635	-2.32664	-0.044777	22202.97861
501.551884	-121.760409	574.017846	-40.399771	-0.037751	-0.044777	22225.10453
506.892623	-50.804875	534.343784	68.7039	-0.800714	-2.333665	22213.66009
493.159294	0.313629	565.625256	113.718702	1.488174	0.718186	22211.3712
469.507449	61.350648	512.980827	190.014976	1.488174	-0.044777	22216.71194
467.981524	107.891375	475.595653	238.844591	-2.32664	-0.044777	22202.21564
438.225977	174.269133	418.373448	284.622355	-0.800714	-0.044777	22203.74157
393.974138	220.80986	350.469764	341.081597	-0.800714	-0.80774	22186.95639
400.07784	275.743177	327.580882	413.563057	-0.800714	-0.044777	22204.50453
368.033405	336.017233	263.492012	457.814896	-0.037751	0.718186	22202.97861
358.114889	377.980183	239.840167	492.911182	1.488174	-0.80774	22219.76379
300.892684	410.787581	170.410558	547.081536	0.725211	-0.044777	22228.91934
249.774181	455.802383	89.536508	564.629679	2.251137	1.481149	22212.89712
205.522342	476.402377	-20.330126	597.437077	-0.037751	-0.80774	22219.00082
158.981615	493.950519	-43.981971	602.014853	-0.037751	0.718186	22230.44527
104.048298	518.365327	-84.418996	614.222257	3.0141	-0.80774	22235.02304
33.855726	505.394961	-150.796754	621.851885	0.725211	-0.80774	22244.94156
4.100179	519.12829	-208.018959	643.214841	1.488174	-0.044777	22247.99341
-31.759069	507.683849	-259.900425	612.696332	1.488174	-0.044777	87.740715
-94.322014	503.106072	-294.996711	602.014853	-2.32664	-1.570702	13.733329
-133.233113	474.876451	-372.055948	555.474127	-1.563677	-0.80774	12.970367
-188.16643	475.639414	-404.100383	531.059319	-1.563677	-0.044777	2121.036409
-243.86271	457.328308	-448.352221	517.32599	-1.563677	-0.044777	22133.549
-272.855294	424.52091	-473.529992	442.555641	-0.800714	-0.044777	22217.4749
-314.818245	390.187587	-522.359607	375.414921	1.488174	0.718186	22211.3712
-365.936748	345.172786	-533.804048	327.348268	2.251137	1.481149	22225.10453
-397.21822	285.661692	-512.441091	244.18533	-0.800714	0.718186	22211.3712
-442.233022	232.254301	-576.529961	152.629801	-0.800714	-0.044777	22201.45268
-453.677463	182.661723	-552.878116	118.296478	-1.563677	0.718186	22215.94897
-498.692264	142.224698	-539.90775	33.607614	-0.800714	-2.333665	22224.34156
-507.084854	91.869157	-543.722563	-10.644224	-0.800714	-0.80774	22212.89712
-507.847817	13.283995	-513.967017	-93.0442	1.488174	-0.044777	22207.55638
-518.529295	-17.234514	-501.759613	-188.414542	-0.037751	-1.570702	22231.20823
-518.529295	-86.664123	-465.900364	-230.377492	-0.037751	-0.044777	22215.18601
-496.403376	-133.20485	-432.330004	-297.518213	2.251137	0.718186	22212.13416
-484.958935	-194.241869	-418.596675	-361.607083	2.251137	-0.044777	22220.52675
-445.284873	-230.864081	-362.137432	-424.170028	-0.800714	-2.333665	22225.10453
-437.655245	-309.449242	-315.596705	-474.525568	-0.037751	1.481149	22217.4749
-375.855264	-367.43441	-294.996711	-535.562587	-0.800714	-2.333665	22205.2675
-347.625642	-386.508479	-219.4634	-563.792209	1.488174	1.481149	22200.68972
-302.610841	-445.25661	-148.507866	-597.362569	-2.32664	-0.80774	22199.92676
-240.810859	-451.360312	-81.367145	-626.355153	-0.800714	-1.570702	22176.27491
-172.907175	-497.901038	-8.122722	-621.014414	-0.800714	0.718186	22217.4749
-108.055343	-535.286213	68.173552	-647.71811	-1.563677	-0.80774	22218.23786
-60.751653	-541.389914	142.180937	-608.80701	-0.037751	-0.044777	22229.6823
17.833509	-564.278797	209.321658	-629.407004	-0.037751	-0.044777	22229.6823
67.426087	-567.330648	269.595714	-595.073681	-0.800714	-0.044777	22204.50453
113.966814	-561.226946	336.736435	-581.340351	-2.32664	-0.80774	22212.13416
205.522342	-532.997324	390.143827	-540.140364	-3.089602	-0.80774	22186.95639
263.50751	-514.686219	450.417883	-546.244066	-2.32664	-1.570702	22206.79342
304.707498	-479.589933	483.22528	-473.762606	1.488174	1.481149	22226.63045
345.144523	-430.760318	531.291933	-413.488549	1.488174	-0.044777	22249.51933
394.737101	-404.056622	566.388219	-360.84412	2.251137	0.718186	22228.91934
437.463014	-355.227007	576.306734	-313.540431	2.251137	-0.80774	22229.6823
461.114859	-318.604795	590.803026	-245.636747	0.725211	-0.044777	22233.49712
484.003741	-247.649261	597.669691	-204.436759	-0.800714	-1.570702	22212.89712
495.448182	-181.271503	593.854877	-101.43679	1.488174	0.718186	22225.86749
510.707437	-127.864111	582.410436	-39.636808	-0.037751	-1.570702	22249.51933
505.366698	-57.671539	555.70674	44.289093	1.488174	-0.044777	22209.84527
483.240778	-9.604887	524.425268	109.140925	1.488174	-0.044777	22221.28971
483.240778	59.824722	501.536386	188.48905	3.0141	0.718186	22233.49712
450.433381	118.572853	482.462318	249.526069	-0.800714	1.481149	22193.06009
422.203759	175.795058	437.447516	289.200131	-2.32664	-0.044777	22202.21564
413.048206	222.335785	389.380864	349.474188	0.725211	-0.80774	22219.76379
406.944505	284.89873	327.580882	410.511207	-0.800714	-0.80774	22203.74157
376.425995	342.883898	271.884602	426.533424	2.251137	1.481149	22204.50453
341.329709	389.424625	215.42536	491.385257	-0.800714	-0.80774	22227.39341
306.996386	416.12832	162.017968	545.555611	-2.32664	-0.044777	22171.69713
252.826032	454.276457	63.595775	569.207456	-2.32664	-0.80774	22189.24528
219.255671	480.21719	-0.493095	593.622263	-2.32664	-1.570702	22199.16379
167.374205	504.631998	-43.219008	599.725965	-1.563677	1.481149	22215.94897
104.811261	513.787551	-89.759735	610.407444	-0.037751	-0.044777	22226.63045
65.900161	525.231992	-150.033791	627.192624	3.777062	-0.044777	22246.46748
23.937211	500.817184	-195.048593	624.140773	-0.037751	-0.044777	22228.91934
-26.41833	503.106072	-241.58932	610.407444	-0.037751	-0.044777	177.007355
-74.484982	488.60978	-321.700407	611.170406	-1.563677	-0.80774	14.496292
-130.944225	485.557929	-350.692991	585.229673	-0.800714	-0.044777	12.970367
-176.721989	477.165339	-404.863345	543.266723	1.488174	-0.044777	9.918516
-233.181232	467.246824	-430.041116	513.511176	0.725211	0.718186	22103.79345
-284.299735	413.839432	-479.633694	446.370455	0.725211	1.481149	22219.76379
-305.662692	390.95055	-510.152203	398.303803	2.251137	-0.80774	22219.00082
-359.833046	341.357972	-539.90775	336.503821	3.0141	0.718186	22223.5786
-391.114518	277.269102	-554.404042	261.733473	-0.800714	-0.044777	22207.55638
-420.870065	245.98763	-563.559595	171.70387	1.488174	-0.044777	22210.60823
-467.410792	205.550605	-564.322557	125.926106	0.725211	2.244111	22226.63045
-507.084854	139.172847	-556.69293	56.496497	0.725211	-0.044777	22231.97119
-497.929301	84.23953	-537.618862	-8.355336	-2.32664	-1.570702	22208.31935
-534.551513	17.098809	-524.648495	-106.777529	-0.800714	0.718186	22208.31935
-513.951519	-29.441918	-486.500358	-157.896032	-3.089602	-2.333665	22215.18601
-514.714482	-90.478937	-504.811464	-239.533045	-0.037751	0.718186	22177.03787
-508.61078	-150.752993	-425.463339	-322.695984	-2.32664	-1.570702	22215.18601
-489.536711	-195.767795	-395.707793	-357.79227	-0.037751	-0.044777	22224.34156
-455.203388	-238.493708	-385.789277	-439.429282	1.488174	-0.80774	22211.3712
-420.870065	-285.797398	-336.196699	-472.23668	-0.037751	-0.80774	22215.18601
-401.033034	-327.760348	-246.930059	-512.673705	1.488174	-0.80774	22218.23786
-339.996015	-402.530696	-187.418965	-547.007028	2.251137	0.718186	22180.85269
-289.640474	-439.91587	-141.641201	-582.866277	-0.037751	-0.044777	22199.16379
-237.759008	-473.486231	-88.996772	-633.221818	1.488174	-1.570702	22217.4749
-179.77384	-491.034374	-8.885685	-627.881078	-0.037751	-0.044777	22231.20823
-92.033125	-510.108442	32.314303	-659.162551	3.0141	-0.80774	22239.60082
-53.884989	-581.82694	165.832782	-630.932929	1.488174	0.718186	22241.12674
13.255732	-540.626952	218.477211	-617.962563	-0.037751	-0.044777	22217.4749
53.692757	-569.619536	285.617932	-591.258867	-2.32664	-1.570702	22211.3712
119.307553	-558.938057	329.86977	-601.940345	-1.563677	0.718186	22219.76379
184.159385	-537.575101	377.936423	-548.532954	0.725211	0.718186	22219.76379
239.855665	-511.634368	436.684553	-512.673705	0.725211	0.718186	22221.28971
286.396392	-487.982523	484.751206	-479.103345	-0.037751	-0.80774	22228.91934
341.329709	-462.04179	519.847492	-440.192245	1.488174	-0.044777	22227.39341
390.922287	-397.95292	544.262299	-356.266344	-0.800714	-0.80774	22203.74157
431.359312	-368.197373	588.514138	-328.036723	-1.563677	0.718186	22215.94897
465.692635	-323.182572	604.536356	-240.296008	-1.563677	0.718186	22219.76379
454.248194	-265.960366	607.588207	-178.496026	-0.037751	-1.570702	22212.89712
491.633368	-211.790012	601.484505	-125.088635	0.725211	1.481149	22235.786
506.892623	-127.864111	571.728958	-36.584957	1.488174	-0.80774	22245.70452
493.159294	-69.878943	562.573405	32.844652	1.488174	-0.044777	22221.28971
473.322263	-6.553036	580.121548	112.192776	1.488174	-0.044777	22227.39341
471.796337	56.009909	502.299349	172.466833	-0.037751	-0.80774	22202.97861
463.403747	112.469151	493.143796	252.57792	-0.037751	-0.80774	22206.03046
432.122275	172.743207	437.447516	302.933461	1.488174	-0.044777	22219.00082
419.914871	230.728375	393.95864	357.866778	2.251137	-0.044777	22235.786
398.551914	281.083916	342.077174	412.037132	3.0141	0.718186	22202.21564
374.137107	323.809829	246.706832	446.370455	1.488174	0.718186	22217.4749
343.618597	374.16537	210.084621	482.229704	-2.32664	-2.333665	22213.66009
284.870467	410.024618	136.077235	535.637095	-0.800714	-0.044777	22151.09714
242.907516	449.698681	87.24762	565.392642	-0.800714	-1.570702	22202.97861
204.759379	477.165339	-2.01902	579.888934	-0.037751	-0.044777	22219.00082
152.877913	506.920886	-17.278275	591.333375	0.725211	1.481149	22216.71194
107.863112	513.024588	-105.01899	595.911152	-0.037751	-0.80774	22226.63045
69.714975	503.869035	-127.144909	611.170406	-1.563677	-0.044777	22215.94897
6.389068	519.891253	-225.567102	613.459295	-0.037751	1.481149	22205.2675
-18.02574	501.580147	-272.107829	626.429661	-0.800714	-0.044777	385.296182
-85.929423	497.00237	-315.596705	618.800034	0.725211	-0.044777	15.259255
-127.892374	487.846818	-363.663358	580.651897	1.488174	-0.044777	12.207404
-163.751623	484.794967	-394.94483	546.318574	1.488174	-0.044777	10.681478
-218.68494	445.120904	-432.330004	518.088952	0.725211	-0.044777	22104.55641
-269.04048	428.335724	-472.004066	443.318604	-1.563677	-0.044777	22205.2675
-321.684909	394.765364	-497.944799	399.829728	1.488174	-0.80774	22215.94897
-347.625642	361.957966	-548.30034	338.792709	0.725211	1.481149	22225.86749
-394.166369	305.498723	-534.567011	254.866808	3.777062	0.718186	22225.86749
-432.314506	252.854295	-561.270706	167.126093	1.488174	-0.80774	22238.07489
-445.284873	208.602456	-541.433675	146.5261	1.488174	0.718186	22244.17859
-481.144121	142.224698	-553.641079	60.31131	-0.800714	-2.333665	22230.44527
-522.344109	89.580269	-549.063303	-11.407187	1.488174	-0.044777	22217.4749
-511.662631	50.669169	-500.99665	-89.992349	-2.32664	0.718186	22206.79342
-522.344109	-12.656738	-517.018868	-161.710846	-1.563677	-0.80774	22197.63787
-515.477444	-68.353018	-460.559625	-227.325642	-3.089602	-1.570702	22212.13416
-513.188556	-133.967813	-435.381855	-307.436729	0.725211	0.718186	22170.17121
-491.8256	-191.952981	-416.307786	-363.895971	2.251137	-0.80774	22201.45268
-470.462643	-262.908516	-362.900395	-411.199661	-0.037751	-1.570702	22210.60823
-428.499692	-288.086286	-323.989295	-469.184829	0.725211	0.718186	22198.40083
-397.981183	-346.834417	-262.952276	-514.962593	-1.563677	-0.044777	22207.55638
-357.544158	-393.375144	-224.041177	-575.23665	-2.32664	-0.80774	22192.29713
-304.136766	-419.315877	-140.878238	-603.466271	-2.32664	-1.570702	22204.50453
-252.2553	-471.960305	-85.944921	-615.673675	-0.037751	-0.80774	22217.4749
-188.929393	-493.323262	7.136533	-616.436637	2.251137	0.718186	22231.20823
-116.447933	-516.975107	52.914297	-633.98478	1.488174	-1.570702	22231.97119
-58.462765	-553.597318	149.810564	-606.518122	-0.800714	-0.80774	22231.97119
-2.003522	-546.730654	239.840167	-622.540339	2.251137	1.481149	22215.94897
79.63349	-557.412132	287.143857	-586.681091	-0.037751	-0.80774	22223.5786
132.277919	-535.286213	338.26236	-575.999612	0.725211	-0.80774	22254.09711
184.922348	-518.501032	386.329013	-543.192215	-0.037751	-0.80774	22225.10453
244.433442	-512.39733	442.788255	-518.014444	0.725211	-0.044777	22223.5786
297.07787	-502.478815	477.121579	-489.784823	0.725211	-0.044777	22238.83786
342.855635	-446.782535	522.899343	-450.110761	-0.037751	0.718186	22212.13416
393.211175	-429.997355	568.677107	-384.495965	-0.037751	-0.80774	22204.50453
431.359312	-372.012187	584.699324	-305.910803	-0.800714	-1.570702	22224.34156
458.825971	-324.708497	595.380803	-257.844151	0.725211	-0.044777	22216.71194
461.114859	-265.197404	584.699324	-201.384908	1.488174	-2.333665	22223.5786
491.633368	-184.323354	596.906728	-120.510858	-1.563677	-0.044777	22231.97119
493.159294	-143.886329	548.840076	-60.236802	-3.852565	-1.570702	22201.45268
502.314847	-83.612272	529.766007	54.207608	-2.32664	-0.80774	22201.45268
490.870406	3.36548	536.632672	118.296478	-0.800714	0.718186	22188.48232
475.611151	52.195095	511.454902	178.570534	-1.563677	0.718186	22219.00082
458.063008	121.624704	485.514169	225.874224	2.251137	-0.044777	22220.52675
442.803753	167.402468	469.491951	299.118647	1.488174	-0.044777	22172.4601
428.307461	233.780226	393.195677	347.948262	-0.037751	-0.80774	22223.5786
397.788952	279.55799	335.210509	407.459356	1.488174	0.718186	22209.08231
388.633399	315.417239	254.336459	432.637126	1.488174	0.718186	22208.31935
353.537113	381.032034	212.373509	489.096368	-0.800714	-0.80774	22204.50453
285.633429	431.387575	153.625378	517.32599	0.725211	-0.044777	22209.08231
255.877883	455.03942	55.966148	576.837083	2.251137	0.718186	22230.44527
214.677895	484.794967	7.136533	597.437077	-0.037751	-1.570702	22219.00082
173.477907	493.950519	-44.744934	616.511145	1.488174	2.244111	22225.10453
107.863112	507.683849	-75.263443	619.562996	-1.563677	-0.80774	22228.15638
77.344602	507.683849	-156.137493	590.570412	-2.32664	-2.333665	22217.4749
33.855726	522.180141	-217.937475	641.688916	-2.32664	-0.80774	22204.50453
-24.129442	506.920886	-273.633755	600.488928	-1.563677	-0.80774	368.511002
-79.062759	501.580147	-302.626339	614.98522	-1.563677	-0.80774	14.496292
-119.499784	487.083855	-369.004097	595.911152	-0.800714	-0.80774	12.207404
-184.351617	492.424594	-388.078165	536.400058	-0.037751	-0.044777	9.918516
-235.47012	453.513494	-468.952215	503.59266	-3.852565	-3.096628	21811.57872
-269.04048	419.943134	-495.655911	431.1112	-0.037751	0.718186	22177.03787
-308.714543	397.817215	-497.944799	402.118616	-0.037751	-0.80774	22207.55638
-375.855264	346.698711	-523.885532	334.977896	-1.563677	-0.044777	22220.52675
-383.484891	291.002431	-545.248489	271.651988	1.488174	-0.044777	22218.23786
-420.107102	249.802444	-570.426259	173.992758	-0.037751	-1.570702	22235.02304
-452.151537	194.106164	-571.189222	145.000174	0.725211	1.481149	22235.786
-474.277457	149.854325	-550.589228	58.785385	1.488174	-1.570702	22168.64528
-533.025587	111.706188	-539.144787	-25.903479	-0.037751	-0.80774	22185.43046
-539.892252	36.93584	-497.181837	-85.414572	-0.800714	-0.044777	22219.00082
-503.270041	-14.182663	-498.707762	-161.710846	-0.037751	-0.80774	22236.54897
-533.78855	-64.538204	-500.99665	-238.00712	1.488174	-0.044777	22215.94897
-515.477444	-145.412254	-436.90778	-311.251543	-3.089602	-1.570702	22208.31935
-490.299674	-188.90113	-410.967047	-347.873754	1.488174	-0.80774	22219.76379
-458.255239	-234.678894	-372.055948	-398.229295	-0.800714	0.718186	22209.84527
-430.025618	-298.767764	-346.115215	-492.073711	-0.800714	1.481149	22188.48232
-393.403406	-327.760348	-276.685606	-500.466301	-1.563677	-2.333665	22209.08231
-376.618226	-372.012187	-208.018959	-545.481103	-0.037751	-0.044777	22207.55638
-293.455288	-435.338094	-170.633785	-591.258867	-1.563677	-1.570702	22199.92676
-259.884928	-450.597349	-90.522698	-626.355153	-1.563677	-1.570702	22212.89712
-203.425685	-487.982523	-31.774567	-624.066265	-3.852565	-0.80774	22196.87491
-136.284964	-513.160293	68.173552	-652.295886	-0.800714	-0.80774	22214.42305
-80.588684	-568.856573	111.662428	-614.147749	-2.32664	-0.80774	22215.94897
-8.870187	-566.567685	216.951285	-616.436637	0.725211	0.718186	22209.84527
59.033497	-544.441765	264.254975	-613.384786	-0.800714	-0.80774	22228.15638
134.566807	-563.515834	319.951255	-585.155165	2.251137	1.481149	22251.04526
196.366789	-539.863989	379.462348	-550.821842	-0.800714	-1.570702	22225.10453
220.018634	-532.234362	443.551218	-552.347767	-3.089602	-0.80774	22222.05268
288.68528	-468.908454	475.595653	-494.362599	-1.563677	-0.044777	22230.44527
336.751933	-442.204759	510.691939	-431.799655	0.725211	0.718186	22218.23786
390.159324	-401.767734	564.099331	-360.84412	2.251137	-0.80774	22247.99341
442.04079	-355.989969	593.854877	-327.27376	2.251137	-0.044777	22248.75637
463.403747	-313.264056	588.514138	-247.925635	1.488174	0.718186	22229.6823
485.529666	-252.227037	614.454871	-192.992318	-0.037751	-0.80774	22231.97119
494.685219	-194.241869	611.40302	-114.407156	-1.563677	-0.044777	22230.44527
507.655586	-139.308552	585.462287	-67.103467	-3.089602	-1.570702	22144.99344
498.500033	-71.404869	561.04748	36.659465	-2.32664	-1.570702	22201.45268
501.551884	-22.575253	557.995629	112.192776	-0.037751	0.718186	22227.39341
478.663002	48.380281	522.13638	183.148311	-0.037751	-0.80774	22210.60823
457.300045	107.128412	497.721572	223.585336	-0.800714	-0.80774	22194.58602
433.6482	162.061729	436.684553	292.251982	0.725211	0.718186	22225.10453
416.100057	203.261717	366.491982	341.84456	-2.32664	-1.570702	22187.71935
383.29266	287.187618	337.499398	367.022331	-1.563677	-0.044777	22182.37861
377.188958	326.86168	271.12164	452.474157	-1.563677	-0.044777	22212.13416
347.433411	378.743146	222.292024	495.963033	-0.037751	-0.80774	22210.60823
302.41861	418.417209	163.543894	534.11117	2.251137	0.718186	22217.4749
246.72233	448.172755	75.803179	573.785232	3.0141	-0.80774	22214.42305
213.151969	477.165339	12.477272	566.155605	1.488174	-0.80774	22212.13416
158.981615	502.34311	-27.959753	605.829667	-2.32664	-0.80774	22219.76379
104.048298	511.498662	-87.470847	608.118555	1.488174	-0.044777	22231.20823
67.426087	515.313476	-135.537499	617.274108	-0.800714	-1.570702	22228.91934
40.722391	522.180141	-169.10786	624.903736	3.0141	0.718186	22243.41563
-30.233144	487.083855	-256.848574	598.20004	1.488174	-1.570702	859.096042
-64.566467	503.869035	-301.863376	614.98522	3.0141	-0.80774	15.259255
-126.366449	476.402377	-362.900395	582.177822	0.725211	-0.044777	12.207404
-172.144213	459.617196	-390.367053	541.740797	-2.32664	-1.570702	10.681478
-238.521971	463.43201	-448.352221	508.170437	-0.037751	-0.044777	21828.3639
-259.884928	412.313507	-470.478141	440.266753	-0.800714	-0.044777	22193.06009
-304.899729	395.528326	-500.233687	393.726026	0.725211	-0.044777	22219.00082
-335.418238	345.172786	-533.041085	343.370486	-0.800714	-0.80774	22224.34156
-394.929332	299.395022	-532.278122	267.074212	-0.037751	-0.80774	22215.18601
-433.840432	245.98763	-583.396626	161.785354	0.725211	-0.80774	22204.50453
-456.729314	204.024679	-562.796632	124.40018	-0.037751	-0.044777	22219.76379
-473.514494	126.965443	-542.196638	50.392795	-1.563677	-0.80774	22200.68972
-520.818184	100.261747	-536.092936	-10.644224	-0.800714	-0.044777	22215.18601
-525.39596	42.276579	-514.729979	-78.547908	1.488174	0.718186	22231.97119
-523.107072	-19.523402	-502.522576	-141.110852	0.725211	-0.80774	22216.71194
-511.662631	-63.775241	-465.137402	-243.347859	-1.563677	-1.570702	22223.5786
-517.766333	-124.81226	-441.485557	-289.125623	0.725211	-0.044777	22223.5786
-487.247823	-191.190018	-419.359637	-366.18486	-0.800714	-1.570702	22200.68972
-468.936717	-236.20482	-369.767059	-416.5404	-2.32664	-1.570702	22199.16379
-420.870065	-277.404808	-308.73004	-450.110761	2.251137	0.718186	22224.34156
-375.092301	-346.834417	-234.722655	-527.169997	0.725211	-0.80774	22213.66009
-376.618226	-395.664032	-181.315263	-601.177383	1.488174	0.718186	22199.16379
-313.292319	-438.389945	-162.241195	-579.814426	-0.800714	-0.80774	22220.52675
-252.2553	-460.515864	-95.100474	-619.488488	-0.800714	-1.570702	22202.97861
-196.55902	-497.901038	-27.196791	-637.799594	-3.089602	-0.80774	22203.74157
-137.81089	-520.789921	24.684676	-621.014414	-1.563677	-3.096628	22219.76379
-67.618318	-558.175095	121.580943	-612.621824	-2.32664	-1.570702	22221.28971
-25.655367	-553.597318	208.558695	-625.59219	0.725211	0.718186	22222.81564
56.744608	-552.071393	264.254975	-592.784793	0.725211	-1.570702	22230.44527
112.440888	-558.175095	338.26236	-580.577389	0.725211	0.718186	22229.6823
196.366789	-565.041759	363.440131	-546.244066	-3.089602	-0.80774	22195.34898
207.048267	-521.552883	416.847522	-531.747774	0.725211	-1.570702	22205.2675
291.737131	-481.115858	466.4401	-476.814457	-2.32664	-1.570702	22218.23786
349.722299	-478.064007	527.477119	-444.007059	0.725211	0.718186	22215.94897
383.29266	-417.026988	548.840076	-381.444114	2.251137	0.718186	22231.97119
429.070424	-371.249224	561.810442	-315.829319	-0.037751	-0.044777	22243.41563
427.544498	-314.789982	581.647473	-255.555263	0.725211	-0.044777	22221.28971
471.796337	-246.886298	611.40302	-218.170089	-0.037751	-1.570702	22228.91934
487.818555	-216.367789	577.83266	-129.666411	-0.800714	0.718186	22229.6823
508.418549	-128.627074	596.906728	-53.370138	-0.037751	-0.80774	22215.94897
520.625952	-77.50857	558.758591	44.289093	-0.037751	-0.80774	22242.65267
489.34448	-15.708589	548.077113	103.037224	1.488174	0.718186	22222.05268
480.188927	36.93584	521.373417	168.652019	3.0141	-0.044777	22199.92676
461.114859	126.965443	480.173429	223.585336	0.725211	-0.80774	22225.10453
441.277828	174.269133	436.684553	274.703839	1.488174	0.718186	22220.52675
434.411163	210.128381	364.203093	340.318635	-1.563677	-0.80774	22180.85269
397.788952	259.720959	340.551249	377.703809	-0.037751	0.718186	22212.89712
376.425995	310.839463	294.773484	438.740828	-0.037751	0.718186	22222.81564
322.255641	379.506109	204.743881	493.674145	0.725211	-0.80774	22191.53417
318.440827	418.417209	182.617962	531.059319	-0.800714	-0.044777	22206.79342
266.559361	438.25424	62.06985	551.659313	-2.32664	0.718186	22199.16379
200.181603	471.8246	26.210601	579.888934	-0.800714	-1.570702	22194.58602
155.166801	497.00237	-50.848635	621.851885	-0.800714	0.718186	22209.84527
119.307553	514.550513	-79.078257	610.407444	-0.037751	0.718186	22222.81564
65.137198	514.550513	-132.485648	607.355593	1.488174	0.718186	22227.39341
21.648322	525.994954	-181.315263	631.7704	3.0141	1.481149	22241.88971
-27.944255	510.7357	-237.011543	625.666698	0.725211	-0.044777	814.08124
-78.299796	491.661631	-294.996711	619.562996	-0.800714	-0.044777	16.022217
-121.025709	494.713482	-376.633724	575.311158	0.725211	-0.044777	12.207404
-175.196064	477.165339	-404.863345	550.133387	-0.037751	-1.570702	10.681478
-212.581238	461.143122	-444.537408	518.851915	-0.037751	0.718186	21549.8825
-257.596039	429.86165	-452.167035	468.496375	3.0141	1.481149	22217.4749
-299.55899	405.446842	-482.685545	402.881579	-0.037751	-1.570702	22224.34156
-356.018232	365.009817	-513.204054	326.585305	2.251137	1.481149	22231.20823
-388.82563	309.313537	-538.381824	267.837175	1.488174	-0.044777	22215.18601
-426.210804	262.009847	-569.663297	177.807572	-0.037751	-0.044777	22210.60823
-452.9145	197.920978	-568.900334	134.318696	-0.037751	0.718186	22218.23786
-480.381158	156.72099	-571.952185	70.992789	1.488174	-0.80774	22216.71194
-499.455227	98.735822	-549.826265	19.874285	-0.037751	-0.044777	22222.05268
-528.447811	49.143244	-505.574427	-54.896063	-1.563677	-0.044777	22203.74157
-529.973736	-5.790073	-521.596644	-142.636778	-1.563677	-1.570702	22206.79342
-513.951519	-73.693757	-471.241103	-226.562679	-2.32664	-0.044777	22206.79342
-526.158923	-145.412254	-455.981849	-305.147841	-0.037751	1.481149	22183.14158
-487.247823	-188.138167	-404.100383	-353.977456	-0.037751	-0.044777	22191.53417
-460.544127	-251.464074	-365.189283	-440.955208	-0.037751	-0.80774	22207.55638
-429.262655	-279.693696	-343.826326	-454.688537	-0.037751	-0.80774	22231.20823
-392.640444	-325.47146	-264.478202	-498.940376	-0.037751	-0.80774	22206.79342
-356.018232	-372.012187	-209.544885	-552.347767	-2.32664	-0.80774	22215.18601
-320.158984	-411.686249	-164.530083	-580.577389	1.488174	-0.80774	22217.4749
-240.047896	-471.960305	-80.604182	-621.777377	0.725211	-0.044777	22208.31935
-192.744207	-493.323262	-11.174573	-611.095898	1.488174	-0.044777	22229.6823
-135.522001	-510.108442	46.047632	-643.903296	0.725211	-0.80774	22249.51933
-62.277579	-538.338064	119.292055	-635.510706	1.488174	1.481149	22229.6823
-4.292411	-559.70102	194.062403	-606.518122	1.488174	0.718186	22228.15638
47.589055	-562.752871	259.677198	-602.703308	1.488174	-0.80774	22238.07489
113.203851	-561.989908	329.106808	-588.969979	1.488174	-0.044777	22214.42305
177.292721	-545.204728	379.462348	-555.399618	1.488174	0.718186	22202.21564
213.151969	-514.686219	427.529001	-516.488519	-0.800714	-0.80774	22225.10453
258.929734	-488.745486	475.595653	-501.992227	0.725211	1.481149	22223.5786
335.98897	-452.886237	501.536386	-465.370015	-0.800714	-0.80774	22218.23786
373.374144	-427.708467	558.758591	-378.392263	-0.800714	-1.570702	22231.97119
417.625983	-375.064038	582.410436	-326.510797	-0.037751	-0.80774	22208.31935
435.174126	-330.812199	593.091915	-273.103406	0.725211	0.718186	22209.84527
481.714853	-272.064068	611.40302	-235.718232	-1.563677	-1.570702	22219.00082
478.663002	-214.841863	569.44007	-113.644194	1.488174	2.244111	22222.81564
485.529666	-126.338186	573.254883	-58.710877	-0.037751	-0.80774	22222.81564
517.574101	-69.878943	550.366001	31.318726	0.725211	-0.80774	22217.4749
489.34448	-17.234514	561.04748	109.903888	-0.037751	-0.044777	22234.26008
476.374114	38.461766	522.13638	171.70387	0.725211	-2.333665	22219.00082
448.144492	100.261747	518.321566	215.192746	-0.800714	-0.044777	22210.60823
438.225977	155.958027	440.499367	301.407535	-0.037751	-0.80774	22212.13416
426.018573	226.150599	394.721603	341.081597	3.0141	-0.80774	22221.28971
413.811169	278.795028	357.336429	399.066765	-0.800714	0.718186	22219.00082
359.640815	307.024649	274.17349	434.926014	2.251137	0.718186	22209.08231
343.618597	386.372774	203.980919	486.80748	-0.037751	-2.333665	22212.89712
290.974169	412.313507	180.329074	521.140803	-0.037751	0.718186	22206.03046
249.774181	438.25424	88.010583	563.866717	-1.563677	0.718186	22202.97861
209.337156	475.639414	24.684676	576.837083	1.488174	-0.80774	22203.74157
166.611242	502.34311	-24.14494	603.540779	0.725211	0.718186	22223.5786
123.122366	513.787551	-104.256027	585.992636	-0.800714	-1.570702	22219.00082
58.270534	503.869035	-115.700468	597.437077	-0.800714	-0.044777	22215.18601
26.989062	500.817184	-211.833773	608.881518	-3.089602	-0.80774	22219.00082
-26.41833	500.817184	-233.959692	592.859301	-0.800714	-0.80774	1958.525346
-84.403498	486.320892	-278.974494	588.281524	-1.563677	0.718186	18.311106
-111.107194	472.587563	-335.433736	569.207456	-0.800714	-0.044777	12.970367
-172.144213	496.239408	-419.359637	534.874133	1.488174	-0.80774	12.207404
-228.603455	455.03942	-423.174451	512.748213	3.0141	-0.80774	21565.14176
-254.544188	439.017202	-475.81888	448.659343	-0.800714	-0.80774	22212.13416
-296.507139	394.765364	-482.685545	396.777877	0.725211	-1.570702	22227.39341
-347.625642	358.906115	-510.915166	338.029747	-0.037751	0.718186	22216.71194
-388.062667	314.654276	-537.618862	296.829759	-0.037751	-0.044777	22216.71194
-409.425624	256.669108	-554.404042	163.31128	0.725211	-0.044777	22227.39341
-429.262655	221.572822	-565.848483	140.422398	1.488174	1.481149	22244.17859
-477.329308	152.143213	-556.69293	79.385379	3.0141	-0.044777	22234.26008
-500.981152	123.913592	-525.411458	-6.829411	0.725211	-1.570702	22212.89712
-539.892252	59.824722	-518.544793	-93.0442	2.251137	-0.044777	22226.63045
-544.470028	-15.708589	-517.78183	-157.13307	-1.563677	-1.570702	22199.92676
-519.292258	-60.72339	-486.500358	-235.718232	-0.800714	-0.044777	22185.43046
-517.00337	-121.760409	-437.670743	-283.021921	1.488174	-0.044777	22219.00082
-495.640413	-188.138167	-423.174451	-352.45153	2.251137	0.718186	22213.66009
-453.677463	-243.834447	-396.470755	-411.962624	-0.800714	-0.044777	22204.50453
-452.151537	-306.397392	-330.85596	-446.295947	-3.089602	-1.570702	22218.23786
-420.870065	-338.441826	-294.233748	-515.725556	-4.615528	-3.096628	22179.32676
-361.358972	-393.375144	-221.752288	-562.266283	-1.563677	-0.044777	22191.53417
-314.055282	-410.923286	-179.789338	-579.051463	0.725211	-0.80774	22194.58602
-262.173816	-472.723268	-110.359729	-641.614408	-3.089602	-1.570702	22203.74157
-191.981244	-486.456597	-17.278275	-632.458855	-0.037751	0.718186	22228.91934
-123.314598	-509.34548	52.914297	-627.118116	-0.037751	-1.570702	22238.07489
-64.566467	-541.389914	128.447608	-624.066265	0.725211	-0.044777	22222.81564
-4.292411	-551.30843	200.929068	-602.703308	-0.800714	-0.80774	22226.63045
55.218683	-563.515834	275.699416	-630.932929	-0.037751	0.718186	22231.97119
110.152	-554.360281	326.054957	-601.177383	-1.563677	-0.80774	22212.13416
184.159385	-524.604734	378.699385	-557.688507	1.488174	-0.80774	22243.41563
227.648261	-513.160293	419.136411	-538.614438	0.725211	-0.80774	22243.41563
269.611212	-485.693635	492.380833	-479.103345	-0.800714	-0.044777	22220.52675
334.463045	-453.6492	529.766007	-448.584835	-0.800714	-0.80774	22228.91934
362.692666	-420.841802	548.840076	-384.495965	1.488174	-1.570702	22232.73415
414.574132	-381.16774	576.306734	-335.66635	-1.563677	-0.044777	22199.16379
457.300045	-326.234423	603.01043	-260.133039	-0.037751	-0.044777	22214.42305
475.611151	-263.671478	607.588207	-213.592312	-1.563677	-0.80774	22228.91934
490.107443	-208.738161	597.669691	-135.770113	-0.800714	0.718186	22220.52675
501.551884	-163.72336	595.380803	-48.029398	0.725211	-0.80774	22223.5786
506.892623	-79.797459	579.358585	15.296509	-0.800714	-0.044777	22220.52675
494.685219	-40.123396	556.469703	72.518714	-2.32664	-0.044777	22202.21564
487.818555	36.93584	516.795641	159.496466	-0.037751	-0.044777	22173.22306
466.455598	90.343232	495.432684	233.503852	-0.800714	-0.044777	22215.94897
452.722269	165.11358	458.04751	276.229765	-0.800714	-0.044777	22206.79342
434.411163	224.624673	423.714187	333.45197	0.725211	-1.570702	22217.4749
418.388946	264.298736	355.810503	386.096399	0.725211	-0.80774	22225.10453
381.766734	319.995015	292.484596	449.422306	-0.037751	-0.80774	22223.5786
349.722299	375.691295	228.395726	487.570443	-1.563677	-1.570702	22035.88977
307.759349	422.994985	179.566111	523.429692	-0.800714	-0.044777	22198.40083
279.529727	447.409793	99.455024	562.340791	0.725211	-0.80774	22209.08231
230.700112	482.506078	17.055048	574.548195	2.251137	-0.80774	22235.02304
174.24087	500.054221	-11.937536	605.829667	2.251137	0.718186	22241.88971
124.648292	514.550513	-74.50048	605.829667	-0.037751	-0.80774	22238.83786
81.922379	525.994954	-123.330095	639.400028	1.488174	-1.570702	22220.52675
40.722391	512.261625	-167.581934	611.933369	-2.32664	-0.80774	22219.76379
-27.181293	511.498662	-260.663388	621.851885	-0.037751	-1.570702	4917.294839
-63.803504	497.765333	-301.863376	611.933369	-0.037751	-0.80774	20.599994
-101.951641	491.661631	-369.004097	582.177822	-0.800714	-0.044777	12.207404
-163.751623	464.957935	-370.530022	557.000052	-0.800714	-1.570702	12.970367
-220.973828	479.454227	-449.115184	528.770431	-0.800714	0.718186	20987.57897
-286.588623	425.283873	-455.218886	469.259337	-1.563677	-0.044777	22180.85269
-293.455288	402.394991	-519.307756	404.407505	-2.32664	-1.570702	22211.3712
-367.462673	374.16537	-538.381824	337.266784	-0.800714	-0.044777	22202.21564
-380.43304	312.365388	-546.011452	283.096429	-3.852565	-2.333665	22211.3712
-421.633028	249.802444	-607.811433	186.963125	2.251137	-0.044777	22236.54897
-439.944133	227.676524	-569.663297	124.40018	3.0141	0.718186	22233.49712
-489.536711	159.009878	-575.766998	73.281677	0.725211	-0.044777	22215.18601
-505.558929	103.313598	-565.848483	8.429844	0.725211	0.718186	22219.00082
-518.529295	52.195095	-513.967017	-60.999765	-0.037751	-0.80774	22194.58602
-523.870034	0.313629	-523.12257	-125.851598	0.725211	0.718186	22203.74157
-509.373742	-66.827092	-468.952215	-191.466393	-0.037751	-0.80774	22247.99341
-518.529295	-98.871527	-446.826296	-295.229325	1.488174	-0.044777	22221.28971
-481.907084	-179.745577	-409.441122	-328.036723	-0.800714	-1.570702	22200.68972
-480.381158	-228.575192	-380.448538	-419.592251	2.251137	0.718186	22217.4749
-439.181171	-278.16777	-336.196699	-440.955208	-0.037751	-0.044777	22205.2675
-401.795997	-322.419609	-283.55227	-514.962593	-1.563677	-0.044777	22131.26011
-366.699711	-380.404777	-243.115245	-564.555171	-0.800714	0.718186	22207.55638
-313.292319	-422.367728	-164.530083	-589.732942	-2.32664	-0.80774	22217.4749
-262.173816	-466.619566	-90.522698	-631.695892	-2.32664	-2.333665	22217.4749
-200.373834	-501.715852	-35.589381	-630.169967	-1.563677	-0.80774	22228.91934
-133.996076	-510.108442	35.366154	-629.407004	-2.32664	-0.80774	22219.76379
-73.72202	-568.09361	111.662428	-628.644041	-1.563677	0.718186	22202.21564
-28.707218	-590.982492	193.29944	-634.747743	-3.089602	-0.80774	22209.08231
32.329801	-554.360281	263.492012	-624.829227	-0.037751	-0.80774	22222.81564
106.337186	-553.597318	323.766068	-585.918128	-0.037751	-0.80774	22215.18601
193.314938	-536.812138	360.38828	-574.473687	2.251137	0.718186	22237.31193
225.359373	-491.797337	410.74382	-531.747774	2.251137	-0.044777	22243.41563
276.477877	-475.775119	469.491951	-513.436668	1.488174	-0.044777	22221.28971
323.781566	-475.775119	496.95861	-472.23668	0.725211	1.481149	22226.63045
371.085256	-410.923286	558.758591	-384.495965	2.251137	0.718186	22235.02304
413.048206	-379.641814	570.203032	-319.644133	-0.037751	-0.044777	22213.66009
450.433381	-346.071454	606.062281	-282.258959	0.725211	-0.80774	22244.17859
461.114859	-283.508509	577.069697	-231.903418	1.488174	-0.80774	22247.99341
494.685219	-213.315938	588.514138	-145.688629	1.488174	1.481149	22222.05268
480.188927	-169.064099	586.988213	-83.125684	-1.563677	-1.570702	22221.28971
504.603735	-94.293751	579.358585	18.34836	-1.563677	-0.80774	22215.18601
471.796337	-28.678955	549.603039	88.540932	-0.037751	-0.044777	22183.90454
480.95189	18.624734	510.691939	155.681652	-0.800714	-1.570702	22214.42305
475.611151	90.343232	488.56602	222.822373	0.725211	0.718186	22152.62307
439.751902	150.617288	458.810473	264.022361	0.725211	-0.044777	22197.63787
411.522281	217.758009	411.506783	341.84456	-0.800714	-0.80774	22216.71194
406.944505	249.039481	332.921621	385.333436	-3.089602	-0.044777	22200.68972
374.90007	303.972798	273.410528	428.059349	-1.563677	-0.044777	22197.63787
334.463045	353.565376	227.632764	463.155635	-2.32664	-1.570702	22196.87491
323.781566	414.602395	187.958701	517.32599	-1.563677	1.481149	22203.74157
265.033435	439.017202	97.929098	524.192654	0.725211	-0.044777	22213.66009
232.226038	482.506078	15.529123	592.096338	0.725211	-0.80774	22233.49712
183.396423	507.683849	-37.878269	588.281524	3.0141	1.481149	22239.60082
132.277919	498.528296	-57.7153	586.755599	-0.037751	-1.570702	22232.73415
65.900161	510.7357	-145.456015	638.637065	0.725211	-0.80774	22219.00082
30.040913	523.706066	-179.026375	627.192624	-0.800714	-1.570702	22225.10453
-3.529448	515.313476	-232.433767	626.429661	1.488174	-0.044777	1777.703177
-76.773871	505.394961	-269.055978	619.562996	-0.800714	-0.80774	18.311106
-106.529417	480.980153	-341.537438	573.785232	0.725211	-0.80774	12.207404
-154.59607	471.8246	-393.418904	554.711164	0.725211	-0.80774	12.970367
-207.240499	458.854234	-433.855929	532.585244	1.488174	-0.044777	21027.25303
-273.618257	428.335724	-462.848513	460.103784	-2.32664	0.718186	22183.90454
-300.321953	400.106103	-475.81888	399.829728	-2.32664	-2.333665	22213.66009
-358.307121	350.513525	-515.492942	352.526039	0.725211	-0.044777	22209.08231
-377.381189	304.735761	-547.537377	273.177914	0.725211	0.718186	22223.5786
-414.0034	266.587624	-567.374408	191.540901	-0.800714	-0.80774	22231.97119
-446.047835	207.07653	-571.952185	138.133509	-1.563677	-0.80774	22199.92676
-472.751531	139.172847	-550.589228	68.7039	-0.037751	-0.044777	22205.2675
-504.795966	115.521002	-546.774414	19.874285	-3.089602	-0.80774	22183.90454
-512.425593	65.928424	-525.411458	-77.784945	-0.800714	-0.044777	22199.16379
-510.899668	6.417331	-502.522576	-128.903448	-1.563677	-2.333665	22220.52675
-523.107072	-52.3308	-479.633694	-222.747865	1.488174	-0.80774	22103.03049
-532.262625	-118.708558	-449.115184	-285.31081	0.725211	-0.80774	22209.84527
-513.188556	-185.086316	-422.411488	-329.562648	0.725211	-0.044777	22210.60823
-480.381158	-236.20482	-402.574457	-431.036692	0.725211	-0.80774	22214.42305
-426.973767	-276.641845	-349.930028	-453.925574	1.488174	-0.044777	22200.68972
-409.425624	-323.182572	-276.685606	-499.703339	-0.037751	-1.570702	22209.08231
-356.018232	-372.77515	-222.515251	-537.088513	1.488174	0.718186	22231.97119
-305.662692	-400.241808	-158.426381	-593.547755	-0.800714	-1.570702	22214.42305
-259.121965	-446.782535	-140.878238	-614.910712	0.725211	-0.80774	22225.86749
-211.055312	-487.21956	-29.485679	-632.458855	2.251137	0.718186	22235.02304
-150.018293	-518.501032	32.314303	-633.98478	1.488174	0.718186	22221.28971
-87.455349	-562.752871	107.847614	-628.644041	-0.037751	-0.044777	22207.55638
-34.81092	-555.123244	199.403142	-631.695892	-0.037751	0.718186	22225.86749
32.329801	-561.226946	250.521646	-610.332935	0.725211	-0.044777	22234.26008
113.966814	-558.175095	313.08459	-601.177383	0.725211	0.718186	22219.76379
172.714944	-550.545467	368.017907	-572.184799	-1.563677	-0.80774	22228.91934
218.492709	-529.182511	413.032709	-530.221848	-0.037751	0.718186	22213.66009
286.396392	-503.241778	439.736404	-521.066295	-1.563677	1.481149	22204.50453
310.048237	-453.6492	506.877125	-450.110761	-0.037751	0.718186	22219.76379
368.033405	-429.997355	534.343784	-380.681152	-0.800714	-0.044777	22225.86749
416.100057	-387.271442	581.647473	-335.66635	1.488174	1.481149	22221.28971
442.04079	-331.575162	596.906728	-282.258959	1.488174	-0.80774	22242.65267
453.485232	-275.878882	585.462287	-244.110822	-0.037751	-1.570702	22239.60082
497.73707	-203.397422	589.277101	-147.214554	-0.037751	0.718186	22217.4749
504.603735	-156.856695	574.017846	-68.629392	2.251137	-0.80774	22199.92676
500.788921	-87.427086	580.121548	20.637248	-0.800714	-0.80774	22219.00082
498.500033	-29.441918	568.677107	100.748335	1.488174	1.481149	22234.26008
489.34448	24.728436	514.506753	141.948323	0.725211	-0.044777	22228.91934
468.744486	86.528418	499.247498	218.244597	-0.037751	-1.570702	22214.42305
439.751902	148.3284	442.025293	259.444585	-0.037751	-0.80774	22209.84527
432.885238	204.787642	400.062342	317.429753	-0.800714	-0.80774	22206.79342
389.396362	259.720959	338.26236	387.622324	-2.32664	-0.044777	22183.14158
377.188958	319.995015	309.269776	425.770461	-2.32664	-0.80774	22196.11194
352.011187	344.409823	214.662397	486.80748	-1.563677	-0.80774	22212.13416
342.092672	400.106103	153.625378	519.614878	1.488174	1.481149	22214.42305
255.11492	431.387575	124.632794	552.422276	1.488174	-0.044777	22202.21564
219.255671	458.091271	11.714309	563.866717	-2.32664	-1.570702	22206.03046
178.055683	494.713482	-14.989387	593.622263	-1.563677	0.718186	22214.42305
129.989031	509.209774	-79.078257	564.629679	-2.32664	-2.333665	22207.55638
68.952012	509.972737	-131.722686	611.933369	-0.037751	-0.80774	22212.13416
52.166832	520.654215	-197.337481	634.822251	-0.037751	0.718186	22228.91934
-3.529448	511.498662	-248.455984	613.459295	2.251137	-0.044777	4396.19129
-77.536833	513.787551	-275.15968	621.851885	0.725211	-1.570702	19.837031
-103.477566	502.34311	-343.063364	581.41486	1.488174	-0.044777	12.207404
-150.781256	489.372743	-371.292985	554.711164	1.488174	0.718186	12.207404
-204.188648	448.172755	-440.722594	519.614878	0.725211	-0.80774	20032.34962
-249.203449	433.676463	-476.581843	489.859331	0.725211	-0.80774	22216.71194
-314.055282	396.291289	-503.285538	415.088983	0.725211	-2.333665	22232.73415
-332.366388	388.661662	-495.655911	360.155666	2.251137	0.718186	22231.20823
-383.484891	311.602425	-539.90775	266.311249	1.488174	-0.80774	22230.44527
-424.684879	262.009847	-585.685514	190.014976	0.725211	-0.80774	22231.97119
-442.233022	218.520971	-593.315141	140.422398	-0.037751	0.718186	22206.79342
-472.751531	164.350617	-549.826265	81.674267	-1.563677	-2.333665	22202.97861
-500.21819	101.787673	-565.08552	10.718732	0.725211	-0.80774	22224.34156
-513.188556	59.061759	-504.048501	-73.970131	0.725211	-0.80774	22211.3712
-497.166339	-25.627104	-536.092936	-139.584927	-0.037751	-0.80774	22191.53417
-527.684848	-64.538204	-473.529992	-208.251573	-0.037751	-1.570702	22225.86749
-526.921885	-107.264117	-435.381855	-295.229325	-0.800714	0.718186	22188.48232
-497.929301	-167.538173	-415.544824	-328.799686	-2.32664	-1.570702	22199.16379
-481.907084	-225.523341	-386.55224	-407.384847	-1.563677	-0.044777	22208.31935
-414.766363	-290.375174	-331.618923	-448.584835	-0.037751	0.718186	22193.06009
-406.373773	-336.152938	-285.078196	-492.836674	-0.037751	-1.570702	22216.71194
-388.062667	-351.412193	-208.018959	-546.244066	2.251137	0.718186	22213.66009
-327.025648	-423.13069	-190.470816	-581.340351	2.251137	-0.80774	22202.97861
-255.307151	-462.04179	-127.907872	-631.695892	0.725211	-0.044777	22225.86749
-211.818275	-497.138076	-55.426412	-640.088482	-0.037751	0.718186	22231.20823
-169.092362	-509.34548	28.499489	-643.903296	0.725211	-1.570702	22219.76379
-71.433131	-536.049175	100.980949	-634.747743	0.725211	-0.80774	22242.65267
-9.63315	-558.938057	210.084621	-611.095898	1.488174	0.718186	22241.88971
25.463136	-561.226946	235.262391	-608.80701	0.725211	-0.80774	22228.91934
116.255702	-541.389914	292.484596	-618.725526	-0.800714	-0.80774	22226.63045
170.426056	-554.360281	387.854938	-548.532954	-0.800714	-0.044777	22226.63045
224.59641	-526.13066	409.980858	-553.11073	-0.800714	-2.333665	22202.97861
271.137137	-486.456597	474.069728	-506.570003	-1.563677	-0.044777	22212.13416
321.492678	-463.567715	519.084529	-464.607053	-0.800714	-0.044777	22227.39341
363.455629	-446.782535	534.343784	-376.866338	-0.037751	-1.570702	22223.5786
406.944505	-378.115889	561.04748	-336.429313	0.725211	0.718186	22220.52675
446.618567	-349.123305	595.380803	-289.888586	-0.800714	-0.044777	22215.18601
462.640784	-273.589994	576.306734	-229.61453	-2.32664	-1.570702	22216.71194
474.848188	-238.493708	601.484505	-151.792331	-1.563677	-0.80774	22200.68972
492.396331	-151.515956	570.203032	-83.888647	-0.800714	-2.333665	22214.42305
492.396331	-107.264117	559.521554	-5.303485	0.725211	-0.80774	22231.20823
504.603735	-15.708589	544.262299	91.592782	0.725211	-0.044777	22210.60823
483.240778	30.069175	519.084529	164.074242	-0.800714	-1.570702	22222.81564
467.218561	85.765455	503.825274	226.637187	-0.037751	0.718186	22227.39341
446.618567	140.698772	477.884541	277.75569	0.725211	-0.044777	22196.87491
454.248194	216.232083	397.773454	303.696423	-0.800714	-0.80774	22193.82305
402.366728	257.432071	348.943839	382.281585	1.488174	-0.044777	22217.4749
384.818585	308.550574	303.929037	439.503791	3.0141	2.244111	22222.05268
361.16674	361.957966	233.736465	486.80748	1.488174	-0.80774	22226.63045
336.751933	426.046836	185.669813	524.192654	-0.800714	0.718186	22219.76379
286.396392	454.276457	106.321688	550.133387	-0.037751	-0.80774	22195.34898
212.389007	474.113488	39.94393	572.259307	-0.037751	-0.044777	22214.42305
175.766795	493.950519	-28.722716	602.777816	-0.800714	1.481149	22220.52675
130.751994	514.550513	-69.922704	607.355593	-1.563677	-1.570702	22215.18601
79.63349	517.602364	-115.700468	623.37781	-1.563677	-0.80774	22222.05268
43.774242	499.291259	-185.89304	634.822251	0.725211	0.718186	22230.44527
-5.818336	503.869035	-226.330065	622.614847	-0.800714	-0.044777	11158.33003
-67.618318	494.713482	-288.893009	614.98522	-2.32664	-0.80774	21.362957
-98.136827	494.713482	-353.744842	583.703748	-0.800714	0.718186	11.444441
-151.544219	468.772749	-400.285569	562.340791	-1.563677	-0.80774	12.207404
-228.603455	477.928302	-419.359637	521.140803	-1.563677	0.718186	21117.28263
-253.781226	446.64683	-455.981849	476.888965	-0.037751	0.718186	22214.42305
-288.877512	400.106103	-491.841097	415.851946	-0.037751	-1.570702	22229.6823
-336.181201	375.691295	-525.411458	360.918629	-1.563677	-2.333665	22216.71194
-395.692295	313.128351	-557.455893	286.14828	-1.563677	-1.570702	22226.63045
-407.899698	281.846879	-542.196638	202.985342	0.725211	1.481149	22228.91934
-461.30709	235.306152	-600.944769	129.740919	-0.037751	0.718186	22215.18601
-456.729314	170.454319	-570.426259	90.82982	1.488174	-0.80774	22245.70452
-510.899668	105.602486	-555.167005	23.689099	0.725211	-0.80774	22230.44527
-520.055221	68.980275	-545.248489	-50.318287	1.488174	-0.044777	22202.21564
-521.581146	9.469182	-533.041085	-122.036784	-1.563677	-0.80774	22226.63045
-528.447811	-63.775241	-467.42629	-196.044169	0.725211	0.718186	22220.52675
-513.951519	-104.975229	-448.352221	-264.710816	-0.800714	-0.044777	22176.27491
-506.321892	-175.167801	-435.381855	-329.562648	-0.800714	-0.044777	22208.31935
-471.988568	-231.627043	-401.048532	-396.703369	-1.563677	-0.80774	22221.28971
-431.551543	-304.108503	-327.804109	-456.214463	-0.800714	-0.044777	22192.29713
-426.973767	-307.160354	-273.633755	-495.888525	-0.037751	-0.80774	22208.31935
-370.514524	-369.723299	-247.693022	-557.688507	-2.32664	-0.80774	22202.21564
-311.003431	-400.241808	-176.737487	-569.132948	-1.563677	-0.80774	22186.95639
-273.618257	-446.019572	-138.58935	-631.695892	-2.32664	-0.80774	22209.08231
-229.366418	-472.723268	-51.611598	-619.488488	-0.037751	0.718186	22223.5786
-142.388666	-518.501032	16.292085	-627.881078	-0.037751	-1.570702	22215.18601
-72.196094	-536.049175	80.380955	-630.932929	0.725211	0.718186	22241.12674
-34.81092	-548.256579	193.29944	-606.518122	1.488174	-0.044777	22242.65267
20.88536	-564.278797	242.892018	-608.044047	0.725211	-0.044777	22222.05268
85.737192	-561.226946	300.877186	-610.332935	-0.800714	-1.570702	22132.02307
170.426056	-549.782505	364.203093	-601.940345	-1.563677	-0.80774	22226.63045
213.914932	-536.049175	413.795671	-557.688507	3.0141	0.718186	22225.10453
281.055653	-509.34548	457.284547	-513.436668	2.251137	-0.044777	22240.36378
310.048237	-471.197343	487.040094	-461.555202	1.488174	0.718186	22245.70452
362.692666	-431.52328	548.077113	-392.888555	2.251137	-0.044777	22233.49712
421.440797	-380.404777	561.810442	-324.221909	1.488174	0.718186	22222.05268
432.122275	-323.945534	590.040064	-263.947853	0.725211	-0.044777	22221.28971
463.403747	-298.767764	593.854877	-234.192306	-0.800714	-0.044777	22212.89712
489.34448	-224.760379	581.647473	-158.658995	1.488174	1.481149	22218.23786
505.366698	-165.249285	582.410436	-89.229386	0.725211	-0.80774	22224.34156
514.52225	-101.160415	593.854877	-36.584957	-0.800714	-0.044777	22194.58602
496.974108	-43.175247	546.551188	68.7039	2.251137	0.718186	22215.18601
487.818555	17.861772	538.158597	141.18536	-0.800714	-0.80774	22208.31935
480.188927	91.106194	475.595653	183.911274	-2.32664	0.718186	22204.50453
430.596349	140.698772	472.543802	280.807541	-1.563677	0.718186	22200.68972
436.700051	195.632089	426.003075	315.140864	-0.037751	-0.80774	22212.13416
417.625983	268.876512	348.180876	391.437138	0.725211	0.718186	22228.15638
378.714883	319.995015	293.247559	431.874163	-0.037751	-0.044777	22186.95639
351.248225	364.246854	248.232757	479.940816	2.251137	-0.80774	22206.79342
330.648231	395.528326	170.410558	515.037101	1.488174	2.244111	22204.50453
279.529727	427.572761	112.42539	530.296356	1.488174	-0.044777	22180.08972
232.226038	465.720898	54.440222	591.333375	-0.037751	-0.044777	22224.34156
191.789013	510.7357	-31.011604	594.385226	2.251137	0.718186	22224.34156
128.463106	517.602364	-33.300492	612.696332	2.251137	-0.044777	22227.39341
88.026081	507.683849	-117.226394	619.562996	-0.800714	-0.044777	22228.91934
25.463136	516.839402	-188.944891	632.533363	0.725211	0.718186	22239.60082
-14.210926	506.157923	-220.226363	621.851885	-0.037751	-0.044777	10540.33021
-61.514616	497.00237	-285.841158	611.170406	-1.563677	-0.80774	20.599994
-98.136827	467.246824	-327.041146	595.911152	-0.037751	-0.044777	11.444441
-159.173846	479.454227	-378.15965	560.051903	-0.037751	-0.80774	11.444441
-201.899759	460.380159	-426.989265	515.800064	1.488174	1.481149	18363.75011
-260.64789	444.357942	-444.537408	477.651927	-0.037751	0.718186	22201.45268
-304.899729	413.839432	-492.60406	398.303803	-0.800714	-1.570702	22186.95639
-339.996015	366.535742	-514.729979	373.888995	-0.800714	0.718186	22205.2675
-385.773779	313.891314	-555.929967	282.333467	2.251137	0.718186	22215.94897
-399.507108	267.350587	-553.641079	198.407566	-1.563677	-1.570702	22207.55638
-444.52191	230.728375	-565.08552	161.022392	1.488174	-0.044777	22222.05268
-468.173755	178.846909	-555.929967	80.911304	1.488174	-0.044777	22228.15638
-510.899668	128.491369	-555.929967	16.822434	3.0141	-0.044777	22222.81564
-526.158923	68.980275	-505.574427	-55.659026	-0.800714	-0.044777	22219.76379
-526.158923	18.624734	-529.226271	-110.592343	0.725211	-0.044777	22216.71194
-516.240407	-57.671539	-508.626278	-205.199722	-2.32664	-1.570702	22196.11194
-523.107072	-98.871527	-472.767029	-279.207108	3.0141	1.481149	22207.55638
-517.766333	-156.093732	-417.070749	-337.955238	1.488174	-0.044777	22227.39341
-468.173755	-221.708528	-381.211501	-398.992257	2.251137	0.718186	22221.28971
-445.284873	-262.145553	-340.011513	-444.007059	-0.800714	-0.044777	22209.84527
-419.34414	-323.182572	-277.448568	-509.621854	0.725211	-0.044777	22204.50453
-368.988599	-380.404777	-243.115245	-541.666289	-1.563677	-0.80774	22205.2675
-322.447872	-421.604765	-188.944891	-574.473687	-1.563677	-0.044777	22190.00824
-272.092331	-445.25661	-140.878238	-611.858861	-1.563677	-0.80774	22224.34156
-220.973828	-491.034374	-41.693083	-633.221818	0.725211	-0.044777	22199.16379
-155.359033	-504.767703	20.869862	-644.666259	0.725211	-0.80774	22218.23786
-108.818306	-542.152877	71.988365	-639.325519	0.725211	-0.044777	22230.44527
-43.966473	-556.649169	156.677229	-636.273669	-1.563677	-0.044777	22212.89712
20.122397	-544.441765	215.42536	-640.851445	-2.32664	-0.80774	22198.40083
100.996447	-557.412132	306.217925	-601.940345	2.251137	0.718186	22220.52675
164.322354	-552.071393	367.254944	-563.029246	-0.800714	-0.80774	22225.10453
219.255671	-523.078809	422.951224	-536.32555	0.725211	-0.044777	22219.76379
279.529727	-491.034374	456.521585	-516.488519	-0.800714	0.718186	22239.60082
321.492678	-459.752902	491.617871	-473.762606	-0.800714	-1.570702	22238.83786
361.16674	-428.471429	544.262299	-392.125593	-0.037751	-0.80774	22215.94897
418.388946	-386.508479	570.203032	-340.244127	-0.037751	0.718186	22222.81564
439.751902	-330.812199	593.091915	-289.125623	-0.037751	-0.80774	22230.44527
457.300045	-294.189988	619.032648	-223.510828	3.777062	-0.80774	22239.60082
492.396331	-232.390006	598.432654	-151.029368	-1.563677	-0.044777	22234.26008
509.944474	-163.72336	596.906728	-98.384939	0.725211	-1.570702	22210.60823
497.73707	-105.738192	586.988213	-9.881262	-3.089602	-0.80774	22218.23786
480.95189	-37.834508	556.469703	77.859453	-0.037751	0.718186	22215.18601
496.211145	13.283995	514.506753	160.259429	-0.800714	-1.570702	22192.29713
473.322263	49.906207	512.217864	196.88164	-0.800714	-0.044777	22206.79342
439.751902	136.120996	461.862324	255.629771	-0.800714	-0.80774	22212.13416
429.833387	197.920978	417.610485	311.326051	-0.800714	-0.80774	22209.08231
421.440797	247.513555	371.832721	378.466772	-2.32664	0.718186	22212.89712
381.766734	299.395022	296.29941	412.800095	-1.563677	0.718186	22188.48232
340.566746	343.64686	251.284608	502.829698	-1.563677	-1.570702	22193.06009
298.603796	399.34314	170.410558	515.037101	-0.800714	0.718186	22186.19343
284.107504	442.832016	132.262421	561.577828	-2.32664	-2.333665	22195.34898
225.359373	474.113488	46.047632	584.466711	0.725211	-0.80774	22230.44527
201.707528	489.372743	-2.781983	617.274108	3.0141	0.718186	22243.41563
127.700143	509.972737	-50.848635	597.437077	-0.037751	-2.333665	22226.63045
76.581639	520.654215	-122.567133	636.348177	-0.037751	-0.044777	22228.91934
40.722391	525.994954	-199.626369	621.851885	0.725211	0.718186	22233.49712
-10.396113	513.024588	-223.278214	611.170406	0.725211	1.481149	22217.4749
-66.092392	494.713482	-270.581904	637.874102	2.251137	0.718186	24.414808
-110.344231	494.713482	-359.085581	595.911152	2.251137	0.718186	12.970367
-151.544219	477.165339	-381.974463	563.866717	2.251137	0.718186	11.444441
-214.107163	468.009786	-378.15965	513.511176	-0.037751	-0.044777	10241.24882
-246.914561	438.25424	-481.922582	482.992667	-0.800714	0.718186	22176.27491
-299.55899	414.602395	-484.21147	407.459356	-1.563677	-0.80774	22191.53417
-340.758978	374.16537	-521.596644	366.259368	-0.800714	-0.044777	22207.55638
-401.033034	329.150568	-534.567011	282.333467	-1.563677	-0.80774	22224.34156
-395.692295	277.269102	-552.878116	215.192746	-0.037751	-0.044777	22214.42305
-442.995984	231.491338	-591.789216	154.91869	-0.037751	-0.044777	22223.5786
-465.121904	180.372835	-562.033669	96.170559	2.251137	-0.044777	22229.6823
-491.8256	109.4173	-603.233657	5.377993	-2.32664	-0.044777	22193.06009
-561.255209	54.483983	-546.774414	-89.229386	-2.32664	-0.044777	22172.4601
-504.795966	14.809921	-503.285538	-99.910864	0.725211	0.718186	22215.18601
-518.529295	-30.967844	-485.737395	-210.540461	-0.800714	-0.80774	22188.48232
-509.373742	-93.530788	-452.167035	-269.288592	3.0141	-0.044777	22222.05268
-497.166339	-175.167801	-419.359637	-348.636717	1.488174	-0.80774	22226.63045
-464.358941	-207.975198	-407.915196	-386.021891	1.488174	0.718186	22212.89712
-440.707096	-275.115919	-366.715209	-453.162612	-0.800714	0.718186	22200.68972
-403.321922	-294.95295	-323.989295	-505.044078	0.725211	-1.570702	22192.29713
-373.566375	-359.04182	-230.907841	-532.510736	0.725211	1.481149	22199.16379
-323.973797	-413.975137	-179.789338	-556.925544	2.251137	-0.80774	22231.20823
-289.640474	-455.938088	-114.937505	-603.466271	2.251137	0.718186	22243.41563
-210.29235	-467.382529	-77.552331	-621.777377	1.488174	-0.044777	22231.97119
-166.803474	-526.13066	23.15875	-646.955147	1.488174	-0.80774	22224.34156
-98.136827	-547.493616	81.906881	-639.325519	-0.800714	-0.044777	22224.34156
-47.018324	-549.019542	174.225372	-606.518122	0.725211	1.481149	22212.89712
33.855726	-561.989908	252.047571	-604.992196	-0.037751	-0.80774	22212.89712
74.292751	-552.071393	286.380894	-590.495904	-0.800714	-0.80774	22225.86749
162.796429	-553.597318	364.203093	-575.23665	-0.037751	1.481149	22230.44527
203.996417	-525.367697	420.662336	-534.799625	1.488174	-0.80774	22219.00082
261.218622	-504.00474	448.891957	-511.14778	-2.32664	0.718186	22207.55638
313.100088	-488.745486	519.847492	-466.132978	-2.32664	0.718186	22218.23786
351.248225	-443.730684	519.847492	-412.725587	-0.800714	-0.80774	22202.97861
413.811169	-391.849218	585.462287	-339.481164	1.488174	2.244111	22221.28971
442.803753	-346.834417	586.988213	-276.918219	-0.800714	-0.044777	22233.49712
467.981524	-285.797398	599.195616	-224.273791	2.251137	-0.80774	22235.02304
483.240778	-234.678894	596.906728	-156.370107	1.488174	-0.044777	22235.02304
501.551884	-168.301136	603.01043	-79.310871	-0.800714	-0.80774	22234.26008
496.211145	-117.182633	592.328952	-15.984963	0.725211	-0.044777	22205.2675
491.633368	-37.834508	545.025262	80.148341	0.725211	1.481149	22207.55638
487.818555	16.335846	536.632672	148.052025	1.488174	0.718186	22246.46748
467.218561	82.713604	506.114163	210.614969	2.251137	0.718186	22193.06009
452.722269	160.535803	454.232696	278.518653	0.725211	-0.044777	22205.2675
422.203759	215.469121	426.766038	304.459386	0.725211	-2.333665	22220.52675
415.337095	253.617257	361.151243	376.940846	-0.800714	-0.044777	22206.79342
383.29266	295.580208	312.321627	421.192685	-1.563677	-0.044777	22200.68972
358.877852	352.03945	240.60313	465.444524	-1.563677	-1.570702	22205.2675
326.833417	404.683879	184.90685	512.748213	-1.563677	-0.80774	22206.79342
280.29269	433.676463	142.180937	537.163021	-0.037751	-0.80774	22215.18601
221.544559	474.113488	50.625409	574.548195	0.725211	0.718186	22231.97119
187.974199	497.765333	-22.619014	600.488928	1.488174	1.481149	22230.44527
130.751994	506.920886	-63.819002	599.725965	-0.037751	0.718186	22203.74157
53.692757	512.261625	-117.226394	605.066704	-0.800714	-0.044777	22212.89712
38.433503	497.765333	-185.130077	631.7704	-1.563677	-0.044777	22221.28971
-3.529448	506.157923	-212.596736	623.37781	-2.32664	-0.80774	22212.13416
-37.099808	506.157923	-281.263382	612.696332	-0.037751	-0.044777	30.518509
-94.322014	500.817184	-338.485587	609.644481	1.488174	1.481149	12.207404
-157.647921	475.639414	-369.767059	568.444493	0.725211	-1.570702	10.681478
-193.507169	478.691265	-418.596675	535.637095	-0.800714	-0.80774	18640.70559
-249.966412	449.698681	-454.455923	488.333406	-0.800714	-0.80774	22198.40083
-281.247884	418.417209	-479.633694	430.348238	-0.037751	-0.044777	22205.2675
-317.870096	383.320923	-520.070719	383.044548	0.725211	1.481149	22241.88971
-370.514524	319.232053	-520.833681	293.777908	2.251137	-0.044777	22244.17859
-403.321922	282.609841	-534.567011	212.140895	-0.037751	-1.570702	22214.42305
-420.870065	242.172816	-583.396626	130.503882	0.725211	1.481149	22227.39341
-465.884866	155.195064	-555.167005	103.800186	-0.037751	-0.80774	22219.00082
-499.455227	110.180263	-565.848483	28.266875	0.725211	0.718186	22176.27491
-524.632997	79.661753	-512.441091	-44.977547	-0.800714	-0.044777	22215.94897
-511.662631	21.676585	-523.12257	-132.718262	-0.800714	-0.044777	22231.20823
-510.136705	-37.834508	-486.500358	-215.8812	0.725211	-0.044777	22186.19343
-530.736699	-92.767825	-484.974433	-254.029337	-0.800714	-1.570702	22215.94897
-522.344109	-166.775211	-432.330004	-344.05894	-3.852565	-0.80774	22199.92676
-488.010786	-214.841863	-407.152234	-395.177444	0.725211	0.718186	22186.19343
-471.225606	-289.612211	-378.922612	-444.770022	-1.563677	-0.044777	22176.27491
-426.210804	-311.738131	-282.789307	-469.184829	-2.32664	-0.80774	22205.2675
-368.225636	-349.886268	-229.381916	-534.799625	2.251137	0.718186	22208.31935
-317.870096	-407.871436	-178.263412	-582.103314	2.251137	-0.044777	22228.15638
-268.277518	-439.152908	-127.144909	-595.073681	0.725211	-0.80774	22241.12674
-212.581238	-481.878821	-53.900486	-625.59219	3.0141	2.244111	22228.91934
-159.936809	-497.901038	46.047632	-655.347737	-0.800714	-0.80774	22219.00082
-121.025709	-545.204728	53.67726	-656.873662	-0.800714	-0.80774	22227.39341
-43.966473	-558.938057	183.380925	-619.488488	1.488174	-0.80774	22238.83786
33.855726	-552.071393	253.573497	-621.014414	1.488174	-0.80774	22236.54897
77.344602	-535.286213	316.899404	-615.673675	2.251137	-0.044777	22236.54897
129.226068	-545.967691	345.129025	-599.651457	-0.037751	-0.044777	22235.02304
206.285305	-524.604734	413.032709	-523.355183	1.488174	-0.044777	22220.52675
241.381591	-502.478815	440.499367	-528.695923	-1.563677	0.718186	22214.42305
313.863051	-476.538082	499.247498	-482.155196	-0.800714	-0.80774	22219.76379
361.16674	-445.25661	529.003045	-397.466332	-3.089602	-3.096628	22213.66009
380.240809	-393.375144	577.83266	-320.407095	-0.800714	-0.80774	22227.39341
435.174126	-344.545528	578.595623	-281.495996	-0.800714	-1.570702	22234.26008
455.77412	-312.501093	590.040064	-243.347859	-0.800714	-0.80774	22217.4749
480.95189	-220.945565	586.22525	-192.229356	-1.563677	0.718186	22187.71935
494.685219	-187.375205	585.462287	-112.881231	-2.32664	-1.570702	22171.69713
502.314847	-104.212266	557.232666	-17.510889	-0.037751	0.718186	22199.92676
503.840772	-53.856726	553.417852	67.940938	-0.037751	-0.044777	22222.81564
483.240778	24.728436	554.943778	164.074242	2.251137	-0.80774	22225.10453
481.714853	74.321014	492.380833	206.800156	0.725211	-0.044777	22207.55638
467.981524	135.358033	475.595653	248.000144	-0.037751	-0.80774	22220.52675
431.359312	192.580238	425.240112	309.037163	3.0141	-0.044777	22219.76379
414.574132	249.039481	396.247528	364.733442	-0.037751	0.718186	22191.53417
387.870436	282.609841	290.195708	420.429722	0.725211	-1.570702	22204.50453
364.981554	348.224637	240.60313	471.548225	2.251137	-1.570702	22233.49712
351.248225	403.157954	167.358707	503.59266	-0.037751	1.481149	22201.45268
279.529727	430.624612	152.862415	553.948201	0.725211	-0.044777	22211.3712
217.729746	461.906085	46.810595	586.755599	-0.037751	-1.570702	22235.02304
191.02605	490.135706	-34.826418	590.570412	-0.037751	-0.044777	22215.18601
122.359404	480.21719	-58.478263	595.911152	-2.32664	-2.333665	22202.97861
97.944596	511.498662	-104.256027	624.140773	-0.037751	0.718186	22226.63045
52.166832	519.12829	-164.530083	621.088922	-0.037751	1.481149	22222.81564
-20.314628	516.076439	-199.626369	621.851885	2.251137	0.718186	22222.05268
-52.359063	499.291259	-293.470786	609.644481	-0.800714	-0.044777	28.992584
-105.766455	471.8246	-345.352252	589.80745	-1.563677	0.718186	12.970367
-153.070144	477.928302	-388.841128	556.237089	-3.089602	-1.570702	11.444441
-196.55902	470.298675	-409.441122	521.140803	2.251137	0.718186	15800.95828
-246.151598	445.883867	-459.0337	488.333406	-1.563677	-0.044777	22177.80084
-300.321953	419.180171	-473.529992	438.740828	0.725211	-0.044777	22212.13416
-316.34417	382.55796	-540.670713	371.600107	1.488174	0.718186	22241.12674
-373.566375	342.120935	-531.51516	305.222349	-0.037751	-0.044777	22234.26008
-408.662661	276.506139	-558.981818	216.718671	0.725211	-0.80774	22216.71194
-427.73673	234.543189	-594.078104	157.207578	-1.563677	-0.80774	22193.06009
-454.440425	176.558021	-549.826265	94.644633	1.488174	-0.044777	22211.3712
-497.929301	127.728406	-558.218855	27.503913	1.488174	-0.044777	22228.15638
-511.662631	82.713604	-526.937383	-29.718293	1.488174	-0.80774	22232.73415
-523.870034	21.676585	-517.018868	-115.933082	-0.800714	-0.044777	22209.84527
-513.188556	-28.678955	-504.811464	-176.207138	1.488174	-0.80774	22207.55638
-528.447811	-101.923378	-445.30037	-278.444145	-0.037751	0.718186	22209.08231
-513.188556	-148.464105	-446.063333	-344.05894	-1.563677	-0.044777	22198.40083
-481.144121	-213.315938	-411.73001	-389.073742	-1.563677	-0.80774	22194.58602
-446.810798	-260.619627	-356.03373	-440.192245	-0.800714	0.718186	22215.18601
-406.373773	-300.29369	-304.152264	-480.62927	1.488174	-1.570702	22225.86749
-361.358972	-339.967752	-250.744872	-534.036662	0.725211	-0.044777	22183.90454
-343.047866	-423.893653	-181.315263	-575.999612	-0.800714	-0.80774	22218.23786
-282.010847	-442.967721	-130.959723	-604.229234	-1.563677	0.718186	22216.71194
-230.892343	-478.82697	-69.922704	-650.769961	-0.800714	-0.044777	22198.40083
-172.907175	-503.241778	-5.070871	-641.614408	0.725211	-0.80774	22215.94897
-121.788672	-528.419548	52.151334	-656.1107	-0.037751	-1.570702	22227.39341
-36.336846	-560.463983	179.566111	-619.488488	2.251137	0.718186	22228.15638
32.329801	-554.360281	239.840167	-595.073681	2.251137	-0.80774	22231.20823
68.952012	-559.70102	300.114224	-611.858861	0.725211	0.718186	22235.786
149.063099	-558.175095	361.914205	-569.132948	-0.800714	-0.044777	22225.86749
188.737162	-520.789921	379.462348	-550.058879	-0.037751	-0.80774	22221.28971
270.374175	-503.241778	453.469734	-495.125562	-0.800714	-1.570702	22235.786
302.41861	-468.145492	496.195647	-479.866307	-0.037751	-1.570702	22157.20084
366.507479	-433.049206	557.995629	-411.962624	2.251137	-1.570702	22233.49712
412.285244	-395.664032	556.469703	-331.088574	-0.037751	2.244111	22234.26008
447.38153	-335.389976	580.121548	-269.288592	-0.037751	-1.570702	22231.20823
453.485232	-287.323323	599.958579	-254.7923	1.488174	-0.044777	22215.18601
477.900039	-244.59741	618.269685	-203.673797	-1.563677	-0.044777	22208.31935
496.974108	-185.849279	595.380803	-76.25902	-0.037751	-0.80774	22222.05268
505.366698	-114.893745	576.306734	-22.851628	-2.32664	1.481149	22216.71194
512.233362	-43.93821	536.632672	76.333528	-0.037751	0.718186	22213.66009
499.262996	23.965474	559.521554	135.081658	0.725211	-0.80774	22225.10453
488.581517	63.639536	493.143796	202.985342	-1.563677	-0.044777	22189.24528
464.929673	130.780257	463.388249	241.896442	-1.563677	-0.044777	22202.97861
444.329679	205.550605	425.240112	306.748274	-3.089602	-0.80774	22186.95639
416.100057	239.883928	358.099392	366.259368	1.488174	1.481149	22193.82305
391.68525	274.217251	300.877186	393.726026	0.725211	0.718186	22214.42305
348.959337	342.120935	268.069789	483.755629	1.488174	-1.570702	22221.28971
339.803784	403.157954	210.847583	514.274139	0.725211	1.481149	22206.79342
291.737131	422.994985	149.047602	547.081536	2.251137	-0.044777	22227.39341
247.485293	474.876451	67.410589	563.866717	0.725211	-0.044777	22236.54897
183.396423	487.083855	-2.01902	611.170406	-0.037751	-0.80774	22212.89712
149.063099	510.7357	-50.085673	611.170406	0.725211	-0.80774	22242.65267
106.337186	513.024588	-90.522698	627.192624	0.725211	-0.044777	22246.46748
43.011279	522.943103	-160.71527	626.429661	0.725211	0.718186	22223.5786
4.863142	521.417178	-214.885624	634.822251	0.725211	-0.044777	22231.20823
-45.492398	503.106072	-269.055978	611.170406	1.488174	0.718186	69.429609
-114.922007	474.876451	-383.500389	592.859301	-4.615528	-1.570702	16.022217
-156.884958	473.350526	-365.189283	544.792648	-0.037751	-0.80774	11.444441
-193.507169	469.535712	-410.204085	531.059319	-1.563677	0.718186	11272.77444
-265.988629	441.306091	-438.433706	490.622294	0.725211	0.718186	22149.57122
-277.43307	417.654246	-481.159619	425.770461	-0.037751	-0.80774	22212.13416
-340.758978	377.217221	-495.655911	399.066765	-1.563677	0.718186	22221.28971
-375.092301	326.86168	-520.833681	286.911243	0.725211	-0.044777	22199.92676
-430.025618	278.795028	-532.278122	215.955709	-2.32664	0.718186	22199.92676
-450.625612	226.150599	-598.655881	154.155727	-4.615528	-1.570702	22215.94897
-462.070053	192.580238	-534.567011	96.170559	2.251137	-0.044777	22218.23786
-487.247823	138.409884	-588.737365	50.392795	1.488174	-0.044777	22213.66009
-507.084854	72.795089	-523.12257	-48.029398	1.488174	0.718186	22222.81564
-524.632997	36.93584	-494.129986	-108.303455	0.725211	-0.044777	22227.39341
-506.321892	-32.493769	-510.915166	-213.592312	1.488174	-0.044777	22208.31935
-524.632997	-74.45672	-452.167035	-273.103406	0.725211	0.718186	22210.60823
-504.033003	-148.464105	-432.330004	-319.644133	2.251137	-0.044777	22212.89712
-493.351525	-184.323354	-398.759643	-372.288562	1.488174	-0.044777	22220.52675
-445.284873	-262.908516	-353.744842	-437.903357	-0.800714	-1.570702	22229.6823
-407.136736	-300.29369	-295.759674	-483.681121	0.725211	-1.570702	22207.55638
-388.82563	-364.38256	-238.537469	-540.140364	0.725211	1.481149	22196.11194
-343.047866	-388.797367	-198.863406	-557.688507	-0.800714	-0.80774	22220.52675
-287.351586	-454.412162	-173.685636	-599.651457	-1.563677	-0.044777	22212.89712
-223.262716	-478.064007	-62.293076	-621.777377	-0.800714	-0.044777	22212.89712
-165.277548	-519.263995	7.136533	-611.095898	-0.037751	-0.044777	22226.63045
-107.29238	-526.893622	63.595775	-652.295886	2.251137	-0.80774	22235.02304
-27.181293	-544.441765	162.017968	-612.621824	-0.037751	0.718186	22219.00082
12.49277	-561.226946	232.21054	-607.281085	-1.563677	-0.044777	22206.03046
55.981646	-555.123244	287.90682	-633.98478	0.725211	1.481149	22217.4749
143.72236	-541.389914	331.395696	-561.50332	2.251137	0.718186	22200.68972
196.366789	-534.52325	401.588268	-543.192215	0.725211	0.718186	22218.23786
255.11492	-495.61215	454.232696	-511.14778	-0.800714	0.718186	22235.02304
288.68528	-472.723268	486.277131	-463.081127	0.725211	-0.044777	22230.44527
355.826001	-428.471429	527.477119	-439.429282	-0.037751	-2.333665	22231.97119
387.107473	-398.715883	553.417852	-350.162642	0.725211	1.481149	22235.02304
430.596349	-345.308491	578.595623	-293.7034	0.725211	-1.570702	22215.18601
465.692635	-298.767764	594.61784	-234.192306	-1.563677	-0.80774	22220.52675
488.581517	-236.20482	615.980797	-171.629362	3.0141	1.481149	22252.57118
498.500033	-175.167801	585.462287	-85.414572	2.251137	-1.570702	22228.15638
511.4704	-108.790043	591.565989	-18.273852	1.488174	0.718186	22202.21564
499.262996	-53.093763	551.128964	69.466863	-0.037751	-0.044777	22228.15638
481.714853	-0.449334	540.447486	125.926106	-0.037751	-0.80774	22212.89712
464.16671	51.432132	512.980827	190.777938	-2.32664	-0.80774	22177.03787
464.16671	131.543219	464.914175	255.629771	-1.563677	-0.044777	22210.60823
445.092641	188.002462	413.032709	309.037163	0.725211	-0.044777	22211.3712
415.337095	243.698742	377.936423	371.600107	2.251137	0.718186	22215.94897
388.633399	296.343171	324.529031	418.140834	0.725211	1.481149	22229.6823
364.218591	332.202419	244.417944	461.62971	-2.32664	-1.570702	22206.79342
328.359343	381.032034	187.958701	482.229704	-0.800714	0.718186	22184.6675
278.003802	427.572761	165.069819	549.370425	-2.32664	-2.333665	22208.31935
236.040851	454.276457	59.780961	566.155605	-1.563677	-0.80774	22219.00082
193.314938	480.980153	-12.700499	581.41486	-0.800714	-0.80774	22213.66009
155.929764	510.7357	-27.959753	605.066704	3.0141	-0.80774	22243.41563
105.574223	515.313476	-108.070841	601.251891	1.488174	-0.044777	22244.17859
43.774242	500.054221	-124.856021	626.429661	2.251137	0.718186	22221.28971
9.440919	514.550513	-216.411549	618.800034	1.488174	-0.044777	22221.28971
-39.388697	502.34311	-261.426351	618.037071	-0.037751	-0.044777	40.437025
-103.477566	488.60978	-330.85596	601.251891	-1.563677	-0.80774	15.259255
-137.047927	473.350526	-390.367053	560.051903	-0.037751	-0.80774	10.681478
-187.403467	455.03942	-381.211501	545.555611	1.488174	0.718186	11638.99655
-245.388635	438.25424	-464.374439	482.229704	-0.037751	-0.044777	22171.69713
-280.484921	422.232022	-491.078135	439.503791	-3.089602	-2.333665	22215.18601
-333.892313	386.372774	-516.255905	374.651958	-0.037751	-0.044777	22220.52675
-360.596009	319.995015	-554.404042	312.089013	-1.563677	-3.096628	22196.11194
-391.877481	281.083916	-547.537377	239.607553	-0.037751	-0.80774	22218.23786
-430.025618	233.780226	-586.448477	149.57795	-2.32664	-0.80774	22226.63045
-449.099686	175.795058	-567.374408	98.459447	-3.089602	-1.570702	22183.90454
-478.855233	125.439518	-546.011452	35.896503	-0.800714	-0.80774	22219.76379
-518.529295	85.765455	-547.537377	-33.533106	-2.32664	-0.044777	22208.31935
-527.684848	16.335846	-508.626278	-98.384939	-0.800714	-0.044777	22194.58602
-517.00337	-51.567837	-465.900364	-194.518244	0.725211	0.718186	22188.48232
-517.00337	-79.797459	-447.589259	-242.584896	-2.32664	-0.80774	22212.89712
-501.744115	-145.412254	-434.618892	-317.355244	0.725211	-0.044777	22206.79342
-465.884866	-198.819646	-395.707793	-356.266344	1.488174	0.718186	22208.31935
-462.833016	-259.856665	-369.767059	-451.636686	-0.800714	-0.80774	22200.68972
-407.136736	-334.627013	-337.722625	-508.858891	-0.800714	-0.044777	22182.37861
-396.455257	-342.25664	-266.004127	-527.169997	-0.800714	0.718186	22190.7712
-351.440456	-402.530696	-195.048593	-582.103314	-0.800714	-1.570702	22225.86749
-272.855294	-433.049206	-134.011574	-601.177383	2.251137	-0.044777	22243.41563
-218.68494	-488.745486	-69.159741	-629.407004	2.251137	-0.044777	22232.73415
-169.092362	-492.560299	2.558756	-640.088482	-0.037751	-0.80774	22238.83786
-101.188678	-555.123244	70.46244	-646.192184	1.488174	0.718186	22231.97119
-27.944255	-563.515834	163.543894	-615.673675	-0.037751	-0.044777	22218.23786
12.49277	-559.70102	235.262391	-611.858861	-0.800714	-0.044777	22212.89712
78.107565	-550.545467	294.773484	-593.547755	-2.32664	-0.80774	22219.00082
143.72236	-552.834356	345.129025	-585.918128	0.725211	-0.80774	22218.23786
195.603826	-546.730654	375.647535	-544.71814	-0.800714	-0.80774	22228.91934
246.72233	-505.530666	453.469734	-513.436668	0.725211	-0.044777	22229.6823
290.974169	-483.404746	474.069728	-487.495935	-0.800714	-0.044777	22209.08231
336.751933	-443.730684	531.291933	-431.036692	-3.089602	-2.333665	22210.60823
377.188958	-410.923286	549.603039	-389.073742	-3.089602	-0.044777	22212.13416
425.25561	-365.145522	587.751175	-290.651549	-0.037751	-1.570702	22208.31935
461.114859	-301.056652	582.410436	-246.39971	-2.32664	-1.570702	22222.81564
482.477816	-238.493708	600.721542	-168.577511	2.251137	1.481149	22235.786
498.500033	-180.50854	589.277101	-99.147902	2.251137	-0.044777	22211.3712
501.551884	-138.545589	574.780809	-40.399771	1.488174	-0.044777	22226.63045
491.633368	-50.041912	561.04748	60.31131	-0.800714	-0.80774	22223.5786
489.34448	4.128442	556.469703	105.326112	2.251137	-0.044777	22200.68972
469.507449	65.165461	494.669721	193.829789	1.488174	-0.80774	22211.3712
441.277828	126.20248	477.121579	237.318665	3.0141	3.007074	22244.17859
442.04079	176.558021	456.521585	295.303833	1.488174	-0.044777	22216.71194
409.233393	238.358003	372.595684	377.703809	-0.800714	-0.80774	22211.3712
401.603765	291.765394	345.891988	422.71861	2.251137	-0.044777	22203.74157
365.744517	333.728345	258.151273	453.23712	0.725211	-0.044777	22193.82305
337.514895	392.476475	197.877217	495.963033	-3.089602	-0.044777	22186.19343
294.026019	424.52091	149.047602	549.370425	-0.800714	-3.096628	22228.91934
235.277889	469.535712	70.46244	569.970419	1.488174	0.718186	22219.00082
189.500125	500.817184	-27.959753	599.725965	-0.800714	-0.80774	22221.28971
160.507541	500.054221	-52.374561	605.829667	0.725211	-0.80774	22235.786
98.707559	501.580147	-97.389362	598.963003	-0.800714	0.718186	22198.40083
47.589055	516.839402	-153.085642	625.666698	-0.037751	0.718186	22210.60823
0.285366	509.972737	-191.996742	602.014853	-0.037751	-0.044777	22224.34156
-40.914622	516.839402	-305.67819	621.088922	-0.037751	-1.570702	64.08887
-86.692386	500.817184	-320.174482	601.251891	0.725211	-0.044777	15.259255
-135.522001	489.372743	-361.374469	566.918568	0.725211	-0.044777	10.681478
-202.662722	474.113488	-396.470755	533.348207	1.488174	0.718186	5407.116916
-229.366418	446.64683	-462.848513	494.437108	-0.037751	0.718186	22149.57122
-265.225667	429.098687	-497.944799	436.45194	0.725211	-0.044777	22217.4749
-336.181201	379.506109	-502.522576	383.044548	-0.800714	0.718186	22219.00082
-346.099717	348.987599	-528.463309	331.163082	1.488174	-0.80774	22237.31193
-400.270071	290.239469	-538.381824	248.000144	1.488174	-0.044777	22237.31193
-423.921916	226.150599	-581.107738	151.103876	-0.037751	-1.570702	22211.3712
-465.884866	192.580238	-546.774414	108.377963	-0.800714	-0.80774	22216.71194
-485.721898	135.358033	-568.900334	33.607614	-1.563677	-0.044777	22222.81564
-515.477444	76.609902	-519.307756	-30.481255	-0.800714	-0.044777	22186.19343
-525.39596	24.728436	-529.226271	-93.807163	-0.800714	-0.80774	22205.2675
-514.714482	-39.360434	-485.737395	-172.392324	-0.800714	-0.044777	22213.66009
-507.847817	-86.664123	-497.181837	-254.029337	2.251137	1.481149	22212.13416
-499.455227	-147.701142	-440.722594	-316.592282	-0.037751	-0.80774	22199.16379
-486.48486	-213.315938	-419.359637	-375.340412	-1.563677	-0.044777	22207.55638
-455.203388	-272.064068	-362.900395	-453.162612	-1.563677	-0.80774	22148.04529
-433.840432	-298.004801	-323.989295	-479.103345	-1.563677	-1.570702	22154.91195
-404.084885	-350.64923	-266.76709	-531.747774	-1.563677	-0.044777	22196.87491
-349.91453	-399.478845	-238.537469	-565.318134	-0.037751	-1.570702	22229.6823
-275.907145	-433.812169	-137.826387	-582.103314	2.251137	-0.044777	22231.97119
-229.366418	-475.012156	-66.10789	-621.777377	2.251137	0.718186	22237.31193
-180.536803	-504.767703	2.558756	-625.59219	-0.037751	-2.333665	22232.73415
-99.662753	-528.419548	78.092067	-639.325519	2.251137	0.718186	22216.71194
-34.047957	-549.782505	162.017968	-610.332935	0.725211	0.718186	22222.05268
12.49277	-545.967691	219.240173	-600.41442	1.488174	-0.80774	22231.97119
62.84831	-543.678803	282.566081	-604.992196	1.488174	0.718186	22235.786
126.93718	-545.204728	332.921621	-559.977395	3.0141	1.481149	22238.07489
196.366789	-537.575101	401.588268	-556.162581	1.488174	-1.570702	22238.07489
252.063069	-507.819554	467.203063	-503.518152	0.725211	-0.044777	22219.00082
295.551945	-494.849188	488.56602	-489.02186	-0.800714	-1.570702	22215.18601
352.011187	-451.360312	544.262299	-417.303363	0.725211	-0.80774	22220.52675
389.396362	-402.530696	559.521554	-350.162642	-0.037751	1.481149	22215.94897
440.514865	-355.227007	572.491921	-301.333027	-0.037751	-1.570702	22224.34156
457.300045	-310.212205	580.121548	-251.740449	-0.037751	-0.80774	22231.20823
480.188927	-238.493708	593.091915	-215.118238	-1.563677	-0.044777	22222.05268
498.500033	-181.271503	589.277101	-93.0442	-3.852565	-2.333665	22197.63787
491.633368	-124.049297	574.780809	-41.162734	1.488174	1.481149	22212.13416
489.34448	-53.093763	530.52897	78.622416	-0.037751	-0.044777	22193.06009
484.766704	-3.501185	541.210448	119.059441	-3.089602	-2.333665	22157.96381
490.870406	59.824722	496.195647	194.592752	0.725211	-0.80774	22224.34156
447.38153	130.780257	483.988243	251.051994	1.488174	-0.044777	22220.52675
442.04079	185.713574	435.921591	309.037163	-0.037751	-0.044777	22207.55638
416.100057	243.698742	367.254944	358.62974	0.725211	0.718186	22206.03046
427.544498	307.787612	319.951255	425.770461	1.488174	-0.044777	22191.53417
393.211175	334.491307	259.677198	457.814896	-1.563677	-2.333665	22194.58602
337.514895	392.476475	226.869801	497.488959	1.488174	0.718186	22233.49712
303.944535	429.098687	148.284639	535.637095	2.251137	-0.044777	22245.70452
249.774181	460.380159	69.699477	572.259307	1.488174	-0.80774	22225.10453
202.470491	500.817184	-4.307908	577.600046	3.0141	-0.80774	22232.73415
173.477907	513.024588	-12.700499	589.044487	0.725211	-0.80774	22229.6823
91.840894	509.209774	-82.130108	582.177822	-2.32664	-0.044777	22196.87491
56.744608	510.7357	-160.71527	624.140773	1.488174	-0.044777	22222.05268
13.255732	509.209774	-206.493034	631.7704	0.725211	-0.044777	22231.20823
-43.966473	484.794967	-256.848574	605.829667	-0.800714	-0.80774	61.799982
-95.847939	498.528296	-341.537438	594.385226	-0.037751	-1.570702	15.259255
-145.440517	475.639414	-396.470755	563.103754	0.725211	-0.044777	11.444441
-200.373834	468.772749	-422.411488	521.140803	0.725211	-0.044777	5777.916807
-258.359002	452.750532	-445.30037	495.963033	-0.800714	-0.80774	22136.60085
-284.299735	426.046836	-456.744811	423.481573	-1.563677	-0.80774	22209.84527
-333.892313	390.187587	-522.359607	373.888995	1.488174	1.481149	22208.31935
-355.25527	349.750562	-556.69293	353.289001	2.251137	-0.044777	22237.31193
-393.403406	270.402438	-520.070719	228.926075	1.488174	0.718186	22241.12674
-427.73673	249.039481	-578.818849	163.31128	2.251137	-0.80774	22217.4749
-471.225606	187.239499	-565.08552	109.140925	-0.800714	-3.096628	22213.66009
-504.795966	130.017294	-536.092936	46.577981	-0.037751	0.718186	22197.63787
-525.39596	73.558051	-528.463309	-34.296069	2.251137	0.718186	22227.39341
-517.00337	31.595101	-531.51516	-106.014566	-0.037751	-1.570702	22169.40825
-523.107072	-6.553036	-492.60406	-181.547877	3.0141	-0.80774	22235.786
-514.714482	-85.901161	-458.270737	-235.718232	0.725211	-0.80774	22217.4749
-524.632997	-139.308552	-437.670743	-318.118207	1.488174	-0.044777	22210.60823
-471.988568	-192.715944	-420.1226	-376.866338	-0.800714	-0.044777	22209.84527
-446.047835	-255.278888	-358.322618	-415.014475	1.488174	0.718186	22182.37861
-432.314506	-309.449242	-320.174482	-493.599637	-1.563677	-2.333665	22200.68972
-394.166369	-340.730715	-246.930059	-505.807041	-0.800714	-0.044777	22215.18601
-347.625642	-399.478845	-191.233779	-563.029246	-0.037751	-0.80774	22225.86749
-286.588623	-436.86402	-149.270828	-594.310718	-0.800714	0.718186	22221.28971
-244.625673	-466.619566	-100.441213	-613.384786	-1.563677	-0.044777	22209.84527
-162.98866	-497.901038	7.136533	-617.962563	-0.800714	-0.044777	22216.71194
-117.210896	-531.471399	71.225402	-640.088482	-3.089602	-1.570702	22212.13416
-61.514616	-555.123244	155.914266	-623.303302	0.725211	-0.044777	22220.52675
14.018695	-556.649169	231.447577	-613.384786	0.725211	-0.044777	22234.26008
54.45572	-553.597318	288.669782	-604.992196	-0.037751	0.718186	22232.73415
136.855696	-552.834356	337.499398	-582.866277	3.0141	0.718186	22232.73415
194.840864	-529.182511	401.588268	-546.244066	0.725211	-0.80774	22234.26008
245.196404	-503.241778	445.077144	-522.592221	-0.037751	-0.044777	22216.71194
289.448243	-480.352896	496.195647	-485.970009	0.725211	-1.570702	22224.34156
367.270442	-458.989939	557.995629	-421.118177	2.251137	-0.80774	22254.86007
391.68525	-404.819585	559.521554	-353.214493	-0.800714	0.718186	22228.15638
433.6482	-364.38256	591.565989	-297.518213	0.725211	-1.570702	22231.97119
461.877822	-307.923317	583.936362	-258.607114	-0.037751	-0.044777	22238.83786
478.663002	-250.701112	590.803026	-197.570095	1.488174	-0.044777	22209.84527
493.159294	-195.767795	587.751175	-136.533076	-2.32664	-2.333665	22183.90454
494.685219	-130.915962	575.543772	-44.977547	-1.563677	-0.044777	22219.00082
498.500033	-62.249316	548.077113	54.207608	-0.037751	0.718186	22212.89712
483.240778	0.313629	551.891927	128.214994	0.725211	-0.044777	22176.27491
477.137076	67.45435	496.195647	185.437199	-0.800714	-0.044777	22215.94897
461.877822	111.706188	468.728988	235.029777	-2.32664	-0.044777	22188.48232
429.070424	167.402468	416.847522	277.75569	-2.32664	-1.570702	22195.34898
413.048206	223.861711	381.751236	353.289001	-0.800714	0.718186	22197.63787
388.633399	275.743177	334.447547	408.985281	0.725211	-0.044777	22199.92676
374.137107	335.25427	259.677198	459.340822	1.488174	0.718186	22209.08231
354.300076	381.032034	213.136472	504.355623	0.725211	0.718186	22221.28971
304.707498	422.232022	149.047602	541.740797	1.488174	-1.570702	22231.20823
245.959367	453.513494	69.699477	566.918568	-0.800714	-0.80774	22225.10453
199.41864	489.372743	-9.648648	587.518561	-1.563677	-1.570702	22229.6823
150.589025	509.209774	-34.826418	596.674114	0.725211	-0.80774	22222.05268
105.574223	509.209774	-72.211592	613.459295	2.251137	-0.044777	22222.81564
69.714975	527.52088	-161.478232	608.881518	0.725211	-0.80774	22247.99341
15.544621	516.076439	-207.255996	637.874102	2.251137	-0.80774	22243.41563
-16.499814	504.631998	-256.848574	604.303742	0.725211	0.718186	60.274056
-80.588684	493.187557	-307.967078	612.696332	-0.800714	-0.044777	14.496292
-132.47015	478.691265	-366.715209	571.496344	-3.089602	-2.333665	10.681478
-180.536803	480.21719	-395.707793	545.555611	1.488174	0.718186	247.962889
-240.047896	439.780165	-460.559625	508.9334	-0.037751	-0.044777	22122.10456
-276.670108	424.52091	-481.159619	434.926014	-0.037751	-0.80774	22214.42305
-305.662692	387.135736	-529.989234	383.807511	1.488174	0.718186	22213.66009
-364.410822	347.461674	-537.618862	325.05938	-0.800714	-1.570702	22225.86749
-432.314506	259.720959	-575.766998	229.689038	-1.563677	0.718186	22045.80828
-415.529326	242.172816	-591.789216	160.259429	-0.800714	0.718186	22188.48232
-471.225606	185.713574	-556.69293	119.822404	1.488174	-0.044777	22205.2675
-486.48486	147.565437	-578.818849	42.000205	-3.089602	-0.80774	22220.52675
-499.455227	88.817306	-528.463309	-19.036814	0.725211	-0.044777	22216.71194
-538.366326	11.75807	-529.226271	-97.621976	1.488174	-0.044777	22222.81564
-521.581146	-24.101179	-485.737395	-178.496026	0.725211	-0.044777	22226.63045
-512.425593	-71.404869	-489.552209	-240.296008	1.488174	0.718186	22199.92676
-510.136705	-130.152999	-458.270737	-321.170058	0.725211	-0.80774	22191.53417
-508.61078	-211.027049	-426.226302	-366.18486	-1.563677	-0.80774	22206.79342
-441.470059	-243.834447	-356.03373	-411.199661	3.777062	-0.80774	22219.76379
-440.707096	-266.723329	-315.596705	-476.051494	2.251137	0.718186	22219.00082
-407.899698	-352.938118	-256.085612	-521.066295	0.725211	1.481149	22212.89712
-340.758978	-391.849218	-207.255996	-562.266283	0.725211	-1.570702	22221.28971
-288.114549	-420.841802	-153.085642	-589.732942	0.725211	0.718186	22220.52675
-274.38122	-496.375113	-53.137524	-612.621824	0.725211	0.718186	22215.94897
-195.033095	-507.819554	-18.8042	-617.1996	0.725211	-0.044777	22210.60823
-93.559051	-524.604734	55.966148	-631.695892	-0.800714	-0.044777	22222.05268
-51.5961	-555.123244	149.047602	-599.651457	-0.800714	-0.044777	22231.97119
14.018695	-566.567685	229.158689	-623.303302	0.725211	-1.570702	22215.94897
71.2409	-562.752871	272.647565	-620.251451	-2.32664	-0.044777	22204.50453
125.411255	-577.249163	332.921621	-615.673675	-1.563677	-0.80774	22215.94897
197.129752	-564.278797	393.195677	-562.266283	0.725211	-0.80774	22202.21564
236.803814	-497.901038	460.336398	-550.821842	-0.800714	-0.044777	22212.13416
278.003802	-463.567715	468.728988	-476.814457	2.251137	0.718186	22231.20823
348.196374	-442.967721	520.610455	-404.332996	2.251137	-1.570702	22241.12674
400.07784	-409.397361	567.151181	-382.207077	-0.037751	0.718186	22229.6823
437.463014	-355.227007	586.22525	-312.014505	-0.800714	-1.570702	22231.97119
461.114859	-312.501093	593.854877	-251.740449	0.725211	-0.044777	22206.03046
486.292629	-242.308522	599.958579	-190.70343	-1.563677	-0.044777	22182.37861
490.870406	-196.530757	595.380803	-90.755312	1.488174	0.718186	22226.63045
502.314847	-135.493738	596.906728	-26.666442	0.725211	-0.044777	22241.88971
496.211145	-56.908577	522.13638	42.763167	1.488174	-0.80774	22202.21564
485.529666	-15.708589	563.336368	118.296478	2.251137	-0.044777	22227.39341
473.322263	46.091393	506.877125	202.985342	-0.037751	-0.044777	22221.28971
463.403747	113.232114	465.677137	248.000144	-2.32664	-0.044777	22199.16379
441.277828	186.476537	446.603069	294.540871	-1.563677	-1.570702	22201.45268
413.811169	223.861711	382.514199	365.496405	-1.563677	-0.80774	22217.4749
407.707467	281.083916	357.336429	405.93343	-1.563677	-0.80774	22208.31935
373.374144	351.276488	253.573497	462.392673	0.725211	0.718186	22190.00824
358.877852	378.743146	230.684614	505.118586	-0.037751	0.718186	22219.76379
287.159355	424.52091	154.388341	526.481543	-1.563677	-1.570702	22198.40083
238.32974	441.306091	72.751328	553.948201	-0.800714	-0.044777	22212.89712
194.840864	472.587563	10.188384	577.600046	1.488174	1.481149	22225.10453
143.72236	491.661631	-11.174573	601.251891	-0.800714	-0.044777	22210.60823
108.626074	514.550513	-72.974555	608.118555	-0.800714	-0.80774	22229.6823
75.818677	526.757917	-137.063425	615.748183	0.725211	-0.80774	22245.70452
18.596471	513.024588	-196.574518	643.977804	-0.800714	-0.80774	22207.55638
-27.944255	504.631998	-257.611537	618.800034	-3.089602	-1.570702	241.859188
-82.11461	497.765333	-300.33745	613.459295	2.251137	-0.044777	16.022217
-128.655337	482.506078	-363.663358	580.651897	1.488174	-0.044777	11.444441
-179.77384	474.113488	-395.707793	549.370425	3.0141	0.718186	11.444441
-218.68494	448.935718	-427.752227	517.32599	1.488174	-0.044777	21947.38609
-293.455288	422.232022	-485.737395	438.740828	-0.037751	-0.80774	22202.21564
-311.766394	393.239438	-510.152203	396.014915	0.725211	-0.044777	22220.52675
-372.803413	343.64686	-530.752197	336.503821	0.725211	-1.570702	22223.5786
-389.588593	288.713543	-543.722563	245.711255	-1.563677	-0.044777	22190.7712
-431.551543	255.143183	-575.766998	154.91869	-0.800714	-0.044777	22209.84527
-468.936717	200.972829	-575.766998	123.637217	-1.563677	-0.80774	22225.86749
-500.21819	139.172847	-551.352191	54.207608	0.725211	0.718186	22197.63787
-509.373742	96.446934	-527.700346	-12.17015	-1.563677	-0.044777	22202.97861
-521.581146	33.883989	-533.041085	-99.147902	1.488174	1.481149	22207.55638
-538.366326	-35.54562	-534.567011	-184.599728	-1.563677	1.481149	22193.06009
-541.418177	-93.530788	-455.218886	-231.140455	0.725211	-0.044777	22173.98602
-502.507078	-142.360403	-454.455923	-312.777468	-0.800714	-0.044777	22209.08231
-489.536711	-194.241869	-410.204085	-361.607083	0.725211	-0.80774	22217.4749
-470.462643	-247.649261	-369.767059	-419.592251	3.0141	-0.80774	22221.28971
-428.499692	-293.427025	-314.833742	-470.710755	-1.563677	-1.570702	22219.76379
-395.692295	-335.389976	-254.559686	-518.777407	-0.800714	1.481149	22202.97861
-338.470089	-383.456628	-188.181928	-559.977395	-0.037751	-0.044777	22219.76379
-310.240468	-432.286243	-140.878238	-581.340351	-0.037751	0.718186	22228.91934
-238.521971	-456.701051	-90.522698	-624.066265	1.488174	0.718186	22238.07489
-164.514585	-493.323262	-28.722716	-611.858861	1.488174	-1.570702	22235.02304
-124.07756	-528.419548	30.025415	-641.614408	1.488174	0.718186	22242.65267
-50.833138	-566.567685	131.499459	-644.666259	-0.037751	-0.80774	22239.60082
-1.24056	-568.856573	224.580913	-615.673675	-0.037751	-0.80774	22215.94897
52.929795	-570.382498	261.203124	-624.829227	-1.563677	0.718186	22215.18601
120.833478	-551.30843	332.158658	-585.918128	-2.32664	-0.044777	22219.00082
197.129752	-543.678803	393.95864	-552.347767	-1.563677	-1.570702	22212.13416
247.485293	-527.656585	457.284547	-516.488519	-0.800714	-0.044777	22225.86749
290.974169	-482.641784	487.040094	-498.940376	-1.563677	-0.80774	22231.20823
338.277858	-455.175125	522.899343	-427.984841	-1.563677	-0.80774	22217.4749
378.714883	-419.315877	544.262299	-374.57745	-1.563677	0.718186	22208.31935
442.04079	-347.597379	589.277101	-317.355244	-3.852565	-3.096628	22214.42305
446.618567	-314.027019	603.01043	-262.421927	0.725211	0.718186	22209.84527
484.766704	-252.227037	602.247467	-221.22194	-0.037751	-0.80774	22216.71194
489.34448	-182.797428	597.669691	-113.644194	-0.037751	-1.570702	22228.91934
495.448182	-124.049297	582.410436	-50.318287	1.488174	0.718186	22211.3712
506.12966	-57.671539	551.891927	55.733534	-0.037751	-0.044777	22225.86749
494.685219	-6.553036	553.417852	124.40018	1.488174	-0.044777	22225.10453
488.581517	63.639536	517.558604	162.548317	-0.037751	-0.044777	22194.58602
462.640784	99.498785	500.773423	228.926075	-0.037751	-0.044777	22200.68972
432.885238	163.587654	448.128995	286.911243	3.0141	0.718186	22232.73415
421.440797	235.306152	393.195677	355.577889	2.251137	2.244111	22213.66009
388.633399	288.713543	335.973472	402.881579	1.488174	-1.570702	22197.63787
377.188958	342.120935	239.077205	432.637126	-0.037751	-1.570702	22216.71194
341.329709	371.113519	225.343875	486.044517	0.725211	1.481149	22206.79342
312.337125	414.602395	146.758713	531.059319	-1.563677	-1.570702	22201.45268
242.144553	457.328308	78.092067	548.607462	-1.563677	-0.044777	22225.10453
189.500125	480.21719	4.847644	581.41486	-2.32664	-1.570702	22223.5786
158.981615	516.839402	-42.456045	602.014853	-3.089602	-2.333665	22219.00082
100.996447	504.631998	-109.596766	609.644481	0.725211	2.244111	22234.26008
61.322385	509.972737	-143.167127	618.800034	-1.563677	-0.044777	22210.60823
17.070546	512.261625	-198.100444	629.481512	-0.037751	-0.80774	22179.32676
-31.759069	505.394961	-257.611537	610.407444	-3.089602	-0.044777	550.859096
-77.536833	500.054221	-320.174482	613.459295	-2.32664	-0.80774	16.78518
-114.922007	481.743116	-346.115215	586.755599	1.488174	0.718186	10.681478
-188.16643	473.350526	-397.996681	552.422276	-0.037751	-0.044777	11.444441
-218.68494	455.802383	-426.989265	520.377841	3.0141	-0.044777	22079.37864
-269.803443	442.069053	-493.367023	458.577859	-0.800714	-1.570702	22202.97861
-298.033064	402.394991	-497.944799	391.437138	0.725211	0.718186	22219.76379
-372.04045	350.513525	-540.670713	354.814927	-0.800714	-0.80774	22224.34156
-382.721928	301.68391	-533.041085	265.548286	3.0141	1.481149	22222.81564
-411.714512	264.298736	-542.959601	196.88164	-1.563677	-2.333665	22233.49712
-461.30709	190.29135	-563.559595	124.40018	3.0141	1.481149	22208.31935
-511.662631	137.646921	-560.507744	72.518714	0.725211	-0.044777	22209.84527
-498.692264	85.765455	-568.900334	-17.510889	-1.563677	-1.570702	22221.28971
-520.818184	19.387697	-520.833681	-116.696045	-0.037751	-0.80774	22198.40083
-513.951519	-10.36785	-503.285538	-172.392324	-0.037751	-0.044777	22196.11194
-510.136705	-63.775241	-470.478141	-241.058971	0.725211	2.244111	22215.18601
-510.899668	-135.493738	-438.433706	-292.940437	-1.563677	-1.570702	22219.76379
-488.773749	-201.871497	-420.1226	-349.399679	-0.037751	0.718186	22187.71935
-455.966351	-253.752963	-391.130016	-435.614469	0.725211	-0.80774	22211.3712
-449.862649	-289.612211	-334.670774	-477.577419	-2.32664	-0.80774	22192.29713
-395.692295	-349.123305	-256.085612	-513.436668	-0.800714	-0.044777	22186.19343
-352.966381	-382.693665	-229.381916	-552.347767	-0.037751	-1.570702	22215.18601
-315.581207	-417.026988	-169.870822	-601.940345	-2.32664	-0.80774	22190.7712
-235.47012	-463.567715	-87.470847	-638.562557	-0.800714	-0.80774	22223.5786
-182.825691	-490.271411	-9.648648	-617.962563	0.725211	-0.80774	22235.786
-118.736821	-526.13066	42.232818	-638.562557	-0.037751	0.718186	22235.786
-53.884989	-549.782505	129.21057	-627.881078	0.725211	0.718186	22222.81564
30.040913	-548.256579	223.054987	-619.488488	-0.800714	-1.570702	22217.4749
47.589055	-552.071393	284.092006	-595.836643	-0.037751	-0.044777	22228.15638
118.54459	-560.463983	335.210509	-581.340351	1.488174	-0.044777	22246.46748
184.922348	-539.101026	379.462348	-555.399618	1.488174	-0.80774	22232.73415
252.826032	-516.975107	448.891957	-538.614438	-0.037751	0.718186	22233.49712
273.426026	-485.693635	502.299349	-484.444084	1.488174	-0.80774	22236.54897
350.485262	-463.567715	498.484535	-444.007059	-0.037751	-1.570702	22215.18601
379.477846	-414.7381	557.995629	-387.547816	-0.800714	2.244111	22211.3712
421.440797	-370.486261	570.965995	-315.829319	-0.800714	-1.570702	22222.81564
451.959306	-302.582578	586.988213	-246.39971	-2.32664	0.718186	22217.4749
474.085225	-246.123335	570.203032	-199.858983	0.725211	-0.80774	22208.31935
480.95189	-201.108534	583.173399	-125.088635	1.488174	-1.570702	22224.34156
491.633368	-152.278919	580.121548	-47.266436	-1.563677	-0.044777	22193.06009
500.788921	-66.827092	557.232666	37.422428	-2.32664	-0.80774	22206.79342
485.529666	-25.627104	534.343784	103.800186	-0.037751	0.718186	22177.80084
479.425965	36.172877	512.980827	182.385348	-0.800714	0.718186	22196.11194
472.5593	96.446934	461.862324	246.474218	-0.037751	-0.044777	22215.18601
440.514865	183.424686	458.04751	299.118647	2.251137	-0.044777	22233.49712
431.359312	229.965413	403.114193	344.896411	2.251137	2.244111	22215.18601
400.07784	282.609841	355.810503	399.829728	-0.800714	-0.80774	22216.71194
376.425995	329.150568	278.751267	456.288971	-0.037751	-0.80774	22216.71194
344.38156	375.691295	229.921652	499.014884	0.725211	0.718186	22208.31935
318.440827	429.86165	174.225372	553.948201	1.488174	-0.80774	22244.17859
255.877883	458.091271	91.825396	571.496344	-0.037751	-0.044777	22239.60082
202.470491	482.506078	21.632825	595.911152	3.0141	-0.044777	22228.91934
153.640876	498.528296	-17.278275	592.859301	1.488174	-0.044777	22230.44527
95.655708	495.476445	-95.100474	621.851885	0.725211	0.718186	22231.97119
55.981646	521.417178	-137.826387	611.170406	-1.563677	-0.044777	22199.16379
19.359434	517.602364	-180.552301	633.296326	-1.563677	-0.80774	22209.84527
-21.077591	516.076439	-240.826357	619.562996	-0.800714	-0.80774	522.629475
-78.299796	497.00237	-294.233748	616.511145	0.725211	1.481149	16.022217
-136.284964	504.631998	-387.315202	574.548195	-2.32664	-1.570702	11.444441
-168.329399	478.691265	-404.863345	538.688946	-0.037751	0.718186	9.155553
-214.870126	447.409793	-455.218886	511.985251	-3.089602	-0.80774	21926.7861
-282.77381	435.965351	-488.789246	447.133418	-0.800714	-0.80774	22184.6675
-311.003431	392.476475	-493.367023	405.170467	-0.800714	-0.80774	22214.42305
-359.833046	351.276488	-542.196638	351.000113	-0.800714	-0.80774	22217.4749
-399.507108	296.343171	-536.855899	258.681622	1.488174	-0.044777	22222.81564
-405.61081	241.409854	-588.737365	164.074242	2.251137	-0.044777	22219.00082
-462.070053	198.68394	-565.848483	126.689068	-0.800714	-1.570702	22227.39341
-484.958935	149.091362	-553.641079	64.126124	1.488174	0.718186	22217.4749
-510.899668	91.106194	-546.011452	-20.56274	-0.037751	-1.570702	22204.50453
-507.084854	39.987691	-523.885532	-73.970131	-0.037751	-0.80774	22206.03046
-514.714482	-23.338216	-513.967017	-158.658995	-0.037751	-0.80774	22220.52675
-520.818184	-67.590055	-488.026284	-220.458977	0.725211	-0.80774	22221.28971
-526.158923	-120.997446	-452.167035	-282.258959	3.0141	-0.044777	22213.66009
-483.433009	-200.345571	-399.522606	-352.45153	0.725211	0.718186	22119.81567
-481.144121	-223.997416	-381.211501	-421.881139	-0.800714	-0.80774	22208.31935
-461.30709	-295.715913	-341.537438	-463.081127	-0.037751	-0.80774	22189.24528
-417.055251	-323.945534	-269.055978	-520.303333	-0.037751	0.718186	22207.55638
-356.018232	-381.16774	-211.07081	-550.058879	-0.800714	-2.333665	22224.34156
-304.899729	-434.575131	-156.900456	-584.392202	0.725211	0.718186	22231.20823
-254.544188	-466.619566	-113.41158	-637.036631	-2.32664	-1.570702	22215.18601
[truncated: 28,725 more rows]
