# Supplementary material for: Dynamic analysis of slant cracked rotor system considering nonlinear oil film force
Source: PLoS One. 2024 Jan 25;19(1):e0294293. doi: 10.1371/journal.pone.0294293 (PMC10810477; doi:10.1371/journal.pone.0294293)
Supplement: S1 File — These data were measured by two eddy current sensors, model WT0150. (ZIP) [file pone.0294293.s001.zip › 2021.3.18 Test data for plain bearings/2021.3.18 (P=0.2Mpa, Z=8.1g Non-monitoring disk clockwise126°+4.0g)/900.csv]

1024	30720	7	0	3
8	8	8	8	10	10	1
3	3	3	3	1	1	4
2	1	4	3	0	0	0
0	0	0	0	-0.000028	0.00004	20747.46094
457.084767	-207.430047	517.901142	-124.935347	-0.955372	-1.345708	22238.83786
478.447723	-154.785618	546.893726	0.953505	-0.955372	0.180217	22211.3712
489.129202	-107.481929	535.449285	25.368312	-0.192409	0.180217	22219.76379
470.818096	-51.022686	518.664105	107.768288	-0.192409	0.94318	22231.20823
489.892164	-24.31899	492.723372	132.946058	-1.718334	-0.582746	22219.00082
450.981065	49.688395	461.4419	190.931226	-0.955372	-0.582746	22217.4749
441.062549	79.443942	434.738204	242.812692	-2.481297	0.180217	22208.31935
426.566257	129.03652	421.004875	240.523804	-1.718334	0.180217	22202.97861
403.677375	173.288358	345.471564	252.731208	-0.955372	-0.582746	22201.45268
397.573673	218.30316	316.47898	318.346003	-0.955372	-1.345708	22219.00082
360.951462	241.955005	297.404912	380.145985	-1.718334	-1.345708	22213.66009
358.662574	298.414247	253.153073	403.79783	-0.955372	0.94318	22219.00082
328.144064	335.799421	210.42716	457.968184	2.859442	0.180217	22231.97119
328.144064	376.236446	130.316072	470.938551	-3.24426	-0.582746	22224.34156
281.603337	387.680887	76.908681	499.168172	-0.955372	-0.582746	22213.66009
233.536685	443.377167	63.175351	525.108905	-0.955372	0.180217	22224.34156
222.855206	466.266049	-24.565363	515.190389	2.096479	0.180217	22095.40086
168.684852	482.288267	-103.913488	547.234824	2.859442	0.180217	22237.31193
114.514498	488.391969	-174.10606	528.923719	-0.192409	-2.108671	22206.03046
96.966355	501.362335	-196.994942	459.494109	2.096479	-0.582746	22216.71194
64.158957	482.288267	-180.972725	589.960737	3.622405	1.706143	22222.81564
21.433044	493.732708	-232.091228	556.390377	0.570554	-1.345708	22224.34156
-13.663242	481.525304	-247.350483	535.790383	-2.481297	-2.108671	22213.66009
-66.307671	483.814192	-331.276384	535.02742	1.333517	0.180217	84.688864
-73.937298	445.666055	-345.009713	513.664464	-0.955372	0.180217	13.733329
-166.255789	434.221614	-412.150434	467.8867	-0.192409	0.180217	12.970367
-170.070603	451.769757	-397.654142	458.731147	1.333517	0.94318	10.681478
-212.796516	420.488285	-417.491173	432.027451	-0.955372	0.94318	12113.55937
-248.655765	392.258664	-477.765229	379.383022	-0.192409	0.94318	22144.99344
-276.122424	408.280881	-500.654111	314.531189	-1.718334	-0.582746	22140.41566
-330.292778	349.532751	-546.431875	202.375667	-0.955372	0.94318	22189.24528
-320.374262	319.777204	-529.646695	249.679357	1.333517	0.180217	22219.76379
-342.500182	278.577216	-515.913366	206.190481	-0.955372	-0.582746	22212.89712
-389.803871	251.110558	-494.550409	158.886791	0.570554	-2.108671	22222.05268
-421.848306	203.806868	-525.831882	110.820139	-1.718334	-2.108671	22228.91934
-440.922375	183.969837	-508.283739	71.146076	2.096479	1.706143	22212.13416
-487.463102	111.488377	-477.002266	7.820169	-1.718334	-1.345708	22217.4749
-468.389033	103.095787	-502.942999	-11.253899	1.333517	-0.582746	22253.33415
-497.381617	48.925432	-435.039316	-85.261285	1.333517	-0.582746	22237.31193
-506.53717	-11.348624	-457.165235	-163.846447	-0.192409	-0.582746	22135.83789
-524.085313	-31.948618	-441.143018	-209.624211	1.333517	-0.582746	22240.36378
-475.255698	-92.222674	-432.750428	-290.498261	1.333517	0.180217	22225.10453
-491.277915	-110.53378	-396.128216	-314.913068	0.570554	0.180217	22217.4749
-472.203847	-166.993022	-348.824527	-317.964919	1.333517	0.180217	22229.6823
-436.344598	-195.222644	-316.780092	-372.135274	-0.192409	-0.582746	22219.76379
-410.403865	-275.333731	-274.817141	-407.994522	2.096479	0.180217	22219.00082
-374.544617	-270.755954	-224.461601	-459.875988	0.570554	0.180217	22230.44527
-378.35943	-324.163346	-172.580134	-481.238945	-1.718334	0.94318	22205.2675
-343.263144	-380.622589	-136.720886	-510.231529	-1.718334	-2.108671	22196.87491
-302.826119	-398.933694	-97.809786	-543.80189	-0.192409	0.94318	22209.84527
-273.070573	-435.555906	-47.454246	-601.024095	1.333517	-0.582746	22215.94897
-196.774299	-459.970713	-16.172773	-601.024095	-2.481297	-1.345708	22206.03046
-160.91505	-465.311452	-8.543146	-620.861126	0.570554	0.180217	22217.4749
-114.374323	-511.852179	92.167935	-630.016679	-0.955372	-0.582746	22210.60823
-64.018783	-517.192918	143.286439	-569.742623	-0.192409	0.180217	22215.94897
-19.003981	-531.68921	241.708632	-517.861156	-0.192409	0.180217	22227.39341
31.351559	-525.585509	271.464178	-568.216697	-1.718334	-2.871634	22222.81564
80.181175	-515.666993	314.190092	-523.964858	2.096479	0.180217	22219.76379
136.640417	-517.192918	357.678968	-506.416715	1.333517	0.94318	22234.26008
182.418181	-524.059583	391.249328	-482.001908	1.333517	0.94318	22219.00082
205.307063	-509.563291	403.456732	-457.5871	-0.192409	0.180217	22202.21564
269.395933	-472.178117	431.686353	-453.009324	1.333517	0.180217	22219.00082
287.707039	-451.578123	477.464117	-382.053789	-0.192409	0.180217	22222.05268
322.040362	-411.141098	479.753006	-365.268609	1.333517	0.180217	22196.11194
355.610723	-381.385551	540.027062	-275.239006	0.570554	0.94318	22215.18601
377.736642	-345.526303	552.997428	-254.639012	-1.718334	-2.108671	22222.81564
410.54404	-316.533719	541.552987	-179.105701	-0.955372	-0.582746	22215.18601
428.855145	-276.859656	579.701124	-153.164968	-1.718334	-2.108671	22225.10453
464.714394	-228.030041	534.686323	-115.779794	-0.955372	-0.582746	22210.60823
469.29217	-195.985606	541.552987	-65.424253	-1.718334	-0.582746	22196.87491
454.032916	-128.081923	483.567819	-24.987228	-0.955372	0.94318	22203.74157
460.89958	-89.933786	511.797441	31.472014	-1.718334	-1.345708	22219.00082
465.477357	-45.681947	449.997459	70.383114	-2.481297	0.180217	22211.3712
479.210686	13.066184	482.041894	162.701605	0.570554	-1.345708	22222.81564
448.692176	51.214321	442.367832	199.323816	1.333517	0.180217	22231.20823
447.929214	111.488377	423.293763	238.234916	-0.955372	-1.345708	22212.13416
416.647742	144.295774	379.041924	284.01268	0.570554	0.180217	22222.05268
405.2033	199.229091	350.812303	308.427488	-0.192409	-0.582746	22229.6823
386.892195	246.532781	324.87157	373.27932	-0.192409	-1.345708	22242.65267
377.736642	269.421663	287.486396	427.449675	2.096479	1.706143	22241.12674
341.877393	325.880906	212.716048	421.345973	2.096479	0.180217	22247.23045
327.381101	362.503117	153.967917	427.449675	-0.192409	-0.582746	22231.20823
293.810741	389.206813	58.597575	487.723731	-0.192409	-1.345708	22228.15638
250.321865	410.56977	75.382755	493.06447	-0.192409	0.180217	22226.63045
218.27743	433.458652	18.923513	535.790383	0.570554	-1.345708	22221.28971
184.707069	461.688273	-57.372761	557.15334	-0.955372	0.180217	22218.23786
150.373746	470.843826	-93.994973	567.071855	-0.192409	-0.582746	22225.86749
121.381162	488.391969	-142.824588	531.975569	-0.955372	0.180217	22202.21564
55.766367	476.184565	-139.772737	545.708899	-3.24426	-1.345708	22191.53417
26.773783	483.814192	-200.046793	551.049638	-1.718334	1.706143	22206.03046
-27.396571	470.080863	-259.557886	522.820017	-2.481297	-1.345708	21929.83795
-42.655826	476.184565	-295.417135	532.738532	-4.007222	-1.345708	12392.04077
-75.463224	473.132714	-344.24675	473.990401	-0.955372	-0.582746	22.125919
-105.218771	467.791975	-415.965247	433.553376	0.570554	0.180217	11.444441
-147.944684	451.769757	-428.172651	440.420041	0.570554	-0.582746	12.970367
-186.092821	436.510503	-406.046732	457.968184	-0.955372	0.180217	9.918516
-218.137256	421.251248	-430.461539	432.790414	-1.718334	-0.582746	21732.2306
-242.552063	390.732738	-442.668943	392.353389	1.333517	0.94318	22171.69713
-277.648349	377.762372	-467.846714	338.183034	0.570554	0.180217	22213.66009
-320.374262	355.636453	-489.20967	277.908978	0.570554	-0.582746	22225.10453
-360.811287	322.829055	-526.594844	255.020096	2.096479	0.94318	22225.86749
-380.648319	270.947589	-505.99485	183.301599	0.570554	-2.108671	22234.26008
-405.826089	231.273526	-513.624478	130.65717	1.333517	0.180217	22241.12674
-434.05571	177.866135	-561.69113	73.434965	0.570554	-0.582746	22216.71194
-450.077928	148.110588	-554.824466	18.501648	3.622405	2.469105	22224.34156
-469.914959	106.9106	-490.735596	-7.439085	-1.718334	-0.582746	22229.6823
-468.389033	72.577277	-450.298571	-36.431669	0.570554	0.180217	22214.42305
-494.329766	39.006917	-448.772645	-127.224235	-0.192409	0.94318	22224.34156
-508.826058	-2.956034	-428.935614	-144.772378	-0.955372	0.180217	22228.91934
-482.122363	-62.467127	-410.624508	-199.705695	-0.192409	0.180217	22192.29713
-483.648288	-100.615264	-401.468955	-286.683447	-0.955372	0.180217	22206.03046
-477.544586	-141.815252	-364.846744	-319.490845	-0.192409	0.94318	22215.18601
-452.366816	-186.830053	-326.698607	-350.772317	-0.192409	0.180217	22204.50453
-437.107561	-237.185594	-287.024545	-387.394528	-0.955372	-0.582746	22219.76379
-402.011275	-265.415215	-250.402334	-404.179709	-0.192409	0.180217	22231.97119
-385.989058	-295.170762	-285.498619	-520.150045	-0.192409	0.180217	22218.23786
-333.344629	-328.741122	-138.246811	-478.187094	0.570554	0.180217	22223.5786
-313.507598	-369.178148	-98.572749	-517.098194	1.333517	0.180217	22231.97119
-270.781684	-395.881843	-39.061655	-502.601902	0.570554	-0.582746	22226.63045
-235.685399	-420.296651	-28.380177	-545.327815	1.333517	-0.582746	22231.97119
-174.64838	-463.785527	10.530922	-608.653722	2.096479	0.180217	22244.94156
-130.396541	-467.600341	68.51609	-594.920393	1.333517	0.94318	22201.45268
-83.855814	-505.748477	132.60496	-562.875958	-0.955372	-1.345708	22220.52675
-34.263236	-517.955881	198.982718	-549.905591	0.570554	0.94318	22233.49712
-1.455838	-540.844763	219.582712	-540.750039	-0.955372	0.180217	22191.53417
37.455261	-517.192918	293.590098	-545.327815	-1.718334	-0.582746	22197.63787
90.09969	-521.007732	327.160458	-501.075976	2.859442	-0.582746	22222.81564
132.062641	-533.215136	388.197477	-467.505616	-1.718334	-0.582746	22222.05268
190.810771	-517.955881	411.086359	-451.483398	1.333517	0.180217	22200.68972
226.67002	-492.015148	442.367832	-427.068591	-0.955372	0.180217	22198.40083
244.218163	-456.918862	462.967825	-398.076007	-2.481297	-0.582746	22202.97861
294.573704	-447.000347	466.019676	-382.816752	-1.718334	0.180217	22160.25269
345.692207	-404.274433	475.938192	-369.083423	0.570554	0.94318	22193.06009
366.292201	-405.037396	507.219664	-300.416776	-0.955372	0.94318	22204.50453
410.54404	-347.815191	517.901142	-235.564944	0.570554	-1.345708	22216.71194
415.884779	-305.85224	517.901142	-232.513093	-0.192409	0.180217	22228.91934
437.247735	-247.10411	549.182615	-140.194602	-0.955372	-0.582746	22231.97119
470.818096	-199.037457	559.10113	-90.602024	0.570554	0.180217	22218.23786
469.29217	-149.444879	549.182615	-22.69834	1.333517	-0.582746	22227.39341
486.077351	-96.80045	526.293733	11.634983	2.859442	1.706143	22254.09711
473.869947	-51.785649	510.271515	100.13866	2.096479	-1.345708	22240.36378
489.129202	-3.718997	483.567819	123.790505	0.570554	-0.582746	22238.83786
455.558841	24.510625	482.804857	172.62012	-0.955372	-1.345708	22228.91934
465.477357	100.043936	440.078943	246.627506	0.570554	0.180217	22225.10453
422.751443	106.147638	414.13821	261.886761	-3.24426	-0.582746	22222.81564
441.062549	184.732799	349.286378	298.508972	-0.192409	-0.582746	22229.6823
413.595891	225.932787	339.367862	349.627475	1.333517	0.180217	22214.42305
386.129232	241.192042	317.241943	391.590426	-0.955372	-0.582746	22216.71194
361.714424	293.836471	279.093806	409.901532	1.333517	0.94318	22231.20823
335.773691	338.851272	174.567911	422.108935	-1.718334	-1.345708	22210.60823
323.566288	378.525335	159.308656	486.197805	-2.481297	-1.345708	22201.45268
301.440368	412.858658	67.753128	470.175588	-3.24426	-2.108671	22213.66009
225.907057	428.117913	25.027214	522.057054	-0.955372	0.94318	22199.92676
209.88484	438.036428	-54.32091	535.02742	-1.718334	-1.345708	22206.79342
154.951523	466.266049	-111.543115	511.375576	0.570554	0.180217	22224.34156
134.351529	458.636422	-184.024575	481.620029	-0.192409	0.180217	22187.71935
76.366361	477.71049	-145.113476	529.686681	1.333517	0.180217	22217.4749
43.558963	495.258633	-188.602352	542.657048	0.570554	-0.582746	22231.20823
18.381193	496.784559	-254.98011	547.997787	2.096479	0.180217	22206.79342
-18.241019	497.547522	-276.343067	553.338526	-0.192409	0.180217	22210.60823
-49.522491	473.895677	-292.365284	542.657048	-0.955372	-2.108671	138.096255
-67.833596	463.214198	-349.587489	509.086687	1.333517	0.180217	16.022217
-111.322472	446.429018	-408.33562	498.405209	1.333517	-0.582746	12.207404
-154.048386	440.325316	-405.283769	467.8867	2.096479	-0.582746	12.207404
-215.085405	418.199397	-432.750428	417.531159	1.333517	-0.582746	1078.82931
-261.626132	405.991993	-493.787447	391.590426	0.570554	-0.582746	22087.00827
-284.515014	386.917925	-462.505974	359.545991	-0.192409	-0.582746	22199.16379
-311.218709	369.369782	-499.891149	265.701574	-0.192409	0.94318	22208.31935
-321.900188	311.384614	-525.068919	274.857127	0.570554	0.180217	22215.18601
-350.129809	283.917955	-505.231888	222.212698	-1.718334	-1.345708	22224.34156
-382.937207	236.614266	-514.387441	177.197897	-1.718334	-1.345708	22200.68972
-402.774238	209.91057	-511.33559	110.820139	-3.24426	0.180217	22193.82305
-453.892741	161.080955	-518.202254	49.78312	-2.481297	-0.582746	22203.74157
-471.440884	117.592079	-495.313372	8.583132	-0.192409	0.94318	22219.76379
-473.729772	96.229122	-495.313372	-28.802042	-0.955372	-0.582746	22205.2675
-509.589021	50.451358	-435.802279	-97.468688	2.096479	1.706143	22228.91934
-504.248282	13.829146	-441.143018	-146.298304	2.096479	0.180217	22226.63045
-475.255698	-38.05232	-444.194869	-236.327907	-0.192409	-0.582746	22214.42305
-489.75199	-83.830084	-386.972663	-259.216789	-2.481297	-0.582746	22222.05268
-474.492735	-113.585631	-380.105999	-324.831584	0.570554	-0.582746	22230.44527
-462.285331	-154.785618	-339.668974	-318.727882	2.096479	0.180217	22239.60082
-438.633487	-186.067091	-316.780092	-357.638982	-0.192409	-1.345708	22245.70452
-410.403865	-252.444849	-245.061594	-401.89082	1.333517	-0.582746	22244.94156
-401.248312	-289.830023	-255.743073	-455.298212	1.333517	-0.582746	22224.34156
-363.100176	-315.770756	-173.343097	-464.453765	-1.718334	-0.582746	22233.49712
-331.818703	-346.289265	-124.513482	-483.527833	2.096479	0.180217	22234.26008
-301.300194	-381.385551	-84.83942	-525.490784	0.570554	0.94318	22212.13416
-253.233541	-426.400353	-46.691283	-506.416715	1.333517	0.180217	22223.5786
-199.82615	-440.133682	-23.039438	-565.927809	1.333517	0.94318	22230.44527
-150.233572	-478.281819	37.234618	-586.527803	-0.192409	-2.108671	22187.71935
-108.270621	-495.066999	106.664227	-551.431517	-0.192409	0.180217	22212.89712
-50.285453	-502.696626	145.575327	-568.97966	-1.718334	-1.345708	22208.31935
-29.68546	-541.607726	218.81975	-533.120411	-2.481297	0.94318	22193.06009
4.647864	-512.615142	282.145657	-549.905591	-1.718334	0.180217	22155.67492
60.344143	-512.615142	305.034539	-517.861156	-1.718334	-0.582746	22207.55638
116.040423	-514.90403	338.604899	-523.201896	0.570554	0.94318	22203.74157
161.818187	-521.770695	366.071558	-498.787088	1.333517	0.94318	22194.58602
219.803355	-508.037366	395.064142	-464.453765	0.570554	-0.582746	22215.18601
249.558902	-479.044782	434.738204	-453.772287	2.096479	0.180217	22206.03046
285.418151	-458.444788	466.782639	-418.676001	1.333517	0.94318	22195.34898
325.092213	-421.822576	482.804857	-343.905652	-0.192409	-1.345708	22205.2675
347.218132	-385.963328	521.715956	-290.498261	-0.955372	-1.345708	22227.39341
400.625524	-356.970744	572.071497	-238.616795	-0.955372	-2.108671	22235.02304
441.062549	-308.904091	549.945577	-231.75013	2.096479	0.94318	22244.94156
447.929214	-265.415215	565.967795	-163.846447	2.859442	-1.345708	22240.36378
454.032916	-231.844855	552.234466	-124.172384	-3.24426	-0.582746	22219.76379
479.210686	-195.222644	550.70854	-82.972396	0.570554	-0.582746	22225.86749
473.106984	-130.370811	536.212248	-1.335384	-1.718334	-1.345708	22226.63045
477.68476	-94.511562	538.501136	48.257194	-0.192409	-2.108671	22218.23786
475.395872	-47.207873	495.01226	105.4794	-0.192409	0.180217	22228.91934
482.262537	5.436556	497.301149	151.257164	-0.192409	-0.582746	22228.91934
460.136618	58.080985	458.390049	200.086779	-1.718334	0.94318	22195.34898
436.484773	100.043936	412.612285	249.679357	-2.481297	-0.582746	22206.03046
421.225518	147.347625	397.35303	285.538605	-0.955372	-0.582746	22209.84527
412.069965	195.414278	360.730819	331.31637	-1.718334	-0.582746	22206.03046
389.944046	228.984638	312.664166	352.679326	-0.192409	-1.345708	22218.23786
374.684791	277.814253	283.671582	407.612643	1.333517	0.94318	22234.26008
359.425536	319.014241	215.767899	420.58301	-0.955372	-0.582746	22215.94897
335.010729	357.925341	128.027184	429.738563	0.570554	-0.582746	22215.18601
292.284815	394.547552	86.064233	427.449675	-0.192409	-1.345708	22226.63045
271.684821	412.858658	79.197569	501.45706	0.570554	0.180217	22211.3712
232.010759	438.036428	32.656842	525.871868	2.096479	0.180217	22176.27491
196.151511	468.554938	-29.906103	562.494079	2.096479	0.94318	22254.09711
142.744119	477.71049	-103.150525	542.657048	3.622405	0.94318	22205.2675
118.329311	492.969745	-137.483849	538.079271	0.570554	0.180217	22215.18601
71.025622	488.391969	-151.217178	555.627414	2.096479	0.180217	22235.786
31.351559	489.154931	-184.787538	571.649632	-0.955372	0.180217	22206.03046
-18.241019	486.103081	-244.298632	554.864452	-0.192409	0.180217	22188.48232
-34.263236	483.814192	-285.498619	534.264458	0.570554	0.94318	22221.28971
-79.278037	478.473453	-329.750458	529.686681	-1.718334	-1.345708	24.414808
-124.292839	460.92531	-386.972663	488.486693	-0.192409	-0.582746	12.207404
-160.91505	438.799391	-389.261552	502.982985	-2.481297	-0.582746	10.681478
-186.855783	425.066062	-414.439322	451.864482	-3.24426	-1.345708	9.155553
-215.085405	425.066062	-413.676359	421.345973	-0.955372	-0.582746	20795.31236
-249.418728	401.414217	-437.328204	371.753395	-0.192409	2.469105	22157.96381
-289.09279	379.288297	-479.291155	305.375637	-0.192409	0.94318	22180.08972
-310.455747	354.87349	-502.180037	294.694158	0.570554	-0.582746	22211.3712
-331.818703	306.806837	-512.098552	255.783059	1.333517	0.94318	22229.6823
-373.781654	276.288328	-514.387441	171.857158	1.333517	-0.582746	22220.52675
-409.640903	212.199458	-545.668913	122.26458	0.570554	0.94318	22219.00082
-441.685338	187.021688	-546.431875	83.35348	-0.192409	0.94318	22227.39341
-448.552002	154.21429	-510.572627	40.627567	-0.955372	-0.582746	22221.28971
-456.18163	117.592079	-471.661527	10.87202	2.096479	0.180217	22242.65267
-472.203847	77.155054	-469.372639	-28.039079	2.096479	0.94318	22247.99341
-494.329766	42.058768	-450.298571	-100.520539	0.570554	-0.582746	22148.80825
-508.063096	16.880997	-415.965247	-141.720527	1.333517	-0.582746	22228.15638
-496.618655	-51.022686	-421.305987	-211.913099	1.333517	0.180217	22233.49712
-479.070512	-109.007854	-399.94303	-268.372342	1.333517	0.180217	22225.86749
-482.885325	-138.763401	-351.113415	-286.683447	-0.192409	-0.582746	22217.4749
-459.996443	-176.911538	-332.802309	-331.698249	0.570554	1.706143	22230.44527
-446.263114	-231.081892	-303.046762	-366.794535	0.570554	1.706143	22228.15638
-404.300163	-248.630035	-266.424551	-427.831554	0.570554	0.180217	22218.23786
-382.937207	-292.881874	-209.202346	-434.698218	-0.955372	0.180217	22206.79342
-353.18166	-331.030011	-169.528283	-482.001908	0.570554	0.180217	22212.89712
-324.189076	-382.148514	-116.883855	-520.913007	-0.955372	0.180217	22196.11194
-293.670567	-384.437402	-100.098674	-527.779672	-0.955372	0.180217	22216.71194
-245.603914	-418.770725	-26.091289	-565.164846	-1.718334	0.94318	22222.81564
-185.329858	-464.54849	9.76796	-591.868542	0.570554	0.180217	22193.06009
-131.159504	-464.54849	34.182767	-596.446318	1.333517	0.94318	22211.3712
-90.722479	-485.911446	130.316072	-560.58707	-0.955372	0.94318	22230.44527
-47.996565	-513.378105	167.701246	-575.846324	-1.718334	0.180217	22206.03046
-14.426205	-530.163285	250.864185	-517.098194	-0.192409	-0.582746	22204.50453
46.610814	-510.326254	305.797502	-533.883374	1.333517	-0.582746	22240.36378
96.203392	-508.800328	334.790086	-509.468566	0.570554	-0.582746	22225.10453
122.144125	-524.822546	371.412297	-465.216728	-0.192409	-0.582746	22220.52675
177.840405	-495.066999	408.797471	-446.142659	-0.192409	0.180217	22222.81564
219.040393	-494.304036	436.26413	-438.513032	-0.192409	-1.345708	22206.79342
254.136679	-463.022564	472.886341	-395.787119	0.570554	-0.582746	22190.7712
299.914443	-439.370719	461.4419	-386.631566	1.333517	-0.582746	22198.40083
341.877393	-412.667024	510.271515	-310.335292	0.570554	0.180217	22200.68972
360.188499	-384.437402	533.92336	-272.187155	-0.955372	0.180217	22217.4749
380.02553	-325.689272	569.782609	-183.683478	-1.718334	-2.108671	22229.6823
418.173667	-305.089278	504.930776	-224.120503	-1.718334	-0.582746	22201.45268
428.092183	-269.230029	549.182615	-143.246453	-2.481297	-0.582746	22200.68972
447.929214	-209.718936	557.575205	-102.809428	-0.955372	0.180217	22217.4749
456.321804	-166.993022	511.797441	-15.068713	-1.718334	-0.582746	22204.50453
473.106984	-105.956003	527.819658	13.160908	-0.955372	-0.582746	22210.60823
480.736611	-86.881935	524.767807	70.383114	-1.718334	-0.582746	22229.6823
470.055133	-11.348624	475.175229	128.368282	1.333517	0.180217	22225.10453
470.055133	25.273587	472.886341	142.101611	-0.192409	0.94318	22220.52675
443.351437	66.473575	417.953024	185.590487	-1.718334	-0.582746	22226.63045
418.93663	116.829116	369.886372	248.153431	1.333517	1.706143	22226.63045
406.729226	170.236507	400.404881	306.138599	-0.192409	-2.108671	22219.76379
419.699592	212.962421	346.997489	334.368221	2.096479	0.180217	22254.86007
381.551456	258.740185	298.930837	396.168202	0.570554	0.180217	22241.88971
376.973679	274.762402	264.597514	417.531159	1.333517	0.94318	22234.26008
355.610723	333.510533	198.982718	457.205221	-0.192409	-1.345708	22240.36378
320.514437	358.688303	125.738296	458.731147	0.570554	0.180217	22228.91934
273.97371	402.940142	91.404973	490.775582	0.570554	0.180217	22215.94897
244.981126	429.643838	50.204985	538.842234	-0.192409	0.94318	22228.91934
206.070026	447.954944	2.138332	543.420011	-0.955372	-1.345708	22227.39341
172.499666	465.503087	-65.765351	559.442228	-2.481297	-1.345708	22191.53417
142.744119	471.606789	-120.698668	522.057054	0.570554	0.94318	22209.08231
77.129324	501.362335	-150.454215	547.234824	-0.192409	-1.345708	22206.03046
42.033038	489.154931	-202.335681	532.738532	-2.481297	-0.582746	22196.87491
30.588597	472.369751	-216.831973	561.731116	-0.192409	0.94318	22021.39348
-28.922497	470.080863	-242.772706	542.657048	-1.718334	-0.582746	22207.55638
-51.811379	470.080863	-293.89121	515.190389	-1.718334	-0.582746	583.666494
-85.381739	452.53272	-349.587489	504.508911	-0.192409	0.94318	16.78518
-124.292839	467.791975	-364.846744	499.931135	1.333517	0.94318	11.444441
-162.440976	434.221614	-406.809695	457.968184	-0.955372	0.180217	11.444441
-223.477995	424.303099	-451.061533	447.286706	-0.192409	-0.582746	2813.043611
-225.766883	386.154962	-463.268937	367.938581	-0.192409	0.180217	22116.00086
-262.389094	390.732738	-479.291155	279.434904	2.096479	0.180217	22207.55638
-286.040939	363.26608	-518.965217	294.694158	1.333517	0.180217	22222.81564
-319.6113	342.666086	-482.343006	277.908978	2.096479	-0.582746	22244.17859
-355.470548	295.362396	-496.076335	232.131214	2.096479	0.94318	22221.28971
-391.329797	273.236477	-470.135602	189.405301	1.333517	-0.582746	22231.97119
-421.085344	217.540197	-506.757813	111.583101	0.570554	1.706143	22231.97119
-436.344598	177.866135	-502.180037	84.879406	-1.718334	-1.345708	22209.08231
-449.314965	133.614296	-475.476341	28.420163	2.859442	0.180217	22223.5786
-466.100145	101.569861	-494.550409	-15.068713	-0.192409	0.180217	22231.97119
-491.277915	48.16247	-454.113384	-89.076098	0.570554	0.180217	22215.18601
-524.848276	9.25137	-429.698577	-153.927931	0.570554	0.180217	22207.55638
-503.485319	-25.844916	-487.683745	-194.364956	-2.481297	-0.582746	22207.55638
-488.226064	-72.385643	-448.009682	-267.609379	-0.192409	0.94318	22199.16379
-477.544586	-107.481929	-383.15785	-268.372342	-0.192409	-0.582746	22209.84527
-492.803841	-147.918954	-375.528222	-294.313075	-0.955372	0.94318	22221.28971
-434.05571	-199.80042	-310.67639	-356.113056	-0.192409	-1.345708	22194.58602
-424.900157	-244.815221	-277.106029	-391.209342	-0.192409	0.94318	22222.81564
-389.803871	-263.126327	-229.80234	-449.19451	0.570554	-0.582746	22232.73415
-372.255728	-310.430017	-188.602352	-485.053759	0.570554	-0.582746	22219.00082
-322.663151	-350.867042	-147.402364	-494.209312	1.333517	-1.345708	22220.52675
-291.381678	-353.15593	-127.565333	-526.253747	0.570554	0.180217	22247.99341
-279.174275	-408.85221	-87.891271	-536.172262	0.570554	-1.345708	22240.36378
-226.529846	-436.318868	-7.01722	-585.76484	1.333517	-0.582746	22225.10453
-157.100237	-468.363303	28.842028	-570.505585	2.096479	-1.345708	22218.23786
-120.478025	-481.33367	83.012382	-553.720405	1.333517	0.94318	22229.6823
-67.070634	-508.800328	144.049401	-567.453734	-1.718334	0.180217	22221.28971
-19.003981	-536.266987	205.08642	-535.409299	-1.718334	-0.582746	22202.21564
13.040454	-516.429956	291.30121	-515.572268	-0.192409	-1.345708	22217.4749
65.684883	-519.481807	316.47898	-526.253747	-1.718334	0.180217	22206.79342
106.88487	-527.874397	340.893788	-521.67597	1.333517	0.94318	22204.50453
157.240411	-531.68921	384.382664	-477.424131	0.570554	0.180217	22212.13416
208.358914	-511.089217	395.064142	-469.794504	-4.007222	-0.582746	22184.6675
229.721871	-466.837378	406.508583	-475.135243	-4.007222	-2.108671	22200.68972
273.97371	-455.392937	427.87154	-431.646367	-1.718334	0.180217	22185.43046
303.729256	-427.926278	495.01226	-369.083423	-0.192409	-0.582746	22192.29713
351.032946	-413.429986	504.167813	-308.809367	-1.718334	0.180217	22202.97861
407.492189	-359.259632	543.841876	-240.905683	-0.192409	-1.345708	22232.73415
418.93663	-319.58557	544.604838	-207.335323	-0.192409	0.180217	22216.71194
441.062549	-285.252246	553.760391	-161.557558	-0.955372	-2.108671	22224.34156
438.773661	-229.555967	540.790025	-126.461272	1.333517	0.94318	22233.49712
462.425506	-201.326345	527.056695	-102.046465	2.096479	0.94318	22215.94897
463.951431	-138.000438	513.323366	-24.987228	2.096479	0.180217	22249.51933
486.840313	-101.378227	518.664105	37.575716	-0.192409	-2.871634	22251.04526
466.240319	-31.948618	498.064111	113.87199	2.096479	0.94318	22229.6823
486.077351	-7.53381	493.486335	165.753456	-0.192409	-1.345708	22229.6823
460.136618	57.318022	471.360416	197.797891	-0.955372	0.180217	22239.60082
422.751443	92.414308	453.04931	226.790475	1.333517	0.180217	22215.94897
447.166251	135.903184	410.323397	271.042313	-0.192409	-0.582746	22221.28971
415.121816	184.732799	382.856738	323.686742	2.096479	0.180217	22235.02304
395.284785	220.592048	346.234527	375.568208	-0.192409	-0.582746	22216.71194
380.788493	267.895738	279.856769	406.849681	-0.192409	0.180217	22221.28971
347.981095	308.332763	221.108638	441.183004	-3.24426	-1.345708	22213.66009
325.092213	345.717937	118.871631	419.820047	-4.007222	-1.345708	22194.58602
299.15148	385.391999	106.664227	464.071886	-1.718334	-1.345708	22206.79342
273.97371	404.466068	105.138302	512.138538	-2.481297	0.180217	22218.23786
231.247796	437.273465	31.130916	532.738532	0.570554	0.180217	22210.60823
174.025591	463.977161	-28.380177	524.345942	-0.955372	0.94318	22215.94897
158.766336	483.814192	-101.6246	515.953352	-0.192409	-0.582746	22206.03046
115.27746	479.236416	-113.832004	551.812601	-1.718334	-0.582746	22222.05268
71.025622	490.680857	-155.794954	557.916303	1.333517	-1.345708	22219.76379
25.247857	485.340118	-200.809756	551.049638	-0.955372	0.180217	22196.11194
11.514528	493.732708	-244.298632	560.968153	-0.192409	0.180217	22209.08231
-31.974348	489.917894	-280.15788	519.768166	1.333517	0.180217	22225.10453
-64.781745	463.214198	-341.194899	479.331141	2.096479	0.180217	28.992584
-93.774329	467.791975	-390.024514	517.479277	-0.192409	-0.582746	13.733329
-139.552094	447.954944	-386.209701	485.434843	2.859442	0.94318	11.444441
-166.255789	422.777173	-415.965247	441.945967	0.570554	-0.582746	12.970367
-234.159473	425.829024	-425.883763	409.901532	-0.192409	0.180217	19956.81631
-270.018722	414.384583	-448.772645	383.960799	1.333517	0.180217	22176.27491
-295.196492	376.999409	-454.876347	339.70896	-0.192409	0.94318	22202.97861
-305.115008	346.4809	-486.157819	300.034897	-0.955372	-1.345708	22224.34156
-337.922405	316.725353	-509.046701	267.2275	-0.192409	-0.582746	22215.18601
-373.781654	261.792036	-506.757813	183.301599	-0.955372	-0.582746	22202.97861
-411.166828	220.592048	-512.098552	97.849772	-3.24426	-1.345708	22208.31935
-429.477934	206.095756	-611.283708	-16.594638	-0.955372	0.94318	22193.82305
-466.100145	150.399476	-491.498558	65.042375	-2.481297	0.94318	22213.66009
-467.626071	116.066153	-495.313372	-1.335384	-0.192409	-0.582746	22225.10453
-483.648288	90.12542	-480.054117	-18.120564	-0.192409	-0.582746	22215.18601
-499.670506	45.110619	-429.698577	-98.231651	0.570554	0.180217	22222.81564
-485.937176	-2.193071	-423.594875	-138.668676	0.570554	0.180217	22231.97119
-489.75199	-34.237506	-407.572657	-195.890882	-0.192409	0.94318	22215.18601
-500.433468	-75.437494	-378.580073	-256.9279	-0.955372	-0.582746	22222.05268
-472.203847	-121.215258	-344.24675	-278.290857	2.859442	1.706143	22257.91192
-469.151996	-181.489314	-310.67639	-314.913068	0.570554	0.94318	22232.73415
-443.974226	-225.741153	-331.276384	-388.920454	3.622405	0.94318	22240.36378
-407.352014	-251.681886	-278.631955	-442.327846	2.859442	-0.582746	22243.41563
-389.040909	-279.148545	-212.254197	-428.594516	-0.955372	-1.345708	22221.28971
-375.307579	-326.452234	-142.061625	-485.816722	-0.192409	0.180217	22221.28971
-334.870554	-347.815191	-124.513482	-493.446349	-0.192409	0.180217	22229.6823
-275.359461	-407.326284	-80.261643	-509.468566	-0.192409	-0.582746	22209.84527
-249.418728	-423.348502	-25.328326	-557.535219	0.570554	-0.582746	22220.52675
-208.21874	-447.763309	13.582773	-599.498169	-1.718334	-0.582746	22199.92676
-168.544678	-488.200334	73.093867	-563.638921	-0.192409	0.94318	22196.11194
-105.218771	-506.51144	100.560525	-557.535219	-1.718334	0.180217	22196.11194
-55.626193	-517.192918	166.938284	-572.031511	-4.007222	-0.582746	22177.80084
-28.159534	-524.059583	269.17529	-556.772256	-0.192409	-0.582746	22183.14158
30.588597	-530.163285	292.827135	-496.4982	-0.955372	0.94318	22202.97861
101.544131	-516.429956	317.241943	-490.394498	-1.718334	-0.582746	22216.71194
132.062641	-517.192918	354.627117	-495.735237	-0.192409	0.180217	22205.2675
172.499666	-517.192918	411.849322	-452.246361	-1.718334	-1.345708	22204.50453
208.358914	-486.674409	411.849322	-440.038957	-1.718334	0.180217	22207.55638
242.692237	-471.415154	440.078943	-405.705634	2.096479	0.94318	22194.58602
284.655188	-450.052198	454.575235	-382.816752	0.570554	-0.582746	22203.74157
330.432952	-392.06703	487.382633	-336.276025	2.096479	-1.345708	22225.86749
372.395903	-377.570738	525.53077	-298.890851	-0.192409	-0.582746	22243.41563
382.314418	-352.392967	512.560403	-221.068652	0.570554	-0.582746	22229.6823
411.307002	-295.170762	554.523354	-182.157552	-0.955372	-1.345708	22238.07489
444.1144	-254.733737	567.49372	-141.720527	-2.481297	-1.345708	22230.44527
468.529208	-218.111526	566.730758	-100.520539	-0.955372	-0.582746	22213.66009
479.973649	-193.696718	556.812242	-41.009446	-1.718334	-0.582746	22223.5786
493.706978	-141.815252	554.523354	8.583132	-1.718334	-0.582746	22230.44527
469.29217	-80.01527	520.190031	55.123859	-1.718334	0.180217	22215.94897
479.973649	-22.793065	485.856708	133.709021	-0.192409	-0.582746	22225.86749
466.240319	13.066184	457.627086	178.723822	-2.481297	0.94318	22211.3712
447.929214	84.021718	386.671552	123.027543	-0.955372	-1.345708	22193.06009
442.588475	93.940234	363.78267	204.664555	-0.192409	0.180217	22203.74157
418.173667	145.058737	376.753036	274.094164	-1.718334	-0.582746	22221.28971
393.758859	207.621682	318.767868	303.086748	1.333517	0.94318	22195.34898
370.107015	243.48093	313.427129	370.990432	-0.192409	0.180217	22224.34156
381.551456	299.940173	281.382694	422.108935	-0.192409	-0.582746	22232.73415
344.166281	340.377198	211.953085	451.101519	1.333517	-0.582746	22211.3712
328.144064	373.947558	153.204954	461.020035	0.570554	0.94318	22222.81564
303.729256	402.177179	138.708662	509.086687	-0.192409	-1.345708	22229.6823
254.136679	418.96236	91.404973	519.005203	0.570554	-1.345708	22234.26008
215.988542	447.191981	-16.935736	528.160756	-0.192409	-0.582746	22241.12674
195.388548	475.421602	-169.528283	452.627445	2.859442	0.180217	22209.84527
149.610784	473.132714	-156.557917	490.775582	0.570554	-0.582746	22218.23786
96.966355	483.814192	-144.350513	560.205191	-0.192409	-0.582746	22226.63045
51.951553	479.236416	-179.446799	560.968153	0.570554	0.180217	22219.76379
19.907118	484.577155	-193.943091	564.782967	-1.718334	-1.345708	22204.50453
-3.744727	490.680857	-272.528253	544.182973	-1.718334	-0.582746	22212.13416
-57.915081	494.495671	-277.868992	520.531128	-1.718334	-1.345708	1144.444105
-89.959516	469.3179	-346.535638	547.234824	0.570554	0.180217	16.78518
-136.500243	446.429018	-378.580073	508.323725	-1.718334	0.180217	13.733329
-164.729864	422.777173	-426.646726	459.494109	-0.192409	0.94318	9.918516
-231.870585	444.903093	-397.654142	395.40524	-0.955372	-1.345708	12.207404
-269.255759	420.488285	-498.365223	376.331171	-2.481297	0.180217	21990.87497
-268.492796	388.44385	-518.202254	303.086748	-1.718334	-0.582746	22190.00824
-296.722417	375.473484	-503.705962	309.953413	-0.192409	0.180217	22215.94897
-331.055741	340.377198	-490.735596	295.457121	-0.955372	-1.345708	22214.42305
-366.152027	309.858688	-515.913366	218.397885	2.096479	1.706143	22133.549
-385.989058	271.710551	-502.942999	184.064561	0.570554	0.180217	22223.5786
-421.085344	200.755017	-531.172621	84.116443	-0.192409	-0.582746	22215.94897
-437.107561	195.414278	-534.224472	66.5683	0.570554	-1.345708	22241.12674
-447.026077	150.399476	-487.683745	45.968306	2.859442	0.180217	22254.09711
-476.781623	86.310606	-500.654111	-38.720558	1.333517	0.180217	22228.91934
-505.011245	51.214321	-493.787447	-115.779794	-0.192409	-0.582746	22228.91934
-499.670506	29.088401	-412.913397	-162.320521	-0.955372	0.180217	22238.83786
-488.226064	-15.9264	-447.24672	-182.920515	1.333517	0.180217	22218.23786
-488.226064	-52.548612	-406.046732	-230.224205	0.570554	0.180217	22225.10453
-490.514953	-126.555997	-388.498589	-250.824199	-0.955372	-0.582746	22230.44527
-463.048294	-138.000438	-378.580073	-304.23159	-1.718334	0.94318	22215.18601
-436.344598	-187.593016	-310.67639	-345.431578	2.096479	0.180217	22226.63045
-414.218679	-235.659669	-278.631955	-379.764901	2.096479	0.94318	22235.02304
-405.063126	-275.333731	-232.091228	-424.01674	-2.481297	-2.108671	22193.82305
-388.277946	-308.904091	-222.172712	-463.690802	-0.192409	0.94318	22208.31935
-343.263144	-339.422601	-200.046793	-520.150045	-1.718334	0.94318	22211.3712
-308.166859	-387.489253	-131.380147	-539.987076	-2.481297	0.180217	22203.74157
-256.285392	-416.481837	-81.024606	-560.58707	1.333517	-0.582746	22219.00082
-231.870585	-428.689241	-39.061655	-563.638921	1.333517	0.94318	22215.18601
-184.566895	-464.54849	41.812395	-573.557436	-0.192409	-2.108671	22206.79342
-132.685429	-481.33367	94.456824	-574.320399	0.570554	0.94318	22222.05268
-67.070634	-504.985515	164.649395	-585.001877	2.859442	0.94318	22222.81564
-35.789161	-540.844763	215.767899	-546.85374	-0.955372	0.94318	22171.69713
20.670081	-518.718844	267.649365	-528.542635	0.570554	-1.345708	22224.34156
71.025622	-517.955881	294.353061	-546.090778	0.570554	-1.345708	22231.97119
108.410796	-529.400322	279.856769	-492.683386	0.570554	0.180217	22198.40083
167.921889	-520.244769	372.17526	-490.394498	-0.192409	-0.582746	22213.66009
199.966324	-508.800328	419.478949	-482.001908	2.096479	0.94318	22224.34156
229.721871	-479.044782	427.87154	-473.609318	-0.955372	0.180217	22188.48232
269.395933	-460.733676	475.175229	-385.10564	-1.718334	0.180217	22207.55638
316.699623	-430.215166	500.353	-372.135274	-0.192409	-1.345708	22220.52675
336.536654	-422.585539	537.738174	-296.601963	-1.718334	-0.582746	22218.23786
370.107015	-356.207781	533.160397	-253.113087	-0.192409	-0.582746	22222.05268
403.677375	-327.215197	541.552987	-214.201987	-0.955372	2.469105	22209.08231
434.195884	-293.644837	551.471503	-169.950148	-0.192409	-0.582746	22204.50453
454.795878	-240.237445	517.13818	-170.713111	-3.24426	0.180217	22198.40083
466.240319	-206.667085	466.782639	-141.720527	-0.192409	0.94318	22219.76379
482.262537	-147.155991	529.345584	-44.82426	-1.718334	-0.582746	22216.71194
483.788462	-101.378227	510.271515	36.049791	2.096479	0.94318	22219.76379
467.766245	-47.207873	494.249298	89.457182	-1.718334	-0.582746	22228.91934
469.29217	0.095817	511.034478	163.464568	-1.718334	-0.582746	22228.91934
455.558841	45.873581	477.464117	196.271965	-0.955372	-2.108671	22216.71194
438.773661	65.710613	417.953024	237.471953	-1.718334	-2.108671	22225.86749
434.195884	142.769849	423.293763	288.590456	0.570554	0.94318	22246.46748
417.410704	187.78465	390.486365	334.368221	0.570554	-0.582746	22238.83786
399.862561	211.436495	341.65675	363.360805	-0.192409	0.180217	22240.36378
370.107015	271.710551	297.404912	387.012649	1.333517	-0.582746	22243.41563
370.107015	280.866104	219.582712	399.220053	0.570554	-0.582746	22228.15638
331.195915	328.932757	173.041985	462.54596	2.096479	0.94318	22231.20823
306.018145	383.866074	154.73088	493.06447	1.333517	0.180217	22229.6823
271.684821	408.280881	97.508674	516.716315	-1.718334	0.94318	22213.66009
244.218163	438.799391	31.130916	523.582979	-0.955372	-0.582746	22225.10453
195.388548	438.036428	-19.987587	535.790383	-0.955372	-0.582746	22210.60823
155.714485	463.977161	-68.054239	547.997787	-0.192409	-0.582746	22203.74157
109.173759	485.340118	-106.965339	551.049638	-1.718334	0.180217	22202.21564
82.470063	485.340118	-161.135693	539.605197	-2.481297	-0.582746	22206.79342
48.13674	495.258633	-187.076426	575.464445	-1.718334	0.94318	22162.54158
4.647864	475.421602	-247.350483	540.36816	-0.955372	0.180217	22200.68972
-28.922497	467.029012	-325.172682	507.560762	0.570554	-0.582746	22215.94897
-63.25582	482.288267	-299.994911	502.220023	0.570554	0.180217	54.933317
-90.722479	464.740124	-351.876378	534.264458	-0.955372	-1.345708	14.496292
-131.922466	453.295683	-386.209701	501.45706	2.096479	0.94318	10.681478
-173.885417	424.303099	-386.972663	452.627445	1.333517	0.180217	9.918516
-216.61133	422.777173	-399.94303	403.034867	-0.192409	-0.582746	18644.5204
-233.39651	403.703105	-439.617092	383.197836	5.14833	0.180217	22200.68972
-276.122424	388.44385	-482.343006	343.523773	1.333517	0.180217	22214.42305
-307.403896	354.87349	-489.972633	310.716376	0.570554	-1.345708	22229.6823
-332.581666	325.117943	-501.417074	265.701574	0.570554	-1.345708	22238.83786
-356.233511	290.021657	-520.491142	188.642338	0.570554	1.706143	22219.76379
-376.070542	248.058707	-529.646695	106.242362	1.333517	0.94318	22217.4749
-436.344598	202.280942	-534.987434	90.983108	-0.192409	-0.582746	22228.15638
-442.4483	160.317992	-494.550409	67.331263	0.570554	0.94318	22219.00082
-475.255698	125.221706	-490.735596	20.790536	-0.192409	0.180217	22219.00082
-475.255698	83.258755	-486.920782	-30.327968	-1.718334	-1.345708	22214.42305
-478.307549	39.006917	-454.113384	-90.602024	-2.481297	-1.345708	22197.63787
-513.403835	-1.430108	-466.320788	-151.639043	-0.192409	0.94318	22197.63787
-495.092729	-32.711581	-460.980049	-232.513093	-1.718334	-0.582746	22201.45268
-489.75199	-72.385643	-390.787477	-247.009385	-3.24426	-0.582746	22212.89712
-490.514953	-117.400444	-389.261552	-296.601963	-1.718334	-1.345708	22210.60823
-467.626071	-168.518948	-325.172682	-331.698249	0.570554	-0.582746	22222.05268
-439.396449	-212.007824	-349.587489	-382.053789	-0.192409	0.180217	22230.44527
-402.774238	-257.022625	-274.817141	-405.705634	0.570554	0.180217	22219.76379
-406.589052	-275.333731	-216.831973	-435.461181	0.570554	-0.582746	22229.6823
-360.048325	-327.97816	-158.846805	-469.794504	-1.718334	0.180217	22225.86749
-328.766852	-345.526303	-126.039407	-483.527833	2.859442	1.706143	22241.88971
-284.515014	-390.541104	-91.706084	-510.231529	2.859442	0.94318	22247.99341
-262.389094	-404.274433	-69.580165	-586.527803	1.333517	0.94318	22208.31935
-195.248373	-425.63739	-3.96537	-580.424101	-0.955372	0.180217	22199.92676
-160.91505	-467.600341	73.85683	-565.164846	0.570554	0.180217	22233.49712
-112.848398	-488.200334	124.21237	-564.401883	-1.718334	-0.582746	22222.81564
-41.892863	-526.348471	130.316072	-573.557436	-0.192409	-0.582746	22202.21564
-13.663242	-529.400322	220.345675	-527.779672	-0.955372	-1.345708	22218.23786
38.218224	-512.615142	296.641949	-513.28338	-1.718334	0.180217	22223.5786
80.944137	-537.02995	337.841937	-505.653753	-1.718334	0.94318	22196.87491
133.588566	-508.800328	353.864154	-489.631535	1.333517	1.706143	22215.18601
164.107076	-521.770695	413.375248	-475.898206	-0.955372	-0.582746	22201.45268
214.462616	-500.407738	418.715987	-459.875988	-0.192409	0.94318	22186.95639
264.818157	-469.889229	447.708571	-439.275995	-0.955372	0.180217	22164.83047
280.077412	-427.163316	463.730788	-440.038957	-0.192409	0.180217	22201.45268
304.492219	-414.192949	460.678937	-394.261193	0.570554	0.180217	22195.34898
340.351468	-400.45962	539.264099	-293.550112	2.859442	1.706143	22228.15638
394.521822	-347.052228	497.301149	-269.135304	-0.955372	-1.345708	22231.97119
415.121816	-304.326315	569.019646	-175.290888	-0.955372	0.180217	22213.66009
438.773661	-269.230029	537.738174	-156.979782	-0.192409	0.180217	22224.34156
451.744027	-245.578184	551.471503	-115.779794	0.570554	-0.582746	22231.20823
476.158835	-167.755985	550.70854	-62.372403	2.096479	0.180217	22238.07489
490.655127	-118.163407	551.471503	30.709051	3.622405	1.706143	22244.17859
474.63291	-82.304158	525.53077	33.760902	0.570554	-0.582746	22244.17859
493.706978	-34.237506	471.360416	143.627536	2.096479	0.180217	22225.86749
468.529208	20.695811	483.567819	135.997909	0.570554	-0.582746	22227.39341
467.766245	58.843948	440.078943	126.079393	1.333517	0.180217	22227.39341
438.010698	109.962451	399.641918	263.412686	-3.24426	-1.345708	22213.66009
434.195884	159.555029	394.301179	303.849711	2.096479	0.94318	22222.05268
396.047748	195.414278	373.701185	328.264519	-0.192409	0.94318	22231.20823
370.107015	235.08834	325.634533	389.301538	-1.718334	-0.582746	22220.52675
347.981095	271.710551	307.323427	406.849681	-2.481297	0.180217	22199.92676
352.558872	323.592018	217.293824	420.58301	-1.718334	-0.582746	22209.84527
311.358884	336.562384	147.101252	457.968184	-1.718334	-0.582746	22202.97861
283.892225	401.414217	126.501258	485.434843	-0.955372	-1.345708	22211.3712
252.610753	407.517919	28.842028	507.560762	-0.192409	-0.582746	22220.52675
193.862622	431.932726	-38.298693	492.301507	-0.955372	-0.582746	22202.21564
181.655219	462.451236	-167.239395	460.257072	0.570554	0.180217	22198.40083
141.981156	464.740124	-122.224594	527.397793	0.570554	0.94318	22229.6823
105.358945	483.05123	-119.172743	555.627414	-0.192409	0.180217	22225.10453
62.633032	471.606789	-179.446799	559.442228	-0.192409	0.94318	22199.92676
42.796	487.629006	-217.594936	557.15334	0.570554	-0.582746	22228.15638
20.670081	470.080863	-269.476402	564.782967	3.622405	0.180217	22240.36378
-45.707677	479.236416	-278.631955	522.057054	-0.192409	-1.345708	6035.798212
-81.566926	473.895677	-322.883794	517.479277	2.859442	0.94318	17.548143
-111.322472	454.058646	-380.105999	500.694097	2.859442	0.180217	12.970367
-154.048386	434.221614	-384.683775	474.753364	2.859442	0.180217	9.918516
-225.00392	446.429018	-445.720794	398.457091	-0.955372	0.180217	10.681478
-237.211324	415.910509	-464.0319	403.034867	1.333517	0.94318	22051.14902
-260.863169	389.969776	-454.876347	360.308954	-0.955372	-1.345708	22190.00824
-274.596498	361.740154	-456.402273	348.10155	-0.192409	0.94318	22217.4749
-322.663151	345.717937	-489.972633	293.168233	-0.955372	-1.345708	22224.34156
-356.233511	317.488316	-528.883733	238.997879	-3.24426	-0.582746	22190.7712
-387.514983	236.614266	-492.261521	161.175679	-2.481297	-0.582746	22206.03046
-420.322381	219.829085	-541.091136	100.901623	-2.481297	0.180217	22209.84527
-443.974226	182.443911	-553.29854	53.597933	-2.481297	-1.345708	22201.45268
-447.026077	127.510594	-499.891149	21.553499	-1.718334	-0.582746	22221.28971
-459.23348	101.569861	-493.787447	-27.276117	1.333517	-0.582746	22232.73415
-489.75199	67.999501	-509.809664	-108.91313	-2.481297	-2.108671	22211.3712
-500.433468	35.955066	-466.320788	-118.068682	1.333517	0.180217	22223.5786
-505.774207	-12.874549	-431.987465	-186.735329	-0.955372	0.180217	22228.91934
-482.122363	-51.785649	-401.468955	-201.994583	-1.718334	-0.582746	22210.60823
-492.040878	-92.222674	-377.817111	-239.379758	0.570554	-0.582746	22246.46748
-476.018661	-136.474513	-376.291185	-297.364926	3.622405	0.94318	22250.2823
-475.255698	-194.459681	-317.543054	-346.194541	1.333517	0.180217	22228.91934
-419.559418	-224.97819	-309.150464	-397.313044	2.096479	-0.582746	22234.26008
-398.196462	-274.570768	-245.061594	-430.120442	-0.192409	-1.345708	22238.83786
-366.914989	-308.904091	-225.224563	-482.001908	-0.192409	0.180217	22210.60823
-351.655735	-328.741122	-181.735687	-472.083392	1.333517	0.94318	22222.81564
-314.27056	-377.570738	-102.387563	-510.994492	2.859442	1.706143	22221.28971
-260.100206	-405.800359	-65.002389	-536.172262	-0.192409	-1.345708	22206.03046
-226.529846	-439.370719	-22.276475	-567.453734	-2.481297	-0.582746	22202.21564
-186.092821	-480.570707	57.834612	-553.720405	-1.718334	-0.582746	22202.97861
-135.73728	-488.963297	70.804979	-539.987076	-2.481297	0.180217	22196.11194
-101.403957	-520.244769	144.049401	-576.609287	-1.718334	-0.582746	22173.22306
-38.841012	-535.504024	197.456793	-555.246331	0.570554	0.94318	22206.79342
3.884901	-524.822546	241.708632	-533.883374	2.096479	-0.582746	22200.68972
59.581181	-544.659577	264.597514	-536.172262	1.333517	0.180217	22199.16379
81.7071	-523.29662	297.404912	-517.098194	2.096479	-0.582746	22211.3712
149.610784	-517.955881	364.545632	-515.572268	2.096479	0.180217	22212.13416
195.388548	-517.955881	421.767838	-459.113026	0.570554	0.180217	22209.84527
231.247796	-482.859595	443.893757	-422.490814	1.333517	0.180217	22206.79342
283.892225	-437.081831	470.597453	-391.209342	3.622405	0.180217	22231.20823
306.781107	-445.474421	472.886341	-385.10564	3.622405	0.94318	22223.5786
341.877393	-383.67444	527.819658	-329.40936	2.096479	0.180217	22241.12674
382.314418	-367.652222	540.027062	-256.164938	1.333517	-0.582746	22238.83786
415.884779	-331.030011	556.812242	-201.231621	-1.718334	0.180217	22226.63045
425.040332	-291.355948	564.441869	-163.846447	2.096479	-0.582746	22231.20823
438.773661	-260.074476	535.449285	-152.402006	-0.192409	0.180217	22227.39341
451.744027	-200.563383	554.523354	-101.283502	0.570554	-0.582746	22218.23786
482.262537	-163.178209	552.234466	-15.068713	1.333517	0.94318	22228.15638
479.210686	-105.956003	537.738174	29.946089	-0.955372	-1.345708	22232.73415
471.581059	-60.941202	524.767807	98.612735	-1.718334	0.94318	22203.74157
480.736611	-15.163438	507.219664	124.553468	-1.718334	-0.582746	22204.50453
462.425506	23.747662	450.760422	170.331232	-0.955372	0.180217	22214.42305
461.662543	74.866165	430.160428	208.479369	-0.955372	0.94318	22201.45268
432.669959	135.903184	420.241912	270.279351	-0.192409	0.180217	22215.18601
417.410704	180.917986	384.382664	301.560823	-0.192409	0.180217	22221.28971
412.069965	223.643899	334.790086	340.471923	2.096479	0.180217	22216.71194
398.336636	256.451297	274.516029	351.153401	0.570554	0.180217	22227.39341
340.351468	284.680918	182.197538	341.997848	-0.192409	-1.345708	22231.20823
344.166281	337.325347	174.567911	467.123737	0.570554	1.706143	22214.42305
317.462586	373.184595	147.864215	504.508911	-0.192409	-1.345708	22235.786
285.418151	414.384583	120.397557	524.345942	1.333517	-0.582746	22255.62304
243.4552	436.510503	40.286469	519.768166	3.622405	0.94318	22228.91934
203.781138	470.080863	-21.513512	512.138538	2.859442	1.706143	22209.08231
167.921889	467.029012	-62.7135	552.575563	0.570554	0.180217	22235.02304
130.536715	493.732708	-93.994973	558.679265	0.570554	0.180217	22217.4749
96.966355	496.021596	-151.217178	545.708899	2.096479	0.94318	22196.87491
48.899702	489.917894	-201.572718	566.308893	0.570554	0.94318	22219.76379
6.173789	483.05123	-243.535669	564.782967	-0.955372	-1.345708	22209.08231
-33.500273	492.206782	-252.691222	519.768166	0.570554	0.180217	22208.31935
-50.285453	479.236416	-299.231949	533.501495	0.570554	0.180217	83.162938
-100.640994	458.636422	-333.565272	520.531128	-2.481297	-0.582746	12.970367
-128.870615	447.954944	-399.180067	496.879284	-0.192409	0.180217	12.970367
-190.670597	435.74754	-388.498589	463.308923	-0.955372	0.180217	9.918516
-209.744665	396.83644	-425.1208	422.108935	-0.955372	0.180217	16685.99506
-256.285392	403.703105	-476.239304	370.227469	0.570554	0.180217	22155.67492
-289.09279	394.547552	-493.787447	357.257103	0.570554	0.180217	22217.4749
-303.589082	364.792005	-513.624478	301.560823	-0.192409	0.180217	22216.71194
-344.026107	321.303129	-498.365223	288.590456	0.570554	0.94318	22203.74157
-361.57425	302.992024	-549.483726	221.449736	0.570554	0.180217	22228.15638
-402.011275	253.399446	-507.520776	126.842356	2.859442	0.180217	22224.34156
-414.981642	218.30316	-514.387441	107.005325	-0.192409	-2.108671	22238.83786
-450.077928	188.547613	-486.920782	76.486816	2.859442	0.94318	22251.04526
-453.892741	124.458743	-502.942999	9.346095	2.096479	1.706143	22241.12674
-461.522369	93.940234	-510.572627	-35.668707	2.859442	0.180217	22221.28971
-488.226064	50.451358	-445.720794	-86.78721	-0.192409	-1.345708	22235.02304
-485.174214	22.984699	-439.617092	-130.276086	1.333517	0.180217	22231.20823
-488.226064	-32.711581	-419.017098	-183.683478	-0.955372	-0.582746	22215.18601
-488.226064	-86.881935	-400.705993	-248.53531	2.096479	0.94318	22228.15638
-481.3594	-115.874519	-351.113415	-277.527894	0.570554	-0.582746	22230.44527
-458.470518	-173.859687	-361.794893	-314.913068	-0.192409	0.180217	22215.18601
-443.211263	-215.059675	-286.261582	-350.009354	-0.192409	0.94318	22218.23786
-408.114977	-266.941141	-277.868992	-383.579715	-1.718334	0.180217	22211.3712
-382.174244	-292.118911	-240.483818	-469.794504	-1.718334	0.94318	22202.97861
-377.596468	-306.615203	-172.580134	-477.424131	-0.955372	-0.582746	22210.60823
-327.240927	-352.392967	-163.424582	-507.942641	1.333517	0.180217	22224.34156
-282.226125	-392.829992	-106.202376	-540.750039	1.333517	0.94318	22210.60823
-250.181691	-423.348502	-83.313494	-566.690772	0.570554	0.180217	22196.11194
-205.166889	-433.267017	-23.039438	-565.164846	0.570554	0.180217	22226.63045
-160.152088	-469.889229	53.256836	-552.957442	0.570554	0.94318	22213.66009
-118.9521	-518.718844	56.308687	-578.898175	-0.192409	0.180217	22196.87491
-83.092851	-511.089217	148.627178	-584.238915	2.096479	0.180217	22184.6675
-10.611391	-520.244769	237.130855	-528.542635	2.859442	0.180217	22226.63045
19.907118	-533.978099	278.330843	-507.942641	2.096479	0.94318	22228.15638
82.470063	-504.985515	332.501197	-534.646337	2.096479	0.94318	22228.15638
114.514498	-517.955881	323.345645	-512.520417	2.096479	1.706143	22212.13416
170.97374	-523.29662	401.930806	-462.164877	1.333517	0.180217	22211.3712
205.307063	-488.963297	421.004875	-472.083392	-1.718334	0.180217	22180.08972
235.825573	-475.992931	460.678937	-430.120442	0.570554	0.180217	22201.45268
274.736672	-443.185533	472.123378	-370.609348	-0.192409	0.180217	22207.55638
315.173697	-427.926278	475.175229	-353.824168	0.570554	0.180217	22228.91934
341.877393	-385.963328	511.034478	-296.601963	-0.192409	0.180217	22220.52675
392.995897	-359.259632	536.212248	-232.513093	0.570554	0.180217	22200.68972
409.781077	-324.926309	520.190031	-205.809397	-0.192409	0.94318	22212.13416
409.018114	-305.85224	521.715956	-208.098285	-0.955372	-0.582746	22203.74157
447.166251	-233.37078	533.160397	-144.009415	-1.718334	0.180217	22208.31935
470.055133	-176.911538	527.056695	-63.135365	-0.192409	0.180217	22221.28971
482.262537	-141.815252	515.612254	-17.357601	-0.192409	0.94318	22228.91934
467.003282	-73.911568	505.693739	37.575716	1.333517	-0.582746	22219.76379
475.395872	-15.9264	467.545602	87.168294	0.570554	-1.345708	22227.39341
481.499574	34.42914	437.027092	139.04976	-0.955372	-0.582746	22226.63045
452.50699	58.080985	436.26413	190.168263	-0.955372	-0.582746	22215.94897
447.166251	123.695781	424.056726	228.3164	2.096479	1.706143	22254.09711
438.010698	158.792066	427.108577	306.901562	3.622405	1.706143	22254.86007
388.41812	192.362427	372.17526	316.057115	2.096479	2.469105	22234.26008
394.521822	224.406862	296.641949	367.938581	1.333517	0.180217	22238.83786
392.232934	287.732769	289.775284	379.383022	0.570554	-0.582746	22240.36378
365.529238	319.777204	236.367893	423.634861	2.096479	0.180217	22219.00082
334.247766	338.08831	156.256805	433.553376	1.333517	0.94318	22225.86749
293.047778	389.969776	107.42719	487.723731	0.570554	0.180217	22195.34898
258.714455	416.673471	73.85683	531.212607	-0.192409	-0.582746	22215.18601
212.936691	419.725322	-60.424612	491.538544	-0.192409	-1.345708	22193.06009
170.210777	461.688273	-93.23201	519.768166	-0.955372	0.180217	22213.66009
135.114492	472.369751	-111.543115	551.049638	-2.481297	-0.582746	22191.53417
114.514498	476.947528	-122.224594	569.360744	1.333517	0.94318	22204.50453
63.395994	488.391969	-129.854221	547.234824	1.333517	0.180217	22215.18601
26.01082	479.236416	-209.202346	561.731116	0.570554	0.94318	22194.58602
-7.55954	488.391969	-258.794924	572.412595	0.570554	0.94318	22211.3712
-33.500273	483.814192	-293.89121	538.079271	1.333517	0.180217	12064.72976
-82.329888	475.421602	-341.957862	507.560762	-0.192409	-0.582746	22.125919
-99.878031	436.510503	-397.654142	499.168172	-0.192409	-0.582746	11.444441
-152.52246	445.666055	-441.143018	458.731147	-1.718334	-0.582746	12.970367
-184.566895	443.377167	-454.113384	403.79783	0.570554	-0.582746	9.918516
-224.240957	424.303099	-457.928198	410.664494	2.859442	0.94318	21775.71947
-257.811318	396.073478	-444.194869	375.568208	2.096479	-0.582746	22219.76379
-285.277976	372.421633	-457.928198	322.160817	0.570554	0.180217	22219.00082
-325.715001	357.925341	-485.394857	301.560823	0.570554	-0.582746	22227.39341
-354.707586	303.754986	-477.002266	238.997879	-0.955372	0.180217	22229.6823
-362.337213	271.710551	-494.550409	175.671971	-0.192409	-1.345708	22212.13416
-410.403865	228.984638	-517.439291	130.65717	-0.192409	0.94318	22219.76379
-424.137195	186.258725	-532.698546	71.909039	1.333517	0.94318	22231.20823
-427.952008	151.162439	-514.387441	19.26461	-0.955372	-0.582746	22220.52675
-463.811257	103.095787	-509.046701	-9.727974	-0.192409	0.180217	22061.06754
-488.989027	77.155054	-509.046701	-46.350185	-3.24426	-1.345708	22205.2675
-504.248282	18.406923	-465.557825	-151.639043	-1.718334	-0.582746	22206.79342
-493.566804	6.962482	-462.505974	-155.453856	-1.718334	-1.345708	22195.34898
-491.277915	-74.674531	-422.068949	-198.942732	0.570554	1.706143	22219.00082
-479.070512	-83.067121	-384.683775	-275.239006	-2.481297	-0.582746	22221.28971
-472.203847	-147.918954	-324.409719	-297.364926	1.333517	0.94318	21067.69005
-455.418667	-183.778202	-309.913427	-334.7501	-2.481297	-2.108671	22215.18601
-443.974226	-221.163377	-326.698607	-387.394528	0.570554	0.180217	22216.71194
-413.455716	-248.630035	-255.743073	-425.542665	-0.955372	-1.345708	22207.55638
-384.463132	-315.007793	-208.439383	-459.113026	2.859442	1.706143	22224.34156
-335.633517	-324.926309	-142.061625	-482.001908	2.096479	-0.582746	22254.09711
-306.640933	-367.652222	-135.957923	-538.46115	1.333517	0.180217	22238.83786
-276.885386	-410.378135	-52.032022	-524.727821	3.622405	-1.345708	22221.28971
-237.211324	-444.711458	-13.120922	-549.142629	1.333517	0.180217	22228.91934
-191.43356	-468.363303	47.916097	-574.320399	0.570554	-0.582746	22223.5786
-128.870615	-491.252185	72.330904	-559.061144	1.333517	0.94318	22215.94897
-91.485441	-495.066999	121.923482	-565.164846	0.570554	-0.582746	22225.10453
-37.315087	-526.348471	198.982718	-536.935225	-0.192409	0.180217	22207.55638
6.936752	-537.792912	253.153073	-519.387082	-0.192409	-1.345708	22215.94897
66.447845	-527.874397	266.123439	-530.06856	-0.955372	0.180217	22202.21564
83.995988	-527.111434	330.212309	-519.387082	-2.481297	-0.582746	22189.24528
137.40338	-531.68921	363.019707	-513.28338	-4.770185	-2.108671	22191.53417
180.129293	-501.170701	372.17526	-503.364864	-0.192409	0.94318	22164.06751
219.803355	-479.044782	424.056726	-424.01674	-0.192409	-0.582746	22186.19343
267.107045	-457.681825	445.419682	-419.438963	-3.24426	-1.345708	22194.58602
295.336666	-444.711458	474.412266	-382.053789	-0.955372	-0.582746	22214.42305
344.929244	-407.326284	518.664105	-321.779733	1.333517	0.180217	22214.42305
367.055164	-372.229998	526.293733	-266.083453	0.570554	0.94318	22225.10453
412.069965	-334.844824	557.575205	-214.96495	-0.192409	0.180217	22228.15638
413.595891	-296.696688	551.471503	-195.890882	2.096479	0.180217	22215.18601
460.89958	-260.074476	574.360385	-150.87608	1.333517	0.180217	22228.91934
477.68476	-195.985606	507.219664	-110.439055	0.570554	-2.108671	22251.80822
479.973649	-154.785618	568.256683	-21.935377	1.333517	0.94318	22237.31193
495.232903	-105.193041	536.212248	27.6572	0.570554	-0.582746	22234.26008
488.366239	-67.044904	540.790025	80.301629	1.333517	-0.582746	22242.65267
476.921798	-5.244922	504.930776	139.04976	0.570554	0.94318	22225.86749
459.373655	11.540258	470.597453	161.938642	-0.955372	-0.582746	22215.94897
447.929214	82.495793	449.234496	243.575655	-0.192409	-0.582746	22230.44527
436.484773	120.64393	431.686353	273.331202	0.570554	0.94318	22221.28971
412.832928	173.288358	382.856738	319.871929	0.570554	1.706143	22223.5786
388.41812	195.414278	341.65675	336.657109	-0.192409	-2.871634	22229.6823
364.766275	239.666117	305.797502	368.701544	-2.481297	-0.582746	22204.50453
358.662574	276.288328	241.708632	383.960799	-0.955372	0.180217	22200.68972
328.907027	338.851272	195.930868	457.205221	-0.955372	0.94318	22208.31935
302.966294	362.503117	154.73088	488.486693	-3.24426	-2.108671	22219.00082
272.447784	412.095695	115.056817	511.375576	-0.192409	0.180217	22211.3712
230.484834	428.880875	71.567941	527.397793	1.333517	-1.345708	22210.60823
215.225579	467.029012	-33.720916	531.975569	1.333517	0.180217	22223.5786
163.344113	471.606789	-71.869053	551.049638	-0.955372	-1.345708	22214.42305
133.588566	479.999379	-87.128308	554.864452	0.570554	0.180217	22216.71194
65.684883	489.917894	-180.209762	514.427427	-0.192409	-0.582746	22030.54903
42.033038	503.651223	-193.943091	563.257042	2.096479	0.180217	22216.71194
19.907118	504.414186	-245.824557	530.449644	2.096479	-0.582746	22231.97119
-19.766944	500.599373	-258.794924	560.968153	0.570554	0.94318	22231.20823
-63.25582	472.369751	-296.943061	532.738532	0.570554	-1.345708	134.281442
-82.329888	464.740124	-333.565272	526.63483	-0.192409	-1.345708	16.022217
-123.529876	444.14013	-388.498589	504.508911	-0.192409	0.180217	12.970367
-174.64838	448.717906	-394.602291	471.701513	-0.192409	-0.582746	11.444441
-211.270591	431.169763	-418.254136	442.708929	-0.955372	0.180217	1328.318125
-247.12984	406.754956	-454.876347	412.19042	-0.192409	-0.582746	22120.57863
-263.152057	383.866074	-467.846714	363.360805	-2.481297	-1.345708	22197.63787
-309.692784	362.503117	-467.846714	307.664525	-1.718334	0.180217	22199.92676
-350.129809	318.251278	-522.017068	285.538605	-3.24426	-0.582746	22206.03046
-388.277946	282.39203	-558.639279	163.464568	0.570554	0.180217	22196.87491
-401.248312	243.48093	-497.60226	150.494201	-0.192409	-0.582746	22211.3712
-413.455716	216.777234	-530.409658	108.531251	-3.24426	-2.108671	22217.4749
-427.952008	170.99947	-494.550409	55.886822	-0.955372	0.94318	22212.13416
-447.026077	129.799482	-492.261521	29.946089	0.570554	0.180217	22221.28971
-469.151996	97.755047	-501.417074	-27.276117	2.096479	-0.582746	22231.20823
-476.781623	51.977283	-460.217086	-65.424253	0.570554	-0.582746	22212.89712
-482.885325	24.510625	-468.609676	-134.0909	3.622405	1.706143	22222.05268
-488.226064	-35.000469	-410.624508	-169.187186	2.096479	0.94318	22239.60082
-497.381617	-81.541196	-367.898595	-248.53531	3.622405	0.180217	22242.65267
-483.648288	-107.481929	-372.476371	-273.713081	2.859442	0.180217	22156.43788
-472.96681	-166.23006	-332.802309	-350.772317	-1.718334	-0.582746	22238.83786
-431.003859	-205.904122	-306.861576	-361.453795	0.570554	-0.582746	22231.97119
-411.929791	-261.600402	-279.394918	-390.446379	-0.192409	0.180217	22222.05268
-398.196462	-284.489284	-248.113445	-427.831554	0.570554	0.180217	22229.6823
-375.307579	-312.718905	-174.10606	-467.505616	-0.192409	-0.582746	22223.5786
-331.818703	-341.711489	-132.906072	-491.920423	-0.192409	0.180217	22222.81564
-306.640933	-379.859626	-113.832004	-525.490784	-0.955372	-0.582746	22206.03046
-241.026138	-414.955912	-42.876469	-543.038927	1.333517	0.180217	22206.03046
-230.344659	-444.711458	-24.565363	-588.816691	-0.955372	0.180217	22193.82305
-174.64838	-490.489223	59.360538	-617.809275	-1.718334	0.180217	22203.74157
-119.715063	-516.429956	75.382755	-633.06853	-3.24426	-0.582746	22177.03787
-70.122485	-509.563291	153.967917	-568.216697	2.096479	0.180217	22201.45268
-31.974348	-522.533658	236.367893	-522.438933	-0.955372	0.180217	22214.42305
17.61823	-514.90403	269.17529	-541.513001	1.333517	0.94318	22214.42305
76.366361	-528.63736	305.797502	-527.016709	0.570554	-0.582746	22205.2675
114.514498	-511.852179	327.923421	-504.127827	2.096479	0.180217	22212.13416
165.633001	-508.800328	415.664136	-461.401914	0.570554	0.94318	22227.39341
218.27743	-508.037366	404.219695	-449.19451	0.570554	0.180217	22175.51195
254.899641	-483.622558	446.182645	-455.298212	2.096479	-1.345708	22225.10453
269.395933	-435.555906	430.160428	-453.009324	3.622405	0.94318	22232.73415
306.781107	-433.267017	445.419682	-353.061205	2.096479	-0.582746	22231.20823
353.321834	-388.252216	488.908558	-304.23159	-0.192409	0.94318	22237.31193
370.107015	-338.659638	546.893726	-254.639012	0.570554	0.94318	22241.88971
425.040332	-306.615203	566.730758	-218.779764	2.096479	1.706143	22216.71194
441.825512	-263.126327	560.627056	-159.26867	-0.192409	-0.582746	22222.05268
444.1144	-232.607818	535.449285	-130.276086	1.333517	0.94318	22232.73415
460.136618	-190.644867	552.234466	-44.061297	-0.955372	-0.582746	22212.89712
470.055133	-139.526364	531.634472	-8.965011	-2.481297	-0.582746	22222.81564
457.847729	-103.667115	522.478919	29.946089	-3.24426	-0.582746	22207.55638
473.869947	-44.156022	452.286347	84.116443	-1.718334	-0.582746	22191.53417
487.603276	10.777295	330.212309	12.397946	-2.481297	-0.582746	22199.92676
442.588475	47.399507	408.034508	141.338648	-0.955372	-0.582746	22221.28971
434.958847	96.229122	424.819689	229.842326	0.570554	0.94318	22205.2675
439.536624	145.8217	420.241912	274.857127	-0.192409	0.180217	22222.05268
386.129232	196.177241	350.812303	309.19045	-0.955372	-0.582746	22231.97119
386.129232	221.355011	295.878986	368.701544	1.333517	-1.345708	22222.05268
389.181083	279.340179	262.308626	393.879314	-0.955372	0.180217	22220.52675
351.032946	312.910539	217.293824	429.738563	-1.718334	-1.345708	22229.6823
336.536654	337.325347	173.804948	464.071886	2.859442	0.180217	22243.41563
298.388517	382.340148	115.81978	473.990401	2.096479	-0.582746	22241.88971
261.003343	390.732738	11.293885	422.108935	2.096479	0.94318	22217.4749
215.988542	438.799391	-63.476463	451.101519	4.385368	0.94318	22212.89712
187.75892	475.421602	-56.609798	502.982985	2.859442	1.706143	22228.91934
150.373746	469.3179	-81.024606	559.442228	-0.955372	-1.345708	22228.15638
125.195976	486.103081	-114.594966	547.997787	-1.718334	-0.582746	22205.2675
62.633032	489.917894	-184.787538	541.894085	1.333517	0.94318	22214.42305
16.092305	486.866043	-207.67642	573.175557	1.333517	0.180217	22222.05268
-6.796577	496.784559	-245.061594	546.471861	-0.955372	0.180217	22209.84527
-38.07805	486.866043	-268.713439	539.605197	-0.192409	-1.345708	22202.21564
-74.700261	470.843826	-318.306017	535.02742	-0.955372	0.94318	30.518509
-122.766913	474.658639	-386.972663	489.249656	-1.718334	-0.582746	12.970367
-176.937268	456.347534	-421.305987	464.071886	-0.955372	0.94318	12.207404
-184.566895	422.777173	-473.950415	416.005233	0.570554	-0.582746	9.155553
-223.477995	412.858658	-437.328204	408.375606	-1.718334	-0.582746	20851.00864
-269.255759	402.177179	-434.276353	377.094134	1.333517	-0.582746	22192.29713
-281.463163	378.525335	-480.054117	348.10155	-0.192409	0.180217	22217.4749
-320.374262	336.562384	-481.580043	285.538605	1.333517	-0.582746	22228.15638
-352.418697	310.621651	-490.735596	245.864543	-1.718334	-0.582746	22209.84527
-382.937207	274.762402	-490.735596	199.323816	1.333517	0.180217	22221.28971
-403.537201	227.458713	-518.965217	139.04976	1.333517	-0.582746	22250.2823
-407.352014	198.466129	-543.380025	84.116443	2.859442	0.180217	22235.02304
-435.581636	148.873551	-528.12077	7.057207	2.096479	0.94318	22239.60082
-456.944592	131.325408	-565.505944	-31.853893	2.859442	0.94318	22241.88971
-476.781623	84.784681	-475.476341	-25.750191	0.570554	0.94318	22222.81564
-500.433468	27.562476	-447.24672	-109.676092	0.570554	0.180217	22220.52675
-482.885325	1.621743	-424.357838	-150.113117	0.570554	0.180217	22231.20823
-505.011245	-54.8375	-427.409689	-201.994583	0.570554	0.180217	22213.66009
-480.596437	-92.985637	-379.343036	-251.587161	0.570554	-0.582746	22224.34156
-488.226064	-134.948587	-364.846744	-286.683447	-0.192409	0.180217	22233.49712
-472.203847	-184.541165	-315.254166	-330.935286	-1.718334	-0.582746	22193.82305
-465.337182	-221.163377	-337.380086	-391.209342	-0.192409	0.180217	22203.74157
-429.477934	-262.363364	-246.58752	-430.883404	-0.192409	0.180217	22212.89712
-378.35943	-315.007793	-222.935675	-481.238945	-0.955372	1.706143	22206.03046
-360.048325	-337.133713	-156.557917	-514.046343	-0.955372	-1.345708	22166.3564
-322.663151	-358.496669	-118.40978	-517.098194	1.333517	0.94318	22225.86749
-286.040939	-408.85221	-70.343128	-520.150045	0.570554	0.94318	22199.92676
-250.944653	-440.133682	-26.854252	-566.690772	-0.192409	0.180217	22218.23786
-202.878001	-463.785527	21.975364	-556.009293	0.570554	-1.345708	22230.44527
-139.552094	-469.889229	83.012382	-577.37225	-1.718334	-1.345708	22191.53417
-93.011367	-491.252185	126.501258	-557.535219	2.096479	-0.582746	22202.21564
-44.181752	-526.348471	182.197538	-561.350032	2.096479	1.706143	22235.02304
17.61823	-539.318838	211.953085	-597.972244	1.333517	0.180217	22206.79342
59.581181	-526.348471	242.471594	-543.038927	0.570554	-1.345708	22206.03046
99.255243	-508.800328	300.456762	-544.564852	1.333517	-0.582746	22226.63045
135.114492	-517.955881	386.671552	-482.001908	1.333517	0.180217	22219.76379
181.655219	-510.326254	394.301179	-455.298212	-1.718334	0.94318	22188.48232
215.225579	-495.066999	423.293763	-439.275995	-0.192409	-0.582746	22215.94897
251.84779	-453.104049	440.078943	-395.024156	-0.192409	-0.582746	22219.00082
300.677405	-443.948496	473.649304	-382.816752	0.570554	0.180217	22219.00082
337.299617	-414.955912	518.664105	-326.35751	0.570554	1.706143	22229.6823
366.292201	-385.963328	546.893726	-272.187155	-0.955372	-0.582746	22209.08231
402.15145	-350.867042	539.264099	-233.276056	-0.955372	0.94318	22200.68972
438.773661	-311.955942	504.930776	-208.098285	-3.24426	-1.345708	22205.2675
449.455139	-273.044843	501.115962	-224.883466	-0.955372	0.180217	22219.00082
467.766245	-212.007824	530.108546	-108.150167	-0.192409	-1.345708	22212.13416
481.499574	-163.941171	552.997428	-34.905744	1.333517	0.94318	22230.44527
482.262537	-119.689333	535.449285	23.079424	0.570554	0.180217	22232.73415
476.921798	-70.096755	510.271515	58.938673	2.096479	1.706143	22217.4749
455.558841	10.014333	488.908558	140.575685	1.333517	0.180217	22224.34156
475.395872	24.510625	477.464117	182.538636	-0.955372	0.180217	22229.6823
460.89958	74.103203	466.782639	247.390469	2.096479	-0.582746	22240.36378
440.299586	128.273557	437.790055	275.62009	2.096479	0.180217	22245.70452
396.047748	145.058737	388.96044	297.746009	0.570554	-0.582746	22240.36378
398.336636	199.992054	331.738235	337.420072	1.333517	-0.582746	22225.10453
400.625524	238.140191	256.967886	348.864513	1.333517	0.180217	22231.97119
373.158866	290.021657	273.753067	416.005233	1.333517	0.180217	22231.97119
345.692207	324.35498	218.81975	456.442259	-0.192409	0.180217	22212.13416
322.040362	365.554968	153.204954	471.701513	0.570554	0.180217	22224.34156
284.655188	397.599403	96.745712	509.84965	0.570554	0.180217	22229.6823
258.714455	416.673471	68.51609	505.271874	2.096479	0.180217	22190.7712
209.121877	439.562354	-3.202407	536.553346	-1.718334	0.94318	22196.87491
167.921889	463.214198	-64.239426	544.945936	-1.718334	-1.345708	22206.79342
114.514498	458.636422	-135.957923	540.36816	-3.24426	-0.582746	22161.01566
93.151541	492.969745	-132.143109	533.501495	-0.192409	-0.582746	22193.06009
28.299708	495.258633	-209.202346	512.901501	-0.955372	0.180217	22207.55638
24.484895	497.547522	-272.528253	510.612613	-0.955372	-1.345708	22206.79342
-17.478056	487.629006	-255.743073	554.864452	2.096479	1.706143	22209.08231
-42.655826	473.132714	-292.365284	549.523712	-0.192409	0.180217	560.014649
-79.278037	465.503087	-341.957862	509.086687	1.333517	1.706143	16.78518
-132.685429	456.347534	-372.476371	486.197805	2.096479	0.180217	10.681478
-149.470609	450.243832	-409.861546	478.568178	1.333517	-0.582746	12.207404
-200.589113	431.932726	-425.883763	434.316339	0.570554	0.180217	3128.147221
-234.159473	411.332732	-422.068949	387.012649	0.570554	-0.582746	22141.17863
-264.677983	389.206813	-477.002266	354.205252	1.333517	-0.582746	22224.34156
-279.174275	375.473484	-517.439291	282.486755	0.570554	0.94318	22181.61565
-343.263144	331.984608	-491.498558	277.908978	1.333517	0.94318	22216.71194
-346.314995	297.651285	-525.831882	211.53122	-0.192409	-1.345708	22224.34156
-395.144611	267.132775	-494.550409	160.412717	-0.192409	0.94318	22223.5786
-405.826089	202.280942	-522.780031	114.634952	-0.192409	0.94318	22216.71194
-439.396449	180.917986	-515.913366	60.464598	-0.955372	0.94318	22226.63045
-456.18163	121.406892	-474.713378	-1.335384	0.570554	0.94318	22204.50453
-476.781623	90.12542	-505.231888	-20.409452	0.570554	0.94318	22195.34898
-513.403835	48.925432	-498.365223	-103.57239	-2.481297	-2.108671	22206.03046
-502.722356	10.777295	-473.950415	-155.453856	-1.718334	0.180217	22204.50453
-480.596437	-22.793065	-429.698577	-168.424223	-0.192409	0.94318	22206.79342
-486.700139	-57.889351	-417.491173	-243.957534	0.570554	1.706143	22223.5786
-478.307549	-110.53378	-389.261552	-275.239006	-0.192409	-0.582746	22228.91934
-466.863108	-157.837469	-351.876378	-317.964919	1.333517	-0.582746	22211.3712
-450.84089	-196.748569	-313.728241	-357.638982	0.570554	0.94318	22224.34156
-399.722387	-234.133743	-277.868992	-407.23156	2.096479	2.469105	22227.39341
-411.166828	-251.681886	-233.617153	-423.253777	2.096479	0.94318	22219.76379
-366.152027	-305.85224	-182.49865	-443.090808	1.333517	-1.345708	22247.23045
-333.344629	-331.792973	-143.58755	-500.313014	0.570554	-1.345708	22245.70452
-305.115008	-364.600371	-138.246811	-562.875958	2.096479	0.180217	22190.00824
-241.7891	-384.437402	-78.735718	-559.061144	1.333517	-0.582746	22225.10453
-212.796516	-446.237384	-11.594997	-558.298182	-0.192409	-0.582746	22237.31193
-163.966901	-458.444788	52.493873	-593.394467	-0.955372	-0.582746	22182.37861
-119.715063	-492.778111	112.767929	-561.350032	-0.192409	0.180217	22210.60823
-84.618777	-506.51144	157.019768	-553.720405	-0.955372	0.180217	22226.63045
-25.107683	-514.141068	240.182706	-528.542635	-0.192409	0.180217	22207.55638
-11.374354	-530.926248	258.493812	-552.19448	2.859442	0.94318	22201.45268
75.603398	-540.844763	317.241943	-572.794474	-3.24426	-2.108671	22196.11194
95.440429	-540.844763	349.286378	-522.438933	-0.192409	0.94318	22172.4601
160.292262	-527.111434	338.604899	-478.187094	-0.955372	0.180217	22142.70455
193.09966	-519.481807	359.967856	-504.89079	-1.718334	-0.582746	22199.92676
261.766306	-491.252185	426.345614	-494.972274	-0.955372	-0.582746	22193.82305
261.003343	-472.94108	467.545602	-462.164877	0.570554	0.180217	22209.84527
322.040362	-426.400353	453.812273	-391.209342	1.333517	-0.582746	22232.73415
342.640356	-404.274433	526.293733	-309.572329	-0.955372	0.180217	22219.00082
376.973679	-374.518887	532.397434	-247.009385	-1.718334	-1.345708	22219.00082
375.447754	-322.637421	565.967795	-195.127919	-0.192409	0.180217	22229.6823
461.662543	-282.963358	558.338168	-158.505707	2.096479	0.180217	22245.70452
466.240319	-224.97819	525.53077	-135.616825	2.096479	0.180217	22243.41563
470.818096	-189.118942	539.264099	-92.890912	1.333517	0.94318	22242.65267
474.63291	-127.31896	539.264099	-24.987228	2.096479	0.94318	22235.786
474.63291	-85.356009	495.775223	17.738685	2.859442	0.180217	22231.20823
483.0255	-51.785649	524.767807	103.953474	0.570554	-0.582746	22231.20823
476.921798	-5.244922	419.478949	84.879406	-0.955372	-0.582746	22223.5786
460.136618	47.399507	470.597453	199.323816	0.570554	0.180217	22219.76379
450.218102	90.888383	459.153012	240.523804	-0.955372	0.94318	22228.15638
424.277369	126.747631	420.241912	274.857127	-2.481297	-2.108671	22228.15638
406.729226	192.362427	378.278962	331.31637	0.570554	-0.582746	22218.23786
383.840344	217.540197	321.056756	368.701544	-1.718334	-0.582746	22207.55638
360.188499	277.051291	276.804918	391.590426	-0.955372	0.94318	22213.66009
335.773691	307.5698	195.167905	425.923749	1.333517	-0.582746	22200.68972
316.699623	335.036459	160.834582	452.627445	-1.718334	-0.582746	22215.94897
285.418151	386.917925	108.190153	486.197805	-0.192409	0.180217	22223.5786
289.232964	390.732738	35.708693	478.568178	0.570554	0.94318	22186.95639
222.855206	422.777173	3.664258	502.220023	-0.192409	0.180217	22222.81564
203.018175	460.162347	-21.513512	540.36816	2.096479	0.94318	22231.97119
143.507082	466.266049	-60.424612	555.627414	2.859442	0.180217	22201.45268
128.247827	476.947528	-106.202376	563.257042	-0.192409	-0.582746	22199.16379
75.603398	489.917894	-135.19496	544.182973	1.333517	0.180217	22239.60082
39.744149	491.44382	-171.054209	558.679265	2.096479	0.94318	22219.76379
26.773783	499.83641	-277.106029	524.345942	2.096479	0.180217	22210.60823
-20.529907	481.525304	-251.165296	551.049638	4.385368	0.180217	22224.34156
-50.285453	488.391969	-315.254166	525.871868	1.333517	0.94318	37.385174
-82.329888	472.369751	-345.009713	521.294091	-0.192409	-1.345708	14.496292
-130.396541	457.873459	-402.994881	485.434843	-0.955372	-0.582746	9.918516
-180.752081	432.695689	-386.972663	458.731147	-0.955372	0.180217	12.207404
-205.929852	422.014211	-396.128216	435.079302	0.570554	0.180217	20066.68294
-250.181691	406.754956	-451.824496	407.612643	-0.192409	-0.582746	22203.74157
-283.752051	377.762372	-499.891149	339.70896	-1.718334	0.180217	22183.90454
-318.085374	353.347564	-509.809664	273.331202	-3.24426	0.180217	22196.11194
-346.314995	324.35498	-522.780031	235.183065	-0.955372	0.180217	22208.31935
-375.307579	276.288328	-521.254105	175.671971	-1.718334	-1.345708	22202.21564
-395.907573	216.777234	-557.876317	93.271996	-0.955372	0.180217	22210.60823
-436.344598	216.014272	-548.720764	49.78312	2.096479	0.180217	22231.20823
-440.159412	159.555029	-597.550379	-15.068713	-1.718334	-1.345708	22214.42305
-464.57422	118.355041	-529.646695	-29.565005	-0.955372	-2.108671	22219.00082
-472.203847	90.888383	-491.498558	-41.009446	-0.955372	-1.345708	22228.91934
-484.411251	29.088401	-462.505974	-90.602024	1.333517	-0.582746	22220.52675
-489.75199	19.169886	-428.172651	-133.327937	2.096479	1.706143	22241.12674
-485.937176	-47.207873	-409.861546	-175.290888	2.859442	0.94318	22253.33415
-491.277915	-102.14119	-374.76526	-234.801981	2.859442	0.94318	22158.72677
-486.700139	-115.111556	-333.565272	-284.394559	0.570554	0.180217	22226.63045
-443.211263	-175.385612	-343.483787	-348.483429	-0.192409	-0.582746	22238.83786
-433.292747	-216.5856	-296.180098	-377.476013	-0.192409	0.94318	22228.91934
-426.426083	-235.659669	-267.187514	-414.861187	-0.955372	-0.582746	22215.18601
-384.463132	-292.881874	-214.543085	-440.80192	0.570554	0.180217	22228.91934
-360.048325	-327.215197	-165.71347	-465.97969	-0.192409	-1.345708	22227.39341
-324.189076	-360.785557	-130.617184	-498.787088	-0.955372	0.180217	22199.16379
-286.040939	-405.037396	-89.417196	-541.513001	-0.192409	0.180217	22216.71194
-263.152057	-416.481837	-42.113506	-537.698188	0.570554	1.706143	22210.60823
-205.166889	-457.681825	7.479072	-562.875958	-3.24426	-0.582746	22191.53417
-142.603945	-482.096633	89.116084	-555.246331	-2.481297	0.180217	22180.08972
-112.848398	-503.459589	119.634594	-590.342616	-0.955372	-1.345708	22205.2675
-46.47064	-519.481807	188.30124	-578.135213	-1.718334	0.180217	22199.92676
-7.55954	-541.607726	228.738265	-532.357448	-0.955372	-0.582746	22202.21564
50.425628	-529.400322	251.627147	-546.090778	0.570554	0.180217	22219.00082
93.914504	-528.63736	337.841937	-497.261163	-0.192409	-0.582746	22206.03046
141.218193	-511.852179	361.493781	-480.475982	-0.192409	0.180217	22222.05268
184.707069	-519.481807	408.797471	-459.875988	0.570554	0.94318	22202.97861
234.299647	-485.911446	424.056726	-417.913038	1.333517	-0.582746	22218.23786
241.929275	-460.733676	429.397465	-421.727852	1.333517	0.180217	22218.23786
288.470002	-441.659608	478.990043	-382.816752	2.096479	0.180217	22247.99341
336.536654	-410.378135	519.427068	-335.513062	1.333517	0.94318	22226.63045
366.292201	-389.015179	549.945577	-272.187155	1.333517	0.94318	22222.05268
392.232934	-360.022595	534.686323	-253.113087	1.333517	0.180217	22230.44527
423.514406	-303.563352	565.204832	-208.861248	-0.192409	-0.582746	22213.66009
441.825512	-260.074476	548.419652	-147.824229	-0.192409	0.94318	22224.34156
460.89958	-216.5856	549.182615	-95.1798	-0.955372	-1.345708	22231.97119
479.210686	-158.600432	560.627056	-53.979812	2.859442	2.469105	22216.71194
487.603276	-145.630066	514.849292	3.242393	-0.955372	0.180217	22201.45268
475.395872	-80.01527	528.582621	39.864604	-2.481297	-1.345708	22207.55638
481.499574	-24.31899	424.056726	106.242362	-0.955372	-1.345708	22190.00824
462.425506	19.169886	484.330782	163.464568	-0.192409	1.706143	22211.3712
456.321804	64.184687	446.945608	213.057145	-0.192409	0.94318	22224.34156
441.062549	111.488377	449.997459	246.627506	0.570554	0.94318	22219.76379
421.225518	157.266141	391.249328	297.746009	-0.192409	-1.345708	22222.81564
413.595891	198.466129	310.375278	284.775643	-0.192409	-1.345708	22231.97119
399.862561	245.006856	311.138241	381.67191	1.333517	1.706143	22223.5786
372.395903	273.99944	281.382694	416.005233	-0.192409	-0.582746	22220.52675
363.24035	331.984608	217.293824	459.494109	2.096479	0.94318	22253.33415
327.381101	360.214229	177.619762	470.938551	4.385368	0.94318	22251.04526
306.018145	423.540136	79.197569	471.701513	0.570554	0.94318	22204.50453
253.373716	412.858658	42.575357	492.301507	0.570554	0.180217	22221.28971
205.307063	451.006795	-15.409811	547.997787	-0.955372	-0.582746	22231.97119
164.870038	476.947528	-46.691283	547.997787	1.333517	1.706143	22211.3712
133.588566	486.866043	-137.483849	556.390377	-0.955372	-0.582746	22195.34898
93.914504	486.103081	-140.535699	556.390377	-0.192409	-0.582746	22221.28971
52.714516	489.154931	-196.994942	536.553346	2.096479	-0.582746	22212.13416
16.855267	505.177149	-222.935675	560.205191	2.096479	0.180217	22213.66009
-11.374354	483.05123	-240.483818	554.864452	-1.718334	-0.582746	22212.13416
-51.811379	483.814192	-297.706023	539.605197	-3.24426	-1.345708	1071.962645
-86.144702	474.658639	-364.846744	501.45706	-1.718334	-1.345708	16.78518
-135.73728	450.243832	-376.291185	480.094103	-0.955372	-0.582746	13.733329
-161.678013	431.932726	-425.1208	432.027451	-1.718334	-0.582746	10.681478
-212.033554	429.643838	-457.928198	415.242271	0.570554	0.180217	11.444441
-222.715032	414.384583	-448.772645	401.508941	-0.192409	0.180217	22039.70458
-275.359461	395.310515	-489.20967	334.368221	1.333517	0.180217	22202.21564
-280.7002	360.214229	-472.42449	338.183034	0.570554	0.180217	22216.71194
-329.529815	333.510533	-499.128186	281.723792	-1.718334	0.180217	22223.5786
-351.655735	303.754986	-482.343006	243.575655	0.570554	-1.345708	22212.13416
-388.277946	272.473514	-493.024484	177.96086	2.859442	0.180217	22244.17859
-414.218679	228.221675	-502.942999	109.294213	2.859442	2.469105	22250.2823
-438.633487	175.577247	-509.809664	88.694219	0.570554	0.180217	22227.39341
-447.026077	150.399476	-512.861515	10.109057	1.333517	-0.582746	22235.786
-479.070512	103.858749	-497.60226	-15.831676	0.570554	-0.582746	22238.07489
-501.196431	54.266171	-509.046701	-72.290918	-0.192409	-0.582746	22206.79342
-494.329766	13.066184	-433.51339	-124.935347	-1.718334	0.180217	22220.52675
-511.877909	-9.822698	-431.987465	-149.350155	0.570554	0.180217	22231.20823
-488.989027	-51.022686	-412.913397	-239.379758	-0.192409	-0.582746	22212.89712
-500.433468	-92.222674	-384.683775	-279.05382	-0.192409	0.180217	22222.81564
-484.411251	-153.259693	-333.565272	-288.972335	-3.24426	-0.582746	22207.55638
-471.440884	-218.111526	-318.306017	-363.742684	1.333517	0.180217	22195.34898
-435.581636	-251.681886	-314.491203	-396.550081	-0.955372	1.706143	22203.74157
-418.033493	-281.437433	-241.246781	-440.038957	-0.955372	-1.345708	22219.00082
-379.122393	-312.718905	-188.602352	-461.401914	-2.481297	-1.345708	22128.20826
-359.285362	-345.526303	-168.765321	-518.624119	-0.192409	-1.345708	22195.34898
-295.959455	-372.229998	-176.394948	-584.238915	-0.192409	0.180217	22213.66009
-255.52243	-412.667024	-87.891271	-594.15743	-0.192409	0.180217	22215.18601
-229.581697	-425.63739	-46.691283	-567.453734	-0.955372	0.94318	22213.66009
-179.226156	-471.415154	34.182767	-619.3352	-0.955372	-0.582746	22202.97861
-115.900249	-476.755893	106.664227	-543.80189	0.570554	-0.582746	22223.5786
-78.515075	-487.437372	153.204954	-545.327815	1.333517	0.180217	22232.73415
-28.159534	-532.452173	197.456793	-533.883374	1.333517	-0.582746	22225.10453
0.83305	-534.741061	269.938253	-553.720405	1.333517	0.94318	22212.89712
68.736733	-531.68921	290.538247	-547.616703	1.333517	0.180217	22212.89712
91.625616	-525.585509	360.730819	-516.335231	0.570554	0.180217	22219.00082
145.033007	-517.955881	375.990073	-508.705604	0.570554	-0.582746	22193.82305
201.49225	-514.90403	395.827105	-477.424131	-0.192409	-0.582746	22205.2675
244.981126	-461.496639	432.449316	-418.676001	-2.481297	-0.582746	22216.71194
267.107045	-464.54849	469.83449	-401.127858	-0.192409	0.180217	22225.86749
307.54407	-443.185533	469.83449	-374.424162	-0.955372	-1.345708	22210.60823
355.610723	-413.429986	503.40485	-297.364926	0.570554	1.706143	22209.08231
373.158866	-379.096663	556.049279	-237.853832	-1.718334	0.180217	22214.42305
412.832928	-329.504085	533.160397	-223.35754	-0.192409	0.180217	22205.2675
445.640326	-296.696688	559.10113	-198.17977	-2.481297	-1.345708	22215.94897
444.877363	-240.237445	540.027062	-160.794596	1.333517	1.706143	22231.97119
455.558841	-198.274494	554.523354	-91.364987	-0.192409	-0.582746	22216.71194
475.395872	-174.62265	513.323366	-82.972396	-0.955372	-0.582746	22213.66009
483.0255	-121.978221	502.641888	-5.91316	1.333517	-0.582746	22228.91934
477.68476	-29.65973	461.4419	59.701635	1.333517	-0.582746	22215.18601
459.373655	-2.193071	472.123378	102.427549	-0.192409	-1.345708	22224.34156
478.447723	43.584693	480.515968	214.583071	-0.955372	-1.345708	22251.80822
450.218102	93.177271	465.256714	254.257133	2.859442	1.706143	22235.786
410.54404	159.555029	440.078943	271.042313	1.333517	0.94318	22237.31193
426.566257	164.132806	369.886372	317.58304	1.333517	0.94318	22244.94156
396.81071	220.592048	321.056756	356.49414	1.333517	-1.345708	22219.76379
386.129232	264.080924	275.278992	390.827463	-0.192409	0.180217	22222.81564
373.158866	309.858688	246.286408	423.634861	-2.481297	-2.108671	22229.6823
344.166281	348.006825	197.456793	459.494109	0.570554	0.180217	22215.18601
293.810741	386.154962	90.64201	432.027451	-0.955372	-0.582746	22205.2675
272.447784	409.806807	86.064233	503.745948	-0.192409	0.94318	22212.13416
243.4552	415.147546	28.842028	525.871868	-1.718334	-1.345708	22190.00824
185.470032	451.769757	-26.091289	544.945936	-1.718334	0.180217	22203.74157
130.536715	451.769757	-69.580165	564.020004	-1.718334	-0.582746	22189.24528
122.907088	486.103081	-132.143109	557.916303	-2.481297	-0.582746	22192.29713
94.677467	478.473453	-154.269029	554.864452	-1.718334	-0.582746	22201.45268
35.929336	486.103081	-196.994942	544.182973	-0.192409	0.180217	22212.89712
12.277491	501.362335	-229.039377	529.686681	0.570554	-0.582746	22199.16379
-27.396571	486.866043	-246.58752	512.138538	0.570554	0.180217	22207.55638
-53.337304	481.525304	-329.750458	527.397793	-0.955372	0.180217	53.407392
-127.34469	452.53272	-385.446738	501.45706	-0.192409	-1.345708	13.733329
-138.026168	450.243832	-381.631924	491.538544	3.622405	0.94318	12.970367
-160.91505	445.666055	-384.683775	462.54596	2.859442	-0.582746	9.918516
-199.063187	441.851242	-435.039316	438.131153	4.385368	1.706143	15993.22489
-246.366877	399.888291	-426.646726	405.323755	-0.192409	-0.582746	22187.71935
-262.389094	399.888291	-474.713378	340.471923	0.570554	-0.582746	22174.74899
-302.063157	364.792005	-495.313372	293.931196	-0.192409	0.180217	22217.4749
-346.314995	327.406831	-499.128186	267.990463	-1.718334	0.180217	22213.66009
-363.863138	277.051291	-505.99485	212.294183	-0.192409	-2.108671	22225.86749
-389.040909	235.08834	-500.654111	140.575685	1.333517	0.94318	22225.10453
-427.952008	198.466129	-538.039285	55.123859	0.570554	0.180217	22215.94897
-443.211263	170.236507	-479.291155	53.597933	0.570554	0.94318	22216.71194
-450.077928	119.880967	-499.891149	13.160908	-0.955372	-0.582746	22206.03046
-498.14458	90.12542	-513.624478	-31.853893	-1.718334	0.180217	22200.68972
-467.626071	45.110619	-482.343006	-118.831645	-0.192409	0.94318	22210.60823
-508.063096	-8.296773	-413.676359	-131.802012	-1.718334	-0.582746	22217.4749
-486.700139	-38.05232	-414.439322	-174.527925	-2.481297	-0.582746	22214.42305
-485.174214	-82.304158	-371.713409	-238.616795	0.570554	-0.582746	22229.6823
-482.122363	-114.348593	-357.980079	-285.157522	0.570554	-0.582746	22230.44527
-467.626071	-174.62265	-377.817111	-343.905652	1.333517	0.94318	22216.71194
-448.552002	-212.770786	-308.387502	-411.046373	-0.192409	0.180217	22225.10453
-414.218679	-244.815221	-292.365284	-410.283411	2.096479	-1.345708	22247.99341
-380.648319	-276.859656	-218.357899	-424.01674	2.859442	1.706143	22239.60082
-364.626101	-315.770756	-168.002358	-454.535249	-0.192409	-0.582746	22236.54897
-315.796486	-360.785557	-119.935706	-512.520417	1.333517	0.94318	22219.76379
-276.885386	-389.778141	-106.965339	-514.046343	-1.718334	-1.345708	22217.4749
-240.263175	-418.770725	-61.950538	-542.275964	-0.955372	0.180217	22226.63045
-202.878001	-455.392937	21.212401	-582.712989	-1.718334	-2.108671	22203.74157
-155.574311	-475.992931	76.145718	-556.009293	-0.192409	0.180217	22167.88232
-114.374323	-495.066999	110.479041	-568.216697	-0.192409	0.94318	22213.66009
-83.855814	-528.63736	170.753097	-585.001877	1.333517	0.180217	22211.3712
-13.663242	-536.266987	207.375309	-560.58707	1.333517	0.180217	22197.63787
29.825634	-545.42254	282.145657	-520.913007	-2.481297	-0.582746	22193.06009
75.603398	-521.770695	334.027123	-517.861156	-3.24426	-0.582746	22202.21564
121.381162	-525.585509	364.545632	-499.550051	1.333517	0.180217	22151.09714
157.240411	-524.059583	400.404881	-472.083392	-0.192409	0.180217	22197.63787
224.381132	-497.355887	418.715987	-472.846355	-0.955372	-1.345708	22206.79342
253.373716	-476.755893	451.523384	-421.727852	2.096479	0.94318	22211.3712
289.995927	-450.052198	492.723372	-382.053789	1.333517	0.180217	22223.5786
326.618139	-420.296651	497.301149	-350.772317	-0.192409	0.94318	22233.49712
347.981095	-389.015179	533.160397	-289.735298	-0.955372	-0.582746	22217.4749
389.181083	-365.363334	530.108546	-237.853832	-0.192409	0.180217	22221.28971
427.32922	-311.955942	520.952993	-238.616795	1.333517	-2.108671	22254.09711
447.929214	-263.88929	568.256683	-142.48349	2.859442	0.94318	22241.88971
459.373655	-215.059675	556.812242	-119.594608	1.333517	0.94318	22236.54897
479.210686	-182.252277	541.552987	-39.48352	1.333517	1.706143	22241.12674
489.129202	-119.689333	545.367801	-6.676123	0.570554	0.180217	22231.97119
454.032916	-99.852301	536.212248	33.760902	-0.192409	0.94318	22221.28971
476.921798	-38.815282	471.360416	108.531251	-2.481297	-1.345708	22224.34156
471.581059	14.592109	503.40485	170.331232	1.333517	0.180217	22225.86749
454.032916	59.606911	456.101161	225.264549	0.570554	-0.582746	22223.5786
446.403288	99.280973	407.271546	239.760841	-0.192409	-0.582746	22222.81564
425.040332	137.42911	395.064142	283.249717	-0.192409	0.180217	22214.42305
402.15145	198.466129	337.078974	316.820078	-2.481297	0.180217	22197.63787
396.047748	241.955005	311.901204	373.27932	-1.718334	0.94318	22215.18601
373.921828	288.495732	284.434545	423.634861	0.570554	0.180217	22216.71194
351.795909	314.436465	221.871601	437.36819	-1.718334	0.94318	22209.08231
315.173697	348.769788	170.753097	460.257072	-1.718334	-0.582746	22219.00082
292.284815	397.599403	118.108668	475.516327	1.333517	0.94318	22205.2675
258.714455	418.96236	79.197569	502.982985	2.859442	0.94318	22215.94897
225.144095	438.036428	-3.96537	520.531128	-2.481297	-0.582746	22226.63045
188.521883	448.717906	-73.394979	554.101489	-1.718334	-1.345708	22197.63787
153.425597	489.154931	-111.543115	551.812601	1.333517	-0.582746	22209.84527
119.855237	503.651223	-130.617184	541.131122	3.622405	0.180217	22235.02304
63.395994	491.44382	-148.165327	560.968153	2.096479	0.94318	22238.83786
13.803416	497.547522	-210.728271	544.182973	1.333517	0.94318	22211.3712
-13.663242	493.732708	-242.009743	564.782967	-0.955372	-0.582746	7387.005219
-51.048416	466.266049	-270.239365	519.005203	-0.955372	-0.582746	15009.76592
-83.092851	465.503087	-344.24675	537.316309	1.333517	0.94318	20.599994
-141.078019	455.584571	-364.083781	512.138538	0.570554	-0.582746	12.970367
-144.892833	448.717906	-388.498589	498.405209	-0.955372	-0.582746	10.681478
-187.618746	415.147546	-425.1208	434.316339	1.333517	0.180217	10.681478
-225.00392	405.22903	-443.431906	412.19042	-0.192409	0.94318	21940.51943
-284.515014	393.784589	-461.743012	358.783028	-4.770185	-1.345708	22191.53417
-301.300194	356.399415	-491.498558	347.338587	-4.007222	-1.345708	22185.43046
-315.796486	335.799421	-512.098552	274.857127	-1.718334	-1.345708	22198.40083
-375.307579	320.540167	-505.99485	249.679357	0.570554	0.94318	22219.00082
-387.514983	267.132775	-515.913366	183.301599	-0.955372	0.180217	22203.74157
-401.248312	226.69575	-499.128186	100.901623	-1.718334	0.180217	22220.52675
-455.418667	174.814284	-559.402242	54.360896	0.570554	-0.582746	21982.48238
-452.366816	146.584663	-499.891149	29.946089	-0.192409	0.180217	22211.3712
-457.707555	111.488377	-481.580043	-28.039079	1.333517	0.94318	22222.81564
-508.063096	69.525426	-489.972633	-60.083514	-0.192409	0.180217	22227.39341
-492.040878	51.977283	-451.061533	-100.520539	-0.192409	-1.345708	22238.83786
-500.433468	-2.193071	-435.039316	-144.009415	-0.192409	-1.345708	22241.12674
-475.255698	-57.889351	-438.091167	-221.068652	1.333517	0.180217	22242.65267
-491.277915	-101.378227	-352.63934	-256.9279	0.570554	-0.582746	22227.39341
-466.100145	-126.555997	-358.743042	-313.387143	1.333517	0.180217	22231.20823
-456.18163	-223.452265	-324.409719	-340.090839	0.570554	-0.582746	22229.6823
-435.581636	-236.422631	-261.083812	-371.372311	-0.955372	-0.582746	22217.4749
-401.248312	-269.230029	-255.743073	-412.572299	0.570554	-1.345708	22221.28971
-372.255728	-308.141129	-202.335681	-459.875988	-0.192409	0.180217	22227.39341
-336.39648	-318.822607	-133.669035	-505.653753	-1.718334	-0.582746	22190.7712
-308.929821	-355.444818	-111.543115	-541.513001	-2.481297	-0.582746	22196.87491
-276.885386	-401.985545	-99.335712	-523.964858	-0.955372	0.94318	22207.55638
-211.270591	-446.237384	-48.980171	-578.135213	0.570554	0.180217	22186.95639
-193.722448	-463.785527	13.582773	-570.505585	-0.192409	-0.582746	22199.92676
-132.685429	-490.489223	90.64201	-549.142629	-0.955372	-2.108671	22206.79342
-86.144702	-516.429956	152.441992	-568.97966	-0.192409	0.94318	22218.23786
-47.996565	-537.792912	224.160489	-523.964858	0.570554	0.94318	22196.87491
13.040454	-533.978099	279.093806	-535.409299	-0.192409	0.180217	22214.42305
47.373777	-519.481807	289.012321	-546.090778	-0.955372	0.180217	22206.03046
100.018206	-537.02995	331.738235	-514.809306	-0.955372	-0.582746	22151.8601
171.736703	-511.089217	363.019707	-502.601902	0.570554	-1.345708	22208.31935
175.551517	-487.437372	379.041924	-485.053759	1.333517	-1.345708	22232.73415
238.877424	-459.20775	384.382664	-504.127827	2.096479	-0.582746	22215.94897
273.210747	-462.259601	431.686353	-401.127858	1.333517	0.180217	22238.07489
323.566288	-449.289235	485.856708	-347.720466	0.570554	0.180217	22243.41563
355.610723	-424.874427	536.212248	-306.520478	1.333517	-0.582746	22220.52675
367.818126	-388.252216	535.449285	-253.87605	-2.481297	-1.345708	22222.81564
410.54404	-337.133713	569.782609	-193.601993	-0.192409	0.94318	22232.73415
431.144034	-292.881874	564.441869	-170.713111	-0.192409	0.180217	22215.18601
446.403288	-255.4967	565.204832	-144.009415	-0.955372	0.180217	22224.34156
463.951431	-207.430047	554.523354	-115.779794	-1.718334	-1.345708	22231.20823
468.529208	-151.733768	543.078913	-61.60944	-0.955372	0.180217	22193.82305
468.529208	-99.852301	482.041894	-47.876111	-2.481297	-0.582746	22205.2675
467.766245	-73.911568	430.92339	-43.298334	-1.718334	0.180217	22208.31935
479.210686	-19.741214	463.730788	141.338648	-0.955372	0.94318	22205.2675
460.89958	25.273587	494.249298	193.220114	1.333517	0.180217	22219.76379
460.136618	58.843948	454.575235	258.83491	1.333517	0.94318	22235.786
431.906996	126.747631	398.115993	269.516388	-0.192409	-0.582746	22218.23786
407.492189	174.814284	373.701185	284.775643	-0.192409	0.94318	22226.63045
410.54404	218.30316	340.130825	335.894146	-0.955372	0.180217	22232.73415
385.366269	270.947589	296.641949	393.879314	-0.192409	0.94318	22215.18601
379.262567	302.992024	256.204924	422.108935	1.333517	-1.345708	22247.99341
347.218132	315.96239	187.538277	456.442259	1.333517	-0.582746	22249.51933
316.699623	383.103111	130.316072	440.420041	1.333517	-0.582746	22203.74157
290.75889	412.095695	85.301271	493.827433	2.096479	1.706143	22225.86749
233.536685	428.880875	49.442022	534.264458	-0.192409	0.180217	22237.31193
195.388548	438.799391	-37.53573	535.790383	-1.718334	-1.345708	22208.31935
160.292262	448.717906	-78.735718	561.731116	-1.718334	-1.345708	22208.31935
139.692268	472.369751	-119.935706	570.123706	0.570554	-0.582746	22219.00082
80.944137	489.917894	-128.328296	541.894085	-0.192409	0.180217	22215.94897
58.055255	499.83641	-193.943091	558.679265	-2.481297	-1.345708	22192.29713
3.121938	479.236416	-220.646787	544.945936	-1.718334	0.94318	22199.16379
-9.848428	493.732708	-259.557886	502.220023	-1.718334	0.180217	22190.00824
-65.544708	462.451236	-349.587489	496.879284	-0.192409	0.94318	158.696249
-103.692845	460.92531	-412.150434	464.071886	1.333517	-0.582746	13.733329
-139.552094	451.769757	-377.817111	486.197805	-0.955372	0.94318	11.444441
-179.226156	441.851242	-399.94303	462.54596	1.333517	-0.582746	9.155553
-228.055771	428.117913	-409.861546	416.005233	2.096479	1.706143	12796.41102
-237.211324	413.621621	-440.380055	400.745979	-0.955372	0.180217	22182.37861
-273.833535	375.473484	-451.061533	367.938581	0.570554	0.94318	22204.50453
-301.300194	372.421633	-475.476341	313.005264	2.096479	-0.582746	22223.5786
-321.900188	323.592018	-496.839298	262.649723	1.333517	0.180217	22237.31193
-363.100176	285.443881	-501.417074	216.871959	2.096479	0.94318	22238.07489
-401.248312	253.399446	-506.757813	118.449766	0.570554	-0.582746	22236.54897
-417.27053	212.962421	-523.542993	93.271996	1.333517	-0.582746	22239.60082
-435.581636	175.577247	-499.128186	46.731269	-0.192409	0.180217	22225.10453
-456.18163	133.614296	-499.891149	20.790536	1.333517	0.94318	22226.63045
-482.885325	95.466159	-534.224472	-40.246483	-3.24426	-0.582746	22224.34156
-498.14458	58.843948	-442.668943	-79.920545	-0.192409	0.94318	22215.18601
-487.463102	8.488407	-436.565241	-136.379788	-0.955372	-0.582746	22223.5786
-483.648288	-34.237506	-420.543024	-198.17977	-0.192409	0.180217	22059.54161
-488.226064	-78.489345	-369.424521	-215.727913	-1.718334	-2.108671	22212.89712
-482.122363	-113.585631	-367.898595	-262.26864	-3.24426	-0.582746	22202.97861
-471.440884	-166.993022	-401.468955	-362.216758	-0.192409	0.180217	22213.66009
-454.655704	-217.348563	-364.846744	-448.431547	0.570554	0.94318	22194.58602
-420.322381	-247.867072	-261.083812	-388.920454	-1.718334	-0.582746	22212.13416
-389.803871	-286.015209	-231.328265	-431.646367	2.859442	0.94318	22225.86749
-382.174244	-299.748538	-188.602352	-452.246361	-0.192409	-1.345708	22196.87491
-321.137225	-356.970744	-132.143109	-494.972274	-0.192409	0.180217	22215.18601
-298.248343	-374.518887	-122.224594	-530.06856	0.570554	0.94318	22231.20823
-244.077989	-419.533688	-33.720916	-543.038927	-0.192409	0.180217	22201.45268
-201.352075	-443.948496	9.76796	-559.824107	-0.955372	-1.345708	22190.7712
-163.966901	-466.837378	78.434606	-568.97966	2.859442	0.180217	22239.60082
-104.455808	-508.800328	90.64201	-583.475952	1.333517	0.180217	22220.52675
-58.678044	-514.90403	118.108668	-617.046312	2.096479	0.94318	22208.31935
-3.744727	-525.585509	205.849383	-566.690772	2.859442	0.180217	22228.91934
41.270075	-519.481807	298.167874	-514.046343	-0.192409	-1.345708	22215.18601
69.499696	-527.111434	315.716017	-519.387082	-0.192409	0.180217	22201.45268
126.721901	-533.978099	356.153042	-509.468566	1.333517	0.180217	22209.08231
163.344113	-511.852179	386.671552	-472.846355	-0.192409	-0.582746	22213.66009
205.307063	-485.911446	434.738204	-433.935255	-0.192409	-0.582746	22207.55638
261.003343	-466.074415	459.153012	-402.653783	-0.192409	1.706143	22230.44527
277.025561	-454.629974	480.515968	-384.342678	-1.718334	0.94318	22206.79342
322.040362	-434.02998	513.323366	-331.698249	-2.481297	-1.345708	22196.11194
344.929244	-400.45962	505.693739	-283.631596	-1.718334	0.180217	22210.60823
393.758859	-366.126297	475.175229	-301.179739	-0.192409	0.94318	22219.00082
405.2033	-319.58557	541.552987	-211.913099	1.333517	0.94318	22210.60823
441.825512	-274.570768	549.945577	-164.609409	2.096479	1.706143	22229.6823
464.714394	-224.215228	547.656689	-128.750161	-0.192409	0.180217	22231.97119
479.210686	-179.963389	550.70854	-61.60944	-1.718334	-1.345708	22208.31935
470.818096	-125.030072	552.997428	-16.594638	0.570554	0.180217	22228.15638
474.63291	-86.881935	495.01226	26.894238	-0.192409	0.180217	22229.6823
480.736611	-34.237506	493.486335	126.079393	2.096479	0.180217	22229.6823
475.395872	11.540258	495.01226	166.516419	3.622405	0.94318	22251.80822
453.269953	42.058768	455.338198	212.294183	1.333517	0.180217	22244.94156
414.358853	96.992085	401.930806	269.516388	0.570554	0.180217	22225.86749
420.462555	138.192073	351.575266	261.886761	1.333517	-0.582746	22235.786
402.15145	202.280942	379.804887	330.553407	2.096479	0.94318	22235.786
388.41812	241.192042	339.367862	374.805246	-0.192409	-0.582746	22212.13416
382.314418	267.895738	294.353061	421.345973	2.096479	-0.582746	22225.10453
365.529238	322.066092	224.160489	424.397824	-1.718334	-0.582746	22231.97119
322.040362	334.273496	156.256805	457.205221	-0.192409	0.180217	22193.06009
299.914443	390.732738	127.264221	487.723731	-0.192409	0.94318	22215.18601
247.270014	423.540136	64.701277	510.612613	-2.481297	0.180217	22206.79342
219.803355	447.191981	11.293885	535.790383	-0.955372	0.94318	22192.29713
174.025591	457.873459	-45.92832	525.108905	-2.481297	-0.582746	22168.64528
151.899672	489.154931	-100.861637	551.049638	0.570554	0.180217	22209.84527
119.855237	498.310484	-132.143109	515.190389	0.570554	0.94318	22204.50453
82.470063	486.103081	-147.402364	533.501495	-0.192409	0.94318	22209.08231
29.062671	502.888261	-213.780122	554.864452	-2.481297	-2.108671	22219.00082
8.462677	484.577155	-232.854191	541.894085	-0.192409	0.94318	22207.55638
-45.707677	473.895677	-267.950477	518.24224	1.333517	-1.345708	3938.413648
-66.307671	465.503087	-332.802309	553.338526	2.859442	0.180217	19.837031
-96.063218	458.636422	-360.268968	507.560762	3.622405	1.706143	12.207404
-133.448392	461.688273	-425.1208	469.412625	0.570554	-0.582746	12.207404
-189.144672	452.53272	-415.202285	426.686712	0.570554	-0.582746	9.155553
-218.900218	428.880875	-422.831912	405.323755	0.570554	0.94318	21419.41588
-281.463163	406.754956	-439.617092	377.857097	1.333517	0.180217	22202.97861
-304.352045	379.288297	-467.846714	345.812662	0.570554	-0.582746	22216.71194
-326.477964	354.110527	-480.054117	299.271935	0.570554	-1.345708	22219.00082
-353.944623	324.35498	-489.972633	265.701574	0.570554	-0.582746	22215.18601
-396.670536	261.029073	-505.99485	210.005295	2.096479	0.94318	22228.15638
-388.277946	241.955005	-522.780031	106.242362	1.333517	0.180217	22228.15638
-435.581636	175.577247	-515.913366	58.17571	-3.24426	-0.582746	22193.82305
-440.159412	151.162439	-534.224472	35.286828	-1.718334	-0.582746	22203.74157
-468.389033	125.984669	-521.254105	-70.00203	0.570554	0.94318	22203.74157
-497.381617	74.103203	-493.024484	-118.831645	-0.192409	0.180217	22207.55638
-486.700139	19.169886	-434.276353	-109.676092	-0.192409	0.180217	22215.94897
-493.566804	0.095817	-419.017098	-152.402006	-0.192409	-1.345708	22228.91934
-479.070512	-41.104171	-371.713409	-192.839031	-0.955372	-1.345708	22217.4749
-483.648288	-94.511562	-357.980079	-258.453826	2.096479	0.180217	22229.6823
-465.337182	-120.452295	-348.824527	-282.868634	0.570554	0.94318	22232.73415
-461.522369	-186.067091	-303.046762	-359.164907	-0.192409	-0.582746	22214.42305
-437.870524	-227.267078	-302.2838	-390.446379	2.859442	0.94318	22247.99341
-402.011275	-250.918923	-255.743073	-427.831554	2.096479	-0.582746	22247.99341
-406.589052	-324.163346	-232.091228	-506.416715	1.333517	1.706143	22195.34898
-353.18166	-331.030011	-178.683836	-527.779672	2.096479	0.180217	22212.89712
-328.00389	-356.207781	-144.350513	-527.016709	0.570554	0.180217	22236.54897
-293.670567	-384.437402	-91.706084	-512.520417	-0.192409	-0.582746	22211.3712
-228.818734	-429.452204	-44.402395	-585.76484	-2.481297	-1.345708	22201.45268
-186.855783	-459.970713	25.790177	-561.350032	-2.481297	-0.582746	22208.31935
-163.966901	-463.022564	74.619792	-551.431517	0.570554	0.94318	22205.2675
-57.152118	-503.459589	118.108668	-559.824107	-0.192409	0.94318	22202.97861
-33.500273	-543.896614	199.745681	-556.009293	-0.955372	-1.345708	22222.05268
1.596013	-526.348471	253.916036	-533.883374	-2.481297	-0.582746	22186.19343
42.033038	-539.318838	279.093806	-540.750039	-1.718334	0.94318	22187.71935
73.31451	-531.68921	306.560464	-527.779672	-0.955372	0.94318	22166.3564
112.988572	-535.504024	327.923421	-559.061144	-0.955372	-0.582746	22193.06009
183.181144	-506.51144	343.182676	-567.453734	-0.192409	0.180217	22202.21564
212.173728	-477.518856	389.723403	-460.638951	1.333517	-0.582746	22222.81564
270.921859	-464.54849	472.886341	-392.735268	-0.192409	0.180217	22226.63045
310.595921	-434.792943	488.908558	-363.742684	-1.718334	-0.582746	22221.28971
345.692207	-405.037396	492.723372	-338.564913	2.859442	0.180217	22231.97119
381.551456	-366.889259	523.241882	-280.579745	-0.192409	-1.345708	22225.86749
400.625524	-332.555936	547.656689	-227.172354	1.333517	0.180217	22241.12674
444.877363	-304.326315	549.182615	-160.031633	1.333517	-0.582746	22248.75637
441.062549	-272.28188	552.997428	-167.66126	2.859442	0.94318	22244.17859
494.469941	-237.185594	534.686323	-89.839061	-0.192409	-1.345708	22226.63045
473.869947	-174.62265	495.01226	-70.00203	-0.955372	-0.582746	22234.26008
485.314388	-130.370811	469.83449	-4.387235	-0.192409	0.94318	22224.34156
474.63291	-60.178239	524.767807	68.857188	0.570554	0.94318	22214.42305
469.29217	-24.31899	488.145596	143.627536	-0.192409	0.94318	22226.63045
454.032916	19.169886	491.197447	187.879375	-2.481297	-2.108671	22230.44527
476.921798	80.969867	440.078943	258.83491	1.333517	0.180217	22208.31935
417.410704	110.725414	447.708571	281.723792	-0.955372	0.180217	22203.74157
426.566257	161.080955	372.17526	303.086748	-0.192409	0.94318	22212.13416
390.707008	212.962421	329.449346	314.531189	-3.24426	-1.345708	22196.11194
370.107015	254.925371	294.353061	354.968215	-1.718334	-0.582746	22213.66009
370.869977	285.443881	257.730849	377.857097	-1.718334	-0.582746	22222.05268
331.958878	317.488316	168.464209	460.257072	-0.192409	-0.582746	22193.06009
330.432952	364.792005	140.234588	450.338557	3.622405	0.180217	22206.79342
280.077412	405.991993	98.271637	497.642246	-0.955372	0.180217	22229.6823
255.662604	428.880875	43.33832	527.397793	1.333517	1.706143	22214.42305
223.618169	434.221614	-23.039438	523.582979	-1.718334	0.180217	22196.87491
160.292262	476.184565	-83.313494	568.597781	3.622405	0.180217	22248.75637
133.588566	489.154931	-108.491265	562.494079	0.570554	0.180217	22225.10453
83.995988	499.073447	-133.669035	526.63483	2.096479	0.180217	22209.08231
48.13674	495.258633	-185.550501	551.812601	0.570554	-0.582746	22217.4749
24.484895	476.947528	-219.883824	551.049638	2.096479	0.180217	22209.84527
-19.003981	479.236416	-245.824557	552.575563	-0.955372	0.180217	22212.13416
-73.174336	485.340118	-318.306017	492.301507	0.570554	0.94318	277.718436
-80.041	463.977161	-335.091197	515.953352	0.570554	0.180217	17.548143
-139.552094	455.584571	-357.217117	516.716315	-2.481297	-0.582746	11.444441
-167.781715	421.251248	-419.017098	457.205221	2.096479	1.706143	12.207404
-212.796516	421.251248	-419.017098	435.079302	-0.955372	0.180217	8662.678915
-242.552063	403.703105	-434.276353	404.560792	-3.24426	0.180217	22135.83789
-270.781684	378.525335	-481.580043	341.997848	-0.192409	0.94318	22199.16379
-304.352045	348.769788	-495.313372	277.146015	-1.718334	-1.345708	22203.74157
-330.292778	319.014241	-529.646695	224.501587	-3.24426	-1.345708	22199.92676
-382.174244	298.414247	-549.483726	190.931226	-0.955372	-0.582746	22219.76379
-385.226095	258.740185	-493.024484	135.997909	-1.718334	-0.582746	22225.10453
-419.559418	206.095756	-547.194838	91.74607	-0.955372	-1.345708	22180.85269
-436.344598	177.103172	-509.809664	83.35348	-0.955372	-0.582746	22225.10453
-472.203847	132.088371	-505.99485	37.575716	0.570554	0.180217	22228.15638
-472.96681	88.599495	-487.683745	-22.69834	1.333517	0.94318	22215.18601
-499.670506	74.866165	-450.298571	-66.187216	-0.192409	-0.582746	22247.99341
-487.463102	18.406923	-423.594875	-109.676092	0.570554	-0.582746	22249.51933
-488.989027	-25.081953	-426.646726	-148.587192	1.333517	-0.582746	22219.76379
-497.381617	-69.333792	-371.713409	-213.439024	-0.192409	-1.345708	22235.02304
-472.203847	-102.904152	-393.076365	-304.994553	-0.192409	1.706143	22237.31193
-447.026077	-150.207842	-389.261552	-317.964919	-3.24426	-1.345708	22209.84527
-450.077928	-202.852271	-301.520837	-365.268609	-0.192409	0.94318	22225.10453
-418.796455	-242.526333	-264.898626	-385.868603	1.333517	-0.582746	22232.73415
-389.040909	-284.489284	-222.935675	-431.646367	-1.718334	0.180217	22213.66009
-378.35943	-310.430017	-186.313464	-475.135243	-0.192409	-0.582746	22199.16379
-354.707586	-356.970744	-131.380147	-491.157461	-2.481297	0.180217	22202.97861
-300.537231	-379.096663	-82.550531	-527.016709	-1.718334	-1.345708	22193.06009
-263.152057	-418.770725	-57.372761	-539.224113	-0.955372	0.94318	22171.69713
-217.374293	-447.763309	-19.987587	-586.527803	-2.481297	-0.582746	22188.48232
-176.937268	-472.94108	37.234618	-565.927809	2.096479	2.469105	22195.34898
-112.085435	-495.829962	97.508674	-575.846324	-1.718334	-2.108671	22199.92676
-77.752112	-504.985515	108.190153	-608.653722	-2.481297	-1.345708	22211.3712
-22.055832	-518.718844	217.293824	-543.038927	0.570554	0.180217	22211.3712
26.01082	-528.63736	276.041955	-519.387082	-0.192409	0.94318	22208.31935
69.499696	-521.007732	309.612315	-527.016709	-0.955372	0.94318	22148.04529
122.907088	-517.192918	355.39008	-488.10561	0.570554	-1.345708	22223.5786
172.499666	-498.881813	387.434514	-464.453765	3.622405	0.94318	22223.5786
224.381132	-497.355887	393.538216	-465.97969	1.333517	0.180217	22205.2675
243.4552	-464.54849	449.234496	-426.305628	-0.192409	0.180217	22235.786
271.684821	-437.081831	491.960409	-388.920454	0.570554	0.180217	22230.44527
322.040362	-425.63739	506.456701	-345.431578	0.570554	0.180217	22231.20823
368.581089	-401.222582	483.567819	-313.387143	-0.192409	-0.582746	22225.86749
374.684791	-347.052228	521.715956	-247.772348	0.570554	0.94318	22217.4749
408.255151	-327.215197	546.130764	-201.994583	-0.955372	-2.108671	22227.39341
428.855145	-292.118911	580.464087	-162.320521	-0.192409	1.706143	22231.20823
444.877363	-241.000408	575.88631	-130.276086	2.859442	0.94318	22215.94897
470.818096	-186.067091	563.678907	-91.364987	-2.481297	-1.345708	22205.2675
475.395872	-164.704134	542.31595	-33.379819	-3.24426	-2.108671	22207.55638
477.68476	-75.437494	502.641888	4.768318	0.570554	0.180217	22193.82305
463.951431	-48.733798	496.538186	104.716437	-0.955372	0.94318	22218.23786
470.818096	-5.244922	485.093745	135.997909	-0.192409	0.180217	22231.20823
460.136618	54.266171	445.419682	213.820108	2.096479	-0.582746	22219.00082
438.773661	85.547644	412.612285	231.368251	-0.955372	-0.582746	22214.42305
425.803294	145.8217	389.723403	258.071947	-1.718334	0.180217	22225.10453
396.81071	206.095756	360.730819	325.975631	-0.192409	-1.345708	22208.31935
402.914412	236.614266	334.027123	367.175618	0.570554	-1.345708	22235.786
386.892195	280.103142	303.508613	418.294122	1.333517	0.180217	22254.86007
369.344052	321.303129	247.049371	422.108935	0.570554	-0.582746	22226.63045
331.958878	343.429049	156.256805	440.420041	2.096479	-0.582746	22197.63787
301.440368	373.947558	137.9457	452.627445	2.096479	0.94318	22234.26008
281.603337	418.199397	88.353122	496.116321	1.333517	0.94318	22220.52675
237.351498	431.169763	17.397587	519.768166	-1.718334	-0.582746	22189.24528
190.810771	460.162347	-55.083873	549.523712	0.570554	-0.582746	22220.52675
166.395964	474.658639	-91.706084	526.63483	-0.192409	0.180217	22206.03046
105.358945	475.421602	-102.387563	570.123706	0.570554	0.180217	22215.94897
61.870069	495.258633	-135.957923	530.449644	-2.481297	-1.345708	22212.13416
38.218224	484.577155	-203.098644	566.308893	-1.718334	-1.345708	22193.06009
-9.848428	467.791975	-261.083812	525.108905	-0.955372	0.180217	22183.90454
-48.759528	458.636422	-296.180098	524.345942	-2.481297	-1.345708	22198.40083
-69.359522	478.473453	-351.113415	519.005203	-2.481297	-1.345708	29.755547
-121.240988	458.636422	-399.180067	477.042252	-1.718334	-1.345708	14.496292
-154.811348	457.110497	-420.543024	433.553376	-0.192409	0.180217	10.681478
-174.64838	431.932726	-406.046732	451.864482	0.570554	0.180217	11.444441
-221.189107	425.829024	-476.239304	403.79783	-1.718334	-1.345708	21553.69732
-251.707616	402.940142	-454.876347	399.220053	0.570554	0.180217	22208.31935
-259.337243	363.26608	-470.898565	320.634891	1.333517	0.180217	22219.76379
-303.589082	357.162378	-486.920782	302.323786	2.859442	0.94318	22235.02304
-345.552033	328.932757	-497.60226	255.783059	0.570554	0.180217	22244.17859
-363.100176	284.680918	-512.861515	181.775673	1.333517	0.180217	22241.88971
-382.937207	232.036489	-506.757813	150.494201	-0.955372	-1.345708	22221.28971
-418.033493	197.703166	-536.51336	81.827555	-0.192409	-0.582746	22234.26008
-446.263114	144.295774	-481.580043	48.257194	1.333517	0.180217	22232.73415
-482.885325	141.243923	-549.483726	-53.979812	-0.192409	0.180217	22209.84527
-466.863108	64.94765	-497.60226	-39.48352	-1.718334	-0.582746	22223.5786
-498.14458	48.925432	-435.802279	-93.653875	-0.955372	0.180217	22231.97119
-489.75199	-2.956034	-423.594875	-140.194602	-2.481297	-0.582746	22122.86752
-499.670506	-31.185655	-408.33562	-193.601993	-0.192409	0.94318	22218.23786
-488.226064	-92.222674	-391.55044	-265.320491	-2.481297	-1.345708	22209.84527
-463.048294	-109.007854	-363.320819	-282.868634	-0.955372	0.94318	22199.92676
-432.529785	-152.49673	-354.928229	-340.853802	-0.955372	0.180217	22207.55638
-437.870524	-221.926339	-317.543054	-385.10564	-2.481297	-1.345708	22219.76379
-406.589052	-256.259662	-290.076396	-437.750069	-0.955372	-0.582746	22208.31935
-380.648319	-276.096694	-228.276414	-457.5871	0.570554	0.180217	22191.53417
-366.914989	-333.318899	-251.165296	-584.238915	-0.955372	-0.582746	22223.5786
-339.448331	-363.074446	-133.669035	-551.431517	-0.192409	0.180217	22215.94897
-284.515014	-414.192949	-68.817202	-525.490784	-0.192409	0.180217	22200.68972
-239.500212	-418.770725	-27.617214	-546.85374	-0.192409	0.94318	22219.00082
-192.959485	-440.896645	42.575357	-548.379666	2.859442	0.180217	22231.20823
-137.263205	-487.437372	75.382755	-572.031511	-0.192409	-0.582746	22225.10453
-89.196553	-484.385521	124.21237	-589.579654	0.570554	0.180217	22216.71194
-44.181752	-510.326254	164.649395	-549.142629	2.096479	-0.582746	22213.66009
10.751565	-524.059583	256.204924	-511.757455	-0.192409	0.180217	22203.74157
57.292292	-522.533658	271.464178	-526.253747	0.570554	-1.345708	22218.23786
103.070057	-527.874397	335.553048	-523.201896	-3.24426	-1.345708	22209.08231
123.670051	-516.429956	329.449346	-493.446349	0.570554	-0.582746	22210.60823
186.232995	-502.696626	381.330813	-492.683386	-0.955372	0.94318	22222.05268
241.929275	-488.963297	438.553018	-429.357479	2.096479	0.94318	22227.39341
259.477418	-482.096633	449.234496	-411.046373	-3.24426	0.180217	22196.11194
280.840374	-443.948496	483.567819	-383.579715	-2.481297	-1.345708	22191.53417
300.677405	-425.63739	497.301149	-335.513062	-2.481297	-0.582746	22207.55638
346.45517	-380.622589	520.190031	-288.209373	-2.481297	-0.582746	22206.03046
389.181083	-345.526303	514.849292	-228.698279	-0.955372	0.180217	22219.76379
420.462555	-308.904091	568.256683	-187.498291	-0.955372	0.180217	22231.97119
436.484773	-277.622619	552.997428	-169.187186	1.333517	-1.345708	22218.23786
483.0255	-236.422631	511.034478	-164.609409	0.570554	0.180217	22225.10453
492.181052	-163.941171	512.560403	-57.031663	-1.718334	-1.345708	22230.44527
472.344021	-134.948587	507.219664	-25.750191	0.570554	0.180217	22215.18601
486.840313	-65.518978	524.767807	81.827555	2.096479	-0.582746	22250.2823
481.499574	-25.081953	497.301149	133.709021	3.622405	1.706143	22256.386
450.218102	13.829146	491.960409	177.197897	2.096479	-0.582746	22229.6823
443.351437	66.473575	459.915974	229.842326	-1.718334	-0.582746	22234.26008
444.1144	122.169855	424.819689	253.494171	1.333517	0.180217	22244.94156
416.647742	166.421694	401.930806	302.323786	0.570554	0.94318	22216.71194
403.677375	203.806868	345.471564	329.790444	-0.955372	-2.108671	22222.05268
395.284785	245.006856	318.004905	378.620059	-1.718334	-2.108671	22229.6823
373.158866	276.288328	241.708632	410.664494	0.570554	-0.582746	22214.42305
357.899611	325.117943	186.775315	403.79783	0.570554	0.94318	22195.34898
307.54407	357.925341	155.493842	469.412625	-0.192409	0.180217	22218.23786
286.944076	380.814223	120.397557	490.012619	-1.718334	0.180217	22192.29713
250.321865	428.117913	50.967948	518.24224	-3.24426	-1.345708	22199.92676
199.966324	432.695689	-8.543146	534.264458	-0.955372	0.180217	22190.00824
151.899672	470.080863	-48.980171	551.812601	-0.192409	0.180217	22190.7712
133.588566	478.473453	-113.832004	551.049638	-1.718334	-0.582746	22207.55638
100.781168	496.784559	-137.483849	519.768166	-2.481297	-0.582746	22201.45268
65.684883	491.44382	-192.417166	551.812601	-0.955372	-1.345708	22200.68972
16.855267	484.577155	-192.417166	537.316309	-0.192409	-0.582746	22198.40083
-12.900279	489.154931	-298.468986	533.501495	0.570554	-0.582746	22182.37861
-44.181752	476.184565	-275.580104	541.131122	-0.192409	0.180217	506.607257
-80.041	470.843826	-322.883794	539.605197	0.570554	-2.108671	16.78518
-113.611361	457.110497	-377.817111	486.960768	0.570554	0.180217	11.444441
-135.73728	444.903093	-406.809695	467.8867	0.570554	-0.582746	9.918516
-190.670597	422.014211	-423.594875	428.212637	2.859442	0.94318	9.918516
-231.870585	406.754956	-434.276353	424.397824	-0.192409	-0.582746	22107.60826
-267.729833	383.866074	-457.928198	347.338587	-1.718334	0.180217	22206.03046
-311.981672	367.080894	-472.42449	306.901562	0.570554	-0.582746	22211.3712
-328.00389	338.851272	-502.180037	276.383053	0.570554	0.94318	22224.34156
-346.314995	295.362396	-519.72818	233.657139	-0.955372	-0.582746	22226.63045
-373.781654	264.080924	-487.683745	168.805307	-1.718334	-0.582746	22213.66009
-421.848306	213.725383	-513.624478	102.427549	-2.481297	-0.582746	22202.21564
-453.892741	192.362427	-528.12077	58.17571	-2.481297	-0.582746	22204.50453
-456.944592	122.932818	-530.409658	3.242393	-0.192409	0.180217	22192.29713
-483.648288	112.251339	-490.735596	-27.276117	-0.955372	0.180217	22215.18601
-479.070512	58.080985	-453.350422	-53.21685	-0.192409	-0.582746	22224.34156
-485.937176	26.799513	-438.85413	-124.935347	-1.718334	-0.582746	22216.71194
-498.14458	-25.844916	-428.172651	-157.742745	0.570554	0.180217	22226.63045
-486.700139	-71.62268	-410.624508	-244.720497	1.333517	0.180217	22234.26008
-497.381617	-123.504146	-420.543024	-309.572329	-0.192409	1.706143	22215.94897
-469.914959	-154.785618	-321.357868	-343.905652	-0.192409	0.180217	22224.34156
-439.396449	-183.778202	-290.076396	-337.801951	2.859442	1.706143	22259.43785
-410.403865	-243.289296	-294.654172	-388.920454	1.333517	-1.345708	22101.50456
-399.722387	-263.88929	-226.750489	-428.594516	2.859442	0.94318	22219.76379
-365.389064	-329.504085	-209.202346	-460.638951	-0.955372	-0.582746	22225.10453
-324.189076	-362.311483	-155.794954	-495.735237	0.570554	0.180217	22218.23786
-300.537231	-385.963328	-90.943122	-510.994492	-0.192409	-0.582746	22213.66009
-270.018722	-405.037396	-54.32091	-549.142629	-0.192409	0.180217	22202.97861
-216.61133	-432.504055	9.76796	-552.957442	2.096479	0.94318	22196.11194
-179.989119	-463.785527	36.471656	-568.97966	1.333517	0.94318	22214.42305
-138.789131	-472.178117	72.330904	-609.416685	-0.955372	-0.582746	22206.03046
-96.063218	-501.170701	144.812364	-582.712989	-0.955372	-0.582746	22197.63787
-22.055832	-533.215136	224.160489	-540.750039	-2.481297	-0.582746	22191.53417
6.936752	-527.111434	269.938253	-518.624119	-0.192409	0.94318	22202.97861
65.684883	-528.63736	312.664166	-512.520417	-1.718334	-0.582746	22182.37861
88.573765	-515.666993	353.864154	-501.838939	-2.481297	-1.345708	22192.29713
147.321895	-510.326254	373.701185	-507.179678	0.570554	0.180217	22212.13416
199.203361	-504.985515	426.345614	-452.246361	0.570554	-0.582746	22219.76379
252.610753	-485.911446	463.730788	-431.646367	0.570554	0.180217	22220.52675
287.707039	-455.392937	479.753006	-411.809336	-1.718334	-0.582746	22228.91934
322.803325	-418.007763	475.938192	-387.394528	0.570554	0.180217	22222.05268
361.714424	-413.429986	473.649304	-328.646398	1.333517	0.180217	22223.5786
381.551456	-351.630005	543.078913	-224.120503	3.622405	0.94318	22253.33415
428.092183	-327.97816	564.441869	-198.17977	0.570554	-0.582746	22244.94156
433.432922	-276.096694	523.241882	-167.66126	1.333517	-0.582746	22230.44527
457.847729	-227.267078	560.627056	-144.772378	-0.955372	-1.345708	22201.45268
471.581059	-194.459681	565.204832	-92.890912	-0.192409	-0.582746	22234.26008
470.818096	-149.444879	517.13818	-50.927961	0.570554	0.94318	22213.66009
483.788462	-105.193041	514.849292	27.6572	-0.192409	0.180217	22226.63045
470.818096	-51.022686	518.664105	116.923841	-1.718334	-0.582746	22231.20823
464.714394	-12.874549	472.123378	158.123828	-0.192409	0.180217	22216.71194
477.68476	35.955066	460.678937	197.797891	1.333517	0.180217	22225.10453
438.010698	87.073569	432.449316	197.034928	-2.481297	0.94318	22211.3712
415.121816	136.666147	405.74562	292.40527	-1.718334	0.180217	22196.87491
405.966263	183.969837	375.227111	303.086748	-1.718334	0.180217	22206.79342
402.15145	229.747601	333.26416	364.123767	-0.192409	0.180217	22222.05268
396.047748	250.347595	286.723433	379.383022	-0.955372	-0.582746	22205.2675
345.692207	309.095726	266.123439	428.212637	-0.955372	-0.582746	22199.92676
333.484803	336.562384	182.960501	442.708929	-0.192409	-2.108671	22220.52675
320.514437	373.184595	115.056817	411.427457	-0.192409	-0.582746	22209.08231
273.97371	411.332732	105.138302	509.84965	-0.955372	-0.582746	22215.94897
241.929275	423.540136	35.708693	525.108905	0.570554	0.180217	22202.21564
180.892256	473.895677	-34.483879	561.731116	1.333517	-1.345708	22228.91934
160.292262	493.732708	-72.632016	556.390377	1.333517	0.180217	22233.49712
134.351529	486.103081	-120.698668	548.76075	1.333517	0.94318	22229.6823
74.077473	482.288267	-145.113476	543.420011	-0.955372	0.180217	22212.13416
25.247857	483.05123	-199.28383	564.020004	0.570554	-0.582746	22217.4749
-1.455838	496.784559	-233.617153	570.123706	0.570554	0.180217	22222.05268
-35.789161	479.999379	-279.394918	548.76075	-1.718334	-2.108671	22191.53417
-66.307671	465.503087	-301.520837	518.24224	-0.192409	0.94318	34.333323
-97.589143	477.71049	-338.143048	514.427427	-1.718334	-0.582746	13.733329
-147.944684	444.903093	-379.343036	471.701513	-0.192409	0.180217	9.918516
-187.618746	430.406801	-407.572657	435.842265	-0.192409	0.94318	10.681478
-241.026138	423.540136	-447.24672	367.175618	-0.955372	-0.582746	20200.96439
-255.52243	396.073478	-450.298571	381.67191	-2.481297	-2.108671	22177.80084
-293.670567	396.073478	-468.609676	354.968215	-1.718334	-0.582746	22197.63787
-299.011306	364.792005	-494.550409	264.938612	-1.718334	0.180217	22212.13416
-350.892772	319.777204	-499.891149	256.546021	-0.955372	0.180217	22220.52675
-385.989058	255.688334	-508.283739	205.427518	-1.718334	-1.345708	22215.94897
-387.514983	251.87352	-525.831882	122.26458	-0.192409	-0.582746	22223.5786
-414.218679	211.436495	-535.750397	63.516449	-0.955372	-0.582746	22223.5786
-456.944592	166.421694	-532.698546	24.605349	-0.192409	0.180217	22212.89712
-482.885325	132.088371	-527.357807	-13.542787	2.859442	0.180217	22229.6823
-490.514953	102.332824	-508.283739	-32.616856	2.096479	0.180217	22251.04526
-499.670506	51.977283	-456.402273	-123.409422	2.859442	1.706143	22234.26008
-492.803841	0.85878	-451.061533	-131.039049	1.333517	-1.345708	22238.83786
-469.914959	-31.948618	-383.920813	-201.231621	-0.192409	0.180217	22243.41563
-503.485319	-99.852301	-391.55044	-222.594577	0.570554	0.94318	22221.28971
-467.626071	-130.370811	-378.580073	-327.883435	-1.718334	0.180217	22222.05268
-466.100145	-170.044873	-325.172682	-321.01677	-0.955372	0.180217	22231.20823
-441.685338	-210.481898	-296.943061	-367.557497	-0.192409	0.94318	22215.18601
-409.640903	-268.467066	-237.431967	-440.80192	2.096479	0.180217	22203.74157
-411.166828	-279.911507	-229.80234	-459.875988	-1.718334	-0.582746	22209.84527
-363.863138	-324.926309	-177.157911	-481.238945	-1.718334	-1.345708	22187.71935
-321.900188	-365.363334	-123.750519	-524.727821	-0.955372	-0.582746	22202.97861
-279.174275	-395.118881	-87.891271	-507.942641	-5.533148	-2.108671	22190.7712
-246.366877	-418.007763	-26.091289	-536.172262	-0.192409	0.180217	22072.51198
-224.240957	-459.20775	-7.01722	-552.19448	-0.192409	0.180217	22205.2675
-154.811348	-464.54849	52.493873	-552.957442	0.570554	0.180217	22215.18601
-104.455808	-496.592925	104.375339	-579.661138	-0.192409	-0.582746	22202.97861
-60.203969	-502.696626	166.175321	-560.58707	-0.955372	-0.582746	22203.74157
-23.581758	-514.90403	232.553079	-537.698188	0.570554	2.469105	22212.13416
30.588597	-516.429956	284.434545	-552.19448	0.570554	0.180217	22162.54158
96.966355	-498.881813	311.138241	-568.216697	-0.192409	0.180217	22226.63045
114.514498	-514.90403	360.730819	-536.935225	0.570554	-1.345708	22235.786
180.129293	-511.852179	375.227111	-493.446349	1.333517	1.706143	22209.08231
223.618169	-502.696626	449.997459	-428.594516	-0.955372	-1.345708	22231.20823
243.4552	-476.755893	452.286347	-420.201926	-0.192409	-0.582746	22239.60082
283.129263	-456.1559	487.382633	-363.742684	-0.192409	-0.582746	22223.5786
335.773691	-418.007763	489.671521	-347.720466	-0.955372	0.94318	22219.76379
364.003313	-389.778141	533.160397	-271.424192	-0.192409	0.94318	22230.44527
394.521822	-352.392967	542.31595	-216.490875	-0.192409	0.180217	22224.34156
422.751443	-330.267048	569.782609	-202.757546	-0.955372	0.180217	22219.00082
446.403288	-288.304097	558.338168	-150.87608	-1.718334	0.180217	22210.60823
433.432922	-229.555967	516.375217	-180.631627	-0.192409	0.94318	22207.55638
483.788462	-186.830053	491.197447	-121.883496	-1.718334	0.94318	22199.16379
485.314388	-117.400444	520.952993	-8.202048	-0.955372	0.94318	22216.71194
482.262537	-87.644898	517.13818	52.072008	-0.192409	-0.582746	22219.00082
479.973649	-35.000469	482.804857	133.709021	-0.192409	0.180217	22219.00082
483.788462	-12.111587	495.775223	191.694189	2.096479	0.94318	22230.44527
456.321804	55.792097	465.256714	209.242332	-0.192409	-0.582746	22226.63045
444.877363	110.725414	404.219695	245.864543	1.333517	0.180217	22213.66009
422.751443	164.895768	377.515999	265.701574	-0.955372	-0.582746	22223.5786
391.469971	192.362427	329.449346	324.449705	3.622405	-0.582746	22252.57118
398.336636	251.110558	291.30121	360.308954	2.859442	0.180217	22240.36378
357.136648	283.917955	240.945669	399.983016	2.859442	-0.582746	22228.91934
361.714424	327.406831	197.456793	412.953383	2.096479	0.94318	22223.5786
333.484803	368.606819	169.227172	472.464476	-0.192409	-1.345708	22219.00082
293.047778	395.310515	131.079035	507.560762	0.570554	0.94318	22227.39341
259.477418	405.22903	72.330904	534.264458	-0.955372	-0.582746	22208.31935
215.988542	434.221614	12.819811	543.420011	-0.955372	-0.582746	22206.79342
188.521883	463.214198	-39.824618	551.812601	-0.192409	0.180217	22213.66009
137.40338	488.391969	-93.23201	541.131122	0.570554	0.180217	22209.84527
110.699684	483.05123	-145.113476	567.834818	1.333517	0.94318	22204.50453
38.981187	482.288267	-180.972725	540.36816	-2.481297	-0.582746	22190.7712
17.61823	489.154931	-229.039377	551.049638	-2.481297	0.180217	22199.16379
0.83305	486.103081	-276.343067	482.382992	-1.718334	-0.582746	22190.7712
-40.366938	473.895677	-275.580104	533.501495	-0.192409	0.94318	2485.732597
-86.907665	476.947528	-333.565272	516.716315	-0.955372	-1.345708	16.78518
-115.137286	473.132714	-396.891179	496.879284	-0.192409	0.180217	13.733329
-166.255789	448.717906	-409.861546	484.67188	-0.192409	-1.345708	9.918516
-192.196523	434.221614	-422.068949	443.471892	0.570554	0.180217	11.444441
-226.529846	415.910509	-437.328204	427.449675	0.570554	-0.582746	22038.94162
-261.626132	405.22903	-467.846714	388.538575	-1.718334	-0.582746	22202.97861
-275.359461	384.629037	-491.498558	339.70896	1.333517	0.180217	22246.46748
-304.352045	338.08831	-523.542993	278.671941	2.096479	0.94318	22237.31193
-350.129809	313.673502	-503.705962	229.079363	2.859442	-0.582746	22234.26008
-382.174244	270.184626	-502.180037	181.775673	0.570554	0.180217	22238.07489
-414.218679	228.221675	-522.017068	124.553468	0.570554	0.180217	22225.86749
-419.559418	165.658731	-530.409658	76.486816	-2.481297	0.180217	22214.42305
-457.707555	151.925402	-481.580043	36.049791	0.570554	0.94318	22226.63045
-457.707555	96.992085	-481.580043	-2.098346	-0.192409	-0.582746	22224.34156
-488.989027	67.236538	-453.350422	-52.453887	0.570554	0.94318	22220.52675
-502.722356	16.880997	-451.061533	-123.409422	-1.718334	-0.582746	22222.05268
-499.670506	-26.607879	-440.380055	-168.424223	-2.481297	-0.582746	22208.31935
-482.885325	-54.074537	-451.061533	-276.764932	-1.718334	0.180217	22196.87491
-464.57422	-95.274525	-416.72821	-335.513062	-1.718334	0.180217	22210.60823
-466.863108	-142.578215	-336.617123	-298.127888	-0.192409	-0.582746	22220.52675
-441.685338	-197.511532	-316.780092	-353.061205	-0.192409	0.180217	22205.2675
-424.137195	-247.10411	-280.920843	-388.157491	0.570554	0.180217	22225.10453
-408.114977	-270.755954	-238.19493	-412.572299	0.570554	0.94318	22210.60823
-394.381648	-296.696688	-194.706054	-469.031541	-0.955372	-2.108671	22212.13416
-356.996474	-344.76334	-169.528283	-483.527833	0.570554	0.180217	22225.10453
-295.959455	-375.281849	-110.780153	-517.861156	0.570554	0.180217	22205.2675
-272.30761	-402.748508	-72.632016	-527.779672	2.096479	0.94318	22215.94897
-233.39651	-433.267017	-19.224624	-577.37225	2.859442	0.180217	22229.6823
-163.966901	-447.763309	3.664258	-601.024095	-0.955372	-1.345708	22220.52675
-112.085435	-475.229968	48.679059	-570.505585	2.096479	-1.345708	22206.03046
-78.515075	-498.11885	120.397557	-557.535219	1.333517	-1.345708	22223.5786
-19.003981	-521.007732	202.797532	-543.80189	-0.955372	0.180217	22221.28971
16.855267	-524.059583	256.967886	-536.172262	-1.718334	-0.582746	22102.26753
54.240441	-507.274403	324.87157	-530.831523	1.333517	0.94318	22215.18601
115.27746	-511.852179	354.627117	-546.090778	-0.192409	0.180217	22219.00082
161.055225	-508.800328	370.649334	-494.209312	-2.481297	-0.582746	22183.90454
199.203361	-510.326254	414.901173	-450.720436	-0.955372	-2.108671	22222.05268
234.299647	-496.592925	440.078943	-438.513032	-1.718334	0.180217	22210.60823
258.714455	-480.570707	478.22708	-414.861187	-0.955372	-0.582746	22196.11194
289.232964	-445.474421	467.545602	-397.313044	-0.955372	0.94318	22202.21564
356.373685	-408.089247	485.093745	-340.090839	-0.955372	-0.582746	22219.76379
379.262567	-362.311483	541.552987	-251.587161	-0.955372	-0.582746	22212.89712
408.255151	-336.37075	544.604838	-218.779764	0.570554	0.94318	22223.5786
421.225518	-294.407799	566.730758	-160.794596	0.570554	0.180217	22231.97119
447.929214	-241.76337	551.471503	-145.535341	1.333517	-0.582746	22223.5786
480.736611	-180.726352	543.841876	-102.809428	-0.955372	-0.582746	22218.23786
487.603276	-170.807836	530.871509	-41.772409	-1.718334	-0.582746	22225.10453
483.0255	-92.985637	525.53077	22.316461	0.570554	-0.582746	22247.99341
473.869947	-57.126388	533.92336	109.294213	1.333517	-0.582746	22239.60082
440.299586	-28.133804	505.693739	158.886791	2.859442	0.180217	22245.70452
459.373655	29.851364	478.990043	187.116412	2.096479	0.94318	22241.12674
439.536624	86.310606	462.204863	243.575655	2.096479	0.94318	22229.6823
444.877363	134.377259	439.315981	271.805276	-1.718334	-0.582746	22225.10453
409.018114	172.525396	390.486365	312.242301	-0.955372	0.180217	22228.15638
400.625524	215.251309	330.212309	354.968215	-1.718334	-1.345708	22219.00082
382.314418	245.769818	306.560464	375.568208	0.570554	-1.345708	22229.6823
357.136648	290.78462	251.627147	418.294122	0.570554	0.180217	22199.92676
328.144064	336.562384	169.227172	446.523743	-2.481297	-0.582746	22188.48232
302.966294	358.688303	133.367923	464.071886	-2.481297	-0.582746	22200.68972
251.084828	419.725322	102.849414	493.06447	-0.955372	-0.582746	22177.03787
237.351498	434.221614	10.530922	479.331141	-0.955372	-0.582746	22191.53417
202.255212	468.554938	-22.276475	507.560762	-1.718334	-0.582746	22195.34898
160.292262	477.71049	-76.44683	548.76075	0.570554	1.706143	22225.10453
108.410796	472.369751	-109.254227	549.523712	-0.192409	-0.582746	22198.40083
91.625616	491.44382	-151.217178	557.916303	0.570554	0.180217	22215.18601
37.455261	501.362335	-180.972725	560.968153	-0.955372	-0.582746	22210.60823
22.196007	491.44382	-260.320849	535.790383	1.333517	1.706143	22183.14158
-33.500273	497.547522	-247.350483	557.916303	2.096479	0.180217	22211.3712
-39.603975	484.577155	-296.180098	515.953352	3.622405	0.94318	86.977752
-80.803963	479.999379	-444.194869	429.738563	2.859442	0.94318	14.496292
-154.048386	444.903093	-364.846744	474.753364	0.570554	0.180217	12.970367
-186.092821	425.066062	-419.017098	453.390408	2.859442	0.94318	10.681478
-211.270591	429.643838	-415.202285	416.005233	2.859442	1.706143	16399.88403
-250.944653	395.310515	-419.780061	387.775612	-0.192409	-0.582746	22180.85269
-276.122424	380.05126	-491.498558	345.049699	-0.955372	0.180217	22219.76379
-319.6113	375.473484	-502.180037	299.271935	-0.955372	-0.582746	22206.79342
-324.952039	325.117943	-493.787447	247.390469	-0.955372	-0.582746	22220.52675
-355.470548	277.814253	-500.654111	208.479369	-0.955372	0.180217	22229.6823
-394.381648	237.377228	-502.180037	134.471984	-2.481297	0.180217	22193.06009
-418.796455	210.673533	-575.424459	51.309045	-1.718334	0.180217	22197.63787
-475.255698	169.473545	-595.261491	-76.868695	-0.192409	-0.582746	22202.97861
-463.048294	133.614296	-512.861515	-17.357601	-2.481297	-1.345708	22203.74157
-477.544586	94.703197	-481.580043	-54.742775	-0.955372	-0.582746	22216.71194
-482.122363	65.710613	-433.51339	-100.520539	-0.192409	0.180217	22228.91934
-492.803841	14.592109	-415.202285	-118.068682	-0.955372	-2.108671	22219.76379
-474.492735	-44.918984	-418.254136	-205.046434	-0.955372	0.94318	22219.76379
-476.018661	-100.615264	-412.913397	-243.957534	0.570554	0.94318	22231.20823
-477.544586	-118.92637	-348.061564	-279.05382	0.570554	-0.582746	22222.05268
-460.759406	-152.49673	-324.409719	-327.120472	2.096479	-1.345708	22243.41563
-418.796455	-213.533749	-312.202315	-372.898236	2.096479	0.94318	22242.65267
-408.114977	-244.815221	-316.017129	-458.350063	0.570554	-2.108671	22193.82305
-398.196462	-289.06706	-243.535669	-469.031541	2.859442	0.94318	22220.52675
-357.759436	-310.430017	-187.839389	-498.024125	0.570554	-0.582746	22233.49712
-342.500182	-357.733706	-128.328296	-509.468566	1.333517	-0.582746	22215.94897
-289.09279	-391.304067	-87.891271	-512.520417	-2.481297	-1.345708	22205.2675
-249.418728	-416.481837	-71.10609	-528.542635	-0.192409	0.94318	22218.23786
-199.82615	-450.81516	-0.150556	-556.009293	-1.718334	-0.582746	22221.28971
-148.707647	-469.889229	28.842028	-552.19448	-0.192409	-1.345708	22191.53417
-115.900249	-504.222552	95.982749	-578.898175	-1.718334	0.180217	22194.58602
-47.996565	-523.29662	153.204954	-588.816691	-3.24426	-0.582746	22186.95639
-22.055832	-534.741061	182.197538	-561.350032	-0.955372	0.94318	22165.59343
13.803416	-510.326254	244.760483	-559.061144	-1.718334	0.180217	22199.92676
69.499696	-524.059583	260.7827	-594.15743	-0.955372	0.180217	22208.31935
115.27746	-532.452173	314.953054	-523.201896	-0.192409	-0.582746	22202.21564
178.603368	-515.666993	391.249328	-477.424131	-0.192409	0.180217	22224.34156
208.358914	-495.829962	430.160428	-431.646367	-1.718334	-1.345708	22231.97119
256.425567	-475.992931	442.367832	-424.01674	-0.192409	0.94318	22212.89712
313.647772	-456.918862	453.04931	-402.653783	1.333517	0.180217	22225.10453
322.040362	-434.02998	509.508552	-378.238976	2.096479	0.94318	22250.2823
379.262567	-385.963328	539.264099	-282.105671	1.333517	-0.582746	22238.07489
400.625524	-360.022595	526.293733	-251.587161	2.859442	0.180217	22235.786
423.514406	-340.948526	525.53077	-213.439024	0.570554	-1.345708	22241.12674
430.381071	-291.355948	555.286317	-166.898298	0.570554	-0.582746	22198.40083
465.477357	-222.689302	533.92336	-121.120533	2.859442	1.706143	22226.63045
464.714394	-183.01524	526.293733	-72.290918	1.333517	0.94318	22227.39341
474.63291	-117.400444	552.234466	6.294244	0.570554	1.706143	22215.94897
479.973649	-92.222674	558.338168	43.679418	-0.955372	0.180217	22223.5786
467.003282	-57.126388	492.723372	119.212729	0.570554	0.180217	22231.20823
457.847729	1.621743	506.456701	166.516419	-1.718334	-2.108671	22219.00082
458.610692	52.740246	456.101161	219.92381	-0.955372	0.94318	22201.45268
430.381071	103.095787	399.641918	245.864543	-0.955372	-1.345708	22213.66009
418.173667	149.636514	367.597483	284.775643	-2.481297	0.180217	22199.92676
414.358853	183.969837	316.47898	268.753425	-0.192409	-1.345708	22212.13416
378.499605	240.429079	289.012321	353.442289	-0.955372	0.94318	22227.39341
380.788493	275.525365	239.419744	395.40524	0.570554	-0.582746	22204.50453
345.692207	328.169794	216.530861	441.183004	-0.192409	0.180217	22213.66009
335.773691	365.554968	166.938284	461.782998	0.570554	0.180217	22228.91934
303.729256	413.621621	143.286439	495.353358	1.333517	1.706143	22219.00082
267.107045	415.910509	86.827196	519.005203	-2.481297	-2.108671	22186.95639
214.462616	445.666055	0.612407	546.471861	2.096479	0.94318	22241.88971
183.944107	473.895677	-39.061655	540.36816	-0.955372	-1.345708	22230.44527
151.136709	484.577155	-122.987557	553.338526	0.570554	0.180217	22207.55638
103.833019	507.466037	-128.328296	538.842234	2.096479	-0.582746	22222.05268
58.055255	504.414186	-157.32088	525.871868	-0.955372	-2.108671	22215.94897
32.114522	497.547522	-196.231979	562.494079	0.570554	0.94318	22200.68972
-4.507689	479.999379	-232.091228	554.864452	-0.192409	-1.345708	22205.2675
-51.048416	482.288267	-263.3727	534.264458	-2.481297	-0.582746	4840.235603
-86.144702	467.029012	-321.357868	538.079271	2.859442	1.706143	20.599994
-111.322472	454.058646	-374.76526	515.190389	-2.481297	0.180217	12.970367
-163.966901	434.221614	-406.046732	472.464476	-1.718334	-1.345708	12.970367
-194.485411	429.643838	-424.357838	436.605227	-0.955372	0.94318	10.681478
-233.39651	408.280881	-453.350422	427.449675	-0.955372	-0.582746	21724.60097
-260.863169	388.44385	-505.99485	344.286736	-2.481297	-0.582746	22201.45268
-319.6113	356.399415	-545.668913	324.449705	-1.718334	-1.345708	22195.34898
-315.033523	343.429049	-530.409658	230.605288	0.570554	0.180217	22219.76379
-343.263144	315.199427	-489.20967	248.916394	0.570554	-0.582746	22228.91934
-376.070542	267.132775	-493.024484	187.116412	0.570554	-0.582746	22212.13416
-395.907573	222.880936	-522.780031	110.820139	-1.718334	-1.345708	22220.52675
-440.922375	181.680949	-553.29854	71.146076	2.859442	1.706143	22228.91934
-434.05571	167.947619	-479.291155	40.627567	2.096479	0.94318	22231.97119
-451.603853	109.199489	-478.528192	2.47943	2.859442	0.94318	22246.46748
-477.544586	79.443942	-455.63931	-63.135365	1.333517	0.94318	22244.94156
-484.411251	31.377289	-449.535608	-108.150167	1.333517	0.180217	22225.86749
-495.092729	-1.430108	-425.883763	-162.320521	2.096479	1.706143	22235.02304
-491.277915	-58.652314	-413.676359	-208.861248	-0.192409	-1.345708	22232.73415
-482.122363	-94.511562	-386.972663	-262.26864	0.570554	1.706143	22215.94897
-469.914959	-143.341177	-342.720825	-292.024186	0.570554	-0.582746	22222.05268
-450.84089	-186.067091	-306.098613	-341.616764	-0.192409	-0.582746	22230.44527
-436.344598	-243.289296	-286.261582	-383.579715	1.333517	0.94318	22200.68972
-398.196462	-253.970774	-229.039377	-425.542665	-0.955372	1.706143	22211.3712
-379.885356	-297.45965	-202.335681	-456.824138	-1.718334	-0.582746	22207.55638
-351.655735	-326.452234	-168.002358	-490.394498	-1.718334	-0.582746	22194.58602
-306.640933	-372.229998	-126.039407	-523.201896	-0.955372	0.180217	22166.3564
-269.255759	-394.355918	-91.706084	-525.490784	0.570554	0.94318	22154.14899
-250.181691	-454.629974	-24.565363	-571.268548	0.570554	0.180217	22211.3712
-199.063187	-463.785527	2.901295	-638.409269	1.333517	0.180217	22198.40083
-131.159504	-475.992931	90.64201	-544.564852	-0.192409	-0.582746	22222.81564
-94.537292	-510.326254	131.841998	-554.483368	-0.192409	-0.582746	22217.4749
-33.500273	-520.244769	196.69383	-553.720405	-1.718334	-1.345708	22193.06009
6.936752	-528.63736	250.864185	-526.253747	-0.955372	-0.582746	22189.24528
60.344143	-528.63736	321.819719	-519.387082	2.859442	1.706143	22235.786
99.255243	-514.90403	319.530831	-536.935225	1.333517	0.94318	22215.94897
156.477448	-525.585509	371.412297	-494.209312	2.096479	0.180217	22222.81564
192.336697	-504.222552	406.508583	-450.720436	-2.481297	-1.345708	22241.88971
226.67002	-489.72626	447.708571	-429.357479	-0.192409	0.94318	22223.5786
248.795939	-466.074415	431.686353	-421.727852	-0.955372	-0.582746	22224.34156
302.203331	-440.896645	462.204863	-375.187125	-1.718334	1.706143	22230.44527
347.981095	-409.615173	517.901142	-306.520478	-2.481297	-0.582746	22215.94897
364.003313	-376.807775	524.004844	-235.564944	-1.718334	0.180217	22225.10453
401.388487	-356.207781	529.345584	-226.409391	-2.481297	-0.582746	22231.20823
412.832928	-313.481868	561.390018	-184.44644	-3.24426	-0.582746	22192.29713
430.381071	-248.630035	538.501136	-151.639043	-3.24426	-0.582746	22201.45268
463.188468	-210.481898	507.219664	-134.853863	-2.481297	0.180217	22203.74157
483.0255	-169.28191	482.804857	-87.550173	-1.718334	0.94318	22201.45268
463.188468	-115.874519	533.92336	7.057207	-3.24426	-0.582746	22214.42305
478.447723	-48.733798	508.74559	68.094225	1.333517	0.94318	22235.02304
486.840313	-22.793065	466.782639	148.968276	1.333517	0.94318	22190.7712
470.055133	32.903215	459.153012	190.931226	0.570554	0.94318	22223.5786
452.50699	80.206905	444.65672	229.842326	-0.192409	1.706143	22231.20823
431.144034	117.592079	433.975241	272.568239	-0.192409	0.180217	22214.42305
415.884779	185.495762	396.590067	308.427488	1.333517	-0.582746	22246.46748
409.781077	214.488346	373.701185	358.020065	3.622405	1.706143	22258.67489
377.736642	250.347595	330.975272	369.464507	0.570554	-0.582746	22199.16379
381.551456	297.651285	243.99752	389.301538	-2.481297	-0.582746	22206.03046
328.144064	346.4809	153.204954	439.657078	1.333517	0.180217	22235.786
317.462586	370.132745	145.575327	487.723731	-0.955372	-0.582746	22209.84527
268.632971	390.732738	76.145718	468.649662	-0.955372	-0.582746	22191.53417
232.010759	435.74754	34.182767	517.479277	0.570554	0.180217	22227.39341
219.803355	457.110497	-36.772767	544.945936	1.333517	0.94318	22219.00082
164.107076	481.525304	-66.528314	538.079271	-2.481297	-0.582746	22199.92676
142.744119	468.554938	-113.069041	564.782967	-3.24426	-0.582746	22217.4749
87.047839	477.71049	-140.535699	550.286675	-2.481297	0.94318	22193.06009
32.877485	493.732708	-180.209762	557.916303	-2.481297	-1.345708	22186.95639
26.773783	496.784559	-243.535669	537.316309	-0.955372	0.180217	22186.95639
-39.603975	486.866043	-287.024545	514.427427	-1.718334	-0.582746	22194.58602
-38.841012	467.029012	-330.513421	465.597811	-0.955372	0.180217	71.718497
-110.55951	457.110497	-371.713409	473.227439	1.333517	-0.582746	14.496292
-119.715063	463.214198	-406.046732	491.538544	-0.192409	0.180217	11.444441
-165.492827	438.799391	-398.417105	451.101519	-0.192409	0.180217	11.444441
-226.529846	431.169763	-413.676359	432.027451	-0.192409	0.94318	7505.264443
-244.840951	417.436434	-418.254136	402.271904	-0.192409	0.180217	22163.30454
-279.174275	383.103111	-445.720794	370.990432	-0.192409	-0.582746	22225.86749
-302.826119	357.925341	-502.180037	316.820078	4.385368	0.94318	22241.88971
-333.344629	320.540167	-523.542993	251.968245	4.385368	0.94318	22239.60082
-349.366846	297.651285	-516.676329	197.797891	2.859442	-0.582746	22191.53417
-374.544617	248.821669	-511.33559	133.709021	-0.192409	-0.582746	22228.91934
-418.796455	199.229091	-575.424459	48.257194	-2.481297	-0.582746	22221.28971
-445.500151	180.917986	-512.861515	71.909039	1.333517	0.180217	22213.66009
-460.759406	126.747631	-502.180037	42.153492	0.570554	1.706143	22227.39341
-460.759406	90.12542	-499.128186	-24.224266	0.570554	0.180217	22231.97119
-493.566804	63.421724	-457.165235	-79.920545	0.570554	0.94318	22218.23786
-505.011245	-2.193071	-422.068949	-150.87608	-3.24426	-1.345708	22201.45268
-489.75199	-38.05232	-429.698577	-205.809397	-1.718334	0.180217	22212.13416
-462.285331	-90.696749	-395.365254	-266.083453	-0.955372	0.180217	22194.58602
-497.381617	-118.92637	-353.402303	-289.735298	-1.718334	0.94318	22213.66009
-469.151996	-155.548581	-333.565272	-339.327876	-0.955372	0.180217	22222.81564
-439.396449	-226.504116	-323.646756	-412.572299	0.570554	0.180217	22194.58602
-421.085344	-244.815221	-311.439353	-439.275995	2.096479	0.180217	22206.79342
-408.87794	-293.644837	-288.55047	-471.32043	-0.955372	0.94318	22229.6823
-367.677952	-305.089278	-190.89124	-490.394498	-0.192409	0.180217	22211.3712
-321.137225	-351.630005	-125.276445	-495.735237	-1.718334	-0.582746	22202.21564
-280.7002	-373.755924	-79.498681	-507.942641	2.096479	0.180217	22247.23045
-251.707616	-433.267017	-12.35796	-539.224113	0.570554	0.180217	22218.23786
-225.766883	-458.444788	-8.543146	-594.920393	2.096479	0.94318	22213.66009
-153.285423	-472.94108	30.367954	-576.609287	1.333517	0.180217	22222.05268
-122.003951	-506.51144	116.582743	-552.957442	0.570554	0.180217	22205.2675
-74.700261	-521.007732	150.916066	-552.957442	0.570554	-0.582746	22210.60823
-19.766944	-535.504024	215.004936	-580.424101	1.333517	0.94318	22048.09717
19.907118	-526.348471	264.597514	-522.438933	1.333517	0.94318	22208.31935
78.655249	-522.533658	304.271576	-510.231529	-1.718334	-0.582746	22212.13416
110.699684	-538.555875	346.234527	-513.28338	-0.192409	0.180217	22208.31935
164.107076	-525.585509	378.278962	-469.794504	-2.481297	0.180217	22217.4749
209.88484	-511.089217	417.953024	-426.305628	-2.481297	-0.582746	22199.92676
227.432983	-466.074415	459.153012	-417.913038	-1.718334	0.180217	22212.89712
277.025561	-443.185533	487.382633	-379.001938	-1.718334	-0.582746	22207.55638
325.855176	-429.452204	475.938192	-380.527864	-1.718334	0.94318	22209.08231
354.84776	-398.170732	498.827074	-336.276025	-2.481297	-1.345708	22225.10453
380.788493	-376.044812	524.004844	-254.639012	-0.955372	0.180217	22225.86749
431.144034	-334.081862	477.464117	-217.253838	-0.192409	-1.345708	22219.76379
424.277369	-293.644837	479.753006	-191.313105	2.096479	0.180217	22229.6823
450.218102	-227.267078	533.160397	-148.587192	-0.955372	-0.582746	22227.39341
466.240319	-179.963389	537.738174	-77.631657	-0.955372	-0.582746	22215.94897
492.181052	-129.607848	535.449285	13.160908	2.859442	1.706143	22253.33415
476.921798	-100.615264	534.686323	53.597933	1.333517	-0.582746	22247.23045
490.655127	-36.526394	472.123378	113.109027	2.096479	0.180217	22235.02304
482.262537	1.621743	492.723372	172.62012	0.570554	-0.582746	22240.36378
446.403288	44.347656	477.464117	197.797891	-1.718334	0.180217	22232.73415
459.373655	107.673563	412.612285	232.894177	-1.718334	-0.582746	22212.89712
425.040332	140.480961	414.901173	307.664525	-1.718334	-0.582746	22227.39341
410.54404	195.414278	378.278962	327.501556	-0.955372	-0.582746	22231.97119
390.707008	232.036489	323.345645	374.805246	-0.192409	0.94318	22205.2675
381.551456	267.132775	299.6938	399.220053	-0.192409	-0.582746	22208.31935
357.136648	301.466098	232.553079	417.531159	-2.481297	-0.582746	22205.2675
308.307033	351.058676	150.916066	438.894116	-0.955372	0.180217	22195.34898
283.129263	383.866074	122.686445	469.412625	-0.955372	0.180217	22178.5638
261.003343	413.621621	85.301271	502.982985	-2.481297	-0.582746	22214.42305
230.484834	430.406801	31.130916	540.36816	-2.481297	0.180217	22187.71935
186.232995	463.214198	-65.765351	558.679265	0.570554	0.180217	22206.79342
132.062641	469.3179	-132.143109	496.879284	-0.192409	0.94318	22215.94897
117.566349	503.651223	-139.772737	499.168172	-2.481297	-1.345708	22198.40083
64.92192	492.206782	-155.031991	531.212607	2.096479	0.180217	22211.3712
26.01082	502.888261	-204.624569	538.079271	-0.192409	0.180217	22211.3712
-0.692876	489.917894	-245.061594	570.123706	-0.192409	-1.345708	22219.76379
-10.611391	487.629006	-274.817141	553.338526	1.333517	0.180217	9581.28605
-44.944714	452.53272	-314.491203	510.612613	1.333517	-0.582746	20.599994
-103.692845	457.110497	-354.928229	510.612613	-1.718334	-1.345708	11.444441
-149.470609	454.058646	-373.239334	497.642246	-0.192409	-0.582746	12.207404
-180.752081	437.273465	-402.994881	462.54596	1.333517	0.94318	8.39259
-216.61133	406.754956	-454.113384	424.397824	-3.24426	-1.345708	21465.9566
-253.996504	392.258664	-455.63931	377.094134	1.333517	0.180217	22201.45268
-284.515014	365.554968	-488.446707	320.634891	-0.192409	-0.582746	22222.81564
-321.137225	359.451266	-465.557825	298.508972	1.333517	2.469105	22212.89712
-353.944623	309.858688	-495.313372	244.338618	-3.24426	-0.582746	22208.31935
-391.329797	267.895738	-512.861515	184.827524	-2.481297	-0.582746	21277.50481
-421.848306	230.510564	-522.017068	98.612735	-0.955372	-0.582746	22187.71935
-406.589052	220.592048	-567.794832	30.709051	-2.481297	-1.345708	22196.11194
-453.892741	147.347625	-496.076335	24.605349	1.333517	0.94318	22219.76379
-467.626071	109.962451	-507.520776	5.531281	1.333517	1.706143	22222.05268
-469.151996	84.784681	-509.809664	-68.476104	0.570554	0.94318	22089.29716
-497.381617	34.42914	-444.957831	-130.276086	-4.770185	-0.582746	22224.34156
-518.744574	-3.718997	-451.061533	-186.735329	-2.481297	0.180217	22215.18601
-479.833474	-62.467127	-399.180067	-222.594577	-3.24426	-1.345708	22215.18601
-471.440884	-86.881935	-368.661558	-232.513093	0.570554	-1.345708	22244.94156
-476.781623	-122.741184	-356.454154	-293.550112	-0.192409	-0.582746	22246.46748
-469.914959	-184.541165	-308.387502	-318.727882	2.096479	0.180217	22237.31193
-437.870524	-224.97819	-312.202315	-407.23156	2.096479	0.94318	22212.89712
-424.900157	-273.807805	-259.557886	-423.253777	0.570554	0.180217	22229.6823
-366.152027	-299.748538	-199.28383	-443.090808	0.570554	-0.582746	22222.05268
-369.203878	-331.792973	-153.506066	-488.868572	1.333517	0.180217	22199.16379
-319.6113	-366.889259	-106.202376	-505.653753	-0.192409	0.180217	22218.23786
-270.018722	-391.304067	-55.846836	-507.942641	0.570554	1.706143	22209.84527
-221.952069	-428.689241	-48.217208	-536.935225	0.570554	-0.582746	22212.13416
-194.485411	-469.889229	35.708693	-569.742623	-0.955372	0.180217	22214.42305
-150.996535	-479.807744	96.745712	-565.927809	-2.481297	0.180217	22190.00824
-99.115069	-501.933664	121.160519	-568.216697	-1.718334	-0.582746	22196.11194
-50.285453	-530.163285	163.886433	-553.720405	-4.007222	-0.582746	22182.37861
-9.848428	-538.555875	256.967886	-505.653753	-1.718334	-0.582746	22184.6675
45.847851	-522.533658	278.330843	-543.80189	-1.718334	0.180217	22198.40083
74.077473	-507.274403	317.241943	-542.275964	-0.192409	0.180217	22202.97861
131.299678	-526.348471	356.153042	-500.313014	-0.192409	-0.582746	22214.42305
170.97374	-495.829962	386.671552	-447.668585	-0.955372	0.180217	22226.63045
225.144095	-484.385521	417.953024	-413.335262	1.333517	0.180217	22185.43046
255.662604	-469.889229	456.101161	-390.446379	-0.192409	0.180217	22214.42305
296.099629	-421.059614	496.538186	-368.32046	3.622405	0.94318	22249.51933
339.588505	-428.689241	509.508552	-321.779733	-0.192409	0.180217	22254.86007
381.551456	-389.015179	515.612254	-266.083453	2.859442	0.94318	22228.91934
398.336636	-333.318899	551.471503	-247.772348	0.570554	-1.345708	22232.73415
429.618108	-286.778172	547.656689	-198.942732	-0.192409	-0.582746	22237.31193
445.640326	-263.88929	547.656689	-150.113117	-1.718334	-0.582746	22215.18601
453.269953	-223.452265	538.501136	-118.068682	-0.955372	0.180217	22221.28971
478.447723	-171.570799	521.715956	-32.616856	-0.192409	0.180217	22231.20823
479.973649	-123.504146	551.471503	12.397946	-0.192409	-0.582746	22215.18601
457.084767	-51.785649	528.582621	25.368312	0.570554	0.180217	22222.81564
463.951431	-27.370841	491.197447	129.894207	-4.770185	-1.345708	22219.00082
464.714394	28.325438	500.353	184.064561	-2.481297	-0.582746	22191.53417
428.855145	41.295805	449.997459	234.420102	-1.718334	0.180217	22209.08231
[truncated: 28,725 more rows]
