# Supplementary material for: Dynamic analysis of slant cracked rotor system considering nonlinear oil film force
Source: PLoS One. 2024 Jan 25;19(1):e0294293. doi: 10.1371/journal.pone.0294293 (PMC10810477; doi:10.1371/journal.pone.0294293)
Supplement: S1 File — These data were measured by two eddy current sensors, model WT0150. (ZIP) [file pone.0294293.s001.zip › 2021.3.18 Test data for plain bearings/2021.3.18 (P=0.2Mpa, Z=8.1g Clockwise162°+4.0g)/700.csv]

1024	30720	7	0	3
8	8	8	8	10	10	1
3	3	3	3	1	1	4
2	1	4	3	0	0	0
0	0	0	0	0.000064	-0.000032	20757.03906
363.319081	-336.299371	495.453398	-187.503358	1.231071	0.251716	22233.49712
389.259814	-297.388272	491.638584	-175.295954	0.468108	-0.511246	22186.19343
402.23018	-262.291986	498.505249	-168.429289	0.468108	0.251716	22187.71935
430.459801	-231.773476	451.964522	-131.044115	-1.057817	1.014679	22208.31935
427.40795	-224.143849	421.446012	-182.162619	-1.82078	-0.511246	22177.03787
434.274615	-189.810526	476.379329	-95.184867	-1.057817	-0.511246	22189.24528
448.007944	-147.847575	446.623783	-60.851543	-1.82078	-1.274209	22217.4749
448.007944	-98.254997	469.512665	27.652134	-1.057817	-0.511246	22210.60823
468.607938	-73.84019	484.771919	88.689153	0.468108	0.251716	22209.08231
451.059795	-31.114276	440.520081	126.074327	0.468108	-0.511246	22210.60823
444.956093	-15.092059	419.157124	155.066911	-0.294855	0.251716	22193.82305
432.74869	47.470886	408.475646	181.007644	2.756996	1.014679	22197.63787
423.593137	78.752358	397.031205	197.029862	2.756996	2.540605	22225.10453
398.415366	117.663457	379.483062	225.259483	2.756996	0.251716	22221.28971
396.889441	129.870861	367.275658	247.385402	3.519959	0.251716	22215.18601
383.156112	159.626408	194.083117	163.459501	2.756996	0.251716	22123.63048
375.526484	216.08565	290.979384	300.029831	1.231071	-0.511246	22217.4749
357.978341	233.633793	236.80903	314.526123	1.994034	1.014679	22212.13416
336.615385	265.678228	229.179403	357.252036	1.994034	0.251716	22199.92676
321.35613	277.885632	185.690527	383.192769	-1.82078	-0.511246	22212.89712
290.83762	316.796732	126.942396	397.689061	-1.057817	-0.511246	22217.4749
291.600583	335.107837	113.209067	423.629795	-1.82078	-0.511246	22227.39341
274.05244	367.152272	71.246116	431.259422	1.231071	1.014679	22232.73415
233.615415	384.700415	39.964644	441.9409	-2.583743	0.251716	22198.40083
203.096906	388.515229	-20.309412	432.022385	-1.82078	0.251716	22208.31935
156.556179	408.35226	-78.29458	425.918683	-0.294855	0.251716	22210.60823
145.111738	443.448546	-177.479736	390.059434	-1.057817	1.014679	22205.2675
129.08952	451.078173	-123.309382	470.170521	0.468108	0.251716	22223.5786
110.015452	464.811503	-109.576053	481.614963	-1.057817	-0.511246	22231.97119
59.659911	467.863354	-144.672338	473.222372	-0.294855	1.014679	22217.4749
51.267321	461.759652	-167.561221	480.852	-1.82078	-0.511246	22181.61565
23.0377	452.604099	-205.709357	471.696447	1.231071	0.251716	22230.44527
-7.48081	452.604099	-227.835277	464.829782	-0.294855	-1.274209	22209.84527
-22.740064	455.65595	-253.77601	476.274223	2.756996	1.777642	22247.99341
-70.806717	445.737434	-301.842662	451.859416	1.994034	0.251716	25.940733
-97.510413	453.367062	-306.420439	430.496459	1.994034	-1.274209	14.496292
-99.799301	434.292993	-341.516725	448.044602	1.994034	-0.511246	9.155553
-132.606698	412.930036	-394.161153	396.163136	1.994034	1.777642	10.681478
-173.806686	409.878186	-380.427824	411.422391	-1.057817	0.251716	9.155553
-191.354829	386.989303	-392.635228	398.452024	0.468108	0.251716	13157.2924
-253.154811	381.648564	-405.605595	348.859446	-1.057817	-0.511246	22182.37861
-272.991842	352.65598	-448.331508	306.133533	-0.294855	0.251716	22203.74157
-288.251097	332.055986	-407.13152	303.844645	-1.057817	0.251716	22214.42305
-300.458501	337.396726	-445.279657	266.459471	-2.583743	-0.511246	22204.50453
-311.902942	314.507843	-475.035204	248.911328	-2.583743	-1.274209	22193.82305
-326.399234	296.196738	-480.375943	191.689123	1.231071	1.014679	22179.32676
-369.88811	257.285638	-449.094471	149.726172	1.231071	1.777642	22190.7712
-359.206631	222.189352	-536.072223	32.992873	-1.057817	0.251716	22209.08231
-378.2807	196.248619	-526.91667	39.096575	-0.294855	0.251716	22210.60823
-394.302917	168.018998	-449.094471	71.903973	-2.583743	-2.037172	22208.31935
-425.584389	142.078265	-440.70188	44.437314	1.231071	1.014679	22223.5786
-424.058464	117.663457	-451.383359	10.103991	-1.057817	0.251716	22215.94897
-428.63624	64.256066	-459.775949	-10.496003	-0.294855	0.251716	22206.79342
-459.15475	72.648656	-381.190787	-53.221916	1.994034	-0.511246	22215.94897
-459.15475	23.819041	-382.716712	-97.473755	3.519959	1.777642	22222.05268
-478.991781	-1.35873	-383.479675	-121.888562	3.519959	2.540605	22236.54897
-446.184383	-8.988357	-368.22042	-198.184836	1.231071	1.014679	22215.94897
-470.599191	-50.951308	-328.546358	-226.414457	0.468108	-1.274209	22197.63787
-460.680675	-92.151295	-310.235252	-229.466308	1.994034	1.014679	22219.00082
-443.132532	-130.299432	-301.842662	-278.295923	1.231071	1.014679	22216.71194
-431.688091	-158.529053	-266.746376	-269.140371	-1.057817	-0.511246	22197.63787
-421.769576	-202.017929	-234.701941	-290.503327	-1.057817	-0.511246	22212.89712
-404.984396	-225.669774	-212.576022	-320.258874	-1.057817	0.251716	22208.31935
-372.176998	-236.351253	-201.894544	-366.799601	0.468108	-0.511246	22180.85269
-365.310333	-272.210501	-169.850109	-395.792185	-2.583743	-0.511246	22201.45268
-332.502936	-312.647526	-135.516786	-427.073657	0.468108	-0.511246	22213.66009
-325.636271	-327.906781	-130.939009	-456.066241	-3.346706	-1.274209	22192.29713
-287.488134	-349.269738	-58.457549	-439.281061	-1.057817	-0.511246	22204.50453
-247.814072	-375.210471	-58.457549	-493.451415	0.468108	0.251716	22226.63045
-228.740003	-393.521576	-22.598301	-479.718086	-0.294855	-0.511246	22218.23786
-188.302978	-431.669713	34.623905	-483.5329	-1.057817	-0.511246	22222.05268
-144.05114	-435.484527	88.794259	-488.110676	2.756996	0.251716	22231.20823
-129.554848	-445.403043	104.053514	-451.488465	1.994034	1.014679	22219.76379
-99.799301	-478.21044	120.838694	-501.081043	-0.294855	-0.511246	22219.00082
-37.236356	-488.891919	176.534974	-490.399564	1.231071	-0.511246	22251.04526
0.91178	-485.840068	213.920148	-449.199576	1.994034	0.251716	22243.41563
23.0377	-494.99562	222.312738	-501.081043	3.519959	1.014679	22231.20823
40.585843	-521.699316	250.542359	-492.688452	1.994034	1.014679	22239.60082
78.73398	-514.832652	261.9868	-490.399564	2.756996	2.540605	22238.07489
101.622862	-492.706732	315.394192	-459.118092	0.468108	0.251716	22216.71194
148.163589	-475.158589	352.779366	-430.888471	-1.82078	-2.037172	22224.34156
185.548763	-491.180807	372.616397	-404.947738	-1.057817	-1.274209	22197.63787
206.148757	-431.669713	382.534913	-349.251458	-1.057817	0.251716	22219.00082
248.87467	-422.51416	422.208975	-334.755166	-0.294855	1.014679	22228.91934
252.689484	-433.958601	436.705267	-331.703315	-3.346706	1.014679	22208.31935
287.78577	-404.203055	436.705267	-315.681098	-1.82078	-0.511246	22196.11194
319.067242	-393.521576	471.801553	-276.007035	0.468108	-0.511246	22206.03046
333.563534	-376.736396	455.779335	-272.955184	-1.057817	-0.511246	22219.00082
368.65982	-327.906781	482.483031	-224.888532	1.994034	1.014679	22207.55638
396.126478	-309.595675	427.549714	-250.066302	2.756996	0.251716	22222.05268
395.363515	-279.840129	509.94969	-164.614476	0.468108	0.251716	22214.42305
425.882025	-240.929029	490.875621	-133.333003	1.994034	1.777642	22209.84527
443.430168	-214.225333	485.534882	-95.184867	1.231071	1.777642	22222.81564
431.222764	-191.336451	489.349696	-55.510804	-0.294855	1.014679	22215.18601
465.556087	-153.951277	513.001541	-0.577487	2.756996	-0.511246	22206.79342
456.400534	-98.254997	489.349696	24.600283	3.519959	1.014679	22245.70452
457.92646	-60.10686	458.831186	70.378047	1.231071	0.251716	22231.20823
463.267199	-47.899457	405.423795	122.259513	0.468108	0.251716	22186.19343
449.53387	-7.462432	428.312677	108.526184	1.231071	-1.274209	22215.18601
431.985727	36.789407	424.497863	174.14098	1.231071	0.251716	22222.81564
415.963509	68.833842	381.77195	184.059495	0.468108	0.251716	22198.40083
402.23018	102.404203	380.246025	229.837259	-0.294855	0.251716	22213.66009
395.363515	132.922712	348.20159	252.726141	-1.057817	-0.511246	22222.81564
386.970925	168.018998	306.238639	244.333551	1.231071	-0.511246	22107.60826
382.393149	209.981948	290.216422	293.926129	0.468108	1.014679	22196.87491
352.637602	210.744911	236.046067	324.444639	-1.82078	-0.511246	22196.87491
332.037608	254.233787	211.63126	324.444639	-0.294855	-0.511246	22189.24528
303.045024	258.048601	138.386837	351.911297	-1.057817	0.251716	22157.96381
312.96354	303.826365	118.549806	371.748328	1.231071	1.014679	22216.71194
298.467248	345.789316	85.742408	393.111285	1.231071	0.251716	22230.44527
287.022807	356.470794	43.779458	382.429807	1.231071	0.251716	22218.23786
242.008005	367.915235	49.883159	430.496459	2.756996	1.014679	22225.86749
226.748751	399.95967	-6.576083	454.911267	0.468108	1.014679	22230.44527
168.00062	420.559664	-56.931624	483.140888	-1.82078	-0.511246	22212.13416
159.60803	447.26336	-81.346431	509.081621	1.231071	0.251716	22227.39341
155.030253	439.633732	-111.864941	483.140888	2.756996	-0.511246	22255.62304
113.830266	451.078173	-130.939009	480.852	2.756996	0.251716	22235.786
84.837682	470.152242	-158.405668	470.933484	-0.294855	-0.511246	22239.60082
33.719178	468.626316	-193.501954	441.177937	2.756996	1.014679	22210.60823
13.882147	458.707801	-216.390836	467.881633	1.231071	0.251716	22219.76379
19.222886	459.470763	-291.924147	454.911267	-0.294855	-0.511246	22223.5786
-33.421543	448.789285	-280.479706	464.06682	0.468108	-0.511246	22228.15638
-49.44376	436.581881	-284.294519	463.303857	1.994034	1.014679	166.325877
-89.117822	432.767068	-316.338954	473.222372	1.994034	0.251716	13.733329
-103.614114	427.426328	-306.420439	457.200155	-0.294855	0.251716	12.970367
-160.83632	406.063372	-351.43524	396.926099	-2.583743	-0.511246	10.681478
-160.83632	409.115223	-365.168569	403.029801	-4.872631	-0.511246	9.918516
-186.777053	394.618931	-388.820414	383.955732	-0.294855	1.014679	8.39259
-224.92519	386.226341	-413.998185	364.118701	-1.057817	0.251716	21975.61571
-271.465917	387.752266	-430.020402	316.815011	-1.82078	0.251716	22196.11194
-272.228879	355.707831	-459.012986	269.511322	1.994034	0.251716	22224.34156
-295.117761	337.396726	-429.257439	222.970595	-0.294855	0.251716	22215.18601
-303.510352	321.374508	-460.538912	225.259483	0.468108	-0.511246	22217.4749
-330.214047	293.90785	-446.805582	239.755775	3.519959	1.014679	22225.86749
-366.073296	260.337489	-451.383359	161.170613	-0.294855	0.251716	22197.63787
-358.443669	234.396756	-465.879651	126.074327	2.756996	1.014679	22212.13416
-370.651072	216.08565	-470.457427	89.452116	2.756996	0.251716	22248.75637
-403.45847	193.196768	-443.753731	89.452116	3.519959	1.014679	22226.63045
-418.717725	156.574557	-433.072253	45.200277	2.756996	0.251716	22194.58602
-425.584389	129.870861	-435.361141	16.207693	0.468108	-1.274209	22226.63045
-442.36957	77.989395	-454.43521	-1.34045	1.994034	1.014679	22219.00082
-454.576973	57.389401	-418.575961	-66.955245	-1.057817	0.251716	22178.5638
-466.021415	29.922743	-368.22042	-90.60709	2.756996	2.540605	22222.81564
-471.362154	-7.462432	-350.672277	-105.103382	0.468108	1.014679	22225.86749
-461.443638	-20.432798	-372.798197	-156.221886	-1.057817	0.251716	22199.92676
-451.525123	-50.951308	-342.279687	-195.132985	0.468108	0.251716	22199.92676
-463.732526	-81.469817	-334.65006	-234.044085	-1.82078	0.251716	22199.16379
-433.214017	-136.403134	-346.094501	-239.384824	1.231071	1.014679	22192.29713
-433.97698	-153.188314	-289.635258	-308.814433	0.468108	0.251716	22170.17121
-424.058464	-194.388302	-282.005631	-315.681098	1.231071	0.251716	22202.21564
-404.984396	-237.114215	-259.116749	-391.214408	0.468108	-1.274209	22192.29713
-366.073296	-217.277184	-278.190817	-405.7107	0.468108	1.014679	22193.06009
-365.310333	-269.15865	-169.087146	-440.044024	1.994034	0.251716	22234.26008
-334.791824	-286.706793	-141.620488	-400.369961	-0.294855	0.251716	22215.94897
-331.739973	-320.277154	-106.524202	-414.866253	-1.057817	-0.511246	22223.5786
-288.251097	-349.269738	-46.250145	-437.755135	-0.294855	0.251716	22229.6823
-252.391848	-370.632694	-33.279779	-440.044024	0.468108	0.251716	22238.83786
-216.5326	-393.521576	9.446134	-476.666235	2.756996	1.014679	22244.17859
-197.458531	-405.72898	9.446134	-508.71067	1.994034	0.251716	22245.70452
-163.888171	-430.143788	71.246116	-491.92549	2.756996	1.014679	22232.73415
-118.110406	-462.188223	91.84611	-504.895856	0.468108	0.251716	22228.91934
-127.265959	-446.166005	78.875743	-550.67362	-0.294855	-0.511246	22228.15638
-73.858568	-459.899335	149.068315	-503.369931	2.756996	0.251716	22220.52675
-21.977102	-497.284509	197.89793	-469.79957	1.231071	0.251716	22222.05268
3.200669	-501.099322	252.068285	-461.40698	0.468108	1.014679	22230.44527
40.585843	-513.306726	266.564577	-448.436614	-0.294855	0.251716	22222.81564
79.496942	-511.780801	310.816415	-437.755135	-1.057817	-0.511246	22198.40083
86.363607	-512.543763	307.001602	-453.777353	0.468108	0.251716	22210.60823
137.48211	-493.469695	333.705298	-429.362545	-0.294855	-0.511246	22211.3712
166.474694	-491.943769	364.98677	-391.977371	-1.82078	-0.511246	22142.70455
206.148757	-455.321558	388.638615	-366.036638	1.231071	0.251716	22220.52675
240.48208	-445.403043	442.046006	-372.903303	1.994034	1.014679	22237.31193
249.637633	-421.751198	405.423795	-350.014421	0.468108	1.014679	22221.28971
287.78577	-415.647496	409.238609	-337.807017	-0.294855	0.251716	22228.15638
309.911689	-392.758614	471.801553	-281.347774	1.231071	0.251716	22231.97119
335.852422	-360.714179	486.297845	-244.725563	3.519959	0.251716	22216.71194
367.896857	-337.062334	500.794137	-189.792246	3.519959	0.251716	22244.94156
405.282031	-292.047532	516.053392	-185.977432	2.756996	-0.511246	22253.33415
383.156112	-272.973464	501.5571	-167.666327	1.231071	0.251716	22215.94897
429.696839	-250.084582	461.883037	-179.87373	1.994034	1.014679	22197.63787
441.14128	-208.884594	485.534882	-118.073749	1.994034	0.251716	22235.02304
438.089429	-187.521637	503.845988	-51.695991	1.231071	0.251716	22209.08231
458.689423	-165.395718	457.305261	-32.621922	0.468108	0.251716	22193.82305
440.378317	-111.225364	463.408963	10.866954	2.756996	1.014679	22225.10453
463.267199	-73.077227	462.646	52.066942	-0.294855	-0.511246	22205.2675
449.53387	-43.32168	450.438596	102.422482	-1.82078	-1.274209	22202.97861
438.089429	-21.195761	424.497863	113.103961	0.468108	1.014679	22214.42305
416.726472	26.870892	398.55713	114.629886	-2.583743	-2.037172	22190.00824
444.956093	52.048662	410.764534	216.10393	-0.294855	1.014679	22195.34898
412.911658	100.115314	387.112689	203.896526	-1.057817	0.251716	22180.08972
397.652404	126.81901	355.068254	225.259483	-1.057817	0.251716	22190.7712
392.311665	164.204184	311.579378	248.911328	-0.294855	-0.511246	22148.80825
383.156112	186.330104	271.905316	289.348353	1.231071	-0.511246	22190.00824
374.763522	192.433806	233.757179	243.570589	1.231071	-0.511246	22202.97861
359.504267	257.285638	162.038682	292.400204	1.231071	0.251716	22205.2675
341.956124	269.493042	183.401638	358.777962	0.468108	1.014679	22215.18601
325.170944	300.774514	173.483123	405.318689	-0.294855	0.251716	22225.86749
306.096875	341.974502	129.994247	415.237204	1.994034	1.014679	22244.94156
266.422813	360.285608	68.957228	428.207571	2.756996	1.014679	22249.51933
251.926521	391.56708	74.297967	443.466826	0.468108	0.251716	22244.94156
235.141341	406.826335	12.497985	461.014969	1.994034	1.014679	22231.20823
206.148757	415.218925	-52.353847	437.363124	1.231071	0.251716	22232.73415
179.445061	415.218925	-90.501984	443.466826	1.231071	0.251716	22229.6823
135.956185	433.53003	-138.568637	481.614963	0.468108	-0.511246	22216.71194
108.489526	438.87077	-121.783456	490.770515	1.231071	-0.511246	22228.15638
88.652495	451.078173	-138.568637	464.829782	1.231071	0.251716	22234.26008
41.348806	466.337428	-160.694556	469.407559	-0.294855	-0.511246	22206.79342
22.274737	450.315211	-188.161214	479.326074	-0.294855	1.014679	22205.2675
6.25252	443.448546	-231.65009	478.563112	0.468108	1.777642	22213.66009
-32.65858	445.737434	-273.613041	449.570528	-1.82078	-1.274209	22193.82305
-50.206723	438.87077	-302.605625	465.592745	-2.583743	-1.274209	262.459181
-68.517829	433.53003	-303.368588	452.622379	0.468108	1.014679	16.022217
-92.932636	422.848552	-327.783395	430.496459	-0.294855	0.251716	10.681478
-121.92522	432.767068	-339.990799	423.629795	-1.057817	-0.511246	12.207404
-162.362245	403.774484	-375.850048	426.681645	1.231071	1.014679	9.918516
-167.702984	416.74485	-406.368557	377.089068	0.468108	0.251716	10.681478
-213.480749	393.093005	-398.73893	373.274254	-0.294855	-1.274209	21641.43803
-231.791854	393.093005	-383.479675	341.229819	3.519959	0.251716	22232.73415
-248.577034	379.359676	-430.020402	319.866862	1.231071	0.251716	22227.39341
-295.880724	352.65598	-434.598179	293.926129	3.519959	1.014679	22232.73415
-276.806656	354.944868	-491.057421	209.237265	2.756996	-0.511246	22034.36384
-314.19183	309.167104	-433.835216	224.49652	1.994034	0.251716	22217.4749
-333.265898	268.730079	-442.227806	205.422452	-0.294855	0.251716	22216.71194
-363.021445	258.048601	-457.487061	107.763221	1.994034	1.777642	22206.03046
-376.754774	234.396756	-458.250023	53.592867	-1.057817	-1.274209	22213.66009
-406.510321	193.196768	-487.242607	73.429898	1.231071	-1.274209	22216.71194
-433.214017	169.544923	-433.072253	46.726203	-0.294855	-0.511246	22202.21564
-421.006613	121.478271	-439.938918	19.259544	-1.057817	-0.511246	22198.40083
-449.999197	103.930128	-436.887067	-18.12563	-1.82078	-1.274209	22186.19343
-465.258452	79.51532	-420.864849	-32.621922	1.231071	1.777642	22202.21564
-488.910297	40.604221	-388.057452	-98.99968	-1.057817	-0.511246	22189.24528
-474.414005	4.744972	-381.190787	-122.651525	-0.294855	0.251716	22192.29713
-467.54734	-13.566133	-399.501893	-146.30337	-0.294855	1.014679	22213.66009
-475.176967	-54.003158	-349.146352	-201.99965	1.231071	1.014679	22199.16379
-465.258452	-82.23278	-346.094501	-234.044085	-1.057817	-0.511246	22200.68972
-440.843644	-115.040177	-314.050066	-256.932967	0.468108	-1.274209	22219.00082
-451.525123	-163.869793	-265.983414	-285.162588	0.468108	1.014679	22209.84527
-437.028831	-169.210532	-269.798227	-298.132955	-0.294855	-0.511246	22193.06009
-395.828843	-209.647557	-216.390836	-311.866284	1.994034	-1.274209	22231.20823
-376.754774	-210.41052	-182.057513	-340.095905	0.468108	0.251716	22232.73415
-387.436253	-258.477172	-172.138997	-370.614415	1.231071	0.251716	22231.20823
-346.236265	-281.366054	-125.59827	-386.636632	1.231071	-0.511246	22235.786
-317.243681	-308.06975	-119.494568	-404.184775	-0.294855	1.014679	22164.06751
-294.354799	-328.669744	-82.872357	-434.703284	1.231071	1.014679	22212.89712
-270.702954	-364.528992	-57.694586	-453.777353	-0.294855	-0.511246	22222.81564
-240.947407	-387.417875	-2.761269	-481.244011	-0.294855	-0.511246	22231.97119
-224.92519	-406.491943	-2.761269	-528.547701	-0.294855	0.251716	22215.18601
-176.095574	-429.380825	31.572054	-505.658819	0.468108	1.014679	22225.10453
-141.762251	-440.062303	97.949812	-476.666235	-1.057817	0.251716	22210.60823
-98.273375	-452.269707	126.942396	-486.584751	-1.057817	0.251716	22199.16379
-89.880785	-479.736366	120.838694	-504.132894	-2.583743	-0.511246	22193.06009
-28.080804	-484.314142	156.697943	-510.236595	-0.294855	0.251716	22215.18601
0.148818	-488.891919	230.705328	-465.984757	0.468108	0.251716	22214.42305
42.111768	-500.33636	242.912732	-481.244011	1.231071	1.014679	22221.28971
69.578427	-493.469695	291.742347	-459.881055	0.468108	0.251716	22230.44527
98.571011	-481.262291	328.364558	-459.118092	-1.057817	-1.274209	22224.34156
138.245073	-498.810434	332.942335	-427.83662	0.468108	0.251716	22220.52675
152.741365	-489.654881	361.934919	-426.310694	-0.294855	1.014679	22210.60823
193.941353	-453.795633	393.979354	-366.036638	-0.294855	-0.511246	22243.41563
227.511713	-437.010452	406.186758	-345.436644	2.756996	0.251716	22243.41563
247.348744	-430.906751	420.68305	-383.584781	2.756996	1.014679	22243.41563
264.896887	-432.432676	432.127491	-292.792215	0.468108	-0.511246	22235.786
303.045024	-394.284539	461.120075	-282.110737	1.231071	0.251716	22230.44527
324.407981	-379.025284	476.379329	-237.095936	1.231071	1.777642	22229.6823
361.793155	-350.795663	483.245994	-223.362606	-0.294855	-0.511246	22224.34156
381.630186	-311.121601	503.083025	-198.947799	0.468108	-0.511246	22208.31935
387.733888	-274.499389	498.505249	-176.058917	2.756996	1.014679	22225.86749
391.548702	-251.610507	428.312677	-163.08855	-1.057817	-0.511246	22201.45268
419.778323	-224.906812	474.853404	-151.644109	-1.057817	-1.274209	22186.19343
435.037578	-200.492004	508.423764	-82.2145	-2.583743	0.251716	22196.87491
437.326466	-155.477202	485.534882	-22.703407	-2.583743	-1.274209	22210.60823
456.400534	-147.847575	459.594149	-13.547854	0.468108	-0.511246	22175.51195
455.637572	-105.884625	451.964522	23.83732	-1.057817	-1.274209	22193.82305
438.852391	-58.580935	467.986739	78.007675	-0.294855	0.251716	22216.71194
432.74869	-12.040208	422.971938	110.05211	1.231071	1.777642	22192.29713
445.719056	19.241264	391.690466	137.518768	1.994034	1.014679	22209.08231
444.956093	58.915327	389.401577	168.037278	0.468108	-0.511246	22213.66009
429.696839	82.567171	384.060838	200.844675	-0.294855	-0.511246	22179.32676
415.963509	115.374569	362.697882	228.311334	1.231071	1.014679	22203.74157
396.126478	156.574557	316.920117	283.244651	4.282922	1.014679	22231.20823
382.393149	189.381955	313.105304	299.266868	1.994034	1.014679	22216.71194
366.370931	200.063433	272.668279	316.052049	0.468108	0.251716	22207.55638
360.26723	238.21157	249.016434	310.711309	-0.294855	-0.511246	22219.76379
335.089459	261.863415	158.223868	358.777962	1.994034	0.251716	22205.2675
323.645018	293.90785	183.401638	383.955732	0.468108	0.251716	22219.76379
309.148726	324.426359	107.868327	406.844614	0.468108	0.251716	22229.6823
280.156142	355.707831	113.972029	425.15572	-1.057817	-2.037172	22226.63045
277.867254	387.752266	83.45352	426.681645	1.231071	0.251716	22219.76379
255.741335	405.300409	23.179464	454.911267	-1.057817	-0.511246	22228.91934
195.467278	399.95967	-20.309412	454.911267	-3.346706	-0.511246	22206.03046
171.815434	407.589297	-72.190878	453.385341	-0.294855	-0.511246	22200.68972
135.193222	442.685583	-133.227897	467.118671	-1.82078	0.251716	22208.31935
100.096936	461.759652	-130.939009	465.592745	-0.294855	0.251716	22219.76379
95.51916	454.130024	-138.568637	455.674229	-0.294855	-0.511246	22208.31935
58.896948	464.04854	-178.242699	454.148304	0.468108	1.014679	22219.76379
49.741396	461.759652	-191.213065	468.644596	1.994034	1.014679	22230.44527
13.119184	462.522614	-254.538973	429.733496	1.231071	1.777642	22215.18601
-14.347474	441.159658	-269.798227	469.407559	0.468108	0.251716	22226.63045
-37.236356	431.241142	-262.931563	438.889049	1.994034	0.251716	7458.723716
-73.858568	448.789285	-301.842662	445.755714	2.756996	1.014679	19.837031
-83.014121	441.159658	-330.072284	460.252006	2.756996	0.251716	14.496292
-120.399295	435.055956	-352.198203	439.652012	0.468108	0.251716	9.918516
-175.332612	429.715217	-391.872265	428.970534	1.994034	1.014679	12.207404
-174.569649	399.196707	-378.901899	371.748328	0.468108	0.251716	9.918516
-205.851121	385.463378	-394.161153	385.481658	2.756996	1.777642	19164.09803
-227.977041	380.122639	-409.420408	333.600192	1.231071	0.251716	22180.08972
-257.732587	361.811533	-426.205588	325.207601	0.468108	-0.511246	22212.89712
-275.28073	357.233757	-415.52411	302.318719	0.468108	-0.511246	22225.86749
-291.302948	320.611545	-467.405576	255.777992	1.231071	1.014679	22129.73418
-307.325165	312.981918	-447.568545	216.10393	-1.82078	0.251716	22190.00824
-356.917743	266.441191	-483.427794	186.348383	-1.057817	0.251716	22202.21564
-364.54737	235.159719	-462.8278	158.881725	-1.057817	1.014679	22199.16379
-372.176998	209.981948	-475.035204	90.978041	1.231071	0.251716	22177.03787
-378.2807	181.752327	-465.116688	58.170644	-1.82078	0.251716	22211.3712
-408.036247	164.967147	-433.835216	58.933606	1.231071	0.251716	22219.76379
-413.376986	142.078265	-433.835216	36.807687	-0.294855	0.251716	22196.11194
-441.606607	105.456054	-435.361141	7.05214	0.468108	0.251716	22202.21564
-459.15475	81.804209	-411.709296	-21.177481	1.994034	0.251716	22209.08231
-456.102899	52.048662	-385.005601	-93.658941	-0.294855	0.251716	22193.82305
-476.702893	19.241264	-446.04262	-129.51819	1.994034	1.014679	22211.3712
-459.15475	-4.410581	-421.627812	-128.755227	4.282922	0.251716	22238.83786
-461.443638	-28.062425	-343.805613	-164.614476	1.231071	-0.511246	22222.05268
-454.576973	-70.025376	-330.072284	-208.866314	1.231071	0.251716	22221.28971
-461.443638	-89.862407	-320.916731	-228.703346	-0.294855	-0.511246	22230.44527
-451.525123	-129.536469	-280.479706	-271.429259	1.231071	0.251716	22190.00824
-425.584389	-179.129047	-251.487122	-308.814433	-1.057817	-0.511246	22197.63787
-414.902911	-206.595706	-249.961196	-326.362576	0.468108	-0.511246	22209.84527
-405.747358	-223.380886	-197.316767	-352.303309	1.231071	0.251716	22209.84527
-385.910327	-260.76606	-168.324183	-351.540346	-0.294855	-1.274209	22225.10453
-375.991812	-269.921613	-133.227897	-399.606999	-1.057817	-0.511246	22231.20823
-334.791824	-303.491973	-118.731605	-413.340328	-1.057817	-0.511246	22171.69713
-311.139979	-330.958632	-86.68717	-475.903272	-1.057817	-0.511246	22205.2675
-270.702954	-378.262322	-57.694586	-469.79957	-0.294855	-0.511246	22211.3712
-269.939991	-399.625278	-33.279779	-449.199576	-1.82078	0.251716	22201.45268
-223.399264	-414.12157	-5.81312	-498.029192	-0.294855	-0.511246	22213.66009
-179.147425	-438.536378	17.838724	-501.844005	0.468108	0.251716	22233.49712
-141.762251	-440.825266	74.297967	-504.895856	1.231071	1.014679	22219.00082
-116.584481	-450.743782	129.994247	-479.718086	0.468108	-0.511246	22223.5786
-55.547462	-472.106738	142.201651	-478.19216	1.994034	2.540605	22231.97119
-62.414127	-467.528962	183.401638	-482.006974	1.231071	-0.511246	22216.71194
7.778445	-492.706732	236.80903	-510.999558	5.045884	0.251716	22245.70452
22.274737	-498.047471	254.357173	-517.10326	1.994034	-0.511246	22253.33415
43.637694	-484.314142	270.37939	-478.19216	1.231071	1.014679	22240.36378
96.282123	-489.654881	327.601596	-426.310694	-0.294855	0.251716	22227.39341
119.171005	-495.758583	350.490478	-431.651434	0.468108	0.251716	22238.83786
146.637663	-485.077105	328.364558	-429.362545	-1.057817	-0.511246	22224.34156
190.889502	-462.951185	374.142323	-401.895887	-0.294855	0.251716	22217.4749
219.882086	-460.662297	415.34231	-359.932936	-1.82078	-0.511246	22228.15638
253.452446	-438.536378	413.053422	-317.969986	2.756996	1.014679	22230.44527
247.348744	-420.988235	435.942304	-323.310725	-1.057817	-1.274209	22216.71194
298.467248	-409.543794	444.334894	-287.451476	-0.294855	0.251716	22221.28971
309.911689	-401.914167	477.142292	-277.532961	-1.82078	0.251716	22210.60823
354.92649	-361.477141	461.120075	-253.881116	-2.583743	-1.274209	22199.16379
378.578335	-322.566042	491.638584	-192.844097	-0.294855	1.014679	22194.58602
383.156112	-291.28457	481.720069	-182.162619	-0.294855	0.251716	22215.18601
408.333882	-279.077166	499.268211	-159.273736	3.519959	1.777642	22215.18601
428.170913	-240.929029	483.245994	-146.30337	1.994034	0.251716	22211.3712
437.326466	-210.41052	500.031174	-98.236717	0.468108	0.251716	22224.34156
447.244982	-171.49942	497.742286	-37.199699	0.468108	0.251716	22212.89712
455.637572	-131.062395	476.379329	-15.836742	0.468108	0.251716	22164.06751
460.215348	-100.543885	464.934888	38.333612	-0.294855	0.251716	22202.97861
434.274615	-50.951308	487.060808	60.459532	3.519959	1.014679	22226.63045
446.482019	-16.617984	419.157124	90.978041	2.756996	0.251716	22214.42305
444.956093	22.293115	454.25341	168.037278	3.519959	1.777642	22225.10453
437.326466	53.574587	419.920087	178.718756	1.231071	0.251716	22217.4749
425.882025	84.85606	381.008987	226.785408	1.994034	-0.511246	22209.84527
399.178329	104.693091	376.431211	222.207632	-1.057817	-0.511246	22208.31935
380.867223	134.448638	332.179372	257.303918	1.994034	1.777642	22190.7712
378.578335	181.752327	306.238639	280.1928	1.231071	1.014679	22210.60823
362.556118	202.352321	291.742347	311.474272	2.756996	1.777642	22219.00082
338.904273	238.21157	189.50534	298.503906	0.468108	-0.511246	22182.37861
329.74872	242.789346	212.394222	345.044633	0.468108	0.251716	22195.34898
307.622801	290.855999	129.231284	332.074266	-2.583743	0.251716	22211.3712
296.941322	312.218955	109.394253	356.489074	-1.057817	-1.274209	22210.60823
308.385763	341.211539	107.105365	423.629795	-0.294855	1.014679	22207.55638
254.215409	374.018937	79.638706	427.444608	-1.057817	-1.274209	22221.28971
245.059856	374.7819	69.720191	435.074236	-0.294855	-1.274209	22231.97119
212.252459	416.74485	-29.464965	441.177937	1.994034	1.014679	22222.05268
174.104322	422.848552	-50.827922	466.355708	3.519959	1.777642	22231.20823
164.185806	436.581881	-81.346431	485.429776	1.231071	1.014679	22230.44527
125.274707	451.841136	-127.124196	455.674229	-1.057817	-2.037172	22215.18601
122.985818	425.900403	-201.894544	408.37054	2.756996	-1.274209	22083.19346
77.208054	473.204093	-150.013078	449.570528	0.468108	-0.511246	22252.57118
56.60806	463.285577	-253.013047	410.659428	1.994034	0.251716	22230.44527
21.511774	460.996689	-238.516755	460.252006	1.231071	0.251716	22231.97119
-0.614145	466.337428	-246.909345	473.985335	0.468108	0.251716	22243.41563
-33.421543	442.685583	-265.983414	454.148304	-1.057817	-1.274209	13231.29978
-68.517829	423.611515	-294.213035	471.696447	-1.057817	-1.274209	22.888882
-76.147456	436.581881	-329.309321	458.72608	-0.294855	-0.511246	12.207404
-118.110406	428.189291	-344.568576	458.72608	1.231071	0.251716	12.970367
-142.525214	417.507813	-359.064868	430.496459	-1.057817	-0.511246	10.681478
-160.83632	404.537446	-390.34634	356.489074	-3.346706	-0.511246	11.444441
-198.984457	390.804117	-368.22042	380.140919	-1.057817	1.014679	8497.878964
-215.006674	377.833751	-439.938918	325.970564	-1.057817	0.251716	22146.51936
-250.865923	385.463378	-403.316706	326.733527	0.468108	-0.511246	22205.2675
-266.88814	359.522645	-420.101887	297.740943	1.231071	-0.511246	22199.92676
-284.436283	338.922651	-444.516694	258.829843	-1.057817	0.251716	22187.71935
-322.58442	322.137471	-444.516694	249.674291	1.994034	1.014679	22204.50453
-347.76219	288.56711	-465.879651	204.659489	1.994034	1.014679	22207.55638
-363.021445	247.367123	-462.064837	158.118762	0.468108	1.777642	22217.4749
-375.228849	217.611576	-449.094471	129.889141	-1.82078	-1.274209	22201.45268
-388.199215	214.559725	-465.116688	80.296563	1.231071	1.014679	22192.29713
-414.139948	187.093066	-464.353725	71.14101	1.994034	0.251716	22238.07489
-433.214017	140.552339	-465.116688	-27.281183	1.994034	0.251716	22203.74157
-446.184383	113.085681	-440.70188	-16.599705	0.468108	-1.274209	22206.79342
-443.132532	95.537538	-426.205588	-9.73304	0.468108	0.251716	22220.52675
-440.080681	52.048662	-404.079669	-47.118214	0.468108	0.251716	22217.4749
-482.806595	39.078295	-394.161153	-115.78486	-2.583743	-0.511246	22204.50453
-451.525123	-15.855022	-360.590793	-98.236717	-0.294855	0.251716	22200.68972
-475.93993	-27.299463	-360.590793	-153.170035	-1.057817	-0.511246	22215.18601
-452.288085	-55.529084	-352.198203	-181.399656	-1.82078	-0.511246	22216.71194
-453.814011	-115.80314	-326.25747	-247.777414	1.994034	-0.511246	22170.93417
-454.576973	-130.299432	-320.916731	-272.955184	-1.82078	-1.274209	22183.90454
-446.947346	-163.869793	-291.924147	-375.192191	-1.057817	0.251716	22192.29713
-433.97698	-201.254967	-329.309321	-370.614415	-1.057817	1.014679	22167.88232
-411.85106	-231.010513	-261.405637	-391.977371	-1.057817	-0.511246	22204.50453
-375.228849	-245.506805	-170.613072	-364.510713	1.994034	1.014679	22226.63045
-378.2807	-281.366054	-158.405668	-396.555148	1.994034	-0.511246	22215.94897
-344.710339	-314.936415	-136.279748	-400.369961	-1.057817	-0.511246	22198.40083
-326.399234	-335.536408	-97.368649	-446.910688	-1.057817	0.251716	22228.15638
-298.932575	-348.506775	-56.168661	-451.488465	-3.346706	-1.274209	22210.60823
-253.917774	-377.499359	-58.457549	-483.5329	-1.057817	0.251716	22222.81564
-208.140009	-395.810465	-12.679785	-488.873639	2.756996	1.014679	22258.67489
-181.436314	-402.677129	3.342432	-483.5329	3.519959	1.014679	22238.83786
-166.940022	-428.617862	48.357234	-535.414366	1.994034	1.014679	22238.83786
-109.717816	-437.010452	103.290551	-524.732887	-0.294855	-1.274209	22239.60082
-75.384493	-471.343776	133.80906	-496.503266	0.468108	0.251716	22227.39341
-61.651164	-469.054887	178.060899	-491.162527	-0.294855	0.251716	22219.76379
-12.821549	-485.840068	205.527558	-485.058825	0.468108	1.014679	22228.15638
34.482141	-488.128956	263.512726	-471.325496	1.231071	-0.511246	22222.81564
47.452507	-488.891919	281.823831	-438.518098	-0.294855	1.014679	22223.5786
88.652495	-495.758583	310.053453	-444.6218	1.231071	0.251716	22231.20823
110.015452	-491.943769	343.623813	-434.703284	-1.82078	0.251716	22212.89712
150.452477	-491.180807	374.142323	-413.340328	-0.294855	0.251716	22197.63787
167.237657	-488.891919	393.979354	-412.577365	1.231071	1.014679	22217.4749
203.859868	-484.314142	336.757149	-417.155142	-1.057817	-1.274209	22214.42305
242.008005	-444.64008	390.16454	-369.851452	-1.82078	-0.511246	22206.79342
261.845036	-427.091937	446.623783	-335.518129	0.468108	-0.511246	22228.15638
288.548732	-408.780831	451.964522	-308.814433	-0.294855	1.014679	22232.73415
309.911689	-394.284539	446.623783	-282.110737	-0.294855	-0.511246	22217.4749
353.400565	-360.714179	480.957106	-235.57001	1.231071	0.251716	22227.39341
389.259814	-337.062334	472.564516	-187.503358	1.231071	0.251716	22202.97861
387.733888	-297.388272	487.060808	-209.629277	0.468108	0.251716	22183.14158
406.807957	-287.469756	462.646	-181.399656	1.994034	0.251716	22242.65267
404.519068	-221.091998	486.297845	-126.466339	1.231071	0.251716	22237.31193
445.719056	-204.306818	496.979323	-121.888562	1.231071	0.251716	22194.58602
435.800541	-165.395718	499.268211	-53.984879	1.994034	-0.511246	22225.10453
440.378317	-161.580904	481.720069	-31.858959	1.994034	1.014679	22202.97861
451.059795	-92.914258	484.008957	23.83732	-1.057817	1.014679	22199.92676
434.274615	-64.684637	466.460814	76.481749	1.231071	0.251716	22211.3712
432.74869	-53.240196	419.157124	125.311364	-1.057817	-0.511246	22222.05268
433.511652	-7.462432	442.046006	134.466917	-1.82078	-0.511246	22206.03046
428.933876	36.789407	401.608981	158.118762	-1.057817	0.251716	22194.58602
406.044994	63.493103	410.001571	202.370601	-1.057817	-0.511246	22197.63787
403.756106	97.063463	322.260857	195.503936	0.468108	-0.511246	22178.5638
420.541286	133.685675	302.423825	223.733557	-1.057817	-1.274209	22163.30454
393.074627	172.596774	290.979384	219.918744	-1.057817	0.251716	22199.92676
374.763522	203.115284	278.77198	287.822427	-1.82078	0.251716	22203.74157
361.793155	236.685644	259.697912	331.311303	-1.057817	-0.511246	22209.08231
356.452416	246.60416	236.046067	351.148335	-1.057817	-0.511246	22226.63045
322.882055	284.752297	176.534974	369.45944	1.994034	1.014679	22229.6823
306.859838	314.507843	133.046098	406.081652	2.756996	2.540605	22224.34156
280.919105	344.26339	120.838694	419.814981	-1.057817	-0.511246	22228.15638
276.341328	362.574496	69.720191	437.363124	1.231071	-0.511246	22247.23045
240.48208	385.463378	38.438718	433.54831	1.231071	1.014679	22239.60082
219.119123	414.455962	-34.805704	439.652012	4.282922	1.014679	22246.46748
197.756167	405.300409	-75.242729	437.363124	1.994034	0.251716	22244.17859
171.815434	431.241142	-71.427916	481.614963	0.468108	0.251716	22228.91934
135.956185	443.448546	-104.235313	477.037186	1.994034	1.014679	22227.39341
109.252489	458.707801	-127.124196	445.755714	-1.82078	0.251716	22085.48235
76.445091	457.181875	-146.198264	476.274223	-0.294855	-0.511246	22215.18601
62.711762	454.892987	-171.376034	457.200155	-1.82078	-0.511246	22225.86749
12.356222	433.53003	-204.946395	461.777931	0.468108	0.251716	22231.97119
5.489557	449.552248	-259.879712	461.777931	-1.057817	1.014679	22200.68972
-36.473394	438.87077	-254.538973	473.985335	-1.057817	0.251716	22205.2675
-52.495611	441.159658	-314.813029	441.9409	-1.82078	-1.274209	70.955535
-69.280791	447.26336	-365.168569	429.733496	-1.82078	0.251716	15.259255
-97.510413	435.818919	-359.82783	441.177937	-0.294855	0.251716	11.444441
-137.184475	416.74485	-368.22042	408.37054	1.231071	0.251716	11.444441
-162.362245	415.981887	-359.82783	392.348322	-0.294855	-1.274209	9.918516
-184.488165	415.218925	-377.375973	361.06685	-1.057817	0.251716	11.444441
-192.117792	392.330043	-400.264855	356.489074	1.231071	0.251716	22110.66012
-246.288146	375.544862	-439.175955	347.333521	-0.294855	-0.511246	22199.92676
-256.969625	369.44116	-423.9167	309.948347	-0.294855	-0.511246	22212.89712
-263.836289	344.26339	-446.805582	283.244651	2.756996	-0.511246	22238.07489
-291.302948	326.715247	-442.227806	257.303918	-0.294855	-0.511246	22214.42305
-301.221463	280.17452	-516.998154	143.62247	1.994034	1.014679	22194.58602
-345.473302	274.070818	-491.820384	109.289147	3.519959	1.777642	22226.63045
-372.939961	235.159719	-415.52411	100.133594	-0.294855	-0.511246	22215.18601
-372.939961	214.559725	-455.961135	89.452116	-0.294855	-0.511246	22199.92676
-388.199215	188.618992	-455.198172	76.481749	-0.294855	0.251716	22213.66009
-432.451054	149.707892	-446.04262	22.311395	2.756996	1.014679	22212.13416
-437.028831	128.344936	-430.783365	13.918805	-0.294855	-0.511246	22206.03046
-445.421421	102.404203	-441.464843	-36.436736	1.231071	-0.511246	22188.48232
-457.628824	62.73014	-397.213004	-48.64414	-1.057817	1.014679	22194.58602
-488.910297	29.15978	-397.213004	-111.207084	-0.294855	-1.274209	22181.61565
-465.258452	-20.432798	-411.709296	-110.444121	-1.057817	0.251716	22172.4601
-455.339936	-41.795755	-372.035234	-177.584842	-3.346706	-0.511246	22193.82305
-445.421421	-65.4476	-382.716712	-272.192222	2.756996	0.251716	22199.16379
-456.865862	-84.521668	-327.020433	-253.118153	0.468108	-0.511246	22206.79342
-453.051048	-121.143879	-294.975998	-253.118153	1.231071	-0.511246	22209.08231
-436.265868	-141.743873	-284.294519	-274.48111	1.231071	0.251716	22206.79342
-417.191799	-179.89201	-271.324153	-295.844066	-0.294855	-0.511246	22206.03046
-403.45847	-204.306818	-207.998246	-318.732948	-0.294855	0.251716	22228.15638
-379.806625	-231.773476	-186.635289	-350.777383	1.994034	-0.511246	22238.07489
-362.258482	-266.869762	-159.16863	-368.325526	3.519959	0.251716	22247.99341
-350.051078	-305.017899	-108.050127	-396.555148	1.231071	-0.511246	22240.36378
-306.562202	-310.358638	-95.079761	-420.969955	1.231071	0.251716	22224.34156
-299.695538	-371.395657	-69.90199	-462.169943	-0.294855	0.251716	22232.73415
-258.49555	-362.240104	-39.383481	-449.962539	-1.057817	-0.511246	22228.91934
-236.369631	-408.780831	-9.627934	-450.725502	-1.057817	-0.511246	22212.13416
-205.851121	-413.358608	19.36465	-489.636602	-0.294855	1.014679	22223.5786
-162.362245	-446.166005	82.690557	-501.081043	-0.294855	1.014679	22232.73415
-140.236326	-458.373409	77.349818	-492.688452	-1.82078	-1.274209	22217.4749
-88.35486	-469.054887	100.2387	-500.31808	-1.057817	1.014679	22204.50453
-64.703015	-480.499328	155.172017	-499.555117	-3.346706	-0.511246	22211.3712
-29.606729	-520.173391	183.401638	-510.999558	-0.294855	1.014679	22204.50453
17.696961	-526.277093	189.50534	-492.688452	-1.057817	0.251716	22205.2675
23.800663	-484.314142	271.142353	-455.303278	0.468108	1.014679	22219.00082
76.445091	-501.099322	262.749763	-483.5329	-1.057817	-1.274209	22220.52675
107.726564	-491.180807	279.534943	-484.295862	-0.294855	-0.511246	22172.4601
143.585812	-478.973403	358.883068	-406.473663	0.468108	1.014679	22228.91934
181.733949	-482.025254	344.386776	-398.844036	-0.294855	-0.511246	22227.39341
204.622831	-446.928968	354.305291	-388.162558	-0.294855	-0.511246	22220.52675
242.008005	-440.062303	401.608981	-372.14034	1.231071	0.251716	22245.70452
259.556148	-431.669713	410.001571	-339.332942	1.994034	-0.511246	22252.57118
288.548732	-391.995651	453.490447	-316.44406	0.468108	-1.274209	22232.73415
303.045024	-385.128986	436.705267	-306.525545	0.468108	0.251716	22241.88971
336.615385	-367.580843	482.483031	-236.332973	1.994034	1.014679	22233.49712
368.65982	-339.351222	501.5571	-209.629277	1.994034	1.777642	22217.4749
383.919074	-324.091967	451.964522	-239.384824	0.468108	1.014679	22201.45268
405.282031	-296.625309	496.216361	-160.036699	-2.583743	-1.274209	22217.4749
411.385733	-256.188284	500.031174	-134.095966	-0.294855	-1.274209	22214.42305
444.956093	-207.358669	490.112659	-109.681159	-0.294855	-1.274209	22218.23786
440.378317	-173.025345	488.586733	-67.718208	0.468108	0.251716	22208.31935
430.459801	-148.610538	462.646	-13.547854	-2.583743	-1.274209	22175.51195
443.430168	-111.225364	476.379329	6.289177	-0.294855	1.014679	22194.58602
458.689423	-72.314264	432.127491	15.44473	-0.294855	0.251716	22173.22306
441.904242	-47.899457	423.734901	80.296563	-4.109668	-0.511246	22181.61565
429.696839	-25.010574	435.942304	79.5336	1.994034	0.251716	22206.03046
431.985727	21.530152	426.023789	139.807656	0.468108	-1.274209	22214.42305
424.356099	65.781991	404.660832	197.792824	-1.057817	0.251716	22197.63787
415.200547	89.433836	377.194174	218.392818	1.994034	1.014679	22213.66009
398.415366	124.530122	353.542329	245.096514	1.994034	0.251716	22214.42305
393.074627	146.656041	344.386776	273.326135	0.468108	-0.511246	22183.90454
392.311665	203.115284	291.742347	296.215017	3.519959	1.014679	22224.34156
372.474633	236.685644	263.512726	294.689092	1.994034	0.251716	22228.15638
355.689453	247.367123	247.490508	341.229819	1.994034	0.251716	22239.60082
348.059826	266.441191	204.001632	361.06685	1.231071	0.251716	22234.26008
335.852422	312.218955	155.172017	396.926099	1.231071	0.251716	22238.07489
311.437614	321.374508	142.201651	398.452024	-1.82078	-1.274209	22221.28971
274.05244	354.181906	55.986861	385.481658	1.231071	1.014679	22219.00082
262.607999	384.700415	59.038712	441.9409	0.468108	1.014679	22229.6823
246.585782	380.122639	17.075762	465.592745	-1.057817	-0.511246	22228.91934
205.385794	419.033738	-23.361263	473.222372	-0.294855	0.251716	22217.4749
177.156173	437.344844	-56.168661	458.72608	-4.109668	-2.037172	22211.3712
136.719148	448.789285	-105.761239	470.170521	-1.82078	-1.274209	22206.79342
108.489526	437.344844	-130.939009	460.252006	-1.057817	0.251716	22136.60085
80.259905	453.367062	-164.50937	426.681645	-1.057817	0.251716	22205.2675
39.059917	459.470763	-240.042681	408.37054	-1.057817	0.251716	22216.71194
36.008066	446.500397	-282.005631	403.029801	1.231071	0.251716	22212.89712
-18.162288	444.974471	-297.264886	440.414975	-1.057817	-0.511246	22223.5786
-26.554878	451.078173	-274.376004	451.859416	-0.294855	0.251716	22234.26008
-37.236356	443.448546	-273.613041	478.563112	1.994034	1.777642	518.814661
-54.021537	436.581881	-321.679693	468.644596	1.231071	0.251716	16.022217
-68.517829	429.715217	-349.146352	438.889049	2.756996	0.251716	12.207404
-114.295593	424.374478	-369.746346	416.76313	2.756996	1.014679	11.444441
-155.495581	420.559664	-374.324122	414.474242	1.231071	0.251716	10.681478
-175.332612	398.433744	-380.427824	376.326105	0.468108	-0.511246	9.918516
-189.065941	401.485595	-368.983383	350.385372	1.231071	-0.511246	21951.2009
-232.554817	384.700415	-420.864849	332.074266	0.468108	1.014679	22206.79342
-250.865923	365.626347	-439.938918	297.740943	-0.294855	0.251716	22219.76379
-275.28073	338.159688	-422.390775	290.111316	-0.294855	0.251716	22195.34898
-299.695538	329.767098	-435.361141	264.933545	0.468108	0.251716	22216.71194
-322.58442	306.115253	-448.331508	217.629856	0.468108	0.251716	22222.05268
-342.421451	270.256005	-454.43521	177.192831	1.994034	1.014679	22193.82305
-362.258482	226.004166	-450.620396	152.778023	-0.294855	0.251716	22193.82305
-376.754774	202.352321	-461.301874	96.31878	-2.583743	0.251716	22209.84527
-415.665874	177.174551	-463.590763	58.170644	-1.057817	-2.037172	22167.11936
-431.688091	147.419004	-456.724098	63.511383	-0.294855	-0.511246	22187.71935
-432.451054	127.581973	-451.383359	8.578066	1.994034	1.777642	22210.60823
-456.865862	106.219016	-449.857433	-40.251549	-0.294855	0.251716	22202.97861
-450.76216	75.700507	-471.22039	-112.733009	2.756996	1.014679	22205.2675
-462.969564	42.130146	-385.768563	-63.140432	-0.294855	0.251716	22221.28971
-462.206601	10.848674	-389.583377	-110.444121	0.468108	0.251716	22215.94897
-466.021415	-0.595767	-389.583377	-119.599674	1.994034	1.014679	22201.45268
-456.102899	-43.32168	-352.961166	-182.162619	-0.294855	-1.274209	22209.08231
-457.628824	-78.417966	-321.679693	-217.258904	3.519959	1.777642	22234.26008
-448.473272	-116.566103	-299.553774	-259.984818	1.994034	0.251716	22201.45268
-443.132532	-151.662389	-324.731544	-300.421843	2.756996	0.251716	22212.13416
-415.665874	-155.477202	-291.924147	-334.755166	1.231071	-0.511246	22215.18601
-409.562172	-214.225333	-257.590824	-333.992203	1.231071	0.251716	22215.18601
-396.591805	-227.1957	-230.124165	-388.162558	0.468108	0.251716	22223.5786
-381.332551	-258.477172	-198.07973	-401.132924	-0.294855	0.251716	22232.73415
-354.628855	-279.077166	-124.072345	-401.132924	-1.057817	-0.511246	22214.42305
-328.688122	-331.721595	-107.287164	-419.44403	-1.057817	0.251716	22225.10453
-296.643687	-347.743812	-71.427916	-442.332912	-1.82078	1.014679	22216.71194
-279.095544	-375.210471	-57.694586	-464.458831	-1.057817	1.014679	22193.82305
-256.969625	-396.573427	-39.383481	-480.481049	-1.82078	-0.511246	22207.55638
-221.873339	-414.12157	14.786874	-507.184744	0.468108	0.251716	22219.76379
-172.280761	-425.566011	55.223899	-515.577335	0.468108	0.251716	22203.74157
-139.473363	-450.743782	63.616489	-510.999558	1.231071	0.251716	22222.81564
-127.265959	-467.528962	107.868327	-555.251397	2.756996	1.014679	22230.44527
-76.147456	-475.158589	110.157216	-570.510652	0.468108	0.251716	22218.23786
-24.26599	-492.706732	204.001632	-491.92549	0.468108	0.251716	22221.28971
-0.614145	-497.284509	249.779396	-460.644018	-0.294855	-1.274209	22229.6823
26.852514	-491.943769	279.534943	-445.384763	1.994034	0.251716	22226.63045
71.867315	-477.447477	310.053453	-437.755135	2.756996	0.251716	22245.70452
95.51916	-479.736366	302.423825	-500.31808	1.994034	0.251716	22103.79345
138.245073	-482.025254	335.994186	-414.103291	1.994034	0.251716	22239.60082
177.919135	-478.21044	367.275658	-414.103291	1.231071	0.251716	22231.97119
205.385794	-466.003036	373.37936	-372.14034	-0.294855	-0.511246	22230.44527
231.326527	-444.64008	416.868236	-383.584781	0.468108	0.251716	22227.39341
242.008005	-418.699347	426.786751	-327.888501	0.468108	-0.511246	22219.00082
283.207993	-417.936384	442.046006	-311.103321	-0.294855	0.251716	22228.91934
294.652434	-398.099353	451.201559	-280.584812	-1.057817	-1.274209	22230.44527
327.459832	-385.891949	468.749702	-253.118153	1.231071	1.014679	22196.87491
364.845006	-350.795663	496.216361	-212.681128	-4.109668	-0.511246	22198.40083
385.445	-338.588259	477.142292	-203.525575	-0.294855	1.014679	22212.13416
388.496851	-308.832713	452.727485	-227.940383	-2.583743	-0.511246	22158.72677
402.993143	-265.343837	478.668218	-140.199668	-1.82078	-2.037172	22202.21564
431.985727	-227.1957	501.5571	-98.236717	0.468108	1.014679	22228.91934
437.326466	-176.840159	477.142292	-86.029314	-0.294855	-0.511246	22183.14158
436.563503	-166.158681	487.060808	-29.570071	-0.294855	-0.511246	22192.29713
431.222764	-119.617954	466.460814	4.000289	-1.057817	-0.511246	22209.08231
458.689423	-78.417966	469.512665	39.096575	0.468108	0.251716	22200.68972
432.74869	-63.158711	464.171926	66.563234	1.994034	1.014679	22205.2675
461.741274	-16.617984	426.786751	145.148396	1.231071	0.251716	22240.36378
438.089429	11.611637	413.053422	174.903942	2.756996	-0.511246	22219.76379
444.956093	36.789407	421.446012	173.378017	2.756996	1.014679	22209.08231
414.437584	79.51532	375.668248	197.029862	1.994034	2.540605	22178.5638
399.941292	110.03383	353.542329	229.074297	1.231071	0.251716	22206.03046
376.289447	133.685675	323.023819	250.437253	1.231071	0.251716	22197.63787
376.289447	195.485656	249.016434	221.444669	1.994034	1.777642	22199.92676
365.607969	219.900464	242.912732	282.481688	1.994034	0.251716	22212.89712
348.822789	247.367123	240.623844	326.733527	-0.294855	0.251716	22222.05268
336.615385	264.152303	226.890514	364.881664	-0.294855	-0.511246	22231.20823
303.045024	294.670812	175.772011	365.644627	-3.346706	-0.511246	22204.50453
298.467248	294.670812	126.179433	390.822397	-0.294855	1.014679	22200.68972
277.104291	354.181906	91.84611	393.111285	-1.057817	1.014679	22213.66009
265.65985	361.811533	43.779458	416.000167	-1.82078	-0.511246	22215.94897
235.141341	390.804117	17.838724	413.711279	-1.82078	-0.511246	22206.03046
200.808018	415.981887	-48.539034	447.281639	0.468108	0.251716	22228.15638
169.526545	438.87077	-122.546419	422.103869	1.231071	-0.511246	22233.49712
148.163589	453.367062	-147.724189	422.866832	1.231071	0.251716	22219.00082
134.430259	460.996689	-127.124196	493.822366	-1.057817	-0.511246	22202.21564
97.045085	451.078173	-144.672338	448.044602	1.994034	-0.511246	22230.44527
59.659911	440.396695	-166.035295	469.407559	1.231071	0.251716	22224.34156
30.667327	459.470763	-181.29455	502.214956	1.231071	-0.511246	22250.2823
33.719178	452.604099	-234.701941	486.192739	1.231071	-0.511246	22247.99341
-19.688213	457.944838	-259.116749	471.696447	-1.057817	-1.274209	22225.10453
-33.421543	454.892987	-266.746376	461.014969	1.994034	-0.511246	5904.568621
-59.362276	436.581881	-294.213035	464.06682	0.468108	0.251716	18.311106
-83.014121	438.87077	-318.627842	430.496459	-1.057817	-0.511246	12.970367
-119.636332	411.404111	-355.250054	428.970534	0.468108	0.251716	9.918516
-146.340028	414.455962	-395.687079	399.97795	-1.057817	-0.511246	10.681478
-172.280761	409.878186	-383.479675	384.718695	-1.057817	-0.511246	8.39259
-194.40668	396.907819	-361.353756	384.718695	-1.057817	-0.511246	20847.19382
-226.451115	368.678198	-402.553744	369.45944	-1.82078	-0.511246	22183.14158
-253.154811	361.04857	-446.04262	326.733527	-1.82078	0.251716	22186.19343
-275.28073	360.285608	-430.783365	291.637241	-2.583743	1.014679	22159.48973
-303.510352	325.189322	-436.124104	229.074297	-1.057817	0.251716	22205.2675
-317.243681	300.011551	-477.324092	216.866893	1.231071	-0.511246	22215.18601
-339.3696	267.204154	-494.109272	182.53357	0.468108	1.014679	22196.11194
-357.680706	244.315272	-439.175955	151.252097	2.756996	1.014679	22207.55638
-363.021445	229.81898	-471.983353	83.348414	-0.294855	-0.511246	22216.71194
-419.480688	193.959731	-490.294458	37.57065	-1.82078	-0.511246	22206.79342
-414.902911	158.100482	-472.746315	61.222495	1.231071	-0.511246	22212.89712
-427.873278	143.60419	-417.050036	53.592867	1.994034	0.251716	22230.44527
-432.451054	98.589389	-395.687079	10.866954	1.231071	0.251716	22231.20823
-462.206601	98.589389	-424.679663	-17.362667	1.231071	0.251716	22225.10453
-451.525123	49.759774	-404.842632	-77.636724	1.994034	1.014679	22224.34156
-468.310303	30.685705	-387.294489	-105.103382	0.468108	0.251716	22205.2675
-469.073265	-3.647618	-385.005601	-118.073749	0.468108	1.014679	22215.18601
-448.473272	-21.958724	-397.213004	-179.87373	-1.057817	-0.511246	22163.30454
-463.732526	-81.469817	-340.753762	-218.78483	-1.057817	-0.511246	22203.74157
-467.54734	-108.936476	-334.65006	-244.725563	0.468108	0.251716	22216.71194
-437.791793	-162.343867	-327.020433	-300.421843	1.231071	0.251716	22212.89712
-438.554756	-154.71424	-265.220451	-288.977402	-1.82078	-0.511246	22183.90454
-414.902911	-202.017929	-247.672308	-304.236656	-2.583743	-1.274209	22202.21564
-414.139948	-231.773476	-228.59824	-359.932936	-4.109668	-0.511246	22210.60823
-363.021445	-231.773476	-204.946395	-390.451446	-1.82078	0.251716	22199.92676
-366.073296	-278.314203	-141.620488	-391.977371	-1.82078	-1.274209	22209.84527
-331.739973	-301.966048	-127.124196	-411.05144	1.994034	1.014679	22231.20823
-300.458501	-330.958632	-85.161245	-456.066241	0.468108	0.251716	22215.18601
-274.517768	-362.240104	-92.02791	-485.058825	-3.346706	-1.274209	22220.52675
-242.473333	-379.788247	-31.753853	-462.169943	-0.294855	-0.511246	22231.20823
-222.636301	-388.180837	-9.627934	-505.658819	0.468108	-1.274209	22215.18601
-187.540016	-419.462309	53.697973	-478.19216	1.231071	-1.274209	22234.26008
-138.7104	-444.64008	107.105365	-480.481049	3.519959	1.014679	22259.43785
-117.347444	-446.928968	128.468321	-491.162527	1.231071	1.014679	22229.6823
-52.495611	-472.106738	121.601657	-537.703254	0.468108	-0.511246	22226.63045
-30.369692	-498.047471	187.979415	-501.081043	1.994034	0.251716	22242.65267
-10.532661	-496.521546	229.179403	-459.881055	1.231071	1.014679	22224.34156
24.563625	-481.262291	259.697912	-453.777353	1.231071	1.014679	22219.76379
55.082135	-480.499328	295.557161	-450.725502	1.231071	-0.511246	22231.20823
87.12657	-487.365993	332.942335	-430.888471	0.468108	-1.274209	22183.90454
111.541377	-495.758583	358.120105	-430.888471	0.468108	1.014679	22221.28971
155.793216	-491.180807	368.038621	-411.814402	-0.294855	0.251716	22228.91934
184.022837	-466.765999	387.875652	-382.821818	-1.057817	0.251716	22206.03046
217.593198	-441.588229	382.534913	-388.92552	1.231071	0.251716	22202.21564
246.585782	-443.114154	436.705267	-344.673682	-1.82078	-0.511246	22209.08231
262.607999	-427.8549	420.68305	-325.599613	-2.583743	-0.511246	22217.4749
292.363546	-401.151204	450.438596	-306.525545	-0.294855	-0.511246	22215.18601
338.904273	-379.788247	484.008957	-259.984818	1.231071	-0.511246	22199.92676
368.65982	-369.106769	437.46823	-271.429259	1.994034	1.014679	22217.4749
362.556118	-317.988265	434.416379	-260.74778	1.231071	1.777642	22215.18601
388.496851	-321.803079	468.749702	-237.858898	1.994034	0.251716	22207.55638
396.126478	-249.321619	493.927472	-176.058917	-1.82078	-1.274209	22200.68972
436.563503	-227.958662	507.660802	-131.044115	1.231071	-1.274209	22228.91934
439.615354	-183.706824	513.764503	-88.318202	0.468108	1.777642	22244.17859
469.370901	-144.795724	477.142292	-63.903394	-0.294855	-0.511246	22233.49712
447.244982	-126.484618	463.408963	-0.577487	0.468108	-0.511246	22208.31935
460.215348	-108.173513	467.986739	-2.103413	1.994034	1.777642	22215.94897
446.482019	-70.025376	458.831186	72.666936	-0.294855	1.014679	22212.89712
454.111646	-29.588351	405.423795	94.792855	1.231071	0.251716	22186.95639
444.956093	-2.884655	461.883037	157.355799	-1.057817	-1.274209	22209.08231
446.482019	29.15978	388.638615	174.903942	1.231071	0.251716	22222.81564
410.62277	76.46347	366.512695	206.185415	0.468108	1.014679	22193.06009
391.548702	100.878277	381.77195	206.185415	-3.346706	-0.511246	22188.48232
383.156112	131.396787	329.890484	256.540955	1.231071	1.014679	22200.68972
365.607969	171.833812	314.631229	263.40762	-1.057817	-0.511246	22170.17121
350.348714	194.722694	254.357173	295.452055	-1.057817	0.251716	22188.48232
345.770938	222.189352	236.80903	328.259452	-1.057817	1.014679	22217.4749
335.089459	264.915266	224.601626	351.911297	1.994034	0.251716	22224.34156
332.037608	293.90785	175.009048	375.563142	0.468108	-0.511246	22218.23786
312.96354	325.952284	127.705359	409.896465	0.468108	0.251716	22231.20823
288.548732	341.974502	120.075731	412.948316	-0.294855	-0.511246	22225.86749
294.652434	361.811533	24.705389	399.97795	-1.057817	-1.274209	22217.4749
256.504297	412.930036	5.631321	417.526093	1.994034	0.251716	22251.04526
212.252459	402.248558	-10.390897	457.200155	1.994034	0.251716	22254.09711
180.208024	419.796701	-68.376065	453.385341	-0.294855	-0.511246	22231.20823
140.533961	422.085589	-93.553835	449.570528	1.231071	-0.511246	22237.31193
146.637663	460.996689	-130.939009	469.407559	-0.294855	-0.511246	22235.786
102.385824	465.574465	-138.568637	485.429776	1.994034	1.777642	22219.76379
60.422874	455.65595	-178.242699	455.674229	1.994034	1.777642	22223.5786
42.874731	462.522614	-207.998246	465.592745	1.231071	1.014679	22234.26008
10.067333	465.574465	-204.946395	483.140888	1.231071	0.251716	22218.23786
-9.006735	445.737434	-278.95378	462.540894	0.468108	-0.511246	22226.63045
-32.65858	444.211509	-256.827861	438.889049	-0.294855	-0.511246	22231.97119
-79.199307	431.241142	-288.109333	462.540894	-3.346706	-1.274209	32.044435
-94.458562	419.796701	-322.442656	464.829782	-0.294855	1.014679	11.444441
-137.184475	437.344844	-359.82783	454.911267	-1.82078	-0.511246	12.207404
-138.7104	412.930036	-391.109302	379.377956	-1.82078	-1.274209	9.155553
-174.569649	410.641148	-350.672277	390.059434	1.994034	1.014679	10.681478
-180.673351	403.774484	-383.479675	374.037217	-0.294855	0.251716	18482.7723
-229.502966	374.018937	-400.264855	371.748328	0.468108	0.251716	22183.90454
-244.762221	354.181906	-473.509278	303.844645	0.468108	1.014679	21969.51201
-256.969625	346.552278	-433.835216	294.689092	1.994034	0.251716	22209.08231
-287.488134	327.47821	-449.094471	252.726141	1.231071	-0.511246	22173.98602
-316.480718	309.167104	-481.901868	229.837259	1.994034	0.251716	22232.73415
-333.265898	283.989334	-453.672247	218.392818	2.756996	0.251716	22247.99341
-341.658488	252.707862	-433.072253	187.111346	1.994034	-0.511246	22210.60823
-374.465886	233.633793	-432.30929	116.918774	1.231071	-0.511246	22212.89712
-408.799209	213.033799	-498.687048	109.289147	1.994034	2.540605	22233.49712
-403.45847	189.381955	-472.746315	65.800271	-0.294855	-0.511246	22207.55638
-419.480688	139.026414	-418.575961	38.333612	0.468108	0.251716	22196.11194
-440.843644	109.270867	-412.472259	4.000289	-1.057817	-0.511246	22222.05268
-456.865862	83.330134	-421.627812	-20.414518	-0.294855	0.251716	22217.4749
-462.206601	65.019028	-433.072253	-95.947829	-1.82078	-0.511246	22189.24528
-480.517707	23.056078	-368.983383	-114.258935	-1.82078	-1.274209	22194.58602
-475.176967	-2.121692	-369.746346	-119.599674	-3.346706	0.251716	22199.16379
-473.651042	-28.062425	-365.168569	-158.510774	-2.583743	-0.511246	22173.98602
-463.732526	-61.632786	-341.516725	-209.629277	-1.057817	-0.511246	22190.00824
-453.051048	-104.358699	-327.020433	-257.69593	-2.583743	0.251716	22202.21564
-450.76216	-145.558687	-307.946364	-267.614445	1.231071	1.014679	22202.21564
-438.554756	-140.217948	-274.376004	-293.555178	1.231071	0.251716	22193.82305
-422.532539	-182.943861	-243.094532	-300.421843	1.231071	-1.274209	22231.20823
-386.67329	-220.329035	-214.86491	-324.073688	-0.294855	-0.511246	22215.18601
-390.488104	-244.743843	-195.790842	-375.192191	-0.294855	1.014679	22182.37861
-349.288116	-249.321619	-151.539003	-417.155142	1.231071	-0.511246	22244.94156
-325.636271	-302.729011	-100.4205	-425.547732	1.994034	1.777642	22238.83786
-285.962209	-314.173452	-90.501984	-423.258843	1.994034	0.251716	22238.07489
-268.414066	-352.321589	-66.850139	-472.851421	1.231071	0.251716	22242.65267
-247.814072	-364.528992	-24.887189	-453.777353	-0.294855	-0.511246	22223.5786
-224.92519	-391.995651	9.446134	-491.92549	-0.294855	1.014679	22225.10453
-186.01409	-413.358608	11.735023	-518.629186	-1.057817	0.251716	22228.91934
-153.969655	-433.195639	80.401669	-504.132894	-0.294855	0.251716	22215.18601
-118.110406	-447.691931	123.127582	-485.058825	-1.82078	1.014679	22220.52675
-118.873369	-471.343776	104.053514	-553.725471	-1.057817	0.251716	22228.91934
-63.177089	-504.151173	136.097949	-548.384732	1.231071	-0.511246	22217.4749
-12.058586	-509.491912	219.260887	-444.6218	1.231071	0.251716	22199.92676
8.541408	-507.965987	205.527558	-498.029192	-1.057817	0.251716	22212.89712
44.400656	-483.551179	293.268272	-470.562533	-1.82078	-1.274209	22205.2675
74.156203	-497.284509	300.8979	-425.547732	-0.294855	0.251716	22176.27491
122.222856	-490.417844	339.046037	-435.466247	-0.294855	1.014679	22227.39341
147.400626	-494.232658	334.46826	-405.7107	1.231071	1.014679	22228.15638
174.867284	-468.291925	381.77195	-391.214408	1.994034	0.251716	22221.28971
225.985788	-450.743782	383.297875	-359.932936	-0.294855	0.251716	22228.91934
246.585782	-432.432676	429.07564	-357.644048	0.468108	0.251716	22228.15638
271.763552	-404.203055	407.712683	-309.577396	1.231071	-0.511246	22218.23786
287.78577	-386.654912	455.779335	-323.310725	2.756996	0.251716	22251.04526
327.459832	-384.366024	480.957106	-287.451476	1.994034	-0.511246	22249.51933
364.082043	-366.054918	478.668218	-221.836681	2.756996	0.251716	22215.18601
377.05241	-326.380856	501.5571	-198.947799	1.231071	1.777642	22231.20823
388.496851	-299.67716	476.379329	-218.021867	1.231071	0.251716	22232.73415
393.83759	-266.869762	479.43118	-150.881146	-1.057817	-0.511246	22205.2675
428.170913	-247.032731	497.742286	-121.1256	-0.294855	-0.511246	22200.68972
440.378317	-205.06978	509.94969	-102.814494	0.468108	-1.274209	22228.15638
444.193131	-171.49942	493.16451	-45.592289	1.231071	1.014679	22199.16379
462.504236	-137.92906	503.083025	-24.992295	1.994034	0.251716	22196.87491
453.348683	-124.19573	472.564516	5.526215	0.468108	0.251716	22193.82305
440.378317	-87.573519	428.312677	26.126209	-1.82078	-0.511246	22181.61565
452.585721	-41.795755	421.446012	105.474333	-1.057817	0.251716	22199.92676
441.904242	-2.884655	426.023789	150.489135	0.468108	1.014679	22206.79342
430.459801	13.900525	424.497863	172.615054	-1.057817	0.251716	22193.82305
432.74869	72.648656	384.823801	190.92616	1.231071	0.251716	22201.45268
420.541286	124.530122	355.831217	229.074297	0.468108	1.014679	22200.68972
393.074627	126.81901	352.016403	250.437253	0.468108	0.251716	22199.16379
390.022776	176.411588	313.868266	261.881694	-1.057817	-0.511246	22193.06009
387.733888	219.900464	254.357173	269.511322	1.231071	1.014679	22207.55638
373.237596	228.293054	282.586794	347.333521	3.519959	0.251716	22242.65267
337.378347	268.730079	217.734962	341.229819	1.994034	1.014679	22245.70452
346.5339	297.722663	189.50534	378.614993	0.468108	-0.511246	22243.41563
308.385763	317.559694	153.646092	414.474242	-0.294855	-0.511246	22234.26008
290.83762	335.107837	111.683141	414.474242	2.756996	1.777642	22233.49712
281.682068	343.500427	72.009079	410.659428	0.468108	0.251716	22229.6823
249.637633	404.537446	40.727607	444.229788	0.468108	0.251716	22227.39341
210.726533	393.855968	28.520203	458.72608	0.468108	-0.511246	22220.52675
181.733949	421.322627	-37.857555	459.489043	0.468108	0.251716	22228.15638
145.111738	435.818919	-123.309382	448.807565	-1.057817	0.251716	22230.44527
121.459893	438.107807	-158.405668	465.592745	0.468108	-0.511246	22212.89712
89.415458	443.448546	-147.724189	456.437192	-3.346706	-1.274209	22204.50453
65.00065	444.211509	-229.361202	393.111285	-1.82078	0.251716	22215.18601
55.845098	441.922621	-219.442687	427.444608	-1.057817	-0.511246	22191.53417
14.64511	451.078173	-224.783426	482.377925	1.231071	1.777642	22216.71194
-0.614145	463.285577	-236.99083	476.274223	0.468108	0.251716	22231.20823
-12.821549	444.974471	-243.094532	488.481627	1.231071	1.014679	22217.4749
-43.340058	448.026322	-274.376004	464.829782	0.468108	-0.511246	60.274056
-83.014121	443.448546	-300.316737	470.170521	-1.057817	-2.037172	15.259255
-103.614114	418.270776	-339.990799	448.044602	1.231071	-0.511246	10.681478
-132.606698	422.848552	-385.768563	411.422391	1.231071	-0.511246	11.444441
-162.362245	423.611515	-359.064868	383.955732	2.756996	0.251716	8.39259
-165.414096	397.670782	-363.642644	378.614993	0.468108	0.251716	9.918516
-215.769637	397.670782	-408.657445	361.06685	1.994034	-0.511246	21929.07498
-231.791854	368.678198	-421.627812	338.177968	1.231071	0.251716	22102.26753
-257.732587	360.285608	-406.368557	298.503906	1.231071	1.014679	22206.79342
-287.488134	337.396726	-439.938918	274.852061	-1.057817	0.251716	22201.45268
-318.769606	326.715247	-478.850017	245.859477	0.468108	0.251716	22202.97861
-336.317749	303.826365	-464.353725	228.311334	1.231071	1.014679	22215.94897
-338.606637	261.863415	-445.279657	179.481719	-0.294855	-0.511246	22212.13416
-365.310333	240.500458	-430.783365	132.178029	-0.294855	0.251716	22196.11194
-408.036247	207.69306	-488.768533	86.400265	-1.057817	1.014679	22195.34898
-397.354768	151.99678	-489.531496	58.933606	-0.294855	1.014679	22181.61565
-416.428837	138.263451	-438.412992	1.711401	-1.82078	-0.511246	22183.14158
-448.473272	111.559755	-436.124104	22.311395	1.231071	0.251716	22206.79342
-435.502905	83.330134	-424.679663	-2.866375	2.756996	1.014679	22202.97861
-477.465856	63.493103	-391.872265	-42.540438	1.231071	1.014679	22219.76379
-473.651042	41.367184	-401.790781	-82.977463	1.231071	0.251716	22209.08231
-463.732526	10.848674	-388.820414	-108.155233	-3.346706	-1.274209	22202.21564
-456.102899	-25.773537	-370.509309	-134.858929	-1.057817	-0.511246	22198.40083
-451.525123	-47.899457	-346.094501	-197.421873	1.231071	0.251716	22188.48232
-449.236234	-57.055009	-322.442656	-245.488526	1.231071	0.251716	22208.31935
-476.702893	-108.936476	-333.124134	-277.532961	4.282922	0.251716	22228.91934
-427.873278	-161.580904	-357.538942	-306.525545	1.231071	0.251716	22231.20823
-417.954762	-187.521637	-253.77601	-311.103321	0.468108	0.251716	22226.63045
-401.169582	-220.329035	-222.494538	-323.310725	1.994034	0.251716	22238.83786
-385.147364	-236.351253	-191.976028	-351.540346	-0.294855	0.251716	22222.05268
-369.88811	-280.603091	-169.850109	-366.799601	0.468108	1.014679	22214.42305
-358.443669	-278.314203	-123.309382	-389.688483	0.468108	0.251716	22223.5786
-322.58442	-323.329005	-86.68717	-445.384763	-1.82078	-1.274209	22231.20823
-305.036277	-337.062334	-53.879773	-453.01439	-1.057817	-1.274209	22210.60823
-253.917774	-373.684545	-57.694586	-464.458831	-0.294855	-0.511246	22221.28971
-226.451115	-397.33639	-17.257561	-478.19216	0.468108	-0.511246	22211.3712
-204.325196	-419.462309	-41.672369	-547.62177	-1.057817	0.251716	22196.11194
-163.888171	-427.8549	27.75724	-578.140279	1.231071	0.251716	22199.16379
-119.636332	-462.951185	97.186849	-523.206962	-0.294855	0.251716	22219.00082
-95.984487	-461.42526	135.334986	-491.162527	-2.583743	0.251716	22217.4749
-66.991903	-482.788217	139.1498	-501.844005	1.231071	1.014679	22221.28971
-14.347474	-479.736366	207.053483	-462.169943	-1.82078	-2.037172	22228.91934
18.459923	-498.810434	241.386806	-445.384763	1.231071	-0.511246	22225.10453
46.689545	-493.469695	289.453459	-440.044024	0.468108	-0.511246	22220.52675
81.785831	-497.284509	297.846049	-452.251427	0.468108	0.251716	22219.00082
106.200638	-491.180807	336.757149	-425.547732	1.231071	0.251716	22249.51933
154.267291	-498.810434	364.98677	-431.651434	2.756996	1.014679	22240.36378
155.793216	-475.158589	342.097888	-453.01439	3.519959	1.777642	22245.70452
220.645049	-462.188223	376.431211	-369.851452	1.231071	-0.511246	22241.88971
238.956154	-442.351192	419.920087	-352.303309	0.468108	-0.511246	22222.81564
267.185776	-424.040086	450.438596	-328.651464	-1.057817	-0.511246	22225.86749
278.630217	-396.573427	442.046006	-314.918135	2.756996	1.014679	22224.34156
320.593167	-397.33639	461.120075	-282.110737	-0.294855	1.014679	22215.94897
353.400565	-377.499359	480.194143	-235.57001	-1.057817	-0.511246	22220.52675
364.082043	-334.773446	483.245994	-216.495942	1.231071	1.014679	22207.55638
384.682037	-323.329005	486.297845	-205.814463	-2.583743	1.014679	22182.37861
394.600553	-276.025315	491.638584	-160.799662	0.468108	0.251716	22207.55638
405.282031	-247.795694	493.927472	-160.799662	-1.82078	-0.511246	22191.53417
413.674621	-214.225333	402.371944	-235.57001	-0.294855	-0.511246	22084.71938
438.089429	-187.521637	499.268211	-60.851543	1.231071	0.251716	22200.68972
465.556087	-149.373501	495.453398	-23.466369	0.468108	1.777642	22228.91934
457.163497	-120.380917	490.112659	4.000289	0.468108	1.014679	22195.34898
455.637572	-93.677221	457.305261	32.992873	-0.294855	-1.274209	22212.89712
448.770907	-33.403165	480.957106	99.370631	1.231071	1.014679	22217.4749
444.193131	-1.35873	434.416379	105.474333	-1.82078	-0.511246	22193.06009
438.852391	25.344966	433.653416	171.852091	3.519959	1.014679	22224.34156
443.430168	66.544954	415.34231	175.666905	1.231071	-1.274209	22233.49712
418.252398	108.507904	364.223807	230.600222	1.994034	-0.511246	22211.3712
399.178329	135.974563	330.653447	177.192831	1.994034	1.014679	22206.03046
395.363515	173.359737	299.371974	242.044663	1.231071	0.251716	22226.63045
376.289447	200.826396	296.320123	297.740943	-1.057817	-0.511246	22211.3712
358.741304	219.900464	269.616428	341.229819	-0.294855	-0.511246	22218.23786
357.215379	245.078234	251.305322	345.044633	-1.057817	-1.274209	22228.91934
309.148726	279.411558	175.009048	379.377956	-1.057817	-1.274209	22225.10453
334.326497	306.115253	136.097949	398.452024	-1.057817	1.014679	22219.76379
309.148726	336.633763	110.157216	413.711279	1.994034	1.777642	22231.20823
276.341328	354.944868	84.979445	424.392757	-0.294855	0.251716	22207.55638
246.585782	376.307825	13.260948	423.629795	-1.82078	-1.274209	22201.45268
238.956154	390.804117	-18.783487	408.37054	-1.82078	-0.511246	22209.08231
196.993204	413.692999	-60.746437	434.311273	-0.294855	-0.511246	22218.23786
160.370992	427.426328	-101.946425	448.807565	1.994034	1.777642	22217.4749
145.8747	454.130024	-111.101978	470.170521	3.519959	1.777642	22228.91934
112.30434	452.604099	-111.864941	472.45941	0.468108	1.014679	22231.97119
98.571011	449.552248	-151.539003	451.859416	-0.294855	-0.511246	22215.94897
42.874731	460.233726	-188.924177	472.45941	-0.294855	-0.511246	22225.10453
36.771029	453.367062	-189.68714	480.852	1.231071	1.777642	22231.20823
13.119184	453.367062	-219.442687	483.903851	3.519959	0.251716	22238.83786
-3.665996	445.737434	-245.38342	486.955702	2.756996	0.251716	22244.94156
-44.865984	454.892987	-250.724159	460.252006	2.756996	0.251716	418.866543
-85.303009	425.900403	-285.057482	480.089037	1.994034	0.251716	14.496292
-100.562264	437.344844	-342.279687	450.33349	-0.294855	-0.511246	13.733329
-119.636332	429.715217	-357.538942	416.76313	1.231071	1.014679	9.918516
-143.288177	403.011521	-365.931532	413.711279	0.468108	0.251716	10.681478
-179.910388	412.167074	-369.746346	399.214987	-0.294855	0.251716	8.39259
-210.428898	396.144856	-386.531526	392.348322	1.231071	0.251716	21992.40089
-240.184444	393.093005	-404.842632	353.437223	2.756996	1.777642	22135.07492
-272.991842	355.707831	-431.546328	324.444639	-2.583743	-1.274209	22181.61565
-282.910358	364.100421	-453.672247	245.859477	-1.82078	0.251716	22203.74157
-330.97701	319.848583	-504.79075	209.237265	-3.346706	-0.511246	22157.96381
-329.451085	293.90785	-504.79075	185.585421	-0.294855	1.014679	22191.53417
-328.688122	245.078234	-473.509278	152.01506	-1.82078	-1.274209	22215.94897
-363.784408	242.026383	-467.405576	137.518768	1.231071	0.251716	22212.89712
-389.725141	210.744911	-465.116688	92.503967	-0.294855	-0.511246	22203.74157
-414.902911	194.722694	-486.479645	61.985457	0.468108	-0.511246	22217.4749
-417.191799	168.018998	-446.805582	44.437314	-1.057817	-1.274209	22210.60823
-459.917713	122.241234	-451.383359	-2.103413	-1.057817	0.251716	22186.19343
-420.24365	103.930128	-418.575961	5.526215	0.468108	-0.511246	22234.26008
-455.339936	89.433836	-392.635228	-28.807108	2.756996	0.251716	22231.97119
-471.362154	54.33755	-392.635228	-117.310786	1.994034	-0.511246	22206.03046
-480.517707	10.085711	-452.146321	-121.888562	1.994034	1.777642	22219.76379
-460.680675	8.559786	-404.079669	-177.584842	1.231071	-0.511246	22216.71194
-452.288085	-41.795755	-347.620426	-208.103352	-1.057817	0.251716	22205.2675
-455.339936	-69.262413	-318.627842	-210.39224	-0.294855	0.251716	22209.08231
-449.999197	-111.988326	-316.338954	-241.673712	-1.82078	0.251716	22221.28971
-454.576973	-125.721656	-286.583408	-272.955184	0.468108	1.014679	22212.89712
-416.428837	-174.551271	-269.035265	-282.8737	0.468108	1.014679	22226.63045
-401.169582	-210.41052	-219.442687	-324.83665	-1.057817	1.014679	22231.20823
-398.117731	-237.877178	-188.924177	-346.199607	1.231071	1.014679	22196.11194
-376.754774	-273.736427	-177.479736	-383.584781	-1.057817	-0.511246	22207.55638
-352.339967	-272.210501	-156.879742	-436.22921	-1.82078	1.014679	22215.18601
-318.769606	-324.85493	-189.68714	-491.92549	-0.294855	1.777642	22202.97861
-304.273314	-337.062334	-123.309382	-506.421782	1.994034	1.014679	22225.10453
-269.939991	-355.37344	-47.013108	-443.858837	-0.294855	0.251716	22235.02304
-236.369631	-379.788247	-5.050158	-462.932906	0.468108	0.251716	22219.00082
-208.902972	-408.017868	6.394283	-499.555117	2.756996	0.251716	22219.00082
-173.806686	-418.699347	46.068346	-517.866223	-4.109668	-2.037172	22227.39341
-138.7104	-449.217856	102.527588	-501.844005	1.231071	1.014679	22216.71194
-92.932636	-451.506744	129.994247	-489.636602	3.519959	0.251716	22244.94156
-50.969686	-482.788217	128.468321	-520.155111	1.231071	1.014679	22247.99341
-22.740064	-479.736366	222.312738	-498.029192	1.994034	0.251716	22236.54897
-1.377108	-512.543763	220.02385	-451.488465	1.994034	0.251716	22235.02304
36.771029	-491.180807	274.957167	-436.992173	0.468108	-1.274209	22235.02304
55.082135	-489.654881	284.875682	-445.384763	1.231071	0.251716	22220.52675
99.333974	-472.869701	333.705298	-432.414396	-0.294855	0.251716	22218.23786
122.985818	-491.180807	361.171956	-416.392179	-0.294855	-1.274209	22230.44527
161.133955	-451.506744	377.957136	-425.547732	1.994034	1.777642	22231.97119
209.200608	-457.610446	392.453428	-382.821818	-0.294855	1.014679	22219.76379
232.08949	-446.166005	397.794167	-350.014421	-2.583743	-0.511246	22207.55638
245.822819	-427.8549	425.260826	-354.592197	-1.057817	0.251716	22210.60823
273.289478	-412.595645	416.105273	-321.784799	-1.82078	-1.274209	22186.95639
314.489465	-405.72898	428.312677	-311.103321	-1.057817	-0.511246	22196.87491
319.830205	-380.55121	421.446012	-343.147756	-1.057817	-1.274209	22218.23786
361.030192	-324.85493	453.490447	-288.977402	1.994034	0.251716	22209.08231
383.156112	-310.358638	475.616367	-205.051501	1.994034	-0.511246	22208.31935
405.282031	-296.625309	520.631168	-161.562625	0.468108	-0.511246	22227.39341
410.62277	-260.76606	506.134876	-136.384854	0.468108	-0.511246	22213.66009
433.511652	-208.121631	487.060808	-142.488556	-0.294855	-2.037172	22034.36384
444.193131	-198.966078	488.586733	-79.162649	3.519959	1.014679	22238.83786
447.244982	-157.766091	496.216361	-42.540438	0.468108	0.251716	22221.28971
458.689423	-119.617954	456.542298	-2.103413	1.231071	0.251716	22222.05268
443.430168	-73.077227	437.46823	-2.866375	2.756996	0.251716	22224.34156
466.31905	-48.662419	470.275627	85.637302	2.756996	1.777642	22208.31935
444.956093	-12.040208	403.134907	128.363215	1.231071	0.251716	22217.4749
442.667205	16.952376	422.971938	141.333582	-1.057817	-0.511246	22213.66009
427.40795	49.759774	411.527497	193.978011	-1.057817	-0.511246	22202.97861
408.333882	88.670873	374.142323	213.815042	0.468108	0.251716	22214.42305
395.363515	128.344936	371.090472	251.200216	0.468108	1.014679	22206.03046
378.578335	164.204184	305.475676	216.10393	-0.294855	-0.511246	22180.08972
374.000559	178.700476	298.609012	279.429837	-3.346706	0.251716	22195.34898
358.741304	217.611576	255.883098	287.822427	-3.346706	-0.511246	22212.89712
354.163528	234.396756	231.468291	317.577974	0.468108	0.251716	22207.55638
337.378347	261.863415	229.179403	372.511291	-0.294855	1.014679	22209.08231
315.252428	283.226371	171.194235	374.037217	-0.294855	-0.511246	22228.15638
306.096875	338.159688	102.527588	412.185353	1.994034	1.014679	22231.97119
282.44503	357.233757	94.134998	401.503875	-0.294855	-1.274209	22219.76379
265.65985	379.359676	69.720191	425.918683	-1.82078	-0.511246	22227.39341
235.141341	390.041154	45.305383	439.652012	0.468108	1.014679	22228.91934
196.230241	394.618931	-3.524232	457.200155	-1.82078	-1.274209	22215.94897
175.630247	436.581881	-58.457549	467.118671	3.519959	1.014679	22193.06009
158.845067	441.159658	-96.605686	464.06682	1.994034	1.777642	22247.23045
117.645079	437.344844	-143.909376	456.437192	2.756996	1.014679	22226.63045
96.282123	467.100391	-159.931593	429.733496	1.994034	1.014679	22238.83786
38.296955	470.915205	-195.027879	437.363124	-0.294855	0.251716	22237.31193
37.533992	446.500397	-179.768624	455.674229	-0.294855	-0.511246	22214.42305
0.148818	460.233726	-227.072314	475.511261	0.468108	0.251716	22223.5786
-35.710431	445.737434	-233.938979	486.192739	-1.057817	0.251716	22230.44527
-49.44376	425.13744	-260.642674	462.540894	1.994034	1.014679	1734.977264
-65.465978	457.944838	-294.975998	464.06682	-0.294855	1.014679	19.074068
-102.851152	432.004105	-311.761178	467.881633	-0.294855	-0.511246	11.444441
-117.347444	403.011521	-381.95375	432.022385	-3.346706	0.251716	12.207404
-140.236326	410.641148	-369.746346	383.955732	0.468108	0.251716	9.918516
-186.777053	393.855968	-394.924116	352.67426	1.994034	0.251716	9.918516
-202.79927	405.300409	-400.264855	364.881664	1.231071	0.251716	19999.54222
-264.599252	361.04857	-437.650029	293.926129	2.756996	2.540605	22157.96381
-246.288146	373.255974	-412.472259	259.592806	-1.057817	-1.274209	22200.68972
-272.991842	348.841167	-428.494477	266.459471	0.468108	0.251716	22206.79342
-288.251097	335.107837	-429.257439	251.200216	0.468108	0.251716	22215.18601
-291.302948	310.69303	-443.753731	241.2817	-0.294855	0.251716	22205.2675
-331.739973	287.041185	-439.938918	220.681707	-0.294855	-1.274209	22222.81564
-345.473302	251.944899	-426.968551	157.355799	2.756996	-1.274209	22241.12674
-374.465886	230.581942	-465.116688	101.65952	1.994034	-0.511246	22240.36378
-411.85106	188.618992	-475.035204	87.163228	0.468108	0.251716	22212.13416
-414.902911	165.73011	-440.70188	20.022507	1.994034	0.251716	22215.94897
-442.36957	128.344936	-430.020402	7.05214	-1.057817	1.014679	22215.94897
-421.769576	84.093097	-446.04262	-15.073779	-0.294855	-1.274209	22200.68972
-460.680675	77.989395	-410.183371	-18.12563	-1.82078	-0.511246	22209.08231
-463.732526	53.574587	-381.95375	-61.614506	-2.583743	-0.511246	22219.00082
-469.836228	24.582003	-381.95375	-115.78486	0.468108	0.251716	22209.08231
-475.93993	-18.906873	-391.109302	-123.414488	-1.82078	0.251716	22168.64528
-461.443638	-55.529084	-335.413023	-167.666327	-1.82078	1.014679	22193.06009
-474.414005	-79.180929	-363.642644	-216.495942	-0.294855	-0.511246	22199.16379
-453.051048	-113.514252	-337.701911	-279.058886	-0.294855	-0.511246	22160.25269
-443.895495	-132.58832	-336.175985	-277.532961	0.468108	1.777642	22212.89712
-437.028831	-167.684606	-278.95378	-304.236656	0.468108	0.251716	22230.44527
-398.880694	-204.306818	-244.620457	-326.362576	-0.294855	1.014679	22215.94897
-385.910327	-239.403104	-216.390836	-362.221824	1.231071	0.251716	22226.63045
-365.310333	-258.477172	-179.768624	-374.429228	0.468108	0.251716	22232.73415
-356.917743	-289.758644	-140.094562	-380.53293	-1.82078	0.251716	22209.84527
-345.473302	-313.410489	-86.68717	-417.918104	2.756996	1.014679	22239.60082
-295.880724	-330.195669	-49.301996	-440.044024	2.756996	-0.511246	22254.86007
-275.28073	-359.188253	-65.324214	-443.095875	1.231071	-1.274209	22232.73415
-251.628885	-379.788247	-21.835338	-459.881055	-1.057817	-1.274209	22238.83786
-221.110376	-395.810465	-9.627934	-476.666235	1.994034	1.014679	22243.41563
-200.510382	-418.699347	68.957228	-499.555117	-1.057817	-1.274209	22216.71194
-151.680767	-449.980819	16.312799	-531.599552	1.231071	1.014679	22219.76379
-103.614114	-447.691931	90.320184	-515.577335	0.468108	0.251716	22229.6823
-82.251158	-482.025254	129.994247	-494.977341	1.994034	1.014679	22222.05268
-43.340058	-491.943769	211.63126	-472.851421	1.231071	0.251716	22223.5786
-2.14007	-483.551179	233.757179	-462.932906	-0.294855	-0.511246	22231.97119
21.511774	-504.914136	243.675695	-436.992173	-2.583743	-1.274209	22197.63787
61.948799	-493.469695	277.246055	-444.6218	-1.057817	0.251716	22201.45268
75.682129	-488.891919	330.653447	-457.592167	-0.294855	0.251716	22213.66009
122.222856	-498.047471	344.386776	-427.83662	-1.82078	0.251716	22207.55638
156.556179	-485.840068	329.127521	-439.281061	1.994034	1.777642	22215.94897
190.126539	-478.21044	361.171956	-390.451446	1.994034	1.777642	22235.02304
216.067272	-460.662297	384.823801	-433.177359	-0.294855	0.251716	22228.15638
239.719117	-429.380825	423.734901	-350.014421	0.468108	0.251716	22220.52675
273.289478	-417.936384	450.438596	-319.495911	0.468108	1.014679	22227.39341
291.600583	-392.758614	464.934888	-300.421843	-1.057817	-0.511246	22206.03046
325.933906	-372.15862	477.142292	-269.140371	5.045884	1.777642	22228.91934
341.193161	-331.721595	469.512665	-227.940383	1.994034	0.251716	22249.51933
363.319081	-330.195669	487.82377	-191.318171	3.519959	1.777642	22232.73415
406.807957	-299.67716	501.5571	-165.377438	0.468108	0.251716	22207.55638
411.385733	-268.395688	501.5571	-137.91078	0.468108	-1.274209	22228.91934
426.644988	-238.640141	489.349696	-108.155233	1.994034	-0.511246	22190.7712
438.852391	-217.277184	495.453398	-120.362637	-0.294855	-0.511246	22185.43046
441.904242	-174.551271	491.638584	-31.095997	-0.294855	0.251716	22212.13416
445.719056	-122.669805	483.245994	-12.784891	0.468108	0.251716	22227.39341
456.400534	-105.121662	471.801553	39.096575	0.468108	0.251716	22199.92676
458.689423	-60.869823	463.408963	90.215079	-1.057817	-0.511246	22190.00824
438.852391	-28.825388	422.971938	100.133594	-1.057817	1.014679	22201.45268
425.119062	2.456084	425.260826	150.489135	-1.057817	1.014679	22188.48232
451.822758	24.582003	379.483062	160.40765	-3.346706	-1.274209	22163.30454
422.830174	67.307917	397.794167	198.555787	-1.057817	0.251716	22199.92676
406.044994	118.42642	351.253441	216.10393	1.231071	0.251716	22199.16379
405.282031	148.181967	281.060869	215.340967	1.994034	1.777642	22192.29713
387.733888	174.885663	313.105304	274.089098	-0.294855	0.251716	22231.97119
374.763522	217.611576	245.964583	276.377986	-0.294855	0.251716	22222.81564
358.741304	243.552309	255.883098	344.28167	-1.057817	-1.274209	22219.76379
338.904273	265.678228	232.231254	362.592776	1.231071	0.251716	22230.44527
325.170944	308.404142	176.534974	389.296471	1.994034	-0.511246	22248.75637
297.704285	338.159688	147.54239	393.874248	-0.294855	-1.274209	22235.02304
282.44503	364.100421	111.683141	396.926099	0.468108	-0.511246	22242.65267
284.733919	370.204123	71.246116	411.422391	-0.294855	-2.037172	22238.83786
245.822819	389.278192	34.623905	441.9409	1.994034	-0.511246	22223.5786
210.726533	416.74485	-14.20571	422.103869	-1.057817	0.251716	22226.63045
184.022837	401.485595	-53.879773	462.540894	1.231071	-0.511246	22212.89712
142.059887	435.818919	-85.924208	474.748298	-0.294855	-1.274209	22215.94897
129.852483	434.292993	-107.287164	461.777931	1.994034	0.251716	22230.44527
100.096936	450.315211	-113.390866	491.533478	-1.057817	0.251716	22230.44527
81.022868	443.448546	-153.827891	470.170521	-2.583743	-0.511246	22195.34898
20.748812	431.241142	-204.183432	473.222372	-1.057817	0.251716	22209.08231
21.511774	441.922621	-214.101948	443.466826	-1.82078	0.251716	22213.66009
-5.191921	452.604099	-236.227867	473.222372	-0.294855	-0.511246	22202.97861
-37.999319	443.448546	-243.094532	467.118671	-2.583743	-0.511246	22218.23786
-54.784499	436.581881	-321.679693	444.992751	-1.057817	-0.511246	26.703696
-103.614114	442.685583	-324.731544	438.126087	0.468108	-0.511246	15.259255
-124.977071	426.663366	-368.22042	425.15572	0.468108	0.251716	10.681478
-128.791885	408.35226	-390.34634	413.711279	0.468108	0.251716	12.207404
-166.940022	410.641148	-357.538942	399.214987	-0.294855	-0.511246	9.155553
-191.354829	399.95967	-372.798197	382.429807	1.994034	-0.511246	16412.8544
-218.058525	380.122639	-402.553744	381.666844	0.468108	-0.511246	22203.74157
-255.443699	374.018937	-411.709296	325.207601	1.231071	1.777642	22206.03046
-269.939991	352.65598	-418.575961	296.215017	0.468108	1.014679	22206.79342
-293.591836	351.130055	-450.620396	249.674291	-0.294855	-0.511246	22229.6823
-316.480718	310.69303	-433.072253	263.40762	-0.294855	0.251716	22200.68972
-340.132563	286.278222	-446.04262	201.607638	1.994034	1.014679	22190.00824
-356.15478	256.522675	-420.864849	165.748389	0.468108	0.251716	22222.81564
-388.962178	231.344905	-451.383359	135.22988	0.468108	0.251716	22212.13416
-390.488104	195.485656	-466.642613	89.452116	1.231071	0.251716	22201.45268
-429.399203	153.522706	-447.568545	65.800271	-1.057817	1.014679	22199.16379
-441.606607	143.60419	-430.020402	49.778053	-0.294855	1.014679	22196.87491
-440.080681	102.404203	-417.050036	-25.755257	-1.057817	0.251716	22193.06009
-462.969564	74.937544	-414.761147	-33.384885	-1.82078	-1.274209	22178.5638
-471.362154	48.996811	-404.842632	-67.718208	-1.057817	1.014679	22201.45268
-478.228818	32.974594	-416.287073	-134.095966	0.468108	0.251716	22007.66015
-463.732526	5.507935	-380.427824	-139.436705	1.231071	1.014679	22199.92676
-483.569557	-25.773537	-362.116718	-207.340389	-0.294855	0.251716	22208.31935
-477.465856	-73.077227	-381.95375	-268.377408	-0.294855	-0.511246	22198.40083
-439.317719	-74.603152	-330.835246	-277.532961	2.756996	1.777642	22210.60823
-449.236234	-129.536469	-301.0797	-255.407041	1.994034	0.251716	22228.91934
-421.006613	-153.188314	-259.879712	-282.8737	1.994034	0.251716	22241.12674
-416.428837	-183.706824	-243.857494	-320.258874	-0.294855	-0.511246	22243.41563
-378.2807	-205.06978	-236.99083	-343.910719	0.468108	1.014679	22246.46748
-381.332551	-236.351253	-175.953811	-385.873669	2.756996	1.014679	22228.91934
-359.206631	-281.366054	-171.376034	-380.53293	1.994034	0.251716	22229.6823
-333.265898	-292.047532	-140.857525	-419.44403	-0.294855	-0.511246	22230.44527
-308.851091	-334.773446	-92.790872	-433.940322	1.231071	1.014679	22216.71194
-288.251097	-368.343806	-78.29458	-456.066241	-1.057817	0.251716	22224.34156
-248.577034	-362.240104	-50.827922	-447.673651	-1.82078	-1.274209	22231.97119
-217.295562	-380.55121	-1.998307	-510.236595	1.994034	1.014679	22215.18601
-199.747419	-428.617862	39.964644	-499.555117	-2.583743	-1.274209	22201.45268
-160.073357	-439.299341	52.172048	-518.629186	-1.82078	0.251716	22209.84527
-111.243742	-456.847484	108.63129	-510.999558	-4.872631	-2.037172	22190.7712
-73.095605	-491.180807	89.557222	-514.814372	-1.057817	-1.274209	22207.55638
-42.577096	-479.736366	167.379421	-480.481049	-1.057817	-0.511246	22225.86749
-15.110437	-494.99562	210.868297	-469.036608	1.994034	1.014679	22219.76379
32.956215	-500.33636	239.860881	-494.214378	1.994034	0.251716	22120.57863
50.504358	-492.706732	278.77198	-456.066241	1.994034	1.777642	22220.52675
53.556209	-496.521546	280.297906	-471.325496	1.231071	-0.511246	22214.42305
108.489526	-493.469695	303.949751	-455.303278	1.994034	1.014679	22219.00082
168.763583	-476.684515	377.957136	-392.740334	2.756996	1.014679	22255.62304
189.363576	-478.21044	378.720099	-382.821818	1.231071	0.251716	22246.46748
223.6969	-449.980819	391.690466	-364.510713	0.468108	-0.511246	22235.786
222.170974	-443.114154	401.608981	-336.281091	1.994034	-0.511246	22238.83786
264.133925	-419.462309	433.653416	-321.021837	0.468108	-0.511246	22233.49712
291.600583	-410.306757	461.120075	-317.207023	-1.057817	0.251716	22204.50453
322.119093	-396.573427	435.179342	-321.784799	-0.294855	1.014679	22196.87491
328.985757	-360.714179	484.008957	-224.125569	-1.82078	-0.511246	22225.10453
354.92649	-331.721595	496.216361	-239.384824	-1.057817	0.251716	22212.89712
395.363515	-296.625309	455.016373	-205.051501	1.231071	1.777642	22199.92676
408.333882	-291.28457	490.112659	-166.140401	-0.294855	0.251716	22200.68972
422.067211	-247.032731	506.897839	-142.488556	-1.057817	1.014679	22173.22306
427.40795	-214.988296	490.112659	-124.177451	-1.057817	0.251716	22201.45268
448.007944	-182.943861	498.505249	-58.562655	-0.294855	0.251716	22200.68972
428.933876	-137.92906	484.771919	-44.066363	-1.057817	-0.511246	22191.53417
452.585721	-102.069811	446.623783	7.05214	-0.294855	0.251716	22212.89712
438.852391	-57.055009	458.068224	55.881755	1.994034	1.014679	22205.2675
442.667205	-27.299463	429.07564	103.948408	-1.82078	-0.511246	22196.11194
457.163497	6.270898	410.764534	127.600253	1.231071	1.014679	22215.94897
428.170913	17.715339	409.238609	154.303948	2.756996	1.777642	22206.79342
419.778323	56.626438	396.268242	166.511352	1.994034	1.014679	22198.40083
409.096845	106.981979	377.957136	232.126148	-1.057817	-2.037172	22227.39341
386.970925	139.789377	359.646031	255.777992	0.468108	-0.511246	22234.26008
372.474633	151.99678	335.994186	286.296502	2.756996	-0.511246	22235.02304
369.422782	206.167135	303.949751	296.97798	1.231071	-0.511246	22233.49712
360.26723	230.581942	238.334955	329.022415	-1.82078	-1.274209	22231.97119
336.615385	246.60416	239.860881	353.437223	-1.057817	-0.511246	22219.00082
332.037608	290.855999	187.216452	381.666844	1.231071	0.251716	22219.00082
321.35613	310.69303	132.283135	399.97795	-1.057817	0.251716	22231.97119
303.807987	344.26339	101.001663	393.111285	0.468108	-0.511246	22227.39341
272.526515	356.470794	78.112781	424.392757	-1.82078	-1.274209	22220.52675
242.008005	377.833751	40.727607	447.281639	-2.583743	1.014679	22207.55638
215.30431	412.930036	0.290582	455.674229	-0.294855	1.014679	22209.84527
193.17839	412.167074	-78.29458	444.992751	-3.346706	-2.037172	22192.29713
160.370992	428.189291	-109.576053	467.118671	-1.82078	-0.511246	22211.3712
145.111738	428.189291	-111.101978	438.889049	-1.057817	0.251716	22224.34156
100.859899	456.418913	-135.516786	450.33349	1.231071	1.014679	22216.71194
82.548793	458.707801	-157.642705	449.570528	-0.294855	-0.511246	22228.15638
51.267321	452.604099	-168.324183	473.222372	-1.057817	0.251716	22234.26008
31.43029	440.396695	-205.709357	494.585329	0.468108	-0.511246	22216.71194
16.933998	443.448546	-241.568606	497.63718	1.231071	-1.274209	22224.34156
-15.8734	458.707801	-240.042681	488.481627	1.231071	-1.274209	22254.86007
-64.703015	435.818919	-278.190817	475.511261	0.468108	1.777642	53.407392
-89.117822	449.552248	-326.25747	472.45941	1.994034	0.251716	13.733329
-122.688183	419.796701	-364.405607	435.837198	2.756996	0.251716	12.970367
-137.947438	414.455962	-345.331538	429.733496	1.231071	-0.511246	9.918516
-146.340028	414.455962	-346.094501	410.659428	0.468108	0.251716	11.444441
-192.880755	395.381894	-389.583377	364.881664	1.231071	-0.511246	8333.841975
-211.954823	388.515229	-394.924116	374.037217	-0.294855	0.251716	22143.46751
-227.214078	370.204123	-408.657445	356.489074	-1.057817	0.251716	22204.50453
-292.06591	377.070788	-497.161123	248.911328	-1.057817	0.251716	22191.53417
-300.458501	351.893018	-475.798166	219.918744	-1.057817	0.251716	22173.22306
-311.902942	313.744881	-446.04262	255.01503	-0.294855	0.251716	22195.34898
-350.814041	278.648595	-448.331508	210.000228	-1.82078	-0.511246	22203.74157
-354.628855	261.100452	-451.383359	181.007644	-4.109668	-1.274209	22175.51195
-381.332551	230.581942	-455.198172	126.074327	-1.82078	-0.511246	22202.97861
-392.776992	219.137501	-464.353725	103.185445	-0.294855	0.251716	22212.13416
-404.221433	168.781961	-454.43521	75.718787	-0.294855	0.251716	22199.92676
-416.428837	141.315302	-436.124104	44.437314	-0.294855	0.251716	22208.31935
-428.63624	109.270867	-428.494477	-15.836742	1.994034	0.251716	22206.79342
-471.362154	97.826426	-430.020402	-0.577487	2.756996	1.014679	22200.68972
-466.021415	67.307917	-394.161153	-58.562655	3.519959	-0.511246	22197.63787
-466.021415	34.500519	-412.472259	-102.814494	1.994034	0.251716	22126.68233
-458.391787	10.085711	-353.724128	-108.918196	1.231071	-1.274209	22231.97119
-449.236234	-32.640202	-365.168569	-144.014482	1.231071	-0.511246	22203.74157
-474.414005	-60.869823	-375.850048	-197.421873	1.231071	0.251716	22219.00082
-443.132532	-68.49945	-343.04265	-231.755196	1.231071	-0.511246	22218.23786
-449.999197	-121.906842	-298.027849	-246.251488	-1.057817	-0.511246	22215.18601
-434.739942	-144.032761	-270.56119	-276.769998	-1.057817	-1.274209	22225.10453
-418.717725	-176.840159	-246.909345	-294.318141	1.231071	-1.274209	22232.73415
-388.962178	-219.566072	-227.072314	-315.681098	-0.294855	-0.511246	22215.18601
-392.014029	-224.906812	-195.027879	-359.169974	1.231071	1.777642	22228.15638
-379.806625	-282.89198	-183.583438	-399.606999	-1.057817	1.014679	22211.3712
-349.288116	-301.966048	-151.539003	-404.947738	0.468108	1.014679	22199.16379
-308.088128	-317.988265	-122.546419	-439.281061	-1.057817	-0.511246	22207.55638
-301.984426	-366.054918	-65.324214	-443.095875	0.468108	0.251716	22219.76379
-279.095544	-369.106769	-49.301996	-464.458831	-1.057817	0.251716	22208.31935
-228.740003	-382.077135	0.290582	-498.029192	1.231071	0.251716	22224.34156
-192.880755	-407.254906	21.653538	-510.236595	0.468108	-0.511246	22231.20823
-148.628916	-443.114154	23.942426	-530.836589	-0.294855	0.251716	22215.94897
-119.636332	-467.528962	83.45352	-510.236595	-0.294855	0.251716	22221.28971
-113.53263	-472.869701	129.231284	-514.814372	3.519959	0.251716	22231.20823
-47.917835	-456.084521	175.772011	-505.658819	1.231071	-0.511246	22242.65267
-14.347474	-475.921552	210.868297	-485.058825	-0.294855	0.251716	22241.88971
16.171035	-478.21044	244.438657	-453.01439	1.994034	0.251716	22132.02307
35.245104	-483.551179	278.009018	-456.829204	1.231071	-0.511246	22231.97119
87.889532	-470.580813	332.942335	-443.095875	-1.057817	-0.511246	22227.39341
120.69693	-511.017838	311.579378	-477.429198	-0.294855	1.014679	22227.39341
150.452477	-504.151173	343.623813	-432.414396	-2.583743	-1.274209	22222.05268
179.445061	-482.788217	368.801583	-382.058856	-0.294855	0.251716	22222.05268
196.993204	-463.714148	387.875652	-372.903303	-1.057817	-0.511246	22228.91934
221.408011	-430.143788	445.86082	-362.221824	0.468108	0.251716	22225.86749
267.948738	-430.143788	441.283043	-323.310725	-2.583743	0.251716	22184.6675
268.711701	-412.595645	413.816385	-348.488495	-1.057817	0.251716	22207.55638
309.911689	-392.758614	444.334894	-327.888501	0.468108	1.014679	22208.31935
340.430198	-371.395657	480.194143	-245.488526	0.468108	-0.511246	22183.14158
354.163528	-339.351222	492.401547	-195.132985	-1.057817	-0.511246	22213.66009
386.970925	-314.936415	470.275627	-203.525575	1.231071	0.251716	22227.39341
407.570919	-262.291986	514.527466	-160.036699	-0.294855	-0.511246	22190.7712
418.252398	-262.291986	521.394131	-126.466339	1.994034	0.251716	22206.03046
423.593137	-224.143849	493.927472	-103.577457	2.756996	1.777642	22212.13416
457.92646	-189.047563	513.764503	-92.895978	0.468108	0.251716	22173.98602
465.556087	-135.640171	473.327478	-18.888593	2.756996	0.251716	22215.18601
446.482019	-92.914258	475.616367	-14.310816	1.994034	0.251716	22240.36378
453.348683	-76.892041	468.749702	45.96324	-0.294855	-1.274209	22216.71194
449.53387	-37.217978	429.838602	123.785439	1.231071	-0.511246	22217.4749
449.53387	-0.595767	446.623783	131.415066	0.468108	0.251716	22243.41563
431.985727	20.004227	436.705267	168.037278	-0.294855	0.251716	22199.92676
409.096845	58.915327	375.668248	200.081713	-1.82078	0.251716	22193.82305
411.385733	90.196799	384.823801	206.185415	1.231071	0.251716	22216.71194
402.993143	128.344936	365.749733	259.592806	1.231071	1.014679	22203.74157
386.970925	165.73011	295.557161	277.140949	1.231071	0.251716	22222.81564
372.474633	205.404172	288.690496	278.666875	0.468108	-0.511246	22231.20823
359.504267	215.322688	254.357173	291.637241	-1.82078	0.251716	22200.68972
338.904273	243.552309	240.623844	351.148335	-3.346706	-0.511246	22202.21564
316.015391	274.833781	214.683111	374.037217	0.468108	1.014679	22214.42305
322.119093	294.670812	147.54239	374.800179	-2.583743	-1.274209	22208.31935
299.230211	345.789316	119.312768	409.133503	-0.294855	-0.511246	22215.94897
286.259844	338.922651	117.786843	413.711279	-1.82078	-0.511246	22229.6823
253.452446	380.885602	57.512787	422.103869	-1.82078	-1.274209	22228.15638
221.408011	399.196707	10.97206	447.281639	1.994034	0.251716	22220.52675
197.756167	412.930036	-18.783487	448.044602	-0.294855	-0.511246	22228.15638
173.341359	448.789285	-103.472351	438.126087	-0.294855	-0.511246	22225.86749
150.452477	451.841136	-178.242699	454.148304	0.468108	-1.274209	22238.83786
113.067303	480.83372	-197.316767	451.096453	0.468108	0.251716	22247.99341
86.363607	464.04854	-175.190848	419.814981	1.231071	0.251716	22247.23045
65.763613	464.811503	-164.50937	481.614963	-1.057817	-1.274209	22226.63045
32.193253	448.789285	-174.427885	481.614963	0.468108	0.251716	22237.31193
-5.954884	454.892987	-270.56119	443.466826	-1.82078	-0.511246	22228.91934
-14.347474	462.522614	-259.879712	477.037186	1.231071	-0.511246	22213.66009
-50.206723	439.633732	-288.872296	461.014969	-0.294855	1.014679	322.733238
-71.56968	431.241142	-298.790811	464.829782	1.231071	1.777642	16.78518
-108.954854	433.53003	-331.598209	441.9409	0.468108	1.014679	11.444441
-145.577065	419.796701	-351.43524	425.918683	-0.294855	-1.274209	11.444441
-159.310394	394.618931	-401.790781	388.533509	-2.583743	0.251716	9.918516
-196.695568	391.56708	-407.894483	322.155751	-1.82078	1.014679	9.918516
-207.377047	394.618931	-413.235222	365.644627	-2.583743	-1.274209	21819.20835
-242.473333	361.811533	-404.079669	348.096484	1.994034	1.014679	22199.92676
-267.651103	362.574496	-435.361141	306.896496	-1.82078	-1.274209	22197.63787
-285.199246	365.626347	-449.857433	264.170583	-1.057817	0.251716	22194.58602
-303.510352	329.767098	-460.538912	251.200216	-1.057817	-0.511246	22221.28971
-327.162196	293.90785	-433.072253	242.807626	0.468108	-0.511246	22212.13416
-333.265898	261.863415	-452.909284	204.659489	2.756996	0.251716	22194.58602
-362.258482	246.60416	-435.361141	146.674321	1.231071	0.251716	22209.08231
-400.406619	232.870831	-476.561129	72.666936	1.994034	-0.511246	22218.23786
-405.747358	187.856029	-464.353725	33.755836	0.468108	1.014679	22220.52675
-414.902911	171.833812	-475.798166	39.859538	2.756996	0.251716	22227.39341
-432.451054	130.633824	-422.390775	31.466948	-0.294855	-1.274209	22222.05268
-459.917713	110.796793	-419.338924	8.578066	1.994034	0.251716	22209.84527
-453.814011	77.989395	-400.264855	-30.333034	-1.82078	-0.511246	22202.97861
-479.754744	32.211631	-388.057452	-82.977463	-0.294855	0.251716	22193.06009
-472.888079	-0.595767	-368.983383	-114.258935	-1.82078	-0.511246	22202.97861
-466.784377	-2.121692	-360.590793	-140.199668	-2.583743	-1.274209	22195.34898
-453.814011	-70.025376	-354.487091	-190.555209	1.231071	0.251716	22193.82305
-460.680675	-80.706854	-366.694495	-246.251488	-1.82078	0.251716	22183.90454
-464.495489	-102.069811	-324.731544	-282.8737	-0.294855	0.251716	22209.84527
-455.339936	-152.425352	-291.161184	-320.258874	-4.109668	-1.274209	22211.3712
-414.902911	-182.943861	-266.746376	-306.525545	-1.057817	-0.511246	22204.50453
-391.251066	-205.832743	-243.857494	-308.814433	0.468108	-0.511246	22222.05268
-375.991812	-253.136433	-212.576022	-330.940352	1.231071	0.251716	22234.26008
-344.710339	-267.632725	-174.427885	-406.473663	-1.057817	-0.511246	22215.18601
-347.76219	-273.736427	-146.198264	-425.547732	-1.057817	-0.511246	22225.10453
-335.554786	-311.884564	-106.524202	-430.125508	-0.294855	0.251716	22233.49712
-285.199246	-336.299371	-73.716804	-431.651434	0.468108	1.014679	22216.71194
-256.206662	-371.395657	-69.90199	-440.044024	3.519959	1.014679	22247.99341
-227.214078	-369.869732	-4.287195	-457.592167	1.994034	-0.511246	22250.2823
-206.614084	-411.069719	-80.583469	-559.829173	4.282922	1.777642	22225.86749
-171.517798	-426.328974	13.260948	-529.310664	2.756996	-0.511246	22234.26008
-140.999289	-445.403043	72.772042	-487.347713	1.994034	0.251716	22239.60082
-118.873369	-463.714148	126.179433	-491.162527	-1.057817	-0.511246	22212.89712
-64.703015	-480.499328	127.705359	-513.288446	-0.294855	1.014679	22222.81564
-41.05117	-485.077105	202.475707	-472.851421	1.994034	1.014679	22233.49712
4.726594	-485.077105	258.934949	-448.436614	-1.057817	-1.274209	22203.74157
42.874731	-495.758583	265.038651	-442.332912	0.468108	-0.511246	22223.5786
62.711762	-501.862285	315.394192	-446.147726	0.468108	0.251716	22212.89712
116.882116	-507.965987	300.134937	-488.110676	-0.294855	1.014679	22200.68972
100.096936	-511.780801	318.446043	-449.962539	-2.583743	0.251716	22202.21564
166.474694	-480.499328	365.749733	-428.599583	-1.057817	0.251716	22218.23786
209.200608	-462.188223	389.401577	-380.53293	-1.057817	1.014679	22219.00082
226.748751	-442.351192	421.446012	-367.562564	-0.294855	-0.511246	22218.23786
261.082074	-440.825266	436.705267	-341.621831	-0.294855	0.251716	22208.31935
268.711701	-428.617862	435.942304	-317.969986	-0.294855	-1.274209	22223.5786
313.726503	-396.573427	450.438596	-277.532961	0.468108	1.014679	22216.71194
341.956124	-375.973433	465.697851	-279.058886	0.468108	0.251716	22199.92676
361.030192	-329.432707	475.616367	-211.155203	1.994034	0.251716	22211.3712
383.919074	-301.203085	494.690435	-201.99965	1.231071	-0.511246	22238.07489
398.415366	-285.943831	509.186727	-168.429289	2.756996	1.014679	22225.86749
417.489435	-265.343837	496.979323	-146.30337	-0.294855	-0.511246	22201.45268
427.40795	-218.040147	496.979323	-123.414488	3.519959	1.014679	22217.4749
448.007944	-194.388302	503.845988	-76.873761	-1.82078	-0.511246	22219.76379
449.53387	-179.89201	494.690435	-27.281183	-1.057817	-0.511246	22215.18601
448.007944	-127.247581	452.727485	0.185476	-0.294855	-0.511246	22204.50453
438.852391	-86.810556	473.327478	46.726203	0.468108	-0.511246	22216.71194
459.452385	-59.343898	443.571932	80.296563	0.468108	1.014679	22211.3712
441.904242	0.930159	441.283043	127.600253	0.468108	0.251716	22186.19343
435.800541	10.848674	443.571932	142.096545	-0.294855	1.014679	22184.6675
424.356099	57.389401	336.757149	128.363215	-0.294855	1.014679	22192.29713
422.067211	29.922743	307.001602	149.726172	-1.82078	0.251716	22161.77862
405.282031	100.878277	286.401608	166.511352	-0.294855	0.251716	22198.40083
396.126478	155.811594	326.07567	254.252067	-0.294855	-0.511246	22228.91934
392.311665	197.774545	317.68308	292.400204	-0.294855	0.251716	22222.05268
361.030192	203.878247	277.246055	297.740943	-0.294855	-0.511246	22156.43788
346.5339	230.581942	249.779396	345.807595	1.231071	-0.511246	22222.81564
330.511683	278.648595	211.63126	356.489074	-0.294855	-1.274209	22214.42305
323.645018	293.90785	177.297936	390.059434	0.468108	0.251716	22220.52675
309.911689	331.293024	101.001663	409.133503	4.282922	1.014679	22254.09711
298.467248	357.996719	118.549806	407.607577	3.519959	0.251716	22246.46748
245.059856	403.774484	59.801675	432.022385	2.756996	0.251716	22235.786
229.037639	404.537446	-17.257561	451.096453	1.994034	-1.274209	22242.65267
202.333943	412.930036	-19.54645	467.881633	-0.294855	-0.511246	22238.83786
175.630247	435.818919	-69.139028	462.540894	-1.057817	0.251716	22214.42305
140.533961	447.26336	-123.309382	468.644596	-1.057817	0.251716	22223.5786
115.356191	461.759652	-114.916792	452.622379	-1.057817	1.014679	22231.97119
103.91175	451.841136	-131.701972	485.429776	-0.294855	-1.274209	22217.4749
66.526576	454.892987	-168.324183	460.252006	1.994034	1.014679	22229.6823
36.008066	447.26336	-179.005662	477.800149	-1.82078	0.251716	22210.60823
7.015482	451.078173	-209.524171	480.089037	-0.294855	-0.511246	22193.82305
-18.925251	428.189291	-235.464904	490.007553	-2.583743	-0.511246	22203.74157
-44.865984	444.211509	-296.501923	428.207571	0.468108	0.251716	527.970214
-73.095605	443.448546	-389.583377	385.481658	-1.057817	1.014679	16.022217
-96.74745	437.344844	-320.916731	440.414975	-1.057817	-0.511246	10.681478
-134.132624	418.270776	-365.931532	442.703863	1.994034	-0.511246	12.207404
-144.814102	412.167074	-358.301905	415.237204	2.756996	0.251716	9.918516
-180.673351	408.35226	-396.450042	397.689061	1.231071	0.251716	9.918516
-180.673351	379.359676	-397.975967	367.933515	-0.294855	-0.511246	21236.30482
-218.821488	390.041154	-410.183371	351.911297	3.519959	1.777642	22172.4601
-266.125177	366.38931	-436.887067	298.503906	2.756996	-0.511246	22233.49712
-292.828873	364.100421	-446.04262	248.148365	1.994034	0.251716	22222.05268
-305.79924	315.270806	-435.361141	264.933545	1.231071	1.014679	22187.71935
-313.428867	316.033769	-436.124104	226.022446	1.231071	-0.511246	22219.00082
-319.532569	275.596744	-462.8278	197.792824	2.756996	0.251716	22228.91934
-363.021445	229.81898	-430.783365	152.778023	1.231071	0.251716	22198.40083
-379.043662	215.322688	-467.405576	103.185445	1.231071	-0.511246	22209.84527
-415.665874	200.063433	-453.672247	96.31878	-1.057817	-0.511246	22222.81564
-396.591805	168.781961	-438.412992	42.148426	-2.583743	-0.511246	22199.16379
-433.97698	118.42642	-430.783365	17.733619	1.994034	1.014679	22193.82305
-440.843644	100.878277	-438.412992	-1.34045	-1.82078	0.251716	22194.58602
-468.310303	84.093097	-412.472259	-46.355251	-1.057817	1.014679	22193.06009
-501.1177	59.678289	-455.198172	-120.362637	0.468108	0.251716	22143.46751
-469.836228	20.004227	-403.316706	-156.984848	-1.82078	0.251716	22193.82305
-470.599191	-2.121692	-375.087085	-190.555209	-0.294855	-0.511246	22212.89712
-459.15475	-37.217978	-363.642644	-179.110768	1.994034	1.777642	22201.45268
-455.339936	-81.469817	-340.753762	-206.577426	0.468108	-0.511246	22210.60823
-453.814011	-98.254997	-317.86488	-237.858898	0.468108	0.251716	22232.73415
-446.947346	-121.906842	-291.924147	-247.777414	-0.294855	0.251716	22215.94897
-440.080681	-174.551271	-279.716743	-302.710731	-1.057817	-1.274209	22222.81564
-395.828843	-181.417936	-238.516755	-296.607029	1.994034	0.251716	22254.86007
-388.199215	-223.380886	-201.131581	-340.858868	1.231071	0.251716	22235.02304
-348.525153	-242.454954	-198.07973	-378.244042	1.994034	0.251716	22238.07489
-378.2807	-292.047532	-174.427885	-383.584781	1.994034	0.251716	22244.94156
-338.606637	-299.67716	-103.472351	-420.206992	0.468108	-0.511246	22221.28971
-299.695538	-333.24752	-66.087177	-424.021806	-1.057817	0.251716	22221.28971
-260.784438	-366.054918	-55.405698	-446.147726	1.994034	1.014679	22231.20823
-247.814072	-366.817881	-32.516816	-452.251427	-1.82078	-1.274209	22211.3712
-203.562233	-408.017868	7.157246	-478.955123	1.231071	0.251716	22225.10453
-165.414096	-434.721564	54.460936	-483.5329	-1.82078	-1.274209	22228.15638
-145.577065	-453.03267	72.009079	-485.058825	-1.057817	0.251716	22195.34898
-101.325226	-466.765999	144.490539	-480.481049	-2.583743	-0.511246	22200.68972
-83.014121	-478.21044	122.364619	-518.629186	-2.583743	0.251716	22209.84527
-47.154872	-485.077105	152.883129	-533.88844	-2.583743	-1.274209	22207.55638
-34.184505	-500.33636	227.653477	-472.851421	1.231071	0.251716	22204.50453
35.245104	-487.365993	244.438657	-459.118092	-0.294855	-1.274209	22231.20823
57.371023	-481.262291	303.949751	-454.540316	1.231071	1.014679	22226.63045
86.363607	-494.99562	303.186788	-431.651434	-0.294855	-0.511246	22220.52675
126.037669	-498.810434	366.512695	-398.844036	-0.294855	0.251716	22230.44527
151.21544	-478.21044	358.120105	-384.347744	0.468108	0.251716	22228.91934
212.252459	-457.610446	372.616397	-355.35516	1.231071	-0.511246	22231.97119
206.911719	-452.269707	429.838602	-354.592197	2.756996	1.014679	22254.09711
241.245043	-440.062303	421.446012	-337.044054	1.231071	0.251716	22227.39341
293.126509	-443.114154	385.586764	-374.429228	1.994034	1.014679	22187.71935
300.756136	-380.55121	420.68305	-374.429228	0.468108	0.251716	22226.63045
322.882055	-381.314173	469.512665	-295.081104	-1.057817	-1.274209	22225.86749
351.874639	-347.743812	442.046006	-220.310755	-0.294855	0.251716	22192.29713
373.237596	-334.010483	513.001541	-185.977432	1.994034	1.777642	22220.52675
401.467217	-291.28457	487.82377	-151.644109	1.231071	0.251716	22231.20823
423.593137	-279.840129	513.764503	-139.436705	-0.294855	0.251716	22183.14158
418.252398	-224.906812	512.238578	-127.992264	0.468108	0.251716	22204.50453
437.326466	-216.514221	513.001541	-80.688575	-1.82078	0.251716	22206.03046
453.348683	-165.395718	474.853404	-50.170065	-2.583743	0.251716	22180.85269
442.667205	-121.906842	455.779335	-18.888593	-1.82078	0.251716	22171.69713
466.31905	-95.203146	433.653416	-5.918226	-1.057817	-0.511246	22206.03046
464.030162	-57.055009	407.712683	40.622501	-0.294855	-1.274209	22198.40083
449.53387	-39.506866	382.534913	95.555818	0.468108	-0.511246	22206.79342
441.14128	2.456084	429.07564	146.674321	-1.057817	-0.511246	22213.66009
428.170913	42.893109	408.475646	173.378017	-1.057817	-0.511246	22206.03046
410.62277	55.100513	381.77195	211.526154	-0.294855	0.251716	22199.16379
388.496851	97.063463	361.171956	237.466887	0.468108	0.251716	22216.71194
396.889441	144.367153	348.964552	277.140949	2.756996	1.014679	22246.46748
386.207963	188.618992	315.394192	290.874278	1.994034	0.251716	22242.65267
358.741304	198.537507	268.853465	322.918713	2.756996	0.251716	22215.94897
367.133894	244.315272	269.616428	335.88908	2.756996	1.014679	22238.07489
352.637602	258.048601	214.683111	358.777962	-0.294855	0.251716	22225.10453
326.696869	293.90785	142.964613	327.49649	-0.294855	1.014679	22227.39341
305.333913	326.715247	135.334986	387.007583	1.231071	1.014679	22226.63045
293.889471	352.65598	104.053514	410.659428	-1.057817	-0.511246	22218.23786
271.000589	380.885602	94.134998	428.207571	-1.057817	-0.511246	22228.91934
252.689484	387.752266	29.283166	416.000167	-1.82078	-0.511246	22227.39341
183.259875	390.041154	19.36465	441.9409	-0.294855	0.251716	22196.11194
166.474694	412.167074	-59.220512	446.518677	-2.583743	0.251716	22205.2675
130.615446	428.952254	-129.413084	403.029801	-2.583743	0.251716	22209.08231
121.459893	424.374478	-146.961227	414.474242	-1.057817	-0.511246	22201.45268
100.859899	452.604099	-161.457519	461.014969	-2.583743	-0.511246	22217.4749
65.763613	440.396695	-175.953811	426.681645	0.468108	1.014679	22234.26008
33.719178	444.974471	-233.176016	449.570528	-1.057817	-0.511246	22215.94897
22.274737	458.707801	-208.761208	484.666813	0.468108	-0.511246	22225.10453
0.148818	462.522614	-247.672308	503.740882	-1.057817	-0.511246	22235.02304
-43.340058	428.952254	-263.694525	473.985335	-1.057817	-0.511246	22213.66009
-77.673381	436.581881	-312.524141	466.355708	2.756996	1.014679	25.940733
-67.754866	428.952254	-304.13155	469.407559	1.994034	1.014679	12.970367
-128.028922	437.344844	-349.146352	448.044602	1.231071	1.777642	9.918516
-125.740034	402.248558	-375.850048	419.052018	-0.294855	-0.511246	11.444441
-153.969655	386.226341	-371.272271	409.133503	1.994034	1.014679	9.155553
-183.725202	392.330043	-391.109302	385.481658	0.468108	0.251716	13254.18867
-223.399264	362.574496	-451.383359	284.770576	-0.294855	-0.511246	22143.46751
-250.865923	370.967086	-403.316706	318.340937	0.468108	0.251716	22211.3712
-285.199246	358.759682	-414.761147	307.659459	1.994034	1.777642	22213.66009
-305.79924	343.500427	-448.331508	286.296502	-1.82078	-1.274209	22196.87491
-327.925159	298.485626	-442.990769	246.62244	-1.057817	0.251716	22203.74157
-322.58442	286.278222	-488.768533	222.207632	-1.82078	1.014679	22196.11194
-373.702923	259.574526	-457.487061	171.852091	-3.346706	-2.037172	22184.6675
-377.517737	216.848613	-476.561129	103.948408	-1.057817	0.251716	22184.6675
-414.902911	191.670843	-463.590763	73.429898	-1.82078	0.251716	22195.34898
-400.406619	154.285669	-450.620396	71.14101	-2.583743	-1.274209	22200.68972
-401.932545	126.056047	-417.812998	-9.73304	-1.057817	-0.511246	22202.97861
-437.791793	106.981979	-428.494477	2.474364	-1.057817	-1.274209	22216.71194
-451.525123	83.330134	-420.864849	-23.466369	-0.294855	-0.511246	22209.08231
-475.176967	60.441252	-409.420408	-37.199699	1.231071	1.014679	22211.3712
-485.858446	31.448668	-359.064868	-82.977463	-1.057817	0.251716	22194.58602
-458.391787	7.796823	-379.664861	-128.755227	3.519959	1.777642	22221.28971
-466.021415	-28.062425	-378.138936	-184.451507	0.468108	0.251716	22222.81564
-454.576973	-70.788339	-359.064868	-185.21447	2.756996	0.251716	22232.73415
-451.525123	-99.01796	-317.86488	-224.888532	1.231071	-0.511246	22229.6823
-441.606607	-118.092028	-305.657476	-259.221855	1.994034	1.014679	22234.26008
-447.710309	-144.795724	-269.798227	-280.584812	-0.294855	0.251716	22228.91934
-421.006613	-193.625339	-247.672308	-307.288507	1.231071	1.777642	22212.89712
-394.302917	-229.484588	-212.576022	-345.436644	0.468108	-0.511246	22223.5786
-392.776992	-242.454954	-177.479736	-354.592197	0.468108	0.251716	22231.97119
-351.577004	-296.625309	-161.457519	-382.058856	-0.294855	0.251716	22213.66009
-343.184414	-317.988265	-100.4205	-402.65885	-1.057817	0.251716	22202.97861
-297.40665	-321.803079	-74.479767	-421.732918	-1.057817	-1.274209	22209.84527
-277.569618	-350.795663	-84.398282	-504.895856	-2.583743	0.251716	22165.59343
-251.628885	-372.921583	-40.146444	-463.695868	-1.057817	0.251716	22204.50453
-240.184444	-404.203055	-39.383481	-506.421782	1.231071	1.777642	22220.52675
-179.910388	-437.010452	-11.916822	-553.725471	0.468108	0.251716	22219.00082
-166.177059	-459.136372	23.942426	-572.036577	-0.294855	-1.274209	22221.28971
-110.480779	-453.795633	96.423886	-516.340297	0.468108	1.014679	22232.73415
-79.199307	-468.291925	128.468321	-470.562533	-0.294855	-0.511246	22222.81564
-53.258574	-477.447477	165.090533	-471.325496	-0.294855	0.251716	22219.76379
-12.058586	-494.232658	237.571993	-448.436614	2.756996	-0.511246	22244.94156
34.482141	-512.543763	251.305322	-456.066241	3.519959	0.251716	22253.33415
61.185837	-494.99562	271.905316	-456.829204	-1.057817	-0.511246	22231.97119
87.12657	-482.025254	294.794198	-467.510682	-0.294855	-1.274209	22237.31193
121.459893	-482.788217	324.549745	-449.962539	1.231071	0.251716	22241.88971
162.659881	-479.736366	373.37936	-413.340328	1.994034	0.251716	22222.05268
187.837651	-472.106738	328.364558	-407.236626	-1.82078	-0.511246	22225.10453
216.067272	-450.743782	408.475646	-372.14034	-1.82078	-1.274209	22225.10453
242.770968	-430.906751	435.942304	-364.510713	-1.057817	-0.511246	22213.66009
261.082074	-424.040086	443.571932	-339.332942	-0.294855	0.251716	22210.60823
293.889471	-385.128986	457.305261	-311.866284	-1.057817	-0.511246	22206.79342
325.170944	-374.447508	455.779335	-288.977402	-3.346706	-1.274209	22191.53417
352.637602	-370.632694	477.142292	-236.332973	-0.294855	-0.511246	22202.97861
367.896857	-330.958632	472.564516	-196.658911	1.231071	0.251716	22185.43046
396.126478	-311.121601	470.275627	-211.155203	-0.294855	0.251716	21978.66756
413.674621	-288.232719	509.94969	-150.881146	0.468108	0.251716	22211.3712
427.40795	-248.558656	503.845988	-125.703376	1.231071	1.014679	22211.3712
421.304249	-213.46237	478.668218	-129.51819	3.519959	1.014679	22203.74157
449.53387	-170.736457	484.008957	-77.636724	-0.294855	-0.511246	22213.66009
448.770907	-137.166097	496.216361	-5.918226	0.468108	0.251716	22219.00082
454.111646	-105.884625	467.223777	24.600283	0.468108	-0.511246	22188.48232
445.719056	-50.188345	481.720069	69.615085	0.468108	0.251716	22228.91934
447.244982	-28.825388	418.394161	121.496551	-1.057817	-1.274209	22228.91934
454.111646	-10.514282	419.920087	135.22988	2.756996	1.014679	22199.92676
431.222764	42.130146	388.638615	159.644688	1.994034	1.014679	22209.08231
400.704255	44.419035	366.512695	172.615054	1.994034	1.014679	22209.08231
396.889441	95.537538	359.646031	227.548371	0.468108	1.777642	22219.76379
393.83759	117.663457	378.720099	255.01503	0.468108	-1.274209	22216.71194
367.896857	158.863445	296.320123	255.777992	-1.057817	-1.274209	22227.39341
383.156112	200.826396	275.72013	296.215017	-0.294855	0.251716	22225.10453
356.452416	219.900464	256.646061	328.259452	-2.583743	-1.274209	22216.71194
342.719087	254.233787	210.105334	361.06685	-0.294855	1.014679	22207.55638
302.282062	275.596744	166.616458	354.200185	-2.583743	-0.511246	22209.08231
271.763552	315.270806	117.02388	396.163136	-1.057817	1.777642	22201.45268
293.126509	339.685614	80.401669	407.607577	-1.057817	-0.511246	22213.66009
267.948738	364.100421	81.164632	416.000167	0.468108	0.251716	22223.5786
240.48208	392.330043	21.653538	419.814981	1.231071	1.777642	22212.89712
206.911719	379.359676	-12.679785	396.163136	0.468108	-0.511246	22225.86749
180.208024	409.115223	-89.739021	370.985366	0.468108	0.251716	22231.97119
170.289508	428.952254	-108.81309	461.777931	1.231071	1.014679	22216.71194
148.163589	450.315211	-108.050127	484.666813	1.231071	1.014679	22223.5786
110.778415	465.574465	-101.183462	473.222372	3.519959	0.251716	22252.57118
75.682129	467.863354	-130.939009	470.933484	-0.294855	-2.037172	22236.54897
43.637694	457.944838	-212.576022	484.666813	2.756996	0.251716	22239.60082
11.593259	453.367062	-188.924177	479.326074	1.231071	-0.511246	22235.02304
-7.48081	451.841136	-236.99083	477.037186	-0.294855	0.251716	22225.10453
-15.110437	445.737434	-259.116749	474.748298	-1.057817	-0.511246	22225.10453
-72.332642	450.315211	-309.47229	467.881633	0.468108	0.251716	46.540727
-76.147456	426.663366	-324.731544	467.881633	0.468108	1.014679	12.970367
-103.614114	433.53003	-327.783395	454.911267	-0.294855	-0.511246	11.444441
-144.05114	423.611515	-345.331538	417.526093	-0.294855	0.251716	9.155553
-163.125208	417.507813	-359.82783	416.000167	-0.294855	-0.511246	9.918516
-191.354829	388.515229	-391.872265	374.800179	-4.109668	-0.511246	9.155553
-206.614084	402.248558	-420.101887	354.200185	-1.82078	0.251716	22072.51198
-246.288146	363.337459	-447.568545	310.711309	-0.294855	0.251716	22157.96381
-266.125177	361.811533	-420.864849	301.555757	-1.82078	-0.511246	22193.06009
-289.777022	348.078204	-437.650029	264.933545	-0.294855	-0.511246	22219.76379
-321.058494	332.818949	-462.064837	246.62244	1.231071	0.251716	22196.11194
-321.821457	297.722663	-442.990769	227.548371	-1.057817	-0.511246	22209.84527
-373.702923	264.915266	-458.250023	177.955793	0.468108	0.251716	22206.03046
-382.095513	239.737495	-430.783365	154.303948	0.468108	1.014679	22212.13416
-382.858476	215.322688	-471.983353	103.185445	0.468108	-0.511246	22196.11194
-403.45847	187.856029	-471.22039	83.348414	2.756996	0.251716	22235.786
-401.932545	161.915296	-412.472259	47.489165	0.468108	-0.511246	22231.97119
-445.421421	142.841228	-430.783365	0.185476	-0.294855	-0.511246	22197.63787
-434.739942	83.330134	-423.9167	-15.073779	2.756996	-0.511246	22219.00082
-462.969564	55.863476	-397.213004	-52.458953	-2.583743	-1.274209	22184.6675
-449.236234	32.974594	-382.716712	-89.081165	-0.294855	-1.274209	22177.03787
-460.680675	4.744972	-388.057452	-124.940413	-1.82078	1.014679	22203.74157
-467.54734	-6.699469	-365.168569	-140.199668	-1.057817	1.014679	22219.76379
-459.917713	-60.869823	-338.464874	-211.155203	0.468108	0.251716	22212.89712
-458.391787	-89.099444	-310.998215	-238.621861	2.756996	1.014679	22225.10453
-454.576973	-132.58832	-294.975998	-257.69593	-2.583743	-0.511246	22209.84527
-439.317719	-140.217948	-288.109333	-273.718147	-1.82078	0.251716	22191.53417
-392.776992	-180.654973	-228.59824	-321.784799	-3.346706	0.251716	22203.74157
-400.406619	-214.988296	-230.887128	-331.703315	-0.294855	-0.511246	22219.76379
-382.858476	-242.454954	-215.627873	-391.977371	-0.294855	0.251716	22209.84527
-361.49552	-258.477172	-189.68714	-391.214408	1.231071	0.251716	22223.5786
-346.236265	-302.729011	-138.568637	-411.814402	-1.057817	-0.511246	22230.44527
-321.058494	-314.173452	-122.546419	-451.488465	1.231071	0.251716	22223.5786
-268.414066	-343.928999	-53.11681	-501.081043	-1.82078	-1.274209	22161.77862
-257.732587	-375.210471	-62.272363	-446.910688	1.994034	1.014679	22229.6823
-215.006674	-380.55121	-2.761269	-448.436614	2.756996	0.251716	22244.94156
-194.40668	-421.751198	22.416501	-504.132894	1.231071	0.251716	22241.88971
-165.414096	-451.506744	59.038712	-499.555117	1.231071	-0.511246	22244.17859
-121.92522	-437.773415	85.742408	-471.325496	0.468108	0.251716	22237.31193
-90.643748	-461.42526	132.283135	-509.473633	-0.294855	-0.511246	22229.6823
-52.495611	-480.499328	172.72016	-493.451415	-0.294855	-1.274209	22229.6823
-15.110437	-501.862285	220.786812	-464.458831	1.994034	-0.511246	22228.91934
7.015482	-498.810434	267.327539	-459.881055	-1.057817	-1.274209	22218.23786
45.163619	-483.551179	260.460875	-453.777353	1.231071	1.014679	22229.6823
82.548793	-489.654881	290.979384	-449.962539	-1.82078	-1.274209	22229.6823
115.356191	-491.943769	341.334925	-430.125508	-1.82078	-0.511246	22212.89712
139.770999	-494.232658	342.097888	-396.555148	-4.109668	-2.037172	22202.21564
188.600614	-486.60303	384.060838	-391.977371	-2.583743	-2.037172	22215.94897
210.726533	-471.343776	378.720099	-365.273675	0.468108	0.251716	22175.51195
229.037639	-434.721564	397.794167	-375.192191	-1.82078	-0.511246	22202.97861
249.637633	-436.24749	386.349726	-352.303309	1.231071	0.251716	22227.39341
285.496881	-391.232688	422.971938	-337.807017	-0.294855	-0.511246	22185.43046
328.222795	-379.025284	443.571932	-291.26629	1.231071	0.251716	22215.94897
325.933906	-356.136402	488.586733	-247.777414	0.468108	0.251716	22231.20823
346.5339	-343.166036	452.727485	-204.288538	-0.294855	-0.511246	22191.53417
396.126478	-312.647526	473.327478	-195.895948	-3.346706	-2.037172	22078.61568
415.963509	-275.262352	518.34228	-136.384854	2.756996	0.251716	22248.75637
416.726472	-263.054948	509.186727	-128.755227	3.519959	1.777642	22226.63045
455.637572	-198.203116	506.897839	-131.044115	2.756996	0.251716	22215.94897
420.541286	-180.654973	493.16451	-53.984879	1.231071	-0.511246	22226.63045
445.719056	-146.32165	487.060808	-3.629338	1.231071	0.251716	22201.45268
451.822758	-107.41055	455.779335	0.185476	-0.294855	-0.511246	22194.58602
449.53387	-72.314264	451.201559	26.889171	0.468108	0.251716	22211.3712
462.504236	-51.71427	416.868236	86.400265	0.468108	-0.511246	22214.42305
422.830174	-11.277245	445.86082	102.422482	1.994034	0.251716	22198.40083
437.326466	11.611637	389.401577	130.652104	1.231071	0.251716	22206.03046
425.119062	48.996811	391.690466	193.215048	-2.583743	0.251716	22194.58602
421.304249	94.011612	375.668248	203.896526	-2.583743	0.251716	22198.40083
400.704255	120.715308	357.357142	251.200216	-1.82078	-0.511246	22209.08231
367.896857	132.159749	326.838633	293.926129	-3.346706	-2.037172	22215.18601
352.637602	180.226402	276.483092	285.533539	-1.82078	-1.274209	22207.55638
367.133894	226.767129	262.749763	332.837229	1.231071	1.014679	22228.15638
344.245012	253.470824	220.02385	341.992782	-0.294855	0.251716	22228.91934
329.74872	273.307856	173.483123	325.970564	1.231071	0.251716	22216.71194
298.467248	306.878216	168.142384	415.237204	-0.294855	-1.274209	22225.86749
293.126509	324.426359	73.535004	416.76313	1.231071	0.251716	22232.73415
274.815403	370.204123	102.527588	433.54831	3.519959	-0.511246	22239.60082
262.607999	391.56708	64.379451	444.229788	1.994034	1.014679	22248.75637
241.245043	398.433744	14.023911	467.118671	1.994034	1.777642	22247.99341
209.200608	433.53003	-30.227928	457.963118	1.231071	-1.274209	22219.76379
174.104322	438.107807	-101.183462	427.444608	1.231071	0.251716	22235.786
142.059887	441.159658	-116.442717	457.963118	0.468108	-0.511246	22232.73415
106.963601	438.107807	-91.264947	461.777931	1.231071	1.014679	22216.71194
88.652495	450.315211	-137.805674	471.696447	0.468108	0.251716	22223.5786
42.111768	457.181875	-177.479736	481.614963	-2.583743	-2.037172	22229.6823
19.222886	465.574465	-216.390836	477.800149	2.756996	0.251716	22216.71194
-6.717847	444.974471	-278.95378	460.252006	-0.294855	0.251716	22215.94897
-20.451176	444.211509	-236.227867	473.222372	-1.82078	0.251716	22209.84527
-68.517829	444.974471	-271.324153	476.274223	-1.057817	0.251716	251.777703
-64.703015	441.922621	-349.146352	463.303857	-0.294855	-0.511246	16.78518
-101.325226	419.796701	-316.338954	461.014969	-0.294855	0.251716	10.681478
-128.791885	427.426328	-372.798197	434.311273	-1.82078	-1.274209	10.681478
-169.991873	407.589297	-375.087085	403.792763	1.994034	-0.511246	9.918516
-182.962239	417.507813	-389.583377	368.696477	1.231071	0.251716	10.681478
-207.377047	388.515229	-395.687079	348.096484	-0.294855	0.251716	21917.63054
-235.606668	372.493011	-440.70188	293.163167	0.468108	-0.511246	22173.22306
-250.865923	376.307825	-436.887067	302.318719	-1.057817	-0.511246	22186.95639
-278.332581	350.367092	-413.998185	261.118732	3.519959	1.014679	22242.65267
-298.932575	333.581912	-419.338924	270.274284	0.468108	-0.511246	22229.6823
-299.695538	310.69303	-472.746315	258.829843	3.519959	0.251716	22239.60082
-343.184414	262.626377	-463.590763	191.689123	0.468108	-1.274209	22229.6823
-377.517737	230.581942	-454.43521	134.466917	1.994034	1.014679	22199.92676
-387.436253	214.559725	-459.012986	77.244712	-0.294855	-0.511246	22212.13416
-404.221433	184.804178	-461.301874	78.770637	0.468108	-0.511246	22213.66009
-408.799209	154.285669	-422.390775	49.015091	1.231071	0.251716	22202.21564
-412.614023	126.81901	-441.464843	7.815103	3.519959	1.777642	22215.18601
-458.391787	71.12273	-519.287042	-65.42932	0.468108	0.251716	22062.59346
-456.865862	71.12273	-431.546328	-45.592289	-1.057817	1.014679	22179.32676
-478.228818	42.130146	-389.583377	-89.081165	-1.82078	-0.511246	22185.43046
-474.414005	9.322749	-388.820414	-125.703376	-1.057817	1.014679	22199.92676
-455.339936	-6.699469	-406.368557	-161.562625	-0.294855	-0.511246	22182.37861
-459.917713	-60.10686	-357.538942	-176.821879	1.994034	-0.511246	22215.94897
-443.895495	-75.366115	-326.25747	-212.681128	-2.583743	-0.511246	22231.20823
-443.132532	-112.751289	-298.027849	-243.199638	0.468108	0.251716	22221.28971
-436.265868	-143.269799	-265.983414	-263.799631	1.231071	0.251716	22219.76379
-437.028831	-189.047563	-234.701941	-299.65888	0.468108	0.251716	22229.6823
-392.776992	-193.625339	-194.264916	-328.651464	0.468108	1.014679	22225.10453
-375.228849	-234.062364	-202.657506	-379.007005	1.994034	-0.511246	22244.17859
-356.15478	-260.76606	-154.590854	-368.325526	3.519959	1.014679	22254.09711
-326.399234	-276.025315	-125.59827	-384.347744	2.756996	1.014679	22246.46748
-321.058494	-306.543824	-104.998276	-405.7107	0.468108	-1.274209	22227.39341
-297.40665	-328.669744	-44.72422	-441.569949	1.231071	0.251716	22205.2675
-259.258513	-373.684545	-27.93904	-433.177359	1.231071	1.014679	22227.39341
-238.658519	-394.284539	-52.353847	-480.481049	-1.057817	-0.511246	22212.13416
-213.480749	-420.988235	33.097979	-500.31808	-2.583743	-0.511246	22225.86749
-173.043724	-437.773415	67.431302	-505.658819	1.231071	-0.511246	22231.20823
-152.44373	-439.299341	98.712775	-474.377347	-0.294855	-0.511246	22216.71194
-109.717816	-462.188223	117.02388	-496.503266	-1.82078	-0.511246	22219.00082
-66.991903	-476.684515	120.075731	-528.547701	-2.583743	-0.511246	22199.16379
-44.103021	-491.943769	214.683111	-482.769937	-1.82078	0.251716	22201.45268
10.067333	-490.417844	265.038651	-461.40698	1.231071	1.014679	22213.66009
40.585843	-497.284509	289.453459	-421.732918	-1.057817	-0.511246	22219.00082
84.837682	-485.840068	294.031235	-454.540316	-0.294855	-0.511246	22215.94897
93.230272	-489.654881	320.734931	-447.673651	-1.057817	-1.274209	22223.5786
136.719148	-480.499328	333.705298	-419.44403	-0.294855	-1.274209	22232.73415
185.548763	-479.736366	335.994186	-423.258843	-0.294855	-0.511246	22214.42305
194.704316	-453.795633	358.120105	-371.377377	1.231071	0.251716	22189.24528
221.408011	-445.403043	427.549714	-364.510713	1.231071	1.777642	22196.87491
274.05244	-424.040086	396.268242	-386.636632	2.756996	0.251716	22231.97119
287.022807	-401.914167	434.416379	-342.384793	1.994034	1.014679	22235.786
333.563534	-391.995651	470.275627	-270.666296	2.756996	1.014679	22228.15638
340.430198	-376.736396	468.749702	-240.910749	0.468108	-0.511246	22219.76379
360.26723	-362.240104	472.564516	-230.229271	-1.057817	-0.511246	22222.05268
383.919074	-305.780862	480.194143	-180.636693	0.468108	-2.037172	22191.53417
406.807957	-289.758644	512.238578	-163.08855	0.468108	0.251716	22209.84527
423.593137	-260.003097	503.083025	-137.147817	0.468108	-0.511246	22213.66009
450.296833	-225.669774	523.683019	-144.014482	0.468108	1.014679	22206.79342
411.385733	-194.388302	496.979323	-50.933028	0.468108	1.777642	22206.03046
445.719056	-160.054979	467.223777	-41.777475	-1.82078	-0.511246	22186.95639
444.193131	-122.669805	471.801553	-17.362667	-0.294855	0.251716	22199.16379
447.244982	-82.995742	455.016373	25.363246	-1.82078	-1.274209	22190.7712
436.563503	-54.003158	455.016373	78.007675	-0.294855	1.014679	22185.43046
451.059795	-15.092059	431.364528	116.918774	-0.294855	1.014679	22205.2675
434.274615	32.211631	413.053422	166.511352	-1.82078	0.251716	22212.13416
425.882025	53.574587	373.37936	153.540986	0.468108	1.014679	22184.6675
414.437584	94.011612	379.483062	213.815042	1.994034	1.014679	22228.91934
409.859807	125.293085	364.223807	245.096514	0.468108	-0.511246	22232.73415
399.941292	154.285669	332.179372	261.118732	1.994034	1.014679	22216.71194
394.600553	186.330104	303.949751	280.1928	2.756996	1.014679	22246.46748
377.815373	216.848613	264.275688	322.155751	1.994034	-0.511246	22254.86007
350.348714	248.130085	253.59421	322.155751	0.468108	-0.511246	22231.20823
335.089459	261.100452	201.712744	342.755744	0.468108	0.251716	22233.49712
328.222795	297.722663	194.846079	396.163136	1.231071	-0.511246	22242.65267
297.704285	316.796732	134.572023	407.607577	0.468108	0.251716	22215.94897
273.289478	372.493011	83.45352	402.266838	-1.057817	-0.511246	22219.00082
260.319111	378.596713	49.120197	444.992751	-0.294855	-0.511246	22230.44527
232.08949	396.144856	26.994277	454.148304	-1.057817	-0.511246	22215.94897
205.385794	422.085589	-35.568667	435.837198	-0.294855	-1.274209	22219.76379
153.504328	427.426328	-93.553835	438.889049	0.468108	-0.511246	22216.71194
138.245073	451.841136	-137.042711	472.45941	-2.583743	-1.274209	22199.16379
116.119154	450.315211	-167.561221	395.400173	-3.346706	0.251716	22205.2675
103.91175	453.367062	-132.464935	456.437192	-0.294855	0.251716	22215.94897
52.793247	447.26336	-176.716773	481.614963	-1.057817	-0.511246	22210.60823
26.089551	443.448546	-201.894544	491.533478	-0.294855	-0.511246	22219.76379
0.91178	458.707801	-237.753792	499.163105	1.231071	1.014679	22232.73415
-15.110437	448.789285	-264.457488	473.222372	-1.82078	0.251716	22228.15638
-41.05117	448.026322	-269.798227	451.859416	-1.82078	-0.511246	1982.17719
-70.806717	428.952254	-301.842662	441.9409	0.468108	-1.274209	16.022217
-89.117822	448.026322	-314.813029	448.807565	-1.057817	-1.274209	13.733329
-111.243742	403.011521	-360.590793	412.185353	1.994034	-1.274209	10.681478
-142.525214	410.641148	-356.775979	367.933515	1.994034	1.014679	12.207404
-180.673351	408.35226	-434.598179	344.28167	0.468108	0.251716	8.39259
-192.117792	395.381894	-365.931532	358.014999	1.994034	1.014679	21796.31947
-225.688152	368.678198	-398.73893	342.755744	1.994034	0.251716	22207.55638
-250.10296	361.04857	-438.412992	313.76316	-1.057817	-2.037172	22200.68972
-289.01406	362.574496	-436.887067	301.555757	0.468108	0.251716	22193.82305
-289.01406	325.952284	-422.390775	258.066881	1.231071	1.014679	22222.05268
-321.058494	299.248589	-434.598179	224.49652	-1.057817	-0.511246	22215.18601
-361.49552	289.330073	-464.353725	211.526154	-0.294855	-0.511246	22177.03787
-372.176998	249.656011	-456.724098	147.437284	-1.057817	1.777642	22189.24528
-390.488104	208.456023	-473.509278	52.829904	-1.82078	1.014679	22194.58602
-396.591805	189.381955	-497.161123	37.57065	0.468108	-0.511246	22180.85269
-402.695507	164.204184	-433.835216	60.459532	1.231071	0.251716	22198.40083
-421.006613	126.81901	-438.412992	31.466948	-0.294855	0.251716	22213.66009
-429.399203	117.663457	-458.250023	-11.258965	-0.294855	0.251716	21989.34904
-440.843644	87.907911	-423.9167	-37.962661	0.468108	-0.511246	22199.16379
-472.125116	45.94496	-395.687079	-94.421904	2.756996	1.014679	22212.89712
-487.384371	36.026444	-367.457458	-127.229302	0.468108	-0.511246	22200.68972
-453.814011	-17.380947	-394.924116	-150.881146	1.994034	1.014679	22188.48232
-444.658458	-37.980941	-339.227836	-191.318171	1.231071	1.014679	22252.57118
-452.288085	-60.10686	-350.672277	-208.866314	1.231071	0.251716	22244.94156
-433.97698	-82.995742	-346.857464	-236.332973	0.468108	-0.511246	22235.02304
-432.451054	-137.166097	-285.820445	-266.851482	1.231071	-0.511246	22238.07489
-424.821427	-159.292016	-247.672308	-280.584812	1.231071	0.251716	22238.07489
-382.858476	-198.966078	-249.198233	-330.940352	-0.294855	1.014679	22217.4749
-402.695507	-215.751259	-184.346401	-362.984787	1.231071	0.251716	22225.10453
-392.776992	-258.477172	-191.213065	-386.636632	-0.294855	1.014679	22228.91934
-350.814041	-270.684576	-139.331599	-389.688483	-0.294855	-0.511246	22218.23786
-314.19183	-308.06975	-92.02791	-434.703284	-1.057817	0.251716	22227.39341
-307.325165	-347.743812	-73.716804	-446.147726	-3.346706	-1.274209	22202.97861
-280.621469	-374.447508	-69.90199	-462.169943	-1.82078	-0.511246	22193.06009
-243.236295	-398.862316	-63.035326	-559.829173	-0.294855	1.014679	22210.60823
-204.325196	-405.72898	-59.220512	-545.332881	-1.82078	-1.274209	22214.42305
-174.569649	-428.617862	17.075762	-507.184744	-1.82078	-0.511246	22203.74157
-134.132624	-452.269707	88.794259	-479.718086	-0.294855	0.251716	22224.34156
-128.028922	-449.217856	105.579439	-482.006974	1.231071	0.251716	22234.26008
-82.251158	-470.580813	136.860911	-482.769937	-1.82078	-0.511246	22215.18601
-38.762282	-482.788217	208.579409	-496.503266	0.468108	1.777642	22224.34156
-6.717847	-497.284509	231.468291	-462.932906	1.231071	1.777642	22231.20823
52.030284	-491.943769	249.779396	-454.540316	1.994034	-0.511246	22228.15638
45.926582	-494.99562	272.668279	-469.79957	1.994034	1.014679	22247.99341
103.148787	-488.128956	338.283074	-465.221794	1.994034	-0.511246	22249.51933
121.459893	-487.365993	306.238639	-459.881055	1.231071	-0.511246	22229.6823
161.133955	-491.943769	360.408993	-401.132924	2.756996	1.014679	22235.786
203.859868	-473.632664	387.112689	-365.273675	-0.294855	1.014679	22230.44527
232.08949	-447.691931	413.053422	-370.614415	-0.294855	0.251716	22203.74157
245.059856	-433.958601	415.34231	-332.466278	1.994034	1.014679	22209.84527
270.237627	-429.380825	455.016373	-327.125539	-1.057817	-1.274209	22225.86749
297.704285	-395.047502	461.883037	-281.347774	1.231071	-0.511246	22215.18601
323.645018	-373.684545	480.957106	-266.08852	1.231071	0.251716	22191.53417
335.852422	-359.188253	477.905255	-230.992234	-3.346706	-2.037172	22199.16379
378.578335	-321.040116	475.616367	-190.555209	-1.057817	-0.511246	22187.71935
383.919074	-308.06975	503.083025	-197.421873	-1.057817	-0.511246	22169.40825
412.911658	-265.343837	445.86082	-198.947799	-1.82078	-0.511246	22203.74157
423.593137	-235.58829	487.060808	-134.858929	1.994034	2.540605	22221.28971
426.644988	-182.943861	497.742286	-86.792276	1.994034	1.014679	22206.79342
451.059795	-162.343867	502.320062	-31.095997	-1.057817	-2.037172	22203.74157
454.874609	-118.092028	449.675634	8.578066	1.994034	-0.511246	22219.76379
448.007944	-86.047593	475.616367	21.548432	-0.294855	-0.511246	22211.3712
454.111646	-71.551301	466.460814	83.348414	1.994034	1.014679	22190.00824
433.511652	-41.032792	434.416379	86.400265	1.994034	0.251716	22228.91934
442.667205	23.056078	391.690466	118.4447	2.756996	-0.511246	22213.66009
404.519068	35.263482	377.957136	152.778023	1.994034	1.014679	22212.13416
417.489435	80.278283	352.779366	184.059495	3.519959	1.014679	22244.94156
408.333882	121.478271	362.697882	215.340967	0.468108	1.014679	22224.34156
393.074627	135.2116	344.386776	260.355769	0.468108	0.251716	22223.5786
378.578335	182.51529	333.705298	281.718725	2.756996	1.777642	22230.44527
381.630186	216.08565	270.37939	295.452055	-0.294855	-1.274209	22214.42305
345.770938	240.500458	223.838663	338.177968	1.231071	0.251716	22222.81564
337.378347	254.99675	214.683111	338.940931	-1.82078	0.251716	22231.20823
322.119093	277.122669	155.93498	377.089068	-4.872631	-1.274209	22204.50453
321.35613	326.715247	148.305352	406.081652	-1.057817	0.251716	22199.92676
299.230211	348.841167	101.001663	390.059434	0.468108	0.251716	22215.94897
271.763552	387.752266	13.260948	372.511291	0.468108	-0.511246	22200.68972
232.852452	391.56708	17.075762	374.800179	0.468108	0.251716	22206.79342
204.622831	402.248558	-25.650152	448.807565	-1.057817	-0.511246	22227.39341
173.341359	435.818919	-35.568667	461.777931	-0.294855	0.251716	22225.10453
151.978402	449.552248	-98.131612	475.511261	-1.057817	-0.511246	22218.23786
134.430259	455.65595	-124.072345	477.800149	-1.057817	-1.274209	22228.91934
101.622862	462.522614	-137.042711	464.829782	0.468108	-0.511246	22231.97119
73.39324	454.130024	-150.013078	486.192739	4.282922	2.540605	22193.82305
41.348806	469.389279	-172.90196	487.718664	3.519959	1.014679	22251.04526
40.585843	451.078173	-247.672308	436.600161	1.231071	0.251716	22247.23045
-9.006735	444.211509	-334.65006	433.54831	0.468108	-0.511246	22229.6823
-26.554878	439.633732	-301.0797	422.103869	0.468108	-0.511246	22238.83786
-61.651164	442.685583	-270.56119	452.622379	1.231071	-0.511246	26.703696
-87.591897	432.004105	-304.13155	469.407559	0.468108	0.251716	12.207404
-111.243742	423.611515	-330.072284	433.54831	-0.294855	-0.511246	13.733329
-149.391879	420.559664	-352.198203	418.289055	0.468108	-0.511246	10.681478
-171.517798	398.433744	-387.294489	401.503875	-0.294855	1.014679	12.207404
-182.962239	404.537446	-405.605595	354.963148	-1.057817	0.251716	18080.69094
-225.688152	385.463378	-410.946334	335.88908	-1.82078	-0.511246	22168.64528
-242.473333	368.678198	-417.812998	328.259452	-0.294855	1.014679	22181.61565
-293.591836	342.737465	-462.8278	261.118732	-1.82078	-1.274209	22167.88232
-292.06591	338.922651	-463.590763	219.155781	-1.82078	-0.511246	22201.45268
-321.821457	313.744881	-455.961135	245.859477	-1.82078	-0.511246	22197.63787
-338.606637	273.307856	-441.464843	232.88911	-0.294855	-0.511246	22203.74157
-368.362184	264.915266	-436.887067	165.748389	1.231071	0.251716	22219.76379
-370.651072	224.47824	-453.672247	118.4447	0.468108	-0.511246	22207.55638
-369.125147	199.30047	-459.775949	72.666936	-0.294855	0.251716	22206.03046
-401.169582	193.196768	-449.094471	50.541016	-1.82078	-0.511246	22196.11194
-403.45847	158.863445	-418.575961	34.518799	1.231071	0.251716	22225.86749
-437.791793	102.404203	-434.598179	20.785469	3.519959	1.014679	22146.51936
-433.214017	75.700507	-465.116688	-42.540438	1.994034	0.251716	22212.89712
-462.206601	29.15978	-408.657445	-101.288568	2.756996	-0.511246	22209.84527
-456.865862	20.004227	-440.70188	-151.644109	1.231071	1.014679	22211.3712
-462.969564	-6.699469	-381.95375	-151.644109	0.468108	0.251716	22215.94897
-474.414005	-36.455016	-357.538942	-166.140401	0.468108	-0.511246	22225.86749
-455.339936	-64.684637	-323.968582	-195.895948	-1.057817	-0.511246	22215.18601
-446.947346	-93.677221	-331.598209	-233.281122	-0.294855	1.014679	22227.39341
-443.132532	-130.299432	-277.427855	-253.881116	-1.057817	-0.511246	22231.20823
-440.843644	-163.10683	-270.56119	-279.058886	-1.057817	-0.511246	22202.21564
-424.821427	-202.017929	-267.509339	-319.495911	-1.82078	-0.511246	22204.50453
-406.510321	-224.906812	-240.805643	-363.74775	1.994034	1.014679	22215.94897
-356.15478	-247.032731	-211.813059	-401.132924	-1.057817	-0.511246	22202.21564
-375.228849	-279.840129	-195.027879	-458.355129	-1.057817	0.251716	22214.42305
-345.473302	-308.06975	-158.405668	-449.199576	0.468108	-0.511246	22233.49712
-308.088128	-328.669744	-97.368649	-417.918104	1.231071	1.014679	22210.60823
-279.095544	-357.662328	-64.561251	-447.673651	1.231071	0.251716	22224.34156
-247.051109	-379.025284	-38.620518	-467.510682	-0.294855	0.251716	22231.20823
-214.243711	-403.440092	-9.627934	-513.288446	1.231071	-0.511246	22212.89712
-192.880755	-411.832682	14.023911	-474.377347	0.468108	-0.511246	22226.63045
-144.05114	-426.328974	84.979445	-478.955123	-1.057817	-1.274209	22254.86007
-114.295593	-430.906751	124.653508	-472.088459	0.468108	-1.274209	22231.20823
-69.280791	-484.314142	162.801644	-501.844005	1.231071	-0.511246	22228.15638
-55.547462	-467.528962	159.749794	-491.162527	-0.294855	-0.511246	22242.65267
-7.48081	-496.521546	217.734962	-440.044024	-1.057817	0.251716	22221.28971
7.015482	-501.099322	255.883098	-476.666235	0.468108	0.251716	22217.4749
62.711762	-501.862285	268.853465	-458.355129	-3.346706	-1.274209	22227.39341
83.311756	-494.232658	327.601596	-436.22921	0.468108	0.251716	22227.39341
119.933967	-491.180807	313.105304	-439.281061	1.231071	0.251716	22222.05268
147.400626	-475.921552	332.942335	-417.155142	-2.583743	-2.800135	22222.05268
186.311726	-482.025254	374.142323	-397.31811	-3.346706	-0.511246	22199.92676
199.282092	-451.506744	393.979354	-379.769967	-1.057817	-0.511246	22195.34898
216.067272	-444.64008	373.37936	-401.132924	0.468108	1.014679	22170.93417
270.237627	-411.069719	408.475646	-369.088489	-0.294855	0.251716	22208.31935
287.022807	-404.966017	413.816385	-333.992203	1.231071	-1.274209	22213.66009
326.696869	-378.262322	475.616367	-283.636663	-0.294855	-0.511246	22208.31935
348.059826	-356.899365	486.297845	-227.940383	1.231071	-0.511246	22216.71194
383.919074	-334.773446	484.008957	-199.710762	-1.057817	0.251716	22193.06009
399.178329	-330.195669	495.453398	-178.347805	0.468108	0.251716	22205.2675
408.333882	-274.499389	516.816354	-151.644109	1.231071	0.251716	22210.60823
433.511652	-231.010513	481.720069	-133.333003	3.519959	1.014679	22226.63045
432.74869	-215.751259	506.134876	-89.844127	1.231071	1.014679	22227.39341
438.852391	-175.314234	486.297845	-75.347835	1.231071	1.777642	22222.05268
442.667205	-137.166097	492.401547	-7.444152	1.231071	-1.274209	22202.97861
460.215348	-119.617954	462.646	13.918805	2.756996	-0.511246	22223.5786
440.378317	-54.766121	449.675634	45.200277	0.468108	0.251716	22219.76379
457.163497	-36.455016	383.297875	65.037308	-0.294855	0.251716	22193.06009
438.089429	10.085711	437.46823	137.518768	1.231071	0.251716	22212.13416
423.593137	31.448668	435.179342	178.718756	-0.294855	0.251716	22220.52675
408.333882	64.256066	373.37936	195.503936	-2.583743	-2.037172	22215.18601
388.496851	106.219016	390.16454	231.363185	-3.346706	-0.511246	22204.50453
398.415366	126.81901	342.097888	223.733557	0.468108	1.014679	22166.3564
378.578335	172.596774	332.942335	280.955763	-1.057817	0.251716	22205.2675
351.874639	198.537507	250.542359	280.955763	0.468108	0.251716	22208.31935
356.452416	218.374539	252.068285	323.681676	0.468108	-0.511246	22219.76379
339.667236	254.233787	175.772011	274.852061	-1.82078	-1.274209	22223.5786
335.089459	281.700446	194.846079	358.014999	1.231071	0.251716	22220.52675
316.778354	319.08562	135.334986	401.503875	-0.294855	-1.274209	22229.6823
303.045024	338.159688	132.283135	417.526093	-0.294855	-0.511246	22228.15638
267.948738	352.65598	98.712775	409.133503	-1.057817	-1.274209	22214.42305
228.274676	366.38931	69.720191	439.652012	3.519959	0.251716	22233.49712
213.778384	405.300409	23.942426	439.652012	4.282922	1.014679	22252.57118
195.467278	438.87077	-57.694586	454.911267	2.756996	1.014679	22235.786
168.00062	428.952254	-119.494568	465.592745	3.519959	-0.511246	22239.60082
150.452477	430.478179	-117.968643	457.963118	1.231071	-0.511246	22244.94156
94.756197	438.107807	-137.042711	483.903851	1.231071	-1.274209	22219.76379
78.73398	452.604099	-128.650121	448.807565	1.231071	-0.511246	22219.76379
38.296955	464.04854	-188.161214	478.563112	0.468108	1.014679	22231.97119
23.0377	464.811503	-194.264916	483.140888	-0.294855	1.014679	22217.4749
-6.717847	467.100391	-228.59824	473.985335	1.231071	0.251716	22226.63045
-44.865984	447.26336	-241.568606	456.437192	-1.057817	-0.511246	22232.73415
-75.384493	426.663366	-275.138966	477.800149	-1.057817	1.014679	39.674062
-79.199307	435.818919	-323.205619	447.281639	-0.294855	-0.511246	15.259255
-118.110406	416.74485	-361.353756	415.237204	-1.057817	-0.511246	11.444441
-150.917804	394.618931	-394.161153	392.348322	-2.583743	-2.037172	12.207404
-173.043724	415.981887	-372.798197	354.200185	1.231071	0.251716	10.681478
-210.428898	392.330043	-435.361141	339.703893	-0.294855	1.014679	11880.85574
-224.162227	391.56708	-391.872265	357.252036	-0.294855	-0.511246	22144.99344
-241.71037	377.833751	-410.183371	335.126117	-0.294855	0.251716	22206.79342
-268.414066	357.996719	-417.812998	305.37057	2.756996	1.014679	22219.76379
-266.88814	347.315241	-449.857433	277.140949	1.994034	1.014679	22193.06009
-299.695538	340.448576	-425.442626	258.829843	1.994034	0.251716	22222.05268
-321.821457	293.90785	-463.590763	213.052079	0.468108	0.251716	22230.44527
-359.969594	259.574526	-449.094471	171.852091	1.994034	0.251716	22215.18601
-372.939961	228.293054	-435.361141	146.674321	2.756996	-0.511246	22212.13416
-377.517737	194.722694	-471.22039	69.615085	-0.294855	0.251716	22216.71194
-410.325135	174.1227	-500.212974	49.778053	1.231071	1.014679	22204.50453
-413.376986	147.419004	-466.642613	30.703985	0.468108	0.251716	22196.87491
-431.688091	120.715308	-430.783365	34.518799	1.231071	0.251716	22201.45268
-445.421421	84.85606	-434.598179	-2.103413	-1.057817	-1.274209	22219.76379
-454.576973	48.233848	-394.924116	-45.592289	-1.82078	0.251716	22190.00824
-480.517707	39.078295	-401.790781	-124.940413	-1.057817	-0.511246	22187.71935
-482.043632	-1.35873	-391.872265	-120.362637	-1.82078	1.014679	22196.87491
-467.54734	-39.506866	-381.190787	-159.273736	-1.057817	0.251716	22201.45268
-452.288085	-54.003158	-358.301905	-201.236687	-1.82078	-0.511246	22214.42305
-464.495489	-86.810556	-321.679693	-242.436675	-3.346706	-0.511246	22219.00082
-466.784377	-110.462401	-307.946364	-237.858898	1.231071	0.251716	22215.18601
-418.717725	-166.158681	-330.835246	-310.340358	-0.294855	0.251716	22226.63045
-417.191799	-185.995712	-258.353786	-303.473694	1.994034	0.251716	22234.26008
-383.621439	-208.121631	-211.813059	-316.44406	0.468108	0.251716	22214.42305
-379.043662	-230.247551	-162.220481	-366.036638	-0.294855	0.251716	22224.34156
-375.228849	-279.077166	-150.77604	-385.110707	1.231071	0.251716	22239.60082
-337.843675	-290.521607	-113.390866	-411.814402	1.231071	0.251716	22238.83786
-302.747389	-311.884564	-116.442717	-437.755135	4.282922	1.014679	22235.02304
-278.332581	-357.662328	-79.820506	-455.303278	-0.294855	-0.511246	22235.786
-268.414066	-364.528992	-71.427916	-460.644018	1.231071	0.251716	22228.15638
-224.92519	-391.232688	-19.54645	-497.266229	2.756996	1.014679	22225.86749
-192.117792	-431.669713	8.683172	-547.62177	0.468108	-1.274209	22228.91934
-156.258543	-433.958601	46.831308	-505.658819	-1.82078	-0.511246	22215.18601
-122.688183	-440.825266	117.02388	-474.377347	0.468108	-0.511246	22221.28971
-83.014121	-473.632664	111.683141	-503.369931	-0.294855	0.251716	22230.44527
-56.310425	-482.788217	194.083117	-470.562533	1.231071	0.251716	22222.05268
-12.058586	-498.047471	188.742378	-507.947707	-0.294855	-0.511246	22199.92676
9.304371	-507.965987	220.786812	-476.666235	-2.583743	-0.511246	22210.60823
53.556209	-514.069689	268.090502	-446.910688	-1.82078	-0.511246	22208.31935
83.311756	-499.573397	282.586794	-475.903272	-1.057817	-1.274209	22207.55638
113.830266	-484.314142	304.712714	-457.592167	1.994034	0.251716	22228.15638
102.385824	-478.973403	377.957136	-396.555148	1.231071	0.251716	22218.23786
161.133955	-485.077105	335.231223	-431.651434	1.231071	-0.511246	22196.87491
216.067272	-451.506744	359.646031	-397.31811	0.468108	1.014679	22224.34156
236.667266	-449.980819	420.68305	-352.303309	-1.057817	0.251716	22222.81564
261.082074	-450.743782	436.705267	-337.044054	1.231071	-0.511246	22194.58602
297.704285	-401.914167	473.327478	-307.288507	1.231071	-0.511246	22241.12674
311.437614	-394.284539	478.668218	-269.903333	1.231071	-1.274209	22251.04526
340.430198	-355.37344	464.934888	-248.540377	1.231071	-0.511246	22206.79342
378.578335	-326.380856	493.16451	-204.288538	1.231071	-0.511246	22206.79342
380.867223	-306.543824	473.327478	-183.688544	0.468108	1.014679	22221.28971
408.333882	-277.55124	474.090441	-180.636693	1.231071	1.014679	22196.11194
429.696839	-248.558656	458.831186	-140.199668	-0.294855	0.251716	22198.40083
433.511652	-222.617923	503.845988	-130.281152	0.468108	-0.511246	22225.86749
454.111646	-176.840159	501.5571	-48.64414	-1.82078	-2.037172	22206.79342
448.007944	-141.743873	500.031174	-13.547854	-1.057817	0.251716	22202.21564
452.585721	-109.699438	454.25341	10.103991	-3.346706	0.251716	22195.34898
464.793125	-73.84019	473.327478	22.311395	-2.583743	0.251716	22180.85269
438.852391	-43.32168	429.838602	75.718787	-1.057817	1.777642	22188.48232
430.459801	9.322749	410.764534	128.363215	1.994034	1.777642	22193.82305
441.904242	38.315333	428.312677	140.570619	-1.057817	-0.511246	22200.68972
419.778323	68.070879	395.505279	174.14098	0.468108	1.014679	22222.05268
418.252398	110.03383	368.801583	206.948377	-1.82078	-0.511246	22231.20823
415.200547	133.685675	348.20159	250.437253	0.468108	-0.511246	22177.03787
385.445	159.626408	330.653447	267.222433	0.468108	-0.511246	22219.76379
370.185745	177.174551	304.712714	308.422421	0.468108	-0.511246	22229.6823
389.259814	214.559725	247.490508	315.289086	1.994034	1.014679	22248.75637
372.474633	246.60416	244.438657	367.933515	3.519959	1.777642	22243.41563
336.615385	272.544893	209.342371	388.533509	1.231071	-0.511246	22244.17859
320.593167	316.033769	155.93498	377.089068	2.756996	1.014679	22240.36378
302.282062	330.530061	97.949812	406.081652	2.756996	0.251716	22231.97119
283.207993	352.65598	78.112781	417.526093	0.468108	1.014679	22230.44527
266.422813	389.278192	14.023911	425.15572	-1.057817	-1.274209	22225.10453
207.674682	395.381894	5.631321	398.452024	1.994034	1.777642	22218.23786
190.889502	420.559664	-54.642736	458.72608	-1.057817	-0.511246	22226.63045
157.319142	426.663366	-79.820506	459.489043	1.231071	1.014679	22234.26008
145.111738	424.374478	-104.998276	474.748298	1.231071	1.014679	22218.23786
118.408042	422.848552	-109.576053	437.363124	-1.82078	0.251716	22203.74157
40.585843	446.500397	-135.516786	446.518677	-2.583743	-0.511246	22213.66009
46.689545	435.055956	-187.398252	496.874217	-1.82078	-0.511246	22196.11194
18.459923	450.315211	-214.101948	470.933484	-1.057817	0.251716	22214.42305
16.171035	458.707801	-244.620457	454.148304	0.468108	-0.511246	22228.91934
-31.132654	455.65595	-257.590824	450.33349	1.231071	0.251716	22218.23786
-50.969686	428.189291	-262.931563	458.72608	-0.294855	-1.274209	466.933195
-66.22894	445.737434	-331.598209	433.54831	-0.294855	0.251716	16.022217
-104.377077	431.241142	-352.961166	421.340906	1.994034	1.777642	12.970367
-127.265959	425.900403	-354.487091	438.889049	1.231071	1.014679	9.918516
-160.073357	408.35226	-368.22042	406.844614	1.231071	-0.511246	11.444441
-178.384463	413.692999	-407.13152	376.326105	1.231071	1.014679	9.155553
-198.221494	398.433744	-392.635228	345.044633	4.282922	1.777642	21952.72683
-222.636301	368.678198	-397.975967	350.385372	2.756996	1.014679	22211.3712
-253.154811	364.100421	-424.679663	325.970564	0.468108	0.251716	22215.18601
-271.465917	346.552278	-438.412992	253.489104	-0.294855	1.014679	22188.48232
-325.636271	316.796732	-461.301874	250.437253	-0.294855	-0.511246	22197.63787
-329.451085	309.930067	-441.464843	238.229849	-0.294855	0.251716	22206.79342
-350.051078	267.967116	-433.835216	175.666905	0.468108	0.251716	22209.08231
-373.702923	235.159719	-432.30929	167.274315	0.468108	0.251716	22206.03046
-377.517737	216.08565	-468.168539	102.422482	-2.583743	-0.511246	22193.06009
-395.828843	177.174551	-475.035204	78.007675	-1.057817	-0.511246	22185.43046
-417.954762	135.2116	-465.879651	35.281761	-3.346706	-1.274209	22182.37861
-426.347352	139.026414	-462.064837	6.289177	-1.057817	-0.511246	22182.37861
-437.028831	105.456054	-430.783365	-15.836742	-0.294855	0.251716	22181.61565
-455.339936	64.256066	-410.183371	-69.244133	1.994034	0.251716	22210.60823
[truncated: 28,725 more rows]
