# Supplementary material for: Dynamic analysis of slant cracked rotor system considering nonlinear oil film force
Source: PLoS One. 2024 Jan 25;19(1):e0294293. doi: 10.1371/journal.pone.0294293 (PMC10810477; doi:10.1371/journal.pone.0294293)
Supplement: S1 File — These data were measured by two eddy current sensors, model WT0150. (ZIP) [file pone.0294293.s001.zip › 2021.3.18 Test data for plain bearings/2021.3.18 (P=0.2Mpa, Z=8.1g Non-monitoring disk clockwise126°+4.0g)/1000.csv]

1024	30720	7	0	3
8	8	8	8	10	10	1
3	3	3	3	1	1	4
2	1	4	3	0	0	0
0	0	0	0	-0.000032	0.00003	20741.08594
-25.905466	-528.815235	223.96488	-564.630574	-0.43584	0.100139	22205.2675
35.894516	-538.733751	286.527825	-558.526872	-0.43584	-0.662824	22217.4749
96.931535	-534.918937	323.150036	-562.341685	-1.198803	0.100139	22229.6823
136.605597	-523.474496	364.350024	-529.534288	0.327122	-0.662824	22220.52675
182.383362	-513.55598	406.312974	-477.652822	-0.43584	-0.662824	22220.52675
238.842604	-495.244875	456.668515	-460.104679	-1.961766	0.863102	22228.91934
281.568517	-483.800434	468.875919	-442.556536	-1.961766	0.100139	22202.97861
313.612952	-451.755999	489.475913	-399.06766	-1.961766	0.100139	22199.16379
361.679605	-412.844899	517.705534	-370.838038	-0.43584	0.100139	22209.08231
387.620338	-363.252321	513.127758	-323.534349	-0.43584	-2.188749	22212.89712
431.872177	-321.289371	548.224043	-264.023255	-0.43584	0.863102	22215.94897
456.286984	-257.963463	568.824037	-162.549211	-0.43584	1.626064	22231.20823
479.175866	-220.578289	594.001808	-128.978851	-0.43584	0.100139	22230.44527
487.568456	-163.356084	570.349963	-47.341838	-0.43584	0.100139	22216.71194
489.857345	-110.711655	572.638851	37.347026	0.327122	0.863102	22228.91934
492.909196	-58.067226	526.861087	86.176641	-1.198803	0.863102	22228.91934
482.227717	-4.659835	524.572199	150.265511	3.378973	-0.662824	22241.88971
479.175866	54.088296	494.816652	231.902524	2.616011	1.626064	22245.70452
467.731425	118.940129	452.090739	233.428449	1.090085	-0.662824	22248.75637
427.2944	163.191967	399.44631	290.650654	1.090085	0.100139	22222.81564
420.427736	218.888247	347.564844	341.769158	-1.198803	-0.662824	22230.44527
386.094412	249.406757	323.150036	392.887661	-1.198803	-0.662824	22213.66009
366.257381	290.606744	290.342638	442.480239	0.327122	-0.662824	22205.2675
344.894425	352.406726	215.57229	492.072817	-0.43584	0.863102	22224.34156
327.346282	393.606714	161.401936	508.857997	0.327122	0.100139	22220.52675
271.650002	420.31041	101.12788	540.902432	-2.724728	-0.662824	22199.16379
230.450014	440.147441	45.4316	550.057985	-2.724728	0.100139	22192.29713
190.012989	471.428913	-37.731339	553.872799	-1.198803	0.863102	22193.06009
151.864852	481.347429	-106.397985	566.843165	-0.43584	-1.425787	22167.11936
103.7982	492.79187	-162.094265	525.643177	-1.961766	0.100139	22197.63787
60.309324	511.102975	-201.768327	520.302438	-1.198803	0.100139	22209.08231
26.738963	496.606683	-262.042383	565.31724	-1.198803	-1.425787	22202.21564
-22.090652	497.369646	-250.597942	585.154271	1.090085	-0.662824	22221.28971
-60.238789	488.977056	-319.264588	572.946867	2.616011	0.100139	91.555528
-107.542478	473.717801	-341.390508	553.872799	2.616011	1.626064	13.733329
-156.372094	468.377062	-425.316409	524.117252	0.327122	-0.662824	12.970367
-179.260976	455.406696	-429.894185	481.391339	1.853048	0.863102	9.918516
-231.142442	434.806702	-453.54603	447.820978	1.853048	0.100139	21374.40107
-286.075759	395.895602	-525.264527	357.791375	1.090085	-0.662824	22213.66009
-328.038709	373.769683	-526.790453	320.406201	-0.43584	-0.662824	22227.39341
-340.246113	335.621546	-558.071925	270.050661	2.616011	0.100139	22233.49712
-396.705356	302.814148	-568.753403	238.006226	0.327122	-0.662824	22217.4749
-425.69794	247.117868	-542.049708	162.472915	1.090085	0.863102	22225.86749
-440.194232	203.628992	-554.257111	98.384045	-1.198803	-0.662824	22225.86749
-451.638673	162.429005	-516.108975	60.235908	-0.43584	-0.662824	22212.13416
-493.601623	119.703091	-520.686751	15.984069	0.327122	-0.662824	22226.63045
-489.78681	73.925327	-477.197875	-38.186285	1.090085	0.863102	22226.63045
-529.460872	26.621637	-461.93862	-103.038118	-1.961766	-1.425787	22193.82305
-509.623841	-15.341313	-441.338626	-179.334391	-0.43584	0.100139	22202.97861
-500.468288	-77.904258	-416.160856	-240.37141	-0.43584	0.100139	22206.79342
-473.764592	-114.526469	-449.731216	-350.238045	-1.961766	-0.662824	22200.68972
-489.78681	-184.719041	-397.84975	-367.023225	-1.198803	0.100139	22221.28971
-452.401635	-234.311619	-355.8868	-388.386181	1.090085	-1.425787	22214.42305
-412.727573	-267.881979	-258.990532	-412.038026	-1.198803	0.100139	22212.13416
-394.416467	-300.689377	-229.234985	-466.971343	-1.198803	0.100139	22154.91195
-383.734989	-364.778247	-135.390569	-483.756523	0.327122	1.626064	22209.84527
-312.779455	-378.511576	-107.92391	-521.141698	-0.43584	0.863102	22196.11194
-271.579467	-409.793048	-67.486885	-578.363903	2.616011	-0.662824	22227.39341
-212.068373	-452.518961	-11.027643	-596.675009	2.616011	0.100139	22228.91934
-176.972087	-491.430061	41.616786	-604.304636	0.327122	-1.425787	22165.59343
-86.942484	-521.94857	69.083445	-642.452773	2.616011	0.100139	22211.3712
-67.868416	-530.341161	151.48342	-634.823145	-0.43584	-0.662824	22220.52675
6.138969	-557.044856	215.57229	-636.349071	1.090085	-0.662824	22203.74157
46.575995	-541.785602	296.44634	-553.186133	0.327122	1.626064	22220.52675
102.272274	-539.496713	360.53521	-542.504654	-0.43584	0.100139	22230.44527
164.072256	-530.341161	395.631496	-511.223182	0.327122	-0.662824	22222.81564
220.531499	-505.926353	439.883335	-486.808374	-0.43584	-0.662824	22221.28971
251.812971	-510.504129	471.164807	-449.4232	-3.487691	-1.425787	22208.31935
301.405549	-464.726365	479.557397	-439.504685	1.090085	0.863102	22213.66009
322.768505	-450.230073	508.549981	-378.467666	0.327122	1.626064	22200.68972
369.309232	-405.978234	549.749969	-315.904721	-1.198803	0.100139	22214.42305
416.612922	-343.41529	483.372211	-367.786187	-0.43584	0.100139	22220.52675
437.212916	-317.474557	514.653683	-279.28251	-1.198803	-1.425787	22214.42305
462.390686	-258.726426	574.927739	-171.704764	-0.43584	0.100139	22228.15638
484.516605	-200.741258	588.661068	-87.0159	-0.43584	-1.425787	22231.97119
494.435121	-142.75609	596.290696	-10.719627	-1.961766	0.100139	22212.13416
489.094382	-92.40055	542.120342	25.139622	0.327122	0.100139	22227.39341
504.353637	-25.259829	524.572199	112.117374	2.616011	0.863102	22254.09711
478.412904	24.332749	529.149975	174.680318	1.853048	0.100139	22238.83786
466.2055	75.451253	498.631466	212.828455	1.853048	0.863102	22244.94156
470.783276	109.021613	439.883335	244.109928	-0.43584	0.100139	22237.31193
441.027729	180.74011	378.846316	268.524735	1.090085	-2.188749	22220.52675
425.005512	224.991949	358.246322	370.761742	1.090085	0.863102	22224.34156
412.035145	265.428974	324.675962	382.206183	-1.198803	0.100139	22213.66009
369.309232	309.680813	277.372272	463.843196	-1.198803	-0.662824	22211.3712
341.079611	346.303024	201.838961	494.361705	1.090085	1.626064	22207.55638
297.590735	405.814118	153.772308	526.40614	-1.198803	-0.662824	22215.94897
254.101859	434.043739	98.076029	548.53206	-0.43584	0.863102	22201.45268
198.405579	440.147441	1.942724	528.695028	-1.198803	-0.662824	22190.00824
167.88707	476.769652	-44.598003	564.554277	-3.487691	-0.662824	22189.24528
140.420411	477.532615	-114.790575	553.109836	-1.961766	0.100139	22108.37123
90.827833	486.688168	-158.279451	527.169103	-2.724728	-1.425787	22191.53417
54.205622	506.525199	-228.472023	527.169103	1.090085	0.863102	22215.18601
25.976001	497.369646	-273.486824	527.169103	-1.198803	-1.425787	22212.89712
-34.298056	492.028907	-300.19052	551.583911	1.853048	0.863102	16725.66912
-71.68323	489.740019	-334.523843	568.369091	-1.961766	-1.425787	20.599994
-132.720249	462.27336	-410.820117	524.117252	-0.43584	0.100139	14.496292
-154.846168	469.140025	-413.109005	483.680227	2.616011	0.863102	9.918516
-209.779485	430.228925	-448.205291	461.554308	3.378973	0.863102	6663.716544
-252.505398	429.465962	-475.671949	431.798761	1.090085	0.100139	22180.08972
-283.023908	415.732633	-510.005273	365.421003	1.090085	-0.662824	22111.42308
-324.223896	365.377093	-551.968223	271.576586	-0.43584	-0.662824	22228.91934
-361.60907	305.865999	-564.175627	229.613636	-2.724728	-1.425787	22227.39341
-392.890542	270.00675	-578.671919	181.546983	-0.43584	-0.662824	22207.55638
-415.016461	228.0438	-550.442298	110.591449	-0.43584	0.100139	22222.81564
-447.060896	196.762328	-553.494149	103.724784	-1.961766	-2.951712	22227.39341
-493.601623	149.458638	-523.738602	51.080355	-1.961766	-0.662824	22213.66009
-480.631257	96.051246	-530.605267	-12.245552	-0.43584	-0.662824	22225.10453
-498.942362	36.540153	-481.775651	-75.571459	-1.961766	0.863102	22211.3712
-514.96458	9.836457	-481.012689	-134.31959	-1.961766	0.100139	22196.11194
-511.149766	-26.022791	-437.523813	-215.956603	-3.487691	-1.425787	22204.50453
-471.475704	-82.482034	-413.109005	-280.045473	-0.43584	-0.662824	22215.18601
-486.734959	-116.815357	-442.864552	-391.438032	-0.43584	0.100139	22203.74157
-460.794226	-177.089413	-388.694197	-393.726921	0.327122	0.863102	22203.74157
-440.194232	-221.341252	-310.871998	-434.163946	-0.43584	-1.425787	22212.13416
-402.809058	-272.459755	-251.360905	-450.186163	-1.961766	-0.662824	22212.89712
-394.416467	-317.474557	-200.242401	-473.075045	-0.43584	0.863102	22205.2675
-327.275747	-364.015284	-148.360935	-521.90466	1.090085	0.100139	22212.13416
-291.416498	-397.585644	-124.709091	-544.03058	0.327122	-0.662824	22222.05268
-247.927622	-425.815266	-76.642438	-560.052797	0.327122	-0.662824	22225.86749
-194.52023	-454.044887	-4.923941	-589.808344	1.090085	0.100139	22215.94897
-162.475795	-479.98562	43.142712	-578.363903	-1.198803	0.863102	22193.82305
-92.283224	-516.607831	97.313066	-635.586108	1.090085	0.100139	22207.55638
-51.846199	-519.659682	148.431569	-579.126866	1.090085	1.626064	22218.23786
27.501926	-553.230043	209.468588	-579.126866	1.853048	-0.662824	22224.34156
55.731547	-550.941154	324.675962	-581.415754	-1.198803	1.626064	22218.23786
109.138939	-535.6819	381.135204	-543.267617	0.327122	-0.662824	22222.05268
161.783368	-524.237459	384.950018	-499.778741	0.327122	0.100139	22229.6823
207.561132	-518.896719	440.646298	-475.363933	-0.43584	0.100139	22212.89712
276.227778	-495.244875	464.298142	-431.875057	-2.724728	0.863102	22206.03046
299.11666	-454.80785	513.89072	-416.615803	-4.250654	-0.662824	22204.50453
334.975909	-419.711564	531.438863	-363.208411	-1.961766	0.100139	22101.50456
385.33145	-371.644911	519.231459	-298.356578	-1.198803	-1.425787	22212.89712
412.035145	-335.785663	511.601832	-315.904721	-1.198803	0.100139	22227.39341
455.524021	-292.296787	571.875888	-234.267709	-0.43584	-2.188749	22216.71194
458.575872	-252.622724	565.772186	-169.415876	1.090085	0.863102	22228.91934
474.59809	-179.378302	578.742553	-78.62331	-1.198803	-1.425787	22179.32676
479.175866	-123.682022	549.749969	21.324808	-1.961766	0.100139	22213.66009
499.77586	-65.696854	516.179608	31.243324	-1.198803	-1.425787	22222.81564
489.094382	-1.607984	492.527764	154.843287	3.378973	0.100139	22256.386
489.094382	42.643855	523.809236	202.146977	1.853048	0.100139	22235.02304
451.709208	88.421619	445.987037	231.902524	1.853048	0.100139	22116.76382
449.42032	146.406787	430.727782	278.443251	3.378973	1.626064	22240.36378
413.561071	193.710477	353.668546	283.78399	-1.198803	-0.662824	22215.94897
409.746257	236.43639	317.809297	384.495071	0.327122	-0.662824	22192.29713
378.464785	279.925266	321.624111	429.509873	1.090085	0.100139	22227.39341
358.627754	324.940068	209.468588	427.983947	0.327122	0.100139	22167.88232
312.087027	368.428944	190.39452	501.991333	-0.43584	0.100139	22214.42305
299.11666	407.340043	105.705656	514.198736	0.327122	0.863102	22224.34156
231.97594	427.177074	58.401966	550.057985	-2.724728	-0.662824	22189.24528
202.983356	455.406696	-27.04986	552.346873	-2.724728	-1.425787	22185.43046
162.546331	492.79187	-64.435034	543.19132	-0.43584	0.100139	22180.08972
112.19079	497.369646	-94.190581	556.161687	-0.43584	1.626064	22193.06009
73.27969	486.688168	-164.383153	513.435774	0.327122	0.100139	22190.7712
46.575995	511.865938	-230.760911	519.539476	1.090085	0.863102	22202.97861
-4.542509	511.102975	-284.168303	570.657979	1.853048	0.863102	22223.5786
-50.320273	503.473348	-333.76088	534.035768	-0.43584	0.100139	1157.414472
-96.861	467.614099	-348.257172	569.895016	-1.198803	-0.662824	16.022217
-133.483211	472.191876	-383.353458	528.695028	-1.198803	-1.425787	13.733329
-177.73505	449.302994	-402.427527	477.576525	4.904899	1.626064	11.444441
-210.542448	446.251143	-432.946036	466.132084	1.853048	-0.662824	18966.49068
-302.097976	418.784484	-523.738602	408.146916	4.904899	0.863102	22213.66009
-290.653535	374.532645	-526.790453	373.813593	1.090085	0.100139	22199.16379
-328.038709	360.036353	-534.42008	295.991394	0.327122	-1.425787	22229.6823
-367.712772	309.680813	-530.605267	258.60622	0.327122	0.100139	22225.10453
-408.149797	255.510458	-512.294161	199.095126	-0.43584	-0.662824	22212.13416
-429.512753	224.228986	-559.597851	125.850703	-1.198803	-0.662824	22222.81564
-446.297934	179.214185	-563.412664	106.013672	-1.198803	-0.662824	22212.13416
-499.705325	124.280868	-510.005273	32.769249	1.090085	0.100139	22215.18601
-508.860878	90.710507	-515.346012	-18.349254	-0.43584	0.100139	22215.94897
-535.564574	35.014228	-476.434912	-103.038118	-0.43584	-0.662824	22210.60823
-514.201617	-15.341313	-504.664533	-170.178839	-3.487691	0.100139	22189.24528
-498.1794	-63.407966	-435.997887	-206.038087	2.616011	0.863102	22140.41566
-488.260884	-112.237581	-433.708999	-292.252877	-0.43584	-1.425787	22215.94897
-502.757176	-154.963494	-419.97567	-380.756554	-1.198803	-1.425787	22206.03046
-463.846076	-212.948662	-333.76088	-392.963958	0.327122	0.100139	22203.74157
-449.349784	-260.252352	-302.479408	-407.46025	-1.198803	0.100139	22227.39341
-422.646089	-314.422706	-255.938681	-460.104679	-0.43584	-1.425787	22154.91195
-387.549803	-331.970849	-181.931296	-511.223182	0.327122	0.100139	22211.3712
-317.357231	-363.252321	-125.472053	-539.452803	1.090085	0.100139	22215.94897
-280.73502	-402.926383	-90.375767	-550.897244	0.327122	0.100139	22225.10453
-247.164659	-432.68193	-27.04986	-587.519456	4.141936	1.626064	22224.34156
-178.498013	-497.533763	16.439016	-627.193518	3.378973	0.100139	22052.67495
-119.749882	-499.059688	81.290848	-598.200934	-1.198803	-0.662824	22205.2675
-91.520261	-533.393011	111.046395	-624.141667	0.327122	-0.662824	22199.16379
-21.327689	-550.178192	167.505638	-584.467605	-1.198803	0.100139	22199.16379
38.946367	-536.444862	275.083384	-544.793542	-0.43584	0.100139	22222.81564
92.353759	-545.600415	287.290787	-585.230567	-0.43584	-0.662824	22199.92676
148.813001	-538.733751	369.690763	-534.112064	0.327122	0.863102	22231.20823
191.538915	-512.030055	404.024086	-497.489853	1.090085	0.863102	22227.39341
236.553716	-501.348577	442.172223	-491.386151	-1.198803	-0.662824	22198.40083
272.412965	-486.852285	497.868503	-444.845424	1.853048	0.863102	22216.71194
315.901841	-479.222657	495.579615	-394.489883	-4.250654	-2.188749	22207.55638
363.20553	-425.052303	524.572199	-328.875088	-1.961766	0.100139	22201.45268
399.827742	-366.304172	552.80182	-308.275094	-1.198803	0.100139	22217.4749
415.849959	-336.548625	548.987006	-264.023255	-0.43584	0.100139	22227.39341
444.07958	-267.881979	579.505516	-190.778832	1.090085	0.863102	22220.52675
460.101798	-211.422737	584.083292	-139.660329	-0.43584	-1.425787	22229.6823
496.724009	-158.778308	626.046243	-25.215919	-0.43584	0.100139	22231.97119
493.672158	-100.79314	524.572199	9.880367	-0.43584	-1.425787	22215.18601
499.77586	-58.830189	566.535149	96.858119	1.090085	1.626064	22249.51933
484.516605	-9.237611	543.646267	162.472915	1.090085	0.100139	22251.80822
460.101798	31.962377	468.875919	199.858089	2.616011	0.863102	22231.97119
458.575872	101.391986	448.275925	232.665486	1.090085	0.100139	22223.5786
437.212916	156.325303	435.305558	300.56917	0.327122	0.863102	22238.83786
414.324034	218.125284	375.031502	347.87286	-1.198803	-1.425787	22207.55638
398.301816	241.777129	346.801881	395.176549	-1.198803	-0.662824	22206.79342
384.568487	289.843782	278.135235	447.058016	-1.961766	-0.662824	22226.63045
357.101828	355.458577	226.253768	472.235786	-0.43584	0.100139	22193.82305
317.427766	368.428944	148.431569	491.309854	0.327122	0.863102	22206.03046
281.568517	402.762267	129.357501	525.643177	-1.961766	0.863102	22213.66009
235.790753	428.703	30.172345	553.872799	-1.198803	-0.662824	22183.90454
184.67225	451.591882	-46.886891	579.813532	-3.487691	-0.662824	22184.6675
124.398194	481.347429	-97.242432	559.213538	0.327122	0.100139	22138.88974
102.272274	498.895572	-128.523904	566.843165	-2.724728	1.626064	22188.48232
51.916734	513.391864	-199.479439	562.265389	0.327122	0.100139	22198.40083
13.005634	493.554832	-233.812762	553.109836	-0.43584	0.100139	22219.00082
-38.112869	498.895572	-257.464607	579.050569	-1.198803	0.100139	22225.10453
-73.209155	483.636317	-307.820147	556.92465	1.090085	-0.662824	57.222205
-118.986919	480.584466	-409.294191	540.139469	-0.43584	1.626064	14.496292
-140.349876	453.88077	-426.079372	514.961699	1.853048	1.626064	10.681478
-187.653566	447.777068	-435.997887	462.31727	1.853048	0.100139	10.681478
-247.927622	439.384478	-434.471962	450.872829	1.090085	0.100139	21687.97876
-256.320212	398.18449	-498.560832	389.83581	0.327122	0.100139	22157.20084
-321.935007	382.162273	-558.071925	336.428419	1.853048	0.863102	22220.52675
-353.21648	340.962285	-572.568217	280.732139	-0.43584	-0.662824	22225.10453
-373.816474	303.577111	-548.916372	228.08771	1.090085	0.100139	22222.81564
-409.675722	241.014166	-528.316378	176.969207	0.327122	-0.662824	22214.42305
-415.779424	209.732694	-563.412664	92.280343	1.853048	0.100139	22215.18601
-467.66089	147.932713	-566.464515	77.021088	0.327122	0.863102	22230.44527
-471.475704	115.125315	-515.346012	21.324808	-1.961766	-2.188749	22214.42305
-511.912729	68.584588	-493.220092	-38.186285	-1.961766	-0.662824	22202.21564
-502.757176	38.829041	-454.308993	-120.586261	-1.961766	-2.188749	22216.71194
-508.860878	-28.31168	-447.442328	-182.386242	-1.961766	0.100139	22194.58602
-492.075698	-93.926475	-444.390477	-251.052889	-2.724728	-1.425787	22208.31935
-502.757176	-120.630171	-434.471962	-333.452864	-1.961766	-1.425787	22221.28971
-489.78681	-166.407935	-383.353458	-362.445448	0.327122	-0.662824	22190.7712
-439.431269	-227.444954	-330.709029	-390.67507	0.327122	1.626064	22213.66009
-413.490536	-261.015314	-277.301638	-438.741722	0.327122	0.863102	22230.44527
-386.78684	-315.948631	-222.368321	-460.104679	-0.43584	0.100139	22198.40083
-346.349815	-335.785663	-203.294252	-582.941679	-1.961766	-1.425787	22202.21564
-309.727604	-375.459725	-119.368351	-525.719474	1.090085	0.863102	22241.88971
-270.816504	-425.815266	-62.146146	-544.03058	-0.43584	0.100139	22221.28971
-208.25356	-438.785632	-4.160978	-589.808344	1.853048	0.100139	22213.66009
-169.34246	-498.296726	24.068643	-589.808344	1.090085	-1.425787	22227.39341
-118.986919	-499.822651	102.653805	-596.675009	1.090085	0.100139	22204.50453
-57.186938	-537.970788	162.927861	-602.015748	0.327122	0.863102	22209.84527
-10.646211	-537.207825	239.987098	-554.712058	0.327122	0.100139	22228.15638
59.546361	-551.704117	301.787079	-544.793542	-1.198803	0.100139	22222.05268
91.590796	-544.837453	362.824098	-562.341685	0.327122	-0.662824	22219.00082
167.124107	-536.444862	385.71298	-560.052797	-1.961766	-0.662824	22227.39341
199.168542	-518.896719	451.327776	-482.230598	-2.724728	-0.662824	22212.89712
246.472232	-502.111539	477.268509	-454.763939	-2.724728	0.100139	22196.87491
267.072225	-458.622663	510.075907	-428.823206	-1.961766	1.626064	22206.03046
341.842574	-444.126371	542.883304	-401.356548	-3.487691	-2.188749	22193.06009
351.761089	-389.956017	515.416646	-321.245461	-2.724728	0.100139	22202.21564
409.746257	-353.333806	544.40923	-297.593616	1.090085	0.100139	22226.63045
444.07958	-307.556041	587.135143	-210.615864	-1.198803	-0.662824	22231.20823
447.131431	-269.407905	577.97959	-155.682547	1.853048	0.863102	22219.00082
468.494388	-197.689407	577.97959	-91.593677	1.090085	-1.425787	22225.10453
483.753643	-151.911643	522.28331	-54.971465	0.327122	0.863102	22232.73415
473.835127	-93.163512	532.201826	26.665548	2.616011	-0.662824	22217.4749
495.961047	-26.022791	537.542565	132.717368	1.853048	0.100139	22248.75637
488.331419	21.280898	535.253677	186.887722	2.616011	0.100139	22255.62304
479.938829	64.769774	484.135174	241.058077	1.853048	-0.662824	22216.71194
441.790692	117.414203	438.357409	289.887692	-0.43584	0.863102	22231.20823
427.2944	165.480856	391.816682	315.065462	-1.198803	0.100139	22231.97119
411.272183	217.362322	369.690763	356.26545	0.327122	0.863102	22185.43046
396.775891	270.00675	326.201887	422.643208	0.327122	0.863102	22221.28971
367.020344	309.680813	262.113017	444.769127	1.090085	0.100139	22217.4749
338.02776	340.962285	159.113048	456.213568	-0.43584	1.626064	22193.06009
311.324064	398.947453	165.21675	508.857997	-1.961766	-2.188749	22209.84527
274.701853	424.888186	98.076029	545.480209	-1.961766	-0.662824	22202.97861
220.531499	456.932621	-1.109127	563.791314	1.090085	0.863102	22191.53417
173.990772	474.480764	-40.020227	582.10242	-1.961766	0.100139	22177.80084
130.501896	485.925205	-89.612805	594.309824	-0.43584	0.100139	22202.97861
86.250057	498.132609	-163.62019	554.635761	-1.198803	-0.662824	22195.34898
45.050069	499.658534	-212.449805	569.895016	-0.43584	1.626064	22191.53417
19.872299	497.369646	-223.131284	585.917234	-0.43584	-1.425787	22231.97119
-36.586944	487.45113	-268.146085	582.865383	0.327122	0.863102	8379.619739
-84.653596	494.317795	-356.649763	556.92465	-1.198803	-0.662824	44.251839
-139.586913	482.110391	-433.708999	511.146885	0.327122	0.100139	13.733329
-154.846168	459.984472	-432.183073	507.332072	3.378973	0.863102	10.681478
-199.86097	450.065956	-458.886769	472.998749	-0.43584	0.100139	10.681478
-260.135026	424.125223	-465.753434	430.272835	2.616011	0.863102	22043.5194
-290.653535	400.473378	-502.375645	381.44322	-1.961766	-1.425787	22218.23786
-310.490566	369.954869	-563.412664	278.443251	1.090085	0.100139	22220.52675
-361.60907	327.991918	-548.916372	275.3914	-0.43584	0.100139	22222.81564
-392.890542	291.369707	-533.657117	225.798822	-0.43584	0.100139	22225.86749
-418.068312	244.066017	-543.575633	157.132176	1.090085	0.863102	22215.94897
-444.009045	197.52529	-558.834888	102.198858	1.090085	0.100139	22220.52675
-476.05348	139.540122	-588.590435	48.791467	2.616011	1.626064	22230.44527
-485.209033	97.577172	-505.427496	-3.089999	-2.724728	-1.425787	22202.21564
-511.149766	43.406818	-480.249726	-70.23072	-2.724728	-2.188749	22201.45268
-504.283102	7.547569	-448.205291	-134.31959	-2.724728	-1.425787	22209.84527
-490.549772	-34.415382	-419.212707	-176.28254	-1.198803	0.863102	22200.68972
-502.757176	-92.40055	-433.708999	-266.312143	-0.43584	2.389027	22211.3712
-486.734959	-123.682022	-403.953452	-316.667684	-1.198803	-0.662824	22226.63045
-467.66089	-172.511637	-347.49421	-353.289895	0.327122	-0.662824	22198.40083
-443.246083	-225.919029	-304.005334	-386.097293	-0.43584	-1.425787	22219.76379
-401.283132	-276.274569	-248.309054	-418.904691	1.853048	0.100139	22219.00082
-374.579436	-316.711594	-208.634992	-503.593555	0.327122	0.863102	22189.24528
-318.883156	-364.778247	-210.160917	-554.712058	1.090085	0.100139	22222.81564
-299.046125	-383.852315	-110.975761	-570.734275	1.853048	0.100139	22243.41563
-258.6091	-428.104154	-48.412817	-564.630574	0.327122	0.100139	22224.34156
-211.305411	-458.622663	2.705687	-588.282418	3.378973	0.863102	22222.05268
-158.660982	-484.563396	66.794556	-598.200934	0.327122	-0.662824	22222.81564
-102.964702	-534.155974	95.78714	-627.956481	-1.198803	-1.425787	22195.34898
-40.401758	-541.022639	182.764892	-597.437971	1.853048	0.863102	22187.71935
8.427858	-543.311527	260.587092	-566.919462	-1.198803	-1.425787	22228.91934
64.8871	-538.733751	322.387073	-564.630574	1.090085	0.863102	22224.34156
111.427827	-547.889303	344.512993	-541.741691	0.327122	0.863102	22222.81564
166.361144	-537.207825	405.550012	-489.860225	-1.198803	-0.662824	22229.6823
216.716685	-512.030055	439.883335	-470.786157	-2.724728	-0.662824	22203.74157
260.205561	-486.852285	487.949987	-440.267647	-0.43584	-0.662824	22204.50453
305.983325	-461.674514	501.683316	-408.223213	-0.43584	1.626064	22212.13416
334.212946	-432.68193	545.935155	-363.208411	-1.198803	0.863102	22219.00082
363.968493	-396.059719	563.483298	-304.46028	1.853048	0.100139	22211.3712
431.109214	-342.652327	563.483298	-249.526963	0.327122	-0.662824	22228.15638
447.894394	-290.770861	591.712919	-188.489944	-0.43584	0.863102	22233.49712
470.783276	-242.704209	596.290696	-149.578845	-0.43584	0.863102	22218.23786
492.146233	-178.615339	580.268478	-65.652944	1.090085	-2.188749	22228.15638
474.59809	-127.496835	523.809236	-37.423322	0.327122	0.863102	22229.6823
486.805494	-73.326481	546.698118	23.613697	2.616011	0.863102	22241.88971
489.857345	-20.682052	526.098124	142.635884	2.616011	1.626064	22244.17859
489.094382	30.436451	523.046273	201.384014	0.327122	0.863102	22247.99341
465.442537	85.369768	484.135174	244.87289	2.616011	0.100139	22224.34156
463.153649	132.673458	451.327776	279.206213	-1.961766	-2.188749	22230.44527
425.768475	195.999365	410.127788	334.902493	0.327122	0.100139	22225.86749
401.353667	232.621576	350.616695	392.887661	-1.961766	0.100139	22196.87491
379.990711	276.873415	312.468558	424.932096	1.853048	1.626064	22224.34156
357.101828	328.754881	250.668576	458.502457	-1.198803	0.863102	22225.10453
325.057393	353.932652	156.061197	473.761711	1.090085	0.863102	22183.90454
280.805555	401.236341	140.038979	511.909848	-1.961766	-0.662824	22199.92676
258.679635	428.703	71.372333	540.902432	-1.961766	-0.662824	22199.92676
220.531499	462.27336	4.231612	556.161687	1.090085	1.626064	22188.48232
161.020405	479.821503	-59.857258	577.524644	-0.43584	0.863102	22198.40083
123.635231	489.740019	-104.872059	568.369091	-0.43584	0.100139	22206.79342
67.175988	491.265944	-197.953513	556.92465	-1.198803	-2.188749	22199.92676
30.553777	508.051124	-200.242401	579.813532	-0.43584	0.100139	22214.42305
-3.779546	497.369646	-249.834979	587.443159	1.853048	0.863102	22233.49712
-46.505459	483.636317	-292.560893	573.70983	3.378973	0.863102	1595.355083
-93.046186	483.636317	-342.916433	562.265389	-0.43584	0.100139	17.548143
-138.060988	481.347429	-432.946036	502.754295	1.090085	-0.662824	12.207404
-161.712833	463.036323	-493.220092	460.791345	1.853048	0.100139	12.970367
-215.120224	438.621515	-434.471962	468.420972	1.090085	-1.425787	18170.72054
-257.846138	418.021521	-481.012689	421.880245	1.090085	0.100139	22210.60823
-287.601684	402.762267	-517.6349	370.761742	1.090085	0.100139	22225.86749
-326.512784	361.562279	-518.397863	303.621021	1.090085	0.863102	22217.4749
-363.897958	321.125254	-567.227478	264.709921	-0.43584	0.100139	22222.05268
-393.653505	267.717862	-527.553416	192.228461	0.327122	-0.662824	22225.86749
-420.3572	229.569725	-542.049708	127.376629	-0.43584	-0.662824	22215.94897
-449.349784	179.977148	-540.523782	83.887753	1.853048	0.100139	22228.15638
-454.690524	134.199383	-561.123776	24.376659	-1.198803	-1.425787	22227.39341
-505.809027	89.947545	-507.716384	-58.786279	-1.961766	1.626064	22195.34898
-498.1794	36.540153	-487.879353	-129.741814	-1.198803	0.100139	22206.03046
-510.386803	-7.711686	-444.390477	-131.267739	-1.198803	0.100139	22210.60823
-503.520139	-56.541301	-438.286775	-205.275124	-0.43584	-0.662824	22203.74157
-502.757176	-106.896842	-426.842334	-268.601032	1.090085	-0.662824	22216.71194
-509.623841	-163.356084	-361.990502	-338.793603	-0.43584	0.100139	22211.3712
-452.401635	-193.874594	-337.575694	-376.94174	1.090085	0.863102	22206.79342
-427.223865	-241.178283	-298.664595	-400.593585	-1.961766	-1.425787	22220.52675
-412.727573	-282.378271	-250.597942	-445.608387	-0.43584	0.100139	22216.71194
-386.78684	-315.948631	-192.612774	-510.460219	0.327122	-0.662824	22192.29713
-337.957225	-354.859731	-180.40537	-585.99353	2.616011	0.863102	22229.6823
-276.157243	-403.689346	-94.190581	-586.756493	1.853048	-1.425787	22234.26008
-241.060957	-431.918967	-33.916525	-571.497238	2.616011	2.389027	22213.66009
-186.890603	-472.355993	33.987159	-599.726859	-0.43584	-1.425787	22219.76379
-144.16469	-486.089322	82.053811	-602.77871	2.616011	2.389027	22225.86749
-84.653596	-528.052272	125.542687	-611.934263	-0.43584	0.863102	22200.68972
-22.853615	-541.785602	206.416737	-564.630574	-1.961766	0.863102	22220.52675
29.790814	-544.837453	278.135235	-550.897244	-0.43584	-0.662824	22231.20823
80.909318	-537.207825	330.779663	-550.897244	-1.198803	-0.662824	22214.42305
126.687082	-530.341161	359.009285	-547.082431	0.327122	0.100139	22223.5786
183.909287	-523.474496	399.44631	-498.252815	-1.961766	-1.425787	22215.94897
238.842604	-518.896719	435.305558	-471.54912	-4.250654	0.100139	22194.58602
276.990741	-474.644881	473.453695	-444.845424	0.327122	0.863102	22207.55638
311.324064	-443.363409	502.446279	-410.512101	-1.198803	-0.662824	22218.23786
358.627754	-416.659713	551.275894	-333.452864	-2.724728	0.100139	22209.08231
389.909226	-360.20047	545.935155	-285.386212	0.327122	0.100139	22216.71194
436.449953	-328.918998	581.031441	-243.423261	0.327122	-1.425787	22231.20823
451.709208	-279.32642	594.001808	-177.808466	0.327122	-0.662824	22226.63045
475.361053	-228.970879	602.394398	-116.771447	0.327122	-0.662824	22219.76379
479.175866	-167.933861	578.742553	-75.571459	-1.198803	0.863102	22228.15638
486.805494	-105.370916	539.831453	-12.245552	1.090085	-0.662824	22231.20823
505.116599	-69.511667	534.490714	64.050722	2.616011	2.389027	22244.94156
475.361053	-6.948723	518.468497	130.42848	2.616011	-0.662824	22249.51933
482.227717	47.221631	507.024056	217.406232	1.090085	0.863102	22245.70452
451.709208	104.443837	468.875919	263.183996	-0.43584	0.100139	22224.34156
428.057363	154.036414	444.461111	307.435835	0.327122	0.863102	22228.91934
417.375885	182.266036	368.9278	341.769158	-0.43584	-1.425787	22206.03046
404.405518	241.777129	336.120403	395.176549	0.327122	-0.662824	22215.18601
376.93886	295.184521	303.313005	437.902463	0.327122	0.100139	22227.39341
344.131462	342.48821	218.624141	445.53209	1.853048	0.863102	22210.60823
334.975909	379.110422	177.424153	489.783929	2.616011	0.863102	22209.08231
292.249996	405.814118	117.91306	501.22837	-2.724728	-1.425787	22193.82305
228.161126	432.517813	44.668637	526.40614	0.327122	0.100139	22197.63787
195.353728	463.036323	-28.575786	559.213538	-1.961766	-0.662824	22176.27491
144.235225	482.110391	-93.427618	558.450575	-3.487691	-1.425787	22199.16379
115.242641	482.873354	-122.420202	591.257973	-0.43584	0.863102	22212.89712
52.679696	521.784454	-146.83501	574.472793	-0.43584	-0.662824	22191.53417
29.790814	498.895572	-202.53129	570.657979	-0.43584	-1.425787	22219.00082
-19.801764	491.265944	-249.072017	582.865383	-1.198803	0.100139	22226.63045
-81.601745	479.821503	-316.212737	561.502426	-0.43584	0.100139	143.436995
-106.779516	482.873354	-371.146055	547.769097	0.327122	0.100139	14.496292
-147.979503	469.140025	-387.931235	505.806146	0.327122	0.100139	12.207404
-173.157274	447.014105	-429.131223	476.0506	2.616011	0.100139	10.681478
-228.853554	428.703	-482.538614	438.665425	4.904899	0.100139	20902.12714
-262.423914	403.525229	-495.508981	381.44322	2.616011	0.100139	22215.18601
-302.097976	391.317826	-519.923788	328.035829	1.853048	0.863102	22217.4749
-333.379448	353.932652	-558.834888	305.909909	1.090085	0.100139	22216.71194
-379.157213	302.814148	-556.546	250.976592	-1.198803	0.100139	22225.10453
-405.097946	263.903049	-555.020074	175.443281	1.090085	0.100139	22217.4749
-419.594238	218.125284	-555.783037	110.591449	1.090085	-0.662824	22219.76379
-452.401635	167.006781	-553.494149	69.391461	-1.198803	0.863102	22228.15638
-490.549772	116.65124	-545.864521	19.798883	-2.724728	-1.425787	22202.97861
-483.683108	72.399402	-493.983055	-30.556658	-2.724728	-0.662824	22196.87491
-508.097915	18.99201	-509.24231	-130.504776	1.853048	0.863102	22212.89712
-514.96458	-16.867239	-480.249726	-154.156621	-1.198803	0.863102	22212.13416
-499.705325	-70.27463	-460.412695	-251.815851	-1.198803	0.100139	22204.50453
-489.023847	-115.289432	-384.879384	-308.275094	1.090085	0.863102	22226.63045
-483.683108	-154.963494	-359.701613	-316.667684	-0.43584	0.863102	22209.84527
-454.690524	-216.000513	-323.842365	-374.652852	0.327122	0.100139	22216.71194
-434.853492	-251.096799	-265.857197	-415.089877	-1.961766	-0.662824	22206.79342
-407.386834	-310.607892	-220.079433	-478.415784	0.327122	-0.662824	22205.2675
-363.134995	-344.941215	-184.220184	-519.615772	2.616011	0.863102	22206.79342
-329.564635	-373.933799	-114.027612	-544.03058	2.616011	0.863102	22231.97119
-252.505398	-396.822682	-91.901693	-582.178717	2.616011	0.100139	22231.20823
-218.935038	-454.044887	-50.701705	-600.489822	2.616011	0.863102	22206.79342
-163.238758	-474.644881	4.994575	-595.912046	1.090085	-0.662824	22224.34156
-122.03877	-504.400427	119.438985	-585.99353	0.327122	0.100139	22219.76379
-72.446192	-535.6819	149.957495	-602.77871	-0.43584	0.100139	22197.63787
-13.698062	-555.518931	227.779694	-560.052797	-0.43584	-0.662824	22225.10453
42.761181	-537.207825	291.868564	-566.156499	-0.43584	0.863102	22231.97119
112.19079	-543.311527	337.646328	-556.237983	-1.198803	0.100139	22215.18601
143.472262	-537.970788	392.579645	-524.193549	1.090085	0.863102	22228.91934
184.67225	-522.711533	404.024086	-486.045412	-1.198803	0.863102	22213.66009
251.050008	-483.800434	470.401844	-495.963927	-0.43584	0.100139	22194.58602
298.353698	-485.326359	464.298142	-477.652822	-1.961766	-0.662824	22203.74157
338.790723	-448.704148	493.290726	-419.667654	-3.487691	-1.425787	22218.23786
370.072195	-399.11157	509.312944	-353.289895	0.327122	0.863102	22205.2675
410.50922	-351.044917	581.031441	-243.423261	1.853048	2.389027	22225.10453
437.975879	-312.896781	594.001808	-206.038087	-0.43584	-0.662824	22231.97119
465.442537	-257.963463	594.76477	-170.941801	-1.961766	-0.662824	22216.71194
473.072164	-206.84496	607.735137	-111.430708	-1.198803	-2.188749	22222.05268
480.701792	-145.807941	574.164776	-34.371471	1.090085	0.863102	22231.97119
503.590674	-103.082028	540.594416	14.458144	1.853048	-0.662824	22243.41563
497.486972	-31.363531	538.305528	122.03589	4.141936	0.100139	22242.65267
475.361053	2.20683	482.609248	132.717368	1.853048	0.100139	22244.94156
479.938829	64.006812	479.557397	198.332163	4.141936	0.100139	22227.39341
454.761059	117.414203	440.646298	263.183996	3.378973	1.626064	22228.91934
421.953661	164.717893	419.283341	318.117313	-0.43584	-0.662824	22223.5786
412.798108	215.073433	359.009285	348.635822	-2.724728	-1.425787	22202.97861
390.672189	261.61416	319.335222	414.250618	0.327122	-0.662824	22219.00082
357.101828	295.184521	260.587092	455.450606	-2.724728	-1.425787	22221.28971
346.42035	350.880801	210.994514	476.0506	-1.198803	-0.662824	22202.97861
309.798139	387.503012	149.957495	497.413556	-2.724728	-0.662824	22190.7712
269.361114	430.991888	84.342699	514.961699	-0.43584	2.389027	22195.34898
237.316679	429.465962	23.30568	525.643177	-0.43584	-0.662824	22187.71935
173.227809	492.028907	-82.74614	521.828364	-1.198803	-1.425787	22189.24528
154.15374	488.214093	-128.523904	534.79873	-1.961766	0.863102	22206.03046
88.538945	503.473348	-187.272035	540.902432	1.853048	0.863102	22217.4749
46.575995	503.473348	-175.064631	597.361675	0.327122	0.863102	22212.13416
3.850081	503.473348	-228.472023	595.072787	-1.198803	-2.188749	22228.15638
-22.853615	495.080758	-282.642377	575.998718	3.378973	0.100139	22231.97119
-50.320273	477.532615	-326.131253	566.843165	-1.961766	-2.188749	33.57036
-109.831367	472.954838	-396.323825	551.583911	1.853048	0.100139	12.970367
-146.453578	458.458546	-397.086788	499.702444	4.141936	0.863102	12.970367
-221.986889	434.806702	-403.953452	487.495041	2.616011	0.100139	9.918516
-271.579467	435.569664	-524.501565	433.324686	2.616011	1.626064	22095.40086
-299.046125	401.999304	-522.975639	357.791375	1.853048	0.863102	22227.39341
-326.512784	381.39931	-531.368229	295.991394	-0.43584	-1.425787	22209.84527
-349.401666	327.991918	-540.523782	278.443251	-0.43584	0.100139	22217.4749
-381.446101	273.821564	-532.131192	221.221045	-1.198803	-1.425787	22228.91934
-434.09053	248.643794	-533.657117	163.99884	1.090085	0.863102	22214.42305
-473.764592	206.680843	-567.227478	82.361827	-0.43584	0.100139	22223.5786
-469.186816	156.325303	-530.605267	48.028504	-0.43584	0.100139	22231.20823
-485.209033	96.814209	-542.81267	-2.327036	-1.198803	0.100139	22191.53417
-514.201617	73.925327	-463.464546	-88.541826	-2.724728	-0.662824	22202.97861
-533.275686	6.784606	-537.471931	-208.326975	-0.43584	0.100139	22212.13416
-508.860878	-37.467232	-522.212676	-255.630665	1.853048	1.626064	22202.21564
-495.890511	-82.482034	-456.597881	-261.734367	1.090085	0.100139	22215.18601
-483.683108	-121.393134	-389.45716	-304.46028	0.327122	-0.662824	22215.94897
-470.712741	-177.089413	-338.338657	-341.845454	-0.43584	-1.425787	22209.84527
-446.297934	-243.467171	-294.849781	-386.097293	1.090085	-0.662824	22219.00082
-392.127579	-275.511606	-276.538675	-414.326914	-1.961766	-0.662824	22214.42305
-373.816474	-319.000482	-213.212768	-488.3343	-2.724728	-1.425787	22197.63787
-349.401666	-344.941215	-161.331302	-517.326884	3.378973	0.863102	22230.44527
-305.91279	-377.748613	-112.501687	-537.926878	1.090085	-0.662824	22228.91934
-254.794287	-420.474526	-102.583171	-562.341685	1.090085	0.863102	22202.21564
-209.016522	-460.148589	4.994575	-613.460189	2.616011	0.100139	22206.79342
-152.55728	-495.244875	32.461233	-667.630543	1.853048	1.626064	22226.63045
-102.964702	-518.133757	72.135296	-636.349071	1.090085	-0.662824	22215.18601
-43.453608	-527.28931	156.061197	-574.549089	-1.198803	0.100139	22216.71194
18.346373	-549.415229	282.713011	-576.837977	1.090085	-0.662824	22228.91934
77.857467	-521.94857	323.150036	-542.504654	0.327122	0.863102	22228.15638
118.294492	-546.363378	357.483359	-557.000946	0.327122	-0.662824	22221.28971
174.753734	-538.733751	401.735198	-508.934294	-2.724728	-0.662824	22208.31935
211.375946	-508.978204	407.8389	-495.200965	-1.961766	0.100139	22206.03046
264.783337	-496.7708	454.379627	-496.72689	-1.961766	-0.662824	22199.92676
283.094443	-488.37821	468.875919	-440.267647	0.327122	0.100139	22217.4749
348.709238	-434.207856	494.053689	-434.926908	-1.198803	-0.662824	22218.23786
382.279599	-379.274539	480.32036	-338.030641	0.327122	0.100139	22215.94897
416.612922	-351.044917	538.305528	-263.260293	0.327122	0.100139	22228.91934
445.605506	-305.267153	584.083292	-188.489944	1.090085	-0.662824	22235.02304
469.257351	-238.126432	578.742553	-145.001068	-0.43584	1.626064	22212.89712
465.442537	-206.081997	574.927739	-96.934416	0.327122	0.100139	22226.63045
501.301786	-144.282016	571.112926	-6.14185	1.853048	0.100139	22252.57118
499.77586	-68.748705	552.80182	55.658132	0.327122	0.863102	22238.83786
471.546239	-29.837605	517.705534	117.458113	4.141936	0.100139	22247.99341
479.175866	1.443867	526.861087	215.880306	0.327122	-0.662824	22244.17859
442.553655	87.658656	462.009254	222.746971	2.616011	-0.662824	22222.05268
434.161065	138.014197	449.80185	249.450667	-1.961766	-0.662824	22222.81564
441.027729	190.658626	408.601863	284.546953	0.327122	0.863102	22210.60823
415.086996	226.517874	363.587061	389.072848	1.853048	1.626064	22211.3712
397.538853	286.791931	317.809297	409.672841	1.853048	1.626064	22224.34156
373.887009	308.91785	224.727843	450.872829	-1.198803	-1.425787	22214.42305
320.479617	360.799316	207.942663	503.517258	-0.43584	-0.662824	22205.2675
286.146294	403.525229	140.038979	508.857997	-1.961766	-0.662824	22193.06009
244.946306	418.784484	68.320482	544.717246	-2.724728	0.100139	22192.29713
197.642616	420.31041	-2.635053	550.820948	-3.487691	-0.662824	22161.01566
144.998188	456.169658	-99.53132	529.457991	-0.43584	-2.188749	22190.00824
125.924119	483.636317	-179.642408	472.998749	1.090085	1.626064	22214.42305
57.257473	498.895572	-159.805376	530.220954	0.327122	0.100139	22204.50453
48.864883	495.080758	-200.242401	591.257973	-1.961766	-1.425787	22219.76379
7.664895	498.895572	-256.701644	584.391308	0.327122	-0.662824	22231.97119
-52.609161	484.39928	-306.294222	566.843165	-1.961766	-0.662824	2201.147496
-101.438776	498.132609	-349.783098	569.132053	0.327122	0.100139	16.022217
-133.483211	470.66595	-406.24234	524.117252	3.378973	0.863102	12.970367
-170.105423	456.169658	-425.316409	492.072817	1.853048	0.100139	9.918516
-213.594299	432.517813	-445.916403	414.250618	2.616011	0.863102	7045.960875
-264.712802	406.57708	-471.094173	434.087649	4.141936	0.863102	21739.09726
-294.468349	406.57708	-552.731186	324.221015	0.327122	0.863102	22219.00082
-335.668337	349.354875	-588.590435	266.235847	-0.43584	-0.662824	22210.60823
-363.897958	315.021552	-513.820086	266.235847	-0.43584	0.863102	22222.05268
-389.838691	255.510458	-525.264527	217.406232	-1.961766	-0.662824	22223.5786
-437.905343	249.406757	-530.605267	106.013672	-0.43584	0.100139	22215.18601
-466.134965	190.658626	-580.960807	95.332194	-1.198803	0.100139	22227.39341
-489.78681	112.836427	-545.101559	42.687765	-1.198803	0.100139	22212.13416
-490.549772	96.051246	-526.02749	-17.586291	-2.724728	-0.662824	22193.06009
-514.201617	57.140147	-483.301577	-104.564043	-1.198803	-1.425787	22210.60823
-513.438654	-13.052425	-455.071956	-149.578845	0.327122	0.863102	22219.76379
-492.075698	-48.148711	-484.06454	-254.10474	-1.961766	-0.662824	22202.21564
-490.549772	-108.422767	-481.012689	-368.54915	0.327122	0.100139	22220.52675
-487.497921	-154.963494	-385.642347	-311.326945	0.327122	-0.662824	22205.2675
-467.66089	-200.741258	-352.834949	-356.341746	-0.43584	-1.425787	22212.89712
-440.194232	-252.622724	-299.427557	-388.386181	0.327122	0.100139	22219.00082
-407.386834	-266.356054	-246.020166	-474.600971	-1.961766	-1.425787	22210.60823
-359.320182	-336.548625	-188.79796	-485.282449	1.090085	-0.662824	22210.60823
-329.564635	-356.385657	-153.701675	-513.51207	2.616011	0.863102	22230.44527
-299.046125	-394.533793	-96.479469	-537.926878	0.327122	-0.662824	22229.6823
-258.6091	-422.763415	-33.916525	-572.260201	-0.43584	0.863102	22209.84527
-209.016522	-461.674514	-44.598003	-629.482406	1.090085	0.100139	22215.94897
-123.564696	-510.504129	81.290848	-601.252785	-1.198803	0.100139	22219.00082
-82.364708	-533.393011	117.91306	-634.060183	-0.43584	0.863102	22193.82305
-28.194354	-551.704117	201.838961	-558.526872	-1.961766	-1.425787	22220.52675
36.657479	-533.393011	288.816713	-557.000946	0.327122	-0.662824	22231.97119
58.020436	-542.548564	334.594477	-570.734275	-1.961766	-0.662824	22213.66009
125.161156	-531.867086	396.394459	-544.793542	-1.198803	0.100139	22222.81564
162.546331	-534.918937	432.253707	-531.060213	-4.250654	-2.951712	22207.55638
226.6352	-493.718949	451.327776	-471.54912	-0.43584	0.863102	22199.16379
260.968524	-503.637465	478.031472	-455.526902	-2.724728	0.863102	22200.68972
327.346282	-459.385626	508.549981	-421.193579	-1.198803	-0.662824	22216.71194
350.998127	-405.215272	500.920354	-433.400983	1.090085	0.100139	22214.42305
383.042561	-380.037501	553.564783	-315.904721	0.327122	0.100139	22222.05268
421.190698	-318.23752	578.742553	-259.445479	1.853048	0.863102	22232.73415
458.575872	-274.748644	583.320329	-172.467727	0.327122	-0.662824	22223.5786
458.575872	-223.63014	583.320329	-143.475143	-1.198803	-1.425787	22219.76379
488.331419	-190.822743	574.927739	-58.023316	0.327122	-1.425787	22228.15638
501.301786	-96.978326	568.824037	-4.615925	3.378973	-0.662824	22251.04526
508.931413	-50.437599	543.646267	74.7322	0.327122	0.100139	22237.31193
494.435121	-13.052425	510.075907	144.161809	2.616011	-0.662824	22243.41563
476.886978	37.303116	504.735167	214.354381	1.853048	0.863102	22235.02304
446.368469	110.547538	453.616664	203.672902	1.090085	0.100139	22224.34156
446.368469	129.621607	339.935216	212.828455	-0.43584	0.100139	22202.97861
432.635139	203.628992	368.9278	359.317301	-0.43584	0.100139	22210.60823
405.168481	244.82898	333.068552	392.887661	-0.43584	0.100139	22214.42305
379.227748	300.52526	294.157452	453.92468	-0.43584	0.863102	22221.28971
342.605536	318.836366	236.172284	460.028382	-1.198803	0.100139	22210.60823
326.583319	374.532645	153.009346	485.969115	-0.43584	0.100139	22190.7712
284.620368	403.525229	113.335283	504.280221	-1.198803	0.100139	22192.29713
223.583349	440.147441	50.009376	534.035768	-0.43584	0.100139	22181.61565
193.06484	450.065956	-27.04986	548.53206	1.853048	3.15199	22182.37861
154.916703	466.851137	-79.694289	542.428358	1.090085	0.100139	22198.40083
119.820417	461.510397	-145.309084	525.643177	1.090085	-0.662824	22211.3712
68.701914	519.495565	-167.435004	548.53206	-0.43584	-1.425787	22211.3712
26.738963	500.421497	-238.390538	527.169103	1.090085	0.863102	22226.63045
-16.749913	493.554832	-255.938681	585.917234	-0.43584	0.100139	22231.97119
-63.29064	488.214093	-328.420141	563.791314	0.327122	0.100139	192.26661
-98.386926	475.243727	-369.620129	566.080203	1.853048	-0.662824	15.259255
-138.060988	465.325211	-397.84975	527.169103	0.327122	-1.425787	13.733329
-190.705417	450.828919	-420.738632	487.495041	0.327122	-0.662824	10.681478
-234.957255	430.228925	-454.308993	448.583941	3.378973	0.100139	21355.32701
-283.786871	414.96967	-487.116391	393.650624	1.090085	-0.662824	22221.28971
-336.431299	368.428944	-495.508981	347.87286	2.616011	0.863102	22209.84527
-347.87574	322.651179	-543.575633	256.317331	1.090085	0.863102	22215.18601
-371.527585	308.154887	-532.131192	241.821039	1.853048	0.100139	22228.91934
-408.149797	249.406757	-538.234894	180.021058	-0.43584	0.100139	22212.89712
-456.216449	211.25862	-540.523782	110.591449	1.090085	-0.662824	22222.05268
-472.238667	170.058632	-491.694167	80.072939	-1.198803	0.100139	22228.15638
-485.971996	111.310501	-519.923788	-0.801111	-1.198803	0.863102	22196.87491
-517.253468	92.999396	-501.612683	-27.504807	-2.724728	1.626064	22200.68972
-519.542356	28.910526	-474.146024	-121.349223	0.327122	-1.425787	22209.84527
-514.201617	-7.711686	-466.516397	-179.334391	1.090085	0.863102	22208.31935
-498.1794	-66.459817	-473.383061	-241.897336	1.090085	1.626064	22217.4749
-479.868294	-101.556102	-448.968254	-338.030641	1.090085	0.863102	22204.50453
-493.601623	-176.326451	-364.27939	-327.349162	0.327122	0.100139	22215.94897
-458.505337	-213.711625	-339.10162	-374.652852	1.853048	1.626064	22215.94897
-418.068312	-247.281985	-265.094234	-412.038026	-0.43584	-0.662824	22212.89712
-388.312766	-293.822712	-223.894246	-457.052828	-0.43584	0.100139	22212.89712
-337.957225	-333.496774	-183.457221	-486.808374	0.327122	-0.662824	22226.63045
-312.016492	-357.911582	-135.390569	-526.482437	1.090085	0.100139	22228.91934
-271.579467	-419.711564	-85.035028	-550.134282	1.090085	-2.951712	22212.13416
-232.668367	-443.363409	-44.598003	-585.230567	0.327122	-0.662824	22199.16379
-153.320243	-479.222657	-21.709121	-615.749077	-0.43584	-0.662824	22212.89712
-115.935068	-503.637465	56.113078	-674.497208	1.090085	0.863102	22205.2675
-65.579528	-525.000421	130.883426	-619.563891	-1.198803	0.100139	22215.18601
-15.98695	-546.363378	233.120433	-582.941679	-1.198803	-1.425787	22224.34156
54.968585	-529.578198	294.920415	-540.978729	0.327122	0.863102	22231.20823
90.827833	-540.259676	348.327806	-566.156499	-1.198803	-1.425787	22215.94897
141.946337	-541.785602	372.742614	-543.267617	-1.198803	-0.662824	22207.55638
194.590765	-534.918937	422.335192	-498.252815	0.327122	1.626064	22215.18601
248.76112	-491.430061	468.875919	-480.704673	-2.724728	-0.662824	22196.11194
282.33148	-485.326359	468.112956	-433.400983	-4.250654	-1.425787	22207.55638
317.427766	-441.837483	507.024056	-410.512101	0.327122	1.626064	22222.05268
358.627754	-402.926383	480.32036	-422.719505	-0.43584	0.863102	22212.13416
421.190698	-353.333806	563.483298	-280.045473	1.090085	0.863102	22225.86749
431.109214	-320.526408	579.505516	-221.297342	1.853048	0.100139	22235.786
458.575872	-264.067165	586.37218	-161.023286	-1.961766	0.863102	22212.13416
466.2055	-219.815327	591.712919	-116.008484	-1.198803	-1.425787	22223.5786
508.16845	-150.385718	584.846255	-43.527024	1.853048	1.626064	22247.23045
502.064748	-109.18573	565.009224	41.16184	2.616011	0.100139	22238.83786
492.909196	-38.230195	549.749969	116.69515	1.090085	0.863102	22241.12674
492.146233	13.651271	523.809236	175.443281	0.327122	0.100139	22243.41563
472.309202	66.2957	494.053689	225.798822	1.853048	1.626064	22224.34156
461.627723	110.547538	463.53518	251.739555	-1.198803	0.100139	22219.00082
446.368469	169.295669	434.542596	312.013611	-0.43584	0.100139	22201.45268
407.457369	219.65121	386.475943	344.821009	-1.198803	-0.662824	22212.13416
400.590704	257.036384	318.57226	419.591357	2.616011	0.863102	22219.76379
372.361083	288.317856	276.609309	449.346904	2.616011	0.863102	22217.4749
340.316648	352.406726	223.201918	479.865413	-0.43584	0.863102	22212.89712
320.479617	398.18449	172.846377	505.806146	-0.43584	-0.662824	22193.06009
296.064809	412.680782	92.73529	518.776513	-0.43584	0.100139	22197.63787
222.057424	428.703	-1.87209	555.398724	-2.724728	0.100139	22173.98602
186.961138	475.243727	-32.390599	561.502426	1.090085	0.863102	22190.00824
134.316709	486.688168	-114.027612	530.983917	1.090085	0.863102	22207.55638
101.509312	493.554832	-156.753525	530.983917	-0.43584	-1.425787	22195.34898
43.524144	510.340013	-195.664625	604.228339	1.853048	0.863102	22221.28971
7.664895	501.947422	-242.968315	575.235755	1.090085	-0.662824	22231.20823
-30.483242	498.895572	-267.383122	563.028352	1.090085	0.863102	22228.91934
-84.653596	477.532615	-347.49421	554.635761	1.853048	0.863102	35.859249
-112.883218	480.584466	-372.67198	574.472793	1.853048	-0.662824	13.733329
-141.112839	463.036323	-410.820117	540.902432	2.616011	0.863102	10.681478
-192.994305	453.117807	-443.627515	474.524674	2.616011	1.626064	10.681478
-247.927622	434.806702	-479.486763	437.1395	3.378973	0.863102	22065.64531
-276.920206	391.317826	-507.716384	361.606189	-0.43584	-1.425787	22222.05268
-329.564635	371.480794	-545.101559	320.406201	-0.43584	-0.662824	22204.50453
-360.083144	338.673397	-539.760819	278.443251	0.327122	0.100139	22220.52675
-384.497952	292.13267	-541.286745	216.643269	-0.43584	-0.662824	22228.15638
-423.409051	228.806763	-551.20526	168.576617	0.327122	0.863102	22215.18601
-437.905343	205.154918	-546.627484	77.784051	-1.961766	-0.662824	22224.34156
-468.423853	163.191967	-519.160825	62.524796	-1.198803	0.100139	22209.08231
-466.134965	99.86606	-522.975639	-10.719627	-2.724728	-0.662824	22194.58602
-499.705325	57.90311	-481.775651	-68.704795	-0.43584	0.863102	22206.79342
-513.438654	35.014228	-464.990471	-144.238106	-1.198803	-0.662824	22219.00082
-514.96458	-31.363531	-484.06454	-218.245491	-1.198803	-0.662824	22199.92676
-502.757176	-65.696854	-477.960838	-270.126957	-1.961766	-0.662824	22214.42305
-507.334952	-116.052394	-374.960868	-309.038057	3.378973	0.863102	22213.66009
-468.423853	-180.141264	-357.412725	-367.786187	0.327122	0.100139	22209.84527
-456.216449	-238.889395	-327.657179	-382.282479	0.327122	0.100139	22206.03046
-404.334983	-272.459755	-286.457191	-473.075045	-0.43584	-1.425787	22212.89712
-392.890542	-315.185669	-213.212768	-463.919492	1.090085	-0.662824	22221.28971
-344.060927	-342.652327	-146.83501	-495.963927	1.853048	0.100139	22231.97119
-311.253529	-383.852315	-97.242432	-534.875027	0.327122	0.100139	22231.97119
-254.031324	-431.156005	-49.938742	-552.42317	0.327122	0.100139	22217.4749
-209.779485	-444.889334	-20.183196	-622.615742	1.853048	-0.662824	22213.66009
-149.505429	-498.296726	61.453817	-592.097232	-1.198803	0.100139	22220.52675
-109.068404	-514.318943	83.579737	-627.956481	1.090085	-0.662824	22206.79342
-57.186938	-544.07449	177.424153	-579.126866	0.327122	2.389027	22222.05268
5.376007	-541.022639	262.87598	-559.289834	-0.43584	0.100139	22229.6823
58.783398	-547.126341	309.416707	-584.467605	1.090085	1.626064	22225.86749
120.58338	-544.837453	366.638912	-565.393536	-1.198803	-0.662824	22220.52675
166.361144	-534.918937	404.024086	-512.749107	-1.961766	0.100139	22209.08231
220.531499	-508.978204	442.172223	-495.200965	-1.198803	-0.662824	22206.79342
255.627784	-483.800434	483.372211	-447.897275	-1.198803	-1.425787	22199.16379
291.487033	-452.518961	491.764801	-423.482467	-1.961766	-0.662824	22214.42305
333.449984	-434.970818	515.416646	-391.438032	-0.43584	0.100139	22227.39341
379.227748	-389.193054	552.80182	-315.904721	2.616011	-1.425787	22219.00082
425.768475	-344.941215	554.327745	-270.88992	-0.43584	0.863102	22229.6823
446.368469	-301.452339	575.690702	-203.749199	0.327122	-0.662824	22231.97119
449.42032	-258.726426	594.001808	-164.838099	-1.961766	-1.425787	22215.94897
489.094382	-191.585705	558.905522	-134.31959	-0.43584	0.100139	22226.63045
503.590674	-134.3635	589.424031	-13.008515	1.853048	0.100139	22255.62304
486.805494	-77.904258	559.668484	64.813684	0.327122	-0.662824	22234.26008
489.094382	-19.91909	503.972205	135.006256	0.327122	0.100139	22241.12674
494.435121	29.673488	505.49813	183.072909	1.090085	0.100139	22238.83786
463.916612	81.554954	466.587031	231.139561	2.616011	1.626064	22221.28971
448.657357	130.38457	431.490745	273.102512	-0.43584	0.863102	22200.68972
429.583288	184.554924	411.653714	328.798791	1.090085	1.626064	22219.76379
405.168481	228.806763	366.638912	378.391369	-1.198803	-2.188749	22211.3712
382.279599	275.34749	330.016701	415.776543	-1.198803	-0.662824	22214.42305
358.627754	308.91785	213.283402	465.369121	1.090085	0.100139	22215.94897
326.583319	370.717832	189.631557	493.598743	-0.43584	0.100139	22190.00824
310.561101	402.762267	135.461203	511.146885	-1.198803	0.100139	22193.06009
270.887039	425.651149	77.476035	543.954283	-1.961766	0.100139	22192.29713
213.664834	457.695584	11.098277	556.92465	-0.43584	0.863102	22176.27491
153.390778	478.295578	-90.375767	546.243171	-1.961766	-1.425787	22194.58602
114.479678	500.421497	-129.286867	525.643177	-1.198803	0.100139	22209.84527
73.27969	491.265944	-152.938712	570.657979	1.090085	-0.662824	22215.94897
41.998218	507.288162	-196.427588	583.628345	0.327122	0.863102	22224.34156
15.294522	501.947422	-236.10165	605.754265	-0.43584	0.100139	22231.97119
-50.320273	497.369646	-326.894216	547.006134	-1.198803	-1.425787	8388.775292
-78.549894	497.369646	-356.649763	566.843165	2.616011	0.863102	19.837031
-120.512845	475.243727	-404.716415	533.272805	1.853048	0.100139	13.733329
-166.290609	463.036323	-429.894185	505.043184	2.616011	0.100139	10.681478
-218.935038	440.910404	-454.308993	482.917264	3.378973	1.626064	11111.7893
-264.712802	427.177074	-485.590465	422.643208	0.327122	-0.662824	22186.95639
-293.705386	408.103006	-497.797869	363.895077	1.853048	1.626064	22214.42305
-325.749821	366.903018	-529.842304	306.672872	-0.43584	-0.662824	22212.89712
-353.979442	327.228956	-514.583049	282.258064	0.327122	1.626064	22226.63045
-396.705356	276.873415	-540.523782	208.250679	0.327122	-0.662824	22222.81564
-421.883126	232.621576	-567.227478	110.591449	-1.198803	0.100139	22219.00082
-444.009045	194.47344	-553.494149	75.495163	0.327122	0.100139	22229.6823
-480.631257	129.621607	-516.871937	29.717398	-1.961766	-1.425787	22205.2675
-484.44607	89.947545	-519.923788	2.25074	-0.43584	0.863102	22199.92676
-508.097915	57.140147	-500.84972	-86.252938	-1.961766	0.100139	22208.31935
-519.542356	12.125345	-469.568248	-154.919584	1.090085	1.626064	22216.71194
-505.046064	-38.230195	-441.338626	-212.141789	-0.43584	0.100139	22213.66009
-488.260884	-96.978326	-412.346042	-278.519547	1.090085	0.863102	22204.50453
-482.920145	-147.333867	-381.06457	-305.223243	0.327122	0.100139	22222.81564
-456.216449	-187.770892	-332.997918	-344.134343	2.616011	0.863102	22220.52675
-444.772008	-252.622724	-300.19052	-404.408399	1.090085	0.863102	22200.68972
-403.57202	-288.481973	-298.664595	-517.326884	0.327122	0.100139	22211.3712
-361.60907	-308.319004	-213.975731	-473.075045	1.853048	-0.662824	22229.6823
-334.905374	-358.674545	-133.864643	-498.252815	1.090085	0.863102	22231.97119
-286.075759	-396.822682	-97.242432	-539.452803	1.090085	-0.662824	22223.5786
-267.00169	-443.363409	-51.464668	-582.178717	-0.43584	0.863102	22198.40083
-197.572081	-451.755999	6.5205	-605.830561	0.327122	0.100139	22213.66009
-146.453578	-488.37821	49.246413	-604.304636	-1.198803	-0.662824	22198.40083
-87.705447	-521.185608	127.068613	-597.437971	0.327122	0.100139	22215.18601
-32.77213	-533.393011	207.1797	-579.126866	1.090085	0.100139	22226.63045
24.450075	-541.022639	267.453756	-553.186133	-0.43584	0.100139	22234.26008
64.8871	-539.496713	283.475974	-566.919462	-1.961766	-1.425787	22212.89712
118.294492	-553.993005	346.801881	-553.949095	-1.961766	-0.662824	22202.21564
181.620399	-531.867086	399.44631	-503.593555	0.327122	0.863102	22217.4749
227.398163	-500.585614	446.749999	-472.312082	-1.198803	-0.662824	22195.34898
256.390747	-486.089322	502.446279	-450.949126	-1.198803	1.626064	22206.79342
300.642586	-463.963402	501.683316	-425.008393	-2.724728	-0.662824	22219.76379
356.338866	-420.474526	513.89072	-383.045442	-1.198803	-0.662824	22210.60823
395.249965	-376.98565	549.749969	-270.88992	0.327122	-0.662824	22224.34156
427.2944	-337.311588	591.712919	-235.793634	1.853048	0.100139	22235.786
454.761059	-290.770861	600.10551	-196.119572	-0.43584	-0.662824	22216.71194
456.286984	-227.444954	562.720335	-151.10477	-0.43584	-2.188749	22220.52675
476.886978	-183.193115	567.298112	-86.252938	1.090085	0.100139	22248.75637
504.353637	-117.57832	564.246261	3.776665	1.853048	0.100139	22245.70452
494.435121	-60.356115	556.616634	82.361827	0.327122	0.100139	22236.54897
485.279568	-18.393164	527.62405	145.687734	1.090085	0.100139	22242.65267
486.042531	29.673488	493.290726	197.569201	-1.198803	-1.425787	22231.20823
457.81291	105.206799	476.505546	234.191412	1.090085	1.626064	22219.00082
437.212916	147.16975	445.224074	279.206213	1.090085	0.100139	22203.74157
428.820326	197.52529	392.579645	356.26545	-1.198803	-0.662824	22219.76379
396.012928	239.488241	354.431508	389.072848	-0.43584	0.863102	22219.76379
388.383301	293.658595	266.690794	395.176549	1.090085	0.863102	22205.2675
350.235164	330.280807	237.69821	456.976531	-0.43584	-0.662824	22217.4749
324.294431	360.036353	166.742675	495.124668	-1.198803	-0.662824	22190.7712
294.538884	406.57708	120.964911	520.302438	-1.961766	0.863102	22197.63787
251.050008	426.414112	48.483451	554.635761	0.327122	-0.662824	22188.48232
215.190759	465.325211	-4.160978	569.895016	-0.43584	0.100139	22187.71935
170.938921	495.080758	-100.294283	573.70983	0.327122	0.100139	22208.31935
109.901902	497.369646	-136.916494	563.028352	1.853048	1.626064	22202.21564
70.990802	506.525199	-148.360935	579.813532	1.853048	0.863102	22219.76379
22.92415	500.421497	-187.272035	590.49501	4.141936	0.863102	22230.44527
-25.905466	503.473348	-267.383122	564.554277	-0.43584	0.100139	22231.20823
-41.16472	498.132609	-314.686812	540.139469	-0.43584	-0.662824	626.392407
-83.890634	472.954838	-420.738632	548.53206	1.090085	0.100139	16.022217
-143.401727	469.140025	-402.427527	535.561693	1.090085	0.863102	11.444441
-176.209125	448.540031	-433.708999	485.969115	1.853048	-0.662824	11.444441
-229.616516	441.673366	-437.523813	450.109866	1.090085	0.863102	20085.75701
-299.809088	430.991888	-486.353428	405.095065	0.327122	-1.425787	22209.84527
-308.964641	393.606714	-513.820086	337.191381	0.327122	0.863102	22201.45268
-344.060927	352.406726	-530.605267	303.621021	-1.198803	-0.662824	22216.71194
-373.053511	302.051185	-545.864521	266.235847	-1.198803	-0.662824	22228.15638
-403.57202	260.851198	-524.501565	182.309946	-0.43584	0.863102	22212.89712
-443.246083	199.051216	-569.516366	106.013672	-0.43584	-0.662824	22222.05268
-466.897927	165.480856	-532.131192	71.680349	-0.43584	0.863102	22208.31935
-469.186816	121.229017	-532.894155	-29.030732	-1.961766	-1.425787	22193.82305
-498.942362	74.68829	-499.323794	-35.134434	-1.961766	-0.662824	22205.2675
-508.860878	42.643855	-476.434912	-93.882565	-0.43584	-0.662824	22219.00082
-520.305319	-0.082058	-463.464546	-154.919584	0.327122	-0.662824	22203.74157
-486.734959	-64.933891	-422.264558	-244.949187	1.853048	0.863102	22216.71194
-499.705325	-111.474618	-400.138639	-289.201026	-0.43584	0.100139	22217.4749
-484.44607	-149.622755	-360.464576	-329.638051	1.090085	-0.662824	22215.18601
-453.927561	-218.289401	-329.946067	-375.415815	3.378973	2.389027	22204.50453
-431.038679	-248.807911	-295.612744	-445.608387	0.327122	0.100139	22202.97861
-415.779424	-297.637526	-276.538675	-469.260231	0.327122	0.100139	22219.76379
-356.268331	-341.126402	-206.346103	-550.134282	1.853048	-0.662824	22228.15638
-319.646119	-367.830098	-123.183165	-517.326884	2.616011	0.100139	22233.49712
-279.972057	-403.689346	-58.331332	-553.949095	1.090085	-0.662824	22226.63045
-241.060957	-450.993036	-33.916525	-582.941679	-0.43584	0.863102	22212.13416
-192.231342	-494.481912	43.142712	-610.408338	0.327122	0.100139	22219.00082
-140.349876	-505.926353	101.890842	-605.830561	0.327122	0.100139	22214.42305
-73.972118	-530.341161	155.298234	-599.726859	-2.724728	-1.425787	22216.71194
-19.801764	-548.652266	229.305619	-547.082431	1.090085	0.100139	22230.44527
43.524144	-537.970788	280.424123	-583.704642	-0.43584	0.100139	22226.63045
86.250057	-544.837453	322.387073	-546.319468	-1.198803	0.100139	22218.23786
132.790784	-537.207825	355.194471	-547.082431	-0.43584	0.100139	22207.55638
186.198175	-531.104123	409.364825	-495.200965	-2.724728	-0.662824	22207.55638
241.131492	-491.430061	434.542596	-450.949126	-0.43584	0.863102	22198.40083
275.464816	-470.830067	502.446279	-432.63802	-0.43584	1.626064	22215.94897
318.190729	-445.652297	516.942571	-382.282479	-0.43584	0.100139	22226.63045
382.279599	-405.978234	538.305528	-335.741753	-0.43584	-0.662824	22216.71194
402.879593	-365.541209	571.875888	-259.445479	-1.961766	-0.662824	22225.10453
442.553655	-313.659743	599.342547	-205.275124	1.090085	-0.662824	22232.73415
444.07958	-270.93383	587.898106	-157.971435	0.327122	0.863102	22212.13416
462.390686	-207.607923	592.475882	-140.423292	1.090085	-1.425787	22231.97119
477.649941	-150.385718	574.164776	-74.045534	3.378973	0.100139	22255.62304
502.064748	-105.370916	528.387012	3.013703	1.090085	0.100139	22235.786
502.827711	-48.911674	542.883304	113.6433	1.853048	0.100139	22241.88971
473.835127	5.258681	542.120342	162.472915	1.090085	0.863102	22239.60082
463.153649	65.532737	478.031472	212.828455	-1.198803	-0.662824	22219.00082
455.524021	96.814209	438.357409	259.369182	-1.198803	-0.662824	22199.92676
438.738841	161.666042	416.994453	318.880276	0.327122	0.100139	22222.05268
420.427736	213.547508	383.424092	369.998779	0.327122	-0.662824	22212.13416
403.642555	255.510458	339.935216	406.62099	1.090085	1.626064	22212.89712
380.753673	285.266005	262.113017	423.406171	-0.43584	-0.662824	22216.71194
353.287015	330.280807	210.994514	451.635792	-2.724728	-0.662824	22183.14158
305.983325	369.191906	124.016762	459.265419	-1.961766	-2.188749	22191.53417
273.175927	424.125223	117.150097	529.457991	-1.198803	0.100139	22196.87491
230.450014	443.199292	-8.738755	543.19132	-0.43584	1.626064	22191.53417
187.724101	483.636317	-35.44245	572.946867	-0.43584	-0.662824	22199.16379
168.650032	488.977056	-81.983177	581.339457	-0.43584	-0.662824	22215.94897
102.272274	503.473348	-143.783159	569.132053	-1.198803	-0.662824	22215.18601
51.153771	500.421497	-162.857227	584.391308	1.090085	0.863102	22223.5786
21.398224	490.502981	-208.634992	589.732047	-0.43584	-0.662824	22229.6823
-28.194354	492.79187	-259.753495	577.524644	-0.43584	-0.662824	22222.81564
-61.764714	482.873354	-359.701613	575.998718	2.616011	0.863102	42.725913
-98.386926	471.428913	-412.346042	543.954283	1.853048	-0.662824	12.970367
-154.083205	452.354845	-428.36826	455.450606	1.090085	-0.662824	12.207404
-201.386895	440.147441	-471.094173	447.820978	3.378973	0.100139	9.918516
-247.164659	434.043739	-445.15344	453.161717	1.090085	0.863102	22029.78607
-288.364647	402.762267	-484.06454	389.072848	-0.43584	0.100139	22209.08231
-306.675753	373.00672	-541.286745	326.509903	-1.198803	0.100139	22208.31935
-353.21648	331.043769	-529.079341	294.465468	-1.961766	-0.662824	22220.52675
-389.838691	298.236372	-538.997857	247.924741	-0.43584	-0.662824	22224.34156
-405.097946	244.066017	-536.708968	150.265511	1.090085	0.100139	22217.4749
-445.534971	205.917881	-551.968223	80.835902	-0.43584	0.100139	22225.86749
-468.423853	160.140116	-534.42008	46.502579	-1.961766	0.100139	22206.03046
-475.290518	96.814209	-506.190459	2.25074	-1.198803	0.100139	22196.87491
-501.994213	68.584588	-487.116391	-74.808496	-1.198803	-1.425787	22209.84527
-509.623841	22.043861	-469.568248	-137.371441	-1.961766	0.863102	22215.94897
-511.912729	-24.496866	-460.412695	-184.675131	0.327122	0.863102	22213.66009
-481.394219	-71.037593	-416.923819	-223.58623	0.327122	0.100139	22204.50453
-485.209033	-125.97091	-374.197905	-297.593616	0.327122	-1.425787	22225.10453
-467.66089	-180.904227	-352.834949	-342.608417	1.090085	0.100139	22215.18601
-433.327567	-229.733842	-329.946067	-372.363964	0.327122	-0.662824	22198.40083
-413.490536	-256.437538	-280.353489	-415.089877	1.853048	0.100139	21883.29722
-387.549803	-296.1116	-243.731277	-488.3343	0.327122	0.863102	22209.84527
-367.712772	-324.341222	-193.375737	-547.845393	3.378973	0.100139	22226.63045
-314.30538	-373.933799	-133.101681	-555.475021	2.616011	0.100139	22228.15638
-267.00169	-412.844899	-79.694289	-573.023164	-0.43584	0.100139	22206.03046
-218.935038	-447.178222	-28.575786	-607.356487	0.327122	0.100139	22214.42305
-169.34246	-470.830067	40.090861	-592.097232	-1.198803	0.100139	22203.74157
-114.409143	-494.481912	114.098246	-585.99353	-1.198803	-0.662824	22210.60823
-44.979534	-532.630049	167.505638	-593.623158	-0.43584	0.863102	22222.81564
2.324156	-552.46708	245.327837	-554.712058	-1.198803	-1.425787	22231.97119
55.731547	-543.311527	288.816713	-572.260201	-0.43584	-0.662824	22215.94897
95.40561	-544.837453	347.564844	-540.978729	-2.724728	-0.662824	22199.16379
135.079672	-522.711533	359.009285	-550.897244	-1.198803	0.100139	22214.42305
214.427797	-502.874502	408.601863	-529.534288	-0.43584	0.100139	22202.97861
243.420381	-477.696732	436.068521	-472.312082	-1.961766	-0.662824	22206.79342
294.538884	-457.096738	500.920354	-428.060244	-1.198803	0.100139	22219.00082
347.183313	-432.68193	510.075907	-382.282479	-2.724728	0.100139	22222.05268
385.33145	-389.193054	533.727751	-299.882504	-2.724728	-2.188749	22220.52675
431.872177	-347.993066	575.690702	-241.134373	0.327122	-0.662824	22230.44527
443.316618	-321.289371	587.135143	-203.749199	-1.198803	-1.425787	22223.5786
466.2055	-253.385687	582.557367	-167.126988	1.090085	0.100139	22220.52675
478.412904	-179.378302	581.794404	-103.80108	2.616011	0.100139	22251.04526
494.435121	-149.622755	522.28331	-44.289987	1.090085	0.863102	22250.2823
494.435121	-68.748705	511.601832	20.561846	3.378973	1.626064	22232.73415
489.857345	-40.519083	501.683316	118.984039	1.853048	-0.662824	22238.83786
485.279568	25.858675	533.727751	186.887722	0.327122	0.100139	22235.02304
463.916612	64.006812	474.979621	251.739555	0.327122	0.100139	22217.4749
457.81291	131.147532	439.120372	299.043245	1.853048	0.100139	22209.08231
440.264767	180.74011	419.283341	323.458052	0.327122	1.626064	22229.6823
402.879593	225.754912	349.090769	389.83581	0.327122	0.100139	22219.00082
369.309232	270.00675	339.172254	416.539506	-0.43584	0.100139	22203.74157
353.287015	315.021552	273.557458	444.006165	0.327122	0.100139	22219.00082
344.894425	360.799316	185.816743	478.339488	-2.724728	-0.662824	22185.43046
310.561101	401.999304	109.52047	447.820978	-1.198803	-0.662824	22191.53417
276.990741	440.910404	69.083445	563.791314	-2.724728	-1.425787	22200.68972
218.24261	450.065956	-22.472084	528.695028	-2.724728	0.100139	22190.00824
173.990772	483.636317	-63.672072	553.872799	-1.198803	-0.662824	22211.3712
148.050039	490.502981	-78.931326	588.206122	-0.43584	-0.662824	22207.55638
85.487094	501.947422	-133.864643	586.680196	0.327122	-0.662824	22216.71194
37.420442	517.206677	-197.190551	585.154271	-0.43584	-0.662824	22226.63045
12.242671	510.340013	-239.916464	606.517228	-1.961766	0.100139	22230.44527
-38.112869	487.45113	-280.353489	553.872799	-0.43584	0.100139	12019.71496
-69.394342	488.977056	-363.516427	544.717246	3.378973	0.863102	22.888882
-111.357292	482.110391	-410.820117	550.820948	2.616011	0.100139	12.207404
-151.794317	460.747435	-443.627515	454.687643	1.853048	0.863102	12.970367
-200.623932	441.673366	-477.960838	440.191351	1.090085	0.100139	8870.204779
-254.794287	428.703	-484.827502	410.435804	2.616011	0.100139	21448.40846
-304.386864	389.7919	-506.953422	366.946928	-0.43584	0.863102	22190.7712
-343.297964	351.643763	-535.183043	312.776574	0.327122	0.100139	22213.66009
-381.446101	310.443776	-516.108975	283.021027	-0.43584	0.100139	22225.86749
-408.912759	257.799347	-552.731186	184.598834	0.327122	0.100139	22214.42305
-426.460902	232.621576	-543.575633	118.221076	-0.43584	-0.662824	22219.76379
-461.557188	190.658626	-553.494149	82.361827	-1.198803	-0.662824	22207.55638
-462.320151	123.517905	-536.708968	13.695181	-2.724728	-1.425787	22203.74157
-469.949778	88.421619	-573.33118	-29.793695	-2.724728	0.100139	22197.63787
-519.542356	72.399402	-509.24231	-116.008484	0.327122	-0.662824	22215.94897
-514.96458	12.125345	-490.168241	-175.519578	-1.198803	0.100139	22215.94897
-500.468288	-43.570934	-440.575664	-218.245491	0.327122	-0.662824	22211.3712
-490.549772	-97.741289	-415.397893	-250.289926	-0.43584	-0.662824	22212.13416
-488.260884	-124.444985	-368.857166	-291.489914	0.327122	0.100139	22225.10453
-469.186816	-210.659774	-330.709029	-349.475082	0.327122	0.100139	22203.74157
-441.720157	-250.333836	-337.575694	-389.912107	-1.198803	-0.662824	22206.03046
-405.860908	-278.563457	-257.464607	-455.526902	4.904899	0.100139	22237.31193
-365.423883	-317.474557	-190.323886	-484.519486	0.327122	-1.425787	22219.76379
-356.268331	-364.015284	-181.168333	-507.408368	0.327122	-0.662824	22212.89712
-307.438715	-389.193054	-136.153532	-545.556505	-0.43584	-1.425787	22227.39341
-258.6091	-436.496744	-110.212799	-596.675009	1.090085	0.100139	22214.42305
-197.572081	-467.778216	9.572351	-614.223151	0.327122	0.100139	22222.05268
-144.927652	-505.926353	76.713072	-593.623158	0.327122	0.100139	22220.52675
-90.757298	-531.104123	120.964911	-613.460189	1.090085	0.863102	22215.94897
-61.764714	-534.155974	221.675992	-597.437971	-0.43584	0.863102	22227.39341
9.953783	-549.415229	228.542657	-580.652791	-0.43584	0.100139	22230.44527
70.227839	-539.496713	310.17967	-548.608356	1.090085	0.100139	22212.89712
120.58338	-547.126341	353.668546	-550.897244	-0.43584	0.863102	22205.2675
173.990772	-537.207825	413.942602	-496.72689	-0.43584	0.100139	22213.66009
234.264828	-522.711533	430.727782	-466.971343	-0.43584	-0.662824	22199.92676
258.679635	-486.852285	445.224074	-536.400952	-1.961766	-0.662824	22211.3712
301.405549	-460.911551	461.246291	-487.571337	0.327122	0.100139	22228.15638
363.20553	-412.081936	545.172192	-371.601001	0.327122	0.863102	22215.18601
402.11663	-389.956017	563.483298	-270.88992	-0.43584	0.863102	22225.86749
430.346251	-338.837514	595.527733	-222.060305	1.853048	0.100139	22235.786
443.316618	-290.007898	594.76477	-173.23069	0.327122	0.863102	22215.18601
476.124015	-221.341252	568.061075	-177.045503	0.327122	0.863102	22222.05268
482.227717	-182.430153	574.927739	-76.334422	1.853048	0.863102	22254.86007
512.746227	-125.97091	555.090708	-11.482589	4.904899	1.626064	22239.60082
485.279568	-53.48945	500.157391	-3.852962	0.327122	0.100139	22236.54897
498.249935	-30.600568	555.853671	105.250709	0.327122	-0.662824	22238.07489
466.968463	13.651271	486.424062	179.258095	-0.43584	-0.662824	22222.81564
463.153649	86.895694	448.275925	228.850673	0.327122	0.100139	22199.16379
428.820326	128.858644	444.461111	296.754356	-0.43584	0.100139	22219.00082
404.405518	180.74011	420.046304	340.243232	-0.43584	0.100139	22223.5786
403.642555	225.754912	376.557428	362.369152	-1.198803	-1.425787	22209.84527
391.435152	284.503042	297.972266	427.983947	-0.43584	0.100139	22218.23786
347.183313	320.362291	232.35747	465.369121	-2.724728	-0.662824	22195.34898
335.738872	363.851167	165.979712	482.917264	-1.198803	0.100139	22183.90454
296.827772	400.473378	114.861209	507.332072	-1.961766	0.863102	22175.51195
257.15371	415.732633	14.91309	498.939482	-0.43584	-1.425787	22199.92676
214.427797	469.140025	-101.820208	492.83578	-0.43584	0.100139	22196.87491
165.598181	478.295578	-117.079463	538.613544	2.616011	0.100139	22219.00082
120.58338	502.710385	-112.501687	569.132053	1.090085	0.100139	22231.97119
83.961169	500.421497	-159.042414	583.628345	-1.198803	-0.662824	22217.4749
24.450075	499.658534	-184.983147	599.650563	-0.43584	-1.425787	22226.63045
-1.490658	488.977056	-232.286836	589.732047	-1.198803	0.100139	22228.91934
-52.609161	501.947422	-312.397924	583.628345	3.378973	1.626064	862.147893
-81.601745	495.843721	-356.649763	550.057985	1.853048	0.863102	15.259255
-145.690615	474.480764	-422.264558	516.487625	1.090085	0.100139	12.207404
-182.312827	451.591882	-461.175657	480.628376	2.616011	0.100139	10.681478
-208.25356	430.991888	-481.775651	418.065432	1.090085	0.100139	20832.69753
-277.683169	418.021521	-485.590465	404.332102	-0.43584	0.100139	22209.08231
-298.283163	392.080788	-538.234894	344.821009	-0.43584	0.863102	22204.50453
-349.401666	356.984502	-523.738602	305.909909	0.327122	1.626064	22219.76379
-388.312766	311.206738	-545.101559	257.080294	-1.198803	-0.662824	22227.39341
-398.994244	266.9549	-554.257111	173.154393	-2.724728	0.100139	22210.60823
-425.69794	219.65121	-573.33118	118.221076	-1.961766	-0.662824	22213.66009
-476.816443	174.636408	-555.783037	69.391461	-4.250654	-0.662824	22206.03046
-476.05348	121.229017	-526.790453	19.798883	-1.961766	-2.951712	22195.34898
-487.497921	89.184582	-513.820086	-28.26777	-1.961766	-0.662824	22206.03046
-511.912729	41.880892	-553.494149	-139.660329	-1.961766	0.100139	22215.94897
-507.334952	-26.022791	-587.827472	-220.534379	0.327122	0.863102	22211.3712
-497.416437	-29.074642	-475.671949	-274.704734	1.090085	0.100139	22199.16379
-497.416437	-98.504251	-381.06457	-277.756585	-0.43584	-1.425787	22227.39341
-489.78681	-143.519053	-382.590496	-325.060274	-1.961766	-1.425787	22216.71194
-453.927561	-197.689407	-291.79793	-360.15656	-0.43584	0.100139	22201.45268
-434.853492	-250.333836	-313.923849	-427.297281	0.327122	0.863102	22215.18601
-411.201648	-291.533824	-226.183135	-462.393567	1.853048	0.100139	22229.6823
-351.690554	-327.393073	-181.168333	-505.11948	1.853048	-0.662824	22219.76379
-328.038709	-368.59306	-130.812792	-551.660207	1.090085	0.863102	22212.89712
-304.386864	-418.185638	-79.694289	-564.630574	1.853048	-0.662824	22216.71194
-238.772069	-441.837483	-102.583171	-656.186102	-0.43584	-1.425787	22205.2675
-191.468379	-471.59303	-23.235047	-635.586108	-1.961766	0.100139	22206.79342
-125.853584	-493.718949	76.713072	-581.415754	0.327122	-0.662824	22227.39341
-72.446192	-528.815235	146.142681	-591.334269	-0.43584	0.863102	22220.52675
-15.98695	-528.052272	213.283402	-573.023164	-0.43584	-0.662824	22228.91934
36.657479	-560.85967	246.0908	-591.334269	-0.43584	0.100139	22231.97119
71.753765	-555.518931	321.624111	-568.445387	-1.961766	0.100139	22196.87491
125.161156	-534.155974	354.431508	-554.712058	-2.724728	0.100139	22209.08231
183.909287	-534.155974	407.8389	-511.986145	-1.198803	0.100139	22213.66009
226.6352	-498.296726	447.512962	-499.778741	0.327122	0.863102	22204.50453
272.412965	-464.726365	411.653714	-495.963927	-1.198803	-0.662824	22215.94897
299.879623	-439.548595	423.098155	-447.134312	0.327122	-0.662824	22231.20823
357.101828	-404.452309	536.779602	-363.208411	1.090085	-0.662824	22216.71194
414.324034	-362.489358	573.401814	-267.075106	0.327122	0.100139	22226.63045
431.109214	-328.918998	581.794404	-216.719566	-1.198803	-1.425787	22230.44527
470.783276	-289.244936	562.720335	-195.356609	-1.198803	0.100139	22213.66009
485.279568	-223.63014	594.001808	-111.430708	3.378973	-0.662824	22247.99341
484.516605	-159.54127	578.742553	-24.452956	-0.43584	0.100139	22252.57118
505.116599	-110.711655	540.594416	14.458144	1.090085	0.100139	22225.10453
489.857345	-48.148711	542.120342	103.724784	3.378973	1.626064	13341.92938
478.412904	11.362383	502.446279	149.502548	-0.43584	-1.425787	22206.03046
465.442537	64.769774	503.209242	180.78402	0.327122	0.100139	22206.03046
434.924028	103.680874	430.727782	238.006226	1.090085	0.863102	22193.06009
442.553655	162.429005	433.779633	309.724723	-0.43584	-0.662824	22227.39341
421.190698	218.125284	365.875949	357.028413	-1.198803	0.100139	22205.2675
403.642555	248.643794	327.727812	408.146916	-0.43584	0.863102	22200.68972
392.198114	305.865999	274.320421	402.043214	-1.198803	-0.662824	22209.84527
348.709238	354.695614	213.283402	476.0506	-1.198803	1.626064	22192.29713
308.272213	374.532645	187.342669	487.495041	-2.724728	-0.662824	22186.19343
278.516667	412.680782	106.468619	533.272805	-4.250654	-1.425787	22201.45268
239.605567	447.777068	-11.027643	509.62096	-0.43584	0.100139	22198.40083
167.124107	440.910404	-122.420202	528.695028	1.090085	0.863102	22199.92676
151.864852	509.57705	-105.635022	553.872799	1.853048	0.863102	22210.60823
89.301908	498.895572	-140.731308	546.243171	0.327122	0.100139	22228.91934
53.442659	501.18446	-168.197967	587.443159	1.090085	2.389027	22219.76379
13.768597	509.57705	-241.442389	603.465377	-0.43584	0.863102	22227.39341
-14.461024	513.391864	-279.590526	566.080203	1.853048	0.100139	22244.17859
-62.527677	502.710385	-319.264588	565.31724	1.853048	0.100139	51.118503
-92.283224	489.740019	-382.590496	565.31724	0.327122	-0.662824	12.970367
-149.505429	463.799286	-412.346042	506.569109	1.853048	0.100139	13.733329
-202.91282	456.169658	-422.264558	496.650593	1.090085	0.863102	10.681478
-247.164659	426.414112	-497.034906	402.043214	-0.43584	0.100139	21975.61571
-286.838722	413.443745	-519.160825	329.561754	0.327122	0.863102	22209.08231
-327.275747	384.451161	-522.212676	332.613605	0.327122	-0.662824	22209.84527
-349.401666	342.48821	-529.079341	298.280282	1.090085	1.626064	22222.05268
-390.601654	295.184521	-519.923788	230.376598	-1.198803	-2.188749	22226.63045
-423.409051	266.191937	-548.916372	163.99884	-1.961766	-0.662824	22211.3712
-418.068312	195.236402	-590.11636	80.072939	-0.43584	0.100139	22202.97861
-452.401635	163.95493	-539.760819	60.998871	-2.724728	-0.662824	22212.89712
-483.683108	103.680874	-548.153409	-25.978881	-4.250654	-0.662824	22191.53417
-505.809027	64.006812	-476.434912	-42.001099	-0.43584	-0.662824	22210.60823
-535.564574	12.888308	-540.523782	-157.971435	-1.198803	-0.662824	22222.05268
-521.831244	-13.052425	-522.212676	-214.430677	0.327122	0.100139	22195.34898
-499.705325	-71.800556	-387.931235	-231.215858	0.327122	-0.662824	22203.74157
-499.705325	-114.526469	-376.486794	-289.201026	1.090085	-0.662824	22229.6823
-474.527555	-159.54127	-345.205321	-327.349162	-0.43584	-0.662824	22196.87491
-466.134965	-216.763476	-322.316439	-406.697287	0.327122	1.626064	22202.97861
-400.520169	-280.852346	-264.331271	-431.875057	1.853048	-0.662824	22240.36378
-386.023877	-306.030116	-229.997948	-450.949126	1.090085	0.100139	22225.86749
-350.164629	-343.41529	-175.827594	-507.408368	-0.43584	-1.425787	22207.55638
-316.594268	-380.037501	-109.449836	-525.719474	-0.43584	-0.662824	22200.68972
-299.046125	-422.000452	-85.797991	-599.726859	1.853048	1.626064	22212.89712
-215.883187	-470.067104	-38.494301	-616.51204	-1.198803	0.100139	22209.08231
-165.527646	-494.481912	2.705687	-628.719443	1.090085	1.626064	22222.81564
-118.986919	-518.133757	73.661221	-583.704642	-0.43584	-0.662824	22225.86749
-57.9499	-533.393011	182.00193	-596.675009	-0.43584	0.100139	22216.71194
-9.883248	-544.07449	274.320421	-558.526872	-1.198803	-2.188749	22226.63045
60.309324	-554.755968	300.261154	-561.578723	-0.43584	0.100139	22220.52675
75.568579	-556.281894	346.038918	-568.445387	-0.43584	1.626064	22198.40083
148.813001	-550.941154	418.520378	-521.141698	-2.724728	-1.425787	22209.08231
212.901871	-523.474496	432.253707	-481.467635	-0.43584	0.863102	22218.23786
238.079641	-497.533763	452.090739	-492.149114	0.327122	0.863102	22206.79342
289.961108	-442.600446	426.912968	-521.90466	1.090085	0.100139	22223.5786
305.220362	-415.89675	503.972205	-395.252846	-1.961766	-1.425787	22228.91934
386.094412	-395.296756	561.957373	-302.171392	-1.198803	-2.188749	22216.71194
416.612922	-355.622694	521.520348	-276.230659	-0.43584	0.100139	22224.34156
450.183282	-310.607892	568.824037	-180.860317	1.090085	0.100139	22231.20823
452.472171	-270.170867	567.298112	-141.949217	-0.43584	0.863102	22215.18601
472.309202	-183.193115	587.135143	-83.201087	1.090085	-0.662824	22247.23045
499.77586	-133.600537	566.535149	-25.978881	2.616011	-1.425787	22252.57118
503.590674	-94.689438	550.512932	32.006287	3.378973	1.626064	22232.73415
493.672158	-40.519083	515.416646	94.569231	1.853048	-0.662824	22234.26008
480.701792	14.414234	486.424062	167.050691	1.853048	0.863102	22233.49712
453.998096	43.406818	438.357409	162.472915	-1.198803	-0.662824	22180.08972
445.605506	113.599389	478.794434	267.761772	0.327122	0.100139	22213.66009
432.635139	161.666042	416.23149	325.74694	-0.43584	0.100139	22231.97119
417.375885	226.517874	365.112987	367.709891	1.853048	0.100139	22208.31935
404.405518	256.273421	317.809297	408.909879	-0.43584	0.100139	22206.03046
333.449984	299.762297	268.216719	437.902463	-1.961766	-1.425787	22201.45268
332.687021	348.591912	214.809327	474.524674	-1.198803	-0.662824	22186.19343
309.798139	411.154857	122.490836	476.0506	-3.487691	-0.662824	22168.64528
255.627784	427.177074	79.00196	539.376507	-1.961766	-1.425787	22202.21564
199.931505	463.036323	-17.131345	540.902432	-1.198803	0.863102	22194.58602
175.516697	495.843721	-70.538736	534.79873	0.327122	-1.425787	22191.53417
131.264858	485.162242	-94.190581	559.213538	-0.43584	-0.662824	22229.6823
96.168572	488.977056	-161.331302	549.295022	0.327122	0.100139	22225.10453
53.442659	510.340013	-177.353519	596.598712	-0.43584	-0.662824	22217.4749
22.92415	513.391864	-252.88683	595.072787	1.090085	0.100139	22229.6823
-36.586944	500.421497	-262.042383	581.339457	3.378973	0.863102	22251.04526
-87.705447	492.028907	-342.153471	552.346873	1.090085	0.863102	25.940733
-128.142472	493.554832	-407.005303	546.243171	0.327122	0.100139	13.733329
-157.898019	454.643733	-413.109005	488.258003	-1.198803	-1.425787	9.155553
-202.91282	456.932621	-458.886769	463.080233	-1.198803	0.100139	493.636891
-253.268361	427.940037	-526.02749	424.932096	-1.198803	-1.425787	22125.15641
-292.942423	400.473378	-522.975639	355.502487	-1.198803	-0.662824	22211.3712
-335.668337	380.636347	-525.264527	321.169164	-0.43584	-1.425787	22209.08231
-350.927591	325.70303	-525.264527	280.732139	-0.43584	-0.662824	22199.16379
-397.468318	284.503042	-506.953422	226.561785	-0.43584	0.100139	22227.39341
-416.542387	214.310471	-567.990441	140.346995	-1.961766	-0.662824	22202.21564
-447.823859	189.895663	-562.649701	99.147008	-1.198803	0.100139	22202.97861
-469.949778	150.221601	-519.923788	25.139622	-0.43584	0.863102	22213.66009
-480.631257	107.495688	-544.338596	-2.327036	0.327122	1.626064	22190.00824
-518.016431	43.406818	-491.694167	-87.778863	-0.43584	-1.425787	22211.3712
-505.046064	18.99201	-527.553416	-209.089938	1.090085	-0.662824	22224.34156
-525.646058	-48.148711	-462.701583	-217.482528	0.327122	-0.662824	22186.95639
-488.260884	-75.615369	-373.434943	-251.815851	-1.198803	0.100139	22216.71194
-510.386803	-118.341283	-409.294191	-311.326945	2.616011	0.863102	22157.96381
-470.712741	-180.904227	-356.649763	-357.867672	-2.724728	-1.425787	22193.82305
-440.957194	-225.156066	-301.716445	-396.015809	0.327122	-0.662824	22212.13416
-411.201648	-270.170867	-271.960899	-437.978759	0.327122	0.100139	22241.12674
-371.527585	-299.926414	-207.872029	-477.652822	0.327122	0.100139	22215.18601
-355.505368	-351.044917	-148.360935	-510.460219	1.090085	0.100139	22209.84527
-291.416498	-405.978234	-115.553538	-540.215766	0.327122	-1.425787	22220.52675
-260.135026	-436.496744	-62.909109	-616.51204	-0.43584	-0.662824	22197.63787
-215.883187	-483.800434	-22.472084	-633.29722	0.327122	-1.425787	22183.14158
-146.453578	-481.511545	89.683439	-579.126866	-1.961766	0.100139	22228.15638
-85.416559	-511.267092	108.757507	-585.230567	-0.43584	0.100139	22220.52675
-60.238789	-527.28931	200.313035	-595.149083	1.090085	0.863102	22222.81564
24.450075	-547.126341	260.587092	-560.052797	0.327122	0.863102	22232.73415
79.383392	-550.178192	321.624111	-563.867611	-1.198803	0.863102	22199.92676
104.561163	-536.444862	372.742614	-570.734275	-0.43584	0.100139	22201.45268
172.464846	-531.867086	373.505577	-539.452803	1.090085	-0.662824	22211.3712
208.324095	-513.55598	416.994453	-476.126896	-3.487691	-2.951712	22208.31935
245.709269	-472.355993	449.80185	-473.075045	-0.43584	0.863102	22209.84527
298.353698	-462.437477	452.090739	-437.215797	1.853048	1.626064	22229.6823
347.183313	-415.89675	542.120342	-382.282479	-0.43584	0.863102	22230.44527
387.620338	-389.956017	535.253677	-315.904721	-1.198803	-0.662824	22206.79342
405.168481	-344.941215	562.720335	-225.875118	0.327122	-1.425787	22212.89712
463.916612	-305.267153	558.142559	-246.475112	-0.43584	0.100139	22226.63045
475.361053	-246.519022	585.609218	-129.741814	1.090085	-0.662824	22241.12674
502.064748	-180.904227	588.661068	-64.127018	3.378973	1.626064	22247.99341
498.249935	-141.230165	589.424031	-0.801111	1.090085	0.100139	22245.70452
492.146233	-64.933891	533.727751	38.109989	-0.43584	0.100139	22194.58602
509.694376	0.680904	519.231459	128.902554	1.090085	-0.662824	22233.49712
473.072164	36.540153	529.912938	181.546983	-0.43584	0.100139	22226.63045
471.546239	84.606805	473.453695	231.139561	-0.43584	0.863102	22199.16379
438.738841	141.066048	449.80185	292.17658	-0.43584	-1.425787	22219.76379
431.872177	198.288253	396.394459	353.213599	-1.198803	0.100139	22163.30454
422.716624	241.014166	342.224104	371.524705	-0.43584	0.100139	22193.06009
374.649971	275.34749	320.861148	422.643208	-2.724728	-1.425787	22206.03046
341.079611	321.888217	262.87598	463.080233	-1.961766	-0.662824	22205.2675
320.479617	371.480794	215.57229	489.783929	-2.724728	-0.662824	22173.98602
296.827772	398.18449	111.809358	476.813562	-1.198803	0.100139	22030.54903
241.894455	427.177074	60.690855	527.932066	-1.198803	-0.662824	22201.45268
200.694467	456.932621	-29.338748	543.954283	-0.43584	0.100139	22193.06009
154.916703	489.740019	-114.027612	569.132053	1.090085	-0.662824	22208.31935
126.687082	500.421497	-96.479469	581.339457	0.327122	0.100139	22234.26008
89.301908	498.132609	-223.131284	563.028352	4.141936	0.863102	22144.99344
30.553777	512.628901	-225.420172	566.080203	-1.198803	-0.662824	22220.52675
-8.357323	493.554832	-275.775712	575.235755	0.327122	0.100139	22234.26008
-38.875832	496.606683	-297.901632	572.183904	1.090085	0.100139	1161.229286
-89.994335	477.532615	-322.316439	566.080203	1.853048	0.100139	16.78518
-122.801733	455.406696	-394.797899	540.902432	0.327122	0.100139	13.733329
-202.149858	442.436329	-404.716415	501.991333	0.327122	-0.662824	9.155553
-228.090591	427.940037	-468.805285	456.976531	-4.250654	-1.425787	18935.97217
-259.372063	418.021521	-508.479347	381.44322	-1.198803	-0.662824	22192.29713
-302.097976	383.688198	-503.901571	370.761742	0.327122	0.100139	22212.13416
-327.275747	347.065987	-516.871937	304.383984	-0.43584	0.100139	22214.42305
-371.527585	304.340074	-521.449714	262.421033	-1.198803	-1.425787	22222.05268
-398.994244	273.821564	-563.412664	142.635884	-0.43584	-0.662824	22220.52675
-427.986828	211.25862	-554.257111	121.272927	-1.198803	-1.425787	22196.11194
-455.453486	175.399371	-545.101559	91.51738	-1.198803	0.100139	22209.84527
-457.742375	135.725309	-507.716384	28.954436	-0.43584	0.863102	22209.84527
-502.757176	78.503104	-489.405279	-15.297403	-0.43584	1.626064	22199.92676
-513.438654	38.066078	-487.879353	-119.823298	0.327122	0.100139	22219.00082
-508.860878	-6.18576	-469.568248	-152.630696	1.090085	-0.662824	22208.31935
-497.416437	-43.570934	-447.442328	-209.089938	0.327122	0.100139	22208.31935
-504.283102	-104.607953	-375.723831	-265.549181	-0.43584	0.100139	22225.86749
-490.549772	-133.600537	-390.220123	-307.512131	1.090085	0.100139	22200.68972
-473.001629	-199.215333	-380.301607	-400.593585	-0.43584	-0.662824	22193.82305
-421.883126	-246.519022	-289.509042	-414.326914	1.090085	-1.425787	22237.31193
-390.601654	-296.1116	-229.234985	-444.082461	-0.43584	0.100139	22233.49712
-363.897958	-335.785663	-210.160917	-497.489853	1.853048	-0.662824	22208.31935
-341.009076	-370.118986	-133.864643	-516.563921	4.904899	2.389027	22154.14899
-303.623902	-396.059719	-98.005395	-546.319468	1.090085	0.100139	22222.05268
-231.905404	-441.837483	-52.990593	-579.126866	4.141936	0.863102	22202.97861
-182.312827	-479.98562	4.231612	-605.830561	0.327122	0.863102	22221.28971
-135.009137	-505.16339	96.550103	-583.704642	0.327122	0.100139	22232.73415
-98.386926	-523.474496	138.513054	-614.986114	-1.961766	-1.425787	22195.34898
-21.327689	-557.044856	214.046365	-572.260201	1.853048	-0.662824	22223.5786
27.501926	-549.415229	260.587092	-561.578723	-1.961766	-0.662824	22217.4749
77.094504	-538.733751	331.542626	-548.608356	-3.487691	-0.662824	22193.06009
124.398194	-553.230043	381.898167	-517.326884	-1.961766	0.100139	22204.50453
178.568548	-514.318943	397.920384	-494.438002	-1.198803	0.100139	21992.40089
216.716685	-516.607831	447.512962	-478.415784	0.327122	0.100139	22206.03046
291.487033	-463.963402	468.875919	-470.023194	-1.961766	-0.662824	22216.71194
328.872207	-441.07452	511.601832	-405.934324	0.327122	-0.662824	22231.97119
366.257381	-414.370825	539.068491	-339.556566	0.327122	-0.662824	22221.28971
411.272183	-355.622694	523.046273	-322.771386	-1.198803	0.100139	22104.55641
423.479587	-316.711594	604.683286	-243.423261	-0.43584	-1.425787	22227.39341
446.368469	-276.274569	528.387012	-205.275124	1.853048	0.100139	22228.91934
473.072164	-213.711625	591.712919	-127.452925	1.090085	0.100139	22242.65267
492.146233	-164.88201	593.238845	-32.845546	0.327122	0.863102	22248.75637
499.77586	-125.97091	568.824037	7.591479	1.853048	-0.662824	22244.94156
476.886978	-75.615369	545.935155	104.487747	1.090085	-0.662824	22224.34156
483.753643	-1.607984	516.942571	153.317362	-3.487691	-1.425787	22227.39341
479.175866	32.725339	474.979621	198.332163	1.090085	0.100139	22199.16379
458.575872	95.288284	478.794434	276.917325	0.327122	0.863102	22213.66009
428.057363	158.614191	435.305558	316.591388	0.327122	1.626064	22225.86749
399.064779	195.236402	374.268539	348.635822	1.090085	0.863102	22212.89712
382.279599	248.643794	342.987067	388.309885	-1.961766	-1.425787	22202.21564
377.701822	294.421558	290.342638	427.983947	-0.43584	0.100139	22199.16379
354.049977	341.725248	221.675992	465.369121	-1.198803	1.626064	22204.50453
322.768505	366.903018	153.772308	501.22837	-1.961766	-1.425787	22171.69713
297.590735	421.073372	97.313066	515.724662	-0.43584	0.100139	22197.63787
257.15371	425.651149	53.061227	548.53206	-0.43584	0.100139	22207.55638
187.724101	463.036323	-33.916525	545.480209	1.090085	0.100139	22184.6675
151.101889	493.554832	-75.879475	574.472793	1.853048	0.100139	22224.34156
109.138939	504.999273	-120.894277	591.257973	-1.198803	-1.425787	22231.20823
64.8871	487.45113	-174.301668	600.413526	-0.43584	-0.662824	22209.08231
-8.357323	488.214093	-271.960899	579.813532	1.853048	0.100139	22225.10453
-3.016583	497.369646	-260.516458	571.420942	3.378973	0.100139	22256.386
-51.083236	489.740019	-316.9757	578.287606	1.090085	0.863102	110.629597
-96.861	472.954838	-336.049769	550.057985	1.853048	0.863102	16.022217
-145.690615	479.05854	-425.316409	534.79873	-0.43584	-0.662824	10.681478
-205.201709	437.09559	-434.471962	464.606158	0.327122	0.863102	11.444441
-241.060957	414.206708	-441.338626	466.132084	-0.43584	0.100139	21663.56395
-281.497982	407.340043	-493.220092	405.858028	-0.43584	0.100139	22208.31935
-308.201678	381.39931	-492.45713	347.109897	0.327122	0.863102	22206.79342
-338.720188	339.43636	-522.975639	302.858058	-0.43584	0.863102	22152.62307
-364.660921	301.288223	-548.916372	231.139561	0.327122	-0.662824	22225.86749
-402.809058	252.458608	-536.708968	155.60625	-1.198803	0.100139	22199.92676
-437.142381	209.732694	-577.908956	89.228492	-1.961766	0.100139	22199.16379
-455.453486	154.799377	-535.946006	58.709982	-0.43584	0.100139	22214.42305
-492.075698	118.177166	-520.686751	10.64333	0.327122	-0.662824	22096.92679
-518.016431	88.421619	-497.034906	-46.578875	-0.43584	0.100139	22206.03046
-504.283102	29.673488	-464.227508	-122.112186	0.327122	0.863102	22223.5786
-507.334952	-15.341313	-481.775651	-157.971435	1.090085	0.100139	22205.2675
-495.127549	-72.563518	-417.686781	-216.719566	0.327122	0.100139	22216.71194
-490.549772	-116.815357	-393.271974	-305.986206	0.327122	0.863102	22134.31196
-468.423853	-172.511637	-383.353458	-338.030641	2.616011	0.863102	22200.68972
-442.48312	-195.400519	-325.36829	-369.312113	1.853048	1.626064	22222.05268
-417.30535	-258.726426	-346.731247	-456.289865	1.853048	0.100139	22237.31193
-387.549803	-302.215302	-218.553507	-450.186163	1.090085	0.100139	22241.12674
-370.00166	-343.41529	-175.064631	-492.912076	0.327122	-0.662824	22207.55638
-295.994274	-377.748613	-119.368351	-549.371319	1.090085	0.100139	22219.76379
-282.260945	-414.370825	-130.812792	-566.919462	1.853048	1.626064	22222.05268
-220.460963	-448.704148	-28.575786	-601.252785	1.853048	-0.662824	22179.32676
-167.816535	-478.459694	51.535302	-593.623158	1.853048	-0.662824	22225.86749
-116.698031	-513.55598	104.942693	-586.756493	1.853048	0.100139	22233.49712
-63.29064	-512.793018	149.194532	-590.571307	-1.961766	-0.662824	22215.18601
2.324156	-544.837453	224.727843	-560.052797	0.327122	0.863102	22225.86749
45.813032	-534.155974	265.927831	-558.526872	-1.961766	-0.662824	22210.60823
99.983386	-550.178192	333.068552	-552.42317	-0.43584	0.863102	22198.40083
135.079672	-543.311527	391.05372	-526.482437	-1.198803	-0.662824	22206.79342
203.746318	-528.052272	416.994453	-479.94171	-0.43584	0.100139	22218.23786
222.820387	-483.037471	452.090739	-485.282449	-0.43584	0.100139	22206.03046
299.11666	-486.852285	476.505546	-437.978759	-2.724728	-1.425787	22219.76379
336.501835	-428.104154	532.201826	-387.623219	1.853048	1.626064	22235.02304
373.124046	-399.874533	551.275894	-316.667684	0.327122	0.100139	22215.94897
405.931444	-363.252321	565.772186	-230.452895	-0.43584	-0.662824	22220.52675
451.709208	-322.815296	548.987006	-201.460311	1.853048	-0.662824	22229.6823
478.412904	-248.807911	559.668484	-189.252907	1.090085	-0.662824	22241.88971
488.331419	-211.422737	574.164776	-152.630696	1.853048	0.863102	22237.31193
489.857345	-151.911643	577.216627	-9.956664	0.327122	-1.425787	22244.17859
492.146233	-91.637587	549.749969	22.087771	0.327122	0.863102	22202.21564
488.331419	-26.785754	529.149975	105.250709	-0.43584	-0.662824	22227.39341
477.649941	11.362383	515.416646	183.072909	1.090085	-0.662824	22228.15638
460.864761	67.058662	469.638882	218.932157	-0.43584	-0.662824	22210.60823
453.998096	117.414203	468.875919	283.78399	0.327122	0.100139	22219.00082
429.583288	168.532706	413.179639	323.458052	2.616011	2.389027	22193.82305
406.694406	205.917881	359.772247	371.524705	1.090085	0.100139	22198.40083
373.124046	255.510458	305.601893	411.198767	-1.961766	-0.662824	22191.53417
356.338866	288.317856	198.78711	413.487655	-2.724728	-0.662824	22194.58602
338.02776	344.014136	201.838961	483.680227	-1.961766	-0.662824	22201.45268
324.294431	385.977086	144.616756	495.887631	0.327122	1.626064	22147.28233
262.494449	409.628931	108.757507	536.324656	-1.198803	-2.188749	22204.50453
229.687051	459.984472	0.416798	543.954283	-0.43584	0.100139	22215.18601
189.250026	468.377062	-82.74614	554.635761	2.616011	-1.425787	22194.58602
144.235225	489.740019	-78.168364	593.546861	1.853048	0.100139	22230.44527
96.931535	503.473348	-120.894277	569.132053	1.853048	0.100139	22215.18601
55.731547	498.895572	-197.190551	588.206122	0.327122	0.100139	22216.71194
15.294522	503.473348	-233.812762	575.235755	2.616011	0.863102	22234.26008
-24.37954	506.525199	-306.294222	543.19132	2.616011	-0.662824	22256.386
-73.972118	489.740019	-344.442359	543.19132	2.616011	0.863102	29.755547
-111.357292	466.851137	-381.06457	563.028352	-0.43584	-0.662824	14.496292
-172.394311	463.799286	-418.449744	511.146885	1.090085	0.100139	10.681478
-194.52023	431.754851	-436.76085	457.739494	1.853048	1.626064	12.207404
-233.43133	418.021521	-485.590465	429.509873	-0.43584	0.100139	22101.50456
-285.312796	400.473378	-497.797869	369.235816	-1.198803	1.626064	22216.71194
-318.120194	371.480794	-501.612683	325.74694	-0.43584	-1.425787	22206.03046
-361.60907	334.858583	-513.057124	292.939543	1.090085	-0.662824	22219.00082
-398.231281	283.74008	-564.175627	209.013642	1.090085	0.100139	22231.20823
-407.386834	232.621576	-563.412664	116.69515	-1.961766	0.100139	22191.53417
-437.142381	186.080849	-573.33118	51.080355	-3.487691	0.100139	22202.21564
-454.690524	150.221601	-514.583049	41.924802	-1.961766	0.100139	22210.60823
-485.209033	110.547538	-523.738602	-2.327036	1.090085	0.100139	22203.74157
-501.994213	69.347551	-511.531198	-77.860347	-0.43584	-0.662824	22214.42305
-502.757176	13.651271	-469.568248	-125.164037	1.090085	0.863102	22213.66009
-491.312735	-26.785754	-445.15344	-178.571429	0.327122	1.626064	22212.13416
-500.468288	-78.66722	-395.560862	-241.134373	0.327122	0.100139	22219.76379
-489.023847	-130.548686	-376.486794	-293.015839	0.327122	-0.662824	22217.4749
-456.979412	-190.822743	-349.783098	-346.423231	-1.198803	0.100139	22201.45268
-445.534971	-226.681991	-280.353489	-411.275063	2.616011	0.100139	22223.5786
-417.30535	-273.222718	-291.79793	-468.497269	1.853048	0.863102	22228.91934
-374.579436	-303.741228	-201.768327	-489.860225	3.378973	-0.662824	22221.28971
-342.535001	-354.859731	-159.805376	-524.193549	1.090085	0.100139	22210.60823
-292.942423	-388.430091	-109.449836	-542.504654	1.853048	0.100139	22225.10453
-254.794287	-430.393042	-55.279481	-552.42317	-0.43584	0.100139	22216.71194
-209.779485	-447.178222	8.809388	-614.223151	-0.43584	0.100139	22211.3712
-157.135056	-496.7708	72.898258	-586.756493	-1.198803	0.863102	22226.63045
-93.809149	-523.474496	107.231582	-589.808344	1.090085	0.863102	22228.91934
-44.216571	-540.259676	182.00193	-599.726859	1.090085	-0.662824	22219.00082
11.479709	-548.652266	260.587092	-574.549089	-1.961766	-0.662824	22210.60823
71.753765	-562.385595	276.609309	-585.99353	1.090085	1.626064	22212.13416
107.613013	-555.518931	332.305589	-595.912046	-2.724728	-0.662824	22199.16379
177.042623	-537.207825	371.979651	-528.771325	0.327122	0.863102	22208.31935
217.479648	-515.081906	441.40926	-482.993561	-0.43584	0.863102	22221.28971
263.257412	-484.563396	476.505546	-456.289865	1.090085	0.863102	22215.18601
302.931474	-432.68193	516.942571	-396.778771	1.090085	-0.662824	22226.63045
336.501835	-425.052303	557.379596	-347.949156	-0.43584	-0.662824	22233.49712
390.672189	-378.511576	571.875888	-280.808435	1.090085	2.389027	22212.89712
421.190698	-338.837514	591.712919	-239.608448	0.327122	-0.662824	22225.10453
452.472171	-289.244936	577.97959	-207.564013	1.853048	1.626064	22241.12674
478.412904	-257.963463	560.431447	-170.941801	1.090085	-2.188749	22236.54897
502.064748	-182.430153	617.653652	-67.178869	3.378973	0.863102	22247.99341
490.620307	-139.704239	571.875888	-25.215919	1.090085	-0.662824	22241.88971
495.961047	-84.007959	536.779602	55.658132	0.327122	-0.662824	22225.86749
493.672158	-26.785754	500.157391	146.450697	1.090085	0.100139	22224.34156
453.235133	23.569786	502.446279	192.991424	-1.198803	-0.662824	22209.08231
465.442537	64.769774	487.187024	238.006226	-1.961766	-0.662824	22211.3712
446.368469	136.488272	463.53518	295.228431	0.327122	-0.662824	22221.28971
429.583288	180.74011	413.942602	347.87286	0.327122	0.100139	22214.42305
406.694406	225.754912	352.14262	382.206183	-0.43584	0.100139	22211.3712
390.672189	273.058601	319.335222	428.74691	-1.961766	-0.662824	22188.48232
358.627754	313.495626	249.905613	424.932096	-2.724728	0.100139	22196.11194
338.02776	367.665981	181.238967	453.92468	-1.198803	-1.425787	22181.61565
290.72407	398.947453	86.631588	489.783929	-1.961766	0.100139	22202.97861
265.5463	431.754851	70.60937	553.872799	-1.961766	-0.662824	22210.60823
206.798169	457.695584	4.231612	560.739463	1.090085	1.626064	22207.55638
183.146324	493.554832	-60.620221	563.791314	1.853048	-0.662824	22217.4749
131.264858	492.028907	-95.716507	586.680196	-0.43584	-0.662824	22222.81564
87.775982	509.57705	-144.546122	592.020936	-0.43584	0.100139	22224.34156
31.31674	499.658534	-189.560923	595.072787	-0.43584	0.100139	22218.23786
13.005634	510.340013	-240.679427	585.917234	2.616011	0.863102	22253.33415
-19.801764	488.214093	-325.36829	547.006134	-0.43584	-0.662824	4014.709922
-93.046186	485.162242	-374.197905	500.465407	1.090085	0.100139	19.074068
-140.349876	458.458546	-403.190489	537.850581	0.327122	0.100139	11.444441
-170.868386	455.406696	-441.338626	492.83578	1.853048	0.863102	12.207404
-216.64615	437.09559	-455.071956	463.080233	1.090085	0.863102	14918.2104
-258.6091	430.228925	-479.486763	430.272835	0.327122	0.100139	22180.85269
-280.73502	401.236341	-504.664533	383.732108	-0.43584	0.100139	22219.76379
-320.409082	363.851167	-513.820086	331.850642	-1.198803	0.100139	22204.50453
-366.949809	318.836366	-529.842304	289.887692	0.327122	-1.425787	22221.28971
-402.046095	272.295639	-541.286745	207.487716	-2.724728	-0.662824	22209.84527
-412.727573	212.021582	-602.323764	115.169225	-1.961766	-1.425787	22190.7712
-456.216449	168.532706	-584.012658	48.791467	1.853048	2.389027	22205.2675
-478.342368	134.962346	-524.501565	36.584063	-1.198803	-1.425787	22218.23786
-489.78681	99.86606	-521.449714	-26.741844	1.090085	0.863102	22204.50453
-498.942362	47.221631	-477.197875	-83.964049	-1.198803	-1.425787	22216.71194
-498.942362	10.59942	-475.671949	-143.475143	1.090085	0.863102	22219.76379
-505.809027	-48.911674	-423.027521	-201.460311	0.327122	0.100139	22212.89712
-495.890511	-101.556102	-413.871968	-284.623249	-0.43584	-0.662824	22221.28971
-487.497921	-132.837575	-368.094204	-336.504715	1.090085	0.100139	22206.03046
-448.586822	-188.533854	-326.131253	-360.15656	1.853048	0.863102	22214.42305
-408.912759	-242.704209	-310.871998	-409.749138	1.090085	-0.662824	22225.10453
-391.364616	-283.904197	-258.227569	-444.082461	3.378973	1.626064	22232.73415
-369.238697	-333.496774	-216.264619	-522.667623	1.853048	-0.662824	22212.13416
-329.564635	-363.252321	-171.249817	-548.608356	1.853048	0.863102	22217.4749
-282.260945	-396.822682	-101.057246	-585.230567	1.853048	0.100139	22215.18601
-234.957255	-440.311558	-72.827624	-584.467605	0.327122	-0.662824	22199.16379
-179.260976	-482.274508	17.964941	-579.889828	-0.43584	-0.662824	22217.4749
-144.16469	-489.904135	85.868625	-590.571307	-1.198803	-0.662824	22229.6823
-99.912851	-508.978204	140.801942	-602.015748	-1.198803	1.626064	22231.97119
-41.927683	-537.207825	193.446371	-582.941679	0.327122	-0.662824	22220.52675
13.768597	-545.600415	272.794495	-560.052797	-1.961766	0.100139	22206.03046
80.909318	-540.259676	313.23152	-587.519456	-2.724728	-0.662824	22209.08231
127.450045	-553.230043	352.14262	-578.363903	-1.198803	-0.662824	22197.63787
170.175958	-531.104123	365.875949	-528.008362	-0.43584	0.863102	22217.4749
239.605567	-495.244875	428.438894	-467.734306	0.327122	-0.662824	22226.63045
274.701853	-474.644881	492.527764	-437.215797	-0.43584	-0.662824	22215.94897
322.768505	-447.941185	524.572199	-408.223213	-1.198803	-0.662824	22226.63045
348.709238	-409.793048	548.987006	-325.060274	0.327122	-0.662824	22232.73415
404.405518	-373.170837	548.224043	-265.549181	1.090085	0.100139	22216.71194
444.07958	-334.259737	582.557367	-223.58623	-0.43584	-1.425787	22225.10453
470.783276	-280.089383	587.135143	-204.512162	1.090085	0.863102	22254.86007
483.753643	-234.311619	588.661068	-157.208472	2.616011	-0.662824	22228.91934
486.805494	-170.222749	571.875888	-69.467757	1.090085	0.100139	22239.60082
503.590674	-130.548686	540.594416	-12.245552	-0.43584	-1.425787	22239.60082
493.672158	-48.148711	533.727751	81.598865	1.090085	-0.662824	22219.76379
484.516605	1.443867	514.653683	131.954405	1.090085	0.100139	22214.42305
466.968463	44.932743	480.32036	199.858089	1.090085	0.863102	22219.76379
448.657357	98.340135	465.824068	243.346965	-0.43584	-1.425787	22214.42305
424.242549	165.480856	420.046304	314.302499	0.327122	-0.662824	22219.76379
430.346251	208.969732	378.846316	358.554338	-1.198803	-1.425787	22206.79342
396.012928	244.82898	342.224104	402.043214	-1.198803	1.626064	22190.00824
380.753673	282.214154	289.579676	409.672841	1.090085	0.100139	22186.19343
353.287015	340.962285	212.520439	448.583941	-1.198803	0.863102	22181.61565
320.479617	366.903018	153.009346	480.628376	-0.43584	-1.425787	22202.21564
288.435182	401.999304	84.342699	500.465407	-1.961766	-2.188749	22198.40083
244.183343	438.621515	-30.864674	488.258003	1.090085	0.100139	22219.00082
202.220393	471.428913	-24.760972	572.183904	-0.43584	-1.425787	22203.74157
156.442629	489.740019	-65.197997	582.10242	-0.43584	0.100139	22222.05268
106.850051	501.947422	-123.183165	590.49501	-1.961766	-1.425787	22228.15638
50.390808	507.288162	-155.990563	569.895016	1.090085	0.863102	22228.15638
22.161187	505.762236	-203.294252	572.946867	1.090085	1.626064	22230.44527
-3.016583	504.236311	-268.146085	567.606128	4.141936	0.100139	22253.33415
-55.661012	492.028907	-312.397924	579.050569	4.141936	0.100139	318.155461
-111.357292	475.243727	-348.257172	541.665395	1.853048	-0.662824	16.022217
-145.690615	466.088174	-463.464546	476.0506	0.327122	0.100139	11.444441
-183.838752	453.117807	-458.123807	491.309854	1.853048	0.100139	11.444441
-230.379479	443.199292	-461.93862	446.295053	-1.961766	-1.425787	20900.60122
-266.238728	408.865969	-484.06454	424.169133	1.090085	0.863102	22202.21564
-308.964641	385.977086	-503.138608	349.398785	1.853048	0.100139	22223.5786
-340.246113	347.065987	-531.368229	312.776574	1.090085	0.863102	22211.3712
-397.468318	304.340074	-519.160825	226.561785	1.090085	0.863102	22225.10453
-401.283132	252.458608	-526.02749	193.754387	0.327122	0.863102	22209.84527
-424.934977	208.969732	-562.649701	109.828486	-1.198803	-1.425787	22193.82305
-479.105331	156.325303	-553.494149	35.058138	0.327122	0.863102	22204.50453
-472.238667	108.25865	-529.842304	-8.430738	-2.724728	-0.662824	22215.94897
-481.394219	58.666072	-552.731186	-115.245522	0.327122	-0.662824	22207.55638
-505.046064	41.880892	-499.323794	-128.978851	1.853048	-0.662824	22203.74157
-488.260884	-13.052425	-474.146024	-151.10477	0.327122	-0.662824	22228.15638
-501.994213	-61.119077	-417.686781	-221.297342	-0.43584	0.100139	22209.84527
-495.127549	-112.237581	-360.464576	-278.519547	0.327122	0.100139	22212.13416
-466.134965	-156.489419	-368.857166	-352.526933	1.090085	0.863102	22216.71194
-466.897927	-215.23755	-351.309023	-397.541734	3.378973	1.626064	22222.05268
-421.883126	-252.622724	-286.457191	-426.534318	0.327122	-0.662824	22213.66009
-405.860908	-311.370855	-232.286836	-489.097263	1.853048	0.863102	22213.66009
-370.764623	-328.156035	-177.353519	-534.875027	-0.43584	-0.662824	22212.89712
-315.831306	-389.956017	-189.560923	-656.949065	1.090085	0.100139	22212.89712
-296.757237	-407.50416	-132.338718	-604.304636	-0.43584	0.863102	22218.23786
-231.142442	-440.311558	-48.412817	-616.51204	1.090085	-0.662824	22216.71194
-172.394311	-484.563396	41.616786	-593.623158	-0.43584	0.100139	22219.00082
-125.090621	-501.348577	99.601954	-587.519456	0.327122	0.100139	22230.44527
-61.764714	-533.393011	148.431569	-568.445387	1.853048	0.863102	22227.39341
-25.905466	-541.022639	237.69821	-587.519456	-1.198803	0.100139	22200.68972
29.027852	-543.311527	246.0908	-585.99353	-0.43584	0.100139	22208.31935
100.746349	-553.230043	317.809297	-574.549089	0.327122	0.100139	22206.03046
137.36856	-524.237459	381.898167	-526.482437	0.327122	0.100139	22209.84527
195.353728	-527.28931	375.794465	-547.845393	-0.43584	0.100139	22216.71194
253.338896	-505.16339	365.875949	-525.719474	0.327122	0.863102	22228.15638
278.516667	-464.726365	460.483329	-460.867641	-3.487691	-2.951712	22215.18601
334.212946	-433.444893	539.831453	-378.467666	2.616011	1.626064	22230.44527
379.227748	-395.296756	558.142559	-304.46028	-0.43584	-1.425787	22233.49712
386.094412	-364.015284	575.690702	-240.37141	0.327122	0.100139	22217.4749
445.605506	-318.23752	574.164776	-208.326975	1.090085	-1.425787	22247.23045
477.649941	-268.644942	583.320329	-157.971435	2.616011	1.626064	22255.62304
486.042531	-211.422737	584.846255	-107.615894	1.853048	0.863102	22235.786
495.961047	-157.252382	584.846255	-35.897397	1.853048	0.863102	22238.83786
500.538823	-97.741289	545.172192	13.695181	1.090085	-0.662824	22238.83786
487.568456	-45.859823	505.49813	57.94702	-1.198803	-1.425787	22213.66009
466.2055	22.806824	512.364795	138.058107	0.327122	0.100139	22196.87491
472.309202	61.717923	493.290726	203.672902	1.090085	0.863102	22228.91934
453.235133	121.229017	462.772217	266.99881	1.853048	1.626064	22215.18601
421.953661	161.666042	420.809266	321.169164	-0.43584	0.100139	22212.13416
444.07958	222.703061	346.038918	370.761742	1.090085	-0.662824	22224.34156
389.909226	257.036384	298.735228	400.517289	-2.724728	0.863102	22186.19343
362.442568	298.236372	272.031533	424.932096	-1.961766	0.863102	22187.71935
354.81294	351.643763	183.527855	456.976531	-2.724728	-2.188749	22174.74899
310.561101	380.636347	157.587122	482.917264	-0.43584	0.100139	22187.71935
248.76112	428.703	-5.686904	479.102451	-0.43584	-1.425787	22200.68972
231.97594	465.325211	-26.286897	530.983917	1.853048	0.863102	22210.60823
193.827803	485.925205	-35.44245	563.028352	0.327122	0.100139	22219.76379
151.864852	493.554832	-78.168364	585.154271	0.327122	0.100139	22221.28971
87.775982	498.895572	-101.820208	602.702414	-1.198803	-1.425787	22229.6823
54.205622	504.236311	-178.879445	604.228339	-0.43584	-0.662824	22225.10453
22.161187	514.917789	-251.360905	591.257973	2.616011	0.863102	22243.41563
-18.275838	485.925205	-275.01275	561.502426	0.327122	-0.662824	22247.23045
-76.261006	483.636317	-329.183104	550.057985	1.853048	0.863102	32.807398
-96.098037	473.717801	-374.197905	540.139469	1.090085	1.626064	12.970367
-137.298025	473.717801	-478.7238	475.287637	-0.43584	-1.425787	12.970367
-199.86097	443.962254	-534.42008	405.858028	-0.43584	-0.662824	2295.754875
-250.21651	411.154857	-474.908987	409.672841	-1.961766	-1.425787	22126.68233
-284.549833	402.762267	-475.671949	382.206183	-0.43584	0.863102	22214.42305
-308.201678	372.243757	-523.738602	317.35435	1.090085	-1.425787	22223.5786
-340.246113	340.962285	-535.183043	276.154362	-0.43584	0.863102	22213.66009
-381.446101	293.658595	-524.501565	221.221045	-2.724728	0.100139	22203.74157
-421.883126	233.384539	-567.990441	147.976623	-1.198803	0.100139	22209.84527
-435.616455	203.628992	-559.597851	64.813684	-1.198803	0.863102	22194.58602
-454.690524	160.140116	-516.108975	64.050722	-1.198803	-1.425787	22215.18601
-501.231251	105.206799	-573.33118	-36.66036	-3.487691	-1.425787	22215.18601
-508.097915	43.406818	-572.568217	-172.467727	0.327122	0.100139	22208.31935
-529.460872	19.754973	-516.871937	-189.252907	1.853048	2.389027	22208.31935
-494.364586	-42.045009	-426.079372	-190.778832	0.327122	-0.662824	22229.6823
-491.312735	-84.007959	-404.716415	-229.689932	-0.43584	-0.662824	22214.42305
-473.764592	-135.126463	-387.931235	-304.46028	-0.43584	0.863102	22204.50453
-463.846076	-160.304233	-315.449775	-359.393597	0.327122	-0.662824	22231.20823
-453.164598	-207.607923	-326.131253	-386.860256	3.378973	0.100139	22222.05268
-417.30535	-287.71901	-243.731277	-435.689871	4.141936	0.863102	22228.15638
-385.260915	-328.918998	-207.872029	-495.963927	2.616011	0.100139	22217.4749
-342.535001	-349.518992	-207.872029	-532.586139	-0.43584	0.100139	22197.63787
-311.253529	-399.11157	-129.286867	-600.489822	-1.198803	-1.425787	22206.79342
-275.39428	-433.444893	-112.501687	-566.156499	1.090085	0.863102	22208.31935
-222.749852	-458.622663	-10.26468	-590.571307	1.853048	0.100139	22215.18601
-157.135056	-492.955986	59.164929	-591.334269	0.327122	0.100139	22222.05268
-95.335075	-516.607831	100.364917	-602.77871	-0.43584	0.100139	22231.97119
-54.135087	-527.28931	180.476004	-615.749077	-0.43584	-0.662824	22218.23786
-9.883248	-575.355962	263.638943	-602.77871	-3.487691	-0.662824	22199.16379
59.546361	-525.000421	323.150036	-585.230567	-1.961766	0.100139	22210.60823
108.375976	-553.993005	333.068552	-555.475021	-0.43584	0.100139	22202.21564
168.650032	-534.155974	368.9278	-540.978729	-1.198803	1.626064	22209.08231
219.005573	-533.393011	397.920384	-534.875027	1.090085	-0.662824	22227.39341
276.990741	-460.911551	439.120372	-516.563921	0.327122	0.100139	22225.10453
311.324064	-475.407843	467.349993	-425.771355	0.327122	-0.662824	22222.81564
342.605536	-430.393042	523.046273	-386.860256	0.327122	0.100139	22230.44527
373.887009	-381.563427	555.853671	-271.652883	-1.198803	0.100139	22228.15638
421.190698	-356.385657	590.949957	-254.867702	0.327122	-0.662824	22218.23786
471.546239	-306.793079	577.216627	-188.489944	1.853048	0.100139	22250.2823
462.390686	-241.941246	601.631435	-171.704764	1.853048	0.100139	22247.99341
477.649941	-176.326451	605.446249	-68.704795	1.090085	0.100139	22233.49712
472.309202	-154.200531	577.97959	-8.430738	1.090085	-1.425787	22237.31193
499.012897	-96.215363	517.705534	14.458144	-0.43584	0.100139	22235.786
495.961047	-22.97094	455.905552	93.806268	1.090085	0.100139	22193.82305
475.361053	22.806824	516.179608	160.946989	-1.961766	-0.662824	22211.3712
460.101798	61.717923	491.001838	235.717337	-0.43584	-0.662824	22228.15638
455.524021	132.673458	455.905552	277.680288	-0.43584	-0.662824	22209.08231
428.057363	181.503073	427.675931	320.406201	-0.43584	0.863102	22215.94897
410.50922	236.43639	346.801881	369.998779	-4.250654	-0.662824	22201.45268
396.012928	273.058601	311.705595	392.124698	-0.43584	-0.662824	22181.61565
386.857375	337.147471	270.505607	447.820978	-1.961766	0.100139	22177.80084
343.368499	350.880801	203.364886	490.546892	-0.43584	0.863102	22201.45268
290.72407	392.080788	104.179731	499.702444	-1.198803	1.626064	22186.95639
261.731486	439.384478	30.172345	490.546892	-1.198803	-2.188749	22200.68972
190.775952	463.036323	-58.331332	519.539476	0.327122	-0.662824	22222.81564
186.961138	474.480764	-40.783189	542.428358	-0.43584	-0.662824	22215.18601
124.398194	492.028907	-91.13873	591.257973	1.090085	0.100139	22225.10453
82.435243	504.236311	-120.131314	588.206122	1.090085	0.863102	22232.73415
52.679696	516.443714	-190.323886	611.095004	4.141936	0.100139	22235.786
14.53156	501.947422	-242.205352	599.650563	2.616011	0.863102	22246.46748
-39.638795	467.614099	-267.383122	571.420942	1.853048	0.863102	2127.903073
-85.416559	479.05854	-346.731247	538.613544	0.327122	0.100139	17.548143
-125.090621	459.984472	-397.84975	522.591327	1.853048	1.626064	12.970367
-164.001721	452.354845	-423.790483	499.702444	-0.43584	-0.662824	9.918516
-217.409112	440.147441	-441.338626	424.932096	-1.198803	-0.662824	13336.58864
-258.6091	405.051155	-461.93862	432.561724	-1.198803	-0.662824	22172.4601
-321.172045	386.740049	-500.84972	376.865444	-0.43584	0.100139	22218.23786
-321.172045	362.325242	-490.931204	314.302499	0.327122	0.100139	22220.52675
-364.660921	321.888217	-518.397863	279.206213	-1.961766	-2.188749	22215.18601
-386.78684	280.688229	-529.842304	211.30253	-3.487691	-0.662824	22202.97861
-421.120163	234.910465	-571.805254	116.69515	-5.013617	-0.662824	22200.68972
-481.394219	183.791961	-546.627484	77.784051	-1.198803	0.863102	22197.63787
-467.66089	143.354936	-498.560832	17.509995	-0.43584	-1.425787	22212.13416
-479.868294	109.784576	-573.33118	-66.415906	2.616011	0.863102	22224.34156
-482.920145	20.517936	-524.501565	-125.164037	0.327122	0.100139	22183.90454
-487.497921	-10.000574	-470.33121	-157.208472	0.327122	1.626064	22223.5786
-506.57199	-43.570934	-413.109005	-186.201056	2.616011	0.100139	22227.39341
-500.468288	-96.215363	-399.375676	-272.415845	0.327122	-1.425787	22202.97861
-474.527555	-144.282016	-351.309023	-301.408429	1.090085	0.100139	22216.71194
-467.66089	-196.926445	-338.338657	-350.238045	1.853048	0.863102	22241.12674
-428.749791	-235.837544	-335.286806	-408.223213	1.853048	-0.662824	22215.94897
-398.231281	-299.163451	-243.731277	-448.660238	3.378973	0.863102	22212.13416
-368.475734	-323.578259	-191.849811	-477.652822	1.853048	-0.662824	22221.28971
-333.379448	-363.252321	-179.642408	-557.000946	0.327122	-0.662824	22199.92676
-302.097976	-383.089352	-135.390569	-572.260201	0.327122	0.100139	22194.58602
-249.453547	-436.496744	-57.56837	-567.682425	1.090085	1.626064	22228.91934
-191.468379	-487.615247	17.964941	-571.497238	-3.487691	0.100139	22211.3712
-155.609131	-493.718949	69.083445	-569.20835	-1.961766	-1.425787	22222.81564
-96.861	-513.55598	150.720458	-597.437971	0.327122	0.100139	22231.97119
-19.038801	-535.6819	192.683408	-580.652791	-2.724728	-0.662824	22193.06009
16.820448	-547.126341	250.668576	-549.371319	-0.43584	0.100139	22206.03046
95.40561	-535.6819	307.890781	-563.104648	0.327122	0.863102	22215.94897
100.746349	-526.526347	344.512993	-542.504654	-0.43584	-0.662824	22202.97861
160.257442	-539.496713	394.868533	-522.667623	0.327122	0.863102	22209.84527
250.287045	-512.030055	426.150006	-531.060213	1.853048	1.626064	22230.44527
273.175927	-481.511545	478.031472	-470.023194	1.090085	1.626064	22224.34156
319.716654	-450.230073	536.779602	-428.060244	2.616011	-0.662824	22223.5786
350.235164	-427.341191	532.964789	-323.534349	-0.43584	-2.188749	22229.6823
402.11663	-389.193054	559.668484	-258.682516	1.090085	1.626064	22226.63045
441.027729	-330.444923	604.683286	-238.082522	1.853048	-0.662824	22238.83786
468.494388	-270.93383	595.527733	-177.808466	-0.43584	0.100139	22252.57118
493.672158	-252.622724	559.668484	-122.875149	0.327122	-0.662824	22244.94156
486.042531	-159.54127	603.15736	-63.364055	0.327122	0.100139	22231.20823
499.77586	-110.711655	546.698118	5.302591	0.327122	0.863102	22235.786
487.568456	-68.748705	544.40923	77.784051	0.327122	1.626064	22230.44527
487.568456	-22.207978	508.549981	138.82107	-0.43584	0.863102	22199.92676
460.864761	51.799408	516.942571	202.90994	-1.198803	0.100139	22224.34156
464.679574	85.369768	472.690732	242.584002	-1.198803	-0.662824	22229.6823
443.316618	127.332719	459.720366	284.546953	-1.198803	-0.662824	22199.16379
421.953661	208.969732	393.342608	341.006195	-1.961766	-0.662824	22221.28971
397.538853	223.466024	330.779663	399.754326	-1.961766	0.100139	22203.74157
385.33145	282.977117	304.075968	419.591357	-2.724728	-1.425787	22182.37861
328.109244	327.228956	231.594508	464.606158	-1.198803	-0.662824	22174.74899
328.872207	364.61413	150.720458	502.754295	-1.198803	-0.662824	22194.58602
296.827772	395.895602	101.12788	495.887631	1.090085	1.626064	22196.87491
241.894455	430.228925	28.64642	505.806146	-0.43584	0.863102	22188.48232
206.798169	457.695584	-46.123929	547.006134	-0.43584	-0.662824	22231.97119
158.731517	489.740019	-97.242432	554.635761	0.327122	0.863102	22217.4749
108.375976	505.762236	-120.131314	598.8876	-1.961766	-0.662824	22223.5786
67.175988	512.628901	-141.494271	571.420942	-0.43584	0.100139	22231.97119
28.264889	498.132609	-209.397954	597.361675	0.327122	-1.425787	22238.83786
-11.409173	506.525199	-266.62016	592.783898	0.327122	-0.662824	22238.83786
-43.453608	476.006689	-292.560893	593.546861	1.853048	0.863102	429.548021
-98.386926	494.317795	-394.797899	540.902432	1.853048	1.626064	15.259255
-143.401727	451.591882	-388.694197	512.672811	3.378973	0.100139	14.496292
-199.098007	461.510397	-470.33121	447.058016	1.090085	0.100139	10.681478
-237.246144	434.043739	-448.968254	457.739494	-0.43584	-1.425787	20588.54946
-275.39428	397.421528	-497.034906	397.465438	-1.198803	-0.662824	22195.34898
-292.179461	384.451161	-522.212676	341.769158	1.853048	0.100139	22223.5786
-340.246113	340.962285	-522.975639	305.146946	-1.198803	0.100139	22215.18601
-373.053511	302.051185	-532.131192	263.946959	-1.961766	-1.425787	22196.11194
-392.890542	256.273421	-545.101559	185.361797	-1.961766	0.863102	22210.60823
-424.934977	231.858614	-585.538584	128.902554	-2.724728	-1.425787	22204.50453
-450.112747	180.74011	-520.686751	66.33961	0.327122	0.100139	22209.08231
-467.66089	112.073464	-545.101559	-13.008515	-1.198803	-0.662824	22215.18601
-477.579406	70.873476	-545.864521	-90.067751	-1.198803	-1.425787	22218.23786
-505.046064	45.695706	-506.190459	-118.297372	1.853048	0.100139	22202.97861
-505.046064	-13.815388	-471.094173	-166.364025	0.327122	0.100139	22224.34156
-506.57199	-61.88204	-388.694197	-219.008454	1.853048	0.863102	22226.63045
-502.757176	-115.289432	-413.871968	-286.912137	1.090085	0.863102	22194.58602
-475.290518	-148.096829	-361.227539	-320.482498	1.090085	-0.662824	22235.786
-444.009045	-201.504221	-320.790514	-363.208411	1.090085	0.100139	22240.36378
-433.327567	-269.407905	-303.242371	-405.171362	-1.198803	-1.425787	22215.94897
-405.860908	-320.526408	-218.553507	-454.000977	1.853048	-0.662824	22217.4749
-350.927591	-320.526408	-159.805376	-488.3343	0.327122	0.863102	22220.52675
-324.986858	-383.852315	-142.257233	-557.000946	-1.198803	-1.425787	22198.40083
-281.497982	-416.659713	-129.286867	-602.77871	0.327122	1.626064	22186.95639
-235.720218	-450.230073	-27.04986	-615.749077	-0.43584	-0.662824	22231.20823
-183.075789	-492.955986	43.142712	-594.38612	2.616011	1.626064	22217.4749
-119.749882	-487.615247	130.883426	-601.252785	-0.43584	-0.662824	22224.34156
-64.053602	-529.578198	156.061197	-605.067599	-1.198803	-0.662824	22231.20823
-26.668428	-556.281894	247.616725	-566.919462	-1.198803	0.100139	22192.29713
41.998218	-538.733751	272.031533	-554.712058	0.327122	2.389027	22202.97861
88.538945	-528.052272	343.75003	-541.741691	-2.724728	-0.662824	22212.13416
137.36856	-528.052272	379.609279	-541.741691	-1.198803	0.100139	22202.97861
203.746318	-522.711533	414.705564	-524.956511	-0.43584	-0.662824	22219.00082
255.627784	-486.852285	442.935186	-474.600971	0.327122	0.863102	22230.44527
270.887039	-467.015253	484.135174	-441.793573	1.090085	0.100139	22222.05268
334.212946	-437.259707	545.172192	-396.015809	1.090085	1.626064	22222.81564
370.835158	-393.770831	554.327745	-310.563982	-0.43584	-0.662824	22229.6823
408.983295	-362.489358	541.357379	-318.19361	-0.43584	-0.662824	22221.28971
446.368469	-315.185669	585.609218	-195.356609	2.616011	0.863102	22244.17859
461.627723	-262.54124	589.424031	-164.075137	2.616011	-0.662824	22246.46748
471.546239	-201.504221	594.76477	-95.40849	1.090085	0.863102	22246.46748
483.753643	-161.067196	565.009224	-22.164068	1.853048	-0.662824	22228.15638
489.857345	-109.18573	538.305528	-9.193701	0.327122	0.100139	22232.73415
481.464755	-46.622785	503.972205	86.939604	-1.198803	-0.662824	22206.03046
480.701792	11.362383	527.62405	171.628468	-1.198803	0.863102	22205.2675
469.257351	51.799408	486.424062	221.984008	-0.43584	0.863102	22225.86749
448.657357	102.917911	465.824068	266.99881	-0.43584	-1.425787	22221.28971
436.449953	165.480856	398.683347	314.302499	-0.43584	0.863102	22208.31935
412.035145	205.917881	375.794465	363.895077	-1.198803	0.100139	22200.68972
395.249965	264.666011	319.335222	409.672841	-2.724728	-0.662824	22205.2675
373.887009	299.762297	265.164868	443.243202	-0.43584	0.863102	22175.51195
339.553685	336.384509	213.283402	464.606158	-1.961766	-1.425787	22210.60823
312.087027	389.028937	154.535271	489.783929	-1.961766	0.863102	22205.2675
262.494449	425.651149	79.00196	500.465407	-0.43584	-1.425787	22195.34898
240.36853	458.458546	10.335314	550.057985	1.090085	0.100139	22215.18601
186.198175	472.954838	-47.649854	560.739463	-0.43584	-0.662824	22235.786
135.079672	482.110391	-87.323916	586.680196	-0.43584	0.863102	22215.18601
97.694498	490.502981	-153.701675	557.687612	1.853048	0.863102	22225.86749
50.390808	501.947422	-181.931296	575.235755	3.378973	0.100139	22255.62304
18.346373	501.947422	-223.894246	592.783898	3.378973	0.100139	22241.12674
-24.37954	508.814087	-279.590526	587.443159	0.327122	0.100139	22239.60082
-65.579528	489.740019	-318.501626	559.976501	1.090085	-1.425787	55.69628
-124.327659	479.821503	-411.58308	560.739463	0.327122	-0.662824	14.496292
-164.764684	447.777068	-434.471962	505.043184	1.853048	0.100139	10.681478
-198.335044	443.199292	-454.308993	463.080233	-1.198803	0.863102	11.444441
-254.794287	427.177074	-462.701583	441.717276	0.327122	0.100139	22057.25272
-289.12761	403.525229	-491.694167	399.754326	-0.43584	0.100139	22204.50453
-324.986858	370.717832	-548.916372	320.406201	-1.198803	0.100139	22222.05268
-367.712772	331.806732	-547.390447	268.524735	-1.198803	-0.662824	22220.52675
-386.023877	285.266005	-519.160825	239.532151	1.090085	0.863102	22195.34898
-413.490536	235.673427	-544.338596	160.946989	-0.43584	0.100139	22205.2675
-456.216449	191.421589	-554.257111	106.013672	-1.961766	0.100139	22210.60823
-460.031263	143.354936	-506.953422	70.917386	-1.961766	-1.425787	22201.45268
-473.001629	112.073464	-573.33118	-19.875179	0.327122	2.389027	22225.86749
-481.394219	75.451253	-499.323794	-64.127018	0.327122	0.863102	22206.03046
-501.231251	25.095712	-461.93862	-123.638112	-1.961766	-0.662824	22211.3712
-505.046064	-26.022791	-442.864552	-167.126988	0.327122	-0.662824	22226.63045
-486.734959	-90.874624	-386.405309	-239.608448	1.090085	0.863102	22203.74157
-505.809027	-122.919059	-394.797899	-351.76397	1.090085	0.863102	22198.40083
-460.794226	-174.037562	-343.679396	-356.341746	3.378973	0.100139	22235.786
-443.246083	-214.474587	-296.375706	-384.571368	1.853048	0.100139	22237.31193
-401.283132	-255.674575	-257.464607	-433.400983	0.327122	0.100139	22206.03046
-377.631287	-303.741228	-206.346103	-456.289865	1.090085	-1.425787	22210.60823
-344.82389	-338.837514	-194.1387	-522.667623	0.327122	0.863102	22217.4749
-298.283163	-385.378241	-119.368351	-580.652791	-1.198803	-1.425787	22183.90454
-271.579467	-430.393042	-59.857258	-553.949095	1.853048	0.100139	22221.28971
-209.779485	-462.437477	-1.109127	-573.023164	-0.43584	-0.662824	22233.49712
-158.660982	-492.193024	72.135296	-576.837977	-0.43584	2.389027	22215.94897
-113.64618	-499.822651	104.179731	-582.941679	0.327122	0.863102	22223.5786
-51.846199	-541.022639	159.87601	-592.097232	-1.961766	-0.662824	22209.84527
-1.490658	-542.548564	256.772278	-576.837977	-0.43584	0.100139	22206.03046
58.783398	-547.889303	298.735228	-582.178717	-0.43584	0.100139	22203.74157
104.561163	-535.6819	359.772247	-547.845393	-1.198803	-1.425787	22220.52675
141.946337	-537.970788	389.527794	-534.112064	-1.198803	0.863102	22214.42305
229.687051	-515.081906	424.62408	-511.986145	0.327122	-0.662824	22218.23786
257.916673	-487.615247	478.031472	-472.312082	-1.198803	-0.662824	22229.6823
301.405549	-464.726365	523.809236	-401.356548	-1.961766	-0.662824	22227.39341
344.131462	-435.733781	538.305528	-363.971374	-0.43584	1.626064	22220.52675
396.775891	-391.481942	567.298112	-309.038057	0.327122	-1.425787	22228.15638
448.657357	-357.911582	561.957373	-262.49733	1.853048	-0.662824	22247.99341
453.235133	-297.637526	576.453665	-208.326975	3.378973	2.389027	22244.17859
459.338835	-254.911613	603.15736	-135.845515	2.616011	0.863102	22247.99341
484.516605	-187.007929	596.290696	-74.045534	1.090085	0.863102	22241.12674
491.38327	-142.75609	578.742553	-24.452956	0.327122	0.863102	22223.5786
476.886978	-71.800556	549.749969	51.843318	-0.43584	0.100139	22228.15638
493.672158	-41.282046	491.764801	128.139592	2.616011	1.626064	22210.60823
479.175866	18.229047	532.964789	194.51735	1.090085	0.100139	22214.42305
454.761059	70.110513	489.475913	238.769188	-0.43584	0.100139	22222.81564
431.872177	130.38457	472.690732	283.021027	1.090085	0.863102	22202.21564
428.057363	167.769744	388.001869	304.383984	-0.43584	-0.662824	22202.97861
412.798108	218.125284	352.905583	363.132114	0.327122	0.863102	22196.11194
388.383301	270.769713	314.757446	421.880245	-3.487691	-1.425787	22201.45268
370.072195	318.836366	263.638943	449.346904	0.327122	1.626064	22173.98602
336.501835	356.22154	209.468588	474.524674	0.327122	-0.662824	22190.7712
304.4574	399.710416	107.231582	498.176519	0.327122	0.100139	22215.18601
268.598151	424.125223	72.898258	506.569109	0.327122	0.100139	22184.6675
215.953722	460.747435	8.046426	555.398724	1.090085	0.863102	22223.5786
173.990772	482.110391	-43.83504	576.761681	-1.198803	0.100139	22231.97119
128.97597	492.028907	-99.53132	591.257973	0.327122	0.863102	22223.5786
94.642647	492.79187	-153.701675	565.31724	1.853048	0.100139	22221.28971
34.368591	514.154826	-261.27942	548.53206	4.904899	0.100139	22254.09711
15.294522	504.236311	-275.775712	551.583911	0.327122	-0.662824	22239.60082
-49.55731	493.554832	-283.40534	578.287606	1.853048	0.100139	7804.345836
-77.786932	484.39928	-330.709029	572.183904	1.853048	0.100139	19.837031
-132.720249	458.458546	-397.84975	514.198736	-1.198803	0.863102	14.496292
-168.579497	454.643733	-444.390477	490.546892	-0.43584	-1.425787	10.681478
-209.779485	444.725217	-431.420111	457.739494	-1.198803	-0.662824	11532.18177
-257.083175	418.784484	-477.960838	434.850612	0.327122	0.100139	22172.4601
-295.231312	396.658565	-491.694167	375.339518	1.090085	0.100139	22208.31935
-323.460933	353.932652	-524.501565	289.887692	1.090085	0.100139	22224.34156
-373.816474	321.888217	-538.234894	244.109928	-1.198803	0.100139	22206.03046
-395.942393	281.451192	-606.90154	117.458113	0.327122	0.863102	22202.97861
-428.749791	228.806763	-552.731186	125.087741	-1.198803	0.100139	22207.55638
-444.009045	189.895663	-545.864521	99.147008	-0.43584	-0.662824	22222.05268
-478.342368	132.673458	-519.160825	26.665548	-1.961766	-1.425787	22202.21564
-473.764592	102.917911	-528.316378	-24.452956	0.327122	0.100139	22222.05268
-510.386803	46.458669	-464.990471	-93.882565	2.616011	1.626064	22219.76379
-505.046064	7.547569	-445.15344	-128.978851	0.327122	-0.662824	22214.42305
-498.1794	-48.148711	-423.027521	-182.386242	0.327122	-0.662824	22223.5786
-488.260884	-98.504251	-407.005303	-264.023255	-1.198803	0.863102	22207.55638
-495.127549	-122.156096	-391.746048	-307.512131	2.616011	0.863102	22216.71194
-469.186816	-176.326451	-378.012719	-408.986175	2.616011	0.100139	22230.44527
-437.142381	-235.074581	-306.294222	-396.778771	1.853048	-2.188749	22238.07489
-407.386834	-281.615308	-251.360905	-433.400983	1.853048	0.863102	22209.08231
-377.631287	-319.763445	-206.346103	-486.045412	2.616011	-0.662824	22215.94897
-336.431299	-377.748613	-169.723892	-519.615772	0.327122	0.863102	22221.28971
-300.572051	-415.133787	-105.635022	-535.63799	1.090085	1.626064	22199.92676
-254.031324	-436.496744	-36.968376	-570.734275	0.327122	-0.662824	22220.52675
-194.52023	-469.304142	11.098277	-591.334269	1.090085	0.100139	22231.97119
-155.609131	-494.481912	75.187147	-583.704642	0.327122	-1.425787	22219.76379
-91.520261	-521.94857	126.30565	-608.882412	1.853048	0.863102	22217.4749
-38.875832	-545.600415	196.498222	-600.489822	-1.198803	0.863102	22208.31935
12.242671	-553.993005	225.490806	-620.326853	-1.198803	0.100139	22201.45268
71.753765	-543.311527	331.542626	-556.237983	-1.961766	-0.662824	22202.97861
127.450045	-543.311527	377.32039	-542.504654	-2.724728	-0.662824	22214.42305
171.701883	-535.6819	376.557428	-495.963927	-1.198803	0.100139	22225.10453
240.36853	-518.133757	408.601863	-485.282449	1.090085	0.100139	22218.23786
264.783337	-470.830067	494.053689	-450.186163	0.327122	-0.662824	22229.6823
312.087027	-449.46711	521.520348	-399.06766	0.327122	0.863102	22231.20823
353.287015	-424.28934	542.120342	-351.001007	0.327122	0.100139	22217.4749
399.827742	-377.748613	552.038857	-289.201026	-0.43584	0.100139	22237.31193
447.894394	-318.23752	595.527733	-267.838069	2.616011	-1.425787	22254.86007
460.864761	-290.007898	579.505516	-213.667715	3.378973	0.100139	22235.786
473.072164	-228.207917	600.10551	-132.030702	1.090085	0.100139	22243.41563
487.568456	-177.852376	581.794404	-72.519608	0.327122	-0.662824	22238.07489
476.886978	-111.474618	558.905522	8.354442	0.327122	0.100139	22219.76379
488.331419	-64.933891	541.357379	64.050722	-0.43584	-0.662824	22203.74157
502.064748	-13.815388	529.149975	138.058107	-1.198803	-0.662824	22220.52675
473.835127	32.725339	507.024056	208.250679	-0.43584	-0.662824	22212.13416
466.2055	90.710507	471.164807	261.65807	-1.961766	-0.662824	22207.55638
453.998096	135.725309	443.698148	292.939543	-0.43584	0.100139	22221.28971
417.375885	193.710477	387.238906	341.006195	-0.43584	-0.662824	22183.90454
385.33145	241.777129	256.009315	331.08768	0.327122	0.100139	22194.58602
374.649971	282.977117	269.742644	406.62099	0.327122	0.100139	22192.29713
354.049977	325.70303	211.757476	418.065432	-0.43584	0.100139	22203.74157
315.138878	363.088204	175.898228	505.043184	-1.198803	0.863102	22200.68972
296.827772	416.495596	130.883426	517.250587	0.327122	-0.662824	22216.71194
257.15371	444.725217	74.424184	546.243171	0.327122	0.100139	22209.84527
204.509281	457.695584	-3.398015	568.369091	3.378973	1.626064	22225.86749
161.783368	479.821503	-64.435034	590.49501	0.327122	-0.662824	22231.20823
105.324125	499.658534	-107.92391	594.309824	1.090085	0.100139	22225.10453
89.301908	497.369646	-180.40537	590.49501	1.853048	0.100139	22241.88971
13.005634	516.443714	-250.597942	579.813532	4.141936	0.863102	22254.09711
-3.779546	508.814087	-275.01275	551.583911	1.853048	0.100139	22240.36378
-48.031385	481.347429	-296.375706	567.606128	2.616011	0.863102	242.62215
-111.357292	490.502981	-353.597912	545.480209	1.853048	0.863102	15.259255
-133.483211	467.614099	-421.501595	524.117252	-1.961766	-0.662824	10.681478
-199.86097	463.799286	-426.079372	491.309854	-1.198803	0.100139	11.444441
-225.03874	440.147441	-436.76085	470.70986	-1.198803	-1.425787	20186.46809
-270.053541	413.443745	-480.249726	413.487655	1.090085	0.863102	22204.50453
-297.5202	395.132639	-518.397863	356.26545	-1.961766	-2.188749	22204.50453
-332.616486	355.458577	-514.583049	295.991394	1.090085	0.863102	22221.28971
-382.209064	311.206738	-549.679335	249.450667	-2.724728	-1.425787	22204.50453
-413.490536	259.325272	-561.886739	175.443281	-1.961766	-0.662824	22191.53417
-427.223865	220.414173	-575.620068	66.33961	0.327122	0.863102	22212.13416
-467.66089	179.214185	-545.101559	52.606281	0.327122	0.863102	22219.00082
-482.920145	121.99198	-526.02749	22.087771	0.327122	0.100139	22209.84527
-479.105331	95.288284	-485.590465	-47.341838	-2.724728	-2.188749	22199.92676
-513.438654	44.16978	-451.257142	-93.882565	-1.198803	-0.662824	22227.39341
-504.283102	-1.607984	-455.071956	-139.660329	1.090085	-1.425787	22214.42305
-506.57199	-54.252413	-410.057154	-200.697348	0.327122	-0.662824	22193.06009
-482.157182	-101.556102	-398.612713	-272.415845	-1.961766	-0.662824	22211.3712
-465.372002	-167.170898	-390.220123	-338.030641	2.616011	0.863102	22221.28971
-450.112747	-204.556072	-329.183104	-382.282479	1.853048	-0.662824	22219.76379
-428.749791	-264.067165	-316.212737	-440.267647	1.853048	0.863102	22222.81564
-404.334983	-287.71901	-249.072017	-466.971343	0.327122	-1.425787	22199.92676
-373.816474	-324.341222	-199.479439	-492.149114	1.853048	1.626064	22213.66009
-329.564635	-378.511576	-145.309084	-537.163915	-1.198803	-1.425787	22203.74157
-305.149827	-406.741197	-100.294283	-566.919462	-0.43584	0.863102	22217.4749
-236.483181	-455.570812	-9.501717	-582.178717	0.327122	0.863102	22221.28971
-177.73505	-492.955986	42.379749	-595.149083	-1.198803	0.863102	22230.44527
-120.512845	-495.244875	97.313066	-582.941679	-0.43584	-0.662824	22225.10453
-76.261006	-531.104123	159.113048	-591.334269	-1.198803	0.863102	22200.68972
-20.564726	-547.126341	219.387104	-590.571307	-1.198803	0.863102	22211.3712
41.235255	-528.815235	213.283402	-616.51204	-2.724728	-1.425787	22206.03046
90.827833	-541.022639	311.705595	-576.075015	-0.43584	-0.662824	22208.31935
153.390778	-535.6819	330.779663	-572.260201	-1.198803	0.100139	22218.23786
192.301877	-520.422645	419.283341	-508.171331	1.853048	1.626064	22228.91934
234.264828	-499.059688	468.112956	-457.81579	0.327122	1.626064	22220.52675
286.146294	-478.459694	519.994422	-428.823206	-0.43584	-0.662824	22228.15638
326.583319	-440.311558	525.335161	-367.786187	-1.198803	0.863102	22232.73415
360.153679	-401.400458	555.090708	-315.904721	-1.198803	-1.425787	22219.00082
414.324034	-366.304172	577.97959	-276.993622	3.378973	0.863102	22249.51933
450.183282	-315.948631	541.357379	-215.956603	4.904899	1.626064	22258.67489
465.442537	-254.911613	569.587	-187.726982	0.327122	-0.662824	22228.91934
481.464755	-213.711625	606.972174	-117.53441	1.090085	0.863102	22237.31193
504.353637	-155.726457	552.038857	-54.971465	2.616011	0.100139	22238.83786
483.753643	-105.370916	548.224043	16.747032	-1.198803	0.863102	22212.13416
490.620307	-71.800556	539.068491	96.858119	-0.43584	0.863102	22206.79342
486.805494	-2.370947	543.646267	166.287728	1.090085	0.100139	22230.44527
463.916612	55.614221	491.764801	226.561785	0.327122	0.863102	22215.18601
433.398102	103.680874	443.698148	263.946959	-1.198803	0.100139	22197.63787
431.109214	160.903079	441.40926	319.643238	-3.487691	-0.662824	22215.94897
417.375885	194.47344	378.846316	352.450636	-0.43584	0.863102	22183.14158
396.775891	247.117868	298.735228	397.465438	-1.961766	-0.662824	22186.95639
383.805524	313.495626	259.061166	382.969146	-1.198803	0.100139	22194.58602
367.783307	335.621546	165.979712	423.406171	-1.961766	-2.188749	22188.48232
321.24258	385.977086	101.890842	455.450606	-1.961766	0.863102	22208.31935
278.516667	425.651149	92.73529	545.480209	1.853048	-1.425787	22210.60823
238.842604	443.962254	37.03901	563.791314	0.327122	0.100139	22219.00082
184.67225	469.140025	-30.864674	571.420942	1.090085	0.100139	22224.34156
165.598181	501.947422	-113.264649	598.8876	-0.43584	0.100139	22228.91934
105.324125	495.843721	-117.842426	572.946867	3.378973	0.863102	22224.34156
57.257473	517.96964	-168.960929	599.650563	1.853048	0.100139	22245.70452
19.872299	498.895572	-224.657209	595.072787	1.853048	0.100139	22249.51933
-37.349907	514.154826	-261.27942	537.850581	1.090085	0.100139	22236.54897
-41.16472	501.18446	-317.738663	550.057985	1.853048	0.100139	67.903684
-127.37951	471.428913	-404.716415	556.92465	1.090085	1.626064	15.259255
-149.505429	466.851137	-416.160856	498.939482	2.616011	0.863102	12.207404
-215.883187	441.673366	-446.679365	481.391339	0.327122	0.863102	12.207404
-238.009106	437.858553	-460.412695	445.53209	-0.43584	-0.662824	22029.0231
-290.653535	417.258559	-497.034906	389.83581	-1.198803	-0.662824	22211.3712
-329.564635	366.140055	-522.212676	328.798791	0.327122	0.100139	22212.89712
-365.423883	332.569695	-531.368229	303.621021	-0.43584	-0.662824	22202.21564
-389.075728	282.214154	-584.775621	211.30253	-1.961766	-0.662824	22209.08231
-437.905343	217.362322	-584.012658	160.946989	-1.961766	-0.662824	22194.58602
-463.083114	208.969732	-584.012658	67.865535	-0.43584	0.863102	22214.42305
-479.868294	170.058632	-596.983025	28.191473	0.327122	0.100139	22221.28971
-485.209033	117.414203	-551.20526	-31.31962	1.090085	0.863102	22204.50453
-497.416437	70.110513	-490.168241	-51.919614	-0.43584	-0.662824	22206.79342
-511.149766	36.540153	-466.516397	-112.193671	-1.961766	-0.662824	22215.94897
-509.623841	-26.022791	-449.731216	-177.045503	0.327122	0.863102	22207.55638
-500.468288	-64.933891	-417.686781	-238.845485	3.378973	0.863102	22201.45268
-471.475704	-113.763506	-378.012719	-285.386212	2.616011	-0.662824	22238.07489
-463.846076	-158.015345	-348.257172	-348.712119	2.616011	0.100139	22216.71194
-454.690524	-216.763476	-321.553477	-404.408399	1.090085	-0.662824	22208.31935
-430.275716	-265.593091	-251.360905	-402.119511	3.378973	0.863102	22232.73415
-386.023877	-309.081967	-258.227569	-505.882443	1.090085	-0.662824	22206.79342
-368.475734	-352.570843	-177.353519	-518.089847	1.853048	0.863102	22215.94897
-309.727604	-389.193054	-135.390569	-542.504654	1.853048	-0.662824	22207.55638
-269.290579	-428.104154	-56.042444	-548.608356	0.327122	0.100139	22215.18601
-209.779485	-470.067104	-20.183196	-617.275002	1.090085	0.863102	22223.5786
-172.394311	-490.667098	89.683439	-584.467605	-1.961766	-1.425787	22228.15638
-122.801733	-527.28931	104.942693	-586.756493	-2.724728	-1.425787	22212.89712
-45.742497	-538.733751	173.60934	-602.77871	-1.961766	-1.425787	22199.92676
-0.727695	-538.733751	230.831545	-613.460189	-2.724728	-0.662824	22209.08231
74.805616	-538.733751	275.846346	-566.156499	-1.198803	0.863102	19856.86819
99.983386	-550.178192	314.757446	-629.482406	-2.724728	-1.425787	22186.95639
148.050039	-538.733751	342.987067	-558.526872	1.090085	0.100139	22223.5786
215.190759	-506.689316	415.468527	-511.986145	1.090085	-0.662824	22225.10453
255.627784	-483.037471	482.609248	-455.526902	0.327122	0.100139	22219.00082
282.33148	-455.570812	500.157391	-425.008393	-0.43584	-0.662824	22228.91934
342.605536	-413.607862	507.024056	-349.475082	-0.43584	-1.425787	22227.39341
387.620338	-395.296756	536.01664	-305.986206	-1.198803	0.100139	22216.71194
416.612922	-344.178253	563.483298	-250.289926	1.853048	-0.662824	22249.51933
456.286984	-312.133818	573.401814	-204.512162	0.327122	0.863102	22250.2823
447.131431	-277.037532	597.816621	-168.652913	2.616011	-0.662824	22231.97119
452.472171	-206.081997	595.527733	-122.875149	1.853048	1.626064	22231.97119
495.961047	-158.015345	533.727751	-70.993683	0.327122	0.100139	22232.73415
484.516605	-77.141295	537.542565	-12.245552	-1.961766	-0.662824	22187.71935
492.146233	-35.178344	503.972205	119.747001	-1.961766	0.100139	22215.18601
479.175866	24.332749	506.261093	181.546983	-0.43584	0.100139	22230.44527
430.346251	67.058662	487.949987	251.739555	-0.43584	0.100139	22206.03046
425.005512	138.77716	474.216658	286.835841	-1.198803	-1.425787	22212.13416
409.746257	176.162334	409.364825	315.828425	0.327122	0.100139	22202.21564
406.694406	225.754912	348.327806	362.369152	-3.487691	0.100139	22179.32676
395.249965	282.977117	305.601893	366.946928	-2.724728	-1.425787	22172.4601
370.835158	305.865999	253.720427	440.954314	-1.198803	0.100139	22204.50453
341.079611	358.510428	175.135265	431.798761	-1.198803	-0.662824	22190.00824
313.612952	381.39931	103.416768	464.606158	1.090085	0.100139	22213.66009
270.124076	430.228925	65.268631	530.220954	0.327122	0.863102	22226.63045
225.109275	456.932621	30.935308	566.080203	0.327122	-0.662824	22217.4749
170.175958	485.925205	-43.072078	556.92465	0.327122	1.626064	22224.34156
132.027821	503.473348	-103.346134	595.072787	-0.43584	-0.662824	22229.6823
86.250057	509.57705	-143.783159	584.391308	2.616011	0.863102	22241.12674
51.916734	511.102975	-201.768327	572.183904	1.090085	-0.662824	22242.65267
19.872299	490.502981	-265.857197	559.213538	2.616011	-0.662824	22241.12674
-19.038801	510.340013	-275.01275	561.502426	-0.43584	-0.662824	22234.26008
-73.209155	500.421497	-316.212737	529.457991	1.090085	-2.188749	25.17777
-117.460994	477.532615	-377.249756	543.954283	-2.724728	-0.662824	12.970367
-159.423944	456.169658	-492.45713	418.828394	-0.43584	-0.662824	10.681478
-212.068373	428.703	-452.020105	467.658009	1.090085	0.100139	2694.021424
-276.920206	437.09559	-460.412695	463.080233	0.327122	0.863102	22142.70455
-292.179461	412.680782	-468.805285	353.213599	-1.198803	-0.662824	22211.3712
-330.327598	363.088204	-504.664533	311.250648	-2.724728	-0.662824	22202.21564
-357.794256	310.443776	-555.020074	283.021027	-1.198803	0.100139	22202.97861
-398.231281	276.110452	-545.864521	204.435865	-1.961766	0.100139	22209.08231
-402.046095	228.0438	-543.575633	115.932188	-2.724728	-2.188749	22200.68972
-463.083114	175.399371	-593.168211	37.347026	-1.961766	0.100139	22210.60823
-464.609039	132.673458	-570.279329	-79.386273	0.327122	0.863102	22224.34156
-501.994213	80.029029	-574.857105	-29.793695	1.853048	0.863102	22190.00824
-491.312735	54.851259	-475.671949	-90.067751	0.327122	-1.425787	22222.81564
-501.994213	18.99201	-457.360844	-122.875149	2.616011	0.863102	22233.49712
-496.653474	-55.778338	-459.649732	-211.378826	1.090085	0.100139	22189.24528
-484.44607	-98.504251	-400.901601	-249.526963	-0.43584	-0.662824	22213.66009
-477.579406	-132.074612	-387.931235	-325.823237	0.327122	-1.425787	22238.83786
-443.246083	-190.822743	-333.76088	-362.445448	1.853048	0.100139	22214.42305
-435.616455	-220.578289	-307.820147	-415.85284	4.141936	0.863102	22207.55638
-391.364616	-315.185669	-290.272004	-449.4232	0.327122	0.863102	22212.89712
-388.312766	-312.896781	-240.679427	-529.534288	1.090085	0.100139	22200.68972
-361.60907	-367.067135	-191.086849	-533.349101	-1.198803	-0.662824	22196.11194
-288.364647	-393.007868	-91.901693	-553.949095	-0.43584	0.100139	22230.44527
-260.897988	-446.415259	-75.879475	-566.919462	1.090085	0.100139	22215.18601
-200.623932	-472.355993	29.409382	-596.675009	1.090085	0.863102	22224.34156
-139.586913	-492.193024	68.320482	-589.045381	0.327122	-0.662824	22231.97119
-125.853584	-523.474496	114.098246	-601.252785	-1.198803	0.100139	22194.58602
-44.979534	-553.993005	151.48342	-600.489822	-1.198803	0.100139	22202.97861
15.294522	-545.600415	257.535241	-584.467605	-1.961766	0.100139	22208.31935
60.309324	-537.207825	283.475974	-585.99353	-1.961766	0.100139	22210.60823
125.161156	-534.155974	349.853732	-579.889828	-2.724728	-1.425787	22209.08231
154.916703	-543.311527	305.601893	-528.008362	0.327122	-0.662824	22228.15638
229.687051	-506.689316	388.001869	-514.275033	1.853048	0.100139	22226.63045
269.361114	-484.563396	490.238875	-475.363933	0.327122	0.100139	22221.28971
298.353698	-455.570812	526.098124	-373.126927	-0.43584	0.100139	22228.91934
362.442568	-432.68193	545.935155	-363.208411	4.141936	-0.662824	22228.15638
396.775891	-364.778247	557.379596	-284.623249	1.090085	0.863102	22241.12674
419.664773	-330.444923	571.112926	-221.297342	1.090085	-0.662824	22248.75637
448.657357	-290.770861	579.505516	-199.934385	1.853048	0.863102	22240.36378
462.390686	-224.393103	574.164776	-147.289956	0.327122	-1.425787	22229.6823
477.649941	-195.400519	555.853671	-106.852931	0.327122	0.863102	22234.26008
495.198084	-140.467202	539.831453	-24.452956	1.090085	0.100139	22221.28971
502.064748	-74.089444	530.6759	42.687765	-1.198803	-1.425787	22185.43046
468.494388	-27.548717	530.6759	140.346995	-0.43584	-0.662824	22222.81564
463.916612	25.858675	517.705534	221.221045	1.853048	0.863102	22231.20823
447.131431	92.236433	496.342577	263.183996	-1.198803	-0.662824	22196.11194
427.2944	131.910495	477.268509	310.487686	-2.724728	-0.662824	22206.79342
419.664773	176.925297	405.550012	328.798791	-1.961766	-1.425787	22199.92676
389.146263	223.466024	339.935216	383.732108	-1.961766	-0.662824	22180.08972
386.857375	286.028968	291.868564	427.220984	-3.487691	-0.662824	22190.7712
344.131462	325.70303	262.113017	440.954314	0.327122	0.100139	22202.21564
342.605536	369.191906	175.135265	408.146916	1.090085	0.100139	22195.34898
283.094443	428.703	113.335283	464.606158	1.853048	-0.662824	22193.82305
263.257412	421.073372	56.876041	537.850581	1.090085	1.626064	22235.02304
209.85002	469.140025	-0.346164	546.243171	-0.43584	-0.662824	22214.42305
147.287076	456.169658	-55.279481	595.835749	4.141936	1.626064	22223.5786
119.057455	494.317795	-115.553538	572.946867	4.904899	1.626064	22251.04526
80.146355	522.547416	-152.938712	591.257973	1.853048	0.100139	22240.36378
36.657479	481.347429	-214.738693	595.072787	1.853048	0.100139	22241.12674
-19.801764	484.39928	-258.990532	585.917234	2.616011	0.100139	22244.94156
-55.661012	469.902988	-328.420141	551.583911	1.090085	-0.662824	780.51088
-103.727665	487.45113	-344.442359	519.539476	-0.43584	0.100139	17.548143
-147.216541	447.014105	-474.908987	463.843196	0.327122	0.100139	12.207404
-167.053572	439.384478	-423.790483	485.206152	0.327122	-0.662824	11.444441
-225.801703	424.888186	-460.412695	463.080233	-0.43584	-1.425787	19716.48305
-271.579467	403.525229	-504.664533	415.776543	0.327122	0.863102	22202.21564
-323.460933	410.391894	-495.508981	369.998779	0.327122	-1.425787	22216.71194
-351.690554	338.673397	-515.346012	310.487686	-1.198803	0.863102	22193.82305
-375.342399	322.651179	-549.679335	250.976592	-1.961766	0.100139	22206.79342
-409.675722	244.066017	-555.783037	182.309946	-1.961766	-0.662824	22198.40083
-431.801642	216.599359	-571.805254	113.6433	-1.961766	0.100139	22203.74157
-461.557188	183.028998	-574.857105	45.739616	-0.43584	0.100139	22217.4749
-483.683108	113.599389	-542.81267	-19.875179	1.090085	0.100139	22204.50453
-490.549772	97.577172	-524.501565	-37.423322	-0.43584	-0.662824	22202.21564
-492.075698	47.221631	-457.360844	-117.53441	0.327122	0.863102	22224.34156
-504.283102	1.443867	-452.020105	-163.312174	-1.198803	-0.662824	22227.39341
-489.78681	-55.015375	-445.15344	-187.726982	0.327122	-0.662824	22199.92676
-503.520139	-99.267214	-390.220123	-273.178808	2.616011	2.389027	22238.07489
-477.579406	-151.14868	-355.123837	-325.823237	1.090085	-0.662824	22234.26008
-427.986828	-212.948662	-318.501626	-393.726921	1.090085	-0.662824	22200.68972
-437.905343	-232.785693	-295.612744	-389.149144	1.853048	0.100139	22229.6823
-392.890542	-285.430122	-230.760911	-465.445418	2.616011	-0.662824	22219.76379
-359.320182	-347.993066	-185.746109	-488.3343	-1.198803	0.100139	22201.45268
-332.616486	-362.489358	-131.575755	-543.267617	-0.43584	-0.662824	22205.2675
-267.764653	-407.50416	-96.479469	-547.845393	1.090085	0.863102	22231.20823
-246.401696	-441.837483	-73.590587	-593.623158	-1.198803	-0.662824	22214.42305
-194.52023	-474.644881	-0.346164	-585.230567	1.853048	0.863102	22223.5786
-156.372094	-505.926353	98.838991	-623.378704	-2.724728	-0.662824	22219.00082
-95.335075	-526.526347	157.587122	-593.623158	-2.724728	0.863102	22191.53417
-28.194354	-563.148558	204.890812	-564.630574	-1.198803	0.100139	22205.2675
18.346373	-550.178192	265.927831	-562.341685	0.327122	0.100139	22218.23786
80.909318	-555.518931	343.75003	-580.652791	-1.961766	-0.662824	22201.45268
132.790784	-533.393011	330.016701	-586.756493	-1.198803	1.626064	22217.4749
177.042623	-501.348577	391.816682	-544.793542	1.090085	-0.662824	22231.20823
252.575933	-487.615247	458.957403	-463.919492	-0.43584	-0.662824	22220.52675
283.857406	-461.674514	486.424062	-461.630604	-1.198803	-2.188749	22220.52675
325.820356	-445.652297	536.779602	-370.075076	-1.961766	0.100139	22226.63045
365.494419	-399.11157	542.883304	-345.660268	0.327122	0.863102	22225.10453
412.035145	-375.459725	555.090708	-244.949187	1.853048	0.863102	22244.94156
440.264767	-326.63011	592.475882	-214.430677	2.616011	1.626064	22251.04526
446.368469	-293.059749	592.475882	-200.697348	1.853048	-0.662824	22241.88971
470.020313	-208.370886	579.505516	-127.452925	0.327122	0.863102	22225.10453
496.724009	-170.222749	588.661068	-32.082583	2.616011	0.100139	22230.44527
504.353637	-119.867208	538.305528	3.776665	0.327122	0.100139	22195.34898
499.012897	-48.911674	548.987006	75.495163	2.616011	0.100139	22212.13416
470.783276	0.680904	512.364795	154.843287	-0.43584	0.100139	22225.10453
473.835127	30.436451	501.683316	225.798822	1.853048	2.389027	22218.23786
453.998096	99.86606	447.512962	255.554369	1.853048	0.100139	22209.08231
440.264767	167.006781	433.779633	295.991394	-2.724728	0.863102	22198.40083
421.190698	192.184551	378.846316	331.850642	-2.724728	-1.425787	22199.16379
[truncated: 28,725 more rows]
