# Supplementary material for: Dynamic analysis of slant cracked rotor system considering nonlinear oil film force
Source: PLoS One. 2024 Jan 25;19(1):e0294293. doi: 10.1371/journal.pone.0294293 (PMC10810477; doi:10.1371/journal.pone.0294293)
Supplement: S1 File — These data were measured by two eddy current sensors, model WT0150. (ZIP) [file pone.0294293.s001.zip › 2021.3.18 Test data for plain bearings/2021.3.18 (P=0.2Mpa, Z=4.0g)/1900.csv]

1024	30720	7	0	3
8	8	8	8	10	10	1
3	3	3	3	1	1	4
2	1	4	3	0	0	0
0	0	0	0	-0.000008	-0.000036	20703.04688
-250.085128	-726.173578	-186.181336	-1117.848695	-0.14756	1.998985	22214.42305
-95.966655	-769.662454	-16.040646	-1094.959813	0.615402	2.761948	22224.34156
32.211084	-768.899491	196.062995	-1076.648707	1.378365	1.236022	22216.71194
175.648079	-757.45505	325.003698	-1085.041297	0.615402	-0.289903	22223.5786
276.35916	-697.943956	486.751798	-979.752439	0.615402	0.473059	22227.39341
397.670235	-637.6699	676.729519	-778.330277	-0.14756	0.473059	22211.3712
522.796124	-534.669931	750.736905	-666.937717	0.615402	1.998985	22220.52675
592.225733	-395.810713	872.04798	-480.011847	0.615402	3.52491	22252.57118
638.003498	-257.714457	910.196117	-248.834138	0.615402	5.050836	22234.26008
662.418305	-123.433015	878.914645	-32.15272	1.378365	3.52491	22209.84527
641.818311	36.026197	913.247968	186.817585	0.615402	0.473059	22214.42305
628.084982	175.648377	851.447986	368.402717	-0.14756	-1.052866	22203.74157
588.41092	319.085372	766.759122	603.39524	-0.14756	1.236022	22203.74157
568.573889	444.211261	617.981389	781.92852	-0.910523	1.998985	22192.29713
475.492435	572.389001	556.94437	894.084042	-0.14756	0.473059	22205.2675
390.803571	654.788976	375.359238	1036.758074	-0.14756	2.761948	22219.00082
284.75175	721.929697	238.025946	1119.15805	0.615402	4.287873	22228.15638
155.048085	747.107467	84.670435	1137.469155	-0.14756	4.287873	22213.66009
47.470339	731.08525	-90.810994	1154.254336	-0.14756	1.236022	3752.25074
-67.737034	713.537107	-302.151672	1081.772876	-0.910523	0.473059	18.311106
-210.411066	660.892678	-450.166443	958.172912	-0.910523	0.473059	4129.154332
-317.225849	617.403802	-569.951593	867.380347	-1.673486	-1.815829	22125.15641
-410.307303	523.559385	-729.410805	688.847066	-0.910523	-0.289903	22215.18601
-518.648012	402.24831	-814.862631	478.269351	-0.14756	1.998985	22226.63045
-610.20354	283.989086	-854.536694	287.528667	0.615402	1.236022	22212.13416
-706.336845	147.418756	-940.751483	36.513926	-0.14756	2.761948	22212.13416
-712.440547	16.952128	-920.914452	-118.36751	-0.14756	1.998985	22193.82305
-712.440547	-134.114494	-920.151489	-392.271132	1.378365	1.998985	22195.34898
-678.870186	-258.47742	-827.070035	-531.893313	-0.14756	-0.289903	22227.39341
-630.803534	-385.129234	-724.070066	-704.322891	-0.910523	-1.052866	22220.52675
-559.085037	-503.388458	-576.055295	-899.641352	0.615402	0.473059	22184.6675
-420.988781	-599.521763	-468.477549	-1010.270949	1.378365	0.473059	22221.28971
-312.648073	-690.314329	-239.588728	-1049.945011	0.615402	1.236022	22232.73415
-188.285146	-754.403199	-81.655441	-1139.211651	-0.14756	-0.289903	22215.18601
-30.35186	-770.425416	105.270429	-1091.144999	0.615402	2.761948	22220.52675
81.803662	-777.292081	286.092598	-1080.463521	0.615402	1.998985	22229.6823
245.840651	-725.410615	416.559226	-993.485769	-0.910523	-0.289903	22220.52675
341.210993	-668.18841	632.477681	-878.278395	-0.14756	-2.578792	22216.71194
474.729472	-571.292142	729.373948	-718.056221	-0.14756	-1.052866	22208.31935
543.396118	-459.899582	810.247998	-570.804412	-0.14756	-0.289903	22211.3712
618.166466	-312.647774	875.862794	-368.619287	-0.910523	-1.815829	22196.11194
646.396088	-179.892258	887.307235	-166.434162	0.615402	-0.289903	22202.21564
651.736827	-41.03304	901.803527	94.499094	-0.14756	-1.052866	22216.71194
633.425721	129.870613	881.203533	310.417549	-0.14756	1.236022	22162.54158
598.329435	267.203906	805.670222	478.269351	-0.14756	1.236022	22203.74157
565.522038	409.114975	706.485066	704.869284	1.378365	0.473059	22206.79342
493.040578	531.189013	576.781401	816.261843	0.615402	0.473059	22192.29713
419.796155	618.929728	394.433307	942.150695	-0.14756	-0.289903	22193.06009
316.796185	695.226001	260.151865	1046.67659	0.615402	-1.815829	22240.36378
213.796216	734.137101	147.23338	1145.861746	2.141328	-1.052866	22234.26008
104.692544	763.892648	-17.566571	1152.72841	0.615402	-0.289903	22238.07489
-9.751866	731.848213	-187.707262	1151.965447	0.615402	-1.052866	45.777764
-121.144426	702.855629	-359.373877	1039.809925	-0.14756	0.473059	12.970367
-266.870308	652.500088	-499.759021	935.28403	-0.14756	1.998985	21494.18622
-385.129533	567.811224	-645.484904	758.276675	-0.14756	-0.289903	22206.03046
-484.314688	460.233478	-753.825612	591.950799	0.615402	-1.052866	22211.3712
-582.736881	351.129807	-853.773731	395.106412	-0.910523	-2.578792	22214.42305
-646.062789	205.403924	-926.255191	132.647231	0.615402	-0.289903	22198.40083
-717.018323	61.203967	-881.240389	-32.15272	-0.910523	0.473059	22194.58602
-710.151659	-88.33673	-905.655197	-289.271163	-0.910523	-1.052866	22175.51195
-707.86277	-208.121879	-837.751513	-470.856294	-0.14756	0.473059	22199.16379
-649.877602	-341.640358	-769.84783	-649.389574	0.615402	3.52491	22183.14158
-583.499844	-462.951433	-643.958978	-826.396929	-0.910523	0.473059	22182.37861
-492.707278	-562.899552	-541.721972	-962.967259	-0.14756	1.998985	22201.45268
-365.292501	-661.321745	-337.247958	-1052.233899	1.378365	1.236022	22231.97119
-228.722172	-741.432832	-167.107268	-1123.189434	-0.14756	-0.289903	22215.18601
-100.544432	-775.003193	14.477864	-1117.085732	-0.14756	0.473059	22222.81564
48.996265	-765.84764	222.003728	-1069.782042	0.615402	0.473059	22231.20823
184.040669	-761.269864	336.448139	-1034.685757	-0.14756	-1.815829	22215.94897
309.166558	-700.995807	537.107338	-962.967259	0.615402	0.473059	22242.65267
425.899857	-599.521763	683.596184	-828.685818	-0.14756	1.236022	22244.94156
529.662789	-515.595862	779.729489	-641.759947	-0.14756	1.998985	22224.34156
608.247951	-375.973681	863.65539	-458.64889	0.615402	-0.289903	22231.97119
655.551641	-234.825575	885.018346	-212.211926	-0.14756	0.473059	22229.6823
659.366454	-92.151543	868.996129	4.469491	-0.14756	-0.289903	22190.00824
647.15905	59.678041	907.144266	222.676834	-0.14756	-0.289903	22202.21564
631.899796	209.981701	851.447986	426.387885	-0.910523	1.236022	22213.66009
591.462771	349.603881	755.314681	623.995233	-0.910523	1.236022	22195.34898
552.551671	477.781621	655.366563	809.395179	-0.14756	-0.289903	22190.7712
458.707254	579.255665	489.803649	920.787738	-0.14756	0.473059	22193.82305
364.099875	665.470454	281.514822	1050.491403	-1.673486	2.761948	22206.03046
274.070272	743.292654	202.166697	1113.817311	-1.673486	2.761948	22196.11194
153.52216	754.737095	23.633416	1161.883963	-0.14756	1.236022	22215.18601
37.551824	738.714877	-121.329504	1155.017298	0.615402	-1.052866	1047.547838
-71.551848	732.611175	-356.322027	1077.958062	-0.14756	0.473059	15.259255
-221.092544	679.203784	-434.907188	978.772906	0.615402	-0.289903	12729.2703
-330.196216	620.455653	-595.892326	860.513682	-0.14756	-0.289903	22185.43046
-443.877663	506.774205	-753.06265	683.506327	0.615402	2.761948	22205.2675
-530.855415	403.011273	-856.825582	436.3064	-0.910523	2.761948	22215.94897
-633.092422	274.833533	-862.929284	286.765704	1.378365	2.761948	22242.65267
-674.29241	146.655793	-903.366309	79.239839	0.615402	2.761948	22219.00082
-710.914621	10.848426	-936.173707	-187.034156	0.615402	0.473059	22208.31935
-723.122025	-163.107078	-866.744097	-378.537803	1.378365	1.998985	22227.39341
-672.003522	-276.025563	-815.625594	-591.404406	0.615402	1.236022	22202.97861
-623.936869	-428.61811	-719.492289	-774.515463	-0.14756	0.473059	22127.4453
-544.588745	-527.040303	-559.270115	-949.996893	0.615402	0.473059	22199.92676
-421.751744	-633.092124	-421.936822	-1014.085763	-0.910523	1.998985	22215.94897
-293.574004	-704.810621	-226.618361	-1094.19685	-0.14756	1.998985	22217.4749
-137.929606	-780.343932	-61.055447	-1132.344987	-0.14756	3.52491	22228.91934
-28.825934	-790.262448	139.603752	-1123.952397	-0.910523	2.761948	22206.03046
109.270321	-779.580969	291.433337	-1066.730191	-0.910523	3.52491	22197.63787
230.581396	-726.173578	425.714779	-1037.737607	-0.14756	1.236022	22208.31935
357.996173	-665.136559	596.618432	-862.256178	-1.673486	-1.052866	22215.18601
502.19613	-568.240291	750.736905	-683.722898	-0.910523	-1.815829	22205.2675
579.255367	-435.484775	832.373918	-547.91553	0.615402	0.473059	22226.63045
624.270168	-301.203333	904.855378	-318.263747	-0.14756	1.998985	22231.97119
653.262752	-149.373749	899.514638	-102.345292	-0.14756	2.761948	22202.21564
655.551641	-3.647866	904.855378	120.439827	0.615402	3.52491	22217.4749
651.736827	154.285421	872.04798	332.543468	-0.14756	-0.289903	22196.11194
608.247951	290.855751	778.966526	498.869345	1.378365	-0.289903	22206.03046
576.966479	435.055708	698.092476	745.306309	0.615402	-2.578792	22230.44527
506.010944	548.737156	567.625848	878.061825	0.615402	0.473059	22225.86749
425.136894	641.81861	385.277754	970.380316	0.615402	-0.289903	22210.60823
296.959154	717.351921	263.966679	1126.024714	1.378365	0.473059	22231.97119
181.751781	746.344505	112.137094	1134.417304	0.615402	0.473059	22230.44527
97.062917	750.922281	-25.959161	1170.276553	0.615402	1.998985	21813.86761
-27.300009	737.188952	-210.596144	1117.632124	-0.14756	0.473059	23.651845
-159.292562	694.463038	-381.499797	1048.965478	-0.910523	-0.289903	13.733329
-287.470302	641.81861	-541.721972	906.291446	-0.14756	-1.815829	22041.23051
-403.440638	563.233448	-659.981196	755.224824	0.615402	-1.815829	22206.03046
-507.966533	436.581633	-792.736712	552.276736	-0.910523	-1.815829	22202.21564
-588.840583	321.37426	-870.558911	364.587903	-0.910523	-1.052866	22202.21564
-681.159075	185.566893	-952.958887	58.639845	-0.910523	-1.815829	22149.57122
-706.336845	56.62619	-924.729265	-86.323075	-0.910523	0.473059	22200.68972
-707.099808	-73.077475	-869.032986	-283.930423	-0.14756	1.998985	22213.66009
-681.159075	-221.092246	-853.773731	-509.767394	1.378365	1.998985	22193.82305
-633.855385	-357.662576	-753.06265	-703.559929	1.378365	-0.289903	22202.97861
-589.603546	-482.025502	-652.351568	-869.885805	0.615402	-0.289903	22207.55638
-473.63321	-589.603248	-480.684953	-1008.745023	-0.14756	-0.289903	22199.92676
-344.692508	-685.736553	-313.596113	-1068.256117	-0.14756	-2.578792	22223.5786
-218.040693	-733.803205	-138.114684	-1127.004248	0.615402	-0.289903	22254.09711
-61.633332	-774.24023	61.018591	-1095.722775	-0.14756	-1.815829	22231.20823
49.759227	-785.684671	238.025946	-1123.952397	0.615402	-0.289903	22235.02304
197.011036	-732.27728	373.833313	-1052.996862	0.615402	1.998985	22239.60082
323.66285	-697.180994	571.440662	-929.396899	-0.14756	0.473059	22215.94897
444.210962	-592.655099	717.166544	-756.96732	-0.14756	1.236022	22219.00082
539.581305	-497.284757	788.885042	-606.663661	0.615402	-0.289903	22228.15638
617.403504	-351.558874	893.410937	-419.737791	-0.14756	-1.815829	22217.4749
649.447939	-216.514469	898.751676	-215.263777	-0.14756	-1.815829	22207.55638
654.025715	-75.366363	893.410937	49.484293	0.615402	-1.052866	22196.11194
637.240535	74.174333	905.61834	252.432381	-0.910523	-1.052866	22159.48973
610.536839	225.240955	833.899843	426.387885	-0.910523	1.236022	22177.03787
581.544255	366.389062	753.788756	662.14337	-0.910523	1.998985	22199.92676
547.973895	496.092727	605.011022	790.32111	-0.910523	3.52491	22200.68972
445.736888	605.196398	462.33699	926.89144	-0.910523	1.998985	22186.19343
351.892471	693.700076	323.477772	1097.795093	0.615402	-0.289903	22230.44527
232.107322	722.69266	189.959293	1135.94323	0.615402	-0.289903	22228.15638
125.292538	770.759312	25.922305	1153.491373	-0.14756	-0.289903	22216.71194
32.211084	744.055616	-118.277653	1158.832112	-0.14756	-1.815829	314.340648
-107.411096	708.95933	-324.277592	1090.165466	-0.910523	-0.289903	16.78518
-218.803656	682.255635	-453.218294	961.224763	0.615402	3.52491	19940.79409
-340.114731	613.588988	-639.381202	794.135924	-0.14756	1.236022	22219.76379
-436.248036	489.989025	-772.899681	604.158202	1.378365	1.998985	22235.786
-559.847999	373.255726	-838.514476	439.358251	1.378365	1.236022	22218.23786
-639.959087	247.366875	-928.544079	205.891654	-0.14756	0.473059	22222.05268
-698.707217	103.92988	-886.581129	12.099119	-0.14756	-0.289903	22222.81564
-710.151659	-26.536748	-909.470011	-180.930454	-0.14756	-0.289903	22189.24528
-708.625733	-163.870041	-872.847799	-403.715573	-0.14756	1.236022	22208.31935
-683.447963	-309.595923	-796.551526	-587.589593	0.615402	1.998985	22215.94897
-596.470211	-426.329222	-685.921929	-798.167308	-0.14756	2.761948	22173.22306
-512.54431	-540.01067	-536.381232	-927.108011	0.615402	1.998985	22195.34898
-405.729526	-655.218043	-383.025722	-1029.345017	-0.910523	3.52491	22208.31935
-271.448085	-735.32913	-248.744281	-1110.98203	-0.14756	3.52491	22205.2675
-142.507382	-778.818006	-50.373969	-1142.263502	-0.14756	4.287873	22201.45268
8.55924	-782.63282	184.618554	-1109.456105	-0.14756	1.236022	22215.94897
148.181421	-757.45505	326.529623	-1085.80426	1.378365	0.473059	22218.23786
277.885086	-707.099509	497.433276	-985.093179	0.615402	1.236022	22220.52675
390.803571	-640.721751	681.307296	-823.345078	-0.14756	-0.289903	22228.91934
499.144279	-550.692148	789.648004	-676.09327	1.378365	2.761948	22231.20823
552.551671	-418.699595	856.025762	-545.626642	0.615402	2.761948	22216.71194
617.403504	-283.65519	860.603539	-331.997076	0.615402	3.52491	22196.87491
647.922013	-117.329314	910.959079	-64.197155	0.615402	1.998985	22237.31193
646.396088	28.396569	891.122048	156.299076	-0.910523	0.473059	22217.4749
641.055349	175.648377	814.825775	297.447182	1.378365	-0.289903	22205.2675
605.959063	301.537229	794.225781	578.217469	0.615402	-0.289903	22226.63045
567.047963	444.211261	679.018407	760.565563	0.615402	0.473059	22205.2675
486.936876	548.737156	556.94437	904.765521	-0.910523	1.236022	22205.2675
377.833204	635.714908	405.877748	1018.446968	-0.910523	0.473059	22225.86749
293.907303	713.537107	247.944461	1097.03213	-0.14756	3.52491	22215.18601
173.359191	731.848213	108.32228	1135.180267	0.615402	4.287873	22222.81564
68.070333	751.685244	-72.499888	1124.498789	-0.14756	1.236022	5799.279763
-70.025922	726.507473	-276.210939	1090.165466	-0.14756	0.473059	18.311106
-201.255513	681.492672	-437.959039	997.084012	-1.673486	-2.578792	1314.584796
-301.203632	618.929728	-553.929375	858.224794	-0.910523	-2.578792	22116.76382
-408.781377	537.292715	-743.144134	685.032252	-0.14756	-1.052866	22198.40083
-504.15172	423.611267	-770.610793	533.202668	-0.910523	0.473059	22201.45268
-609.440577	296.959453	-882.003352	310.417549	0.615402	1.998985	22223.5786
-692.603516	157.337272	-939.98852	113.573163	0.615402	1.236022	22209.08231
-712.440547	28.396569	-899.551495	-100.056404	-0.14756	1.998985	22206.03046
-708.625733	-99.018208	-883.529278	-323.604486	0.615402	1.998985	22208.31935
-685.736851	-251.610755	-850.72188	-548.678493	0.615402	1.236022	22193.06009
-612.492428	-365.292203	-759.166352	-769.174724	0.615402	-0.289903	22064.11939
-562.89985	-501.862533	-630.988612	-892.011725	2.141328	0.473059	22218.23786
-452.270253	-591.129173	-486.788655	-1007.219098	0.615402	-0.289903	22237.31193
-339.351768	-704.810621	-275.447976	-1085.80426	0.615402	-0.289903	22225.10453
-186.759221	-755.166162	-125.144317	-1125.478322	0.615402	0.473059	22232.73415
-39.507413	-777.292081	111.374131	-1092.670925	-0.14756	2.761948	22231.20823
98.588843	-784.921708	260.151865	-1076.648707	0.615402	1.236022	22207.55638
204.640663	-751.351348	429.529593	-1019.426502	-0.14756	1.998985	22222.05268
341.973956	-669.714335	607.29991	-889.722837	0.615402	0.473059	22230.44527
441.159111	-591.129173	727.848023	-727.211774	-0.14756	-1.052866	22214.42305
548.736857	-471.344024	821.692439	-570.04145	-0.910523	-1.052866	22220.52675
602.907212	-348.507023	888.83316	-377.011877	-0.910523	-2.578792	22209.84527
652.49979	-200.492252	814.825775	-232.81192	-0.910523	-1.815829	22185.43046
658.603491	-29.588599	888.070197	65.50651	-0.14756	-1.052866	22158.72677
633.425721	116.900247	872.04798	239.462014	-0.910523	-0.289903	22199.16379
609.010914	253.470577	831.610955	502.684158	-0.910523	1.998985	22212.13416
585.359069	391.566832	739.292464	678.928551	1.378365	1.998985	22197.63787
522.796124	515.929758	593.566581	847.543315	-0.14756	0.473059	22214.42305
428.951708	620.455653	466.914767	1004.713639	-0.14756	-1.052866	22222.05268
335.870254	698.277852	309.744443	1100.083981	0.615402	-0.289903	22215.94897
232.107322	743.292654	167.833374	1149.676559	0.615402	-1.815829	22229.6823
110.796246	757.025983	-10.699907	1109.239534	0.615402	-1.052866	22251.80822
0.929612	746.344505	-192.285038	1135.94323	0.615402	0.473059	107.577746
-113.514798	712.774144	-450.166443	984.113645	-0.14756	0.473059	15.259255
-252.374016	679.203784	-510.440499	939.861807	-0.14756	-0.289903	21273.68999
-366.055464	592.988994	-657.692308	765.14334	-0.910523	-0.289903	22197.63787
-480.499875	464.811255	-749.247836	627.810047	0.615402	-1.052866	22214.42305
-567.477627	357.233509	-854.536694	405.024928	-0.910523	-2.578792	22223.5786
-650.640565	229.055769	-883.529278	189.106473	-0.14756	-1.052866	22201.45268
-696.418329	99.352104	-885.818166	3.706528	-0.14756	1.236022	22208.31935
-713.966472	-43.321928	-866.744097	-215.263777	-0.910523	-0.289903	22200.68972
-713.203509	-194.38855	-849.958917	-422.026679	-0.910523	-0.289903	22178.5638
-675.818335	-330.195917	-798.077451	-647.863649	-0.910523	0.473059	22171.69713
-591.129472	-458.373657	-743.907097	-850.048774	-0.14756	1.998985	22171.69713
-500.336906	-572.055105	-559.270115	-1005.693173	-0.14756	1.998985	22190.7712
-385.129533	-665.136559	-355.559064	-1045.367235	0.615402	1.998985	22211.3712
-249.322165	-731.514317	-193.810964	-1088.856111	-0.14756	1.236022	22229.6823
-111.988873	-772.714305	19.05564	-1110.98203	-0.14756	-0.289903	22223.5786
10.848128	-766.610603	202.92966	-1089.619074	0.615402	0.473059	22219.00082
177.174005	-762.795789	374.596275	-1035.448719	0.615402	1.998985	22223.5786
288.566564	-689.551366	530.240674	-970.596887	-0.14756	0.473059	22225.10453
422.848006	-615.543981	675.966557	-797.404345	1.378365	2.761948	22235.02304
527.373901	-515.595862	786.596153	-671.515494	0.615402	2.761948	22246.46748
594.514622	-410.307005	875.099831	-519.685909	-0.14756	1.236022	22244.94156
643.344237	-263.055196	835.425769	-341.915591	-0.14756	1.998985	22188.48232
674.625709	-107.410798	875.862794	-19.945316	0.615402	1.236022	22218.23786
650.210901	29.922495	883.492421	185.29166	-0.14756	-1.052866	22187.71935
634.951647	182.515042	840.003545	383.661971	-0.14756	0.473059	22190.7712
586.884994	319.085372	775.914675	606.447091	-0.14756	-0.289903	22210.60823
557.89241	460.996441	654.6036	794.135924	-0.14756	1.998985	22216.71194
473.203546	581.544553	514.218456	925.365515	0.615402	2.761948	22176.27491
367.151726	663.944529	358.574058	1052.017329	-0.910523	2.761948	22219.76379
272.544347	708.95933	243.366685	1117.632124	-0.14756	2.761948	22209.08231
158.099936	744.055616	38.129708	1115.343236	0.615402	1.236022	22202.21564
57.388855	747.107467	-112.936913	1142.046932	-0.14756	1.236022	1615.192114
-82.233326	732.611175	-333.433144	1049.728441	-0.14756	-0.289903	17.548143
-205.070327	672.337119	-470.766437	984.113645	-0.14756	-1.052866	10081.78961
-326.381402	634.188982	-601.996028	842.202576	-0.14756	0.473059	22165.59343
-417.93693	529.663087	-712.625625	718.602613	-0.14756	0.473059	22217.4749
-537.72208	417.507565	-814.099669	492.765643	0.615402	2.761948	22219.00082
-610.20354	287.040937	-880.477427	261.587933	-0.14756	4.287873	22200.68972
-681.922037	145.892831	-895.736681	91.447243	-0.14756	3.52491	22196.11194
-705.573882	23.05583	-898.788532	-113.789733	0.615402	-0.289903	22233.49712
-710.151659	-127.247829	-885.055203	-374.722989	-0.14756	1.236022	22210.60823
-691.07759	-260.766308	-849.195955	-581.485891	0.615402	-1.052866	22199.16379
-632.329459	-401.151452	-749.247836	-766.885836	-0.910523	-0.289903	22214.42305
-549.929484	-526.277341	-635.566388	-918.715421	-0.14756	1.236022	22199.92676
-437.010999	-617.832869	-458.559033	-1053.759825	0.615402	1.998985	22222.81564
-320.2777	-699.469882	-258.662796	-1057.574639	-0.14756	1.998985	22229.6823
-183.70737	-765.084677	-68.685075	-1107.167217	0.615402	3.52491	22214.42305
-42.559264	-778.055044	136.551902	-1106.404254	-0.14756	3.52491	22222.81564
100.114768	-768.899491	314.322219	-1070.545005	-0.14756	1.998985	22228.15638
238.211023	-730.751354	472.255506	-972.885775	-0.14756	0.473059	22190.7712
354.181359	-668.18841	622.559165	-885.908023	-0.14756	-1.815829	22202.21564
464.047994	-571.292142	683.596184	-729.500662	-0.14756	-0.289903	22209.84527
563.996112	-466.003284	815.588737	-619.634028	-0.910523	-1.815829	22204.50453
618.929429	-329.432954	888.83316	-402.189648	-0.910523	1.236022	22212.89712
651.736827	-177.60337	901.803527	-175.589715	1.378365	2.761948	22209.08231
649.447939	-45.610816	893.410937	57.876883	-0.14756	0.473059	22195.34898
645.633125	123.003949	906.381303	309.654586	-0.14756	1.236022	22206.03046
615.114615	267.203906	820.166514	517.943413	-0.14756	-1.815829	22206.79342
590.699808	410.6409	724.033209	698.765582	0.615402	-2.578792	22190.7712
522.796124	531.189013	582.885103	853.647017	0.615402	-1.052866	22203.74157
424.373931	637.240833	450.892549	1016.15808	0.615402	-0.289903	22247.23045
325.188775	713.537107	308.218517	1114.580273	-0.14756	-1.052866	22244.94156
201.588812	750.922281	132.737088	1136.706193	0.615402	-1.815829	22224.34156
114.61106	755.500057	-44.270267	1132.891379	0.615402	1.236022	22233.49712
-13.56668	728.796362	-221.277622	1120.683975	-0.14756	0.473059	33.57036
-172.262929	712.774144	-406.677567	976.484018	0.615402	0.473059	12.207404
-273.736973	645.633423	-511.966425	936.046993	-0.14756	-1.815829	21994.68978
-385.129533	579.255665	-634.803425	768.958154	0.615402	-1.052866	22216.71194
-493.470241	465.574217	-778.24042	600.343389	-0.910523	-1.052866	22206.03046
-593.41836	331.292776	-859.877433	407.313816	-0.14756	-1.815829	22215.18601
-653.692416	189.381707	-915.573713	191.395362	-1.673486	-1.052866	22195.34898
-707.099808	61.96693	-904.892234	-35.204571	-0.910523	-0.289903	22177.80084
-721.5961	-50.951555	-914.81075	-286.982274	-0.910523	1.236022	22168.64528
-722.359062	-198.966326	-910.232973	-535.708127	-0.14756	1.998985	22197.63787
-648.351677	-348.507023	-772.899681	-661.596978	0.615402	-0.289903	22178.5638
-586.551695	-459.13662	-668.373786	-844.708035	1.378365	1.998985	22194.58602
-478.973949	-567.477328	-531.040493	-982.041328	-0.14756	0.473059	22223.5786
-364.529539	-661.321745	-327.329442	-1057.574639	-0.14756	-1.815829	22221.28971
-231.774022	-734.566168	-200.677628	-1117.848695	0.615402	-1.815829	22217.4749
-108.174059	-770.425416	35.077858	-1109.456105	-0.14756	-1.052866	22224.34156
41.366637	-775.766156	201.403734	-1115.559807	0.615402	-0.289903	22244.17859
187.855483	-767.373565	372.307387	-1020.189465	0.615402	1.998985	22233.49712
309.929521	-683.447664	533.292525	-933.974675	1.378365	2.761948	22241.88971
445.736888	-609.440279	669.862855	-795.115457	0.615402	1.236022	22239.60082
531.188714	-504.151421	769.04801	-631.841431	1.378365	1.236022	22222.05268
590.699808	-382.077383	865.181315	-466.278518	-0.14756	-1.052866	22222.05268
647.15905	-237.114463	893.410937	-257.226728	-0.14756	-1.815829	22206.79342
657.077566	-101.307096	889.596123	0.654677	-0.14756	-2.578792	22205.2675
648.684976	65.781743	907.144266	233.358312	-0.14756	0.473059	22213.66009
612.062765	199.300222	842.292433	406.550853	-0.14756	0.473059	22202.21564
580.01833	332.818701	762.944309	629.335973	-0.910523	0.473059	22176.27491
541.10723	476.255696	651.551749	767.432228	-0.910523	1.236022	22177.80084
443.448	578.492702	489.803649	929.180328	-0.14756	1.998985	22193.06009
359.522099	668.522305	338.737027	1076.432136	-0.910523	1.236022	22198.40083
256.522129	728.796362	144.944492	1058.883994	-0.910523	0.473059	22211.3712
142.840681	757.788946	9.900087	1082.535838	0.615402	-1.052866	22229.6823
44.418488	748.633393	-119.040615	1152.72841	-0.14756	-0.289903	474.562822
-102.83332	720.403772	-325.803517	1077.958062	-0.910523	-0.289903	16.022217
-217.27773	682.255635	-444.825704	992.506235	-0.14756	0.473059	11976.22608
-341.640657	625.796392	-602.758991	832.284061	-0.14756	-0.289903	22170.17121
-430.907297	521.270497	-704.233035	694.187805	1.378365	1.998985	22231.97119
-523.988751	391.566832	-817.914482	434.780475	-0.910523	0.473059	22239.60082
-633.092422	255.759465	-923.966303	235.6472	-0.14756	0.473059	22208.31935
-694.892404	138.263203	-897.262607	68.558361	0.615402	1.236022	22193.06009
-710.151659	0.929911	-930.070005	-169.486013	-0.14756	0.473059	22212.89712
-710.914621	-147.847823	-888.870017	-378.537803	-0.14756	1.998985	22215.94897
-662.847969	-294.336669	-817.15152	-586.063667	0.615402	0.473059	22191.53417
-611.729465	-415.647744	-702.707109	-745.522879	-0.14756	0.473059	22210.60823
-517.885049	-529.329192	-556.218264	-947.708005	-0.910523	2.761948	22216.71194
-426.32952	-646.06249	-424.988673	-1024.004278	-0.14756	3.52491	22214.42305
-291.285116	-723.884689	-238.062802	-1078.174633	-0.14756	3.52491	22217.4749
-157.003674	-785.684671	-23.670273	-1130.056099	-0.910523	2.761948	22209.84527
-31.877785	-779.580969	168.596336	-1090.382036	-0.14756	0.473059	22197.63787
128.344389	-775.003193	225.055579	-1104.878328	-0.910523	1.236022	22206.03046
250.418427	-723.121727	463.862916	-987.382067	0.615402	0.473059	22220.52675
374.018391	-658.269894	550.840668	-885.908023	-0.14756	0.473059	22213.66009
499.144279	-559.847701	719.455433	-716.530295	-0.910523	-0.289903	22221.28971
576.966479	-443.114402	851.447986	-525.026648	-0.14756	2.761948	22231.20823
629.610907	-296.625557	900.277601	-339.626703	-0.910523	2.761948	22212.13416
660.129417	-146.321898	914.01093	-89.374926	-0.910523	1.236022	22207.55638
657.840529	0.166948	920.877595	154.010188	-0.14756	0.473059	22129.73418
657.840529	155.811346	871.285017	333.306431	1.378365	1.236022	22219.00082
618.929429	309.166856	775.914675	540.069332	-0.14756	-1.815829	22206.79342
570.862777	426.663118	649.262861	750.647048	-0.910523	-1.052866	22196.11194
499.907242	560.181597	556.181407	879.58775	0.615402	1.236022	22211.3712
407.588751	659.366753	409.692561	1045.913627	-0.14756	-0.289903	22219.76379
304.588782	724.981548	254.048163	1097.795093	-0.14756	1.998985	22225.10453
193.196222	741.003765	135.788939	1165.698777	0.615402	3.52491	22227.39341
86.381439	752.448206	-33.588789	1183.24692	-0.14756	2.761948	22216.71194
-29.588897	720.403772	-239.588728	1155.780261	-1.673486	-0.289903	23.651845
-144.79627	695.988964	-386.077573	1060.409919	-0.14756	-1.815829	14.496292
-293.574004	634.188982	-533.329381	914.684036	-0.14756	-2.578792	22001.55644
-411.833228	562.470485	-682.870078	761.328526	-0.910523	-1.052866	22188.48232
-543.825782	441.15941	-788.921898	501.921196	-1.673486	-1.052866	22202.21564
-609.440577	309.929819	-891.158905	329.491617	-0.14756	-1.052866	22184.6675
-667.425745	171.833564	-960.588514	108.232423	0.615402	0.473059	22203.74157
-721.5961	55.100265	-941.514446	-90.137888	-0.14756	1.236022	22200.68972
-707.86277	-105.12191	-903.366309	-326.656337	-0.14756	1.236022	22186.19343
-697.181292	-232.536687	-827.070035	-505.95258	-0.14756	-1.052866	22206.79342
-633.092422	-366.055166	-754.588575	-680.671047	-0.910523	0.473059	22196.87491
-571.29244	-486.603278	-627.173798	-866.833954	0.615402	0.473059	22181.61565
-457.610993	-589.603248	-471.5294	-967.545036	1.378365	-1.052866	22239.60082
-334.773992	-684.97359	-312.83315	-1073.596856	-0.14756	-1.815829	22247.99341
-216.514768	-745.247646	-119.803578	-1123.952397	-0.14756	0.473059	22239.60082
-58.581481	-775.766156	66.35933	-1101.826477	-0.14756	-0.289903	22225.86749
67.30737	-781.869857	247.944461	-1119.37462	1.378365	3.52491	22235.02304
204.640663	-752.114311	425.714779	-1012.559837	-0.14756	0.473059	22227.39341
319.848036	-697.943956	540.159189	-908.033942	0.615402	-0.289903	22215.18601
439.633186	-607.151391	735.47765	-747.048805	-0.14756	-1.052866	22225.10453
541.870193	-488.129204	834.662806	-576.145152	0.615402	-1.052866	22231.97119
603.670174	-357.662576	873.573905	-438.811859	-0.14756	-1.815829	22210.60823
626.559057	-234.062612	897.22575	-219.841554	-0.910523	-1.815829	22197.63787
651.736827	-67.736736	889.596123	43.380591	-1.673486	-1.052866	22200.68972
649.447939	87.1447	885.018346	237.936089	-0.910523	0.473059	22185.43046
614.351653	219.900216	800.329483	428.676773	-0.910523	1.998985	22167.88232
591.462771	374.781652	730.136911	636.202637	0.615402	1.236022	22201.45268
534.240565	486.174211	557.707332	771.247042	-0.910523	-0.289903	22187.71935
454.129478	589.174181	463.862916	967.328465	1.378365	-0.289903	22219.00082
351.892471	697.514889	253.2852	1048.965478	1.378365	-1.815829	22231.20823
241.262874	729.559324	155.62597	1113.054348	-0.14756	-2.578792	22217.4749
130.633278	750.922281	40.418597	1164.172851	0.615402	-0.289903	22220.52675
11.611091	742.529691	-148.033199	1156.543224	0.615402	0.473059	155.644398
-95.966655	725.744511	-321.988703	1082.535838	0.615402	1.998985	12.970367
-233.299948	671.574156	-478.396064	978.009943	0.615402	1.236022	19686.7275
-360.714725	602.90751	-665.321935	803.291477	-0.14756	0.473059	22215.18601
-472.870247	488.463099	-731.699693	659.091519	0.615402	-1.052866	22227.39341
-574.344291	378.596465	-826.307072	439.358251	0.615402	-0.289903	22216.71194
-636.907236	234.396508	-913.284824	235.6472	-0.14756	-0.289903	22189.24528
-697.181292	109.270619	-903.366309	36.513926	-0.14756	1.236022	22202.21564
-715.492398	-35.692301	-874.373725	-214.500814	0.615402	1.998985	22202.97861
-713.966472	-170.736705	-856.825582	-414.397051	0.615402	2.761948	22215.94897
-667.425745	-311.121849	-783.581159	-599.034034	-0.910523	0.473059	22206.79342
-604.862801	-447.692179	-677.529339	-777.567314	-0.910523	2.761948	22178.5638
-504.914682	-559.084738	-518.070127	-925.582085	-0.14756	3.52491	22197.63787
-400.388787	-649.114341	-382.26276	-1036.974645	-0.14756	2.761948	22210.60823
-288.996228	-723.121727	-212.885032	-1139.974614	-0.14756	1.998985	22201.45268
-140.981457	-775.003193	-51.136932	-1104.878328	-0.910523	1.236022	22213.66009
22.292569	-765.084677	96.877839	-1159.048683	0.615402	0.473059	22227.39341
138.262905	-776.529118	315.085182	-1136.922763	0.615402	1.236022	22214.42305
275.596198	-708.625435	514.218456	-969.070961	-0.910523	1.998985	22221.28971
397.670235	-646.06249	668.336929	-860.730253	-0.910523	1.236022	22227.39341
509.062795	-534.669931	778.966526	-673.041419	-0.14756	2.761948	22219.76379
592.225733	-410.307005	852.210949	-483.063698	0.615402	2.761948	22241.12674
638.76646	-267.632973	907.907229	-315.211896	1.378365	3.52491	22244.17859
663.181268	-128.010792	891.122048	-48.174938	0.615402	0.473059	22212.13416
657.840529	19.241016	919.35167	164.691666	1.378365	1.236022	22201.45268
609.773876	182.515042	856.788725	366.876791	0.615402	1.236022	22212.89712
592.988696	311.455745	779.729489	589.66191	0.615402	1.236022	22211.3712
551.025746	443.448298	650.788786	742.254458	-0.14756	0.473059	22187.71935
483.885025	563.99641	509.64068	887.98034	0.615402	2.761948	22223.5786
389.277645	658.60379	382.988866	1056.595105	0.615402	4.287873	22230.44527
288.566564	725.744511	247.944461	1108.476571	0.615402	4.287873	22215.18601
171.070303	740.240803	102.218578	1154.254336	-0.14756	3.52491	22211.3712
57.388855	735.663026	-54.188783	1171.802479	-1.673486	0.473059	6749.168371
-64.685183	734.900064	-259.425759	1092.454354	-0.14756	-0.289903	18.311106
-185.996258	684.544523	-412.781269	1013.106229	0.615402	-2.578792	598.925748
-314.173998	642.581572	-579.870108	865.854421	-0.14756	-1.052866	22119.81567
-420.225818	527.374199	-716.440438	684.26929	-0.14756	1.998985	22200.68972
-536.959117	438.107559	-797.314488	504.973047	0.615402	0.473059	22215.94897
-597.996136	307.640931	-898.02557	253.195343	0.615402	2.761948	22215.18601
-676.581298	154.285421	-918.625564	119.676864	-0.14756	1.998985	22205.2675
-710.914621	16.189165	-915.573713	-114.552696	0.615402	0.473059	22194.58602
-717.018323	-103.595984	-866.744097	-338.100778	-0.14756	-0.289903	22228.91934
-691.07759	-246.270016	-811.047818	-518.159984	-0.14756	-0.289903	22214.42305
-630.803534	-375.973681	-744.67006	-720.345109	0.615402	-0.289903	22203.74157
-544.588745	-508.729198	-600.470102	-897.352464	1.378365	0.473059	22185.43046
-453.033216	-599.521763	-458.559033	-990.433918	1.378365	-0.289903	22233.49712
-305.781408	-688.025441	-281.551678	-1059.863527	-0.14756	1.236022	22221.28971
-191.336997	-747.536534	-123.618392	-1137.685726	-0.14756	2.761948	22223.5786
-41.033338	-786.447634	80.855622	-1108.693142	-0.910523	2.761948	22228.15638
83.329588	-771.188379	247.181498	-1114.033881	0.615402	1.998985	22218.23786
219.899918	-748.299497	424.188853	-1028.582055	-0.14756	-1.052866	22225.86749
344.262844	-678.106925	585.173991	-919.478383	1.378365	-2.578792	22229.6823
459.470217	-593.418061	716.403582	-705.848817	-0.910523	-3.341754	22191.53417
556.366485	-475.9218	819.403551	-589.878481	0.615402	-1.052866	22206.79342
629.610907	-334.773694	859.840576	-418.974828	-1.673486	-1.052866	22183.14158
647.922013	-199.729289	889.596123	-180.930454	-0.910523	1.998985	22187.71935
650.973864	-38.744152	906.381303	70.084287	-0.14756	1.998985	22158.72677
630.37387	116.137284	890.359086	273.795337	-0.910523	0.473059	22207.55638
629.610907	245.077986	805.670222	446.987879	0.615402	1.236022	22189.24528
564.759075	375.544614	669.862855	656.802631	-0.14756	-1.052866	22207.55638
508.299832	518.218646	611.877687	867.380347	0.615402	-0.289903	22212.89712
422.085043	620.455653	475.307357	968.854391	-0.14756	-1.052866	22216.71194
341.210993	712.011181	310.507406	1087.113615	0.615402	-1.815829	22240.36378
230.581396	737.188952	198.351883	1140.521006	-0.14756	-0.289903	22247.99341
124.529576	762.366722	4.559348	1180.958031	0.615402	-1.815829	22231.97119
-1.359276	718.114883	-187.707262	1152.72841	1.378365	1.236022	36.622211
-134.114792	709.722293	-357.847952	1068.039546	-0.14756	0.473059	14.496292
-260.766606	656.314902	-475.344213	967.328465	-0.14756	0.473059	21153.90484
-369.870278	584.596404	-638.618239	775.061855	-0.14756	-1.052866	22193.82305
-484.314688	471.677919	-750.773761	620.943383	-0.14756	-2.578792	22219.76379
-574.344291	351.129807	-861.403358	398.921226	-0.14756	-1.052866	22215.18601
-672.766484	219.900216	-920.151489	176.89907	-0.14756	0.473059	22180.08972
-716.25536	86.381737	-901.077421	-8.500875	-1.673486	-1.052866	22199.16379
-711.677584	-54.766369	-888.107054	-246.545249	-1.673486	-0.289903	22198.40083
-711.677584	-205.832991	-849.958917	-469.330368	-0.14756	1.236022	22185.43046
-672.003522	-343.929246	-798.077451	-651.678463	-0.14756	1.236022	22145.7564
-587.314658	-449.981067	-654.640457	-850.048774	-0.14756	-0.289903	22191.53417
-487.366539	-569.003254	-529.514568	-951.522818	-0.14756	-1.052866	22210.60823
-371.396203	-673.529149	-379.210909	-1068.256117	-0.14756	-0.289903	22222.81564
-253.899942	-730.751354	-189.233187	-1103.352403	-0.910523	-2.578792	22230.44527
-117.329612	-779.580969	31.263044	-1139.974614	0.615402	-1.052866	22213.66009
29.159234	-769.662454	191.485219	-1107.167217	-0.910523	0.473059	22217.4749
181.751781	-765.084677	336.448139	-1092.670925	1.378365	1.236022	22235.02304
303.825819	-696.418031	569.151773	-948.470967	0.615402	1.998985	22238.83786
435.05541	-632.329161	684.359147	-792.826569	0.615402	2.761948	22232.73415
525.847975	-521.699564	788.885042	-637.182171	0.615402	1.998985	22240.36378
586.122031	-400.388489	862.892427	-483.82666	0.615402	-1.052866	22231.20823
642.581274	-256.188532	882.729458	-291.560051	-0.910523	-1.052866	22208.31935
656.314603	-105.884873	900.277601	-18.419391	0.615402	0.473059	22198.40083
647.15905	44.418787	897.988713	199.787952	-0.14756	0.473059	22211.3712
628.084982	190.907632	865.181315	397.395301	0.615402	0.473059	22202.97861
595.277584	334.344627	788.885042	619.417457	-0.14756	0.473059	22213.66009
541.10723	471.677919	653.840637	762.091489	-0.910523	1.236022	22206.79342
459.470217	578.492702	517.270307	897.898856	-0.14756	4.287873	22194.58602
365.625801	660.129715	348.655542	1047.439552	-0.14756	1.998985	22207.55638
287.803601	730.322287	210.559287	1115.343236	-0.910523	-1.052866	22206.03046
166.492526	746.344505	51.863038	1120.683975	-0.910523	-1.052866	22200.68972
42.892563	747.87043	-131.248019	1100.846944	-0.14756	-0.289903	1860.103153
-75.366661	724.218585	-289.944268	1097.03213	-0.14756	1.236022	18.311106
-200.49255	687.596374	-406.677567	1013.869192	1.378365	1.236022	9137.241737
-330.959178	632.663057	-602.758991	865.091458	-0.14756	1.236022	22165.59343
-428.618409	526.611236	-745.433022	678.165588	-0.14756	1.998985	22219.76379
-522.462825	407.589049	-797.314488	479.032313	0.615402	1.998985	22206.03046
-628.514646	290.092788	-882.003352	279.899039	2.141328	2.761948	22213.66009
-676.581298	161.152085	-942.277408	79.239839	1.378365	2.761948	22240.36378
-695.655367	-11.277493	-939.225557	-133.626764	1.378365	0.473059	22212.13416
-718.544249	-123.433015	-895.736681	-360.98966	1.378365	1.998985	22209.84527
-682.685	-282.129265	-840.040402	-563.937748	0.615402	0.473059	22217.4749
-630.040571	-404.966265	-740.092283	-747.811767	-0.910523	1.236022	22202.21564
-538.485043	-526.277341	-579.107146	-920.241346	0.615402	4.287873	22202.21564
-428.618409	-632.329161	-430.329412	-1024.004278	0.615402	3.52491	22228.15638
-313.411035	-691.840254	-254.847982	-1101.063515	-0.910523	2.761948	22226.63045
-182.181445	-773.477267	-123.618392	-1142.263502	-0.14756	1.236022	22214.42305
-41.033338	-798.655038	128.159311	-1133.10795	-0.910523	0.473059	22206.79342
105.455507	-764.321714	283.80371	-1067.493154	-0.910523	1.236022	22209.84527
236.685098	-748.299497	444.788847	-988.14503	-0.14756	1.236022	22197.63787
367.151726	-645.299528	590.51473	-866.833954	-0.910523	-1.052866	22214.42305
486.173913	-562.136589	733.951725	-708.137705	-0.910523	0.473059	22222.81564
553.314634	-460.662545	827.796141	-569.278487	-0.14756	3.52491	22215.94897
643.344237	-334.773694	870.522054	-372.434101	-0.910523	1.998985	22191.53417
654.025715	-177.60337	919.35167	-120.656398	-0.910523	1.998985	22218.23786
665.470156	-28.825636	892.647974	117.387976	-0.14756	1.236022	22185.43046
638.76646	130.633576	891.122048	289.817555	-0.14756	-0.289903	22186.95639
619.692392	281.700198	805.670222	517.18045	1.378365	-1.815829	22222.81564
570.099814	413.692751	683.596184	702.580395	-0.14756	-0.289903	22217.4749
507.53687	546.448268	551.60363	817.024806	0.615402	1.236022	22213.66009
422.848006	642.581572	449.366624	1018.446968	-0.14756	-0.289903	22238.83786
316.796185	702.855629	241.077796	1085.587689	0.615402	0.473059	22227.39341
192.433259	752.448206	155.62597	1160.358038	-0.14756	1.998985	22222.05268
116.136986	759.314871	-1.544354	1166.461739	0.615402	1.998985	22227.39341
-15.092605	732.611175	-206.018367	1158.832112	-0.14756	0.473059	34.333323
-143.270345	712.011181	-370.055356	1063.46177	-0.14756	-1.052866	12.970367
-273.736973	650.974162	-541.721972	934.521067	-0.14756	-1.815829	21977.9046
-386.655458	573.151963	-657.692308	774.298893	-0.14756	-0.289903	22213.66009
-495.759129	456.418665	-756.114501	587.373022	-0.910523	-0.289903	22190.00824
-583.499844	335.107589	-909.470011	346.276797	-0.910523	-0.289903	22193.82305
-650.640565	190.907632	-925.492228	166.217591	-0.14756	-0.289903	22183.14158
-707.86277	61.203967	-904.129272	-62.67123	-0.14756	0.473059	22192.29713
-704.047957	-61.633034	-874.373725	-268.671169	-0.14756	1.236022	22203.74157
-682.685	-222.618171	-874.373725	-449.493337	0.615402	0.473059	22202.21564
-639.196124	-362.240352	-791.210787	-721.108072	-0.14756	-0.289903	22185.43046
-562.89985	-480.499576	-674.477488	-879.804321	-0.14756	-1.815829	22186.95639
-475.922098	-594.181024	-508.151611	-956.100595	-0.14756	-1.815829	22222.81564
-351.559172	-672.003223	-357.847952	-1070.545005	1.378365	1.236022	22209.84527
-227.959209	-747.536534	-158.714678	-1117.085732	1.378365	0.473059	22244.94156
-80.707401	-768.136528	61.018591	-1088.093148	0.615402	1.236022	22246.46748
39.840712	-777.292081	191.485219	-1148.367204	0.615402	1.236022	22225.86749
189.381408	-728.462466	400.537009	-1017.900576	0.615402	1.236022	22229.6823
308.403595	-678.869888	561.522146	-935.500601	0.615402	1.236022	22237.31193
415.981341	-617.069906	686.648035	-767.648799	-0.14756	-1.052866	22219.00082
529.662789	-508.729198	794.225781	-640.234022	-0.14756	0.473059	22218.23786
593.751659	-372.158868	875.862794	-433.47112	-0.14756	-1.815829	22222.81564
646.396088	-221.092246	908.670191	-233.574883	-0.14756	-1.815829	22212.13416
652.49979	-92.914506	872.810943	5.232454	-0.14756	-1.815829	22082.43049
635.714609	53.574339	907.144266	209.706467	-0.14756	1.998985	22199.16379
624.270168	214.559477	855.2628	443.173065	-0.14756	1.998985	22200.68972
602.907212	350.366844	745.396166	617.891532	-0.910523	2.761948	22187.71935
531.188714	479.307547	556.181407	772.010004	0.615402	1.236022	22188.48232
451.077627	589.174181	505.825866	945.202546	-0.14756	0.473059	22219.76379
357.996173	683.78156	353.233319	1067.276584	-0.14756	0.473059	22214.42305
242.7888	747.107467	225.818542	1119.921012	-0.14756	-1.815829	22225.86749
158.099936	771.522275	35.077858	1136.706193	-0.14756	-1.815829	22229.6823
15.425904	741.766728	-173.973932	1115.343236	-0.910523	-0.289903	223.548082
-90.625916	712.011181	-310.544262	1100.846944	-0.14756	1.236022	15.259255
-223.381432	691.411188	-457.033108	988.691422	1.378365	-0.289903	15984.8323
-330.959178	609.774175	-627.173798	821.602582	0.615402	1.236022	22195.34898
-449.981365	506.774205	-724.070066	685.795215	1.378365	0.473059	22224.34156
-556.033186	390.040906	-870.558911	401.210114	-0.14756	-0.289903	22228.15638
-617.070205	254.996502	-924.729265	257.77312	-0.14756	-0.289903	22209.84527
-691.07759	130.633576	-907.181123	57.11392	-0.910523	1.236022	22211.3712
-722.359062	-10.51453	-923.966303	-180.930454	-0.14756	1.236022	22199.16379
-731.514615	-153.188562	-869.795948	-418.211865	-0.14756	0.473059	22201.45268
-672.003522	-307.307035	-793.499675	-598.271071	0.615402	1.236022	22193.82305
-615.544279	-411.83293	-714.914513	-776.041389	-0.14756	1.998985	22206.79342
-521.699862	-534.669931	-553.166413	-918.715421	-0.14756	1.236022	22221.28971
-424.803595	-649.877304	-421.936822	-1057.574639	-1.673486	3.52491	22196.87491
-283.655489	-719.306913	-247.981318	-1130.056099	-0.910523	4.287873	22211.3712
-155.477749	-780.343932	-37.403602	-1098.011664	-1.673486	1.998985	22209.08231
-2.122239	-790.262448	117.477833	-1157.522757	-0.910523	1.236022	22201.45268
141.314756	-777.292081	314.322219	-1074.359819	-0.910523	1.236022	22221.28971
267.203607	-709.388397	523.374009	-960.678371	-0.910523	0.473059	22231.97119
383.173943	-642.247677	635.529531	-879.041358	0.615402	1.236022	22215.18601
483.122062	-548.40326	749.973942	-686.011786	-0.14756	2.761948	22225.10453
570.862777	-436.247738	852.210949	-534.182201	0.615402	2.761948	22230.44527
634.188684	-288.232967	875.862794	-337.337815	-0.14756	1.998985	22174.74899
671.573858	-144.033009	917.825744	-68.774932	0.615402	1.236022	22227.39341
655.551641	-3.647866	914.773893	96.02502	1.378365	1.998985	22229.6823
641.818311	155.048383	867.470203	369.165679	0.615402	-0.289903	22210.60823
605.959063	306.877968	809.485035	566.773028	-0.14756	-0.289903	22215.18601
563.996112	428.189043	659.181376	747.595197	-0.14756	0.473059	22209.84527
511.351683	564.759373	582.12214	917.735887	-0.910523	0.473059	22211.3712
406.825788	646.396386	424.951816	1048.202515	-0.910523	1.998985	22217.4749
293.144341	715.063032	264.729641	1111.528422	0.615402	5.050836	22227.39341
203.8777	750.159318	113.663019	1151.202485	-0.910523	1.998985	22224.34156
92.485141	753.974132	-54.188783	1128.313603	0.615402	1.236022	22217.4749
-45.611115	722.69266	-260.188722	1130.602491	0.615402	-1.052866	24.414808
-182.944407	684.544523	-415.070157	1021.498819	-0.910523	-1.815829	10.681478
-287.470302	633.42602	-585.210848	817.024806	-0.14756	-1.815829	22077.08976
-400.388787	554.840858	-688.210817	739.96557	-0.14756	-1.052866	22202.21564
-516.359123	437.344596	-780.529308	531.676742	-0.14756	0.473059	22211.3712
-607.914652	319.848335	-888.107054	338.64717	-0.14756	1.236022	22201.45268
-664.373894	177.174303	-908.707048	147.143523	0.615402	1.998985	22199.92676
-705.573882	49.759526	-910.995936	-73.352708	-0.14756	0.473059	22215.18601
-721.5961	-92.151543	-888.870017	-324.367448	0.615402	0.473059	22190.7712
-695.655367	-231.010761	-843.855215	-499.085915	-0.14756	-0.289903	22184.6675
-652.166491	-382.840346	-790.447824	-723.39696	1.378365	-0.289903	22214.42305
-569.003552	-488.129204	-624.88491	-869.122843	0.615402	-0.289903	22216.71194
-443.877663	-587.31436	-447.114592	-971.359849	0.615402	1.236022	22236.54897
-359.1888	-684.210627	-312.83315	-1091.907962	-0.14756	-0.289903	22238.07489
-185.233296	-748.299497	-113.699876	-1100.300552	0.615402	2.761948	22224.34156
-46.374077	-786.447634	79.329696	-1095.722775	-0.14756	1.236022	22219.76379
71.122184	-778.818006	246.418536	-1099.537589	-0.910523	1.236022	22223.5786
206.929551	-742.195795	439.448108	-1012.559837	-0.910523	-1.052866	22215.94897
325.951738	-678.869888	591.277693	-897.352464	-0.14756	-1.052866	22220.52675
444.210962	-585.788434	698.855439	-755.441395	-0.14756	0.473059	22228.15638
554.077597	-503.388458	828.559104	-596.745146	0.615402	-1.815829	22225.86749
612.062765	-358.425538	880.44057	-432.708157	-1.673486	-1.815829	22186.19343
644.107199	-201.255215	860.603539	-203.819336	0.615402	-0.289903	22192.29713
652.49979	-65.447847	846.87021	32.699112	-0.14756	0.473059	22163.30454
650.210901	93.248402	905.61834	289.054592	-0.14756	1.998985	22195.34898
610.536839	239.737247	824.74429	485.898978	-0.14756	1.236022	22212.13416
583.070181	371.729801	730.136911	649.173004	1.378365	0.473059	22198.40083
540.344267	524.322348	588.988805	824.654433	0.615402	-0.289903	22187.71935
451.077627	616.640839	499.722164	995.558086	-0.14756	-2.578792	22225.10453
359.522099	701.329703	327.292586	1103.135832	0.615402	-1.052866	22231.97119
236.685098	737.951914	158.677821	1132.128416	-0.910523	-1.052866	22212.13416
148.181421	747.87043	3.033423	1153.491373	1.378365	1.998985	22245.70452
26.870345	732.611175	-227.381324	1087.113615	1.378365	1.998985	172.429579
-99.018506	739.47784	-376.159058	1031.417335	1.378365	1.236022	13.733329
-247.033277	656.314902	-515.018276	899.424782	0.615402	-0.289903	20798.36421
-338.588806	602.144547	-632.514537	817.024806	-0.14756	-2.578792	22212.89712
-455.322104	483.885323	-743.144134	627.810047	0.615402	-1.815829	22201.45268
-566.714664	361.048322	-855.299656	398.921226	0.615402	-0.289903	22200.68972
-632.329459	226.003918	-872.084837	229.543499	-0.14756	-0.289903	22217.4749
-706.336845	106.218768	-874.373725	10.573193	-0.14756	-0.289903	22210.60823
-713.966472	-26.536748	-881.240389	-204.582299	0.615402	0.473059	22180.85269
-725.410913	-186.758923	-843.092253	-443.389635	-0.14756	1.998985	22193.82305
-685.736851	-343.929246	-843.855215	-701.27104	-1.673486	0.473059	22177.80084
-581.973919	-436.247738	-719.492289	-839.367296	-0.910523	1.236022	22180.85269
-514.833198	-556.79585	-611.914543	-976.700589	0.615402	1.236022	22213.66009
-389.707309	-671.240261	-392.944238	-1089.619074	-0.14756	-1.052866	22217.4749
-263.818457	-716.255062	-203.729479	-1104.878328	-0.14756	-1.052866	22216.71194
-106.648134	-771.951342	14.477864	-1098.774626	-0.14756	1.236022	22225.10453
13.137016	-761.269864	173.937076	-1131.582024	-0.14756	1.236022	22228.15638
153.52216	-759.743938	366.203685	-1020.952427	-0.910523	1.998985	22215.94897
283.225825	-697.180994	505.062903	-951.522818	-0.14756	1.998985	22224.34156
414.455416	-626.225459	658.418414	-811.137675	1.378365	1.998985	22252.57118
515.92946	-517.88475	769.04801	-669.226606	0.615402	0.473059	22235.786
570.862777	-418.699595	792.699855	-557.834046	0.615402	0.473059	22210.60823
642.581274	-276.025563	894.936862	-322.841523	-0.14756	1.236022	22199.16379
663.944231	-112.751537	857.551688	-76.404559	0.615402	0.473059	22162.54158
653.262752	24.581755	909.433154	183.765734	1.378365	1.998985	22212.89712
634.951647	182.515042	854.499837	365.350866	-0.14756	1.236022	22202.97861
593.751659	317.559446	782.78134	603.39524	-0.14756	-0.289903	22206.03046
551.788708	456.418665	667.573966	766.669265	-0.14756	1.236022	22202.21564
484.647987	570.863075	552.366593	926.128477	0.615402	3.52491	22226.63045
386.988757	657.840827	392.907381	1048.202515	-0.910523	2.761948	22219.76379
271.781384	716.588958	238.788908	1117.632124	-0.910523	1.998985	22199.16379
160.388824	742.529691	56.440814	1114.580273	-0.14756	0.473059	22216.71194
56.625892	756.26302	-151.848013	1071.85436	-0.910523	-1.052866	7538.834803
-56.292593	712.774144	-292.233157	1062.698807	-0.14756	0.473059	18.311106
-186.759221	687.596374	-438.722002	1010.054378	-0.910523	0.473059	6109.805597
-308.833259	620.455653	-569.18863	893.32108	0.615402	1.998985	22164.83047
-422.514707	538.055677	-695.840444	725.469278	0.615402	2.761948	22206.79342
-539.248005	434.292745	-813.336706	499.632307	-0.910523	2.761948	22221.28971
-608.677615	285.515011	-881.240389	312.706437	-0.14756	2.761948	22205.2675
-669.714633	167.255787	-906.41816	134.173156	0.615402	1.998985	22180.85269
-703.284994	46.707675	-920.151489	-109.974919	1.378365	2.761948	22224.34156
-713.203509	-108.936723	-892.684831	-373.960026	1.378365	0.473059	22219.00082
-681.159075	-245.507053	-808.758929	-550.967381	1.378365	0.473059	22193.82305
-620.122056	-379.788495	-765.270053	-727.211774	0.615402	-0.289903	22213.66009
-549.929484	-524.751415	-640.144165	-921.767271	-0.910523	1.998985	22228.91934
-441.588775	-617.069906	-462.373847	-976.700589	-0.14756	1.998985	22211.3712
-308.833259	-696.418031	-247.981318	-1087.330185	-0.14756	1.998985	22219.00082
-199.729588	-762.032826	-93.099882	-1114.796844	0.615402	2.761948	22231.20823
-46.374077	-793.314298	112.137094	-1106.404254	0.615402	1.236022	22214.42305
89.43329	-777.292081	279.225933	-1079.700558	-0.14756	0.473059	22219.00082
223.714731	-748.299497	454.707363	-1016.374651	-0.14756	0.473059	22209.08231
352.655434	-675.818037	572.966587	-934.737638	-0.14756	0.473059	22201.45268
445.736888	-578.921769	659.181376	-772.989538	-0.910523	-1.052866	22197.63787
542.633155	-469.818098	820.166514	-573.856263	-0.910523	-0.289903	22218.23786
631.136833	-327.144066	817.114663	-427.367418	-0.14756	0.473059	22206.03046
656.314603	-185.99596	887.307235	-181.693417	0.615402	1.236022	22202.97861
662.418305	-47.136742	910.959079	86.106504	1.378365	2.761948	22209.84527
644.107199	118.426172	914.773893	287.528667	-0.910523	0.473059	22215.94897
608.247951	266.440943	807.95911	501.158233	1.378365	-1.052866	22196.87491
566.285	401.485347	708.773954	669.010035	-0.14756	-2.578792	22181.61565
527.373901	530.42605	623.322128	858.224794	1.378365	0.473059	22240.36378
435.05541	637.240833	463.099953	1006.239565	0.615402	-1.815829	22235.02304
321.373962	724.218585	272.359269	1068.802509	0.615402	-0.289903	22238.07489
229.818433	739.47784	144.181529	1071.091397	1.378365	1.236022	22239.60082
128.344389	758.551908	-31.299901	1163.409888	1.378365	2.761948	22225.86749
-15.092605	734.900064	-212.122069	1114.580273	-0.14756	-0.289903	67.140721
-124.959239	721.929697	-369.292393	1070.328435	-0.14756	0.473059	16.022217
-260.003644	675.38897	-527.22568	956.646987	-0.14756	-1.815829	21607.10471
-368.344352	580.018628	-611.151581	797.187775	-0.14756	-1.052866	22203.74157
-491.944316	447.263112	-780.529308	634.676712	-0.14756	-0.289903	22223.5786
-582.736881	348.077956	-890.395942	399.684189	-0.14756	-1.815829	22189.24528
-646.825751	209.981701	-900.314458	185.29166	-0.14756	0.473059	22188.48232
-706.336845	87.907663	-941.514446	-39.019385	-0.14756	-1.052866	22193.82305
-722.359062	-63.921922	-949.144073	-262.567467	-0.14756	1.236022	22163.30454
-704.810919	-202.018177	-857.588545	-500.611841	-0.14756	0.473059	22197.63787
-639.959087	-334.773694	-807.995967	-655.493276	-1.673486	-0.289903	22205.2675
-597.996136	-450.74403	-682.107115	-859.204327	0.615402	0.473059	22197.63787
-488.892465	-564.425477	-540.196046	-946.945042	-0.14756	0.473059	22219.76379
-388.944346	-673.529149	-347.166474	-1078.174633	-0.14756	-0.289903	22228.91934
-237.877724	-733.040242	-212.122069	-1098.774626	0.615402	-0.289903	22228.15638
-115.803686	-778.055044	38.129708	-1109.456105	-0.14756	-0.289903	22209.08231
40.603675	-783.395783	209.796324	-1107.167217	-0.14756	0.473059	22244.17859
172.596228	-766.610603	383.751828	-1024.004278	-0.14756	1.998985	22247.23045
304.588782	-684.210627	514.218456	-926.345048	-0.910523	0.473059	22229.6823
428.951708	-620.121757	668.336929	-805.796935	-0.14756	-1.815829	22232.73415
528.899826	-511.781049	808.722073	-626.500692	-0.14756	-0.289903	22233.49712
599.092398	-402.677377	837.714657	-530.367387	0.615402	-1.052866	22186.19343
628.847945	-257.714457	899.514638	-277.063759	-0.14756	-1.815829	22204.50453
653.262752	-106.647835	902.566489	14.388007	-0.14756	0.473059	22215.18601
651.736827	47.470638	882.729458	218.099057	-0.910523	-1.815829	22189.24528
626.559057	206.166887	866.707241	405.024928	-0.910523	-0.289903	22183.90454
597.566473	322.900186	770.573936	609.498941	-0.910523	1.998985	22192.29713
552.551671	464.048292	617.981389	762.091489	-0.910523	1.998985	22168.64528
472.440584	593.751957	505.062903	927.654403	-0.14756	-0.289903	22199.16379
365.625801	672.337119	305.166666	1039.809925	-0.14756	1.236022	22218.23786
262.625831	721.929697	193.011144	1064.224733	0.615402	-0.289903	22215.18601
160.388824	748.633393	85.433398	1174.091367	-0.14756	-0.289903	22219.76379
30.685159	746.344505	-185.418373	1121.446938	-0.14756	0.473059	2087.466048
-81.470363	718.877846	-279.26279	1128.313603	-0.14756	2.761948	18.311106
-206.596252	676.914896	-412.018306	1005.476602	1.378365	2.761948	14074.37361
-310.359184	618.929728	-583.684922	849.069241	-0.14756	-0.289903	22181.61565
-431.67026	518.981609	-714.15155	730.810017	0.615402	1.998985	22239.60082
-520.9369	404.537198	-851.484843	459.195282	0.615402	0.473059	22225.86749
-613.255391	275.596496	-880.477427	262.350896	0.615402	0.473059	22205.2675
-681.922037	148.944682	-903.366309	92.973169	0.615402	1.236022	22209.08231
-720.833137	-3.647866	-919.388526	-143.54528	0.615402	1.236022	22193.06009
-720.070174	-133.351531	-850.72188	-377.011877	-0.14756	-0.289903	22210.60823
-687.262776	-289.758892	-850.72188	-584.537742	0.615402	0.473059	22199.92676
-618.59613	-396.573675	-721.781177	-773.752501	-0.910523	1.236022	22197.63787
-521.699862	-516.358825	-573.003444	-887.433948	-0.14756	1.998985	22220.52675
-414.885079	-636.906937	-459.321996	-1024.004278	-0.14756	4.287873	22230.44527
-301.966594	-701.75877	-264.003535	-1088.856111	-0.910523	2.761948	22205.2675
-169.974041	-785.684671	-50.373969	-1117.085732	-0.14756	1.998985	22200.68972
-29.588897	-784.921708	91.5371	-1171.256086	-0.910523	1.236022	22211.3712
106.981433	-760.506901	301.351853	-1067.493154	0.615402	-0.289903	22196.87491
251.944353	-723.121727	466.151804	-975.174663	-0.910523	-1.052866	22206.03046
374.781353	-667.425447	596.618432	-930.159862	0.615402	0.473059	22226.63045
488.462801	-550.692148	750.736905	-687.537711	0.615402	2.761948	22226.63045
570.099814	-440.825514	811.010961	-546.389605	-0.14756	3.52491	22213.66009
635.714609	-314.936662	898.751676	-347.256331	-0.14756	1.998985	22222.05268
652.49979	-149.373749	933.847962	-84.034186	0.615402	1.236022	22205.2675
661.655342	-8.225642	890.359086	137.225007	1.378365	1.998985	22212.89712
639.529423	142.84098	890.359086	318.047176	0.615402	-1.052866	22221.28971
596.040547	276.359459	810.247998	544.647109	0.615402	1.236022	22228.91934
590.699808	418.270528	666.811004	672.824849	-0.14756	-0.289903	22177.03787
512.877609	551.026044	595.092506	871.19516	2.141328	1.998985	22237.31193
400.722086	627.322318	413.507375	1018.446968	-0.14756	3.52491	22234.26008
310.692483	699.040815	236.50002	1046.67659	0.615402	4.287873	22213.66009
199.299924	743.292654	148.759305	1158.832112	-0.910523	0.473059	22221.28971
88.670327	749.396356	-26.722124	1164.935814	-0.910523	-0.289903	22229.6823
-43.322226	744.055616	-210.596144	1156.543224	-0.14756	-0.289903	25.940733
-146.322196	698.277852	-373.107207	1067.276584	-0.910523	-2.578792	14.496292
-290.522153	647.159349	-514.255313	939.861807	-0.910523	-0.289903	21941.28239
-384.36657	557.129746	-711.099699	755.224824	-1.673486	-0.289903	22177.80084
-506.440608	453.366814	-807.995967	534.728593	-0.14756	-1.052866	22180.85269
-595.707248	329.76685	-910.232973	305.076809	-0.910523	0.473059	22192.29713
-656.744267	196.248371	-900.314458	170.032405	-0.14756	2.761948	22196.87491
-720.070174	53.574339	-914.047787	-45.886049	-0.910523	1.236022	22194.58602
-715.492398	-78.418214	-894.973719	-271.72302	0.615402	1.236022	22216.71194
-695.655367	-225.670022	-842.32929	-473.145182	-0.14756	-0.289903	22207.55638
-651.403528	-354.610725	-778.24042	-672.278456	1.378365	-0.289903	22193.06009
-574.344291	-478.973651	-624.121947	-831.737669	-0.14756	-1.815829	22217.4749
-478.210986	-577.395844	-489.840505	-960.678371	2.141328	-1.052866	22248.75637
-338.588806	-674.292112	-344.114623	-1096.485738	0.615402	0.473059	22238.07489
-224.144395	-736.855056	-175.499858	-1123.952397	1.378365	0.473059	22239.60082
-76.129624	-771.188379	53.388963	-1143.789428	0.615402	1.998985	22235.02304
61.966631	-776.529118	205.981511	-1110.219067	0.615402	1.998985	22225.10453
190.144371	-756.692087	399.774046	-1034.685757	-0.910523	-0.289903	22224.34156
301.536931	-681.158776	501.24809	-978.226514	-0.14756	-1.815829	22227.39341
429.71467	-604.862502	710.29988	-759.256209	-0.14756	-1.052866	22212.89712
530.425752	-494.232906	833.13688	-595.21922	-0.14756	-1.052866	22224.34156
583.070181	-382.077383	853.736874	-447.204449	-0.910523	-3.341754	22206.03046
636.477572	-240.166314	918.588707	-237.389696	-0.910523	-1.815829	22185.43046
647.922013	-83.758953	911.722042	14.388007	-0.910523	1.236022	22190.7712
646.396088	50.522489	901.040564	205.128691	-0.14756	1.236022	22198.40083
631.899796	223.71503	815.588737	434.780475	-0.14756	1.236022	22170.93417
582.307218	365.626099	711.825805	588.898948	-0.14756	0.473059	22184.6675
536.529454	506.011242	611.114724	795.661849	0.615402	-2.578792	22217.4749
463.285031	592.988994	492.8555	945.965508	-0.910523	-1.815829	22215.18601
369.440614	682.255635	317.37407	1029.89141	-0.14756	-3.341754	22220.52675
251.18139	737.951914	215.137063	1126.787677	0.615402	0.473059	22228.91934
155.811048	750.922281	33.551932	1171.039516	-0.14756	-1.052866	22219.00082
29.922196	747.87043	-117.51469	1124.498789	0.615402	1.236022	600.451674
-85.285177	722.69266	-284.603529	1110.76546	0.615402	0.473059	16.022217
-207.359215	683.78156	-436.433114	968.091428	-0.14756	-0.289903	18594.92782
-334.773992	617.403802	-643.196016	813.972955	0.615402	0.473059	22199.92676
-435.485073	514.403833	-711.099699	675.8767	0.615402	-1.815829	22229.6823
-536.959117	383.937205	-846.907066	398.158263	-0.14756	-0.289903	22215.18601
-624.699832	238.211322	-894.973719	246.328679	-0.14756	1.236022	22179.32676
-693.366478	106.218768	-900.314458	51.773181	-0.14756	-0.289903	22205.2675
-715.492398	-8.988605	-898.02557	-165.671199	-0.14756	-1.052866	22215.94897
-706.336845	-164.633003	-831.647812	-391.508169	-0.14756	1.998985	22193.82305
-659.796118	-303.492221	-800.366339	-599.034034	0.615402	1.236022	22180.85269
-601.047987	-422.514408	-670.662674	-755.441395	-0.910523	1.998985	22191.53417
-525.514676	-549.929185	-550.114562	-917.952458	-0.910523	1.998985	22193.06009
-430.144334	-637.6699	-453.218294	-1062.152415	-0.910523	1.236022	22204.50453
-287.470302	-717.018025	-258.662796	-1107.167217	-0.14756	-0.289903	22218.23786
-142.507382	-779.580969	-39.692491	-1110.98203	0.615402	1.998985	22202.97861
-11.277792	-781.869857	153.337082	-1191.093118	-0.14756	1.998985	22219.76379
135.211054	-765.84764	296.011114	-1059.100564	-0.14756	1.998985	22231.20823
273.307309	-708.625435	452.418475	-988.907992	1.378365	2.761948	22221.28971
392.329496	-643.010639	653.840637	-834.789519	1.378365	1.998985	22220.52675
506.010944	-547.640297	773.625787	-664.648829	0.615402	2.761948	22228.91934
583.070181	-426.329222	849.922061	-527.315536	1.378365	2.761948	22232.73415
651.736827	-267.632973	911.722042	-286.219312	0.615402	1.998985	22233.49712
670.047933	-121.90709	906.381303	-44.360124	-0.14756	-0.289903	22187.71935
645.633125	19.241016	881.203533	143.328709	0.615402	-0.289903	22211.3712
660.129417	166.492825	856.788725	353.906425	-0.14756	0.473059	22206.03046
608.247951	300.011303	790.410967	533.965631	-0.14756	-0.289903	22209.08231
557.89241	419.03349	655.366563	697.239656	-0.14756	0.473059	22196.11194
509.062795	557.129746	564.573997	891.032191	0.615402	4.287873	22214.42305
404.5369	646.396386	414.270338	1045.150664	0.615402	4.287873	22225.10453
303.062856	724.981548	267.01853	1125.261752	-0.14756	2.761948	22229.6823
184.803632	750.159318	111.374131	1170.276553	-0.910523	-0.289903	22202.97861
78.751811	733.374138	-66.396186	1148.150634	-0.910523	-0.289903	12034.97421
-49.425928	729.559324	-244.929467	1124.498789	-0.14756	-2.578792	22.888882
-167.685153	686.833411	-400.573865	1031.417335	-0.910523	0.473059	11.444441
-289.75919	640.292684	-547.825673	888.743303	-0.14756	1.236022	21989.34904
-409.54434	554.077895	-698.892295	715.550762	0.615402	0.473059	22215.18601
-509.492459	443.448298	-822.492259	517.943413	0.615402	2.761948	22182.37861
-630.803534	291.618713	-921.677415	282.187927	-0.14756	1.998985	22200.68972
-672.766484	182.515042	-923.966303	142.565747	0.615402	0.473059	22206.03046
-715.492398	32.974346	-914.047787	-82.508261	-0.14756	-0.289903	22212.89712
-708.625733	-95.966357	-891.158905	-318.263747	-0.910523	-1.052866	22196.87491
-675.055373	-241.69224	-825.54411	-516.634058	-0.14756	-0.289903	22219.00082
-638.433161	-356.899613	-746.958948	-719.582146	-0.14756	0.473059	22207.55638
-547.640596	-496.521794	-621.070096	-858.441364	-0.14756	-0.289903	22229.6823
-461.425806	-578.921769	-477.633102	-1001.115396	-0.14756	1.236022	22237.31193
-351.559172	-676.581	-301.388709	-1091.144999	-0.14756	1.998985	22228.91934
-211.174029	-762.795789	-154.899864	-1123.189434	0.615402	1.236022	22215.18601
-50.188891	-769.662454	77.803771	-1149.89313	-0.14756	1.236022	22225.10453
72.64811	-780.343932	253.2852	-1066.730191	-0.14756	-0.289903	22228.91934
211.507328	-736.855056	381.46294	-1019.426502	0.615402	0.473059	22217.4749
339.685067	-668.18841	593.566581	-920.241346	-0.14756	-0.289903	22225.10453
443.448	-594.181024	729.373948	-736.367326	-0.910523	-1.052866	22210.60823
550.262783	-485.077353	790.410967	-594.456257	-0.910523	-1.052866	22193.82305
603.670174	-341.640358	832.373918	-441.86371	-0.910523	-0.289903	22170.17121
650.973864	-201.255215	922.403521	-189.323044	0.615402	1.236022	22202.21564
641.818311	-67.736736	887.307235	20.491709	-0.14756	1.236022	22190.00824
654.025715	98.589141	833.899843	258.536083	1.378365	0.473059	22193.82305
616.640541	235.922434	840.766508	450.802692	-0.14756	-0.289903	22215.94897
580.01833	386.989055	706.485066	662.14337	0.615402	-0.289903	22202.97861
518.981311	525.085311	595.092506	806.343328	-0.14756	-1.052866	22219.76379
444.973925	618.929728	488.277723	987.928459	-1.673486	-3.341754	22224.34156
350.366546	700.56674	325.003698	1070.328435	-0.14756	-1.052866	22242.65267
225.240657	741.003765	179.277815	1145.861746	0.615402	1.236022	22241.12674
141.314756	754.737095	-12.225832	1145.098783	0.615402	1.236022	22238.83786
9.322202	742.529691	-156.425789	1167.224702	0.615402	1.236022	192.26661
-120.381463	709.722293	-334.196107	1090.165466	-0.910523	-1.052866	14.496292
-258.477718	670.048231	-496.70717	972.669204	-0.14756	-1.052866	20662.55684
-370.633241	593.751957	-617.255283	800.239626	-0.14756	-3.341754	22201.45268
-461.425806	481.596435	-737.040432	650.698929	-0.14756	-0.289903	22209.08231
-574.344291	353.418695	-857.588545	379.084195	-0.14756	-0.289903	22211.3712
-641.485012	216.085402	-936.173707	198.262026	-0.14756	-1.815829	22194.58602
-719.307211	90.196551	-914.047787	-13.078652	-0.14756	-0.289903	22189.24528
-719.307211	-41.796003	-869.795948	-209.160075	0.615402	1.236022	22190.00824
-717.781286	-187.521885	-854.536694	-457.122965	-1.673486	-0.289903	22197.63787
-669.714633	-346.981097	-800.366339	-652.441425	-0.910523	-1.052866	22169.40825
-590.366509	-443.877365	-674.477488	-812.6636	-0.14756	1.236022	22206.79342
-511.018384	-561.373626	-529.514568	-943.130228	0.615402	-0.289903	22232.73415
-385.129533	-658.269894	-407.44053	-1089.619074	-0.14756	-1.815829	22212.89712
-244.744389	-725.410615	-241.114653	-1118.611658	-0.14756	-0.289903	22224.34156
-123.433314	-774.24023	25.159342	-1105.641291	0.615402	-0.289903	22228.91934
39.077749	-797.129112	200.640771	-1122.426471	-0.14756	0.473059	22213.66009
157.336973	-745.247646	373.07035	-1052.233899	-0.910523	1.236022	22225.10453
276.35916	-693.36618	525.662897	-943.130228	1.378365	2.761948	22252.57118
409.114677	-617.069906	653.840637	-827.922855	0.615402	0.473059	22228.91934
543.396118	-502.625496	756.077644	-669.226606	-0.14756	-1.052866	22230.44527
582.307218	-395.810713	827.796141	-515.108133	0.615402	-1.052866	22221.28971
641.818311	-264.581122	904.855378	-269.434131	1.378365	0.473059	22215.18601
648.684976	-108.936723	864.418353	-33.678646	-0.910523	-0.289903	22182.37861
641.055349	26.107681	907.144266	186.817585	-0.910523	-0.289903	22209.84527
627.322019	178.700228	850.685023	381.373083	0.615402	1.236022	22217.4749
592.225733	322.900186	779.729489	591.187836	0.615402	1.998985	22207.55638
548.736857	457.94459	665.285078	754.461862	0.615402	4.287873	22202.97861
473.203546	564.759373	530.240674	921.550701	-0.910523	2.761948	22208.31935
371.729502	663.181566	368.492574	1025.313633	-0.14756	2.761948	22198.40083
251.18139	711.248219	236.50002	1106.187683	-0.910523	-1.052866	22205.2675
168.781414	749.396356	68.648218	1140.521006	-0.910523	-1.815829	22218.23786
48.996265	742.529691	-99.203584	1103.898795	-0.14756	0.473059	3266.243477
-59.344444	712.774144	-270.107237	1099.321019	-0.14756	2.761948	18.311106
-193.625886	695.226001	-486.788655	997.846975	-0.14756	2.761948	5102.694784
-323.329551	628.08528	-601.233065	772.010004	-0.910523	1.236022	22142.70455
-417.93693	534.240864	-693.551556	723.180389	-0.910523	0.473059	22208.31935
-536.196154	413.692751	-840.040402	466.061947	0.615402	1.998985	22186.95639
-616.307242	287.8039	-865.218172	292.869406	1.378365	1.236022	22219.76379
-678.870186	158.863197	-904.129272	105.943535	0.615402	0.473059	22227.39341
-726.936839	2.455836	-917.862601	-136.678615	-0.14756	1.236022	22216.71194
-734.566466	-124.195978	-862.929284	-351.834107	1.378365	0.473059	22194.58602
-693.366478	-251.610755	-836.225588	-560.885897	0.615402	1.236022	22195.34898
-627.751683	-393.521824	-740.092283	-719.582146	-0.14756	1.236022	22205.2675
-550.692446	-527.040303	-582.158997	-883.619135	0.615402	3.52491	22219.76379
-452.270253	-615.543981	-453.218294	-976.700589	-0.14756	3.52491	22217.4749
-305.781408	-699.469882	-278.499827	-1066.730191	0.615402	2.761948	22228.15638
-179.129594	-770.425416	-61.055447	-1122.426471	-0.910523	1.236022	22210.60823
-40.270376	-801.706889	96.114876	-1139.974614	-1.673486	1.236022	22198.40083
94.011066	-775.766156	279.988896	-1076.648707	-0.14756	1.236022	22206.79342
228.292508	-739.143944	477.596245	-1015.611688	-0.14756	0.473059	22215.94897
343.499881	-664.373596	611.877687	-896.589501	-0.910523	1.236022	22206.79342
463.285031	-566.714366	764.470234	-696.693264	-0.910523	2.761948	22215.18601
565.522038	-464.477359	794.225781	-602.085885	0.615402	2.761948	22221.28971
625.033131	-312.647774	869.759092	-370.145213	-0.14756	2.761948	22185.43046
657.840529	-169.21078	907.907229	-122.182323	-0.14756	1.998985	22191.53417
647.922013	-17.381195	900.277601	95.262057	0.615402	-0.289903	22209.84527
645.633125	131.396539	888.070197	302.024959	0.615402	-1.815829	22190.7712
613.58869	271.018719	816.3517	511.076748	-0.14756	-1.052866	22209.08231
588.41092	409.114975	701.90729	689.610029	0.615402	-0.289903	22228.15638
506.773907	547.974193	601.959171	859.750719	0.615402	-0.289903	22225.10453
428.951708	635.714908	457.759214	1021.498819	-0.14756	1.998985	22232.73415
309.166558	718.877846	283.040747	1085.587689	0.615402	2.761948	22241.12674
203.114738	727.270436	161.729672	1128.313603	-0.910523	1.236022	22219.00082
116.899948	748.633393	-57.240634	1106.187683	-0.14756	0.473059	22215.94897
-8.988903	736.425989	-177.025783	1150.439522	0.615402	-1.815829	42.725913
-137.929606	693.700076	-344.114623	1075.669174	-0.14756	-1.815829	14.496292
-261.529569	650.974162	-532.566419	897.135893	-0.14756	-2.578792	21556.74917
-380.551756	572.389001	-648.536755	784.217408	-0.14756	-1.052866	22209.84527
-497.285055	450.314963	-802.655228	567.535991	-1.673486	-2.578792	22189.24528
-595.707248	345.026105	-905.655197	334.832356	-0.910523	-0.289903	22188.48232
-667.425745	210.744663	-914.81075	189.869436	-0.910523	0.473059	22178.5638
-703.284994	61.96693	-926.255191	-39.019385	-0.910523	2.761948	22202.21564
-706.336845	-63.158959	-927.018154	-257.98969	0.615402	0.473059	22192.29713
-727.699801	-190.573736	-811.81078	-456.360002	0.615402	0.473059	22188.48232
-649.877602	-347.74406	-811.81078	-743.996954	1.378365	-1.052866	22204.50453
-572.818366	-456.847732	-640.907127	-813.426563	0.615402	-1.815829	22215.18601
-489.655428	-586.551397	-519.596052	-968.307998	0.615402	0.473059	22224.34156
-367.58139	-663.610633	-382.26276	-1090.382036	-0.14756	0.473059	22228.15638
-230.248097	-728.462466	-172.448007	-1096.485738	0.615402	2.761948	22234.26008
-87.574065	-771.951342	8.374162	-1117.848695	1.378365	2.761948	22244.17859
45.181451	-782.63282	223.529654	-1084.278334	1.378365	2.761948	22248.75637
192.433259	-749.06246	394.433307	-1002.641322	1.378365	0.473059	22224.34156
309.929521	-707.099509	538.633264	-914.900607	-0.14756	-1.052866	22225.86749
431.240596	-626.225459	677.492482	-800.456196	-0.14756	-0.289903	22228.15638
523.559087	-506.440309	796.514669	-629.552543	-0.14756	-2.578792	22215.18601
605.1961	-381.314421	881.966495	-464.752592	-0.910523	-3.341754	22209.08231
657.840529	-246.270016	922.403521	-229.760069	-0.910523	-1.052866	22210.60823
652.49979	-102.833022	900.277601	-23.76013	-0.14756	0.473059	22190.7712
640.292386	53.574339	907.907229	205.891654	-1.673486	0.473059	22186.95639
625.796094	208.455775	858.314651	428.676773	-0.14756	3.52491	22195.34898
585.359069	341.211291	737.003575	614.839681	-0.14756	1.236022	22189.24528
543.396118	468.626068	645.448047	821.602582	-0.14756	-0.289903	22202.21564
465.573919	597.566771	529.477711	966.565502	-0.14756	-2.578792	22188.48232
366.388763	684.544523	344.077766	1065.750658	-0.14756	-0.289903	22231.20823
255.759166	724.218585	212.848175	1126.787677	-0.910523	-1.815829	22215.18601
162.677713	743.292654	44.996373	1087.876578	-0.910523	0.473059	22225.10453
42.892563	743.292654	-122.092466	1138.232118	-0.14756	0.473059	927.762688
-86.811102	722.69266	-307.492411	1075.669174	-0.14756	-0.289903	15.259255
-198.966625	686.070448	-455.507182	978.772906	1.378365	1.236022	13387.70714
-324.855476	614.351951	-581.396034	855.935906	0.615402	1.236022	22207.55638
-430.907297	520.507534	-721.781177	684.26929	0.615402	-0.289903	22214.42305
-535.433192	390.040906	-821.729296	442.410102	-0.14756	-0.289903	22196.11194
-630.803534	265.67798	-873.610762	260.824971	-0.14756	-1.815829	22222.81564
-708.625733	128.344688	-899.551495	60.928734	-0.910523	-0.289903	22199.92676
-718.544249	-12.040456	-939.225557	-161.093423	-0.910523	0.473059	22186.95639
-722.359062	-141.744121	-852.247805	-367.856324	-0.14756	1.236022	22210.60823
-679.633149	-299.677408	-814.862631	-561.64886	-0.14756	2.761948	22193.82305
-617.070205	-431.669961	-727.884879	-759.256209	0.615402	3.52491	22212.89712
-527.040602	-523.22549	-566.136779	-888.196911	-0.14756	1.998985	22228.15638
-433.196185	-640.721751	-432.6183	-1022.478353	-0.910523	1.998985	22204.50453
-298.151781	-708.625435	-237.29984	-1094.959813	-0.910523	1.998985	22202.21564
-150.899972	-767.373565	-60.292485	-1129.293136	-0.910523	1.998985	22206.79342
-14.329642	-778.055044	136.551902	-1155.233869	-0.910523	1.236022	22213.66009
130.633278	-777.292081	334.15925	-1041.552421	0.615402	0.473059	22214.42305
274.070272	-728.462466	489.040686	-985.093179	1.378365	1.236022	22228.91934
366.388763	-649.114341	623.322128	-907.270979	-0.910523	1.998985	22230.44527
509.825758	-540.01067	759.892458	-674.567345	-0.14756	2.761948	22215.94897
585.359069	-453.032918	794.225781	-554.019232	-0.14756	2.761948	22200.68972
629.610907	-315.699625	871.285017	-356.411883	0.615402	1.998985	22186.95639
670.810895	-149.373749	888.070197	-111.500845	0.615402	-0.289903	22208.31935
672.336821	0.166948	918.588707	132.647231	1.378365	1.236022	22231.20823
643.344237	151.23357	885.781309	350.854574	1.378365	0.473059	22222.81564
612.825727	280.174272	801.092445	536.254519	0.615402	-0.289903	22199.16379
570.862777	423.611267	684.359147	710.972986	0.615402	0.473059	22202.21564
501.433168	554.077895	585.936954	897.898856	-0.14756	3.52491	22227.39341
407.588751	643.344535	411.218487	1020.735857	-0.910523	4.287873	22214.42305
313.744334	710.485256	286.855561	1114.580273	-0.14756	1.998985	22219.76379
183.277706	742.529691	131.211162	1163.409888	0.615402	0.473059	22229.6823
84.855513	734.137101	-116.751727	1119.15805	0.615402	-0.289903	22218.23786
-51.714817	738.714877	-219.751697	1128.313603	-1.673486	-3.341754	26.703696
-173.788854	704.381554	-387.603499	997.846975	-0.910523	-0.289903	13.733329
-297.388818	642.581572	-551.640487	910.869223	-0.910523	-0.289903	21913.81573
-393.522123	557.892709	-660.744159	761.328526	-0.910523	0.473059	22190.7712
-502.625794	446.500149	-823.255221	546.935997	-0.14756	1.998985	22206.79342
-588.077621	322.900186	-861.403358	353.906425	-0.910523	1.998985	22215.18601
-665.136857	189.381707	-912.521862	176.136107	0.615402	1.236022	22181.61565
-705.573882	61.96693	-912.521862	-80.219373	-0.910523	-0.289903	22202.97861
-712.440547	-93.677469	-914.81075	-312.160045	-0.910523	-1.815829	22202.97861
-700.233143	-239.403352	-854.536694	-527.315536	0.615402	-1.052866	22161.77862
-625.462795	-364.52924	-802.655228	-702.034003	0.615402	-0.289903	22217.4749
-565.951701	-481.262539	-614.966394	-848.522849	-0.14756	0.473059	22252.57118
-469.055434	-578.158807	-502.810872	-1001.115396	-0.14756	1.236022	22227.39341
-345.45547	-683.447664	-337.247958	-1081.226483	0.615402	1.236022	22229.6823
-211.174029	-742.195795	-138.114684	-1122.426471	1.378365	0.473059	22231.97119
-95.966655	-796.366149	55.677851	-1122.426471	-0.14756	1.236022	22215.18601
69.596259	-777.292081	242.603722	-1084.278334	-0.14756	-0.289903	22219.76379
191.670297	-738.380981	397.485158	-995.011694	-0.910523	-1.815829	22228.15638
321.373962	-681.921739	579.070289	-946.182079	-0.14756	0.473059	22216.71194
450.314664	-610.203242	714.877656	-781.382128	0.615402	-1.052866	22222.05268
534.240565	-488.892166	811.010961	-621.922916	-0.14756	-2.578792	22206.03046
596.040547	-356.899613	853.736874	-420.500753	-0.14756	0.473059	22191.53417
639.529423	-221.092246	899.514638	-232.048957	-0.14756	-0.289903	22180.08972
663.944231	-73.840438	900.277601	45.669479	-1.673486	1.998985	22189.24528
639.529423	71.122482	898.751676	250.906455	-0.14756	1.236022	22199.92676
629.610907	236.685396	840.766508	441.647139	-0.14756	-2.578792	22195.34898
580.781292	374.781652	719.455433	624.758196	0.615402	-2.578792	22194.58602
535.003528	496.092727	629.42583	839.913688	-0.14756	-2.578792	22230.44527
451.84059	611.3001	489.803649	967.328465	-0.14756	-1.815829	22215.18601
349.603583	695.988964	318.137033	1062.698807	-0.910523	-1.052866	22225.86749
221.425843	737.951914	214.374101	1145.098783	-0.14756	0.473059	22229.6823
147.418458	745.581542	-30.536938	1124.498789	0.615402	2.761948	22238.83786
36.788861	749.396356	-177.788746	1124.498789	0.615402	1.236022	280.770287
-92.151842	696.751927	-366.240542	1083.298801	-0.14756	-0.289903	16.78518
-210.411066	689.885262	-458.559033	977.246981	-0.14756	-1.052866	18234.80941
-348.507321	606.722324	-604.284916	813.209992	0.615402	-1.052866	22196.87491
-447.692477	509.826056	-740.855246	647.647078	-0.14756	-0.289903	22218.23786
-562.136888	383.174242	-838.514476	409.602704	-0.14756	0.473059	22184.6675
-630.040571	247.366875	-889.63298	257.010157	-0.910523	-0.289903	22206.03046
-707.86277	115.374321	-917.862601	19.728746	-0.14756	0.473059	22214.42305
-725.410913	-18.907121	-891.158905	-195.426746	0.615402	1.998985	22176.27491
-717.018323	-179.892258	-839.277439	-425.841492	-1.673486	-0.289903	22180.85269
-688.788702	-307.307035	-866.744097	-655.493276	-0.14756	0.473059	22190.00824
-619.359093	-419.462557	-721.018215	-807.322861	-0.14756	0.473059	22199.92676
-516.359123	-530.092154	-585.210848	-948.470967	-0.14756	-1.052866	22208.31935
-387.418421	-657.506931	-387.603499	-1032.396868	-0.14756	-1.052866	22217.4749
-277.551787	-719.306913	-208.307256	-1091.907962	0.615402	-0.289903	22228.15638
-145.559233	-761.269864	-28.24805	-1120.900546	1.378365	1.998985	22219.00082
-2.885201	-787.973559	170.122262	-1110.219067	1.378365	1.998985	22228.15638
146.655495	-769.662454	353.996282	-1036.211682	0.615402	1.998985	22228.91934
280.173974	-720.832838	511.929568	-988.907992	0.615402	2.761948	22215.94897
398.433198	-638.432863	633.240643	-852.337662	0.615402	0.473059	22243.41563
506.010944	-527.040303	733.951725	-688.300674	-0.14756	1.236022	22250.2823
592.225733	-438.536626	829.322067	-544.100717	1.378365	1.998985	22198.40083
621.218317	-295.099631	853.736874	-299.952641	0.615402	0.473059	22202.97861
660.129417	-123.433015	905.61834	-75.641596	-0.14756	-1.815829	22228.15638
650.210901	-5.173791	904.092415	149.432411	-0.910523	-0.289903	22199.92676
643.344237	161.152085	877.388719	364.587903	0.615402	1.236022	22185.43046
598.329435	316.033521	770.573936	578.217469	-0.14756	1.236022	22209.84527
566.285	439.633484	685.122109	762.854452	0.615402	2.761948	22210.60823
478.544286	568.574187	569.151773	927.654403	0.615402	1.998985	22189.24528
383.936906	658.60379	395.959232	1052.780292	-0.14756	2.761948	22229.6823
283.225825	718.114883	270.833343	1096.269168	-0.910523	0.473059	22197.63787
179.462893	746.344505	48.811187	1100.083981	-0.14756	-0.289903	22201.45268
47.470339	747.107467	-126.670243	1055.06918	-0.910523	0.473059	13950.01068
-67.737034	724.981548	-291.470194	1121.446938	-0.14756	1.998985	22.888882
-195.151811	679.966746	-392.181275	1011.580304	0.615402	1.998985	12.207404
-301.966594	630.374169	-557.744189	887.217378	-0.14756	1.998985	22088.5342
-420.225818	550.263081	-716.440438	725.469278	-0.14756	2.761948	22205.2675
-523.988751	418.270528	-830.884849	504.973047	-0.14756	1.236022	22194.58602
-614.781316	297.722415	-864.455209	324.913841	-0.14756	2.761948	22193.82305
-661.322043	176.41134	-913.284824	92.210206	1.378365	0.473059	22208.31935
-697.944255	30.685457	-905.655197	-102.345292	1.378365	1.236022	22210.60823
-707.099808	-105.12191	-896.499644	-363.278548	1.378365	0.473059	22228.91934
-677.344261	-263.818159	-878.188539	-552.493307	1.378365	0.473059	22216.71194
-639.959087	-389.707011	-744.67006	-770.70065	-0.14756	1.236022	22203.74157
-565.951701	-493.469943	-582.921959	-876.75247	-0.14756	3.52491	22228.91934
-449.981365	-613.255093	-479.159027	-995.774657	-0.14756	2.761948	22225.86749
-319.514737	-700.995807	-299.862784	-1069.782042	-0.910523	4.287873	22209.84527
-199.729588	-767.373565	-100.72951	-1110.98203	0.615402	1.998985	22223.5786
-50.188891	-775.003193	61.781553	-1110.98203	-0.14756	-0.289903	22228.15638
83.329588	-780.343932	269.307418	-1078.174633	-0.14756	-0.289903	22213.66009
215.322141	-736.855056	434.107369	-994.248731	-0.14756	0.473059	22200.68972
342.736918	-681.158776	533.292525	-934.737638	-0.910523	0.473059	22209.84527
457.181329	-593.418061	724.796172	-718.056221	-0.14756	1.236022	22198.40083
553.314634	-484.31439	798.803557	-615.056251	-1.673486	0.473059	22186.95639
602.907212	-338.588507	853.736874	-434.234083	-0.14756	1.236022	22210.60823
660.129417	-191.336699	917.062781	-151.93787	-0.14756	1.236022	22208.31935
661.655342	-41.796003	908.670191	66.269473	-0.14756	-0.289903	22193.06009
654.788678	112.32247	902.566489	291.34348	0.615402	-1.815829	22213.66009
638.76646	252.707614	809.485035	466.061947	0.615402	-0.289903	22203.74157
592.225733	386.226093	711.825805	648.410041	-0.14756	-1.052866	22170.17121
536.529454	531.951975	627.136941	867.380347	0.615402	0.473059	22245.70452
438.870223	629.611206	463.099953	984.113645	0.615402	1.236022	22254.86007
341.210993	699.040815	242.603722	1043.624739	-0.14756	1.998985	22225.86749
228.292508	744.818579	187.670405	1148.150634	0.615402	1.998985	22233.49712
129.870315	755.500057	-32.825826	1143.572857	1.378365	0.473059	22238.83786
-8.225941	745.581542	-176.262821	1132.891379	-0.14756	1.236022	99.185156
-126.485165	717.351921	-328.092405	1061.935844	-0.910523	-1.815829	13.733329
-250.848091	656.314902	-475.344213	967.328465	0.615402	-1.815829	21336.25294
-364.529539	587.648255	-627.173798	781.165557	-0.14756	-1.815829	22191.53417
-492.707278	477.018658	-778.24042	614.076718	-0.14756	-2.578792	22185.43046
-572.055403	350.366844	-876.662613	397.395301	0.615402	-1.052866	22212.89712
-652.929453	223.71503	-891.921868	217.336095	-1.673486	0.473059	22177.03787
-700.233143	94.774327	-946.855185	-31.389757	-0.14756	1.998985	22186.95639
-723.884988	-41.796003	-918.625564	-245.782287	-0.910523	-0.289903	22182.37861
-710.151659	-192.099662	-921.677415	-467.804443	-1.673486	-1.052866	22159.48973
-646.062789	-324.092215	-801.129302	-646.337723	-0.14756	0.473059	22200.68972
-596.470211	-429.381073	-647.010829	-792.063606	0.615402	-2.578792	22228.15638
-482.788763	-564.425477	-511.966425	-934.737638	-0.910523	-1.052866	22223.5786
-385.892495	-652.166192	-371.581281	-1038.50057	0.615402	0.473059	22216.71194
-260.766606	-723.121727	-188.470224	-1110.219067	-0.14756	-0.289903	22215.18601
-118.092575	-779.580969	19.05564	-1126.241285	-0.14756	0.473059	22225.10453
35.262935	-773.477267	209.033362	-1101.063515	0.615402	0.473059	22239.60082
168.018452	-751.351348	369.255536	-1046.89316	1.378365	1.998985	22242.65267
290.09249	-712.440248	499.722164	-983.567253	0.615402	-1.052866	22245.70452
413.692453	-623.936571	685.885072	-802.745085	0.615402	-1.052866	22225.10453
510.588721	-531.61808	775.151712	-647.863649	-0.14756	-1.052866	22219.00082
581.544255	-402.677377	846.107247	-502.137766	-0.14756	-1.052866	22209.08231
624.270168	-260.766308	901.803527	-276.300796	0.615402	-1.052866	22199.92676
660.129417	-112.751537	895.699825	-20.708279	-0.14756	-1.052866	22208.31935
654.025715	30.685457	886.544272	185.29166	-0.910523	0.473059	22217.4749
641.818311	187.092818	856.788725	403.499003	-0.14756	1.236022	22175.51195
589.173882	317.559446	749.973942	582.795246	-0.910523	1.236022	22177.80084
551.788708	468.626068	637.81842	778.876669	-0.14756	0.473059	22209.84527
462.522068	576.203814	511.166605	900.950707	-0.910523	-1.815829	22197.63787
380.122093	652.500088	336.448139	986.402534	-0.14756	-0.289903	22209.08231
274.833235	723.455622	236.50002	1131.365454	-0.910523	-0.289903	22224.34156
160.388824	761.603759	36.603783	1072.617323	-0.14756	0.473059	22222.05268
46.707376	745.581542	-80.129516	1163.409888	-0.910523	-0.289903	3749.198889
-62.396295	728.796362	-251.033169	1128.313603	0.615402	1.998985	17.548143
-189.048109	689.885262	-418.122008	1004.713639	-0.910523	1.998985	10842.46345
-299.677706	615.877877	-610.388618	866.617384	-0.14756	2.761948	22164.83047
-426.32952	551.789007	-743.144134	702.580395	0.615402	1.236022	22227.39341
-514.833198	432.003857	-830.121886	444.69899	2.141328	1.236022	22239.60082
-597.996136	266.440943	-882.003352	286.765704	0.615402	0.473059	22190.00824
-689.551665	148.181719	-929.307042	47.958367	0.615402	1.236022	22208.31935
-713.966472	16.189165	-920.151489	-142.019354	1.378365	1.236022	22225.86749
-717.781286	-128.010792	-860.640396	-344.967442	-0.14756	2.761948	22201.45268
-689.551665	-260.003345	-875.136688	-589.878481	0.615402	3.52491	22188.48232
-639.196124	-392.758862	-724.070066	-718.819183	0.615402	2.761948	22229.6823
-539.248005	-517.88475	-579.870108	-881.330246	-0.14756	2.761948	22211.3712
-426.32952	-620.121757	-477.633102	-1036.974645	-0.14756	2.761948	22221.28971
-300.440669	-704.810621	-251.796132	-1074.359819	-0.910523	0.473059	22224.34156
-167.685153	-776.529118	-78.60359	-1104.115366	-1.673486	1.236022	22193.82305
-49.425928	-781.869857	103.744504	-1157.522757	-0.910523	1.998985	22202.21564
104.692544	-783.395783	285.329635	-1031.633906	-0.14756	0.473059	22215.18601
251.944353	-726.93654	392.907381	-1033.159831	-1.673486	1.236022	22209.84527
359.522099	-667.425447	617.218426	-882.093209	0.615402	1.998985	22219.00082
482.359099	-582.736583	736.240613	-728.737699	-0.14756	2.761948	22226.63045
554.077597	-459.899582	827.033178	-576.908114	0.615402	3.52491	22215.94897
627.322019	-330.95888	895.699825	-350.308182	-0.910523	2.761948	22212.13416
666.233119	-172.262631	907.907229	-129.811951	-0.14756	1.998985	22206.03046
660.129417	-34.166375	921.640558	99.076871	-0.910523	-0.289903	22202.21564
645.633125	127.581725	906.381303	311.180511	1.378365	-1.052866	22214.42305
616.640541	283.226123	807.95911	479.795276	0.615402	0.473059	22212.89712
570.099814	413.692751	662.99619	690.372992	-0.14756	1.998985	22225.86749
517.455385	535.766789	588.225842	852.884055	-0.14756	3.52491	22161.01566
421.32208	621.218616	438.685145	1006.239565	-0.14756	3.52491	22226.63045
319.848036	717.351921	296.774076	1102.37287	-0.910523	1.236022	22228.91934
213.033253	750.922281	157.914858	1152.72841	0.615402	1.236022	22212.89712
109.270321	740.240803	-13.751758	1187.061733	-0.14756	-0.289903	22222.05268
-12.803717	735.663026	-200.677628	1163.409888	-0.14756	-2.578792	46.540727
-149.374047	694.463038	-360.899803	1052.017329	0.615402	-1.052866	12.207404
-276.788824	649.448237	-515.781239	910.10626	0.615402	1.998985	21814.63057
-390.470272	580.018628	-658.45527	761.328526	-1.673486	-1.052866	22193.06009
-474.396173	442.685335	-845.381141	508.78786	-0.14756	0.473059	22149.57122
-593.41836	325.189074	-921.677415	355.43235	-0.14756	1.998985	22183.14158
-646.062789	201.58911	-914.047787	153.247225	1.378365	2.761948	22203.74157
-712.440547	74.937296	-918.625564	-43.597161	0.615402	0.473059	22214.42305
-721.5961	-66.21081	-895.736681	-264.093392	-0.14756	-2.578792	22195.34898
-693.366478	-210.410768	-837.751513	-463.226667	0.615402	-0.289903	22206.79342
-655.218341	-354.610725	-763.744128	-668.463643	0.615402	-1.052866	22199.92676
-588.077621	-467.52921	-624.88491	-821.05619	-0.14756	-0.289903	22215.18601
-465.24062	-568.240291	-482.973841	-939.315414	0.615402	1.236022	22251.04526
-353.84806	-655.981006	-349.455362	-1084.278334	1.378365	0.473059	22251.04526
-234.062911	-733.040242	-183.892448	-1127.004248	0.615402	1.236022	22228.91934
-93.677767	-782.63282	10.66305	-1132.344987	0.615402	1.998985	22231.20823
45.944414	-762.032826	209.033362	-1091.907962	0.615402	-0.289903	22239.60082
177.174005	-770.425416	402.825897	-1024.004278	0.615402	-1.815829	22212.89712
305.351744	-694.892105	570.677699	-953.048744	-0.910523	-1.052866	22218.23786
428.188745	-614.018055	712.588768	-776.041389	-0.14756	-2.578792	22231.97119
527.373901	-518.647713	821.692439	-599.796996	-0.14756	-3.341754	22206.79342
592.988696	-387.418122	888.070197	-438.048896	-0.910523	-3.341754	22197.63787
640.292386	-250.847793	909.433154	-225.945255	-1.673486	0.473059	22200.68972
652.49979	-102.070059	897.988713	-13.078652	-2.436449	0.473059	22183.14158
642.581274	41.366936	881.966495	205.128691	-0.14756	0.473059	22192.29713
641.818311	177.937266	753.025793	309.654586	-0.910523	-0.289903	22183.14158
593.751659	347.314993	679.018407	514.891562	-0.910523	-1.052866	22190.00824
553.314634	480.833472	626.373979	781.165557	0.615402	-1.052866	22220.52675
481.596137	587.648255	509.64068	905.528483	-0.14756	-2.578792	22228.15638
362.57395	673.100082	343.314803	1056.595105	0.615402	-0.289903	22226.63045
258.811017	718.877846	225.818542	1119.15805	0.615402	-0.289903	22215.94897
139.78883	744.818579	56.440814	1136.706193	-0.14756	0.473059	22222.05268
32.974047	741.003765	-112.936913	1155.780261	0.615402	0.473059	2735.221412
-95.966655	715.063032	-282.314641	1101.609907	-0.14756	0.473059	16.78518
-216.514768	688.359337	-457.796071	984.113645	1.378365	0.473059	16913.35795
-337.06288	623.507504	-644.721941	794.135924	0.615402	-1.815829	22208.31935
-441.588775	489.226062	-775.188569	652.987818	1.378365	0.473059	22199.16379
-537.72208	397.670534	-829.358923	459.958245	0.615402	0.473059	22212.13416
-652.166491	261.100204	-872.084837	264.639784	1.378365	-1.052866	22193.82305
-713.203509	133.685427	-901.840383	62.454659	-0.910523	-1.052866	22199.92676
-714.729435	-8.988605	-892.684831	-137.441578	0.615402	4.287873	22212.89712
-700.233143	-151.662637	-841.566327	-389.219281	0.615402	2.761948	22192.29713
-660.559081	-295.862594	-798.077451	-588.352555	-1.673486	1.236022	22166.3564
-616.307242	-426.329222	-689.736743	-741.708066	-0.14756	0.473059	22200.68972
-516.359123	-531.61808	-589.788624	-919.478383	-0.14756	0.473059	22212.13416
-417.93693	-626.225459	-458.559033	-1086.567223	-0.910523	-0.289903	22195.34898
-292.811041	-712.440248	-254.847982	-1132.344987	-0.14756	0.473059	22199.92676
-142.507382	-778.818006	-138.877646	-1233.819031	-0.14756	1.998985	22219.76379
-2.885201	-789.499485	117.477833	-1156.759794	0.615402	1.236022	22224.34156
123.00365	-771.188379	317.37407	-1094.19685	-0.910523	1.236022	22219.00082
262.625831	-713.203211	502.011053	-979.752439	-0.910523	1.998985	22227.39341
380.122093	-650.640267	647.736935	-856.915439	-0.14756	1.998985	22227.39341
486.936876	-539.247707	749.210979	-696.693264	0.615402	3.52491	22197.63787
588.41092	-427.092185	834.662806	-525.789611	1.378365	1.236022	22234.26008
637.240535	-299.677408	913.247968	-298.426715	0.615402	-1.815829	22241.12674
656.314603	-165.395966	890.359086	-113.02677	2.141328	0.473059	22201.45268
665.470156	3.981762	925.455371	113.573163	1.378365	0.473059	22203.74157
642.581274	158.863197	896.462787	353.143462	0.615402	1.236022	22222.05268
625.796094	294.670564	779.729489	532.439705	-0.14756	2.761948	22203.74157
564.759075	425.900155	659.181376	721.654464	-0.14756	4.287873	22220.52675
518.218348	557.892709	563.048071	894.847005	-0.14756	2.761948	22230.44527
413.692453	647.922312	444.788847	1047.439552	-0.14756	1.236022	22212.89712
308.403595	726.507473	251.759275	1119.15805	0.615402	0.473059	22220.52675
193.196222	746.344505	131.211162	1161.121	-0.910523	0.473059	22215.18601
82.566625	747.87043	-37.403602	1166.461739	-0.910523	0.473059	22192.29713
-34.166674	739.47784	-235.773914	1133.654342	-0.910523	-1.815829	28.229621
-176.840705	692.17415	-409.729418	1021.498819	-1.673486	0.473059	14.496292
-282.129563	638.766759	-556.981226	838.387763	-0.14756	1.236022	21892.45277
-403.440638	560.181597	-747.721911	708.684097	-0.14756	2.761948	22202.97861
-505.677645	441.922373	-769.84783	540.832295	-0.14756	2.761948	22185.43046
-607.151689	306.115005	-911.758899	320.336064	-0.14756	1.236022	22205.2675
-672.003522	178.700228	-892.684831	174.610181	-0.14756	0.473059	22202.97861
-713.203509	63.492855	-907.944085	-78.693447	-0.14756	-1.052866	22201.45268
-710.151659	-92.151543	-881.240389	-280.878572	1.378365	0.473059	22205.2675
-678.107224	-217.277432	-840.040402	-511.293319	2.141328	0.473059	22208.31935
-645.299826	-360.714427	-756.877463	-673.804382	-0.14756	1.236022	22235.786
-572.818366	-490.418092	-618.781208	-832.500631	1.378365	2.761948	22241.88971
-472.107285	-573.58103	-498.233096	-995.011694	-0.14756	1.998985	22225.10453
-346.981396	-672.003223	-318.936852	-1085.80426	0.615402	3.52491	22228.15638
-208.88514	-753.640236	-198.38874	-1172.019049	-0.14756	1.998985	22225.86749
-75.366661	-793.314298	27.44823	-1122.426471	-0.14756	0.473059	22212.13416
77.988849	-801.706889	234.211132	-1060.62649	0.615402	-1.052866	22220.52675
188.618446	-739.143944	417.322189	-1006.456135	-0.14756	-1.052866	22229.6823
332.05544	-688.788404	582.885103	-916.426532	-0.910523	-2.578792	22210.60823
436.581335	-600.284726	705.722103	-747.048805	-1.673486	-0.289903	22199.92676
526.610938	-489.655129	799.56652	-638.708096	-0.910523	0.473059	22201.45268
612.062765	-365.292203	868.996129	-441.86371	-0.910523	2.761948	22164.06751
629.610907	-223.381134	886.544272	-222.130442	-0.910523	0.473059	22191.53417
660.89238	-61.633034	866.707241	11.336156	-0.910523	0.473059	22202.97861
644.107199	76.463222	904.092415	233.358312	-0.14756	-3.341754	22202.97861
625.033131	239.737247	814.825775	417.995295	1.378365	-1.052866	22206.03046
580.01833	380.122391	706.485066	609.498941	-0.14756	-1.052866	22219.76379
537.292416	506.774205	614.929538	820.83962	-1.673486	-1.052866	22153.38603
433.529484	617.403802	496.670313	991.743273	0.615402	-1.052866	22215.94897
355.707285	687.596374	315.085182	1084.824727	-0.14756	-1.052866	22247.23045
226.766582	755.500057	181.566703	1137.469155	0.615402	1.236022	22248.75637
140.551793	754.737095	-3.833242	1129.839528	1.378365	1.998985	22228.15638
23.055532	742.529691	-139.640609	1169.51359	0.615402	-0.289903	314.340648
-108.937022	718.114883	-335.722033	1093.217317	-0.14756	-0.289903	16.022217
-234.062911	679.966746	-489.840505	961.224763	-0.14756	-2.578792	19923.24595
-341.640657	606.722324	-614.966394	836.861837	-1.673486	-1.815829	22195.34898
-472.107285	489.989025	-759.166352	650.698929	-0.14756	-1.815829	22209.08231
-570.529478	387.752018	-837.751513	418.758257	-0.14756	-2.578792	22198.40083
-631.566497	236.685396	-904.892234	249.38053	-0.14756	1.236022	22199.16379
-720.070174	100.115066	-915.573713	6.758379	-0.910523	1.998985	22199.92676
-731.514615	-37.981189	-937.699632	-210.686001	-0.910523	0.473059	22177.80084
-708.625733	-170.736705	-872.084837	-432.708157	-0.910523	-1.052866	22180.85269
-656.744267	-313.410737	-836.225588	-634.13032	-0.14756	-2.578792	22190.00824
-602.573913	-444.640328	-693.551556	-787.48583	-0.910523	-2.578792	22203.74157
-514.833198	-542.299558	-588.262699	-934.737638	-0.14756	-0.289903	22222.05268
-415.648042	-645.299528	-445.588667	-1121.663509	-0.910523	-0.289903	22226.63045
-275.262898	-722.358764	-210.596144	-1092.670925	-0.14756	1.998985	22216.71194
-134.877755	-770.425416	-48.848044	-1094.959813	0.615402	1.236022	22215.18601
-5.937052	-797.892075	163.255597	-1155.996832	-0.14756	0.473059	22222.05268
148.944383	-767.373565	340.262952	-1035.448719	1.378365	1.236022	22245.70452
274.070272	-708.625435	537.107338	-968.307998	1.378365	2.761948	22240.36378
396.14431	-643.773602	636.292494	-830.974706	1.378365	-0.289903	22241.12674
492.277615	-556.79585	729.373948	-692.115488	-0.14756	-1.815829	22205.2675
587.647957	-413.358856	854.499837	-508.241468	0.615402	-1.815829	22207.55638
623.507206	-281.366302	921.640558	-294.611902	0.615402	-0.289903	22209.84527
641.818311	-120.381165	859.077613	-86.323075	-0.910523	-1.052866	22198.40083
646.396088	7.796575	920.114632	154.010188	-0.14756	-0.289903	22200.68972
631.136833	171.833564	878.151682	360.010127	0.615402	2.761948	22215.18601
596.040547	306.115005	751.499867	538.543407	-0.14756	2.761948	22217.4749
567.047963	449.552	688.936923	757.513712	-0.14756	1.236022	22216.71194
492.277615	556.366783	569.914736	900.187744	-0.910523	0.473059	22201.45268
383.173943	652.500088	395.196269	1002.424751	-1.673486	-1.052866	22210.60823
294.670266	711.248219	209.796324	1099.321019	-0.910523	1.236022	22193.82305
168.018452	740.240803	67.885255	1110.002497	-0.14756	1.236022	22206.79342
57.388855	740.240803	-67.922112	1138.995081	-0.14756	2.761948	15617.08426
-50.188891	710.485256	-273.159088	1117.632124	0.615402	0.473059	22.125919
-195.914774	698.277852	-450.166443	988.691422	-0.14756	1.236022	1323.740349
-304.255482	634.951945	-544.01086	905.528483	-0.14756	1.998985	22136.60085
-401.914713	551.789007	-717.203401	704.869284	-0.14756	1.998985	22193.06009
-507.966533	432.76682	-812.573743	489.713792	-0.14756	0.473059	22184.6675
-606.388726	303.063154	-875.89965	337.884207	1.378365	-0.289903	22231.97119
-665.89982	180.989117	-890.395942	137.225007	0.615402	-0.289903	22233.49712
-700.233143	25.344718	-914.81075	-95.478627	0.615402	-0.289903	22187.71935
-726.173876	-119.618202	-847.670029	-319.026709	0.615402	1.236022	22145.7564
-691.840553	-244.744091	-859.11447	-537.997015	-0.14756	2.761948	22209.08231
-616.307242	-384.366272	-727.121917	-695.167339	-0.14756	3.52491	22211.3712
-534.670229	-493.469943	-606.573804	-878.278395	-0.14756	2.761948	22221.28971
-443.877663	-608.677316	-453.218294	-984.330216	0.615402	3.52491	22228.91934
-324.092514	-694.129143	-265.529461	-1071.307968	0.615402	1.998985	22215.18601
-192.09996	-767.373565	-131.248019	-1136.159801	-0.14756	1.998985	22219.00082
-50.188891	-771.951342	71.700069	-1118.611658	-0.14756	1.998985	22210.60823
94.011066	-789.499485	276.937045	-1076.648707	-0.14756	0.473059	22193.06009
226.766582	-729.225429	442.499959	-1029.345017	-0.910523	-0.289903	22204.50453
338.922105	-656.743969	579.070289	-921.004309	-0.14756	2.761948	22221.28971
445.736888	-569.766217	682.833221	-780.619165	-0.14756	2.761948	22204.50453
538.818342	-488.892166	744.633203	-637.182171	-0.14756	2.761948	22203.74157
602.907212	-327.144066	893.410937	-389.219281	-0.14756	2.761948	22193.82305
640.292386	-185.232997	864.418353	-196.952671	-0.910523	-0.289903	22199.92676
657.840529	-45.610816	907.144266	57.11392	-0.910523	-2.578792	22197.63787
647.922013	104.692843	896.462787	285.239778	0.615402	-1.052866	22202.21564
614.351653	264.915018	812.536886	465.298984	-0.14756	0.473059	22214.42305
582.307218	394.618683	744.633203	685.795215	0.615402	-0.289903	22239.60082
526.610938	518.981609	633.240643	868.143309	1.378365	1.998985	22247.99341
443.448	627.322318	469.966618	970.380316	1.378365	1.998985	22238.83786
341.973956	707.433405	295.248151	1088.63954	-0.14756	1.236022	22225.86749
225.240657	734.900064	128.922274	1150.439522	-0.14756	0.473059	22225.86749
123.00365	763.129685	-9.173981	1161.883963	-0.14756	1.236022	22228.15638
8.55924	751.685244	-186.181336	1184.772845	-0.14756	-1.052866	56.459243
-142.507382	714.30007	-364.714617	1077.195099	-0.14756	-1.052866	14.496292
-250.848091	665.470454	-485.262729	949.017359	0.615402	-1.815829	21263.77148
-361.477688	592.988994	-633.2775	802.528514	0.615402	-0.289903	22190.00824
-489.655428	465.574217	-763.744128	611.024867	-0.910523	0.473059	22185.43046
-582.736881	365.626099	-865.218172	397.395301	-0.14756	1.236022	22200.68972
-655.218341	205.403924	-893.447793	196.736101	-0.14756	2.761948	22163.30454
-698.707217	103.166917	-918.625564	-35.967534	-0.910523	-0.289903	22189.24528
-717.018323	-45.610816	-913.284824	-267.145243	1.378365	0.473059	22209.84527
-728.462764	-170.736705	-887.344091	-519.685909	0.615402	-0.289903	22185.43046
-657.50723	-338.588507	-786.63301	-659.30809	-0.910523	-2.578792	22215.18601
-595.707248	-440.062551	-669.899711	-814.952488	-0.14756	-0.289903	22228.91934
-508.729496	-565.951403	-535.61827	-947.708005	-0.14756	-1.052866	22219.00082
-388.181384	-661.321745	-380.736834	-1031.633906	0.615402	-0.289903	22211.3712
-250.848091	-729.225429	-219.751697	-1093.433887	-0.14756	-0.289903	22245.70452
-123.433314	-782.63282	31.263044	-1102.58944	-0.910523	1.998985	22244.94156
48.996265	-771.951342	207.507436	-1089.619074	0.615402	0.473059	22231.20823
177.174005	-758.980975	392.907381	-1030.10798	0.615402	-0.289903	22236.54897
311.455446	-700.232845	527.951786	-949.996893	-0.910523	-2.578792	22234.26008
415.981341	-630.040273	706.485066	-818.004339	-0.14756	-2.578792	22212.89712
516.692422	-521.699564	789.648004	-653.204388	-0.14756	-3.341754	22195.34898
590.699808	-403.44034	862.129464	-493.745176	0.615402	-0.289903	22218.23786
644.870162	-253.136681	878.151682	-270.960057	-0.14756	-0.289903	22200.68972
660.129417	-107.410798	891.885011	-29.100869	-0.14756	0.473059	22199.92676
639.529423	31.44842	905.61834	200.550915	-0.910523	1.236022	22198.40083
622.744243	190.907632	860.603539	389.765673	-0.910523	0.473059	22178.5638
597.566473	319.848335	755.314681	575.165618	-1.673486	-2.578792	22191.53417
548.736857	465.574217	627.136941	774.298893	-0.14756	-1.815829	22072.51198
483.885025	581.544553	505.825866	933.758105	-0.14756	1.236022	22208.31935
376.307279	659.366753	301.351853	1010.817341	0.615402	0.473059	22221.28971
248.129539	704.381554	184.618554	1101.609907	-0.910523	-1.052866	22228.15638
174.885116	759.314871	-17.566571	1048.965478	0.615402	1.236022	22224.34156
40.603675	739.47784	-103.018398	1150.439522	0.615402	0.473059	1618.243965
-79.944438	722.69266	-305.966486	1100.083981	0.615402	0.473059	17.548143
-205.070327	688.359337	-409.729418	1020.735857	-0.14756	0.473059	10094.75997
-311.88511	631.900094	-590.551587	875.009974	2.141328	0.473059	22187.71935
-431.67026	540.344566	-701.181184	716.313725	1.378365	-0.289903	22219.00082
-543.062819	401.485347	-832.410774	469.876761	1.378365	-0.289903	22206.03046
-614.781316	278.648347	-865.981135	301.261996	-0.14756	-0.289903	22202.21564
-673.529447	158.863197	-884.29224	99.839833	0.615402	0.473059	22206.79342
-702.522031	0.929911	-930.832967	-151.93787	0.615402	1.998985	22190.7712
-713.203509	-142.507084	-896.499644	-379.300766	-0.14756	1.236022	22195.34898
-674.29241	-265.344085	-826.307072	-581.485891	-0.14756	1.998985	22212.13416
-638.433161	-391.232936	-724.070066	-724.159923	-0.14756	2.761948	22229.6823
-550.692446	-517.121788	-595.892326	-924.819122	0.615402	1.236022	22213.66009
-437.010999	-624.699534	-428.040524	-1005.693173	1.378365	2.761948	22203.74157
-309.596222	-705.573584	-251.033169	-1075.122782	0.615402	1.236022	22213.66009
-150.899972	-770.425416	-58.003596	-1126.241285	-0.910523	0.473059	22189.24528
-22.722233	-788.736522	116.71487	-1120.137583	-0.910523	1.236022	22206.79342
106.981433	-770.425416	273.885194	-1074.359819	-0.910523	1.236022	22228.15638
251.18139	-717.018025	470.72958	-1027.056129	0.615402	3.52491	22222.05268
370.96654	-666.662484	593.566581	-879.041358	-1.673486	2.761948	22221.28971
475.492435	-582.736583	682.833221	-791.300643	0.615402	1.998985	22219.00082
552.551671	-459.13662	811.773924	-578.43404	-0.14756	0.473059	22197.63787
604.433137	-312.647774	904.855378	-346.493368	1.378365	0.473059	22177.80084
654.025715	-166.158929	908.670191	-124.471211	0.615402	0.473059	22238.83786
650.973864	-19.670083	924.692409	115.099088	1.378365	2.761948	22234.26008
634.951647	131.396539	894.173899	319.573101	1.378365	0.473059	22202.97861
601.381286	274.833533	785.833191	497.343419	0.615402	-0.289903	22202.97861
564.759075	409.877938	694.277662	704.106321	-0.14756	1.998985	22235.786
526.610938	533.477901	599.670283	884.165527	-0.910523	4.287873	22214.42305
415.981341	632.663057	427.240704	1018.446968	-0.14756	3.52491	22222.81564
322.136925	712.011181	291.433337	1117.632124	-0.14756	1.998985	22231.20823
221.425843	731.848213	125.10746	1153.491373	-0.14756	1.236022	22214.42305
107.744395	750.159318	-47.322118	1167.987665	-0.14756	-1.815829	22224.34156
-35.692599	719.640809	-227.381324	1136.706193	-0.14756	-1.815829	48.829615
-156.240712	703.618591	-363.951654	1060.409919	-0.910523	-0.289903	11.444441
-276.788824	656.314902	-508.914574	929.943291	-0.14756	1.998985	21788.68984
-383.603607	568.574187	-702.707109	755.224824	-0.910523	2.761948	22190.7712
-496.522092	463.285329	-782.055234	571.350805	-0.14756	1.998985	22189.24528
-572.818366	333.581664	-869.795948	373.743456	-0.14756	1.998985	22202.97861
-642.247975	200.826148	-914.81075	183.765734	-0.14756	-0.289903	22190.00824
-709.388696	74.174333	-907.181123	-63.434192	-0.14756	-0.289903	22197.63787
-710.151659	-72.314512	-882.003352	-277.063759	1.378365	-1.815829	22079.37864
-697.944255	-208.884842	-864.455209	-493.745176	-0.14756	-0.289903	22198.40083
-659.796118	-330.95888	-772.899681	-652.441425	0.615402	1.236022	22241.88971
-557.559111	-469.818098	-650.825643	-837.84137	-0.14756	1.236022	22238.83786
-472.107285	-591.129173	-499.759021	-973.648738	2.141328	1.236022	22243.41563
-363.003613	-674.292112	-326.56648	-1074.359819	0.615402	1.998985	22235.02304
-230.248097	-739.906907	-183.129485	-1146.078316	-0.14756	1.236022	22223.5786
-86.811102	-775.766156	36.603783	-1110.98203	1.378365	1.236022	22228.15638
47.470339	-794.077261	225.818542	-1100.300552	0.615402	-1.052866	22226.63045
196.248073	-747.536534	382.988866	-1007.219098	0.615402	-0.289903	22214.42305
313.744334	-684.210627	563.811034	-938.552452	-0.14756	-0.289903	22225.86749
429.71467	-616.306944	688.17396	-846.233961	-0.910523	-2.578792	22215.94897
529.662789	-518.647713	774.38875	-642.52291	-0.14756	1.236022	22186.19343
596.040547	-388.944048	870.522054	-444.915561	-0.910523	0.473059	22190.7712
625.033131	-236.351501	896.462787	-238.152659	-0.910523	1.236022	22203.74157
645.633125	-89.862655	881.966495	-4.686062	-0.14756	0.473059	22166.3564
643.344237	59.678041	896.462787	224.202759	-0.14756	-0.289903	22194.58602
606.722025	215.32244	823.218365	398.158263	-0.14756	-0.289903	22206.03046
599.092398	349.603881	742.344315	627.810047	0.615402	-0.289903	22220.52675
524.32205	486.937174	641.633233	801.765551	0.615402	-1.052866	22218.23786
451.077627	594.51492	462.33699	929.943291	-0.14756	-1.052866	22228.91934
362.57395	685.307486	340.262952	1031.417335	0.615402	-0.289903	22223.5786
251.18139	741.003765	185.381517	1048.202515	-0.14756	1.236022	22218.23786
150.470309	760.077834	4.559348	1124.498789	-0.14756	-0.289903	22247.23045
36.025898	735.663026	-128.959131	1142.809895	-0.14756	0.473059	473.79986
-115.803686	715.063032	-286.892417	1086.350652	1.378365	1.236022	15.259255
-228.722172	683.018597	-457.033108	984.876608	-0.14756	-2.578792	16502.884
-343.929545	605.196398	-579.107146	848.306278	-0.14756	-1.815829	22199.16379
-433.196185	512.877907	-759.166352	662.906333	-0.14756	-0.289903	22182.37861
-547.640596	390.803869	-840.803364	453.854543	0.615402	-0.289903	22197.63787
-623.936869	256.522427	-866.744097	273.795337	-0.14756	1.236022	22213.66009
-690.314627	129.10765	-881.240389	58.639845	0.615402	2.761948	22199.92676
-712.440547	-3.647866	-906.41816	-202.293411	0.615402	2.761948	22191.53417
-709.388696	-150.899674	-862.166321	-414.397051	-0.14756	-1.052866	22196.11194
-665.136857	-291.284818	-826.307072	-601.322922	-1.673486	0.473059	22187.71935
-631.566497	-413.358856	-740.855246	-768.411761	-0.14756	-1.052866	22202.21564
-526.277639	-539.247707	-573.766407	-903.456166	-0.14756	-0.289903	22220.52675
-426.32952	-642.247677	-415.83312	-1075.122782	-0.14756	-0.289903	22206.79342
-296.625855	-712.440248	-254.847982	-1085.80426	-0.14756	0.473059	22219.76379
-157.766637	-788.736522	-66.396186	-1131.582024	0.615402	1.998985	22229.6823
-2.122239	-781.869857	158.677821	-1105.641291	-0.14756	0.473059	22219.76379
120.714762	-771.951342	308.218517	-1031.633906	0.615402	2.761948	22218.23786
263.388794	-732.27728	494.381425	-1010.270949	-0.14756	1.236022	22228.15638
393.855422	-638.432863	634.003606	-841.656184	1.378365	1.236022	22243.41563
480.833174	-546.114372	760.65542	-672.278456	0.615402	1.236022	22231.97119
567.810926	-433.195887	778.203563	-559.359971	0.615402	-0.289903	22214.42305
629.610907	-296.625557	898.751676	-309.108194	0.615402	-1.052866	22219.76379
631.899796	-137.929307	920.114632	-112.263808	-0.14756	-0.289903	22210.60823
647.922013	-17.381195	899.514638	134.936119	-0.14756	0.473059	22209.08231
629.610907	150.470607	849.922061	312.706437	-0.14756	1.236022	22193.06009
602.907212	297.722415	800.329483	529.387854	-0.14756	3.52491	22206.79342
557.89241	432.003857	676.729519	735.387793	0.615402	5.050836	22179.32676
499.144279	551.789007	531.003637	879.58775	-0.14756	2.761948	22229.6823
390.040608	638.766759	405.114785	979.535869	-0.910523	0.473059	22212.13416
293.144341	711.248219	259.388902	1103.135832	-0.14756	0.473059	22202.97861
197.011036	726.507473	90.011175	1076.432136	-0.14756	0.473059	22209.08231
100.114768	749.396356	-94.625808	1136.706193	-0.910523	1.236022	22196.87491
-31.877785	732.611175	-249.507243	1122.972863	-0.14756	-0.289903	23.651845
-147.085159	702.855629	-397.522014	1013.869192	-0.14756	1.998985	14.496292
-286.70734	653.263051	-550.114562	920.024775	1.378365	4.287873	22026.73421
-394.285085	562.470485	-688.97378	737.676681	-0.14756	2.761948	22192.29713
-506.440608	440.396447	-760.692277	555.328587	-0.14756	0.473059	22215.18601
-605.625764	316.033521	-846.907066	368.402717	0.615402	0.473059	22195.34898
-654.455379	189.381707	-906.41816	159.350927	-0.14756	0.473059	22186.95639
-701.759068	69.596557	-920.151489	-82.508261	0.615402	-0.289903	22231.97119
-720.833137	-87.573767	-892.684831	-286.982274	0.615402	-1.052866	22222.05268
-684.210925	-218.803358	-857.588545	-580.722928	0.615402	1.998985	22196.11194
-645.299826	-357.662576	-736.277469	-676.09327	0.615402	1.236022	22237.31193
-560.610962	-491.181055	-599.70714	-819.530265	-0.14756	3.52491	22235.02304
-441.588775	-581.97362	-502.810872	-953.048744	-0.14756	3.52491	22214.42305
-341.640657	-685.736553	-302.151672	-1090.382036	-0.14756	1.998985	22222.05268
-204.307364	-749.06246	-157.188752	-1120.900546	-0.14756	1.236022	22231.20823
-67.737034	-786.447634	71.700069	-1088.093148	-0.14756	0.473059	22217.4749
64.255519	-780.343932	235.737057	-1099.537589	-0.14756	-0.289903	22224.34156
188.618446	-752.877273	416.559226	-1016.374651	-1.673486	-0.289903	22209.84527
331.292477	-687.262478	576.018438	-931.685787	-0.910523	1.236022	22194.58602
453.366515	-582.736583	683.596184	-787.48583	-0.910523	2.761948	22170.93417
538.055379	-498.810682	756.840607	-643.285872	-0.910523	1.998985	22195.34898
603.670174	-353.084799	857.551688	-405.241499	-0.910523	1.236022	22197.63787
660.129417	-217.277432	889.596123	-210.686001	-0.14756	0.473059	22207.55638
653.262752	-65.447847	914.773893	18.965783	0.615402	-1.815829	22199.16379
654.788678	77.226184	863.65539	261.587933	-0.14756	-2.578792	22199.92676
616.640541	232.10762	807.95911	446.224916	1.378365	-1.052866	22186.19343
589.173882	374.018689	740.818389	659.854482	0.615402	0.473059	22228.15638
542.633155	518.218646	610.351761	810.158141	1.378365	1.236022	22244.17859
456.418366	611.3001	441.736996	971.906242	0.615402	0.473059	22238.83786
358.759136	689.885262	325.003698	1091.691391	0.615402	1.236022	22242.65267
249.655465	733.374138	138.84079	1079.483987	-0.14756	0.473059	22225.10453
141.314756	746.344505	7.611199	1164.172851	-0.14756	0.473059	22224.34156
18.477755	726.507473	-128.959131	1184.009882	-0.14756	0.473059	351.725822
-102.070357	707.433405	-343.35166	1079.483987	0.615402	-1.052866	14.496292
-237.877724	666.99638	-482.973841	963.513651	-0.14756	-2.578792	19727.92749
-352.322135	592.988994	-621.070096	814.735918	-0.910523	-2.578792	22193.06009
-456.84803	494.566801	-763.744128	636.202637	-0.14756	-0.289903	22190.00824
-568.240589	365.626099	-866.744097	422.573071	-0.14756	0.473059	22184.6675
-649.11464	232.10762	-936.173707	241.750902	-0.14756	2.761948	22190.7712
-699.47018	107.744694	-927.018154	-39.782348	-0.910523	-1.052866	22198.40083
-726.936839	-28.825636	-894.973719	-229.760069	0.615402	0.473059	22189.24528
-726.173876	-177.60337	-944.566297	-476.197033	0.615402	-0.289903	22190.7712
-651.403528	-312.647774	-781.292271	-612.767363	-0.14756	-1.052866	22228.15638
-600.285024	-445.40329	-660.744159	-777.567314	0.615402	-1.052866	22212.89712
-506.440608	-546.114372	-534.092344	-919.478383	0.615402	-0.289903	22222.05268
-395.048048	-636.906937	-437.196077	-1044.604272	-0.14756	-0.289903	22228.15638
-267.633271	-724.647652	-199.151703	-1111.744993	-0.14756	-0.289903	22215.18601
-118.092575	-780.343932	-6.12213	-1102.58944	-0.14756	1.236022	22218.23786
23.055532	-774.24023	197.58892	-1069.01908	1.378365	2.761948	22251.80822
177.174005	-755.929124	343.314803	-1051.470937	-0.910523	0.473059	22240.36378
282.462862	-697.943956	533.292525	-950.759855	1.378365	0.473059	22234.26008
402.248012	-634.618049	646.21101	-854.626551	1.378365	-1.815829	22231.97119
511.351683	-542.299558	757.603569	-663.122904	-0.14756	-1.815829	22221.28971
561.707224	-428.61811	857.551688	-520.448872	-0.14756	-1.815829	22196.87491
621.218317	-290.521855	887.307235	-285.456349	0.615402	1.236022	22212.13416
658.603491	-131.062643	904.855378	-41.308273	-0.910523	0.473059	22215.18601
646.396088	21.529905	907.907229	160.876852	-0.14756	1.998985	22204.50453
638.76646	178.700228	867.470203	344.750872	0.615402	1.236022	22182.37861
596.80351	322.137223	778.966526	570.587842	-0.14756	-0.289903	22209.84527
535.766491	434.292745	627.899904	758.276675	0.615402	-1.052866	22195.34898
475.492435	560.181597	466.151804	875.009974	-0.14756	1.236022	22203.74157
387.75172	650.2112	391.381456	1039.046962	0.615402	1.236022	22221.28971
280.936937	708.95933	209.033362	1071.85436	-0.14756	0.473059	22202.21564
180.225855	748.633393	70.937106	1141.283969	-0.14756	0.473059	22221.28971
65.018482	747.107467	-78.60359	1148.913596	-0.910523	0.473059	6430.249947
-68.499997	726.507473	-263.240573	1126.024714	-0.14756	0.473059	18.311106
-195.151811	694.463038	-434.907188	1002.424751	0.615402	1.998985	713.370159
-319.514737	631.900094	-584.447885	906.291446	-0.910523	-1.815829	22127.4453
-424.040632	555.60382	-737.040432	711.735948	1.378365	0.473059	22205.2675
-507.20357	426.663118	-782.055234	513.365637	0.615402	-0.289903	22225.10453
-607.914652	283.989086	-911.758899	273.795337	-0.14756	-0.289903	22201.45268
-676.581298	155.811346	-944.566297	63.980585	0.615402	1.998985	22207.55638
-715.492398	33.737308	-907.181123	-100.819367	-0.910523	1.236022	22211.3712
-728.462764	-124.958941	-875.136688	-333.523001	0.615402	1.998985	22206.79342
-669.714633	-281.366302	-823.255221	-555.545158	-0.14756	1.998985	22211.3712
-638.433161	-400.388489	-721.781177	-704.322891	-0.14756	1.998985	22214.42305
-542.299856	-504.151421	-588.262699	-865.308029	-0.14756	3.52491	22225.86749
-447.692477	-610.966204	-465.425698	-1016.374651	-0.910523	1.236022	22228.15638
-328.67029	-704.047658	-299.862784	-1075.122782	-0.14756	0.473059	22207.55638
-196.677737	-757.45505	-112.936913	-1124.715359	-0.910523	1.236022	22202.21564
-41.796301	-798.655038	68.648218	-1165.915347	-0.910523	1.998985	22214.42305
82.566625	-790.262448	238.788908	-1129.293136	-0.14756	1.236022	22199.16379
222.951769	-739.906907	456.233288	-985.093179	-0.910523	1.236022	22212.89712
348.84062	-664.373596	603.485097	-881.330246	-0.14756	3.52491	22229.6823
476.255397	-581.97362	719.455433	-712.715482	-0.14756	2.761948	22192.29713
555.603522	-465.240322	832.373918	-565.463673	-0.14756	1.236022	22211.3712
612.825727	-337.062582	897.22575	-371.671138	-0.14756	0.473059	22215.94897
651.736827	-186.758923	904.092415	-206.871187	0.615402	1.236022	22190.7712
649.447939	-57.81822	899.514638	86.869467	-0.14756	1.236022	22192.29713
638.76646	123.766911	854.499837	266.16571	1.378365	1.236022	22224.34156
628.847945	254.996502	762.181346	440.884177	0.615402	-0.289903	22214.42305
559.418336	405.300161	674.440631	672.061886	1.378365	1.998985	21984.0083
518.981311	512.877907	585.936954	813.972955	0.615402	3.52491	22239.60082
434.292447	617.403802	447.077735	993.269198	-0.14756	2.761948	22225.10453
333.581366	700.56674	299.825927	1094.743242	-0.14756	3.52491	22218.23786
215.322141	731.848213	156.388933	1126.787677	-0.14756	0.473059	22225.86749
123.766613	749.396356	4.559348	1169.51359	-0.910523	-3.341754	22225.86749
-15.092605	747.107467	-164.055417	1151.202485	-0.910523	-3.341754	60.274056
-137.929606	715.825995	-341.825735	1058.121031	0.615402	-0.289903	14.496292
-262.292532	650.974162	-495.944207	942.913658	-0.910523	0.473059	21156.19373
-394.285085	560.181597	-707.284885	754.461862	-0.910523	1.236022	22166.3564
-488.129502	475.492733	-783.581159	579.743395	-0.14756	2.761948	22161.01566
-557.559111	348.840919	-832.410774	412.654555	-0.14756	1.998985	22192.29713
-639.959087	201.58911	-895.736681	202.839803	0.615402	-0.289903	22193.06009
-697.181292	90.196551	-889.63298	-17.656428	-0.910523	-1.815829	22207.55638
-723.122025	-55.529332	-898.02557	-235.863771	0.615402	0.473059	22206.79342
-698.707217	-204.307066	-885.818166	-462.463704	-0.14756	-0.289903	22188.48232
-651.403528	-329.432954	-755.351538	-626.500692	-0.14756	0.473059	22219.76379
-592.655397	-458.373657	-649.299717	-805.033973	0.615402	1.236022	22231.20823
-487.366539	-554.506962	-547.062711	-954.574669	0.615402	1.236022	22235.786
-375.211017	-653.692118	-354.033138	-1055.28575	-0.14756	0.473059	22238.83786
-224.144395	-725.410615	-234.247989	-1196.433857	-0.14756	1.998985	22235.02304
-95.203693	-791.788373	-0.018428	-1157.522757	-0.14756	1.236022	22231.20823
10.085165	-771.188379	158.677821	-1123.189434	0.615402	-0.289903	22229.6823
164.966601	-751.351348	389.092567	-1005.693173	-0.14756	-1.052866	22228.15638
296.959154	-706.336546	529.477711	-933.211713	1.378365	-1.815829	22224.34156
412.166527	-617.069906	677.492482	-781.382128	-0.910523	-2.578792	22209.08231
507.53687	-509.49216	797.277632	-630.315506	-0.14756	-1.815829	22219.76379
593.751659	-391.995899	857.551688	-463.989629	-0.14756	0.473059	22200.68972
621.218317	-258.47742	852.973911	-249.5971	-0.14756	1.236022	22195.34898
649.447939	-120.381165	892.647974	-22.234205	-0.14756	2.761948	22190.00824
650.973864	38.315085	912.485005	183.765734	-0.14756	0.473059	22202.21564
621.218317	214.559477	833.13688	333.306431	-0.14756	-1.815829	22170.93417
602.144249	341.211291	746.159128	626.284122	0.615402	-0.289903	22211.3712
547.210932	466.33718	611.877687	733.098905	-0.14756	-1.052866	22228.91934
470.914658	576.203814	529.477711	945.202546	-0.14756	-1.052866	22213.66009
369.440614	668.522305	356.28517	1059.646956	-0.14756	0.473059	22223.5786
275.596198	729.559324	214.374101	1088.63954	-0.910523	0.473059	22227.39341
161.151787	753.974132	67.885255	1149.676559	-0.14756	1.236022	22213.66009
41.366637	747.87043	-95.38877	1175.617292	-0.14756	0.473059	1822.717978
-70.788885	723.455622	-295.285008	1100.846944	0.615402	0.473059	19.074068
-199.729588	689.885262	-442.536816	973.432167	0.615402	-1.815829	14730.52156
-321.040663	622.744541	-614.966394	785.743334	-0.14756	-2.578792	22160.25269
-441.588775	526.611236	-721.018215	687.321141	0.615402	-1.815829	22208.31935
-567.477627	417.507565	-848.432992	453.854543	0.615402	-1.052866	22209.08231
-642.247975	266.440943	-899.551495	299.73607	-0.14756	-1.815829	22196.11194
-686.499814	139.026166	-897.262607	95.262057	0.615402	4.287873	22214.42305
-712.440547	12.374352	-899.551495	-142.782317	-0.910523	1.236022	22215.18601
-706.336845	-134.877457	-846.144104	-373.197064	0.615402	2.761948	22199.92676
-669.714633	-276.025563	-816.388557	-552.493307	0.615402	1.236022	22224.34156
-613.255391	-404.203303	-698.892295	-740.945103	-0.14756	1.236022	22209.08231
-544.588745	-529.329192	-595.892326	-933.974675	-1.673486	0.473059	22197.63787
-430.907297	-624.699534	-437.959039	-1007.982061	-0.14756	-0.289903	22204.50453
-316.462886	-704.047658	-341.825735	-1160.574608	-0.14756	1.236022	22208.31935
-166.92219	-770.425416	-83.181367	-1167.441273	-0.14756	0.473059	22205.2675
-50.188891	-777.292081	105.270429	-1110.98203	-0.14756	0.473059	22223.5786
123.00365	-782.63282	318.899996	-1075.885744	-0.14756	1.998985	22231.97119
245.840651	-722.358764	467.677729	-975.937626	-0.910523	1.998985	22212.13416
358.759136	-652.929155	630.188792	-867.596917	0.615402	2.761948	22222.81564
480.070211	-563.662515	724.033209	-704.322891	0.615402	1.998985	22199.92676
573.914628	-442.35144	846.87021	-531.13035	0.615402	-0.289903	22216.71194
623.507206	-311.121849	894.173899	-354.885958	1.378365	0.473059	22213.66009
661.655342	-160.81819	868.996129	-129.811951	1.378365	1.998985	22208.31935
653.262752	-12.803419	883.492421	58.639845	1.378365	0.473059	22209.84527
629.610907	123.766911	832.373918	319.573101	0.615402	1.236022	22210.60823
604.433137	274.07057	785.833191	522.521189	1.378365	3.52491	22224.34156
576.203516	411.403863	701.144327	727.758166	-0.910523	1.998985	22219.00082
509.062795	535.766789	601.959171	904.002558	-0.14756	1.998985	22215.94897
419.796155	638.766759	444.025885	1031.417335	-0.14756	1.998985	22227.39341
321.373962	722.69266	270.833343	1100.083981	0.615402	-0.289903	22226.63045
193.959185	740.240803	126.633386	1171.802479	-1.673486	-1.052866	22203.74157
86.381439	749.396356	-16.803609	1173.328404	-0.14756	0.473059	22206.03046
-47.13704	734.900064	-227.381324	1139.758044	-0.910523	1.998985	34.333323
-154.714786	702.092666	-384.551648	1001.661788	-0.910523	1.236022	13.733329
-278.314749	647.922312	-524.173829	923.076626	-0.14756	1.998985	21765.038
-380.551756	575.440852	-676.003413	740.728532	1.378365	3.52491	22200.68972
-489.655428	441.15941	-806.470041	582.795246	-0.910523	0.473059	22174.74899
-597.996136	327.477962	-870.558911	400.447152	-0.14756	0.473059	22209.08231
-665.136857	198.537259	-917.099638	160.113889	0.615402	0.473059	22209.08231
-717.018323	58.152116	-930.070005	-41.308273	0.615402	-0.289903	22181.61565
-701.759068	-84.521916	-888.107054	-287.745237	1.378365	0.473059	22193.06009
-695.655367	-214.225581	-843.092253	-481.537772	2.141328	1.236022	22241.12674
-648.351677	-353.084799	-740.092283	-664.648829	0.615402	1.236022	22235.786
-559.085037	-482.025502	-636.329351	-840.893221	0.615402	1.998985	22231.20823
-466.003583	-584.262509	-482.973841	-1026.293166	0.615402	2.761948	22238.83786
-358.425837	-687.262478	-323.514629	-1087.330185	0.615402	2.761948	22222.05268
-221.092544	-731.514317	-165.581342	-1170.493124	0.615402	1.998985	22215.18601
-77.65555	-797.129112	44.996373	-1110.98203	1.378365	1.236022	22228.15638
40.603675	-781.869857	250.996312	-1121.663509	0.615402	1.236022	22228.15638
200.825849	-753.640236	412.744412	-1011.033912	0.615402	-1.052866	22218.23786
320.610999	-694.129143	554.655481	-929.396899	-0.14756	-0.289903	22226.63045
419.796155	-607.151391	682.070258	-777.567314	0.615402	2.761948	22196.87491
531.951677	-504.151421	791.936893	-619.634028	-0.910523	1.998985	22189.24528
589.173882	-385.129234	884.255384	-440.337784	-0.14756	0.473059	22175.51195
628.084982	-236.351501	853.736874	-254.174877	0.615402	1.998985	22202.97861
664.707193	-89.099692	894.936862	-2.397173	-0.910523	-2.578792	22192.29713
655.551641	65.018781	883.492421	186.054623	-0.14756	-0.289903	22214.42305
631.899796	214.559477	817.877626	402.73604	-0.14756	-0.289903	22209.84527
583.833143	353.418695	729.373948	614.076718	0.615402	-1.052866	22198.40083
535.003528	489.989025	644.685084	810.921104	-0.14756	-2.578792	22221.28971
457.181329	590.700106	512.692531	972.669204	-0.910523	-0.289903	22228.91934
361.810987	689.122299	344.077766	1066.513621	1.378365	0.473059	22235.02304
250.418427	744.055616	200.640771	1110.76546	1.378365	2.761948	22238.83786
159.625862	760.077834	26.685267	1138.232118	-0.14756	-1.052866	22244.17859
7.796277	736.425989	-157.951715	1133.654342	1.378365	-1.815829	521.103549
-84.522214	714.30007	-328.092405	1067.276584	1.378365	-1.815829	15.259255
-228.722172	671.574156	-479.159027	983.350683	0.615402	-1.815829	18914.60921
-340.114731	596.040845	-620.307133	841.439614	-0.910523	-3.341754	22159.48973
-459.899881	512.877907	-753.06265	652.224855	0.615402	-1.052866	22196.87491
-570.529478	383.937205	-873.610762	463.010096	0.615402	0.473059	22217.4749
-633.855385	256.522427	-842.32929	257.010157	-0.910523	1.236022	22201.45268
-716.25536	119.952098	-915.573713	34.988001	-0.14756	1.236022	22186.19343
-716.25536	-14.329344	-905.655197	-180.167491	-1.673486	0.473059	22182.37861
-706.336845	-172.262631	-905.655197	-423.552604	0.615402	0.473059	22167.88232
-669.714633	-305.018147	-811.047818	-581.485891	0.615402	-1.052866	22201.45268
-604.099838	-422.514408	-733.225619	-821.05619	-0.910523	-1.052866	22213.66009
-516.359123	-548.40326	-627.936761	-932.44875	1.378365	-0.289903	22228.91934
-407.255452	-631.566198	-407.44053	-1022.478353	0.615402	1.998985	22216.71194
-268.396234	-713.203211	-251.033169	-1114.033881	-0.910523	0.473059	22222.05268
-148.611084	-768.899491	-48.085081	-1098.774626	-0.14756	1.236022	22229.6823
-16.618531	-775.003193	165.544486	-1066.730191	-0.14756	1.998985	22213.66009
133.685129	-759.743938	359.337021	-1059.100564	0.615402	0.473059	22228.15638
276.35916	-711.677286	512.692531	-959.915408	1.378365	0.473059	22256.386
386.225794	-646.825453	621.796202	-856.152476	0.615402	-1.815829	22217.4749
482.359099	-553.743999	732.425799	-686.774748	-0.14756	-0.289903	22195.34898
585.359069	-430.144036	846.87021	-501.374803	0.615402	-1.052866	22220.52675
632.662758	-295.862594	896.462787	-307.582268	0.615402	-0.289903	22203.74157
645.633125	-157.003376	899.514638	-77.930484	-0.14756	1.998985	22185.43046
650.210901	0.929911	916.299819	142.565747	0.615402	1.998985	22220.52675
628.084982	148.181719	840.766508	332.543468	0.615402	4.287873	22213.66009
609.010914	292.381676	795.751706	565.247103	0.615402	2.761948	22219.76379
551.788708	430.477931	691.225811	723.943352	-0.14756	0.473059	22228.91934
490.751689	548.737156	554.655481	895.609968	-1.673486	-0.289903	22206.79342
386.988757	644.107498	389.85553	1011.580304	-0.910523	-0.289903	22197.63787
310.692483	701.329703	206.744473	1056.595105	0.615402	1.236022	22202.97861
181.751781	746.344505	86.959324	1129.839528	-0.14756	1.998985	22218.23786
85.618476	736.425989	-35.114714	1142.809895	0.615402	2.761948	22212.13416
-59.344444	734.137101	-215.936883	1080.24695	-0.14756	0.473059	24.414808
-173.025892	695.988964	-383.788685	1042.861776	-0.14756	0.473059	12.970367
-308.833259	648.685274	-556.218264	910.869223	0.615402	1.236022	22092.34901
-398.099899	553.314932	-701.944146	691.898917	0.615402	1.236022	22194.58602
-509.492459	423.611267	-769.84783	538.543407	-0.14756	-0.289903	22201.45268
-588.077621	312.218707	-851.484843	350.091611	0.615402	1.236022	22209.08231
-668.951671	180.989117	-910.232973	136.462045	-0.14756	0.473059	22212.89712
-697.944255	39.84101	-922.440377	-75.641596	0.615402	1.998985	22229.6823
-712.440547	-84.521916	-910.232973	-300.715604	-0.910523	1.236022	22187.71935
-695.655367	-231.010761	-832.410774	-527.315536	0.615402	2.761948	22224.34156
-639.959087	-375.973681	-725.595991	-675.330307	0.615402	4.287873	22228.15638
-553.744297	-501.862533	-650.825643	-850.811737	-0.14756	3.52491	22217.4749
-460.662844	-594.943987	-460.847921	-972.885775	-0.14756	0.473059	22215.18601
-343.929545	-694.129143	-351.74425	-1095.722775	0.615402	-0.289903	22222.81564
-197.440699	-750.588385	-132.010982	-1134.633875	-0.910523	1.236022	22222.81564
-51.714817	-803.995777	75.514883	-1083.515372	-0.14756	0.473059	22199.92676
66.544408	-773.477267	265.492604	-1098.774626	-0.910523	-0.289903	22205.2675
190.907334	-751.351348	408.929599	-1000.352433	0.615402	3.52491	22214.42305
339.685067	-684.97359	606.536947	-927.108011	-0.14756	2.761948	22204.50453
426.662819	-585.025471	675.203594	-819.530265	0.615402	4.287873	22203.74157
540.344267	-486.603278	817.877626	-608.189587	0.615402	1.998985	22216.71194
622.744243	-343.929246	865.944278	-460.937778	-0.14756	1.236022	22180.08972
652.49979	-217.277432	868.996129	-222.130442	-0.14756	-0.289903	22211.3712
654.025715	-58.581183	908.670191	56.350957	0.615402	0.473059	22208.31935
639.529423	81.040998	888.070197	238.699051	-0.14756	-0.289903	22185.43046
634.188684	251.181688	826.270216	462.247133	-0.14756	-0.289903	22221.28971
585.359069	376.307577	746.922091	671.298923	0.615402	1.236022	22252.57118
526.610938	500.670503	608.825836	823.891471	0.615402	4.287873	22230.44527
448.788739	592.226032	450.892549	951.306248	0.615402	0.473059	22227.39341
345.788769	691.411188	321.188884	1059.646956	0.615402	0.473059	22240.36378
245.077688	730.322287	142.655603	1121.446938	0.615402	0.473059	22218.23786
130.633278	744.818579	12.951938	1142.809895	-0.14756	-3.341754	22216.71194
8.55924	740.240803	-179.314672	1144.33582	-0.14756	-1.052866	80.87405
-119.6185	711.248219	-308.255374	1096.269168	-0.14756	-1.815829	12.970367
-241.692538	669.285268	-476.870139	987.928459	-0.14756	-1.052866	20815.14939
-348.507321	591.463069	-618.781208	807.10629	-0.910523	1.236022	22196.87491
-475.922098	482.359398	-759.166352	636.9656	-0.910523	2.761948	22189.24528
-568.240589	361.811285	-850.72188	414.943444	-0.14756	1.998985	22180.08972
-649.11464	223.71503	-956.7737	218.86202	-0.910523	-0.289903	22170.17121
-701.759068	103.166917	-916.336675	2.180603	-0.910523	-2.578792	22195.34898
-735.329429	-51.714518	-942.277408	-252.648951	0.615402	-1.815829	22187.71935
-700.233143	-166.921892	-903.366309	-476.197033	-0.14756	-0.289903	22202.21564
-652.929453	-314.1737	-797.314488	-618.108102	0.615402	-0.289903	22231.97119
-586.551695	-428.61811	-731.699693	-828.685818	0.615402	-1.052866	22214.42305
-498.048018	-555.269925	-539.433083	-949.23393	-0.14756	0.473059	22224.34156
-395.048048	-644.536565	-387.603499	-1052.996862	-0.910523	1.236022	22226.63045
-253.136979	-724.647652	-215.936883	-1101.063515	0.615402	2.761948	22235.02304
-109.699985	-768.899491	12.951938	-1120.900546	0.615402	1.236022	22237.31193
22.292569	-783.395783	170.122262	-1121.663509	0.615402	-0.289903	22245.70452
171.833265	-747.536534	359.337021	-1047.656123	0.615402	0.473059	22227.39341
283.225825	-713.203211	508.114754	-983.567253	0.615402	-2.578792	22226.63045
380.885055	-620.121757	617.218426	-837.078408	0.615402	-1.052866	22202.21564
515.92946	-548.40326	763.707271	-660.071053	0.615402	-0.289903	22187.71935
560.944261	-415.647744	876.625756	-488.404437	0.615402	-1.052866	22209.84527
625.033131	-277.551488	882.729458	-299.952641	0.615402	1.236022	22223.5786
654.788678	-128.773755	891.885011	-51.226789	0.615402	1.236022	22193.06009
642.581274	18.478054	911.722042	169.269442	-0.14756	1.998985	22186.19343
626.559057	184.040967	867.470203	360.773089	-0.14756	-0.289903	22183.90454
586.884994	313.744633	778.966526	583.558208	-0.14756	-1.052866	22213.66009
563.233149	432.76682	656.129525	749.121122	-1.673486	-2.578792	22202.21564
466.336882	582.307516	514.981419	867.380347	-0.14756	-0.289903	22215.94897
390.040608	671.574156	349.418505	1046.67659	-0.14756	-1.052866	22232.73415
287.040639	717.351921	202.166697	1042.098813	-0.14756	2.761948	22215.18601
177.174005	749.396356	73.988957	1126.787677	0.615402	1.998985	22226.63045
58.151818	754.737095	-128.196168	1112.291385	0.615402	1.236022	7383.953368
-60.107407	728.033399	-260.188722	1093.217317	0.615402	-0.289903	19.074068
-181.418482	693.700076	-406.677567	1023.024745	-0.14756	-0.289903	6277.657399
-308.070296	644.870461	-560.79604	871.958123	1.378365	-2.578792	22181.61565
-426.32952	538.055677	-701.944146	731.572979	0.615402	0.473059	22200.68972
-510.255421	421.322379	-801.129302	508.024897	0.615402	-1.052866	22193.82305
-589.603546	290.855751	-856.825582	298.973108	-0.14756	0.473059	22216.71194
-673.529447	160.389123	-899.551495	120.439827	-0.14756	0.473059	22192.29713
-701.759068	30.685457	-925.492228	-134.389727	-0.14756	1.236022	22176.27491
-707.86277	-112.751537	-905.655197	-377.77484	-0.14756	0.473059	22214.42305
-700.233143	-266.87001	-826.307072	-550.967381	-0.910523	-0.289903	22217.4749
-639.196124	-388.181085	-759.929314	-753.915469	0.615402	1.998985	22221.28971
-537.72208	-513.306974	-579.107146	-852.337662	-0.14756	0.473059	22229.6823
-449.981365	-610.966204	-445.588667	-980.515402	-0.910523	0.473059	22203.74157
-310.359184	-694.129143	-299.099821	-1080.463521	-1.673486	-1.052866	22193.06009
-187.522184	-772.714305	-95.38877	-1109.456105	0.615402	0.473059	22208.31935
-43.322226	-776.529118	108.32228	-1100.300552	-0.14756	-0.289903	22215.94897
97.82588	-758.218013	270.833343	-1083.515372	1.378365	3.52491	22215.94897
215.322141	-736.855056	447.077735	-1018.663539	0.615402	3.52491	22226.63045
362.57395	-672.766186	515.744382	-923.293197	2.141328	3.52491	22220.52675
480.070211	-574.343993	699.618401	-761.545097	-0.910523	0.473059	22202.21564
545.685006	-482.788465	802.618371	-583.011816	0.615402	-0.289903	22195.34898
611.299802	-334.773694	871.285017	-364.804474	0.615402	0.473059	22210.60823
657.840529	-185.232997	926.218334	-148.886019	0.615402	1.236022	22215.18601
661.655342	-31.114524	928.507222	102.128721	1.378365	0.473059	22226.63045
632.662758	115.374321	859.077613	286.002741	0.615402	1.236022	22199.92676
614.351653	261.100204	819.403551	488.950829	0.615402	2.761948	22222.81564
567.810926	399.959422	692.751737	673.587811	0.615402	4.287873	22229.6823
502.19613	521.270497	582.885103	843.728502	-0.14756	3.52491	22228.15638
428.188745	612.826026	442.499959	991.743273	-0.14756	2.761948	22213.66009
334.344328	700.56674	248.707424	1072.617323	-0.910523	1.998985	22220.52675
200.825849	728.796362	140.366715	1119.15805	-0.910523	-1.815829	22228.15638
109.270321	746.344505	-20.618422	1126.024714	0.615402	0.473059	22225.10453
-2.885201	737.188952	-169.396156	1137.469155	-0.910523	0.473059	64.851833
-147.085159	697.514889	-354.033138	1056.595105	-0.14756	1.998985	15.259255
-269.159197	654.026013	-508.151611	925.365515	-0.14756	1.998985	21615.4973
-361.477688	580.781591	-690.499705	748.35816	-0.14756	1.998985	22164.83047
-485.077651	464.811255	-750.010799	604.158202	-0.910523	0.473059	22198.40083
-565.951701	357.996471	-885.055203	405.024928	0.615402	-0.289903	22211.3712
-654.455379	218.374291	-918.625564	176.89907	-0.910523	0.473059	22173.22306
-708.625733	77.989147	-919.388526	-45.123087	-0.14756	0.473059	22200.68972
-711.677584	-56.292295	-923.966303	-256.463765	-0.14756	-1.052866	22196.87491
-729.98869	-199.729289	-851.484843	-438.048896	0.615402	0.473059	22202.97861
-636.907236	-328.669992	-764.507091	-665.411792	0.615402	1.236022	22244.17859
-576.63318	-443.114402	-635.566388	-773.752501	1.378365	2.761948	22252.57118
-488.892465	-575.869918	-519.596052	-942.367265	0.615402	1.998985	22225.86749
-374.448054	-647.588416	-376.92202	-1085.80426	1.378365	2.761948	22208.31935
-242.455501	-719.306913	-163.292454	-1126.241285	-0.14756	-0.289903	22238.83786
-95.203693	-771.951342	45.759336	-1101.826477	0.615402	-1.052866	22215.94897
42.892563	-788.736522	177.751889	-1095.722775	-0.14756	-0.289903	22215.18601
168.781414	-752.114311	376.122201	-1020.189465	-0.14756	-0.289903	22228.91934
292.381378	-710.15136	559.996221	-924.819122	-0.14756	-0.289903	22218.23786
410.640602	-628.514347	652.314712	-812.6636	0.615402	1.236022	22186.95639
526.610938	-523.22549	788.122079	-637.945133	-0.14756	0.473059	22203.74157
589.936845	-401.151452	863.65539	-476.197033	-0.14756	1.998985	22197.63787
638.003498	-249.321867	869.759092	-242.730436	-0.910523	1.236022	22189.24528
642.581274	-127.247829	880.44057	-13.078652	-0.910523	-2.578792	22167.88232
626.559057	43.655824	881.966495	168.50648	-0.910523	-1.815829	22192.29713
621.98128	202.352073	843.055396	391.291599	-1.673486	-1.052866	22206.79342
596.80351	345.789068	754.551718	627.810047	-0.14756	-1.815829	22220.52675
544.922044	477.018658	621.796202	778.876669	-0.14756	-1.815829	22231.20823
464.047994	578.492702	466.151804	875.009974	-0.14756	-1.052866	22214.42305
372.492465	673.863045	306.692592	1014.632155	-0.14756	1.236022	22223.5786
258.811017	727.270436	172.41115	1081.772876	0.615402	1.998985	22228.91934
145.892532	762.366722	67.122292	1122.209901	0.615402	0.473059	22234.26008
28.396271	753.974132	-88.522106	1159.595075	0.615402	-1.052866	2010.406812
-97.492581	714.30007	-304.44056	1105.42472	0.615402	-2.578792	19.074068
-211.936991	689.885262	-423.462747	998.609937	1.378365	-1.052866	8616.901151
-318.751774	617.403802	-616.49232	859.750719	0.615402	-1.815829	22161.77862
-440.825812	518.981609	-704.233035	707.158172	-0.14756	-0.289903	22196.11194
-545.351707	385.46313	-841.566327	467.587872	-0.14756	-0.289903	22190.7712
-620.122056	267.966869	-857.588545	286.765704	0.615402	2.761948	22204.50453
-684.973888	140.552091	-910.232973	67.032436	-0.910523	0.473059	22212.13416
-710.151659	-7.462679	-896.499644	-147.360094	0.615402	0.473059	22191.53417
-716.25536	-133.351531	-885.818166	-378.537803	-0.910523	0.473059	22185.43046
-666.662783	-288.995929	-824.781147	-575.382189	-0.14756	-1.815829	22213.66009
-626.225757	-416.410706	-680.58119	-771.463612	-0.910523	-1.815829	22208.31935
-528.566527	-531.61808	-592.077512	-916.426532	-0.910523	-1.052866	22205.2675
-425.566558	-630.803236	-426.514598	-1032.396868	-0.14756	1.236022	22215.94897
-295.862892	-717.018025	-271.633163	-1120.137583	-0.14756	1.236022	22226.63045
-169.211078	-761.269864	-61.81841	-1107.930179	-0.14756	3.52491	22216.71194
-19.670382	-782.63282	120.529684	-1110.98203	-0.14756	1.998985	22225.86749
116.136986	-781.106895	301.351853	-1062.152415	0.615402	1.998985	22231.97119
251.944353	-724.647652	482.936984	-988.907992	-0.14756	0.473059	22214.42305
382.410981	-649.114341	626.373979	-869.885805	1.378365	-0.289903	22220.52675
505.247981	-544.588446	737.766538	-678.382158	-0.14756	-0.289903	22244.94156
556.366485	-462.951433	844.581321	-554.019232	1.378365	-0.289903	22227.39341
625.033131	-286.707041	878.914645	-335.048927	0.615402	-0.289903	22200.68972
666.996082	-157.766339	901.803527	-96.24159	-0.910523	-0.289903	22216.71194
646.396088	-27.299711	917.825744	127.306492	-0.14756	1.236022	22199.16379
653.262752	151.23357	870.522054	315.758288	-0.14756	1.998985	22169.40825
606.722025	280.937235	796.514669	539.30637	-0.910523	2.761948	22227.39341
567.047963	423.611267	689.699886	713.261874	-0.14756	2.761948	22218.23786
525.847975	552.551969	524.136972	862.80257	-0.910523	-1.052866	22219.00082
425.136894	642.581572	425.714779	1031.417335	-0.14756	-1.052866	22230.44527
321.373962	695.226001	276.937045	1103.135832	-0.910523	0.473059	22200.68972
206.929551	737.951914	91.5371	1101.609907	-0.14756	0.473059	22199.16379
77.225886	746.344505	-17.566571	1167.987665	-0.910523	-0.289903	22207.55638
-47.900003	742.529691	-228.907249	1158.069149	-0.14756	2.761948	34.333323
-140.981457	712.774144	-391.418312	1050.491403	0.615402	3.52491	12.970367
-272.211048	646.396386	-531.040493	916.972924	1.378365	1.998985	21728.41578
-401.914713	563.233448	-686.684892	749.884085	-0.14756	-0.289903	22195.34898
-482.0258	445.737186	-769.84783	566.010065	-0.910523	-0.289903	22198.40083
-599.522062	335.107589	-892.684831	392.054561	-0.14756	1.236022	22192.29713
-648.351677	189.381707	-933.884818	147.143523	0.615402	0.473059	22194.58602
-700.996106	68.833594	-894.210756	-35.204571	1.378365	0.473059	22206.79342
-691.07759	-71.551549	-913.284824	-329.708188	1.378365	2.761948	22219.00082
-690.314627	-224.90706	-827.832998	-506.715543	0.615402	1.998985	22242.65267
-626.98872	-345.455172	-755.351538	-689.063637	-0.14756	2.761948	22222.05268
-583.499844	-462.188471	-622.596022	-815.715451	-0.910523	2.761948	22226.63045
-472.870247	-596.469912	-521.121978	-967.545036	-0.14756	-0.289903	22225.86749
-359.1888	-672.766186	-342.588697	-1101.826477	-0.910523	-0.289903	22210.60823
-211.174029	-743.721721	-132.010982	-1103.352403	-0.14756	0.473059	22221.28971
-69.26296	-777.292081	57.96674	-1098.011664	-0.910523	-0.289903	22228.91934
55.862929	-776.529118	237.262983	-1123.952397	0.615402	0.473059	22219.76379
193.196222	-749.825422	408.929599	-1007.219098	-0.14756	0.473059	22196.87491
312.981372	-689.551366	543.21104	-962.967259	-0.910523	1.998985	22211.3712
420.559118	-601.810652	698.855439	-786.722867	0.615402	3.52491	22177.80084
549.49982	-506.440309	808.722073	-595.21922	-0.14756	1.236022	22191.53417
610.536839	-368.344054	858.314651	-433.47112	-0.910523	1.236022	22204.50453
651.736827	-220.329283	865.181315	-209.160075	0.615402	1.236022	22215.18601
662.418305	-66.973773	926.981297	39.565777	0.615402	-1.052866	22191.53417
634.188684	75.700259	864.418353	216.573132	0.615402	-0.289903	22201.45268
621.98128	225.240955	833.899843	447.750841	-0.14756	-1.052866	22228.15638
581.544255	364.100173	740.818389	659.091519	-0.14756	-0.289903	22214.42305
538.818342	509.063093	617.218426	794.135924	0.615402	0.473059	22242.65267
455.655403	605.196398	514.218456	970.380316	1.378365	3.52491	22252.57118
379.35913	689.885262	249.470387	1017.684006	-0.14756	2.761948	22225.10453
243.551763	733.374138	193.774107	1103.898795	-0.910523	0.473059	22228.15638
143.603644	742.529691	19.818603	1158.832112	2.141328	0.473059	22243.41563
32.974047	737.188952	-125.90728	1129.076565	0.615402	-1.052866	238.807337
-119.6185	718.114883	-299.099821	1097.03213	-0.14756	-2.578792	16.022217
-225.670321	670.048231	-447.114592	968.091428	-0.14756	-1.815829	18678.85373
-353.085098	605.196398	-617.255283	836.861837	0.615402	0.473059	22179.32676
-448.45544	491.51495	-753.825612	648.410041	0.615402	1.236022	22177.03787
-568.240589	362.574248	-840.040402	428.676773	-0.14756	0.473059	22204.50453
-635.38131	235.922434	-899.551495	244.039791	-0.910523	-1.052866	22186.95639
-702.522031	114.611358	-891.158905	37.276889	0.615402	1.236022	22187.71935
-739.144243	-28.062673	-914.81075	-246.545249	-0.910523	-1.052866	22172.4601
-716.25536	-167.684854	-862.166321	-401.426685	-0.14756	0.473059	22210.60823
-669.714633	-296.625557	-795.0256	-591.404406	0.615402	0.473059	22216.71194
-597.996136	-437.773663	-681.344152	-751.626581	-0.14756	-1.052866	22225.86749
-518.648012	-545.351409	-580.633071	-927.108011	-0.14756	-1.815829	22229.6823
-415.648042	-628.514347	-450.929406	-1112.507956	0.615402	-0.289903	22193.82305
-283.655489	-717.780988	-225.855398	-1091.907962	1.378365	1.998985	22225.86749
-146.322196	-773.477267	-1.544354	-1100.300552	1.378365	0.473059	22239.60082
9.322202	-771.951342	146.470417	-1120.900546	0.615402	1.236022	22235.02304
147.418458	-762.795789	353.996282	-1030.870943	1.378365	0.473059	22242.65267
279.411011	-704.810621	519.559195	-959.915408	0.615402	-0.289903	22245.70452
406.062826	-645.299528	653.077674	-824.871004	0.615402	-2.578792	22209.08231
499.907242	-545.351409	789.648004	-657.782164	-0.14756	-1.052866	22218.23786
584.596106	-410.307005	850.685023	-504.426654	-0.14756	-1.815829	22204.50453
618.166466	-284.418153	933.084999	-309.108194	0.615402	0.473059	22199.16379
647.922013	-128.010792	898.751676	-75.641596	0.615402	1.998985	22207.55638
648.684976	18.478054	893.410937	163.928703	-0.14756	1.236022	22213.66009
632.662758	158.863197	854.499837	343.987909	0.615402	0.473059	22199.92676
602.907212	298.485378	779.729489	575.165618	-0.910523	-1.815829	22197.63787
550.262783	436.581633	647.736935	718.602613	-0.910523	-1.815829	22212.89712
483.885025	550.263081	556.94437	916.209962	-1.673486	-1.052866	22204.50453
394.618385	647.922312	368.492574	997.846975	-0.14756	0.473059	22205.2675
283.225825	714.30007	238.025946	1090.928428	0.615402	1.998985	22215.18601
185.566595	747.87043	104.507467	1135.94323	0.615402	0.473059	22228.91934
75.69996	750.922281	-73.262851	1142.809895	0.615402	-0.289903	11404.00403
-46.374077	716.588958	-266.292424	1112.291385	0.615402	0.473059	22.125919
-170.737004	681.492672	-426.514598	1012.343267	-0.14756	-0.289903	11.444441
-292.811041	634.188982	-565.373816	877.298862	-0.14756	-1.815829	22049.6231
-398.099899	547.21123	-697.36637	746.069271	-0.14756	-0.289903	22194.58602
-526.277639	433.529782	-814.099669	522.521189	0.615402	-0.289903	22226.63045
-589.603546	301.537229	-893.447793	308.891623	-0.14756	0.473059	22204.50453
-669.714633	168.01875	-911.758899	136.462045	1.378365	1.998985	22209.84527
-698.707217	33.737308	-923.966303	-101.582329	1.378365	0.473059	22212.89712
-728.462764	-98.255245	-879.714464	-313.68597	1.378365	1.998985	22195.34898
-685.736851	-240.929277	-824.018184	-527.315536	-0.910523	1.998985	22217.4749
-640.722049	-388.181085	-725.595991	-714.241407	-0.14756	2.761948	22228.15638
-546.11467	-492.70698	-614.203432	-875.989507	-0.14756	1.998985	22216.71194
-445.403589	-611.729167	-469.240512	-995.774657	-0.14756	1.998985	22220.52675
-333.248066	-692.603217	-296.810933	-1077.41167	-0.910523	1.998985	22219.76379
-202.018476	-763.558752	-110.648025	-1139.974614	-0.910523	0.473059	22198.40083
-63.92222	-801.706889	63.307479	-1168.204235	-0.14756	0.473059	22202.21564
74.936998	-788.736522	256.337051	-1087.330185	-0.14756	2.761948	22215.18601
219.136955	-733.040242	456.996251	-990.433918	-0.14756	3.52491	22215.18601
338.922105	-681.921739	569.914736	-922.530234	0.615402	3.52491	22213.66009
455.655403	-567.477328	735.47765	-737.130289	0.615402	1.236022	22205.2675
551.788708	-475.158837	830.847992	-564.700711	-0.14756	0.473059	22223.5786
613.58869	-352.321837	893.410937	-413.634089	-0.14756	-0.289903	22195.34898
644.870162	-206.595954	919.35167	-173.300827	0.615402	-1.052866	22190.00824
649.447939	-59.344146	870.522054	30.410224	1.378365	-0.289903	22199.16379
642.581274	110.033582	836.951694	236.410163	2.141328	0.473059	22211.3712
634.951647	246.603912	809.485035	463.773059	1.378365	2.761948	22243.41563
582.307218	395.381646	666.048041	665.958184	1.378365	4.287873	22240.36378
516.692422	525.085311	620.270277	847.543315	0.615402	3.52491	22223.5786
435.818372	612.063063	456.233288	984.113645	0.615402	1.236022	22223.5786
335.107291	690.648225	307.455555	1056.595105	-0.14756	0.473059	22226.63045
229.818433	737.951914	185.381517	1126.787677	0.615402	-1.815829	22213.66009
113.085135	749.396356	0.744534	1170.276553	-0.910523	-2.578792	22219.00082
-2.122239	737.951914	-154.136901	1171.039516	0.615402	1.236022	88.503677
-129.537016	699.040815	-361.662766	1035.995111	-0.910523	-0.289903	12.207404
-255.425867	647.922312	-496.70717	916.209962	-0.14756	1.236022	19322.79428
-373.685092	580.018628	-663.796009	762.854452	-0.14756	1.236022	22174.74899
-467.529508	465.574217	-795.788563	595.765612	-0.910523	1.236022	22151.8601
-574.344291	360.28536	-869.032986	369.928642	-0.910523	0.473059	22190.00824
-650.640565	226.766881	-904.129272	226.491648	0.615402	1.236022	22205.2675
-708.625733	96.300253	-909.470011	-2.397173	-0.14756	-1.052866	22181.61565
-711.677584	-40.270077	-878.188539	-236.626734	-0.14756	-1.815829	22186.19343
-700.996106	-190.573736	-859.877433	-426.604455	0.615402	-1.052866	22225.86749
-659.796118	-335.536656	-771.373755	-605.900698	-0.14756	-0.289903	22228.15638
-594.181323	-431.669961	-687.447854	-804.27101	1.378365	1.998985	22214.42305
-498.81098	-545.351409	-518.833089	-946.182079	1.378365	1.998985	22247.99341
-395.811011	-642.247677	-409.729418	-1110.219067	0.615402	1.998985	22246.46748
-242.455501	-714.729137	-235.010951	-1127.004248	0.615402	0.473059	22225.10453
-114.277761	-766.610603	38.129708	-1113.270918	0.615402	-2.578792	22231.20823
26.107383	-778.055044	210.559287	-1094.19685	1.378365	-1.052866	22239.60082
167.255489	-756.692087	373.833313	-1025.530204	0.615402	-1.052866	22212.13416
290.09249	-703.284696	535.581413	-953.811706	-0.14756	-1.815829	22218.23786
406.062826	-617.832869	656.129525	-821.05619	0.615402	1.236022	22220.52675
513.640571	-533.144005	786.596153	-629.552543	-0.14756	0.473059	22206.79342
588.41092	-408.018116	846.107247	-489.930362	-0.14756	1.236022	22190.00824
636.477572	-270.684824	892.647974	-280.878572	-0.14756	1.236022	22202.97861
661.655342	-127.247829	893.410937	-16.130503	-0.14756	0.473059	22188.48232
654.788678	23.05583	849.159098	111.284274	-0.14756	-1.052866	22178.5638
643.344237	168.01875	777.440601	333.306431	-0.14756	-3.341754	22203.74157
587.647957	309.929819	723.270246	512.602674	0.615402	-1.052866	22213.66009
549.49982	460.233478	644.685084	775.061855	0.615402	-1.052866	22216.71194
462.522068	576.966777	539.396227	933.758105	-0.14756	-1.052866	22226.63045
394.618385	672.337119	360.862946	1019.972894	-0.14756	-1.052866	22227.39341
272.544347	738.714877	235.737057	1113.817311	0.615402	1.998985	22216.71194
165.729563	747.87043	98.403765	1164.172851	-0.14756	1.236022	22224.34156
51.285153	749.396356	-86.99618	1148.913596	0.615402	0.473059	3085.421308
-59.344444	721.166734	-289.181306	1115.343236	1.378365	0.473059	17.548143
-189.811072	690.648225	-437.959039	972.669204	-0.14756	-2.578792	5528.427992
-305.781408	632.663057	-605.810841	846.780353	1.378365	-1.052866	22127.4453
-421.751744	553.314932	-704.233035	749.884085	1.378365	0.473059	22196.11194
-527.040602	409.114975	-810.284855	488.950829	-1.673486	-1.052866	22202.21564
-622.410944	277.122421	-863.692247	308.12866	-0.14756	0.473059	22202.97861
-678.870186	173.359489	-874.373725	118.150939	-0.14756	1.998985	22201.45268
-728.462764	36.026197	-919.388526	-128.286025	-0.14756	1.236022	22199.92676
-720.070174	-121.90709	-861.403358	-337.337815	-0.14756	1.236022	22224.34156
-687.262776	-271.447786	-809.521892	-529.604425	-0.14756	0.473059	22219.76379
-631.566497	-404.966265	-719.492289	-721.871034	-0.14756	-1.052866	22199.16379
-551.455409	-512.544011	-625.647873	-950.759855	-0.14756	-0.289903	22210.60823
-449.981365	-622.410645	-574.529369	-1128.530173	-1.673486	0.473059	22157.96381
-327.907327	-702.521733	-315.122039	-1136.159801	-0.910523	1.998985	22201.45268
-172.262929	-761.269864	-128.196168	-1107.930179	-0.910523	1.998985	22219.00082
-39.507413	-789.499485	135.788939	-1108.693142	-0.14756	3.52491	22228.15638
91.722178	-777.292081	276.937045	-1077.41167	0.615402	1.236022	22219.76379
236.685098	-736.092093	461.574027	-985.093179	-0.910523	0.473059	22219.76379
354.181359	-664.373596	599.670283	-912.611719	-0.910523	0.473059	22214.42305
478.544286	-577.395844	730.136911	-701.27104	-0.14756	-0.289903	22181.61565
551.788708	-455.321806	819.403551	-567.752562	0.615402	-0.289903	22221.28971
609.773876	-322.56629	865.944278	-383.115579	1.378365	2.761948	22224.34156
647.922013	-152.425599	881.203533	-144.308243	-0.14756	0.473059	22195.34898
662.418305	-32.64045	873.573905	64.743547	-0.910523	-1.052866	22209.84527
643.344237	126.818762	807.196147	257.010157	1.378365	2.761948	22220.52675
600.618323	248.129837	807.95911	527.098966	-0.14756	2.761948	22209.84527
560.181298	408.352012	695.803588	680.454476	-0.910523	1.998985	22220.52675
515.92946	544.159379	606.536947	882.639601	-0.910523	0.473059	22228.91934
421.32208	628.08528	464.625878	1019.972894	-0.14756	0.473059	22214.42305
305.351744	706.670442	279.988896	1090.928428	-0.910523	0.473059	22220.52675
213.033253	734.137101	159.440784	1155.017298	-0.14756	0.473059	22218.23786
102.403656	740.240803	-22.144348	1143.572857	-0.910523	1.236022	22195.34898
-14.329642	727.270436	-194.573926	1074.143248	-0.910523	1.998985	40.437025
-146.322196	705.144517	-373.107207	1031.417335	-0.14756	2.761948	16.022217
-263.818457	640.292684	-521.88494	908.580334	-0.910523	1.236022	21565.90472
-370.633241	573.151963	-682.870078	759.802601	-0.910523	0.473059	22186.95639
-496.522092	477.781621	-770.610793	606.447091	-0.910523	-2.578792	22201.45268
-579.685031	335.870552	-859.11447	399.684189	-0.14756	1.236022	22209.84527
-649.877602	205.403924	-885.818166	193.68425	-0.14756	0.473059	22189.24528
-717.781286	73.411371	-916.336675	-30.626795	-0.910523	-1.052866	22184.6675
-700.233143	-71.551549	-901.840383	-280.11561	-0.14756	0.473059	22195.34898
-708.625733	-198.203364	-839.277439	-443.389635	1.378365	1.236022	22236.54897
-655.218341	-338.588507	-784.344122	-661.596978	1.378365	3.52491	22244.17859
-588.077621	-467.52921	-679.055264	-874.463582	-0.14756	2.761948	22241.12674
-482.788763	-566.714366	-493.655319	-935.500601	1.378365	2.761948	22223.5786
-368.344352	-665.899521	-389.129424	-1070.545005	-0.14756	0.473059	22222.81564
-245.507352	-726.173578	-217.462808	-1170.493124	-0.14756	-0.289903	22226.63045
-101.307394	-761.269864	44.996373	-1104.878328	-0.14756	0.473059	22211.3712
15.425904	-773.477267	228.10743	-1084.278334	0.615402	-0.289903	22222.05268
193.959185	-751.351348	402.062934	-1037.737607	-0.910523	1.236022	22231.20823
328.240626	-698.706919	536.344376	-921.767271	-1.673486	1.236022	22190.00824
419.033192	-628.514347	680.544333	-792.063606	-0.910523	0.473059	22170.17121
520.507236	-514.069937	791.936893	-618.108102	-0.910523	0.473059	22207.55638
590.699808	-392.758862	825.507253	-497.55999	-0.910523	1.236022	22161.01566
641.818311	-259.240383	857.551688	-340.389666	-0.910523	-0.289903	22190.00824
658.603491	-85.284879	901.803527	5.232454	0.615402	-1.052866	22213.66009
652.49979	75.700259	878.151682	192.158324	-0.14756	-1.815829	22209.08231
633.425721	206.92985	845.344284	395.869375	0.615402	-1.052866	22219.00082
589.173882	342.737217	767.522085	612.550792	-0.910523	-3.341754	22222.05268
545.685006	473.966807	636.292494	811.684067	0.615402	1.236022	22229.6823
466.336882	590.700106	522.611046	951.306248	-0.14756	0.473059	22214.42305
369.440614	683.018597	333.396288	1039.046962	0.615402	1.998985	22244.94156
266.440645	732.611175	212.085212	1138.995081	0.615402	1.236022	22247.23045
[truncated: 28,725 more rows]
