# Supplementary material for: Dynamic analysis of slant cracked rotor system considering nonlinear oil film force
Source: PLoS One. 2024 Jan 25;19(1):e0294293. doi: 10.1371/journal.pone.0294293 (PMC10810477; doi:10.1371/journal.pone.0294293)
Supplement: S1 File — These data were measured by two eddy current sensors, model WT0150. (ZIP) [file pone.0294293.s001.zip › 2021.3.18 Test data for plain bearings/2021.3.18 (P=0.2Mpa, Z=4.0g)/1700.csv]

1024	30720	7	0	3
8	8	8	8	10	10	1
3	3	3	3	1	1	4
2	1	4	3	0	0	0
0	0	0	0	-0.000022	0.000039	20712.35742
-36.158374	597.667952	-304.358055	807.032577	-0.635574	-1.126271	86.977752
-169.676853	585.460548	-466.106155	703.269645	-1.398537	-1.126271	12.207404
-242.158313	550.364262	-485.180224	688.773353	0.127388	-1.126271	16853.0839
-352.78791	503.060573	-601.913522	538.469694	0.890351	-0.363308	22193.82305
-405.432339	431.342075	-667.528318	475.143787	-0.635574	0.399655	22204.50453
-501.565644	330.630994	-707.965343	319.499388	-0.635574	1.162618	22221.28971
-562.602662	255.097683	-740.009778	195.136462	0.890351	2.688543	22226.63045
-612.19524	140.653273	-782.735691	53.988356	-0.635574	-0.363308	22212.13416
-626.691532	47.571819	-689.654237	-100.130117	0.890351	-0.363308	22243.41563
-631.269309	-62.294816	-743.824592	-250.433776	0.890351	0.399655	22239.60082
-606.854501	-177.502189	-698.80979	-454.144827	0.890351	-1.126271	22187.71935
-563.365625	-269.82068	-567.580199	-525.863324	0.127388	0.399655	22211.3712
-498.513793	-362.139171	-443.217273	-674.641058	0.127388	1.162618	22215.18601
-443.580476	-455.220625	-353.950633	-732.626226	0.127388	1.92558	22204.50453
-358.128649	-535.331712	-234.928446	-786.79658	-0.635574	0.399655	22209.08231
-251.313866	-600.183545	-96.832191	-853.174338	1.653314	1.92558	22220.52675
-142.973157	-632.990943	38.975177	-871.485444	0.127388	-1.126271	22198.40083
-34.632449	-674.190931	185.464022	-838.678046	-0.635574	0.399655	22219.76379
66.841595	-676.479819	298.382507	-829.522494	0.127388	1.162618	22209.08231
188.915633	-648.250197	396.041737	-789.848431	0.127388	1.162618	22202.21564
294.967454	-604.761321	496.752819	-670.826244	-0.635574	0.399655	22197.63787
379.656318	-521.598383	460.89357	-679.981797	0.127388	0.399655	22213.66009
449.085927	-453.6947	637.137962	-511.367032	0.127388	1.162618	22217.4749
526.908126	-351.457693	706.567571	-362.589299	-0.635574	1.162618	22219.76379
565.819225	-248.457723	737.849044	-234.411559	0.127388	1.162618	22228.91934
592.522921	-139.354052	782.863845	-23.833843	0.127388	0.399655	22231.20823
589.47107	-19.568902	761.500888	140.966108	-0.635574	-1.889233	22216.71194
594.048847	90.297732	709.619422	284.403102	-0.635574	-0.363308	22209.84527
555.90071	205.505105	671.471285	401.899364	0.890351	0.399655	22241.88971
516.98961	312.319888	604.330565	552.965986	0.890351	1.92558	22230.44527
487.997026	406.164305	470.049123	632.31411	0.127388	2.688543	22219.00082
437.641486	501.534647	375.441744	691.062241	0.890351	1.92558	22200.68972
333.878553	548.075374	226.66401	772.699254	0.127388	2.688543	22205.2675
257.58228	606.823505	112.219599	859.677006	0.127388	1.162618	22216.71194
167.552677	640.393865	-6.802588	831.447385	0.890351	1.162618	22203.74157
71.419372	622.845722	-124.298849	841.3659	0.127388	0.399655	22216.71194
-20.899119	616.74202	-214.328452	852.047379	0.127388	-1.126271	444.807276
-112.454648	583.17166	-370.735813	779.565919	0.890351	0.399655	15.259255
-233.765723	552.65315	-480.602447	708.610384	-0.635574	0.399655	5980.864895
-323.795326	498.482796	-575.209827	591.114123	-1.398537	1.162618	22131.26011
-390.173084	452.705032	-702.624604	448.440091	0.127388	1.92558	22201.45268
-467.23232	358.860615	-746.876442	326.366053	-0.635574	2.688543	22199.16379
-539.71378	246.705093	-826.224567	203.529052	-0.635574	1.162618	22204.50453
-593.884135	171.934745	-807.150499	47.121691	0.127388	0.399655	22225.86749
-618.298942	64.356999	-720.935709	-55.878278	0.127388	0.399655	22226.63045
-626.691532	-34.828157	-712.543119	-245.856	0.127388	1.162618	22215.18601
-610.669315	-137.065164	-668.291281	-354.196709	0.127388	0.399655	22219.00082
-570.995253	-254.561425	-575.209827	-483.900374	0.127388	1.162618	22211.3712
-535.898967	-352.983618	-481.36541	-602.159598	-0.635574	3.451506	22192.29713
-447.395289	-431.56878	-376.076552	-690.663275	0.127388	0.399655	22228.15638
-367.284202	-507.865054	-313.513608	-798.241021	1.653314	1.162618	22226.63045
-262.758307	-589.502067	-176.180315	-891.322475	1.653314	1.92558	22172.4601
-173.491667	-644.435384	-79.284048	-941.678016	0.127388	-0.363308	22207.55638
-46.07689	-665.035378	155.708475	-869.959519	0.127388	1.92558	22233.49712
65.31567	-660.457601	254.893631	-833.337307	0.127388	1.92558	22212.13416
159.923049	-665.035378	422.745433	-766.196586	0.127388	2.688543	22222.05268
264.448944	-608.576135	511.249111	-694.478089	0.127388	3.451506	22230.44527
359.056324	-552.116893	618.826857	-596.818859	-0.635574	3.451506	22211.3712
441.456299	-475.057656	652.397217	-483.137411	-0.635574	0.399655	22219.00082
498.678505	-382.739165	739.374969	-354.196709	-1.398537	1.162618	22209.08231
552.848859	-278.976233	757.686075	-256.537478	-1.398537	-0.363308	22196.11194
583.367368	-176.739226	723.352752	-84.870862	-0.635574	0.399655	22200.68972
594.811809	-64.583704	713.434236	92.136493	0.127388	0.399655	22219.00082
572.68589	62.831073	711.908311	189.795723	0.127388	1.92558	22214.42305
554.374784	189.482888	643.241664	305.766059	-1.398537	1.162618	22198.40083
523.856275	290.956932	570.760204	472.854898	0.890351	2.688543	22206.03046
482.656287	370.305056	463.945421	565.173389	-0.635574	3.451506	22209.84527
421.619268	468.727249	421.219508	712.425198	-0.635574	1.92558	22196.11194
348.374845	532.053157	299.14547	778.039993	0.127388	0.399655	22199.16379
278.945236	601.482766	147.315885	829.158496	0.890351	-1.889233	22233.49712
183.574894	625.897573	32.871475	838.314049	0.890351	0.399655	22205.2675
88.967515	637.342014	-73.943309	853.573304	1.653314	3.451506	22240.36378
5.041614	618.267946	-199.83216	839.839975	-0.635574	2.688543	7968.382824
-97.195393	596.904989	-344.79508	800.165912	0.890351	2.688543	19.837031
-192.565735	556.467964	-470.683932	710.136309	0.127388	1.92558	13.733329
-287.936077	512.216125	-569.106125	597.980787	0.890351	1.92558	22046.57124
-368.047165	454.99392	-658.372765	498.795631	0.127388	0.399655	22198.40083
-448.158252	385.564311	-692.706088	375.195668	0.127388	1.162618	22216.71194
-503.091569	287.142118	-765.950511	239.388301	-0.635574	1.162618	22225.86749
-577.861917	184.905111	-729.328299	124.94389	0.127388	-0.363308	22200.68972
-637.373011	77.327365	-739.246815	-34.515322	-0.635574	1.162618	22199.16379
-619.824868	-3.546685	-750.691256	-167.270838	0.127388	1.92558	22216.71194
-615.247091	-107.309617	-727.802374	-370.981889	-0.635574	1.92558	22164.06751
-601.513762	-234.724394	-640.824622	-475.507784	0.127388	1.162618	22198.40083
-534.373041	-330.094736	-527.906137	-582.322567	0.890351	2.688543	22212.89712
-468.758246	-408.679898	-431.009869	-697.52994	0.890351	-0.363308	22193.82305
-388.647158	-494.131725	-282.995098	-757.803996	0.890351	-0.363308	22209.84527
-300.143481	-571.190961	-185.335868	-840.203972	0.127388	0.399655	22214.42305
-186.462033	-632.990943	-28.928507	-860.041003	0.890351	1.162618	22202.97861
-84.225026	-661.983527	103.827009	-847.833599	0.127388	1.92558	22216.71194
27.930496	-665.79834	263.286221	-813.500276	0.890351	2.688543	22244.94156
120.248987	-668.087229	369.338042	-792.137319	0.890351	3.451506	22244.94156
236.982286	-645.961309	446.397278	-753.22622	1.653314	1.162618	22230.44527
343.797069	-571.190961	566.182428	-631.915145	0.127388	0.399655	22236.54897
407.122976	-503.287277	653.923142	-532.729989	0.127388	1.162618	22233.49712
493.337765	-400.287308	739.374969	-418.285578	0.890351	-0.363308	22214.42305
537.589604	-298.050301	786.678659	-255.011553	0.127388	-0.363308	22223.5786
578.026629	-191.998481	767.60459	-88.685676	0.127388	1.162618	22231.20823
590.996996	-76.791108	771.419404	82.217977	0.127388	2.688543	22215.18601
583.367368	29.260713	742.42682	234.047562	0.127388	1.92558	22222.81564
552.848859	157.438453	704.278683	348.491972	0.127388	1.162618	22203.74157
530.722939	252.808795	622.64167	475.906749	-0.635574	1.92558	22189.24528
486.471101	348.179137	535.663918	600.269675	-0.635574	1.162618	22130.49715
444.50815	451.179106	411.300992	671.988173	-0.635574	-1.126271	22201.45268
360.582249	529.764268	301.434358	758.202962	-0.635574	0.399655	22194.58602
275.893385	602.245728	161.812177	852.810341	0.127388	-1.126271	22199.16379
204.937851	619.793871	27.530736	839.077012	0.127388	0.399655	22207.55638
104.22677	632.764238	-57.921091	832.97331	0.890351	3.451506	22225.10453
34.034198	627.423499	-160.921061	840.602937	0.127388	2.688543	22219.76379
-68.965772	600.719803	-288.335838	846.706639	-0.635574	0.399655	29.755547
-162.810188	580.119809	-429.483944	759.728887	0.890351	1.162618	14.496292
-255.891642	551.127225	-543.165392	656.728918	1.653314	1.162618	21639.14914
-361.943463	469.490212	-636.246846	520.921551	0.127388	-1.126271	22222.05268
-429.084184	410.742081	-709.491268	433.180836	0.890351	-1.126271	22231.20823
-496.987867	313.082851	-727.802374	276.773475	-0.635574	0.399655	22220.52675
-563.365625	210.845844	-732.38015	143.254996	0.890351	1.92558	22226.63045
-607.617464	122.342167	-784.261617	-39.093098	0.127388	2.688543	22227.39341
-629.743383	14.764421	-716.357933	-119.967148	0.127388	2.688543	22213.66009
-609.143389	-84.420735	-694.232014	-300.789317	0.890351	0.399655	22216.71194
-601.513762	-191.235518	-620.224628	-410.655951	0.127388	-1.126271	22209.84527
-549.632296	-301.102152	-574.446864	-567.826275	-0.635574	1.162618	22188.48232
-491.647128	-398.761382	-437.113571	-641.070698	-0.635574	0.399655	22193.82305
-434.424923	-487.26506	-318.091384	-736.44104	0.127388	-1.126271	22202.21564
-337.528655	-556.694669	-235.691409	-824.181754	-1.398537	0.399655	22177.03787
-220.032394	-607.813172	-99.121079	-869.959519	-0.635574	0.399655	22188.48232
-111.691685	-657.40575	46.604804	-881.40396	0.127388	0.399655	22226.63045
1.2268	-670.376117	232.004749	-832.574345	-0.635574	-0.363308	22215.18601
118.723062	-655.879825	285.412141	-838.678046	-0.635574	-0.363308	22219.00082
214.856366	-632.990943	444.10839	-712.789195	0.127388	-0.363308	22228.91934
310.226709	-587.213179	550.923173	-676.929946	0.127388	-0.363308	22226.63045
398.730386	-519.309495	642.478701	-541.885542	0.127388	-1.889233	22217.4749
488.759989	-431.56878	726.404603	-392.344845	0.890351	-1.126271	22247.99341
534.537753	-336.961401	758.449037	-283.241174	0.890351	-0.363308	22239.60082
574.974778	-227.857729	766.078665	-170.322689	1.653314	1.92558	22232.73415
597.86366	-113.413319	779.049031	12.025405	1.653314	2.688543	22239.60082
599.389586	8.660719	770.656441	192.084611	-1.398537	-1.889233	22231.97119
562.767374	111.660688	660.026844	237.099413	-0.635574	0.399655	22186.95639
527.671089	220.76436	663.078695	440.810463	0.127388	-0.363308	22208.31935
496.389616	328.342106	569.997241	569.751166	0.127388	-1.126271	22222.05268
462.056293	434.393926	462.419496	655.965955	0.127388	-2.652196	22206.79342
402.5452	512.979088	341.871383	752.862223	-0.635574	0.399655	22206.03046
298.782267	563.334629	190.041798	802.454801	-0.635574	-1.126271	22184.6675
238.508211	602.245728	67.204798	812.373316	-1.398537	-0.363308	22173.22306
108.804546	623.608685	-42.661836	846.706639	-1.398537	-1.126271	22196.11194
37.849011	622.845722	-129.639588	858.15108	-0.635574	1.162618	22222.81564
-56.758368	602.245728	-291.387689	790.247397	-0.635574	-1.126271	67.903684
-152.891673	582.408697	-456.18764	741.417782	1.653314	-0.363308	16.022217
-249.024978	549.601299	-495.098739	689.536316	-0.635574	-2.652196	18001.34281
-342.106432	484.749467	-646.928324	521.684513	0.127388	0.399655	22186.19343
-410.010115	432.868001	-698.80979	420.210469	0.127388	-1.126271	22209.08231
-489.35824	334.445808	-731.617188	308.81791	-0.635574	0.399655	22219.76379
-559.550812	246.705093	-765.950511	190.558686	0.890351	1.162618	22241.12674
-590.832284	152.860676	-749.165331	63.906871	0.890351	1.162618	22238.07489
-602.276725	57.490334	-707.20238	-126.833813	0.890351	1.162618	22171.69713
-639.661899	-53.139263	-689.654237	-274.085621	0.890351	0.399655	22211.3712
-603.039688	-163.005897	-622.513516	-370.981889	0.890351	0.399655	22216.71194
-562.602662	-281.265121	-569.106125	-500.685554	-0.635574	-0.363308	22220.52675
-508.432308	-372.057687	-500.439478	-673.878095	0.127388	1.162618	22198.40083
-442.817513	-462.08729	-337.165453	-753.989183	-0.635574	1.162618	22202.97861
-351.261984	-533.042824	-234.165483	-779.929916	-0.635574	1.92558	22219.76379
-246.736089	-592.553918	-119.721073	-872.248407	0.127388	1.162618	22205.2675
-146.025008	-661.220564	11.508518	-876.826183	-0.635574	0.399655	22196.87491
-33.869486	-686.398334	175.545506	-828.759531	-1.398537	-1.889233	22202.21564
77.523074	-680.294632	299.908433	-850.88545	0.127388	0.399655	22219.76379
170.604528	-644.435384	443.345427	-786.033618	-0.635574	-1.889233	22201.45268
284.285975	-595.605769	505.145409	-706.685493	0.127388	-1.126271	22214.42305
366.685951	-528.465048	562.367614	-613.604039	0.127388	1.162618	22228.91934
450.611852	-458.272476	689.019428	-446.5152	-0.635574	1.162618	22214.42305
527.671089	-351.457693	734.797193	-318.33746	0.127388	0.399655	22223.5786
581.07848	-246.168835	703.51572	-243.567112	0.890351	0.399655	22231.97119
594.048847	-134.013313	781.33792	-19.256067	0.127388	-0.363308	22219.00082
597.86366	-9.650387	765.315702	163.092027	0.890351	-0.363308	22237.31193
587.182182	100.97921	733.271267	282.114214	0.127388	-0.363308	22246.46748
551.322933	216.186583	672.997211	417.921581	0.890351	-0.363308	22228.91934
520.804424	311.556926	582.204645	535.417843	0.127388	0.399655	22210.60823
459.767405	408.453193	491.41208	648.336328	0.890351	1.162618	22224.34156
425.434082	492.379094	384.597296	727.684452	0.127388	1.92558	22213.66009
336.167442	559.519815	235.819563	786.432583	0.890351	2.688543	22189.24528
243.84895	610.638318	79.412202	838.314049	0.127388	-0.363308	22209.08231
157.634161	635.816089	1.590002	852.047379	0.890351	-0.363308	22219.76379
67.604558	627.423499	-107.513669	877.988112	0.890351	-0.363308	22216.71194
-34.632449	608.34943	-247.13585	852.810341	1.653314	-0.363308	769.829402
-124.662052	584.697585	-376.839515	803.217763	-0.635574	-1.889233	18.311106
-234.528686	548.075374	-473.735783	713.951123	0.890351	1.92558	1924.192022
-290.987928	494.667982	-575.972789	591.114123	-1.398537	2.688543	22112.949
-384.069382	447.364293	-666.765355	484.299339	0.890351	1.92558	22205.2675
-471.810097	356.571727	-701.861641	341.625308	-1.398537	0.399655	22199.16379
-532.084153	255.097683	-785.024579	194.373499	0.127388	0.399655	22220.52675
-579.387843	165.06808	-783.498654	66.958722	0.890351	-0.363308	22231.20823
-628.217458	55.201446	-758.320884	-100.130117	-0.635574	-1.126271	22212.13416
-629.743383	-47.035561	-721.698672	-229.833782	-0.635574	-0.363308	22206.03046
-621.350793	-145.457754	-666.765355	-395.396696	0.890351	0.399655	22194.58602
-567.180439	-234.724394	-615.646852	-560.196647	1.653314	1.162618	22184.6675
-500.039718	-355.272506	-457.713565	-591.47812	0.127388	2.688543	22228.15638
-452.736028	-422.413227	-382.943217	-728.04845	0.890351	1.162618	22219.76379
-374.913829	-533.805787	-283.758061	-786.033618	0.890351	1.92558	22208.31935
-289.462003	-598.65762	-154.817359	-889.79655	0.127388	0.399655	22201.45268
-162.047226	-639.857607	-28.165544	-901.240991	0.127388	-0.363308	22214.42305
-52.180591	-663.509452	161.812177	-846.307674	0.890351	0.399655	22223.5786
40.900862	-674.190931	264.049184	-830.285456	-0.635574	0.399655	22215.94897
155.345273	-645.198347	363.23434	-753.22622	1.653314	1.92558	22228.91934
268.263758	-606.287247	515.063924	-688.374387	0.127388	2.688543	22231.97119
359.056324	-562.798371	595.175012	-635.729958	0.127388	1.92558	22201.45268
435.352597	-481.924321	669.94536	-483.900374	-0.635574	2.688543	22207.55638
503.256281	-381.21324	732.508304	-352.670783	-0.635574	1.162618	22212.89712
556.663673	-288.131786	766.078665	-219.152304	0.890351	1.162618	22202.21564
569.634039	-169.109599	722.589789	-63.507906	0.127388	1.162618	22215.94897
597.100698	-50.850374	722.589789	115.788337	0.890351	0.399655	22233.49712
576.500704	73.512552	714.197199	237.099413	0.127388	1.92558	22184.6675
557.426635	180.327335	678.33795	330.180866	0.127388	1.162618	22212.89712
516.98961	278.749528	613.486117	498.032669	0.127388	2.688543	22225.10453
485.708138	384.038386	493.700968	618.580781	0.890351	2.688543	22190.7712
431.537784	473.305026	409.012104	713.951123	0.890351	1.162618	22212.13416
364.397063	550.364262	297.619544	794.825173	0.890351	1.92558	22238.83786
261.397093	594.616101	123.66404	814.662204	1.653314	1.162618	22212.13416
182.048969	634.290163	16.849257	836.025161	0.890351	-0.363308	22194.58602
89.730478	629.712387	-65.550718	865.780708	0.127388	0.399655	22241.12674
6.567539	619.030909	-216.61734	852.047379	0.127388	1.92558	5357.524339
-103.299095	594.616101	-364.632111	815.425167	0.890351	1.92558	21.362957
-196.380549	562.571666	-443.980236	732.262229	0.127388	1.92558	12.207404
-300.906444	523.660566	-582.839454	639.180775	-0.635574	2.688543	22077.85272
-372.624941	474.067989	-656.083877	494.217855	0.127388	2.688543	22204.50453
-458.83973	374.11987	-689.654237	402.662326	0.127388	-1.889233	22220.52675
-526.743414	272.645826	-772.054213	236.33645	-1.398537	-0.363308	22202.97861
-573.284141	191.008813	-755.269033	103.580934	0.127388	0.399655	22194.58602
-619.824868	87.245881	-766.713474	-7.811626	-0.635574	1.162618	22203.74157
-626.691532	-19.568902	-747.639405	-193.974534	0.127388	3.451506	22215.18601
-613.721166	-121.042946	-685.839423	-335.12264	-0.635574	2.688543	22204.50453
-585.491545	-220.991065	-607.254262	-460.248529	0.890351	1.92558	22204.50453
-531.32119	-322.465109	-544.691317	-596.055896	0.127388	1.162618	22210.60823
-474.861948	-427.753966	-450.846901	-683.033648	-0.635574	1.162618	22196.87491
-385.595308	-501.761352	-315.802496	-787.559543	-0.635574	0.399655	22204.50453
-308.536071	-571.953924	-184.572905	-873.01137	0.127388	-0.363308	22206.79342
-197.143512	-607.813172	-55.632203	-856.989152	0.127388	0.399655	22215.94897
-64.387995	-676.479819	93.145531	-895.900252	0.127388	2.688543	22244.94156
29.456421	-660.457601	257.182519	-855.463227	0.127388	1.92558	22247.23045
114.145285	-667.324266	352.552861	-786.79658	1.653314	2.688543	22226.63045
236.219323	-613.153912	485.308378	-734.152151	0.890351	3.451506	22231.20823
310.226709	-556.694669	559.315763	-635.729958	0.127388	1.92558	22226.63045
415.515566	-497.183576	605.85649	-522.048511	-0.635574	-0.363308	22215.94897
494.100728	-410.968786	738.612006	-368.693001	0.890351	0.399655	22219.76379
540.641455	-297.287338	744.715708	-263.404143	-0.635574	-1.126271	22229.6823
571.922927	-195.050332	750.056447	-100.89308	0.890351	1.92558	22227.39341
591.759958	-74.502219	754.634224	79.929089	0.127388	1.92558	22200.68972
567.345151	33.075527	707.330534	206.580903	-1.398537	2.688543	22205.2675
564.2933	157.438453	679.100913	334.758643	-1.398537	0.399655	22199.16379
516.98961	252.045832	637.137962	484.299339	-0.635574	0.399655	22188.48232
498.678505	363.438392	502.093558	595.691899	-0.635574	1.162618	22205.2675
440.693337	465.675398	418.167657	692.588167	-0.635574	0.399655	22219.76379
378.893355	523.660566	299.908433	761.254813	0.127388	0.399655	22186.95639
297.256342	589.275362	132.819593	784.906658	0.890351	1.162618	22206.03046
205.700814	621.319797	51.945543	818.477018	0.890351	0.399655	22204.50453
111.856397	632.001275	-24.350731	857.388118	0.127388	1.92558	22214.42305
17.249018	623.608685	-198.306235	810.847391	0.127388	2.688543	22229.6823
-69.728734	611.401281	-305.121018	846.706639	0.127388	2.688543	26.703696
-169.676853	577.067958	-424.143205	754.388148	0.127388	1.92558	12.207404
-276.491636	541.971672	-559.950572	652.914104	1.653314	0.399655	21759.69726
-353.550873	498.482796	-612.595001	526.26229	0.127388	-1.126271	22222.05268
-442.817513	401.586529	-694.994976	414.86973	-0.635574	-0.363308	22209.84527
-506.906383	288.668043	-737.72089	243.203114	0.127388	0.399655	22214.42305
-577.098954	207.031031	-741.535703	141.72907	0.890351	1.92558	22228.15638
-602.276725	108.608838	-759.083846	24.232809	0.127388	1.92558	22217.4749
-621.350793	17.816272	-794.943095	-225.256006	-0.635574	2.688543	22205.2675
-637.373011	-102.731841	-682.02461	-318.33746	0.127388	1.92558	22202.21564
-621.350793	-218.702177	-627.091293	-434.307796	-0.635574	1.162618	22188.48232
-553.44711	-307.968817	-627.091293	-629.626257	-0.635574	-0.363308	22187.71935
-493.173053	-401.050271	-448.558012	-644.885511	-1.398537	-0.363308	22188.48232
-417.639742	-490.316911	-339.454341	-753.22622	0.127388	0.399655	22199.16379
-326.084214	-549.065042	-218.906229	-818.841015	0.127388	-0.363308	22192.29713
-200.958325	-606.287247	-98.358116	-840.966935	0.127388	0.399655	22195.34898
-104.82502	-649.776123	71.782574	-851.648413	0.127388	2.688543	22229.6823
2.752726	-674.953893	228.952898	-840.966935	-0.635574	1.162618	22205.2675
120.248987	-665.79834	345.686197	-811.974351	-0.635574	1.162618	22220.52675
224.774882	-632.990943	438.767651	-728.04845	-0.635574	1.162618	22228.91934
321.67115	-581.872439	538.715769	-679.981797	1.653314	0.399655	22238.07489
393.389647	-504.05024	604.330565	-538.833691	1.653314	-1.126271	22244.17859
491.81184	-408.679898	666.130546	-440.411498	0.127388	0.399655	22247.99341
533.011828	-306.442891	735.560155	-277.137472	0.127388	-1.126271	22222.81564
581.07848	-227.094767	743.952745	-112.337521	0.127388	0.399655	22230.44527
581.07848	-101.968878	768.367553	18.129107	0.127388	1.92558	22228.91934
584.130331	-8.124461	759.974963	197.42535	-0.635574	1.162618	22209.84527
568.108114	113.949577	730.219416	330.180866	-0.635574	0.399655	22212.13416
540.641455	234.497689	664.604621	463.699345	-0.635574	-1.889233	22219.76379
512.411834	326.81618	547.871322	556.017837	-1.398537	-1.889233	22188.48232
446.797038	413.793932	425.797284	638.417812	-0.635574	-1.889233	22191.53417
382.708169	505.349461	352.552861	756.677036	-1.398537	-1.126271	22197.63787
301.834118	566.38648	135.108481	744.469633	-0.635574	-0.363308	22194.58602
217.908217	597.667952	68.730723	842.128863	0.127388	1.162618	22170.17121
118.723062	626.660536	-40.372948	862.728857	-2.1615	0.399655	22217.4749
37.086049	630.47535	-173.128464	855.862192	0.127388	1.162618	22228.15638
-63.625033	590.801287	-312.750645	811.610353	0.890351	1.162618	53.407392
-157.469449	580.119809	-434.824683	736.840005	0.127388	-2.652196	14.496292
-250.550903	532.053157	-520.27651	659.017806	0.127388	-1.126271	18905.45366
-323.032363	503.060573	-634.72092	526.26229	0.127388	-1.126271	22182.37861
-411.536041	432.868001	-702.624604	436.99565	1.653314	-0.363308	22224.34156
-490.884165	339.023584	-723.224598	275.247549	1.653314	1.162618	22231.97119
-555.735998	226.868062	-745.350517	160.803139	0.890351	1.92558	22224.34156
-598.461911	134.549571	-765.187548	47.121691	0.890351	1.92558	22235.786
-626.691532	36.127378	-720.935709	-103.181968	-0.635574	1.162618	22243.41563
-635.084122	-69.924443	-689.654237	-264.930068	-0.635574	-0.363308	22209.84527
-615.247091	-169.109599	-630.906106	-392.344845	0.127388	-0.363308	22201.45268
-563.365625	-279.739196	-571.395013	-515.944809	0.127388	-1.126271	22215.94897
-506.906383	-369.005836	-474.498745	-642.596623	0.127388	-1.889233	22200.68972
-434.424923	-449.116923	-373.024701	-733.389189	-0.635574	-0.363308	22194.58602
-354.313835	-544.487265	-229.587707	-795.952133	0.127388	1.162618	22207.55638
-249.024978	-600.183545	-102.935893	-878.352109	-0.635574	1.92558	22183.90454
-127.713902	-656.642788	-2.224811	-915.737283	-0.635574	2.688543	22200.68972
-23.95097	-665.035378	129.767742	-903.529879	-1.398537	0.399655	22205.2675
79.811962	-669.613154	295.330656	-840.966935	-0.635574	-1.889233	22207.55638
198.834149	-647.487235	400.619514	-756.278071	0.127388	0.399655	22215.94897
291.15264	-606.287247	508.960222	-654.041064	0.890351	-1.126271	22228.15638
382.708169	-510.916905	596.700937	-589.189231	0.890351	-0.363308	22222.81564
476.552585	-452.168774	685.967577	-438.885572	1.653314	1.162618	22221.28971
520.804424	-360.613246	733.271267	-332.833752	0.127388	1.162618	22227.39341
561.241449	-253.798462	772.945329	-179.478242	0.127388	1.162618	22226.63045
603.967362	-130.961462	702.752758	-50.537539	1.653314	-1.126271	22238.07489
597.100698	-16.517051	740.900895	126.469816	1.653314	-0.363308	22247.99341
566.582188	120.816241	681.389801	262.277183	1.653314	-1.126271	22212.13416
552.848859	216.949546	663.078695	402.662326	-0.635574	-2.652196	22209.84527
512.411834	306.979149	602.041676	524.736364	0.127388	0.399655	22216.71194
451.374815	389.379125	492.175042	642.995589	0.127388	-0.363308	22217.4749
407.885939	498.482796	360.182489	745.232595	-0.635574	-1.126271	22184.6675
343.034106	542.734635	245.738078	806.269614	0.127388	1.162618	22215.18601
251.478578	604.534617	104.589972	845.180714	0.890351	1.162618	22215.18601
150.004534	616.74202	-21.29888	847.469602	0.890351	-0.363308	22213.66009
50.056415	620.556834	-103.698855	858.15108	0.127388	-1.126271	22205.2675
-42.262076	602.245728	-262.395105	788.721471	-1.398537	-1.889233	537.88873
-136.106493	584.697585	-360.817298	793.299248	0.127388	-0.363308	15.259255
-226.899058	564.097591	-555.372795	662.069657	-0.635574	0.399655	11118.65597
-316.165698	517.556865	-612.595001	572.803017	-0.635574	1.162618	22164.06751
-387.121233	440.497628	-656.846839	491.166004	-0.635574	-0.363308	22206.79342
-484.017501	342.075435	-714.069045	352.306786	0.127388	1.92558	22215.18601
-527.506377	261.201385	-785.024579	203.529052	-0.635574	0.399655	22227.39341
-591.595246	161.253266	-788.07643	63.143909	0.127388	-0.363308	22220.52675
-624.402644	58.253297	-707.20238	-65.796794	0.127388	-0.363308	22215.94897
-644.239675	-37.880008	-723.224598	-254.24859	0.890351	-1.126271	22218.23786
-614.484129	-138.591089	-643.876473	-372.507814	0.890351	-1.126271	22241.12674
-567.180439	-257.613276	-601.913522	-509.841107	0.127388	1.162618	22215.18601
-529.795265	-345.353991	-511.120957	-621.996629	0.890351	1.92558	22216.71194
-446.632326	-435.383594	-364.632111	-704.396605	0.890351	1.162618	22223.5786
-354.313835	-520.83542	-257.054365	-773.826214	0.127388	1.92558	22202.97861
-262.758307	-580.346514	-157.86921	-866.907668	-1.398537	0.399655	22190.7712
-160.5213	-632.990943	1.590002	-879.115071	-1.398537	-1.889233	22225.10453
-51.417629	-665.79834	176.308469	-829.522494	-0.635574	0.399655	22215.18601
58.449005	-670.376117	277.01955	-844.018786	0.890351	0.399655	22225.86749
170.604528	-645.961309	405.960253	-771.537326	0.127388	-1.126271	22229.6823
270.552646	-607.813172	524.219477	-708.211418	-1.398537	0.399655	22161.77862
368.211877	-546.776153	518.115775	-689.900313	-0.635574	0.399655	22202.97861
439.930374	-459.798401	592.123161	-522.048511	-2.1615	-1.126271	22208.31935
511.648871	-381.21324	707.330534	-363.352261	-0.635574	1.92558	22201.45268
563.530337	-268.294754	771.419404	-207.707863	0.127388	1.162618	22220.52675
580.315517	-166.057748	785.152733	-65.796794	0.127388	-0.363308	22232.73415
587.182182	-39.405933	759.212	122.655002	0.127388	-0.363308	22214.42305
578.789592	66.645887	705.041646	218.788307	0.890351	0.399655	22215.18601
558.952561	180.327335	689.782391	401.899364	0.127388	0.399655	22215.18601
526.145163	283.327304	594.412049	512.528961	0.127388	2.688543	22196.11194
483.41925	387.853199	476.915788	572.040054	1.653314	2.688543	22222.05268
425.434082	482.460579	360.945452	690.299278	1.653314	1.162618	22229.6823
359.056324	548.075374	271.678811	785.66962	0.890351	1.162618	22224.34156
259.108205	588.512399	76.360351	771.936291	0.127388	1.162618	22207.55638
165.263789	625.897573	-15.195178	829.921459	0.127388	0.399655	22230.44527
76.760111	637.342014	-70.128495	863.49182	0.127388	1.162618	22224.34156
-32.34356	619.030909	-198.306235	837.551087	-0.635574	-1.126271	3697.317423
-105.587983	594.616101	-343.269155	811.610353	0.127388	1.92558	19.074068
-184.173145	574.77907	-442.45431	734.551117	0.127388	1.92558	12.970367
-291.750891	516.030939	-588.943156	601.795601	0.127388	1.92558	22013.76385
-377.96568	445.075405	-633.194995	503.373408	-0.635574	0.399655	22189.24528
-456.550842	369.542094	-726.276449	375.958631	-2.1615	1.162618	22201.45268
-522.9286	273.408789	-854.454188	139.440182	-0.635574	0.399655	22195.34898
-582.439694	181.85326	-751.454219	120.366114	0.890351	-1.126271	22211.3712
-635.084122	88.771806	-748.402368	-28.41162	-0.635574	1.162618	22218.23786
-627.454495	-11.939275	-736.194964	-179.478242	0.127388	-0.363308	22204.50453
-627.454495	-114.176282	-671.343131	-360.30041	0.890351	2.688543	22204.50453
-576.335992	-226.331804	-578.261678	-445.752237	-1.398537	2.688543	22225.86749
-538.950818	-320.939183	-530.957988	-573.929977	0.127388	2.688543	22193.06009
-476.387873	-417.072488	-418.039503	-683.033648	0.890351	2.688543	22188.48232
-381.780494	-495.65765	-262.395105	-738.729928	1.653314	2.688543	22231.97119
-294.039779	-583.398365	-174.65439	-893.611363	0.890351	-0.363308	22217.4749
-186.462033	-606.287247	-38.08406	-857.752115	0.890351	0.399655	22226.63045
-55.232442	-681.820558	125.189966	-853.174338	0.127388	1.92558	22241.88971
45.478639	-667.324266	258.708445	-831.048419	0.127388	1.92558	22231.97119
141.611944	-658.931676	376.967669	-779.166953	0.127388	1.162618	22219.76379
253.767466	-618.494651	495.989856	-705.92253	-1.398537	2.688543	22226.63045
331.589665	-561.272445	572.28613	-621.233666	1.653314	3.451506	22226.63045
426.197045	-482.687284	674.523136	-478.559635	0.127388	-0.363308	22217.4749
498.678505	-394.946569	736.323118	-363.352261	0.127388	1.162618	22229.6823
541.404418	-291.946599	766.078665	-264.167106	-0.635574	-0.363308	22227.39341
585.656257	-192.761444	768.367553	-84.870862	-0.635574	-0.363308	22196.87491
576.500704	-89.761474	739.374969	60.092058	-1.398537	0.399655	22212.13416
581.07848	38.416266	667.656472	135.625369	0.127388	1.162618	22168.64528
556.663673	145.994012	663.841658	315.684574	-0.635574	2.688543	22193.06009
524.619238	273.408789	656.974993	486.588228	0.890351	2.688543	22216.71194
489.522952	373.356907	530.323179	602.558564	1.653314	1.92558	22215.94897
455.189629	457.282808	429.612098	702.506682	0.890351	0.399655	22201.45268
380.41928	530.527231	289.226954	780.328881	0.890351	-0.363308	22209.84527
291.15264	583.934623	173.256618	811.610353	-0.635574	0.399655	22206.03046
194.256373	619.793871	56.52332	856.625155	-0.635574	1.92558	22200.68972
98.88603	624.371648	-84.624787	855.862192	0.890351	1.92558	6881.160924
29.456421	622.082759	-189.913645	850.521453	0.890351	1.92558	22172.4601
-67.439846	621.319797	-397.439509	770.410366	1.653314	2.688543	24.414808
-166.625002	571.727219	-418.039503	752.862223	0.127388	2.688543	12.207404
-265.810158	537.393896	-553.083907	630.788185	0.127388	1.162618	21543.7788
-365.758276	476.356877	-646.165361	519.395625	0.127388	1.162618	22199.16379
-443.580476	393.956901	-690.4172	432.417873	-0.635574	1.162618	22209.84527
-517.587861	315.371739	-721.698672	261.51422	-0.635574	-0.363308	22223.5786
-572.521178	197.112515	-762.135697	121.892039	-0.635574	0.399655	22219.00082
-610.669315	105.556987	-747.639405	-16.967179	0.890351	1.92558	22219.00082
-643.476713	-3.546685	-748.402368	-164.218987	-0.635574	2.688543	22193.82305
-632.795234	-104.257766	-678.209796	-290.870801	0.127388	2.688543	22201.45268
-607.617464	-206.494773	-628.617218	-457.196678	-0.635574	1.92558	22156.43788
-564.128588	-314.072519	-546.217243	-600.633673	0.127388	1.162618	22192.29713
-500.039718	-397.99842	-452.372826	-687.611425	-0.635574	-0.363308	22209.84527
-415.350854	-483.450246	-314.276571	-756.278071	0.127388	-0.363308	22207.55638
-310.824959	-555.168744	-191.43957	-827.233605	0.890351	1.162618	22198.40083
-213.928692	-615.4428	-65.550718	-853.937301	-0.635574	-0.363308	22221.28971
-98.721318	-665.79834	90.09368	-850.122487	0.127388	1.92558	22214.42305
12.671241	-673.427968	203.012165	-850.122487	-0.635574	1.92558	22223.5786
137.034167	-645.198347	325.849166	-824.181754	1.653314	1.92558	22244.17859
237.745249	-633.753905	476.915788	-721.944748	0.890351	0.399655	22237.31193
323.197075	-571.953924	560.841689	-677.692909	0.127388	-0.363308	22234.26008
405.597051	-513.205793	608.145378	-592.241082	0.127388	-1.126271	22238.83786
500.20443	-407.153973	719.537938	-412.944839	-0.635574	-1.889233	22221.28971
523.856275	-318.650295	748.530522	-283.241174	-0.635574	-0.363308	22222.05268
583.367368	-200.391071	776.760143	-132.174552	-0.635574	1.162618	22228.15638
590.234033	-95.865176	787.441621	41.017989	0.890351	1.92558	22217.4749
607.019213	23.157011	753.108298	206.580903	0.127388	1.162618	22218.23786
552.085896	120.816241	715.723124	323.314202	-1.398537	0.399655	22212.89712
535.300716	236.786577	648.582403	456.832681	-0.635574	0.399655	22197.63787
491.048877	327.579143	551.686136	578.906719	0.127388	-0.363308	22186.95639
468.159995	431.342075	376.204706	640.7067	-0.635574	0.399655	22196.11194
393.389647	491.616131	321.271389	698.691868	-0.635574	-1.889233	22173.98602
294.967454	572.490182	136.634407	692.588167	-0.635574	-1.889233	22189.24528
201.886	614.453132	68.730723	809.321465	0.127388	2.688543	22209.84527
122.537875	629.712387	-94.543302	817.714055	-0.635574	1.92558	22228.15638
38.611974	628.186461	-152.52847	863.49182	0.127388	1.162618	22218.23786
-56.758368	606.060542	-311.987682	819.239981	0.890351	1.162618	31.281472
-156.706486	577.067958	-398.202472	762.017776	-0.635574	-0.363308	12.207404
-255.12868	541.971672	-522.565398	671.22521	0.890351	-0.363308	19613.48308
-332.187916	506.875386	-590.469081	588.062272	1.653314	-0.363308	22219.00082
-415.350854	422.949485	-672.106094	454.543793	0.890351	-0.363308	22241.12674
-496.224904	332.156919	-750.691256	283.64014	0.890351	0.399655	22227.39341
-551.921184	242.127317	-772.054213	155.4624	1.653314	1.162618	22231.20823
-600.750799	137.601422	-751.454219	53.988356	0.127388	1.162618	22235.02304
-625.92857	30.023676	-756.794958	-145.144919	-0.635574	1.92558	22193.82305
-637.373011	-64.583704	-712.543119	-282.478211	-0.635574	0.399655	22200.68972
-605.328576	-158.42812	-629.380181	-407.6041	0.890351	0.399655	22224.34156
-561.076737	-288.131786	-556.898721	-496.107778	0.127388	1.162618	22205.2675
-512.247122	-375.8725	-460.765416	-639.544772	0.127388	-0.363308	22191.53417
-436.713811	-482.687284	-324.195086	-724.996599	-0.635574	-1.126271	22196.87491
-364.995314	-539.909489	-268.498806	-849.359525	-0.635574	1.162618	22170.93417
-255.12868	-610.102061	-170.076613	-926.418761	-0.635574	0.399655	22177.03787
-131.528716	-656.642788	8.456667	-901.240991	0.890351	1.92558	22215.94897
-17.084306	-668.087229	146.552922	-889.79655	-1.398537	-1.126271	22210.60823
87.441589	-670.376117	306.012134	-824.181754	0.127388	0.399655	22219.76379
195.782298	-656.642788	427.32321	-728.04845	-0.635574	0.399655	22230.44527
303.360044	-590.265029	538.715769	-673.115133	0.127388	0.399655	22228.15638
384.234094	-539.146526	615.012043	-557.907759	0.127388	-1.126271	22216.71194
471.211846	-440.724333	710.382385	-416.759653	0.127388	-1.126271	22225.10453
527.671089	-336.198438	732.508304	-316.048572	0.890351	-0.363308	22244.94156
583.367368	-232.435506	774.471255	-151.24862	1.653314	1.92558	22238.07489
602.441437	-127.146648	753.108298	-46.722726	0.890351	0.399655	22238.83786
576.500704	-1.257797	711.908311	136.388331	0.890351	0.399655	22209.08231
581.07848	82.668104	672.997211	248.543854	1.653314	-0.363308	22211.3712
549.797008	213.134733	656.212031	425.551209	0.127388	-1.889233	22209.84527
504.019244	316.134702	495.226893	506.425259	-0.635574	-1.889233	22208.31935
456.715554	403.875417	468.523197	667.410396	0.127388	-1.126271	22195.34898
412.463715	503.060573	383.071371	752.862223	-0.635574	-1.126271	22212.89712
324.723001	550.364262	228.952898	806.269614	0.127388	-0.363308	22202.21564
233.930435	602.245728	105.352935	856.625155	0.890351	1.162618	22191.53417
144.663795	622.082759	-2.224811	860.439969	0.890351	1.162618	22203.74157
58.449005	629.712387	-141.084029	832.97331	-1.398537	-1.126271	22216.71194
-27.002821	616.74202	-268.498806	791.01036	-0.635574	-1.889233	381.481368
-114.743536	570.964256	-421.854317	743.70667	0.127388	-1.889233	15.259255
-249.78794	564.097591	-522.565398	632.31411	-0.635574	-1.126271	13219.85534
-339.817543	497.719833	-661.424616	533.128955	1.653314	0.399655	22177.80084
-387.884196	433.630963	-701.098678	456.069718	0.127388	-1.126271	22208.31935
-466.469358	353.519876	-707.965343	361.462339	-0.635574	1.162618	22218.23786
-535.898967	256.623609	-774.343101	208.106829	0.890351	1.162618	22222.81564
-583.202656	152.860676	-730.854225	94.425381	1.653314	1.162618	22219.00082
-615.247091	65.882924	-746.876442	-74.952347	0.890351	0.399655	22244.17859
-627.454495	-39.405933	-719.409784	-216.100453	0.890351	-1.126271	22238.83786
-607.617464	-136.302201	-650.743138	-361.826336	0.127388	-0.363308	22212.13416
-577.861917	-260.665127	-614.883889	-532.729989	0.890351	1.92558	22215.18601
-542.002669	-352.220656	-500.439478	-615.892927	1.653314	2.688543	22212.89712
-457.313805	-439.198408	-366.920999	-703.633642	0.127388	1.162618	22203.74157
-377.96568	-536.094675	-259.343254	-808.9225	0.127388	-0.363308	22206.03046
-274.965711	-603.235396	-128.113663	-847.070637	-0.635574	0.399655	22219.76379
-161.284263	-642.909458	11.508518	-863.092854	-0.635574	-1.126271	22214.42305
-54.46948	-655.879825	174.782544	-863.855817	-0.635574	-1.126271	22223.5786
37.086049	-665.035378	280.071401	-847.070637	-1.398537	-1.126271	22209.08231
158.397124	-652.065011	397.567663	-744.83363	0.127388	-1.126271	22194.58602
258.345242	-603.235396	463.945421	-747.122518	-0.635574	-0.363308	22202.21564
375.078541	-532.279861	576.100943	-654.041064	0.127388	0.399655	22214.42305
440.693337	-475.820619	621.878708	-430.492982	0.890351	1.162618	22207.55638
523.093312	-375.8725	703.51572	-368.693001	0.890351	1.92558	22223.5786
565.056263	-271.346605	782.100882	-205.418975	0.127388	-0.363308	22231.97119
600.152549	-157.665158	769.130516	-55.115316	-0.635574	-1.126271	22220.52675
599.389586	-35.59112	752.345336	136.388331	-1.398537	-1.126271	22216.71194
582.604406	58.253297	723.352752	253.12163	0.127388	-0.363308	22211.3712
568.108114	193.297701	698.937944	389.69196	0.890351	0.399655	22229.6823
527.671089	302.401373	598.226863	497.269706	0.890351	1.92558	22220.52675
477.315548	387.090237	507.434297	636.891887	0.127388	1.162618	22219.00082
442.219262	492.379094	360.945452	675.040024	0.127388	1.92558	22200.68972
356.004473	557.99389	229.715861	702.506682	1.653314	1.162618	22206.79342
260.634131	595.379064	104.589972	813.136279	0.127388	-1.126271	22213.66009
181.286006	607.586467	21.427034	873.410335	0.127388	-0.363308	22229.6823
72.945297	629.712387	-80.04701	861.965894	-0.635574	0.399655	22213.66009
-7.16579	619.030909	-191.43957	854.336267	0.890351	-1.126271	2549.058504
-102.536132	602.245728	-332.587676	817.714055	-0.635574	0.399655	16.78518
-219.269431	570.964256	-434.06172	749.810372	-0.635574	1.162618	12.970367
-303.195332	524.423529	-550.795019	623.158557	-0.635574	1.162618	22040.46754
-381.017531	459.571697	-640.824622	520.158588	-1.398537	1.92558	22200.68972
-455.024917	368.779131	-739.246815	376.721593	-0.635574	0.399655	22187.71935
-516.824898	292.482857	-778.920877	198.951276	-0.635574	0.399655	22207.55638
-587.01747	188.719925	-816.306052	89.847604	-0.635574	-1.126271	22224.34156
-623.639681	100.216247	-724.750523	-57.404204	0.127388	0.399655	22207.55638
-625.165607	1.031092	-721.698672	-223.730081	0.890351	0.399655	22205.2675
-621.350793	-131.724425	-659.135728	-330.544864	0.127388	1.162618	22222.81564
-582.439694	-255.324388	-604.965373	-473.981858	0.127388	3.451506	22206.79342
-518.350824	-348.405842	-520.27651	-565.537387	0.890351	1.92558	22193.06009
-481.728612	-408.679898	-408.120987	-689.900313	0.127388	1.162618	22229.6823
-371.861978	-507.102091	-306.646943	-760.855847	0.127388	1.92558	22223.5786
-300.906444	-563.561334	-186.861794	-892.085438	0.890351	-0.363308	22188.48232
-186.462033	-623.83539	-35.032209	-866.907668	0.890351	0.399655	22237.31193
-69.728734	-672.665005	117.560338	-859.27804	0.127388	0.399655	22231.97119
43.189751	-665.035378	258.708445	-856.989152	-0.635574	0.399655	22213.66009
140.848981	-652.065011	380.782483	-771.537326	-0.635574	-0.363308	22222.81564
248.426727	-616.205763	480.730601	-747.885481	-0.635574	2.688543	22230.44527
341.508181	-558.220595	566.94539	-625.04848	0.127388	1.92558	22215.94897
417.041492	-505.576166	649.345366	-480.848523	-1.398537	0.399655	22225.10453
488.759989	-405.628047	716.486087	-347.330044	-0.635574	1.162618	22209.08231
539.878492	-316.361407	751.582373	-274.848584	-0.635574	-1.126271	22195.34898
584.130331	-177.502189	730.219416	-97.078266	-1.398537	-0.363308	22205.2675
580.315517	-72.976294	737.849044	57.803169	-1.398537	-0.363308	22216.71194
588.708107	46.045893	693.597205	154.699437	-0.635574	-0.363308	22195.34898
547.50812	166.594006	691.308317	342.38827	0.127388	0.399655	22206.03046
534.537753	256.623609	595.937974	480.484526	-0.635574	1.92558	22206.03046
493.337765	364.201354	499.80467	585.010421	0.890351	1.92558	22206.03046
446.797038	460.334659	406.723216	706.321496	0.127388	1.162618	22205.2675
373.552616	525.186492	315.93065	777.27703	-0.635574	0.399655	22196.87491
284.285975	600.719803	161.049214	830.684422	1.653314	-1.126271	22212.89712
201.886	629.712387	78.649239	861.965894	1.653314	1.162618	22244.17859
108.804546	633.527201	-48.002575	869.595521	0.127388	0.399655	22241.88971
-1.825051	619.030909	-180.758092	836.788124	0.890351	1.92558	19589.06827
-73.543548	608.34943	-325.721012	800.928875	1.653314	1.162618	21.362957
-184.936108	572.490182	-414.224689	736.840005	0.127388	2.688543	12.970367
-282.595338	528.238343	-579.787603	602.558564	0.127388	-0.363308	21676.53432
-368.810127	487.038355	-664.476467	507.951184	0.890351	0.399655	22199.16379
-460.365656	388.616162	-677.446833	442.336389	-0.635574	-0.363308	22219.76379
-528.269339	287.905081	-752.217182	277.536438	0.127388	0.399655	22224.34156
-565.654513	210.082882	-738.483852	144.017959	-0.635574	0.399655	22212.13416
-610.669315	98.690322	-746.876442	18.129107	-1.398537	2.688543	22179.32676
-645.765601	1.031092	-734.669039	-182.530093	-0.635574	2.688543	22203.74157
-619.061905	-100.442952	-680.498684	-303.078205	0.127388	1.162618	22163.30454
-593.121172	-198.865145	-621.750554	-428.967057	-0.635574	1.92558	22197.63787
-564.891551	-298.813264	-566.054274	-564.774424	0.890351	1.92558	22215.94897
-483.254538	-396.472494	-466.869118	-699.055866	0.890351	1.162618	22186.95639
-393.224935	-491.079874	-299.780279	-742.544742	0.127388	-0.363308	22204.50453
-307.010146	-546.776153	-234.165483	-863.092854	0.127388	-0.363308	22216.71194
-203.247213	-623.072427	-58.684054	-853.174338	-0.635574	0.399655	22212.13416
-97.958356	-658.931676	87.041829	-845.544711	0.127388	1.162618	22219.00082
18.01198	-673.427968	228.952898	-849.359525	0.890351	3.451506	22252.57118
127.878614	-678.768707	358.656563	-823.418792	0.127388	2.688543	22232.73415
231.641547	-617.731688	452.50098	-719.655859	0.890351	1.92558	22236.54897
305.648932	-581.872439	544.056508	-660.907729	0.127388	0.399655	22238.07489
397.204461	-507.865054	636.375	-539.596654	0.890351	1.92558	22223.5786
482.656287	-419.361376	730.219416	-414.470765	-0.635574	-0.363308	22216.71194
549.034045	-308.73178	753.871261	-305.367093	0.890351	0.399655	22228.91934
580.315517	-212.598475	792.019398	-107.759744	-0.635574	1.92558	22223.5786
588.708107	-85.94666	782.100882	50.936505	0.127388	1.92558	22216.71194
589.47107	21.631086	740.137932	195.899425	0.890351	1.92558	22209.08231
563.530337	144.468086	718.012012	317.973463	0.127388	1.162618	22200.68972
520.041461	239.838428	648.582403	467.514159	0.127388	1.162618	22193.06009
491.81184	344.364323	560.841689	585.773383	-1.398537	-0.363308	22181.61565
455.189629	434.393926	428.849135	647.573365	0.890351	1.92558	22197.63787
386.522982	502.29761	347.212122	778.039993	-0.635574	-0.363308	22183.14158
318.619299	578.593883	132.05663	758.202962	0.127388	-0.363308	22204.50453
228.589696	615.216095	46.604804	830.684422	0.127388	-0.363308	22228.91934
111.093434	614.453132	-44.187762	859.677006	0.890351	3.451506	22215.18601
30.982347	633.527201	-168.550688	848.232565	0.127388	2.688543	22223.5786
-59.810219	609.875356	-276.891397	842.128863	-0.635574	1.162618	37.385174
-156.706486	581.645734	-410.409875	783.380732	0.127388	1.162618	13.733329
-256.654605	548.838337	-532.483913	694.114092	0.890351	0.399655	20207.83105
-348.210133	485.51243	-586.654268	572.040054	0.127388	0.399655	22219.00082
-432.136034	411.505044	-665.23943	471.328973	0.127388	-0.363308	22211.3712
-480.202687	319.186553	-730.854225	282.877177	0.890351	1.162618	22226.63045
-561.076737	223.053248	-746.876442	189.795723	-0.635574	0.399655	22225.86749
-606.854501	128.445869	-754.50607	48.647617	0.890351	1.92558	22214.42305
-633.558197	32.312564	-738.483852	-133.700478	0.127388	1.92558	22205.2675
-615.247091	-66.872592	-672.106094	-259.589329	-0.635574	1.162618	22220.52675
-606.091538	-197.33922	-648.454249	-435.833721	-0.635574	0.399655	22201.45268
-561.076737	-293.472525	-570.63205	-531.204063	-0.635574	-0.363308	22204.50453
-504.617494	-382.739165	-457.713565	-638.018847	-1.398537	0.399655	22196.11194
-426.795295	-475.057656	-354.713596	-762.381773	-0.635574	-0.363308	22201.45268
-329.899028	-549.828004	-276.891397	-896.663214	-0.635574	1.162618	22152.62307
-228.424984	-610.102061	-94.543302	-861.566929	0.127388	1.92558	22215.18601
-120.084275	-650.539086	51.18258	-877.589146	0.127388	1.92558	22226.63045
-9.454678	-674.190931	160.286252	-844.018786	0.127388	1.162618	22217.4749
83.626776	-671.13908	241.160302	-856.989152	0.127388	1.92558	22228.15638
199.597112	-645.198347	436.478762	-738.729928	-0.635574	0.399655	22231.20823
284.285975	-584.92429	527.271328	-704.396605	-0.635574	-1.126271	22213.66009
380.41928	-520.072458	613.486117	-569.3522	0.127388	0.399655	22223.5786
485.708138	-449.879886	698.174981	-410.655951	1.653314	1.162618	22221.28971
540.641455	-356.798432	756.160149	-296.974503	1.653314	0.399655	22231.97119
575.737741	-247.694761	756.923112	-158.115285	0.890351	0.399655	22239.60082
587.182182	-127.146648	796.597174	-15.441253	0.890351	2.688543	22242.65267
583.367368	-16.517051	756.160149	142.492033	1.653314	2.688543	22211.3712
574.211815	103.268098	721.826826	285.929028	0.890351	-0.363308	22195.34898
539.878492	224.579174	684.441652	435.469724	0.127388	-0.363308	22202.97861
489.522952	318.42359	551.686136	535.417843	-0.635574	-1.126271	22204.50453
470.448883	412.268007	468.523197	667.410396	0.127388	-1.126271	22212.13416
408.648902	496.193908	372.389893	753.625185	-0.635574	0.399655	22209.08231
307.174858	551.127225	232.004749	794.825173	-1.398537	1.162618	22184.6675
230.878584	601.482766	90.09368	852.047379	0.127388	-0.363308	22195.34898
136.271205	617.504983	-2.987774	858.914043	-1.398537	-0.363308	22206.79342
50.056415	632.764238	-131.165514	836.025161	-0.635574	1.162618	22215.94897
-52.943554	609.112393	-278.417322	820.765906	-0.635574	-1.889233	274.666585
-135.34353	583.934623	-380.654329	758.202962	0.127388	-2.652196	16.78518
-236.054611	551.890188	-546.980205	660.543732	0.127388	0.399655	14974.66964
-330.66199	505.349461	-569.869087	585.010421	0.890351	-0.363308	22176.27491
-396.276786	435.919852	-678.972759	482.773414	0.890351	-0.363308	22214.42305
-472.57306	353.519876	-758.320884	286.69199	0.127388	0.399655	22222.81564
-542.002669	254.33472	-736.957927	209.632754	0.127388	1.162618	22235.02304
-583.965619	157.438453	-752.980144	79.166126	1.653314	1.162618	22244.94156
-609.143389	68.934775	-727.039411	-71.137533	0.127388	0.399655	22226.63045
-622.113756	-45.509635	-701.861641	-247.381925	0.890351	0.399655	22196.11194
-614.484129	-154.613307	-640.061659	-366.404112	1.653314	-0.363308	22224.34156
-559.550812	-265.242904	-583.602417	-507.552219	-0.635574	-1.126271	22216.71194
-515.298973	-359.850283	-487.469112	-631.915145	0.127388	-1.126271	22176.27491
-460.365656	-446.828035	-373.787664	-699.818828	-0.635574	1.162618	22216.71194
-358.891612	-517.020607	-257.817328	-774.589177	-0.635574	0.399655	22217.4749
-272.676822	-607.05021	-131.928477	-867.67063	0.127388	1.162618	22212.13416
-158.995375	-664.272415	22.189996	-892.848401	-1.398537	0.399655	22215.18601
-49.128741	-678.005744	147.315885	-840.203972	-0.635574	-1.126271	22211.3712
75.234186	-668.850191	286.175103	-823.418792	-0.635574	-1.889233	22204.50453
194.256373	-657.40575	422.745433	-772.300288	0.127388	-1.889233	22202.21564
281.234125	-591.790955	497.515781	-729.574375	0.127388	-1.126271	22215.18601
358.293361	-551.35393	592.123161	-606.737374	0.890351	-0.363308	22224.34156
459.767405	-455.983588	689.782391	-440.411498	0.127388	1.92558	22220.52675
528.434051	-365.191022	708.093497	-380.900404	0.127388	0.399655	22228.15638
576.500704	-272.109568	724.878677	-241.278223	0.127388	-0.363308	22228.91934
590.996996	-145.457754	783.626808	-41.381986	-1.398537	-0.363308	22215.94897
595.574772	-40.168896	740.900895	114.262412	0.127388	-1.126271	22200.68972
584.893294	88.008844	730.219416	269.90681	1.653314	-1.126271	22242.65267
563.530337	194.060664	684.441652	411.817879	0.890351	-1.126271	22222.05268
524.619238	309.268037	623.404633	510.240072	0.890351	-0.363308	22219.00082
471.211846	406.164305	499.041707	613.240042	0.127388	-1.126271	22222.81564
438.404448	486.275392	405.960253	727.684452	0.127388	-0.363308	22196.87491
343.034106	529.764268	253.367706	787.958509	0.127388	1.92558	22193.06009
253.004503	597.667952	126.715891	855.862192	0.890351	-0.363308	22223.5786
172.893416	620.556834	24.478885	840.602937	-0.635574	-1.126271	22213.66009
84.389738	632.001275	-96.069228	882.565888	-0.635574	-1.889233	22223.5786
-7.16579	619.793871	-239.506222	838.314049	0.127388	-2.652196	1773.888363
-126.187977	590.801287	-353.18767	802.454801	-0.635574	-1.126271	18.311106
-206.299064	557.99389	-458.476528	705.558533	-1.398537	0.399655	11.444441
-290.987928	505.349461	-572.920938	609.425228	-1.398537	0.399655	22074.0379
-397.802711	447.364293	-645.402398	501.847482	-0.635574	0.399655	22190.7712
-467.995283	372.593945	-708.728306	368.329003	0.127388	1.162618	22206.79342
-522.165637	272.645826	-783.498654	185.980909	0.127388	-0.363308	22227.39341
-580.913768	174.986596	-742.298666	74.58835	0.127388	-1.126271	22215.94897
-613.721166	88.771806	-756.794958	-72.663459	0.127388	-1.126271	22209.84527
-625.165607	-37.880008	-759.083846	-220.67823	-0.635574	-0.363308	22214.42305
-596.935986	-153.087381	-679.735722	-328.255975	0.127388	0.399655	22191.53417
-578.62488	-221.754028	-627.091293	-493.818889	0.890351	1.162618	22224.34156
-513.010085	-336.198438	-499.676516	-573.167014	-0.635574	0.399655	22234.26008
-477.150836	-412.494712	-404.306174	-687.611425	0.890351	1.92558	22227.39341
-377.96568	-512.44283	-299.780279	-779.929916	0.127388	1.92558	22197.63787
-273.439785	-573.479849	-189.913645	-876.063221	-0.635574	0.399655	22209.08231
-181.121294	-632.22798	-16.721103	-868.433593	-0.635574	-1.126271	22227.39341
-53.706517	-684.872409	128.241817	-846.307674	0.127388	-0.363308	22213.66009
41.663825	-680.294632	277.01955	-824.181754	0.127388	-0.363308	22224.34156
150.767497	-660.457601	379.256557	-759.329922	0.127388	0.399655	22229.6823
259.108205	-627.650204	445.634315	-746.359555	-0.635574	1.162618	22212.89712
324.723001	-570.427998	566.94539	-656.329952	-0.635574	0.399655	22215.18601
433.826672	-494.131725	658.500919	-509.841107	-1.398537	1.162618	22209.84527
493.337765	-411.731749	717.24905	-377.848553	-0.635574	2.688543	22201.45268
549.797008	-290.420674	753.871261	-262.64118	-0.635574	-2.652196	22207.55638
581.841443	-182.842928	759.974963	-103.944931	0.127388	-1.889233	22221.28971
604.730325	-62.294816	714.960161	57.040207	0.127388	1.162618	22210.60823
591.759958	49.860707	725.64164	193.610537	0.127388	-0.363308	22193.82305
563.530337	171.934745	709.619422	359.17345	0.127388	0.399655	22217.4749
529.197014	274.171751	620.352782	471.328973	0.127388	1.162618	22198.40083
489.522952	377.934684	472.338011	574.328942	0.127388	0.399655	22187.71935
448.322964	471.016138	421.219508	710.899272	0.890351	-0.363308	22223.5786
375.078541	527.47538	313.641762	790.247397	0.890351	-0.363308	22229.6823
287.337826	574.77907	126.715891	815.425167	0.127388	0.399655	22215.18601
201.886	638.86794	55.760357	844.417751	0.890351	-0.363308	22244.17859
79.811962	616.74202	-63.26183	840.602937	1.653314	0.399655	22241.88971
1.2268	607.586467	-206.698825	840.602937	-0.635574	-0.363308	12943.66283
-84.987989	599.193877	-357.002484	811.610353	-0.635574	1.162618	23.651845
-182.64722	568.675368	-463.817267	740.654819	0.127388	2.688543	12.970367
-291.750891	539.682784	-546.980205	621.632632	0.127388	2.688543	21790.97873
-369.57309	475.593914	-625.565367	527.788215	-0.635574	0.399655	22206.79342
-430.610109	394.719864	-702.624604	394.269736	0.127388	0.399655	22222.05268
-531.32119	286.379155	-760.609772	264.566071	-0.635574	-0.363308	22190.00824
-577.861917	197.875478	-739.246815	140.203145	0.127388	1.92558	22205.2675
-617.53598	107.845875	-749.165331	-16.204216	-1.398537	-0.363308	22186.95639
-641.187824	7.134794	-725.513486	-176.426391	-0.635574	1.92558	22186.95639
-622.113756	-105.020729	-666.002392	-290.870801	-0.635574	2.688543	22205.2675
-589.306358	-224.042916	-610.306113	-462.537417	-1.398537	1.92558	22218.23786
-533.610078	-323.228072	-557.661684	-573.167014	0.890351	1.162618	22199.16379
-478.676761	-401.050271	-428.720981	-651.752176	0.890351	1.92558	22205.2675
-409.247152	-490.316911	-342.506192	-826.470643	-0.635574	1.162618	22202.97861
-285.647189	-557.457632	-260.869179	-874.537295	0.127388	-0.363308	22186.95639
-197.906474	-610.865023	-70.891458	-856.226189	0.890351	0.399655	22241.12674
-79.64725	-672.665005	69.493686	-855.463227	0.127388	1.162618	22247.99341
12.671241	-663.509452	245.738078	-834.10027	0.890351	1.92558	22238.07489
131.693428	-654.353899	338.056569	-797.478059	0.127388	2.688543	22227.39341
227.826733	-618.494651	459.367645	-757.803996	0.127388	3.451506	22236.54897
332.352628	-562.798371	579.152794	-646.411437	-0.635574	-0.363308	22225.10453
413.989641	-502.524315	661.55277	-532.729989	0.127388	0.399655	22214.42305
482.656287	-417.072488	723.352752	-396.159659	0.890351	1.92558	22226.63045
541.404418	-323.228072	759.974963	-271.03377	-0.635574	-1.126271	22228.91934
568.871076	-196.576257	779.811994	-106.996782	1.653314	1.162618	22216.71194
590.996996	-92.813325	738.612006	44.06984	-0.635574	1.92558	22206.03046
594.048847	7.897756	769.893479	187.506835	0.127388	1.92558	22202.97861
558.952561	151.334751	664.604621	300.42532	-0.635574	1.92558	22182.37861
524.619238	231.445838	659.263882	464.462308	0.127388	1.92558	22186.19343
507.071095	357.33469	550.923173	588.825234	-0.635574	0.399655	22207.55638
457.478517	442.023554	456.315794	684.195576	0.127388	-1.126271	22198.40083
379.656318	525.186492	304.486209	763.543701	-0.635574	-0.363308	22191.53417
309.463746	583.934623	161.812177	814.662204	0.127388	0.399655	22205.2675
207.989702	619.030909	74.071462	855.862192	0.127388	1.92558	22217.4749
112.61936	638.104977	-22.061842	852.047379	0.127388	1.92558	22220.52675
42.426788	620.556834	-161.684023	830.684422	-0.635574	1.162618	22228.91934
-52.943554	616.74202	-275.365471	832.210347	0.890351	3.451506	35.096286
-149.839822	583.934623	-475.261708	736.840005	0.127388	1.162618	13.733329
-279.543487	551.127225	-530.957988	611.714116	0.890351	0.399655	20664.08277
-337.528655	494.667982	-586.654268	559.83265	-0.635574	-0.363308	22210.60823
-426.032333	420.660597	-695.757939	427.077134	0.890351	0.399655	22214.42305
-490.884165	322.238404	-718.646821	277.536438	0.127388	-0.363308	22219.00082
-580.913768	214.660658	-760.609772	188.269797	-1.398537	-0.363308	22219.00082
-609.906352	130.734757	-781.972728	37.203176	0.127388	1.92558	22214.42305
-635.084122	25.445899	-743.824592	-121.493074	0.127388	2.688543	22207.55638
-617.53598	-76.791108	-680.498684	-269.507845	0.127388	1.162618	22197.63787
-601.513762	-181.317002	-633.957957	-420.574467	-0.635574	0.399655	22183.90454
-574.047104	-297.287338	-579.787603	-556.381834	0.127388	-0.363308	22194.58602
-506.906383	-395.709532	-454.661714	-645.648474	-1.398537	-1.889233	22185.43046
-413.824929	-471.242842	-349.372857	-748.648443	0.127388	0.399655	22187.71935
-351.261984	-524.650234	-240.269185	-834.863233	-0.635574	1.162618	22198.40083
-218.506468	-607.813172	-124.298849	-854.700264	0.127388	1.92558	22231.97119
-128.476865	-671.902042	48.893692	-848.596562	-0.635574	3.451506	22215.18601
6.567539	-665.035378	194.619575	-844.781748	-0.635574	0.399655	22222.05268
104.989732	-671.13908	293.804731	-799.003984	0.127388	1.162618	22230.44527
206.463776	-642.909458	421.219508	-795.952133	0.127388	0.399655	22200.68972
307.93782	-584.161328	496.752819	-726.522524	0.890351	0.399655	22244.94156
387.285945	-507.865054	613.486117	-560.196647	1.653314	-1.889233	22251.04526
465.871107	-441.487296	668.419435	-477.033709	0.890351	-0.363308	22234.26008
516.98961	-345.353991	766.078665	-301.55228	0.127388	-0.363308	22227.39341
565.056263	-232.435506	776.760143	-152.774546	-1.398537	0.399655	22235.02304
581.841443	-105.020729	777.523106	0.580964	-0.635574	1.92558	22223.5786
590.996996	1.031092	735.560155	147.06981	-1.398537	1.162618	22189.24528
565.819225	104.031061	742.42682	318.736425	0.127388	0.399655	22216.71194
542.930343	219.238434	658.500919	421.736395	0.127388	0.399655	22219.00082
488.759989	314.608777	537.952806	540.758582	-0.635574	-1.126271	22184.6675
451.374815	405.401342	412.826918	635.365961	-0.635574	-1.889233	22195.34898
401.019274	495.430945	330.426942	726.92149	-0.635574	-1.889233	22191.53417
297.256342	549.601299	191.567724	746.758521	0.127388	1.162618	22185.43046
214.856366	601.482766	73.3085	776.514068	-0.635574	1.162618	22210.60823
135.508242	626.660536	-22.061842	865.780708	-0.635574	0.399655	22221.28971
55.397154	622.082759	-134.980327	852.810341	0.890351	1.162618	22214.42305
-46.07689	596.142026	-301.306204	837.551087	0.127388	0.399655	199.133274
-150.602785	565.623517	-396.676546	755.151111	-0.635574	-0.363308	14.496292
-222.321282	538.919821	-505.780218	662.069657	0.890351	-1.126271	16481.52104
-329.899028	506.112423	-591.232044	588.825234	-0.635574	-1.126271	22183.90454
-403.906413	426.764299	-677.446833	464.462308	0.890351	-0.363308	22219.76379
-488.595277	337.497659	-707.20238	317.973463	0.890351	1.162618	22232.73415
-539.71378	248.993981	-766.713474	192.084611	-0.635574	1.162618	22228.91934
-588.543396	138.364384	-759.846809	30.336511	0.890351	1.92558	22236.54897
-625.92857	49.860707	-722.461635	-127.596776	0.127388	-1.126271	22216.71194
-627.454495	-47.798524	-708.728306	-241.278223	-0.635574	-1.126271	22214.42305
-603.039688	-171.398487	-654.557951	-385.478181	0.127388	0.399655	22206.79342
-570.995253	-255.324388	-564.528348	-495.344815	-0.635574	-1.126271	22212.89712
-532.847116	-369.768798	-467.632081	-628.100331	-1.398537	-2.652196	22201.45268
-445.869364	-447.590998	-352.424707	-732.626226	0.890351	0.399655	22211.3712
-367.284202	-530.753936	-278.417322	-802.818798	0.127388	1.162618	22186.95639
-252.839791	-605.524284	-134.980327	-861.566929	0.127388	2.688543	22195.34898
-162.047226	-643.672421	-21.29888	-883.692848	-0.635574	1.92558	22208.31935
-55.232442	-687.161297	125.952929	-856.226189	-0.635574	-1.126271	22209.08231
69.893446	-679.53167	288.463992	-828.759531	-0.635574	-1.126271	22202.97861
182.048969	-654.353899	431.138023	-769.248437	0.127388	-0.363308	22218.23786
272.078572	-590.265029	512.775036	-691.426238	-0.635574	-1.889233	22228.15638
365.922988	-547.539116	595.175012	-599.87071	0.127388	-1.126271	22206.79342
445.271113	-460.561364	685.967577	-446.5152	0.127388	-0.363308	22215.94897
514.700722	-383.502128	730.219416	-344.278193	0.127388	3.451506	22226.63045
565.056263	-259.902164	737.086081	-229.07082	-0.635574	0.399655	22209.08231
597.86366	-145.457754	774.471255	-39.856061	0.890351	-0.363308	22244.94156
602.441437	-24.909641	701.226832	92.899455	0.890351	-1.126271	22241.88971
574.974778	75.038477	729.456453	243.203114	0.127388	-2.652196	22190.00824
538.352567	175.749558	656.974993	365.277152	0.890351	-1.126271	22212.13416
530.722939	306.216186	597.4639	507.951184	0.890351	0.399655	22225.86749
482.656287	406.164305	501.330595	644.521514	0.127388	-1.889233	22210.60823
424.671119	479.408728	367.812116	724.632601	0.127388	-1.126271	22180.85269
352.189659	539.682784	251.84178	784.143695	0.127388	0.399655	22212.13416
254.530429	600.719803	112.982562	848.232565	0.890351	1.92558	22226.63045
156.108236	619.793871	13.034444	867.306633	-0.635574	-1.889233	22205.2675
69.893446	619.030909	-94.543302	861.965894	-1.398537	-1.126271	22209.84527
-19.373194	608.34943	-247.13585	828.395534	-0.635574	-0.363308	1222.266305
-113.980573	593.090175	-403.543211	781.091844	0.890351	0.399655	16.022217
-218.506468	561.045741	-512.646882	685.721502	-0.635574	0.399655	41.199988
-313.113848	515.267976	-611.069075	530.077104	0.127388	-0.363308	22109.13419
-377.202717	450.416144	-633.957957	526.26229	0.127388	1.92558	22199.92676
-448.158252	369.542094	-695.757939	353.832711	0.890351	1.162618	22219.00082
-522.9286	268.06805	-794.943095	242.440152	-0.635574	1.162618	22228.91934
-575.573029	178.038447	-742.298666	100.529083	-0.635574	-0.363308	22209.84527
-613.721166	77.327365	-767.476436	-61.98198	-0.635574	-1.126271	22192.29713
-635.084122	-20.331865	-707.965343	-207.707863	-0.635574	-1.889233	22206.79342
-616.010054	-134.776276	-639.298697	-345.804118	1.653314	0.399655	22210.60823
-580.913768	-220.228102	-595.046858	-528.915175	-0.635574	-0.363308	22214.42305
-529.032302	-341.539177	-533.246876	-593.767008	0.127388	-0.363308	22216.71194
-461.891581	-434.620631	-376.839515	-680.74476	0.127388	0.399655	22219.00082
-380.254568	-514.731718	-321.906198	-779.166953	0.127388	1.162618	22205.2675
-284.121264	-586.450216	-159.395135	-845.544711	-0.635574	-0.363308	22224.34156
-166.625002	-636.805756	-22.824805	-845.544711	0.890351	1.92558	22222.81564
-65.913921	-674.190931	138.160332	-853.174338	0.890351	0.399655	22218.23786
51.582341	-681.057595	244.975116	-820.366941	0.890351	-3.415159	22226.63045
166.026751	-665.035378	373.915818	-776.878065	-0.635574	-1.126271	22226.63045
247.663764	-625.361315	490.649117	-737.204002	-1.398537	-0.363308	22193.82305
339.982255	-572.716887	536.426881	-656.329952	-0.635574	-0.363308	22204.50453
429.248895	-483.450246	643.241664	-471.69297	-0.635574	0.399655	22206.79342
505.545169	-407.153973	658.500919	-436.596684	-0.635574	0.399655	22203.74157
545.219231	-285.079935	759.974963	-242.041186	-0.635574	-0.363308	22219.76379
584.130331	-166.82071	773.708292	-65.033831	-0.635574	-1.126271	22235.02304
595.574772	-55.428151	718.012012	79.166126	-1.398537	-1.889233	22196.87491
586.419219	54.438483	743.952745	250.832742	0.127388	-1.126271	22219.00082
553.611822	167.356968	706.567571	382.825295	-0.635574	1.162618	22222.05268
527.671089	279.512491	591.360198	494.217855	0.890351	1.92558	22183.90454
507.834057	388.616162	497.515781	624.684483	0.890351	1.92558	22220.52675
450.611852	474.067989	416.641731	716.240011	0.890351	0.399655	22238.07489
370.500765	545.023523	240.397339	736.840005	0.890351	0.399655	22208.31935
290.389677	591.56425	85.515904	783.380732	0.127388	-0.363308	22222.81564
188.915633	627.423499	55.760357	837.551087	0.890351	-1.126271	22238.83786
97.360105	626.660536	-75.469234	863.49182	-0.635574	-1.889233	22217.4749
8.093465	615.216095	-187.624756	847.469602	-0.635574	-1.126271	8757.286294
-110.928722	592.327213	-324.958049	847.469602	-1.398537	1.162618	19.074068
-196.380549	559.519815	-463.054304	719.291862	-0.635574	1.162618	14.496292
-279.543487	532.053157	-530.195025	641.469663	-0.635574	1.162618	21884.06018
-390.173084	457.282808	-645.402398	527.788215	-1.398537	0.399655	22193.82305
-449.684177	374.882833	-727.039411	375.958631	-0.635574	0.399655	22202.21564
-529.032302	300.112485	-817.831977	178.351282	-0.635574	-2.652196	22197.63787
-563.365625	191.008813	-765.950511	116.5513	0.127388	1.162618	22212.13416
-622.876719	86.482918	-793.417169	-63.507906	-1.398537	-1.126271	22207.55638
-621.350793	-5.07261	-751.454219	-189.396757	0.127388	-0.363308	22207.55638
-621.350793	-103.494803	-653.032026	-295.448578	0.127388	1.92558	22196.11194
-593.121172	-220.991065	-615.646852	-439.648535	0.127388	1.92558	22219.00082
-565.654513	-326.279922	-540.876503	-583.848492	0.127388	0.399655	22185.43046
-477.150836	-429.279892	-444.743199	-712.026232	-0.635574	0.399655	21951.96387
-410.773078	-493.368762	-310.461757	-796.715096	1.653314	1.92558	22205.2675
-290.224965	-555.931706	-173.128464	-821.129903	-0.635574	-1.126271	22222.81564
-184.173145	-620.020576	-34.269246	-834.10027	0.127388	1.92558	22238.83786
-81.936138	-669.613154	13.797406	-910.396544	0.127388	0.399655	22241.88971
17.249018	-674.953893	225.138084	-844.018786	0.890351	1.162618	22226.63045
129.40454	-661.220564	354.078787	-786.79658	-0.635574	2.688543	22222.05268
242.323025	-630.702055	437.241725	-744.070667	0.127388	2.688543	22226.63045
335.404479	-560.509483	550.923173	-625.04848	0.890351	0.399655	22215.94897
425.434082	-488.790985	672.234248	-522.048511	0.127388	0.399655	22219.76379
497.152579	-411.731749	730.982379	-371.744851	0.127388	-0.363308	22228.91934
551.322933	-328.568811	765.315702	-264.167106	0.890351	1.162618	22223.5786
582.604406	-204.205885	761.500888	-122.256036	-0.635574	-0.363308	22191.53417
606.25625	-108.07258	736.323118	2.869852	0.127388	0.399655	22200.68972
575.737741	20.10516	730.219416	189.795723	-1.398537	0.399655	22170.93417
578.789592	139.89031	708.093497	349.254935	0.127388	0.399655	22194.58602
530.722939	261.964348	611.960192	378.247519	-0.635574	2.688543	22209.84527
508.59702	355.808764	543.293546	589.588197	-0.635574	1.162618	22219.76379
451.374815	442.023554	454.789868	690.299278	-0.635574	1.92558	22200.68972
387.285945	522.134641	332.71583	775.751105	0.127388	-1.126271	22206.03046
294.967454	582.408697	183.175134	822.291832	-0.635574	-1.126271	22222.05268
209.515627	623.608685	80.938127	855.099229	0.890351	2.688543	22213.66009
124.063801	641.919791	-52.580352	846.706639	0.127388	1.92558	22246.46748
43.952713	628.949424	-195.254384	838.314049	1.653314	1.92558	22252.57118
-45.313927	605.297579	-304.358055	789.484434	0.890351	3.451506	28.992584
-148.313896	603.008691	-460.002453	709.373347	1.653314	2.688543	14.496292
-280.30645	522.134641	-521.802435	655.965955	0.127388	-0.363308	21018.86044
-356.602724	492.379094	-592.75797	581.95857	-1.398537	-0.363308	22186.19343
-438.239736	409.216156	-651.5061	459.884532	0.127388	-1.126271	22211.3712
-494.698979	325.290255	-747.639405	304.240133	0.127388	0.399655	22225.10453
-563.365625	225.342136	-752.980144	176.062394	-0.635574	1.92558	22218.23786
-612.958203	123.868092	-749.165331	-3.996812	0.890351	2.688543	22190.7712
-635.084122	19.342197	-723.224598	-122.256036	-1.398537	2.688543	22192.29713
-634.32116	-85.183698	-688.891274	-270.270807	-0.635574	1.162618	22182.37861
-619.824868	-197.33922	-640.824622	-436.596684	-1.398537	1.92558	22189.24528
-554.210072	-287.368823	-569.869087	-578.507753	0.127388	1.92558	22189.24528
-500.802681	-383.502128	-460.765416	-634.966996	0.127388	-0.363308	22207.55638
-429.847146	-478.87247	-379.891366	-792.137319	-0.635574	-1.126271	22203.74157
-332.950879	-549.065042	-290.624726	-856.989152	0.127388	-1.126271	22198.40083
-228.424984	-603.235396	-73.180346	-844.018786	0.890351	1.162618	22231.97119
-120.084275	-649.01316	47.367767	-866.144705	0.127388	2.688543	22215.94897
5.041614	-673.427968	194.619575	-813.500276	0.127388	2.688543	22225.10453
101.174919	-652.065011	311.352874	-802.055835	1.653314	1.162618	22250.2823
208.752665	-636.805756	438.767651	-722.70771	0.890351	1.162618	22233.49712
305.648932	-584.161328	539.478732	-695.241052	-0.635574	0.399655	22236.54897
382.708169	-513.968756	619.589819	-564.011461	0.127388	1.162618	22241.88971
465.108144	-439.96137	690.545354	-435.833721	0.890351	-1.889233	22223.5786
520.804424	-352.220656	762.263851	-299.263391	0.890351	1.162618	22224.34156
569.634039	-235.487357	776.760143	-148.19677	0.890351	2.688543	22228.91934
597.86366	-112.650356	774.471255	16.603182	0.127388	2.688543	22209.84527
590.234033	4.082943	750.81941	178.351282	-0.635574	2.688543	22216.71194
569.634039	114.712539	737.849044	324.077165	-0.635574	1.92558	22215.94897
542.167381	229.919913	663.841658	448.440091	0.127388	1.92558	22205.2675
507.071095	328.342106	566.94539	568.22524	-1.398537	-1.889233	22190.00824
460.530368	429.81615	425.034321	639.943738	0.127388	-0.363308	22194.58602
381.945206	500.771684	322.034352	700.217794	0.127388	1.162618	22164.83047
310.226709	541.208709	166.389954	739.128893	-0.635574	-0.363308	22193.06009
241.560062	615.979058	78.649239	833.736273	0.127388	1.92558	22223.5786
139.323055	623.608685	-11.380364	836.025161	-0.635574	1.92558	22230.44527
51.582341	626.660536	-147.950694	865.017745	-0.635574	1.162618	22215.94897
-37.684299	611.401281	-263.158067	846.706639	0.127388	1.162618	331.125828
-146.025008	583.934623	-400.49136	776.514068	0.127388	0.399655	16.78518
-241.39535	550.364262	-467.632081	700.980757	-0.635574	-2.652196	14020.96622
-325.321251	512.979088	-566.054274	601.795601	0.890351	-1.126271	22204.50453
-413.061966	437.445777	-641.587585	475.906749	0.890351	0.399655	22239.60082
-473.336022	354.282839	-749.928293	341.625308	0.890351	1.92558	22226.63045
-553.44711	248.993981	-760.609772	169.195729	0.890351	1.162618	22231.20823
-583.202656	126.15698	-836.143083	-23.833843	-0.635574	2.688543	22224.34156
-628.217458	65.119962	-734.669039	-121.493074	0.127388	1.162618	22191.53417
-640.424862	-47.798524	-704.913492	-222.204155	-0.635574	-0.363308	22196.87491
-597.698948	-170.635524	-638.535734	-374.03374	-1.398537	-1.889233	22219.00082
-586.254507	-256.087351	-566.054274	-511.367032	0.127388	-0.363308	22208.31935
-518.350824	-365.953985	-476.787634	-646.411437	0.127388	0.399655	22191.53417
-444.343438	-455.220625	-384.469142	-773.063251	-0.635574	0.399655	22197.63787
-377.96568	-523.887271	-269.261769	-837.152121	0.127388	0.399655	22171.69713
-246.736089	-604.761321	-114.380334	-851.648413	0.127388	2.688543	22201.45268
-153.654636	-645.198347	-3.750737	-868.433593	-0.635574	0.399655	22216.71194
-43.025039	-676.479819	69.493686	-886.744699	0.127388	0.399655	22213.66009
75.234186	-665.79834	291.515842	-828.759531	0.127388	0.399655	22220.52675
187.389708	-656.642788	420.456545	-779.166953	0.127388	-1.126271	22225.10453
286.574864	-598.65762	508.960222	-712.789195	0.890351	-1.126271	22228.91934
365.160026	-543.724302	625.693521	-573.929977	0.127388	0.399655	22218.23786
452.90074	-452.931737	658.500919	-455.670753	0.890351	-1.889233	22225.10453
526.145163	-357.561395	727.167565	-311.470795	0.890351	-0.363308	22241.12674
575.737741	-250.746612	759.974963	-187.870832	0.127388	2.688543	22238.83786
580.315517	-139.354052	751.582373	-48.248651	0.127388	1.162618	22223.5786
619.226617	2.557017	731.745342	86.032791	0.890351	1.162618	22204.50453
574.974778	78.853291	731.745342	268.380885	0.890351	-1.126271	22206.79342
557.426635	191.771776	685.204615	406.47714	0.127388	-2.652196	22212.13416
511.648871	306.216186	541.004657	495.74378	0.127388	-1.126271	22212.13416
484.182213	393.193938	476.915788	640.7067	-0.635574	0.399655	22203.74157
422.382231	494.667982	386.123222	740.654819	0.890351	1.162618	22213.66009
351.426696	553.416113	257.182519	804.743689	0.127388	0.399655	22217.4749
259.108205	606.060542	116.797376	842.891826	0.127388	0.399655	22216.71194
153.056385	611.401281	-3.750737	856.625155	-2.1615	1.162618	22200.68972
64.552707	630.47535	-119.721073	843.654788	-0.635574	1.162618	22214.42305
-48.365778	614.453132	-237.217334	828.395534	-1.398537	-1.889233	846.125675
-124.662052	576.304995	-414.224689	729.210378	0.127388	-0.363308	16.022217
-222.321282	547.312411	-553.083907	646.810402	-0.635574	-1.889233	12.207404
-294.039779	510.6902	-569.106125	582.721532	0.127388	-1.126271	22075.56383
-376.439755	448.890218	-704.913492	425.551209	0.890351	0.399655	22206.79342
-458.83973	364.201354	-711.017194	369.091966	-0.635574	1.92558	22222.05268
-537.424892	277.223602	-772.817176	203.529052	0.890351	1.92558	22223.5786
-577.861917	161.253266	-773.580138	82.217977	-0.635574	-1.126271	22181.61565
-613.721166	83.431067	-713.306082	-68.085682	2.416277	1.162618	22238.83786
-616.773017	-18.042977	-704.913492	-181.004167	0.127388	-1.126271	22242.65267
-614.484129	-136.302201	-651.5061	-355.722634	0.890351	-1.126271	22203.74157
-583.965619	-256.087351	-577.498715	-493.055927	0.890351	1.92558	22215.18601
-538.950818	-340.013252	-514.93577	-621.233666	-1.398537	-1.126271	22215.18601
-471.047134	-423.17619	-394.387658	-746.359555	0.890351	1.162618	22200.68972
-388.647158	-502.524315	-299.017316	-804.344723	-0.635574	0.399655	22195.34898
-276.491636	-580.346514	-189.913645	-846.307674	-0.635574	0.399655	22230.44527
-172.728704	-633.753905	-9.091476	-849.359525	0.127388	-0.363308	22212.13416
-60.573182	-671.902042	153.419587	-836.389158	0.127388	-1.126271	22222.81564
47.004564	-679.53167	258.708445	-839.441009	0.127388	-1.889233	22212.89712
146.952683	-671.13908	357.130638	-802.055835	-0.635574	-1.126271	22195.34898
246.900801	-616.968725	444.871353	-737.204002	-1.398537	-1.126271	22199.16379
343.034106	-556.694669	591.360198	-625.04848	-0.635574	-1.126271	22216.71194
440.693337	-475.820619	654.686105	-496.87074	-0.635574	1.162618	22213.66009
507.834057	-390.368792	692.834242	-411.418914	-0.635574	-0.363308	22222.05268
564.2933	-283.554009	764.552739	-248.144888	0.127388	-1.126271	22230.44527
594.048847	-189.709593	752.345336	-79.530123	0.127388	-0.363308	22222.05268
587.182182	-63.820741	737.086081	96.714269	0.127388	-1.889233	22206.79342
597.86366	67.40885	746.241634	256.173481	0.890351	-1.889233	22209.08231
562.767374	168.882894	701.226832	376.721593	0.890351	-1.126271	22231.97119
540.641455	287.905081	622.64167	498.032669	0.127388	-0.363308	22210.60823
478.841473	370.305056	494.46393	581.95857	0.890351	1.162618	22219.00082
430.774821	461.097622	365.523228	681.906688	0.127388	1.162618	22192.29713
366.685951	537.393896	280.071401	713.951123	0.127388	-0.363308	22197.63787
271.315609	603.771654	137.39737	834.499236	-0.635574	-3.415159	22223.5786
165.263789	613.690169	29.056661	831.447385	-0.635574	-2.652196	22228.15638
86.678627	629.712387	-62.498867	866.543671	0.127388	-1.889233	22214.42305
-1.062088	620.556834	-184.572905	855.099229	0.890351	-0.363308	5922.116764
-97.195393	600.719803	-333.350639	829.921459	-0.635574	0.399655	17.548143
-203.247213	574.77907	-431.009869	726.92149	-0.635574	0.399655	12.207404
-285.647189	526.712417	-540.113541	610.188191	-1.398537	-0.363308	21715.44542
-376.439755	474.830951	-631.669069	511.003035	-1.398537	-1.126271	22195.34898
-451.973066	379.460609	-698.046827	371.380854	-0.635574	-0.363308	22187.71935
-519.113786	290.956932	-787.313468	240.914226	-0.635574	-1.889233	22203.74157
-577.098954	194.823627	-817.831977	61.617983	0.127388	-1.126271	22222.05268
-625.92857	96.401434	-831.565306	-88.685676	0.127388	-0.363308	22190.7712
-626.691532	-14.228163	-796.46902	-145.907881	1.653314	1.162618	22197.63787
-629.743383	-113.413319	-680.498684	-352.670783	0.127388	-1.126271	22211.3712
-594.647097	-227.094767	-614.883889	-437.359647	0.127388	0.399655	22210.60823
-542.002669	-318.650295	-546.217243	-553.329983	0.890351	1.162618	22190.00824
-473.336022	-407.153973	-398.202472	-663.196617	2.416277	1.92558	22231.20823
-391.699009	-492.605799	-308.172869	-787.559543	0.127388	-0.363308	22217.4749
-287.173114	-568.13911	-192.965495	-842.49286	0.890351	-1.126271	22234.26008
-206.299064	-616.205763	-42.661836	-855.463227	0.890351	-0.363308	22237.31193
-85.750952	-668.087229	93.908494	-861.566929	0.127388	-0.363308	22237.31193
19.537906	-672.665005	189.278836	-844.781748	-0.635574	0.399655	22213.66009
121.774913	-663.509452	367.049153	-781.455841	0.890351	1.92558	22222.05268
230.878584	-639.857607	469.28616	-734.152151	0.890351	1.92558	22232.73415
327.774851	-567.376147	550.923173	-670.063282	-0.635574	1.92558	22214.42305
409.411864	-491.079874	666.130546	-535.018877	0.127388	1.162618	22190.7712
504.782206	-423.17619	738.612006	-387.004106	-0.635574	-1.889233	22209.08231
539.11553	-294.99845	746.241634	-274.085621	-0.635574	-2.652196	22191.53417
583.367368	-200.391071	759.212	-132.937515	-0.635574	0.399655	22206.79342
584.893294	-82.894809	711.908311	31.862436	-1.398537	-2.652196	22196.11194
581.07848	23.919974	734.797193	207.343866	0.127388	1.92558	22197.63787
553.611822	139.127347	684.441652	339.336419	0.127388	1.92558	22204.50453
518.515536	232.971764	629.508335	443.099352	0.890351	1.162618	22201.45268
495.626654	357.33469	522.693552	569.751166	0.890351	1.162618	22212.89712
454.426666	436.682814	408.249141	673.514098	-0.635574	1.92558	22200.68972
379.656318	526.712417	295.330656	765.832589	0.890351	0.399655	22199.92676
291.15264	587.749436	177.071432	845.180714	0.890351	-1.889233	22238.83786
214.093404	631.238312	85.515904	867.306633	1.653314	0.399655	22239.60082
122.537875	641.156828	-70.128495	867.306633	0.127388	-0.363308	22238.83786
24.115682	630.47535	-241.032148	787.195546	-0.635574	1.92558	22237.31193
-71.25466	609.875356	-296.728428	852.047379	0.890351	1.162618	25.940733
-165.099077	567.912405	-440.165422	752.09926	0.127388	1.92558	13.733329
-286.410152	535.86797	-532.483913	649.862253	-0.635574	0.399655	21285.8974
-345.158282	490.853169	-611.069075	552.965986	0.127388	0.399655	22192.29713
-436.713811	406.164305	-694.232014	453.78083	0.127388	0.399655	22214.42305
-500.802681	317.660627	-729.328299	270.669773	0.127388	-0.363308	22225.86749
-545.05452	216.186583	-740.772741	157.751288	-0.635574	-0.363308	22210.60823
-617.53598	121.579204	-756.794958	8.973554	-0.635574	1.92558	22197.63787
-641.187824	20.868123	-743.061629	-126.07085	-0.635574	1.92558	22205.2675
-611.432278	-88.998511	-669.817206	-302.315242	-1.398537	3.451506	22154.91195
-606.854501	-216.413288	-632.432032	-448.804088	-0.635574	0.399655	22196.87491
-568.706364	-311.020668	-563.002423	-576.218865	0.127388	1.92558	22208.31935
-468.758246	-392.657681	-443.980236	-644.122549	0.127388	-0.363308	22195.34898
-427.558258	-474.294693	-431.009869	-822.655829	0.127388	0.399655	22206.79342
-338.291618	-562.035408	-221.958079	-842.49286	0.127388	0.399655	22228.91934
-234.528686	-600.183545	-86.913675	-834.10027	0.127388	1.162618	22220.52675
-99.484281	-668.850191	68.730723	-851.648413	0.127388	1.162618	22216.71194
5.041614	-669.613154	232.767712	-822.655829	0.127388	1.162618	22249.51933
114.145285	-671.902042	337.293607	-785.270655	0.127388	3.451506	22242.65267
214.093404	-652.827974	431.900986	-792.900282	0.890351	1.92558	22230.44527
315.567448	-578.820588	552.449098	-660.907729	0.890351	1.92558	22240.36378
402.5452	-517.020607	644.76759	-544.17443	0.890351	1.162618	22232.73415
481.130362	-445.302109	692.071279	-422.100392	-0.635574	-1.126271	22215.18601
520.804424	-334.672513	749.293485	-303.078205	-0.635574	-0.363308	22224.34156
573.448853	-229.383655	767.60459	-129.122701	0.127388	1.162618	22230.44527
570.397002	-102.731841	793.545323	13.551331	0.127388	0.399655	22196.11194
593.285884	4.845905	708.093497	144.017959	-0.635574	2.688543	22201.45268
567.345151	103.268098	722.589789	327.129016	-1.398537	1.162618	22202.21564
551.322933	227.631025	651.634254	388.928997	-1.398537	0.399655	22177.03787
487.997026	316.897665	544.819471	548.388209	-0.635574	-0.363308	22177.03787
461.29333	420.660597	482.256527	659.017806	-2.1615	-1.126271	22186.19343
401.019274	500.008722	274.730662	684.958539	-0.635574	0.399655	22177.80084
320.908187	568.675368	199.960314	816.951093	-0.635574	1.162618	22221.28971
215.619329	609.112393	77.886276	846.706639	0.890351	2.688543	22232.73415
136.271205	637.342014	-56.395166	787.195546	-0.635574	1.162618	22217.4749
40.900862	617.504983	-139.558104	843.654788	-1.398537	1.92558	22218.23786
-39.973188	608.34943	-305.883981	829.921459	0.127388	1.92558	106.05182
-140.684269	589.275362	-373.024701	772.699254	0.890351	1.162618	15.259255
-233.765723	567.912405	-480.602447	718.5289	1.653314	1.92558	18738.36482
-325.321251	492.379094	-601.15056	608.662265	0.890351	-0.363308	22210.60823
-402.380488	426.001336	-698.80979	468.277122	0.890351	-1.126271	22225.10453
-497.75083	341.312472	-745.350517	322.551239	0.127388	0.399655	22222.81564
-545.817482	243.653242	-759.083846	205.81794	0.127388	1.92558	22222.81564
-600.750799	144.468086	-814.017163	27.28466	0.127388	1.92558	22192.29713
-639.661899	37.653303	-714.832007	-115.389372	-0.635574	3.451506	22202.97861
-623.639681	-58.480002	-685.076461	-219.915267	0.890351	4.214469	22213.66009
-618.298942	-172.924412	-660.661653	-400.737435	0.127388	0.399655	22218.23786
-570.995253	-275.161419	-566.054274	-513.655921	0.127388	-0.363308	22203.74157
-521.402675	-376.635463	-492.809851	-630.389219	-0.635574	0.399655	22194.58602
-460.365656	-465.139141	-392.861733	-724.233636	0.890351	1.162618	22199.16379
-357.365686	-530.753936	-275.365471	-803.581761	-0.635574	1.162618	22191.53417
-249.024978	-597.894657	-98.358116	-847.833599	-0.635574	1.162618	22212.89712
-131.528716	-643.672421	2.352965	-898.18914	0.890351	1.92558	22228.91934
-31.580598	-668.087229	130.530705	-853.174338	-0.635574	1.92558	22215.18601
74.471223	-669.613154	280.071401	-843.255823	0.127388	1.162618	22222.05268
189.678596	-646.724272	338.819532	-829.522494	0.127388	1.162618	22231.20823
291.915603	-594.842806	478.441713	-698.292903	-0.635574	-0.363308	22217.4749
384.234094	-526.939122	626.456484	-567.063312	-0.635574	-1.126271	22217.4749
465.108144	-449.116923	705.041646	-422.863355	0.890351	1.162618	22253.33415
531.485902	-346.879916	740.900895	-337.411528	0.890351	1.92558	22238.07489
563.530337	-246.168835	745.478671	-206.9449	0.127388	1.162618	22238.07489
603.967362	-134.776276	753.871261	-26.122732	0.890351	3.451506	22225.86749
594.048847	-12.702238	759.974963	158.514251	0.127388	1.92558	22224.34156
570.397002	91.823657	756.923112	301.951245	0.127388	-0.363308	22212.89712
536.826641	210.845844	650.871292	402.662326	0.890351	-1.889233	22207.55638
523.093312	294.008783	567.708353	541.521545	0.127388	0.399655	22215.18601
472.737771	403.112454	491.41208	651.388179	0.127388	-1.126271	22209.84527
433.063709	499.245759	392.989886	730.736303	0.127388	0.399655	22204.50453
327.774851	541.971672	201.48624	789.484434	-2.924463	-0.363308	22203.74157
240.034137	590.038325	129.767742	846.706639	-1.398537	1.92558	22196.11194
121.774913	610.638318	2.352965	845.943677	-2.1615	-1.126271	22206.03046
59.974931	609.875356	-161.684023	845.943677	0.127388	1.162618	22222.05268
-24.713933	621.319797	-253.239552	825.343683	-1.398537	-1.126271	582.140568
-119.321312	583.934623	-444.743199	753.625185	0.890351	-1.126271	16.022217
-234.528686	564.097591	-470.683932	703.269645	0.890351	-1.889233	3852.961821
-311.587922	519.845753	-599.624634	597.217824	1.653314	0.399655	22138.88974
-388.647158	449.653181	-660.661653	478.9586	0.127388	0.399655	22210.60823
-469.521209	348.179137	-717.120896	333.232717	0.127388	1.92558	22223.5786
-535.136004	275.697677	-770.528287	222.603121	0.890351	1.92558	22233.49712
-580.150805	174.986596	-773.580138	92.899455	0.890351	-0.363308	22235.786
-634.32116	54.438483	-744.587554	-67.322719	0.890351	0.399655	22230.44527
-616.773017	-26.435567	-722.461635	-207.707863	0.127388	1.162618	22199.16379
-613.721166	-134.013313	-682.02461	-372.507814	0.127388	-1.126271	22212.89712
-596.173023	-259.139202	-614.120926	-475.507784	0.127388	-1.126271	22215.94897
-536.661929	-352.220656	-502.728367	-601.396635	0.127388	-0.363308	22191.53417
-464.180469	-426.991004	-382.180254	-708.211418	0.127388	1.92558	22204.50453
-381.017531	-524.650234	-278.417322	-799.003984	0.127388	1.92558	22219.76379
-276.491636	-584.161328	-186.861794	-878.352109	-0.635574	1.162618	22045.80828
-164.336114	-649.01316	-25.876656	-868.433593	-0.635574	-0.363308	22215.18601
-61.336144	-673.427968	169.441805	-837.152121	0.127388	-0.363308	22209.84527
39.374937	-670.376117	257.182519	-838.678046	-1.398537	-1.889233	22215.18601
162.9749	-653.590937	399.093588	-800.52991	-1.398537	-0.363308	22195.34898
262.923019	-616.205763	502.093558	-719.655859	-1.398537	-1.889233	22211.3712
359.056324	-552.116893	600.515751	-609.789225	-0.635574	-0.363308	22229.6823
443.745187	-471.242842	666.130546	-483.137411	0.127388	1.92558	22217.4749
508.59702	-387.316941	702.752758	-345.041156	0.127388	1.162618	22225.86749
562.767374	-296.524376	754.634224	-262.64118	0.890351	1.162618	22233.49712
572.68589	-160.717009	705.804609	-148.19677	0.127388	0.399655	22181.61565
593.285884	-45.509635	721.063863	83.743902	-0.635574	-0.363308	22190.7712
577.263666	55.201446	739.374969	255.410518	0.890351	0.399655	22242.65267
550.559971	190.24585	718.012012	394.269736	0.890351	0.399655	22221.28971
520.041461	271.119901	623.404633	513.291923	0.127388	-1.889233	22212.13416
491.81184	380.986535	496.752819	626.210408	0.127388	-1.889233	22222.81564
426.960007	477.119839	405.19729	681.906688	0.890351	1.162618	22194.58602
351.426696	536.630933	274.730662	753.625185	0.890351	1.92558	22187.71935
269.789683	594.616101	138.923295	845.943677	-0.635574	-1.126271	22227.39341
178.234155	624.371648	58.049245	865.780708	0.890351	-0.363308	22223.5786
78.286037	622.082759	-81.572936	841.3659	0.127388	-1.126271	22220.52675
4.278651	617.504983	-200.595123	840.602937	0.127388	0.399655	4004.791406
-113.980573	590.801287	-343.269155	798.639987	0.127388	-0.363308	19.074068
-200.195362	567.149442	-469.920969	692.588167	-0.635574	0.399655	11.444441
-293.276816	536.630933	-563.002423	653.677067	-0.635574	1.162618	21831.41575
-382.543457	458.808734	-653.032026	505.662296	-0.635574	1.92558	22199.92676
-455.787879	370.305056	-692.706088	398.08455	0.127388	0.399655	22202.21564
-531.32119	308.505075	-767.476436	241.677189	-0.635574	-0.363308	22223.5786
-578.62488	194.823627	-782.735691	106.632785	0.127388	-1.126271	22199.92676
-634.32116	84.19403	-772.054213	-51.300502	0.127388	-2.652196	22207.55638
-632.795234	1.031092	-748.402368	-147.433807	0.127388	-1.126271	22213.66009
-618.298942	-123.331834	-691.180163	-319.863385	0.127388	-0.363308	22199.16379
-583.965619	-218.702177	-618.698703	-492.292964	-0.635574	-0.363308	22215.18601
-532.084153	-314.835481	-508.832069	-562.485536	0.890351	1.162618	22231.97119
-455.787879	-405.628047	-413.461726	-717.366971	-0.635574	1.162618	22227.39341
-407.721227	-503.287277	-299.017316	-803.581761	-0.635574	-0.363308	22181.61565
-284.121264	-586.450216	-156.343284	-853.174338	0.127388	-0.363308	22232.73415
-210.876841	-621.546502	-37.321097	-871.485444	0.127388	-0.363308	22229.6823
-76.595399	-667.324266	90.09368	-873.01137	0.127388	-1.126271	22211.3712
22.589757	-671.13908	255.656594	-830.285456	0.127388	-1.889233	22218.23786
125.589726	-645.198347	363.997302	-799.766947	0.127388	0.399655	22229.6823
235.45636	-614.679837	433.426912	-747.885481	-0.635574	-0.363308	22217.4749
334.641516	-567.376147	568.471316	-641.070698	-0.635574	-1.126271	22216.71194
408.648902	-519.309495	657.737956	-507.552219	-0.635574	0.399655	22209.08231
497.915542	-407.916935	730.982379	-368.693001	-0.635574	-0.363308	22212.89712
549.034045	-308.73178	763.026814	-253.485627	0.127388	-1.126271	22202.97861
579.552555	-191.235518	734.797193	-109.28567	0.127388	-1.126271	22211.3712
595.574772	-75.265182	734.797193	65.432797	-0.635574	-1.126271	22216.71194
586.419219	38.416266	750.81941	224.129046	0.890351	1.162618	22201.45268
554.374784	142.942161	695.12313	350.017898	0.127388	1.92558	22214.42305
547.50812	264.253236	614.24908	440.810463	0.127388	1.92558	22212.13416
499.441467	351.230988	526.508365	587.299309	0.890351	3.451506	22193.06009
447.560001	463.38651	378.493594	665.884471	0.127388	-0.363308	22197.63787
375.841504	523.660566	307.53806	758.202962	0.127388	-1.126271	22235.786
287.337826	584.697585	153.419587	774.988142	0.127388	-0.363308	22231.20823
195.019335	620.556834	71.782574	841.3659	0.127388	-1.889233	22241.12674
92.782329	643.445716	-70.128495	867.306633	-0.635574	-1.889233	22241.88971
3.515688	635.053126	-160.158098	839.077012	0.127388	0.399655	22219.76379
-70.491697	603.008691	-315.039533	811.610353	-0.635574	0.399655	25.17777
-178.069443	564.097591	-425.66913	766.595552	-0.635574	1.162618	12.207404
-262.758307	535.105007	-514.93577	660.543732	0.890351	1.92558	21484.26771
-355.076798	483.986504	-588.943156	533.891917	-0.635574	1.92558	22202.97861
-422.980482	387.853199	-734.669039	385.114184	0.127388	-1.126271	22222.05268
-506.14342	309.268037	-760.609772	276.010512	-1.398537	-0.363308	22188.48232
-583.202656	207.031031	-774.343101	105.869822	-1.398537	-1.126271	22193.06009
-625.92857	100.97921	-807.913461	-36.041247	0.127388	-1.126271	22180.85269
-636.610048	14.001458	-748.402368	-123.018999	-0.635574	1.92558	22191.53417
-621.350793	-98.154064	-683.550535	-277.900435	-1.398537	1.92558	22198.40083
-605.328576	-202.679959	-617.172777	-414.470765	0.127388	1.162618	22214.42305
-544.291557	-302.628078	-527.906137	-564.774424	0.127388	1.162618	22195.34898
-498.513793	-378.924351	-474.498745	-687.611425	0.127388	1.162618	22196.87491
-426.795295	-476.583582	-350.898782	-771.537326	0.127388	1.162618	22200.68972
-323.795326	-558.983557	-220.432154	-811.974351	0.127388	-1.126271	22225.86749
-207.062027	-599.420582	-76.995159	-861.566929	0.890351	0.399655	22237.31193
-100.247244	-644.435384	83.227015	-891.322475	0.890351	-0.363308	22246.46748
11.908278	-665.035378	232.004749	-810.448425	0.890351	2.688543	22244.17859
111.856397	-649.776123	309.826948	-830.285456	0.127388	1.162618	22220.52675
225.537845	-639.094645	447.923204	-722.70771	0.127388	1.92558	22235.786
303.360044	-584.92429	567.708353	-667.774393	-0.635574	0.399655	22227.39341
392.626684	-517.020607	627.219447	-541.885542	0.890351	0.399655	22212.13416
480.367399	-421.650265	717.24905	-383.952255	-0.635574	0.399655	22222.81564
533.77479	-323.228072	769.130516	-280.189323	0.127388	-1.126271	22231.20823
574.974778	-213.361437	730.219416	-142.093068	0.127388	0.399655	22188.48232
586.419219	-102.731841	769.893479	10.49948	-0.635574	-1.126271	22200.68972
577.263666	7.897756	763.026814	192.847574	-0.635574	0.399655	22202.21564
545.982194	113.949577	698.937944	261.51422	0.127388	3.451506	22190.7712
533.011828	225.342136	659.263882	417.158618	-0.635574	2.688543	22186.19343
502.493318	329.868031	556.263912	566.699315	0.127388	1.162618	22206.79342
460.530368	426.001336	437.241725	675.040024	-0.635574	-0.363308	22196.11194
391.100759	516.793902	351.026936	741.417782	-0.635574	-1.889233	22197.63787
307.174858	569.438331	203.775128	821.528869	-0.635574	0.399655	22226.63045
227.06377	618.267946	84.752941	847.469602	0.890351	2.688543	22221.28971
126.352689	632.001275	-41.898874	850.521453	0.890351	1.162618	22216.71194
40.900862	635.816089	-145.661806	852.810341	0.127388	1.92558	22239.60082
-44.550964	614.453132	-299.780279	794.062211	1.653314	2.688543	83.925901
-142.210194	589.275362	-438.639497	733.025192	0.127388	1.162618	13.733329
-241.39535	547.312411	-525.617249	642.232626	0.127388	0.399655	19510.48311
-321.506438	503.060573	-577.498715	573.56598	0.890351	1.162618	22210.60823
-426.795295	433.630963	-690.4172	461.410457	0.890351	-0.363308	22212.13416
-500.802681	332.156919	-736.957927	327.129016	-0.635574	-0.363308	22217.4749
-550.395259	220.76436	-737.72089	189.795723	0.127388	2.688543	22226.63045
-593.884135	135.312533	-747.639405	42.543915	0.890351	3.451506	22206.79342
-628.980421	42.994042	-714.832007	-94.026415	-0.635574	1.162618	22208.31935
-612.958203	-53.902225	-714.832007	-262.64118	0.127388	1.162618	22183.14158
-618.298942	-175.213301	-625.565367	-391.581883	-1.398537	0.399655	22180.08972
-577.861917	-283.554009	-578.261678	-539.596654	-0.635574	0.399655	22190.00824
-533.610078	-368.242873	-540.876503	-679.218834	-0.635574	-0.363308	22187.71935
-447.395289	-465.902103	-392.861733	-787.559543	-0.635574	0.399655	22179.32676
-351.261984	-541.435414	-243.321036	-795.18917	0.127388	0.399655	22215.18601
-230.713872	-594.842806	-102.17293	-842.49286	0.127388	1.92558	22232.73415
-130.002791	-647.487235	19.901108	-883.692848	0.127388	1.162618	22213.66009
-26.239858	-681.057595	165.626991	-858.515078	0.127388	1.92558	22221.28971
89.730478	-658.931676	296.093619	-815.026202	0.127388	3.451506	22230.44527
197.308223	-652.827974	419.693582	-786.033618	-0.635574	1.92558	22214.42305
294.967454	-584.161328	524.98244	-676.166983	0.890351	0.399655	22242.65267
375.841504	-529.990973	615.012043	-605.974412	0.890351	-0.363308	22251.04526
464.345181	-436.909519	639.42685	-501.448517	0.127388	-0.363308	22238.07489
530.722939	-364.428059	748.530522	-313.759683	0.127388	1.92558	22226.63045
569.634039	-241.591059	788.204584	-177.952316	0.890351	3.451506	22239.60082
602.441437	-140.879977	794.308286	-21.544955	0.890351	1.92558	22216.71194
587.182182	-14.228163	757.686075	147.06981	-0.635574	1.92558	22195.34898
569.634039	90.297732	740.137932	299.662357	0.890351	0.399655	22215.94897
551.322933	206.268068	694.360168	425.551209	0.127388	0.399655	22219.76379
510.885908	310.031	547.108359	539.995619	-0.635574	0.399655	22183.14158
471.211846	390.90505	450.975054	637.654849	0.127388	-0.363308	22202.21564
396.441498	485.51243	363.23434	691.062241	-0.635574	-0.363308	22196.87491
326.248926	551.890188	211.404755	788.721471	-0.635574	1.162618	22200.68972
243.84895	596.904989	86.278866	798.639987	-0.635574	3.451506	22207.55638
150.767497	619.030909	-12.143327	841.3659	0.127388	3.451506	22222.05268
59.211968	628.186461	-126.587737	845.180714	-0.635574	1.92558	22211.3712
-36.158374	612.164244	-239.506222	840.602937	-0.635574	0.399655	176.244392
-123.899089	580.119809	-401.254323	771.936291	0.127388	0.399655	14.496292
-229.950909	554.179076	-475.261708	704.79557	0.890351	-1.889233	6605.731376
-319.217549	506.875386	-553.84687	596.454862	-0.635574	0.399655	22154.91195
-403.906413	438.20874	-685.076461	482.010451	0.890351	0.399655	22218.23786
-478.676761	368.016168	-726.276449	305.766059	0.890351	1.162618	22227.39341
-538.187855	259.675459	-752.217182	186.743872	0.890351	3.451506	22235.02304
-570.995253	179.564372	-797.994946	5.158741	0.890351	1.162618	22205.2675
-620.58783	81.905142	-753.743107	-100.130117	-0.635574	0.399655	22212.89712
-638.898936	-34.828157	-696.520902	-209.996751	-0.635574	-0.363308	22205.2675
-625.92857	-170.635524	-658.372765	-393.870771	-0.635574	1.92558	22210.60823
-586.254507	-253.798462	-618.698703	-494.581852	-1.398537	-1.126271	22208.31935
-529.032302	-349.168805	-473.735783	-614.367002	0.127388	-1.889233	22160.25269
-467.23232	-433.857668	-381.417291	-705.92253	-0.635574	1.162618	22213.66009
-364.232351	-523.887271	-268.498806	-779.166953	-0.635574	1.92558	22224.34156
-274.202748	-594.079843	-130.402551	-865.381742	-1.398537	0.399655	22196.87491
-149.839822	-637.568719	-38.847023	-893.611363	-0.635574	1.162618	22206.03046
-69.728734	-673.427968	92.382568	-885.981736	-0.635574	-0.363308	22207.55638
39.374937	-669.613154	263.286221	-872.248407	-0.635574	-1.889233	22201.45268
172.893416	-659.694639	344.160271	-844.018786	-0.635574	-1.889233	22214.42305
255.293391	-609.339098	490.649117	-712.789195	0.890351	0.399655	22233.49712
370.500765	-547.539116	617.300931	-593.004045	0.127388	-1.126271	22214.42305
442.219262	-460.561364	657.737956	-469.404082	0.127388	0.399655	22225.10453
506.308132	-371.294724	721.826826	-342.752267	0.127388	1.92558	22234.26008
555.137747	-255.324388	774.471255	-216.100453	0.127388	0.399655	22195.34898
597.100698	-156.902195	731.745342	-87.159751	0.890351	1.162618	22235.02304
600.152549	-41.694822	762.263851	106.632785	0.127388	-1.126271	22244.17859
575.737741	64.356999	771.419404	254.647556	0.127388	-1.889233	22200.68972
556.663673	170.408819	640.952776	346.203084	0.127388	-2.652196	22209.08231
529.197014	295.534708	602.804639	521.684513	0.890351	-0.363308	22227.39341
484.182213	375.645795	521.930589	625.447446	0.890351	1.92558	22202.21564
422.382231	468.727249	408.249141	695.640017	-0.635574	-0.363308	22183.90454
352.952622	532.816119	291.515842	788.721471	0.890351	-0.363308	22228.91934
264.448944	595.379064	130.530705	841.3659	0.127388	1.162618	22223.5786
163.737863	622.845722	17.61222	856.625155	0.127388	-0.363308	22219.00082
78.286037	624.371648	-75.469234	857.388118	-0.635574	-1.126271	22219.76379
-15.55838	609.112393	-207.461787	839.839975	-1.398537	-2.652196	2753.532517
-99.484281	601.482766	-431.009869	711.662235	-0.635574	-1.126271	16.78518
-187.987959	561.045741	-460.765416	660.543732	0.890351	-1.126271	13.733329
-303.958295	522.897604	-562.23946	617.817818	-0.635574	0.399655	22046.57124
-384.832345	469.490212	-656.083877	521.684513	0.890351	1.162618	22202.21564
-465.706395	380.223572	-704.150529	392.743811	-0.635574	0.399655	22219.00082
-525.980451	282.564342	-767.476436	249.306816	-0.635574	0.399655	22225.10453
-577.861917	181.090298	-776.631989	81.455014	0.127388	1.162618	22205.2675
-628.217458	96.401434	-719.409784	-28.41162	0.127388	-1.126271	22201.45268
-638.135973	-14.228163	-711.780157	-146.670844	0.890351	-1.889233	22203.74157
-625.92857	-118.754058	-701.861641	-321.389311	1.653314	-0.363308	22215.94897
-578.62488	-219.465139	-646.165361	-465.589268	0.890351	0.399655	22215.94897
-531.32119	-316.361407	-539.350578	-564.774424	0.890351	0.399655	22220.52675
-464.180469	-417.835451	-440.928385	-716.604009	0.890351	1.92558	22206.79342
-400.854562	-506.339128	-312.750645	-793.663245	0.127388	-0.363308	22220.52675
-312.350885	-563.561334	-178.469203	-837.915084	0.890351	1.162618	22228.91934
-194.091661	-619.257613	-37.321097	-881.40396	0.127388	-0.363308	22213.66009
-81.173176	-669.613154	122.901078	-853.937301	-0.635574	-1.126271	22219.76379
5.041614	-683.346483	262.523258	-846.307674	0.890351	-1.126271	22231.97119
124.826763	-674.953893	349.50101	-824.944717	0.890351	-0.363308	22215.94897
228.589696	-633.753905	482.256527	-706.685493	-1.398537	-0.363308	22197.63787
326.248926	-573.479849	557.026875	-650.22625	0.127388	1.162618	22211.3712
405.597051	-492.605799	602.041676	-582.322567	-1.398537	-0.363308	22205.2675
496.389616	-406.39101	685.967577	-393.870771	-0.635574	0.399655	22209.08231
545.982194	-303.39104	763.789777	-252.722665	0.127388	0.399655	22220.52675
594.811809	-179.791077	758.449037	-125.307887	-0.635574	-1.889233	22212.13416
589.47107	-76.028145	756.160149	92.136493	0.127388	-1.126271	22200.68972
581.07848	44.519968	742.42682	228.706822	0.127388	-0.363308	22125.15641
558.952561	162.016229	704.278683	347.729009	0.890351	-0.363308	22215.94897
543.693306	257.386571	619.589819	450.728979	-1.398537	-1.126271	22180.85269
493.337765	370.305056	535.663918	603.321526	0.890351	0.399655	22232.73415
443.745187	457.282808	390.700998	661.306694	1.653314	1.92558	22228.15638
375.078541	518.319827	299.908433	752.862223	0.890351	-1.889233	22216.71194
292.678566	587.749436	174.782544	836.788124	0.890351	-1.126271	22233.49712
207.226739	619.793871	37.449251	833.736273	0.890351	-0.363308	22243.41563
104.989732	635.053126	-36.558134	876.462186	0.127388	-1.126271	22211.3712
21.063831	621.319797	-165.498837	858.914043	0.127388	0.399655	22222.05268
-82.699101	605.297579	-291.387689	842.891826	0.127388	0.399655	26.703696
-178.069443	579.356846	-410.409875	769.647403	0.890351	1.162618	13.733329
-278.780524	533.579082	-522.565398	674.277061	0.127388	1.162618	21600.23804
-357.365686	475.593914	-595.046858	545.336358	0.127388	1.92558	22201.45268
-439.765662	401.586529	-707.965343	445.38824	-0.635574	-0.363308	22188.48232
-506.14342	290.956932	-734.669039	279.825326	-0.635574	-1.126271	22202.21564
-548.10637	187.193999	-834.617157	69.24761	0.127388	1.162618	22173.22306
-609.143389	123.10513	-784.261617	-24.596806	0.127388	-0.363308	22198.40083
-635.084122	19.342197	-730.854225	-148.19677	-0.635574	-1.126271	22200.68972
-636.610048	-92.050362	-661.424616	-274.085621	-0.635574	1.162618	22211.3712
-606.091538	-205.73181	-632.432032	-446.5152	0.127388	1.162618	22212.13416
-548.10637	-294.99845	-540.113541	-541.122579	0.890351	1.92558	22199.92676
-504.617494	-400.287308	-454.661714	-672.35217	-0.635574	0.399655	22193.82305
-416.87678	-481.924321	-316.565459	-759.329922	0.890351	0.399655	22217.4749
-309.299034	-548.302079	-205.935862	-823.418792	0.890351	0.399655	22239.60082
-210.113878	-620.020576	-83.861824	-840.203972	0.890351	-0.363308	22241.88971
-98.721318	-681.057595	28.293698	-883.692848	1.653314	1.162618	22244.94156
8.093465	-671.902042	226.66401	-828.759531	0.127388	1.92558	22226.63045
98.88603	-654.353899	335.004718	-848.596562	0.127388	-0.363308	22227.39341
229.352658	-644.435384	404.434328	-803.581761	0.127388	1.92558	22230.44527
318.619299	-569.665036	579.915757	-659.381803	0.890351	1.92558	22215.18601
382.708169	-507.865054	676.812025	-536.544803	0.127388	1.92558	22225.86749
484.945175	-415.546563	722.589789	-432.78187	0.890351	-1.126271	22233.49712
519.278498	-336.198438	757.686075	-296.974503	0.890351	-1.889233	22214.42305
563.530337	-229.383655	775.234218	-135.226403	0.127388	-0.363308	22189.24528
588.708107	-98.917027	756.160149	26.521697	-1.398537	-0.363308	22206.79342
590.996996	5.608868	749.293485	181.403133	0.127388	1.92558	22158.72677
566.582188	128.445869	673.760174	289.743841	0.127388	1.162618	22194.58602
543.693306	229.919913	624.167596	395.795662	0.127388	1.162618	22212.13416
516.226647	331.393957	570.760204	572.803017	-0.635574	2.688543	22207.55638
465.871107	424.475411	444.10839	662.83262	0.127388	1.162618	22204.50453
401.019274	506.875386	366.286191	762.017776	0.127388	-1.126271	22224.34156
302.597081	564.097591	207.589941	824.58072	-0.635574	-1.126271	22223.5786
217.908217	601.482766	109.930711	867.306633	0.127388	0.399655	22216.71194
138.560093	622.082759	-22.824805	853.573304	1.653314	0.399655	22252.57118
39.374937	639.630902	-158.632172	843.654788	1.653314	1.162618	22247.23045
-47.602815	615.979058	-341.743229	774.988142	0.127388	1.92558	64.851833
-125.425014	584.697585	-437.113571	727.684452	0.890351	1.92558	14.496292
-259.706456	558.756852	-516.461696	671.988173	0.890351	1.162618	14864.04004
-343.632357	486.275392	-597.335746	556.780799	0.127388	0.399655	22172.4601
-417.639742	422.186522	-672.106094	469.803047	0.127388	-1.889233	22213.66009
-488.595277	339.023584	-720.935709	327.129016	0.890351	-1.126271	22222.05268
-559.550812	226.868062	-752.980144	191.321648	0.890351	1.162618	22209.08231
-593.121172	134.549571	-776.631989	54.751318	0.127388	3.451506	22207.55638
-632.795234	36.89034	-720.935709	-100.89308	-0.635574	2.688543	22196.11194
-635.084122	-66.109629	-681.261647	-254.24859	-0.635574	0.399655	22179.32676
-620.58783	-175.213301	-687.365349	-397.685585	-0.635574	1.92558	22193.06009
-572.521178	-280.502158	-596.572783	-571.641089	-0.635574	1.162618	22182.37861
-500.039718	-382.739165	-512.646882	-726.522524	-0.635574	1.162618	22183.90454
-435.950848	-455.983588	-390.572844	-777.641027	0.127388	0.399655	22209.84527
-347.447171	-534.56875	-262.395105	-809.685462	0.890351	1.162618	22230.44527
-245.210164	-594.842806	-104.461818	-847.070637	0.127388	1.162618	22215.18601
-122.373163	-648.250197	26.00481	-902.766916	0.127388	1.92558	22219.76379
-17.847268	-672.665005	190.804761	-847.070637	0.127388	3.451506	22228.91934
83.626776	-677.242781	288.463992	-843.255823	0.890351	2.688543	22222.05268
192.730447	-653.590937	414.352843	-756.278071	0.890351	1.162618	22241.12674
295.730417	-590.265029	524.219477	-683.796611	1.653314	2.688543	22244.17859
376.604467	-529.22801	585.256496	-593.004045	0.127388	0.399655	22234.26008
462.056293	-465.139141	654.686105	-466.352231	0.890351	-1.889233	22228.91934
522.330349	-359.850283	740.900895	-350.381895	0.127388	1.92558	22232.73415
577.263666	-250.746612	772.182367	-225.256006	0.127388	1.162618	22188.48232
588.708107	-130.198499	773.708292	-55.878278	0.127388	1.162618	22202.21564
597.86366	-12.702238	761.500888	153.173512	-0.635574	1.162618	22218.23786
581.07848	102.505136	724.115714	321.025314	-0.635574	2.688543	22220.52675
536.063679	203.97918	689.782391	411.817879	0.127388	-1.126271	22196.87491
513.174797	310.031	570.760204	556.017837	0.127388	-0.363308	22195.34898
452.137778	407.69023	428.849135	608.662265	0.127388	-1.126271	22187.71935
397.967423	499.245759	309.826948	688.773353	-0.635574	1.162618	22151.09714
320.908187	549.601299	221.323271	800.928875	-0.635574	1.162618	22211.3712
246.900801	616.74202	94.671456	811.610353	0.127388	1.92558	22225.86749
141.611944	632.764238	-50.291464	834.499236	-1.398537	1.92558	22214.42305
69.893446	632.001275	-112.091445	877.988112	1.653314	1.92558	22225.10453
-14.795417	610.638318	-255.52844	829.158496	0.890351	1.162618	294.503616
-136.106493	599.193877	-378.365441	806.269614	0.127388	1.162618	16.78518
-219.269431	551.890188	-485.180224	717.765937	0.127388	1.162618	9127.323222
-303.195332	510.6902	-569.106125	589.588197	0.890351	-0.363308	22194.58602
-391.699009	458.808734	-643.876473	504.899333	0.890351	1.162618	22228.15638
-474.098985	343.601361	-700.335715	337.810494	0.890351	0.399655	22229.6823
-545.817482	255.097683	-815.543089	161.566102	0.890351	0.399655	22216.71194
-579.387843	140.653273	-790.365318	-16.204216	-0.635574	2.688543	22215.94897
-638.135973	70.460701	-698.046827	-75.71531	0.127388	3.451506	22204.50453
-626.691532	-49.324449	-740.772741	-215.33749	0.890351	0.399655	22207.55638
-615.247091	-158.42812	-630.906106	-382.42633	0.127388	-1.889233	22215.18601
-570.995253	-254.561425	-589.706119	-478.559635	-0.635574	-1.126271	22207.55638
-533.610078	-355.272506	-498.913553	-601.396635	-0.635574	0.399655	22197.63787
-467.23232	-457.509513	-360.817298	-721.181785	-2.1615	-0.363308	22194.58602
-381.780494	-525.413197	-256.291403	-786.033618	-0.635574	2.688543	22196.87491
-277.254599	-586.450216	-176.943278	-880.640997	-0.635574	1.92558	22213.66009
-147.550934	-636.042794	-37.321097	-913.448395	0.127388	0.399655	22217.4749
-65.150958	-679.53167	140.449221	-860.803966	0.127388	1.92558	22206.03046
52.345303	-655.116862	178.597357	-924.129873	-0.635574	0.399655	22222.05268
159.160087	-658.931676	360.945452	-795.18917	-0.635574	-0.363308	22231.20823
259.108205	-616.205763	472.338011	-671.589207	0.127388	-0.363308	22215.18601
367.448914	-551.35393	611.960192	-606.737374	0.127388	-0.363308	22220.52675
425.434082	-477.346544	666.130546	-435.833721	-0.635574	0.399655	22231.20823
516.98961	-369.005836	730.219416	-336.648566	0.890351	1.92558	22231.20823
562.004412	-262.954015	753.108298	-209.233788	0.127388	1.162618	22235.786
587.945145	-158.42812	743.189783	-75.71531	-0.635574	1.162618	22226.63045
597.86366	-46.272598	738.612006	121.892039	0.890351	1.92558	22194.58602
571.159965	64.356999	725.64164	252.358667	0.127388	1.162618	22211.3712
552.085896	184.905111	695.12313	375.958631	0.127388	-2.652196	22213.66009
511.648871	277.986565	593.649086	473.617861	0.890351	-1.889233	22199.92676
472.737771	368.779131	497.515781	605.610415	0.127388	-0.363308	22209.84527
420.093343	476.356877	386.123222	693.351129	0.127388	1.92558	22215.94897
346.085957	538.919821	268.62696	773.462217	-0.635574	1.162618	22222.05268
263.685982	579.356846	122.138115	813.899242	0.127388	1.92558	22217.4749
166.789714	604.534617	42.78999	849.75849	-0.635574	-0.363308	22207.55638
95.071217	625.13461	-107.513669	816.18813	-0.635574	1.162618	22211.3712
1.2268	606.060542	-247.13585	779.565919	-1.398537	-1.126271	1945.554979
-92.617617	587.749436	-416.513577	731.499266	0.127388	0.399655	18.311106
-207.82499	571.727219	-440.165422	714.714086	0.890351	-0.363308	11.444441
-315.402736	515.267976	-568.343162	591.114123	0.890351	0.399655	22078.61568
-379.491606	471.016138	-689.654237	467.514159	-1.398537	0.399655	22212.89712
-451.973066	376.408758	-698.046827	395.032699	-1.398537	1.162618	22222.81564
-519.113786	285.616193	-751.454219	219.55127	0.127388	0.399655	22204.50453
-590.832284	192.534739	-767.476436	109.684636	0.127388	0.399655	22201.45268
-600.750799	97.927359	-725.513486	-18.493104	1.653314	-0.363308	22242.65267
-626.691532	-13.4652	-736.194964	-171.085652	1.653314	0.399655	22215.94897
-611.432278	-116.46517	-666.002392	-326.73005	0.890351	-0.363308	22211.3712
-567.943402	-239.30217	-608.017224	-453.381864	0.127388	-0.363308	22219.76379
-538.950818	-323.991034	-554.609833	-630.389219	0.127388	1.92558	22202.21564
-470.284171	-415.546563	-434.824683	-715.841046	-0.635574	1.162618	22205.2675
-394.75086	-498.709501	-295.965465	-769.248437	-0.635574	1.92558	22225.10453
-293.276816	-582.635402	-210.513638	-834.10027	-0.635574	1.92558	22215.18601
-193.328698	-629.176129	-24.350731	-856.989152	-0.635574	-0.363308	22222.05268
-69.728734	-668.087229	125.952929	-847.070637	-0.635574	-1.126271	22228.15638
20.300869	-661.220564	257.945482	-834.10027	-0.635574	-1.126271	22200.68972
128.641577	-665.79834	370.863967	-771.537326	-0.635574	-1.126271	22199.16379
234.693398	-624.598353	488.360229	-712.789195	-0.635574	-1.889233	22213.66009
324.723001	-570.427998	568.471316	-622.759592	-0.635574	0.399655	22209.84527
420.856305	-480.398395	656.212031	-501.448517	-1.398537	1.162618	22206.79342
504.782206	-387.316941	703.51572	-389.292994	-0.635574	-0.363308	22228.15638
546.745157	-317.887332	750.81941	-302.315242	0.890351	-0.363308	22210.60823
581.841443	-172.16145	754.634224	-109.28567	0.127388	-1.126271	22204.50453
593.285884	-61.531853	730.219416	65.432797	0.890351	-0.363308	22219.76379
602.441437	57.490334	743.952745	237.099413	0.890351	-1.889233	22213.66009
584.130331	165.06808	717.24905	361.462339	0.127388	-1.126271	22209.84527
521.567387	275.697677	618.826857	494.980818	0.890351	-1.126271	22230.44527
502.493318	363.438392	544.056508	609.425228	0.127388	-1.126271	22221.28971
459.767405	445.075405	402.908402	658.254843	-0.635574	0.399655	22165.59343
384.997057	534.342045	315.167687	794.062211	0.890351	1.162618	22236.54897
288.863752	594.616101	140.449221	834.499236	0.127388	-0.363308	22235.02304
206.463776	612.164244	22.189996	815.425167	0.890351	-1.126271	22212.13416
108.804546	629.712387	-49.528501	860.439969	0.127388	-1.126271	22223.5786
14.960129	615.216095	-205.172899	838.314049	0.127388	0.399655	22217.4749
-81.936138	605.297579	-333.350639	788.721471	-0.635574	-1.889233	27.466659
-181.884257	579.356846	-441.691348	720.054825	0.127388	-0.363308	12.970367
-281.069413	524.423529	-521.802435	647.573365	-0.635574	1.162618	21760.46022
-355.076798	469.490212	-649.980175	520.921551	-1.398537	0.399655	22177.80084
-459.602693	369.542094	-713.306082	390.454923	-0.635574	-0.363308	22193.06009
-511.484159	295.534708	-765.187548	243.966077	-0.635574	-0.363308	22212.13416
-577.861917	210.845844	-820.883828	102.817971	-0.635574	-2.652196	22204.50453
-607.617464	106.319949	-759.083846	5.158741	0.127388	-1.889233	22186.19343
-633.558197	0.268129	-751.454219	-187.870832	0.127388	1.162618	22206.79342
-617.53598	-101.205915	-696.520902	-358.011522	-0.635574	1.162618	22212.13416
-603.039688	-203.442922	-601.913522	-437.359647	0.890351	0.399655	22205.2675
-541.239706	-305.679929	-534.772802	-563.248498	0.127388	2.688543	22195.34898
-484.017501	-387.316941	-435.587646	-670.826244	0.890351	0.399655	22225.86749
-411.536041	-480.398395	-303.595092	-732.626226	0.890351	1.162618	22236.54897
-308.536071	-560.509483	-183.809943	-818.078053	1.653314	1.162618	22244.17859
-219.269431	-617.731688	-69.365532	-867.67063	0.127388	-0.363308	22241.88971
-101.010207	-657.40575	62.627021	-900.478028	1.653314	-1.126271	22224.34156
9.61939	-676.479819	220.560308	-825.70768	0.127388	-1.126271	22224.34156
124.063801	-662.746489	343.397309	-793.663245	-0.635574	1.162618	22230.44527
206.463776	-629.176129	432.663949	-729.574375	0.127388	-0.363308	22213.66009
332.352628	-581.109477	557.026875	-676.166983	0.890351	1.92558	22224.34156
397.204461	-518.546532	650.871292	-506.789256	0.127388	-0.363308	22234.26008
478.078511	-436.146557	721.063863	-393.107808	-0.635574	-1.126271	22193.82305
529.959977	-323.228072	764.552739	-287.81895	-1.398537	-2.652196	22201.45268
546.745157	-223.279953	743.952745	-135.989366	0.127388	-1.889233	22201.45268
593.285884	-104.257766	770.656441	31.099474	0.127388	-1.126271	22177.80084
585.656257	11.71257	756.923112	196.662388	-0.635574	1.92558	22199.92676
568.871076	130.734757	706.567571	301.188282	-0.635574	1.92558	22217.4749
539.11553	255.097683	621.115745	409.528991	0.127388	1.92558	22189.24528
500.20443	338.260621	519.641701	542.284507	0.890351	0.399655	22207.55638
463.582219	440.497628	438.004688	626.973371	-1.398537	-0.363308	22207.55638
386.522982	520.608715	349.50101	735.31408	0.127388	0.399655	22223.5786
312.515597	578.593883	211.404755	836.025161	2.416277	-1.126271	22231.20823
220.197106	621.319797	94.671456	858.15108	1.653314	-0.363308	22251.04526
130.167503	635.053126	-44.187762	844.417751	0.890351	-0.363308	22238.07489
36.323086	617.504983	-159.395135	868.069596	-0.635574	-1.126271	22222.81564
-59.047256	614.453132	-308.172869	798.639987	1.653314	1.92558	52.644429
-152.891673	573.253144	-412.698764	756.677036	0.127388	1.92558	13.733329
-251.313866	544.26056	-513.409845	684.958539	0.127388	2.688543	19017.60918
-345.158282	499.245759	-585.891305	533.128955	0.890351	-0.363308	22196.11194
-419.928631	408.453193	-659.89869	456.069718	0.127388	-0.363308	22218.23786
-489.35824	323.764329	-729.328299	303.477171	0.127388	0.399655	22209.84527
-571.758215	239.075466	-786.550505	176.062394	0.890351	1.162618	22203.74157
-607.617464	110.897726	-752.217182	54.751318	-0.635574	1.162618	22204.50453
-642.71375	32.312564	-752.980144	-98.604192	-0.635574	1.162618	22182.37861
-617.53598	-66.109629	-712.543119	-288.581913	0.127388	1.92558	22154.91195
-615.247091	-185.894779	-646.165361	-421.337429	0.127388	0.399655	22202.21564
-593.121172	-304.154003	-591.232044	-537.307765	0.890351	1.92558	22188.48232
-510.721196	-374.346575	-493.572814	-700.581791	0.890351	1.162618	22188.48232
-440.528625	-479.635433	-348.609894	-759.329922	0.127388	0.399655	22219.76379
-344.39532	-524.650234	-254.765477	-808.9225	0.890351	1.92558	22173.22306
-224.61017	-601.709471	-128.876626	-852.411376	-0.635574	1.162618	22215.18601
-130.765753	-649.01316	48.130729	-872.248407	0.890351	1.162618	22228.15638
-5.639865	-662.746489	206.826979	-821.892866	1.653314	4.214469	22241.12674
104.22677	-645.961309	330.426942	-803.581761	0.890351	2.688543	22238.83786
206.463776	-618.494651	438.004688	-738.729928	1.653314	0.399655	22247.99341
310.226709	-585.687253	544.056508	-663.196617	0.127388	-0.363308	22232.73415
388.81187	-521.598383	622.64167	-584.611455	0.127388	1.162618	22226.63045
466.63407	-436.146557	692.071279	-425.152243	-0.635574	-0.363308	22225.86749
520.041461	-350.69473	757.686075	-324.441162	0.890351	-0.363308	22225.86749
566.582188	-253.0355	747.004596	-196.263422	-0.635574	-0.363308	22208.31935
577.263666	-130.961462	787.441621	-23.833843	0.890351	1.162618	22214.42305
596.337735	-9.650387	756.923112	182.166096	0.127388	2.688543	22193.82305
569.634039	94.112546	711.908311	305.003096	-0.635574	1.92558	22187.71935
539.878492	216.186583	679.100913	431.65491	0.127388	2.688543	22193.82305
494.100728	327.579143	567.708353	555.254874	-0.635574	0.399655	22209.84527
452.137778	415.319858	460.130607	630.788185	-0.635574	-0.363308	22173.98602
412.463715	497.719833	356.367675	745.995558	0.127388	0.399655	22214.42305
327.011889	566.38648	240.397339	818.477018	-0.635574	1.92558	22231.20823
237.745249	598.430915	81.70109	816.18813	0.890351	1.92558	22215.18601
149.241571	621.319797	-53.343315	782.617769	0.127388	1.92558	22224.34156
54.634192	619.793871	-149.476619	858.914043	0.890351	2.688543	22231.97119
-45.313927	609.112393	-266.209918	828.395534	-0.635574	0.399655	510.422071
-124.662052	591.56425	-414.987652	770.410366	2.416277	1.92558	16.022217
-234.528686	565.623517	-475.261708	701.743719	0.890351	1.162618	11489.45586
-307.773108	514.505014	-562.23946	594.165973	0.890351	1.162618	22182.37861
-391.699009	454.230957	-691.943125	480.484526	1.653314	0.399655	22219.76379
-487.832314	364.964317	-681.261647	355.358637	-1.398537	1.162618	22231.97119
-551.921184	259.675459	-797.231983	178.351282	-0.635574	1.162618	22208.31935
-596.935986	140.653273	-768.239399	57.040207	-0.635574	1.92558	22189.24528
-619.824868	59.01626	-696.520902	-84.1079	0.127388	2.688543	22215.18601
-632.795234	-53.902225	-697.283865	-220.67823	0.890351	3.451506	22213.66009
-618.298942	-162.242934	-643.876473	-392.344845	0.127388	1.92558	22204.50453
-572.521178	-262.954015	-579.02464	-490.004076	-0.635574	-0.363308	22215.18601
-509.958234	-357.561395	-477.550596	-613.604039	-0.635574	-1.126271	22196.11194
-461.128618	-439.96137	-373.787664	-722.70771	0.127388	0.399655	22195.34898
-377.96568	-522.361346	-261.632142	-804.344723	0.127388	1.92558	22206.79342
-279.543487	-591.027992	-123.535886	-838.678046	0.127388	2.688543	22219.00082
-171.202778	-633.753905	-28.165544	-890.559513	0.127388	2.688543	22212.89712
-43.025039	-671.902042	156.471438	-840.966935	0.127388	1.162618	22224.34156
46.241602	-665.035378	222.849196	-857.752115	0.127388	0.399655	22228.91934
185.10082	-655.879825	405.19729	-774.589177	0.127388	0.399655	22213.66009
263.685982	-595.605769	529.560216	-682.270685	0.127388	0.399655	22222.81564
360.582249	-547.539116	555.500949	-634.966996	0.127388	-1.889233	22228.91934
452.137778	-466.665066	693.597205	-443.463349	0.890351	2.688543	22235.786
513.174797	-369.005836	743.189783	-341.226342	1.653314	2.688543	22242.65267
577.263666	-250.746612	782.100882	-211.522677	0.890351	1.92558	22227.39341
597.100698	-166.82071	767.60459	-36.041247	0.890351	1.92558	22215.94897
594.811809	-37.880008	753.871261	144.780921	0.127388	2.688543	22220.52675
566.582188	62.831073	737.849044	269.90681	-0.635574	0.399655	22216.71194
551.322933	184.905111	688.256466	389.69196	0.890351	0.399655	22197.63787
526.145163	301.63841	552.449098	484.299339	0.127388	1.162618	22163.30454
471.974809	400.060603	454.789868	588.825234	0.127388	-1.889233	22217.4749
444.50815	480.934653	403.671365	729.973341	0.127388	1.162618	22203.74157
343.034106	525.186492	246.501041	807.79554	-1.398537	2.688543	22197.63787
246.137839	590.038325	138.923295	810.847391	-0.635574	4.214469	22209.84527
171.36749	618.267946	-4.513699	837.551087	-0.635574	1.92558	22215.18601
78.286037	629.712387	-120.484035	843.654788	-1.398537	0.399655	22205.2675
-23.95097	618.267946	-235.691409	836.025161	-0.635574	-0.363308	3466.139714
-104.82502	592.327213	-373.024701	796.351099	0.890351	-0.363308	18.311106
-210.113878	564.097591	-450.846901	726.92149	0.890351	0.399655	14.496292
-291.750891	526.712417	-559.187609	608.662265	0.890351	0.399655	22110.66012
-371.099016	451.942069	-656.083877	490.403041	0.890351	1.162618	22217.4749
-462.654544	367.253205	-690.4172	365.277152	-0.635574	1.162618	22206.79342
-520.639712	284.090267	-785.024579	192.847574	0.890351	1.92558	22201.45268
-580.150805	186.431037	-743.061629	111.210561	0.890351	-0.363308	22243.41563
-622.876719	89.534769	-714.832007	-22.307918	0.127388	-1.126271	22209.84527
-610.669315	-2.783722	-751.454219	-167.270838	0.127388	-1.126271	22208.31935
-621.350793	-104.257766	-669.817206	-316.048572	1.653314	0.399655	22222.81564
-580.150805	-238.539208	-585.128342	-460.248529	-0.635574	-1.126271	22200.68972
-526.743414	-346.879916	-550.032056	-607.500337	0.127388	0.399655	22183.14158
-481.728612	-410.205824	-393.624695	-701.344754	0.127388	1.162618	22218.23786
-387.121233	-510.916905	-287.572875	-767.722512	-0.635574	1.92558	22219.00082
-299.380518	-568.13911	-151.002545	-834.863233	0.127388	1.92558	22219.76379
-180.358331	-618.494651	-31.217395	-879.115071	-0.635574	-0.363308	22228.15638
-74.306511	-672.665005	135.108481	-842.49286	-1.398537	-1.126271	22202.21564
13.434204	-674.190931	216.745494	-897.426177	-0.635574	0.399655	22202.97861
146.952683	-661.983527	387.649147	-779.166953	-1.398537	-1.126271	22209.84527
233.167472	-607.813172	469.28616	-741.781779	-1.398537	-1.889233	22215.18601
343.797069	-564.324296	565.419465	-616.65589	0.127388	-1.126271	22215.18601
419.33038	-485.739134	653.923142	-519.759622	0.127388	0.399655	22226.63045
513.174797	-389.60583	730.219416	-378.611516	0.127388	1.92558	22231.97119
561.241449	-295.761413	709.619422	-288.581913	-0.635574	-0.363308	22209.84527
571.159965	-192.761444	755.397187	-114.626409	0.127388	-1.126271	22199.92676
600.152549	-83.657772	735.560155	70.010573	0.127388	-1.889233	22192.29713
587.182182	62.831073	733.271267	216.499419	0.890351	-2.652196	22221.28971
558.952561	173.46067	708.093497	385.877146	0.890351	-1.126271	22232.73415
530.722939	275.697677	640.189813	489.640079	1.653314	0.399655	22226.63045
470.448883	364.201354	495.989856	610.188191	0.890351	-0.363308	22202.97861
436.878523	454.230957	413.58988	669.699284	0.890351	-0.363308	22205.2675
362.871137	531.290194	301.434358	790.247397	0.127388	0.399655	22230.44527
261.397093	574.77907	142.738109	818.477018	0.127388	1.162618	22214.42305
187.389708	622.082759	49.656655	837.551087	-1.398537	-1.126271	22222.05268
99.648993	623.608685	-38.847023	865.780708	-0.635574	-1.889233	22230.44527
2.752726	616.74202	-190.676607	772.699254	0.127388	0.399655	9669.789727
-87.276877	586.986474	-307.409906	820.002944	-0.635574	-1.889233	19.837031
-194.091661	566.38648	-465.343193	707.847421	-2.1615	-1.889233	12.970367
-267.336083	532.053157	-541.639466	654.44003	0.127388	1.92558	21540.72695
-374.150866	476.356877	-610.306113	527.788215	-0.635574	1.162618	22190.00824
-466.469358	387.090237	-688.128312	391.980848	-0.635574	1.162618	22212.13416
-506.14342	298.586559	-782.735691	230.232748	-0.635574	0.399655	22212.13416
-563.365625	200.927329	-754.50607	149.358698	0.127388	-1.889233	22183.14158
-619.824868	104.794024	-750.691256	6.684666	0.127388	-2.652196	22215.18601
-630.506346	-2.783722	-716.357933	-148.19677	-0.635574	-1.126271	22199.92676
-622.113756	-87.472586	-706.439417	-350.381895	-0.635574	0.399655	22183.90454
-597.698948	-202.679959	-625.565367	-501.448517	0.890351	1.162618	22232.73415
-543.528594	-317.12437	-524.854286	-554.092946	1.653314	-1.126271	22236.54897
-473.336022	-414.020637	-469.158006	-699.055866	0.127388	0.399655	22206.79342
-422.217519	-497.183576	-304.358055	-765.433624	0.890351	1.162618	22235.786
-292.513854	-562.798371	-196.017346	-839.441009	0.127388	1.162618	22240.36378
-205.536102	-636.042794	-83.098861	-847.833599	0.890351	0.399655	22215.18601
-86.513915	-661.983527	73.3085	-819.603978	-1.398537	-1.889233	22221.28971
25.641608	-671.13908	255.656594	-853.937301	0.127388	-1.889233	22227.39341
114.908248	-655.116862	360.182489	-824.181754	0.890351	-1.126271	22212.89712
220.960068	-633.753905	467.760235	-725.759561	0.890351	0.399655	22223.5786
319.382261	-575.768737	556.263912	-649.463288	0.127388	1.92558	22232.73415
404.071125	-516.257644	650.871292	-520.522585	0.127388	-0.363308	22195.34898
483.41925	-427.753966	718.774975	-397.685585	-0.635574	-0.363308	22206.03046
532.248865	-320.939183	710.382385	-317.574497	0.890351	-1.126271	22188.48232
590.234033	-198.102183	763.789777	-126.833813	0.127388	-1.126271	22201.45268
590.234033	-91.2874	772.945329	66.19576	0.127388	-1.126271	22216.71194
584.130331	16.290346	761.500888	199.714238	0.127388	-0.363308	22210.60823
569.634039	137.601422	730.982379	343.151233	0.127388	-1.126271	22211.3712
536.826641	234.497689	618.826857	441.573426	-0.635574	0.399655	22201.45268
509.359983	358.097653	524.219477	547.625247	0.127388	1.162618	22204.50453
452.90074	435.919852	385.360259	645.284477	-0.635574	-0.363308	22189.24528
392.626684	524.423529	343.397309	780.328881	0.890351	-1.889233	22239.60082
313.278559	571.727219	172.493656	779.565919	0.890351	-1.126271	22246.46748
233.167472	622.845722	80.175164	859.677006	0.127388	-4.178121	22245.70452
127.878614	630.47535	-15.195178	861.965894	0.127388	-1.889233	22226.63045
30.982347	633.527201	-158.632172	823.054795	1.653314	0.399655	22232.73415
-56.758368	595.379064	-287.572875	813.899242	0.127388	0.399655	43.488876
-159.758337	580.119809	-398.965434	768.121477	-0.635574	-0.363308	13.733329
-267.336083	543.497598	-491.283926	686.484465	0.127388	1.92558	19737.846
-337.528655	491.616131	-588.180193	581.95857	0.890351	1.162618	22206.03046
-413.061966	402.349491	-684.313498	446.151202	-0.635574	-1.889233	22204.50453
-495.461942	311.556926	-722.461635	277.536438	0.127388	0.399655	22188.48232
-551.921184	236.786577	-797.994946	150.121661	-0.635574	0.399655	22199.92676
-593.884135	129.971794	-817.831977	-20.01903	-0.635574	0.399655	22170.17121
-641.187824	37.653303	-699.572753	-122.256036	0.127388	-0.363308	22199.92676
-624.402644	-74.502219	-687.365349	-241.278223	0.127388	1.92558	22208.31935
-613.721166	-180.55404	-645.402398	-398.448547	0.127388	0.399655	22194.58602
-561.076737	-299.576227	-563.765386	-554.855908	0.890351	2.688543	22187.71935
-519.113786	-370.531761	-488.232075	-650.989213	-0.635574	0.399655	22206.03046
-427.558258	-469.716917	-340.217304	-732.626226	0.127388	-1.126271	22217.4749
-329.136065	-530.753936	-250.187701	-824.944717	-1.398537	-1.889233	22216.71194
-230.713872	-597.131694	-118.95811	-837.915084	0.890351	0.399655	22247.23045
-122.373163	-642.146496	51.945543	-882.929885	0.890351	1.162618	22246.46748
-6.402827	-651.302048	147.315885	-872.248407	0.890351	1.162618	22227.39341
82.10085	-653.590937	272.441774	-850.122487	0.127388	0.399655	22231.20823
207.226739	-632.990943	425.797284	-754.752145	0.127388	1.162618	22239.60082
287.337826	-616.205763	564.656502	-670.826244	0.127388	0.399655	22215.94897
360.582249	-515.494681	612.723155	-566.300349	0.890351	1.162618	22226.63045
482.656287	-436.909519	696.649056	-395.396696	-0.635574	0.399655	22229.6823
523.093312	-338.487326	744.715708	-301.55228	-0.635574	-1.126271	22215.18601
554.374784	-248.457723	744.715708	-183.293055	0.890351	0.399655	22200.68972
597.86366	-119.517021	765.315702	-3.23385	-0.635574	0.399655	22208.31935
588.708107	-15.754089	741.663857	148.595735	-0.635574	1.162618	22182.37861
555.90071	107.082912	663.841658	266.854959	-0.635574	1.92558	22199.16379
539.878492	213.134733	663.841658	422.499358	0.127388	3.451506	22192.29713
510.885908	315.371739	544.056508	523.973402	-0.635574	1.92558	22186.19343
460.530368	409.979119	455.552831	648.336328	0.127388	-1.126271	22203.74157
417.041492	486.275392	366.286191	738.365931	0.127388	-1.126271	22233.49712
323.197075	557.99389	227.426973	780.328881	-0.635574	0.399655	22215.18601
234.693398	611.401281	100.775158	813.136279	0.127388	1.92558	22222.05268
147.715646	622.845722	-48.765538	832.97331	0.127388	1.162618	22230.44527
33.271235	630.47535	-118.195147	845.943677	0.127388	1.162618	22215.94897
-59.810219	615.216095	-282.995098	794.825173	0.127388	-0.363308	157.170324
-123.136126	593.853138	-425.66913	752.09926	0.890351	0.399655	13.733329
-237.580537	554.179076	-488.232075	648.336328	0.890351	0.399655	13587.60338
-303.958295	504.586498	-590.469081	589.588197	0.127388	-1.126271	22183.90454
-400.854562	434.393926	-646.928324	479.721563	0.127388	-1.126271	22222.81564
-487.832314	336.734696	-714.832007	340.099382	0.890351	2.688543	22222.05268
-557.261923	245.179167	-773.580138	205.054978	-0.635574	1.162618	22194.58602
-588.543396	154.386602	-738.483852	78.403163	-0.635574	0.399655	22215.94897
-628.217458	61.305148	-724.750523	-79.530123	0.127388	1.162618	22219.76379
-621.350793	-48.561486	-675.920908	-226.781931	0.127388	1.92558	22165.59343
-622.113756	-159.954046	-636.246846	-356.485597	-0.635574	2.688543	22196.87491
-576.335992	-285.842897	-659.89869	-539.596654	0.127388	0.399655	22194.58602
-509.958234	-381.21324	-530.957988	-708.974381	-0.635574	0.399655	22170.17121
-448.158252	-446.065072	-385.232105	-746.359555	0.127388	0.399655	22209.84527
-353.550873	-537.620601	-250.950663	-797.478059	0.127388	0.399655	22221.28971
-259.706456	-588.739104	-146.424769	-848.596562	-0.635574	0.399655	22212.89712
-149.076859	-655.116862	-15.195178	-885.981736	-0.635574	1.92558	22223.5786
-35.395411	-662.746489	160.286252	-847.070637	0.127388	2.688543	22231.20823
68.367521	-665.79834	283.123252	-842.49286	-0.635574	0.399655	22211.3712
186.626745	-657.40575	398.330626	-770.0114	0.127388	0.399655	22219.76379
272.078572	-597.894657	517.352813	-701.344754	0.890351	0.399655	22248.75637
369.737802	-549.828004	605.85649	-601.396635	-0.635574	-1.126271	22239.60082
455.189629	-463.613215	649.345366	-498.396666	0.127388	-0.363308	22234.26008
513.174797	-371.294724	730.219416	-341.989305	0.127388	1.92558	22235.02304
571.159965	-282.028084	747.004596	-218.389341	0.127388	1.92558	22217.4749
590.996996	-150.03553	769.893479	-27.648657	0.127388	1.92558	22209.84527
582.604406	-42.457784	766.841628	133.33648	0.127388	1.92558	22175.51195
554.374784	90.297732	717.24905	268.380885	0.127388	1.162618	22216.71194
552.085896	179.564372	685.967577	381.29937	0.127388	-1.126271	22206.79342
523.856275	290.956932	591.360198	514.054886	0.127388	0.399655	22194.58602
467.397032	387.853199	465.471346	621.632632	-0.635574	0.399655	22205.2675
423.145194	475.593914	396.041737	702.506682	-0.635574	0.399655	22194.58602
336.930404	539.682784	251.078817	794.062211	-0.635574	1.92558	22212.89712
253.767466	593.853138	57.286282	779.565919	-0.635574	2.688543	22215.18601
163.737863	622.845722	32.108512	849.75849	0.890351	3.451506	22206.03046
74.471223	638.86794	-126.587737	850.521453	-0.635574	1.92558	22222.05268
1.989763	612.927207	-242.558073	827.632571	0.890351	1.162618	920.133061
-113.21761	602.245728	-353.950633	817.714055	0.127388	1.162618	15.259255
-210.113878	570.201293	-463.817267	727.684452	0.890351	-0.363308	888.088626
-300.143481	518.319827	-581.313529	615.52893	0.127388	0.399655	22130.49715
-383.306419	462.623547	-633.957957	506.425259	0.127388	-0.363308	22206.03046
-461.891581	366.490243	-714.832007	369.091966	0.890351	1.92558	22239.60082
-538.187855	273.408789	-833.091232	144.017959	0.890351	2.688543	22224.34156
-603.80265	187.956962	-781.209766	80.692052	0.127388	2.688543	22196.87491
-637.373011	94.875508	-757.557921	-86.396788	0.127388	0.399655	22199.92676
-634.32116	-32.539269	-720.935709	-169.559726	-0.635574	-1.889233	22219.00082
-625.92857	-123.331834	-646.928324	-335.885603	0.890351	1.162618	22199.16379
-575.573029	-232.435506	-575.209827	-469.404082	0.127388	0.399655	22199.92676
-521.402675	-358.324357	-520.27651	-590.715157	0.127388	1.162618	22213.66009
-460.365656	-428.516929	-378.365441	-685.322536	0.890351	3.451506	22223.5786
-388.647158	-501.761352	-281.469173	-766.959549	-0.635574	1.92558	22216.71194
-288.69904	-587.976141	-158.632172	-847.070637	-0.635574	0.399655	22206.03046
-181.121294	-625.361315	-56.395166	-935.574314	-0.635574	2.688543	22207.55638
-63.625033	-667.324266	138.160332	-889.033587	-0.635574	-0.363308	22196.87491
13.434204	-676.479819	229.715861	-845.544711	0.127388	0.399655	22213.66009
150.767497	-668.850191	324.32324	-829.522494	0.127388	0.399655	22219.00082
242.323025	-615.4428	485.308378	-718.892897	0.127388	0.399655	22218.23786
339.982255	-549.065042	582.204645	-620.470704	0.890351	-0.363308	22228.15638
417.041492	-488.028023	660.789807	-472.455933	-0.635574	0.399655	22229.6823
494.863691	-391.894718	723.352752	-349.618932	0.127388	4.214469	22215.94897
543.693306	-287.368823	761.500888	-277.137472	0.890351	1.92558	22195.34898
593.285884	-174.450338	775.234218	-68.085682	1.653314	0.399655	22237.31193
601.678474	-51.613337	743.189783	82.217977	0.890351	0.399655	22212.13416
588.708107	61.305148	699.700907	198.951276	0.890351	-1.126271	22213.66009
553.611822	164.305117	659.263882	319.499388	0.890351	-0.363308	22217.4749
523.856275	277.986565	619.589819	491.928967	0.127388	-0.363308	22219.00082
484.182213	371.068019	468.523197	568.22524	-0.635574	-0.363308	22209.08231
442.982225	461.860585	404.434328	704.032608	-0.635574	1.162618	22222.81564
381.182243	516.030939	286.175103	787.958509	-1.398537	1.92558	22215.18601
278.182274	585.460548	153.419587	837.551087	0.890351	2.688543	22222.05268
173.656379	617.504983	20.664071	852.810341	0.127388	0.399655	22228.91934
98.88603	621.319797	-69.365532	871.121447	-0.635574	-1.126271	22220.52675
-2.588014	606.823505	-200.595123	808.558503	-0.635574	-1.126271	6575.975829
-88.03984	606.060542	-366.158037	787.958509	-0.635574	-0.363308	18.311106
-199.4324	564.860554	-488.995037	722.343713	0.127388	-1.889233	12.970367
-308.536071	525.949455	-583.602417	622.395595	0.127388	1.162618	21687.2158
-370.336053	474.830951	-604.965373	529.314141	0.127388	2.688543	22207.55638
-445.106401	390.142087	-693.469051	413.343805	0.127388	0.399655	22206.03046
-524.454526	294.008783	-773.580138	252.358667	0.127388	1.92558	22205.2675
-580.913768	196.349552	-733.906076	140.966108	0.890351	1.162618	22222.81564
-611.432278	107.082912	-726.276449	6.684666	0.890351	1.162618	22210.60823
-645.765601	1.031092	-757.557921	-163.456024	0.127388	-0.363308	22191.53417
-609.906352	-105.783692	-665.23943	-330.544864	0.127388	-0.363308	22222.81564
-596.935986	-211.072549	-597.335746	-451.092976	0.127388	1.162618	22216.71194
-564.128588	-311.020668	-575.972789	-691.426238	0.890351	0.399655	22188.48232
-470.284171	-394.183606	-414.987652	-712.026232	1.653314	2.688543	22229.6823
-400.0916	-488.028023	-286.809912	-750.937332	0.127388	1.92558	22235.02304
-308.536071	-558.983557	-176.943278	-818.841015	-0.635574	1.92558	22213.66009
-211.639804	-610.865023	-31.980358	-840.203972	0.127388	-1.889233	22219.76379
-99.484281	-656.642788	87.041829	-837.915084	0.127388	-1.889233	22228.91934
17.249018	-668.087229	258.708445	-835.626195	0.127388	-1.126271	22216.71194
123.300838	-663.509452	353.315824	-795.952133	0.127388	-1.126271	22223.5786
229.352658	-645.961309	471.575048	-718.892897	-0.635574	-0.363308	22208.31935
320.908187	-575.005775	543.293546	-660.144766	-0.635574	1.162618	22197.63787
408.648902	-523.124309	624.930558	-576.218865	-0.635574	0.399655	22199.16379
480.367399	-420.124339	695.12313	-389.292994	-0.635574	0.399655	22216.71194
546.745157	-317.12437	689.019428	-341.989305	-0.635574	-0.363308	22206.79342
584.893294	-212.598475	715.723124	-154.300471	-1.398537	-1.126271	22198.40083
594.048847	-95.865176	770.656441	65.432797	0.890351	-1.126271	22213.66009
582.604406	31.549601	739.374969	208.869791	-0.635574	-1.126271	22215.94897
566.582188	135.312533	695.12313	346.966047	0.890351	-1.889233	22199.92676
554.374784	240.601391	627.982409	467.514159	0.127388	-1.889233	22190.7712
513.937759	356.571727	548.634285	574.328942	0.890351	1.162618	22223.5786
465.108144	442.023554	457.078756	682.669651	1.653314	0.399655	22228.15638
386.522982	527.47538	361.708414	783.380732	0.127388	-1.126271	22241.88971
284.285975	584.697585	164.101065	817.714055	0.127388	-1.889233	22239.60082
221.723031	615.979058	90.09368	813.136279	0.890351	-0.363308	22225.10453
119.486024	626.660536	-28.928507	876.462186	0.127388	-0.363308	22224.34156
11.145316	628.949424	-221.195117	840.602937	-0.635574	-1.889233	22226.63045
-59.810219	612.164244	-311.22472	817.714055	1.653314	1.162618	37.385174
-158.232412	582.408697	-389.809882	759.728887	-0.635574	1.162618	13.733329
-264.284232	535.86797	-504.254292	652.151141	-0.635574	-0.363308	20288.7051
-335.239767	487.801318	-618.698703	575.091905	-1.398537	-0.363308	22180.08972
-432.136034	407.69023	-672.106094	443.862314	-0.635574	-2.652196	22192.29713
-509.195271	329.868031	-792.654207	236.33645	-0.635574	-1.889233	22190.00824
-574.810066	223.816211	-781.209766	162.329064	0.127388	-1.889233	22161.01566
-632.032272	115.475502	-821.646791	13.551331	-1.398537	-1.126271	22202.97861
-629.743383	35.364415	-759.846809	-185.581944	0.890351	1.162618	22214.42305
-627.454495	-84.420735	-687.365349	-260.352292	0.127388	0.399655	22208.31935
-609.906352	-179.791077	-622.513516	-422.100392	0.127388	1.92558	22204.50453
-558.024886	-288.894748	-571.395013	-537.307765	0.890351	1.92558	22211.3712
-494.698979	-399.524345	-478.313559	-636.492921	-0.635574	1.162618	22218.23786
-422.217519	-468.190992	-328.0099	-741.018816	0.127388	1.92558	22217.4749
-332.950879	-536.857638	-223.484005	-787.559543	0.127388	-2.652196	22246.46748
-227.662021	-588.739104	-93.78034	-851.648413	0.890351	-0.363308	22245.70452
-120.084275	-681.057595	27.530736	-873.774332	0.890351	-1.126271	22231.97119
-20.136157	-652.065011	159.523289	-869.196556	0.127388	0.399655	22234.26008
81.337887	-664.272415	296.856582	-809.685462	-1.398537	-1.126271	22231.20823
214.856366	-651.302048	356.367675	-808.159537	0.127388	0.399655	22059.54161
314.041522	-579.583551	553.212061	-672.35217	-0.635574	1.162618	22223.5786
388.81187	-523.887271	633.323149	-548.752206	-0.635574	-0.363308	22231.20823
472.737771	-439.96137	711.908311	-417.522616	0.127388	-1.889233	22213.66009
497.915542	-353.746581	762.263851	-301.55228	-0.635574	-1.126271	22199.16379
565.056263	-233.961431	768.367553	-144.381956	-1.398537	-1.126271	22199.92676
583.367368	-122.568872	761.500888	-0.181999	-0.635574	-0.363308	22188.48232
575.737741	-1.257797	743.189783	167.669804	-0.635574	0.399655	22170.17121
569.634039	97.927359	714.197199	247.780891	0.127388	1.162618	22199.92676
543.693306	218.475472	624.930558	379.010482	0.127388	1.162618	22197.63787
514.700722	308.505075	544.056508	513.291923	0.127388	0.399655	22209.84527
460.530368	410.742081	414.352843	612.477079	-0.635574	-1.126271	22186.19343
412.463715	503.060573	368.575079	734.551117	0.890351	-0.363308	22221.28971
310.226709	567.149442	225.138084	814.662204	-0.635574	-1.889233	22219.76379
220.197106	592.327213	100.775158	825.343683	0.890351	0.399655	22231.20823
160.686012	628.186461	-9.854439	851.284416	0.127388	-1.126271	22246.46748
47.004564	630.47535	-124.298849	837.551087	0.127388	1.162618	22238.07489
-27.765784	596.142026	-312.750645	803.980726	0.890351	1.92558	257.118442
-144.499083	582.408697	-393.624695	771.936291	-0.635574	0.399655	15.259255
-237.580537	549.601299	-508.069106	668.936322	0.890351	0.399655	15295.11399
-317.691624	509.927237	-617.172777	607.13634	-0.635574	0.399655	22185.43046
-405.432339	435.156889	-653.794989	479.721563	-0.635574	-0.363308	22214.42305
-493.173053	333.682845	-702.624604	326.366053	-0.635574	-1.889233	22203.74157
-558.787849	246.705093	-761.372734	197.42535	-0.635574	-1.126271	22211.3712
-596.173023	159.727341	-775.869026	71.536499	0.127388	0.399655	22201.45268
-638.898936	46.808856	-717.120896	-81.819011	-0.635574	1.92558	22193.06009
-645.765601	-66.109629	-693.469051	-225.256006	-1.398537	0.399655	22189.24528
-616.010054	-172.16145	-669.054243	-386.241143	0.127388	1.162618	22201.45268
-577.098954	-283.554009	-610.306113	-549.515169	-0.635574	-0.363308	22149.57122
-525.217488	-375.109538	-521.802435	-663.196617	-0.635574	-1.126271	22198.40083
-445.869364	-451.405811	-378.365441	-713.552158	-0.635574	-0.363308	22228.15638
-350.499022	-525.413197	-307.409906	-821.892866	-0.635574	0.399655	22216.71194
-255.12868	-594.079843	-107.513669	-860.803966	0.127388	1.162618	22222.05268
-141.447232	-647.487235	22.952959	-867.67063	0.127388	1.162618	22228.15638
-29.291709	-661.220564	167.152916	-847.070637	0.127388	2.688543	22215.18601
71.419372	-658.931676	313.641762	-843.255823	0.127388	1.92558	22217.4749
183.574894	-649.776123	417.404694	-734.915114	-0.635574	1.162618	22253.33415
290.389677	-614.679837	524.219477	-679.218834	0.890351	1.162618	22238.07489
375.078541	-524.650234	589.07131	-612.078114	0.890351	0.399655	22233.49712
462.819256	-452.168774	666.893509	-454.90779	0.890351	0.399655	22241.88971
514.700722	-376.635463	709.619422	-364.115224	0.127388	-0.363308	22226.63045
576.500704	-253.798462	748.530522	-236.700447	-1.398537	0.399655	22183.90454
592.522921	-133.25035	766.078665	-34.515322	-0.635574	0.399655	22206.79342
570.397002	-25.672604	767.60459	160.803139	-0.635574	2.688543	22222.81564
577.263666	85.719955	726.404603	288.217916	0.890351	2.688543	22209.84527
550.559971	203.97918	695.886093	391.217885	0.127388	-0.363308	22199.16379
510.122946	299.349522	573.049092	549.151172	-0.635574	-1.126271	22195.34898
464.345181	397.008752	457.078756	607.899303	-1.398537	-1.889233	22166.3564
407.122976	483.223541	377.730632	716.240011	-1.398537	1.92558	22202.97861
349.137808	545.023523	238.871414	768.88444	-1.398537	0.399655	22218.23786
253.767466	601.482766	27.530736	776.514068	0.890351	1.92558	22206.79342
172.130453	622.082759	5.404816	844.417751	0.127388	2.688543	22224.34156
72.945297	639.630902	-144.898843	810.084428	0.890351	2.688543	22228.91934
-14.795417	615.979058	-236.454371	852.047379	0.890351	0.399655	1631.977294
-113.980573	599.95684	-363.106186	801.691838	0.127388	1.92558	17.548143
-207.062027	551.890188	-488.995037	710.136309	-0.635574	0.399655	3148.747215
-297.09163	527.47538	-556.898721	622.395595	0.890351	-1.126271	22156.43788
-385.595308	457.282808	-686.602386	511.765998	-0.635574	0.399655	22228.15638
-457.313805	372.593945	-751.454219	295.084581	0.127388	1.92558	22223.5786
-540.476743	287.142118	-789.602356	196.662388	0.127388	1.162618	22195.34898
-574.810066	174.986596	-763.661623	108.921673	0.890351	4.214469	22215.94897
-635.847085	88.008844	-712.543119	-76.478272	0.127388	1.92558	22214.42305
-638.135973	-35.59112	-766.713474	-232.885633	0.127388	0.399655	22196.87491
-622.113756	-126.383685	-649.217212	-332.070789	0.127388	0.399655	22208.31935
-579.387843	-241.591059	-591.995007	-472.455933	0.127388	0.399655	22216.71194
-514.53601	-333.90955	-505.780218	-581.559604	-0.635574	-1.126271	22196.87491
-470.284171	-440.724333	-395.913583	-693.715126	-1.398537	0.399655	22202.21564
-390.173084	-520.072458	-276.891397	-773.063251	-1.398537	3.451506	22206.03046
-298.617556	-565.850222	-176.180315	-843.255823	0.127388	1.162618	22215.94897
-162.810188	-642.146496	-31.217395	-899.715065	-0.635574	1.162618	22199.92676
-76.595399	-665.79834	93.908494	-905.055805	1.653314	1.92558	22213.66009
34.797161	-681.820558	180.886246	-871.485444	0.127388	1.162618	22228.91934
137.034167	-647.487235	365.523228	-799.003984	0.127388	-0.363308	22215.18601
250.715615	-602.472433	431.900986	-777.641027	0.127388	-1.126271	22225.86749
349.137808	-552.879855	598.226863	-625.811443	0.127388	0.399655	22234.26008
430.011858	-477.346544	669.182397	-471.69297	-0.635574	1.92558	22210.60823
506.308132	-397.235457	737.086081	-352.670783	-0.635574	1.92558	22214.42305
554.374784	-283.554009	769.130516	-228.307857	0.890351	3.451506	22247.99341
596.337735	-170.635524	771.419404	-72.663459	0.127388	1.162618	22216.71194
605.493288	-49.324449	747.004596	91.37353	0.890351	0.399655	22205.2675
591.759958	51.386632	735.560155	232.521636	0.890351	-0.363308	22222.81564
562.767374	171.171782	692.071279	359.936413	-0.635574	0.399655	22202.97861
540.641455	268.06805	543.293546	444.625277	0.890351	-0.363308	22193.82305
485.708138	363.438392	511.249111	589.588197	-0.635574	-1.126271	22214.42305
422.382231	471.016138	387.649147	676.565949	0.127388	1.92558	22223.5786
354.478547	526.712417	315.167687	795.588136	0.127388	2.688543	22221.28971
272.078572	584.697585	157.234401	825.343683	0.127388	1.162618	22230.44527
182.048969	612.164244	68.730723	832.97331	-0.635574	2.688543	22206.79342
95.071217	641.156828	-82.335899	824.58072	-1.398537	-1.126271	22194.58602
-4.113939	600.719803	-218.143266	791.773322	-0.635574	-1.126271	11954.10016
-104.062058	594.616101	-330.298788	811.610353	0.127388	0.399655	21.362957
-195.617586	576.304995	-441.691348	698.691868	-0.635574	-0.363308	12.207404
-285.647189	524.423529	-568.343162	619.343744	0.890351	1.162618	21823.02316
-368.810127	476.356877	-645.402398	476.669712	0.890351	1.92558	22215.18601
-442.05455	380.986535	-713.306082	382.062333	0.890351	2.688543	22205.2675
-503.091569	293.24582	-765.187548	224.129046	0.890351	0.399655	22207.55638
-557.261923	190.24585	-757.557921	130.284629	-0.635574	-0.363308	22209.84527
-599.224874	117.001428	-742.298666	4.395778	0.890351	1.92558	22223.5786
-625.92857	11.71257	-749.928293	-169.559726	1.653314	1.92558	22228.15638
-599.224874	-113.413319	-676.683871	-295.448578	0.890351	-1.889233	22211.3712
-603.039688	-201.916996	-637.009808	-460.248529	-0.635574	-1.126271	22192.29713
-552.684147	-321.702146	-538.587615	-612.078114	0.890351	1.162618	22204.50453
-486.306389	-406.39101	-422.617279	-655.56699	0.127388	1.92558	22228.15638
-390.936047	-501.761352	-324.195086	-782.981767	0.127388	3.451506	22199.16379
-300.143481	-558.220595	-173.891427	-833.337307	0.890351	1.92558	22221.28971
-197.143512	-614.679837	-31.980358	-840.203972	-0.635574	0.399655	22228.91934
-96.43243	-664.272415	109.167748	-850.122487	-0.635574	-0.363308	22219.76379
1.989763	-665.79834	232.767712	-825.70768	-0.635574	-0.363308	22206.03046
132.456391	-679.53167	375.441744	-796.715096	-1.398537	-1.126271	22206.03046
224.774882	-623.072427	463.182458	-729.574375	-0.635574	-1.126271	22212.13416
327.011889	-589.502067	527.271328	-664.722542	-0.635574	0.399655	22202.97861
412.463715	-506.339128	660.026844	-538.833691	-0.635574	0.399655	22217.4749
482.656287	-390.368792	696.649056	-428.204094	-0.635574	0.399655	22227.39341
552.848859	-314.835481	714.960161	-329.018938	-0.635574	0.399655	22173.98602
586.419219	-210.309586	747.767559	-122.256036	-0.635574	-0.363308	22211.3712
586.419219	-73.739257	710.382385	59.329095	0.890351	-1.126271	22211.3712
574.211815	35.364415	725.64164	211.921642	0.127388	-1.126271	22197.63787
571.159965	148.2829	714.960161	357.647525	0.890351	-1.126271	22225.10453
550.559971	254.33472	647.056478	483.536377	0.127388	-0.363308	22235.786
496.389616	334.445808	549.397248	580.432644	-0.635574	0.399655	22202.21564
445.271113	446.60133	447.923204	674.277061	0.890351	1.92558	22235.02304
385.760019	522.897604	326.612128	762.017776	0.127388	1.162618	22241.12674
280.471162	568.675368	174.019581	803.980726	-0.635574	0.399655	22216.71194
214.856366	611.401281	19.901108	845.943677	0.127388	-1.126271	22221.28971
120.248987	629.712387	-24.350731	849.75849	0.127388	-1.889233	22230.44527
21.063831	625.13461	-191.43957	855.862192	-0.635574	-1.889233	12429.42595
-64.387995	589.275362	-291.387689	823.054795	0.890351	0.399655	22.125919
-163.573151	570.964256	-420.328391	748.284446	-0.635574	-0.363308	12.207404
-294.039779	524.423529	-507.306143	660.543732	-0.635574	1.92558	20705.28275
-345.921245	488.564281	-593.520932	546.099321	-0.635574	0.399655	22177.03787
-434.424923	397.771715	-681.261647	440.810463	-0.635574	-0.363308	22194.58602
-494.698979	310.793963	-788.07643	221.840158	0.127388	0.399655	22199.16379
-561.8397	216.186583	-740.772741	169.958692	-0.635574	-1.126271	22202.21564
-601.513762	120.053279	-759.846809	20.417995	1.653314	0.399655	22205.2675
-645.002638	14.001458	-774.343101	-143.618993	0.127388	-1.889233	22206.79342
-625.92857	-75.265182	-720.172747	-318.33746	0.890351	0.399655	22204.50453
-598.461911	-182.079965	-614.883889	-390.055957	0.127388	0.399655	22216.71194
-561.8397	-300.339189	-612.595001	-529.678138	0.890351	1.162618	22199.92676
-487.832314	-375.8725	-424.906167	-634.966996	1.653314	0.399655	22237.31193
-408.48419	-452.931737	-342.506192	-729.574375	0.890351	-0.363308	22245.70452
-323.795326	-549.828004	-227.298819	-824.181754	1.653314	1.162618	22247.99341
-210.113878	-598.65762	-60.972942	-858.515078	0.127388	-1.126271	22222.81564
-126.187977	-654.353899	32.108512	-850.122487	0.890351	-1.889233	22232.73415
-17.084306	-661.983527	201.48624	-860.041003	0.127388	1.92558	22231.20823
109.567509	-661.983527	282.36029	-827.233605	-0.635574	0.399655	22209.84527
202.648963	-631.465017	432.663949	-727.285487	0.890351	3.451506	22225.86749
298.782267	-584.92429	547.871322	-673.878095	0.127388	1.162618	22230.44527
397.204461	-518.546532	638.663888	-549.515169	0.127388	1.162618	22214.42305
463.582219	-452.931737	705.041646	-403.789286	0.127388	-0.363308	22207.55638
526.145163	-348.405842	744.715708	-293.922652	-0.635574	-1.126271	22206.03046
572.68589	-230.146618	769.893479	-158.115285	-0.635574	-1.126271	22194.58602
578.789592	-112.650356	787.441621	4.395778	-0.635574	-0.363308	22178.5638
584.130331	-9.650387	779.811994	148.595735	-0.635574	0.399655	22206.79342
566.582188	119.290316	705.804609	287.454953	0.127388	1.162618	22206.79342
534.537753	223.816211	647.056478	411.054917	0.890351	1.162618	22077.08976
497.152579	325.290255	502.856521	489.640079	0.890351	0.399655	22209.08231
471.211846	409.979119	421.98247	631.551148	-0.635574	-1.889233	22223.5786
405.597051	509.927237	354.84175	738.365931	0.890351	-1.126271	22216.71194
319.382261	569.438331	213.693643	820.765906	0.127388	-1.889233	22230.44527
229.352658	621.319797	96.960345	866.543671	0.890351	-1.126271	22249.51933
135.508242	627.423499	-9.091476	868.069596	0.127388	0.399655	22227.39341
53.871229	640.393865	-156.343284	845.180714	0.127388	0.399655	22235.786
-42.262076	615.979058	-270.787695	824.58072	0.890351	-0.363308	184.636982
-134.580567	587.749436	-392.861733	787.958509	0.127388	1.92558	14.496292
-237.580537	560.282778	-506.54318	659.780769	-1.398537	0.399655	16814.93576
-321.506438	496.193908	-598.098709	573.56598	0.127388	-1.126271	22193.06009
-412.299003	435.919852	-662.187579	482.773414	0.127388	-0.363308	22201.45268
-474.861948	329.868031	-712.543119	302.714208	-0.635574	-0.363308	22194.58602
-559.550812	234.497689	-753.743107	171.484617	0.127388	-2.652196	22199.92676
-593.884135	142.942161	-746.11348	73.062424	-2.1615	-2.652196	22183.90454
-637.373011	46.045893	-731.617188	-131.411589	0.127388	1.92558	22190.7712
-631.269309	-71.450368	-709.491268	-256.537478	0.127388	1.92558	22176.27491
-637.373011	-154.613307	-644.639436	-377.848553	0.127388	1.162618	22180.85269
-573.284141	-269.82068	-610.306113	-541.885542	0.127388	1.162618	22195.34898
-512.247122	-360.613246	-473.735783	-618.944778	0.890351	-1.889233	22229.6823
-439.765662	-464.376178	-361.58026	-698.292903	0.127388	-1.126271	22220.52675
-339.054581	-514.731718	-302.83213	-869.959519	0.127388	-0.363308	22218.23786
-255.12868	-593.31688	-130.402551	-885.981736	0.890351	1.162618	22229.6823
-136.869455	-648.250197	27.530736	-854.700264	0.890351	-1.126271	22222.81564
-28.528747	-662.746489	200.723277	-833.337307	0.127388	0.399655	22239.60082
82.863813	-671.13908	318.982501	-819.603978	0.890351	1.92558	22247.99341
195.782298	-630.702055	433.426912	-721.944748	0.890351	1.92558	22247.23045
292.678566	-590.265029	542.530583	-656.329952	0.890351	-0.363308	22226.63045
359.056324	-551.35393	627.982409	-571.641089	0.127388	0.399655	22235.02304
471.974809	-459.798401	685.204615	-435.070759	0.127388	-1.126271	22228.15638
513.937759	-352.983618	734.03423	-356.485597	-0.635574	-1.126271	22186.19343
568.108114	-256.850313	773.708292	-199.315273	-0.635574	0.399655	22207.55638
587.182182	-136.302201	771.419404	-27.648657	0.890351	1.92558	22225.86749
590.996996	-35.59112	744.715708	115.788337	0.890351	1.92558	22190.00824
571.922927	71.986626	714.960161	276.773475	-1.398537	1.162618	22198.40083
547.50812	200.927329	689.019428	404.188252	0.127388	4.214469	22201.45268
498.678505	297.060634	592.123161	517.8697	-1.398537	-0.363308	22180.85269
472.737771	390.142087	473.100974	631.551148	-0.635574	-1.889233	22202.21564
420.093343	487.801318	364.760265	717.002974	0.127388	1.162618	22222.81564
319.382261	557.230927	200.723277	793.299248	0.127388	1.92558	22217.4749
260.634131	597.667952	86.278866	814.662204	0.127388	0.399655	22224.34156
161.448975	609.875356	31.345549	848.232565	-0.635574	0.399655	22228.91934
48.53049	618.267946	-119.721073	792.536285	0.127388	1.162618	22219.76379
-27.002821	616.74202	-233.402521	819.239981	0.127388	0.399655	1120.792261
-124.662052	583.17166	-344.79508	811.610353	0.127388	-0.363308	16.022217
[truncated: 28,725 more rows]
