# Supplementary material for: Dynamic analysis of slant cracked rotor system considering nonlinear oil film force
Source: PLoS One. 2024 Jan 25;19(1):e0294293. doi: 10.1371/journal.pone.0294293 (PMC10810477; doi:10.1371/journal.pone.0294293)
Supplement: S1 File — These data were measured by two eddy current sensors, model WT0150. (ZIP) [file pone.0294293.s001.zip › 2021.3.18 Test data for plain bearings/2021.3.18 (P=0.2Mpa, Z=8.1g Non-monitoring disk clockwise126°+4.0g)/800.csv]

1024	30720	7	0	3
8	8	8	8	10	10	1
3	3	3	3	1	1	4
2	1	4	3	0	0	0
0	0	0	0	-0.000011	-0.000007	20755.8125
-486.518687	-22.292767	-407.972319	-179.222679	-0.819897	-1.050787	22217.4749
-478.126097	-69.596457	-353.801965	-215.84489	0.706029	0.475139	22231.97119
-469.733507	-104.692743	-339.305673	-250.941176	-3.108785	-0.287824	22218.23786
-468.207582	-142.840879	-320.994567	-311.215232	-0.819897	-1.050787	22136.60085
-443.792774	-165.729762	-257.66866	-299.770791	-0.056934	0.475139	22228.91934
-418.615004	-219.900116	-288.187169	-368.437438	0.706029	-0.287824	22221.28971
-389.62242	-244.314923	-239.357554	-419.555941	2.231954	1.238102	22242.65267
-375.88909	-286.277874	-200.446454	-406.585575	-0.056934	-1.050787	22248.75637
-340.792804	-297.722315	-166.876094	-443.970749	-0.056934	-0.287824	22239.60082
-316.377997	-333.581564	-124.150181	-479.829997	2.994917	-0.287824	22231.20823
-275.178009	-360.285259	-102.787224	-505.77073	-0.056934	0.475139	22234.26008
-250.000239	-388.514881	-50.142795	-495.852215	-2.345822	-1.813749	22222.81564
-222.53358	-426.663018	10.894224	-550.022569	-0.819897	0.475139	22216.71194
-175.229891	-458.707453	34.546069	-551.548495	-1.582859	-1.050787	22227.39341
-136.318791	-468.625968	64.301615	-516.452209	-0.056934	1.238102	22231.20823
-92.066952	-473.203745	116.946044	-547.733681	-0.056934	-1.050787	22218.23786
-73.755847	-508.30003	180.271951	-537.815165	-3.108785	-1.050787	22203.74157
-10.429939	-516.692621	251.990449	-526.370724	-3.108785	-0.287824	22210.60823
29.244123	-502.959291	229.101566	-549.259606	-2.345822	0.475139	22154.91195
69.681148	-503.722254	191.716392	-589.696631	-2.345822	0.475139	22203.74157
109.35521	-530.42595	336.679312	-508.059619	2.231954	0.475139	22222.05268
145.214459	-522.03336	312.264505	-502.718879	0.706029	0.475139	22206.79342
189.466298	-497.618552	399.242257	-427.185568	-1.582859	0.475139	22214.42305
215.407031	-470.151894	412.975586	-396.667059	-0.819897	-0.287824	22222.05268
249.740354	-457.181527	452.649648	-382.170767	-0.056934	1.238102	22199.16379
286.362565	-420.559316	477.827419	-378.355953	0.706029	-0.287824	22199.92676
313.829224	-399.959322	476.301493	-342.496705	1.468991	1.238102	22235.02304
344.347733	-382.411179	504.531115	-280.696723	0.706029	-0.287824	22216.71194
382.49587	-354.181558	508.345928	-242.548586	0.706029	1.238102	22207.55638
417.592156	-300.011203	525.131108	-241.785623	0.706029	-0.287824	22175.51195
443.532889	-295.433427	517.501481	-205.163412	0.706029	-0.287824	22203.74157
440.481038	-242.788998	506.820003	-157.859722	-0.819897	1.238102	22215.94897
450.399554	-206.166787	526.657034	-120.474548	-3.108785	-1.050787	22206.79342
466.421771	-171.833463	531.23481	-42.652349	0.706029	0.475139	22214.42305
445.821777	-124.529774	499.953338	-9.844951	-0.819897	2.001064	22222.81564
467.947697	-64.255718	488.508897	34.406887	-0.819897	-0.287824	22167.88232
445.821777	-33.737208	472.48668	125.199453	-0.819897	-0.287824	22217.4749
450.399554	2.122041	467.908903	158.769813	-2.345822	0.475139	22200.68972
438.955113	37.981289	419.079288	164.873515	-3.871748	-1.050787	22209.84527
446.58474	83.759053	421.368176	199.206839	-3.108785	-1.050787	22195.34898
414.540305	105.12201	326.760797	188.52536	-0.056934	1.238102	22210.60823
408.436603	166.921992	274.116368	238.880901	-0.056934	-1.050787	22228.91934
385.547721	202.018278	278.694144	285.421628	-1.582859	-0.287824	22214.42305
379.444019	241.69234	287.086734	361.717901	-1.582859	-1.050787	22219.76379
359.606988	276.025663	261.146001	375.451231	-0.819897	0.475139	22229.6823
348.92551	288.99603	181.797877	394.525299	-0.056934	-0.287824	22227.39341
313.829224	330.196017	141.360852	430.384548	-0.056934	-0.287824	22217.4749
303.147746	377.499707	128.390485	464.717871	3.75788	0.475139	22254.86007
281.784789	400.388589	78.797907	480.740088	1.468991	0.475139	22227.39341
248.977391	422.514509	28.442367	502.866008	2.231954	0.475139	22236.54897
211.592217	433.95895	-40.22428	496.762306	1.468991	-0.287824	22239.60082
173.44408	451.507093	-104.31315	486.080828	0.706029	-0.287824	22238.83786
130.718167	469.818198	-117.283516	505.917859	-2.345822	-1.050787	22214.42305
100.96262	465.240422	-115.757591	541.777107	-0.819897	1.238102	22227.39341
68.155223	477.447826	-156.194616	522.703039	-0.819897	0.475139	22231.20823
33.821899	470.581161	-182.135349	525.75489	1.468991	1.238102	22216.71194
-4.326237	466.003385	-230.964964	533.384517	-0.819897	-1.050787	22200.68972
-30.266971	464.477459	-305.735312	498.288231	-2.345822	-0.287824	22205.2675
-53.155853	451.507093	-294.290871	499.051194	-2.345822	-0.287824	193.792535
-108.08917	442.35154	-316.41679	496.762306	-1.582859	-0.287824	14.496292
-126.400275	439.299689	-388.89825	456.325281	-0.819897	0.475139	12.970367
-158.44471	416.410807	-395.001952	433.436399	-1.582859	-1.050787	10.681478
-174.466928	415.647844	-403.394542	421.991958	-0.056934	0.475139	11.444441
-227.874319	396.573776	-435.438977	388.421597	-1.582859	-1.813749	21864.98611
-248.474313	390.470074	-428.572313	370.110492	-0.819897	-0.287824	22190.00824
-270.600233	377.499707	-452.98712	341.117908	0.706029	0.475139	22199.16379
-285.096525	360.714527	-459.090822	290.762367	-1.582859	0.475139	22200.68972
-305.696519	328.670092	-496.475996	251.851267	-0.056934	-0.287824	22051.14902
-322.481699	283.65529	-446.120456	225.147572	1.468991	-0.287824	22216.71194
-343.081693	240.166414	-484.268593	141.221671	-0.056934	-0.287824	22208.31935
-410.222413	218.803458	-519.364878	58.058732	-0.056934	-0.287824	22192.29713
-415.563153	173.788656	-528.520431	81.710577	2.231954	0.475139	22231.20823
-434.637221	144.03311	-478.927853	34.406887	-0.819897	0.475139	22232.73415
-442.266848	116.566451	-478.927853	-27.393094	-1.582859	0.475139	22211.3712
-480.414985	67.736836	-452.224158	-19.763467	0.706029	0.475139	22220.52675
-472.022395	60.107209	-400.342691	-60.200492	-1.582859	-0.287824	22230.44527
-502.540905	20.433146	-385.846399	-136.496766	-1.582859	-1.050787	22216.71194
-486.518687	-27.633506	-370.587145	-169.304163	-0.819897	-0.287824	22221.28971
-475.074246	-81.803861	-354.564927	-218.896741	-5.397673	-0.287824	22207.55638
-485.755724	-94.774227	-367.535294	-258.570804	-2.345822	-0.287824	22197.63787
-482.703874	-129.870513	-365.246406	-327.23745	-0.056934	0.475139	22147.28233
-452.948327	-184.80383	-264.535324	-329.526338	-3.108785	-0.287824	22215.18601
-416.326115	-194.722346	-321.75753	-401.244835	2.231954	1.238102	22220.52675
-398.01501	-243.551961	-364.483443	-477.541109	-0.056934	1.238102	22219.76379
-382.755755	-274.833433	-209.602007	-432.526308	-0.056934	-0.287824	22231.20823
-347.659469	-307.640831	-143.224249	-426.422606	-0.819897	0.475139	22225.10453
-330.111326	-334.344526	-111.179814	-467.622594	-2.345822	-1.813749	22219.00082
-309.511332	-374.018589	-116.520553	-488.98555	-1.582859	-0.287824	22226.63045
-253.815052	-382.411179	-31.83169	-483.644811	1.468991	1.238102	22253.33415
-212.615065	-414.455614	-7.416882	-544.68183	2.231954	1.238102	22238.83786
-197.35581	-451.840788	27.679404	-525.607762	2.994917	2.001064	22247.23045
-156.155822	-464.811154	74.220131	-540.104054	1.468991	-0.287824	22240.36378
-95.881766	-487.700037	126.101597	-537.815165	2.231954	0.475139	22227.39341
-64.600294	-506.011142	112.368268	-553.837383	-0.819897	-0.287824	22197.63787
-15.007716	-504.485217	234.442306	-514.926283	-0.056934	0.475139	22219.00082
23.140421	-506.774105	271.064517	-489.748513	-0.056934	0.475139	22215.18601
55.184856	-523.559285	306.160803	-508.059619	-2.345822	-0.287824	22222.81564
97.910769	-502.196329	344.30894	-464.570743	-1.582859	-0.287824	22207.55638
120.799651	-532.714838	363.383008	-487.459625	-3.871748	-0.287824	22189.24528
181.83667	-493.803738	374.064486	-427.948531	-2.345822	-0.287824	22090.82308
213.881105	-473.966707	404.582996	-424.133718	-1.582859	1.238102	22183.14158
248.214428	-457.94449	427.471878	-399.71891	-3.108785	-0.287824	22186.95639
261.184795	-431.240794	418.316325	-382.93373	-0.819897	0.475139	22200.68972
317.644038	-435.81857	467.908903	-360.80781	0.706029	-0.287824	22221.28971
333.666255	-386.225993	491.560748	-308.163382	1.468991	-0.287824	22195.34898
371.814392	-362.574148	504.531115	-241.022661	-0.819897	-1.050787	22215.94897
401.569939	-319.085272	519.790369	-200.585636	-0.819897	-0.287824	22201.45268
425.221783	-298.485278	515.975556	-162.437499	-2.345822	-0.287824	22188.48232
440.481038	-250.418625	516.738518	-131.918989	0.706029	-0.287824	22217.4749
459.555107	-199.300122	535.812587	-125.815287	2.994917	2.001064	22235.786
461.843995	-161.914948	526.657034	-36.548647	-0.056934	-0.287824	22228.15638
469.473622	-131.396438	513.686667	-2.215324	0.706029	-0.287824	22233.49712
460.318069	-90.196451	509.108891	39.747627	0.706029	-0.287824	22209.84527
477.10325	-34.500171	470.197791	119.095751	-1.582859	1.238102	22219.76379
449.636591	-14.66314	440.442245	127.488341	0.706029	1.238102	22221.28971
457.266218	37.981289	423.657064	175.554994	-1.582859	-1.050787	22230.44527
428.273634	79.181277	419.842251	222.095721	-1.582859	-0.287824	22219.76379
424.458821	121.90719	406.871884	270.162373	-0.819897	0.475139	22222.81564
416.066231	150.899774	364.908934	289.236441	-2.345822	-1.050787	22230.44527
390.88846	182.944209	310.738579	286.947553	-3.108785	-0.287824	22200.68972
375.629206	215.751607	279.457107	328.147541	-1.582859	0.475139	22199.92676
367.236615	258.47752	226.049716	343.406796	-3.108785	0.475139	22202.97861
340.53292	291.284918	184.849728	369.347529	0.706029	1.238102	22218.23786
336.718106	327.144166	170.353436	430.384548	-0.056934	-0.287824	22219.00082
296.281081	362.240452	102.449752	425.806771	0.706029	-0.287824	22231.20823
261.184795	400.388589	77.271982	436.48825	-1.582859	-1.050787	22212.13416
236.769987	414.121918	16.997926	446.406765	-1.582859	-0.287824	22215.94897
197.095925	420.22562	-14.283547	489.132679	2.231954	0.475139	22226.63045
174.207043	459.13672	-66.927975	516.599337	-0.819897	0.475139	22231.20823
147.503347	471.344124	-95.157597	524.991927	-0.819897	-0.287824	22239.60082
127.666316	487.366341	-114.231665	508.96971	-0.056934	-0.287824	22246.46748
67.39226	479.736714	-183.661274	478.4512	0.706029	-1.050787	22056.48976
26.955235	480.499677	-164.587206	533.384517	0.706029	0.475139	22219.00082
34.584862	494.995969	-245.461256	524.991927	-0.056934	-0.287824	22230.44527
-14.244753	463.714496	-312.601977	440.303063	0.706029	0.475139	22205.2675
-55.444741	459.13672	-275.979765	507.443784	-1.582859	0.475139	307.473983
-79.859548	458.373757	-324.809381	500.57712	-0.056934	-0.287824	16.022217
-119.533611	446.166353	-349.224188	486.84379	-0.819897	0.475139	12.970367
-138.607679	431.670061	-367.535294	446.406765	-1.582859	1.238102	12.207404
-193.540996	429.381173	-404.920468	431.910473	-2.345822	-0.287824	9.918516
-210.326176	421.751546	-431.624164	395.288262	-1.582859	0.475139	20375.68285
-240.844686	373.684893	-456.801934	357.903088	-3.108785	0.475139	22138.12677
-280.518748	365.292303	-455.276009	338.829019	-1.582859	-1.050787	22186.95639
-301.118742	350.033049	-450.698232	288.473479	-1.582859	-0.287824	22196.11194
-304.170593	351.558974	-483.50563	226.673497	-0.819897	0.475139	22097.68975
-344.607618	305.018247	-472.061189	185.473509	-0.819897	0.475139	22187.71935
-374.363165	277.551589	-536.913021	120.621677	-0.056934	0.475139	22217.4749
-380.466867	220.329383	-502.579698	60.34762	-0.056934	1.238102	22193.06009
-407.170563	191.336799	-505.631549	69.503173	-0.819897	0.475139	22219.00082
-430.059445	164.633104	-440.016754	49.666142	0.706029	-1.050787	22244.94156
-445.318699	124.196078	-462.905636	11.518005	1.468991	1.238102	22239.60082
-440.740923	75.366463	-475.11304	9.229117	-0.819897	-0.287824	22237.31193
-473.548321	61.633134	-425.520462	-70.88197	-0.056934	-0.287824	22241.88971
-477.363134	27.299811	-424.757499	-122.763436	0.706029	-1.050787	22228.15638
-467.444619	-18.477953	-409.498244	-150.230095	-0.056934	1.238102	22224.34156
-492.622389	-68.070531	-375.927884	-209.741188	-3.108785	-1.050787	22225.10453
-471.259432	-100.877929	-356.853815	-270.778207	-4.63471	-1.813749	22219.00082
-471.259432	-136.737178	-312.601977	-295.955978	-2.345822	-1.050787	22202.97861
-446.081662	-172.596426	-304.972349	-315.030046	0.706029	0.475139	22230.44527
-423.955743	-198.537159	-297.342722	-350.126332	-0.819897	0.475139	22225.10453
-392.674271	-235.922333	-246.987181	-381.407804	-3.871748	-0.287824	22197.63787
-387.333531	-274.07047	-199.683492	-445.496674	-1.582859	-0.287824	22211.3712
-360.629836	-297.722315	-164.587206	-442.444823	-0.056934	0.475139	22209.84527
-327.822438	-341.211191	-118.809442	-483.644811	-0.819897	-1.813749	22097.68975
-289.674301	-356.470446	-97.446485	-489.748513	1.468991	0.475139	22228.15638
-246.185425	-390.040806	-40.22428	-495.852215	-0.056934	0.475139	22231.97119
-215.666916	-424.374129	-70.742789	-562.229973	0.706029	1.238102	22219.76379
-180.57063	-455.655602	37.59792	-549.259606	-0.819897	-1.050787	22227.39341
-153.866934	-464.048192	97.871976	-532.474426	0.706029	0.475139	22233.49712
-101.985468	-477.018558	129.916411	-524.844799	0.706029	0.475139	22219.00082
-71.466958	-489.988925	157.383069	-529.422575	-0.056934	-1.050787	22239.60082
-27.978082	-500.670403	220.708976	-514.16332	0.706029	0.475139	22249.51933
13.221905	-515.166695	239.783045	-486.696662	-0.056934	0.475139	22207.55638
65.866334	-509.825956	292.427474	-518.741097	1.468991	0.475139	22228.15638
101.725583	-522.796322	330.57561	-482.881848	-0.819897	1.238102	22239.60082
135.295943	-512.114844	349.649679	-472.963333	-0.056934	1.238102	22190.00824
160.473714	-502.959291	400.768182	-413.452239	0.706029	0.475139	22144.23048
212.35518	-477.018558	404.582996	-399.71891	-3.108785	-1.050787	22219.76379
245.162577	-456.418564	433.57558	-387.511506	-2.345822	0.475139	22206.79342
290.177379	-431.240794	463.331127	-358.518922	-0.056934	-0.287824	22211.3712
293.22923	-422.848204	474.775568	-325.711524	-3.108785	0.475139	22201.45268
324.510702	-388.514881	483.931121	-295.193015	-3.108785	-1.050787	22180.08972
372.577355	-380.885253	468.671866	-247.126363	-5.397673	-2.576712	22170.93417
405.384752	-312.218607	481.642232	-228.052294	-0.819897	1.238102	22198.40083
420.644007	-292.381576	514.44963	-189.141195	-2.345822	-0.287824	22183.90454
425.221783	-261.100104	487.745934	-188.378232	-0.819897	-1.050787	22199.92676
449.636591	-202.351973	486.982972	-155.570834	0.706029	1.238102	22216.71194
481.681026	-177.937165	540.390363	-80.037523	0.706029	0.475139	22220.52675
469.473622	-124.529774	521.316295	-3.74125	-0.056934	-0.287824	22222.81564
456.503256	-87.907562	508.345928	20.673558	-0.056934	0.475139	22213.66009
469.473622	-45.181649	490.034823	116.0439	1.468991	1.238102	22236.54897
458.792144	-1.692773	473.249642	161.058702	-0.056934	-0.287824	22242.65267
442.006964	33.403513	408.39781	188.52536	-1.582859	-1.813749	22244.94156
442.006964	70.025724	406.108921	209.888317	1.468991	-0.287824	22237.31193
442.769926	108.936824	416.7904	247.273491	1.468991	-1.050787	22229.6823
403.858827	165.396066	351.938567	269.39941	-0.819897	-0.287824	22103.79345
406.147715	186.759023	306.923766	310.599398	-0.056934	-0.287824	22222.05268
396.229199	223.381234	279.457107	329.673467	-0.819897	-0.287824	22217.4749
348.162547	247.033079	242.071933	375.451231	-0.819897	-0.287824	22228.91934
351.977361	289.758992	183.323802	357.140125	-0.819897	0.475139	22230.44527
337.481069	332.484906	166.538622	431.910473	-2.345822	-1.050787	22217.4749
296.281081	353.847862	126.86456	457.851206	-3.871748	0.475139	22205.2675
248.977391	362.240452	74.220131	490.658604	-2.345822	-0.287824	22207.55638
247.451466	411.070068	45.99051	482.266014	-2.345822	0.475139	22199.92676
207.777403	437.773763	-47.853907	466.243796	-3.871748	0.475139	22215.18601
166.577416	460.662645	-76.083528	503.628971	-0.819897	1.238102	22230.44527
158.947788	450.74413	-117.283516	501.340082	-0.819897	0.475139	22217.4749
105.540397	472.870049	-135.594622	507.443784	-1.582859	-1.050787	22227.39341
80.362626	448.455242	-196.631641	494.473418	-0.819897	-1.050787	22154.91195
28.48116	467.52931	-183.661274	492.947492	-1.582859	-0.287824	22195.34898
17.036719	473.633012	-240.883479	500.57712	-1.582859	0.475139	22209.84527
-22.637343	474.395975	-243.172368	530.332666	1.468991	0.475139	22252.57118
-53.155853	466.766347	-259.194585	505.917859	2.231954	1.238102	503.555406
-92.829915	470.581161	-326.335306	521.177113	0.706029	0.475139	16.78518
-102.748431	447.692279	-345.409374	503.628971	2.994917	-0.287824	12.207404
-143.185456	434.721912	-368.298257	459.377132	-0.819897	-1.050787	10.681478
-179.807667	428.61821	-395.001952	422.75492	1.468991	2.001064	8.39259
-217.955804	413.358956	-417.127872	397.57715	-0.819897	-1.050787	19578.38679
-229.400245	395.04785	-434.676015	364.769752	-0.056934	0.475139	22173.98602
-267.548382	372.158968	-446.883418	332.725317	0.706029	-0.287824	22203.74157
-295.01504	351.558974	-446.883418	302.969771	-0.819897	-1.050787	22206.79342
-314.852071	327.144166	-461.37971	255.666081	-2.345822	-1.050787	22161.77862
-337.740953	301.966396	-456.801934	210.65128	-1.582859	-0.287824	22178.5638
-379.703904	238.640489	-472.824151	159.532776	-1.582859	-0.287824	22180.85269
-381.229829	221.092346	-516.313027	96.206869	1.468991	2.001064	22187.71935
-417.852041	189.047911	-491.89822	61.110583	-2.345822	0.475139	22207.55638
-430.059445	153.188662	-465.194524	35.932813	-1.582859	-0.287824	22228.15638
-437.689072	115.040526	-485.794518	-6.7931	-0.819897	-1.050787	22067.9342
-464.392768	82.996091	-469.009338	-8.319026	-0.819897	-0.287824	22220.52675
-467.444619	71.55165	-427.80935	-76.22271	-1.582859	0.475139	22229.6823
-475.837209	30.351662	-446.120456	-167.015275	-0.819897	0.475139	22225.86749
-476.600172	-6.27055	-414.076021	-138.785654	1.468991	1.238102	22241.88971
-475.837209	-52.048314	-356.090853	-192.193046	1.468991	0.475139	22252.57118
-478.88906	-76.463121	-330.15012	-228.052294	2.994917	-0.287824	22239.60082
-449.896476	-124.529774	-330.913082	-306.637456	0.706029	-1.050787	22206.79342
-455.237215	-151.996432	-298.105685	-308.163382	-1.582859	-0.287824	22238.83786
-430.822407	-203.114936	-321.75753	-355.467071	-0.819897	0.475139	22229.6823
-391.148345	-240.50011	-304.972349	-393.615208	-0.819897	0.475139	22214.42305
-394.200196	-274.07047	-201.97238	-389.037432	-0.056934	-0.287824	22228.15638
-362.918724	-300.774166	-166.876094	-426.422606	-1.582859	0.475139	22230.44527
-326.296512	-321.37416	-111.942777	-478.304072	-0.056934	-0.287824	22141.94159
-317.903922	-361.048222	-114.994628	-485.933699	-0.056934	-1.050787	22228.15638
-259.918754	-391.566732	-60.824274	-484.407774	-2.345822	0.475139	22209.84527
-252.289127	-415.981539	-44.039093	-528.659612	-2.345822	0.475139	22199.92676
-214.903953	-444.974123	-1.31318	-566.044787	-0.056934	2.001064	22209.08231
-146.237307	-464.048192	87.95346	-559.941085	-1.582859	0.475139	22221.28971
-100.459542	-483.885223	103.212715	-542.392942	-0.819897	-0.287824	22213.66009
-69.17807	-496.855589	155.857144	-530.948501	-0.819897	-1.050787	22192.29713
-20.348455	-520.507434	203.160833	-528.659612	-0.056934	0.475139	22222.05268
11.69598	-514.403732	206.975647	-579.015153	-0.056934	0.475139	22215.18601
65.866334	-511.351881	251.227486	-519.50406	0.706029	1.238102	22199.16379
67.39226	-493.040776	327.52376	-497.37814	1.468991	0.475139	22216.71194
130.718167	-504.485217	360.331157	-462.281854	2.231954	-0.287824	22234.26008
174.207043	-501.433366	389.323741	-420.318904	0.706029	-0.287824	22215.18601
210.066292	-473.966707	392.375592	-406.585575	-0.819897	-0.287824	22231.20823
227.614435	-437.344496	422.131139	-406.585575	1.468991	0.475139	22213.66009
267.288497	-444.211161	444.257058	-408.874463	-0.819897	-0.287824	22214.42305
305.436634	-428.951906	464.094089	-350.126332	-1.582859	0.475139	22204.50453
335.955143	-394.618583	488.508897	-295.955978	-2.345822	-1.050787	22202.21564
364.947727	-372.492663	486.220009	-269.252282	-0.819897	1.238102	22050.38606
402.332901	-332.055638	497.66445	-226.526369	-1.582859	-1.050787	22219.76379
402.332901	-309.166756	535.049624	-218.133779	-1.582859	0.475139	22195.34898
434.377336	-268.729731	503.768152	-184.563418	-3.871748	-1.813749	22191.53417
454.97733	-224.477892	535.049624	-129.630101	-0.819897	-0.287824	22206.03046
466.421771	-206.166787	525.131108	-63.252343	-3.108785	-0.287824	22200.68972
454.97733	-149.707544	512.923705	-12.896802	-3.871748	-1.050787	22207.55638
437.429187	-130.633476	496.901487	42.036515	-2.345822	-1.050787	22212.13416
467.184734	-47.470537	485.457046	105.362422	-0.056934	1.238102	22226.63045
459.555107	-21.529804	429.760766	134.355006	-0.819897	-0.287824	22219.00082
461.081032	29.588699	427.471878	150.377223	-0.819897	1.238102	22230.44527
427.510672	73.840538	432.049654	231.251273	-0.819897	-0.287824	22225.86749
425.221783	110.462749	404.582996	252.61423	0.706029	0.475139	22220.52675
434.377336	140.981259	360.331157	277.029038	-0.056934	-0.287824	22123.63048
412.251417	189.810874	348.123753	312.888286	2.231954	0.475139	22251.04526
406.910678	221.092346	318.368207	357.140125	0.706029	-0.287824	22232.73415
364.947727	256.188632	261.908964	379.266044	-0.056934	-0.287824	22236.54897
364.947727	285.944179	221.471939	382.317895	2.231954	0.475139	22244.17859
337.481069	313.410837	174.931212	414.36233	-0.056934	-1.050787	22219.00082
314.592187	345.455272	119.997895	452.510467	0.706029	1.238102	22225.86749
279.495901	383.603409	91.005311	478.4512	-0.056934	-1.050787	22229.6823
250.503317	411.83303	60.486802	507.443784	0.706029	0.475139	22219.00082
223.799621	437.010801	-33.357615	463.191945	0.706029	0.475139	22228.15638
172.681117	440.062652	-82.950193	505.917859	-0.056934	2.001064	22235.02304
145.214459	466.003385	-111.942777	528.043778	-0.819897	0.475139	22195.34898
101.725583	463.714496	-114.994628	515.073412	-0.819897	1.238102	22206.79342
74.258924	467.52931	-150.853876	524.991927	-0.819897	0.475139	22183.90454
56.710781	471.344124	-166.876094	529.569704	-2.345822	-0.287824	22198.40083
22.377458	494.995969	-244.698293	507.443784	-0.819897	-0.287824	22222.81564
-11.955865	469.818198	-273.690877	494.473418	-2.345822	-1.813749	22204.50453
-40.185486	459.899683	-279.031616	507.443784	-0.056934	1.238102	2144.688253
-70.703996	453.033018	-305.735312	498.288231	0.706029	0.475139	16.022217
-111.903983	465.240422	-336.253822	483.791939	1.468991	1.238102	12.970367
-160.733599	449.981167	-372.876033	455.562318	-0.819897	0.475139	9.918516
-169.889151	440.062652	-398.816766	405.96974	2.994917	1.238102	10.681478
-196.592847	421.751546	-411.02417	416.651219	0.706029	0.475139	15346.23249
-227.874319	398.099701	-403.394542	386.895672	1.468991	-0.287824	22173.22306
-269.074307	395.810813	-455.276009	354.851237	0.706029	-0.287824	22206.03046
-289.674301	367.581192	-452.98712	305.258659	-1.582859	-0.287824	22214.42305
-295.01504	331.721943	-461.37971	246.510528	2.231954	0.475139	22164.06751
-342.31873	298.914545	-475.11304	228.962385	-0.819897	-0.287824	22198.40083
-358.340947	273.736775	-479.690816	174.792031	-1.582859	0.475139	22213.66009
-403.355749	233.29975	-480.453779	139.695745	-3.871748	-1.813749	22199.16379
-416.326115	213.462719	-491.135257	106.125385	0.706029	1.238102	22220.52675
-436.163147	164.633104	-454.513046	51.95503	-1.582859	-0.287824	22208.31935
-443.792774	124.959041	-462.142673	15.332819	-1.582859	-1.050787	22172.4601
-468.970544	84.522016	-470.535263	-5.267175	-1.582859	-0.287824	22200.68972
-504.829793	51.714618	-424.757499	-65.541231	0.706029	2.001064	22220.52675
-491.859426	30.351662	-429.335275	-122.763436	-1.582859	-0.287824	22213.66009
-471.259432	-1.692773	-390.424176	-131.918989	-1.582859	-0.287824	22219.76379
-475.837209	-36.026096	-382.031586	-196.770822	-1.582859	-1.813749	22228.15638
-459.814991	-75.700159	-353.801965	-245.600437	-0.056934	0.475139	22225.10453
-453.71129	-114.611258	-340.068635	-275.355984	-0.819897	-0.287824	22215.18601
-465.155731	-145.129768	-341.594561	-347.074481	-0.819897	-0.287824	22224.34156
-429.296482	-182.514942	-327.098269	-383.696692	2.994917	-0.287824	22244.94156
-413.274264	-236.685296	-269.876063	-376.067065	1.468991	0.475139	22241.88971
-381.992792	-275.596396	-229.439038	-421.081867	2.231954	1.238102	22244.94156
-365.207612	-293.907501	-159.246467	-418.030016	-0.056934	-0.287824	22241.88971
-327.059475	-333.581564	-140.172398	-452.363339	-1.582859	-0.287824	22192.29713
-311.80022	-365.625999	-156.194616	-495.852215	-1.582859	0.475139	22228.91934
-284.333562	-384.700067	-76.083528	-501.192954	-2.345822	0.475139	22226.63045
-243.133574	-407.588949	-18.861323	-510.348507	-0.056934	1.238102	22216.71194
-194.303959	-442.685235	33.020143	-536.28924	-0.819897	0.475139	22227.39341
-172.17804	-460.233378	49.805323	-554.600346	-0.056934	0.475139	22231.97119
-134.029903	-476.255595	47.516435	-546.970718	-0.819897	0.475139	22173.22306
-79.859548	-493.803738	116.946044	-544.68183	-2.345822	-0.287824	22204.50453
-53.155853	-517.455583	136.783075	-564.518861	-3.108785	-0.287824	22207.55638
-0.511424	-515.166695	258.09415	-498.141103	-2.345822	-0.287824	22174.74899
26.955235	-514.403732	289.375623	-518.741097	-0.819897	2.001064	22211.3712
73.495962	-501.433366	339.731163	-468.385556	-0.819897	0.475139	22229.6823
129.192241	-523.559285	336.679312	-482.118886	-0.819897	-0.287824	22191.53417
158.184825	-512.114844	379.405226	-447.785562	-0.819897	1.238102	22187.71935
208.540366	-487.700037	391.612629	-419.555941	-1.582859	0.475139	22212.13416
234.481099	-460.996341	421.368176	-395.904096	2.231954	2.764027	22188.48232
254.31813	-424.374129	453.412611	-405.822612	2.231954	-0.287824	22206.79342
314.592187	-442.685235	497.66445	-363.096699	2.994917	0.475139	22238.83786
325.273665	-399.959322	497.66445	-300.533754	-0.056934	-1.050787	22217.4749
367.236615	-367.914887	486.220009	-264.674506	1.468991	0.475139	22038.94162
387.836609	-326.714899	530.471848	-207.4523	0.706029	-0.287824	22224.34156
399.28105	-294.670464	535.049624	-179.222679	-0.819897	0.475139	22209.84527
413.01438	-274.833433	493.849636	-159.385648	-0.056934	-1.050787	22193.06009
450.399554	-227.529743	534.286661	-108.267144	-2.345822	0.475139	22225.10453
456.503256	-187.855681	531.23481	-64.015306	-0.056934	-1.050787	22221.28971
470.236585	-138.263103	513.686667	-6.030138	-1.582859	0.475139	22222.05268
476.340287	-112.32237	487.745934	35.16985	-0.819897	-0.287824	22228.91934
452.688442	-68.070531	490.797785	90.86613	-2.345822	0.475139	22202.21564
464.132883	-42.129798	416.027437	55.769844	-0.819897	-0.287824	22203.74157
442.006964	9.751668	450.36076	160.295739	-2.345822	0.475139	22211.3712
445.058815	63.159059	441.205207	204.547578	-0.819897	0.475139	22217.4749
426.747709	96.72942	401.531145	240.406826	-1.582859	0.475139	22209.84527
409.199566	144.03311	384.745965	298.391994	1.468991	1.238102	22168.64528
387.073647	169.21088	367.197822	308.31051	-1.582859	-0.287824	22225.10453
390.125498	230.247899	300.820064	310.599398	0.706029	-0.287824	22220.52675
366.473653	248.559005	253.516374	351.036423	-0.819897	0.475139	22227.39341
361.895876	273.736775	247.412672	401.391964	-0.056934	1.238102	22230.44527
335.955143	329.433055	197.057132	409.021591	2.231954	-0.287824	22235.786
334.429218	355.373788	109.316417	401.391964	0.706029	-1.050787	22161.01566
295.518118	370.633042	68.879392	460.140095	-0.819897	-0.287824	22243.41563
256.607019	410.307105	81.849758	486.84379	0.706029	0.475139	22227.39341
231.429248	424.803397	18.523851	496.762306	-0.056934	0.475139	22238.83786
174.970006	456.847832	-28.016876	515.073412	-1.582859	-1.050787	22232.73415
136.821869	455.321906	-88.290932	500.57712	1.468991	0.475139	22214.42305
131.48113	475.9219	-114.994628	529.569704	-1.582859	-0.287824	22223.5786
83.414477	478.973751	-141.698324	511.258598	-0.056934	1.238102	22225.10453
36.110788	487.366341	-166.113131	537.962294	0.706029	0.475139	22183.14158
26.955235	468.292273	-212.653858	505.917859	2.231954	-0.287824	22213.66009
-4.326237	472.107086	-261.483473	524.991927	-3.871748	-0.287824	22205.2675
-50.866964	452.270055	-279.031616	467.769722	-2.345822	0.475139	9818.567461
-60.78548	456.084869	-353.801965	462.428983	-2.345822	-1.050787	20.599994
-96.644729	436.247838	-336.253822	507.443784	-0.056934	-0.287824	11.444441
-147.000269	450.74413	-368.298257	476.162312	-0.819897	-0.287824	10.681478
-135.555828	406.492291	-390.424176	416.651219	-1.582859	0.475139	9.918516
-208.037288	418.699695	-405.683431	394.525299	-0.819897	-1.050787	6479.079562
-240.844686	410.307105	-435.438977	389.947523	-0.819897	0.475139	22131.26011
-253.815052	384.366372	-429.335275	349.510498	-1.582859	-1.050787	22179.32676
-295.778003	363.003415	-471.298226	280.080889	-2.345822	-1.050787	22199.16379
-285.096525	346.218235	-474.350077	292.288292	2.994917	0.475139	22215.94897
-318.666885	321.040465	-487.320443	229.725348	0.706029	-0.287824	22218.23786
-343.844655	287.470104	-514.024139	122.147602	2.231954	-0.287824	22222.05268
-378.940941	236.351601	-474.350077	119.095751	1.468991	-1.050787	22212.13416
-389.62242	203.544203	-481.979704	102.310571	-0.819897	-0.287824	22226.63045
-429.296482	166.159029	-466.72045	61.873546	-0.819897	-0.287824	22225.86749
-422.429817	110.462749	-470.535263	14.569856	-1.582859	-0.287824	22187.71935
-462.866842	103.596085	-474.350077	9.99208	-0.819897	-0.287824	22219.00082
-468.970544	70.025724	-446.120456	-51.044939	-0.819897	0.475139	22229.6823
-480.414985	40.270177	-405.683431	-102.926405	1.468991	1.238102	22225.86749
-489.570538	-10.085363	-413.313058	-128.867138	-0.819897	0.475139	22197.63787
-491.096464	-50.522388	-411.787133	-218.133779	-0.056934	-0.287824	22212.89712
-506.355718	-87.1446	-418.653797	-295.193015	-0.819897	0.475139	22125.15641
-476.600172	-111.559407	-392.713064	-313.504121	-1.582859	-0.287824	22203.74157
-459.052029	-164.966799	-315.653828	-300.533754	-0.056934	-1.050787	22216.71194
-433.111296	-194.722346	-291.23902	-343.259667	1.468991	-0.287824	22227.39341
-403.355749	-229.818631	-264.535324	-350.126332	-0.056934	0.475139	22219.00082
-388.859457	-260.337141	-214.179784	-395.904096	2.994917	-0.287824	22229.6823
-371.311314	-293.907501	-177.557572	-415.741127	-2.345822	-1.050787	22230.44527
-344.607618	-317.559346	-134.068696	-447.785562	-0.056934	1.238102	22199.92676
-296.540966	-338.15934	-107.365	-488.222587	2.231954	0.475139	22244.17859
-256.103941	-354.94452	-85.239081	-492.800364	2.231954	-0.287824	22254.86007
-227.874319	-405.300061	-92.105746	-546.207755	1.468991	-0.287824	22231.20823
-210.326176	-433.529682	10.894224	-538.578128	1.468991	0.475139	22237.31193
-163.022487	-449.5519	74.220131	-536.28924	-0.056934	-1.050787	22241.88971
-123.348424	-478.544484	87.95346	-506.533693	-0.056934	-0.287824	22118.28974
-92.829915	-504.485217	115.420119	-524.844799	0.706029	-0.287824	22200.68972
-31.792896	-522.796322	207.73861	-526.370724	-0.056934	0.475139	22228.15638
-2.037349	-518.981509	248.938598	-521.029985	0.706029	0.475139	22214.42305
37.636713	-511.351881	297.768213	-482.881848	-0.056934	2.001064	22196.87491
80.362626	-509.062993	323.708946	-472.963333	0.706029	0.475139	22220.52675
104.777434	-509.062993	358.042269	-481.355923	-3.108785	0.475139	22191.53417
143.688533	-522.03336	374.064486	-436.341121	-3.108785	-1.050787	22184.6675
196.332962	-511.351881	366.434859	-462.281854	-2.345822	-1.050787	22192.29713
228.377397	-471.677819	359.568194	-437.867047	-0.819897	-0.287824	22199.92676
271.866273	-447.263011	454.175574	-381.407804	-2.345822	-1.050787	22209.08231
302.384783	-419.03339	482.405195	-339.444854	2.231954	2.001064	22215.94897
325.273665	-406.063024	487.745934	-317.318934	-1.582859	-1.050787	22207.55638
351.977361	-371.729701	496.901487	-257.807841	0.706029	0.475139	22133.549
387.073647	-351.892669	496.901487	-234.918959	2.231954	2.001064	22200.68972
411.488454	-316.796383	502.242226	-193.718971	-1.582859	1.238102	22193.82305
436.666224	-269.492694	486.982972	-205.163412	1.468991	-0.287824	22218.23786
447.347703	-242.788998	520.553332	-94.533815	2.231954	0.475139	22249.51933
465.658808	-193.19642	488.508897	-93.00789	-0.056934	-1.050787	22238.83786
451.162516	-142.077917	475.538531	-103.689368	0.706029	-0.287824	22153.38603
477.10325	-117.663109	505.294077	32.880962	-0.819897	0.475139	22235.02304
462.606958	-63.492755	503.005189	61.110583	-0.056934	0.475139	22225.10453
449.636591	-23.818693	452.649648	115.280937	0.706029	0.475139	22217.4749
462.606958	19.670183	454.938537	172.503143	-2.345822	-1.813749	22225.86749
458.792144	47.899805	443.494096	222.858683	-0.056934	1.238102	22232.73415
429.79956	102.070159	393.901518	232.014236	-0.056934	0.475139	22217.4749
425.221783	120.381265	389.323741	263.295708	-3.108785	-1.050787	22192.29713
403.095864	164.633104	325.997834	262.532746	-1.582859	-0.287824	22212.13416
375.629206	211.936793	259.620076	235.066087	-2.345822	-1.050787	22190.7712
366.473653	238.640489	155.094181	249.562379	-0.056934	-1.050787	22214.42305
359.606988	280.60344	231.390455	385.369746	0.706029	1.238102	22225.86749
342.821808	311.121949	191.716392	421.228995	1.468991	0.475139	22218.23786
304.673671	356.13675	145.175665	426.569734	-0.056934	-0.287824	22039.70458
292.466267	379.025633	103.212715	468.532685	-0.056934	0.475139	22235.02304
264.999609	396.573776	37.59792	489.132679	-3.871748	-1.813749	22210.60823
242.110727	417.936732	-0.550217	495.999343	-1.582859	-1.050787	22223.5786
193.281111	451.507093	-34.120578	502.866008	2.231954	1.238102	22254.09711
172.681117	466.766347	-80.661305	519.651188	2.994917	-0.287824	22239.60082
141.399645	470.581161	-141.698324	473.110461	2.994917	0.475139	22238.07489
87.992254	469.055236	-167.639057	486.080828	-0.819897	-1.050787	22220.52675
51.370042	481.262639	-192.816827	497.525269	1.468991	-0.287824	22224.34156
22.377458	477.447826	-225.624225	538.725256	2.231954	1.238102	22225.10453
11.69598	469.055236	-227.15015	515.836374	1.468991	1.238102	22210.60823
-18.822529	479.736714	-285.898281	510.495635	-0.819897	-1.050787	22214.42305
-68.415107	461.425608	-295.816797	508.206747	-0.819897	-0.287824	26.703696
-101.985468	442.35154	-356.853815	476.925275	1.468991	-0.287824	14.496292
-118.770648	436.247838	-349.987151	471.584536	-0.056934	-0.287824	10.681478
-157.681748	419.462658	-382.031586	453.27343	-2.345822	0.475139	12.970367
-188.200257	407.255254	-448.409344	409.021591	-0.819897	-0.287824	2534.562212
-235.503947	404.203403	-444.59453	372.39938	-0.819897	0.475139	22095.40086
-258.392829	382.840446	-452.98712	314.414212	-1.582859	-0.287824	22181.61565
-271.363195	365.292303	-485.031555	295.340143	-0.819897	-0.287824	22209.08231
-311.037258	343.929347	-462.905636	288.473479	0.706029	2.001064	22200.68972
-338.503916	306.544173	-463.668599	253.377193	-0.056934	-0.287824	22203.74157
-353.000208	279.840477	-493.424145	189.288323	-0.819897	-0.287824	22209.84527
-398.01501	253.899744	-480.453779	132.82908	1.468991	0.475139	22201.45268
-404.881674	208.884942	-473.587114	109.940198	-0.056934	-0.287824	22215.94897
-405.644637	177.60347	-465.194524	76.369838	2.994917	-0.287824	22254.09711
-438.452035	138.69237	-445.357493	51.95503	2.231954	-1.050787	22240.36378
-457.526103	99.781271	-448.409344	-2.978287	0.706029	0.475139	22234.26008
-482.703874	68.499799	-456.801934	-113.607884	1.468991	1.238102	22238.07489
-474.311283	40.270177	-415.601946	-99.111592	0.706029	0.475139	22238.83786
-478.88906	4.410929	-385.846399	-122.763436	-1.582859	-0.287824	22211.3712
-488.807575	-30.685357	-388.135288	-171.593052	-1.582859	-1.050787	22224.34156
-483.466836	-66.544606	-363.72048	-247.889325	0.706029	0.475139	22125.15641
-466.681656	-115.374221	-345.409374	-246.3634	0.706029	1.238102	22216.71194
-459.814991	-143.603842	-320.994567	-311.215232	-1.582859	-0.287824	22224.34156
-447.607588	-190.907532	-311.076051	-340.970779	-3.871748	-1.813749	22207.55638
-419.377966	-218.37419	-287.424206	-379.881879	-3.871748	-1.050787	22196.87491
-397.252047	-254.996402	-240.883479	-418.030016	-0.819897	-0.287824	22203.74157
-366.733537	-285.514911	-204.261268	-431.763345	-1.582859	-1.050787	22219.00082
-336.977991	-318.322309	-187.476088	-448.548525	-0.056934	0.475139	22200.68972
-307.222444	-345.788967	-137.120547	-482.881848	-0.056934	1.238102	22224.34156
-284.333562	-385.46303	-49.379832	-488.98555	-2.345822	-1.050787	22231.20823
-260.681717	-397.670434	-28.779839	-498.141103	-0.819897	0.475139	22215.18601
-217.955804	-414.455614	24.627553	-533.237389	-0.819897	1.238102	22224.34156
-169.889151	-452.603751	43.701621	-545.444793	1.468991	0.475139	22232.73415
-129.452126	-463.285229	97.109013	-538.578128	2.231954	1.238102	22169.40825
-93.592878	-473.203745	128.390485	-528.659612	0.706029	-0.287824	22242.65267
-50.104002	-489.225962	121.523821	-553.07442	0.706029	-0.287824	22212.13416
-24.163269	-512.114844	210.027498	-567.570712	2.231954	0.475139	22211.3712
20.08857	-538.81854	250.464523	-481.355923	0.706029	0.475139	22228.91934
80.362626	-511.351881	322.18302	-505.77073	-0.056934	-0.287824	22228.15638
115.458912	-506.011142	319.894132	-495.852215	1.468991	0.475139	22176.27491
151.318161	-522.796322	383.220039	-461.518892	-2.345822	-1.050787	22211.3712
200.147776	-490.751887	418.316325	-443.970749	-2.345822	-1.050787	22221.28971
252.029242	-487.700037	425.18299	-443.207786	-1.582859	-0.287824	22202.21564
249.740354	-449.5519	420.605213	-392.852245	-1.582859	-1.050787	22209.84527
275.681087	-445.737086	461.042238	-347.074481	-1.582859	1.238102	22197.63787
315.355149	-426.663018	461.042238	-333.341152	-3.108785	-1.050787	22189.24528
316.881075	-419.03339	495.375562	-333.341152	-2.345822	-0.287824	22125.91937
364.947727	-352.655632	483.931121	-247.889325	-0.819897	-0.287824	22199.92676
414.540305	-320.611197	457.227425	-272.304133	-0.056934	1.238102	22215.94897
410.725491	-273.307507	503.005189	-183.800455	-0.056934	0.475139	22199.92676
442.006964	-242.788998	532.760736	-128.104176	-0.056934	0.475139	22228.91934
451.162516	-197.011234	532.760736	-87.667151	-3.108785	-1.813749	22228.91934
448.110666	-155.811246	466.382978	-21.289392	-0.056934	-0.287824	22094.6379
470.236585	-123.766811	503.005189	-6.7931	0.706029	-0.287824	22228.15638
480.1551	-73.41127	490.797785	57.295769	2.231954	2.001064	22255.62304
483.206951	-25.344618	432.812617	97.732795	1.468991	-0.287824	22235.786
461.081032	21.196109	482.405195	130.540192	1.468991	0.475139	22243.41563
454.97733	48.662767	422.894102	182.421658	-0.056934	-0.287824	22243.41563
449.636591	81.470165	389.323741	206.073503	-1.582859	-0.287824	22221.28971
414.540305	127.247929	361.857083	229.725348	-0.819897	0.475139	22215.18601
408.436603	163.870141	361.857083	291.52533	-0.056934	1.238102	22230.44527
396.992162	206.596054	329.812648	312.125324	-2.345822	0.475139	22212.89712
392.414386	227.959011	285.560809	351.036423	-0.056934	0.475139	22226.63045
340.53292	247.033079	210.790461	373.925305	0.706029	1.238102	22233.49712
329.088479	299.677508	206.975647	412.073442	-3.108785	-1.050787	22191.53417
318.407	337.062682	140.597889	441.066026	-2.345822	0.475139	22190.7712
297.807006	367.581192	107.790491	463.954908	-0.056934	0.475139	22212.13416
282.547752	399.625626	33.020143	441.828989	-1.582859	-1.050787	22205.2675
222.273695	429.381173	-24.202062	468.532685	-3.871748	-1.813749	22210.60823
200.147776	449.218204	-75.320566	495.23638	-0.819897	-0.287824	22231.20823
164.288527	458.373757	-71.505752	519.651188	0.706029	0.475139	22222.05268
129.192241	472.870049	-123.387218	531.858592	-0.819897	-0.287824	22223.5786
100.199657	475.158937	-121.861292	541.014145	1.468991	1.238102	22229.6823
55.947819	480.499677	-166.113131	529.569704	-0.819897	-0.287824	22195.34898
38.399676	485.840416	-198.920529	506.680821	1.468991	-0.287824	22230.44527
6.355241	475.9219	-236.305703	515.073412	1.468991	-0.287824	22252.57118
-25.689194	466.003385	-272.927914	521.177113	2.231954	1.238102	22211.3712
-69.941033	445.403391	-329.387157	499.051194	-0.056934	-0.287824	25.940733
-85.96325	459.899683	-335.490859	493.710455	0.706029	0.475139	12.207404
-123.348424	448.455242	-362.194555	457.088244	-2.345822	-1.050787	12.207404
-147.763232	417.936732	-421.705648	438.777138	-0.819897	-0.287824	9.918516
-189.726183	414.884881	-404.920468	425.043809	1.468991	0.475139	12.207404
-227.111357	413.358956	-415.601946	403.680852	-0.819897	-0.287824	21885.58611
-258.392829	385.129334	-421.705648	375.451231	-0.819897	-0.287824	22174.74899
-278.22986	365.292303	-463.668599	280.843851	-1.582859	-0.287824	22080.90457
-295.778003	350.796011	-472.061189	264.821634	-3.871748	0.475139	22188.48232
-321.718736	323.329353	-475.876002	241.169789	-2.345822	0.475139	22175.51195
-358.340947	285.181216	-526.231543	165.636478	-1.582859	1.238102	22186.95639
-381.992792	250.847893	-504.868586	143.510559	-3.108785	-0.287824	22207.55638
-410.222413	213.462719	-526.994506	92.392055	2.994917	1.238102	22217.4749
-433.111296	207.359017	-497.238959	67.214285	1.468991	1.238102	22227.39341
-441.503886	147.084961	-461.37971	34.406887	-0.819897	0.475139	22224.34156
-447.607588	116.566451	-462.142673	-11.370877	0.706029	-0.287824	22217.4749
-468.970544	75.366463	-411.02417	-54.859753	-1.582859	0.475139	22224.34156
-488.807575	37.218326	-424.757499	-102.163443	0.706029	-0.287824	22238.07489
-486.518687	13.566482	-391.187139	-120.474548	0.706029	-0.287824	22238.83786
-480.414985	-32.974245	-398.816766	-166.252312	1.468991	0.475139	22245.70452
-470.49647	-77.226084	-356.853815	-237.207847	-0.056934	-0.287824	22098.45271
-497.200166	-84.092749	-351.513076	-227.289331	-2.345822	-1.050787	22222.81564
-456.76314	-169.544575	-329.387157	-295.955978	0.706029	0.475139	22231.97119
-434.637221	-203.114936	-391.950101	-418.792978	-1.582859	-0.287824	22225.86749
-420.903892	-222.189004	-305.735312	-372.252251	-0.819897	-0.287824	22213.66009
-393.437233	-256.522327	-227.913113	-366.14855	-0.819897	-0.287824	22223.5786
-385.807606	-272.544545	-189.002013	-398.955947	-0.056934	0.475139	22232.73415
-349.948357	-300.011203	-135.594622	-439.392972	-0.819897	0.475139	22215.18601
-342.31873	-368.67785	-114.994628	-481.355923	-3.108785	-0.287824	22200.68972
-280.518748	-386.988955	-73.031677	-488.98555	-2.345822	0.475139	22214.42305
-267.548382	-402.24821	-30.305764	-513.400358	-2.345822	-1.813749	22193.82305
-228.637282	-429.714869	-1.31318	-548.496644	-3.108785	-1.050787	22211.3712
-169.126189	-452.603751	10.131261	-573.674414	0.706029	-0.287824	22222.81564
-153.866934	-471.677819	65.827541	-588.170706	2.231954	0.475139	22178.5638
-96.644729	-482.359297	100.160864	-600.37811	-0.056934	-0.287824	22202.21564
-46.289188	-499.144478	163.486771	-547.733681	0.706029	0.475139	22228.91934
-15.007716	-507.537068	223.760827	-512.637395	-1.582859	-1.813749	22217.4749
23.140421	-535.003726	265.723778	-479.829997	-0.819897	-0.287824	22196.87491
63.577446	-515.166695	315.316356	-502.718879	1.468991	0.475139	22242.65267
88.755216	-518.981509	332.101536	-484.407774	0.706029	-0.287824	22115.23789
151.318161	-509.825956	376.353375	-455.41519	0.706029	-0.287824	22203.74157
192.518149	-503.722254	380.931151	-428.711494	-0.056934	-0.287824	22220.52675
232.955174	-464.811154	432.049654	-452.363339	2.231954	1.238102	22219.76379
246.688503	-451.840788	454.938537	-392.852245	-1.582859	-0.287824	22206.03046
284.073677	-436.581533	436.627431	-347.074481	-0.819897	-0.287824	22201.45268
314.592187	-412.929688	483.931121	-318.84486	-3.108785	-1.813749	22217.4749
340.53292	-383.174142	511.397779	-275.355984	0.706029	0.475139	22206.79342
366.473653	-357.233409	523.605183	-216.607853	-1.582859	-0.287824	22200.68972
415.303268	-318.322309	506.05704	-202.874524	-0.056934	-0.287824	22217.4749
435.140299	-277.122321	527.419997	-182.27453	-1.582859	-0.287824	22184.6675
427.510672	-261.863066	522.84222	-143.36343	-3.108785	-1.050787	22206.03046
454.97733	-215.322339	526.657034	-107.504182	-2.345822	-0.287824	22210.60823
459.555107	-167.255687	512.160742	-41.889386	-1.582859	1.238102	14742.72897
464.132883	-116.137184	496.901487	0.073564	-0.056934	-0.287824	22199.16379
485.49584	-81.803861	465.620015	48.140217	1.468991	0.475139	22229.6823
462.606958	-42.892761	429.760766	80.947614	0.706029	2.001064	22216.71194
456.503256	6.699817	474.775568	163.34759	0.706029	-0.287824	22225.10453
443.532889	38.744252	451.886686	191.577211	-0.819897	0.475139	22232.73415
444.295852	92.914606	397.716331	217.517944	-2.345822	-1.050787	22212.89712
429.036597	127.247929	383.983002	275.503112	1.468991	0.475139	22248.75637
415.303268	161.581253	371.775598	309.836435	1.468991	0.475139	22251.80822
394.703274	206.596054	293.953399	290.762367	0.706029	0.475139	22227.39341
375.629206	240.929377	285.560809	347.221609	-0.056934	-0.287824	22234.26008
363.421802	276.788626	250.464523	396.814187	-0.056934	0.475139	22241.12674
329.851441	292.047881	212.316386	382.317895	-0.819897	-0.287824	22212.13416
326.036628	340.114533	151.279367	435.725287	0.706029	0.475139	22198.40083
293.22923	374.447856	118.47197	447.169728	-0.819897	-0.287824	22231.97119
268.814422	391.233036	66.590504	474.636387	-0.056934	1.238102	22215.18601
233.718136	414.884881	58.960876	495.999343	-0.819897	-0.287824	22222.81564
182.599633	443.114502	-31.83169	514.310449	-4.63471	-1.050787	22209.08231
167.340378	451.507093	-89.816858	499.051194	-0.819897	-0.287824	22198.40083
110.881136	478.210788	-142.461286	491.421567	-1.582859	-1.050787	21954.25275
98.673732	469.055236	-134.831659	515.073412	-0.819897	1.238102	22212.13416
49.844117	459.13672	-179.083498	475.399349	-1.582859	0.475139	22208.31935
39.925601	496.521894	-254.616809	476.162312	0.706029	-0.287824	22205.2675
10.170055	469.818198	-282.84643	511.258598	0.706029	-0.287824	22211.3712
-29.504008	463.714496	-266.06125	460.903057	-0.819897	-0.287824	22221.28971
-47.815113	465.240422	-301.920498	512.021561	0.706029	0.475139	122.074038
-92.829915	447.692279	-306.498275	513.547486	0.706029	1.238102	16.022217
-106.563244	449.218204	-354.564927	503.628971	1.468991	-0.287824	11.444441
-159.970636	448.455242	-423.994536	430.384548	0.706029	0.475139	12.207404
-207.274325	414.121918	-423.231574	410.547517	1.468991	0.475139	9.155553
-201.170624	398.099701	-423.231574	396.814187	-0.819897	-1.050787	21745.96393
-246.948388	395.810813	-414.838983	358.666051	0.706029	0.475139	22190.00824
-278.992823	374.447856	-458.327859	344.932721	1.468991	0.475139	22129.73418
-318.666885	348.507123	-478.927853	249.562379	-2.345822	-1.050787	22182.37861
-322.481699	306.544173	-504.105624	263.295708	-0.056934	-1.050787	22204.50453
-349.185395	295.862694	-476.638965	170.214255	-0.056934	-0.287824	22218.23786
-375.88909	241.69234	-462.905636	167.162404	0.706029	0.475139	22226.63045
-388.859457	224.144197	-487.320443	109.940198	-1.582859	0.475139	22216.71194
-414.80019	177.60347	-497.238959	80.184652	-2.345822	0.475139	22205.2675
-420.140929	128.773855	-492.661183	25.251335	-1.582859	1.238102	22212.89712
-442.266848	108.936824	-461.37971	-5.267175	-0.819897	-1.050787	22198.40083
-480.414985	79.181277	-472.061189	-67.067157	-1.582859	-1.050787	22212.89712
-488.807575	50.951656	-444.59453	-96.059741	-0.056934	0.475139	22228.91934
-465.918693	21.196109	-408.735282	-112.844921	-0.056934	0.475139	22217.4749
-488.044613	-16.189065	-467.483412	-186.852306	-1.582859	-0.287824	22225.86749
-480.414985	-62.729792	-421.705648	-247.889325	-0.819897	-0.287824	22193.06009
-460.577954	-104.692743	-357.616778	-276.118947	1.468991	1.238102	22214.42305
-461.340917	-134.448289	-320.231604	-279.93376	1.468991	0.475139	22224.34156
-443.792774	-171.833463	-306.498275	-311.978195	1.468991	-0.287824	22254.86007
-422.429817	-220.663079	-261.483473	-351.652258	-0.056934	0.475139	22235.02304
-402.592786	-234.396408	-233.253852	-379.118916	1.468991	0.475139	22241.12674
-377.415016	-283.226023	-198.920529	-432.526308	1.468991	0.475139	22130.49715
-353.000208	-300.774166	-156.194616	-438.63001	-0.819897	0.475139	22217.4749
-323.244661	-335.870452	-129.49092	-466.859631	-1.582859	0.475139	22222.05268
-286.62245	-362.574148	-126.439069	-527.89665	-0.056934	0.475139	22231.97119
-249.237276	-396.144508	-60.824274	-506.533693	-0.056934	0.475139	22214.42305
-232.452096	-420.559316	-5.890956	-520.267022	-0.819897	0.475139	22223.5786
-189.726183	-451.077825	36.071994	-536.28924	-0.819897	-1.813749	22231.97119
-160.733599	-478.544484	103.975678	-543.918867	-3.871748	-1.813749	22186.95639
-98.170654	-487.700037	107.027529	-553.837383	-3.108785	-0.287824	22202.21564
-66.126219	-518.218546	117.709007	-543.918867	-2.345822	0.475139	22177.80084
-10.429939	-518.981509	183.323802	-536.28924	-1.582859	-0.287824	22201.45268
25.429309	-515.929658	272.590442	-498.141103	-2.345822	-0.287824	22209.84527
72.732999	-504.485217	295.479325	-512.637395	2.994917	2.001064	22217.4749
91.807067	-506.774105	319.131169	-466.859631	-1.582859	-1.813749	22090.82308
147.503347	-497.618552	361.09412	-458.467041	-0.056934	-0.287824	22193.82305
186.414447	-500.670403	361.09412	-485.933699	-0.819897	-0.287824	22205.2675
206.251478	-491.51485	402.294108	-408.874463	1.468991	0.475139	22206.03046
251.266279	-447.263011	464.094089	-385.222618	2.231954	0.475139	22229.6823
279.495901	-432.766719	464.094089	-342.496705	1.468991	0.475139	22238.07489
334.429218	-438.107459	441.205207	-353.941146	0.706029	0.475139	22215.18601
330.614404	-381.648216	472.48668	-274.593021	2.231954	0.475139	22207.55638
373.340317	-351.129707	495.375562	-255.518953	-0.056934	0.475139	22214.42305
395.466237	-325.188974	508.345928	-223.474518	-0.056934	0.475139	22214.42305
408.436603	-288.566762	489.27186	-228.815257	2.231954	-1.050787	22195.34898
444.295852	-261.863066	536.575549	-133.444915	-0.819897	1.238102	22228.15638
448.873628	-199.300122	522.079257	-139.548617	-1.582859	-0.287824	22228.91934
459.555107	-165.729762	534.286661	-64.778268	-0.056934	1.238102	22213.66009
465.658808	-132.922364	504.531115	7.703192	-0.819897	-1.050787	22226.63045
465.658808	-106.981631	503.005189	58.058732	-1.582859	0.475139	22209.84527
470.236585	-29.922394	450.36076	100.784645	-4.63471	-1.050787	22195.34898
460.318069	-13.900177	450.36076	165.636478	-3.108785	-1.050787	22204.50453
448.110666	29.588699	434.338543	181.658696	-0.819897	-0.287824	22220.52675
414.540305	78.418314	387.034853	168.688329	-0.819897	-0.287824	21936.70461
428.273634	118.092377	378.642263	243.458677	1.468991	0.475139	22223.5786
419.118082	166.921992	347.360791	218.280907	-0.056934	-0.287824	22231.97119
391.651423	194.38865	223.760827	207.599429	-0.819897	-0.287824	22214.42305
387.073647	214.225681	277.931182	331.962355	-0.819897	-1.050787	22225.10453
374.10328	260.766408	262.671927	373.925305	2.231954	1.238102	22233.49712
355.029212	308.070098	230.627492	423.517883	1.468991	-1.050787	22238.83786
341.295882	322.56639	175.694175	419.703069	0.706029	-0.287824	22241.88971
325.273665	362.240452	126.86456	440.303063	-1.582859	-1.813749	22248.75637
271.866273	395.04785	94.057162	476.925275	0.706029	1.238102	22224.34156
233.718136	404.966366	14.709037	494.473418	-1.582859	0.475139	22228.15638
217.695919	433.95895	-18.09836	513.547486	-0.056934	1.238102	22231.97119
175.732968	443.114502	-86.002044	523.466002	-1.582859	-1.050787	22212.89712
157.421863	449.218204	-129.49092	493.710455	-2.345822	-1.050787	22185.43046
101.725583	474.395975	-148.564988	527.280815	-0.819897	-0.287824	22225.86749
75.021887	490.418192	-182.898311	505.154896	-2.345822	-0.287824	22198.40083
45.26634	470.581161	-177.557572	539.488219	-3.108785	0.475139	22196.11194
12.458943	480.499677	-252.327921	521.177113	-1.582859	-0.287824	22213.66009
-38.659561	456.847832	-242.409405	537.962294	-1.582859	0.475139	22175.51195
-29.504008	462.188571	-332.439008	508.96971	-0.819897	0.475139	445.570238
-75.281772	442.35154	-340.068635	492.184529	-0.819897	-0.287824	15.259255
-106.563244	440.062652	-359.905666	479.214163	-0.056934	2.001064	13.733329
-141.65953	434.721912	-414.838983	455.562318	0.706029	0.475139	9.918516
-179.807667	437.010801	-380.50566	425.806771	-0.056934	0.475139	10.681478
-214.14099	415.647844	-437.727866	383.843821	-1.582859	-0.287824	20945.61602
-250.000239	401.151552	-423.994536	374.688268	2.231954	-0.287824	22173.22306
-260.681717	379.025633	-438.490828	346.458647	2.231954	-0.287824	22197.63787
-284.333562	360.714527	-450.698232	312.888286	1.468991	-0.287824	22222.81564
-319.429848	339.35157	-472.061189	277.792	-0.056934	-0.287824	22200.68972
-345.370581	311.121949	-480.453779	206.836466	0.706029	0.475139	22209.84527
-368.259463	260.766408	-495.713034	177.080919	0.706029	0.475139	22237.31193
-389.62242	221.092346	-488.083406	123.673528	-2.345822	-0.287824	22217.4749
-409.459451	182.944209	-517.07599	41.273552	-0.819897	-0.287824	22099.97864
-432.348333	154.714588	-478.927853	54.243919	-0.819897	-1.050787	22228.91934
-448.37055	123.433116	-462.905636	22.199484	0.706029	1.238102	22218.23786
-476.600172	76.892389	-523.942655	-38.074573	-0.056934	0.475139	22225.86749
-484.229799	50.188693	-422.468611	-60.963455	-1.582859	-0.287824	22229.6823
-500.252016	8.988705	-402.63158	-108.267144	-3.108785	-0.287824	22194.58602
-475.074246	-27.633506	-413.313058	-161.674536	-3.108785	-1.050787	22203.74157
-494.911277	-49.759426	-406.446393	-202.111561	-2.345822	-1.050787	22183.14158
-475.074246	-103.166817	-365.246406	-266.963394	-0.819897	1.238102	22202.21564
-466.681656	-129.10755	-332.439008	-297.481903	-2.345822	-1.050787	22218.23786
-469.733507	-166.492724	-321.75753	-330.289301	0.706029	-0.287824	22231.97119
-433.111296	-200.063085	-282.84643	-335.63004	0.706029	0.475139	22217.4749
-410.985376	-254.996402	-246.987181	-379.118916	0.706029	1.238102	22226.63045
-390.385382	-253.470476	-198.157566	-429.474457	-0.056934	-1.050787	22157.96381
-376.652053	-302.300091	-176.031647	-430.237419	-0.056934	0.475139	22215.18601
-327.059475	-327.477862	-119.572404	-457.704078	2.231954	0.475139	22248.75637
-307.985407	-368.67785	-75.320566	-485.170736	-0.056934	-0.287824	22250.2823
-260.681717	-393.092657	-63.876124	-499.667028	-0.056934	-1.050787	22228.91934
-223.296543	-425.137092	-15.046509	-528.659612	-0.056934	0.475139	22235.02304
-182.859518	-449.5519	-11.231696	-523.318873	-0.056934	0.475139	22238.07489
-152.341008	-460.233378	78.034945	-530.185538	-0.056934	0.475139	22190.7712
-107.326207	-483.885223	118.47197	-517.215171	-0.056934	1.238102	22213.66009
-89.015101	-499.144478	152.805293	-530.185538	-2.345822	-1.050787	22228.91934
-31.029933	-518.981509	216.1312	-533.237389	-0.819897	-1.050787	22207.55638
15.510794	-525.085211	261.146001	-521.792948	1.468991	1.238102	22200.68972
42.977452	-525.848173	288.61266	-508.059619	-1.582859	-0.287824	22204.50453
81.125589	-525.085211	345.071902	-485.933699	-1.582859	0.475139	22192.29713
126.140391	-518.981509	383.220039	-460.755929	-0.056934	2.001064	22180.08972
175.732968	-535.003726	361.09412	-453.126302	1.468991	-0.287824	22210.60823
218.458882	-460.233378	426.708915	-426.422606	0.706029	1.238102	22202.21564
239.058876	-470.914856	438.153356	-414.215202	0.706029	0.475139	22206.79342
270.340348	-433.529682	455.701499	-376.067065	-0.056934	-0.287824	22209.84527
276.44405	-404.537098	424.420027	-419.555941	-1.582859	-1.050787	21964.93423
339.769957	-393.85562	484.694083	-292.904127	-1.582859	0.475139	22195.34898
358.844025	-353.418595	519.790369	-266.200431	0.706029	0.475139	22200.68972
413.01438	-315.270458	506.820003	-257.044878	2.231954	0.475139	22232.73415
419.881044	-295.433427	519.790369	-155.570834	1.468991	0.475139	22236.54897
437.429187	-264.151955	540.390363	-122.000474	0.706029	-0.287824	22242.65267
441.244001	-219.900116	523.605183	-115.896772	-0.056934	-0.287824	22239.60082
465.658808	-187.855681	506.820003	-38.074573	1.468991	0.475139	22227.39341
436.666224	-132.922364	522.079257	11.518005	1.468991	1.238102	22230.44527
467.947697	-110.796445	462.568164	38.984664	-0.056934	-0.287824	22229.6823
454.97733	-55.100165	476.301493	108.414273	-2.345822	-1.050787	22215.94897
464.132883	-3.981661	474.012605	170.214255	-0.056934	0.475139	22226.63045
438.955113	40.270177	464.094089	141.984633	-0.056934	-0.287824	22231.20823
438.955113	80.707202	387.034853	218.280907	-2.345822	0.475139	22161.01566
413.01438	111.225712	390.849667	233.540162	-4.63471	-1.813749	22202.97861
421.40697	145.559035	372.538561	270.925336	-2.345822	0.475139	22213.66009
378.681056	179.892358	315.316356	270.162373	-2.345822	0.475139	22192.29713
385.547721	230.247899	257.331188	351.799386	-3.108785	-1.050787	22211.3712
374.10328	254.662706	250.464523	389.18456	-0.056934	0.475139	22230.44527
361.132914	288.99603	212.316386	402.154927	0.706029	-0.287824	22215.18601
331.377367	323.329353	174.931212	429.621585	2.231954	1.238102	22224.34156
313.829224	358.425639	119.997895	444.117877	0.706029	0.475139	22235.02304
274.918124	388.181185	68.116429	429.621585	0.706029	-0.287824	22216.71194
257.369981	425.56636	42.938659	496.762306	2.231954	0.475139	22232.73415
214.644068	444.640428	-17.335398	476.162312	1.468991	0.475139	22254.09711
184.125559	456.847832	-64.639087	524.228964	2.994917	1.238102	22235.786
161.999639	463.714496	-92.105746	531.095629	-0.056934	-0.287824	22180.85269
115.458912	462.951534	-123.387218	531.858592	-0.056934	-0.287824	22236.54897
84.17744	477.447826	-156.194616	499.051194	-0.819897	-1.050787	22219.00082
44.503378	471.344124	-212.653858	521.177113	-0.819897	0.475139	22196.11194
17.799682	469.818198	-224.861262	521.940076	-0.819897	-0.287824	22215.94897
-15.770679	474.395975	-245.461256	519.651188	-0.056934	1.238102	22222.05268
-56.207704	461.425608	-301.920498	489.132679	-0.819897	0.475139	743.888668
-72.992884	444.640428	-312.601977	505.917859	-0.819897	0.475139	17.548143
-119.533611	430.907099	-369.824182	460.903057	-2.345822	-1.050787	11.444441
-151.578046	432.433024	-398.816766	461.66602	-3.108785	0.475139	12.207404
-185.911369	420.988583	-373.638996	419.703069	-2.345822	-1.050787	9.918516
-201.933586	414.121918	-405.683431	410.547517	-1.582859	-1.050787	18760.49074
-228.637282	378.26267	-430.861201	370.873454	-0.056934	-0.287824	22164.06751
-259.155792	376.736744	-425.520462	316.7031	-0.819897	-0.287824	22177.80084
-280.518748	369.87008	-464.431561	289.236441	-0.819897	0.475139	22192.29713
-320.192811	331.721943	-464.431561	236.592013	-0.056934	0.475139	22195.34898
-345.370581	288.99603	-523.179692	204.547578	-0.819897	0.475139	22198.40083
-383.518718	263.055297	-473.587114	161.821664	-1.582859	-0.287824	22225.10453
-399.540935	223.381234	-452.224158	124.43649	3.75788	2.001064	22239.60082
-406.4076	205.833091	-504.105624	80.184652	1.468991	-0.287824	22238.83786
-424.718705	166.159029	-468.246375	69.503173	0.706029	-0.287824	22242.65267
-449.133513	113.5146	-456.038971	6.940229	1.468991	-0.287824	22228.15638
-438.452035	105.884973	-467.483412	-34.259759	-0.819897	-0.287824	22236.54897
-481.940911	41.796103	-396.527878	-54.859753	1.468991	1.238102	22235.786
-481.177948	15.092407	-435.438977	-134.97084	-0.819897	0.475139	22211.3712
-495.67424	-20.766842	-388.135288	-138.785654	-2.345822	-1.813749	22224.34156
-481.177948	-52.811277	-375.164921	-198.296747	0.706029	1.238102	22232.73415
-459.814991	-97.826078	-351.513076	-249.415251	-0.056934	0.475139	22212.13416
-463.629805	-132.159401	-359.142704	-294.430052	-2.345822	0.475139	22224.34156
-448.37055	-167.255687	-346.172337	-308.163382	-2.345822	1.238102	22211.3712
-419.377966	-215.322339	-308.0242	-389.037432	-1.582859	-0.287824	22197.63787
-418.615004	-240.50011	-253.090883	-377.592991	-3.108785	-1.050787	22205.2675
-372.074277	-289.329725	-205.787194	-415.741127	-1.582859	-0.287824	22202.21564
-365.970575	-297.722315	-158.483504	-434.815196	1.468991	2.001064	22213.66009
-346.133544	-312.218607	-134.831659	-494.326289	-0.819897	1.238102	22224.34156
-297.303928	-350.366744	-95.920559	-491.274438	-0.056934	0.475139	22233.49712
-262.207643	-396.907471	-53.957609	-499.667028	-2.345822	-1.050787	22215.18601
-230.163208	-419.03339	-8.942807	-505.007768	-0.056934	-0.287824	22222.05268
-225.585431	-441.15931	-94.394634	-606.481812	0.706029	-0.287824	22107.60826
-147.000269	-458.707453	46.753472	-562.229973	4.520842	1.238102	22238.07489
-126.400275	-467.100043	92.531237	-517.215171	3.75788	0.475139	22237.31193
-61.548443	-490.751887	118.47197	-566.044787	2.231954	-0.287824	22222.81564
-46.289188	-507.537068	205.449722	-518.741097	-0.056934	0.475139	22225.86749
1.014502	-522.796322	258.857113	-496.615178	-1.582859	0.475139	22226.63045
54.421893	-517.455583	306.160803	-496.615178	-2.345822	-1.813749	22206.79342
94.858918	-506.011142	322.945983	-498.141103	1.468991	0.475139	22196.11194
134.532981	-505.248179	354.990418	-458.467041	-2.345822	-0.287824	22208.31935
172.681117	-507.537068	383.983002	-446.259637	0.706029	1.238102	22221.28971
225.325546	-479.307446	393.138555	-401.244835	0.706029	0.475139	22196.87491
236.769987	-476.255595	431.286692	-411.163351	-0.819897	0.475139	22186.19343
270.340348	-454.129676	434.338543	-418.030016	0.706029	1.238102	22198.40083
305.436634	-440.396347	415.264474	-417.267053	-3.108785	0.475139	22054.96384
326.036628	-401.485247	488.508897	-299.007829	-2.345822	1.238102	22191.53417
365.71069	-355.707483	506.820003	-256.281915	-2.345822	-1.050787	22203.74157
404.62179	-341.211191	486.982972	-226.526369	-0.056934	1.238102	22215.18601
413.01438	-308.403793	540.390363	-168.541201	-0.056934	0.475139	22215.18601
429.036597	-264.914917	541.153326	-150.993058	-0.056934	0.475139	22230.44527
454.97733	-218.37419	516.738518	-109.79307	-0.819897	-1.050787	22231.20823
454.214367	-181.751979	522.84222	-51.044939	-1.582859	-0.287824	22215.94897
469.473622	-142.077917	492.323711	-19.763467	0.706029	-1.050787	22246.46748
462.606958	-101.640892	449.597797	0.073564	0.706029	0.475139	22253.33415
484.732877	-52.811277	463.331127	85.525391	0.706029	0.475139	22230.44527
470.999548	-10.085363	472.48668	139.695745	0.706029	-1.050787	22236.54897
461.081032	24.24796	471.723717	192.340174	-1.582859	0.475139	22242.65267
437.429187	54.003507	416.7904	199.969801	-1.582859	-0.287824	22193.06009
416.829193	81.470165	405.345959	251.851267	-2.345822	0.475139	22219.00082
416.829193	150.899774	370.249673	289.236441	-0.819897	0.475139	22232.73415
400.044013	188.284948	332.101536	291.52533	-0.819897	0.475139	22215.94897
384.021796	221.092346	296.242287	338.066057	-0.056934	0.475139	22223.5786
372.577355	259.240483	275.642293	367.058641	-1.582859	-1.050787	22230.44527
357.3181	270.684924	221.471939	396.051225	-2.345822	-0.287824	22186.95639
313.066261	321.803427	161.960846	402.154927	-2.345822	-1.050787	22205.2675
298.569969	358.425639	95.583088	447.169728	-2.345822	-0.287824	22216.71194
287.888491	384.366372	81.086796	448.695653	-3.108785	-0.287824	22202.97861
251.266279	409.544142	66.590504	495.23638	-0.819897	0.475139	22220.52675
207.777403	428.61821	5.553485	488.369716	0.706029	0.475139	22234.26008
165.05149	451.507093	-79.135379	508.96971	-0.056934	-0.287824	22219.00082
145.214459	471.344124	-116.520553	522.703039	-0.056934	0.475139	22209.84527
135.295943	480.499677	-121.861292	526.517853	-0.819897	1.238102	22203.74157
88.755216	469.055236	-151.616839	474.636387	-0.056934	-0.287824	22198.40083
29.244123	493.470043	-208.839044	490.658604	0.706029	-0.287824	22238.83786
10.933017	479.736714	-177.557572	537.199331	2.231954	-0.287824	22244.17859
11.69598	463.714496	-269.876063	499.051194	2.231954	-0.287824	22209.08231
-22.637343	470.581161	-282.84643	523.466002	2.231954	0.475139	3218.176824
-79.859548	459.13672	-290.476057	522.703039	0.706029	0.475139	18.311106
-85.96325	440.062652	-338.54271	509.732672	0.706029	0.475139	12.207404
-120.296573	428.61821	-356.853815	447.932691	0.706029	0.475139	12.207404
-167.600263	411.83303	-389.661213	451.747504	-1.582859	-1.050787	9.918516
-201.933586	412.595993	-401.105654	418.940107	-0.056934	1.238102	13454.84787
-229.400245	392.758962	-447.646381	361.717901	-0.819897	-0.287824	22138.12677
-259.155792	380.551558	-445.357493	331.962355	-2.345822	-1.050787	22180.08972
-300.355779	332.484906	-500.29081	258.717932	-2.345822	-0.287824	22181.61565
-289.674301	335.536757	-597.95004	203.021652	-3.108785	-0.287824	22162.54158
-346.133544	302.729359	-535.387096	219.04387	-3.108785	0.475139	22199.16379
-353.000208	274.499738	-463.668599	188.52536	-0.056934	-0.287824	22219.00082
-372.837239	242.455303	-476.638965	130.540192	-0.056934	-1.050787	22216.71194
-380.466867	203.544203	-505.631549	109.177236	0.706029	-0.287824	22201.45268
-420.903892	163.870141	-481.216742	70.266136	-0.056934	0.475139	22223.5786
-439.214997	139.455333	-467.483412	6.177266	-0.819897	-0.287824	22213.66009
-471.259432	102.070159	-446.883418	-32.733834	-0.056934	-1.050787	22224.34156
-468.207582	58.581283	-432.387126	-73.933821	2.231954	0.475139	22254.86007
-481.940911	49.42573	-414.838983	-109.79307	1.468991	-0.287824	22238.07489
-446.844625	12.040556	-507.920437	-231.104145	1.468991	-0.287824	22132.78604
-473.548321	-41.366835	-401.105654	-190.66712	1.468991	-0.287824	22235.786
-468.207582	-79.514972	-354.564927	-216.607853	1.468991	-0.287824	22224.34156
-465.155731	-120.71496	-324.046418	-283.748574	-0.819897	0.475139	22225.86749
-443.792774	-171.833463	-314.890865	-328.763375	-0.056934	1.238102	22229.6823
-436.163147	-197.774197	-280.557542	-314.267083	0.706029	-0.287824	22213.66009
-405.644637	-233.633445	-244.698293	-350.889295	-0.056934	-1.050787	22224.34156
-395.726121	-254.233439	-214.179784	-390.563357	-0.819897	-0.287824	22224.34156
-378.177979	-293.907501	-175.268684	-414.215202	-0.819897	0.475139	22213.66009
-343.081693	-322.900085	-159.246467	-453.889264	-1.582859	-0.287824	22202.21564
-298.829854	-359.522297	-133.305734	-499.667028	-3.871748	-1.050787	22213.66009
-264.496531	-390.803769	-81.424267	-512.637395	-0.819897	-0.287824	22197.63787
-242.370611	-408.351912	-27.253913	-504.244805	2.231954	2.001064	22215.94897
-204.222475	-444.211161	-16.572435	-541.629979	-0.819897	-0.287824	22082.43049
-157.681748	-451.840788	81.849758	-546.207755	-0.056934	0.475139	22195.34898
-103.511393	-467.863005	106.264566	-517.978134	-0.819897	-1.050787	22214.42305
-65.363256	-506.011142	114.657156	-578.25219	-0.056934	0.475139	22229.6823
-31.029933	-512.877807	203.160833	-509.585544	-0.056934	1.238102	22194.58602
1.777464	-514.403732	252.753411	-498.141103	0.706029	-0.287824	22199.92676
39.162639	-515.166695	290.901548	-469.911482	0.706029	-0.287824	22249.51933
91.044105	-514.403732	322.18302	-492.037401	2.231954	1.238102	22222.81564
123.851502	-511.351881	354.990418	-488.222587	1.468991	-1.813749	22206.03046
165.05149	-503.722254	381.694114	-483.644811	1.468991	-0.287824	22228.15638
186.414447	-488.462999	400.00522	-419.555941	-0.056934	-0.287824	22216.71194
219.984807	-461.759303	433.57558	-395.904096	-2.345822	-1.050787	22199.16379
264.999609	-440.396347	477.064456	-378.355953	-1.582859	-1.050787	22214.42305
301.62182	-419.03339	450.36076	-335.63004	-0.819897	-1.813749	22201.45268
344.347733	-402.24821	496.138524	-300.533754	0.706029	0.475139	22205.2675
370.288466	-380.885253	496.901487	-260.859692	-0.056934	-0.287824	22194.58602
378.681056	-339.685266	489.27186	-215.081928	-1.582859	-0.287824	22191.53417
416.829193	-316.796383	521.316295	-175.407865	-2.345822	-0.287824	22196.11194
406.147715	-286.277874	492.323711	-202.111561	-1.582859	-0.287824	22206.79342
451.925479	-240.50011	472.48668	-155.570834	-0.819897	-1.050787	22194.58602
457.266218	-197.011234	536.575549	-84.6153	-0.056934	1.238102	22210.60823
475.577324	-155.811246	524.368146	-22.052355	-0.819897	-0.287824	22228.91934
485.49584	-107.744594	498.427413	14.569856	0.706029	-1.050787	22231.20823
460.318069	-65.01868	474.775568	77.132801	-0.819897	-0.287824	22217.4749
443.532889	-26.870543	461.805201	135.880931	-0.056934	-0.287824	22228.15638
476.340287	40.270177	471.723717	171.74018	-0.819897	-1.050787	22228.91934
451.162516	69.262761	438.153356	199.969801	4.520842	2.764027	22230.44527
451.162516	115.040526	437.390394	240.406826	1.468991	0.475139	22248.75637
431.325485	136.403482	276.405256	211.414242	1.468991	-0.287824	22239.60082
407.67364	190.573837	316.079318	247.273491	0.706029	-0.287824	22223.5786
387.073647	214.225681	293.190436	296.103106	2.231954	-0.287824	22238.07489
366.473653	247.796042	268.775629	370.110492	-0.056934	0.475139	22234.26008
326.036628	297.38862	239.783045	409.784554	-0.056934	-0.287824	22136.60085
337.481069	311.884912	207.73861	416.651219	-0.819897	-1.050787	22224.34156
326.79959	362.240452	113.894193	428.09566	1.468991	0.475139	22233.49712
277.969975	381.314521	85.664572	464.717871	-0.819897	0.475139	22213.66009
257.369981	403.44044	51.331249	490.658604	-0.056934	0.475139	22224.34156
218.458882	426.329322	13.946075	511.258598	-1.582859	0.475139	22212.89712
156.6589	418.699695	-87.527969	494.473418	-0.819897	-0.287824	22199.16379
155.895937	443.114502	-144.750175	485.317865	-0.056934	0.475139	22165.59343
125.377428	459.899683	-128.727957	478.4512	-0.056934	0.475139	22219.76379
79.599664	475.9219	-175.268684	498.288231	-0.056934	0.475139	22213.66009
45.26634	487.366341	-185.950162	519.651188	-0.056934	-0.287824	22206.03046
35.347825	473.633012	-195.105715	531.095629	2.231954	0.475139	22226.63045
-6.615126	469.818198	-224.098299	528.806741	-0.819897	-1.050787	22215.94897
-37.896598	487.366341	-270.639026	501.340082	-0.819897	-1.050787	14930.4178
-73.755847	462.951534	-295.053834	498.288231	-0.819897	0.475139	21.362957
-108.08917	461.425608	-329.387157	497.525269	0.706029	-0.287824	13.733329
-150.05212	440.825614	-379.742698	431.147511	0.706029	-0.287824	10.681478
-163.785449	408.781179	-401.105654	428.858622	-0.056934	-0.287824	11.444441
-211.089139	408.018217	-424.757499	398.340113	2.994917	-0.287824	3535.569323
-233.978021	409.544142	-414.076021	399.866038	-0.819897	-0.287824	22128.97122
-256.103941	382.840446	-427.046387	350.27346	-0.056934	0.475139	22199.92676
-284.333562	370.633042	-430.098238	322.806802	-0.819897	0.475139	22199.92676
-317.903922	343.929347	-469.009338	281.606814	-0.056934	0.475139	22206.03046
-344.607618	298.914545	-487.320443	238.117938	-0.819897	1.238102	22216.71194
-365.207612	270.684924	-460.616748	199.206839	-1.582859	-1.050787	22223.5786
-389.62242	227.196048	-470.535263	129.777229	-0.819897	1.238102	22196.87491
-412.511302	200.492352	-507.157475	81.710577	-1.582859	0.475139	22205.2675
-414.037227	150.136812	-520.890804	44.325403	-0.819897	2.001064	22206.79342
-444.555737	134.877557	-499.527847	-19.763467	-0.819897	0.475139	22206.03046
-472.022395	102.070159	-503.342661	-104.452331	-2.345822	-0.287824	22219.00082
-476.600172	63.922022	-423.994536	-41.889386	-0.819897	-0.287824	22228.15638
-480.414985	31.114625	-407.972319	-89.956039	-0.819897	-0.287824	22217.4749
-487.28165	-11.611289	-402.63158	-143.36343	1.468991	-0.287824	22093.87494
-475.837209	-37.552022	-397.290841	-178.459716	-0.819897	-0.287824	22229.6823
-459.052029	-90.196451	-333.201971	-232.630071	2.994917	0.475139	22215.18601
-465.155731	-120.71496	-330.15012	-277.644872	5.283805	1.238102	22249.51933
-451.422401	-150.470507	-307.261238	-296.71894	0.706029	0.475139	22254.86007
-433.111296	-190.144569	-317.179753	-335.63004	-0.056934	-0.287824	22228.15638
-414.037227	-245.840849	-269.876063	-392.852245	-0.056934	-0.287824	22235.02304
-394.963159	-257.28529	-205.787194	-395.904096	0.706029	1.238102	22240.36378
-365.970575	-296.19639	-173.742759	-393.615208	-2.345822	0.475139	22214.42305
-341.555767	-322.900085	-130.253883	-456.178152	-0.819897	-0.287824	22225.10453
-310.274295	-348.077856	-111.179814	-476.015184	-1.582859	-0.287824	22230.44527
-298.829854	-374.781551	-58.535385	-475.252221	-0.819897	-0.287824	22215.18601
-241.607649	-426.663018	-6.653919	-507.296656	-2.345822	0.475139	22222.81564
-207.274325	-428.951906	3.264596	-549.259606	-2.345822	0.475139	22219.00082
-178.281741	-457.94449	65.064578	-546.207755	-4.63471	-1.050787	22189.24528
-115.718797	-492.277813	68.116429	-559.941085	-0.819897	0.475139	22196.87491
-79.859548	-493.803738	68.116429	-617.926253	-1.582859	0.475139	22189.24528
-57.733629	-497.618552	177.983063	-534.000352	-0.056934	1.238102	22200.68972
-4.326237	-520.507434	205.449722	-517.978134	-1.582859	-1.050787	22217.4749
48.318191	-529.662987	229.101566	-508.822581	0.706029	-0.287824	22180.08972
78.073738	-502.196329	319.131169	-476.015184	-0.056934	-0.287824	22207.55638
128.429279	-512.114844	336.679312	-469.911482	-1.582859	-0.287824	22214.42305
166.577416	-516.692621	353.464493	-439.392972	-0.056934	-0.287824	22211.3712
215.407031	-483.12226	416.7904	-412.689276	1.468991	0.475139	22211.3712
246.688503	-471.677819	439.679282	-419.555941	-0.056934	-1.050787	22224.34156
254.31813	-444.211161	461.042238	-397.430022	2.231954	0.475139	22229.6823
296.281081	-439.633384	463.331127	-390.563357	2.994917	0.475139	22177.03787
329.088479	-391.566732	497.66445	-382.93373	-0.056934	-1.050787	22212.13416
350.451435	-389.277843	470.960754	-321.133748	2.994917	2.001064	22222.05268
390.125498	-341.211191	504.531115	-241.022661	-0.819897	0.475139	22200.68972
408.436603	-327.477862	532.760736	-191.430083	-0.056934	-0.287824	22219.00082
426.747709	-270.255657	544.205177	-147.178244	-0.056934	-0.287824	22230.44527
403.858827	-231.344557	491.560748	-179.985642	-1.582859	-1.813749	22217.4749
463.36992	-203.877898	551.071841	-84.6153	-2.345822	0.475139	22219.00082
450.399554	-166.492724	505.294077	-15.185691	-2.345822	1.238102	22207.55638
467.184734	-110.033482	459.516313	0.073564	-1.582859	-0.287824	22211.3712
462.606958	-61.203867	483.931121	51.95503	-3.108785	0.475139	22199.16379
452.688442	-34.500171	438.916319	101.547608	-0.819897	0.475139	22216.71194
458.029181	2.885003	442.731133	78.658726	-2.345822	-0.287824	22216.71194
435.140299	37.981289	406.871884	174.792031	-0.819897	-1.050787	22213.66009
445.821777	86.810904	404.582996	206.836466	0.706029	0.475139	22227.39341
416.066231	144.796072	393.901518	270.162373	2.231954	1.238102	22231.20823
425.221783	174.551619	346.597828	286.184591	-0.819897	-0.287824	22216.71194
376.392168	219.566421	291.664511	335.014206	-0.056934	-1.050787	22228.15638
374.866243	255.425669	268.012666	376.977156	1.468991	-0.287824	22252.57118
361.895876	282.129365	232.91638	396.051225	2.994917	1.238102	22226.63045
332.903292	320.277502	185.61269	441.066026	2.231954	1.238102	22240.36378
327.562553	352.321937	133.731224	410.547517	0.706029	-0.287824	22242.65267
302.384783	375.210819	52.094212	441.066026	1.468991	-0.287824	22226.63045
257.369981	403.44044	57.434951	472.347498	-1.582859	0.475139	22227.39341
232.192211	421.751546	27.679404	500.57712	-0.056934	-0.287824	22229.6823
189.466298	451.507093	-35.646503	529.569704	-0.056934	-0.287824	22215.94897
155.132975	465.240422	-79.135379	531.095629	-0.819897	-1.050787	22225.10453
123.851502	469.055236	-119.572404	518.888225	-0.819897	0.475139	22206.79342
76.547813	468.292273	-137.120547	498.288231	-1.582859	-0.287824	22201.45268
58.236707	475.158937	-176.031647	516.599337	-1.582859	1.238102	22199.92676
31.533011	473.633012	-203.498305	519.651188	-0.819897	-0.287824	22206.03046
-14.244753	486.603378	-228.676076	507.443784	-1.582859	0.475139	22180.08972
-40.185486	454.558944	-272.164952	512.021561	-1.582859	-0.287824	22193.06009
-76.807697	440.062652	-288.187169	498.288231	2.231954	-0.287824	31.281472
-103.511393	447.692279	-367.535294	428.09566	-0.056934	1.238102	11.444441
-121.059536	438.536726	-369.824182	477.688237	-0.819897	-0.287824	12.207404
-151.578046	430.907099	-385.846399	439.540101	0.706029	1.238102	9.918516
-192.015071	426.329322	-375.164921	421.228995	2.231954	-0.287824	9.918516
-233.215059	408.781179	-443.068605	355.6142	-0.056934	-0.287824	21905.42314
-238.555798	387.418223	-456.038971	368.584566	2.231954	0.475139	22213.66009
-277.466897	370.633042	-459.090822	304.495696	4.520842	1.238102	22210.60823
-304.933556	349.270086	-507.157475	235.82905	2.231954	0.475139	22193.06009
-324.007624	314.936763	-454.513046	255.666081	4.520842	0.475139	22230.44527
-356.052059	275.2627	-488.083406	194.629062	2.231954	1.238102	22225.10453
-399.540935	248.559005	-473.587114	119.095751	-0.056934	0.475139	22215.94897
-404.881674	219.566421	-494.950071	103.073534	-0.819897	-0.287824	22224.34156
-436.926109	187.521986	-472.824151	68.740211	-0.819897	-1.050787	22220.52675
-444.555737	131.062743	-426.283425	25.251335	1.468991	0.475139	22218.23786
-436.163147	100.544234	-469.772301	-5.267175	-1.582859	-0.287824	22228.15638
-459.052029	69.262761	-426.283425	-12.13384	-3.108785	-0.287824	22200.68972
-490.333501	37.981289	-438.490828	-118.18566	-0.819897	-0.287824	22199.92676
-485.755724	2.885003	-401.868617	-129.630101	-2.345822	-1.050787	22167.88232
-476.600172	-46.707575	-395.764915	-203.637487	-0.056934	0.475139	22216.71194
-466.681656	-55.863127	-395.001952	-253.993027	-0.819897	0.475139	22206.79342
-449.896476	-113.848295	-420.179723	-373.015214	1.468991	0.475139	22225.10453
-446.081662	-157.337171	-338.54271	-340.207816	-0.056934	-0.287824	22231.97119
-439.97796	-184.80383	-275.216803	-325.711524	-0.056934	-1.050787	22217.4749
-429.296482	-214.559377	-269.876063	-361.570773	-0.056934	-0.287824	22225.86749
-394.200196	-251.181588	-209.602007	-397.430022	0.706029	0.475139	22231.97119
-376.652053	-292.381576	-180.609423	-434.052233	4.520842	1.238102	22239.60082
-336.977991	-320.611197	-161.535355	-461.518892	0.706029	1.238102	22248.75637
-320.955773	-326.714899	-88.290932	-472.20037	1.468991	-0.287824	22247.23045
-276.703935	-370.203775	-63.876124	-492.037401	0.706029	-0.287824	22224.34156
-238.555798	-381.648216	-8.179845	-514.926283	0.706029	-0.287824	22238.07489
-213.378027	-432.766719	11.657186	-542.392942	-0.056934	-1.050787	22221.28971
-163.785449	-453.366713	-0.550217	-569.8596	0.706029	-0.287824	22190.00824
-119.533611	-478.544484	108.553454	-530.948501	-0.819897	-0.287824	22222.05268
-89.015101	-501.433366	135.25715	-525.607762	0.706029	0.475139	22234.26008
-54.681778	-496.092627	186.375653	-524.844799	-1.582859	-0.287824	22192.29713
-13.48179	-515.166695	226.049716	-494.326289	-0.056934	0.475139	22212.13416
16.273756	-518.981509	248.938598	-475.252221	-2.345822	-0.287824	22199.16379
78.836701	-516.692621	301.583026	-493.563327	-3.871748	-1.050787	22182.37861
110.881136	-512.114844	343.545977	-477.541109	-1.582859	0.475139	22193.06009
149.029273	-502.196329	342.020052	-479.829997	-0.056934	0.475139	22205.2675
202.436664	-485.411148	369.48671	-451.600376	-0.819897	0.475139	22199.16379
215.407031	-458.707453	396.190406	-416.50409	1.468991	-1.050787	22196.87491
260.421832	-443.448198	443.494096	-386.748543	1.468991	-0.287824	22219.76379
288.651454	-428.951906	460.279276	-369.2004	1.468991	-0.287824	22201.45268
300.858857	-393.85562	500.716301	-306.637456	0.706029	1.238102	22197.63787
362.658839	-386.225993	480.87927	-270.778207	1.468991	0.475139	22208.31935
371.051429	-341.211191	500.716301	-249.415251	1.468991	0.475139	22228.15638
417.592156	-309.166756	522.079257	-195.244896	1.468991	-1.050787	22239.60082
429.036597	-283.226023	523.605183	-157.859722	2.994917	-0.287824	22245.70452
438.955113	-242.788998	529.708885	-120.474548	2.231954	-0.287824	22229.6823
452.688442	-209.218638	523.605183	-89.956039	0.706029	0.475139	22225.10453
480.1551	-154.285321	485.457046	-58.674567	0.706029	0.475139	22227.39341
474.051399	-116.137184	490.034823	-2.978287	0.706029	-0.287824	22225.86749
462.606958	-81.803861	509.108891	61.873546	-0.056934	0.475139	22219.76379
466.421771	-30.685357	461.042238	125.199453	2.231954	1.238102	22230.44527
458.029181	18.144258	483.168158	156.480925	-1.582859	-1.050787	22228.91934
441.244001	48.662767	435.864468	189.288323	-2.345822	-1.050787	22193.82305
432.851411	62.396097	364.908934	199.969801	-0.819897	1.238102	22209.84527
404.62179	129.536818	342.783014	227.43646	-1.582859	0.475139	22209.84527
411.488454	163.107178	320.657095	268.636448	-1.582859	0.475139	22204.50453
382.49587	206.596054	316.842281	315.177175	-0.819897	0.475139	22220.52675
358.081063	224.144197	246.649709	320.517914	-0.056934	-0.287824	22233.49712
358.081063	282.892328	240.546008	390.710485	1.468991	0.475139	22215.18601
328.325516	321.040465	164.249734	396.814187	-0.056934	0.475139	22225.10453
321.458851	334.773794	140.597889	456.325281	0.706029	1.238102	22232.73415
302.384783	369.107117	114.657156	444.117877	1.468991	-0.287824	22214.42305
263.473683	392.758962	65.827541	498.288231	1.468991	-1.050787	22248.75637
236.007025	420.22562	15.472	516.599337	0.706029	-0.287824	22254.86007
198.621851	440.062652	-78.372416	491.421567	-0.056934	0.475139	22097.68975
159.710751	468.292273	-90.57982	515.836374	-0.056934	-0.287824	22216.71194
143.688533	468.292273	-145.513137	518.125263	0.706029	0.475139	22238.83786
96.384844	482.025602	-117.283516	530.332666	1.468991	1.238102	22210.60823
65.866334	465.240422	-185.1872	499.051194	1.468991	1.238102	22191.53417
32.295974	480.499677	-198.157566	543.303033	-0.819897	-0.287824	22226.63045
-2.800312	468.292273	-232.490889	515.836374	-0.819897	-0.287824	22213.66009
-37.133635	458.373757	-247.750144	524.228964	-0.056934	0.475139	22205.2675
-56.207704	458.373757	-296.579759	511.258598	-1.582859	-0.287824	57.222205
-109.615095	439.299689	-359.142704	505.917859	-3.108785	-1.050787	15.259255
-157.681748	430.907099	-376.690847	431.910473	-0.819897	0.475139	9.918516
-152.341008	421.751546	-384.320474	451.747504	-1.582859	-0.287824	11.444441
-187.437294	424.040434	-385.846399	402.917889	-0.819897	-0.287824	8.39259
-217.192841	395.810813	-424.757499	378.503082	-2.345822	-0.287824	21961.88238
-231.689133	371.396005	-433.150089	322.806802	0.706029	-0.287824	22178.5638
-265.259493	382.077484	-516.313027	270.925336	-0.819897	0.475139	22193.82305
-302.644668	337.825645	-536.150059	214.466093	0.706029	0.475139	22202.97861
-324.770587	327.144166	-464.431561	256.429044	1.468991	-0.287824	22222.81564
-350.71132	283.65529	-456.038971	217.517944	-1.582859	-1.050787	22217.4749
-361.392798	266.107148	-446.883418	175.554994	-0.056934	-0.287824	22239.60082
-384.28168	227.196048	-510.209326	122.910565	2.231954	1.238102	22249.51933
-417.089078	170.736805	-505.631549	80.947614	2.231954	0.475139	22243.41563
-433.111296	149.373849	-463.668599	38.221701	0.706029	-1.050787	22228.15638
-460.577954	118.855339	-488.083406	-5.267175	-0.056934	-0.287824	22233.49712
-479.652023	63.159059	-471.298226	-21.289392	-1.582859	-0.287824	22224.34156
-472.785358	60.870171	-429.335275	-102.926405	-0.056934	-0.287824	22217.4749
-478.88906	19.670183	-397.290841	-134.207878	0.706029	0.475139	22227.39341
-500.252016	-24.581655	-401.105654	-173.118977	-1.582859	-1.050787	22228.91934
-477.363134	-62.729792	-357.616778	-226.526369	-3.108785	-1.050787	22215.94897
-471.259432	-108.507556	-355.32789	-263.14858	-2.345822	-0.287824	22204.50453
-451.422401	-154.285321	-314.127902	-279.170798	-1.582859	-0.287824	22213.66009
-450.659439	-191.670495	-322.520492	-360.80781	-0.819897	0.475139	22201.45268
-433.874258	-222.189004	-281.320505	-351.652258	-2.345822	-1.050787	22207.55638
-407.933525	-245.077886	-229.439038	-392.089283	-3.108785	-1.050787	22220.52675
-379.703904	-262.626029	-193.57979	-417.267053	0.706029	-0.287824	22217.4749
-352.237245	-296.19639	-164.587206	-460.755929	0.706029	-0.287824	22228.15638
-317.14096	-329.76675	-127.202032	-484.407774	2.994917	2.001064	22237.31193
-294.252077	-370.203775	-82.18723	-492.800364	2.231954	0.475139	22218.23786
-267.548382	-408.351912	-15.809472	-485.170736	1.468991	-1.050787	22225.86749
-210.326176	-418.270427	5.553485	-518.741097	-0.056934	-0.287824	22247.99341
-169.126189	-429.714869	55.909025	-537.815165	0.706029	0.475139	22238.07489
-125.637313	-442.685235	96.34605	-552.311457	0.706029	0.475139	22211.3712
-82.148437	-485.411148	100.923827	-540.867016	-0.056934	-1.813749	22225.86749
-60.022517	-504.485217	174.168249	-517.215171	1.468991	1.238102	22220.52675
-7.378088	-520.507434	232.153417	-488.98555	0.706029	0.475139	22218.23786
23.140421	-518.981509	264.197852	-482.881848	-0.819897	-0.287824	22186.95639
73.495962	-508.30003	290.901548	-492.800364	-0.819897	0.475139	22200.68972
120.036689	-525.085211	318.368207	-477.541109	-0.819897	0.475139	22215.18601
149.029273	-493.803738	358.042269	-472.963333	-0.056934	-0.287824	22214.42305
179.547782	-515.929658	382.457077	-433.28927	-2.345822	-0.287824	22201.45268
216.932956	-483.885223	417.553362	-409.637426	-2.345822	-0.287824	22191.53417
264.236646	-457.181527	447.308909	-386.748543	-2.345822	1.238102	22199.16379
284.073677	-438.870421	449.597797	-364.622624	-0.819897	0.475139	22173.22306
308.488485	-429.714869	461.042238	-340.207816	-0.819897	-0.287824	22193.82305
344.347733	-380.885253	459.516313	-300.533754	0.706029	1.238102	22209.84527
367.236615	-358.759334	453.412611	-267.726356	-1.582859	-0.287824	22186.95639
393.177348	-333.581564	520.553332	-196.007859	0.706029	0.475139	22222.05268
408.436603	-278.648247	506.05704	-203.637487	-0.056934	-1.813749	22229.6823
453.451405	-241.263073	521.316295	-145.652319	-0.056934	-0.287824	22222.81564
456.503256	-209.9816	531.997773	-80.037523	2.231954	1.238102	22223.5786
464.895846	-171.070501	528.945922	-38.837535	1.468991	1.238102	22254.09711
460.318069	-125.292737	508.345928	0.836527	2.231954	-0.287824	22245.70452
457.266218	-54.337202	496.138524	72.555024	1.468991	0.475139	22236.54897
464.132883	-34.500171	476.301493	98.495757	0.706029	-0.287824	22241.12674
440.481038	-5.507587	410.686698	123.673528	-0.056934	-0.287824	22184.6675
454.97733	44.847954	412.212623	172.503143	-0.056934	0.475139	22214.42305
437.429187	68.499799	422.131139	217.517944	-0.056934	-0.287824	22228.15638
419.881044	128.010892	393.138555	242.695715	0.706029	-0.287824	22231.20823
424.458821	166.159029	367.197822	268.636448	-1.582859	-0.287824	22216.71194
393.177348	204.307166	340.494126	323.569765	-0.819897	0.475139	22228.15638
377.155131	240.166414	304.634877	345.695684	-0.819897	0.475139	22211.3712
373.340317	264.581222	242.071933	387.658635	-0.056934	1.238102	22199.16379
326.036628	284.418253	217.657125	421.228995	-0.056934	1.238102	22212.89712
322.984777	325.618241	139.834926	396.051225	-0.056934	1.238102	22222.05268
293.992193	370.633042	100.923827	434.199361	-1.582859	-0.287824	22208.31935
276.44405	395.04785	76.509019	484.554902	-0.056934	1.238102	22227.39341
242.873689	427.092285	38.360882	463.191945	1.468991	0.475139	22238.07489
216.169993	430.144136	-55.483534	476.925275	-0.056934	0.475139	22209.84527
168.866304	469.055236	-92.105746	514.310449	-0.819897	-0.287824	22221.28971
136.058906	480.499677	-151.616839	505.917859	-1.582859	0.475139	22201.45268
108.592248	476.684863	-120.335367	529.569704	2.994917	-1.050787	22231.20823
78.836701	484.31449	-140.935361	523.466002	-0.056934	0.475139	22246.46748
42.977452	482.025602	-180.609423	548.643772	-0.056934	0.475139	22227.39341
28.48116	465.240422	-208.076082	539.488219	-0.056934	-1.813749	22206.03046
-24.163269	474.395975	-254.616809	515.836374	-2.345822	-1.050787	22218.23786
-47.052151	465.240422	-283.609393	511.258598	-2.345822	-0.287824	1528.214362
-72.992884	453.795981	-342.357523	488.369716	-0.056934	0.475139	15.259255
-117.244723	437.010801	-349.987151	463.954908	-1.582859	0.475139	12.970367
-149.289157	429.381173	-376.690847	457.851206	-0.056934	0.475139	9.918516
-172.941002	409.544142	-391.187139	413.599368	-0.056934	1.238102	11.444441
-216.429878	398.099701	-420.179723	407.495666	-2.345822	-1.813749	21623.88989
-253.815052	398.099701	-433.150089	376.214193	-2.345822	-1.050787	22173.98602
-271.363195	375.210819	-462.142673	334.251243	-0.819897	0.475139	22180.08972
-298.066891	329.433055	-451.461195	252.61423	-3.871748	-0.287824	22164.83047
-333.92614	318.751576	-453.750083	269.39941	-1.582859	-1.050787	22214.42305
-344.607618	294.336769	-477.401928	227.43646	-0.819897	-1.050787	22217.4749
-364.444649	247.796042	-458.327859	156.480925	0.706029	0.475139	22215.18601
-391.148345	202.78124	-508.6834	87.051316	-2.345822	0.475139	22221.28971
-425.481668	194.38865	-519.364878	20.673558	-1.582859	0.475139	22217.4749
-439.97796	140.981259	-501.816735	-4.504212	-1.582859	-0.287824	22212.89712
-446.081662	119.618302	-461.37971	6.177266	1.468991	-0.287824	22242.65267
-457.526103	91.388681	-458.327859	-16.711616	-0.056934	-0.287824	22247.23045
-481.940911	41.03314	-428.572313	-55.622716	3.75788	1.238102	22239.60082
-478.126097	13.566482	-407.972319	-124.289362	2.994917	1.238102	22236.54897
-486.518687	0.596115	-379.742698	-160.911573	-0.819897	-0.287824	22236.54897
-472.022395	-64.255718	-417.890834	-223.474518	0.706029	0.475139	22221.28971
-462.10388	-103.166817	-368.298257	-281.459686	0.706029	-0.287824	22222.81564
-467.444619	-132.159401	-330.15012	-279.93376	0.706029	0.475139	22229.6823
-450.659439	-167.255687	-308.787163	-299.007829	-0.819897	-0.287824	22217.4749
-420.140929	-214.559377	-272.164952	-347.837444	-0.056934	-0.287824	22219.76379
-418.615004	-236.685296	-254.616809	-375.304102	-0.819897	-0.287824	22228.91934
-396.489084	-279.411209	-214.179784	-404.296686	-0.819897	-0.287824	22196.11194
-369.022426	-316.796383	-152.379802	-431.763345	-2.345822	-0.287824	22209.08231
-329.348363	-336.633415	-129.49092	-472.963333	-1.582859	0.475139	22213.66009
-288.911338	-363.33711	-95.920559	-480.59296	-1.582859	-0.287824	22203.74157
-267.548382	-401.485247	-19.624286	-511.11147	-2.345822	-0.287824	22215.94897
-231.689133	-417.507465	-21.150211	-532.474426	-0.056934	0.475139	22211.3712
-189.726183	-444.974123	-2.839106	-549.259606	-0.056934	0.475139	22199.16379
-161.496561	-475.492633	49.805323	-584.355892	-1.582859	-0.287824	22221.28971
-114.955834	-496.092627	110.07938	-567.570712	0.706029	-0.287824	22228.15638
-53.155853	-495.329664	135.25715	-534.763314	2.231954	1.238102	22183.14158
-13.48179	-515.166695	211.553424	-543.918867	2.231954	-0.287824	22240.36378
34.584862	-502.959291	268.775629	-496.615178	2.231954	0.475139	22250.2823
66.629297	-491.51485	300.820064	-473.726295	2.231954	0.475139	22208.31935
94.095956	-486.937074	318.368207	-462.281854	0.706029	-0.287824	22219.00082
122.325577	-522.796322	339.731163	-491.274438	1.468991	0.475139	22228.91934
171.918155	-493.040776	403.05707	-423.370755	0.706029	0.475139	22206.79342
223.036658	-474.72967	412.975586	-424.89668	-2.345822	-1.050787	22190.00824
236.769987	-458.707453	422.131139	-397.430022	-0.819897	-0.287824	22206.03046
274.155162	-441.15931	453.412611	-368.437438	-1.582859	-1.050787	22206.79342
288.651454	-405.300061	459.516313	-376.067065	-0.819897	-1.050787	22186.95639
325.273665	-390.040806	434.338543	-299.770791	-1.582859	-0.287824	22210.60823
363.421802	-370.966738	506.820003	-235.681922	-3.871748	-1.050787	22191.53417
388.599572	-324.426011	499.953338	-191.430083	-3.108785	-0.287824	22201.45268
413.01438	-305.351942	515.975556	-182.27453	-1.582859	-0.287824	22214.42305
442.006964	-256.522327	542.679251	-134.97084	-0.056934	1.238102	22214.42305
449.636591	-212.270489	549.545916	-145.652319	-0.819897	-0.287824	22217.4749
453.451405	-189.381606	503.768152	-62.48938	2.231954	1.238102	22234.26008
469.473622	-126.818662	476.301493	-31.970871	-0.056934	-0.287824	22227.39341
466.421771	-87.907562	509.871854	40.510589	-0.056934	0.475139	22219.76379
474.814361	-43.655724	508.345928	72.555024	2.231954	1.238102	22229.6823
451.925479	-10.848326	445.782984	130.540192	-0.056934	-0.287824	22208.31935
445.821777	36.455364	467.14594	183.947584	0.706029	-0.287824	22241.88971
447.347703	66.973873	440.442245	226.673497	2.231954	1.238102	22247.99341
419.881044	134.114594	409.923735	243.458677	1.468991	1.238102	22241.12674
414.540305	137.929408	348.886716	293.051255	-0.056934	-0.287824	22230.44527
394.703274	201.255315	322.18302	321.280876	0.706029	-0.287824	22232.73415
371.051429	220.329383	271.82748	335.014206	0.706029	0.475139	22231.20823
370.288466	265.344185	264.960815	376.214193	-0.819897	-0.287824	22216.71194
345.873659	298.151582	218.420088	413.599368	-0.056934	-0.287824	22227.39341
332.903292	332.484906	100.923827	394.525299	0.706029	1.238102	22235.02304
305.436634	355.373788	109.316417	446.406765	0.706029	-0.287824	22218.23786
272.629236	385.129334	84.901609	457.851206	-2.345822	-0.287824	22205.2675
243.636652	411.070068	51.331249	493.710455	-1.582859	-1.050787	22213.66009
214.644068	434.721912	-18.09836	512.784523	-2.345822	0.475139	22191.53417
181.83667	441.588577	-68.453901	514.310449	-1.582859	-1.050787	22209.84527
123.851502	462.951534	-135.594622	487.606753	-0.056934	-0.287824	22223.5786
120.036689	466.766347	-147.039063	515.073412	-0.056934	1.238102	22193.82305
73.495962	476.684863	-169.164982	513.547486	-1.582859	-0.287824	22209.08231
48.318191	469.818198	-191.290902	524.991927	-1.582859	-1.050787	22228.91934
26.192272	480.499677	-223.335336	494.473418	2.231954	0.475139	22193.82305
-23.400306	479.736714	-240.883479	538.725256	-0.819897	0.475139	22192.29713
-27.978082	473.633012	-303.446424	467.769722	2.994917	1.238102	616.473891
-67.652145	459.13672	-309.550126	472.347498	-0.056934	-1.050787	18.311106
-107.326207	453.795981	-367.535294	496.762306	2.231954	0.475139	11.444441
-139.370642	436.247838	-356.853815	460.903057	2.231954	2.764027	12.207404
-161.496561	417.173769	-358.379741	417.414181	-1.582859	-1.813749	8.39259
-212.615065	416.410807	-403.394542	381.554933	-0.056934	-0.287824	21385.08255
-261.44468	384.366372	-447.646381	365.532715	-1.582859	-0.287824	22173.98602
-266.785419	384.366372	-440.016754	326.621616	-2.345822	-1.050787	22190.00824
-291.200227	363.766378	-478.927853	286.947553	-0.819897	0.475139	22203.74157
-311.80022	328.670092	-478.164891	250.325342	-0.819897	-0.287824	22225.86749
-337.740953	291.284918	-471.298226	229.725348	-3.108785	-1.050787	22209.84527
-381.992792	253.899744	-467.483412	155.717963	-0.056934	2.001064	22199.16379
-391.148345	218.040495	-507.920437	105.362422	-1.582859	-1.050787	22210.60823
-423.955743	196.677538	-478.927853	73.317987	-0.819897	1.238102	22205.2675
-427.770556	153.951625	-446.883418	45.851328	-0.819897	0.475139	22209.84527
-458.289066	102.070159	-461.37971	14.569856	-1.582859	0.475139	22225.10453
-472.022395	67.736836	-473.587114	-24.341243	-2.345822	-0.287824	22222.81564
-484.229799	63.922022	-440.016754	-70.119008	-2.345822	-0.287824	22217.4749
-478.126097	22.722034	-410.261207	-118.948623	0.706029	1.238102	22229.6823
-471.259432	-22.292767	-395.764915	-160.911573	-0.819897	0.475139	22223.5786
-465.918693	-30.685357	-362.957517	-259.333766	-0.056934	0.475139	22219.00082
-471.259432	-77.226084	-381.268623	-256.281915	2.994917	1.238102	22252.57118
-468.970544	-116.900146	-334.727896	-272.304133	2.231954	1.238102	22251.80822
-430.059445	-179.463091	-305.735312	-295.193015	0.706029	-0.287824	22234.26008
-442.266848	-195.485308	-265.298287	-333.341152	0.706029	0.475139	22235.786
-414.80019	-258.048253	-258.431622	-385.222618	0.706029	2.001064	22235.02304
-385.807606	-250.418625	-225.624225	-428.711494	-0.819897	-0.287824	22214.42305
-344.607618	-298.485278	-163.824243	-427.948531	-3.108785	-1.050787	22224.34156
-328.585401	-329.003787	-112.70574	-454.652227	-0.056934	-0.287824	22232.73415
-292.726152	-361.048222	-74.557603	-480.59296	-0.819897	-0.287824	22216.71194
-264.496531	-393.85562	-67.690938	-501.192954	-0.819897	0.475139	22226.63045
-241.607649	-431.240794	-31.068727	-517.215171	-3.108785	-1.050787	22206.03046
-192.778033	-433.529682	-5.127994	-572.148488	-0.819897	0.475139	22196.87491
-150.815083	-462.522266	55.146062	-578.25219	-2.345822	1.238102	22179.32676
-112.666946	-486.937074	111.605305	-524.081836	-3.108785	-2.576712	22212.89712
-76.807697	-499.90744	154.331218	-563.755898	-0.819897	-0.287824	22206.03046
-28.741045	-504.485217	190.190467	-524.844799	-0.819897	-0.287824	22206.79342
4.066353	-525.848173	254.279337	-505.007768	-1.582859	-0.287824	22209.84527
52.133005	-509.825956	300.820064	-495.852215	0.706029	1.238102	22199.92676
94.095956	-503.722254	322.18302	-501.955917	-0.056934	0.475139	22206.03046
122.325577	-507.537068	361.09412	-507.296656	-2.345822	-1.050787	22199.16379
176.495931	-503.722254	413.738549	-451.600376	2.994917	-0.287824	22219.76379
226.088509	-458.707453	400.768182	-433.28927	1.468991	-0.287824	22228.15638
246.688503	-450.314862	406.108921	-439.392972	1.468991	0.475139	22179.32676
271.866273	-441.922272	461.042238	-370.726326	2.994917	1.238102	22206.79342
314.592187	-405.300061	490.034823	-340.970779	-1.582859	-0.287824	22215.18601
329.088479	-404.537098	480.116307	-286.800425	-0.056934	0.475139	22222.81564
371.814392	-383.174142	474.775568	-230.341182	-1.582859	-0.287824	22211.3712
396.229199	-334.344526	525.131108	-191.430083	1.468991	0.475139	22223.5786
416.829193	-295.433427	533.523699	-167.015275	-0.056934	-0.287824	22232.73415
415.303268	-248.8927	525.894071	-146.415281	-0.819897	0.475139	22224.34156
431.325485	-222.951967	523.605183	-104.452331	-0.819897	-0.287824	22216.71194
442.769926	-176.41124	488.508897	-65.541231	-1.582859	0.475139	22209.84527
454.214367	-138.263103	454.938537	-35.785684	-0.819897	-0.287824	22209.84527
468.710659	-101.640892	496.138524	10.755042	-0.056934	0.475139	22206.79342
466.421771	-51.285351	494.612599	101.547608	-2.345822	0.475139	22216.71194
462.606958	-14.66314	451.886686	147.325372	-0.819897	-0.287824	22223.5786
426.747709	27.299811	468.671866	190.814248	0.706029	-0.287824	22216.71194
432.851411	73.077575	424.420027	225.147572	-1.582859	-0.287824	22228.15638
440.481038	115.040526	380.931151	206.836466	-1.582859	-0.287824	22226.63045
408.436603	157.003476	389.323741	269.39941	0.706029	0.475139	22219.00082
393.177348	198.203464	368.723747	312.125324	-0.819897	1.238102	22227.39341
388.599572	231.010862	306.923766	340.354945	3.75788	0.475139	22253.33415
389.362535	276.025663	240.546008	369.347529	2.231954	0.475139	22237.31193
351.214398	287.470104	219.183051	376.214193	-0.056934	-1.050787	22243.41563
325.273665	314.1738	178.746026	430.384548	-0.819897	-0.287824	22242.65267
303.147746	359.188601	110.07938	444.88084	-1.582859	-1.050787	22218.23786
267.288497	381.314521	82.612721	479.977126	-0.819897	-1.050787	22222.05268
253.555168	397.336738	65.064578	515.073412	-0.819897	-1.050787	22231.97119
207.014441	428.61821	-15.809472	508.96971	-1.582859	0.475139	22215.18601
193.281111	458.373757	-81.424267	505.917859	-0.056934	-0.287824	22215.18601
133.007055	466.003385	-111.942777	511.258598	-1.582859	-1.050787	22212.89712
104.014471	475.158937	-124.150181	499.814157	-2.345822	-0.287824	22189.24528
61.288558	473.633012	-173.742759	500.57712	-2.345822	-0.287824	22203.74157
34.584862	469.055236	-227.913113	494.473418	-2.345822	-0.287824	22177.80084
-2.800312	481.262639	-208.076082	525.75489	1.468991	0.475139	22198.40083
-20.348455	473.633012	-260.720511	528.043778	-1.582859	-0.287824	22202.97861
-39.422523	469.055236	-277.505691	507.443784	-3.108785	-1.813749	412.762841
-76.807697	461.425608	-361.431592	508.206747	-3.108785	-1.813749	14.496292
-105.800281	436.247838	-344.646412	499.051194	-0.056934	-0.287824	13.733329
-148.526195	437.773763	-353.801965	453.27343	-0.056934	0.475139	10.681478
-181.333592	440.062652	-378.216772	405.96974	-0.056934	-0.287824	12.207404
-199.644698	427.092285	-402.63158	419.703069	2.231954	-1.050787	17934.20209
-234.740984	395.04785	-442.305642	346.458647	-0.056934	-0.287824	22195.34898
-278.992823	363.766378	-533.86117	236.592013	0.706029	1.238102	22185.43046
-291.200227	369.87008	-456.801934	270.162373	0.706029	1.238102	22208.31935
-304.933556	337.062682	-449.172307	269.39941	-0.056934	0.475139	22237.31193
-334.689103	296.625657	-476.638965	215.992019	-1.582859	-1.050787	22215.18601
-359.866873	260.766408	-450.698232	176.317956	0.706029	1.238102	22219.00082
-411.748339	231.010862	-485.031555	99.25872	-0.056934	-0.287824	22228.91934
-422.429817	198.966427	-486.557481	79.421689	-1.582859	-0.287824	22219.76379
-435.400184	169.21088	-457.564897	29.829111	-1.582859	-1.050787	22217.4749
-438.452035	111.225712	-459.090822	9.99208	0.706029	1.238102	22222.81564
-474.311283	82.996091	-472.824151	-13.659765	-3.108785	-0.287824	22202.21564
-470.49647	54.766469	-498.764885	-96.059741	-0.056934	1.238102	22191.53417
-484.992762	13.566482	-432.387126	-165.48935	-4.63471	-2.576712	22207.55638
-492.622389	-16.952028	-449.172307	-180.748604	-0.819897	-0.287824	22214.42305
-471.259432	-46.707575	-384.320474	-190.66712	-2.345822	0.475139	22215.18601
-481.177948	-82.566823	-344.646412	-237.97081	-0.056934	0.475139	22229.6823
-463.629805	-131.396438	-307.261238	-273.830058	-3.108785	-1.050787	22228.91934
-455.237215	-156.574209	-308.0242	-311.978195	-0.819897	-1.050787	22218.23786
-420.903892	-198.537159	-272.164952	-332.578189	0.706029	-0.287824	22228.91934
-414.037227	-219.900116	-259.194585	-357.755959	0.706029	-1.050787	22230.44527
-381.992792	-245.840849	-210.36497	-416.50409	-1.582859	-0.287824	22238.07489
-338.503916	-280.937135	-184.424237	-414.978165	1.468991	0.475139	22245.70452
-336.215028	-322.137123	-189.002013	-487.459625	1.468991	-0.287824	22246.46748
-293.489115	-347.314893	-85.239081	-476.778146	0.706029	0.475139	22227.39341
-272.126158	-389.277843	-45.565019	-491.274438	-0.056934	-1.050787	22218.23786
-236.266909	-406.825986	-23.439099	-518.741097	-1.582859	0.475139	22211.3712
-191.252108	-432.003757	33.783106	-527.133687	-0.056934	0.475139	22209.08231
-147.000269	-452.603751	78.797907	-560.704047	-1.582859	0.475139	22224.34156
-111.141021	-482.359297	119.997895	-522.555911	1.468991	2.764027	22225.10453
-75.281772	-491.51485	145.938628	-537.052203	-1.582859	-0.287824	22196.87491
-37.133635	-513.64077	215.368237	-530.185538	-3.108785	-0.287824	22198.40083
9.407092	-509.825956	244.360821	-480.59296	-2.345822	-0.287824	22194.58602
62.051521	-510.588919	285.560809	-502.718879	-2.345822	-0.287824	22161.77862
96.384844	-528.137062	300.820064	-543.155904	-0.056934	0.475139	22202.21564
127.666316	-512.114844	346.597828	-469.911482	-3.108785	-0.287824	22213.66009
169.629267	-505.248179	384.745965	-422.607792	-1.582859	-0.287824	22196.11194
204.725552	-486.937074	417.553362	-418.792978	0.706029	0.475139	22209.84527
237.53295	-465.574117	419.079288	-409.637426	2.231954	0.475139	22229.6823
272.629236	-461.759303	445.782984	-404.296686	0.706029	0.475139	22191.53417
291.703304	-434.292645	474.012605	-374.54114	2.231954	2.001064	22190.7712
351.977361	-394.618583	461.042238	-324.185599	0.706029	0.475139	22228.91934
350.451435	-369.440812	520.553332	-251.704139	3.75788	-0.287824	22242.65267
378.681056	-315.270458	509.108891	-224.23748	2.231954	-0.287824	22235.02304
416.066231	-306.114905	493.086673	-208.978226	1.468991	-1.050787	22240.36378
425.984746	-261.863066	540.390363	-141.074542	1.468991	1.238102	22231.97119
446.58474	-238.974184	520.553332	-101.40048	-0.819897	0.475139	22221.28971
453.451405	-184.80383	535.812587	-67.067157	-0.056934	0.475139	22228.15638
467.947697	-136.737178	475.538531	-2.978287	-1.582859	-0.287824	22224.34156
470.236585	-108.507556	489.27186	40.510589	-0.819897	-1.050787	22220.52675
471.76251	-57.389053	483.168158	112.229087	-1.582859	-1.813749	22226.63045
451.925479	-26.107581	468.671866	121.384639	-3.871748	-1.050787	22216.71194
442.006964	17.381295	465.620015	170.214255	-3.108785	-1.813749	22196.11194
438.955113	77.655351	328.286722	129.777229	-1.582859	0.475139	22205.2675
427.510672	95.966457	341.257089	130.540192	-1.582859	0.475139	22213.66009
403.858827	141.744221	364.908934	263.295708	-0.819897	0.475139	22208.31935
401.569939	191.336799	318.368207	300.680883	1.468991	0.475139	22227.39341
389.362535	221.092346	317.605244	331.199392	-1.582859	-1.050787	22227.39341
372.577355	260.003446	285.560809	375.451231	-0.819897	-0.287824	22210.60823
346.636622	296.625657	206.975647	399.103076	-0.819897	-0.287824	22222.05268
327.562553	317.988614	141.360852	404.443815	-1.582859	-0.287824	22225.86749
326.79959	363.003415	139.071964	447.169728	-0.819897	-1.050787	22231.20823
299.332932	379.025633	81.086796	462.428983	1.468991	0.475139	22250.2823
243.636652	423.277471	63.538653	486.84379	-0.819897	-1.813749	22249.51933
225.325546	424.040434	13.183112	470.821573	2.231954	-0.287824	22201.45268
197.095925	433.95895	-93.631671	476.162312	1.468991	1.238102	22232.73415
146.740384	466.003385	-127.964994	524.228964	-0.819897	0.475139	22234.26008
129.955204	474.395975	-121.09833	513.547486	-2.345822	-0.287824	22197.63787
75.78485	472.107086	-133.305734	530.332666	-0.056934	0.475139	22218.23786
65.103372	478.973751	-187.476088	550.169697	-0.056934	0.475139	22229.6823
17.799682	468.292273	-195.105715	549.406735	0.706029	-0.287824	22212.89712
4.829315	468.292273	-242.409405	521.177113	-2.345822	-1.050787	22193.06009
-43.237337	457.610794	-273.690877	515.073412	-1.582859	-0.287824	4525.894955
-87.489176	457.610794	-376.690847	467.006759	-0.819897	0.475139	20.599994
-115.718797	451.507093	-349.224188	494.473418	-0.819897	0.475139	12.207404
-156.155822	443.877465	-400.342691	460.140095	-0.056934	0.475139	12.207404
-179.044704	427.092285	-395.001952	422.75492	-3.108785	-1.813749	9.918516
-197.35581	419.462658	-412.550095	412.836405	1.468991	0.475139	11553.54473
-224.822468	401.914515	-424.757499	395.288262	-1.582859	-1.050787	22160.25269
-254.578015	385.129334	-449.935269	332.725317	1.468991	0.475139	22189.24528
-280.518748	363.766378	-471.298226	310.599398	-0.056934	1.238102	22196.87491
-307.222444	343.166384	-475.11304	258.717932	-0.056934	-0.287824	22225.86749
-335.452065	313.410837	-474.350077	247.273491	1.468991	0.475139	22239.60082
-349.185395	267.633073	-443.831567	203.021652	-0.056934	-0.287824	22240.36378
-370.548351	227.959011	-459.090822	113.755012	-0.819897	-1.050787	22241.88971
-409.459451	211.936793	-498.764885	87.814279	-0.819897	0.475139	22231.20823
-432.348333	157.766439	-513.261177	46.614291	0.706029	1.238102	22231.20823
-454.474252	133.351631	-456.801934	25.251335	-0.819897	-0.287824	22229.6823
-462.866842	92.914606	-456.801934	-2.978287	-1.582859	-0.287824	22219.76379
-478.88906	57.055358	-437.727866	-62.48938	-1.582859	-1.813749	22217.4749
-486.518687	17.381295	-381.268623	-109.79307	-1.582859	-0.287824	22228.15638
-496.437203	-2.455736	-427.80935	-128.104176	-1.582859	1.238102	22224.34156
-485.755724	-46.707575	-398.816766	-200.585636	-0.819897	-0.287824	22210.60823
-475.837209	-83.329786	-347.698263	-228.052294	-2.345822	-0.287824	22207.55638
-488.044613	-103.92978	-318.705679	-294.430052	-3.108785	-1.050787	22211.3712
-464.392768	-151.23347	-367.535294	-324.185599	-0.056934	1.238102	22204.50453
-443.029811	-184.040867	-297.342722	-369.2004	-2.345822	-0.287824	22215.18601
-427.770556	-231.344557	-302.683461	-410.400388	0.706029	0.475139	22228.91934
-398.777972	-272.544545	-214.942746	-387.511506	-0.056934	0.475139	22222.05268
-375.126128	-296.959352	-185.950162	-415.741127	-1.582859	-0.287824	22228.91934
-338.503916	-319.848234	-140.935361	-444.733711	-1.582859	-0.287824	22231.97119
-326.296512	-376.307477	-70.742789	-492.037401	-0.056934	2.001064	22217.4749
-272.889121	-381.648216	-63.876124	-485.170736	-1.582859	-0.287824	22225.10453
-233.215059	-396.144508	-34.88354	-498.141103	0.706029	-0.287824	22250.2823
-212.615065	-439.633384	27.679404	-530.948501	-0.056934	-1.050787	22226.63045
-188.96322	-456.418564	0.975708	-623.266992	3.75788	2.001064	22200.68972
-122.585462	-464.048192	99.397901	-511.11147	-1.582859	-1.050787	22234.26008
-79.859548	-509.825956	129.916411	-536.28924	0.706029	-0.287824	22216.71194
-45.526225	-502.196329	193.242318	-549.259606	-0.819897	0.475139	22207.55638
-8.141051	-518.218546	258.09415	-492.037401	-0.819897	-0.287824	22224.34156
37.636713	-522.03336	297.00525	-480.59296	-1.582859	-0.287824	22205.2675
78.836701	-499.144478	306.160803	-493.563327	-2.345822	-0.287824	22216.71194
113.170024	-509.825956	356.516344	-465.333705	0.706029	-0.287824	22219.76379
159.710751	-514.403732	384.745965	-443.970749	-3.108785	-1.050787	22180.08972
204.725552	-484.648186	411.449661	-427.185568	-3.108785	-0.287824	22183.90454
239.821838	-481.596335	432.049654	-418.030016	-0.056934	0.475139	22184.6675
278.732938	-441.15931	457.990388	-408.874463	-0.819897	-1.050787	22186.19343
293.992193	-443.448198	367.960785	-409.637426	-0.819897	-1.050787	22198.40083
319.169963	-409.877837	434.338543	-334.867077	0.706029	0.475139	22219.76379
360.369951	-376.307477	502.242226	-263.911543	1.468991	0.475139	22221.28971
382.49587	-332.055638	506.820003	-213.556002	-1.582859	-0.287824	22222.81564
400.044013	-312.218607	511.397779	-183.037493	-0.056934	0.475139	22232.73415
423.695858	-286.277874	519.027407	-152.518983	0.706029	0.475139	22219.76379
443.532889	-238.211222	537.338512	-104.452331	1.468991	0.475139	22247.23045
464.132883	-181.751979	516.738518	-78.511598	0.706029	0.475139	22251.04526
477.10325	-132.922364	507.582965	-19.000504	2.231954	0.475139	22234.26008
479.392138	-116.137184	515.975556	26.77726	-0.056934	0.475139	22230.44527
456.503256	-67.307569	504.531115	77.895763	-0.056934	-1.050787	22238.83786
448.110666	-21.529804	474.775568	123.673528	-0.056934	-0.287824	22228.91934
463.36992	5.173891	458.75335	164.110553	-3.108785	-0.287824	22215.94897
442.006964	60.107209	436.627431	206.836466	-0.056934	1.238102	22229.6823
441.244001	89.862755	406.108921	246.510528	-0.056934	1.238102	22227.39341
404.62179	141.744221	362.620045	282.369777	-2.345822	-0.287824	22216.71194
393.177348	160.81829	334.390424	288.473479	-2.345822	0.475139	22219.00082
379.444019	209.647905	316.842281	324.332727	-3.108785	-1.050787	22207.55638
371.051429	253.136781	247.412672	359.429013	-0.819897	0.475139	22199.16379
367.236615	284.418253	195.531206	372.39938	-0.056934	0.475139	22218.23786
318.407	304.255284	113.894193	401.391964	-2.345822	-1.050787	22220.52675
322.221814	339.35157	92.531237	417.414181	-0.819897	-0.287824	22215.94897
291.703304	380.551558	104.73864	454.799355	-0.819897	-0.287824	22228.15638
253.555168	401.151552	71.931243	481.503051	-0.819897	1.238102	22232.73415
232.192211	421.751546	10.131261	514.310449	-1.582859	0.475139	22215.18601
173.44408	444.640428	-45.565019	510.495635	0.706029	-0.287824	22206.03046
164.288527	463.714496	-120.335367	508.96971	2.231954	1.238102	22219.00082
126.140391	475.9219	-145.513137	535.673405	1.468991	0.475139	22235.02304
86.466328	489.655229	-115.757591	533.384517	2.994917	1.238102	22241.12674
55.947819	472.107086	-188.239051	513.547486	-1.582859	-1.050787	22212.89712
42.977452	491.181155	-182.898311	536.436368	0.706029	1.238102	22212.89712
1.014502	475.9219	-252.327921	518.888225	1.468991	0.475139	22212.13416
-44.763263	460.662645	-322.520492	486.080828	0.706029	1.238102	21430.09735
-55.444741	459.13672	-301.157536	494.473418	-0.819897	0.475139	22.125919
-94.35584	445.403391	-317.179753	506.680821	-0.819897	0.475139	13.733329
-123.348424	445.403391	-354.564927	484.554902	-1.582859	-0.287824	11.444441
-162.259524	427.092285	-385.846399	439.540101	-0.819897	-0.287824	11.444441
-194.303959	413.358956	-404.157505	396.814187	-3.108785	0.475139	8098.086489
-225.585431	399.625626	-414.076021	373.925305	-3.108785	-0.287824	22127.4453
-258.392829	382.077484	-457.564897	315.177175	-3.108785	0.475139	22136.60085
-282.807636	376.736744	-448.409344	284.658665	-2.345822	0.475139	22196.87491
-315.615034	321.803427	-496.475996	257.192007	-2.345822	-0.287824	22216.71194
-336.215028	312.647874	-502.579698	251.851267	-1.582859	-1.050787	22211.3712
-369.022426	269.158998	-445.357493	196.154988	0.706029	0.475139	22221.28971
-372.837239	236.351601	-457.564897	160.295739	1.468991	1.238102	22231.20823
-404.881674	221.855309	-498.764885	92.392055	-0.819897	-0.287824	22215.18601
-425.481668	172.262731	-495.713034	74.843912	0.706029	-0.287824	22221.28971
-421.666855	141.744221	-464.431561	51.192068	1.468991	-0.287824	22254.86007
-449.896476	91.388681	-462.905636	7.703192	0.706029	0.475139	22238.83786
-459.814991	76.129426	-452.224158	-49.519014	-0.056934	0.475139	22228.15638
-487.28165	33.403513	-413.313058	-86.141225	-0.056934	0.475139	22238.83786
-453.71129	-0.166848	-391.950101	-154.807871	-0.819897	0.475139	22231.20823
-476.600172	-42.129798	-404.920468	-226.526369	0.706029	1.238102	22222.81564
-488.044613	-86.381637	-355.32789	-213.556002	0.706029	-0.287824	22227.39341
-465.155731	-113.085333	-345.409374	-266.200431	-0.056934	-0.287824	22225.10453
-451.422401	-156.574209	-321.75753	-305.874493	-0.056934	-0.287824	22219.00082
-423.955743	-193.19642	-263.009399	-327.23745	-0.819897	-0.287824	22228.91934
-427.770556	-212.270489	-288.950132	-380.644842	-2.345822	0.475139	22216.71194
-401.829823	-251.181588	-206.550156	-402.770761	-3.108785	-0.287824	22196.11194
-369.785388	-296.19639	-167.639057	-425.659643	-0.819897	0.475139	22210.60823
-343.844655	-319.085272	-146.2761	-436.341121	-0.819897	-0.287824	22219.00082
-305.696519	-348.840818	-105.839075	-489.748513	-1.582859	-1.050787	22206.03046
-288.911338	-372.492663	-73.031677	-501.192954	-0.819897	-0.287824	22225.10453
-272.889121	-405.300061	-78.372416	-546.207755	-0.056934	0.475139	22200.68972
-211.852102	-436.581533	-44.039093	-551.548495	1.468991	0.475139	22214.42305
-161.496561	-456.418564	40.64977	-560.704047	-0.056934	0.475139	22225.86749
-134.792865	-469.388931	100.160864	-530.948501	-0.056934	0.475139	22215.18601
-81.385474	-487.700037	131.442336	-533.237389	-0.819897	0.475139	22202.21564
-22.637343	-504.485217	200.871945	-505.007768	0.706029	-0.287824	22244.94156
-5.852163	-518.981509	255.0423	-484.407774	-0.056934	0.475139	22231.97119
46.029303	-518.981509	280.983033	-486.696662	1.468991	-0.287824	22205.2675
87.992254	-512.114844	293.953399	-509.585544	0.706029	-0.287824	22216.71194
100.96262	-516.692621	352.70153	-478.304072	1.468991	1.238102	22217.4749
164.288527	-522.796322	362.620045	-472.20037	-0.056934	0.475139	22187.71935
196.332962	-506.774105	377.116337	-454.652227	1.468991	0.475139	22215.18601
233.718136	-467.863005	424.420027	-398.955947	-0.056934	-0.287824	22224.34156
246.688503	-461.759303	465.620015	-375.304102	-1.582859	0.475139	22203.74157
297.807006	-412.166726	475.538531	-356.230034	-0.819897	0.475139	22208.31935
318.407	-415.981539	462.568164	-311.215232	-3.108785	0.475139	22198.40083
347.399584	-383.174142	491.560748	-284.511537	-3.108785	-0.287824	22195.34898
376.392168	-348.077856	503.005189	-229.57822	-0.056934	1.238102	22205.2675
413.01438	-319.085272	521.316295	-188.378232	-0.819897	0.475139	22221.28971
425.221783	-275.596396	528.182959	-173.88194	-0.819897	-0.287824	22208.31935
456.503256	-242.788998	493.849636	-152.518983	-0.056934	-0.287824	22222.81564
462.606958	-193.19642	456.464462	-157.859722	1.468991	0.475139	22233.49712
470.236585	-152.759395	496.138524	-41.126424	-0.056934	-0.287824	22217.4749
461.843995	-122.240886	492.323711	26.77726	-1.582859	0.475139	22219.76379
453.451405	-71.885345	486.220009	45.851328	0.706029	0.475139	22230.44527
463.36992	-16.189065	452.649648	121.384639	-0.819897	-0.287824	22244.94156
461.081032	9.751668	470.960754	165.636478	0.706029	-0.287824	22239.60082
434.377336	59.344246	388.560778	163.34759	2.994917	0.475139	22238.83786
429.79956	93.677569	390.849667	209.888317	2.231954	0.475139	22235.786
417.592156	140.218296	390.086704	267.110522	1.468991	0.475139	22231.20823
409.962529	174.551619	348.123753	272.451261	-1.582859	0.475139	22231.20823
372.577355	209.647905	304.634877	310.599398	-1.582859	-1.813749	22227.39341
373.340317	260.766408	271.064517	361.717901	-0.056934	-0.287824	22218.23786
346.636622	277.551589	248.938598	399.866038	-0.819897	0.475139	22228.15638
355.029212	311.884912	204.686759	428.858622	-1.582859	-0.287824	22228.91934
297.044044	348.507123	160.43492	434.962324	0.706029	0.475139	22206.79342
273.392199	357.662676	127.627522	441.066026	-1.582859	-0.287824	22206.03046
261.947758	393.521925	49.805323	470.821573	-2.345822	-1.050787	22206.79342
228.377397	425.56636	0.975708	488.369716	-1.582859	1.238102	22186.95639
184.888521	442.35154	-38.698354	489.895641	-1.582859	-1.050787	22211.3712
152.081124	449.981167	-147.039063	469.295647	-0.819897	-0.287824	22227.39341
139.87372	488.892267	-121.09833	528.806741	1.468991	0.475139	22184.6675
106.303359	476.684863	-96.683522	476.162312	-0.056934	-0.287824	22222.81564
52.133005	482.025602	-195.105715	495.23638	-0.056934	1.238102	22234.26008
24.666347	485.077453	-199.683492	534.910443	-1.582859	-1.050787	22199.16379
-13.48179	481.262639	-223.335336	527.280815	0.706029	0.475139	22211.3712
-31.029933	468.292273	-250.039032	512.784523	0.706029	-0.287824	22241.88971
-63.074368	459.899683	-316.41679	495.999343	1.468991	0.475139	35.859249
-85.200288	451.507093	-316.41679	470.821573	0.706029	-0.287824	14.496292
-114.192872	437.010801	-382.031586	445.643803	0.706029	-0.287824	12.970367
-169.126189	432.433024	-363.72048	448.695653	-1.582859	-0.287824	10.681478
-205.7484	411.83303	-396.527878	421.991958	-0.819897	-0.287824	10.681478
-221.007655	403.44044	-433.913052	403.680852	-2.345822	-0.287824	22010.712
-263.733568	393.521925	-465.194524	335.777168	-2.345822	0.475139	22187.71935
-266.022456	364.529341	-457.564897	323.569765	-0.056934	-0.287824	22213.66009
-295.778003	337.825645	-472.061189	280.080889	-0.819897	-0.287824	22227.39341
-323.244661	298.914545	-465.957487	235.066087	-0.819897	0.475139	22191.53417
-346.896506	272.210849	-441.542679	211.414242	-3.108785	0.475139	22200.68972
-386.570569	263.818259	-449.935269	152.666112	-3.871748	-0.287824	22206.79342
-396.489084	208.884942	-530.809319	67.977248	-2.345822	-1.813749	22206.03046
-430.059445	185.99606	-480.453779	64.925397	-0.819897	0.475139	22212.13416
-430.822407	126.484967	-426.283425	28.303185	-0.056934	-0.287824	22228.91934
-470.49647	119.618302	-485.031555	-34.259759	-0.056934	0.475139	22222.81564
-488.044613	71.55165	-512.498214	-62.48938	-0.819897	-1.050787	22217.4749
-477.363134	37.981289	-426.283425	-76.985672	-0.819897	1.238102	22228.15638
-498.726091	-0.166848	-418.653797	-124.289362	0.706029	0.475139	22224.34156
-475.074246	-26.107581	-378.979735	-173.88194	1.468991	0.475139	22241.12674
-465.918693	-60.440904	-359.142704	-197.533785	1.468991	1.238102	22248.75637
-453.71129	-92.485339	-357.616778	-253.993027	1.468991	0.475139	22241.12674
-462.10388	-142.840879	-337.016784	-287.563388	1.468991	0.475139	22228.91934
-436.926109	-179.463091	-277.505691	-308.926344	0.706029	-0.287824	22237.31193
-422.429817	-221.426041	-257.66866	-351.652258	0.706029	0.475139	22232.73415
-404.881674	-251.181588	-250.801995	-406.585575	2.994917	2.001064	22218.23786
-372.837239	-277.122321	-199.683492	-421.844829	0.706029	1.238102	22229.6823
-350.71132	-309.166756	-172.216833	-459.992966	0.706029	0.475139	22231.20823
-325.53355	-345.788967	-96.683522	-455.41519	-0.056934	0.475139	22216.71194
-282.807636	-374.018589	-71.505752	-489.748513	-1.582859	0.475139	22212.89712
-250.763201	-399.196359	-37.172429	-492.037401	-1.582859	0.475139	22209.08231
-222.53358	-406.825986	9.368298	-562.229973	-0.056934	1.238102	22192.29713
-167.600263	-451.840788	18.523851	-547.733681	-2.345822	-0.287824	22197.63787
-135.555828	-476.255595	97.871976	-533.237389	-0.056934	1.238102	22219.76379
-96.644729	-494.566701	121.523821	-545.444793	2.231954	0.475139	22213.66009
-57.733629	-496.092627	180.271951	-527.89665	1.468991	0.475139	22216.71194
-11.955865	-504.485217	217.657125	-501.955917	0.706029	1.238102	22215.18601
40.688564	-501.433366	249.70156	-506.533693	-0.056934	-1.050787	22191.53417
64.340409	-515.929658	297.00525	-502.718879	-0.819897	-1.050787	22202.21564
114.695949	-500.670403	340.494126	-463.80778	-0.819897	0.475139	22235.786
145.977422	-503.722254	382.457077	-442.444823	1.468991	-0.287824	22223.5786
190.992223	-489.225962	392.375592	-424.133718	-1.582859	-0.287824	22224.34156
220.74777	-463.285229	434.338543	-442.444823	-0.056934	-1.813749	22215.18601
255.844056	-452.603751	440.442245	-390.563357	2.231954	1.238102	22206.79342
284.83664	-437.344496	436.627431	-372.252251	0.706029	0.475139	22204.50453
332.903292	-415.218577	442.731133	-354.704108	-2.345822	-0.287824	22196.87491
352.740323	-378.596365	504.531115	-263.14858	-0.819897	-0.287824	22221.28971
375.629206	-343.500079	501.479264	-240.259698	-0.056934	0.475139	22222.05268
401.569939	-310.692682	548.782953	-208.978226	-2.345822	-1.050787	22230.44527
431.325485	-293.907501	536.575549	-144.126393	-1.582859	-1.813749	22221.28971
409.962529	-252.707514	526.657034	-152.518983	-1.582859	0.475139	22199.16379
435.140299	-201.58901	506.820003	-116.659735	-0.819897	0.475139	22212.13416
460.318069	-161.914948	508.345928	-26.630132	-3.108785	0.475139	22205.2675
467.184734	-123.003848	485.457046	-25.867169	-0.056934	0.475139	22207.55638
468.710659	-82.566823	490.034823	31.355036	0.706029	0.475139	22222.81564
471.76251	-35.263134	433.57558	93.917981	0.706029	0.475139	22226.63045
465.658808	10.514631	440.442245	119.095751	0.706029	0.475139	22215.94897
442.006964	44.084991	369.48671	122.910565	-0.056934	-0.287824	22227.39341
432.851411	93.677569	392.375592	209.125354	0.706029	0.475139	22232.73415
425.221783	107.410898	405.345959	248.036454	-0.056934	-1.050787	22216.71194
413.01438	167.684954	376.353375	313.651249	1.468991	0.475139	22250.2823
390.88846	213.462719	309.212654	327.384578	2.231954	1.238102	22252.57118
358.081063	229.484936	263.43489	377.740119	0.706029	-0.287824	22230.44527
370.288466	285.181216	248.938598	385.369746	-0.056934	-0.287824	22235.786
332.903292	298.914545	177.983063	368.584566	0.706029	0.475139	22241.88971
316.118112	334.010831	146.701591	443.354914	-0.056934	0.475139	22216.71194
297.044044	362.240452	100.923827	466.243796	-1.582859	-1.050787	22221.28971
261.947758	390.470074	54.3831	474.636387	-0.056934	-0.287824	22233.49712
242.110727	410.307105	26.153478	488.369716	-0.056934	0.475139	22215.18601
205.488515	439.299689	-34.88354	445.643803	-0.819897	1.238102	22191.53417
168.866304	443.877465	-88.290932	502.103045	-0.819897	0.475139	22215.18601
121.562614	462.951534	-111.179814	511.258598	-0.819897	0.475139	22193.82305
100.96262	456.847832	-108.127963	518.125263	-2.345822	-0.287824	22199.16379
49.844117	464.477459	-172.979796	515.836374	-0.819897	0.475139	22206.79342
12.458943	472.107086	-175.268684	524.228964	-3.108785	-1.813749	22190.7712
5.592278	468.292273	-236.305703	508.96971	-0.819897	0.475139	22205.2675
-18.059567	468.292273	-276.742728	517.3623	-1.582859	0.475139	22204.50453
-46.289188	466.766347	-288.187169	479.214163	0.706029	0.475139	70.955535
-79.859548	448.455242	-321.75753	496.762306	-0.819897	-0.287824	14.496292
-125.637313	432.433024	-400.342691	450.984542	-0.056934	1.238102	12.207404
-162.259524	425.56636	-367.535294	440.303063	0.706029	-0.287824	9.918516
-180.57063	422.514509	-379.742698	432.673436	1.468991	0.475139	10.681478
-200.407661	402.677477	-394.23899	413.599368	1.468991	-0.287824	21948.91202
-265.259493	402.677477	-448.409344	346.458647	2.231954	1.238102	22197.63787
-267.548382	384.366372	-471.298226	346.458647	0.706029	0.475139	22223.5786
-304.170593	351.558974	-469.772301	283.895702	-0.819897	-0.287824	22228.91934
-322.481699	322.56639	-485.031555	254.140156	-3.108785	-0.287824	22218.23786
-346.896506	284.418253	-468.246375	209.125354	1.468991	1.238102	22216.71194
-373.600202	250.08493	-457.564897	154.192037	0.706029	1.238102	22226.63045
-410.985376	210.410868	-481.979704	43.56244	1.468991	-0.287824	22228.91934
-418.615004	182.181246	-502.579698	80.184652	-1.582859	-0.287824	22215.94897
-438.452035	144.796072	-447.646381	47.377254	-0.056934	-0.287824	22205.2675
-462.10388	102.833122	-461.37971	6.177266	-2.345822	0.475139	22210.60823
-470.49647	73.077575	-465.194524	-48.756051	-3.871748	-1.050787	22193.06009
-481.177948	34.166475	-450.698232	-83.089374	-3.108785	-1.050787	22210.60823
-492.622389	-7.796475	-411.787133	-155.570834	-2.345822	-0.287824	22224.34156
-481.940911	-16.189065	-433.150089	-193.718971	-2.345822	-0.287824	22212.13416
-480.414985	-58.152016	-366.009368	-228.815257	-0.056934	0.475139	22227.39341
-465.155731	-100.877929	-341.594561	-254.75599	0.706029	0.475139	22235.02304
-446.844625	-150.470507	-326.335306	-311.978195	-2.345822	-1.050787	22215.18601
-449.896476	-174.885314	-320.231604	-308.926344	-0.056934	-0.287824	22222.05268
-418.615004	-210.744563	-268.350138	-382.93373	1.468991	-0.287824	22255.62304
-404.118712	-250.418625	-223.335336	-387.511506	1.468991	0.475139	22233.49712
-376.652053	-258.811215	-198.157566	-399.71891	0.706029	0.475139	22238.07489
-335.452065	-318.322309	-149.327951	-430.237419	1.468991	-0.287824	22243.41563
-330.874289	-347.314893	-124.913143	-469.911482	-0.819897	-0.287824	22225.10453
-298.066891	-373.255626	-93.631671	-499.667028	-1.582859	0.475139	22218.23786
-258.392829	-388.514881	-36.409466	-517.978134	-0.819897	0.475139	22211.3712
-227.111357	-424.374129	-34.120578	-544.68183	-0.819897	0.475139	22215.18601
-185.911369	-452.603751	41.412733	-537.052203	-0.819897	1.238102	22222.05268
-147.000269	-451.077825	87.95346	-510.348507	-0.819897	-0.287824	22195.34898
-98.933617	-490.751887	110.842342	-581.304041	-2.345822	-0.287824	22200.68972
-54.681778	-511.351881	165.775659	-537.815165	-1.582859	0.475139	22198.40083
-0.511424	-523.559285	207.73861	-474.489258	-0.819897	1.238102	22202.97861
-4.326237	-538.81854	268.775629	-469.148519	-1.582859	-0.287824	22200.68972
30.007086	-521.270397	275.642293	-521.792948	-0.819897	0.475139	22197.63787
88.755216	-509.825956	344.30894	-476.015184	-0.056934	1.238102	22214.42305
147.503347	-515.929658	364.145971	-450.074451	0.706029	-0.287824	22197.63787
182.599633	-489.988925	367.960785	-466.096668	-0.056934	0.475139	22203.74157
232.955174	-455.655602	377.8793	-428.711494	1.468991	0.475139	22192.29713
244.399615	-459.470415	427.471878	-429.474457	2.231954	-0.287824	22197.63787
285.599603	-433.529682	433.57558	-429.474457	0.706029	-0.287824	22200.68972
315.355149	-422.085241	504.531115	-373.778177	1.468991	0.475139	22238.07489
343.584771	-373.255626	518.264444	-263.911543	1.468991	-1.050787	22249.51933
361.132914	-365.625999	523.605183	-242.548586	0.706029	0.475139	22231.20823
392.414386	-315.270458	508.345928	-193.718971	-1.582859	-1.813749	22236.54897
404.62179	-290.092688	519.027407	-154.044909	0.706029	0.475139	22235.02304
427.510672	-257.28529	495.375562	-152.518983	1.468991	1.238102	22215.18601
447.347703	-205.403824	522.079257	-108.267144	-0.819897	-0.287824	22225.86749
456.503256	-177.174203	519.790369	-28.91902	1.468991	0.475139	22232.73415
451.162516	-131.396438	503.005189	-24.341243	0.706029	0.475139	22215.94897
463.36992	-77.226084	503.768152	26.014297	0.706029	-0.287824	22225.86749
463.36992	-36.789059	455.701499	112.992049	-1.582859	0.475139	22210.60823
447.347703	-10.848326	452.649648	118.332788	-2.345822	-0.287824	22193.06009
445.058815	44.084991	450.36076	183.184621	-1.582859	-0.287824	22203.74157
423.695858	82.996091	417.553362	232.777199	0.706029	2.001064	22222.81564
437.429187	129.536818	390.849667	257.954969	-0.819897	-0.287824	22209.08231
412.251417	167.684954	363.383008	282.369777	0.706029	-0.287824	22223.5786
402.332901	195.914576	336.679312	331.962355	-0.056934	-1.050787	22232.73415
378.681056	233.29975	288.61266	343.406796	-0.819897	0.475139	22216.71194
364.947727	276.788626	218.420088	372.39938	-0.056934	-0.287824	22222.81564
358.081063	281.366402	177.983063	389.18456	0.706029	0.475139	22232.73415
319.932926	329.433055	168.064548	406.732703	2.994917	0.475139	22249.51933
301.62182	366.818229	116.946044	460.903057	2.231954	2.001064	22241.88971
270.340348	401.914515	70.405317	496.762306	-0.056934	-0.287824	22245.70452
249.740354	427.855248	48.279398	511.258598	0.706029	0.475139	22225.86749
214.644068	427.092285	-34.120578	501.340082	-0.819897	0.475139	22225.86749
156.6589	452.270055	-91.342783	517.3623	-0.819897	-0.287824	22222.81564
129.955204	466.003385	-111.942777	535.673405	-1.582859	-0.287824	22210.60823
94.858918	479.736714	-128.727957	531.858592	-1.582859	0.475139	22217.4749
68.918185	472.107086	-156.957578	525.75489	-0.819897	1.238102	22228.91934
24.666347	475.9219	-182.135349	531.095629	-0.819897	-0.287824	22190.00824
11.69598	463.714496	-230.964964	492.184529	-2.345822	-0.287824	22195.34898
-18.822529	458.373757	-283.609393	469.295647	-3.108785	-1.050787	22196.11194
-63.074368	462.951534	-284.372355	495.23638	-0.056934	0.475139	218.970305
-88.252139	459.899683	-328.624194	498.288231	-0.056934	-0.287824	15.259255
-108.852132	436.247838	-356.853815	485.317865	2.994917	1.238102	10.681478
-130.978052	423.277471	-356.853815	443.354914	-1.582859	-1.050787	10.681478
-168.363226	401.914515	-360.668629	389.947523	0.706029	0.475139	9.918516
-212.615065	418.699695	-420.179723	391.473448	-0.056934	-1.050787	21471.29734
-259.918754	395.810813	-431.624164	341.117908	0.706029	-0.287824	22177.03787
-270.600233	368.344154	-430.861201	325.858653	2.994917	1.238102	22206.79342
-301.881705	346.981198	-436.964903	281.606814	2.994917	2.001064	22224.34156
-307.222444	327.907129	-466.72045	247.273491	2.994917	2.001064	22254.09711
-343.844655	308.833061	-475.876002	214.466093	1.468991	0.475139	22231.20823
-368.259463	253.899744	-489.609332	176.317956	2.231954	-0.287824	22237.31193
-384.28168	235.588638	-522.416729	100.021683	1.468991	0.475139	22242.65267
-420.140929	199.729389	-511.735251	77.132801	-0.819897	-0.287824	22215.18601
-457.526103	156.240513	-440.779717	35.16985	0.706029	0.475139	22222.05268
-446.081662	111.225712	-460.616748	24.488372	-1.582859	-0.287824	22230.44527
-467.444619	81.470165	-463.668599	-17.474579	-1.582859	-1.050787	22213.66009
-465.918693	55.529432	-459.853785	-92.244927	-2.345822	-0.287824	22219.76379
-479.652023	27.299811	-451.461195	-157.09676	-0.819897	1.238102	22231.20823
-479.652023	-18.477953	-425.520462	-200.585636	-3.108785	0.475139	22192.29713
-474.311283	-69.596457	-412.550095	-241.785623	-3.108785	-0.287824	22203.74157
-473.548321	-91.722376	-385.083437	-291.378201	-0.056934	0.475139	22211.3712
-468.207582	-131.396438	-320.231604	-286.037462	-0.819897	0.475139	22207.55638
-463.629805	-149.707544	-317.179753	-320.370785	0.706029	1.238102	22216.71194
-388.859457	-222.189004	-279.031616	-397.430022	0.706029	3.52699	22235.786
-390.385382	-245.077886	-243.172368	-389.037432	-0.056934	0.475139	22224.34156
-375.88909	-278.648247	-201.209417	-411.163351	0.706029	-0.287824	22222.05268
-342.31873	-309.929719	-180.609423	-454.652227	2.231954	0.475139	22233.49712
-325.53355	-346.55193	-140.172398	-462.281854	1.468991	0.475139	22225.86749
-287.385413	-332.055638	-95.920559	-491.274438	2.994917	0.475139	22239.60082
-264.496531	-384.700067	-56.246497	-531.711463	1.468991	0.475139	22246.46748
-211.852102	-409.114875	-51.668721	-582.829967	1.468991	-0.287824	22215.18601
-182.096555	-442.685235	30.731255	-530.948501	0.706029	0.475139	22218.23786
-144.711381	-474.72967	87.190497	-513.400358	-0.056934	-0.287824	22237.31193
-96.644729	-499.90744	121.523821	-523.318873	-0.819897	-0.287824	22221.28971
-76.044735	-502.959291	129.153448	-547.733681	-0.056934	0.475139	22196.87491
-18.059567	-518.218546	233.679343	-494.326289	-0.819897	-0.287824	22217.4749
29.244123	-517.455583	268.012666	-488.222587	0.706029	1.238102	22222.05268
63.577446	-525.848173	298.531176	-518.741097	-0.819897	0.475139	22185.43046
94.858918	-514.403732	338.968201	-488.222587	-1.582859	0.475139	22201.45268
134.532981	-520.507434	349.649679	-491.274438	-2.345822	-0.287824	22196.11194
173.44408	-509.062993	328.286722	-504.244805	-3.108785	-1.050787	22191.53417
216.169993	-476.255595	400.768182	-418.030016	-2.345822	-0.287824	22196.11194
237.53295	-454.129676	438.916319	-397.430022	-0.056934	2.001064	22208.31935
276.44405	-435.055608	448.834835	-383.696692	-1.582859	0.475139	22199.92676
318.407	-433.529682	478.590381	-346.311518	0.706029	0.475139	22219.00082
342.821808	-392.329694	506.820003	-291.378201	-0.056934	1.238102	22236.54897
367.999578	-358.759334	498.427413	-224.23748	0.706029	1.238102	22217.4749
403.858827	-319.848234	522.84222	-209.741188	0.706029	0.475139	22224.34156
414.540305	-291.618613	532.760736	-150.993058	-0.056934	0.475139	22235.02304
423.695858	-233.633445	499.190375	-119.711586	1.468991	0.475139	22238.07489
443.532889	-207.692712	490.797785	-142.600468	1.468991	0.475139	22242.65267
467.184734	-178.700128	522.079257	-38.837535	0.706029	0.475139	22244.94156
469.473622	-123.766811	509.871854	12.280968	0.706029	0.475139	22226.63045
456.503256	-100.114966	481.642232	43.56244	0.706029	0.475139	22225.10453
473.288436	-40.603873	467.908903	101.547608	2.231954	2.001064	22228.15638
439.718075	8.225742	457.227425	145.799447	-0.056934	0.475139	22218.23786
460.318069	30.351662	448.834835	168.688329	-0.056934	0.475139	22222.81564
443.532889	74.603501	439.679282	215.992019	-0.819897	0.475139	22230.44527
438.19215	107.410898	422.894102	258.717932	-0.819897	-1.050787	22223.5786
407.67364	142.507184	361.09412	284.658665	-0.819897	-0.287824	22199.16379
396.992162	175.314582	303.108952	292.288292	-1.582859	-0.287824	22212.13416
368.762541	219.566421	257.331188	298.391994	-0.056934	1.238102	22209.08231
364.184764	253.899744	267.249703	375.451231	-0.056934	2.001064	22211.3712
340.53292	301.203433	195.531206	405.206777	-0.819897	0.475139	22222.81564
316.881075	346.218235	142.123814	438.777138	1.468991	1.238102	22230.44527
313.829224	365.292303	110.07938	447.169728	-0.056934	-0.287824	22222.05268
261.947758	401.151552	87.190497	473.110461	-1.582859	-0.287824	22226.63045
254.31813	421.751546	55.146062	476.925275	-0.819897	-1.050787	22226.63045
207.014441	420.22562	-34.120578	485.317865	-0.056934	1.238102	22196.87491
187.940372	453.795981	-108.890926	478.4512	2.231954	1.238102	22247.99341
147.503347	472.870049	-87.527969	534.14748	4.520842	0.475139	22250.2823
99.436695	477.447826	-120.335367	501.340082	-0.056934	-1.050787	22209.08231
84.17744	483.551528	-138.646473	526.517853	0.706029	0.475139	22230.44527
51.370042	467.52931	-187.476088	534.14748	-0.819897	0.475139	22227.39341
2.540427	481.262639	-222.572374	537.199331	2.231954	2.001064	22212.13416
-25.689194	466.003385	-252.327921	505.917859	-0.056934	-0.287824	22203.74157
-48.578076	453.033018	-275.216803	516.599337	-0.056934	-1.050787	871.303446
-89.778064	452.270055	-314.127902	508.96971	-0.819897	0.475139	15.259255
-105.037319	433.95895	-348.461225	477.688237	-2.345822	-0.287824	12.970367
-152.341008	438.536726	-369.061219	456.325281	-2.345822	-0.287824	9.918516
-201.170624	427.855248	-410.261207	412.073442	-1.582859	-1.813749	10.681478
-221.007655	408.781179	-468.246375	293.814218	-1.582859	-0.287824	18342.38716
-247.711351	382.840446	-459.853785	335.014206	0.706029	1.238102	22172.4601
-268.311344	370.633042	-458.327859	332.725317	-1.582859	1.238102	22191.53417
-297.303928	356.13675	-449.172307	286.184591	-0.056934	-0.287824	22217.4749
-320.955773	339.35157	-456.801934	266.347559	-0.056934	0.475139	22228.91934
-330.111326	294.336769	-477.401928	235.066087	-0.056934	0.475139	22212.13416
-360.629836	251.610856	-488.846369	148.851298	-0.819897	1.238102	22219.00082
-399.540935	227.196048	-496.475996	80.184652	-0.056934	-0.287824	22228.91934
-397.252047	202.78124	-483.50563	89.340204	1.468991	0.475139	22232.73415
-440.740923	160.81829	-460.616748	48.903179	2.994917	0.475139	22246.46748
-443.792774	104.359047	-487.320443	-6.7931	2.994917	1.238102	22250.2823
-460.577954	73.077575	-490.372294	-46.467163	0.706029	0.475139	22226.63045
-463.629805	63.159059	-445.357493	-82.326411	0.706029	0.475139	22232.73415
-473.548321	16.618333	-432.387126	-112.844921	-1.582859	-1.050787	22230.44527
-494.911277	-26.107581	-404.920468	-150.230095	-1.582859	-1.050787	22219.00082
-486.518687	-36.789059	-378.216772	-204.400449	-0.819897	0.475139	22220.52675
-464.392768	-97.063115	-346.172337	-223.474518	-2.345822	-0.287824	22228.15638
-473.548321	-140.551991	-298.868647	-265.437468	-2.345822	0.475139	22224.34156
-446.844625	-168.781613	-302.683461	-303.585605	-1.582859	-1.813749	22219.76379
-449.133513	-208.455675	-287.424206	-344.02263	-0.056934	1.238102	22209.84527
-414.037227	-233.633445	-313.364939	-410.400388	-2.345822	-0.287824	22209.84527
-391.911308	-256.522327	-224.098299	-447.785562	-1.582859	0.475139	22199.16379
-369.785388	-306.114905	-162.298318	-449.311488	-0.819897	-0.287824	22216.71194
-335.452065	-325.188974	-131.016845	-447.0226	-3.108785	-0.287824	22222.81564
-296.540966	-357.996371	-89.053895	-464.570743	2.994917	1.238102	22202.97861
-260.681717	-391.566732	-52.431683	-508.059619	-2.345822	-0.287824	22218.23786
-230.92617	-405.300061	-24.965025	-538.578128	0.706029	0.475139	22229.6823
-197.35581	-432.766719	33.020143	-543.918867	-0.056934	-0.287824	22212.89712
-140.896567	-452.603751	82.612721	-530.948501	0.706029	-0.287824	22206.03046
-100.459542	-472.440782	130.679373	-521.792948	2.994917	1.238102	22251.80822
-70.703996	-506.011142	154.331218	-532.474426	-0.819897	-1.050787	22212.13416
-20.348455	-530.42595	211.553424	-512.637395	1.468991	1.238102	22217.4749
14.747831	-501.433366	234.442306	-546.970718	0.706029	-0.287824	22225.86749
52.895968	-512.877807	290.901548	-495.852215	-0.819897	-0.287824	22212.13416
91.807067	-508.30003	325.234871	-478.304072	-0.819897	0.475139	22215.94897
116.221875	-503.722254	360.331157	-446.259637	-1.582859	-0.287824	22207.55638
167.340378	-508.30003	395.427443	-438.63001	-0.819897	0.475139	22211.3712
210.829254	-497.618552	403.820033	-398.955947	-1.582859	-0.287824	22209.08231
224.562584	-463.285229	419.842251	-402.007798	-1.582859	1.238102	22196.11194
268.814422	-440.396347	457.227425	-372.252251	-3.871748	-1.813749	22183.90454
305.436634	-428.188943	470.960754	-347.074481	-2.345822	-0.287824	22199.16379
348.162547	-383.174142	469.434829	-303.585605	-1.582859	1.238102	22214.42305
352.740323	-380.122291	482.405195	-270.778207	-0.819897	-0.287824	22208.31935
397.755125	-340.448228	503.005189	-192.956008	-2.345822	-0.287824	22210.60823
413.01438	-303.063054	527.419997	-181.511567	-0.819897	0.475139	22228.15638
425.984746	-264.151955	491.560748	-161.674536	-1.582859	0.475139	22222.81564
455.740293	-210.744563	524.368146	-117.422697	0.706029	1.238102	22223.5786
458.029181	-186.329755	509.108891	-66.304194	-0.819897	-0.287824	22228.15638
457.266218	-144.366805	504.531115	-33.496796	0.706029	-0.287824	22227.39341
467.947697	-90.196451	495.375562	29.066148	-0.056934	-0.287824	22223.5786
475.577324	-51.285351	512.160742	103.073534	2.994917	1.238102	22251.80822
461.843995	-3.981661	462.568164	121.384639	-0.819897	0.475139	22246.46748
452.688442	33.403513	410.686698	122.147602	0.706029	-0.287824	22230.44527
439.718075	51.714618	458.75335	199.969801	-0.056934	0.475139	22239.60082
436.666224	116.566451	420.605213	227.43646	-0.819897	0.475139	22233.49712
417.592156	150.899774	364.145971	283.13274	-0.819897	-0.287824	22214.42305
390.125498	167.684954	362.620045	306.784584	-0.819897	0.475139	22227.39341
371.814392	224.90716	284.034884	356.377162	-1.582859	-1.050787	22231.97119
358.081063	247.033079	229.864529	342.643833	-1.582859	-0.287824	22216.71194
348.162547	281.366402	212.316386	401.391964	-1.582859	-0.287824	22226.63045
319.169963	311.121949	158.908995	430.384548	-1.582859	-1.050787	22211.3712
302.384783	358.425639	107.790491	431.910473	-3.108785	-0.287824	22196.11194
264.999609	363.766378	62.77569	410.547517	-1.582859	-1.050787	22183.90454
232.955174	420.988583	33.020143	408.258628	-0.819897	-0.287824	22219.00082
213.118143	424.040434	-54.720572	469.295647	-0.819897	0.475139	22206.79342
181.83667	440.062652	-88.290932	501.340082	0.706029	0.475139	22210.60823
143.688533	466.003385	-106.602038	532.621555	-1.582859	-0.287824	22222.81564
108.592248	469.818198	-108.127963	532.621555	-0.056934	-1.813749	22212.13416
94.095956	476.684863	-147.802026	515.073412	1.468991	1.238102	22225.10453
46.792266	475.9219	-178.320535	527.280815	-0.819897	-0.287824	22202.21564
30.007086	488.129304	-228.676076	520.414151	2.231954	1.238102	22222.81564
7.118204	478.973751	-234.016815	508.206747	1.468991	0.475139	22223.5786
-27.21512	462.951534	-282.083467	506.680821	2.231954	1.238102	3817.865535
-95.118803	451.507093	-362.194555	497.525269	0.706029	-0.287824	20.599994
-103.511393	458.373757	-351.513076	461.66602	0.706029	-0.287824	11.444441
-138.607679	431.670061	-394.23899	434.199361	1.468991	1.238102	11.444441
-175.229891	423.277471	-377.453809	434.962324	0.706029	0.475139	9.155553
-195.829884	415.647844	-395.764915	395.288262	-1.582859	0.475139	19329.66094
-220.244692	395.04785	-433.913052	374.688268	-2.345822	-1.050787	22187.71935
-271.363195	366.818229	-427.046387	366.295678	-1.582859	-0.287824	22208.31935
-295.01504	353.0849	-443.831567	307.547547	-1.582859	0.475139	22199.16379
-311.037258	337.062682	-461.37971	265.584597	0.706029	1.238102	22206.03046
-349.185395	304.255284	-505.631549	212.177205	-1.582859	-0.287824	22201.45268
-388.859457	263.055297	-499.527847	126.725379	-0.819897	1.238102	22206.03046
-390.385382	224.144197	-516.313027	42.799477	-0.819897	2.001064	22217.4749
-415.563153	198.203464	-513.261177	71.029099	-0.056934	1.238102	22226.63045
-430.059445	173.025694	-459.853785	77.132801	0.706029	0.475139	22219.00082
-447.607588	126.484967	-451.461195	16.095782	-1.582859	-0.287824	22228.15638
-462.866842	98.255345	-470.535263	-20.52643	0.706029	0.475139	22227.39341
-472.022395	60.107209	-440.016754	-38.074573	0.706029	1.238102	22215.18601
-475.837209	22.722034	-400.342691	-113.607884	2.231954	-0.287824	22231.97119
-470.49647	-0.166848	-403.394542	-126.57825	1.468991	-0.287824	22254.09711
-466.681656	-53.574239	-365.246406	-179.222679	0.706029	1.238102	22236.54897
-471.259432	-82.566823	-373.638996	-228.815257	1.468991	0.475139	22240.36378
-458.289066	-123.766811	-327.861231	-282.222648	0.706029	0.475139	22241.88971
-450.659439	-151.23347	-313.364939	-294.430052	-0.056934	0.475139	22219.00082
-424.718705	-186.329755	-279.794579	-348.600407	-0.819897	0.475139	22224.34156
-410.222413	-237.448259	-224.098299	-373.778177	-0.056934	-0.287824	22230.44527
-391.148345	-258.048253	-227.913113	-392.852245	0.706029	0.475139	22216.71194
-354.526134	-290.092688	-160.772392	-413.452239	-2.345822	-0.287824	22225.10453
-329.348363	-325.951936	-150.853876	-458.467041	-2.345822	-1.050787	22231.97119
-306.459481	-357.996371	-92.868708	-484.407774	-4.63471	-1.813749	22186.95639
-298.066891	-390.803769	-90.57982	-532.474426	-1.582859	-0.287824	22202.97861
-251.526164	-424.374129	-122.624255	-597.326259	-2.345822	-0.287824	22191.53417
-197.35581	-448.788937	41.412733	-550.785532	-1.582859	0.475139	22200.68972
-185.911369	-467.863005	44.464584	-562.992936	-3.108785	-1.050787	22216.71194
-127.926201	-483.885223	100.160864	-554.600346	0.706029	-0.287824	22209.08231
-76.044735	-496.855589	146.701591	-548.496644	-0.819897	0.475139	22199.16379
-35.60771	-502.959291	224.52379	-514.16332	-0.056934	2.001064	22209.08231
9.407092	-526.611136	275.642293	-495.852215	-3.108785	-1.050787	22209.08231
39.162639	-508.30003	272.590442	-506.533693	0.706029	-0.287824	22198.40083
92.57003	-498.381515	322.18302	-478.304072	0.706029	-0.287824	22227.39341
126.903353	-502.196329	355.753381	-479.829997	-0.056934	-0.287824	22228.15638
181.073708	-497.618552	396.190406	-477.541109	0.706029	0.475139	22219.00082
194.807037	-482.359297	414.501512	-447.785562	0.706029	0.475139	22207.55638
240.584801	-431.240794	388.560778	-463.80778	-0.819897	-1.050787	22219.00082
258.895907	-463.285229	432.049654	-407.348537	-2.345822	-1.050787	22209.08231
291.703304	-417.507465	467.14594	-344.02263	-0.056934	0.475139	22218.23786
333.666255	-389.277843	502.242226	-300.533754	-1.582859	-0.287824	22227.39341
364.184764	-366.388961	517.501481	-246.3634	-0.056934	0.475139	22228.91934
377.918094	-336.633415	515.212593	-221.18563	-0.056934	-1.050787	22219.00082
403.858827	-322.900085	531.997773	-184.563418	-4.63471	-1.050787	22209.84527
425.221783	-264.151955	516.738518	-157.09676	-2.345822	-0.287824	22206.79342
439.718075	-227.529743	511.397779	-149.467132	-1.582859	0.475139	22200.68972
464.895846	-198.537159	499.190375	-86.141225	1.468991	0.475139	22218.23786
451.925479	-158.863097	496.138524	-41.889386	-3.108785	-1.813749	22215.94897
470.236585	-106.981631	443.494096	-4.504212	-0.819897	0.475139	22216.71194
458.792144	-65.781643	444.257058	53.480956	-1.582859	-0.287824	22225.86749
467.184734	-19.240916	452.649648	135.880931	-0.819897	1.238102	22231.97119
454.97733	23.484997	447.308909	170.214255	0.706029	0.475139	22215.18601
439.718075	41.03314	450.36076	210.65128	0.706029	0.475139	22226.63045
432.088448	106.647935	400.768182	232.014236	2.231954	-0.287824	22238.07489
432.851411	137.929408	382.457077	271.688299	0.706029	1.238102	22240.36378
406.147715	186.759023	344.30894	315.177175	3.75788	1.238102	22244.94156
377.918094	212.699756	297.768213	330.436429	0.706029	0.475139	22248.75637
370.288466	256.188632	246.649709	322.806802	-0.056934	-1.050787	22225.10453
356.555137	285.944179	221.471939	386.895672	-0.819897	-1.050787	22227.39341
332.903292	321.803427	132.968262	370.110492	-0.819897	0.475139	22230.44527
312.303298	355.373788	144.412703	454.799355	-0.819897	-1.050787	22213.66009
278.732938	389.707111	101.686789	479.977126	-0.056934	-0.287824	22222.81564
236.769987	401.914515	74.220131	505.917859	-2.345822	-1.050787	22222.81564
227.614435	423.277471	1.738671	478.4512	-0.819897	-0.287824	22205.2675
161.236676	432.433024	-40.22428	512.021561	-3.108785	-1.050787	22198.40083
142.925571	463.714496	-89.816858	518.125263	-2.345822	-0.287824	22209.84527
111.644099	462.188571	-131.016845	508.96971	-2.345822	-0.287824	22168.64528
82.651515	478.973751	-131.016845	517.3623	-3.108785	-1.050787	22199.16379
55.184856	472.870049	-177.557572	514.310449	-0.056934	0.475139	22209.84527
16.273756	458.373757	-265.298287	468.532685	-0.056934	-0.287824	22197.63787
-11.955865	474.395975	-280.557542	505.917859	-0.819897	0.475139	22210.60823
-42.474374	469.055236	-255.379771	520.414151	-2.345822	-1.050787	6588.183233
-61.548443	458.373757	-308.787163	504.391933	-0.056934	0.475139	18.311106
-99.69658	443.877465	-346.172337	485.317865	-0.056934	-0.287824	12.970367
-131.741015	437.773763	-361.431592	455.562318	2.231954	0.475139	9.918516
-161.496561	428.61821	-388.89825	415.888256	0.706029	0.475139	12.207404
-188.96322	425.56636	-431.624164	393.762336	2.231954	0.475139	9188.36024
-240.844686	396.573776	-422.468611	360.191976	0.706029	0.475139	22170.17121
-247.711351	396.573776	-422.468611	343.406796	1.468991	0.475139	22223.5786
-282.044674	371.396005	-478.164891	299.154957	-3.108785	-1.050787	22209.84527
-297.303928	324.092316	-475.876002	264.821634	0.706029	0.475139	22221.28971
-336.215028	310.358986	-475.11304	248.799416	0.706029	-0.287824	22225.10453
-357.577985	258.47752	-455.276009	196.154988	-1.582859	-1.050787	22215.18601
-386.570569	232.536787	-494.950071	124.43649	-1.582859	-0.287824	22224.34156
-408.696488	193.625688	-463.668599	96.206869	-2.345822	0.475139	22212.89712
-446.081662	156.240513	-474.350077	50.429105	-3.108785	-1.050787	22195.34898
-427.007594	136.403482	-464.431561	7.703192	-1.582859	-1.813749	22210.60823
-468.207582	83.759053	-469.772301	-9.844951	1.468991	-0.287824	22215.94897
-472.785358	43.322028	-481.216742	-108.267144	-1.582859	0.475139	22202.97861
-501.014979	47.136842	-507.920437	-202.874524	-0.056934	1.238102	22223.5786
-493.385352	-5.507587	-417.890834	-168.541201	-0.056934	0.475139	22232.73415
-477.363134	-36.026096	-420.942685	-182.27453	-0.056934	0.475139	22217.4749
-467.444619	-80.277935	-356.853815	-229.57822	-0.819897	-1.050787	22225.86749
-481.177948	-117.663109	-324.046418	-269.252282	0.706029	-0.287824	22232.73415
-440.740923	-158.863097	-309.550126	-277.644872	-0.819897	-1.050787	22217.4749
-420.140929	-181.751979	-296.579759	-347.074481	2.994917	1.238102	22247.99341
-409.459451	-243.551961	-263.009399	-377.592991	1.468991	1.238102	22254.09711
-379.703904	-253.470476	-210.36497	-406.585575	-0.056934	-0.287824	22227.39341
-365.207612	-290.092688	-182.135349	-418.030016	0.706029	-0.287824	22234.26008
-357.577985	-320.611197	-159.246467	-440.918898	-0.819897	-0.287824	22235.02304
-317.903922	-351.129707	-131.779808	-510.348507	-2.345822	-1.050787	22177.80084
-282.807636	-391.566732	-46.327982	-498.141103	-0.056934	2.001064	22219.76379
-236.266909	-403.011173	-31.068727	-511.11147	-0.056934	-0.287824	22230.44527
-222.53358	-432.003757	15.472	-532.474426	-0.819897	1.238102	22209.84527
-175.992853	-464.811154	68.116429	-546.970718	-0.819897	-0.287824	22212.13416
-130.215089	-481.596335	106.264566	-519.50406	-0.056934	0.475139	22208.31935
-89.015101	-514.403732	112.368268	-523.318873	-3.871748	-0.287824	22186.19343
-57.733629	-515.166695	204.686759	-533.237389	-3.108785	-1.050787	22172.4601
-5.852163	-509.062993	241.30897	-516.452209	-1.582859	0.475139	22203.74157
42.977452	-515.166695	294.716362	-504.244805	-0.819897	-1.050787	22202.97861
62.814483	-509.825956	297.768213	-493.563327	0.706029	1.238102	22194.58602
123.851502	-517.455583	313.027468	-497.37814	-0.819897	-1.050787	22218.23786
160.473714	-499.144478	370.249673	-457.704078	-0.819897	0.475139	22216.71194
197.858888	-493.803738	402.294108	-434.815196	0.706029	1.238102	22205.2675
238.295913	-455.655602	427.471878	-398.955947	0.706029	-0.287824	22207.55638
274.155162	-448.025974	454.938537	-392.089283	1.468991	-0.287824	22232.73415
295.518118	-415.981539	481.642232	-369.963363	1.468991	0.475139	22237.31193
327.562553	-400.722285	490.034823	-308.926344	-1.582859	-1.050787	22241.12674
362.658839	-372.492663	499.190375	-256.281915	-1.582859	-1.050787	22241.88971
383.258833	-338.15934	512.160742	-213.556002	-0.056934	-0.287824	22226.63045
416.066231	-293.907501	496.138524	-205.163412	-0.056934	1.238102	22228.15638
432.851411	-283.226023	509.871854	-157.859722	-0.819897	-0.287824	22229.6823
440.481038	-237.448259	515.212593	-121.237511	0.706029	0.475139	22218.23786
467.947697	-199.300122	541.153326	-65.541231	-2.345822	-1.813749	22225.86749
464.895846	-150.470507	519.027407	-16.711616	1.468991	0.475139	22233.49712
464.895846	-110.033482	484.694083	9.99208	-2.345822	1.238102	22197.63787
453.451405	-76.463121	475.538531	90.86613	-0.819897	0.475139	22204.50453
435.903262	-18.477953	393.901518	103.073534	-1.582859	0.475139	22209.08231
461.081032	16.618333	448.834835	126.725379	-3.871748	-1.050787	22200.68972
448.873628	50.951656	423.657064	206.836466	-0.819897	0.475139	22215.94897
427.510672	93.677569	412.975586	215.992019	-1.582859	-0.287824	22231.97119
432.088448	152.4257	351.938567	295.340143	-1.582859	-1.050787	22215.94897
409.962529	173.025694	332.101536	280.843851	2.231954	2.001064	22226.63045
387.836609	211.936793	295.479325	273.214224	-0.056934	1.238102	22232.73415
366.473653	240.166414	269.538592	364.769752	-0.819897	0.475139	22217.4749
361.132914	285.944179	247.412672	411.310479	-0.056934	-1.050787	22238.83786
345.110696	312.647874	196.294169	413.599368	1.468991	-1.050787	22254.09711
315.355149	349.270086	156.620106	466.243796	2.231954	0.475139	22239.60082
287.888491	375.973782	96.34605	467.769722	-0.056934	-0.287824	22214.42305
264.999609	406.492291	68.879392	482.266014	-0.056934	-0.287824	22235.02304
225.325546	425.56636	-5.890956	478.4512	-0.819897	0.475139	22221.28971
177.258894	448.455242	-49.379832	510.495635	0.706029	-1.050787	22187.71935
163.525565	451.507093	-106.602038	519.651188	-0.819897	-0.287824	22224.34156
117.7478	479.736714	-116.520553	521.940076	-0.819897	0.475139	22223.5786
74.258924	479.736714	-114.231665	525.75489	-1.582859	-0.287824	22207.55638
53.658931	475.9219	-182.135349	528.043778	-1.582859	-1.050787	22218.23786
18.562645	491.944118	-182.135349	523.466002	-2.345822	-1.050787	22200.68972
-7.378088	463.714496	-217.994597	509.732672	-2.345822	-0.287824	22186.19343
-36.370672	457.610794	-262.246436	505.154896	0.706029	0.475139	22177.03787
-56.970666	454.558944	-311.076051	479.214163	-2.345822	0.475139	25.940733
-100.459542	444.640428	-359.905666	481.503051	-2.345822	-0.287824	12.970367
-126.400275	463.714496	-365.246406	460.140095	-1.582859	-0.287824	13.733329
-188.200257	403.44044	-414.076021	396.051225	0.706029	-0.287824	9.918516
-190.489145	406.492291	-510.972288	298.391994	-1.582859	-0.287824	45.777764
-223.296543	407.255254	-444.59453	372.39938	-0.056934	-0.287824	22110.66012
-254.578015	390.470074	-420.942685	361.717901	-0.819897	-1.050787	22212.89712
-278.22986	372.921931	-443.831567	329.673467	-0.056934	-1.050787	22231.97119
[truncated: 28,725 more rows]
