# Supplementary material for: Dynamic analysis of slant cracked rotor system considering nonlinear oil film force
Source: PLoS One. 2024 Jan 25;19(1):e0294293. doi: 10.1371/journal.pone.0294293 (PMC10810477; doi:10.1371/journal.pone.0294293)
Supplement: S1 File — These data were measured by two eddy current sensors, model WT0150. (ZIP) [file pone.0294293.s001.zip › 2021.3.18 Test data for plain bearings/2021.3.18 (P=0.2Mpa, Z=4.0g Clockwise126°+1.2g)/1700.csv]

1024	30720	7	0	3
8	8	8	8	10	10	1
3	3	3	3	1	1	4
2	1	4	3	0	0	0
0	0	0	0	0.000082	-0.000005	20717.39258
-267.450428	532.121058	-556.439006	655.068828	-0.224542	1.741055	12543.87036
-350.613366	483.291443	-651.046386	541.387381	1.301383	2.504018	22167.88232
-425.383714	407.758132	-728.868585	404.817051	-0.224542	0.978093	22212.13416
-498.628137	310.861864	-754.046355	275.876348	0.538421	0.21513	22224.34156
-569.583672	240.669293	-818.135225	123.283801	-0.987505	-1.310796	22211.3712
-593.998479	134.617472	-804.401896	-12.523566	0.538421	-0.547833	22241.88971
-631.383653	26.276764	-738.7871	-162.827225	-1.750468	-0.547833	22242.65267
-628.331802	-61.463951	-717.424144	-318.471624	0.538421	0.21513	22235.786
-613.072548	-171.330585	-651.046386	-474.878985	0.538421	1.741055	22228.91934
-563.47997	-285.774996	-570.935298	-587.79747	-0.224542	0.21513	22234.26008
-499.3911	-367.412009	-448.098298	-660.27893	1.301383	1.741055	22210.60823
-422.331863	-453.626798	-332.890924	-754.886309	0.538421	-0.547833	22196.11194
-339.168925	-545.182326	-212.342812	-815.160366	-3.276393	-2.073758	22216.71194
-242.272658	-597.826755	-30.757681	-864.752943	-0.987505	-0.547833	22222.05268
-138.509725	-637.500818	101.234873	-883.064049	-2.51343	-1.310796	22196.87491
-20.250501	-668.019327	235.516315	-825.078881	-2.51343	-1.310796	22195.34898
101.060574	-657.337849	353.012576	-803.715924	-3.276393	0.21513	22190.7712
197.956842	-628.345265	449.145881	-749.54557	-2.51343	0.978093	22190.7712
289.51237	-594.011942	574.27177	-655.701154	-0.987505	0.21513	22210.60823
387.1716	-530.686034	613.182869	-571.775252	-0.224542	-0.547833	22219.76379
478.727129	-429.974953	696.345808	-448.938252	2.064346	0.21513	22215.94897
537.47526	-350.626828	780.271709	-250.56794	1.301383	-0.547833	22223.5786
577.912285	-239.234269	758.908752	-143.753157	2.827309	0.21513	22231.97119
597.749316	-120.975045	803.923554	45.461602	-0.987505	-2.073758	22214.42305
596.22339	5.67677	777.982821	206.446739	0.538421	0.978093	22220.52675
594.697465	103.336	757.382827	349.120771	0.538421	0.978093	22238.07489
544.341924	215.491522	653.619894	468.142958	3.590271	1.741055	22242.65267
512.297489	318.491492	555.960664	576.483667	0.538421	-1.310796	22229.6823
477.201203	415.387759	412.52367	621.498468	-0.224542	-1.310796	22206.03046
411.586408	484.054406	333.175545	705.424369	2.064346	-1.310796	22223.5786
331.475321	563.40253	225.597799	811.47619	-0.987505	-2.836721	22206.03046
233.81609	593.158077	44.012668	827.498407	-0.224542	-0.547833	22202.97861
134.630934	629.017326	-6.342873	852.676177	0.538421	0.978093	22225.86749
49.179108	615.283996	-160.461346	838.942848	1.301383	0.21513	22209.84527
-23.302352	613.758071	-267.276129	802.320637	0.538421	0.978093	2293.465987
-134.694912	573.321046	-424.446453	755.016947	-0.987505	-0.547833	16.022217
-250.665248	539.750686	-518.290869	673.379934	-2.51343	0.978093	12.207404
-330.013372	490.92107	-609.846398	542.150343	-0.987505	0.21513	22050.38606
-418.51705	426.069238	-741.075989	410.15779	-0.987505	-2.073758	22197.63787
-509.309615	343.669262	-753.283392	251.461541	-0.987505	-0.547833	22193.82305
-574.161448	222.358187	-883.75002	58.431968	0.538421	0.978093	22212.89712
-586.368852	136.143398	-790.668566	32.491235	0.538421	0.978093	22228.15638
-632.909579	55.269348	-754.046355	-118.575387	-0.224542	0.21513	22212.89712
-625.279952	-47.730622	-702.927852	-237.597574	-0.987505	-0.547833	22213.66009
-622.228101	-161.41207	-658.676013	-390.190121	-1.750468	0.21513	22224.34156
-574.161448	-258.308337	-599.927882	-515.31601	0.538421	0.21513	22215.94897
-525.331833	-340.708313	-478.616807	-636.627085	2.064346	0.21513	22239.60082
-448.272597	-437.60458	-355.016844	-741.915943	2.827309	-1.310796	22243.41563
-357.480031	-513.137891	-219.972439	-777.775191	3.590271	0.21513	22219.00082
-269.739316	-581.804538	-123.076172	-849.493689	1.301383	-0.547833	22208.31935
-159.872682	-635.211929	37.908966	-894.50849	1.301383	1.741055	22221.28971
-39.32457	-663.441551	179.057072	-841.101099	-0.224542	0.978093	22213.66009
85.038357	-672.597103	330.886657	-825.078881	0.538421	1.741055	22199.92676
184.986475	-645.893408	427.019962	-758.701123	-0.224542	-0.547833	22215.18601
278.067929	-600.878606	557.48659	-648.071526	-0.987505	-1.310796	22230.44527
371.149383	-530.686034	664.301373	-563.382662	-0.987505	-0.547833	22214.42305
442.104917	-458.967537	723.049504	-410.790115	-4.802319	-2.073758	22202.97861
500.853048	-389.537928	768.064305	-281.08645	-4.039356	-1.310796	22210.60823
549.682663	-265.175002	727.62728	-243.701276	-1.750468	0.21513	22191.53417
598.512278	-156.071331	736.01987	-43.042076	-1.750468	0.978093	22209.84527
605.378943	-24.84174	719.997653	136.254167	-1.750468	0.978093	22217.4749
567.230806	93.417484	670.405075	277.402274	-0.224542	0.21513	22216.71194
563.415993	205.573007	687.190255	433.046672	-1.750468	-0.547833	22220.52675
522.978968	301.706312	606.316205	558.935524	-0.224542	-0.547833	22228.91934
489.408607	396.313691	491.108832	661.17253	-0.987505	-0.547833	22207.55638
415.401222	491.684033	368.271831	745.098431	1.301383	-0.547833	22203.74157
355.127165	558.824754	265.271861	829.787295	0.538421	-0.547833	22225.86749
271.964227	604.602518	95.131171	844.283587	2.827309	2.504018	22236.54897
165.912407	629.780288	-26.942867	845.04655	0.538421	1.741055	22209.84527
54.519847	639.698804	-130.705799	845.04655	1.301383	1.741055	22209.08231
-0.41347	608.417332	-292.453899	777.142866	0.538421	0.978093	13933.98846
-114.857881	577.13586	-412.239049	732.128065	-1.750468	-1.310796	22.888882
-231.591179	542.039574	-503.031615	661.935493	-0.224542	-0.547833	12.970367
-324.672633	499.31366	-590.009367	583.350331	1.301383	0.978093	21770.37874
-406.309646	456.587747	-667.831566	479.587399	-0.987505	-1.310796	22196.11194
-462.005926	353.587778	-744.890802	355.987436	0.538421	1.741055	22217.4749
-530.672572	279.580392	-820.424113	169.824528	-0.224542	2.504018	22225.10453
-584.842926	151.402652	-776.172274	56.14308	-3.276393	2.504018	22186.19343
-635.96143	72.054528	-751.757467	-88.81984	-1.750468	0.978093	22201.45268
-640.539206	-34.760255	-796.009306	-237.597574	-0.224542	1.741055	22209.84527
-631.383653	-136.997262	-676.224156	-384.849382	-0.987505	0.21513	22203.74157
-606.205883	-233.89353	-631.972317	-533.627116	-1.750468	-0.547833	22216.71194
-533.724423	-327.737946	-605.268621	-653.412265	0.538421	1.741055	22212.13416
-480.317031	-426.923102	-413.764974	-754.123347	-0.987505	-1.310796	22202.21564
-376.554099	-509.323078	-272.616868	-793.034446	1.301383	0.978093	22216.71194
-285.761534	-574.17491	-149.016905	-857.886279	-2.51343	1.741055	22217.4749
-188.102303	-636.737855	37.146003	-853.308502	1.301383	1.741055	22201.45268
-53.057899	-655.04896	181.34596	-837.286285	0.538421	0.21513	22225.10453
56.045773	-662.678588	306.471849	-837.286285	2.064346	0.978093	22228.15638
142.260562	-639.789706	405.657005	-797.612223	-0.224542	-2.073758	22199.92676
258.993861	-608.508234	525.442155	-672.486334	2.064346	0.21513	22226.63045
343.682724	-551.286028	607.84213	-600.767836	0.538421	1.741055	22231.20823
454.312321	-474.226792	694.05692	-475.641948	-1.750468	0.21513	22227.39341
506.95675	-394.115704	758.908752	-326.864214	-0.987505	1.741055	22212.13416
566.467844	-294.930549	807.738367	-209.367952	0.538421	3.266981	22224.34156
580.964136	-185.826877	814.605032	-46.856889	-0.224542	2.504018	22231.20823
603.090055	-44.678771	777.219858	138.543056	-2.51343	0.978093	22212.13416
594.697465	32.380465	778.745783	281.217087	-3.276393	0.978093	22204.50453
573.334508	159.03228	716.182839	417.787417	-1.750468	-0.547833	22209.84527
532.13452	287.21002	565.116217	498.661467	-1.750468	-0.547833	22199.16379
493.986384	372.661846	495.686608	612.342915	-1.750468	0.978093	22205.2675
453.549358	464.217375	353.012576	681.009562	-1.750468	0.21513	22211.3712
372.675308	529.069207	272.901489	793.165084	-3.276393	-0.547833	22202.97861
273.490153	578.661785	108.8645	817.579891	-1.750468	1.741055	22195.34898
179.645736	622.150661	19.59786	835.890997	1.301383	1.741055	22219.76379
96.482798	625.965475	-98.661364	858.779879	-0.224542	2.504018	22207.55638
2.638381	622.913624	-230.653918	825.972482	-0.224542	0.21513	22200.68972
-90.443073	600.024742	-363.409434	803.846562	1.301383	-0.547833	32.807398
-186.576378	563.40253	-465.646441	730.602139	2.827309	0.978093	12.207404
-273.55413	529.069207	-574.750112	609.291064	2.064346	4.029944	20713.67534
-374.265211	475.661816	-679.276007	478.824436	0.538421	0.978093	22213.66009
-465.057777	391.735915	-774.646349	395.661498	-0.224542	0.978093	22229.6823
-535.250349	283.395206	-773.120424	198.054149	-0.224542	1.741055	22211.3712
-583.317001	194.891528	-821.950039	15.706055	-0.224542	0.21513	22215.94897
-629.094765	95.706373	-763.964871	-53.723554	-0.987505	0.21513	22226.63045
-646.642908	-6.530634	-776.935237	-207.842027	-0.224542	0.21513	22202.21564
-629.857728	-97.3232	-670.120454	-345.17532	-0.224542	-0.547833	22222.81564
-606.205883	-217.108349	-615.187137	-460.382693	-1.750468	0.978093	22229.6823
-546.69479	-329.263872	-532.024199	-588.560433	-3.276393	2.504018	22190.00824
-498.628137	-426.923102	-448.86126	-744.204831	-1.750468	3.266981	22196.11194
-401.73187	-489.486047	-290.165011	-781.590005	-1.750468	2.504018	22186.95639
-310.176341	-556.626767	-167.32801	-860.175167	-1.750468	1.741055	22191.53417
-198.783782	-614.611935	-16.261389	-876.960347	-0.987505	0.21513	22202.21564
-89.68011	-660.3897	107.338575	-881.538124	-1.750468	-0.547833	22197.63787
14.082822	-664.204513	237.04224	-845.678875	0.538421	0.21513	22204.50453
134.630934	-658.863774	393.449601	-827.367769	-0.224542	0.21513	22208.31935
250.60127	-625.293414	482.716241	-728.945576	0.538421	0.978093	22225.86749
326.897544	-557.38973	597.160652	-612.97524	2.064346	3.266981	22224.34156
427.608625	-488.723084	717.708764	-468.01232	1.301383	1.741055	22240.36378
507.719713	-394.878667	767.301342	-348.227171	1.301383	3.266981	22248.75637
573.334508	-323.923133	780.271709	-209.367952	-0.987505	0.21513	22243.41563
591.645614	-197.271318	766.53838	-86.530952	2.064346	0.21513	22225.86749
609.193757	-92.745423	774.168007	87.424552	2.064346	1.741055	22232.73415
603.853018	19.410099	764.249491	259.091168	-0.224542	0.978093	22232.73415
583.253024	150.63969	733.730982	380.402243	-0.224542	-0.547833	22212.89712
542.815999	252.876696	642.175453	514.683685	1.301383	1.741055	22223.5786
506.95675	347.484076	548.331037	629.891058	-0.224542	3.266981	22231.20823
459.65306	447.432194	431.597738	696.268816	-0.224542	0.978093	22191.53417
390.223451	522.965505	324.019992	793.928047	-2.51343	0.21513	22192.29713
313.164215	580.187711	169.901519	805.372488	-1.750468	-1.310796	22199.92676
198.719804	603.076593	44.77563	855.728028	-1.750468	0.21513	22191.53417
101.823537	616.809922	-78.06137	833.602109	-0.224542	0.21513	22197.63787
27.053189	606.891406	-200.898371	803.083599	-0.987505	-1.310796	22209.84527
-50.769011	616.809922	-390.11313	755.77991	-0.224542	-0.547833	157.170324
-172.080086	576.372897	-458.779776	717.631773	1.301383	2.504018	12.970367
-286.524496	521.43958	-575.513075	603.950325	1.301383	2.504018	17287.20969
-352.139292	474.898853	-680.03897	518.498499	-0.224542	1.741055	22191.53417
-438.354081	403.180356	-704.453777	413.972604	0.538421	0.978093	22209.08231
-495.576286	311.624827	-744.12784	260.617093	2.827309	0.978093	22241.88971
-564.242933	230.750777	-794.48338	107.261583	2.064346	-0.547833	22246.46748
-613.83551	126.987845	-792.194492	-3.368013	-0.224542	-1.310796	22225.86749
-639.776244	13.306397	-749.468579	-166.642039	0.538421	-1.310796	22229.6823
-616.887361	-92.745423	-694.535262	-292.530891	2.827309	2.504018	22242.65267
-619.17625	-179.723175	-653.335274	-451.22714	2.827309	1.741055	22216.71194
-567.294784	-294.167586	-599.927882	-577.878954	-0.987505	0.978093	22210.60823
-499.3911	-384.197189	-447.335335	-707.58262	0.538421	3.266981	22219.76379
-435.30223	-462.019388	-323.735371	-748.019645	-0.224542	0.978093	22205.2675
-339.931888	-538.315662	-181.06134	-821.264067	-0.987505	-1.310796	22201.45268
-237.694881	-610.034159	-84.165072	-909.767745	-0.224542	-0.547833	22214.42305
-130.880098	-650.471184	79.871916	-871.619608	-2.51343	-0.547833	22187.71935
-13.383837	-684.041544	238.568166	-838.81221	-0.224542	-0.547833	22192.29713
83.512431	-672.597103	329.360731	-806.004813	-1.750468	0.978093	22170.93417
202.534618	-632.160078	461.353285	-736.575204	-1.750468	1.741055	22207.55638
316.979029	-573.411948	582.66436	-640.441899	-1.750468	0.978093	22214.42305
384.882712	-511.611966	656.671745	-542.782668	-0.224542	0.21513	22228.91934
494.749346	-436.841618	708.553212	-403.92345	-0.224542	-0.547833	22227.39341
549.682663	-338.419425	741.360609	-301.686444	-0.987505	-0.547833	22092.34901
568.756732	-229.315753	795.530964	-136.886492	-0.987505	-0.547833	22225.10453
593.171539	-124.026896	739.834684	-10.234678	-1.750468	-1.310796	22225.86749
616.823384	11.017509	767.301342	213.313404	3.590271	0.978093	22240.36378
571.808583	111.72859	701.686547	362.091138	1.301383	0.21513	22246.46748
565.704881	229.224852	652.856932	458.224442	2.827309	2.504018	22247.99341
515.34934	320.017417	574.27177	609.291064	0.538421	0.978093	22220.52675
459.65306	419.965536	423.205148	655.831791	0.538421	-1.310796	22219.00082
407.008632	497.787735	349.960725	758.068798	0.538421	-0.547833	22212.89712
321.556805	552.721052	204.234842	809.950264	1.301383	-0.547833	22192.29713
215.504985	597.735854	47.827481	835.890997	-0.987505	-1.310796	22212.13416
125.475382	618.335847	-25.416941	831.313221	-0.987505	-2.073758	22222.81564
50.705033	620.624736	-172.66875	836.65396	-0.224542	0.21513	22202.97861
-41.613458	596.972891	-338.231663	751.202133	-4.039356	0.21513	784.325694
-143.850465	568.74327	-422.157565	761.883612	-3.276393	-0.547833	17.548143
-236.168956	515.335878	-543.46864	626.839207	-0.987505	0.978093	1524.399548
-341.457813	474.898853	-648.757497	532.994791	-0.224542	1.741055	22119.05271
-439.117044	415.387759	-735.735249	410.920753	0.538421	-0.547833	22205.2675
-486.420733	342.906299	-751.757467	297.239305	-0.224542	-2.073758	22215.18601
-555.08738	236.091516	-838.735219	78.268999	0.538421	0.21513	22213.66009
-596.287368	137.669323	-784.564865	-3.368013	-0.987505	0.21513	22224.34156
-635.96143	51.454534	-752.52043	-130.019828	-0.224542	0.21513	22227.39341
-631.383653	-47.730622	-741.075989	-307.027183	-0.224542	0.21513	22215.18601
-616.887361	-158.360219	-625.105653	-395.53086	0.538421	-2.073758	22231.97119
-566.531821	-265.937965	-558.727894	-517.604898	2.064346	0.21513	22250.2823
-521.517019	-347.574978	-492.350136	-641.204862	0.538421	0.21513	22215.18601
-439.117044	-434.55273	-366.461285	-737.338166	2.827309	0.978093	22214.42305
-350.613366	-523.81937	-207.765035	-789.219632	2.064346	-1.310796	22238.07489
-243.03562	-589.434165	-71.194706	-875.434422	1.301383	0.21513	22202.97861
-165.976384	-647.419333	57.745997	-876.960347	-0.987505	0.978093	22195.34898
-49.243085	-666.493402	217.968172	-831.945546	-0.224542	0.978093	22220.52675
68.253176	-642.841557	282.820004	-857.123316	1.301383	0.978093	22205.2675
172.779071	-655.811923	464.405136	-739.627055	1.301383	0.21513	22219.00082
279.593854	-596.30083	564.353254	-650.360414	-1.750468	-1.310796	22228.91934
373.438271	-537.552699	674.982851	-558.804886	-3.276393	-3.599684	22198.40083
468.04565	-452.863835	705.501361	-414.604929	-4.039356	-2.073758	22200.68972
517.638228	-372.752748	761.19764	-290.242003	-1.750468	-2.073758	22207.55638
542.053036	-253.730561	763.486529	-176.560555	-1.750468	-1.310796	22209.08231
605.378943	-133.182448	798.582815	8.83939	-0.987505	0.978093	22215.94897
606.904869	-20.263963	751.279125	191.187484	0.538421	1.741055	22229.6823
580.201173	88.839708	726.864317	305.631895	0.538421	0.978093	22230.44527
554.26044	221.595224	686.427292	415.498529	-0.987505	-2.073758	22217.4749
524.504893	304.758163	610.893981	586.402182	-0.987505	-1.310796	22225.10453
477.964166	406.232207	449.908844	631.416984	0.538421	0.21513	22198.40083
439.053066	497.787735	351.486651	732.128065	2.064346	-1.310796	22229.6823
361.99383	551.958089	261.457048	832.839146	0.538421	-0.547833	22241.12674
253.653121	601.550667	84.449693	858.016916	2.064346	0.21513	22231.97119
162.097593	627.4914	-8.631761	834.365072	0.538421	-0.547833	22205.2675
65.201325	623.676587	-132.994687	850.387289	-0.224542	0.978093	22215.18601
-27.117166	604.602518	-263.461315	800.794711	0.538421	1.741055	12185.27787
-130.117135	577.898822	-394.690906	757.305835	-0.987505	-2.073758	22.125919
-229.302291	545.854387	-516.764944	684.061412	-0.987505	-1.310796	12.970367
-325.435596	511.521064	-617.476025	570.379965	-1.750468	-1.310796	21804.71206
-391.813354	453.535896	-699.113038	435.33556	1.301383	-0.547833	22202.97861
-484.894808	350.535927	-741.075989	341.491144	-0.987505	-0.547833	22193.82305
-549.746641	259.743361	-818.135225	143.883795	-0.224542	2.504018	22206.79342
-579.502187	151.402652	-779.224125	49.276415	-0.987505	1.741055	22203.74157
-645.879945	84.261932	-760.150057	-91.871691	-0.987505	1.741055	22203.74157
-639.013281	-25.604703	-747.17969	-236.834611	-0.987505	1.741055	22216.71194
-639.013281	-120.975045	-666.30564	-392.479009	1.301383	0.21513	22227.39341
-600.865144	-239.997232	-622.053802	-518.367861	-0.987505	-2.836721	22215.18601
-555.850342	-347.574978	-494.639025	-632.049309	-0.224542	-0.547833	22218.23786
-468.109628	-417.767549	-365.698322	-712.160396	0.538421	0.21513	22223.5786
-395.628168	-496.352711	-235.231694	-789.982595	1.301383	0.978093	22189.24528
-273.55413	-566.545283	-145.202091	-877.72331	2.064346	1.741055	22218.23786
-172.080086	-620.715637	32.568227	-858.649242	0.538421	0.978093	22240.36378
-57.635675	-657.337849	185.923737	-849.493689	1.301383	1.741055	22215.94897
48.416145	-647.419333	283.582967	-838.81221	0.538421	-0.547833	22199.16379
159.808705	-647.419333	416.338483	-796.086297	0.538421	-2.073758	22227.39341
261.282749	-608.508234	539.938447	-677.06411	-0.987505	-0.547833	22214.42305
355.127165	-555.863805	639.123602	-606.108576	-0.224542	-0.547833	22217.4749
439.816029	-478.804568	706.264323	-437.493811	-0.987505	0.21513	22228.91934
513.823415	-386.486077	768.064305	-318.471624	-0.987505	0.978093	22215.94897
545.86785	-296.456474	754.330976	-243.701276	-0.987505	1.741055	22219.00082
591.645614	-180.486138	769.59023	-46.856889	2.827309	0.978093	22231.20823
593.171539	-61.463951	773.405044	96.580105	-2.51343	1.741055	22202.21564
598.512278	52.217497	740.597646	261.380056	-2.51343	0.21513	22202.21564
575.623396	178.869311	715.419876	432.283709	-1.750468	-1.310796	22208.31935
510.771564	261.269287	610.893981	523.076275	-0.224542	0.21513	22218.23786
478.727129	374.187772	468.982912	619.972543	1.301383	1.741055	22212.89712
444.393806	476.424778	384.294048	726.024363	1.301383	1.741055	22209.84527
363.519756	536.698835	302.657036	793.928047	0.538421	3.266981	22215.18601
283.408668	599.261779	118.020053	839.705811	1.301383	1.741055	22201.45268
175.830922	609.943257	8.153419	800.794711	-0.224542	0.978093	22206.79342
98.771686	629.780288	-89.505811	829.024332	1.301383	0.978093	22212.13416
5.690232	630.543251	-231.41688	819.105817	1.301383	-1.310796	22223.5786
-95.020849	593.158077	-410.713123	753.491022	3.590271	0.21513	30.518509
-170.55416	571.79512	-472.513105	729.839177	3.590271	-0.547833	11.444441
-298.7319	517.624766	-601.453808	638.283648	0.538421	-0.547833	20831.93457
-375.791137	458.113673	-648.757497	496.372579	2.064346	1.741055	22207.55638
-474.21333	375.713697	-745.653765	379.63928	-0.987505	2.504018	22219.76379
-526.094796	273.47669	-792.957455	194.239335	1.301383	1.741055	22204.50453
-590.183666	190.313752	-809.742635	77.506037	-0.987505	0.21513	22215.94897
-622.228101	93.417484	-800.587082	-29.308747	0.538421	1.741055	22228.15638
-659.613275	-7.293597	-750.231541	-213.182766	0.538421	1.741055	22220.52675
-641.302169	-115.634305	-678.513044	-345.17532	-3.276393	-0.547833	22198.40083
-603.154032	-220.923163	-612.135286	-465.723432	-2.51343	0.21513	22208.31935
-545.931827	-329.263872	-598.401957	-645.782638	1.301383	4.792906	22201.45268
-485.657771	-420.056438	-437.416819	-689.271514	-0.224542	1.741055	22184.6675
-387.99854	-480.330494	-278.72057	-769.382601	-1.750468	1.741055	22209.08231
-310.176341	-563.493432	-181.824302	-880.775161	-0.224542	2.504018	22220.52675
-189.628229	-613.848973	-4.053985	-849.493689	-2.51343	0.21513	22195.34898
-95.020849	-660.3897	142.434861	-865.515906	-0.987505	0.21513	22210.60823
33.15689	-661.915625	245.43483	-820.501105	-0.224542	0.978093	22208.31935
143.786487	-651.234147	401.079229	-821.264067	1.301383	0.21513	22189.24528
248.312382	-605.456383	509.419937	-696.901141	2.827309	1.741055	22231.97119
326.134581	-561.967507	603.264354	-622.893756	2.827309	2.504018	22252.57118
430.660476	-492.537898	698.634696	-468.01232	-0.987505	0.978093	22224.34156
481.016017	-404.03422	747.464311	-339.071618	2.827309	3.266981	22231.97119
530.608595	-314.004617	772.642081	-232.256835	0.538421	1.741055	22240.36378
581.727098	-196.508356	766.53838	-72.797623	-0.224542	1.741055	22217.4749
598.512278	-85.115796	789.427262	98.868993	-0.224542	0.21513	22217.4749
589.356726	19.410099	774.168007	261.380056	0.538421	0.978093	22228.91934
570.282657	145.298951	720.760615	394.898535	1.301383	0.978093	22222.05268
541.290073	253.639659	627.679161	491.794803	-0.224542	0.21513	22219.00082
493.986384	338.328523	516.286602	602.4244	-1.750468	0.978093	22215.18601
455.075284	428.358126	411.760707	706.950295	-0.224542	2.504018	22200.68972
387.1716	500.076623	287.397781	711.528071	0.538421	3.266981	22193.06009
283.408668	573.321046	174.479296	811.47619	-2.51343	0.978093	22191.53417
204.060544	608.417332	69.953401	860.305805	-0.224542	0.978093	22211.3712
105.63835	629.017326	-65.853966	857.253954	-2.51343	-0.547833	22199.92676
13.319859	625.965475	-216.920588	806.13545	-0.224542	-0.547833	22199.92676
-65.265303	609.180295	-351.964993	803.083599	0.538421	0.21513	70.955535
-169.028235	564.165493	-458.016813	748.150282	-0.987505	3.266981	16.022217
-261.346726	538.22476	-560.25382	619.972543	0.538421	2.504018	14011.0477
-347.561515	466.506263	-664.779715	522.313312	0.538421	2.504018	22186.95639
-420.805938	410.04702	-743.364877	407.868902	2.064346	1.741055	22225.86749
-507.78369	300.180386	-788.379678	241.543025	2.064346	0.978093	22238.07489
-549.746641	220.832261	-863.912989	88.187515	2.827309	-0.547833	22238.07489
-616.887361	112.491553	-803.638933	-7.182827	2.827309	0.21513	22220.52675
-635.96143	18.647136	-747.17969	-165.879076	-0.224542	-1.310796	22226.63045
-622.228101	-85.878759	-667.831566	-297.87163	-2.51343	0.21513	22223.5786
-600.865144	-191.167616	-622.053802	-445.886401	0.538421	3.266981	22214.42305
-568.057746	-299.508325	-558.727894	-581.693768	-0.987505	1.741055	22215.18601
-507.78369	-385.723114	-419.868676	-683.930775	-0.987505	0.978093	22221.28971
-423.857789	-477.278643	-319.157595	-761.752974	-0.224542	1.741055	22195.34898
-346.03559	-548.234177	-193.268743	-824.315918	-3.276393	0.21513	22188.48232
-229.302291	-591.723053	-41.439159	-870.856645	-3.276393	-2.073758	22192.29713
-111.80603	-647.419333	97.420059	-867.804794	-0.987505	-0.547833	22208.31935
-4.228284	-660.3897	204.234842	-854.071465	-1.750468	-0.547833	22171.69713
99.534649	-652.760072	352.249613	-799.138148	-1.750468	0.21513	22198.40083
220.845724	-638.26378	482.716241	-713.686322	-0.987505	0.21513	22229.6823
309.349401	-590.197128	579.612509	-646.545601	-1.750468	0.978093	22215.18601
390.986414	-523.81937	647.516193	-519.893786	-1.750468	0.978093	22222.81564
474.912315	-434.55273	719.997653	-400.108637	-0.224542	0.21513	22230.44527
519.164154	-336.130536	755.093938	-279.560524	-1.750468	-0.547833	22209.84527
562.65303	-238.471306	788.664299	-152.90871	2.064346	-0.547833	22231.97119
609.95672	-88.93061	787.901336	59.194931	1.301383	-0.547833	22250.2823
610.719682	-2.71582	700.923584	175.165267	1.301383	-0.547833	22225.10453
593.171539	131.565621	713.130988	330.809665	0.538421	0.978093	22234.26008
558.838216	234.565591	674.982851	488.742952	2.064346	2.504018	22241.88971
513.823415	328.410007	565.116217	600.135511	0.538421	1.741055	22219.76379
478.727129	428.358126	447.619956	676.431785	-0.987505	0.978093	22198.40083
410.060482	501.602549	349.960725	767.987314	1.301383	0.21513	22219.76379
314.69014	557.298828	203.47188	821.394705	1.301383	0.978093	22218.23786
226.949426	610.70622	60.034885	838.942848	0.538421	-0.547833	22193.82305
140.734636	623.676587	-36.861382	845.809513	-0.987505	-1.310796	22207.55638
51.467996	611.469183	-203.950222	811.47619	-0.987505	0.21513	22200.68972
-50.769011	604.602518	-302.372415	777.142866	-0.987505	1.741055	1754.051332
-170.55416	581.713636	-448.098298	701.609555	-0.987505	0.978093	18.311106
-237.694881	542.802536	-557.201969	668.802158	-0.224542	1.741055	2353.740043
-325.435596	485.580331	-648.757497	543.676269	0.538421	1.741055	22128.20826
-425.383714	431.409977	-705.979703	439.913337	-0.224542	-0.547833	22211.3712
-500.154063	334.513709	-760.150057	259.091168	-0.224542	-0.547833	22224.34156
-552.798492	238.380404	-844.075958	117.180099	-0.224542	-0.547833	22209.84527
-612.309585	133.091547	-806.690784	14.943092	2.064346	0.21513	22222.81564
-646.642908	44.587869	-746.416728	-118.575387	1.301383	0.978093	22228.91934
-639.013281	-37.812106	-745.653765	-259.723493	2.827309	2.504018	22236.54897
-613.072548	-165.989846	-661.727864	-458.856767	2.064346	1.741055	22243.41563
-589.420703	-253.730561	-580.090851	-562.6197	3.590271	0.978093	22227.39341
-524.56887	-353.678679	-525.157534	-635.864122	1.301383	0.21513	22202.97861
-437.591118	-440.656431	-345.861291	-724.3678	-0.224542	-0.547833	22222.81564
-360.531882	-520.004556	-207.002073	-790.745558	0.538421	0.978093	22222.81564
-270.502279	-584.093426	-94.84655	-870.093683	-0.224542	-1.310796	22200.68972
-153.76898	-641.315631	29.516376	-887.641826	-0.987505	-2.073758	22207.55638
-17.19865	-687.093395	214.916321	-826.604807	0.538421	0.21513	22220.52675
92.667984	-690.145246	325.545918	-823.552956	0.538421	0.978093	22191.53417
175.06796	-652.760072	434.649589	-745.730756	-0.987505	0.978093	22197.63787
275.016078	-584.856389	546.805111	-693.086328	-2.51343	0.21513	22206.79342
394.801228	-520.767519	615.471758	-605.345613	-0.987505	-0.547833	22214.42305
468.808613	-458.204574	717.708764	-407.738264	-0.987505	-1.310796	22202.21564
533.660446	-354.441642	752.042088	-312.367922	-0.224542	-1.310796	22214.42305
567.993769	-252.967598	793.242075	-156.723524	0.538421	-0.547833	22229.6823
600.801167	-127.078747	793.242075	-4.893939	2.827309	-0.547833	22216.71194
597.749316	-8.819522	755.856901	188.135633	-0.987505	-0.547833	22213.66009
570.282657	98.758224	726.101354	308.683746	0.538421	1.741055	22222.05268
567.230806	213.202634	678.797665	451.357778	-0.224542	0.21513	22208.31935
513.823415	303.9952	572.745844	547.491083	3.590271	0.21513	22244.17859
471.097501	410.04702	393.449601	625.313282	2.827309	-1.310796	22246.46748
404.719743	482.52848	314.864439	719.920661	1.301383	-2.073758	22207.55638
358.179016	542.039574	202.708917	777.142866	0.538421	-1.310796	22202.97861
244.497569	587.817338	95.131171	865.646544	1.301383	-1.310796	22229.6823
158.282779	626.728438	-10.157687	859.542842	2.064346	0.21513	22218.23786
56.045773	619.09881	-116.209507	843.520624	2.064346	1.741055	22134.31196
-17.961613	594.684003	-278.72057	815.291003	-0.987505	-0.547833	10623.49315
-124.013433	579.424748	-384.77239	779.431755	0.538421	1.741055	21.362957
-222.435626	539.750686	-509.135317	676.431785	2.064346	0.21513	12.207404
-318.568931	497.787735	-624.34269	578.009592	-0.987505	-1.310796	22012.23792
-410.887422	443.617381	-697.587113	458.987405	-0.987505	-0.547833	22195.34898
-494.813323	345.95815	-785.327827	250.698578	1.301383	2.504018	22193.82305
-568.057746	247.535957	-840.261144	131.676391	-2.51343	0.21513	22197.63787
-593.998479	152.928578	-829.579666	-44.568001	1.301383	0.978093	22216.71194
-607.731809	52.980459	-761.675982	-100.264281	-0.987505	0.978093	22208.31935
-606.205883	-47.730622	-729.631548	-246.753127	-0.987505	-0.547833	22221.28971
-629.094765	-142.338001	-628.920466	-378.74568	1.301383	-0.547833	22231.97119
-588.65774	-257.545375	-569.409373	-500.056755	-0.224542	0.978093	22202.21564
-542.117013	-343.760164	-507.609391	-635.864122	1.301383	-1.310796	22209.08231
-469.635553	-420.8194	-376.3798	-699.952992	-1.750468	-2.073758	22205.2675
-378.080025	-496.352711	-246.676135	-785.404819	1.301383	0.21513	22228.15638
-278.131906	-561.967507	-111.631731	-889.167751	2.064346	2.504018	22224.34156
-172.843049	-628.345265	6.627494	-886.878863	1.301383	0.21513	22216.71194
-60.687526	-658.100811	188.975588	-844.915912	-0.987505	-0.547833	22206.03046
46.127257	-655.04896	291.212594	-849.493689	-0.987505	0.21513	22209.84527
154.467966	-651.234147	438.464403	-753.360384	-0.987505	-0.547833	22223.5786
271.964227	-615.374898	527.731043	-653.412265	-1.750468	-2.073758	22222.05268
370.38642	-555.863805	643.701379	-571.775252	0.538421	-1.310796	22215.94897
448.971582	-462.019388	725.338392	-437.493811	0.538421	-0.547833	22228.91934
511.534526	-378.093487	761.960603	-312.367922	-0.224542	-0.547833	22227.39341
552.734514	-286.537959	768.064305	-225.39017	-3.276393	0.978093	22196.11194
588.593763	-177.434287	765.775417	-29.308747	-3.276393	0.21513	22205.2675
595.460428	-57.649137	757.382827	143.883795	1.301383	0.978093	22214.42305
591.645614	76.632304	700.160621	211.024516	-1.750468	0.21513	22202.97861
561.127104	178.106348	702.44951	420.076306	-2.51343	-2.073758	22213.66009
531.371558	286.447057	603.264354	512.394797	-1.750468	-1.310796	22230.44527
484.067868	378.765548	511.708825	641.335499	-0.987505	-1.310796	22195.34898
442.86788	476.424778	383.531086	729.839177	2.064346	-1.310796	22216.71194
361.230867	542.039574	286.634818	806.13545	-0.224542	1.741055	22217.4749
275.016078	599.261779	134.042271	842.757662	1.301383	1.741055	22199.16379
178.882773	623.676587	39.434891	847.335438	-0.987505	0.21513	22214.42305
81.986506	635.88399	-139.861352	857.253954	0.538421	0.21513	22228.15638
4.927269	621.387698	-303.89834	820.631742	1.301383	0.21513	22217.4749
-120.961582	582.476599	-404.609422	734.416953	1.301383	0.21513	56.459243
-181.998601	548.143276	-455.727925	684.061412	0.538421	0.21513	14.496292
-293.391161	509.995139	-560.25382	619.20958	-0.987505	-1.310796	20971.55675
-375.791137	460.402561	-673.935268	496.372579	-1.750468	-0.547833	22193.06009
-462.005926	367.321107	-721.238957	342.254106	-0.224542	2.504018	22219.00082
-525.331833	278.054467	-786.09079	190.424522	0.538421	3.266981	22223.5786
-580.26515	185.735976	-780.750051	85.135664	-0.224542	0.978093	22214.42305
-632.909579	85.787857	-787.616716	-34.649486	-0.987505	0.978093	22225.10453
-648.931796	-6.530634	-746.416728	-186.47907	-1.750468	0.21513	22209.08231
-641.302169	-119.449119	-747.942653	-406.212339	-2.51343	-0.547833	22196.87491
-603.154032	-232.367604	-654.861199	-477.167873	-3.276393	0.978093	22202.97861
-561.191082	-320.108319	-565.594559	-660.27893	-1.750468	0.978093	22208.31935
-481.842957	-400.982369	-474.039031	-748.019645	-1.750468	-0.547833	22205.2675
-398.680019	-492.537898	-289.402048	-783.115931	-1.750468	0.978093	22096.16382
-297.205975	-565.78232	-186.402079	-821.264067	-0.224542	2.504018	22220.52675
-185.813415	-629.87119	-14.735463	-863.989981	0.538421	1.741055	22200.68972
-88.154185	-653.523035	114.20524	-857.886279	3.590271	3.266981	22206.03046
42.312443	-666.493402	269.086675	-840.338136	-0.224542	0.21513	22193.06009
139.208711	-656.574886	409.471819	-761.752974	1.301383	-0.547833	22239.60082
249.075345	-612.323047	523.153266	-688.508551	0.538421	-1.310796	22238.07489
338.341985	-552.811954	534.597708	-645.782638	2.064346	0.21513	22243.41563
434.47529	-491.774935	682.612478	-489.375277	1.301383	1.741055	22232.73415
503.141936	-409.374959	760.434678	-336.019767	-2.51343	2.504018	22224.34156
552.734514	-313.241654	740.597646	-281.849412	2.064346	4.029944	22227.39341
573.334508	-183.537989	779.508746	-37.701337	2.064346	0.978093	22222.81564
609.95672	-98.086163	791.71615	87.424552	-0.987505	0.21513	22180.85269
604.61598	36.958242	765.775417	238.491174	2.064346	-0.547833	22228.15638
549.682663	153.691541	707.027286	381.928169	2.827309	0.978093	22232.73415
533.660446	262.795212	635.308789	504.765169	-2.51343	0.978093	22198.40083
500.090085	358.165554	496.449571	574.194778	-0.987505	0.978093	22198.40083
426.845663	442.091455	388.871825	695.505854	-0.224542	0.978093	22191.53417
393.275302	535.935872	304.182961	737.468804	0.538421	2.504018	22163.30454
293.327184	585.52845	96.657097	773.328053	-1.750468	0.978093	22201.45268
194.904991	611.469183	40.960817	855.728028	-0.224542	0.978093	22223.5786
103.349462	623.676587	-66.616929	862.594693	-0.224542	0.978093	22196.11194
11.793934	624.439549	-201.661334	831.313221	1.301383	0.978093	22209.08231
-74.420855	597.735854	-335.179813	801.557674	1.301383	0.978093	64.08887
-174.368974	561.113642	-458.016813	743.572506	0.538421	1.741055	16.022217
-264.398577	529.069207	-551.86123	639.809574	2.827309	3.266981	18096.71316
-359.768919	493.972921	-647.231572	507.81702	2.064346	0.978093	22217.4749
-436.065193	416.150722	-736.498212	413.972604	0.538421	0.978093	22222.81564
-491.761473	306.284088	-837.209293	179.743043	-0.224542	0.978093	22218.23786
-571.109597	213.202634	-828.816703	95.817142	-0.987505	-1.310796	22232.73415
-621.465138	116.306367	-789.142641	-1.079125	-0.987505	-0.547833	22221.28971
-652.74661	24.750838	-767.016722	-160.538337	-1.750468	-1.310796	22212.89712
-626.805877	-95.797274	-689.194522	-304.738295	2.827309	0.978093	22226.63045
-619.17625	-194.98243	-618.238988	-426.04937	0.538421	1.741055	22228.15638
-565.005895	-305.612027	-565.594559	-558.041923	-0.224542	3.266981	22200.68972
-503.205914	-384.960152	-427.498304	-659.515967	-0.224542	2.504018	22205.2675
-421.568901	-478.804568	-290.165011	-759.464086	-1.750468	1.741055	22202.97861
-328.487447	-542.893438	-211.579849	-816.686291	-2.51343	0.21513	22188.48232
-246.087471	-594.774904	-42.965084	-864.752943	-2.51343	0.978093	22169.40825
-115.620843	-647.419333	98.183022	-870.856645	-0.224542	-0.547833	22215.18601
-11.857911	-680.226731	211.101507	-859.412204	-2.51343	-2.073758	22197.63787
114.793903	-643.604519	334.70147	-860.93813	1.301383	1.741055	22211.3712
215.504985	-624.530451	501.79031	-687.745588	-0.987505	0.21513	22231.20823
320.793842	-576.463799	594.871764	-609.923389	-1.750468	0.978093	22212.13416
396.327153	-499.404562	671.168037	-519.893786	-1.750468	-0.547833	22219.76379
474.912315	-430.737916	748.227274	-395.53086	1.301383	3.266981	22229.6823
544.341924	-330.026835	742.123572	-247.516089	0.538421	0.978093	22243.41563
584.778949	-209.478722	789.427262	-101.790207	3.590271	2.504018	22241.88971
601.564129	-101.900976	768.064305	53.091229	2.827309	1.741055	22247.23045
596.986353	19.410099	743.649497	187.372671	-0.224542	-0.547833	22235.02304
579.43821	133.091547	701.686547	323.943001	0.538421	0.978093	22228.15638
558.075253	242.195218	670.405075	472.720734	-0.224542	1.741055	22225.86749
507.719713	320.78038	548.331037	552.831822	-0.987505	0.21513	22206.79342
466.519725	413.861834	463.642173	689.402152	-0.987505	1.741055	22209.08231
403.956781	505.417362	343.094061	762.646574	-1.750468	0.21513	22220.52675
325.371619	558.061791	203.47188	806.898413	-0.224542	0.21513	22212.89712
217.03091	600.024742	18.834897	845.809513	-2.51343	0.21513	22187.71935
120.134642	613.758071	-67.379892	829.024332	-1.750468	0.21513	22188.48232
46.89022	606.128444	-232.179843	780.95768	-0.987505	-0.547833	22182.37861
-37.035681	594.684003	-308.476117	776.379904	-0.224542	1.741055	604.266488
-154.531943	567.980307	-480.905695	717.631773	0.538421	1.741055	16.78518
-243.798583	551.958089	-562.542708	595.557735	-0.224542	2.504018	10090.1822
-328.487447	481.765518	-618.238988	558.935524	2.064346	0.978093	22161.77862
-416.991124	418.43961	-706.742665	433.809635	2.064346	0.978093	22212.89712
-481.079994	332.987784	-767.016722	272.824497	-0.987505	0.21513	22222.81564
-553.561454	243.721144	-792.957455	137.01713	1.301383	0.978093	22213.66009
-593.235517	142.2471	-770.068573	21.809757	1.301383	-1.310796	22225.86749
-634.435504	49.165646	-721.238957	-118.575387	2.064346	0.21513	22248.75637
-641.302169	-66.041728	-690.720448	-278.797561	-0.987505	0.21513	22232.73415
-611.546622	-153.782442	-663.253789	-445.886401	0.538421	0.21513	22228.15638
-569.583672	-292.64166	-594.587143	-571.01229	0.538421	2.504018	22228.15638
-509.309615	-368.937934	-466.409403	-678.590036	-0.987505	0.978093	22215.94897
-432.250379	-443.708282	-364.935359	-755.649272	-0.224542	-0.547833	22192.29713
-339.168925	-536.789736	-204.713185	-810.582589	0.538421	-0.547833	22221.28971
-256.005987	-590.960091	-71.957668	-851.019614	0.538421	0.978093	22223.5786
-127.065284	-638.26378	79.871916	-869.33072	0.538421	-0.547833	22198.40083
-27.880129	-677.17488	205.760768	-825.078881	0.538421	0.978093	22196.11194
82.749468	-661.915625	336.227396	-826.604807	-1.750468	2.504018	22196.11194
181.171661	-644.367482	468.219949	-735.049278	-1.750468	0.978093	22194.58602
302.482737	-589.434165	533.834745	-674.012259	-3.276393	0.21513	22202.97861
390.986414	-530.686034	604.790279	-556.515998	-0.987505	-0.547833	22219.00082
469.571576	-449.811984	705.501361	-420.708631	-0.987505	-2.073758	22209.08231
522.216005	-355.967568	734.493945	-299.397555	0.538421	-0.547833	22222.81564
556.549328	-250.67871	713.893951	-187.242033	-0.224542	-1.310796	22231.20823
605.378943	-134.708374	803.923554	30.202347	-1.750468	-0.547833	22213.66009
598.512278	-24.078777	749.753199	169.061565	0.538421	-0.547833	22220.52675
580.964136	88.839708	739.071721	325.468926	-0.224542	0.978093	22229.6823
563.415993	213.965597	678.797665	449.06889	1.301383	1.741055	22244.17859
522.978968	310.098902	594.871764	565.802188	1.301383	0.978093	22232.73415
470.334539	401.65443	439.990328	621.498468	2.064346	-0.547833	22213.66009
423.793812	499.31366	350.723688	754.253984	-0.224542	-1.310796	22213.66009
339.104948	548.906238	217.205209	785.535456	-0.987505	-1.310796	22206.79342
250.60127	600.024742	60.034885	813.765078	0.538421	-0.547833	22214.42305
153.705003	621.387698	-4.816947	862.594693	0.538421	0.978093	22215.94897
55.28281	622.913624	-209.290961	806.13545	0.538421	0.978093	22206.79342
-28.643091	605.365481	-276.431682	819.86878	-0.224542	0.978093	9247.871334
-146.902315	583.239562	-396.979794	765.698425	0.538421	0.978093	20.599994
-243.03562	546.61735	-530.498273	668.039195	-2.51343	0.21513	12.207404
-337.643	500.839586	-605.268621	566.565151	-1.750468	0.21513	22006.13422
-397.154093	448.95812	-708.268591	423.128156	-0.987505	-1.310796	22199.92676
-458.191112	347.484076	-831.105592	264.431907	-0.987505	0.21513	22192.29713
-560.428119	258.217436	-857.809287	95.817142	-0.987505	0.978093	22206.03046
-592.472554	146.061913	-815.846337	54.617155	0.538421	0.21513	22228.91934
-637.487355	74.343416	-792.194492	-126.205014	-1.750468	0.21513	22209.84527
-621.465138	-43.915808	-763.201908	-261.249419	0.538421	0.21513	22219.00082
-612.309585	-137.760225	-651.046386	-371.879015	0.538421	0.21513	22226.63045
-587.131815	-240.760194	-573.987149	-522.182675	-0.224542	0.21513	22202.97861
-534.487386	-334.604611	-485.483472	-635.864122	3.590271	-0.547833	22209.08231
-458.954075	-419.293475	-341.283514	-713.686322	2.064346	-0.547833	22243.41563
-365.109658	-513.900854	-258.120576	-809.056664	0.538421	-1.310796	22225.86749
-268.213391	-586.382314	-142.15024	-889.167751	3.590271	0.978093	22198.40083
-175.894899	-615.374898	16.546009	-856.360353	2.827309	2.504018	22221.28971
-46.954197	-678.700805	188.212625	-843.389987	-0.224542	1.741055	22219.76379
50.705033	-669.545252	324.019992	-852.54554	-0.224542	0.978093	22197.63787
166.675369	-648.945259	400.316266	-762.515937	-1.750468	0.21513	22222.81564
267.386451	-591.723053	537.649558	-654.938191	-0.224542	-0.547833	22231.20823
359.704942	-530.686034	639.886565	-577.878954	-0.224542	-2.836721	22215.18601
440.578992	-475.752717	727.62728	-420.708631	-0.987505	-2.073758	22223.5786
513.823415	-394.878667	750.516162	-339.83458	-2.51343	-2.073758	22209.84527
560.364142	-272.041667	741.360609	-214.708692	-1.750468	-0.547833	22192.29713
589.356726	-165.226883	782.560597	-27.782821	-0.224542	0.21513	22202.21564
605.378943	-40.100995	748.227274	112.602323	-1.750468	0.978093	22221.28971
587.8308	84.261932	732.968019	246.120801	-3.276393	-1.310796	22209.08231
571.04562	178.869311	678.797665	417.024455	2.827309	0.21513	22225.10453
515.34934	301.706312	607.079168	514.683685	2.064346	0.21513	22223.5786
492.460458	378.765548	510.945863	626.839207	0.538421	-0.547833	22217.4749
426.845663	474.898853	390.39775	743.572506	0.538421	-0.547833	22213.66009
376.490122	538.22476	262.982973	803.083599	-1.750468	-0.547833	22206.79342
274.253115	596.209928	121.071904	841.231736	2.064346	-1.310796	22238.07489
194.904991	611.469183	28.753413	864.883581	-0.224542	-0.547833	22217.4749
89.616133	640.461767	-159.698383	823.683593	3.590271	2.504018	22209.84527
1.112455	625.965475	-248.202061	775.616941	0.538421	0.978093	22210.60823
-99.598626	579.424748	-373.327949	786.298419	0.538421	-1.310796	27.466659
-194.206005	557.298828	-515.239018	691.69104	-0.987505	-2.073758	14.496292
-313.991155	503.891437	-585.43159	566.565151	0.538421	0.21513	21622.36396
-383.420764	452.009971	-672.409342	487.217026	-0.224542	0.21513	22196.87491
-455.139261	368.08407	-773.120424	369.720765	1.301383	1.741055	22218.23786
-520.754057	286.447057	-815.083374	191.187484	-0.987505	0.978093	22225.10453
-592.472554	171.239684	-795.246343	61.483819	-3.276393	1.741055	22191.53417
-628.331802	68.239714	-795.246343	-75.086511	-0.987505	1.741055	22202.97861
-639.776244	-26.367665	-717.424144	-219.286468	-1.750468	0.978093	22215.18601
-631.383653	-122.50097	-687.668597	-352.041984	-2.51343	-2.836721	22199.92676
-584.842926	-233.89353	-669.357491	-548.123408	0.538421	-0.547833	22207.55638
-555.08738	-326.212021	-602.979733	-641.204862	-0.987505	0.21513	22217.4749
-477.265181	-400.982369	-400.031645	-699.952992	-0.224542	0.21513	22193.06009
-389.524466	-512.374929	-324.498334	-815.160366	1.301383	0.21513	22200.68972
-301.020788	-567.308246	-146.728017	-844.915912	-0.987505	0.21513	22211.3712
-188.102303	-623.004526	0.523792	-851.782577	-0.224542	0.978093	22199.92676
-68.317154	-659.626737	151.590414	-857.886279	1.301383	0.978093	22216.71194
41.549481	-659.626737	257.642234	-794.560372	2.064346	0.21513	22225.86749
137.682785	-653.523035	406.419968	-767.093713	1.301383	0.978093	22241.88971
272.72719	-624.530451	507.131049	-731.997427	0.538421	-0.547833	22225.10453
343.682724	-568.071208	587.242136	-618.315979	1.301383	0.978093	22235.786
418.453073	-489.486047	710.079137	-474.878985	2.827309	2.504018	22236.54897
497.038234	-391.063854	721.523578	-405.449376	3.590271	3.266981	22179.32676
543.578961	-308.663878	799.345777	-207.842027	-0.224542	-0.547833	22221.28971
584.778949	-192.693542	810.790218	-72.797623	-0.224542	0.978093	22230.44527
604.61598	-68.330616	779.508746	109.550472	0.538421	1.741055	22215.18601
598.512278	51.454534	742.123572	285.031901	-0.224542	-0.547833	22222.81564
562.65303	137.669323	732.968019	392.609647	-0.987505	-1.310796	22209.08231
529.082669	275.002616	623.101385	494.846654	-0.224542	-1.310796	22196.11194
478.727129	349.010001	491.871794	590.216996	-1.750468	-0.547833	22171.69713
448.208619	444.380343	406.419968	713.816959	-1.750468	0.978093	22206.79342
378.016048	526.017356	288.923706	766.461388	0.538421	4.029944	22202.21564
298.667923	594.684003	153.116339	821.394705	0.538421	2.504018	22200.68972
187.275363	619.09881	-2.528059	846.572475	1.301383	1.741055	22209.84527
97.24576	616.809922	-90.268774	845.04655	-0.224542	0.21513	22215.18601
7.216157	612.995108	-227.602067	812.239152	1.301383	0.21513	22202.21564
-72.131967	602.31363	-351.964993	793.165084	-0.987505	-0.547833	113.681448
-160.635645	580.950673	-474.801993	730.602139	0.538421	0.21513	15.259255
-272.028204	527.543282	-583.142702	600.135511	0.538421	0.21513	15211.18809
-352.139292	494.735884	-647.994535	475.772585	2.827309	0.978093	22199.16379
-455.902224	378.002585	-716.661181	387.268908	-0.224542	1.741055	22227.39341
-512.361466	290.261871	-788.379678	217.89118	0.538421	0.978093	22214.42305
-586.368852	196.417454	-787.616716	88.187515	-1.750468	0.978093	22218.23786
-601.628107	97.995261	-774.646349	-16.33838	-1.750468	0.21513	22225.10453
-635.198467	8.728621	-762.438945	-196.397586	-2.51343	-1.310796	22208.31935
-631.383653	-88.167647	-686.905634	-304.738295	0.538421	0.978093	22222.81564
-608.494771	-200.323169	-615.9501	-474.116022	2.827309	3.266981	22231.20823
-575.687374	-301.034251	-566.357522	-568.723402	-1.750468	0.978093	22185.43046
-494.050361	-395.64163	-438.942745	-687.745588	-0.987505	2.504018	22197.63787
-423.094826	-469.649015	-316.868707	-748.782607	-0.987505	3.266981	22205.2675
-326.198559	-540.60455	-207.765035	-822.789993	1.301383	0.978093	22196.11194
-209.46526	-604.69342	-62.039153	-864.752943	-1.750468	0.21513	22193.06009
-112.568992	-648.945259	80.634879	-893.745527	0.538421	0.978093	22217.4749
24.7643	-643.604519	219.494097	-883.827012	0.538421	0.21513	22197.63787
104.112425	-648.945259	340.805172	-816.686291	1.301383	0.21513	22219.00082
226.949426	-631.397116	475.849577	-709.108545	-0.224542	2.504018	22226.63045
332.238283	-568.834171	604.790279	-616.790054	1.301383	2.504018	22228.91934
408.534557	-503.982339	689.479143	-485.560463	3.590271	3.266981	22226.63045
488.645644	-421.582363	752.80505	-345.938282	1.301383	3.266981	22245.70452
526.793781	-321.634244	797.056889	-248.279052	1.301383	0.21513	22240.36378
586.304875	-202.612057	781.797634	-95.686505	-0.224542	-1.310796	22224.34156
606.141906	-91.219498	796.293926	64.53567	0.538421	0.21513	22231.20823
595.460428	23.987875	758.908752	239.254137	-0.987505	0.21513	22230.44527
567.230806	137.669323	726.101354	327.757814	-0.224542	0.21513	22212.89712
540.52711	236.091516	667.353224	487.979989	2.064346	1.741055	22222.81564
510.008601	335.276672	549.856962	592.505884	-0.224542	2.504018	22223.5786
449.734545	430.647014	401.079229	635.99476	1.301383	2.504018	22197.63787
390.986414	516.861803	343.094061	781.720643	-0.224542	1.741055	22206.79342
318.504954	564.928456	184.397811	806.13545	-1.750468	0.978093	22202.21564
233.053128	609.943257	61.560811	821.394705	-0.987505	-0.547833	22192.29713
91.142058	628.254363	-55.935451	867.935432	-0.224542	0.21513	22164.83047
16.37171	621.387698	-223.02429	793.165084	-0.987505	0.978093	22196.87491
-51.531973	598.498816	-316.868707	785.535456	0.538421	2.504018	223.548082
-159.109719	575.609934	-445.046447	755.77991	2.064346	3.266981	14.496292
-248.376359	542.039574	-536.601975	625.313282	1.301383	2.504018	12.970367
-338.405962	485.580331	-647.231572	494.846654	-1.750468	1.741055	22106.08234
-412.413348	419.202573	-715.898218	429.994821	1.301383	2.504018	22203.74157
-489.472584	324.595194	-761.675982	283.505976	1.301383	0.21513	22217.4749
-548.983678	239.143367	-804.401896	149.987497	1.301383	0.21513	22247.23045
-604.679958	123.935994	-776.935237	5.787539	1.301383	0.21513	22231.20823
-604.679958	17.121211	-732.683398	-159.012412	0.538421	0.21513	22237.31193
-633.672542	-66.80469	-691.483411	-287.953114	1.301383	2.504018	22239.60082
-622.228101	-174.382436	-636.550094	-414.604929	1.301383	2.504018	22220.52675
-574.161448	-271.278704	-586.194553	-552.701184	0.538421	1.741055	22205.2675
-524.56887	-381.908301	-461.068664	-667.145595	1.301383	2.504018	22209.08231
-449.035559	-439.893469	-319.920558	-757.175198	1.301383	1.741055	22199.16379
-368.161509	-539.078624	-230.653918	-815.160366	-0.224542	0.978093	22214.42305
-236.931918	-596.30083	-79.587296	-863.227018	0.538421	-0.547833	22214.42305
-146.139353	-639.789706	79.871916	-880.775161	-0.987505	0.978093	22195.34898
-27.117166	-685.56747	230.175576	-843.389987	-4.039356	-0.547833	22186.19343
69.779102	-665.730439	327.071843	-822.789993	-0.224542	0.978093	22214.42305
187.275363	-642.078594	472.797726	-715.97521	-1.750468	1.741055	22206.03046
307.823476	-584.856389	574.27177	-680.115961	-1.750468	0.978093	22206.79342
387.1716	-529.160109	605.553242	-583.219694	-0.224542	0.978093	22225.86749
461.941949	-462.782351	724.575429	-413.079003	2.064346	0.978093	22228.15638
532.13452	-370.46386	669.642112	-359.671612	0.538421	-0.547833	22215.94897
571.808583	-241.523157	790.190224	-134.597604	0.538421	-2.073758	22226.63045
604.61598	-127.841709	803.923554	45.461602	-0.224542	-0.547833	22228.91934
609.95672	-3.478783	753.568013	206.446739	2.064346	0.21513	22225.10453
589.356726	110.965627	741.360609	342.254106	3.590271	2.504018	22246.46748
538.238222	230.750777	698.634696	480.350362	2.064346	1.741055	22244.17859
517.638228	317.728529	562.064366	548.254045	1.301383	0.978093	22197.63787
474.912315	409.284058	462.116248	671.854009	0.538421	0.21513	22225.86749
421.504924	490.158108	365.982943	761.120649	4.353234	1.741055	22231.20823
325.371619	542.039574	207.286693	793.165084	-0.224542	-1.310796	22189.24528
243.734606	609.943257	73.768214	852.676177	-0.224542	-1.310796	22209.08231
146.075375	624.439549	-18.550277	826.735444	2.064346	-0.547833	22226.63045
49.179108	611.469183	-156.646532	805.372488	-0.224542	0.21513	22209.84527
-28.643091	610.70622	-275.668719	791.639158	0.538421	1.741055	3075.502792
-140.035651	572.558083	-425.972378	765.698425	-0.987505	1.741055	17.548143
-235.405993	539.750686	-520.579758	661.17253	2.064346	1.741055	13.733329
-314.754118	488.632182	-606.031584	550.542934	-0.224542	0.21513	22012.23792
-413.176311	425.306275	-699.113038	433.809635	-1.750468	-0.547833	22201.45268
-485.657771	327.647045	-803.638933	271.298572	-1.750468	-1.310796	22210.60823
-546.69479	245.247069	-812.031523	162.957863	0.538421	-0.547833	22214.42305
-598.576256	152.928578	-792.957455	34.780123	-0.987505	0.21513	22225.10453
-627.56884	48.402683	-754.809318	-126.205014	1.301383	0.21513	22228.15638
-639.776244	-45.441734	-767.779684	-260.486456	1.301383	2.504018	22215.94897
-626.042914	-143.100964	-641.890833	-384.849382	0.538421	1.741055	22223.5786
-573.398485	-255.256486	-609.846398	-525.997488	-0.224542	-0.547833	22244.94156
-521.517019	-356.73053	-484.720509	-622.130793	-0.224542	-1.310796	22228.15638
-449.798522	-410.137922	-380.957577	-745.730756	2.064346	0.978093	22223.5786
-379.60595	-503.982339	-236.757619	-804.478887	2.064346	0.978093	22225.86749
-276.605981	-571.123059	-114.683582	-840.338136	0.538421	-0.547833	22204.50453
-153.76898	-639.026743	28.753413	-871.619608	1.301383	-0.547833	22076.32679
-58.398638	-671.834141	204.997805	-839.575173	-0.987505	0.21513	22207.55638
60.623549	-674.123029	335.464433	-806.767775	0.538421	0.978093	22213.66009
161.33463	-648.182296	465.931061	-739.627055	2.827309	3.266981	22224.34156
274.253115	-603.930457	538.412521	-670.960408	1.301383	0.21513	22230.44527
360.467905	-546.708252	635.308789	-569.486364	-2.51343	-2.836721	22200.68972
440.578992	-475.752717	730.679131	-428.338258	-1.750468	-1.310796	22199.92676
527.556744	-391.826816	752.80505	-327.627177	-0.987505	-0.547833	22212.13416
556.549328	-274.330555	777.982821	-172.745741	-1.750468	-0.547833	22211.3712
590.119688	-155.308368	786.375411	0.4468	-2.51343	-2.073758	22204.50453
593.171539	-37.812106	757.382827	153.039348	-0.987505	0.978093	22227.39341
587.8308	65.950826	728.390243	299.528193	-0.224542	0.21513	22228.91934
555.786365	186.498938	694.05692	417.024455	0.538421	-1.310796	22216.71194
519.164154	303.232237	575.034733	516.972573	0.538421	-1.310796	22219.00082
490.17157	400.891467	492.634757	613.868841	-0.224542	-1.310796	22205.2675
428.371588	474.898853	385.819974	755.016947	3.590271	-0.547833	22211.3712
366.571606	551.195127	255.353346	818.342854	2.827309	0.978093	22237.31193
261.282749	593.158077	130.227457	851.150252	1.301383	0.21513	22233.49712
168.201295	622.913624	13.494158	848.098401	1.301383	0.21513	22199.16379
85.801319	632.832139	-107.053954	828.26137	-1.750468	-2.073758	22211.3712
-11.094948	607.654369	-245.913172	801.557674	1.301383	1.741055	22223.5786
-111.80603	590.869189	-372.564987	777.905829	-0.987505	-0.547833	26.703696
-211.754148	555.772903	-477.853844	694.742891	0.538421	-0.547833	14.496292
-306.361527	517.624766	-577.039	603.187362	-0.987505	-2.073758	21668.90469
-401.73187	458.876635	-664.779715	427.705933	0.538421	-0.547833	22199.16379
-463.531851	365.795181	-788.379678	335.387442	0.538421	0.21513	22212.89712
-542.879976	277.291504	-836.446331	177.454155	-1.750468	0.978093	22202.21564
-584.079964	179.632274	-796.009306	46.224564	-0.224542	2.504018	22201.45268
-615.361436	69.002677	-801.350045	-50.671703	-1.750468	0.978093	22197.63787
-655.798461	-21.026926	-741.075989	-230.730909	-0.224542	-1.310796	22213.66009
-641.302169	-124.789858	-695.298224	-381.034568	-0.987505	0.978093	22225.86749
-612.309585	-231.604641	-599.164919	-523.7086	1.301383	0.21513	22198.40083
-534.487386	-318.582394	-525.157534	-616.027091	0.538421	-1.310796	22207.55638
-479.554069	-423.108288	-380.194614	-702.24188	-0.224542	0.21513	22222.81564
-392.576317	-501.69345	-313.053893	-815.160366	-0.987505	1.741055	22199.92676
-309.413378	-566.545283	-152.831718	-851.782577	-0.987505	0.21513	22200.68972
-176.657862	-607.745271	21.886748	-844.915912	1.301383	1.741055	22245.70452
-72.131967	-659.626737	120.308941	-908.241819	3.590271	2.504018	22219.00082
34.682816	-657.337849	278.242228	-825.078881	2.064346	0.978093	22207.55638
138.445748	-655.811923	433.886626	-763.278899	2.064346	0.21513	22240.36378
245.260531	-619.952675	504.079198	-686.982626	-0.224542	-0.547833	22220.52675
346.734575	-558.152693	613.945832	-603.819687	1.301383	-0.547833	22219.76379
419.978998	-494.063823	676.508777	-503.108606	-0.987505	-2.836721	22226.63045
506.95675	-413.952736	747.464311	-354.330872	-3.276393	-0.547833	22215.94897
557.312291	-293.404623	791.71615	-248.279052	1.301383	0.21513	22221.28971
604.61598	-193.456505	774.168007	-57.538368	-0.224542	-1.310796	22228.15638
603.853018	-62.226914	772.642081	117.180099	-1.750468	0.21513	22203.74157
597.749316	41.536018	765.012454	284.268938	-0.987505	-0.547833	22199.92676
558.838216	148.350801	712.368025	404.817051	-0.987505	0.21513	22215.18601
554.26044	264.321137	628.442124	504.765169	-0.987505	-1.310796	22196.11194
493.986384	339.854448	515.523639	619.20958	-1.750468	-2.073758	22202.21564
452.023433	459.639598	412.52367	720.683624	0.538421	0.978093	22219.00082
355.890128	528.306244	276.716302	796.216935	-0.224542	0.978093	22205.2675
282.645705	567.217344	138.620047	793.165084	2.064346	1.741055	22204.50453
207.875357	623.676587	21.886748	803.846562	1.301383	0.978093	22210.60823
120.897605	632.069177	-155.883569	805.372488	-0.224542	-0.547833	22204.50453
35.445779	614.521034	-229.890955	791.639158	2.827309	0.21513	22207.55638
-72.89493	609.180295	-315.342781	817.579891	3.590271	0.21513	54.170354
-164.450458	558.824754	-478.616807	735.179916	-0.224542	-1.310796	14.496292
-266.687465	519.150692	-565.594559	632.179946	1.301383	-0.547833	18675.80187
-375.791137	466.506263	-641.12787	532.994791	2.064346	1.741055	22202.21564
-461.242963	403.943318	-732.683398	387.268908	-0.987505	1.741055	22218.23786
-518.465168	298.654461	-792.194492	211.024516	0.538421	0.21513	22206.03046
-576.450336	204.810044	-786.853753	106.498621	-0.987505	0.978093	22215.18601
-626.042914	110.202665	-776.172274	-35.412448	1.301383	2.504018	22227.39341
-655.035498	11.017509	-747.17969	-181.138331	0.538421	-0.547833	22222.81564
-629.094765	-100.375051	-688.43156	-358.908649	-0.224542	-0.547833	22217.4749
-615.361436	-206.426871	-658.676013	-454.278991	-0.987505	0.978093	22199.16379
-559.665156	-309.426841	-624.34269	-654.938191	-0.224542	0.21513	22201.45268
-508.546653	-404.797183	-429.024229	-679.352998	0.538421	1.741055	22182.37861
-400.968907	-479.567531	-335.942775	-769.382601	-1.750468	2.504018	22206.03046
-327.724484	-556.626767	-175.720601	-828.893695	-0.987505	0.978093	22213.66009
-220.146738	-598.589718	-24.653979	-850.256651	0.538421	0.978093	22199.92676
-95.020849	-668.019327	65.375624	-884.589975	0.538421	-0.547833	22204.50453
-6.517172	-648.945259	227.123725	-850.256651	-0.224542	-0.547833	22214.42305
114.793903	-655.811923	365.21998	-789.219632	0.538421	0.21513	22214.42305
230.764239	-630.634153	476.61254	-720.552986	-1.750468	-0.547833	22220.52675
313.164215	-574.17491	590.293987	-645.019675	0.538421	0.21513	22254.09711
416.164184	-497.115674	689.479143	-487.849351	2.827309	4.029944	22235.02304
486.356756	-421.582363	691.768031	-419.182705	0.538421	1.741055	22233.49712
534.423409	-333.078686	786.375411	-225.39017	0.538421	1.741055	22238.07489
604.61598	-204.137983	808.50133	-109.419834	-0.224542	0.21513	22224.34156
597.749316	-85.878759	774.168007	66.824558	0.538421	0.21513	22221.28971
596.986353	8.728621	765.775417	239.254137	1.301383	0.21513	22228.15638
577.149322	130.802659	747.464311	369.720765	-1.750468	0.21513	22216.71194
543.578961	251.350771	650.568044	497.898505	0.538421	2.504018	22214.42305
510.008601	329.17297	509.419937	588.69107	2.064346	2.504018	22201.45268
443.630843	416.913685	408.708856	686.350301	-0.987505	2.504018	22192.29713
383.356787	510.758102	301.13111	756.542872	-0.987505	2.504018	22186.19343
295.616072	562.639568	174.479296	841.994699	-1.750468	0.978093	22205.2675
222.371649	616.809922	44.012668	848.098401	-0.987505	0.978093	22196.11194
116.319829	627.4914	-72.720631	835.890997	-0.224542	1.741055	22193.82305
30.105039	619.861773	-189.45393	814.52804	1.301383	0.21513	22213.66009
-58.398638	600.024742	-332.127962	808.424339	2.064346	3.266981	484.481338
-150.717129	584.765487	-476.327919	729.839177	2.064346	2.504018	15.259255
-257.531912	529.069207	-540.416789	618.446617	-0.987505	0.978093	11565.75213
-343.746702	479.476629	-673.935268	519.261461	2.064346	2.504018	22180.08972
-428.435565	405.469244	-775.409312	352.172622	0.538421	0.978093	22219.76379
-509.309615	316.202604	-765.490796	275.876348	2.064346	0.978093	22235.786
-561.954044	218.543373	-828.053741	107.261583	2.827309	0.978093	22244.94156
-625.279952	137.669323	-825.764852	-18.627268	2.064346	0.21513	22227.39341
-648.931796	15.595285	-752.52043	-159.012412	2.064346	0.21513	22231.20823
-642.828094	-68.330616	-725.816734	-261.249419	-1.750468	0.978093	22228.91934
-613.072548	-174.382436	-642.653796	-429.864183	-0.224542	3.266981	22208.31935
-565.005895	-265.937965	-563.305671	-559.567849	2.064346	3.266981	22206.79342
-511.598504	-370.46386	-435.127931	-637.390048	1.301383	3.266981	22223.5786
-437.591118	-457.441612	-331.364999	-728.182614	0.538421	1.741055	22207.55638
-354.42818	-547.471215	-187.928004	-783.115931	-3.276393	0.978093	22200.68972
-243.798583	-597.063792	-71.957668	-851.019614	-1.750468	-0.547833	22198.40083
-133.168986	-663.441551	27.227487	-911.29367	-0.987505	-0.547833	22199.92676
-20.250501	-671.071178	134.042271	-888.404788	-0.987505	-0.547833	22167.11936
90.379096	-654.285998	346.908874	-833.471471	-2.51343	0.21513	22211.3712
197.956842	-648.945259	476.61254	-723.604837	1.301383	1.741055	22228.15638
284.171631	-594.011942	580.375472	-632.812271	-0.987505	1.741055	22215.94897
389.460489	-520.004556	673.456926	-539.730818	-0.987505	1.741055	22222.81564
471.860464	-438.367543	724.575429	-429.864183	0.538421	0.978093	22231.97119
524.504893	-360.545344	760.434678	-287.953114	2.064346	0.21513	22212.89712
581.727098	-224.737977	794.005038	-134.597604	1.301383	0.21513	22219.00082
612.245608	-120.975045	777.219858	1.972726	0.538421	-0.547833	22254.86007
596.22339	2.624919	727.62728	181.268969	2.827309	0.21513	22238.07489
590.119688	112.491553	736.782833	346.831883	1.301383	3.266981	22232.73415
552.734514	212.439671	665.827298	446.017039	0.538421	3.266981	22237.31193
532.13452	297.128535	573.508807	571.142927	-0.224542	1.741055	22222.81564
484.830831	401.65443	492.634757	684.061412	1.301383	2.504018	22212.89712
420.741961	504.6544	365.21998	736.705841	-0.224542	0.21513	22208.31935
333.764209	559.587717	225.597799	810.713227	1.301383	0.978093	22218.23786
242.20868	604.602518	89.790432	858.016916	2.064346	0.21513	22202.21564
131.579083	631.306214	-35.335457	817.579891	0.538421	0.978093	22196.87491
59.097623	609.180295	-167.32801	816.816929	0.538421	0.21513	22195.34898
-37.035681	604.602518	-291.690937	813.002115	-0.224542	3.266981	7241.279336
-135.457874	576.372897	-468.698291	723.735475	-1.750468	2.504018	19.074068
-250.665248	545.854387	-543.46864	684.824375	-2.51343	0.978093	13.733329
-318.568931	495.498847	-627.394541	565.802188	-1.750468	1.741055	22032.07495
-394.865205	439.039604	-699.113038	449.831852	-0.987505	0.978093	22210.60823
-492.524435	339.091486	-801.350045	271.298572	0.538421	0.21513	22224.34156
-550.509603	258.980398	-810.505598	158.380087	2.064346	0.21513	22212.89712
-602.391069	159.03228	-801.350045	33.254198	-0.224542	0.21513	22220.52675
-618.413287	56.03231	-752.52043	-112.471685	-0.224542	0.978093	22227.39341
-615.361436	-38.575069	-731.157473	-231.493872	3.590271	2.504018	22221.28971
-610.78366	-140.049113	-677.750081	-418.419742	2.064346	3.266981	22241.12674
-590.946628	-239.234269	-606.031584	-542.782668	1.301383	1.741055	22223.5786
-509.309615	-381.145338	-533.550124	-661.041893	2.064346	0.978093	22200.68972
-450.561485	-432.263841	-382.483502	-750.308533	2.064346	1.741055	22202.21564
-364.346695	-522.293444	-229.890955	-780.06408	0.538421	0.21513	22222.81564
-277.368943	-596.30083	-91.031737	-847.967763	1.301383	-0.547833	22202.21564
-162.16157	-635.974892	53.168221	-851.782577	-0.224542	0.21513	22202.97861
-55.346787	-677.17488	201.182992	-840.338136	-0.987505	0.978093	22215.18601
65.201325	-655.04896	311.049626	-820.501105	1.301383	2.504018	22228.15638
165.149444	-660.3897	443.805142	-736.575204	0.538421	2.504018	22218.23786
268.912376	-599.352681	549.856962	-654.175228	-4.802319	-0.547833	22202.97861
349.786426	-553.574916	536.123633	-611.449315	-0.224542	0.21513	22214.42305
445.156768	-454.389761	651.331006	-485.560463	-0.224542	-1.310796	22193.06009
515.34934	-369.700897	700.160621	-353.56791	-2.51343	-1.310796	22208.31935
558.075253	-269.752778	794.768001	-184.953145	0.538421	1.741055	22228.91934
599.275241	-139.28615	792.479113	-33.886523	-0.987505	0.21513	22196.87491
587.067837	-37.049144	735.256907	157.617124	1.301383	0.21513	22227.39341
577.912285	64.4249	777.982821	314.787448	2.064346	2.504018	22233.49712
555.023402	182.684125	701.686547	415.498529	0.538421	0.978093	22212.89712
519.164154	292.550759	549.094	512.394797	-1.750468	-1.310796	22183.90454
497.038234	393.26184	479.66439	646.676238	3.590271	-0.547833	22243.41563
441.341955	472.609965	374.375533	727.550288	2.827309	-2.073758	22216.71194
361.99383	534.409946	225.597799	779.431755	0.538421	-2.836721	22212.13416
258.230898	594.684003	100.47191	833.602109	1.301383	-1.310796	22231.20823
158.282779	621.387698	8.916382	857.253954	2.064346	1.741055	22223.5786
77.408729	628.254363	-93.320625	832.076183	-0.224542	0.21513	22204.50453
-11.857911	614.521034	-258.120576	809.187301	1.301383	1.741055	22225.86749
-112.568992	593.158077	-359.59462	802.320637	-0.224542	0.978093	25.940733
-200.309707	545.091425	-511.424205	709.239183	1.301383	0.21513	13.733329
-315.51708	527.543282	-609.846398	581.061443	-0.224542	-1.310796	21230.96408
-388.761503	454.298859	-657.91305	466.617032	-2.51343	-1.310796	22187.71935
-455.139261	364.269256	-818.898188	281.98005	0.538421	0.21513	22187.71935
-539.828125	279.580392	-850.17966	143.120832	-1.750468	-1.310796	22204.50453
-589.420703	160.558205	-838.735219	45.461602	-0.987505	0.978093	22210.60823
-622.228101	69.002677	-792.194492	-77.375399	-1.750468	0.978093	22202.97861
-638.250318	-16.44915	-739.550063	-191.056847	1.301383	0.21513	22224.34156
-632.146616	-126.315784	-677.750081	-336.782729	0.538421	1.741055	22231.97119
-583.317001	-227.789828	-602.21677	-515.31601	-0.224542	0.21513	22205.2675
-533.724423	-323.923133	-513.713093	-588.560433	1.301383	-1.310796	22218.23786
-466.583702	-420.8194	-351.964993	-690.034477	0.538421	-0.547833	22202.97861
-391.813354	-479.567531	-298.557601	-797.612223	-0.224542	-1.310796	22206.03046
-296.443012	-557.38973	-151.305793	-850.256651	2.064346	0.978093	22224.34156
-185.050452	-599.352681	71.479326	-857.123316	2.064346	1.741055	22234.26008
-86.628259	-634.448967	130.227457	-899.849229	-0.224542	0.21513	22208.31935
44.601331	-655.04896	282.820004	-829.656658	2.827309	0.978093	22227.39341
148.364264	-635.211929	433.123664	-784.641856	-0.987505	-0.547833	22228.15638
255.179047	-611.560084	538.412521	-661.041893	0.538421	-2.073758	22223.5786
345.20865	-569.597134	621.57546	-581.693768	-0.224542	-1.310796	22216.71194
436.001216	-474.226792	715.419876	-452.753066	-0.987505	-2.836721	22225.86749
500.853048	-400.219406	729.916168	-326.864214	0.538421	-0.547833	22228.91934
555.786365	-301.034251	768.064305	-197.160549	-1.750468	0.21513	22215.18601
578.675247	-181.249101	811.553181	-21.679119	-0.224542	2.504018	22206.79342
593.934502	-62.989877	739.834684	100.394919	-0.224542	2.504018	22214.42305
574.860434	46.876757	710.079137	237.728211	0.538421	0.21513	22197.63787
556.549328	163.610056	713.130988	410.920753	-1.750468	-0.547833	22198.40083
522.978968	280.343355	586.479174	459.750368	1.301383	0.978093	22222.81564
490.17157	380.291473	539.175484	638.283648	-0.987505	-0.547833	22200.68972
446.682694	462.691449	414.812558	730.602139	-2.51343	-2.073758	22206.79342
381.067898	523.728468	285.871855	784.772494	-0.224542	-1.310796	22222.05268
285.697556	599.261779	162.271892	840.468774	-0.224542	0.978093	22201.45268
191.85314	612.995108	12.731195	856.490991	-0.987505	0.978093	22182.37861
82.749468	629.017326	-136.809501	833.602109	1.301383	0.21513	22231.97119
11.030971	614.521034	-215.394663	827.498407	2.064346	-1.310796	22238.07489
-75.946781	588.580301	-342.046477	796.216935	2.064346	-0.547833	35.096286
-178.183788	577.898822	-481.668658	700.08363	2.827309	-0.547833	13.733329
-279.657832	519.150692	-557.201969	627.60217	1.301383	-1.310796	16122.16559
-366.635584	461.165524	-667.831566	497.135542	-0.224542	0.21513	22175.51195
-463.531851	373.424809	-724.290808	365.905951	-0.224542	0.21513	22212.13416
-529.909609	276.528541	-780.750051	213.313404	0.538421	0.21513	22222.81564
-576.450336	200.99523	-782.275976	96.580105	-0.224542	1.741055	22214.42305
-616.124399	86.55082	-802.113008	-27.019858	-0.224542	0.978093	22222.81564
-641.302169	-14.923224	-754.046355	-196.397586	-1.750468	-0.547833	22209.08231
-620.702175	-111.819492	-668.594529	-344.412357	-2.51343	-1.310796	22190.00824
-593.235517	-216.345387	-695.298224	-528.286376	-4.039356	-2.836721	22175.51195
-542.879976	-318.582394	-563.305671	-586.271544	0.538421	0.21513	22196.11194
-474.21333	-404.03422	-432.839043	-672.486334	0.538421	1.741055	22194.58602
-406.309646	-481.093456	-283.298346	-774.72334	0.538421	2.504018	22216.71194
-320.857819	-561.204544	-164.276159	-854.071465	-0.224542	2.504018	22214.42305
-202.598595	-601.641569	-17.024351	-857.123316	-2.51343	-0.547833	22200.68972
-101.887514	-654.285998	106.575612	-886.1159	-0.987505	-0.547833	22200.68972
19.423561	-671.834141	278.242228	-813.63444	1.301383	0.21513	22222.81564
133.867972	-650.471184	417.864409	-780.06408	2.827309	0.21513	22228.15638
234.579053	-635.211929	484.242167	-717.501135	0.538421	0.21513	22239.60082
323.08273	-558.152693	589.531025	-637.390048	1.301383	-0.547833	22240.36378
403.193818	-504.745301	675.745814	-524.471563	2.064346	0.978093	22232.73415
489.408607	-420.056438	732.968019	-390.190121	3.590271	2.504018	22230.44527
556.549328	-317.819431	733.730982	-244.464238	-0.987505	0.978093	22228.15638
575.623396	-210.241685	794.005038	-70.508734	-1.750468	0.978093	22225.10453
613.00857	-103.426902	781.034672	72.92826	0.538421	0.21513	22218.23786
601.564129	27.039726	761.19764	252.987466	-0.224542	-2.073758	22226.63045
562.65303	142.2471	737.545796	394.898535	-1.750468	-1.310796	22227.39341
538.238222	249.824845	655.908783	480.350362	1.301383	1.741055	22193.82305
503.141936	336.802597	555.960664	611.579952	-0.987505	1.741055	22198.40083
445.919731	433.698865	446.856993	701.609555	-1.750468	0.978093	22211.3712
378.77901	527.543282	252.301495	769.513239	-0.987505	1.741055	22165.59343
307.823476	548.906238	85.212655	777.905829	-0.987505	0.978093	22202.21564
216.267947	616.809922	63.849699	868.698395	1.301383	0.978093	22221.28971
131.579083	622.913624	-97.135439	815.291003	2.064346	0.978093	22198.40083
42.312443	630.543251	-192.505781	845.04655	-0.987505	-1.310796	22215.18601
-69.843079	593.158077	-325.261297	820.631742	-2.51343	-1.310796	186.162908
-161.398607	569.506232	-432.839043	727.550288	-2.51343	0.21513	13.733329
-245.324509	521.43958	-528.209385	638.283648	-0.987505	-1.310796	12250.89267
-334.591149	497.787735	-631.972317	535.283679	0.538421	0.21513	22201.45268
-407.835571	417.676648	-723.527846	369.720765	2.064346	1.741055	22229.6823
-491.761473	314.676678	-790.668566	239.254137	0.538421	0.978093	22223.5786
-576.450336	241.432255	-815.846337	104.972695	0.538421	0.978093	22061.06754
-586.368852	134.617472	-799.824119	-18.627268	0.538421	-0.547833	22231.20823
-650.457722	17.121211	-735.735249	-146.805008	-0.224542	-0.547833	22213.66009
-628.331802	-72.908392	-704.453777	-291.767928	-0.987505	0.978093	22224.34156
-623.754026	-177.434287	-647.994535	-428.338258	-1.750468	2.504018	22219.76379
-564.242933	-283.486108	-572.461224	-545.071557	2.064346	3.266981	22212.13416
-506.257765	-372.752748	-446.572372	-654.175228	-0.987505	3.266981	22205.2675
-433.013342	-478.041606	-335.179813	-763.278899	-1.750468	0.978093	22201.45268
-341.457813	-555.863805	-197.84652	-851.019614	-2.51343	0.21513	22177.80084
-246.087471	-602.404532	-72.720631	-880.775161	0.538421	0.978093	22188.48232
-140.035651	-625.293414	27.99045	-944.101068	1.301383	1.741055	22195.34898
-25.59124	-673.360066	211.86447	-851.782577	0.538421	-0.547833	22193.06009
95.719835	-671.071178	295.027408	-844.915912	1.301383	1.741055	22219.00082
215.504985	-638.26378	433.886626	-732.76039	2.064346	1.741055	22233.49712
302.482737	-589.434165	578.849546	-656.464116	-0.987505	0.978093	22217.4749
378.016048	-520.004556	656.671745	-545.834519	-0.224542	2.504018	22219.00082
475.675278	-447.523096	684.901367	-410.790115	1.301383	1.741055	22227.39341
533.660446	-344.523127	787.138373	-252.093866	3.590271	0.978093	22231.97119
587.8308	-230.078716	823.760585	-104.842057	2.827309	0.21513	22239.60082
601.564129	-111.819492	793.242075	38.594937	0.538421	-0.547833	22241.88971
600.801167	-23.315814	717.708764	186.609708	-0.224542	-0.547833	22238.07489
589.356726	114.780441	752.042088	346.06892	3.590271	2.504018	22230.44527
556.549328	229.987814	652.093969	468.905921	-0.224542	1.741055	22221.28971
523.74193	331.461858	539.938447	550.542934	0.538421	1.741055	22204.50453
475.675278	419.202573	465.168098	686.350301	-0.224542	1.741055	22205.2675
409.29752	492.446996	365.21998	774.091015	0.538421	0.978093	22220.52675
323.08273	557.298828	240.094091	835.128034	-0.987505	-0.547833	22197.63787
230.001277	600.024742	78.345991	864.120618	-1.750468	-1.310796	22188.48232
135.393897	628.254363	-35.335457	845.04655	-1.750468	0.21513	22191.53417
58.334661	621.387698	-213.105775	831.313221	-0.987505	0.978093	22205.2675
-43.139383	606.128444	-298.557601	808.424339	0.538421	2.504018	2438.428907
-135.457874	582.476599	-470.98718	748.150282	-0.224542	0.978093	16.022217
-233.880067	543.565499	-593.82418	617.683654	-0.987505	1.741055	571.45909
-332.302261	503.891437	-615.187137	581.061443	1.301383	1.741055	18858.91293
-422.331863	419.202573	-723.527846	405.580014	-0.224542	-0.547833	22192.29713
-495.576286	342.143337	-765.490796	307.920783	1.301383	0.21513	22220.52675
-550.509603	255.165585	-809.742635	163.720826	-0.987505	0.21513	22215.18601
-609.257734	155.217466	-822.713001	30.202347	0.538421	-0.547833	22214.42305
-642.065132	65.950826	-757.861169	-96.449467	3.590271	1.741055	22248.75637
-629.094765	-40.100995	-715.135256	-264.301269	2.064346	2.504018	22245.70452
-595.524405	-133.945411	-703.690814	-457.330842	0.538421	0.978093	22202.21564
-568.820709	-240.760194	-642.653796	-532.864153	0.538421	1.741055	22212.89712
-505.494802	-341.471276	-497.690875	-625.945607	-0.987505	3.266981	22226.63045
-456.665187	-442.182357	-380.194614	-748.019645	1.301383	0.978093	22207.55638
-355.191143	-524.582332	-246.676135	-782.352968	0.538421	-1.310796	22209.84527
-267.450428	-579.51565	-80.350258	-847.2048	-1.750468	-1.310796	22219.00082
-156.820831	-626.056376	47.827481	-852.54554	0.538421	0.21513	22205.2675
-43.902346	-667.256364	201.182992	-838.81221	-0.224542	0.978093	22192.29713
58.334661	-672.597103	326.30888	-810.582589	-2.51343	1.741055	22211.3712
189.564252	-667.256364	447.619956	-744.967794	-1.750468	1.741055	22192.29713
268.912376	-613.848973	535.36067	-680.878924	0.538421	2.504018	22209.84527
357.416054	-531.448997	583.427323	-588.560433	-0.987505	0.978093	22221.28971
441.341955	-452.100872	613.945832	-516.841935	0.538421	0.21513	22202.21564
529.845632	-355.204605	696.345808	-396.293823	1.301383	-1.310796	22221.28971
575.623396	-260.597225	750.516162	-170.456853	-0.224542	-2.073758	22228.91934
596.986353	-140.812076	792.479113	-15.575417	-1.750468	0.21513	22219.00082
600.038204	-31.708404	753.568013	182.794894	0.538421	0.978093	22218.23786
587.8308	75.869341	738.308758	323.180038	0.538421	1.741055	22228.15638
568.756732	199.469305	699.397659	429.994821	0.538421	3.266981	22234.26008
520.690079	315.439641	602.501391	542.150343	3.590271	1.741055	22233.49712
483.304905	400.128505	513.997714	663.461419	2.064346	-0.547833	22225.10453
423.793812	479.476629	355.301464	739.757692	-0.224542	-1.310796	22212.13416
339.867911	555.00994	214.916321	761.883612	4.353234	0.21513	22211.3712
256.704972	596.209928	108.8645	829.787295	-0.224542	-2.073758	22212.13416
172.779071	623.676587	-29.231755	827.498407	-2.51343	-2.073758	22207.55638
86.564282	623.676587	-147.490979	819.105817	-0.987505	0.978093	22203.74157
-37.798644	603.076593	-249.727986	819.86878	0.538421	0.978093	14930.4178
-116.383806	587.054375	-380.194614	769.513239	-0.224542	2.504018	21.362957
-210.991185	563.40253	-499.216801	702.372518	2.827309	0.978093	12.207404
-317.805969	493.209959	-608.320472	588.69107	-3.276393	0.21513	21721.54912
-381.131876	442.091455	-720.475995	404.054088	-2.51343	-1.310796	22191.53417
-477.265181	357.402591	-793.720417	288.083752	-0.224542	-0.547833	22184.6675
-523.805907	268.135951	-824.238927	172.876379	-0.224542	0.978093	22204.50453
-579.502187	166.661907	-869.253728	35.543086	-0.987505	0.21513	22223.5786
-627.56884	76.632304	-805.927821	-103.316132	0.538421	0.978093	22217.4749
-635.198467	-25.604703	-728.868585	-203.264251	-0.987505	0.978093	22217.4749
-621.465138	-135.471337	-682.327858	-358.145686	-0.224542	0.21513	22226.63045
-593.235517	-232.367604	-587.720478	-493.953053	-2.51343	-1.310796	22213.66009
-542.879976	-334.604611	-513.713093	-603.819687	-0.224542	-0.547833	22190.00824
-454.376298	-404.797183	-387.061279	-698.427067	1.301383	-0.547833	22238.83786
-394.865205	-504.745301	-260.409464	-780.827042	3.590271	-0.547833	22234.26008
-280.420794	-563.493432	-130.705799	-859.412204	2.064346	0.21513	22194.58602
-182.761564	-619.952675	-25.416941	-883.827012	1.301383	1.741055	22215.18601
-46.954197	-655.811923	78.345991	-900.612192	-0.987505	1.741055	22215.94897
40.023555	-654.285998	293.501483	-820.501105	-0.987505	0.978093	22211.3712
162.097593	-647.419333	432.360701	-751.834458	-0.224542	0.978093	22223.5786
268.912376	-606.982308	533.071782	-667.908557	0.538421	-1.310796	22229.6823
344.445687	-548.234177	639.123602	-581.693768	2.064346	0.21513	22215.94897
433.712327	-494.063823	717.708764	-448.175289	-0.987505	-0.547833	22221.28971
507.719713	-388.012003	773.405044	-350.516059	-0.987505	0.21513	22211.3712
558.075253	-291.878698	797.056889	-181.901294	-0.987505	-1.310796	22195.34898
596.986353	-169.041697	793.242075	-31.597635	0.538421	0.978093	22207.55638
603.853018	-51.545436	794.005038	105.735658	-0.987505	0.978093	22219.00082
600.801167	55.269348	756.619864	249.172652	0.538421	0.21513	22211.3712
545.86785	165.898944	655.908783	332.335591	1.301383	0.21513	22212.89712
538.238222	276.528541	602.501391	478.824436	-0.987505	-1.310796	22200.68972
474.149352	374.187772	504.842161	647.439201	-0.987505	-2.073758	22215.94897
441.341955	460.402561	407.18293	713.816959	0.538421	-0.547833	22208.31935
384.882712	526.780319	285.108893	795.453972	2.064346	1.741055	22208.31935
283.408668	589.343263	133.279308	851.913215	3.590271	-0.547833	22224.34156
211.690171	623.676587	22.649711	872.513208	0.538421	-0.547833	22219.76379
107.927239	620.624736	-120.787283	836.65396	2.827309	0.978093	22216.71194
-1.176433	624.439549	-220.735402	833.602109	2.827309	-0.547833	22242.65267
-93.494924	604.602518	-347.387216	801.557674	2.064346	-1.310796	51.118503
-185.813415	560.350679	-479.37977	700.846593	-0.987505	-1.310796	12.970367
-303.309677	532.121058	-615.187137	603.187362	0.538421	-1.310796	16763.81726
-365.872621	472.609965	-663.253789	505.528132	0.538421	0.978093	22046.57124
-461.242963	392.498877	-769.30561	386.505945	1.301383	0.21513	22210.60823
-519.228131	284.921131	-768.542647	226.28377	2.064346	0.978093	22224.34156
-574.924411	180.395236	-785.327827	95.817142	2.827309	2.504018	22210.60823
-638.250318	78.15823	-786.09079	-34.649486	-0.987505	1.741055	22198.40083
-643.591057	7.202695	-794.48338	-197.923511	-1.750468	0.21513	22211.3712
-631.383653	-104.189864	-712.846367	-346.701245	-2.51343	-1.310796	22189.24528
-599.339218	-198.797244	-630.446392	-515.31601	-0.224542	-1.310796	22199.16379
-549.746641	-311.715729	-563.305671	-592.375246	-0.987505	-2.073758	22220.52675
-488.709622	-410.137922	-451.150149	-687.745588	-0.224542	0.978093	22202.97861
-423.094826	-474.989755	-303.135378	-844.915912	-0.987505	0.978093	22207.55638
-323.146708	-554.337879	-171.905787	-835.760359	0.538421	0.978093	22222.81564
-204.887483	-613.848973	-14.735463	-903.664043	0.538421	0.978093	22215.18601
-98.0727	-660.3897	115.731165	-866.278869	-0.224542	0.21513	22186.19343
19.423561	-660.3897	285.108893	-824.315918	2.064346	0.21513	22249.51933
134.630934	-658.100811	391.160713	-807.530738	2.827309	1.741055	22251.04526
233.81609	-619.189712	506.368086	-729.708539	2.064346	-1.310796	22230.44527
321.556805	-565.019358	573.508807	-655.701154	-0.224542	-2.073758	22235.02304
429.134551	-488.723084	665.827298	-514.553047	-1.750468	-1.310796	22238.07489
497.801197	-417.004587	700.160621	-359.671612	-0.224542	0.21513	22212.13416
533.660446	-322.397207	749.753199	-270.404971	-1.750468	-2.073758	22219.00082
593.171539	-196.508356	812.316144	-73.560585	0.538421	0.978093	22229.6823
603.090055	-86.641721	808.50133	94.291217	-0.987505	0.21513	22212.13416
600.801167	15.595285	774.93097	252.224503	1.301383	0.21513	22221.28971
563.415993	127.750808	707.027286	373.535579	-4.039356	-2.073758	22209.08231
539.001185	255.165585	648.279155	468.905921	-0.987505	0.21513	22193.06009
490.934533	344.432225	552.908813	598.609586	-2.51343	-0.547833	22186.19343
445.156768	428.358126	420.153297	699.320667	-1.750468	0.21513	22199.92676
371.912346	503.891437	314.101477	753.491022	-1.750468	2.504018	22199.16379
305.534588	574.084009	150.827451	800.794711	0.538421	1.741055	22208.31935
210.927208	595.446965	-7.868798	829.787295	-0.224542	0.21513	22211.3712
98.008723	616.046959	-111.631731	821.394705	1.301383	-0.547833	22215.94897
22.475412	614.521034	-228.365029	803.846562	2.064346	-0.547833	22219.00082
-69.080116	593.158077	-303.89834	793.165084	-0.224542	-0.547833	167.088839
-156.057868	566.454381	-445.046447	735.179916	2.064346	-0.547833	13.733329
-253.717099	538.987723	-528.972348	653.542903	1.301383	-0.547833	12980.28504
-360.531882	464.980337	-645.705646	543.676269	1.301383	1.741055	22190.7712
-443.69482	404.706281	-770.068573	388.031871	2.827309	1.741055	22225.86749
-510.072578	309.335939	-778.461163	260.617093	1.301383	1.741055	22219.76379
-575.687374	213.965597	-796.009306	120.23195	2.064346	2.504018	22224.34156
-606.205883	110.202665	-825.00189	-21.679119	-0.224542	0.21513	22227.39341
-637.487355	23.987875	-727.342659	-144.51612	0.538421	1.741055	22210.60823
-626.805877	-83.589871	-682.327858	-287.953114	2.827309	0.978093	22222.81564
-608.494771	-186.58984	-658.676013	-429.864183	2.064346	0.21513	22212.89712
-565.005895	-297.219437	-560.25382	-554.990072	1.301383	0.978093	22200.68972
-497.865174	-386.486077	-424.446453	-665.619669	-1.750468	3.266981	22194.58602
-425.383714	-463.545314	-301.609452	-766.33075	-1.750468	1.741055	22202.21564
-345.272627	-523.056407	-198.609483	-810.582589	-1.750468	0.978093	22168.64528
-227.776366	-598.589718	-33.809531	-850.256651	-1.750468	0.978093	22103.03049
-109.517141	-632.923041	61.560811	-910.530708	-0.987505	-1.310796	22206.03046
-17.961613	-673.360066	229.412613	-844.915912	-0.987505	-0.547833	22225.86749
101.060574	-662.678588	327.834806	-817.449254	-1.750468	-0.547833	22209.08231
209.401283	-647.419333	469.745875	-767.856676	-1.750468	1.741055	22219.00082
304.771625	-584.093426	595.634726	-632.049309	-0.987505	0.978093	22222.05268
392.51234	-516.952705	631.493975	-539.730818	0.538421	3.266981	22214.42305
482.541942	-426.923102	715.419876	-381.034568	0.538421	2.504018	22247.23045
544.341924	-334.604611	796.293926	-239.886462	2.064346	1.741055	22251.80822
595.460428	-217.871312	806.212442	-107.893908	2.064346	0.978093	22231.20823
610.719682	-107.241715	789.427262	35.543086	1.301383	-0.547833	22235.02304
607.667831	-0.426932	729.153205	195.765261	-1.750468	-1.310796	22235.02304
587.8308	107.150814	716.182839	337.67633	-1.750468	0.978093	22206.79342
552.734514	223.884112	677.271739	479.587399	-0.987505	-0.547833	22199.92676
515.34934	316.965566	531.545857	584.113294	-0.224542	0.978093	22220.52675
480.253054	419.965536	473.560689	693.216965	1.301383	3.266981	22207.55638
407.771594	500.076623	363.694054	751.965096	0.538421	3.266981	22208.31935
317.741991	557.298828	212.627433	813.765078	-0.224542	0.978093	22202.97861
233.053128	589.343263	56.220071	844.283587	-1.750468	-0.547833	22180.08972
123.186493	624.439549	-62.039153	819.105817	-2.51343	-2.073758	22168.64528
46.127257	622.913624	-155.883569	832.839146	0.538421	0.978093	22214.42305
-43.902346	600.024742	-293.979825	822.920631	-0.224542	2.504018	2130.191961
-142.324539	581.713636	-464.120515	736.705841	-0.987505	0.978093	18.311106
-244.561546	551.958089	-552.624193	619.20958	-0.987505	0.978093	1200.903348
-359.768919	490.92107	-650.283423	570.379965	-0.987505	0.978093	22134.31196
-402.494832	416.150722	-725.053771	420.076306	-1.750468	0.21513	22201.45268
-510.835541	336.802597	-776.172274	262.905982	1.301383	-0.547833	22219.76379
-548.220715	254.402622	-831.105592	160.668975	2.827309	0.978093	22236.54897
-600.102181	156.743392	-795.246343	37.069012	2.827309	0.978093	22233.49712
-630.620691	61.373049	-753.283392	-117.049461	0.538421	0.21513	22234.26008
-624.516989	-44.678771	-699.113038	-254.382754	2.064346	3.266981	22233.49712
-609.257734	-160.649107	-643.416758	-435.967885	2.064346	2.504018	22212.89712
-584.079964	-268.226853	-588.483441	-525.997488	0.538421	1.741055	22216.71194
-524.56887	-357.493493	-474.801993	-628.997458	-0.224542	1.741055	22218.23786
-454.376298	-452.100872	-343.572403	-726.656688	-0.987505	0.978093	22200.68972
-354.42818	-519.241593	-247.439098	-782.352968	2.064346	0.978093	22212.89712
-262.872651	-585.619351	-87.216923	-852.54554	-0.224542	-1.310796	22222.81564
-134.694912	-633.686004	40.960817	-881.538124	0.538421	-0.547833	22193.82305
-28.643091	-678.700805	192.790401	-851.782577	0.538421	0.978093	22197.63787
71.305027	-666.493402	338.516284	-809.819626	-0.987505	2.504018	22212.89712
165.912407	-651.99711	443.805142	-756.412235	-1.750468	0.978093	22201.45268
274.253115	-598.589718	561.301403	-686.219663	-0.987505	3.266981	22208.31935
375.727159	-550.523066	650.568044	-554.990072	-0.224542	1.741055	22225.86749
458.890098	-451.33791	704.738398	-457.330842	-0.987505	0.21513	22225.10453
530.608595	-368.937934	763.486529	-316.945698	0.538421	0.21513	22217.4749
567.230806	-245.337971	793.242075	-150.619822	-0.987505	-0.547833	22225.86749
574.860434	-159.123181	788.664299	16.469018	1.301383	0.21513	22227.39341
601.564129	-30.945442	762.723566	192.71341	-0.224542	0.978093	22214.42305
596.22339	87.313783	763.486529	326.231889	2.827309	2.504018	22250.2823
571.04562	214.72856	693.293957	439.913337	0.538421	1.741055	22244.94156
525.267856	296.365572	602.501391	565.802188	3.590271	0.978093	22214.42305
484.830831	394.024803	483.479204	644.38735	-0.224542	0.978093	22081.66753
420.741961	489.395145	335.464433	728.313251	-0.987505	-0.547833	22221.28971
356.653091	536.698835	257.642234	816.816929	-1.750468	0.21513	22199.92676
260.519786	600.787704	90.553395	847.335438	-1.750468	0.21513	22195.34898
153.705003	621.387698	1.286754	817.579891	1.301383	-1.310796	22220.52675
71.305027	626.728438	-113.157656	830.550258	-1.750468	0.21513	22215.18601
-29.406054	606.128444	-254.305762	806.898413	-3.276393	0.978093	13081.75909
-131.643061	569.506232	-402.320533	782.483606	-1.750468	2.504018	22.888882
-218.620813	548.906238	-496.927913	698.557704	-0.987505	1.741055	12.207404
-323.146708	502.365511	-613.661212	561.987375	-0.987505	1.741055	21761.98615
-402.494832	442.091455	-696.061187	425.417045	2.064346	0.978093	22196.87491
-484.894808	364.269256	-756.335243	332.335591	-0.987505	-0.547833	22211.3712
-535.250349	269.661877	-800.587082	180.506006	0.538421	0.21513	22212.13416
-602.391069	170.476721	-777.6982	36.306049	1.301383	0.978093	22225.10453
-620.702175	78.921192	-751.757467	-104.079095	1.301383	1.741055	22231.20823
-636.724393	-21.789889	-724.290808	-212.419803	-0.987505	1.741055	22213.66009
-613.072548	-122.50097	-666.30564	-400.108637	1.301383	2.504018	22195.34898
-575.687374	-233.130567	-602.21677	-494.716016	2.064346	-0.547833	22219.00082
-521.517019	-330.026835	-490.061248	-610.686352	2.064346	0.21513	22225.86749
-452.08741	-429.974953	-389.350167	-707.58262	1.301383	-0.547833	22227.39341
-375.791137	-507.797152	-266.513166	-813.63444	2.064346	-1.310796	22226.63045
-277.368943	-581.804538	-136.046538	-847.967763	2.064346	0.21513	22206.03046
-191.154154	-623.767488	10.442307	-870.093683	0.538421	1.741055	22206.79342
-67.554191	-673.360066	144.723749	-867.041832	0.538421	1.741055	22217.4749
55.28281	-661.915625	314.101477	-812.108515	2.064346	2.504018	22214.42305
150.653152	-645.130445	435.412552	-783.115931	0.538421	1.741055	22222.05268
268.912376	-617.663786	535.36067	-682.404849	0.538421	0.21513	22228.91934
344.445687	-546.708252	643.701379	-580.167843	-0.224542	-0.547833	22219.76379
430.660476	-484.90827	702.44951	-461.145656	-3.276393	-1.310796	22198.40083
512.297489	-392.589779	745.938386	-356.619761	-0.987505	-0.547833	22210.60823
560.364142	-283.486108	804.686516	-185.716108	-2.51343	-1.310796	22203.74157
564.941918	-185.063915	800.10874	-9.471715	1.301383	1.741055	22209.08231
606.141906	-46.967659	770.353193	102.683807	-0.224542	0.978093	22225.86749
608.430794	40.773056	747.464311	257.565243	-1.750468	0.21513	22229.6823
547.393775	176.580423	639.123602	384.217057	1.301383	-0.547833	22200.68972
516.875266	262.795212	623.864348	497.898505	-0.987505	-1.310796	22219.76379
486.356756	372.661846	502.553273	647.439201	1.301383	-0.547833	22216.71194
444.393806	444.380343	369.034794	711.528071	2.064346	0.21513	22190.7712
376.490122	537.461797	291.975557	806.13545	3.590271	-0.547833	22240.36378
277.304966	587.054375	147.7756	841.231736	2.064346	0.21513	22241.88971
188.038326	616.809922	18.834897	844.283587	2.064346	0.21513	22200.68972
104.112425	628.254363	-107.816917	824.446556	2.827309	1.741055	22214.42305
6.453195	612.995108	-229.890955	833.602109	2.827309	0.978093	22238.83786
-104.939365	588.580301	-371.802024	801.557674	2.064346	0.978093	47.30369
-185.813415	557.298828	-474.039031	705.424369	0.538421	-0.547833	13.733329
-299.494863	519.913654	-584.668627	611.579952	-0.224542	-1.310796	20775.47533
-362.82077	467.269226	-636.550094	458.987405	-0.987505	-1.310796	22196.11194
-455.139261	377.239623	-766.253759	369.720765	1.301383	-0.547833	22212.89712
-541.35405	283.395206	-789.905604	223.994882	-3.276393	0.21513	22202.21564
-587.894777	188.787827	-790.668566	64.53567	-1.750468	1.741055	22203.74157
-642.065132	79.684155	-786.09079	-22.442082	-1.750468	0.978093	22202.97861
-647.405871	-6.530634	-751.757467	-184.953145	0.538421	-1.310796	22213.66009
-645.879945	-97.3232	-696.82415	-373.404941	-1.750468	-0.547833	22210.60823
-600.865144	-198.797244	-628.157504	-486.323426	1.301383	0.21513	22206.79342
-536.013311	-321.634244	-542.705677	-580.167843	-0.224542	-1.310796	22202.97861
-475.739255	-405.560146	-416.053863	-702.24188	-0.224542	-1.310796	22217.4749
-410.12446	-497.115674	-313.816856	-815.160366	-0.224542	0.21513	22195.34898
-303.309677	-547.471215	-144.439128	-843.389987	-0.224542	-0.547833	22204.50453
-204.124521	-613.848973	-40.676196	-899.849229	0.538421	0.978093	22235.786
-80.524557	-663.441551	109.627463	-883.827012	2.827309	0.978093	22217.4749
24.7643	-661.915625	251.538532	-842.627024	-0.224542	0.21513	22236.54897
123.186493	-671.071178	398.79034	-771.67149	2.064346	0.978093	22244.94156
239.156829	-626.056376	507.131049	-720.552986	2.064346	-1.310796	22225.10453
331.475321	-570.360097	595.634726	-606.108576	2.827309	-2.073758	22225.10453
426.845663	-494.826786	663.53841	-512.264159	-0.987505	-0.547833	22225.10453
500.853048	-407.849034	746.701348	-369.590127	-0.224542	0.21513	22219.76379
542.053036	-307.137952	782.560597	-223.101282	-0.224542	1.741055	22219.76379
571.808583	-192.693542	794.768001	-77.375399	0.538421	0.21513	22228.91934
605.378943	-87.404684	773.405044	57.669005	-0.224542	-0.547833	22225.86749
593.934502	25.513801	773.405044	257.565243	-0.224542	-0.547833	22197.63787
560.364142	132.328584	630.731012	326.231889	-0.987505	0.21513	22207.55638
526.793781	247.535957	629.205087	478.824436	-1.750468	-2.073758	22186.19343
484.830831	336.802597	545.279186	612.342915	-0.987505	-1.310796	22197.63787
466.519725	446.669232	413.286632	690.165114	0.538421	0.21513	22215.94897
399.379004	530.595133	300.368147	768.750276	-0.987505	-0.547833	22214.42305
321.556805	568.74327	181.34596	798.505823	-0.987505	0.978093	22200.68972
223.897575	602.31363	32.568227	789.35027	1.301383	3.266981	22211.3712
107.927239	602.31363	-77.298407	826.735444	0.538421	-0.547833	22206.79342
26.290226	629.017326	-195.557632	825.209519	1.301383	-0.547833	22212.89712
-53.820862	603.076593	-343.572403	794.691009	-0.224542	-2.836721	151.066622
-179.709713	564.165493	-439.705707	735.942879	3.590271	-1.310796	14.496292
-267.450428	538.987723	-549.572342	635.231797	-1.750468	-1.310796	17470.32075
-359.005956	481.765518	-638.076019	532.994791	-1.750468	0.21513	22195.34898
-455.139261	416.150722	-740.313026	401.7652	0.538421	0.978093	22227.39341
-499.3911	315.439641	-757.098206	256.80228	-1.750468	0.978093	22208.31935
-570.346634	206.335969	-817.372262	113.365285	0.538421	0.978093	22214.42305
-601.628107	124.698957	-800.587082	-5.656902	2.064346	0.21513	22227.39341
-631.383653	24.750838	-743.364877	-141.464269	0.538421	-1.310796	22222.81564
-622.228101	-76.723206	-724.290808	-338.308655	-0.224542	-0.547833	22194.58602
-631.383653	-201.849095	-653.335274	-443.597513	-0.987505	0.21513	22191.53417
-577.213299	-285.774996	-535.839012	-545.071557	-4.039356	-1.310796	22199.16379
-520.754057	-394.115704	-495.401987	-709.108545	-0.224542	2.504018	22193.06009
-438.354081	-469.649015	-335.942775	-764.804825	-0.987505	1.741055	22193.82305
-343.746702	-544.419364	-180.298377	-819.738142	-0.987505	2.504018	22211.3712
-211.754148	-609.271196	-62.802115	-884.589975	-4.039356	0.21513	22197.63787
-123.250471	-658.863774	79.108954	-901.375155	0.538421	-1.310796	22190.7712
-7.280135	-668.78229	246.960756	-825.078881	-0.987505	-1.310796	22231.20823
107.927239	-664.204513	359.116278	-802.952962	-0.987505	0.21513	22212.89712
218.556836	-632.923041	463.642173	-738.101129	-0.224542	-2.073758	22220.52675
319.267917	-580.278612	588.005099	-650.360414	-0.224542	0.978093	22239.60082
407.008632	-508.560115	673.456926	-524.471563	0.538421	0.978093	22238.07489
482.541942	-449.811984	706.264323	-420.708631	2.064346	2.504018	22231.97119
535.949334	-329.263872	753.568013	-336.782729	0.538421	0.978093	22241.88971
586.304875	-216.345387	800.10874	-88.056877	2.064346	1.741055	22222.81564
590.119688	-101.138013	779.508746	45.461602	-0.224542	-2.073758	22219.76379
620.638198	17.884173	755.093938	211.024516	-0.987505	-2.073758	22225.86749
563.415993	110.202665	711.605062	339.965218	0.538421	0.21513	22219.76379
552.734514	239.143367	678.797665	468.142958	0.538421	-0.547833	22213.66009
504.667862	335.276672	562.064366	596.320698	-0.224542	0.978093	22204.50453
464.230837	417.676648	446.856993	667.276232	-0.224542	1.741055	22212.13416
400.90493	481.765518	346.908874	764.935463	-1.750468	0.978093	22187.71935
313.927178	560.350679	203.47188	813.765078	-0.987505	2.504018	22202.21564
219.319798	606.891406	-16.261389	787.824345	-2.51343	0.21513	22187.71935
127.001307	614.521034	-64.328041	816.816929	0.538421	0.978093	22188.48232
37.734667	636.646953	-191.742818	828.26137	-0.987505	0.21513	22220.52675
-52.294936	596.209928	-293.216862	816.816929	-2.51343	-1.310796	735.496078
-146.139353	584.002524	-432.07608	750.439171	0.538421	0.21513	17.548143
-242.272658	544.328462	-525.157534	645.150313	1.301383	0.21513	1921.903134
-341.457813	506.943288	-651.809348	551.305896	1.301383	0.978093	22141.94159
-399.442981	415.387759	-709.794516	393.37261	-0.987505	-0.547833	22195.34898
-480.317031	343.669262	-747.942653	298.76523	2.827309	1.741055	22239.60082
-545.931827	268.898914	-851.705585	133.965279	1.301383	0.21513	22245.70452
-594.761442	148.350801	-792.957455	16.469018	2.827309	0.978093	22230.44527
-642.828094	49.165646	-755.572281	-107.130946	0.538421	0.21513	22228.15638
-643.591057	-60.700988	-718.187106	-263.538307	-1.750468	0.978093	22231.97119
-629.094765	-175.908362	-645.705646	-400.871599	1.301383	1.741055	22206.79342
-577.976262	-262.886114	-583.905665	-526.760451	-0.224542	4.029944	22199.92676
-509.309615	-365.886083	-451.913111	-628.997458	1.301383	3.266981	22219.76379
-436.065193	-450.574947	-330.602036	-707.58262	-0.987505	-0.547833	22215.94897
-355.191143	-523.81937	-222.261327	-814.397403	-0.987505	0.978093	22179.32676
-263.635614	-597.826755	-124.602097	-883.064049	-0.987505	0.978093	22193.82305
-162.924533	-658.100811	19.59786	-883.827012	0.538421	0.978093	22201.45268
-62.213452	-689.382284	168.375594	-857.886279	-0.987505	0.978093	22199.92676
73.593915	-663.441551	311.049626	-853.308502	1.301383	2.504018	22215.94897
166.675369	-655.04896	454.48662	-740.390017	1.301383	1.741055	22222.81564
290.275333	-590.197128	554.434739	-667.145595	-0.987505	2.504018	22212.13416
369.623457	-532.21196	652.856932	-570.249327	-0.224542	0.978093	22224.34156
463.467874	-455.915686	699.397659	-439.019736	-0.987505	0.21513	22228.91934
525.267856	-353.678679	777.219858	-280.323487	-0.987505	1.741055	22215.18601
567.993769	-252.204635	791.71615	-160.538337	-0.224542	0.21513	22221.28971
590.882651	-124.026896	790.190224	17.994943	3.590271	0.21513	22241.88971
606.904869	-12.634336	740.597646	148.461571	2.064346	-0.547833	22238.07489
587.8308	93.417484	734.493945	311.735597	2.064346	2.504018	22229.6823
535.949334	188.787827	655.908783	418.55038	-0.224542	0.978093	22209.08231
536.712297	305.521125	568.931031	561.224412	1.301383	2.504018	22225.86749
464.230837	378.765548	483.479204	665.750307	-2.51343	0.978093	22208.31935
429.897514	480.239592	353.775539	744.335469	2.827309	0.978093	22209.84527
324.608656	551.958089	252.301495	810.713227	1.301383	-0.547833	22219.00082
242.971643	600.787704	105.049687	850.387289	-0.224542	0.21513	22207.55638
163.623518	628.254363	-37.624345	840.468774	-1.750468	-0.547833	22196.11194
59.860586	623.676587	-139.098389	836.65396	-0.987505	0.978093	22228.91934
-30.169017	599.261779	-265.750203	811.47619	-0.987505	1.741055	4238.258003
-144.613427	565.691419	-451.913111	738.231767	-0.987505	4.029944	19.837031
-214.805999	548.906238	-523.631609	678.720673	-4.039356	1.741055	11.444441
-332.302261	505.417362	-657.91305	491.794803	-2.51343	0.978093	21746.72689
-387.99854	439.802567	-692.246373	439.913337	-0.224542	0.21513	22199.92676
-473.450367	349.772964	-772.357461	330.809665	-0.224542	0.21513	22224.34156
-528.383684	264.321137	-802.113008	173.639341	-0.987505	0.21513	22203.74157
-608.494771	148.350801	-790.668566	56.906043	-1.750468	0.21513	22215.18601
-649.694759	57.558236	-803.638933	-99.501318	-0.224542	0.21513	22222.81564
-630.620691	-34.760255	-730.39451	-229.204984	0.538421	0.978093	22214.42305
-619.17625	-133.945411	-648.757497	-451.990103	3.590271	2.504018	22234.26008
-581.028113	-247.626859	-600.690845	-506.92342	0.538421	1.741055	22241.12674
-543.642939	-335.367574	-527.446422	-625.945607	0.538421	1.741055	22213.66009
-458.954075	-426.923102	-387.824241	-722.841874	-1.750468	-1.310796	22215.94897
-376.554099	-506.271227	-257.357613	-797.612223	0.538421	-0.547833	22221.28971
-276.605981	-568.071208	-107.053954	-841.101099	0.538421	0.21513	22215.18601
-166.739347	-616.900824	-9.394724	-854.071465	-0.224542	0.21513	22184.6675
-62.213452	-658.863774	178.294109	-843.389987	-0.224542	0.978093	22224.34156
58.334661	-665.730439	317.91629	-796.84926	-0.224542	4.029944	22231.97119
158.282779	-652.760072	419.390334	-784.641856	-0.224542	0.978093	22216.71194
262.045712	-616.137861	513.234751	-709.108545	-0.987505	0.978093	22206.03046
364.282718	-548.234177	636.071752	-609.160427	-2.51343	0.21513	22209.08231
454.312321	-493.30086	616.23472	-498.53083	0.538421	-1.310796	22195.34898
524.504893	-380.382375	697.10877	-359.671612	-0.987505	-0.547833	22209.08231
551.208589	-291.115735	788.664299	-194.108698	-0.987505	0.21513	22220.52675
596.986353	-169.80466	806.975405	-10.234678	-0.224542	1.741055	22215.94897
619.112272	-43.152845	770.353193	138.543056	0.538421	0.978093	22223.5786
600.038204	66.713789	757.382827	321.654112	-0.224542	2.504018	22230.44527
568.756732	180.395236	691.005069	420.076306	-1.750468	-0.547833	22212.13416
527.556744	283.395206	618.523609	531.468865	1.301383	0.978093	22199.92676
506.193787	383.343324	533.834745	642.861425	0.538421	-2.836721	22221.28971
426.845663	471.084039	375.901458	725.2614	0.538421	-1.310796	22228.91934
375.727159	545.091425	233.227426	748.913245	2.064346	-1.310796	22219.76379
270.438302	596.972891	137.857084	854.202103	0.538421	-0.547833	22225.86749
196.430916	619.09881	-53.646563	807.661376	0.538421	0.978093	22223.5786
79.697617	636.646953	-117.735433	842.757662	-0.224542	1.741055	22213.66009
-4.991246	622.913624	-237.520582	847.335438	1.301383	2.504018	22225.86749
-106.46529	584.002524	-348.913142	781.720643	1.301383	0.978093	30.518509
-191.154154	551.195127	-472.513105	708.47622	2.064346	0.978093	13.733329
-304.072639	519.913654	-551.86123	602.4244	-1.750468	-1.310796	20898.31233
-365.872621	455.824784	-693.009336	476.535548	0.538421	-1.310796	22208.31935
-454.376298	373.424809	-747.17969	364.380026	-0.987505	0.21513	22184.6675
-528.383684	275.765579	-799.824119	204.157851	-0.987505	-0.547833	22201.45268
-598.576256	163.610056	-836.446331	35.543086	-2.51343	0.21513	22205.2675
-626.805877	88.076745	-795.246343	-37.701337	-0.987505	2.504018	22203.74157
-638.250318	-1.952858	-744.12784	-212.419803	-1.750468	0.21513	22216.71194
-608.494771	-111.819492	-700.638964	-348.990133	0.538421	0.21513	22215.94897
-616.887361	-217.108349	-612.898249	-469.538246	1.301383	0.978093	22212.89712
-539.828125	-309.426841	-523.631609	-591.612284	-0.987505	-1.310796	22204.50453
-490.235547	-415.478661	-398.50572	-709.871508	-1.750468	-1.310796	22200.68972
-381.894838	-487.960121	-283.298346	-802.952962	0.538421	-2.836721	22194.58602
-313.228192	-558.152693	-158.93542	-834.234434	1.301383	-0.547833	22219.00082
-199.546744	-614.611935	-39.913233	-931.130702	2.064346	1.741055	22224.34156
-85.102334	-658.863774	107.338575	-936.471441	3.590271	1.741055	22244.94156
31.630965	-660.3897	288.160744	-852.54554	1.301383	0.978093	22215.18601
127.76427	-651.234147	406.419968	-793.034446	1.301383	-0.547833	22231.97119
237.630904	-623.004526	513.997714	-703.767806	0.538421	-0.547833	22230.44527
330.712358	-579.51565	612.419907	-617.553017	0.538421	0.21513	22209.84527
405.482706	-508.560115	668.116186	-520.656749	-1.750468	-2.073758	22220.52675
503.904899	-406.323108	768.064305	-352.041984	0.538421	-1.310796	22230.44527
543.578961	-314.004617	790.953187	-206.316101	-0.224542	0.978093	22212.89712
588.593763	-200.323169	774.93097	-72.797623	-4.039356	0.21513	22200.68972
603.853018	-68.330616	743.649497	55.380117	-1.750468	0.978093	22211.3712
584.778949	36.195279	757.382827	253.750429	-0.987505	0.21513	22203.74157
546.630812	144.535988	681.849516	325.468926	-3.276393	-1.310796	22181.61565
535.949334	260.506324	572.745844	429.231858	-0.987505	-2.836721	22214.42305
503.904899	355.113703	525.442155	627.60217	0.538421	-0.547833	22219.00082
455.838247	449.721083	419.390334	729.839177	1.301383	-1.310796	22204.50453
386.408638	531.358095	341.568135	792.402121	-0.987505	-0.547833	22215.18601
286.460519	575.609934	185.923737	845.04655	1.301383	0.21513	22223.5786
226.186463	616.046959	43.249705	835.890997	-1.750468	-1.310796	22181.61565
110.216127	638.172879	-67.379892	848.098401	2.827309	0.21513	22231.97119
32.393928	625.965475	-189.45393	854.202103	2.827309	-0.547833	22250.2823
-78.998632	590.869189	-368.750173	800.794711	2.827309	-0.547833	132.755516
-178.94675	567.980307	-530.498273	662.698456	-0.224542	-1.310796	16.78518
-263.635614	530.595133	-538.890863	649.728089	2.064346	0.21513	14342.93649
-371.21336	466.506263	-637.313056	494.846654	-0.224542	0.21513	22170.17121
-433.776305	390.972952	-750.231541	396.424461	-0.224542	0.978093	22209.84527
-533.724423	310.098902	-766.253759	242.305988	-0.224542	1.741055	22225.10453
-569.583672	218.543373	-796.009306	116.417136	-1.750468	0.978093	22210.60823
-610.020697	104.098963	-799.061157	2.735688	-0.987505	0.978093	22217.4749
-639.013281	29.328615	-741.075989	-162.064263	0.538421	-0.547833	22229.6823
-638.250318	-98.086163	-721.238957	-291.767928	-0.987505	-1.310796	22191.53417
-619.17625	-201.086132	-639.601945	-455.804916	-2.51343	-1.310796	22194.58602
-564.242933	-284.24907	-547.283453	-577.115992	-0.987505	0.21513	22181.61565
-529.146647	-399.456444	-488.535323	-691.560402	-0.987505	1.741055	22202.21564
-429.961491	-463.545314	-313.816856	-755.649272	-0.224542	0.978093	22206.79342
-326.198559	-553.574916	-183.350228	-817.449254	-0.224542	1.741055	22214.42305
-227.013403	-605.456383	-43.728047	-864.752943	-0.987505	0.978093	22212.13416
-113.331955	-641.315631	103.523761	-880.012198	-0.987505	0.21513	22211.3712
-8.043097	-669.545252	247.723718	-820.501105	0.538421	-0.547833	22225.10453
110.97909	-648.182296	377.427384	-780.827042	2.064346	0.21513	22231.20823
216.267947	-613.848973	476.61254	-712.923359	2.827309	-0.547833	22239.60082
320.03088	-568.834171	566.642142	-643.49375	1.301383	0.21513	22162.54158
427.608625	-520.004556	556.723627	-603.819687	0.538421	0.978093	22239.60082
495.512309	-433.789767	732.205056	-402.397525	2.064346	0.21513	22223.5786
532.13452	-328.500909	784.086522	-240.649425	0.538421	0.978093	22228.15638
584.015986	-208.715759	803.923554	-110.182797	-2.51343	-1.310796	22227.39341
596.22339	-112.582455	787.138373	50.802341	1.301383	-1.310796	22214.42305
592.408577	11.780472	775.693932	218.654143	0.538421	-1.310796	22219.76379
583.253024	116.306367	742.123572	358.276324	0.538421	-1.310796	22225.10453
551.208589	231.51374	679.560628	491.03184	-0.987505	-1.310796	22202.97861
506.193787	324.595194	571.982882	619.20958	-2.51343	0.978093	22186.95639
451.26047	415.387759	431.597738	673.379934	-0.987505	2.504018	22197.63787
408.534557	500.839586	318.679253	730.602139	-0.224542	1.741055	22184.6675
317.741991	566.454381	128.701532	762.646574	-0.987505	-0.547833	22119.05271
239.156829	609.943257	27.99045	793.928047	0.538421	1.741055	22206.03046
136.919823	634.358065	-71.957668	784.009531	0.538421	0.21513	22221.28971
24.7643	638.172879	-175.720601	841.231736	0.538421	-0.547833	22216.71194
-62.213452	609.180295	-309.239079	816.816929	2.827309	0.978093	640.125736
-142.324539	583.239562	-448.86126	764.1725	-0.224542	-0.547833	16.78518
-239.220807	532.121058	-509.898279	660.409568	1.301383	0.21513	2881.710257
-342.983739	489.395145	-635.787131	533.757753	1.301383	1.741055	22157.20084
-414.702236	427.595163	-708.268591	414.735566	0.538421	-0.547833	22238.07489
-488.709622	330.698896	-753.283392	282.743013	0.538421	1.741055	22223.5786
-565.768858	236.091516	-832.631517	111.83936	2.064346	0.978093	22230.44527
-610.020697	152.928578	-815.846337	3.498651	2.064346	0.21513	22236.54897
-635.96143	46.876757	-752.52043	-122.3902	-0.987505	0.978093	22222.05268
-625.279952	-66.80469	-749.468579	-291.767928	-0.987505	0.978093	22190.7712
-622.228101	-156.071331	-644.179721	-408.501227	-1.750468	-0.547833	22215.94897
-580.26515	-273.567592	-580.853814	-522.945637	-0.987505	1.741055	22219.76379
-516.939243	-363.597195	-476.327919	-658.753004	0.538421	2.504018	22201.45268
-442.931857	-469.649015	-345.098328	-728.945576	0.538421	1.741055	22214.42305
-352.902254	-526.871221	-236.757619	-816.686291	-1.750468	0.21513	22198.40083
-262.872651	-592.486016	-112.394693	-913.582559	-1.750468	0.21513	22174.74899
-150.717129	-635.974892	27.227487	-909.767745	-0.224542	0.978093	22188.48232
-25.59124	-670.308215	194.316327	-842.627024	-0.224542	0.978093	22217.4749
78.934655	-668.78229	346.908874	-818.975179	1.301383	2.504018	22210.60823
194.142028	-657.337849	465.168098	-738.864092	1.301383	1.741055	22224.34156
285.697556	-587.90824	566.642142	-647.308563	0.538421	0.978093	22230.44527
380.304936	-517.715668	648.279155	-554.22711	0.538421	3.266981	22215.18601
453.549358	-462.019388	729.916168	-403.160488	-0.224542	1.741055	22221.28971
526.793781	-352.152754	783.32356	-286.427189	-0.224542	0.21513	22229.6823
576.386359	-246.100933	798.582815	-148.330933	-0.224542	-0.547833	22242.65267
605.378943	-143.100964	774.93097	13.417167	2.064346	0.21513	22241.12674
623.690049	-7.293597	742.123572	176.691192	2.064346	0.21513	22242.65267
577.912285	103.336	709.316174	285.794864	2.064346	0.978093	22220.52675
548.156738	223.12115	632.256938	430.757784	0.538421	1.741055	22215.94897
535.949334	308.572976	565.87918	548.254045	1.301383	3.266981	22208.31935
469.571576	394.787765	482.716241	660.409568	-0.224542	3.266981	22213.66009
419.978998	483.291443	369.797756	766.461388	-0.987505	0.978093	22207.55638
338.341985	541.276611	240.094091	823.683593	-1.750468	1.741055	22217.4749
257.467935	589.343263	76.820065	830.550258	-0.987505	-1.310796	22199.16379
153.705003	616.046959	-8.631761	836.65396	-0.987505	0.21513	22183.14158
53.756884	616.809922	-132.994687	840.468774	-0.987505	0.21513	22204.50453
-33.98383	607.654369	-314.579819	791.639158	-0.987505	2.504018	3662.9841
-124.776396	589.343263	-420.631639	716.86881	-0.224542	0.978093	18.311106
-219.383775	548.143276	-557.201969	636.757723	0.538421	2.504018	11.444441
-321.620782	499.31366	-705.979703	516.972573	-0.224542	1.741055	22023.68236
-404.783721	450.484045	-738.024138	423.128156	1.301383	0.978093	22204.50453
-477.265181	357.402591	-770.068573	307.15782	0.538421	0.978093	22214.42305
-537.539237	268.898914	-815.846337	163.720826	0.538421	1.741055	22225.86749
-570.346634	149.876727	-780.750051	53.091229	-0.987505	-0.547833	22219.00082
-625.279952	78.921192	-741.075989	-80.42725	4.353234	3.266981	22228.15638
-620.702175	-23.315814	-731.920436	-236.071648	1.301383	2.504018	22242.65267
-606.205883	-120.975045	-700.638964	-392.479009	1.301383	1.741055	22222.05268
-580.26515	-242.28612	-587.720478	-506.160457	-0.224542	0.978093	22196.11194
-526.857758	-346.812015	-524.394571	-632.049309	2.064346	2.504018	22222.05268
-465.820739	-420.056438	-366.461285	-719.027061	2.064346	1.741055	22219.00082
-381.894838	-514.663817	-248.202061	-780.827042	2.064346	0.21513	22200.68972
-281.94672	-581.041575	-120.024321	-877.72331	0.538421	-0.547833	22215.18601
-170.55416	-635.211929	20.360823	-838.81221	2.064346	0.978093	22222.81564
-44.665309	-658.863774	171.427445	-849.493689	-0.987505	0.978093	22213.66009
52.993922	-667.256364	296.553334	-796.84926	1.301383	3.266981	22222.81564
162.097593	-638.26378	407.18293	-741.15298	-2.51343	1.741055	22209.08231
274.253115	-637.500818	523.916229	-682.404849	-0.987505	1.741055	22197.63787
330.712358	-556.626767	572.745844	-650.360414	-1.750468	0.21513	22194.58602
432.186402	-476.51568	659.723596	-462.671581	1.301383	0.978093	22215.18601
518.401191	-378.85645	747.464311	-306.26422	0.538421	-0.547833	22217.4749
561.890067	-278.908331	732.205056	-208.60499	0.538421	-2.836721	22222.05268
596.986353	-157.597256	793.242075	-46.856889	-0.224542	0.21513	22229.6823
608.430794	-50.782473	780.271709	164.483789	0.538421	2.504018	22228.15638
590.119688	80.447118	757.382827	307.15782	2.064346	4.029944	22214.42305
573.334508	170.476721	688.71618	441.439262	-0.987505	0.978093	22204.50453
545.104887	297.128535	629.96805	551.305896	2.064346	1.741055	22244.94156
486.356756	403.943318	504.079198	645.913276	2.064346	0.978093	22225.10453
445.919731	473.372927	357.590353	707.713257	3.590271	0.978093	22219.00082
353.60124	553.484015	266.797787	813.002115	-0.987505	-1.310796	22222.81564
268.149413	612.995108	60.034885	764.1725	1.301383	-0.547833	22206.03046
175.06796	610.70622	-4.053985	849.624326	-0.987505	-0.547833	22207.55638
88.090207	627.4914	-113.920619	833.602109	0.538421	3.266981	22229.6823
3.401344	630.543251	-249.727986	835.128034	1.301383	2.504018	22213.66009
-84.339371	579.424748	-355.779806	807.661376	1.301383	2.504018	28.229621
-198.020819	556.535866	-476.327919	718.394736	-2.51343	0.978093	14.496292
-321.620782	505.417362	-591.535292	597.846623	-4.039356	-0.547833	20989.86786
-379.60595	454.298859	-707.505628	484.165175	-0.224542	-1.310796	22177.03787
-456.665187	371.135921	-756.335243	361.328175	-0.224542	-0.547833	22205.2675
-532.198498	271.950765	-813.557449	165.246751	-3.276393	-0.547833	22206.03046
-582.554038	184.21005	-828.816703	69.113447	-0.224542	0.978093	22206.03046
-622.991063	83.498969	-796.009306	-123.153163	-0.224542	2.504018	22227.39341
-639.776244	-2.71582	-750.994504	-229.967946	1.301383	2.504018	22212.13416
-644.35402	-124.026896	-712.083405	-351.279022	1.301383	1.741055	22208.31935
-608.494771	-232.367604	-631.972317	-467.249358	-0.224542	-1.310796	22220.52675
-539.828125	-312.478692	-529.73531	-586.271544	0.538421	-1.310796	22214.42305
-481.079994	-400.219406	-414.527937	-694.612253	0.538421	0.21513	22209.08231
-382.657801	-490.249009	-283.298346	-778.538154	2.827309	0.21513	22227.39341
-319.331894	-574.17491	-190.216893	-871.619608	2.827309	0.978093	22210.60823
-177.420825	-610.797122	-41.439159	-882.301086	2.064346	1.741055	22180.08972
-75.946781	-652.760072	128.701532	-876.960347	0.538421	1.741055	22231.97119
36.971704	-674.123029	260.694085	-816.686291	2.064346	2.504018	22231.97119
143.786487	-658.100811	349.960725	-848.730726	0.538421	-0.547833	22211.3712
247.54942	-623.004526	525.442155	-687.745588	1.301383	-0.547833	22221.28971
328.42347	-554.337879	622.338422	-631.286346	1.301383	0.21513	22229.6823
424.556774	-475.752717	698.634696	-509.975271	-1.750468	0.21513	22219.76379
510.771564	-403.271257	748.227274	-336.782729	0.538421	-0.547833	22219.76379
540.52711	-315.530543	796.293926	-216.99758	-4.039356	-2.073758	22204.50453
585.541912	-197.271318	806.975405	-70.508734	-0.224542	0.978093	22211.3712
591.645614	-67.567653	774.168007	81.32085	-1.750468	0.978093	22197.63787
599.275241	24.750838	734.493945	225.520808	-0.987505	0.978093	22207.55638
558.838216	134.617472	697.871733	351.409659	-0.224542	0.978093	22222.05268
536.712297	257.454473	617.760646	486.454064	2.827309	-1.310796	22196.11194
517.638228	343.669262	501.79031	577.246629	0.538421	-2.073758	22211.3712
458.890098	447.432194	401.079229	715.342885	-0.224542	-1.310796	22219.76379
383.356787	530.595133	313.338514	784.772494	-0.987505	-1.310796	22199.16379
289.51237	572.558083	172.190408	854.965066	0.538421	0.978093	22196.11194
205.586469	625.202512	32.568227	860.305805	2.827309	0.978093	22235.786
123.949456	638.172879	-89.505811	859.542842	1.301383	0.978093	22234.26008
13.319859	616.809922	-213.868737	844.283587	-0.224542	-0.547833	22235.02304
-76.709744	603.839555	-329.076111	800.031748	-0.987505	-1.310796	61.037019
-193.443042	573.321046	-463.357552	739.757692	-0.224542	-2.073758	15.259255
-285.761534	527.543282	-600.690845	618.446617	0.538421	-1.310796	18262.27607
-374.265211	475.661816	-671.64638	524.6022	-0.224542	0.21513	22191.53417
-453.613336	395.550728	-752.52043	388.031871	-0.987505	-0.547833	22214.42305
-510.072578	310.861864	-774.646349	227.809696	-1.750468	0.21513	22213.66009
-579.502187	221.595224	-776.935237	95.817142	0.538421	0.978093	22224.34156
-624.516989	91.128596	-810.505598	-11.760604	-2.51343	-0.547833	22206.03046
-638.250318	-1.952858	-738.024138	-191.819809	-3.276393	0.21513	22192.29713
-640.539206	-115.634305	-723.527846	-323.0494	-0.224542	0.21513	22191.53417
-618.413287	-199.560207	-645.705646	-448.938252	-0.987505	-0.547833	22203.74157
-559.665156	-304.849064	-558.727894	-582.456731	0.538421	0.21513	22196.11194
-489.472584	-383.434226	-463.357552	-715.212247	-1.750468	0.21513	22210.60823
-413.176311	-485.671233	-384.77239	-773.197415	1.301383	-0.547833	22208.31935
-333.828186	-542.893438	-179.535414	-826.604807	-0.224542	0.21513	22204.50453
-223.961552	-613.848973	-87.979886	-891.456639	1.301383	1.741055	22202.97861
-109.517141	-643.604519	98.945985	-885.352937	0.538421	0.21513	22229.6823
11.793934	-653.523035	264.508899	-810.582589	-0.224542	-0.547833	22225.86749
111.742052	-663.441551	392.686638	-796.086297	0.538421	-1.310796	22239.60082
239.919792	-637.500818	487.294018	-703.004843	0.538421	-1.310796	22241.12674
325.371619	-570.360097	595.634726	-629.76042	1.301383	-1.310796	22231.20823
407.771594	-506.271227	639.123602	-513.027122	2.827309	0.978093	22228.91934
473.38639	-423.108288	723.049504	-379.508643	-0.224542	0.978093	22229.6823
553.497477	-328.500909	779.508746	-255.908679	-0.224542	0.21513	22226.63045
594.697465	-217.108349	790.190224	-107.130946	-0.224542	-0.547833	22217.4749
603.853018	-95.034312	801.634665	81.32085	-0.224542	0.21513	22227.39341
602.327092	23.224913	765.775417	250.698578	-0.987505	-1.310796	22228.91934
582.490061	138.432286	712.368025	372.772616	-0.987505	-1.310796	22197.63787
543.578961	234.565591	657.434708	510.105908	-0.987505	-1.310796	22199.16379
507.719713	342.143337	567.405105	618.446617	-1.750468	0.21513	22181.61565
452.023433	427.595163	432.360701	692.454003	-0.987505	0.21513	22165.59343
407.008632	521.43958	311.049626	740.520655	-3.276393	0.21513	22193.06009
321.556805	557.298828	215.679284	838.942848	0.538421	2.504018	22219.76379
208.63832	622.913624	30.279338	803.846562	2.064346	0.978093	22191.53417
124.712419	634.358065	-65.853966	838.942848	-0.987505	-2.836721	22220.52675
43.075406	616.809922	-189.45393	836.65396	-0.224542	-1.310796	22228.91934
-59.924563	603.839555	-299.320564	813.765078	0.538421	-1.310796	566.118351
-155.294906	568.74327	-451.913111	758.068798	0.538421	-1.310796	15.259255
-246.087471	546.61735	-531.261236	668.039195	4.353234	1.741055	10550.24873
-348.324478	487.869219	-643.416758	534.520716	3.590271	2.504018	22191.53417
-420.042975	415.387759	-742.601914	441.439262	2.827309	0.978093	22222.81564
-484.131845	333.750747	-769.30561	301.054119	2.064346	1.741055	22231.20823
-548.220715	239.143367	-797.535231	150.750459	0.538421	-0.547833	22230.44527
-599.339218	128.51377	-781.513014	10.365316	-0.987505	-1.310796	22212.89712
-641.302169	40.010093	-757.861169	-138.412418	-0.224542	0.21513	22222.05268
-619.939212	-56.886175	-713.60933	-297.87163	-0.224542	0.978093	22222.05268
-610.020697	-168.278734	-662.490827	-408.501227	1.301383	0.978093	22205.2675
-581.028113	-274.330555	-578.564926	-542.782668	0.538421	0.978093	22193.82305
-523.042945	-385.723114	-461.831627	-637.390048	-0.987505	0.978093	22204.50453
-435.30223	-465.071239	-341.283514	-733.523353	-2.51343	0.21513	22181.61565
-338.405962	-523.056407	-200.135408	-812.108515	-2.51343	1.741055	22184.6675
-262.109689	-598.589718	-90.268774	-915.108484	-1.750468	-0.547833	22191.53417
-130.117135	-644.367482	31.805264	-895.271453	-0.987505	-1.310796	22203.74157
-27.117166	-672.597103	206.523731	-831.182583	0.538421	-0.547833	22220.52675
78.171692	-658.100811	331.64962	-850.256651	0.538421	0.21513	22230.44527
191.85314	-648.945259	354.538502	-785.404819	-0.224542	0.21513	22222.81564
286.460519	-595.537867	575.797695	-681.641887	-0.224542	0.978093	22219.76379
372.675308	-539.841587	655.908783	-593.138209	3.590271	2.504018	22227.39341
476.438241	-442.94532	697.871733	-447.412326	2.064346	3.266981	22235.786
538.238222	-358.256456	786.375411	-258.96053	2.064346	2.504018	22237.31193
587.8308	-239.234269	785.612448	-133.834641	0.538421	-0.547833	22238.83786
592.408577	-124.789858	784.086522	7.313465	0.538421	-2.073758	22238.07489
612.245608	-2.71582	754.330976	189.661559	0.538421	-0.547833	22227.39341
580.964136	98.758224	737.545796	320.128187	0.538421	1.741055	22222.05268
563.415993	223.12115	675.745814	442.202225	-1.750468	0.978093	22208.31935
524.504893	314.676678	588.005099	592.505884	-0.224542	1.741055	22198.40083
473.38639	392.498877	466.694024	678.720673	2.827309	3.266981	22217.4749
414.638259	493.972921	376.664421	758.831761	-0.224542	2.504018	22223.5786
336.81606	548.906238	259.16816	829.024332	-0.224542	1.741055	22212.89712
242.971643	599.261779	98.945985	849.624326	-2.51343	0.978093	22189.24528
146.075375	617.572885	-20.839165	845.04655	-4.039356	-3.599684	22209.84527
50.705033	612.995108	-146.728017	829.787295	-0.987505	0.21513	22201.45268
-21.776427	598.498816	-284.061309	792.402121	1.301383	1.741055	3241.828669
-127.065284	574.846971	-429.024229	735.179916	1.301383	1.741055	16.78518
-215.568962	561.113642	-525.157534	669.56512	1.301383	1.741055	14.496292
-349.087441	518.387729	-708.268591	464.328144	-0.224542	2.504018	22027.49718
-387.99854	442.091455	-702.927852	409.394827	-0.224542	0.21513	22213.66009
-490.235547	338.328523	-757.098206	314.787448	0.538421	0.21513	22222.05268
-526.094796	260.506324	-850.17966	117.180099	1.301383	0.21513	22212.13416
-587.894777	160.558205	-790.668566	54.617155	2.064346	0.21513	22247.99341
-644.35402	75.106379	-785.327827	-92.634654	0.538421	1.741055	22085.48235
-622.991063	-27.893591	-725.816734	-268.879046	3.590271	4.029944	22208.31935
-629.857728	-140.049113	-645.705646	-384.849382	0.538421	2.504018	22218.23786
-584.079964	-233.130567	-574.750112	-498.53083	-0.224542	2.504018	22225.10453
-535.250349	-342.997201	-483.957546	-608.397464	2.064346	1.741055	22202.21564
-465.057777	-431.500879	-356.542769	-686.982626	-1.750468	0.978093	22202.21564
-380.368913	-509.323078	-225.313178	-778.538154	0.538421	0.978093	22216.71194
-272.791167	-581.041575	-131.468762	-883.064049	-1.750468	-0.547833	22206.03046
-173.606011	-635.974892	37.908966	-866.278869	-0.987505	-0.547833	22217.4749
-57.635675	-671.834141	194.316327	-853.308502	-2.51343	0.978093	22209.84527
39.260592	-677.937843	334.70147	-806.767775	-0.224542	0.978093	22199.16379
161.33463	-650.471184	446.856993	-772.434452	-0.987505	3.266981	22203.74157
271.964227	-603.167494	531.545857	-677.827073	-0.224542	2.504018	22203.74157
352.838277	-541.367513	594.871764	-593.138209	1.301383	1.741055	22213.66009
449.734545	-465.071239	714.656913	-434.44196	1.301383	1.741055	22219.76379
526.030818	-379.619412	771.116156	-303.975332	-0.224542	0.21513	22228.15638
558.838216	-274.330555	754.330976	-207.079064	-1.750468	-0.547833	22230.44527
596.986353	-155.308368	784.849485	-4.893939	0.538421	0.21513	22216.71194
607.667831	-34.760255	771.879119	174.402304	-0.224542	1.741055	22226.63045
583.253024	70.528602	739.834684	298.002268	3.590271	2.504018	22234.26008
571.04562	197.180417	720.760615	445.254076	1.301383	0.978093	22230.44527
542.815999	276.528541	616.23472	557.409598	1.301383	1.741055	22226.63045
469.571576	377.239623	465.931061	654.305866	2.827309	1.741055	22223.5786
426.0827	490.92107	363.694054	738.231767	-0.224542	-1.310796	22211.3712
336.81606	524.491431	257.642234	820.631742	1.301383	1.741055	22213.66009
262.045712	600.024742	114.968202	814.52804	-0.224542	0.978093	22193.06009
171.253146	620.624736	27.99045	854.202103	0.538421	0.21513	22211.3712
90.379096	637.409916	-100.18729	858.016916	-0.987505	0.978093	22219.76379
-12.620874	600.787704	-257.357613	792.402121	-0.224542	3.266981	22229.6823
-104.939365	584.002524	-383.246465	790.113233	-0.987505	0.978093	28.229621
-205.650446	550.432164	-493.113099	706.187332	0.538421	2.504018	14.496292
-315.51708	511.521064	-605.268621	581.824406	-2.51343	0.21513	21105.83819
-399.442981	448.95812	-677.750081	478.061474	-1.750468	-0.547833	22184.6675
-459.717038	367.321107	-736.498212	368.194839	-1.750468	-1.310796	22194.58602
-545.931827	271.187802	-815.083374	172.113416	0.538421	0.21513	22219.00082
-590.183666	162.847093	-821.187076	64.53567	-0.224542	1.741055	22228.91934
-617.650324	84.261932	-776.172274	-56.775405	1.301383	0.978093	22215.94897
-621.465138	-24.078777	-818.135225	-269.642009	-0.224542	0.978093	22217.4749
-631.383653	-115.634305	-676.987119	-355.093835	1.301383	3.266981	22217.4749
-603.916995	-229.315753	-629.683429	-514.553047	-1.750468	0.978093	22190.00824
-542.117013	-323.923133	-529.73531	-608.397464	0.538421	0.978093	22233.49712
-478.028143	-401.745332	-396.979794	-695.375216	2.064346	0.978093	22240.36378
-386.472615	-494.063823	-269.565017	-773.960378	2.064346	-0.547833	22206.79342
-302.546714	-553.574916	-158.93542	-858.649242	2.827309	1.741055	22214.42305
-178.183788	-612.323047	-18.550277	-860.93813	-0.224542	0.978093	22207.55638
-75.183818	-658.863774	141.671898	-863.227018	-0.224542	2.504018	22216.71194
24.001338	-674.123029	295.027408	-802.189999	-0.987505	0.978093	22216.71194
139.208711	-652.760072	395.738489	-796.84926	0.538421	0.978093	22228.91934
255.94201	-616.900824	520.864378	-691.560402	-0.224542	0.21513	22225.86749
335.290134	-562.730469	571.982882	-640.441899	-0.224542	-0.547833	22215.94897
413.112333	-491.774935	683.375441	-487.086389	-0.987505	-1.310796	22208.31935
513.823415	-400.219406	693.293957	-410.027152	-1.750468	-0.547833	22159.48973
567.230806	-321.634244	816.89392	-213.945729	-0.224542	0.21513	22201.45268
591.645614	-187.352803	807.738367	-66.693921	-0.987505	0.21513	22213.66009
608.430794	-54.597287	781.034672	117.180099	0.538421	3.266981	22224.34156
595.460428	48.402683	723.049504	240.780062	-0.224542	1.741055	22206.03046
564.178955	162.847093	700.923584	423.128156	-0.224542	0.978093	22201.45268
545.86785	271.187802	633.019901	513.920722	-0.224542	-0.547833	22223.5786
513.823415	366.558144	531.545857	623.024394	-0.224542	-0.547833	22196.87491
452.786396	429.884051	373.61257	658.120679	-0.224542	-1.310796	22196.87491
390.986414	537.461797	319.442216	803.083599	0.538421	-2.836721	22229.6823
304.771625	595.446965	154.642265	837.416923	2.064346	0.978093	22222.81564
196.430916	624.439549	-0.239171	819.105817	0.538421	1.741055	22215.18601
107.927239	629.780288	-54.409525	861.068767	-0.987505	0.978093	22238.83786
17.897636	608.417332	-218.446514	846.572475	-0.224542	0.978093	22230.44527
-91.968998	580.187711	-372.564987	812.239152	-0.987505	0.21513	56.459243
-177.420825	560.350679	-488.535323	728.313251	0.538421	-0.547833	13.733329
-277.368943	513.04699	-563.305671	619.20958	0.538421	0.21513	18613.23893
-375.791137	463.454412	-639.601945	484.165175	-0.987505	-1.310796	22184.6675
-448.272597	387.158138	-763.964871	379.63928	0.538421	0.21513	22215.18601
-523.042945	290.261871	-786.853753	235.439323	0.538421	0.21513	22225.86749
-581.028113	196.417454	-794.48338	98.868993	-0.987505	3.266981	22193.82305
-612.309585	103.336	-794.48338	-33.12356	0.538421	2.504018	22206.79342
-645.116983	1.861956	-731.920436	-187.242033	-0.224542	-0.547833	22189.24528
-633.672542	-96.560237	-731.157473	-347.464208	-0.224542	1.741055	22193.06009
-613.83551	-194.219467	-641.890833	-452.753066	-0.987505	0.21513	22214.42305
-543.642939	-324.686095	-558.727894	-564.908588	-0.987505	-1.310796	22212.89712
-493.287398	-399.456444	-433.602006	-696.901141	0.538421	-2.073758	22196.87491
-396.39113	-478.041606	-305.424266	-778.538154	1.301383	0.21513	22209.84527
-307.887453	-545.945289	-226.839104	-870.093683	2.064346	2.504018	22213.66009
-215.568962	-597.063792	-72.720631	-918.160335	-0.224542	0.21513	22195.34898
-84.339371	-648.945259	117.25709	-852.54554	1.301383	1.741055	22241.88971
4.927269	-665.730439	260.694085	-842.627024	-0.224542	-1.310796	22247.99341
140.734636	-679.463768	373.61257	-794.560372	0.538421	-2.073758	22238.83786
217.793873	-620.715637	491.108832	-690.797439	2.064346	-1.310796	22228.91934
313.164215	-577.989724	585.716211	-635.864122	0.538421	-0.547833	22231.20823
392.51234	-516.189742	666.590261	-509.975271	-0.987505	-1.310796	22225.10453
490.17157	-421.582363	750.516162	-359.671612	-0.224542	-1.310796	22213.66009
551.971552	-323.923133	797.819852	-220.812393	0.538421	1.741055	22225.86749
593.171539	-207.189834	794.005038	-91.108728	-0.987505	0.978093	22231.20823
593.171539	-100.375051	782.560597	54.617155	0.538421	-0.547833	22214.42305
595.460428	25.513801	742.886535	237.728211	-2.51343	0.21513	22190.00824
584.015986	122.410068	700.923584	352.935585	0.538421	-0.547833	22207.55638
555.786365	242.958181	610.893981	496.372579	-0.987505	-2.073758	22180.08972
511.534526	342.906299	542.990298	614.631803	-0.224542	1.741055	22198.40083
455.838247	425.306275	466.694024	697.794742	-2.51343	-2.073758	22208.31935
403.956781	523.728468	300.368147	760.357686	0.538421	-2.073758	22208.31935
313.927178	556.535866	157.694116	791.639158	-0.224542	0.21513	22192.29713
225.4235	620.624736	37.146003	814.52804	0.538421	0.21513	22212.13416
133.105009	626.728438	-57.461376	856.490991	1.301383	-0.547833	22226.63045
52.230959	632.832139	-178.772451	817.579891	1.301383	-0.547833	22219.76379
-59.924563	616.046959	-330.602036	762.646574	1.301383	-1.310796	209.05179
-148.428241	574.846971	-429.787192	755.016947	1.301383	-1.310796	15.259255
-251.42821	532.121058	-586.957516	600.898474	2.827309	0.978093	11420.02625
-323.146708	484.054406	-695.298224	519.261461	3.590271	1.741055	22180.85269
-422.331863	403.180356	-704.453777	435.33556	1.301383	0.21513	22228.15638
-513.124429	329.935933	-741.075989	281.217087	1.301383	1.741055	22211.3712
-561.954044	212.439671	-790.668566	144.646757	-0.987505	0.978093	22218.23786
-607.731809	126.224882	-775.409312	23.335682	0.538421	-0.547833	22228.15638
-632.146616	34.669354	-739.550063	-167.405002	-1.750468	-3.599684	22208.31935
-636.724393	-56.886175	-731.157473	-302.449406	-1.750468	-2.836721	22198.40083
-616.887361	-179.723175	-635.024168	-405.449376	-0.224542	-1.310796	22206.03046
-580.26515	-301.034251	-565.594559	-553.464147	-1.750468	0.978093	22189.24528
-518.465168	-377.330524	-464.120515	-659.515967	0.538421	0.21513	22194.58602
-444.457783	-448.286059	-351.20203	-741.915943	-2.51343	0.978093	22183.14158
-345.272627	-519.241593	-252.016874	-812.871477	-0.987505	1.741055	22196.11194
-256.76895	-588.671202	-90.268774	-857.886279	0.538421	0.21513	22199.16379
-124.776396	-642.841557	46.301556	-859.412204	1.301383	-0.547833	22228.15638
-37.035681	-656.574886	195.07929	-831.182583	-0.224542	-0.547833	22226.63045
83.512431	-657.337849	317.153328	-812.108515	-0.224542	-1.310796	22215.94897
189.564252	-645.893408	460.590322	-715.212247	-0.987505	-1.310796	22223.5786
293.327184	-598.589718	541.464372	-695.375216	0.538421	0.21513	22228.91934
406.245669	-528.397146	640.649528	-574.064141	2.827309	-0.547833	22239.60082
473.38639	-439.893469	695.582845	-430.627146	-0.224542	-1.310796	22241.88971
522.216005	-368.174971	719.997653	-303.212369	2.064346	2.504018	22247.99341
582.490061	-239.997232	781.034672	-125.442051	0.538421	-0.547833	22224.34156
609.193757	-131.656523	787.138373	34.017161	1.301383	-2.073758	22228.91934
596.986353	-26.367665	756.619864	160.668975	0.538421	-0.547833	22229.6823
580.964136	96.469335	716.182839	316.313373	-0.224542	-1.310796	22196.11194
542.815999	210.150783	691.768031	466.617032	-0.224542	0.21513	22210.60823
516.112303	316.965566	594.871764	584.876257	-0.224542	2.504018	22222.81564
493.223421	411.572946	474.323651	656.594754	0.538421	0.978093	22197.63787
401.667892	484.817368	359.879241	743.572506	-2.51343	0.978093	22191.53417
340.630873	555.00994	203.47188	750.439171	-3.276393	-0.547833	22197.63787
222.371649	593.158077	21.123786	805.372488	-1.750468	0.21513	22202.21564
143.023525	628.254363	-41.439159	811.47619	-1.750468	0.21513	22203.74157
38.49763	632.832139	-140.624315	852.676177	-1.750468	0.21513	22217.4749
-32.457905	615.283996	-292.453899	825.972482	0.538421	-1.310796	2787.865841
-112.568992	574.846971	-407.661273	764.1725	-0.987505	-2.073758	16.78518
-243.798583	531.358095	-518.290869	659.646605	-0.224542	1.741055	13.733329
-330.776335	503.891437	-607.55751	559.698486	-1.750468	0.21513	22051.14902
-395.628168	442.091455	-699.113038	439.150374	-0.224542	0.21513	22196.87491
-472.687404	355.113703	-774.646349	312.49856	0.538421	0.21513	22223.5786
-553.561454	272.713728	-847.890772	155.328236	2.064346	-0.547833	22247.99341
-581.791076	155.217466	-779.224125	50.802341	1.301383	0.978093	22225.86749
-626.042914	65.950826	-802.113008	-136.12353	-0.224542	-0.547833	22215.94897
-632.909579	-50.01951	-739.550063	-254.382754	-0.987505	-1.310796	22226.63045
-624.516989	-146.915778	-689.194522	-397.819748	0.538421	2.504018	22218.23786
-590.946628	-243.812045	-594.587143	-519.130824	-0.224542	2.504018	22203.74157
-520.754057	-347.574978	-468.698291	-653.412265	1.301383	1.741055	22220.52675
-447.509634	-440.656431	-358.831657	-731.234464	-0.987505	0.21513	22212.13416
-366.635584	-500.167525	-280.246495	-832.708508	0.538421	1.741055	22196.87491
-260.583763	-577.226761	-113.157656	-877.72331	0.538421	-0.547833	22205.2675
-157.583794	-638.26378	27.99045	-866.278869	-0.224542	-0.547833	22207.55638
-50.769011	-657.337849	168.375594	-883.064049	-0.224542	0.21513	22193.82305
72.830953	-658.100811	269.849638	-818.212216	-0.224542	0.978093	22209.08231
178.882773	-652.760072	453.723657	-753.360384	-0.224542	2.504018	22219.76379
267.386451	-599.352681	545.279186	-663.330781	0.538421	3.266981	22212.13416
380.304936	-544.419364	639.886565	-570.249327	2.064346	1.741055	22225.10453
447.445657	-458.967537	708.553212	-433.678997	-0.987505	0.978093	22231.97119
511.534526	-378.85645	785.612448	-281.849412	-1.750468	0.21513	22213.66009
584.778949	-262.123151	797.819852	-185.716108	-0.224542	-0.547833	22221.28971
612.245608	-146.152815	797.056889	-14.812455	-0.224542	-1.310796	22226.63045
606.141906	-30.182479	758.908752	158.380087	2.064346	0.978093	22244.17859
586.304875	77.395267	704.738398	267.483758	2.827309	0.978093	22231.20823
545.86785	204.047081	681.086553	419.313343	2.827309	1.741055	22215.18601
530.608595	300.180386	571.219919	524.6022	0.538421	2.504018	22219.00082
502.378974	390.209989	493.39772	655.831791	1.301383	0.978093	22211.3712
443.630843	477.950704	394.212564	758.068798	-0.987505	-0.547833	22215.18601
371.912346	551.195127	277.479265	806.13545	0.538421	0.21513	22202.97861
244.497569	587.817338	102.760798	851.150252	-1.750468	-1.310796	22199.92676
168.964258	620.624736	-13.209538	856.490991	-0.224542	0.978093	22225.10453
79.697617	625.965475	-110.105805	852.676177	0.538421	0.978093	22229.6823
-13.383837	607.654369	-253.5428	829.024332	-3.276393	1.741055	22193.06009
-143.850465	582.476599	-421.394602	727.550288	0.538421	3.266981	25.940733
-227.776366	539.750686	-554.150118	635.231797	-1.750468	1.741055	13.733329
-310.939304	506.180325	-628.157504	555.12071	-0.224542	0.978093	21202.73446
-375.791137	456.587747	-729.631548	416.261492	-0.224542	-0.547833	22189.24528
-462.005926	363.506293	-740.313026	368.957802	-0.224542	0.21513	22222.05268
-507.78369	260.506324	-795.246343	185.846745	1.301383	0.978093	22216.71194
-584.842926	170.476721	-812.031523	46.224564	1.301383	0.978093	22217.4749
-635.96143	78.15823	-767.779684	-53.723554	2.064346	4.029944	22226.63045
-635.96143	3.387881	-749.468579	-199.449437	1.301383	1.741055	22197.63787
-606.205883	-120.212082	-688.43156	-362.723463	-0.987505	0.978093	22206.79342
-592.472554	-227.026865	-603.742696	-506.92342	2.827309	3.266981	22230.44527
-539.828125	-323.16017	-488.535323	-589.323395	1.301383	1.741055	22227.39341
-468.109628	-409.374959	-382.483502	-692.323365	-0.987505	-1.310796	22206.03046
-391.813354	-484.90827	-264.987241	-798.375185	0.538421	0.21513	22229.6823
-293.391161	-571.886022	-156.646532	-846.441838	0.538421	0.978093	22220.52675
-189.628229	-643.604519	7.390456	-869.33072	-0.987505	0.21513	22209.84527
-73.657893	-672.597103	156.931153	-849.493689	0.538421	1.741055	22223.5786
44.601331	-684.804507	284.34593	-789.982595	-1.750468	2.504018	22230.44527
147.601301	-661.152662	369.797756	-796.84926	0.538421	1.741055	22210.60823
246.786457	-622.241563	516.286602	-690.034477	0.538421	0.21513	22222.05268
328.42347	-570.360097	565.87918	-616.790054	-0.987505	0.21513	22207.55638
419.978998	-507.797152	669.642112	-506.92342	-0.987505	-0.547833	22197.63787
501.616011	-395.64163	753.568013	-357.382723	-0.987505	-1.310796	22200.68972
542.053036	-293.404623	736.782833	-241.412387	0.538421	0.21513	22219.00082
603.853018	-183.537989	821.471697	-43.805039	-0.987505	2.504018	22222.81564
596.22339	-62.989877	795.530964	114.128248	0.538421	2.504018	22219.00082
610.719682	47.63972	746.701348	269.009684	-0.987505	0.21513	22213.66009
562.65303	157.506354	707.790249	411.683715	-0.224542	3.266981	22225.86749
528.319707	263.558175	641.412491	539.861455	-0.224542	0.21513	22199.92676
506.193787	359.69148	515.523639	641.335499	-0.987505	-0.547833	22199.16379
450.497508	455.824784	394.212564	704.661406	2.827309	0.21513	22239.60082
361.99383	530.595133	314.101477	784.772494	2.827309	0.21513	22148.04529
258.230898	589.343263	40.197854	727.550288	4.353234	1.741055	22219.00082
206.349432	608.417332	-4.053985	825.972482	0.538421	0.978093	22234.26008
100.297611	630.543251	-102.476178	830.550258	-0.224542	3.266981	22219.00082
31.630965	619.861773	-232.179843	850.387289	-1.750468	0.978093	22219.76379
-88.154185	595.446965	-339.757589	797.74286	-0.987505	0.21513	54.170354
-185.813415	562.639568	-466.409403	723.735475	1.301383	0.21513	13.733329
-288.813385	525.254394	-572.461224	611.579952	2.064346	0.21513	18932.15735
-367.398546	467.269226	-656.387125	502.476281	0.538421	0.21513	22201.45268
-456.665187	384.86925	-742.601914	390.320759	-1.750468	-1.310796	22191.53417
-529.146647	300.180386	-792.957455	202.631925	-0.224542	0.978093	22195.34898
-590.183666	196.417454	-830.342629	52.328266	-1.750468	1.741055	22211.3712
-622.991063	97.995261	-805.164858	-62.879107	-0.987505	3.266981	22212.13416
-663.428088	-0.426932	-821.187076	-229.967946	-0.987505	1.741055	22199.92676
-623.754026	-96.560237	-718.187106	-390.953084	0.538421	0.21513	22220.52675
-621.465138	-204.137983	-611.372323	-449.701215	-0.224542	-0.547833	22223.5786
-568.057746	-314.004617	-544.994565	-612.212278	2.064346	1.741055	22197.63787
-495.576286	-391.063854	-413.002012	-688.508551	-0.224542	-2.073758	22198.40083
-417.754087	-474.989755	-303.135378	-771.67149	-2.51343	-1.310796	22185.43046
-321.620782	-542.893438	-205.476147	-857.886279	3.590271	2.504018	22212.13416
-194.968968	-605.456383	-10.157687	-856.360353	1.301383	1.741055	22241.12674
-98.0727	-637.500818	102.760798	-859.412204	2.064346	0.978093	22242.65267
-8.80606	-665.730439	230.938538	-909.767745	0.538421	-0.547833	22224.34156
127.76427	-658.100811	394.975527	-800.664074	2.827309	0.978093	22235.02304
238.393867	-619.952675	521.627341	-689.271514	2.064346	-0.547833	22231.97119
304.771625	-568.834171	620.049534	-640.441899	2.064346	-0.547833	22209.84527
409.29752	-500.167525	695.582845	-508.449345	1.301383	-0.547833	22221.28971
493.986384	-428.449028	762.723566	-339.83458	-1.750468	-2.073758	22226.63045
543.578961	-326.212021	774.168007	-248.279052	-0.987505	0.978093	22224.34156
595.460428	-223.975014	803.923554	-83.479101	-0.224542	2.504018	22219.76379
598.512278	-88.93061	786.375411	75.217148	-1.750468	0.978093	22209.08231
597.749316	27.802689	682.612478	201.868963	-2.51343	0.21513	22198.40083
559.601179	122.410068	694.05692	347.594846	-0.987505	-1.310796	22168.64528
551.208589	225.410038	663.53841	505.528132	-0.987505	-0.547833	22202.97861
500.090085	347.484076	462.87921	545.965157	0.538421	0.21513	22220.52675
455.838247	442.091455	427.019962	687.876226	-0.987505	0.21513	22209.08231
400.90493	509.995139	322.494067	773.328053	0.538421	0.978093	22214.42305
294.853109	570.269195	178.294109	802.320637	-0.224542	-0.547833	22216.71194
213.979059	612.232146	54.694146	843.520624	0.538421	-0.547833	22206.79342
117.082791	620.624736	-62.039153	831.313221	-0.987505	0.21513	22188.48232
37.734667	619.861773	-190.979855	809.187301	2.064346	0.978093	22253.33415
-67.554191	590.106226	-310.765005	783.246568	2.064346	-1.310796	186.162908
-158.346757	574.084009	-474.801993	717.631773	1.301383	-0.547833	14.496292
-255.243024	517.624766	-599.164919	623.787356	1.301383	-1.310796	5852.687155
-373.502248	482.52848	-667.831566	455.935554	-1.750468	-2.073758	22151.8601
-417.754087	400.891467	-699.876001	423.128156	-0.987505	-1.310796	22204.50453
-507.020727	325.358156	-747.17969	278.928199	-0.224542	1.741055	22219.76379
-558.902193	234.565591	-795.246343	140.068981	1.301383	1.741055	22218.23786
-604.679958	111.72859	-794.48338	3.498651	-0.987505	0.21513	22215.18601
-632.909579	15.595285	-722.764883	-163.590188	-0.224542	-0.547833	22206.03046
-629.857728	-75.19728	-705.979703	-278.034599	-2.51343	-2.836721	22193.06009
-600.865144	-185.063915	-649.52046	-439.782699	-4.039356	-2.073758	22078.61568
-563.47997	-290.352772	-571.698261	-555.753035	-1.750468	-1.310796	22185.43046
-507.78369	-368.937934	-479.37977	-686.982626	-1.750468	0.21513	22197.63787
-439.880006	-450.574947	-330.602036	-738.864092	0.538421	0.21513	22199.16379
-336.117074	-534.500848	-223.787253	-842.627024	-0.224542	0.978093	22214.42305
-250.665248	-593.248979	-105.528029	-896.797378	0.538421	0.21513	22225.10453
-133.931949	-642.078594	73.768214	-862.464055	-0.224542	0.21513	22214.42305
-18.724576	-659.626737	215.679284	-847.967763	0.538421	0.978093	22222.81564
94.956872	-677.937843	342.331098	-793.797409	1.301383	-1.310796	22229.6823
220.845724	-628.345265	485.768092	-697.664104	0.538421	-2.073758	22223.5786
287.986445	-585.619351	544.516223	-642.730787	1.301383	-0.547833	22238.83786
384.882712	-534.500848	630.731012	-559.567849	1.301383	0.21513	22241.12674
465.756762	-446.760133	725.338392	-403.160488	0.538421	0.21513	22231.20823
531.371558	-362.834232	764.249491	-289.47904	2.064346	-0.547833	22229.6823
583.253024	-239.234269	790.953187	-139.938343	0.538421	0.21513	22229.6823
598.512278	-118.686156	797.056889	44.698639	-0.987505	-0.547833	22223.5786
598.512278	-2.71582	764.249491	204.920814	-1.750468	-2.073758	22207.55638
581.727098	118.595255	744.41246	339.965218	0.538421	-1.310796	22222.81564
548.919701	215.491522	667.353224	478.824436	-1.750468	-1.310796	22216.71194
522.978968	323.832231	578.849546	581.061443	-0.224542	0.21513	22196.87491
470.334539	400.128505	469.745875	685.587338	-3.276393	-0.547833	22193.82305
419.216035	499.31366	343.857023	736.705841	-2.51343	0.21513	22198.40083
321.556805	521.43958	188.212625	769.513239	-2.51343	0.978093	22161.01566
251.364233	609.180295	50.879332	812.239152	-0.987505	0.978093	22200.68972
143.023525	627.4914	-51.357674	835.890997	-0.224542	-1.310796	22227.39341
46.127257	612.995108	-214.6317	830.550258	-0.987505	-2.073758	22215.18601
-30.931979	603.839555	-290.927974	803.846562	-0.224542	-2.073758	2420.880764
-127.065284	577.898822	-402.320533	772.56509	2.827309	0.978093	16.78518
-240.746732	548.906238	-522.868646	659.646605	1.301383	0.978093	12.207404
-320.857819	494.735884	-636.550094	568.854039	1.301383	0.21513	22057.25272
-400.968907	441.328492	-690.720448	456.698517	1.301383	1.741055	22238.83786
-481.079994	353.587778	-760.91302	310.972634	1.301383	0.978093	22235.02304
-545.168864	255.165585	-835.683368	140.068981	3.590271	0.978093	22230.44527
-579.502187	165.898944	-806.690784	25.624571	2.064346	0.978093	22236.54897
-645.879945	69.002677	-776.935237	-124.679089	-1.750468	0.21513	22223.5786
-624.516989	-46.204696	-731.920436	-247.516089	2.064346	0.21513	22199.16379
-618.413287	-172.093548	-672.409342	-411.553078	-0.987505	0.21513	22205.2675
-590.183666	-247.626859	-606.031584	-507.686383	1.301383	2.504018	22223.5786
-517.702206	-347.574978	-476.327919	-628.234495	0.538421	1.741055	22213.66009
-459.717038	-426.923102	-366.461285	-721.315949	0.538421	2.504018	22200.68972
-381.131876	-516.189742	-235.994657	-817.449254	-0.224542	-0.547833	22197.63787
-278.131906	-597.063792	-102.476178	-860.93813	-2.51343	-2.073758	22183.14158
-158.346757	-632.923041	31.042301	-886.878863	-2.51343	0.21513	22207.55638
-39.32457	-664.967476	162.271892	-853.308502	-0.987505	-0.547833	22220.52675
72.06799	-658.100811	248.486681	-887.641826	2.064346	0.978093	22206.79342
175.06796	-648.945259	459.827359	-745.730756	-0.224542	0.978093	22219.76379
282.645705	-586.382314	485.768092	-726.656688	-0.987505	0.21513	22228.91934
363.519756	-534.500848	647.516193	-581.693768	-0.224542	1.741055	22223.5786
444.393806	-462.019388	733.730982	-426.04937	-0.987505	0.21513	22218.23786
510.008601	-389.537928	774.168007	-271.167934	-1.750468	-1.310796	22227.39341
571.808583	-263.649076	790.190224	-184.953145	1.301383	-1.310796	22238.07489
603.090055	-151.493554	797.819852	-1.079125	2.064346	0.21513	22239.60082
604.61598	-27.893591	743.649497	137.01713	1.301383	0.21513	22226.63045
585.541912	76.632304	703.212472	273.58746	-3.276393	-1.310796	22202.97861
571.04562	212.439671	703.212472	426.180007	1.301383	0.978093	22212.89712
509.245638	289.498908	623.864348	545.202194	1.301383	1.741055	22214.42305
486.356756	386.395175	462.87921	618.446617	-0.987505	0.978093	22212.89712
431.423439	482.52848	406.419968	748.150282	-0.987505	0.978093	22206.79342
365.045681	549.669201	283.582967	808.424339	-3.276393	-0.547833	22212.13416
251.364233	605.365481	119.545979	841.994699	0.538421	-0.547833	22205.2675
168.201295	633.595102	8.153419	851.913215	0.538421	-0.547833	22214.42305
81.223543	629.017326	-130.705799	838.179885	-1.750468	0.978093	22201.45268
-19.487538	596.209928	-268.802054	793.165084	1.301383	2.504018	14894.55855
-127.828247	563.40253	-413.764974	787.824345	-1.750468	1.741055	22.125919
-236.168956	564.928456	-554.913081	600.898474	-0.224542	1.741055	12.970367
-297.205975	506.943288	-666.30564	539.861455	-0.224542	1.741055	21745.96393
-400.968907	464.980337	-710.557479	454.409629	1.301383	1.741055	22206.03046
-474.21333	371.135921	-762.438945	332.335591	-0.987505	-0.547833	22211.3712
-529.909609	277.291504	-779.224125	194.239335	-0.224542	-0.547833	22223.5786
-587.131815	175.81746	-759.387094	74.454186	1.301383	1.741055	22225.10453
-625.279952	72.817491	-778.461163	-68.219846	0.538421	1.741055	22197.63787
-639.013281	-7.293597	-741.075989	-220.049431	0.538421	1.741055	22240.36378
-622.991063	-118.686156	-660.201938	-346.701245	0.538421	2.504018	22243.41563
-585.605889	-228.552791	-613.661212	-514.553047	2.827309	3.266981	22208.31935
-523.805907	-329.263872	-527.446422	-613.738203	0.538421	0.21513	22216.71194
-471.924441	-410.137922	-425.972378	-725.130763	-0.224542	2.504018	22219.00082
-394.865205	-489.486047	-276.431682	-817.449254	-0.224542	0.21513	22202.21564
-299.494863	-563.493432	-161.224309	-863.989981	0.538421	0.21513	22200.68972
-169.791198	-631.397116	-20.076202	-870.093683	-0.987505	-0.547833	22229.6823
-56.10975	-671.071178	145.486712	-859.412204	-0.987505	0.21513	22212.13416
17.134673	-670.308215	282.820004	-801.427036	0.538421	2.504018	22221.28971
124.712419	-651.234147	407.945893	-788.45667	-4.802319	0.978093	22208.31935
242.971643	-610.797122	485.00513	-718.264098	-0.987505	1.741055	22200.68972
334.527172	-561.204544	571.982882	-670.197446	-2.51343	0.978093	22201.45268
429.897514	-478.041606	689.479143	-470.301208	-1.750468	0.978093	22218.23786
506.193787	-400.219406	715.419876	-355.093835	-1.750468	-1.310796	22213.66009
546.630812	-294.167586	741.360609	-271.167934	1.301383	-1.310796	22219.76379
600.801167	-176.671324	804.686516	-30.071709	0.538421	1.741055	22228.91934
595.460428	-55.360249	753.568013	127.861577	-0.224542	2.504018	22227.39341
594.697465	52.980459	739.834684	277.402274	1.301383	3.266981	22212.89712
568.756732	161.321168	723.812466	410.15779	-0.224542	2.504018	22210.60823
542.053036	281.106318	634.545826	523.076275	2.064346	1.741055	22219.76379
500.090085	379.528511	525.442155	632.179946	1.301383	0.21513	22222.05268
443.630843	442.091455	433.886626	732.128065	0.538421	-0.547833	22218.23786
374.964197	531.358095	246.197793	745.098431	-0.987505	-1.310796	22206.79342
286.460519	574.846971	113.442277	786.298419	0.538421	-0.547833	22203.74157
188.038326	615.283996	17.308972	856.490991	-0.987505	0.21513	22222.81564
92.667984	623.676587	-105.528029	818.342854	0.538421	2.504018	22228.15638
16.37171	619.09881	-252.016874	803.083599	1.301383	2.504018	22218.23786
-91.206036	590.869189	-335.179813	806.13545	-1.750468	1.741055	33.57036
-180.472676	569.506232	-477.090882	726.787326	-0.987505	2.504018	12.970367
-271.265242	529.069207	-573.224186	626.839207	-0.224542	0.978093	19222.84616
-381.131876	460.402561	-650.283423	504.002207	-0.987505	-0.547833	22168.64528
-455.139261	384.86925	-741.838951	367.431877	-2.51343	-0.547833	22198.40083
-511.598504	293.313721	-826.527815	211.024516	1.301383	0.978093	22207.55638
-582.554038	180.395236	-813.557449	96.580105	-1.750468	0.978093	22200.68972
-617.650324	104.098963	-856.283362	-135.360567	-0.224542	1.741055	22218.23786
-655.035498	9.491583	-764.727833	-281.08645	2.064346	2.504018	22207.55638
-624.516989	-109.530604	-706.742665	-352.804947	0.538421	2.504018	22204.50453
-607.731809	-207.952797	-632.73528	-541.256743	2.064346	0.978093	22217.4749
-543.642939	-314.76758	-532.024199	-562.6197	-0.224542	0.21513	22221.28971
-496.339249	-398.693481	-417.579788	-692.323365	1.301383	0.21513	22190.7712
-406.309646	-488.723084	-294.742787	-761.752974	1.301383	0.978093	22234.26008
-323.146708	-566.545283	-207.765035	-867.804794	3.590271	0.21513	22228.15638
-198.783782	-606.219345	-17.024351	-869.33072	2.064346	1.741055	22230.44527
-100.361589	-661.152662	113.442277	-883.827012	2.827309	2.504018	22234.26008
18.660598	-671.071178	251.538532	-838.81221	-0.224542	0.978093	22236.54897
109.453164	-667.256364	361.405166	-825.078881	1.301383	0.978093	22219.76379
224.660537	-632.923041	500.264384	-715.212247	0.538421	-0.547833	22217.4749
314.69014	-564.256395	555.960664	-641.204862	1.301383	-0.547833	22227.39341
414.638259	-494.826786	678.034702	-529.812302	0.538421	0.978093	22225.86749
491.697495	-427.686065	752.80505	-367.301239	0.538421	-0.547833	22217.4749
554.26044	-326.974984	791.71615	-231.493872	-2.51343	0.21513	22206.79342
588.593763	-219.397238	803.923554	-75.086511	-1.750468	1.741055	22211.3712
601.564129	-92.745423	767.301342	40.883825	-1.750468	2.504018	22199.16379
588.593763	23.224913	726.101354	201.868963	-1.750468	0.978093	22196.11194
580.964136	141.484137	708.553212	372.772616	-0.987505	0.21513	22214.42305
555.023402	239.143367	618.523609	487.217026	2.064346	1.741055	22202.97861
508.482676	331.461858	534.597708	610.054027	-0.224542	-1.310796	22202.97861
455.075284	435.224791	428.545887	703.898444	-0.987505	-2.073758	22215.94897
396.327153	511.521064	287.397781	790.113233	0.538421	0.978093	22199.16379
300.193848	568.74327	150.827451	817.579891	-0.224542	0.21513	22199.16379
220.082761	615.283996	56.983034	852.676177	1.301383	0.978093	22235.786
123.949456	631.306214	-42.965084	851.150252	1.301383	0.978093	22242.65267
42.312443	619.09881	-200.135408	844.283587	2.064346	1.741055	22232.73415
-58.398638	602.31363	-359.59462	800.794711	2.827309	0.21513	164.799951
-162.16157	564.928456	-429.787192	738.231767	1.301383	0.21513	14.496292
-286.524496	529.83217	-574.750112	645.913276	-0.987505	0.21513	13061.15909
-341.457813	481.765518	-677.750081	493.320728	1.301383	-0.547833	22180.08972
-425.383714	412.335908	-737.261175	410.920753	-0.987505	-1.310796	22215.18601
-516.939243	320.017417	-779.224125	270.535609	0.538421	0.978093	22210.60823
-568.820709	224.647075	-799.824119	131.676391	-0.224542	1.741055	22222.81564
-606.968846	125.461919	-792.194492	10.365316	1.301383	0.978093	22224.34156
-650.457722	33.906391	-753.283392	-146.805008	-1.750468	0.21513	22187.71935
-617.650324	-79.012094	-710.557479	-285.664226	-2.51343	-1.310796	22199.16379
-612.309585	-172.856511	-641.890833	-444.360475	-1.750468	-1.310796	22192.29713
-567.294784	-298.745362	-561.016783	-552.701184	-1.750468	-1.310796	22188.48232
-490.99851	-384.197189	-467.935329	-688.508551	0.538421	0.21513	22206.03046
-426.146677	-457.441612	-316.105744	-766.33075	-0.224542	0.21513	22204.50453
-344.509664	-547.471215	-262.698353	-841.864061	0.538421	0.978093	22207.55638
-233.880067	-577.989724	-95.609513	-910.530708	2.064346	4.029944	22222.81564
-129.354173	-633.686004	75.29414	-880.012198	-0.224542	-0.547833	22227.39341
-24.828278	-668.78229	228.64965	-819.738142	0.538421	-1.310796	22225.86749
95.719835	-650.471184	364.457017	-798.375185	2.827309	-1.310796	22239.60082
218.556836	-645.130445	456.775508	-717.501135	2.064346	-1.310796	22244.17859
300.956811	-584.856389	560.538441	-678.590036	2.827309	-2.073758	22241.12674
400.90493	-516.189742	654.382857	-547.360445	-0.224542	-1.310796	22225.86749
474.912315	-433.789767	741.360609	-387.901233	2.064346	0.21513	22230.44527
535.186371	-337.656462	786.375411	-264.301269	0.538421	1.741055	22231.97119
578.675247	-235.419455	800.871703	-120.101312	1.301383	0.21513	22211.3712
602.327092	-118.686156	800.10874	34.780123	2.064346	0.21513	22222.81564
599.275241	-5.767671	748.990237	183.557857	0.538421	0.21513	22224.34156
586.304875	109.439702	729.153205	329.28374	-0.987505	-2.073758	22196.87491
532.897483	211.676709	665.827298	469.668883	-3.276393	-2.073758	22191.53417
513.823415	313.913715	584.953248	590.216996	-0.987505	-0.547833	22204.50453
476.438241	404.706281	481.190316	681.772524	-0.987505	-2.073758	22183.90454
404.719743	488.632182	374.375533	758.068798	-0.987505	-0.547833	22186.95639
330.712358	563.40253	195.07929	786.298419	-0.224542	2.504018	22197.63787
226.186463	606.128444	66.138587	840.468774	-0.224542	-1.310796	22226.63045
139.208711	620.624736	-16.261389	854.202103	1.301383	-0.547833	22219.00082
40.786518	636.646953	-184.113191	785.535456	0.538421	-2.073758	22220.52675
-47.71716	598.498816	-306.950191	808.424339	2.064346	0.21513	1212.347789
-127.828247	576.372897	-419.868676	763.409537	-0.224542	-0.547833	16.022217
-221.672664	548.906238	-548.809379	657.357717	2.064346	0.978093	12.207404
-321.620782	503.128474	-624.34269	569.617002	1.301383	0.978093	22101.50456
[truncated: 28,725 more rows]
