# Supplementary material for: Dynamic analysis of slant cracked rotor system considering nonlinear oil film force
Source: PLoS One. 2024 Jan 25;19(1):e0294293. doi: 10.1371/journal.pone.0294293 (PMC10810477; doi:10.1371/journal.pone.0294293)
Supplement: S1 File — These data were measured by two eddy current sensors, model WT0150. (ZIP) [file pone.0294293.s001.zip › 2021.3.18 Test data for plain bearings/2021.3.18 (P=0.2Mpa, Z=8.1g Clockwise162°+4.0g)/800.csv]

1024	30720	7	0	3
8	8	8	8	10	10	1
3	3	3	3	1	1	4
2	1	4	3	0	0	0
0	0	0	0	0.000027	0.000039	20752.39063
368.489493	225.752577	252.819922	302.305954	-1.238749	-1.065225	22192.29713
365.437642	259.322938	249.768071	365.631861	-1.238749	0.460701	22212.89712
341.785798	286.789596	194.071792	379.36519	0.287177	-0.302262	22211.3712
324.237655	321.885882	142.190325	387.75778	-0.475786	-0.302262	22196.87491
283.037667	358.508093	90.308859	434.298507	-0.475786	0.460701	22216.71194
265.489524	376.819199	14.012586	425.905917	0.287177	0.460701	22196.87491
238.022865	411.915485	1.805182	464.817017	1.050139	0.460701	22223.5786
191.482138	436.330293	-19.557775	467.105905	1.813102	-1.065225	22251.80822
167.067331	442.433994	-84.409607	497.624414	0.287177	-1.065225	22246.46748
120.526604	472.952504	-136.291074	510.594781	0.287177	-0.302262	22235.786
90.771057	469.900653	-201.142906	418.27629	-1.238749	-1.065225	22238.83786
70.171063	458.456212	-174.43921	468.63183	-0.475786	-1.065225	22238.07489
48.808107	457.693249	-201.142906	492.283675	1.050139	0.460701	22221.28971
15.237746	473.715467	-240.816969	483.891085	-1.238749	-1.065225	22225.10453
-34.354832	449.300659	-246.92067	472.446644	1.813102	0.460701	22230.44527
-43.510384	453.115473	-311.00954	455.661464	-0.475786	0.460701	146.488845
-64.873341	424.122889	-351.446565	448.794799	1.050139	0.460701	14.496292
-116.754807	418.78215	-364.416932	432.009619	0.287177	0.460701	11.444441
-149.562205	401.996969	-411.720622	389.283706	-3.527637	-1.065225	10.681478
-170.162199	396.65623	-408.668771	367.157786	-2.001712	0.460701	9.155553
-237.30292	393.604379	-411.720622	340.45409	-1.238749	-0.302262	21276.74184
-239.591808	380.634013	-409.431733	333.587426	-2.001712	-1.065225	22180.08972
-248.747361	374.530311	-421.639137	296.202252	1.050139	1.223663	22213.66009
-275.451057	340.95995	-452.920609	258.054115	1.050139	0.460701	22227.39341
-306.732529	308.915515	-473.520603	232.876345	-0.475786	-0.302262	22211.3712
-348.695479	288.315522	-455.209498	200.068947	1.813102	1.223663	22222.81564
-391.421393	231.856279	-459.024311	165.735624	1.050139	0.460701	22230.44527
-394.473243	217.359987	-487.253933	82.572685	1.813102	1.223663	22202.21564
-422.702865	207.441471	-464.36505	72.65417	3.339027	-0.302262	22239.60082
-423.465827	163.189633	-433.083578	34.506033	1.050139	1.223663	22247.23045
-415.8362	103.678539	-502.513187	-91.382819	3.339027	1.986626	22202.21564
-438.725082	78.500769	-430.031727	-50.945794	2.576065	1.223663	22221.28971
-462.376927	45.693371	-417.061361	-56.286533	1.813102	-0.302262	22235.786
-484.502846	31.197079	-407.905808	-97.48652	-0.475786	-1.828187	22212.89712
-464.665815	-16.10661	-371.283597	-147.079098	0.287177	0.460701	22206.03046
-486.791735	-61.121412	-365.179895	-191.330937	1.050139	0.460701	22219.76379
-464.665815	-96.980661	-305.668801	-232.530925	-1.238749	-0.302262	22219.00082
-444.828784	-128.262133	-292.698435	-300.434608	1.813102	0.460701	22196.11194
-447.117672	-170.988046	-285.068807	-298.14572	-2.001712	0.460701	22196.11194
-413.547312	-211.425071	-253.787335	-340.108671	-2.001712	0.460701	22189.24528
-397.525094	-234.313953	-216.402161	-380.545696	-3.527637	-0.302262	22187.71935
-353.273256	-258.728761	-225.557714	-403.434578	-1.238749	-0.302262	22188.48232
-339.539926	-286.195419	-203.431794	-453.027156	1.050139	1.223663	22212.89712
-328.095485	-326.632444	-115.69108	-432.427162	-1.238749	-0.302262	22202.97861
-284.606609	-354.099103	-72.202204	-451.50123	0.287177	-0.302262	22221.28971
-241.880696	-384.617612	-31.765179	-443.10864	-0.475786	-1.065225	22233.49712
-215.177	-407.506494	-14.217036	-493.464181	-1.238749	-0.302262	22214.42305
-168.636273	-424.291675	52.160722	-487.360479	0.287177	0.460701	22226.63045
-141.169615	-446.417594	106.331077	-478.967889	1.813102	0.460701	22244.94156
-92.34	-455.573147	126.931071	-507.960473	2.576065	-0.302262	22238.83786
-37.406683	-494.484246	165.84217	-495.753069	0.287177	0.460701	22237.31193
-10.702987	-485.328694	204.75327	-466.760485	-0.475786	-1.065225	22241.12674
17.526634	-511.269427	227.642152	-494.227144	1.050139	-0.302262	22228.91934
66.35625	-503.639799	277.997693	-472.101224	1.050139	0.460701	22224.34156
99.92661	-489.143507	332.168047	-462.945671	0.287177	-0.302262	22226.63045
138.074747	-488.380545	340.560637	-437.004938	0.287177	0.460701	22223.5786
166.304368	-501.350911	369.553221	-398.093839	-0.475786	-1.065225	22219.00082
196.822878	-460.913886	403.123581	-405.723466	-1.238749	-1.065225	22229.6823
251.756195	-455.573147	435.930979	-359.182739	-0.475786	-0.302262	22228.15638
264.726561	-437.262041	445.849495	-327.901267	-3.527637	-0.302262	22197.63787
296.770996	-402.165755	473.316153	-296.619795	1.050139	1.223663	22212.89712
338.733947	-389.958352	480.182818	-294.330907	-1.238749	0.460701	22212.89712
336.445058	-363.254656	424.486538	-261.523509	-1.238749	-0.302262	22204.50453
393.667264	-332.736146	485.523557	-224.901298	1.050139	0.460701	22224.34156
412.741332	-284.669494	506.123551	-140.975396	0.287177	-0.302262	22235.02304
431.052438	-243.469506	502.308737	-125.716142	0.287177	1.223663	22217.4749
437.919102	-203.032481	504.597625	-104.353185	1.813102	-0.302262	22223.5786
441.733916	-180.143599	494.67911	-68.493936	-2.001712	-1.065225	22222.05268
453.178357	-132.839909	469.50134	-16.61247	-0.475786	0.460701	22186.19343
466.148724	-81.721406	485.523557	26.113443	1.813102	0.460701	22241.12674
453.178357	-49.676971	480.945781	103.172679	-0.475786	-1.065225	22248.75637
467.674649	-12.291797	452.716159	110.039344	0.287177	-0.302262	22196.87491
450.126506	27.382266	440.508756	178.70599	1.050139	-1.065225	22225.10453
410.452444	55.611887	405.41247	185.572655	0.287177	-0.302262	22219.76379
423.42281	108.256316	371.079146	213.039313	-0.475786	1.223663	22209.84527
399.770966	160.900745	355.056929	257.291152	-1.238749	0.460701	22202.97861
401.296891	190.656291	313.093978	291.624475	-0.475786	0.460701	22222.81564
379.170972	202.100732	300.886575	330.535575	-0.475786	-0.302262	22217.4749
344.074686	257.797012	236.797705	319.091134	0.287177	0.460701	22195.34898
320.422841	269.241453	203.990307	364.105935	-1.238749	-0.302262	22199.92676
326.526543	302.048851	122.353294	390.046668	-2.764674	0.460701	22186.19343
289.904332	329.515509	33.849617	342.742979	-1.238749	-0.302262	22165.59343
254.045083	393.604379	8.671846	412.935551	-1.238749	-0.302262	22194.58602
244.126567	411.152522	1.805182	425.905917	-1.238749	-0.302262	22220.52675
209.030281	416.493261	-79.831831	421.328141	0.287177	-0.302262	22217.4749
167.067331	443.95992	-63.809614	482.36516	1.813102	-1.065225	22228.15638
156.385853	457.693249	-110.350341	470.920719	0.287177	0.460701	22234.26008
106.793275	469.13769	-134.002185	479.313309	0.287177	0.460701	22217.4749
64.067361	464.559914	-146.209589	468.63183	-0.475786	-0.302262	22225.10453
43.467368	469.13769	-188.935502	489.231824	1.813102	-0.302262	22248.75637
7.608119	478.293243	-233.187341	492.283675	1.813102	-0.302262	22237.31193
-12.228912	466.085839	-259.891037	470.157756	0.287177	-1.828187	22235.02304
-67.925192	433.278442	-327.031758	424.379992	-0.475786	-1.065225	258.644368
-88.525186	440.908069	-310.246578	448.794799	1.050139	1.223663	16.022217
-113.702956	427.937702	-378.150261	397.676296	0.287177	0.460701	11.444441
-148.799242	430.226591	-377.387298	424.379992	1.050139	0.460701	11.444441
-170.162199	421.071038	-362.128044	402.254072	-1.238749	-1.065225	9.155553
-200.680708	401.234007	-410.194696	378.602227	0.287177	1.223663	20730.46052
-236.539957	378.345125	-388.068777	350.372606	-0.475786	0.460701	22206.03046
-261.717727	344.774764	-427.742839	294.676326	1.813102	-0.302262	22210.60823
-280.028833	339.434025	-439.18728	267.97263	-1.238749	-0.302262	22193.06009
-323.517709	322.648845	-471.994678	232.113382	-2.001712	-0.302262	22207.55638
-352.510293	284.500708	-480.387268	212.276351	0.287177	0.460701	22205.2675
-354.036218	247.115534	-449.105796	168.787475	-2.764674	-1.065225	22202.97861
-382.26584	212.782211	-494.120597	94.780089	1.050139	0.460701	22225.10453
-399.05102	200.574807	-480.387268	61.972692	0.287177	0.460701	22204.50453
-424.991753	160.900745	-439.950243	51.291213	1.813102	0.460701	22211.3712
-437.199157	123.51557	-449.105796	10.854188	1.813102	0.460701	22221.28971
-458.562113	99.863726	-447.57987	-18.138396	-1.238749	0.460701	22219.76379
-446.35471	41.878558	-401.802106	-32.634688	1.050139	0.460701	22191.53417
-473.821368	34.24893	-381.202112	-105.116148	0.287177	-1.065225	22243.41563
-475.347294	-7.71402	-378.913224	-124.953179	1.813102	-0.302262	22237.31193
-463.902853	-27.551052	-354.498416	-185.227235	1.050139	0.460701	22204.50453
-463.13989	-64.173263	-336.950273	-250.842031	0.287177	-0.302262	22215.94897
-466.954703	-115.291766	-284.305845	-280.597577	2.576065	1.223663	22220.52675
-442.539896	-153.439903	-287.357695	-314.167938	-0.475786	-0.302262	22196.87491
-424.991753	-194.639891	-249.972521	-306.53831	1.050139	-0.302262	22205.2675
-401.339908	-235.076916	-233.187341	-356.130888	0.287177	-0.302262	22227.39341
-387.606579	-243.469506	-183.594763	-379.782733	-0.475786	-0.302262	22205.2675
-355.562144	-289.24727	-162.994769	-417.167907	0.287177	0.460701	22194.58602
-331.910299	-328.921333	-128.661446	-431.664199	-2.001712	-0.302262	22196.87491
-303.680678	-358.676879	-87.461458	-446.160491	-3.527637	-0.302262	22197.63787
-273.162168	-388.432426	-43.20962	-475.916038	-2.001712	-1.828187	22201.45268
-228.147367	-403.691681	-36.342955	-498.80492	1.050139	-0.302262	22218.23786
-206.78441	-447.94352	43.00517	-502.619734	-2.001712	-1.065225	22213.66009
-157.954795	-452.521296	48.345909	-559.841939	1.050139	0.460701	22221.28971
-97.680739	-457.099072	86.494046	-537.71602	-0.475786	-1.065225	22230.44527
-65.636304	-483.039805	154.397729	-494.227144	0.287177	0.460701	22230.44527
-28.25113	-496.010172	220.775487	-494.227144	1.813102	-0.302262	22219.76379
25.156262	-508.217576	256.634736	-448.449379	0.287177	0.460701	22228.15638
52.62292	-497.536097	298.597686	-456.84197	3.339027	0.460701	22248.75637
93.822908	-496.010172	332.93101	-429.375311	1.813102	-0.302262	22238.07489
129.682157	-502.876837	343.612488	-413.353094	1.813102	-0.302262	22241.12674
164.01548	-497.536097	313.856941	-473.62715	0.287177	-0.302262	22234.26008
198.348803	-458.624998	385.575438	-380.545696	-1.238749	-1.065225	22225.86749
229.630275	-448.706482	412.279134	-364.523478	-0.475786	0.460701	22225.86749
273.119151	-435.736116	463.397638	-367.575329	0.287177	0.460701	22229.6823
284.563592	-399.113904	444.323569	-293.567944	-0.475786	-0.302262	22212.89712
331.867282	-399.113904	467.975414	-266.101285	1.050139	1.223663	22225.10453
360.859866	-348.758364	499.256886	-226.427223	-0.475786	-0.302262	22231.20823
357.045052	-319.002817	472.55319	-198.960564	1.050139	1.223663	22219.00082
411.978369	-290.773196	486.28652	-163.101316	-2.764674	-0.302262	22200.68972
410.452444	-262.543574	483.997632	-164.627241	-0.475786	0.460701	22215.18601
444.785767	-203.795444	474.079116	-94.43467	-2.001712	-1.065225	22170.17121
453.178357	-207.610257	460.345787	-89.09393	-0.475786	0.460701	22205.2675
445.54873	-132.839909	432.116165	-68.493936	-0.475786	1.223663	22225.86749
440.207991	-107.662139	403.886544	-8.21988	-0.475786	-1.065225	22199.92676
460.045022	-49.676971	467.212451	76.468984	0.287177	-0.302262	22209.08231
453.178357	-10.002909	435.930979	129.876375	-0.475786	-0.302262	22226.63045
443.259842	20.515601	455.005048	188.624506	-0.475786	0.460701	22228.15638
413.504295	53.322999	413.80506	231.350419	0.287177	1.223663	22196.87491
423.42281	104.441502	363.449519	235.928196	1.050139	-0.302262	22238.07489
412.741332	135.722974	311.568053	263.394854	0.287177	-1.065225	22232.73415
394.430226	190.656291	322.249531	275.602258	4.10199	1.223663	22202.97861
374.593195	208.204434	282.575469	325.194836	4.10199	0.460701	22221.28971
357.045052	248.641459	237.560668	296.202252	-0.475786	-1.065225	22213.66009
361.622829	263.137751	187.205127	358.765196	1.050139	-0.302262	22188.48232
314.319139	320.359957	132.27181	363.342973	0.287177	0.460701	22206.03046
302.874698	343.248839	110.14589	418.27629	-0.475786	-0.302262	22225.86749
263.200636	369.952534	73.523679	424.379992	-0.475786	0.460701	22206.79342
250.993232	382.922901	54.449611	462.528128	-1.238749	-1.828187	22224.34156
179.274735	411.915485	-43.20962	483.891085	-0.475786	-0.302262	22212.89712
171.645107	434.041404	-51.60221	462.528128	-2.001712	0.460701	22196.11194
131.208082	440.145106	-125.609595	483.128122	-1.238749	1.223663	22204.50453
102.215498	456.930286	-158.416993	454.898501	-0.475786	-1.065225	22219.00082
64.830324	449.300659	-188.17254	443.45406	-0.475786	0.460701	22213.66009
39.652554	475.241392	-195.802167	501.439228	-1.238749	-1.065225	22219.76379
26.682187	465.322877	-259.891037	476.261458	-1.238749	-1.065225	22229.6823
-12.228912	463.033988	-249.972521	464.817017	-2.001712	-0.302262	22224.34156
-48.088161	451.589547	-275.150292	474.735532	-2.001712	-0.302262	3155.61388
-74.791857	437.856218	-284.305845	476.261458	1.050139	1.223663	18.311106
-91.577037	439.382143	-343.053975	466.342942	1.813102	-0.302262	14.496292
-144.221466	430.989553	-349.157677	428.957768	0.287177	-0.302262	9.918516
-163.295534	410.389559	-368.994708	428.957768	0.287177	-0.302262	12.207404
-199.154783	403.522895	-397.987292	387.75778	0.287177	0.460701	17780.08362
-217.465889	387.500677	-420.113212	357.239271	1.813102	-0.302262	22193.06009
-261.717727	366.137721	-419.350249	322.905948	-1.238749	-0.302262	22215.94897
-292.999199	344.011801	-462.076162	250.424488	0.287177	1.223663	22224.34156
-316.651044	339.434025	-470.468752	248.135599	0.287177	0.460701	22211.3712
-333.436225	300.522925	-454.446535	230.587456	0.287177	-0.302262	22223.5786
-347.932517	251.69331	-442.239131	184.046729	-0.475786	-0.302262	22229.6823
-372.347324	236.434055	-468.179864	135.980077	0.287177	-0.302262	22213.66009
-412.784349	206.678509	-471.231715	72.65417	1.813102	1.223663	22201.45268
-410.495461	153.271117	-468.942827	44.424549	-2.764674	-0.302262	22207.55638
-439.488045	128.093347	-473.520603	-32.634688	-2.764674	-1.065225	22161.77862
-451.695449	99.100763	-416.298398	-14.323582	-1.238749	-0.302262	22206.79342
-479.162107	51.797073	-388.831739	-66.205048	1.813102	-0.302262	22225.86749
-490.606548	39.589669	-362.128044	-134.871695	1.050139	-0.302262	22193.82305
-460.088039	-24.499201	-353.735454	-131.819844	-0.475786	0.460701	22206.03046
-458.562113	-31.365865	-372.809522	-187.516123	0.287177	0.460701	22222.05268
-453.984337	-67.988077	-314.061391	-215.745745	0.287177	0.460701	22215.94897
-468.480629	-128.262133	-294.22436	-243.975366	1.813102	0.460701	22199.92676
-438.725082	-153.439903	-288.120658	-279.071652	1.813102	0.460701	22237.31193
-422.702865	-183.19545	-247.683633	-318.745714	1.050139	-0.302262	22229.6823
-389.132504	-232.788028	-233.950304	-338.582745	1.050139	-0.302262	22208.31935
-381.502877	-261.780612	-219.454012	-385.886435	0.287177	1.223663	22215.94897
-346.406591	-267.121351	-196.56513	-424.797535	1.813102	0.460701	22209.08231
-328.858448	-325.106519	-159.942918	-469.812336	-0.475786	0.460701	22188.48232
-310.547342	-352.573177	-101.194788	-456.079007	-1.238749	0.460701	22223.5786
-280.028833	-393.010202	-40.920731	-460.656783	-0.475786	-0.302262	22231.97119
-237.30292	-406.743532	-11.928147	-475.153075	-2.001712	-1.065225	22214.42305
-198.39182	-429.632414	25.457027	-512.538249	0.287177	0.460701	22224.34156
-164.82146	-461.676849	101.7533	-515.5901	-2.764674	-0.302262	22209.08231
-119.806658	-483.802768	100.990338	-482.782703	-1.238749	1.223663	22195.34898
-96.917776	-491.432396	115.48663	-488.886405	-3.527637	-0.302262	22204.50453
-33.591869	-497.536097	187.205127	-491.938255	-2.001712	0.460701	22220.52675
7.608119	-502.876837	232.982891	-482.782703	-0.475786	-1.065225	22206.79342
57.200697	-511.269427	268.079177	-460.656783	1.050139	1.223663	22222.05268
96.111796	-512.795352	300.886575	-502.619734	0.287177	0.460701	22231.20823
115.185865	-475.410178	259.686587	-531.612318	-0.475786	-0.302262	22217.4749
156.385853	-483.039805	341.3236	-443.871603	1.050139	-0.302262	22222.81564
205.97843	-473.12129	420.671724	-372.153106	1.050139	-0.302262	22228.91934
241.074716	-444.891669	432.116165	-369.864218	1.050139	-0.302262	22247.99341
267.015449	-429.632414	458.819861	-340.108671	1.813102	0.460701	22242.65267
330.341357	-402.928718	445.849495	-330.190155	1.050139	-0.302262	22244.17859
309.741363	-405.980569	461.871712	-288.227205	-0.475786	-0.302262	22238.07489
353.993201	-361.72873	468.738377	-234.819813	1.813102	0.460701	22229.6823
380.696897	-325.869482	504.597625	-185.227235	0.287177	0.460701	22229.6823
398.24504	-295.350972	490.101333	-197.434639	-0.475786	-1.065225	22227.39341
424.185773	-264.832463	487.812445	-147.079098	0.287177	-0.302262	22217.4749
416.556146	-223.632475	488.575408	-109.693924	-1.238749	-0.302262	22225.10453
446.311693	-168.699158	477.89393	-95.960595	1.050139	1.223663	22214.42305
461.570947	-140.469537	477.89393	-6.693955	-2.764674	-1.828187	22204.50453
454.704283	-103.084362	473.316153	26.113443	-2.764674	0.460701	22199.16379
446.311693	-85.53622	444.323569	74.180095	-2.764674	-1.065225	22211.3712
437.15614	-17.632536	426.012464	113.091195	1.813102	0.460701	22172.4601
453.94132	12.885974	456.530973	167.261549	-0.475786	0.460701	22203.74157
420.37096	57.137812	427.538389	187.09858	1.050139	1.986626	22217.4749
418.845034	109.019278	339.034712	190.913394	-0.475786	0.460701	22192.29713
407.400593	134.197049	339.797674	206.172649	-2.764674	-1.065225	22206.79342
377.645046	175.397037	320.723606	272.550407	0.287177	1.223663	22215.94897
387.563562	215.834062	310.80509	310.698544	0.287177	1.223663	22210.60823
364.67468	243.30072	263.501401	351.898532	1.813102	-0.302262	22200.68972
333.393208	281.448857	220.012525	380.128153	2.576065	0.460701	22234.26008
337.208021	313.493292	158.975506	383.942967	1.050139	0.460701	22230.44527
291.430257	346.30069	107.094039	398.439259	2.576065	0.460701	22200.68972
280.748779	373.004385	92.597747	433.535544	-1.238749	-0.302262	22231.97119
254.808046	392.078454	43.00517	450.320725	0.287177	0.460701	22236.54897
216.659909	410.389559	-30.239253	461.765166	-1.238749	-1.065225	22212.89712
186.904362	431.752516	-59.231837	457.950352	-0.475786	-1.065225	22226.63045
147.993262	446.248808	-109.587378	479.313309	0.287177	0.460701	22233.49712
122.052529	456.167324	-122.557744	464.054054	0.287177	1.223663	22219.76379
70.171063	453.878435	-139.342925	480.839234	0.287177	0.460701	22227.39341
45.756256	462.271026	-197.328093	482.36516	-2.001712	0.460701	22209.08231
0.741454	466.848802	-227.083639	472.446644	-0.475786	0.460701	22195.34898
-21.384465	450.826585	-251.498447	471.683681	-2.764674	-0.302262	22206.79342
-41.984459	428.700665	-244.631782	457.950352	-1.238749	0.460701	6334.879604
-72.502968	443.95992	-336.187311	437.350358	-2.001712	-1.065225	18.311106
-100.73259	433.278442	-381.202112	383.942967	1.813102	1.223663	12.970367
-129.725174	416.493261	-352.972491	422.091103	-1.238749	0.460701	9.918516
-167.873311	405.04882	-367.468783	373.261488	0.287177	-1.065225	10.681478
-208.310336	396.65623	-392.646553	377.076302	1.813102	0.460701	18491.92785
-241.117733	377.582162	-419.350249	378.602227	-2.001712	-1.065225	22195.34898
-249.510323	377.582162	-397.987292	336.639277	3.339027	1.223663	22228.15638
-276.214019	369.189572	-424.690988	313.750395	3.339027	0.460701	22238.07489
-307.495491	329.515509	-439.18728	286.283736	1.813102	0.460701	22241.12674
-318.17697	310.441441	-447.57987	229.061531	0.287177	1.223663	22229.6823
-366.243622	263.900714	-449.105796	179.468953	0.287177	0.460701	22227.39341
-386.080653	232.619242	-449.105796	134.454152	-1.238749	-0.302262	22228.91934
-412.021386	197.522956	-471.994678	79.520834	-2.001712	-0.302262	22193.06009
-420.413977	155.560005	-445.290982	42.13566	-1.238749	-0.302262	22209.84527
-429.569529	120.463719	-440.713206	7.039374	-1.238749	1.223663	22223.5786
-437.199157	115.885943	-442.239131	-18.138396	-1.238749	-0.302262	22199.92676
-461.613964	54.848924	-417.061361	-53.997644	-2.764674	-1.065225	22203.74157
-479.162107	24.330415	-387.305814	-91.382819	-2.764674	-0.302262	22201.45268
-481.450995	-18.395499	-365.942857	-129.530955	-5.053563	-1.828187	22199.16379
-476.873219	-31.365865	-418.587286	-160.049465	0.287177	-0.302262	22176.27491
-469.243592	-90.876959	-335.424348	-226.427223	0.287177	1.223663	22202.97861
-460.851002	-106.136213	-328.557683	-251.604993	-0.475786	0.460701	22213.66009
-456.273225	-134.365835	-282.779919	-277.545726	1.050139	-0.302262	22187.71935
-422.702865	-187.010264	-272.098441	-330.953118	-0.475786	-1.065225	22206.79342
-427.280641	-229.736177	-264.468813	-352.316075	1.050139	1.223663	22215.94897
-396.762132	-265.595425	-227.846602	-379.01977	1.813102	0.460701	22196.11194
-362.428809	-284.669494	-175.965136	-411.827168	1.050139	0.460701	22202.21564
-336.488075	-304.506525	-111.113303	-413.353094	2.576065	-0.302262	22238.07489
-303.680678	-349.521326	-98.905899	-430.138274	2.576065	0.460701	22240.36378
-253.325137	-364.017618	-70.676278	-456.84197	2.576065	0.460701	22237.31193
-242.643659	-397.587979	-11.165185	-462.182709	1.050139	0.460701	22241.88971
-196.865895	-418.187973	7.145921	-490.41233	1.050139	0.460701	22229.6823
-164.058497	-441.839818	64.368126	-503.382697	-2.764674	-1.065225	22215.18601
-115.991845	-456.33611	100.990338	-489.649367	-0.475786	-0.302262	22228.15638
-79.369633	-490.669433	116.249592	-493.464181	-2.001712	-1.065225	22225.86749
-39.695571	-490.669433	197.886605	-484.308628	1.813102	0.460701	22221.28971
-2.310397	-496.773135	202.464382	-519.404914	-2.001712	-1.065225	22227.39341
42.704405	-499.824986	276.471767	-440.819752	-1.238749	-1.065225	22210.60823
77.037728	-502.113874	309.279165	-466.760485	-5.053563	-1.065225	22194.58602
115.185865	-503.639799	316.908792	-478.204926	-0.475786	1.223663	22202.21564
132.734008	-515.08424	345.901376	-403.434578	-1.238749	-0.302262	22219.00082
191.482138	-477.699066	393.968029	-402.671615	-2.001712	-1.065225	22205.2675
232.682126	-458.624998	398.545805	-377.493845	-0.475786	-0.302262	22225.86749
267.778412	-444.128706	444.323569	-345.44941	-0.475786	-1.065225	22234.26008
287.615443	-410.558345	451.953197	-316.456826	0.287177	-0.302262	22214.42305
310.504325	-409.03242	438.219867	-298.14572	-1.238749	-0.302262	22222.81564
358.570978	-376.987985	459.582824	-266.101285	1.050139	0.460701	22231.97119
389.089487	-328.15837	480.945781	-181.412422	4.10199	1.223663	22239.60082
403.585779	-306.795413	512.227253	-156.997614	3.339027	0.460701	22245.70452
419.607997	-269.410239	505.360588	-131.819844	1.050139	0.460701	22244.94156
449.363544	-249.573208	488.575408	-118.849477	0.287177	0.460701	22202.21564
463.096873	-182.432487	488.575408	-95.197632	-2.001712	-0.302262	22224.34156
456.230208	-151.151015	477.130967	-36.449502	-2.001712	-1.065225	22221.28971
454.704283	-110.71399	487.812445	7.802337	-2.001712	-0.302262	22198.40083
450.126506	-78.669555	484.760594	71.128244	0.287177	0.460701	22213.66009
454.704283	-31.365865	416.093948	127.587487	1.050139	0.460701	22228.91934
421.133922	18.226713	436.693942	176.417102	-1.238749	-1.828187	22206.79342
434.867252	39.589669	403.886544	195.49117	-1.238749	-1.065225	22198.40083
400.533928	80.026694	383.28655	224.483754	-0.475786	0.460701	22199.92676
413.504295	122.752608	366.50137	248.135599	-1.238749	-1.828187	22206.79342
398.24504	179.21185	335.982861	285.520773	-2.001712	0.460701	22174.74899
357.808015	205.915546	299.360649	306.88373	-0.475786	-0.302262	22202.21564
363.911717	239.485906	222.301413	322.905948	0.287177	0.460701	22227.39341
369.252456	269.241453	226.879189	361.054084	0.287177	0.460701	22183.14158
341.022835	309.678478	146.005139	360.291122	-1.238749	-0.302262	22206.03046
310.504325	327.226621	131.508847	351.898532	0.287177	-1.065225	22211.3712
293.719145	389.789566	121.590332	396.913333	-0.475786	1.223663	22212.13416
243.363605	385.974752	43.00517	467.105905	1.813102	-1.065225	22231.20823
222.000648	411.915485	-26.424439	457.950352	1.050139	0.460701	22254.86007
175.459921	441.671032	-43.20962	470.920719	1.813102	0.460701	22235.02304
163.252517	428.700665	-118.742931	502.965153	1.813102	1.223663	22238.83786
133.49697	481.345094	-137.054036	486.942936	0.287177	-0.302262	22244.94156
92.296983	461.508063	-171.387359	501.439228	-0.475786	-0.302262	22225.10453
54.911809	460.7451	-194.276242	461.765166	-0.475786	-0.302262	22219.00082
29.734038	463.796951	-205.720683	491.520712	0.287177	-0.302262	22228.91934
-12.991875	466.848802	-227.846602	480.839234	1.050139	0.460701	22227.39341
-33.591869	450.826585	-249.209559	477.787383	-1.238749	-1.065225	12881.86285
-42.747422	436.330293	-360.602118	393.861482	-1.238749	-0.302262	23.651845
-103.784441	430.226591	-343.816938	390.046668	-0.475786	0.460701	12.207404
-140.406652	422.596963	-392.646553	403.779998	-1.238749	0.460701	12.970367
-185.421454	398.945118	-378.913224	423.617029	-4.2906	-0.302262	10.681478
-196.865895	401.234007	-403.328031	396.913333	-4.2906	-1.828187	11.444441
-205.258485	381.396975	-426.979876	372.498525	-2.764674	-0.302262	22019.10459
-270.110317	379.87105	-461.313199	316.039283	-0.475786	0.460701	22212.89712
-280.791796	360.796982	-437.661355	296.965214	0.287177	-0.302262	22224.34156
-305.969566	338.671062	-452.157647	244.320786	-1.238749	-1.828187	22211.3712
-314.362156	306.626627	-448.342833	245.846711	0.287177	-0.302262	22222.05268
-347.932517	273.056267	-439.950243	174.891177	-0.475786	-0.302262	22225.86749
-347.932517	231.093316	-436.135429	109.276381	-0.475786	-1.828187	22225.10453
-387.606579	218.12295	-464.36505	89.43935	1.050139	0.460701	22244.17859
-408.969535	175.397037	-464.36505	81.04676	4.10199	2.749589	22238.83786
-427.280641	131.145198	-409.431733	21.535666	1.050139	-0.302262	22200.68972
-448.643598	122.752608	-461.313199	4.750486	0.287177	-0.302262	22228.91934
-463.13989	67.819291	-400.276181	-23.479135	-0.475786	0.460701	22227.39341
-457.799151	29.671154	-391.120628	-83.753191	-0.475786	0.460701	22210.60823
-476.110256	3.730421	-378.913224	-108.167999	-1.238749	-0.302262	22212.13416
-477.636182	-23.736238	-364.416932	-174.545757	1.050139	0.460701	22224.34156
-477.636182	-58.069561	-336.950273	-235.582776	-1.238749	0.460701	22196.87491
-473.821368	-92.402884	-299.565099	-228.716111	-2.001712	-1.065225	22202.97861
-450.932486	-140.469537	-275.913254	-279.071652	-2.764674	-0.302262	22201.45268
-434.910269	-176.328785	-279.728068	-311.116087	1.050139	0.460701	22200.68972
-426.517678	-216.002848	-230.13549	-346.975335	-2.001712	-0.302262	22179.32676
-398.288057	-243.469506	-204.95772	-360.708665	-1.238749	-1.065225	22198.40083
-366.243622	-277.802829	-203.431794	-407.249392	-1.238749	0.460701	22211.3712
-344.117703	-299.928749	-145.446626	-416.404945	-2.001712	-1.065225	22186.19343
-307.495491	-335.025034	-101.95775	-426.32346	1.050139	1.223663	22228.15638
-270.110317	-360.202805	-66.098502	-446.923454	1.050139	-0.302262	22234.26008
-259.428839	-396.825016	-8.876297	-451.50123	-0.475786	-0.302262	22215.18601
-215.939963	-419.713898	24.694064	-510.249361	0.287177	0.460701	22224.34156
-145.747391	-423.528712	62.842201	-493.464181	2.576065	1.223663	22252.57118
-119.043695	-454.047221	100.227375	-475.916038	2.576065	1.223663	22235.02304
-79.369633	-483.802768	124.642182	-492.701218	1.050139	0.460701	22238.07489
-57.243714	-502.876837	200.938456	-485.071591	1.050139	-1.065225	22243.41563
-2.310397	-499.824986	236.797705	-487.360479	1.050139	-0.302262	22220.52675
14.474784	-492.958321	264.264363	-506.434547	-0.475786	-0.302262	22219.00082
73.985877	-503.639799	310.80509	-465.23456	1.050139	0.460701	22230.44527
112.134014	-500.587948	342.086562	-457.604932	-0.475786	0.460701	22221.28971
147.993262	-492.195358	357.345817	-427.849386	0.287177	-0.302262	22222.81564
182.326586	-488.380545	362.686556	-413.353094	-0.475786	0.460701	22231.20823
215.133983	-474.647215	415.330985	-392.7531	0.287177	-0.302262	22200.68972
228.10435	-451.758333	410.753209	-342.397559	0.287177	0.460701	22202.21564
266.252487	-434.973153	467.975414	-314.930901	-3.527637	-0.302262	22210.60823
278.45989	-400.63983	464.1606	-280.597577	-1.238749	0.460701	22216.71194
353.230239	-386.143538	480.945781	-263.812397	-1.238749	-0.302262	22211.3712
375.356158	-326.632444	447.37542	-218.797596	0.287177	1.223663	22231.20823
407.400593	-322.817631	497.730961	-195.908714	0.287177	0.460701	22233.49712
412.741332	-280.85468	490.101333	-154.708726	0.287177	0.460701	22219.76379
415.03022	-251.099133	493.916147	-156.234651	-1.238749	-0.302262	22223.5786
467.674649	-200.743593	482.471706	-96.723558	0.287177	-0.302262	22199.92676
465.385761	-151.913978	406.175432	-80.70134	4.10199	0.460701	22231.97119
465.385761	-98.506586	449.664308	-25.00506	-0.475786	-1.828187	22244.94156
463.096873	-65.699188	435.168016	-1.353216	0.287177	-0.302262	22231.20823
453.178357	-38.995493	444.323569	108.513418	0.287177	0.460701	22205.2675
454.704283	11.360048	443.560606	145.898593	1.050139	-0.302262	22225.86749
447.837618	31.197079	432.879128	157.343034	2.576065	0.460701	22226.63045
433.341326	98.3378	377.945811	190.913394	1.050139	0.460701	22192.29713
409.689481	128.093347	387.864327	252.713376	-1.238749	-0.302262	22210.60823
389.85245	167.004446	340.560637	283.994848	-0.475786	1.223663	22220.52675
388.326525	198.285919	290.205096	300.017065	-2.001712	-1.065225	22192.29713
350.178388	236.434055	245.190295	316.039283	-0.475786	-0.302262	22206.79342
335.682096	276.108118	252.819922	335.113351	-1.238749	0.460701	22197.63787
338.733947	282.21182	109.382928	335.876314	-1.238749	-0.302262	22193.82305
313.556176	325.700696	110.14589	377.839265	0.287177	-0.302262	22182.37861
284.563592	351.641429	81.153306	417.513327	-2.764674	-1.065225	22215.18601
268.541375	382.159938	55.975536	438.876284	0.287177	-0.302262	22226.63045
223.526573	421.071038	1.042219	449.557762	0.287177	-0.302262	22220.52675
193.008064	430.989553	-49.313322	487.705899	0.287177	1.223663	22229.6823
153.334002	453.115473	-115.69108	463.291091	0.287177	0.460701	22231.20823
126.630306	466.848802	-146.972552	473.209607	1.050139	0.460701	22217.4749
80.089579	459.219175	-147.735515	482.36516	-2.001712	-1.065225	22225.10453
81.615504	456.930286	-180.542912	511.357744	3.339027	0.460701	22255.62304
25.156262	469.900653	-226.320677	464.817017	1.813102	0.460701	22234.26008
-7.651136	466.848802	-323.979907	430.483693	1.813102	-0.302262	22238.83786
-13.754838	454.641398	-256.076223	490.75775	0.287177	-0.302262	9669.789727
-60.295565	447.011771	-288.883621	462.528128	1.050139	1.223663	21.362957
-108.362217	430.989553	-311.00954	445.742948	1.050139	0.460701	10.681478
-121.332584	413.44141	-368.231746	441.928135	-1.238749	0.460701	12.207404
-149.562205	415.730299	-372.809522	422.091103	0.287177	-0.302262	9.918516
-179.317752	401.234007	-383.491	395.387408	-0.475786	-0.302262	9.918516
-209.073298	382.922901	-409.431733	383.942967	-0.475786	-0.302262	22068.69717
-262.48069	375.293274	-435.372466	346.557792	-3.527637	-0.302262	22176.27491
-275.451057	364.611795	-515.483554	264.92078	-0.475786	1.986626	22194.58602
-310.547342	331.041435	-458.261349	237.454121	-1.238749	0.460701	22207.55638
-331.147336	316.545143	-450.631721	237.454121	-1.238749	-0.302262	22204.50453
-343.35474	276.108118	-453.683572	181.757841	-0.475786	-1.065225	22209.84527
-356.325107	247.115534	-440.713206	155.817108	-1.238749	-1.065225	22221.28971
-398.288057	200.574807	-500.224299	86.387499	-1.238749	-0.302262	22200.68972
-418.125088	189.130366	-492.594672	28.402331	-2.001712	-0.302262	22202.21564
-438.725082	137.2489	-436.898392	38.320847	-2.001712	-1.065225	22212.89712
-461.613964	114.360018	-461.313199	12.380114	1.050139	0.460701	22192.29713
-461.613964	88.419284	-436.135429	-44.842092	-0.475786	-1.065225	22229.6823
-484.502846	54.085961	-367.468783	-58.575421	2.576065	0.460701	22239.60082
-459.325076	-5.425132	-374.335447	-101.301334	1.813102	-0.302262	22225.86749
-473.058405	-22.973275	-385.016926	-165.390204	1.813102	0.460701	22210.60823
-459.325076	-55.01771	-340.765087	-206.590192	1.050139	0.460701	22225.86749
-470.006554	-103.084362	-301.091025	-225.66426	-0.475786	-0.302262	22224.34156
-439.488045	-124.447319	-285.068807	-279.834615	-0.475786	-0.302262	22191.53417
-440.251008	-167.173232	-279.728068	-297.382758	-1.238749	-1.828187	22213.66009
-404.391759	-219.054698	-251.498447	-324.849416	1.813102	1.223663	22216.71194
-391.421393	-238.128767	-198.091055	-370.62718	1.050139	0.460701	22183.14158
-376.925101	-259.491724	-208.772534	-403.434578	-2.764674	-0.302262	22194.58602
-364.717697	-321.291705	-130.187372	-411.827168	0.287177	1.986626	22207.55638
-310.547342	-330.447258	-140.86885	-472.101224	-1.238749	0.460701	22199.92676
-293.762162	-357.913917	-116.454042	-491.938255	-0.475786	-0.302262	22207.55638
-246.458473	-373.173171	-23.372589	-483.545665	1.813102	1.223663	22221.28971
-218.991814	-399.876867	-8.876297	-492.701218	0.287177	-0.302262	22221.28971
-148.036279	-458.624998	65.894052	-482.782703	-0.475786	0.460701	22219.76379
-134.30295	-461.676849	87.257008	-480.493814	1.050139	-1.065225	22230.44527
-99.969627	-491.432396	97.938487	-517.878989	1.050139	0.460701	22228.91934
-52.665937	-493.721284	185.679201	-491.938255	1.813102	1.223663	22220.52675
-3.836322	-516.610166	206.279195	-479.730852	1.050139	0.460701	22230.44527
33.548852	-485.328694	239.086593	-445.397529	0.287177	-0.302262	22249.51933
44.23033	-497.536097	278.760655	-482.01974	4.10199	1.223663	22236.54897
113.659939	-508.980538	261.975475	-567.471566	0.287177	0.460701	22237.31193
159.437704	-487.617582	347.427302	-493.464181	2.576065	0.460701	22246.46748
196.822878	-485.328694	397.01988	-382.834584	1.813102	0.460701	22220.52675
219.71176	-457.862035	404.649507	-387.412361	1.050139	1.223663	22224.34156
260.148785	-438.025004	426.012464	-344.686447	0.287177	0.460701	22231.20823
276.171002	-437.262041	446.612457	-315.693863	0.287177	0.460701	22215.18601
315.845065	-397.587979	458.056898	-302.723497	1.050139	1.986626	22226.63045
337.208021	-375.46206	499.256886	-244.738329	-1.238749	-0.302262	22231.97119
370.015419	-344.180587	486.28652	-190.567974	-2.001712	0.460701	22193.82305
379.933934	-322.054668	468.738377	-205.827229	-0.475786	-0.302262	22204.50453
414.267258	-306.795413	462.634675	-185.990198	-2.764674	0.460701	22202.21564
433.341326	-228.210251	480.945781	-157.760577	1.050139	1.223663	22198.40083
446.311693	-196.165816	503.834663	-97.48652	0.287177	-0.302262	22213.66009
448.600581	-166.41027	470.264302	-34.160613	0.287177	-1.065225	22224.34156
458.519096	-133.602872	495.442073	11.617151	-0.475786	-0.302262	22201.45268
454.704283	-77.906592	471.027265	65.787505	1.050139	0.460701	22219.76379
459.282059	-41.284381	453.479122	107.750456	-0.475786	-0.302262	22228.15638
440.207991	-4.662169	451.953197	142.083779	-0.475786	-0.302262	22190.7712
443.259842	48.745222	438.98283	170.3134	2.576065	-0.302262	22228.15638
448.600581	86.130396	387.101364	145.898593	0.287177	-1.065225	22232.73415
418.082071	109.782241	372.605072	199.305984	2.576065	0.460701	22224.34156
410.452444	158.611856	324.53842	240.505972	1.050139	-0.302262	22208.31935
385.274674	191.419254	312.331016	303.831879	1.813102	0.460701	22226.63045
372.304307	224.989614	263.501401	334.350389	1.050139	-0.302262	22227.39341
364.67468	262.374789	227.642152	367.157786	0.287177	0.460701	22190.7712
325.000617	286.789596	166.605133	367.920749	-0.475786	0.460701	22214.42305
307.452474	342.485876	138.375512	383.942967	0.287177	0.460701	22220.52675
303.637661	352.404391	103.279226	418.27629	-0.475786	0.460701	22214.42305
255.571008	376.819199	68.18294	446.505911	-4.2906	-1.065225	22213.66009
228.10435	395.130305	14.012586	463.291091	-1.238749	-0.302262	22211.3712
168.593256	417.256224	-45.498508	482.36516	-0.475786	1.986626	22198.40083
169.356219	423.359926	-101.95775	415.224439	0.287177	0.460701	22210.60823
128.919194	448.537696	-165.283658	450.320725	-1.238749	0.460701	22220.52675
96.874759	456.167324	-146.972552	487.705899	-0.475786	0.460701	22216.71194
63.304399	449.300659	-174.43921	467.868868	-1.238749	-0.302262	22221.28971
35.83774	469.900653	-197.328093	497.624414	0.287177	-1.065225	22231.97119
12.948858	454.641398	-237.002155	464.817017	1.813102	2.749589	22227.39341
-25.199279	454.641398	-269.04659	477.02442	0.287177	0.460701	22221.28971
-54.191863	432.515479	-317.876205	467.105905	-1.238749	-0.302262	64.08887
-72.502968	448.537696	-348.394714	486.942936	2.576065	0.460701	14.496292
-96.917776	418.019187	-370.520634	447.268874	1.813102	-0.302262	10.681478
-146.510354	424.885851	-405.61692	382.417041	1.813102	0.460701	12.970367
-180.843677	410.389559	-395.698404	405.305923	-1.238749	-1.828187	9.155553
-227.384404	387.500677	-399.513218	383.942967	-0.475786	-0.302262	21792.50465
-258.665876	374.530311	-432.320615	344.268904	-1.238749	-0.302262	22203.74157
-286.895498	375.293274	-455.209498	317.565208	-1.238749	-0.302262	22219.76379
-293.762162	347.826615	-449.105796	281.70596	1.050139	0.460701	22213.66009
-320.465858	327.226621	-445.290982	249.661525	-0.475786	0.460701	22223.5786
-354.799181	278.397006	-439.950243	204.646723	1.050139	-0.302262	22229.6823
-389.132504	241.774795	-463.602088	155.817108	-2.001712	-0.302262	22190.00824
-401.339908	215.071099	-510.142815	70.365282	-1.238749	0.460701	22202.21564
-409.732498	182.263701	-546.765026	-63.153197	-1.238749	-0.302262	22177.03787
-433.384343	131.90816	-446.816907	13.143076	0.287177	1.223663	22193.06009
-431.095455	113.597055	-426.979876	-24.242098	-2.764674	-1.828187	22212.89712
-451.695449	85.367434	-417.061361	-33.397651	1.813102	-0.302262	22224.34156
-470.006554	39.589669	-380.439149	-81.464303	1.813102	0.460701	22202.21564
-476.873219	29.671154	-364.416932	-112.745775	-0.475786	0.460701	22210.60823
-470.006554	-17.632536	-390.357665	-161.57539	1.050139	0.460701	22215.18601
-476.110256	-66.462151	-386.542851	-208.116117	-0.475786	-0.302262	22193.06009
-467.717666	-78.669555	-310.246578	-235.582776	0.287177	-1.065225	22223.5786
-451.695449	-129.025096	-291.172509	-272.204987	4.10199	1.986626	22235.02304
-422.702865	-170.988046	-264.468813	-334.004969	2.576065	1.223663	22225.10453
-418.125088	-203.795444	-283.542882	-349.264224	-1.238749	-0.302262	22196.87491
-381.502877	-234.313953	-251.498447	-398.856802	1.813102	-0.302262	22223.5786
-376.162138	-264.832463	-209.535496	-386.649398	0.287177	0.460701	22217.4749
-354.036218	-290.773196	-148.498477	-416.404945	-0.475786	-0.302262	22210.60823
-307.495491	-341.891699	-106.535527	-417.167907	-1.238749	-0.302262	22226.63045
-277.739945	-360.965768	-54.654061	-471.338262	-0.475786	0.460701	22229.6823
-243.406622	-374.699097	-42.446657	-453.790119	-1.238749	0.460701	22216.71194
-223.56959	-412.084271	-1.246669	-491.175293	0.287177	1.223663	22219.00082
-177.791826	-439.550929	26.982952	-499.567883	-0.475786	1.223663	22211.3712
-131.251099	-449.469445	46.819983	-498.80492	2.576065	1.223663	22201.45268
-82.421484	-485.328694	87.257008	-533.901206	-0.475786	-0.302262	22209.84527
-56.480751	-496.773135	113.960704	-536.190094	-0.475786	-0.302262	22221.28971
-19.095577	-504.402762	189.494015	-568.234529	-0.475786	-1.065225	22214.42305
35.83774	-516.610166	239.849556	-446.923454	-1.238749	-0.302262	22223.5786
65.593287	-492.195358	293.256947	-472.101224	1.050139	1.223663	22233.49712
94.585871	-505.928688	288.679171	-461.419746	0.287177	0.460701	22213.66009
126.630306	-499.824986	368.790258	-405.723466	0.287177	-1.828187	22222.05268
182.326586	-479.224992	381.760625	-394.279025	1.813102	-1.065225	22246.46748
212.845095	-459.387961	421.434687	-359.945702	4.10199	0.460701	22247.23045
260.911748	-440.313892	422.19765	-340.108671	0.287177	-0.302262	22238.07489
288.378406	-427.343526	441.271718	-318.745714	0.287177	0.460701	22244.94156
287.615443	-414.373159	422.960613	-327.901267	1.813102	0.460701	22236.54897
334.15617	-386.906501	468.738377	-275.256838	-1.238749	-1.065225	22223.5786
365.437642	-354.099103	504.597625	-206.590192	-0.475786	-0.302262	22226.63045
391.378376	-318.239854	501.545774	-181.412422	0.287177	-0.302262	22228.15638
409.689481	-282.380606	510.701327	-154.708726	0.287177	0.460701	22219.76379
419.607997	-254.913947	514.516141	-121.901328	0.287177	0.460701	22222.05268
416.556146	-210.662108	486.28652	-116.560589	1.813102	-0.302262	22207.55638
455.467245	-167.936195	493.916147	-57.812458	-2.001712	-0.302262	22191.53417
464.622798	-134.365835	478.656892	-18.901359	-0.475786	1.223663	22207.55638
446.311693	-95.454735	445.086532	19.246778	-1.238749	-0.302262	22180.85269
441.733916	-59.595486	478.656892	89.43935	-2.001712	-0.302262	22198.40083
457.756134	-14.580685	434.405054	123.00971	0.287177	-0.302262	22204.50453
447.074655	37.300781	384.812476	168.024512	1.050139	0.460701	22224.34156
428.000587	66.293365	402.360619	220.668941	1.813102	1.223663	22200.68972
419.607997	115.885943	380.234699	242.79486	-2.001712	-1.065225	22212.89712
410.452444	157.848894	361.923594	290.861513	-0.475786	-0.302262	22215.94897
391.378376	183.789627	310.042128	293.150401	0.287177	-1.065225	22189.24528
361.622829	218.12295	262.738438	310.698544	1.813102	-0.302262	22227.39341
360.859866	259.322938	237.560668	347.320755	0.287177	-1.065225	22230.44527
335.682096	316.545143	165.079208	325.194836	1.813102	0.460701	22196.11194
316.608027	301.285888	81.153306	327.483724	0.287177	0.460701	22206.79342
287.615443	337.145137	104.805151	419.039252	1.813102	0.460701	22239.60082
268.541375	385.211789	55.975536	403.779998	0.287177	1.223663	22228.15638
238.785828	405.04882	36.138505	452.609613	-2.001712	-0.302262	22219.00082
202.92658	415.730299	-27.950365	472.446644	-0.475786	1.223663	22228.15638
181.563623	443.196957	-92.802198	471.683681	-1.238749	-1.828187	22226.63045
121.289567	463.796951	-79.068868	491.520712	0.287177	1.223663	22219.76379
107.556237	440.908069	-168.335509	470.157756	-2.001712	-1.065225	22215.18601
59.489585	451.589547	-174.43921	494.572563	-2.764674	-1.065225	22208.31935
32.022926	456.930286	-211.824385	482.36516	1.050139	0.460701	22204.50453
-15.280763	478.293243	-253.787335	464.054054	-2.764674	-0.302262	22203.74157
-12.991875	446.248808	-288.883621	415.987401	-1.238749	0.460701	22219.76379
-44.273347	450.063622	-454.446535	309.172618	-2.001712	-0.302262	508.133183
-90.814074	430.989553	-333.898422	446.505911	0.287177	0.460701	16.022217
-121.332584	427.17474	-356.787305	450.320725	1.050139	0.460701	12.207404
-141.932578	421.834001	-367.468783	435.824433	-0.475786	0.460701	9.918516
-187.710342	388.26364	-378.913224	380.128153	0.287177	-0.302262	10.681478
-211.362187	388.26364	-402.565069	389.283706	-1.238749	-0.302262	20953.24564
-253.325137	397.419193	-429.268765	329.009649	2.576065	-0.302262	22212.89712
-257.139951	371.47846	-435.372466	298.49114	0.287177	-0.302262	22228.15638
-304.443641	352.404391	-430.031727	280.942997	1.050139	-0.302262	22237.31193
-302.154752	327.989584	-464.36505	218.380053	0.287177	1.223663	22226.63045
-325.043634	290.60441	-432.320615	227.535605	0.287177	0.460701	22222.05268
-357.851032	246.352571	-461.313199	155.817108	-2.001712	-1.065225	22200.68972
-375.399175	220.411838	-491.068746	101.646754	0.287177	0.460701	22210.60823
-396.762132	193.708142	-460.550237	68.076393	-0.475786	0.460701	22216.71194
-409.732498	145.64149	-455.209498	62.735654	0.287177	-1.065225	22220.52675
-447.880635	109.782241	-430.79469	29.165294	-0.475786	0.460701	22206.03046
-448.643598	83.841508	-418.587286	-18.138396	-1.238749	0.460701	22192.29713
-464.665815	52.560036	-383.491	-50.945794	-0.475786	-0.302262	22190.7712
-483.739884	18.989675	-385.779889	-111.982812	-1.238749	-0.302262	22183.14158
-487.554697	-18.395499	-399.513218	-170.730943	-0.475786	1.223663	22190.00824
-450.169523	-56.543636	-389.594702	-217.27167	-0.475786	1.223663	22207.55638
-457.799151	-80.19548	-323.979907	-259.997583	0.287177	-1.065225	22217.4749
-457.799151	-126.736207	-288.883621	-256.945732	0.287177	-0.302262	22201.45268
-438.725082	-158.780642	-280.491031	-272.96795	0.287177	-0.302262	22223.5786
-421.176939	-188.536189	-259.891037	-326.375342	-0.475786	0.460701	22215.18601
-407.44361	-227.447289	-221.7429	-346.975335	1.813102	1.223663	22186.95639
-365.480659	-259.491724	-177.491061	-396.567913	2.576065	1.223663	22224.34156
-352.510293	-286.195419	-140.105887	-386.649398	3.339027	0.460701	22254.09711
-321.228821	-323.580593	-114.165154	-435.479013	1.813102	-0.302262	22231.20823
-292.236237	-344.180587	-82.120719	-443.10864	0.287177	-0.302262	22231.20823
-265.532541	-393.010202	-54.654061	-441.582715	4.10199	1.986626	22244.17859
-242.643659	-412.847234	-13.454073	-501.856771	-0.475786	-0.302262	22219.00082
-184.658491	-427.343526	-17.268887	-543.819722	0.287177	1.223663	22221.28971
-153.377019	-456.33611	94.123673	-490.41233	-0.475786	-0.302262	22228.15638
-96.154813	-456.33611	132.27181	-498.80492	-0.475786	0.460701	22225.10453
-57.243714	-482.276843	173.471798	-501.093808	1.050139	0.460701	22221.28971
-49.614086	-512.795352	203.990307	-506.434547	-1.238749	-1.065225	22216.71194
8.371082	-499.062023	265.027326	-459.893821	-2.764674	0.460701	22206.03046
53.385883	-495.247209	247.479183	-507.19751	-0.475786	-0.302262	22197.63787
85.430318	-479.987954	286.390283	-506.434547	0.287177	0.460701	22209.84527
134.259933	-501.350911	338.271749	-444.634566	1.813102	0.460701	22224.34156
171.645107	-488.380545	352.768041	-404.197541	1.050139	0.460701	22216.71194
216.659909	-460.913886	408.464321	-394.279025	1.050139	-0.302262	22228.91934
240.311754	-448.706482	433.642091	-372.916069	1.050139	-0.302262	22232.73415
269.304338	-427.343526	438.98283	-340.108671	0.287177	0.460701	22215.94897
299.822847	-397.587979	453.479122	-328.66423	-1.238749	-0.302262	22222.81564
325.000617	-379.276873	479.419855	-248.553142	1.050139	0.460701	22233.49712
357.808015	-345.706513	493.153184	-221.849447	2.576065	0.460701	22239.60082
399.770966	-315.950966	489.338371	-185.227235	1.813102	-0.302262	22240.36378
415.793183	-265.595425	487.049482	-142.501322	1.813102	-1.065225	22214.42305
433.341326	-258.728761	477.130967	-144.79021	2.576065	1.986626	22223.5786
435.630214	-214.476922	490.101333	-104.353185	0.287177	-1.065225	22222.05268
460.045022	-180.906562	434.405054	-104.353185	-1.238749	-0.302262	22201.45268
473.778351	-124.447319	467.212451	-0.590253	0.287177	-1.065225	22210.60823
467.674649	-90.876959	484.760594	36.031958	1.813102	0.460701	22220.52675
448.600581	-43.573269	472.55319	106.987493	-0.475786	-0.302262	22230.44527
419.607997	-21.44735	446.612457	149.713406	-2.001712	-1.065225	22201.45268
435.630214	34.24893	402.360619	159.631922	-0.475786	-1.065225	22192.29713
430.289475	50.271148	359.634705	186.335618	-2.001712	0.460701	22196.11194
410.452444	102.915576	366.50137	222.194866	-1.238749	-1.065225	22184.6675
403.585779	141.063713	342.849525	252.713376	1.050139	0.460701	22191.53417
402.059854	184.552589	281.812506	253.476338	1.050139	0.460701	22208.31935
394.430226	184.552589	279.523618	324.431873	1.050139	-1.065225	22199.92676
368.489493	261.611826	183.390313	266.446705	-1.238749	-1.065225	22196.87491
334.15617	277.634043	194.071792	317.565208	0.287177	0.460701	22209.84527
318.896916	317.308106	154.397729	395.387408	1.050139	1.223663	22215.94897
319.659878	353.167354	127.694033	445.742948	-0.475786	0.460701	22212.89712
278.45989	383.685864	79.627381	451.083687	4.10199	1.223663	22251.04526
244.88953	411.915485	24.694064	473.972569	4.10199	-0.302262	22256.386
193.771027	412.678448	-8.876297	481.602197	2.576065	0.460701	22231.97119
170.119182	433.278442	-85.17257	469.394793	-0.475786	-0.302262	22232.73415
156.385853	452.35251	-118.742931	497.624414	0.287177	0.460701	22241.88971
102.978461	463.796951	-140.105887	468.63183	-0.475786	-0.302262	22214.42305
57.200697	454.641398	-184.357726	464.054054	1.050139	0.460701	22221.28971
27.44515	459.219175	-205.720683	462.528128	-2.001712	-1.065225	22228.91934
11.422933	463.033988	-204.95772	483.891085	1.813102	0.460701	22223.5786
-22.910391	459.982137	-272.098441	500.676265	0.287177	0.460701	18620.10559
-49.614086	445.485845	-278.965105	440.402209	-2.001712	0.460701	969.725639
-68.688155	428.700665	-331.609534	473.209607	0.287177	1.223663	16.022217
-115.228882	432.515479	-362.128044	436.587395	-0.475786	-0.302262	12.970367
-141.169615	414.204373	-378.913224	399.202221	-1.238749	-0.302262	9.918516
-177.028863	409.626597	-355.261379	389.283706	-2.001712	-1.065225	10.681478
-204.495522	399.708081	-401.039143	359.528159	1.050139	1.223663	15132.60292
-236.539957	392.841417	-443.002094	316.802246	1.050139	-1.065225	22183.90454
-265.532541	361.559944	-436.135429	287.046699	0.287177	0.460701	22219.76379
-285.369572	353.930317	-423.928025	288.572624	-0.475786	0.460701	22211.3712
-305.969566	326.463658	-436.898392	263.394854	1.050139	0.460701	22222.81564
-325.806597	302.811814	-448.342833	239.743009	2.576065	-0.302262	22228.91934
-338.776964	270.767379	-468.179864	171.839326	1.813102	-0.302262	22232.73415
-376.162138	224.989614	-459.787274	129.876375	1.813102	1.223663	22235.02304
-400.576945	202.100732	-533.794659	38.320847	3.339027	1.223663	22213.66009
-419.651014	155.560005	-449.105796	72.65417	-0.475786	-1.065225	22215.94897
-443.302859	124.278533	-439.18728	29.165294	1.813102	0.460701	22224.34156
-435.673231	96.811875	-443.765057	-46.368017	0.287177	-1.065225	22204.50453
-479.92507	61.715589	-433.083578	-40.264315	1.050139	0.460701	22196.11194
-467.717666	31.960042	-376.624336	-133.345769	-0.475786	-0.302262	22215.18601
-483.739884	-17.632536	-378.913224	-127.242067	0.287177	-0.302262	22226.63045
-466.191741	-33.654753	-339.239162	-197.434639	-0.475786	-0.302262	22197.63787
-461.613964	-71.80289	-307.957689	-221.849447	-1.238749	-0.302262	22192.29713
-465.428778	-131.313984	-304.905838	-255.419807	-1.238749	-0.302262	22197.63787
-434.910269	-157.254717	-314.824354	-314.930901	-3.527637	-0.302262	22183.14158
-423.465827	-187.773226	-282.779919	-319.508677	-2.001712	-0.302262	22188.48232
-390.65843	-224.395438	-248.446596	-370.62718	-2.001712	-0.302262	22202.97861
-374.636212	-246.521357	-234.713267	-411.827168	1.050139	0.460701	22200.68972
-368.53251	-279.328755	-175.202173	-408.775317	0.287177	-0.302262	22221.28971
-331.910299	-317.476892	-154.602179	-472.101224	-1.238749	-1.065225	22228.15638
-288.421423	-351.810215	-69.150353	-446.923454	-0.475786	-0.302262	22231.97119
-270.87328	-388.432426	-43.972582	-468.286411	0.287177	-0.302262	22216.71194
-232.725143	-386.906501	-29.47629	-457.604932	1.813102	-1.065225	22249.51933
-191.525155	-433.447228	39.953319	-469.049373	3.339027	1.223663	22255.62304
-171.688124	-431.158339	90.308859	-492.701218	0.287177	0.460701	22231.20823
-109.12518	-460.150923	123.87922	-466.760485	2.576065	0.460701	22238.07489
-74.028894	-484.565731	124.642182	-508.723436	-1.238749	-1.065225	22240.36378
-19.85854	-481.51388	197.886605	-478.967889	-0.475786	-0.302262	22212.89712
26.682187	-503.639799	200.938456	-518.641951	-2.001712	0.460701	22217.4749
51.859958	-521.950905	246.71622	-489.649367	1.050139	1.223663	22232.73415
89.245132	-512.032389	292.493985	-445.397529	-0.475786	-0.302262	22213.66009
141.126598	-483.039805	330.642121	-437.767901	0.287177	-0.302262	22224.34156
168.593256	-504.402762	364.975445	-392.7531	-2.001712	1.223663	22217.4749
180.037697	-506.69165	397.01988	-390.464211	-2.001712	0.460701	22196.11194
230.393238	-453.284259	429.064314	-357.656814	1.050139	1.223663	22209.84527
270.0673	-446.417594	418.382836	-362.23459	0.287177	-0.302262	22219.76379
299.059884	-412.847234	435.930979	-347.738298	-1.238749	-1.065225	22210.60823
335.682096	-376.225022	458.819861	-301.197571	0.287177	1.986626	22222.05268
355.519127	-368.595395	459.582824	-218.797596	-1.238749	-1.828187	22229.6823
373.06727	-322.054668	426.012464	-220.323521	2.576065	0.460701	22229.6823
412.741332	-278.565792	515.279104	-221.849447	0.287177	-0.302262	22216.71194
426.474661	-243.469506	491.627259	-157.760577	2.576065	0.460701	22206.79342
442.496879	-222.106549	503.0717	-110.456887	3.339027	1.223663	22221.28971
450.889469	-179.380636	493.916147	-50.945794	0.287177	0.460701	22238.83786
460.807985	-144.28435	480.945781	4.750486	2.576065	0.460701	22239.60082
459.282059	-90.876959	464.923563	32.980108	0.287177	-1.065225	22216.71194
444.022804	-55.01771	483.997632	90.965276	0.287177	-1.065225	22219.76379
463.859836	-14.580685	446.612457	130.639338	1.813102	1.223663	22218.23786
445.54873	33.485967	421.434687	139.794891	1.050139	0.460701	22206.79342
421.133922	55.611887	389.390252	180.231916	-0.475786	0.460701	22202.97861
419.607997	84.604471	368.790258	229.824494	1.813102	-1.065225	22215.18601
411.978369	142.589639	355.056929	266.446705	1.050139	0.460701	22225.10453
383.748748	178.448887	333.693972	288.572624	1.813102	1.223663	22197.63787
354.756164	220.411838	270.368065	325.194836	-2.764674	-1.065225	22193.82305
360.096903	252.456273	245.953258	364.868898	-0.475786	0.460701	22200.68972
325.76358	266.952565	197.886605	332.824463	-1.238749	0.460701	22167.11936
328.815431	308.152553	130.745884	363.342973	0.287177	1.223663	22205.2675
298.296922	342.485876	116.249592	427.431843	-1.238749	-1.065225	22223.5786
273.119151	385.211789	69.708865	422.091103	-0.475786	-0.302262	22222.05268
240.311754	401.234007	39.190356	454.898501	-0.475786	-0.302262	22222.05268
217.422872	420.308075	-38.631843	443.45406	-1.238749	-0.302262	22230.44527
159.437704	429.463628	-95.854049	464.817017	0.287177	-1.065225	22225.10453
144.941412	449.300659	-110.350341	480.839234	-0.475786	0.460701	22219.00082
117.474753	472.952504	-120.268856	492.283675	-0.475786	-1.065225	22249.51933
82.378467	467.611765	-153.076254	496.098489	1.813102	0.460701	22249.51933
44.23033	458.456212	-177.491061	483.891085	1.050139	-0.302262	22236.54897
-3.073359	483.633982	-248.446596	488.468861	-0.475786	-0.302262	22235.02304
2.26738	466.848802	-277.43918	455.661464	1.813102	1.223663	22241.88971
-35.117794	450.063622	-288.120658	465.579979	-3.527637	-1.828187	4802.850429
-64.110378	428.700665	-334.661385	438.876284	1.050139	0.460701	20.599994
-104.547403	437.856218	-323.216944	469.394793	0.287177	-0.302262	12.970367
-133.539987	418.019187	-369.757671	445.742948	1.813102	0.460701	12.207404
-161.769609	413.44141	-397.987292	406.068886	0.287177	0.460701	9.918516
-204.495522	389.026603	-385.779889	390.809631	-1.238749	-0.302262	16259.49889
-231.199218	381.396975	-397.22433	355.713345	-3.527637	-1.828187	22151.09714
-276.976982	356.982168	-415.535435	282.468922	-1.238749	-0.302262	22197.63787
-261.717727	363.08587	-456.735423	292.387438	-1.238749	0.460701	22211.3712
-315.125119	334.093286	-460.550237	245.083748	-0.475786	1.223663	22199.16379
-337.251038	315.019217	-472.757641	203.883761	1.050139	1.223663	22221.28971
-365.480659	269.241453	-452.920609	155.817108	-1.238749	-0.302262	22199.92676
-374.636212	244.063683	-465.128013	72.65417	-0.475786	-0.302262	22211.3712
-383.028802	217.359987	-533.794659	7.802337	-0.475786	-0.302262	22217.4749
-414.310275	182.263701	-458.261349	48.239362	0.287177	0.460701	22202.21564
-439.488045	128.85631	-471.231715	-12.034694	1.050139	-1.065225	22217.4749
-447.117672	98.3378	-417.061361	-6.693955	1.050139	-1.065225	22239.60082
-453.984337	51.03411	-401.039143	-40.264315	1.050139	0.460701	22235.786
-474.584331	26.619303	-334.661385	-120.375403	1.050139	-0.302262	22219.76379
-464.665815	-8.476983	-357.550267	-160.049465	2.576065	0.460701	22218.23786
-475.347294	-45.099194	-358.31323	-173.782794	1.813102	0.460701	22220.52675
-470.006554	-71.80289	-321.691019	-192.0939	-0.475786	-0.302262	22202.97861
-453.984337	-111.476953	-314.824354	-245.501291	-0.475786	-0.302262	22205.2675
-451.695449	-138.180648	-288.120658	-276.782764	1.050139	1.223663	22219.00082
-446.35471	-170.988046	-278.202143	-350.027186	-1.238749	-1.065225	22212.13416
-412.021386	-198.454705	-264.468813	-410.301243	0.287177	0.460701	22197.63787
-393.710281	-264.832463	-203.431794	-368.338292	-2.764674	-1.065225	22196.11194
-386.080653	-295.350972	-165.283658	-405.723466	-2.001712	-0.302262	22213.66009
-333.436225	-322.817631	-124.846633	-430.138274	-2.764674	-1.065225	22197.63787
-334.96215	-362.491693	-94.328123	-452.264193	-2.001712	-0.302262	22212.89712
-261.717727	-364.017618	-44.735545	-459.130858	1.050139	1.223663	22227.39341
-226.621441	-397.587979	-34.81703	-472.864187	0.287177	-0.302262	22216.71194
-192.288118	-422.765749	15.538511	-524.745653	-0.475786	-1.065225	22224.34156
-170.925162	-434.21019	77.338493	-516.353063	0.287177	0.460701	22231.97119
-108.362217	-471.595364	134.560698	-488.123442	0.287177	1.986626	22217.4749
-90.051111	-494.484246	118.538481	-524.745653	1.050139	0.460701	22222.05268
-24.436316	-492.195358	179.5755	-487.360479	2.576065	-0.302262	22254.86007
13.711821	-500.587948	260.44955	-462.182709	0.287177	-0.302262	22238.83786
59.489585	-493.721284	284.101394	-478.967889	1.813102	1.223663	22235.786
81.615504	-499.824986	314.619904	-472.864187	1.050139	0.460701	22241.12674
118.237716	-496.773135	335.982861	-438.530864	2.576065	-0.302262	22238.07489
163.252517	-489.143507	370.316184	-405.723466	1.050139	1.986626	22221.28971
185.378437	-476.173141	397.782842	-359.182739	1.050139	1.223663	22229.6823
225.052499	-448.706482	427.538389	-360.708665	-1.238749	-1.065225	22227.39341
268.541375	-442.60278	442.034681	-340.108671	1.050139	0.460701	22220.52675
295.245071	-420.476861	390.916178	-342.397559	0.287177	0.460701	22228.15638
311.267288	-405.980569	458.819861	-278.308689	-2.001712	1.223663	22212.13416
344.837649	-369.358358	479.419855	-224.138335	-1.238749	-1.065225	22195.34898
368.489493	-344.180587	479.419855	-206.590192	-2.001712	-0.302262	22212.89712
381.45986	-320.528742	519.093917	-196.671676	-0.475786	-0.302262	22195.34898
395.193189	-261.780612	493.153184	-169.205018	-2.001712	-1.065225	22202.21564
436.393177	-225.921363	464.1606	-143.264285	0.287177	0.460701	22219.76379
450.889469	-198.454705	506.123551	-79.938378	-0.475786	-0.302262	22206.79342
461.570947	-149.625089	483.997632	-4.405067	1.050139	0.460701	22211.3712
448.600581	-95.454735	460.345787	42.13566	0.287177	1.223663	22225.10453
456.230208	-52.728822	488.575408	67.313431	1.813102	0.460701	22209.08231
435.630214	-23.736238	414.568022	63.498617	1.050139	0.460701	22202.21564
458.519096	23.567452	446.612457	146.661555	1.813102	-1.065225	22238.83786
449.363544	61.715589	422.960613	196.254133	-0.475786	-0.302262	22237.31193
428.76355	80.789657	380.234699	239.743009	2.576065	0.460701	22208.31935
408.163556	132.671123	390.153215	265.683742	-0.475786	-0.302262	22217.4749
389.85245	177.685925	316.908792	284.757811	-1.238749	-0.302262	22228.15638
390.615413	204.389621	310.80509	293.150401	-2.001712	-1.065225	22188.48232
375.356158	237.197018	248.242146	325.957798	1.050139	0.460701	22208.31935
340.259872	273.81923	200.175493	348.846681	1.050139	-1.065225	22215.94897
324.237655	284.500708	155.160692	361.054084	-0.475786	-0.302262	22227.39341
308.215437	341.722913	112.434779	400.728147	0.287177	-1.065225	22219.76379
282.274704	369.952534	94.886636	428.194805	-1.238749	-0.302262	22208.31935
241.074716	385.974752	46.819983	468.63183	-2.764674	-0.302262	22212.13416
212.845095	385.974752	-1.246669	440.402209	-0.475786	-0.302262	22201.45268
171.645107	430.989553	-59.231837	457.187389	-0.475786	-1.065225	22214.42305
147.2303	446.248808	-164.520695	461.765166	-2.001712	-1.065225	22225.10453
95.348834	467.611765	-148.498477	506.779967	1.813102	1.223663	22217.4749
83.904393	458.456212	-146.209589	462.528128	-0.475786	-0.302262	22226.63045
46.519218	445.485845	-182.831801	486.179973	0.287177	-0.302262	22231.97119
28.971076	467.611765	-232.424378	463.291091	0.287177	0.460701	22215.18601
11.422933	430.226591	-271.335478	485.417011	-0.475786	0.460701	22220.52675
-31.302981	443.196957	-330.083609	421.328141	1.813102	0.460701	1450.392163
-66.399267	457.693249	-320.165093	465.579979	-0.475786	-0.302262	17.548143
-90.814074	440.908069	-327.794721	447.268874	-0.475786	-1.065225	10.681478
-142.69554	431.752516	-343.053975	428.957768	1.050139	-0.302262	10.681478
-186.947379	391.315491	-360.602118	402.254072	2.576065	1.223663	8.39259
-189.99923	411.152522	-356.787305	406.831849	-0.475786	0.460701	683.614612
-231.199218	392.078454	-430.031727	329.772612	-0.475786	-1.065225	22125.15641
-251.799212	374.530311	-424.690988	334.350389	-3.527637	-0.302262	22199.16379
-277.739945	363.08587	-443.002094	306.88373	-2.764674	-1.828187	22212.13416
-299.865864	348.589578	-432.320615	250.424488	0.287177	-1.065225	22224.34156
-328.858448	311.204404	-465.128013	227.535605	-2.764674	-1.065225	22199.16379
-365.480659	266.189602	-474.283566	180.231916	-2.001712	0.460701	22193.06009
-388.369542	232.619242	-466.653939	113.854158	-1.238749	-0.302262	22204.50453
-401.339908	196.759993	-485.728007	94.780089	-0.475786	-1.065225	22186.19343
-394.473243	183.789627	-459.024311	71.128244	-2.001712	-0.302262	22204.50453
-431.095455	134.960011	-438.424317	18.483816	1.813102	-0.302262	22223.5786
-451.695449	89.94521	-422.4021	-8.982843	1.813102	0.460701	22226.63045
-463.13989	75.448918	-405.61692	-34.923576	-0.475786	-1.065225	22202.97861
-466.954703	34.24893	-408.668771	-94.43467	1.050139	1.986626	22209.84527
-478.399145	-5.425132	-399.513218	-124.190216	0.287177	0.460701	22204.50453
-450.169523	-53.491785	-389.594702	-198.960564	0.287177	0.460701	22198.40083
-452.458411	-75.617704	-321.691019	-220.323521	2.576065	-0.302262	22233.49712
-450.932486	-103.084362	-304.905838	-240.923515	2.576065	0.460701	22238.83786
-456.273225	-145.810276	-262.179925	-273.730913	2.576065	-0.302262	22202.21564
-429.569529	-180.906562	-270.572515	-314.167938	1.813102	0.460701	22219.00082
-420.413977	-224.395438	-232.424378	-337.05682	1.050139	1.223663	22221.28971
-383.791765	-257.965798	-196.56513	-385.886435	-0.475786	1.223663	22183.90454
-366.243622	-279.328755	-170.624397	-391.227174	-1.238749	-1.828187	22219.76379
-335.725113	-301.454674	-109.587378	-414.879019	1.050139	-0.302262	22234.26008
-319.702895	-339.602811	-88.987384	-417.167907	-2.001712	-1.065225	22221.28971
-258.665876	-356.387991	-38.631843	-431.664199	-2.001712	-0.302262	22219.76379
-254.0881	-409.03242	-55.417023	-464.471597	-2.001712	0.460701	22208.31935
-201.443671	-425.054637	-24.898514	-538.478982	0.287177	-0.302262	22207.55638
-180.843677	-457.099072	78.101455	-504.145659	-1.238749	0.460701	22202.21564
-130.488137	-459.387961	106.331077	-492.701218	-0.475786	0.460701	22217.4749
-96.154813	-488.380545	120.827369	-497.278995	-0.475786	-0.302262	22221.28971
-40.458534	-500.587948	174.997723	-494.227144	1.050139	0.460701	22216.71194
9.897007	-513.558315	226.879189	-491.175293	1.050139	-0.302262	22228.15638
36.600703	-502.113874	232.219928	-494.227144	-2.001712	0.460701	22225.10453
83.904393	-506.69165	300.886575	-471.338262	1.050139	1.223663	22217.4749
99.163647	-502.113874	335.982861	-459.130858	1.050139	-0.302262	22225.10453
150.282151	-476.936104	352.005078	-415.641982	3.339027	-0.302262	22258.67489
210.556207	-463.965737	385.575438	-409.53828	1.813102	-0.302262	22237.31193
233.445089	-470.069439	418.382836	-362.997553	2.576065	1.223663	22242.65267
261.67471	-442.60278	438.98283	-352.316075	3.339027	1.223663	22244.94156
297.533959	-431.158339	446.612457	-314.167938	1.050139	-0.302262	22222.05268
334.15617	-381.565761	448.901346	-289.75313	-2.001712	-1.065225	22221.28971
336.445058	-372.410209	482.471706	-234.05685	1.050139	-0.302262	22230.44527
378.408009	-338.839848	471.027265	-202.012415	1.050139	0.460701	22214.42305
411.215407	-309.847264	496.205035	-162.338353	0.287177	0.460701	22223.5786
419.607997	-279.328755	500.782812	-177.597608	1.050139	1.986626	22201.45268
425.711699	-233.55099	487.049482	-144.79021	-3.527637	-0.302262	22186.95639
430.289475	-183.958413	480.945781	-101.301334	-1.238749	0.460701	22196.87491
453.94132	-146.573238	453.479122	-54.760607	-1.238749	-1.065225	22202.21564
450.889469	-115.291766	466.449489	18.483816	-2.001712	-0.302262	22191.53417
462.33391	-88.58807	468.738377	70.365282	-1.238749	0.460701	22198.40083
447.837618	-18.395499	435.168016	110.039344	-2.001712	-0.302262	22219.00082
452.415394	-13.05476	421.434687	131.402301	0.287177	0.460701	22209.08231
423.42281	32.723005	409.990246	177.943028	1.813102	1.223663	22208.31935
411.215407	89.94521	390.916178	232.876345	1.050139	1.223663	22207.55638
410.452444	118.937794	358.871743	235.165233	0.287177	-0.302262	22199.16379
415.793183	145.64149	345.138413	248.898562	3.339027	1.223663	22218.23786
395.193189	205.152583	291.731022	273.31337	1.050139	-1.828187	22226.63045
365.437642	233.382205	245.190295	290.09855	1.050139	0.460701	22235.786
355.519127	268.47849	188.731052	326.720761	-0.475786	-0.302262	22201.45268
341.022835	300.522925	189.494015	394.624445	0.287177	-0.302262	22235.786
308.9784	338.671062	117.012555	425.905917	1.813102	-0.302262	22237.31193
277.696928	365.374758	57.501462	431.246656	1.050139	1.223663	22215.18601
263.200636	392.841417	39.953319	441.165172	-2.764674	-1.065225	22221.28971
222.763611	414.204373	16.301474	475.498495	-1.238749	1.223663	22231.97119
189.956213	427.17474	-53.891098	444.217023	0.287177	-0.302262	22215.18601
154.096964	438.619181	-114.928117	472.446644	-0.475786	-1.065225	22223.5786
116.71179	457.693249	-106.535527	475.498495	-2.001712	-0.302262	22210.60823
73.222914	451.589547	-179.016987	438.876284	-2.001712	0.460701	22200.68972
56.437734	449.300659	-206.483645	424.379992	-1.238749	0.460701	22200.68972
19.815523	464.559914	-191.224391	483.128122	2.576065	1.223663	22220.52675
-6.888173	450.063622	-261.416962	496.861452	-0.475786	-0.302262	22220.52675
-48.088161	456.167324	-279.728068	454.898501	-1.238749	0.460701	22219.76379
-72.502968	449.300659	-296.513248	461.002203	-1.238749	-0.302262	28.992584
-93.102962	440.908069	-323.979907	463.291091	1.050139	1.223663	15.259255
-122.858509	422.596963	-359.076193	450.320725	-0.475786	-0.302262	10.681478
-166.347385	414.967336	-377.387298	428.957768	1.813102	0.460701	12.207404
-183.132565	405.04882	-403.328031	368.683712	2.576065	-0.302262	2218.695639
-198.39182	391.315491	-422.4021	355.713345	-0.475786	-0.302262	19457.07572
-244.169584	393.604379	-464.36505	283.994848	2.576065	1.223663	22215.18601
-275.451057	363.08587	-409.431733	316.039283	3.339027	0.460701	22234.26008
-285.369572	338.671062	-439.950243	274.076332	1.050139	-0.302262	22220.52675
-323.517709	316.545143	-468.942827	237.454121	-0.475786	-0.302262	22210.60823
-352.510293	266.952565	-451.394684	187.861543	-2.001712	-0.302262	22201.45268
-363.954734	240.248869	-454.446535	155.817108	0.287177	-0.302262	22209.08231
-394.473243	208.967397	-472.757641	91.728238	-0.475786	-1.065225	22218.23786
-411.258424	179.21185	-450.631721	61.209729	1.050139	-0.302262	22205.2675
-428.806567	135.722974	-419.350249	45.187511	-1.238749	-0.302262	22184.6675
-442.539896	99.100763	-452.920609	-48.656905	-2.764674	-0.302262	22185.43046
-481.450995	67.819291	-412.483584	-40.264315	-1.238749	-0.302262	22196.11194
-482.976921	40.352632	-420.876174	-111.982812	0.287177	1.223663	22191.53417
-488.31766	1.441532	-397.22433	-139.449471	-1.238749	-0.302262	22201.45268
-476.873219	-22.210312	-368.994708	-160.812428	-0.475786	1.223663	22219.00082
-469.243592	-64.936226	-324.74287	-198.197602	1.813102	0.460701	22203.74157
-471.53248	-107.662139	-315.587317	-263.049434	2.576065	1.223663	22207.55638
-444.828784	-137.417686	-298.039174	-279.071652	0.287177	-0.302262	22202.21564
-434.910269	-173.276934	-258.365111	-292.042018	2.576065	0.460701	22200.68972
-417.362126	-200.743593	-280.491031	-383.597547	1.813102	-0.302262	22197.63787
-390.65843	-241.943581	-222.505863	-399.619764	1.050139	0.460701	22240.36378
-350.984367	-267.884314	-193.513279	-414.116056	1.813102	0.460701	22245.70452
-326.56956	-280.85468	-175.202173	-450.738268	3.339027	1.986626	22231.20823
-310.547342	-314.425041	-98.905899	-436.241976	1.050139	0.460701	22239.60082
-282.317721	-352.573177	-79.831831	-448.449379	-2.764674	-1.065225	22229.6823
-264.006615	-410.558345	-29.47629	-454.553081	1.050139	0.460701	22214.42305
-209.836261	-417.42501	36.138505	-480.493814	-2.001712	-0.302262	22225.10453
-183.132565	-443.365743	61.316275	-507.960473	0.287177	0.460701	22233.49712
-133.539987	-445.654631	97.175524	-489.649367	0.287177	-0.302262	22217.4749
-70.977043	-462.439812	123.116257	-508.723436	2.576065	0.460701	22228.15638
-57.243714	-497.536097	183.390313	-504.145659	-0.475786	-0.302262	22211.3712
-19.85854	-505.165725	142.953288	-503.382697	-0.475786	0.460701	22197.63787
12.185895	-513.558315	120.827369	-631.560436	-2.001712	-0.302262	22199.92676
70.934026	-516.610166	285.62732	-511.775287	-1.238749	0.460701	22220.52675
117.474753	-496.010172	339.797674	-441.582715	0.287177	0.460701	22212.89712
146.467337	-485.328694	361.160631	-412.590131	1.050139	1.223663	22225.86749
187.667325	-476.173141	371.079146	-385.123472	0.287177	0.460701	22231.97119
228.867313	-468.543513	408.464321	-390.464211	2.576065	1.223663	22225.86749
248.704344	-431.158339	433.642091	-355.367926	1.050139	1.223663	22222.81564
279.222853	-418.950936	453.479122	-338.582745	1.050139	1.223663	22231.20823
326.526543	-387.669463	467.212451	-296.619795	2.576065	0.460701	22250.2823
334.919133	-364.780581	458.056898	-241.686478	0.287177	-0.302262	22239.60082
365.437642	-343.417625	445.849495	-264.57536	1.813102	-0.302262	22232.73415
397.482077	-293.825047	474.079116	-173.019831	2.576065	-1.065225	22231.20823
419.607997	-274.750978	482.471706	-166.91613	0.287177	-0.302262	22222.81564
428.76355	-250.336171	493.153184	-129.530955	1.050139	1.223663	22220.52675
450.889469	-214.476922	511.46429	-87.568005	-1.238749	-1.065225	22208.31935
450.889469	-162.595456	498.493924	-8.982843	0.287177	-1.065225	22215.18601
441.733916	-130.551021	474.079116	-18.138396	-2.001712	-1.065225	22222.81564
457.756134	-77.906592	479.419855	50.52825	0.287177	-0.302262	22206.79342
448.600581	-42.047344	440.508756	97.83194	-2.764674	-0.302262	22184.6675
439.445028	14.411899	416.856911	122.246748	-2.764674	-0.302262	22186.19343
437.919102	38.826707	432.116165	152.002294	-1.238749	-0.302262	22190.7712
425.711699	85.367434	383.28655	186.335618	-0.475786	0.460701	22183.14158
416.556146	131.90816	355.819892	244.320786	-2.001712	-0.302262	22203.74157
396.719115	162.42667	339.797674	289.335587	1.813102	0.460701	22227.39341
385.274674	200.574807	281.049544	291.624475	0.287177	0.460701	22191.53417
361.622829	236.434055	245.953258	331.298538	-1.238749	-1.828187	22208.31935
351.704313	268.47849	207.042158	324.431873	0.287177	0.460701	22207.55638
338.733947	294.419223	183.390313	378.602227	1.813102	1.986626	22222.81564
319.659878	334.093286	135.323661	411.409625	3.339027	1.223663	22244.94156
305.926549	370.715497	117.012555	425.142954	2.576065	-0.302262	22256.386
267.015449	383.685864	39.190356	433.535544	3.339027	0.460701	22243.41563
212.082132	415.730299	-64.572576	422.091103	-0.475786	0.460701	22230.44527
193.771027	424.122889	-41.683694	442.691097	0.287177	0.460701	22240.36378
158.674741	439.382143	-86.698496	477.787383	1.050139	0.460701	22231.97119
125.10438	452.35251	-108.061452	490.75775	-1.238749	0.460701	22216.71194
101.452536	464.559914	-142.394775	475.498495	-2.764674	-1.828187	22224.34156
65.593287	466.085839	-160.705881	481.602197	-1.238749	-0.302262	22231.20823
33.548852	465.322877	-213.35031	492.283675	1.813102	0.460701	22216.71194
5.319231	461.508063	-256.076223	473.209607	0.287177	-0.302262	22225.86749
-25.199279	453.878435	-272.098441	473.209607	-3.527637	-0.302262	22209.84527
-54.954826	438.619181	-279.728068	457.950352	-1.238749	0.460701	54.933317
-83.94741	451.589547	-320.928056	428.957768	-2.001712	-1.065225	14.496292
-123.621472	408.100671	-423.928025	389.283706	-1.238749	-1.065225	10.681478
-151.08813	410.389559	-423.165063	398.439259	-1.238749	-0.302262	10.681478
-162.532571	411.915485	-406.379882	423.617029	-1.238749	-0.302262	9.155553
-215.177	407.337709	-417.061361	371.735563	-0.475786	0.460701	22025.97125
-234.251069	386.737715	-439.950243	362.58001	-0.475786	-0.302262	22196.87491
-267.821429	362.322907	-411.720622	300.017065	1.050139	0.460701	22215.18601
-317.414007	356.219205	-471.231715	251.950413	-1.238749	-0.302262	22224.34156
-320.465858	332.56736	-464.36505	235.165233	1.813102	0.460701	22232.73415
-338.014001	278.397006	-466.653939	200.83191	1.050139	-0.302262	22238.07489
-376.925101	259.322938	-562.024281	43.661586	3.339027	1.986626	22215.94897
-389.895467	237.959981	-476.572454	92.491201	1.050139	0.460701	22219.00082
-412.784349	178.448887	-471.231715	68.076393	-0.475786	-0.302262	22223.5786
-428.043604	145.64149	-437.661355	38.320847	-0.475786	-1.828187	22216.71194
-439.488045	95.285949	-433.846541	26.113443	1.050139	1.986626	22211.3712
-451.695449	83.841508	-385.016926	-35.686539	0.287177	-0.302262	22210.60823
-458.562113	69.345216	-394.172479	-57.812458	-0.475786	-0.302262	22220.52675
-466.954703	8.308197	-393.409516	-139.449471	-1.238749	-1.065225	22206.03046
-477.636182	-26.025126	-358.31323	-167.679092	-3.527637	-0.302262	22183.14158
-472.295443	-52.728822	-370.520634	-200.48649	-2.764674	-1.828187	22183.14158
-464.665815	-75.617704	-354.498416	-276.019801	-2.001712	-1.065225	22205.2675
-470.769517	-126.736207	-318.639168	-295.856832	0.287177	0.460701	22177.03787
-416.599163	-167.936195	-361.365081	-378.256808	-0.475786	-1.065225	22200.68972
-421.176939	-207.610257	-285.068807	-362.23459	0.287177	0.460701	22220.52675
-396.762132	-248.810245	-191.224391	-361.471627	0.287177	-0.302262	22209.08231
-367.769548	-269.410239	-167.572546	-364.523478	-0.475786	-1.065225	22223.5786
-357.088069	-292.299121	-122.557744	-401.14569	1.813102	1.223663	22232.73415
-322.754746	-301.454674	-131.713297	-434.71605	0.287177	0.460701	22215.18601
-301.39179	-344.180587	-82.883682	-469.812336	4.10199	1.986626	22238.07489
-229.673292	-382.328724	-31.002216	-449.212342	1.813102	-0.302262	22254.86007
-218.991814	-399.876867	12.48666	-498.041957	1.050139	-0.302262	22235.02304
-170.925162	-426.580563	59.027387	-525.508616	1.050139	0.460701	22231.20823
-132.014062	-450.232408	99.464412	-533.901206	1.050139	-0.302262	22242.65267
-99.969627	-457.099072	117.775518	-522.456765	1.813102	0.460701	22223.5786
-53.4289	-484.565731	158.212543	-499.567883	-0.475786	-1.065225	22215.94897
-9.177061	-505.165725	252.05696	-475.916038	1.813102	0.460701	22228.15638
35.83774	-491.432396	254.345848	-465.997522	-1.238749	0.460701	22225.86749
54.148846	-507.454613	279.523618	-464.471597	-2.001712	-0.302262	22219.00082
101.452536	-489.90647	317.671755	-457.604932	1.813102	1.223663	22231.20823
144.941412	-505.165725	364.975445	-428.612348	1.050139	0.460701	22209.84527
177.748809	-491.432396	378.708774	-395.041988	1.813102	0.460701	22202.97861
210.556207	-467.017588	397.01988	-402.671615	-1.238749	-0.302262	22212.13416
244.126567	-467.017588	332.93101	-427.849386	-2.001712	0.460701	22218.23786
288.378406	-428.106488	423.723575	-359.945702	-1.238749	-1.065225	22212.13416
298.296922	-402.928718	466.449489	-301.960534	1.813102	0.460701	22229.6823
337.970984	-374.699097	471.027265	-253.130919	1.050139	-0.302262	22234.26008
363.911717	-347.995401	487.049482	-195.145751	0.287177	-0.302262	22215.94897
393.667264	-306.03245	509.938365	-203.538341	-1.238749	-0.302262	22213.66009
414.267258	-271.699127	495.442073	-161.57539	-0.475786	-0.302262	22204.50453
433.341326	-232.025065	501.545774	-147.079098	4.10199	1.223663	22234.26008
456.993171	-200.743593	513.753178	-95.197632	1.813102	1.223663	22243.41563
455.467245	-166.41027	490.101333	-47.13098	2.576065	0.460701	22215.18601
479.11909	-136.654723	461.108749	0.935673	2.576065	1.223663	22222.81564
453.94132	-79.432518	458.056898	48.239362	-0.475786	-1.828187	22207.55638
455.467245	-40.521418	428.301352	86.387499	-0.475786	-0.302262	22219.00082
454.704283	-5.425132	429.827277	132.165263	-0.475786	-0.302262	22201.45268
437.15614	30.434116	445.086532	181.757841	1.050139	0.460701	22215.18601
432.578363	72.397067	401.597656	206.935612	-1.238749	0.460701	22220.52675
394.430226	131.90816	372.605072	247.372637	-1.238749	-0.302262	22195.34898
388.326525	156.322968	351.242115	238.217084	-2.001712	-0.302262	22182.37861
385.274674	184.552589	306.227314	278.654109	-2.764674	-1.065225	22185.43046
367.726531	237.197018	198.649568	260.343003	0.287177	1.223663	22174.74899
366.200605	244.063683	195.597717	317.565208	-1.238749	-1.065225	22175.51195
317.37099	287.552559	187.205127	366.394824	-1.238749	-0.302262	22217.4749
304.400624	308.152553	81.153306	352.661494	1.813102	1.223663	22233.49712
300.58581	344.774764	106.331077	436.587395	-0.475786	-0.302262	22217.4749
266.252487	383.685864	84.205157	451.083687	1.813102	1.223663	22228.15638
241.074716	406.574746	17.064437	454.898501	1.050139	-1.065225	22231.20823
175.459921	424.885851	-50.839247	469.394793	-0.475786	0.460701	22215.94897
141.126598	437.093255	-69.913315	476.261458	2.576065	0.460701	22239.60082
135.785859	456.167324	-110.350341	493.046638	3.339027	-0.302262	22256.386
83.14143	449.300659	-134.002185	448.794799	0.287177	0.460701	22229.6823
77.800691	448.537696	-206.483645	424.379992	1.813102	1.223663	22226.63045
20.578485	452.35251	-195.802167	457.187389	4.10199	1.223663	22244.94156
9.134044	453.878435	-261.416962	432.009619	-0.475786	-0.302262	22215.94897
-32.065943	443.95992	-291.172509	432.009619	-0.475786	-0.302262	22222.05268
-65.636304	445.485845	-282.016956	481.602197	0.287177	1.223663	178.53328
-94.628888	430.989553	-323.979907	461.765166	-1.238749	-0.302262	15.259255
-118.280733	404.285858	-321.691019	448.794799	0.287177	0.460701	12.970367
-139.643689	398.182156	-343.816938	409.120737	-0.475786	0.460701	10.681478
-171.688124	408.863634	-368.994708	382.417041	-2.764674	-1.828187	11.444441
-217.465889	394.367342	-403.328031	343.505941	-1.238749	-0.302262	21624.65285
-247.221435	373.767348	-439.18728	329.009649	0.287177	-0.302262	22190.7712
-266.295504	352.404391	-480.387268	285.520773	-1.238749	-1.065225	22205.2675
-310.547342	317.308106	-481.913193	237.454121	-0.475786	-0.302262	22209.08231
-309.78438	331.041435	-498.698374	205.409686	-0.475786	-0.302262	22198.40083
-331.910299	284.500708	-484.202082	164.972661	1.050139	1.223663	22215.94897
-361.665846	258.559975	-447.57987	142.846742	1.050139	-0.302262	22215.18601
-395.236206	220.411838	-475.809491	108.513418	1.050139	-0.302262	22218.23786
-424.991753	179.974813	-484.965044	88.676387	0.287177	0.460701	22207.55638
-437.962119	160.137782	-427.742839	52.054176	1.050139	-0.302262	22230.44527
-435.673231	109.782241	-433.083578	10.091225	2.576065	0.460701	22227.39341
-437.962119	94.522986	-443.002094	-24.242098	1.813102	-0.302262	22221.28971
-453.221374	64.004477	-406.379882	-104.353185	4.10199	1.223663	22209.08231
-473.821368	31.960042	-423.928025	-133.345769	0.287177	-1.065225	22213.66009
-461.613964	-28.314014	-375.861373	-138.686508	-1.238749	0.460701	22212.89712
-463.13989	-49.676971	-354.498416	-185.990198	1.050139	-0.302262	22197.63787
-466.954703	-91.639921	-320.165093	-224.138335	0.287177	0.460701	22221.28971
-459.325076	-139.706574	-299.565099	-260.760546	-1.238749	-1.828187	22222.81564
-437.199157	-161.06953	-272.098441	-297.382758	0.287177	0.460701	22190.00824
-429.569529	-229.736177	-276.676217	-367.575329	-2.001712	1.223663	22189.24528
-409.732498	-243.469506	-217.928086	-361.471627	-1.238749	0.460701	22209.08231
-375.399175	-277.802829	-178.254024	-389.701249	-0.475786	-0.302262	22201.45268
-360.902883	-291.536158	-156.891067	-413.353094	0.287177	-0.302262	22211.3712
-322.754746	-329.684295	-89.750347	-402.671615	-0.475786	-0.302262	22219.00082
-283.843647	-347.995401	-95.091086	-486.597516	0.287177	0.460701	22226.63045
-260.191802	-393.010202	-103.483676	-505.671585	2.576065	0.460701	22220.52675
-220.517739	-405.980569	9.434809	-479.730852	-0.475786	-0.302262	22228.91934
-185.421454	-434.21019	55.212573	-499.567883	0.287177	0.460701	22230.44527
-148.036279	-462.439812	111.671816	-485.071591	-2.764674	-1.065225	22215.18601
-94.628888	-456.33611	137.612549	-501.856771	3.339027	0.460701	22244.94156
-46.562235	-475.410178	157.44958	-492.701218	1.813102	0.460701	22254.86007
-25.962242	-515.847203	199.412531	-490.41233	1.813102	-0.302262	22231.20823
27.44515	-512.795352	217.723636	-497.278995	0.287177	-0.302262	22228.91934
76.274765	-490.669433	290.205096	-493.464181	3.339027	1.223663	22244.94156
89.245132	-513.558315	302.4125	-460.656783	-0.475786	-0.302262	22217.4749
154.859927	-492.958321	357.345817	-467.523448	-2.001712	-1.065225	22222.81564
173.171033	-500.587948	364.212482	-424.797535	-2.001712	-1.065225	22230.44527
201.400654	-476.173141	392.442103	-391.227174	-0.475786	0.460701	22215.18601
241.074716	-441.076855	397.782842	-367.575329	0.287177	-1.065225	22224.34156
264.726561	-420.476861	440.508756	-323.323491	-0.475786	0.460701	22231.97119
295.245071	-407.506494	452.716159	-282.886466	-1.238749	0.460701	22193.06009
341.022835	-396.062053	462.634675	-272.96795	-0.475786	1.223663	22206.79342
353.993201	-338.076885	480.945781	-227.190186	0.287177	1.986626	22185.43046
370.015419	-331.973184	476.368004	-221.086484	-0.475786	-0.302262	22204.50453
416.556146	-292.299121	458.819861	-186.753161	0.287177	0.460701	22215.18601
425.711699	-245.758394	522.145768	-156.234651	1.050139	0.460701	22203.74157
450.126506	-206.084332	506.123551	-106.642073	1.813102	-1.065225	22215.18601
459.282059	-175.565822	503.0717	-37.975427	0.287177	-1.065225	22219.00082
465.385761	-116.054729	467.212451	25.35048	0.287177	0.460701	22228.91934
472.252426	-84.010294	442.034681	26.876406	1.050139	0.460701	22205.2675
446.311693	-44.336232	465.686526	105.461568	0.287177	-1.065225	22227.39341
444.022804	6.782272	442.034681	129.113412	4.10199	1.223663	22235.786
440.207991	23.567452	433.642091	171.839326	1.813102	0.460701	22217.4749
432.578363	74.685955	398.545805	209.987462	1.813102	0.460701	22208.31935
430.289475	118.937794	376.419886	207.698574	-1.238749	-1.828187	22212.89712
404.348742	158.611856	348.190264	243.557823	-0.475786	-0.302262	22199.92676
384.511711	194.471105	310.80509	261.868929	0.287177	0.460701	22194.58602
362.385792	228.804428	255.871773	325.194836	0.287177	0.460701	22218.23786
351.704313	251.69331	237.560668	354.18742	0.287177	-0.302262	22223.5786
355.519127	292.893298	199.412531	377.076302	-0.475786	-0.302262	22214.42305
322.711729	302.048851	123.116257	388.520743	-1.238749	0.460701	22203.74157
267.015449	318.071068	88.782934	403.779998	-2.001712	-0.302262	22210.60823
256.333971	392.078454	48.345909	412.935551	-2.764674	-0.302262	22196.11194
233.445089	401.996969	-2.772595	437.350358	-0.475786	-0.302262	22212.13416
190.719176	423.359926	-56.179986	429.720731	0.287177	0.460701	22222.81564
155.62289	444.722883	-95.091086	485.417011	2.576065	0.460701	22222.81564
132.734008	439.382143	-117.979968	470.157756	-0.475786	-1.065225	22221.28971
105.267349	469.900653	-170.624397	463.291091	-2.001712	-1.065225	22228.91934
68.645138	466.085839	-198.854018	487.705899	0.287177	-1.065225	22220.52675
41.941442	459.219175	-189.698465	498.387377	0.287177	0.460701	22218.23786
24.393299	469.900653	-208.009571	480.839234	2.576065	0.460701	22246.46748
-6.12521	459.982137	-251.498447	483.128122	1.050139	-0.302262	22253.33415
-41.984459	453.115473	-267.520664	467.868868	1.813102	-0.302262	792.718284
-86.236298	441.671032	-317.113242	451.083687	3.339027	0.460701	16.78518
-105.310366	428.700665	-346.105826	452.609613	1.813102	0.460701	11.444441
-138.117764	418.78215	-374.335447	433.535544	-0.475786	-0.302262	12.970367
-176.265901	415.730299	-397.22433	350.372606	-0.475786	-0.302262	9.918516
-206.021447	400.471044	-412.483584	358.765196	0.287177	-0.302262	21314.12702
-237.30292	389.026603	-417.061361	375.550376	-0.475786	0.460701	22191.53417
-266.295504	365.374758	-431.557653	318.328171	2.576065	1.986626	22218.23786
-283.080684	341.722913	-415.535435	261.868929	0.287177	-0.302262	22227.39341
-309.021417	315.019217	-429.268765	238.217084	-4.2906	-1.065225	22184.6675
-363.954734	289.078484	-478.09838	194.728208	-1.238749	0.460701	22199.92676
-365.480659	241.774795	-485.728007	110.802307	-2.001712	0.460701	22181.61565
-399.813983	212.019248	-458.261349	84.098611	0.287177	-0.302262	22195.34898
-411.258424	181.500738	-497.935411	61.209729	-0.475786	-0.302262	22214.42305
-431.858418	165.478521	-446.816907	39.846772	0.287177	-0.302262	22205.2675
-441.01397	116.648906	-436.135429	41.372698	1.813102	0.460701	22198.40083
-470.006554	79.263732	-440.713206	-34.923576	1.050139	0.460701	22210.60823
-460.851002	48.745222	-388.068777	-56.286533	-0.475786	0.460701	22218.23786
-466.191741	18.226713	-404.090994	-104.353185	-0.475786	-0.302262	22202.21564
-453.984337	-12.291797	-376.624336	-120.375403	2.576065	-0.302262	22226.63045
-462.376927	-26.025126	-355.261379	-187.516123	1.050139	0.460701	22235.02304
-444.065821	-77.143629	-358.31323	-267.627211	1.050139	0.460701	22222.81564
-466.191741	-118.343617	-310.246578	-256.18277	-0.475786	-0.302262	22206.79342
-431.095455	-170.225083	-313.298429	-311.87905	2.576065	1.223663	22211.3712
-419.651014	-198.454705	-327.794721	-356.130888	-0.475786	-0.302262	22199.92676
-418.888051	-226.684326	-220.979937	-336.293857	0.287177	0.460701	22215.18601
-376.925101	-269.410239	-184.357726	-382.071621	-2.001712	0.460701	22226.63045
-371.584361	-292.299121	-166.04662	-408.012354	0.287177	-0.302262	22231.97119
-344.880666	-322.817631	-119.505893	-443.10864	0.287177	-0.302262	22215.94897
-296.05105	-345.706513	-57.705912	-485.834554	-2.001712	-0.302262	22203.74157
-275.451057	-380.802799	-87.461458	-460.656783	-0.475786	0.460701	22211.3712
-228.91033	-389.958352	4.857033	-483.545665	-1.238749	-0.302262	22198.40083
-189.236267	-444.891669	6.382958	-500.330846	0.287177	1.223663	22212.13416
-137.354801	-448.706482	70.471828	-518.641951	-2.001712	-0.302262	22222.05268
-96.917776	-463.965737	106.331077	-526.271579	1.813102	1.223663	22214.42305
-41.984459	-478.462029	120.064406	-575.101194	1.050139	0.460701	22222.81564
-19.095577	-508.217576	152.108841	-551.449349	0.287177	0.460701	22220.52675
17.526634	-498.29906	216.960674	-490.41233	0.287177	0.460701	22209.08231
68.645138	-502.876837	268.84214	-459.130858	0.287177	-0.302262	22216.71194
97.637722	-496.010172	340.560637	-441.582715	3.339027	1.223663	22254.86007
139.600672	-469.306476	351.242115	-388.938286	2.576065	0.460701	22247.99341
177.748809	-491.432396	394.730991	-395.041988	2.576065	0.460701	22235.786
189.956213	-467.017588	370.316184	-375.967919	2.576065	-0.302262	22241.12674
231.156201	-451.758333	411.516172	-385.123472	1.813102	0.460701	22238.83786
262.437673	-422.765749	452.716159	-346.212373	-0.475786	-0.302262	22220.52675
300.58581	-431.158339	426.775426	-330.190155	-0.475786	-1.065225	22225.86749
308.215437	-383.85465	474.842079	-266.864248	1.050139	-0.302262	22231.20823
350.178388	-342.654662	481.708743	-231.767962	-0.475786	-0.302262	22215.94897
389.089487	-314.425041	467.975414	-189.042049	0.287177	1.223663	22205.2675
408.163556	-302.217637	503.834663	-176.071682	1.050139	1.223663	22215.18601
414.267258	-262.543574	493.916147	-129.530955	-0.475786	1.223663	22193.06009
415.03022	-225.1584	500.782812	-89.856893	-2.001712	0.460701	22202.97861
437.919102	-192.351003	494.67911	-78.412452	-1.238749	0.460701	22190.7712
458.519096	-137.417686	474.842079	-8.982843	0.287177	-0.302262	22199.16379
459.282059	-96.980661	472.55319	37.557884	-2.764674	-1.065225	22207.55638
460.807985	-44.336232	449.664308	89.43935	1.050139	0.460701	22209.08231
458.519096	-20.684387	416.093948	74.943058	0.287177	1.223663	22202.21564
456.230208	16.700787	397.782842	108.513418	-1.238749	-1.828187	22206.79342
427.237624	64.76744	400.07173	181.757841	0.287177	-0.302262	22215.94897
403.585779	92.997061	390.916178	213.039313	-1.238749	-0.302262	22198.40083
406.63763	148.693341	355.819892	262.631891	1.813102	0.460701	22229.6823
394.430226	170.056297	314.619904	291.624475	1.050139	-0.302262	22234.26008
357.808015	233.382205	260.44955	301.542991	0.287177	-0.302262	22204.50453
366.963568	238.722944	236.797705	333.587426	1.050139	-0.302262	22224.34156
339.496909	286.026633	205.516233	377.076302	-0.475786	1.223663	22235.02304
302.874698	321.122919	120.827369	393.861482	-0.475786	-0.302262	22224.34156
299.822847	349.352541	104.042189	429.720731	0.287177	0.460701	22217.4749
263.200636	382.159938	62.079238	448.031836	-1.238749	0.460701	22228.15638
241.837679	408.863634	33.086654	444.217023	1.813102	0.460701	22236.54897
205.97843	409.626597	-11.165185	470.920719	1.050139	1.223663	22219.00082
174.696958	432.515479	-74.491092	466.342942	-2.764674	-1.065225	22202.21564
141.126598	447.774734	-118.742931	475.498495	0.287177	1.223663	22213.66009
119.763641	452.35251	-114.165154	460.23924	-2.764674	-0.302262	22196.11194
57.96366	466.848802	-183.594763	456.424427	-0.475786	-0.302262	22209.08231
50.334032	455.404361	-201.905869	467.868868	-0.475786	-0.302262	22221.28971
25.156262	456.167324	-239.291043	439.639246	1.813102	1.223663	22214.42305
-3.073359	463.796951	-237.002155	473.972569	1.050139	-0.302262	22225.10453
-45.03631	455.404361	-301.091025	463.291091	1.813102	1.223663	1526.688437
-52.665937	441.671032	-302.61695	452.609613	-0.475786	-1.828187	17.548143
-97.680739	421.834001	-359.076193	457.187389	-0.475786	-1.065225	11.444441
-130.488137	430.989553	-346.105826	431.246656	4.10199	-0.302262	12.207404
-161.006646	406.574746	-376.624336	410.646662	2.576065	0.460701	9.918516
-176.265901	414.967336	-404.853957	405.305923	1.050139	-0.302262	17049.16532
-250.273286	385.974752	-414.772473	346.557792	1.813102	0.460701	22200.68972
-283.843647	363.848833	-404.090994	321.380022	1.813102	0.460701	22221.28971
-283.843647	339.434025	-446.053945	291.624475	0.287177	-1.065225	22213.66009
-297.576976	315.78218	-476.572454	237.454121	1.050139	-0.302262	22193.82305
-331.910299	297.471074	-472.757641	210.750425	-1.238749	-1.828187	22216.71194
-353.273256	254.745161	-465.890976	162.683773	0.287177	1.223663	22215.94897
-383.028802	231.093316	-477.335417	148.187481	-1.238749	0.460701	22199.92676
-390.65843	189.130366	-488.779858	93.254164	-0.475786	-0.302262	22215.18601
-407.44361	150.219266	-455.97246	68.076393	0.287177	0.460701	22193.82305
-450.932486	97.574837	-455.97246	5.513449	-1.238749	-0.302262	22200.68972
-460.088039	78.500769	-473.520603	7.802337	1.050139	1.986626	22195.34898
-476.110256	69.345216	-386.542851	-28.819874	-2.764674	-0.302262	22191.53417
-476.110256	35.011893	-394.172479	-109.693924	0.287177	1.223663	22211.3712
-472.295443	-11.528834	-390.357665	-138.686508	1.050139	0.460701	22208.31935
-451.695449	-32.891791	-368.231746	-203.538341	2.576065	0.460701	22199.16379
-462.376927	-90.876959	-352.209528	-241.686478	-0.475786	-1.065225	22201.45268
-488.31766	-119.10658	-349.157677	-312.642012	-0.475786	-0.302262	22205.2675
-452.458411	-151.913978	-318.639168	-334.004969	-0.475786	0.460701	22191.53417
-412.784349	-181.669524	-267.520664	-310.353124	1.813102	-0.302262	22230.44527
-405.917685	-225.921363	-208.009571	-345.44941	2.576065	0.460701	22252.57118
-370.058436	-263.306537	-221.7429	-367.575329	1.813102	-0.302262	22234.26008
-378.451026	-304.506525	-150.024403	-412.590131	1.050139	0.460701	22233.49712
-316.651044	-303.743562	-130.187372	-417.167907	-1.238749	-0.302262	22235.02304
-314.362156	-347.995401	-89.750347	-456.079007	-1.238749	-1.065225	22223.5786
-267.058466	-376.987985	-45.498508	-468.286411	1.050139	0.460701	22219.76379
-228.147367	-401.402793	-10.402222	-451.50123	-0.475786	-0.302262	22228.91934
-197.628857	-414.373159	33.086654	-498.80492	-1.238749	-1.828187	22228.15638
-154.902944	-441.076855	10.960735	-572.812306	-2.001712	-1.828187	22217.4749
-114.465919	-465.491662	110.14589	-525.508616	-2.001712	-0.302262	22206.79342
-83.94741	-481.51388	155.160692	-506.434547	-1.238749	-0.302262	22209.84527
-25.199279	-506.69165	200.938456	-507.19751	-2.001712	0.460701	22198.40083
9.134044	-508.217576	214.671785	-492.701218	-0.475786	-0.302262	22214.42305
41.178479	-512.795352	274.945842	-440.819752	1.050139	0.460701	22225.10453
91.53402	-497.536097	317.671755	-447.686417	0.287177	0.460701	22217.4749
129.682157	-507.454613	356.582854	-433.953087	1.050139	-0.302262	22226.63045
166.304368	-484.565731	381.760625	-418.693833	0.287177	-0.302262	22232.73415
205.215468	-482.276843	375.656923	-429.375311	1.050139	-0.302262	22215.18601
229.630275	-456.33611	374.130997	-420.982721	2.576065	0.460701	22225.10453
267.015449	-428.869451	403.123581	-362.23459	2.576065	0.460701	22252.57118
304.400624	-409.03242	461.871712	-300.434608	1.813102	0.460701	22238.83786
327.289506	-386.143538	492.390222	-260.760546	1.813102	0.460701	22239.60082
349.415425	-365.543544	471.790228	-214.982782	1.813102	0.460701	22215.18601
392.141338	-339.602811	493.916147	-214.982782	1.050139	-1.065225	22225.10453
402.059854	-311.37319	489.338371	-173.782794	-1.238749	-0.302262	22216.71194
421.896885	-271.699127	496.205035	-144.79021	-2.001712	-0.302262	22199.92676
431.815401	-225.921363	487.812445	-106.642073	1.050139	-0.302262	22217.4749
434.867252	-170.988046	467.212451	-57.049495	1.050139	-0.302262	22217.4749
450.889469	-150.388052	500.782812	-10.508768	-1.238749	-1.065225	22196.87491
448.600581	-104.610288	483.234669	50.52825	0.287177	0.460701	22211.3712
453.178357	-51.202896	483.997632	75.706021	-2.001712	-0.302262	22190.7712
451.652432	-29.83994	458.819861	122.246748	-1.238749	-0.302262	22202.97861
434.104289	12.123011	442.034681	179.468953	0.287177	0.460701	22192.29713
429.526512	48.745222	413.80506	190.150431	1.050139	1.223663	22195.34898
407.400593	106.73039	414.568022	213.802276	-1.238749	-1.065225	22221.28971
413.504295	133.434086	377.182848	252.713376	1.050139	1.223663	22202.97861
401.296891	167.004446	286.390283	262.631891	-0.475786	-0.302262	22198.40083
376.882084	197.522956	240.612518	264.157817	-0.475786	-1.065225	22206.03046
367.726531	232.619242	245.953258	361.817047	-0.475786	-1.065225	22227.39341
353.230239	295.182186	249.768071	374.787414	1.050139	0.460701	22221.28971
344.074686	304.337739	189.494015	392.335557	3.339027	-0.302262	22248.75637
312.030251	356.219205	123.116257	417.513327	3.339027	1.223663	22250.2823
267.778412	387.500677	66.657014	425.142954	1.050139	-0.302262	22233.49712
252.519157	405.811783	20.87925	475.498495	1.050139	-1.065225	22234.26008
203.689542	423.359926	20.116287	464.054054	1.813102	0.460701	22238.07489
183.089548	431.752516	-59.231837	459.476277	-2.001712	-0.302262	22213.66009
131.971045	446.248808	-122.557744	496.098489	1.050139	1.223663	22220.52675
115.948828	459.982137	-116.454042	473.209607	1.813102	0.460701	22234.26008
72.459952	466.848802	-133.239223	454.898501	1.050139	-0.302262	22225.86749
51.096995	488.974721	-226.320677	441.928135	1.050139	0.460701	22219.76379
-0.784471	468.374727	-243.868819	457.950352	-1.238749	0.460701	22210.60823
-29.777055	447.774734	-290.409546	428.957768	2.576065	1.223663	22211.3712
-46.562235	446.248808	-278.965105	470.157756	-0.475786	1.223663	3026.673177
-86.99926	427.17474	-309.483615	452.609613	-2.764674	-1.828187	18.311106
-93.865925	413.44141	-349.157677	450.320725	1.050139	1.223663	14.496292
-132.777025	437.856218	-371.283597	416.750364	-1.238749	-0.302262	10.681478
-158.717758	429.463628	-377.387298	388.520743	1.050139	1.223663	11.444441
-199.154783	398.945118	-396.461367	376.313339	-0.475786	-0.302262	1859.34019
-230.436255	382.922901	-418.587286	356.476308	0.287177	-0.302262	22122.86752
-249.510323	356.982168	-452.920609	304.594842	-1.238749	-1.065225	22207.55638
-251.799212	351.641429	-429.268765	238.980046	2.576065	1.223663	22240.36378
-311.310305	340.196988	-463.602088	258.054115	1.813102	-1.065225	22230.44527
-327.332523	316.545143	-457.498386	217.61709	2.576065	0.460701	22227.39341
-344.880666	265.426639	-452.157647	174.891177	1.050139	-0.302262	22216.71194
-384.554728	237.197018	-437.661355	123.772673	0.287177	-0.302262	22216.71194
-386.843616	192.182217	-479.624305	77.994909	1.813102	1.986626	22219.76379
-419.651014	170.81926	-450.631721	40.609735	-1.238749	-1.065225	22224.34156
-431.095455	131.90816	-431.557653	35.268996	-2.001712	-1.828187	22202.21564
-438.725082	91.471135	-429.268765	2.461598	0.287177	-0.302262	22212.89712
-458.562113	60.952626	-414.00951	-70.019862	-0.475786	-0.302262	22202.97861
-463.13989	33.485967	-398.750255	-89.856893	-0.475786	-0.302262	22206.79342
-480.688033	-4.662169	-362.128044	-156.997614	-1.238749	-0.302262	22187.71935
-466.954703	-35.943642	-352.972491	-197.434639	-1.238749	-1.065225	22202.21564
-470.769517	-75.617704	-341.52805	-208.116117	0.287177	1.223663	22176.27491
-457.036188	-115.291766	-330.846571	-251.604993	1.050139	0.460701	22194.58602
-447.880635	-145.810276	-291.935472	-273.730913	-0.475786	0.460701	22212.13416
-429.569529	-195.402854	-286.594733	-337.819783	2.576065	1.223663	22206.03046
-406.680647	-220.580624	-229.372527	-348.501261	1.813102	0.460701	22219.76379
-390.65843	-252.625059	-183.594763	-354.604963	1.813102	1.223663	22229.6823
-364.717697	-280.85468	-164.520695	-382.071621	0.287177	-1.065225	22231.97119
-340.302889	-302.217637	-90.513309	-395.804951	1.050139	0.460701	22215.18601
-299.865864	-343.417625	-113.402191	-472.101224	2.576065	1.986626	22249.51933
-274.688094	-368.595395	-84.409607	-472.864187	2.576065	-0.302262	22248.75637
-220.517739	-404.454644	-6.587408	-458.367895	1.813102	1.223663	22230.44527
-196.102932	-410.558345	23.168138	-507.960473	-0.475786	-0.302262	22235.02304
-168.636273	-457.862035	44.531095	-515.5901	-1.238749	-0.302262	22234.26008
-112.939994	-454.810184	107.094039	-529.32343	0.287177	0.460701	22210.60823
-64.110378	-463.965737	124.642182	-503.382697	1.050139	-0.302262	22221.28971
-37.406683	-503.639799	160.501431	-501.856771	0.287177	-1.065225	22231.97119
5.319231	-515.847203	232.219928	-458.367895	1.813102	0.460701	22221.28971
35.83774	-489.90647	261.212512	-458.367895	1.813102	0.460701	22222.05268
67.119212	-522.713868	297.834724	-469.812336	1.813102	1.986626	22212.89712
109.082163	-502.113874	312.331016	-485.071591	-1.238749	-0.302262	22205.2675
152.571039	-488.380545	366.50137	-426.32346	-2.001712	-1.065225	22202.21564
187.667325	-464.7287	380.997662	-379.01977	1.813102	1.986626	22220.52675
218.948797	-444.891669	413.80506	-373.679031	1.050139	-0.302262	22222.81564
248.704344	-439.550929	435.930979	-323.323491	0.287177	0.460701	22221.28971
289.904332	-423.528712	463.397638	-324.849416	1.050139	1.223663	22230.44527
311.267288	-380.039836	464.1606	-292.804981	1.050139	0.460701	22235.02304
357.808015	-363.254656	487.812445	-245.501291	2.576065	0.460701	22213.66009
395.956152	-344.94355	452.716159	-227.190186	-0.475786	-0.302262	22191.53417
401.296891	-273.988016	450.427271	-202.775378	4.10199	1.223663	22245.70452
444.785767	-261.017649	494.67911	-148.605024	1.813102	-0.302262	22237.31193
428.000587	-231.262102	439.745793	-157.760577	1.813102	1.986626	22221.28971
465.385761	-187.010264	495.442073	-63.91616	1.813102	-0.302262	22222.81564
465.385761	-161.832493	510.701327	-22.716172	-0.475786	0.460701	22206.03046
453.178357	-100.032512	491.627259	-1.353216	1.813102	1.223663	22217.4749
448.600581	-71.039928	478.656892	45.187511	-0.475786	-1.065225	22210.60823
461.570947	-37.469567	448.901346	117.668971	-0.475786	-0.302262	22207.55638
447.837618	15.937824	458.056898	158.105996	0.287177	0.460701	22212.89712
426.474661	45.693371	417.619873	184.809692	-0.475786	0.460701	22198.40083
412.741332	104.441502	403.123581	201.594872	0.287177	0.460701	22206.79342
420.37096	128.093347	369.553221	280.180034	-1.238749	-0.302262	22185.43046
389.089487	160.900745	261.212512	171.839326	-1.238749	-1.065225	22199.16379
376.119121	212.019248	245.190295	271.024481	-1.238749	-0.302262	22188.48232
368.489493	231.856279	249.768071	339.691128	0.287177	0.460701	22207.55638
341.785798	268.47849	208.568084	367.157786	-1.238749	-0.302262	22226.63045
292.19322	302.811814	130.745884	367.920749	-0.475786	-0.302262	22231.97119
301.348773	333.330323	133.797735	415.224439	-0.475786	0.460701	22219.00082
274.645077	363.08587	62.842201	415.224439	-1.238749	-0.302262	22227.39341
252.519157	387.500677	49.871834	458.713315	0.287177	-1.065225	22231.97119
225.815462	408.100671	-11.928147	454.898501	-0.475786	-1.065225	22213.66009
187.667325	446.248808	-69.150353	485.417011	1.813102	-0.302262	22250.2823
172.40807	432.515479	-125.609595	442.691097	1.050139	0.460701	22251.80822
118.237716	470.663616	-165.283658	428.194805	4.10199	1.223663	22230.44527
89.245132	470.663616	-135.528111	470.157756	1.813102	0.460701	22236.54897
52.62292	466.085839	-188.935502	491.520712	0.287177	1.223663	22237.31193
22.867374	469.13769	-206.483645	446.505911	0.287177	0.460701	22210.60823
-10.702987	462.271026	-249.972521	511.357744	0.287177	-0.302262	22222.05268
-33.591869	453.878435	-247.683633	470.157756	-2.001712	-1.828187	22228.91934
-68.688155	442.433994	-290.409546	461.765166	-1.238749	-0.302262	25.940733
-95.391851	437.093255	-326.268795	463.291091	0.287177	-0.302262	13.733329
-125.91036	430.989553	-373.572485	435.06147	-2.001712	1.986626	10.681478
-192.288118	406.574746	-403.328031	364.868898	0.287177	1.223663	9.918516
-181.60664	408.100671	-432.320615	334.350389	-2.001712	-0.302262	3762.932218
-225.858479	388.26364	-413.246547	373.261488	-2.764674	-1.065225	22135.07492
-245.69551	363.08587	-436.898392	324.431873	-4.2906	-1.065225	22202.21564
-275.451057	356.219205	-433.083578	309.935581	0.287177	-1.065225	22203.74157
-299.865864	338.671062	-444.528019	276.365221	-0.475786	-0.302262	22200.68972
-328.095485	308.152553	-464.36505	197.780059	-0.475786	0.460701	22220.52675
-354.799181	273.81923	-441.476168	171.839326	0.287177	-0.302262	22209.84527
-370.058436	244.063683	-453.683572	140.557853	1.050139	-0.302262	22193.06009
-406.680647	195.234068	-476.572454	116.143046	2.576065	0.460701	22246.46748
-399.05102	176.159999	-452.920609	77.994909	1.050139	-0.302262	22225.10453
-434.147306	145.64149	-427.742839	28.402331	0.287177	0.460701	22221.28971
-437.962119	106.73039	-476.572454	-26.530986	1.050139	0.460701	22222.81564
-443.302859	70.871142	-405.61692	-37.212464	1.050139	1.223663	22215.18601
-453.221374	42.64152	-376.624336	-84.516154	-0.475786	-0.302262	22215.94897
-475.347294	9.834123	-375.861373	-126.479104	1.813102	1.986626	22211.3712
-482.976921	-19.921424	-351.446565	-169.205018	-2.001712	-0.302262	22201.45268
-455.510262	-67.988077	-343.053975	-204.301304	1.050139	-1.065225	22206.79342
-461.613964	-101.558437	-316.350279	-250.079068	1.050139	0.460701	22202.21564
-454.7473	-155.728791	-316.350279	-292.042018	-1.238749	0.460701	22202.21564
-438.725082	-168.699158	-275.913254	-334.004969	-2.764674	-0.302262	22193.06009
-413.547312	-223.632475	-291.172509	-369.101255	-2.001712	-0.302262	22209.08231
-385.317691	-256.439873	-235.476229	-367.575329	1.813102	-0.302262	22210.60823
-374.636212	-277.039866	-171.387359	-411.827168	-2.001712	-0.302262	22207.55638
-345.643628	-302.217637	-126.372558	-398.856802	-2.001712	0.460701	22225.10453
-319.702895	-357.913917	-86.698496	-418.693833	0.287177	-0.302262	22229.6823
-273.925131	-369.358358	-92.802198	-461.419746	-0.475786	1.223663	22219.76379
-244.169584	-389.195389	-18.031849	-507.19751	1.050139	0.460701	22227.39341
-196.865895	-401.402793	-8.113334	-493.464181	0.287177	-0.302262	22231.97119
-148.036279	-419.713898	38.427393	-520.930839	1.813102	-0.302262	22215.18601
-124.384435	-451.758333	117.775518	-485.071591	1.050139	-0.302262	22247.23045
-80.132596	-462.439812	98.701449	-536.953057	2.576065	0.460701	22253.33415
-54.954826	-483.039805	77.338493	-600.278964	0.287177	-1.065225	22225.10453
5.319231	-495.247209	245.190295	-489.649367	1.050139	-0.302262	22235.786
44.23033	-500.587948	288.679171	-467.523448	1.050139	0.460701	22238.07489
73.222914	-515.08424	310.042128	-473.62715	-0.475786	1.223663	22212.13416
99.92661	-521.950905	337.508786	-426.32346	-0.475786	0.460701	22223.5786
130.44512	-485.328694	371.842109	-425.560497	1.813102	0.460701	22232.73415
186.141399	-483.802768	348.953227	-382.071621	0.287177	0.460701	22222.81564
224.289536	-459.387961	421.434687	-375.967919	1.813102	0.460701	22222.81564
254.045083	-444.128706	441.271718	-351.553112	-3.527637	-1.065225	22207.55638
287.615443	-420.476861	451.953197	-333.242006	-2.001712	-0.302262	22203.74157
312.030251	-398.350942	421.434687	-291.279056	-0.475786	-0.302262	22195.34898
353.993201	-357.150954	440.508756	-324.849416	0.287177	-0.302262	22208.31935
363.148754	-343.417625	467.212451	-221.086484	1.050139	0.460701	22221.28971
411.978369	-313.662078	465.686526	-195.145751	1.050139	0.460701	22212.89712
398.24504	-285.432457	509.175402	-147.079098	-0.475786	-0.302262	22211.3712
425.711699	-228.210251	502.308737	-118.849477	1.813102	-0.302262	22229.6823
428.76355	-200.743593	489.338371	-110.456887	-0.475786	-1.828187	22215.18601
450.889469	-161.06953	483.234669	-6.693955	0.287177	-1.065225	22199.92676
465.385761	-106.136213	475.605041	-8.982843	-0.475786	-0.302262	22239.60082
463.096873	-50.439934	467.212451	36.031958	2.576065	1.223663	22220.52675
450.126506	-21.44735	429.827277	90.202313	2.576065	-0.302262	22213.66009
435.630214	-5.425132	450.427271	122.246748	2.576065	-0.302262	22222.05268
447.074655	41.115595	426.775426	187.09858	0.287177	-0.302262	22215.18601
421.133922	89.182247	399.308768	224.483754	0.287177	1.223663	22222.05268
409.689481	134.960011	392.442103	244.320786	0.287177	0.460701	22206.79342
395.956152	173.871111	316.908792	267.209668	1.050139	0.460701	22206.03046
392.904301	202.863695	277.997693	319.854097	1.050139	-1.065225	22212.89712
367.726531	233.382205	281.049544	349.609643	-1.238749	-1.065225	22229.6823
344.074686	263.900714	230.694003	377.839265	-5.053563	-1.065225	22212.89712
324.237655	298.997	172.708835	393.861482	-0.475786	-0.302262	22200.68972
304.400624	328.752547	118.538481	405.305923	-1.238749	0.460701	22213.66009
278.45989	345.537727	33.849617	401.491109	-0.475786	-0.302262	22212.89712
266.252487	385.211789	-24.135551	386.231855	-0.475786	-0.302262	22207.55638
220.474722	402.759932	10.960735	467.105905	0.287177	0.460701	22228.15638
187.667325	422.596963	-24.898514	479.313309	1.813102	1.986626	22233.49712
131.208082	438.619181	-89.750347	489.231824	1.813102	0.460701	22219.00082
124.341418	461.508063	-140.86885	490.75775	0.287177	-1.065225	22225.86749
86.956244	463.033988	-136.291074	445.742948	1.050139	0.460701	22231.20823
43.467368	464.559914	-188.17254	479.313309	-0.475786	-1.065225	22212.13416
37.363666	464.559914	-213.35031	472.446644	1.813102	1.223663	22251.04526
8.371082	469.13769	-230.13549	489.231824	2.576065	0.460701	22250.2823
-37.406683	482.871019	-271.335478	429.720731	1.813102	-0.302262	22228.15638
-65.636304	452.35251	-304.142876	458.713315	1.813102	-0.302262	50.355541
-97.680739	443.196957	-309.483615	446.505911	-1.238749	-1.065225	13.733329
-143.458503	437.093255	-365.942857	425.905917	0.287177	0.460701	12.207404
-158.717758	430.226591	-368.994708	416.750364	0.287177	-0.302262	9.155553
-175.502938	407.337709	-375.09841	390.046668	-0.475786	0.460701	11.444441
-217.465889	392.841417	-418.587286	376.313339	-0.475786	0.460701	22032.07495
-268.584392	373.767348	-420.876174	330.535575	1.813102	1.223663	22206.79342
-279.26587	357.745131	-430.031727	293.913364	-3.527637	-1.065225	22197.63787
-301.39179	327.226621	-479.624305	209.2245	0.287177	-0.302262	22194.58602
-338.014001	291.367373	-500.987262	208.461537	-2.001712	1.223663	22167.11936
-348.695479	247.878497	-477.335417	148.187481	-2.001712	0.460701	22206.03046
-364.717697	251.69331	-473.520603	98.594903	-2.001712	-1.065225	22209.84527
-396.762132	195.234068	-479.624305	81.809723	1.050139	-0.302262	22210.60823
-408.969535	189.130366	-447.57987	97.83194	1.050139	-0.302262	22214.42305
-435.673231	146.404452	-418.587286	41.372698	1.050139	0.460701	22217.4749
-444.828784	108.256316	-447.57987	-23.479135	1.050139	-0.302262	22202.97861
-462.376927	67.056328	-435.372466	-32.634688	-0.475786	-1.065225	22199.92676
-470.769517	56.37485	-366.70582	-96.723558	2.576065	-0.302262	22233.49712
-473.821368	32.723005	-389.594702	-111.21985	1.813102	0.460701	22219.76379
-470.006554	-19.921424	-388.068777	-154.708726	1.813102	1.223663	22235.786
-458.562113	-56.543636	-362.128044	-226.427223	3.339027	1.223663	22212.13416
-440.251008	-93.165847	-363.653969	-296.619795	2.576065	1.223663	22209.84527
-455.510262	-140.469537	-282.016956	-295.856832	0.287177	0.460701	22215.18601
-424.22879	-174.039897	-277.43918	-295.856832	1.050139	1.223663	22222.81564
-416.599163	-214.476922	-216.402161	-321.034602	0.287177	-1.065225	22214.42305
-382.26584	-264.832463	-231.661416	-359.182739	1.050139	1.223663	22225.10453
-357.851032	-278.565792	-161.468844	-373.679031	1.813102	1.223663	22231.97119
-338.776964	-310.610227	-124.08367	-412.590131	-3.527637	-1.065225	22208.31935
-328.095485	-334.262072	-92.802198	-430.901237	-2.764674	-1.065225	22198.40083
-286.132535	-370.12132	-79.068868	-465.997522	-1.238749	-0.302262	22215.94897
-262.48069	-384.617612	-24.898514	-469.049373	1.813102	1.223663	22207.55638
-211.362187	-404.454644	-43.972582	-557.553051	-1.238749	0.460701	22209.08231
-164.058497	-425.054637	43.00517	-517.878989	0.287177	-0.302262	22229.6823
-125.91036	-455.573147	55.975536	-514.064175	0.287177	-1.065225	22226.63045
-98.443702	-468.543513	133.034773	-510.249361	-0.475786	-0.302262	22219.76379
-52.665937	-501.350911	165.079208	-514.064175	1.050139	1.223663	22229.6823
4.556268	-497.536097	221.53845	-483.545665	-1.238749	-0.302262	22230.44527
38.889591	-505.928688	271.131028	-458.367895	2.576065	-0.302262	22230.44527
80.852542	-492.958321	303.175463	-449.212342	2.576065	-0.302262	22250.2823
114.422902	-494.484246	348.953227	-440.056789	3.339027	0.460701	22250.2823
151.808076	-478.462029	330.642121	-417.167907	3.339027	0.460701	22232.73415
189.19325	-479.987954	393.968029	-414.879019	1.050139	0.460701	22239.60082
214.371021	-467.017588	411.516172	-427.849386	2.576065	1.986626	22238.83786
254.808046	-442.60278	436.693942	-346.212373	1.050139	1.223663	22214.42305
273.882114	-413.610196	466.449489	-324.086453	-1.238749	-1.065225	22222.05268
305.163586	-405.217606	455.005048	-305.775348	-1.238749	-1.065225	22229.6823
330.341357	-371.647246	477.89393	-253.130919	-1.238749	-0.302262	22209.84527
368.489493	-336.55096	461.871712	-243.212403	0.287177	0.460701	22196.87491
386.800599	-318.239854	467.212451	-200.48649	-1.238749	-0.302262	22202.97861
405.111705	-285.432457	491.627259	-161.57539	-1.238749	0.460701	22199.16379
415.03022	-253.388022	480.182818	-121.901328	-0.475786	-0.302262	22173.22306
439.445028	-203.032481	477.89393	-115.034663	-0.475786	0.460701	22215.18601
460.045022	-170.225083	472.55319	-46.368017	-1.238749	-0.302262	22204.50453
458.519096	-118.343617	450.427271	-31.108762	2.576065	0.460701	22209.08231
458.519096	-77.906592	470.264302	39.083809	-0.475786	-0.302262	22215.94897
454.704283	-30.602902	443.560606	112.328232	0.287177	0.460701	22219.76379
450.889469	1.441532	463.397638	147.424518	-0.475786	-0.302262	22202.21564
418.082071	21.278564	419.145799	164.209698	-2.001712	-0.302262	22202.97861
429.526512	86.893359	383.28655	210.750425	2.576065	-0.302262	22224.34156
424.948736	128.093347	374.130997	235.928196	1.813102	-0.302262	22214.42305
399.008003	149.456303	290.205096	209.987462	1.050139	-0.302262	22207.55638
395.193189	184.552589	269.605102	265.683742	0.287177	0.460701	22210.60823
365.437642	220.411838	257.397699	316.802246	1.813102	0.460701	22227.39341
334.15617	254.745161	216.197711	330.535575	1.050139	1.223663	22227.39341
347.8895	298.234037	168.131058	391.572594	-0.475786	-0.302262	22228.91934
309.741363	327.989584	149.05699	408.357774	-0.475786	-1.065225	22214.42305
289.141369	358.508093	80.390344	445.742948	-0.475786	1.223663	22225.10453
246.415456	396.65623	56.738499	446.505911	-2.001712	-1.065225	22231.20823
247.178418	382.159938	11.723697	468.63183	-1.238749	-0.302262	22207.55638
183.089548	411.152522	-43.20962	467.868868	-0.475786	-0.302262	22201.45268
164.778443	436.330293	-117.217005	454.898501	-1.238749	-0.302262	22215.94897
115.185865	459.982137	-145.446626	458.713315	-1.238749	-0.302262	22197.63787
99.163647	466.848802	-156.128105	422.854066	-1.238749	0.460701	22208.31935
70.934026	466.848802	-280.491031	398.439259	1.050139	1.223663	22228.91934
41.178479	459.219175	-252.26141	457.950352	-2.001712	-1.065225	22225.10453
-0.021508	460.7451	-263.705851	457.950352	-0.475786	-1.065225	22219.76379
-15.280763	466.085839	-265.231776	501.439228	1.050139	0.460701	22230.44527
-41.984459	446.248808	-272.861403	444.979985	-1.238749	-0.302262	73.244423
-76.317782	450.826585	-320.165093	451.84665	-0.475786	-0.302262	13.733329
-115.991845	447.774734	-380.439149	444.979985	1.813102	1.223663	12.207404
-145.747391	418.019187	-366.70582	398.439259	2.576065	1.986626	11.444441
-178.554789	418.019187	-397.987292	408.357774	2.576065	1.223663	9.155553
-199.154783	412.678448	-408.668771	369.446674	2.576065	-0.302262	21305.73443
-268.584392	360.034019	-416.298398	293.913364	3.339027	0.460701	22212.89712
-261.717727	376.056236	-437.661355	279.417072	-1.238749	-0.302262	22173.98602
-287.65846	347.063652	-451.394684	270.261519	-0.475786	0.460701	22207.55638
-322.754746	308.152553	-430.79469	246.609674	1.050139	-0.302262	22228.15638
-345.643628	283.737745	-454.446535	220.668941	0.287177	-0.302262	22208.31935
-363.954734	241.011832	-423.165063	142.846742	-1.238749	-0.302262	22199.92676
-383.791765	201.33777	-449.868758	74.180095	-1.238749	1.223663	22206.79342
-425.754716	187.60444	-478.861342	62.735654	-2.001712	-0.302262	22178.5638
-433.384343	151.745192	-463.602088	26.876406	0.287177	0.460701	22177.03787
-446.35471	115.885943	-430.79469	-33.397651	-1.238749	-1.065225	22202.97861
-452.458411	77.737806	-458.261349	-42.553203	1.050139	1.223663	22203.74157
-466.191741	35.774856	-382.728038	-80.70134	1.050139	0.460701	22202.21564
-476.873219	22.041526	-401.039143	-109.693924	1.050139	0.460701	22212.13416
-471.53248	-24.499201	-374.335447	-152.419838	-0.475786	-0.302262	22222.81564
-466.954703	-54.254747	-345.342863	-200.48649	0.287177	-0.302262	22202.21564
-463.13989	-96.217698	-336.950273	-246.264254	2.576065	1.223663	22202.97861
-453.221374	-118.343617	-293.461397	-259.234621	2.576065	1.223663	22231.97119
-452.458411	-161.06953	-269.809553	-291.279056	2.576065	1.223663	22238.83786
-405.917685	-191.58804	-237.002155	-331.716081	2.576065	0.460701	22244.94156
-392.947318	-232.025065	-220.979937	-353.842	1.813102	-0.302262	22240.36378
-376.162138	-261.017649	-182.068838	-362.23459	1.050139	-0.302262	22226.63045
-347.932517	-301.454674	-135.528111	-409.53828	1.050139	0.460701	22227.39341
-315.125119	-336.55096	-124.846633	-439.293827	0.287177	0.460701	22228.15638
-286.895498	-365.543544	-68.38739	-444.634566	-1.238749	0.460701	22214.42305
-253.325137	-389.195389	-28.713328	-457.604932	1.813102	1.223663	22225.86749
-235.014031	-422.765749	22.405176	-484.308628	-0.475786	-0.302262	22230.44527
-173.977013	-436.499078	57.501462	-532.375281	-2.764674	-1.065225	22201.45268
-147.273317	-461.676849	63.605163	-503.382697	-2.764674	-0.302262	22200.68972
-89.288149	-488.380545	96.412561	-511.775287	-2.001712	0.460701	22214.42305
-50.377049	-500.587948	117.775518	-556.790088	-0.475786	0.460701	22199.92676
-3.073359	-508.217576	222.301413	-496.516032	-0.475786	-0.302262	22211.3712
21.341448	-506.69165	256.634736	-487.360479	1.050139	-0.302262	22229.6823
75.511802	-505.928688	285.62732	-466.760485	0.287177	-0.302262	22225.86749
92.296983	-499.824986	303.938426	-453.027156	1.050139	-0.302262	22223.5786
132.734008	-486.854619	354.293966	-436.241976	-0.475786	-0.302262	22231.20823
175.459921	-495.247209	380.997662	-391.227174	-0.475786	0.460701	22225.86749
226.578424	-470.069439	393.205066	-366.049404	0.287177	0.460701	22219.76379
251.756195	-452.521296	427.538389	-353.079037	0.287177	-1.065225	22251.04526
299.822847	-402.165755	426.012464	-322.560528	0.287177	-0.302262	22247.99341
306.689512	-408.269457	450.427271	-289.75313	1.813102	-1.065225	22199.16379
344.074686	-376.225022	476.368004	-259.234621	0.287177	-1.065225	22230.44527
347.126537	-353.33614	453.479122	-250.842031	0.287177	-1.065225	22234.26008
399.008003	-325.869482	434.405054	-234.05685	1.050139	0.460701	22189.24528
403.585779	-277.802829	501.545774	-142.501322	0.287177	-0.302262	22215.18601
416.556146	-261.780612	483.997632	-122.664291	0.287177	-0.302262	22229.6823
439.445028	-210.662108	519.093917	-74.597638	1.813102	-0.302262	22215.94897
457.756134	-163.358419	522.908731	-44.079129	-0.475786	-1.065225	22200.68972
440.970953	-121.395468	438.98283	16.95789	-2.764674	-0.302262	22203.74157
451.652432	-101.558437	469.50134	-6.693955	0.287177	-1.828187	22181.61565
432.578363	-58.069561	432.879128	94.017126	-1.238749	-0.302262	22174.74899
441.733916	0.67857	435.168016	127.587487	-1.238749	-0.302262	22201.45268
444.785767	18.226713	417.619873	155.054145	1.813102	1.986626	22197.63787
446.311693	63.241514	393.205066	203.120798	0.287177	-0.302262	22190.00824
414.267258	97.574837	322.249531	189.387469	1.813102	0.460701	22211.3712
394.430226	167.767409	257.397699	228.298568	2.576065	1.223663	22212.13416
383.748748	199.048881	318.434718	295.439289	0.287177	1.223663	22203.74157
369.252456	220.411838	276.471767	329.009649	0.287177	-1.065225	22226.63045
364.67468	255.508124	252.05696	377.839265	2.576065	0.460701	22254.86007
326.526543	304.337739	202.464382	380.891116	3.339027	0.460701	22242.65267
294.482108	311.204404	126.931071	402.254072	-0.475786	-1.065225	22244.17859
299.059884	355.456242	107.094039	404.54296	0.287177	1.223663	22241.12674
271.593226	376.056236	59.79035	436.587395	1.813102	0.460701	22228.91934
231.919164	395.893267	29.27184	454.898501	-0.475786	-0.302262	22227.39341
209.030281	414.204373	-27.950365	436.587395	-1.238749	-1.065225	22228.15638
159.437704	440.908069	-77.542943	480.839234	3.339027	1.223663	22218.23786
141.889561	457.693249	-130.950334	470.920719	-0.475786	0.460701	22226.63045
101.452536	447.774734	-130.187372	467.868868	0.287177	1.223663	22231.97119
67.119212	463.033988	-181.305875	470.920719	-2.001712	-0.302262	22199.92676
36.600703	472.189541	-215.639198	456.424427	-2.764674	-0.302262	22201.45268
0.741454	465.322877	-230.898453	483.128122	-0.475786	-0.302262	22215.94897
-26.725204	462.271026	-263.705851	464.817017	-2.001712	-0.302262	22203.74157
-54.191863	445.485845	-274.387329	456.424427	-1.238749	-0.302262	117.496261
-92.34	443.196957	-309.483615	460.23924	-0.475786	-0.302262	16.022217
-113.702956	430.226591	-380.439149	393.098519	-0.475786	0.460701	12.207404
-141.932578	429.463628	-394.935441	369.446674	0.287177	-1.065225	11.444441
-186.184416	414.204373	-407.142845	386.994817	1.050139	0.460701	9.155553
-218.991814	399.708081	-375.861373	380.891116	0.287177	-0.302262	21443.06772
-238.828845	376.819199	-397.987292	371.735563	0.287177	-0.302262	22197.63787
-254.0881	378.345125	-413.246547	314.513357	1.050139	-0.302262	22241.12674
-296.05105	341.722913	-439.950243	267.209668	1.050139	-0.302262	22233.49712
-302.154752	322.648845	-479.624305	185.572655	1.050139	1.223663	22200.68972
-354.036218	295.945149	-449.868758	202.357835	0.287177	-0.302262	22228.15638
-370.821399	260.848863	-446.816907	162.683773	0.287177	0.460701	22231.20823
-396.762132	208.967397	-466.653939	72.65417	-1.238749	-1.065225	22187.71935
-399.05102	195.234068	-489.542821	75.706021	2.576065	1.986626	22205.2675
-428.043604	147.167415	-451.394684	65.787505	2.576065	1.223663	22225.10453
-433.384343	119.700757	-449.105796	0.935673	0.287177	0.460701	22209.08231
-454.7473	86.893359	-423.928025	-5.168029	-0.475786	-0.302262	22209.08231
-477.636182	50.271148	-391.120628	-60.864309	-1.238749	-0.302262	22201.45268
-467.717666	31.197079	-392.646553	-130.293918	-2.001712	-0.302262	22180.85269
-465.428778	-31.365865	-423.928025	-148.605024	-2.001712	-0.302262	22183.14158
-479.92507	-38.23253	-365.179895	-205.064266	0.287177	0.460701	22199.16379
-451.695449	-100.795474	-333.898422	-241.686478	-0.475786	0.460701	22190.7712
-457.036188	-122.921394	-350.683603	-298.14572	1.050139	-0.302262	22194.58602
-443.302859	-160.306568	-272.861403	-321.034602	-0.475786	-1.065225	22228.91934
-412.021386	-187.010264	-269.809553	-313.404975	0.287177	1.223663	22222.81564
-399.813983	-231.262102	-256.076223	-385.886435	1.050139	-0.302262	22220.52675
-379.976951	-254.150984	-162.994769	-382.071621	1.813102	1.223663	22229.6823
-336.488075	-295.350972	-131.713297	-404.960503	1.050139	-0.302262	22251.04526
-336.488075	-336.55096	-91.276272	-419.456795	1.813102	-0.302262	22241.12674
-276.976982	-348.758364	-84.409607	-433.953087	1.050139	0.460701	22244.17859
-265.532541	-391.484277	-56.179986	-456.079007	1.050139	0.460701	22241.88971
-228.91033	-411.321308	-11.928147	-489.649367	0.287177	-0.302262	22229.6823
-194.577006	-433.447228	22.405176	-511.012324	-0.475786	0.460701	22224.34156
-153.377019	-462.439812	46.819983	-532.375281	1.050139	1.223663	22226.63045
-86.99926	-453.284259	96.412561	-517.878989	-0.475786	0.460701	22217.4749
-67.925192	-483.039805	129.219959	-565.945641	2.576065	1.223663	22227.39341
-14.5178	-494.484246	206.279195	-523.98269	-0.475786	-0.302262	22231.97119
-0.021508	-500.587948	249.768071	-485.071591	-2.001712	-1.065225	22200.68972
65.593287	-517.373129	270.368065	-456.079007	-2.001712	0.460701	22199.92676
87.719206	-503.639799	304.701388	-469.049373	-1.238749	0.460701	22217.4749
144.941412	-500.587948	374.89396	-453.027156	-1.238749	-1.065225	22200.68972
176.222884	-483.039805	377.945811	-415.641982	-0.475786	-1.065225	22215.18601
218.948797	-467.780551	380.234699	-375.967919	0.287177	1.223663	22231.97119
236.49694	-445.654631	434.405054	-384.36051	0.287177	0.460701	22222.05268
273.882114	-418.950936	387.101364	-348.501261	-1.238749	-0.302262	22224.34156
282.274704	-410.558345	431.353203	-321.797565	1.813102	0.460701	22228.15638
315.082102	-395.299091	437.456905	-295.856832	1.813102	0.460701	22196.87491
366.963568	-346.469476	471.790228	-227.190186	1.813102	0.460701	22209.08231
391.378376	-312.136152	493.153184	-179.886496	3.339027	0.460701	22250.2823
418.082071	-278.565792	498.493924	-148.605024	1.813102	1.223663	22241.88971
444.022804	-261.017649	519.85688	-163.864279	4.10199	1.223663	22207.55638
449.363544	-206.847295	486.28652	-111.982812	1.050139	-0.302262	22231.97119
457.756134	-174.80286	496.967998	-45.605054	-0.475786	-1.065225	22216.71194
473.778351	-138.943611	480.182818	-0.590253	-0.475786	1.223663	22190.7712
457.756134	-84.773257	433.642091	0.17271	-2.764674	-1.065225	22211.3712
456.230208	-59.595486	478.656892	95.543052	0.287177	0.460701	22221.28971
457.756134	-13.05476	444.323569	108.513418	1.813102	0.460701	22204.50453
434.104289	31.197079	406.175432	165.735624	-1.238749	-0.302262	22209.84527
425.711699	60.952626	407.701358	203.883761	-3.527637	-1.828187	22197.63787
408.163556	109.782241	382.523588	213.039313	-2.001712	-0.302262	22181.61565
402.822817	144.115564	339.034712	236.691158	-2.001712	-0.302262	22177.03787
387.563562	160.900745	289.442134	283.231885	-2.764674	-1.065225	22209.08231
373.830233	221.174801	286.390283	309.172618	-2.001712	-0.302262	22209.84527
355.519127	244.826646	240.612518	350.372606	0.287177	-0.302262	22225.10453
346.363574	277.634043	210.856972	363.342973	0.287177	0.460701	22231.20823
303.637661	309.678478	124.642182	374.787414	0.287177	-1.065225	22219.76379
310.504325	347.826615	52.160722	443.45406	1.050139	-0.302262	22222.81564
273.119151	376.819199	72.760716	409.8837	-0.475786	-0.302262	22228.91934
252.519157	408.863634	38.427393	470.157756	3.339027	-0.302262	22244.94156
213.608058	417.256224	-40.920731	483.128122	0.287177	-1.065225	22240.36378
163.252517	459.219175	-61.520725	474.735532	2.576065	0.460701	22244.94156
144.941412	455.404361	-117.217005	483.891085	0.287177	-1.065225	22236.54897
105.267349	461.508063	-134.765148	480.839234	-0.475786	-0.302262	22227.39341
64.067361	469.900653	-192.750316	465.579979	0.287177	0.460701	22228.15638
25.156262	463.796951	-200.379943	483.891085	-1.238749	-0.302262	22227.39341
15.237746	463.796951	-215.639198	476.261458	-1.238749	-1.065225	22215.94897
-1.547434	460.7451	-264.468813	463.291091	-2.001712	-0.302262	22225.86749
-38.169645	439.382143	-307.957689	424.379992	0.287177	0.460701	1218.451491
-91.577037	439.382143	-297.276211	454.898501	-2.764674	0.460701	16.78518
-102.258515	414.204373	-339.239162	440.402209	-0.475786	1.986626	13.733329
-139.643689	427.17474	-352.209528	407.594811	-2.001712	-1.065225	10.681478
-170.925162	408.863634	-370.520634	405.305923	-2.001712	0.460701	11.444441
-193.814044	382.922901	-407.905808	386.994817	-1.238749	0.460701	19849.23856
-236.539957	375.293274	-424.690988	341.980016	-0.475786	-0.302262	22201.45268
-270.110317	361.559944	-432.320615	311.461506	-0.475786	-0.302262	22174.74899
-297.576976	346.30069	-470.468752	205.409686	-0.475786	-0.302262	22202.97861
-328.858448	324.17477	-445.290982	164.209698	-1.238749	-0.302262	22215.94897
-336.488075	298.234037	-464.36505	189.387469	0.287177	0.460701	22182.37861
-350.221405	266.189602	-489.542821	160.394885	2.576065	1.223663	22215.94897
-379.976951	231.856279	-478.09838	107.750456	1.813102	-0.302262	22248.75637
-390.65843	205.152583	-467.416901	70.365282	1.050139	-1.065225	22225.86749
-435.673231	176.159999	-448.342833	38.320847	0.287177	-1.065225	22211.3712
-446.35471	113.597055	-432.320615	-12.797657	1.050139	-0.302262	22225.86749
-460.851002	78.500769	-411.720622	-17.375433	1.050139	-0.302262	22218.23786
-475.347294	49.508185	-415.535435	-61.627272	-2.764674	-1.065225	22184.6675
-478.399145	31.197079	-391.88359	-95.960595	-1.238749	-1.828187	22212.89712
-457.799151	-16.10661	-387.305814	-150.893912	0.287177	-1.065225	22212.13416
-445.591747	-40.521418	-378.150261	-225.66426	1.050139	0.460701	22196.11194
-440.251008	-67.225114	-372.809522	-259.997583	0.287177	-0.302262	22203.74157
-461.613964	-126.736207	-310.246578	-279.071652	-2.001712	-1.065225	22201.45268
-457.036188	-160.306568	-281.253994	-298.14572	-3.527637	-0.302262	22194.58602
-410.495461	-193.113965	-248.446596	-314.930901	0.287177	0.460701	22209.84527
-426.517678	-217.528773	-242.342894	-357.656814	-2.001712	-1.065225	22219.76379
-374.636212	-268.647276	-195.039204	-401.14569	-0.475786	1.223663	22208.31935
-357.088069	-276.276904	-159.179956	-413.353094	-0.475786	-1.065225	22224.34156
-341.065852	-319.76578	-140.105887	-445.397529	-2.001712	-0.302262	22232.73415
-278.502907	-345.706513	-69.913315	-448.449379	-1.238749	-0.302262	22215.18601
-251.036249	-355.625028	-31.002216	-462.945671	1.813102	0.460701	22222.81564
-212.888112	-406.743532	-73.728129	-504.145659	-0.475786	-0.302262	22230.44527
-179.317752	-414.373159	23.931101	-502.619734	1.050139	-0.302262	21594.13434
-135.065913	-450.99537	91.071822	-489.649367	1.813102	0.460701	22231.97119
-114.465919	-457.862035	141.427363	-497.278995	1.050139	1.223663	22242.65267
-57.243714	-502.876837	132.27181	-515.5901	0.287177	-0.302262	22231.20823
-19.85854	-486.854619	198.649568	-471.338262	1.050139	1.223663	22229.6823
18.289597	-497.536097	261.975475	-447.686417	-2.764674	-1.828187	22224.34156
62.541436	-502.113874	271.893991	-465.23456	1.813102	0.460701	22225.86749
95.348834	-504.402762	308.516202	-449.975305	-2.001712	-1.828187	22215.94897
138.83771	-497.536097	361.923594	-421.745684	-0.475786	-1.065225	22226.63045
170.119182	-499.062023	395.493954	-454.553081	0.287177	0.460701	22230.44527
193.008064	-480.750917	384.049513	-378.256808	-3.527637	-1.828187	22198.40083
228.867313	-449.469445	413.80506	-358.419777	-0.475786	0.460701	22204.50453
263.200636	-435.736116	433.642091	-352.316075	-2.001712	0.460701	22214.42305
293.719145	-411.321308	448.138383	-308.827199	-0.475786	-0.302262	22177.80084
334.919133	-366.306507	477.89393	-270.679062	-2.001712	-0.302262	22212.89712
356.28209	-368.595395	449.664308	-243.975366	2.576065	0.460701	22229.6823
378.408009	-324.343556	498.493924	-205.064266	1.813102	-0.302262	22185.43046
407.400593	-301.454674	517.567992	-183.70131	0.287177	1.223663	22219.00082
414.267258	-261.017649	522.145768	-124.190216	1.813102	0.460701	22231.20823
437.15614	-213.713959	506.123551	-109.693924	1.813102	1.223663	22180.08972
453.94132	-193.113965	472.55319	-52.471719	1.813102	-0.302262	22207.55638
469.200575	-137.417686	482.471706	-33.397651	0.287177	-0.302262	22242.65267
463.096873	-96.980661	462.634675	17.720853	-0.475786	-0.302262	22225.86749
450.889469	-48.914008	464.923563	86.387499	0.287177	1.223663	22211.3712
452.415394	-6.951058	421.434687	139.031928	2.576065	0.460701	22225.86749
430.289475	7.545234	399.308768	164.972661	-1.238749	-1.065225	22222.05268
423.42281	54.085961	377.945811	216.854127	-1.238749	-1.828187	22181.61565
412.741332	102.152614	399.308768	233.639307	0.287177	1.223663	22214.42305
404.348742	137.2489	353.531004	242.79486	0.287177	-0.302262	22215.94897
366.200605	186.841478	300.123612	280.942997	0.287177	-0.302262	22216.71194
352.467276	216.597024	256.634736	309.935581	-0.475786	0.460701	22227.39341
359.333941	228.804428	248.242146	331.298538	-0.475786	0.460701	22212.13416
327.289506	273.056267	204.75327	377.839265	-1.238749	0.460701	22197.63787
312.793214	305.100702	165.84217	376.313339	-2.001712	-0.302262	22209.08231
285.326555	324.937733	82.679232	415.987401	0.287177	1.986626	22221.28971
279.222853	386.737715	97.175524	428.957768	-1.238749	-1.065225	22209.08231
251.756195	385.974752	53.686648	463.291091	1.050139	-0.302262	22226.63045
202.92658	401.234007	-50.839247	447.268874	-0.475786	-1.065225	22232.73415
175.459921	443.196957	-73.728129	449.557762	-0.475786	-0.302262	22215.94897
122.052529	429.463628	-105.772564	485.417011	-1.238749	-0.302262	22223.5786
94.585871	439.382143	-127.135521	432.772582	1.050139	-0.302262	22228.91934
96.111796	453.878435	-189.698465	385.468892	1.813102	-0.302262	22238.07489
61.01551	470.663616	-193.513279	467.105905	3.339027	1.223663	22245.70452
16.763672	459.219175	-240.054006	493.809601	2.576065	1.223663	22246.46748
-25.199279	450.826585	-256.839186	507.54293	1.813102	0.460701	22235.02304
-41.221496	451.589547	-293.461397	486.942936	1.050139	0.460701	6292.153691
-74.028894	463.033988	-314.061391	484.654048	-0.475786	0.460701	18.311106
-112.939994	449.300659	-349.157677	435.824433	-2.001712	-1.065225	13.733329
-131.251099	422.596963	-356.787305	447.268874	1.050139	0.460701	9.918516
-161.769609	406.574746	-387.305814	406.068886	-0.475786	-0.302262	10.681478
-210.599224	383.685864	-411.720622	384.705929	-2.001712	-1.065225	15379.80285
-246.458473	385.211789	-425.453951	339.691128	-3.527637	-0.302262	22151.8601
-264.006615	366.900683	-471.994678	313.750395	-3.527637	-0.302262	22192.29713
-282.317721	358.508093	-475.046529	246.609674	-2.764674	-1.065225	22196.87491
-302.917715	333.330323	-468.179864	240.505972	-4.2906	-1.828187	22175.51195
-347.932517	296.708112	-452.157647	235.165233	-0.475786	-0.302262	22207.55638
-341.828815	275.345155	-466.653939	181.757841	0.287177	1.223663	22223.5786
-388.369542	214.308136	-451.394684	102.409717	-1.238749	-1.065225	22192.29713
-398.288057	200.574807	-472.757641	77.994909	0.287177	-1.065225	22209.84527
-424.22879	159.374819	-462.076162	40.609735	1.050139	0.460701	22209.84527
-450.169523	124.278533	-441.476168	-15.086545	1.813102	1.986626	22190.00824
-466.954703	90.708173	-451.394684	-28.056911	1.050139	0.460701	22203.74157
-444.828784	70.871142	-409.431733	-82.227266	0.287177	-1.065225	22235.02304
-466.191741	40.352632	-376.624336	-78.412452	1.050139	-0.302262	22215.94897
-468.480629	0.67857	-382.728038	-132.582806	1.050139	0.460701	22198.40083
-460.088039	-32.128828	-346.105826	-172.256869	2.576065	0.460701	22226.63045
-469.243592	-64.936226	-339.239162	-225.66426	3.339027	1.986626	22205.2675
-471.53248	-107.662139	-349.157677	-282.886466	-0.475786	0.460701	22191.53417
-447.880635	-146.573238	-278.202143	-268.390174	-0.475786	0.460701	22230.44527
-431.095455	-188.536189	-254.550298	-309.590161	-2.001712	-1.065225	22219.76379
-410.495461	-228.973214	-227.083639	-350.027186	1.050139	0.460701	22221.28971
-397.525094	-272.46209	-182.068838	-380.545696	2.576065	0.460701	22231.97119
-372.347324	-287.721345	-179.77995	-401.14569	-1.238749	-0.302262	22206.03046
-332.673262	-306.03245	-187.409577	-446.923454	1.813102	0.460701	22202.21564
-291.473274	-348.758364	-88.987384	-451.50123	0.287177	-0.302262	22210.60823
-271.636243	-375.46206	-56.942949	-474.390113	-3.527637	-0.302262	22215.94897
-232.725143	-404.454644	-36.342955	-485.834554	0.287177	1.986626	22212.89712
-206.021447	-432.684265	26.219989	-530.849355	1.050139	1.986626	22225.86749
-158.717758	-425.8176	61.316275	-506.434547	0.287177	-1.065225	22231.20823
-115.228882	-471.595364	80.390344	-518.641951	1.050139	0.460701	22215.94897
-74.791857	-487.617582	124.642182	-514.064175	-2.001712	-1.065225	22224.34156
-26.725204	-499.062023	185.679201	-501.093808	1.050139	0.460701	22231.97119
10.65997	-502.876837	256.634736	-432.427162	1.813102	0.460701	22239.60082
40.415517	-507.454613	302.4125	-446.160491	0.287177	-0.302262	22243.41563
89.245132	-506.69165	308.516202	-494.990106	2.576065	1.223663	22248.75637
126.630306	-505.928688	349.71619	-435.479013	1.813102	0.460701	22225.86749
153.334002	-502.113874	397.01988	-409.53828	1.050139	-0.302262	22231.97119
198.348803	-476.936104	398.545805	-382.071621	-0.475786	-1.065225	22230.44527
234.208052	-447.180557	406.175432	-362.23459	-1.238749	-1.065225	22213.66009
254.808046	-438.025004	429.827277	-354.604963	2.576065	1.986626	22222.81564
292.19322	-425.054637	437.456905	-302.723497	-2.001712	-0.302262	22226.63045
310.504325	-386.906501	471.027265	-301.197571	-2.001712	-1.065225	22191.53417
338.733947	-365.543544	459.582824	-271.442024	0.287177	0.460701	22196.11194
367.726531	-341.891699	484.760594	-202.775378	-4.2906	-1.065225	22204.50453
374.593195	-317.476892	504.597625	-227.190186	-2.001712	0.460701	22202.21564
424.948736	-277.802829	486.28652	-144.79021	0.287177	0.460701	22187.71935
424.948736	-226.684326	508.412439	-118.086514	0.287177	1.223663	22203.74157
460.807985	-185.484338	506.886514	-88.330968	-2.001712	-1.065225	22221.28971
473.015388	-132.076946	461.871712	-12.797657	0.287177	0.460701	22196.87491
463.859836	-96.217698	462.634675	13.143076	1.813102	0.460701	22219.00082
461.570947	-74.091778	452.716159	81.04676	1.050139	1.223663	22206.79342
466.911686	-14.580685	420.671724	115.380083	0.287177	-0.302262	22186.95639
438.682065	16.700787	429.827277	157.343034	0.287177	-0.302262	22211.3712
465.385761	80.026694	400.07173	161.157847	1.050139	-1.065225	22231.20823
434.867252	112.834092	349.71619	154.291183	0.287177	-1.065225	22215.18601
421.133922	141.826676	342.086562	204.646723	2.576065	0.460701	22214.42305
409.689481	174.634074	340.560637	300.780028	1.050139	-0.302262	22241.88971
375.356158	200.574807	290.968059	320.617059	1.050139	0.460701	22219.00082
348.652462	241.774795	282.575469	330.535575	-2.001712	-0.302262	22218.23786
350.178388	276.108118	188.731052	357.239271	-2.764674	-1.065225	22228.15638
321.185804	313.493292	146.768102	392.335557	0.287177	-0.302262	22221.28971
312.793214	345.537727	119.301443	412.935551	-0.475786	1.223663	22222.81564
275.40804	378.345125	72.760716	420.565178	-0.475786	0.460701	22232.73415
245.652493	389.026603	52.160722	459.476277	-4.2906	-1.828187	22200.68972
215.896946	391.315491	-61.520725	425.142954	-2.001712	-0.302262	22201.45268
176.985846	441.671032	-103.483676	403.017035	-4.2906	-1.065225	22203.74157
155.62289	447.774734	-128.661446	446.505911	-0.475786	0.460701	22215.18601
108.3192	463.796951	-130.187372	459.476277	-2.764674	-1.065225	22211.3712
76.274765	453.115473	-173.676248	467.868868	1.050139	-0.302262	22228.91934
44.993293	463.796951	-175.965136	468.63183	1.813102	1.223663	22233.49712
22.867374	462.271026	-208.009571	476.261458	-1.238749	-1.065225	22217.4749
-6.888173	459.219175	-243.105857	482.36516	2.576065	0.460701	22228.91934
-31.302981	449.300659	-251.498447	467.105905	-1.238749	-1.065225	4649.494919
-52.665937	460.7451	-308.720652	472.446644	3.339027	1.223663	20.599994
-95.391851	440.908069	-337.713236	421.328141	4.10199	0.460701	11.444441
-129.725174	434.804367	-395.698404	410.646662	1.813102	0.460701	11.444441
-161.769609	410.389559	-379.676187	415.224439	1.813102	0.460701	10.681478
-193.814044	400.471044	-374.335447	393.098519	1.050139	-1.065225	12070.83346
-228.91033	387.500677	-404.853957	367.920749	1.050139	0.460701	22170.93417
-246.458473	373.767348	-417.824323	319.091134	0.287177	0.460701	22177.03787
-290.710311	362.322907	-460.550237	303.831879	1.050139	0.460701	22212.89712
-300.628827	330.278472	-433.846541	247.372637	0.287177	0.460701	22226.63045
-322.754746	311.204404	-465.890976	233.639307	2.576065	-0.302262	22188.48232
-365.480659	268.47849	-475.046529	178.70599	-2.001712	-0.302262	22192.29713
-375.399175	226.51554	-476.572454	138.268965	-1.238749	0.460701	22198.40083
-405.154722	176.159999	-480.387268	72.65417	-0.475786	0.460701	22178.5638
-412.784349	179.21185	-503.27615	-8.982843	0.287177	0.460701	22190.7712
-439.488045	136.485937	-433.083578	22.298629	-0.475786	-0.302262	22209.84527
-455.510262	96.811875	-443.765057	1.698635	-1.238749	-0.302262	22215.94897
-457.036188	67.819291	-405.61692	-25.00506	0.287177	-0.302262	22196.11194
-460.088039	44.167446	-369.757671	-108.930962	1.813102	1.223663	22215.18601
-479.92507	-3.136244	-356.024342	-116.560589	0.287177	-0.302262	22204.50453
-453.984337	-32.128828	-346.105826	-191.330937	-0.475786	-0.302262	22189.24528
-453.984337	-89.351033	-342.291013	-240.923515	1.813102	1.223663	22205.2675
-481.450995	-90.113996	-333.898422	-291.279056	2.576065	0.460701	22245.70452
-448.643598	-122.158431	-272.098441	-288.990167	1.050139	-0.302262	22231.97119
-425.754716	-169.462121	-323.979907	-342.397559	0.287177	-1.065225	22236.54897
-408.206573	-212.950997	-227.083639	-335.530894	2.576065	0.460701	22243.41563
-396.762132	-256.439873	-185.120689	-343.923485	0.287177	-1.065225	22215.18601
-363.191771	-260.254686	-177.491061	-373.679031	-0.475786	0.460701	22222.81564
-325.806597	-319.76578	-124.08367	-416.404945	-0.475786	0.460701	22231.97119
-307.495491	-344.180587	-94.328123	-437.004938	-1.238749	-0.302262	22214.42305
-272.399206	-357.913917	-65.335539	-440.056789	1.050139	1.223663	22224.34156
-241.880696	-396.062053	-20.320738	-471.338262	-0.475786	-0.302262	22232.73415
-202.206634	-412.084271	31.560729	-504.908622	-1.238749	0.460701	22199.92676
-164.058497	-441.839818	6.382958	-546.10861	-2.001712	-0.302262	22201.45268
-141.932578	-462.439812	-3.535557	-633.849325	1.050139	0.460701	22207.55638
-81.658521	-479.987954	96.412561	-534.664169	-1.238749	-0.302262	22206.03046
-48.851124	-493.721284	174.23476	-515.5901	1.050139	1.223663	22218.23786
-9.177061	-494.484246	231.456966	-468.286411	-0.475786	-0.302262	22231.20823
35.83774	-504.402762	284.101394	-446.923454	1.050139	0.460701	22227.39341
61.778473	-499.824986	297.071761	-457.604932	1.050139	-0.302262	22219.00082
101.452536	-480.750917	342.849525	-427.086423	0.287177	0.460701	22228.91934
152.571039	-493.721284	349.71619	-416.404945	-0.475786	0.460701	22229.6823
200.637691	-470.069439	370.316184	-383.597547	1.050139	0.460701	22238.83786
228.867313	-460.150923	384.812476	-374.441994	-0.475786	-0.302262	22246.46748
238.785828	-441.076855	390.153215	-350.790149	1.813102	-0.302262	22240.36378
312.793214	-430.395377	466.449489	-340.108671	2.576065	1.223663	22217.4749
318.896916	-398.350942	446.612457	-292.042018	-1.238749	-1.065225	22230.44527
351.704313	-372.410209	480.945781	-239.39759	1.813102	0.460701	22223.5786
389.089487	-339.602811	490.864296	-193.619825	-2.001712	-0.302262	22194.58602
402.822817	-288.484308	477.130967	-154.708726	0.287177	0.460701	22220.52675
431.052438	-290.773196	508.412439	-172.256869	-2.001712	-1.065225	22228.15638
440.207991	-231.262102	509.175402	-112.745775	-1.238749	0.460701	22190.7712
442.496879	-199.98063	496.205035	-79.175415	-1.238749	0.460701	22192.29713
437.15614	-158.01768	481.708743	-39.501352	-1.238749	1.223663	22197.63787
460.045022	-106.136213	433.642091	-25.768023	-1.238749	0.460701	22174.74899
447.837618	-87.062145	452.716159	35.268996	-0.475786	-0.302262	22188.48232
442.496879	-26.025126	412.279134	104.698605	1.050139	0.460701	22212.13416
450.126506	9.834123	419.145799	142.083779	-0.475786	1.986626	22219.76379
421.896885	32.723005	413.042097	184.046729	1.050139	-0.302262	22198.40083
424.185773	86.893359	386.338401	202.357835	-1.238749	-0.302262	22207.55638
421.133922	133.434086	365.738407	233.639307	-0.475786	-0.302262	22196.87491
388.326525	157.085931	326.064345	278.654109	-1.238749	-1.065225	22214.42305
373.06727	215.071099	299.360649	328.246687	1.050139	-0.302262	22248.75637
366.200605	241.774795	267.316214	343.505941	2.576065	0.460701	22254.86007
339.496909	269.241453	235.271779	360.291122	3.339027	0.460701	22237.31193
329.578394	315.019217	175.760686	369.446674	0.287177	-0.302262	22238.07489
305.163586	352.404391	97.175524	377.076302	-0.475786	-1.065225	22241.88971
286.089518	360.796982	83.442195	428.957768	1.813102	0.460701	22219.00082
246.415456	380.634013	78.864418	465.579979	-1.238749	-0.302262	22222.81564
216.659909	404.285858	5.619995	449.557762	-0.475786	0.460701	22231.20823
180.037697	437.856218	-47.787396	448.794799	-0.475786	-0.302262	22215.18601
142.652523	427.17474	-103.483676	477.787383	0.287177	0.460701	22223.5786
135.022896	467.611765	-140.105887	472.446644	-1.238749	-0.302262	22229.6823
81.615504	459.219175	-148.498477	448.794799	-3.527637	0.460701	22193.82305
59.489585	452.35251	-156.891067	456.424427	-1.238749	0.460701	22205.2675
29.734038	465.322877	-211.824385	484.654048	0.287177	1.223663	22213.66009
-16.806689	463.033988	-288.883621	451.84665	-1.238749	-0.302262	22208.31935
-45.03631	460.7451	-265.994739	474.735532	1.813102	1.223663	22217.4749
-70.977043	453.115473	-318.639168	465.579979	1.813102	1.223663	31.281472
-93.102962	449.300659	-324.74287	471.683681	-0.475786	-0.302262	12.970367
-126.673323	433.278442	-361.365081	442.691097	1.050139	-0.302262	11.444441
-179.317752	408.863634	-385.016926	436.587395	1.050139	-1.065225	10.681478
-175.502938	415.730299	-379.676187	383.942967	-0.475786	-1.065225	1078.066347
-217.465889	397.419193	-410.194696	396.913333	2.576065	-0.302262	22138.12677
-241.117733	367.663646	-426.979876	347.320755	1.813102	0.460701	22233.49712
-280.028833	344.774764	-494.88356	218.380053	1.050139	1.223663	22205.2675
-303.680678	321.885882	-442.239131	249.661525	1.050139	0.460701	22209.08231
-302.917715	323.411807	-485.728007	228.298568	-2.001712	-1.828187	22225.86749
-361.665846	280.685894	-484.202082	142.083779	2.576065	-0.302262	22213.66009
-371.584361	228.804428	-444.528019	144.372667	3.339027	1.223663	22201.45268
-414.310275	199.048881	-475.809491	113.854158	-2.001712	-1.065225	22214.42305
-428.806567	173.871111	-465.890976	61.209729	-0.475786	0.460701	22225.10453
-426.517678	122.752608	-479.624305	13.143076	-0.475786	-0.302262	22190.7712
-450.169523	97.574837	-405.61692	-12.797657	-1.238749	0.460701	22191.53417
-474.584331	74.685955	-423.165063	-41.790241	-3.527637	-0.302262	22191.53417
-491.369511	36.537818	-414.772473	-105.116148	0.287177	-1.065225	22167.88232
-486.028772	13.648936	-382.728038	-167.679092	-1.238749	0.460701	22177.80084
-473.821368	-27.551052	-397.987292	-214.219819	0.287177	-0.302262	22207.55638
-479.162107	-64.936226	-413.246547	-266.864248	0.287177	0.460701	22202.21564
-463.13989	-106.899176	-321.691019	-227.953148	2.576065	0.460701	22216.71194
-455.510262	-125.973245	-282.779919	-266.101285	-1.238749	-1.065225	22229.6823
-435.673231	-167.173232	-282.016956	-286.701279	0.287177	0.460701	22224.34156
-416.599163	-201.506556	-236.239192	-356.130888	-2.001712	-0.302262	22215.18601
-379.976951	-231.262102	-207.246608	-341.634596	1.813102	0.460701	22242.65267
-351.74733	-275.513941	-174.43921	-389.701249	2.576065	-0.302262	22250.2823
-334.199187	-294.588009	-131.713297	-443.10864	1.813102	-0.302262	22235.786
-322.754746	-317.476892	-85.935533	-429.375311	-0.475786	-1.065225	22238.83786
-273.925131	-347.995401	-67.624427	-448.449379	-0.475786	-1.065225	22238.83786
-248.747361	-392.24724	-40.920731	-475.153075	1.050139	0.460701	22219.76379
-209.836261	-417.42501	-20.320738	-549.923423	-1.238749	-1.065225	22222.81564
-160.243683	-441.076855	52.923685	-518.641951	-1.238749	-1.065225	22228.91934
-124.384435	-457.862035	91.071822	-491.175293	-1.238749	0.460701	22216.71194
-103.021478	-481.51388	127.694033	-501.093808	0.287177	-0.302262	22225.86749
-45.799273	-496.010172	191.019941	-513.301212	1.813102	-0.302262	22232.73415
-3.073359	-511.269427	227.642152	-487.360479	-1.238749	-1.065225	22194.58602
32.785889	-501.350911	272.656953	-462.182709	-3.527637	-0.302262	22206.03046
58.726622	-503.639799	284.864357	-473.62715	-1.238749	1.223663	22213.66009
103.741424	-502.113874	313.856941	-490.41233	-1.238749	-0.302262	22203.74157
147.993262	-496.773135	318.434718	-453.027156	0.287177	1.223663	22219.00082
186.904362	-478.462029	362.686556	-390.464211	0.287177	-0.302262	22231.97119
225.052499	-463.202774	399.308768	-375.967919	1.050139	-0.302262	22220.52675
251.756195	-438.025004	422.19765	-337.05682	0.287177	-1.065225	22221.28971
292.956182	-405.217606	454.242085	-312.642012	-0.475786	0.460701	22224.34156
321.185804	-387.669463	444.323569	-294.330907	-0.475786	-0.302262	22199.16379
333.393208	-369.358358	442.797644	-234.819813	1.813102	0.460701	22236.54897
379.170972	-334.262072	490.864296	-191.330937	1.813102	0.460701	22247.23045
408.163556	-309.084301	474.079116	-202.775378	0.287177	-0.302262	22207.55638
424.948736	-278.565792	491.627259	-163.864279	3.339027	-0.302262	22203.74157
428.000587	-235.076916	499.256886	-124.190216	2.576065	0.460701	22220.52675
447.837618	-228.210251	479.419855	-129.530955	0.287177	-1.065225	22212.89712
451.652432	-154.202866	500.019849	-25.768023	-1.238749	-0.302262	22201.45268
458.519096	-130.551021	483.234669	16.194927	1.050139	0.460701	22219.76379
465.385761	-78.669555	467.212451	50.52825	0.287177	0.460701	22225.10453
462.33391	-29.83994	437.456905	117.668971	0.287177	-0.302262	22190.7712
427.237624	-6.951058	432.879128	115.380083	-1.238749	-1.065225	22169.40825
437.15614	38.826707	419.908762	159.631922	-2.764674	-1.065225	22190.00824
403.585779	92.997061	368.027296	187.861543	-1.238749	0.460701	22175.51195
401.296891	125.804459	325.301382	193.965245	-0.475786	-0.302262	22181.61565
399.770966	154.03408	310.80509	257.291152	-1.238749	-0.302262	22219.76379
374.593195	198.285919	282.575469	268.735593	1.050139	0.460701	22215.94897
364.67468	241.011832	266.553252	331.298538	1.050139	0.460701	22221.28971
355.519127	269.241453	216.960674	367.157786	1.813102	-0.302262	22232.73415
327.289506	298.234037	187.205127	384.705929	1.050139	-0.302262	22220.52675
311.267288	326.463658	110.908853	385.468892	1.050139	0.460701	22223.5786
297.533959	367.663646	100.227375	440.402209	1.813102	-0.302262	22243.41563
276.171002	386.737715	69.708865	432.772582	3.339027	-0.302262	22247.99341
215.896946	405.04882	10.960735	441.165172	1.050139	0.460701	22237.31193
182.326586	426.411777	-58.468874	438.876284	1.813102	0.460701	22230.44527
163.252517	443.196957	-77.542943	461.002203	0.287177	-0.302262	22238.07489
128.156231	459.219175	-155.365142	430.483693	0.287177	-0.302262	22221.28971
117.474753	470.663616	-166.04662	442.691097	0.287177	0.460701	22225.86749
64.067361	450.063622	-168.335509	483.128122	0.287177	-0.302262	22229.6823
43.467368	472.189541	-175.965136	499.15034	-1.238749	-1.065225	22216.71194
-5.362248	458.456212	-237.002155	484.654048	1.050139	0.460701	22228.15638
-58.006676	458.456212	-282.016956	448.031836	-1.238749	-0.302262	22231.20823
-54.954826	447.774734	-288.883621	458.713315	0.287177	1.223663	38.148137
-97.680739	423.359926	-379.676187	441.928135	-2.764674	0.460701	15.259255
-115.991845	434.041404	-347.631752	414.461476	-2.001712	-0.302262	10.681478
-147.273317	418.78215	-404.090994	392.335557	0.287177	-1.065225	12.207404
-191.525155	411.915485	-438.424317	383.942967	1.813102	-1.065225	9.155553
-204.495522	392.841417	-398.750255	349.609643	-1.238749	-0.302262	21970.27497
-244.169584	388.26364	-471.994678	293.150401	-1.238749	-0.302262	22186.19343
-268.584392	363.848833	-439.18728	286.283736	-2.001712	-0.302262	22213.66009
-297.576976	349.352541	-439.950243	273.31337	0.287177	-0.302262	22221.28971
-309.78438	334.856249	-475.046529	246.609674	1.813102	-0.302262	22190.7712
-345.643628	290.60441	-454.446535	212.276351	-0.475786	-0.302262	22237.31193
-350.984367	240.248869	-451.394684	162.683773	1.813102	-0.302262	22226.63045
-394.473243	208.967397	-459.787274	95.543052	1.050139	1.223663	22208.31935
-417.362126	188.367403	-507.853926	48.239362	3.339027	1.986626	22214.42305
-413.547312	150.219266	-465.128013	3.987524	1.813102	0.460701	22217.4749
-428.806567	90.708173	-468.179864	-24.242098	-3.527637	-1.828187	22200.68972
-454.7473	82.315583	-422.4021	-38.73839	-0.475786	-0.302262	22199.92676
-474.584331	44.930408	-386.542851	-75.360601	-1.238749	0.460701	22219.00082
-462.376927	18.989675	-381.202112	-116.560589	-0.475786	-0.302262	22222.05268
-455.510262	-29.076977	-351.446565	-140.975396	-1.238749	-0.302262	22190.7712
-462.376927	-71.80289	-362.891006	-191.330937	-1.238749	1.223663	22193.82305
-476.873219	-109.188064	-303.379913	-255.419807	-1.238749	0.460701	22207.55638
-455.510262	-131.313984	-309.483615	-272.204987	-4.2906	-1.065225	22195.34898
-432.62138	-173.276934	-306.431764	-301.197571	-1.238749	0.460701	22215.18601
-419.651014	-218.291736	-233.950304	-311.116087	-1.238749	-0.302262	22222.05268
-381.502877	-248.810245	-262.179925	-374.441994	-0.475786	0.460701	22214.42305
-360.902883	-263.306537	-233.950304	-432.427162	0.287177	-0.302262	22225.10453
-344.880666	-288.484308	-137.816999	-438.530864	1.813102	-0.302262	22234.26008
-315.125119	-322.817631	-88.987384	-421.745684	-0.475786	-0.302262	22212.13416
-270.110317	-346.469476	-77.542943	-467.523448	-0.475786	-0.302262	22222.05268
-241.117733	-376.987985	-13.454073	-463.708634	1.050139	-1.065225	22244.94156
-189.236267	-388.432426	-2.009632	-489.649367	2.576065	0.460701	22240.36378
-180.843677	-428.869451	30.034803	-514.827138	-1.238749	-1.828187	22234.26008
-134.30295	-456.33611	69.708865	-540.767871	1.050139	1.223663	22235.02304
-93.865925	-478.462029	123.116257	-498.041957	1.813102	0.460701	22235.786
-61.058527	-498.29906	174.23476	-470.575299	0.287177	0.460701	22222.81564
-12.228912	-500.587948	205.516233	-466.760485	-0.475786	-0.302262	22228.15638
43.467368	-512.032389	268.079177	-446.923454	-1.238749	-1.065225	22225.10453
72.459952	-489.143507	300.123612	-473.62715	-2.001712	-0.302262	22216.71194
93.059945	-502.113874	323.775457	-437.767901	-1.238749	-0.302262	22227.39341
170.119182	-507.454613	351.242115	-412.590131	-2.001712	-0.302262	22229.6823
177.748809	-475.410178	361.160631	-398.093839	-2.001712	-0.302262	22196.87491
201.400654	-473.884253	396.256917	-359.182739	-5.053563	-1.828187	22206.79342
244.126567	-450.232408	412.279134	-380.545696	1.050139	1.223663	22175.51195
263.963598	-419.713898	455.76801	-355.367926	-0.475786	1.223663	22199.16379
306.689512	-396.825016	400.07173	-365.286441	0.287177	0.460701	22221.28971
344.837649	-359.439842	408.464321	-296.619795	1.050139	-0.302262	22202.21564
372.304307	-352.573177	461.108749	-257.708695	1.050139	-0.302262	22203.74157
395.193189	-313.662078	465.686526	-192.0939	-0.475786	-0.302262	22222.05268
418.845034	-281.617643	487.049482	-137.923546	1.050139	0.460701	22202.21564
422.659848	-232.025065	509.175402	-105.116148	2.576065	1.986626	22195.34898
[truncated: 28,725 more rows]
