# Supplementary material for: Dynamic analysis of slant cracked rotor system considering nonlinear oil film force
Source: PLoS One. 2024 Jan 25;19(1):e0294293. doi: 10.1371/journal.pone.0294293 (PMC10810477; doi:10.1371/journal.pone.0294293)
Supplement: S1 File — These data were measured by two eddy current sensors, model WT0150. (ZIP) [file pone.0294293.s001.zip › 2021.3.18 Test data for plain bearings/2021.3.18 (P=0.2Mpa, Z=8.1g Non-monitoring disk clockwise126°+4.0g)/500.csv]

1024	30720	7	0	3
8	8	8	8	10	10	1
3	3	3	3	1	1	4
2	1	4	3	0	0	0
0	0	0	0	0.000019	-0.000003	20762.52344
385.040966	165.859556	295.53302	262.186631	-2.485203	-1.271688	22193.06009
375.122451	171.200295	292.481169	270.579221	-0.959278	-0.508725	22186.95639
361.389121	181.118811	279.510803	280.497737	1.32961	-1.271688	22183.14158
353.759494	207.822507	218.473784	310.253283	0.566648	-0.508725	22210.60823
352.233569	230.711389	225.340448	304.912544	-0.959278	-0.508725	22190.00824
333.1595	250.54842	176.510833	347.638457	-0.959278	-1.271688	22219.76379
336.211351	274.963228	181.08861	348.40142	1.32961	-0.508725	22247.23045
310.270618	303.955812	132.258994	388.838445	2.855536	0.254238	22247.99341
306.455804	326.081731	113.947889	392.653259	-0.196315	-0.508725	22241.12674
284.329885	348.20765	82.666417	417.831029	2.855536	1.0172	22242.65267
282.040997	354.311352	80.377528	415.542141	1.32961	0.254238	22232.73415
241.603972	352.785427	68.933087	415.542141	0.566648	-0.508725	22221.28971
249.233599	392.459489	-5.074298	446.060651	0.566648	-0.508725	22225.86749
225.581754	398.563191	4.844217	453.690278	-0.959278	-0.508725	22224.34156
188.959543	403.90393	-17.281702	455.979166	-0.196315	-0.508725	22219.00082
179.80399	416.874297	-68.400205	450.638427	1.32961	-0.508725	22231.20823
153.863257	422.215036	-77.555758	455.979166	-0.196315	-0.508725	22229.6823
128.685487	439.000216	-145.459442	459.031017	-0.959278	0.254238	22197.63787
121.818822	419.163185	-186.65943	398.756961	-0.959278	-0.508725	22209.84527
101.218828	449.681694	-180.555728	441.482874	-1.72224	-0.508725	22164.83047
77.566983	451.20762	-141.644628	465.897682	0.566648	1.780163	22203.74157
54.678101	445.103918	-153.852032	481.156936	-3.248166	-0.508725	22216.71194
37.892921	440.526141	-198.866833	451.40139	-0.196315	-1.271688	22226.63045
27.211443	457.311322	-233.200157	452.164352	-0.196315	-1.271688	22215.94897
6.611449	455.785396	-227.096455	472.001384	1.32961	-1.271688	22226.63045
-10.936694	454.259471	-220.22979	465.134719	0.566648	1.0172	22233.49712
-17.040396	441.289104	-243.881635	461.319905	0.566648	0.254238	22215.18601
-39.166316	450.444657	-246.933486	459.79398	1.32961	0.254238	126.651814
-52.136682	426.029849	-300.340877	465.897682	0.566648	0.254238	15.259255
-75.025564	414.585408	-309.49643	448.349539	1.32961	-0.508725	12.207404
-113.936664	431.370589	-330.859387	430.801396	2.855536	-0.508725	9.155553
-137.588509	426.029849	-338.489014	433.090284	2.092573	-0.508725	11.444441
-147.507024	418.400222	-362.140859	416.305104	0.566648	0.254238	9.918516
-179.551459	401.615042	-394.185294	364.423638	1.32961	0.254238	10.681478
-174.21072	403.140967	-370.533449	368.238451	-0.959278	-0.508725	7503.738517
-197.099602	390.933564	-359.089008	369.764377	1.32961	0.254238	22146.51936
-221.51441	376.437272	-378.163077	360.608824	0.566648	-0.508725	22208.31935
-239.825515	368.044681	-401.051959	312.542172	1.32961	0.254238	22212.89712
-257.373658	353.548389	-411.733437	289.653289	-2.485203	-0.508725	22185.43046
-293.99587	345.918762	-505.577854	203.4385	-0.959278	-0.508725	22094.6379
-284.077354	335.237284	-448.355648	222.512569	-1.72224	0.254238	22206.79342
-301.625497	310.059513	-418.600102	243.112563	-0.196315	-0.508725	22197.63787
-314.595864	294.800259	-430.807505	241.586637	-0.959278	1.0172	22216.71194
-326.040305	269.622488	-433.859356	224.801457	1.32961	-0.508725	22211.3712
-350.455112	265.807675	-449.118611	165.290363	0.566648	0.254238	22210.60823
-356.558814	242.15583	-437.67417	140.875556	2.855536	0.254238	22222.05268
-365.714367	228.422501	-434.622319	104.253344	-0.959278	-0.508725	22196.87491
-394.706951	190.274364	-468.19268	75.26076	1.32961	0.254238	22209.84527
-387.077324	187.222513	-466.666754	65.342245	2.092573	-1.271688	22241.88971
-403.099541	152.88919	-453.696388	24.142257	2.855536	1.0172	22243.41563
-413.018057	130.76327	-424.703804	43.216325	2.092573	-0.508725	22222.05268
-422.936572	109.400314	-421.651953	27.957071	-0.196315	-0.508725	22209.84527
-426.751386	106.348463	-410.970474	12.697816	2.092573	1.0172	22215.18601
-447.35138	66.6744	-382.740853	-22.39847	-1.72224	-1.271688	22193.82305
-439.721752	63.622549	-395.71122	-76.568824	1.32961	0.254238	22205.2675
-458.795821	34.629965	-349.170493	-67.413271	0.566648	0.254238	22219.00082
-460.321746	17.844785	-357.563083	-96.405855	2.092573	0.254238	22215.18601
-450.403231	-8.095948	-343.066791	-110.139185	0.566648	0.254238	22202.21564
-457.269895	-34.799644	-352.985306	-151.339172	-0.196315	-0.508725	22186.95639
-472.52915	-40.140383	-375.111226	-233.739148	-2.485203	-0.508725	22186.95639
-443.536566	-79.051482	-356.80012	-221.531744	-0.196315	0.254238	22148.80825
-444.299529	-92.784812	-319.414946	-245.946552	-0.196315	-2.034651	22198.40083
-448.877305	-108.044066	-293.474213	-227.635446	0.566648	0.254238	22212.13416
-439.721752	-134.747762	-270.585331	-260.442844	1.32961	1.0172	22188.48232
-429.803237	-166.792197	-239.303858	-275.702099	0.566648	-0.508725	22207.55638
-413.781019	-171.369974	-240.066821	-294.013204	1.32961	-0.508725	22213.66009
-391.6551	-199.599595	-221.755716	-321.479863	-0.196315	-0.508725	22212.89712
-390.892137	-220.199589	-197.340908	-331.398378	2.092573	0.254238	22226.63045
-372.581032	-242.325508	-179.792765	-346.657633	3.618499	0.254238	22258.67489
-347.403261	-253.006986	-148.511293	-377.939105	3.618499	1.0172	22236.54897
-339.773634	-263.688465	-159.192771	-390.146509	0.566648	-1.271688	22128.20826
-335.195857	-296.495862	-97.392789	-403.879838	2.855536	1.0172	22243.41563
-319.936603	-309.466229	-92.05205	-403.116876	-0.196315	-1.271688	22222.05268
-291.706981	-329.30326	-49.326137	-428.294646	-0.196315	-0.508725	22225.10453
-290.181056	-348.377329	-30.252069	-416.087242	-0.196315	0.254238	22231.97119
-236.010702	-356.006956	-15.755777	-419.902056	0.566648	1.0172	22215.94897
-224.566261	-378.895838	-24.148367	-450.420565	-0.959278	-1.271688	22223.5786
-217.699596	-404.836571	5.60718	-464.153895	-0.959278	-1.271688	22229.6823
-194.047751	-414.755087	28.496062	-495.435367	-0.959278	1.0172	22200.68972
-156.662577	-439.169894	61.30346	-492.383516	-1.72224	0.254238	22200.68972
-155.899614	-446.799522	-47.037249	-566.390901	-0.959278	-0.508725	22004.6083
-104.018148	-465.87359	79.614566	-517.561286	-0.959278	-0.508725	22199.16379
-87.995931	-451.377298	98.688634	-504.59092	0.566648	1.780163	22210.60823
-59.766309	-465.87359	157.436765	-480.939075	0.566648	-0.508725	22226.63045
-33.062614	-481.132845	169.644169	-479.413149	0.566648	0.254238	22219.00082
-7.884843	-501.732839	229.155262	-439.739087	0.566648	0.254238	22223.5786
7.374411	-487.999509	245.940442	-455.761304	1.32961	0.254238	22232.73415
39.418846	-494.866174	246.703405	-446.605752	-0.196315	-0.508725	22221.28971
65.359579	-475.029143	287.14043	-432.10946	2.855536	0.254238	22225.10453
85.959573	-481.132845	310.792275	-424.479832	2.855536	0.254238	22254.09711
105.796605	-478.843957	334.44412	-442.027975	1.32961	-0.508725	22245.70452
142.418816	-487.236547	339.021896	-436.687236	1.32961	-0.508725	22226.63045
153.100294	-475.029143	372.592257	-399.302062	1.32961	0.254238	22238.07489
174.463251	-483.421733	391.666325	-373.361329	2.855536	1.780163	22233.49712
211.848425	-457.481	392.429288	-371.072441	-0.196315	-1.271688	22215.94897
189.722506	-449.08841	393.955213	-342.079857	2.092573	-0.508725	22228.15638
237.789158	-452.903223	406.92558	-368.783552	-0.196315	0.254238	22230.44527
269.07063	-420.095826	428.288536	-336.739118	-0.959278	-1.271688	22219.00082
275.937295	-417.043975	443.547791	-321.479863	-0.959278	0.254238	22228.91934
281.278034	-401.021757	448.125567	-326.820602	-0.959278	-0.508725	22209.84527
304.929879	-404.836571	391.666325	-329.10949	-4.774091	-1.271688	22194.58602
333.922463	-364.399546	411.503356	-274.939136	-2.485203	-0.508725	22155.67492
333.1595	-367.451397	433.629275	-276.465061	-2.485203	-0.508725	22212.89712
354.522457	-329.30326	450.414456	-210.850266	0.566648	0.254238	22209.08231
376.648376	-323.962521	472.540375	-174.228055	-0.959278	-0.508725	22213.66009
397.24837	-281.99957	480.170002	-183.383607	1.32961	0.254238	22225.86749
410.981699	-278.184757	474.829263	-156.679912	1.32961	0.254238	22209.08231
413.270587	-257.584763	475.592226	-136.84288	0.566648	-0.508725	22220.52675
416.322438	-231.64403	490.088518	-118.531775	-0.959278	-1.271688	22207.55638
427.003917	-189.681079	492.377406	-97.168818	2.855536	1.0172	22236.54897
437.685395	-171.369974	476.355189	-53.679942	3.618499	1.780163	22245.70452
429.292805	-162.977383	485.510742	-45.287352	2.092573	0.254238	22090.06012
470.492793	-127.881098	474.066301	-40.709576	-0.959278	-2.034651	22203.74157
453.707613	-98.125551	444.310754	-0.272551	2.855536	0.254238	22223.5786
443.026134	-79.051482	451.177418	33.29781	-0.196315	-0.508725	22224.34156
459.048352	-54.636675	448.125567	98.149643	-0.196315	0.254238	22202.21564
436.922432	-20.303352	400.058915	92.808903	-0.196315	0.254238	22212.89712
429.292805	-11.910762	426.762611	134.008891	-0.959278	-0.508725	22222.05268
417.085401	17.844785	387.088549	150.794071	0.566648	-0.508725	22181.61565
417.848364	36.155891	384.036698	172.919991	-2.485203	-1.271688	22189.24528
407.166886	72.01514	372.592257	167.579252	-4.011129	-1.271688	22190.7712
408.692811	101.007724	234.496001	132.482966	-0.196315	0.254238	21883.29722
373.596525	84.222543	313.081163	197.334798	-0.196315	0.254238	22186.95639
392.670594	135.341047	290.192281	204.201463	-1.72224	0.254238	22199.16379
382.752078	161.28178	284.088579	227.853308	-0.196315	-0.508725	22205.2675
371.307637	175.778072	285.614505	277.445886	-1.72224	-0.508725	22199.16379
352.996531	192.563252	245.940442	287.364401	-0.196315	-0.508725	22213.66009
358.33727	225.37065	234.496001	317.882911	0.566648	0.254238	22199.92676
344.603941	249.022494	187.955274	298.808842	0.566648	-0.508725	22218.23786
340.026165	265.044712	192.533051	351.453271	0.566648	0.254238	22236.54897
322.478022	289.45952	170.407131	368.238451	3.618499	0.254238	22251.04526
312.559506	312.348402	148.281212	366.712526	2.092573	0.254238	22239.60082
309.507655	316.163215	94.87382	378.91993	1.32961	-1.271688	22239.60082
288.907661	349.733576	96.399746	401.045849	2.092573	0.254238	22239.60082
269.833593	363.466905	90.296044	410.201402	-0.959278	-1.271688	22220.52675
251.522487	371.859495	53.673833	417.831029	-0.959278	-0.508725	22225.86749
233.211382	393.222452	39.177541	433.853247	-0.959278	-1.271688	22229.6823
210.322499	382.540973	13.236807	441.482874	-1.72224	-1.271688	22217.4749
209.559537	415.348371	-76.029833	444.534725	0.566648	0.254238	22228.15638
172.937325	417.637259	-53.140951	449.875464	-0.959278	-1.271688	22232.73415
136.315114	422.215036	-82.133535	456.742129	-2.485203	-1.271688	22195.34898
132.5003	450.444657	-164.53351	424.697694	-0.959278	0.254238	22207.55638
114.189195	432.896514	-161.481659	436.142135	-0.959278	0.254238	22174.74899
83.670685	433.659477	-150.800181	414.779178	0.566648	0.254238	22198.40083
64.596617	455.785396	-214.889051	433.090284	-0.959278	-1.271688	22219.00082
55.441064	451.970583	-201.155722	450.638427	2.092573	0.254238	22233.49712
29.500331	443.577992	-175.214989	484.97175	2.092573	0.254238	22217.4749
14.241076	444.340955	-197.340908	465.897682	-0.196315	-1.271688	22224.34156
11.952188	460.363173	-241.592747	475.816197	1.32961	1.0172	22235.02304
-18.566322	447.392806	-243.881635	478.868048	3.618499	0.254238	22217.4749
-25.432986	449.681694	-256.089039	459.79398	2.855536	-0.508725	13141.27018
-47.558906	438.237253	-274.400144	468.949533	-0.196315	-0.508725	22.125919
-62.055198	426.029849	-291.185325	453.690278	0.566648	-1.271688	13.733329
-90.284819	432.133551	-307.970505	447.586576	2.092573	0.254238	9.918516
-104.018148	432.896514	-356.80012	435.379172	2.092573	0.254238	11.444441
-129.195918	419.163185	-354.511232	415.542141	0.566648	0.254238	9.155553
-158.951465	404.666893	-344.592716	417.068067	0.566648	0.254238	9.918516
-174.973683	397.800228	-339.251977	392.653259	-0.959278	-0.508725	10.681478
-186.418124	390.933564	-400.288996	391.127333	0.566648	-0.508725	10073.39702
-181.840347	370.33357	-393.422331	373.579191	1.32961	1.0172	22162.54158
-235.247739	366.518756	-414.022325	333.142165	-0.959278	-0.508725	22199.92676
-239.825515	365.755793	-407.155661	312.542172	0.566648	-0.508725	22186.19343
-271.106988	334.474321	-437.67417	238.534786	0.566648	1.0172	21913.05277
-297.047721	352.022464	-436.148245	253.794041	-0.959278	-1.271688	22203.74157
-289.418093	328.370619	-477.348232	237.008861	-0.196315	0.254238	22199.16379
-306.966236	319.215066	-472.007493	214.882941	2.092573	0.254238	22213.66009
-317.647714	290.222482	-448.355648	192.757022	-0.959278	-2.034651	22212.89712
-334.432895	265.807675	-448.355648	198.860724	-0.196315	-0.508725	22215.94897
-335.195857	255.126196	-428.518617	175.208879	0.566648	0.254238	22219.76379
-368.766218	239.103979	-428.518617	139.34963	0.566648	0.254238	22201.45268
-370.292143	217.741022	-432.333431	98.912605	2.855536	1.780163	22222.81564
-376.395845	200.192879	-443.014909	88.99409	2.092573	0.254238	22241.88971
-402.336578	184.933625	-456.748238	66.86817	3.618499	1.0172	22239.60082
-396.232876	164.333631	-400.288996	54.660767	0.566648	-0.508725	22220.52675
-420.647684	121.607717	-396.474182	29.482996	0.566648	-0.508725	22193.82305
-418.358796	100.244761	-419.363064	7.357077	0.566648	0.254238	22214.42305
-448.877305	94.904022	-426.992692	-0.272551	0.566648	-0.508725	22202.21564
-439.721752	63.622549	-397.237145	-30.028097	-0.959278	-1.271688	22206.03046
-463.373597	53.704034	-347.644567	-59.020681	-0.196315	-1.271688	22223.5786
-467.188411	35.392928	-377.400114	-97.931781	1.32961	0.254238	22204.50453
-458.032858	11.741083	-370.533449	-103.27252	-2.485203	-0.508725	22202.97861
-460.321746	-18.777426	-363.666785	-120.820663	-0.196315	0.254238	22191.53417
-461.847672	-40.903346	-359.089008	-171.176204	-3.248166	-0.508725	22186.95639
-462.610634	-49.295936	-354.511232	-193.302123	-0.196315	1.0172	22166.3564
-463.373597	-93.547774	-314.837169	-221.531744	-1.72224	-0.508725	22175.51195
-458.032858	-117.962582	-280.503846	-254.339142	0.566648	0.254238	22204.50453
-456.506933	-118.725545	-306.444579	-300.879869	-0.196315	-0.508725	22188.48232
-423.699535	-135.510725	-278.977921	-276.465061	1.32961	-0.508725	22212.13416
-414.543982	-165.266272	-250.7483	-280.279875	2.092573	0.254238	22219.76379
-405.388429	-193.495893	-235.489045	-305.457645	1.32961	-0.508725	22212.89712
-387.840286	-206.466259	-225.570529	-306.983571	0.566648	-0.508725	22224.34156
-372.581032	-212.569961	-194.289057	-322.242826	3.618499	0.254238	22257.91192
-371.055106	-235.458843	-178.26684	-353.524298	2.855536	1.0172	22235.02304
-357.321777	-247.666247	-165.296473	-353.524298	-0.196315	-1.271688	22154.91195
-325.277342	-281.99957	-133.252038	-381.753919	3.618499	0.254238	22243.41563
-305.440311	-300.310676	-85.948348	-418.37613	2.092573	0.254238	22225.10453
-292.469944	-326.251409	-108.83723	-415.324279	0.566648	-0.508725	22222.81564
-274.921801	-335.406962	-67.637243	-418.37613	-0.959278	-1.271688	22229.6823
-275.684764	-348.377329	-60.007615	-429.820571	-0.196315	-0.508725	22213.66009
-255.847733	-357.532881	-40.170584	-449.657603	0.566648	-0.508725	22224.34156
-216.17367	-375.081024	18.577547	-451.183528	-0.196315	-0.508725	22233.49712
-213.884782	-409.414347	1.029404	-493.146479	-0.959278	1.0172	22196.11194
-195.573677	-431.540267	27.733099	-485.516851	-0.959278	-0.508725	22202.21564
-158.188502	-441.458782	-5.837261	-522.139063	-0.959278	0.254238	21879.48241
-135.29962	-446.036559	65.881236	-491.620553	0.566648	0.254238	22199.16379
-100.966297	-452.140261	97.162709	-489.331665	-0.959278	0.254238	22211.3712
-69.684825	-451.377298	85.718267	-492.383516	1.32961	0.254238	22226.63045
-72.736676	-481.895807	122.340479	-567.916827	2.092573	-0.508725	22215.18601
-30.773725	-493.340249	183.377498	-471.783522	-0.196315	-0.508725	22221.28971
-10.936694	-484.947658	230.681187	-451.183528	-0.196315	0.254238	22230.44527
21.107741	-481.132845	244.414517	-436.687236	0.566648	-0.508725	22220.52675
53.152176	-487.236547	281.799691	-441.265012	1.32961	-0.508725	22241.12674
84.433648	-484.947658	296.295983	-423.71687	2.092573	0.254238	22254.09711
96.641052	-478.843957	319.947828	-439.739087	3.618499	-0.508725	22243.41563
101.981791	-479.606919	326.814492	-441.265012	2.092573	0.254238	22228.15638
131.737338	-485.710621	358.095965	-403.116876	0.566648	-0.508725	22238.83786
167.596586	-483.421733	356.570039	-395.487248	-0.196315	0.254238	22229.6823
179.80399	-469.688404	356.570039	-403.116876	0.566648	0.254238	22217.4749
201.166947	-458.243963	372.592257	-353.524298	-0.959278	-2.034651	22226.63045
214.137313	-447.562484	406.162617	-371.835403	-0.959278	-1.271688	22225.86749
249.233599	-437.643969	413.792244	-328.346527	-0.196315	-0.508725	22220.52675
253.048413	-413.992124	431.340387	-336.739118	2.855536	0.254238	22231.97119
280.515071	-412.466198	437.444089	-345.131708	-0.959278	1.0172	22208.31935
291.959512	-421.621751	429.051499	-335.976155	-2.485203	-1.271688	22194.58602
314.085432	-381.184726	426.762611	-297.828018	0.566648	1.0172	22177.03787
320.952096	-377.369913	435.918164	-273.41321	-0.959278	-0.508725	22207.55638
352.233569	-328.540297	454.992232	-236.790999	-0.196315	-0.508725	22210.60823
375.885413	-328.540297	450.414456	-245.183589	1.32961	0.254238	22193.82305
394.959482	-295.7329	461.858897	-264.257658	0.566648	-1.271688	22226.63045
398.774295	-285.814384	489.325555	-160.494725	-0.196315	0.254238	22215.18601
414.03355	-259.873651	489.325555	-128.45029	-0.196315	-0.508725	22222.05268
414.03355	-236.984769	493.140369	-113.191036	0.566648	-0.508725	22214.42305
436.922432	-211.044036	496.955183	-100.220669	3.618499	0.254238	22238.83786
448.366873	-189.681079	507.636661	-104.798445	0.566648	-1.271688	22244.94156
448.366873	-161.451458	483.984816	-50.628091	2.092573	1.0172	22122.86752
432.344656	-150.76998	482.458891	-19.346619	1.32961	0.254238	22205.2675
449.892799	-115.673694	452.703344	-12.479954	3.618499	1.0172	22219.76379
446.840948	-105.755178	416.844095	11.171891	-1.72224	-1.271688	22200.68972
415.559476	-69.132967	433.629275	36.349661	-1.72224	-2.034651	22196.11194
439.211321	-37.851495	438.207052	82.127425	0.566648	0.254238	22215.94897
435.396507	-23.355203	399.295952	121.038525	-0.196315	-0.508725	22225.10453
429.292805	-2.755209	403.873729	132.482966	-0.959278	0.254238	22200.68972
428.529842	14.029972	399.295952	157.660736	-2.485203	-2.034651	22189.24528
412.507625	38.444779	395.481139	144.690369	-0.959278	-0.508725	22194.58602
403.352072	64.385512	294.770057	159.186661	-0.959278	1.0172	21837.51946
383.515041	80.40773	335.207082	188.942208	-1.72224	-0.508725	22190.7712
394.196519	119.318829	322.999679	213.357016	-0.959278	-0.508725	22199.16379
390.381705	144.4966	313.844126	198.097761	-0.196315	-0.508725	22187.71935
372.833562	150.600301	315.370051	214.119979	0.566648	-0.508725	22190.7712
374.359488	181.881774	255.095995	231.668121	1.32961	0.254238	22215.94897
358.33727	207.059544	258.147846	310.253283	2.092573	1.780163	22200.68972
351.470606	237.578053	215.421933	340.00883	-0.959278	-0.508725	22221.28971
359.863196	263.518786	217.710821	362.897712	2.092573	-0.508725	22246.46748
324.76691	287.170631	195.584902	362.897712	2.092573	1.0172	22246.46748
305.692842	287.170631	171.170094	372.816228	2.855536	1.0172	22239.60082
298.826177	314.63729	121.577516	397.993998	1.32961	1.0172	22238.83786
301.115065	330.659507	111.659001	410.201402	2.092573	0.254238	22235.02304
291.19655	345.155799	72.747901	421.645843	-0.959278	-1.271688	22222.81564
249.996562	360.415054	43.755317	408.675476	-0.959278	-2.034651	22224.34156
233.974344	385.592824	34.599764	428.512508	-0.196315	0.254238	22227.39341
230.922493	400.089116	7.133106	428.512508	2.092573	0.254238	22219.76379
195.063245	396.274303	-14.992814	456.742129	-0.196315	-0.508725	22229.6823
188.19658	418.400222	-43.985398	454.453241	-0.196315	-0.508725	22228.91934
146.23363	424.503924	-66.111317	431.564359	-1.72224	0.254238	22199.16379
137.841039	412.29652	-130.96315	442.245837	-2.485203	-0.508725	22206.03046
124.10771	436.711328	-134.777964	442.245837	-2.485203	-0.508725	22187.71935
101.218828	433.659477	-140.118703	459.79398	-0.196315	-0.508725	22196.11194
93.589201	458.074284	-159.192771	436.142135	1.32961	0.254238	22222.81564
60.781803	449.681694	-146.985367	468.18657	-0.959278	-0.508725	22225.10453
67.648468	439.763179	-197.340908	458.268054	-1.72224	-2.034651	22214.42305
33.315145	431.370589	-195.814982	423.934731	1.32961	0.254238	22226.63045
6.611449	456.548359	-201.918684	479.631011	-0.196315	0.254238	22235.02304
-0.255216	451.20762	-227.096455	471.238421	-0.196315	-1.271688	22215.18601
-13.988545	462.652061	-221.755716	479.631011	2.855536	1.0172	22251.80822
-52.899645	461.126135	-246.170523	449.112502	1.32961	0.254238	3254.036073
-59.003347	439.000216	-290.422362	439.193986	2.855536	-0.508725	19.074068
-67.395937	438.237253	-298.814952	458.268054	1.32961	-0.508725	12.207404
-81.892229	433.659477	-301.866803	465.134719	0.566648	0.254238	12.207404
-107.832962	422.977999	-350.696418	425.460657	-0.959278	-1.271688	9.918516
-121.566291	408.481707	-349.933455	420.88288	0.566648	1.0172	11.444441
-152.084801	407.718744	-374.348263	416.305104	-0.196315	1.0172	9.918516
-175.736645	393.222452	-351.459381	378.156967	0.566648	-0.508725	9.155553
-189.469975	384.829862	-349.933455	369.764377	-0.196315	0.254238	16798.15058
-225.329223	375.674309	-375.874188	376.631041	-3.248166	-0.508725	22167.11936
-225.329223	369.570607	-392.659369	338.482905	-1.72224	0.254238	22182.37861
-275.684764	348.20765	-462.85194	297.282917	-3.248166	-2.034651	21927.54906
-275.684764	349.733576	-421.651953	289.653289	-0.959278	0.254238	22205.2675
-268.818099	333.711358	-397.237145	264.475519	-0.959278	-0.508725	22199.16379
-284.840317	331.42247	-422.414915	241.586637	-1.72224	-2.034651	22206.03046
-316.884752	297.85211	-455.985276	204.201463	-0.196315	0.254238	22209.84527
-321.462528	276.489153	-481.163046	150.794071	0.566648	-0.508725	22209.84527
-326.803267	270.385451	-465.140829	148.505183	2.092573	0.254238	22221.28971
-348.166224	248.259532	-438.437133	151.557034	-1.72224	-0.508725	22207.55638
-361.13659	242.15583	-446.829723	143.927407	2.855536	0.254238	22225.86749
-365.714367	209.348432	-457.511201	118.749636	1.32961	-0.508725	22241.88971
-397.758802	202.481768	-475.059344	95.097792	1.32961	-0.508725	22231.20823
-403.099541	181.118811	-481.163046	86.705201	1.32961	0.254238	22216.71194
-408.44028	152.88919	-430.807505	55.423729	1.32961	-0.508725	22198.40083
-425.988423	118.555866	-410.970474	27.194108	-0.959278	-1.271688	22217.4749
-436.669901	112.452165	-423.940841	-13.242917	-0.196315	-0.508725	22186.19343
-434.381013	69.726251	-428.518617	-17.057731	0.566648	-0.508725	22206.79342
-458.795821	63.622549	-417.837139	-34.605874	-0.959278	-0.508725	22217.4749
-461.084709	48.363295	-375.874188	-60.546607	-0.196315	0.254238	22210.60823
-460.321746	29.289226	-349.170493	-90.302153	-0.196315	-0.508725	22211.3712
-459.558784	10.215158	-363.666785	-119.294737	-1.72224	-0.508725	22196.11194
-458.795821	-5.044097	-381.97789	-144.472508	-2.485203	-1.271688	22188.48232
-449.640268	-44.718159	-330.859387	-200.168788	-1.72224	0.254238	22178.5638
-465.662485	-56.1626	-340.777902	-196.353974	-0.196315	0.254238	22177.80084
-449.640268	-64.55519	-328.570499	-218.479893	0.566648	1.0172	22204.50453
-437.432864	-103.46629	-301.10384	-224.583595	2.855536	0.254238	22176.27491
-441.247678	-117.199619	-340.777902	-294.013204	3.618499	0.254238	22205.2675
-439.721752	-140.088501	-326.28161	-307.746534	1.32961	0.254238	22212.89712
-419.121758	-163.740346	-272.111256	-284.094689	-1.72224	-1.271688	22212.89712
-400.04769	-185.103303	-227.096455	-286.383577	-0.196315	-1.271688	22230.44527
-384.025473	-210.281073	-190.474243	-310.035422	1.32961	0.254238	22255.62304
-353.506963	-233.932918	-189.711281	-344.368745	1.32961	-1.271688	22236.54897
-357.321777	-265.21439	-175.977951	-371.072441	2.855536	1.0172	22192.29713
-350.455112	-255.295875	-178.26684	-364.205776	-0.196315	-1.271688	22242.65267
-342.825485	-281.99957	-124.096485	-400.065025	0.566648	-0.508725	22222.05268
-332.144006	-304.12549	-101.970566	-393.19836	0.566648	-1.271688	22221.28971
-313.832901	-317.095856	-79.844646	-418.37613	1.32961	1.0172	22233.49712
-282.551429	-337.69585	-53.140951	-422.953907	-0.196315	-0.508725	22215.18601
-257.373658	-354.48103	-54.666876	-463.390932	2.855536	0.254238	22225.10453
-251.269956	-375.843987	-15.755777	-440.50205	-0.959278	-1.271688	22231.20823
-219.225521	-394.918055	-0.496522	-461.865006	-3.248166	-0.508725	22192.29713
-193.284788	-409.414347	10.947919	-484.753888	-1.72224	-0.508725	22206.03046
-206.255155	-432.30323	14.762733	-492.383516	-0.959278	1.0172	21909.23795
-158.188502	-441.458782	63.592348	-506.879808	-0.959278	-2.034651	22201.45268
-127.669993	-444.510633	78.851603	-487.805739	-1.72224	0.254238	22210.60823
-108.595925	-462.058776	120.814553	-476.361298	-0.959278	-1.271688	22224.34156
-69.684825	-475.029143	95.636783	-495.435367	0.566648	-1.271688	22213.66009
-46.795943	-494.866174	142.17751	-515.272398	-0.959278	0.254238	22220.52675
-25.432986	-508.599503	220.762672	-483.990926	1.32961	0.254238	22231.97119
-1.781141	-475.029143	206.26638	-448.131677	2.092573	1.0172	22224.34156
31.026256	-487.236547	255.095995	-438.213162	1.32961	-0.508725	22239.60082
48.574399	-481.895807	287.903393	-409.98354	2.092573	0.254238	22255.62304
60.781803	-490.288398	298.584871	-448.131677	-0.196315	-1.271688	22236.54897
88.248462	-498.680988	312.3182	-440.50205	1.32961	1.0172	22226.63045
121.055859	-465.110627	332.155231	-410.746503	2.092573	-0.508725	22239.60082
132.5003	-491.814323	345.888561	-404.642801	-0.959278	-1.271688	22226.63045
150.811406	-475.029143	365.725592	-385.568733	-0.959278	-1.271688	22218.23786
194.300282	-474.26618	372.592257	-386.331695	-0.959278	0.254238	22228.15638
208.033611	-452.903223	378.695958	-384.042807	-0.196315	-1.271688	22228.15638
215.663239	-462.058776	407.688542	-363.442813	-0.959278	-2.034651	22217.4749
246.181748	-423.147677	432.866313	-340.553931	0.566648	0.254238	22228.91934
266.781742	-429.251379	443.547791	-335.976155	-2.485203	-0.508725	22207.55638
278.226183	-420.095826	435.918164	-327.583565	-1.72224	0.254238	22196.87491
293.485438	-391.866205	458.044083	-310.035422	-1.72224	-1.271688	22188.48232
298.826177	-394.918055	451.940381	-279.516912	-2.485203	-1.271688	22209.08231
340.026165	-344.562515	472.540375	-248.23544	2.855536	1.0172	22214.42305
354.522457	-342.273627	489.325555	-213.902117	-0.959278	-1.271688	22203.74157
375.122451	-316.332894	445.073717	-217.716931	2.092573	0.254238	22225.86749
384.278003	-291.918086	456.518158	-207.035452	2.092573	-1.271688	22215.94897
388.092817	-294.206974	489.325555	-176.516943	-0.196315	-1.271688	22198.40083
401.826146	-250.718098	436.681126	-177.279905	1.32961	1.0172	22219.76379
417.848364	-233.932918	483.221853	-119.294737	2.092573	-0.508725	22236.54897
436.922432	-220.199589	468.725561	-85.724377	0.566648	-0.508725	22242.65267
414.796513	-182.814415	482.458891	-97.168818	1.32961	-0.508725	22172.4601
429.292805	-163.740346	477.881114	-58.257719	2.855536	1.0172	22211.3712
436.922432	-130.932948	467.962599	-27.739209	-0.959278	-0.508725	22217.4749
440.737246	-114.910731	455.755195	-4.087364	1.32961	-0.508725	22193.06009
455.233538	-89.732961	454.229269	25.668183	-0.196315	-0.508725	22196.11194
433.870581	-71.421855	460.332971	50.08299	-0.196315	0.254238	22209.84527
431.581693	-30.221867	425.236685	99.675568	0.566648	-0.508725	22219.00082
445.315022	-27.170016	410.740393	118.749636	2.092573	0.254238	22201.45268
425.477991	3.348493	422.947797	134.008891	-2.485203	-2.034651	22191.53417
423.952066	20.133673	401.584841	168.342214	-0.959278	0.254238	22196.87491
420.137252	33.867003	370.303368	153.08296	-0.196315	1.0172	21891.68981
396.485407	81.933655	368.777443	181.312581	-2.485203	-1.271688	22193.82305
383.515041	104.822537	325.288567	205.727388	-0.196315	-0.508725	22205.2675
399.537258	122.37068	319.184865	230.142196	-0.196315	-1.271688	22177.03787
388.092817	145.259562	309.266349	261.423668	1.32961	-0.508725	22192.29713
376.648376	165.859556	271.118213	253.031078	2.092573	0.254238	22210.60823
356.811345	173.489184	216.184895	250.74219	-1.72224	-1.271688	22197.63787
371.307637	226.133612	237.547852	279.734774	2.092573	0.254238	22220.52675
356.048382	242.918793	244.414517	314.068097	1.32961	0.254238	22254.09711
340.789127	261.229898	210.844156	356.031048	3.618499	0.254238	22246.46748
326.292835	285.644706	171.933057	348.40142	1.32961	0.254238	22234.26008
306.455804	279.541004	133.021957	377.394004	-0.196315	-1.271688	22238.83786
286.618773	296.326184	113.947889	375.868079	0.566648	-0.508725	22233.49712
298.826177	319.978029	95.636783	401.045849	1.32961	0.254238	22221.28971
282.040997	346.681725	89.533081	403.334737	0.566648	-2.034651	22227.39341
255.337301	363.466905	75.036789	421.645843	-0.959278	0.254238	22225.86749
249.233599	377.963197	34.599764	439.956949	0.566648	-0.508725	22220.52675
227.10768	411.533557	-4.311335	415.542141	3.618499	1.0172	22231.20823
181.329915	391.696526	-37.881696	414.016216	0.566648	0.254238	22227.39341
179.80399	410.007632	-43.985398	450.638427	-0.959278	-0.508725	22197.63787
156.915108	430.607626	-97.392789	448.349539	-3.248166	-0.508725	22206.79342
139.366965	440.526141	-132.489075	462.845831	-2.485203	-0.508725	22200.68972
135.552151	443.577992	-118.755746	471.238421	-1.72224	-0.508725	22199.16379
95.878089	436.711328	-121.807597	462.845831	-2.485203	-2.034651	22219.00082
85.196611	451.20762	-169.111287	454.453241	1.32961	1.0172	22229.6823
51.62625	461.126135	-179.792765	459.79398	0.566648	-0.508725	22216.71194
40.944772	449.681694	-188.185355	465.134719	0.566648	0.254238	22226.63045
24.922554	462.652061	-204.207573	447.586576	-0.196315	0.254238	22229.6823
15.004039	435.948365	-212.600163	462.082868	-0.196315	0.254238	22215.94897
4.322561	461.126135	-239.303858	472.001384	2.855536	0.254238	22248.75637
-8.647806	455.785396	-244.644598	479.631011	1.32961	-1.271688	22252.57118
-26.195949	432.133551	-282.029772	454.453241	2.092573	1.0172	337.992492
-53.662608	439.000216	-268.296442	457.505092	-0.196315	0.254238	15.259255
-70.447788	430.607626	-287.370511	432.327321	-0.196315	-0.508725	12.970367
-82.655192	411.533557	-324.755685	439.956949	-0.196315	0.254238	10.681478
-107.832962	415.348371	-327.807536	430.801396	2.855536	1.0172	10.681478
-131.484807	413.822446	-331.62235	410.201402	0.566648	-0.508725	9.918516
-157.42554	396.274303	-351.459381	379.682892	1.32961	-0.508725	9.155553
-180.314422	391.696526	-359.851971	379.682892	0.566648	-0.508725	10.681478
-203.966267	384.829862	-385.792704	365.949563	-2.485203	0.254238	21060.82339
-220.751447	377.963197	-403.340847	333.142165	-0.196315	0.254238	22172.4601
-252.032919	364.99283	-402.577884	312.542172	-0.196315	-0.508725	21951.2009
-261.188472	355.074315	-398.76307	323.22365	-0.959278	0.254238	22209.84527
-271.86995	350.496538	-429.28158	286.601439	-1.72224	0.254238	22198.40083
-265.766248	343.629874	-428.518617	280.497737	2.092573	0.254238	22206.03046
-293.99587	321.503954	-430.044543	245.401451	-0.196315	-0.508725	22217.4749
-318.410677	294.800259	-446.829723	217.171829	-4.011129	-2.034651	22193.06009
-326.040305	287.170631	-463.614903	193.519985	-2.485203	-1.271688	22210.60823
-361.13659	254.363234	-478.874158	184.364432	-0.196315	1.0172	22202.21564
-351.981038	243.681755	-475.822307	140.112593	2.855536	0.254238	22235.786
-364.951404	234.526202	-447.592686	113.408897	-0.959278	-0.508725	22241.12674
-367.240292	207.059544	-452.933425	82.890388	2.855536	0.254238	22224.34156
-390.129174	194.85214	-446.829723	77.549649	1.32961	-0.508725	22215.94897
-391.6551	144.4966	-427.755654	50.845953	-0.196315	-0.508725	22204.50453
-433.61805	162.044742	-433.859356	43.979288	0.566648	-0.508725	22219.00082
-416.069908	113.97809	-427.755654	2.7793	1.32961	1.0172	22184.6675
-443.536566	106.348463	-402.577884	0.490412	-1.72224	-2.034651	22204.50453
-440.484715	82.696618	-385.792704	-22.39847	2.092573	0.254238	22219.00082
-446.588417	65.148475	-381.214928	-39.946613	-0.959278	-0.508725	22186.95639
-470.240262	40.733667	-395.71122	-72.754011	-2.485203	-1.271688	22197.63787
-463.373597	17.844785	-407.155661	-146.761396	-3.248166	-0.508725	22196.87491
-464.13656	-8.095948	-362.903822	-128.45029	-1.72224	-1.271688	22191.53417
-456.506933	-17.251501	-369.770486	-144.472508	-1.72224	-1.271688	22193.06009
-448.877305	-48.532973	-326.28161	-165.072502	-0.959278	-1.271688	22190.7712
-455.74397	-75.999631	-305.681617	-193.302123	-1.72224	0.254238	22202.97861
-470.240262	-73.710743	-305.681617	-213.139154	-0.196315	-0.508725	22183.14158
-435.143976	-115.673694	-302.629766	-250.524328	0.566648	-0.508725	22207.55638
-440.484715	-121.014433	-282.029772	-264.257658	0.566648	-0.508725	22202.97861
-438.195827	-162.214421	-288.896436	-292.487279	2.092573	-0.508725	22215.94897
-397.758802	-191.207005	-227.859417	-308.509496	1.32961	-0.508725	22228.91934
-384.025473	-201.888483	-211.074237	-323.768751	5.144424	0.254238	22254.86007
-390.129174	-231.64403	-220.992753	-350.472447	3.618499	1.780163	22241.12674
-382.499547	-248.42921	-172.9261	-355.050223	0.566648	-0.508725	22209.08231
-368.003255	-245.377359	-185.133504	-353.524298	0.566648	0.254238	22241.12674
-366.47733	-266.740316	-135.540926	-393.961323	1.32961	1.0172	22222.05268
-324.514379	-305.651415	-133.252038	-395.487248	0.566648	0.254238	22223.5786
-325.277342	-302.599564	-109.600193	-407.694652	-0.959278	-1.271688	22229.6823
-295.521795	-323.199558	-63.059466	-413.035391	0.566648	0.254238	22216.71194
-266.529211	-350.666217	-46.274286	-452.709454	0.566648	0.254238	22227.39341
-248.218105	-358.295844	-28.726143	-430.583534	-1.72224	-0.508725	22232.73415
-239.825515	-384.236577	-2.022447	-464.916857	-2.485203	0.254238	22193.82305
-200.914416	-397.206944	-53.903913	-531.294615	-0.959278	0.254238	22207.55638
-195.573677	-417.043975	-31.015031	-527.479802	-0.196315	0.254238	21973.32682
-172.684794	-427.725453	53.673833	-490.094628	0.566648	0.254238	22201.45268
-158.951465	-433.066192	75.036789	-482.465	-1.72224	-1.271688	22215.18601
-133.010732	-465.110627	110.896038	-449.657603	1.32961	0.254238	22228.15638
-104.018148	-468.162478	126.155293	-495.435367	0.566648	0.254238	22213.66009
-62.81816	-476.555068	149.044175	-496.961292	-2.485203	-1.271688	22223.5786
-43.744092	-494.103211	190.244162	-489.331665	-0.196315	-0.508725	22232.73415
-29.2478	-481.895807	206.26638	-451.946491	1.32961	-0.508725	22215.18601
14.241076	-480.369882	242.888591	-439.739087	2.092573	0.254238	22247.23045
21.870703	-493.340249	251.281181	-441.265012	2.092573	0.254238	22253.33415
60.01884	-486.473584	213.896007	-529.005727	1.32961	1.0172	22129.73418
76.041058	-486.473584	318.421902	-437.450199	1.32961	1.0172	22228.15638
110.374381	-474.26618	347.414486	-417.613168	-0.196315	0.254238	22241.12674
123.344747	-494.866174	345.888561	-426.005758	0.566648	0.254238	22219.00082
111.137344	-475.792106	335.970045	-381.753919	-0.959278	-0.508725	22221.28971
167.596586	-468.162478	384.79966	-386.331695	-1.72224	-1.271688	22228.91934
186.670655	-462.058776	375.644107	-371.835403	0.566648	-1.271688	22219.76379
221.003978	-459.006925	380.221884	-376.41318	2.092573	0.254238	22221.28971
226.344717	-441.458782	402.347803	-369.546515	-1.72224	-0.508725	22219.76379
230.159531	-426.96249	414.555207	-383.279844	-0.196315	0.254238	22201.45268
257.626189	-414.755087	376.40707	-412.272428	-1.72224	-0.508725	22183.90454
283.566922	-404.073608	419.895946	-328.346527	-2.485203	-0.508725	22198.40083
300.352102	-387.288428	429.814462	-297.828018	0.566648	-0.508725	22206.03046
317.137283	-379.658801	460.332971	-266.546546	1.32961	0.254238	22216.71194
351.470606	-362.873621	472.540375	-239.079887	-0.196315	0.254238	22211.3712
365.966898	-337.69585	458.044083	-219.242856	-1.72224	-2.034651	22219.00082
372.833562	-314.044005	474.066301	-200.93175	-0.196315	-1.271688	22215.94897
388.092817	-290.39216	468.725561	-188.724347	-0.959278	-0.508725	22194.58602
391.144668	-280.473645	470.251487	-140.657694	1.32961	-0.508725	22214.42305
420.900215	-263.688465	479.40704	-122.346588	3.618499	-1.271688	22239.60082
430.81873	-222.488477	454.229269	-123.872514	3.618499	0.254238	22241.88971
417.848364	-199.599595	480.170002	-104.798445	2.855536	-0.508725	22199.16379
437.685395	-173.658862	472.540375	-76.568824	2.855536	1.780163	22218.23786
432.344656	-162.977383	477.118151	-56.731793	-2.485203	-1.271688	22215.18601
414.796513	-139.325539	451.177418	-35.368836	0.566648	-0.508725	22202.21564
444.55206	-127.118135	474.066301	-6.376252	-2.485203	-2.034651	22201.45268
446.840948	-88.969998	427.525574	34.823735	-0.959278	-0.508725	22215.18601
441.500209	-57.688526	442.021866	69.920021	0.566648	0.254238	22221.28971
436.15947	-30.98483	416.081133	103.490382	1.32961	0.254238	22199.92676
420.137252	-29.458904	409.214468	117.223711	-2.485203	-1.271688	22187.71935
437.685395	12.504046	359.62189	101.201493	-2.485203	-0.508725	22191.53417
418.611327	14.029972	311.555238	87.468164	-0.196315	0.254238	21973.32682
417.085401	51.415146	354.281151	176.734804	0.566648	1.0172	22202.97861
410.218737	82.696618	355.044114	211.83109	1.32961	0.254238	22212.13416
394.196519	113.97809	350.466337	235.482935	-0.196315	-0.508725	22182.37861
382.752078	120.844755	322.999679	253.031078	-0.196315	-1.271688	22200.68972
382.752078	151.363264	319.947828	251.505153	1.32961	-1.271688	22212.13416
369.781711	158.992892	284.851542	266.001445	-0.959278	-0.508725	22197.63787
360.626159	204.770656	273.407101	291.179215	1.32961	0.254238	22223.5786
357.574308	226.896575	242.888591	320.934762	2.092573	-0.508725	22255.62304
349.181718	249.022494	203.977492	319.408836	3.618499	0.254238	22234.26008
357.574308	272.674339	88.770118	310.253283	2.855536	1.0172	22085.48235
328.581724	271.148414	180.325647	362.897712	1.32961	0.254238	22240.36378
325.529873	298.615072	156.673802	389.601408	-0.196315	0.254238	22225.10453
294.248401	319.215066	124.629367	384.260669	1.32961	0.254238	22224.34156
265.255817	340.578023	76.562715	387.31252	1.32961	-0.508725	22230.44527
274.411369	371.096532	85.718267	407.149551	-0.196315	0.254238	22217.4749
247.707674	364.229868	57.488646	425.460657	-0.196315	-0.508725	22222.05268
240.841009	389.407638	36.12569	442.245837	2.092573	0.254238	22231.20823
218.71509	399.326154	-15.755777	443.0088	-2.485203	-0.508725	22204.50453
178.278065	397.037265	-54.666876	423.171768	-1.72224	-1.271688	22198.40083
160.729922	398.563191	-128.674262	368.238451	-0.959278	-0.508725	22206.79342
155.389182	433.659477	-142.407591	410.201402	-0.959278	-1.271688	22207.55638
121.818822	431.370589	-116.466858	446.823613	-0.959278	-0.508725	22204.50453
121.055859	451.20762	-114.17797	471.238421	-0.959278	-1.271688	22225.10453
87.485499	437.474291	-154.614995	478.105086	-0.196315	0.254238	22222.81564
88.248462	449.681694	-146.985367	451.40139	-0.196315	-1.271688	22218.23786
51.62625	451.970583	-188.185355	449.112502	-0.959278	-1.271688	22226.63045
41.707735	447.392806	-179.792765	485.734713	-0.196315	-0.508725	22226.63045
31.789219	461.126135	-204.207573	475.053235	2.855536	0.254238	22238.83786
11.952188	445.103918	-219.466827	463.608794	2.092573	0.254238	22251.80822
-4.07003	450.444657	-223.281641	462.082868	0.566648	-0.508725	22250.2823
-22.381135	459.60021	-242.355709	448.349539	0.566648	-0.508725	22209.08231
-38.403353	441.289104	-256.089039	449.875464	0.566648	1.780163	55.69628
-62.81816	429.0817	-287.370511	467.423607	0.566648	-0.508725	15.259255
-91.047782	413.822446	-303.392728	433.090284	-2.485203	-2.034651	9.918516
-102.492223	409.244669	-323.22976	430.038433	0.566648	-0.508725	12.207404
-132.247769	420.68911	-346.881604	418.593992	0.566648	0.254238	9.918516
-144.455173	413.822446	-360.614934	393.416222	2.092573	-0.508725	9.155553
-165.81813	403.140967	-365.955673	391.127333	-0.196315	-1.271688	11.444441
-188.707012	397.800228	-361.377896	362.134749	-0.959278	0.254238	9.918516
-229.907	391.696526	-428.518617	339.245867	-4.011129	-1.271688	22044.28236
-219.988484	382.540973	-426.229729	322.460687	-1.72224	0.254238	22053.43791
-233.721813	372.622458	-458.274164	274.394035	-0.959278	-0.508725	22205.2675
-259.662546	360.415054	-395.71122	295.756991	-1.72224	-0.508725	22202.21564
-262.714397	355.074315	-394.948257	277.445886	-0.196315	-0.508725	22201.45268
-275.684764	342.866911	-420.88899	265.238482	1.32961	1.0172	22222.05268
-305.440311	309.296551	-425.466766	235.482935	0.566648	1.0172	22212.13416
-310.78105	295.563221	-410.207512	220.986643	-1.72224	-0.508725	22219.00082
-331.381044	282.592855	-432.333431	194.282947	-1.72224	-0.508725	22206.03046
-335.95882	266.570637	-426.229729	175.208879	2.092573	0.254238	22231.20823
-353.506963	226.133612	-418.600102	167.579252	2.855536	0.254238	22240.36378
-369.529181	210.111395	-519.311183	90.520015	2.092573	1.0172	22052.67495
-392.418063	184.933625	-448.355648	93.571866	2.092573	1.0172	22212.13416
-401.573616	191.800289	-468.19268	59.238543	3.618499	0.254238	22212.13416
-413.018057	141.444749	-441.488984	55.423729	-0.196315	-0.508725	22223.5786
-438.195827	136.104009	-426.992692	50.08299	-3.248166	-0.508725	22196.11194
-421.410647	130.76327	-401.814921	22.616332	-0.196315	-0.508725	22212.89712
-432.092125	88.037357	-403.340847	-17.820693	-0.196315	-0.508725	22222.05268
-461.847672	62.859587	-426.229729	-25.450321	-0.196315	-0.508725	22183.14158
-461.847672	54.466997	-383.503816	-55.205868	-1.72224	0.254238	22188.48232
-454.981007	28.526264	-379.689002	-103.27252	-3.248166	-1.271688	22189.24528
-483.210628	16.31886	-408.681586	-134.553992	-1.72224	0.254238	22163.30454
-479.395815	17.844785	-424.703804	-145.998433	-0.196315	1.0172	22193.06009
-461.847672	-21.829277	-382.740853	-194.828048	-2.485203	-0.508725	22194.58602
-451.166193	-56.1626	-342.303828	-187.961384	-0.959278	-0.508725	22205.2675
-438.195827	-72.184818	-317.126058	-185.672496	-0.196315	0.254238	22193.06009
-441.247678	-88.207035	-298.051989	-222.294707	-0.959278	-0.508725	22213.66009
-443.536566	-103.46629	-259.14089	-251.287291	0.566648	1.0172	22197.63787
-432.855088	-137.03665	-270.585331	-255.102105	-0.196315	-0.508725	22216.71194
-429.803237	-152.295905	-234.726082	-275.702099	2.855536	-0.508725	22237.31193
-413.018057	-169.081085	-238.540896	-295.53913	2.855536	0.254238	22251.04526
-392.418063	-200.362558	-229.385343	-304.694683	2.092573	-0.508725	22239.60082
-368.003255	-212.569961	-207.259424	-315.376161	-0.196315	-1.271688	22229.6823
-362.662516	-238.510694	-208.785349	-345.89467	-0.196315	0.254238	22240.36378
-348.166224	-258.347726	-145.459442	-367.257627	2.092573	1.0172	22224.34156
-337.484746	-278.184757	-145.459442	-383.279844	-0.959278	-0.508725	22225.10453
-322.225491	-288.103272	-130.96315	-403.879838	0.566648	1.0172	22232.73415
-308.492162	-327.014372	-104.259454	-403.879838	-0.196315	-2.034651	22216.71194
-297.810683	-336.932887	-80.607609	-407.694652	-0.959278	1.0172	22227.39341
-271.106988	-346.851403	-44.748361	-447.368714	-0.959278	0.254238	22231.20823
-261.188472	-369.740285	-18.044665	-443.553901	-0.959278	-0.508725	22195.34898
-254.321807	-386.525465	-42.459472	-470.257596	-1.72224	-0.508725	22206.79342
-215.410708	-420.858789	-31.015031	-516.035361	-1.72224	0.254238	22088.5342
-190.9959	-413.992124	-8.126149	-519.850174	-1.72224	-0.508725	22199.92676
-152.084801	-426.96249	30.021988	-511.457584	-1.72224	-1.271688	22219.00082
-126.90703	-436.881006	110.133075	-478.650187	-0.959278	0.254238	22228.91934
-100.203334	-452.140261	125.39233	-466.442783	0.566648	0.254238	22213.66009
-77.314452	-455.192112	130.733069	-473.309447	-0.196315	-0.508725	22225.10453
-49.084831	-464.347665	162.777504	-485.516851	2.092573	1.0172	22235.02304
-19.329284	-487.999509	191.007125	-465.67982	1.32961	0.254238	22215.94897
-2.544104	-480.369882	245.940442	-442.790938	2.855536	0.254238	22250.2823
21.107741	-477.318031	256.621921	-432.872422	2.855536	1.0172	22251.04526
37.129958	-471.977292	244.414517	-456.524267	2.092573	1.0172	22060.30458
50.100325	-481.895807	285.614505	-432.872422	1.32961	-0.508725	22233.49712
85.959573	-503.258764	330.629306	-427.531683	-0.959278	-0.508725	22239.60082
101.218828	-471.977292	316.133014	-439.739087	0.566648	-0.508725	22213.66009
123.344747	-485.710621	332.155231	-394.724286	-1.72224	0.254238	22221.28971
155.389182	-495.629137	353.518188	-414.561317	0.566648	-1.271688	22229.6823
154.62622	-481.895807	360.384853	-389.383546	-2.485203	-1.271688	22215.18601
194.300282	-439.169894	354.281151	-366.494664	-1.72224	-0.508725	22222.81564
193.537319	-469.688404	377.932996	-377.939105	-3.248166	-0.508725	22212.13416
229.396568	-446.799522	394.718176	-384.80577	-1.72224	0.254238	22195.34898
231.685456	-419.332863	362.673741	-394.724286	-4.011129	-2.034651	22168.64528
261.441003	-390.340279	368.777443	-351.23541	-0.959278	-0.508725	22206.79342
276.700258	-420.095826	414.555207	-321.479863	-0.196315	-0.508725	22201.45268
317.900245	-383.473614	416.081133	-309.272459	1.32961	0.254238	22214.42305
335.448388	-362.110658	458.044083	-251.287291	-0.959278	0.254238	22215.94897
346.129867	-349.140291	466.436673	-221.531744	-1.72224	-0.508725	22218.23786
359.863196	-327.014372	458.807046	-206.272489	-2.485203	-0.508725	22217.4749
391.907631	-312.51808	467.962599	-207.798415	0.566648	1.0172	22199.92676
410.218737	-285.814384	480.170002	-158.9688	2.855536	0.254238	22227.39341
407.929848	-257.584763	490.851481	-137.605843	2.092573	-0.508725	22243.41563
403.352072	-245.377359	493.140369	-120.0577	2.092573	1.0172	22236.54897
416.322438	-234.695881	483.221853	-89.539191	2.855536	-0.508725	22214.42305
415.559476	-201.12552	480.932965	-75.042899	2.092573	0.254238	22202.21564
443.789097	-182.051452	486.273704	-58.257719	-0.196315	-0.508725	22217.4749
451.418724	-162.214421	472.540375	-42.235501	2.092573	-0.508725	22204.50453
436.15947	-118.725545	472.540375	7.357077	0.566648	-0.508725	22209.08231
447.603911	-101.177402	440.49594	30.245959	-0.959278	-1.271688	22218.23786
449.129836	-100.414439	455.755195	11.171891	-0.196315	-0.508725	22207.55638
444.55206	-49.295936	435.918164	66.86817	0.566648	0.254238	22204.50453
430.81873	-45.481122	393.955213	88.99409	-1.72224	0.254238	22190.7712
434.633544	-11.147799	408.451505	116.460748	-2.485203	0.254238	22189.24528
410.981699	6.400344	383.273735	124.853338	-1.72224	1.0172	22090.82308
430.81873	30.815152	373.355219	158.423699	0.566648	0.254238	22194.58602
387.329854	49.88922	329.866343	155.371848	2.855536	0.254238	22212.13416
415.559476	94.141059	353.518188	185.890357	0.566648	-0.508725	22186.95639
393.433556	111.689202	346.651523	227.090345	-0.196315	-0.508725	22208.31935
387.329854	140.681786	322.999679	255.319966	2.092573	0.254238	22211.3712
385.803929	158.229929	294.007095	269.816258	-0.959278	-0.508725	22198.40083
357.574308	181.881774	281.036728	298.808842	0.566648	0.254238	22224.34156
357.574308	210.874358	239.073778	320.171799	2.855536	-0.508725	22257.91192
353.759494	228.422501	237.547852	333.142165	2.092573	1.0172	22234.26008
359.863196	258.94101	198.636753	314.068097	2.092573	-0.508725	22106.08234
341.55209	275.72619	194.058976	348.40142	1.32961	-0.508725	22243.41563
335.448388	290.222482	169.644169	365.1866	-0.959278	-1.271688	22221.28971
295.774326	301.666923	98.688634	346.875495	-0.959278	-1.271688	22222.05268
293.485438	324.555805	104.792336	404.860663	1.32961	-0.508725	22231.20823
281.278034	327.607656	78.851603	413.253253	-0.196315	-0.508725	22214.42305
262.966928	371.096532	77.325677	414.016216	-0.959278	-1.271688	22221.28971
246.944711	358.889129	40.703466	410.201402	-0.959278	1.0172	22232.73415
224.818791	367.281719	39.177541	444.534725	-0.959278	0.254238	22194.58602
208.033611	397.037265	-21.859478	431.564359	-0.959278	0.254238	22201.45268
172.937325	408.481707	-76.792795	423.934731	-1.72224	-0.508725	22207.55638
170.648437	401.615042	-129.437224	414.016216	-0.196315	0.254238	22200.68972
162.255847	439.763179	-133.252038	433.853247	-0.959278	-1.271688	22204.50453
134.026226	432.896514	-137.066852	420.88288	-0.196315	-0.508725	22225.10453
125.633636	438.237253	-142.407591	435.379172	0.566648	0.254238	22217.4749
89.774387	446.629843	-134.777964	457.505092	-0.196315	0.254238	22221.28971
73.75217	451.970583	-161.481659	472.001384	1.32961	1.0172	22229.6823
57.729952	442.81503	-171.400175	460.556943	-0.196315	-0.508725	22221.28971
28.737368	457.311322	-167.585361	474.290272	2.092573	0.254238	22232.73415
28.737368	454.259471	-200.392759	494.127303	3.618499	1.780163	22255.62304
-3.307067	452.733545	-221.755716	478.868048	1.32961	0.254238	22241.88971
-25.432986	460.363173	-253.80015	487.260638	2.092573	0.254238	22219.00082
-30.010763	448.918732	-273.637182	472.764346	-0.959278	-2.034651	10206.91549
-54.42557	439.763179	-303.392728	446.060651	-0.196315	0.254238	21.362957
-82.655192	428.318738	-329.333461	437.66806	-0.959278	-1.271688	12.207404
-87.995931	419.163185	-319.414946	460.556943	1.32961	-0.508725	13.733329
-103.255185	423.740961	-335.437163	448.349539	-0.196315	0.254238	10.681478
-152.084801	419.163185	-328.570499	426.986582	-0.196315	-0.508725	9.155553
-156.662577	400.852079	-354.511232	404.0977	2.855536	1.0172	10.681478
-185.655161	403.140967	-347.644567	375.868079	-1.72224	1.0172	9.155553
-197.862565	387.881713	-380.451965	354.505122	-1.72224	-0.508725	4923.398541
-208.544043	384.066899	-391.896406	353.742159	-1.72224	-0.508725	22030.54903
-219.225521	377.200234	-396.474182	327.038464	1.32961	0.254238	22198.40083
-271.106988	364.99283	-388.844555	349.164383	1.32961	-0.508725	22205.2675
-240.588478	343.629874	-405.629735	255.319966	0.566648	0.254238	22188.48232
-274.158838	358.126166	-458.274164	243.112563	1.32961	0.254238	22217.4749
-287.129205	330.659507	-426.992692	255.319966	1.32961	-0.508725	22213.66009
-300.099572	310.059513	-443.014909	249.216264	-1.72224	-2.034651	22219.00082
-310.018087	297.089147	-431.570468	234.719972	0.566648	0.254238	22210.60823
-333.669932	286.407669	-427.755654	198.097761	3.618499	1.0172	22235.786
-338.247708	259.703973	-447.592686	159.186661	2.855536	1.0172	22244.94156
-351.981038	238.341016	-432.333431	110.357046	0.566648	-1.271688	22017.57866
-373.343994	214.689171	-446.06676	97.38668	1.32961	-0.508725	22212.89712
-400.810653	184.933625	-474.296381	60.001506	0.566648	0.254238	22209.08231
-387.077324	171.963258	-459.037127	57.712617	-1.72224	-1.271688	22197.63787
-411.492131	155.178078	-418.600102	66.86817	0.566648	0.254238	22199.16379
-419.121758	133.052158	-426.992692	29.482996	1.32961	-0.508725	22217.4749
-425.988423	110.926239	-421.651953	5.831151	1.32961	0.254238	22226.63045
-431.329162	84.985506	-392.659369	2.016338	1.32961	-0.508725	22200.68972
-445.062492	75.829953	-398.000108	-25.450321	-4.011129	-1.271688	22190.00824
-470.240262	50.652183	-382.740853	-65.124383	0.566648	1.0172	22191.53417
-464.13656	18.607748	-392.659369	-113.953998	-0.959278	-0.508725	22157.96381
-456.506933	1.822568	-350.696418	-117.005849	-1.72224	-0.508725	22196.11194
-452.692119	-27.932979	-372.059375	-131.502141	-0.959278	-0.508725	22182.37861
-460.321746	-24.881128	-368.244561	-187.198421	-3.248166	-0.508725	22182.37861
-483.210628	-53.110749	-379.689002	-221.531744	0.566648	0.254238	22196.11194
-444.299529	-81.340371	-353.748269	-237.553962	-0.196315	0.254238	22216.71194
-446.588417	-98.888514	-299.577915	-223.820632	2.855536	-0.508725	22193.06009
-439.721752	-112.621843	-280.503846	-236.028036	0.566648	-0.508725	22222.05268
-415.306945	-121.014433	-269.822368	-257.390993	5.907387	1.780163	22251.04526
-408.44028	-149.244054	-239.303858	-284.094689	2.855536	1.0172	22238.83786
-400.04769	-181.288489	-221.755716	-310.035422	0.566648	-0.508725	22238.83786
-395.469914	-209.51811	-230.911268	-304.694683	-0.959278	-0.508725	22233.49712
-374.86992	-220.962551	-196.577945	-335.213192	1.32961	0.254238	22229.6823
-366.47733	-240.799583	-167.585361	-368.783552	-2.485203	-1.271688	22222.05268
-352.744	-248.42921	-185.133504	-388.620584	-0.196315	-0.508725	22226.63045
-335.95882	-285.051421	-117.992783	-397.013174	-0.196315	-1.271688	22219.76379
-319.17364	-300.310676	-97.392789	-385.568733	-0.959278	-0.508725	22221.28971
-312.306975	-329.30326	-66.111317	-397.776136	0.566648	1.0172	22231.97119
-287.129205	-340.747701	-45.511323	-443.553901	-1.72224	-1.271688	22224.34156
-280.26254	-369.740285	-53.140951	-429.057609	-0.196315	-0.508725	22197.63787
-240.588478	-368.977322	-53.140951	-458.050193	-1.72224	0.254238	22209.84527
-221.51441	-389.577316	-29.489106	-471.783522	-2.485203	-0.508725	22125.91937
-194.810714	-409.414347	5.60718	-498.487218	0.566648	1.0172	22206.03046
-176.499608	-423.910639	43.755317	-482.465	-1.72224	-1.271688	22224.34156
-181.077385	-449.851373	62.066423	-515.272398	0.566648	0.254238	22225.10453
-124.618142	-446.799522	52.91087	-503.827957	0.566648	-1.271688	22219.00082
-112.410738	-460.532851	71.984938	-488.568702	0.566648	-0.508725	22229.6823
-85.707042	-463.584702	143.703435	-471.783522	0.566648	-0.508725	22229.6823
-68.921862	-474.26618	163.540467	-483.990926	-0.959278	-0.508725	22216.71194
-29.2478	-478.080994	207.792305	-454.998342	1.32961	-0.508725	22253.33415
8.137374	-472.740255	252.044144	-436.687236	-0.959278	-1.271688	22251.04526
12.715151	-471.977292	245.940442	-454.998342	0.566648	-1.271688	22109.89715
38.655884	-483.421733	285.614505	-439.739087	0.566648	-0.508725	22238.83786
59.255878	-497.155062	299.347834	-428.294646	0.566648	0.254238	22239.60082
79.855871	-474.26618	294.007095	-438.976124	0.566648	-0.508725	22214.42305
105.796605	-481.132845	329.866343	-416.850205	2.092573	1.0172	22227.39341
132.5003	-494.866174	327.577455	-423.71687	-0.959278	-0.508725	22230.44527
160.729922	-484.184696	370.303368	-395.487248	-0.196315	0.254238	22216.71194
182.092878	-462.058776	358.858927	-376.41318	-1.72224	-0.508725	22225.86749
213.37435	-476.555068	377.170033	-371.072441	-1.72224	-0.508725	22212.89712
227.10768	-446.036559	397.770027	-371.072441	0.566648	-0.508725	22199.16379
242.366934	-441.458782	379.458921	-386.331695	-4.011129	-1.271688	22173.22306
264.492854	-404.836571	400.058915	-348.946521	-1.72224	0.254238	22213.66009
289.670624	-426.199528	415.31817	-327.583565	-0.196315	-1.271688	22199.16379
295.011363	-390.340279	423.71076	-308.509496	1.32961	-0.508725	22211.3712
299.58914	-381.947689	433.629275	-317.665049	-0.196315	0.254238	22215.94897
328.581724	-342.273627	409.977431	-293.250242	-0.196315	-0.508725	22212.13416
336.974314	-338.458813	467.199636	-258.916918	-0.959278	-1.271688	22221.28971
370.544674	-336.169925	474.066301	-197.879899	1.32961	0.254238	22212.13416
393.433556	-291.918086	491.614443	-167.36139	2.855536	1.0172	22231.20823
407.166886	-278.184757	493.140369	-155.916949	2.092573	0.254238	22246.46748
416.322438	-252.244024	478.644077	-150.57621	1.32961	-0.508725	22236.54897
398.774295	-245.377359	490.088518	-125.398439	-0.959278	-0.508725	22206.03046
420.900215	-210.281073	496.19222	-113.191036	0.566648	-0.508725	22204.50453
427.766879	-201.888483	485.510742	-91.828079	-0.196315	0.254238	22219.76379
439.974283	-167.55516	474.066301	-64.36142	1.32961	1.0172	22177.03787
444.55206	-149.244054	459.570009	-25.450321	0.566648	-0.508725	22206.79342
447.603911	-122.540358	465.67371	-24.687358	0.566648	-0.508725	22222.05268
438.448358	-109.569992	453.466307	34.823735	0.566648	-0.508725	22205.2675
445.315022	-69.132967	450.414456	42.453363	-0.196315	0.254238	22212.13416
432.344656	-58.451488	448.88853	96.623717	-1.72224	-0.508725	22195.34898
411.744662	-30.221867	379.458921	98.149643	-0.196315	-0.508725	22187.71935
443.789097	-10.384836	419.895946	123.327413	-2.485203	-1.271688	22124.39345
420.137252	23.185524	392.429288	136.297779	-1.72224	-0.508725	22196.11194
414.03355	37.681816	360.384853	166.816289	-0.959278	-0.508725	22204.50453
404.115035	85.748469	339.784859	197.334798	-0.196315	-0.508725	22177.80084
391.907631	87.274394	355.044114	169.105177	-0.196315	-0.508725	22202.97861
391.144668	94.904022	300.110797	197.334798	-0.196315	-0.508725	22207.55638
369.781711	130.000308	323.762641	228.616271	-0.196315	0.254238	22211.3712
383.515041	171.200295	293.244132	262.949594	1.32961	-0.508725	22228.15638
368.255786	198.666954	275.695989	286.601439	1.32961	-0.508725	22254.09711
360.626159	212.400283	234.496001	301.097731	2.092573	0.254238	22238.83786
371.307637	250.54842	252.807107	339.245867	-0.196315	-1.271688	22173.22306
352.233569	265.044712	213.896007	340.00883	0.566648	-0.508725	22241.12674
334.685426	274.963228	192.533051	356.031048	-0.196315	-0.508725	22224.34156
327.818761	292.51137	148.281212	369.001414	-0.196315	-0.508725	22222.81564
312.559506	314.63729	134.547883	385.023632	-0.196315	-0.508725	22229.6823
285.85581	338.289135	107.081224	381.208818	-0.196315	0.254238	22216.71194
291.19655	345.155799	89.533081	407.912514	0.566648	-0.508725	22228.15638
274.411369	374.148383	69.69605	429.27547	2.092573	1.0172	22233.49712
237.789158	382.540973	62.066423	418.593992	-2.485203	-0.508725	22194.58602
230.159531	382.540973	10.184957	445.297688	-1.72224	-0.508725	22205.2675
203.455835	389.407638	-43.222435	414.016216	-0.196315	-0.508725	22209.84527
164.544735	428.318738	-84.422423	455.216203	-0.196315	-0.508725	22199.16379
156.152145	428.318738	-97.392789	443.0088	-0.196315	-0.508725	22209.84527
144.707704	424.503924	-103.496491	452.927315	-1.72224	-1.271688	22223.5786
111.900306	445.103918	-152.326106	458.268054	0.566648	1.0172	22212.89712
108.848455	458.074284	-182.844616	432.327321	-0.196315	-0.508725	22224.34156
85.196611	459.60021	-149.274256	449.875464	0.566648	-0.508725	22231.97119
61.544766	439.763179	-205.733498	440.719911	0.566648	-1.271688	22212.89712
61.544766	453.496508	-170.637212	472.764346	2.855536	0.254238	22243.41563
24.159592	462.652061	-197.340908	474.290272	-0.196315	-0.508725	22253.33415
18.818853	469.518725	-264.481629	465.134719	0.566648	0.254238	22228.91934
-13.988545	450.444657	-237.01497	452.164352	-0.959278	-1.271688	22222.05268
-29.2478	441.289104	-248.459411	469.712495	1.32961	0.254238	22241.88971
-35.351502	441.289104	-240.066821	463.608794	-0.196315	0.254238	2528.45851
-48.321868	435.948365	-259.14089	444.534725	0.566648	1.0172	18.311106
-75.788527	427.555775	-282.029772	447.586576	0.566648	1.0172	14.496292
-84.94408	411.533557	-306.444579	443.771762	2.092573	0.254238	10.681478
-123.092217	408.481707	-343.829753	382.734743	3.618499	0.254238	9.155553
-138.351471	411.533557	-343.829753	426.223619	0.566648	1.0172	11.444441
-163.529242	402.378005	-362.903822	407.149551	-0.196315	0.254238	9.155553
-172.684794	384.066899	-386.555667	359.845861	-0.959278	1.0172	10.681478
-185.655161	375.674309	-402.577884	356.79401	-0.959278	-0.508725	21477.40104
-209.307006	383.303936	-394.948257	369.764377	-0.959278	1.0172	22173.98602
-242.114404	376.437272	-408.681586	321.697724	-1.72224	-1.271688	22204.50453
-239.062553	363.466905	-422.414915	320.171799	1.32961	-0.508725	22189.24528
-261.188472	361.178017	-437.67417	286.601439	-1.72224	-0.508725	22207.55638
-272.632913	313.874327	-441.488984	214.882941	-0.959278	-0.508725	22215.94897
-316.121789	306.2447	-423.177878	237.008861	-0.196315	-0.508725	22201.45268
-301.625497	300.140998	-469.718605	214.119979	1.32961	1.0172	22202.97861
-313.832901	294.037296	-420.126027	230.142196	1.32961	0.254238	22241.88971
-333.669932	271.911377	-421.651953	192.757022	2.092573	0.254238	22248.75637
-355.795851	233.76324	-491.844524	134.008891	1.32961	-0.508725	21976.37867
-377.158808	236.052128	-416.311213	113.408897	0.566648	0.254238	22220.52675
-374.86992	211.63732	-451.407499	96.623717	0.566648	0.254238	22210.60823
-382.499547	181.118811	-453.696388	86.705201	1.32961	-0.508725	22190.7712
-403.099541	175.015109	-438.437133	67.631133	-0.196315	0.254238	22202.97861
-413.781019	140.681786	-410.970474	48.557065	2.092573	1.0172	22215.18601
-434.381013	131.526233	-431.570468	24.142257	2.092573	0.254238	22217.4749
-430.5662	113.97809	-425.466766	-10.191066	0.566648	1.0172	22198.40083
-454.218044	73.541065	-413.259362	-10.954029	-2.485203	-0.508725	22197.63787
-451.929156	66.6744	-388.844555	-33.079948	-0.959278	-0.508725	22186.95639
-464.899523	59.044773	-369.007524	-77.331787	-2.485203	-1.271688	22167.11936
-487.788405	29.289226	-404.10381	-84.961414	-2.485203	-0.508725	22199.16379
-457.269895	10.215158	-383.503816	-108.613259	-0.196315	-1.271688	22189.24528
-456.506933	-12.673724	-372.822337	-140.657694	-0.959278	0.254238	22187.71935
-435.906939	-28.695942	-344.592716	-163.546576	-0.196315	-1.271688	22192.29713
-461.847672	-50.058898	-358.326045	-223.05767	-1.72224	-1.271688	22206.79342
-454.981007	-68.370004	-351.459381	-215.428042	2.092573	0.254238	22190.7712
-467.188411	-89.732961	-294.237176	-283.331726	-0.959278	0.254238	22224.34156
-442.010641	-125.592209	-267.53348	-264.257658	1.32961	-1.271688	22253.33415
-422.173609	-143.903315	-249.985337	-267.309508	2.092573	-0.508725	22237.31193
-413.018057	-159.925532	-241.592747	-289.435428	-0.959278	-0.508725	22238.83786
-411.492131	-192.73293	-249.222374	-290.961353	-0.196315	-0.508725	22236.54897
-394.706951	-220.962551	-223.281641	-333.687267	-0.196315	0.254238	22222.81564
-378.684733	-236.984769	-190.474243	-336.739118	2.855536	0.254238	22228.15638
-361.13659	-250.718098	-182.081653	-368.02059	0.566648	-1.271688	22228.15638
-358.08474	-265.977353	-124.096485	-367.257627	0.566648	0.254238	22215.18601
-348.166224	-285.051421	-110.363156	-373.361329	-0.959278	-0.508725	22223.5786
-328.329193	-291.155123	-62.296503	-393.19836	-0.959278	-1.271688	22230.44527
-309.255124	-327.777335	-77.555758	-420.665019	-0.196315	0.254238	22212.13416
-280.26254	-341.510664	-60.007615	-440.50205	-1.72224	0.254238	22202.97861
-254.321807	-361.347695	-43.222435	-438.213162	-0.959278	0.254238	22215.18601
-241.351441	-372.792136	-18.044665	-445.079826	0.566648	1.780163	22148.80825
-212.358857	-379.658801	5.60718	-487.042777	-0.959278	0.254238	22208.31935
-197.862565	-400.258795	5.60718	-480.176112	-0.959278	-0.508725	22225.86749
-172.684794	-424.673602	48.333093	-487.805739	0.566648	0.254238	22218.23786
-155.899614	-430.014341	78.08864	-480.939075	0.566648	-0.508725	22220.52675
-129.958881	-462.058776	85.718267	-482.465	0.566648	0.254238	22228.91934
-91.047782	-467.399515	123.866404	-487.805739	-0.196315	0.254238	22217.4749
-68.921862	-465.87359	164.303429	-483.227963	2.092573	-0.508725	22235.02304
-39.929278	-464.347665	183.377498	-480.939075	2.855536	0.254238	22253.33415
-21.618173	-474.26618	240.599703	-442.027975	1.32961	0.254238	22243.41563
19.581815	-475.792106	249.755256	-432.872422	-0.196315	-0.508725	22119.05271
11.189225	-498.680988	268.829324	-432.872422	0.566648	-1.271688	22240.36378
37.129958	-490.288398	309.266349	-440.50205	-0.959278	-1.271688	22230.44527
65.359579	-476.555068	303.92561	-461.102044	0.566648	1.0172	22215.94897
95.878089	-478.080994	316.895977	-421.427981	-1.72224	-0.508725	22228.91934
112.663269	-491.814323	331.392269	-432.872422	-1.72224	-0.508725	22227.39341
124.10771	-471.214329	348.177449	-404.642801	-2.485203	-1.271688	22217.4749
154.62622	-476.555068	329.866343	-381.753919	0.566648	0.254238	22229.6823
175.226214	-481.895807	375.644107	-389.383546	0.566648	0.254238	22211.3712
198.115096	-461.295814	382.510772	-374.887254	-2.485203	-2.034651	22195.34898
220.241015	-455.192112	403.110766	-378.702068	-0.959278	0.254238	22186.19343
233.974344	-426.199528	397.770027	-349.709484	-2.485203	-0.508725	22215.18601
267.544705	-421.621751	416.844095	-345.89467	-0.959278	-1.271688	22203.74157
265.255817	-407.888422	435.918164	-318.428012	-0.959278	-1.271688	22212.89712
284.329885	-394.155093	442.784828	-290.961353	2.092573	-0.508725	22212.89712
316.37432	-366.688434	432.866313	-291.724316	-0.959278	-0.508725	22211.3712
340.026165	-343.036589	477.118151	-266.546546	0.566648	-0.508725	22222.05268
335.448388	-359.82177	445.836679	-232.213223	-1.72224	-1.271688	22189.24528
389.618743	-316.332894	459.570009	-228.398409	0.566648	-0.508725	22229.6823
400.300221	-308.703266	466.436673	-183.383607	1.32961	0.254238	22247.23045
405.64096	-271.318092	490.851481	-165.072502	2.092573	1.0172	22238.07489
404.115035	-262.925502	472.540375	-136.84288	1.32961	1.0172	22214.42305
421.663178	-224.014402	459.570009	-116.242887	0.566648	-0.508725	22213.66009
427.003917	-210.281073	442.021866	-92.591042	0.566648	-0.508725	22223.5786
431.581693	-194.258856	465.67371	-90.302153	-1.72224	-1.271688	22179.32676
435.396507	-166.029234	469.488524	-42.235501	-0.196315	0.254238	22206.79342
438.448358	-136.273688	462.621859	-18.583656	-0.196315	0.254238	22219.76379
450.655762	-129.407023	425.999648	-17.057731	-1.72224	-1.271688	22177.80084
433.870581	-92.784812	450.414456	23.379294	-4.011129	-1.271688	22200.68972
440.737246	-71.421855	400.058915	36.349661	-4.011129	0.254238	22199.16379
443.789097	-38.614457	414.555207	93.571866	-0.959278	1.0172	22188.48232
423.952066	-18.777426	399.295952	122.56445	0.566648	-1.271688	22154.91195
422.42614	-3.518171	398.53299	121.801487	-1.72224	-1.271688	22201.45268
433.107619	31.578114	396.244101	150.031109	-1.72224	-1.271688	22204.50453
404.115035	46.074406	380.984847	172.157028	-0.959278	-0.508725	22183.14158
407.166886	75.829953	367.251517	185.127395	2.092573	-0.508725	22206.79342
394.196519	94.904022	344.362635	208.016277	-0.196315	0.254238	22198.40083
375.122451	117.792904	352.755225	233.194047	-0.196315	0.254238	22211.3712
378.937264	152.88919	295.53302	253.031078	1.32961	-0.508725	22229.6823
393.433556	184.170662	297.821908	275.91996	2.855536	-0.508725	22250.2823
369.018749	194.089177	271.118213	282.023662	2.855536	1.0172	22240.36378
360.626159	229.948426	263.488585	318.645873	0.566648	-0.508725	22193.06009
330.870612	242.15583	248.992293	323.986613	1.32961	0.254238	22241.88971
340.026165	259.703973	232.207113	323.986613	-0.959278	-0.508725	22221.28971
327.055798	260.466936	184.140461	349.927346	-1.72224	-0.508725	22223.5786
318.663208	296.326184	162.777504	376.631041	-1.72224	-2.034651	22228.91934
299.58914	314.63729	126.918255	400.282886	0.566648	0.254238	22219.00082
278.226183	342.103948	122.340479	406.386588	-0.196315	-0.508725	22228.91934
277.46322	355.074315	74.273826	404.860663	-0.959278	-0.508725	22233.49712
256.100264	352.022464	68.933087	413.253253	-3.248166	-1.271688	22193.06009
233.211382	381.015048	-43.985398	379.682892	-0.959278	1.0172	22207.55638
215.663239	396.274303	-13.466888	433.853247	-2.485203	-1.271688	22210.60823
203.455835	390.170601	-43.222435	448.349539	-0.196315	-0.508725	22200.68972
182.855841	413.059483	-51.615025	459.79398	-0.959278	0.254238	22214.42305
144.707704	424.503924	-101.207603	460.556943	1.32961	0.254238	22228.15638
153.863257	435.185402	-127.911299	446.823613	-0.196315	-2.034651	22212.13416
123.344747	445.103918	-114.940932	453.690278	0.566648	-0.508725	22223.5786
97.404014	450.444657	-124.096485	470.475458	-0.959278	-1.271688	22232.73415
67.648468	460.363173	-117.229821	446.823613	-1.72224	-0.508725	22212.89712
66.885505	448.918732	-169.111287	474.290272	2.855536	-0.508725	22247.99341
53.152176	453.496508	-198.866833	487.260638	2.092573	0.254238	22255.62304
38.655884	452.733545	-182.081653	472.764346	-0.196315	0.254238	22228.15638
23.396629	452.733545	-204.970535	482.682862	-0.196315	-0.508725	22222.81564
-6.358918	459.60021	-234.726082	470.475458	2.092573	-0.508725	22241.88971
-27.721874	423.740961	-285.081623	466.660644	-0.196315	-0.508725	22215.18601
-52.899645	440.526141	-311.022356	442.245837	-1.72224	-0.508725	264.74807
-59.766309	429.0817	-285.844585	455.979166	0.566648	1.0172	17.548143
-79.603341	426.029849	-299.577915	459.79398	-1.72224	-1.271688	12.207404
-103.255185	419.926148	-307.970505	436.905098	0.566648	1.0172	9.918516
-117.751477	401.615042	-327.807536	426.223619	-1.72224	0.254238	10.681478
-138.351471	395.51134	-350.696418	374.342153	-2.485203	-0.508725	9.155553
-171.158869	385.592824	-416.311213	308.727358	-0.196315	0.254238	10.681478
-179.551459	390.170601	-367.481598	380.445855	-0.959278	-0.508725	9.155553
-196.336639	393.222452	-368.244561	345.349569	-1.72224	-1.271688	21700.18616
-221.51441	382.540973	-389.607518	362.897712	-0.196315	0.254238	22196.11194
-224.566261	376.437272	-401.051959	343.823644	-0.196315	-1.271688	22188.48232
-254.321807	359.652091	-415.548251	286.601439	-0.959278	0.254238	22212.13416
-253.558845	333.711358	-424.703804	275.91996	-0.959278	0.254238	22213.66009
-286.366242	331.42247	-407.918623	251.505153	2.092573	0.254238	22193.82305
-295.521795	313.111364	-418.600102	233.95701	-1.72224	-0.508725	22207.55638
-285.60328	303.955812	-427.755654	246.927376	2.855536	-0.508725	22240.36378
-324.514379	294.037296	-438.437133	181.312581	3.618499	1.780163	22240.36378
-333.669932	255.889159	-451.407499	136.297779	2.855536	1.0172	22103.79345
-339.773634	250.54842	-439.200096	166.053326	0.566648	-0.508725	22219.76379
-365.714367	221.555836	-424.703804	106.542233	1.32961	0.254238	22212.13416
-378.684733	187.985476	-457.511201	77.549649	-0.959278	-0.508725	22199.16379
-405.388429	197.141028	-471.24453	72.208909	0.566648	1.0172	22205.2675
-412.255094	168.148444	-439.200096	67.631133	0.566648	-0.508725	22216.71194
-415.306945	133.815121	-409.444549	47.031139	1.32961	0.254238	22219.76379
-424.462498	120.081792	-426.992692	15.749667	-0.196315	-0.508725	22199.16379
-440.484715	95.666984	-407.918623	5.831151	-0.959278	0.254238	22187.71935
-442.010641	81.933655	-421.651953	-59.020681	-0.959278	0.254238	22188.48232
-452.692119	55.229959	-483.451934	-154.391023	-1.72224	-0.508725	22127.4453
-450.403231	37.681816	-359.851971	-71.991048	-0.196315	-0.508725	22203.74157
-470.240262	21.659599	-354.511232	-100.220669	-0.196315	-0.508725	22199.16379
-454.981007	-0.46632	-335.437163	-129.976216	1.32961	0.254238	22184.6675
-454.981007	-27.170016	-358.326045	-136.079918	-0.196315	0.254238	22199.16379
-448.114342	-34.799644	-317.88902	-184.14657	-0.959278	0.254238	22210.60823
-451.929156	-75.999631	-312.548281	-199.405825	0.566648	-0.508725	22191.53417
-434.381013	-82.103333	-290.422362	-229.924334	0.566648	-0.508725	22222.81564
-429.040274	-94.310737	-291.948287	-236.790999	2.092573	0.254238	22257.91192
-437.432864	-121.014433	-271.348293	-252.050254	2.092573	0.254238	22238.07489
-404.625466	-136.273688	-333.148275	-312.32431	3.618499	0.254238	22238.83786
-402.336578	-175.94775	-234.726082	-277.228024	2.092573	0.254238	22241.88971
-389.366212	-184.34034	-210.311274	-290.961353	2.855536	1.0172	22224.34156
-390.892137	-204.177371	-239.303858	-335.976155	-0.196315	-0.508725	22222.81564
-375.632882	-250.718098	-165.296473	-339.028006	-0.196315	-0.508725	22228.91934
-351.218075	-270.555129	-158.429808	-366.494664	-1.72224	-0.508725	22215.18601
-353.506963	-285.051421	-126.385373	-384.80577	-0.196315	0.254238	22222.81564
-331.381044	-297.258825	-97.392789	-397.013174	0.566648	0.254238	22231.20823
-319.17364	-320.147707	-123.333522	-415.324279	-1.72224	-0.508725	22206.03046
-297.047721	-336.169925	-49.326137	-424.479832	-0.196315	-0.508725	22200.68972
-293.232907	-372.029173	-148.511293	-485.516851	-2.485203	-0.508725	22207.55638
-269.581062	-364.399546	-83.65946	-496.961292	-1.72224	-0.508725	22183.14158
-243.640329	-380.421763	-9.652075	-467.968708	-2.485203	-2.034651	22206.03046
-209.307006	-389.577316	7.133106	-470.257596	1.32961	1.0172	22229.6823
-187.944049	-413.229161	36.12569	-502.302031	1.32961	-0.508725	22225.10453
-170.395906	-435.355081	67.407162	-474.835373	0.566648	-0.508725	22219.76379
-145.981099	-446.799522	77.325677	-487.042777	-0.196315	-0.508725	22226.63045
-114.699626	-447.562484	116.236777	-468.731671	-1.72224	-1.271688	22225.10453
-81.892229	-455.955074	140.651585	-476.361298	2.855536	1.0172	22222.05268
-53.662608	-458.243963	177.273796	-483.227963	2.855536	1.0172	22253.33415
-51.373719	-484.184696	193.296013	-473.309447	3.618499	1.0172	22250.2823
-23.144098	-484.947658	190.244162	-490.85759	-0.196315	-0.508725	22127.4453
20.344778	-494.103211	246.703405	-454.235379	1.32961	1.0172	22241.12674
37.129958	-490.288398	268.066362	-429.820571	-0.196315	-0.508725	22231.97119
53.152176	-471.977292	280.273765	-442.027975	-0.196315	0.254238	22215.94897
49.337362	-489.525435	332.155231	-435.924273	-0.196315	-2.034651	22225.86749
113.426232	-497.155062	295.53302	-406.168727	-1.72224	-1.271688	22230.44527
119.529934	-480.369882	335.207082	-414.561317	-0.196315	-0.508725	22218.23786
150.048443	-479.606919	350.466337	-393.961323	-1.72224	-1.271688	22226.63045
158.441033	-484.184696	366.488555	-391.672435	-0.959278	-0.508725	22211.3712
198.115096	-466.636553	356.570039	-430.583534	-2.485203	-0.508725	22196.11194
192.774357	-463.584702	279.510803	-500.776106	-3.248166	-0.508725	22068.69717
224.055829	-451.377298	393.955213	-417.613168	-0.959278	0.254238	22218.23786
249.996562	-424.673602	427.525574	-345.131708	0.566648	0.254238	22206.79342
266.018779	-417.043975	438.207052	-320.7169	-0.196315	0.254238	22212.89712
283.566922	-391.866205	440.49594	-319.953937	-0.196315	0.254238	22225.10453
309.507655	-404.836571	416.081133	-312.32431	-0.959278	0.254238	22212.13416
325.529873	-368.21436	458.044083	-267.309508	-0.959278	-0.508725	22219.76379
333.922463	-356.006956	459.570009	-237.553962	-2.485203	-1.271688	22206.03046
368.255786	-327.777335	483.221853	-200.168788	1.32961	1.0172	22231.97119
388.092817	-318.621782	487.79963	-171.176204	2.092573	1.0172	22242.65267
366.729861	-314.806968	428.288536	-207.798415	3.618499	0.254238	22211.3712
398.774295	-288.103272	506.110735	-150.57621	2.092573	-0.508725	22215.94897
418.611327	-250.718098	479.40704	-123.872514	2.092573	-0.508725	22211.3712
408.692811	-246.140322	455.755195	-107.850296	-0.196315	1.0172	22222.81564
420.900215	-217.9107	455.755195	-88.013265	-0.196315	-0.508725	22202.21564
443.789097	-198.836632	495.429257	-66.650309	1.32961	1.0172	22209.84527
443.026134	-152.295905	468.725561	-60.546607	-1.72224	-0.508725	22219.00082
441.500209	-130.932948	458.807046	-20.109582	-0.959278	-0.508725	22190.7712
443.789097	-111.095917	451.177418	-0.272551	-2.485203	-0.508725	22190.00824
440.737246	-95.0737	442.021866	-10.191066	-3.248166	-2.034651	22190.7712
443.789097	-65.318153	361.910778	24.90522	-1.72224	-0.508725	22169.40825
427.766879	-34.036681	387.851511	91.282978	-0.196315	0.254238	22182.37861
431.581693	-10.384836	369.540406	72.971872	-3.248166	-1.271688	22200.68972
423.952066	12.504046	422.947797	140.112593	-0.196315	0.254238	22219.76379
435.396507	33.867003	398.53299	171.394065	-0.196315	-1.271688	22190.7712
410.218737	62.096624	376.40707	198.097761	0.566648	0.254238	22209.84527
407.166886	99.481798	351.992263	210.305165	1.32961	0.254238	22205.2675
397.24837	108.637351	347.414486	219.460718	1.32961	1.780163	22211.3712
394.196519	136.104009	332.155231	253.794041	-0.196315	-0.508725	22231.97119
378.937264	167.385482	306.977461	260.660705	2.092573	-0.508725	22252.57118
379.700227	177.303997	285.614505	287.364401	-0.196315	-0.508725	22236.54897
360.626159	199.429917	257.384883	274.394035	1.32961	0.254238	22206.03046
336.974314	211.63732	203.977492	304.149581	0.566648	-0.508725	22243.41563
336.974314	237.578053	225.340448	333.905128	1.32961	-0.508725	22219.00082
334.685426	242.918793	197.87379	340.771793	-0.959278	-0.508725	22223.5786
329.344686	271.148414	203.977492	348.40142	1.32961	0.254238	22231.97119
319.426171	290.222482	126.918255	388.838445	1.32961	0.254238	22219.00082
288.144699	335.237284	125.39233	400.282886	-0.196315	-1.271688	22225.10453
293.485438	343.629874	86.48123	404.860663	-0.196315	0.254238	22235.02304
272.885444	354.311352	71.984938	406.386588	-4.774091	-2.034651	22190.7712
265.255817	357.363203	6.370143	380.445855	-1.72224	-0.508725	22204.50453
251.522487	387.11875	-49.326137	317.882911	-1.72224	-0.508725	22048.86013
222.529903	394.748377	-36.35577	395.70511	-1.72224	-2.034651	22199.16379
194.300282	402.378005	-76.792795	400.282886	-1.72224	-1.271688	22214.42305
174.463251	418.400222	-65.348354	449.875464	-0.196315	-0.508725	22228.15638
143.181779	428.318738	-95.103901	458.268054	0.566648	1.0172	22214.42305
139.366965	445.866881	-99.681678	451.40139	1.32961	1.0172	22223.5786
121.055859	434.42244	-130.96315	462.082868	2.092573	0.254238	22235.02304
101.981791	449.681694	-122.57056	462.082868	0.566648	-0.508725	22219.00082
82.14476	457.311322	-143.933516	476.57916	-0.196315	-2.034651	22243.41563
55.441064	452.733545	-161.481659	462.082868	-0.196315	-0.508725	22248.75637
29.500331	465.703912	-199.629796	450.638427	1.32961	-0.508725	22233.49712
16.529964	462.652061	-186.65943	453.690278	0.566648	-1.271688	22227.39341
13.478113	459.60021	-229.385343	449.875464	2.092573	-0.508725	22240.36378
-7.884843	451.970583	-224.044604	456.742129	-0.196315	-1.271688	22222.81564
-30.010763	440.526141	-235.489045	469.712495	-0.959278	-0.508725	22219.00082
-71.21075	443.577992	-283.555697	474.290272	-0.959278	-1.271688	35.096286
-53.662608	440.526141	-320.177909	472.764346	-0.959278	-0.508725	13.733329
-90.284819	426.792812	-280.503846	443.771762	1.32961	1.0172	10.681478
-110.12185	417.637259	-324.755685	428.512508	-3.248166	-0.508725	9.918516
-122.329254	406.192818	-349.933455	422.408806	-1.72224	1.0172	9.155553
-152.084801	395.51134	-388.081592	368.238451	-0.959278	-1.271688	10.681478
-172.684794	393.985415	-385.792704	395.70511	-0.196315	-1.271688	8.39259
-174.973683	398.563191	-401.814921	333.142165	-2.485203	-1.271688	257.881405
-196.336639	377.200234	-424.703804	307.964395	1.32961	0.254238	22000.79348
-210.832931	382.540973	-379.689002	346.875495	-0.196315	-1.271688	22196.11194
-237.536627	373.385421	-400.288996	343.823644	1.32961	0.254238	22215.18601
-252.795882	364.229868	-396.474182	304.149581	0.566648	1.0172	22209.84527
-266.529211	337.526172	-420.126027	282.786625	-0.959278	-1.271688	22190.7712
-274.921801	339.81506	-417.837139	269.053296	-0.959278	-1.271688	22235.786
-279.499578	315.400253	-423.940841	249.979227	0.566648	-0.508725	22235.786
-313.832901	305.481737	-422.414915	242.3496	3.618499	1.780163	22235.786
-326.040305	278.015078	-465.140829	178.26073	1.32961	0.254238	22125.15641
-317.647714	258.178047	-445.303797	175.971842	0.566648	-0.508725	22204.50453
-370.292143	243.681755	-421.651953	126.379264	-1.72224	-0.508725	22208.31935
-364.188441	224.607687	-445.303797	102.727419	-0.196315	-0.508725	22205.2675
-390.129174	187.985476	-441.488984	80.6015	0.566648	-0.508725	22205.2675
-406.914355	168.911407	-441.488984	69.157059	1.32961	0.254238	22217.4749
-411.492131	154.415115	-455.222313	63.816319	-0.959278	-0.508725	22210.60823
-403.862504	135.341047	-423.940841	58.47558	0.566648	0.254238	22199.92676
-429.040274	102.533649	-433.859356	11.934853	-3.248166	-1.271688	22185.43046
-456.506933	94.141059	-455.222313	-26.213284	-1.72224	-0.508725	22190.00824
-450.403231	63.622549	-470.481568	-108.613259	-1.72224	-0.508725	22000.03052
-455.74397	64.385512	-410.207512	-68.176234	0.566648	1.0172	22196.11194
-471.766187	26.237375	-403.340847	-132.265104	2.092573	0.254238	22204.50453
-464.13656	16.31886	-386.555667	-133.028067	-2.485203	-2.034651	22186.19343
-461.084709	0.296642	-352.985306	-107.087334	1.32961	0.254238	22206.79342
-456.506933	-31.747793	-365.19271	-151.339172	0.566648	-0.508725	22216.71194
-445.062492	-36.325569	-329.333461	-178.042868	-0.196315	0.254238	22198.40083
-449.640268	-67.607041	-288.896436	-186.435458	-0.959278	-0.508725	22220.52675
-448.877305	-83.629259	-289.659399	-213.902117	0.566648	-1.271688	22254.09711
-435.906939	-102.703327	-275.92607	-229.924334	1.32961	0.254238	22238.07489
-445.825454	-127.881098	-264.481629	-242.894701	1.32961	0.254238	22236.54897
-412.255094	-160.688495	-259.903852	-267.309508	0.566648	-1.271688	22241.12674
-417.595833	-182.051452	-246.170523	-306.220608	-0.196315	-0.508725	22228.91934
-410.729168	-192.73293	-206.496461	-335.976155	0.566648	-1.271688	22219.76379
-388.603249	-227.066253	-194.289057	-336.739118	-0.196315	-0.508725	22228.91934
-369.529181	-249.192173	-156.903883	-366.494664	-0.196315	-0.508725	22222.05268
-347.403261	-280.473645	-155.377957	-378.702068	-0.959278	-0.508725	22221.28971
-344.35141	-272.844018	-131.726113	-368.783552	-0.959278	-1.271688	22227.39341
-349.692149	-300.310676	-133.252038	-415.324279	-3.248166	0.254238	22208.31935
-307.729199	-323.962521	-94.340938	-409.220578	-0.959278	0.254238	22197.63787
-297.047721	-346.851403	-92.05205	-459.576118	-4.011129	-0.508725	22206.03046
-277.973652	-346.851403	-70.689094	-484.753888	0.566648	1.0172	22202.97861
-241.351441	-387.288428	-46.274286	-459.576118	-1.72224	0.254238	22199.92676
-234.484776	-368.977322	-12.703926	-460.339081	-1.72224	-0.508725	22223.5786
-219.225521	-404.836571	-40.170584	-519.087212	0.566648	-0.508725	22228.91934
-184.892198	-415.518049	52.147907	-475.598336	0.566648	0.254238	22215.94897
-161.240353	-435.355081	57.488646	-486.279814	-0.196315	0.254238	22225.86749
-124.618142	-430.014341	91.821969	-460.339081	-0.959278	-0.508725	22229.6823
-104.018148	-439.932857	136.073808	-459.576118	0.566648	0.254238	22228.15638
-87.995931	-449.08841	144.466398	-480.939075	2.092573	-0.508725	22249.51933
-54.42557	-470.451366	156.673802	-485.516851	0.566648	-1.271688	22250.2823
-42.218166	-483.421733	190.244162	-481.702038	1.32961	0.254238	22172.4601
-7.121881	-497.918025	223.814523	-442.790938	0.566648	-0.508725	22239.60082
21.107741	-489.525435	269.592287	-453.472416	2.092573	-1.271688	22234.26008
50.100325	-476.555068	251.281181	-475.598336	0.566648	-0.508725	22212.89712
71.463281	-479.606919	311.555238	-435.924273	-0.196315	-0.508725	22225.10453
69.174393	-489.525435	300.873759	-414.561317	-0.959278	-1.271688	22231.20823
111.900306	-500.206913	307.740424	-427.531683	-0.959278	-0.508725	22212.89712
131.737338	-473.503217	342.073747	-406.931689	-0.959278	-0.508725	22223.5786
148.522518	-477.318031	370.303368	-413.035391	-2.485203	-0.508725	22209.84527
155.389182	-478.080994	361.910778	-394.724286	-4.011129	-0.508725	22193.82305
203.455835	-459.006925	323.762641	-428.294646	-1.72224	-0.508725	22067.9342
216.426201	-462.058776	372.592257	-386.331695	-0.959278	-0.508725	22215.94897
245.418785	-432.30323	397.770027	-376.41318	-1.72224	-0.508725	22209.08231
241.603972	-450.614335	403.873729	-365.731702	-0.959278	-1.271688	22186.95639
272.122481	-414.755087	392.429288	-370.309478	-0.196315	-1.271688	22225.86749
294.248401	-397.206944	437.444089	-312.32431	-0.196315	-0.508725	22215.18601
305.692842	-386.525465	448.88853	-287.14654	0.566648	-0.508725	22217.4749
320.189134	-371.266211	452.703344	-246.709515	-0.196315	-0.508725	22215.18601
362.152084	-334.643999	481.695928	-210.087303	2.092573	-0.508725	22244.94156
374.359488	-318.621782	475.592226	-206.272489	1.32961	0.254238	22238.83786
370.544674	-298.021788	471.777412	-171.176204	1.32961	-0.508725	22225.10453
398.774295	-286.577347	492.377406	-164.309539	2.855536	0.254238	22225.86749
417.085401	-281.236608	475.592226	-140.657694	1.32961	0.254238	22192.29713
416.322438	-240.799583	467.199636	-126.161402	0.566648	-1.271688	22202.97861
419.374289	-222.488477	474.066301	-117.768812	1.32961	-0.508725	22212.13416
437.685395	-201.12552	493.140369	-101.746595	1.32961	0.254238	22212.13416
435.396507	-194.258856	480.170002	-56.731793	0.566648	1.780163	22222.05268
436.15947	-149.244054	490.088518	-23.924395	-0.959278	-0.508725	22202.97861
434.633544	-146.192203	482.458891	-3.324401	-2.485203	-0.508725	22184.6675
443.026134	-100.414439	460.332971	15.749667	-0.959278	-0.508725	22189.24528
433.107619	-92.021849	403.110766	9.645965	-0.959278	0.254238	22176.27491
450.655762	-56.925563	430.577425	58.47558	-0.196315	-0.508725	22181.61565
444.55206	-43.955196	370.303368	98.149643	-1.72224	-0.508725	22184.6675
429.292805	-17.251501	385.562623	124.090376	0.566648	-1.271688	22210.60823
438.448358	16.31886	383.273735	111.882972	-1.72224	-2.034651	22191.53417
427.766879	46.837369	371.829294	153.08296	-0.196315	1.0172	22210.60823
409.455774	76.592916	372.592257	195.04591	-0.196315	-0.508725	22210.60823
410.218737	84.985506	350.466337	209.542202	-0.196315	-0.508725	22210.60823
404.115035	118.555866	354.281151	241.586637	1.32961	-0.508725	22238.07489
398.011333	148.311413	342.83671	240.060712	2.855536	0.254238	22257.91192
376.648376	156.704003	288.666355	249.216264	2.092573	0.254238	22235.02304
369.018749	185.696587	282.562654	275.91996	-0.959278	-1.271688	22218.23786
372.833562	200.955842	257.384883	313.305134	-0.959278	-1.271688	22242.65267
357.574308	220.792873	254.333032	322.460687	-0.959278	-1.271688	22216.71194
338.500239	243.681755	218.473784	339.245867	-1.72224	-1.271688	22219.76379
319.426171	269.622488	195.584902	338.482905	-0.959278	-0.508725	22231.20823
312.559506	275.72619	165.066392	361.371787	2.092573	0.254238	22215.94897
312.559506	300.903961	153.621951	378.91993	-0.196315	-0.508725	22222.81564
286.618773	324.555805	100.977522	374.342153	-0.196315	0.254238	22234.26008
279.752109	343.629874	97.162709	400.282886	-3.248166	0.254238	22193.82305
254.574338	371.096532	59.777534	406.386588	0.566648	0.254238	22203.74157
244.655823	371.096532	33.073839	388.075483	-0.959278	-0.508725	22107.60826
220.241015	381.015048	18.577547	424.697694	-1.72224	-0.508725	22201.45268
212.611388	401.615042	-26.437255	430.801396	-0.196315	-0.508725	22216.71194
172.937325	405.429856	-51.615025	433.853247	-0.959278	-1.271688	22225.86749
156.915108	406.955781	-113.415007	404.0977	-0.196315	0.254238	22209.84527
140.89289	424.503924	-101.207603	429.27547	-0.959278	0.254238	22213.66009
130.974375	443.577992	-121.807597	472.764346	-0.959278	-0.508725	22223.5786
101.981791	432.896514	-124.096485	472.001384	1.32961	0.254238	22221.28971
96.641052	459.60021	-128.674262	460.556943	1.32961	0.254238	22244.94156
73.75217	464.177986	-153.089069	468.18657	2.092573	-0.508725	22249.51933
47.811437	460.363173	-178.26684	465.897682	-1.72224	-1.271688	22238.83786
40.944772	453.496508	-188.948318	481.919899	1.32961	-0.508725	22228.91934
9.6633	448.918732	-208.022386	475.053235	1.32961	1.0172	22235.786
3.559598	453.496508	-255.326076	483.445825	-0.196315	-1.271688	22223.5786
-7.121881	446.629843	-264.481629	451.40139	-0.196315	-0.508725	22218.23786
-37.64039	447.392806	-243.881635	459.79398	-0.196315	-1.271688	22229.6823
-50.610757	443.577992	-256.089039	455.216203	-0.196315	0.254238	40.437025
-64.344086	426.792812	-303.392728	436.142135	0.566648	-0.508725	12.970367
-107.069999	422.977999	-309.49643	439.956949	-1.72224	-0.508725	12.207404
-119.277403	426.029849	-329.333461	443.771762	-0.196315	0.254238	9.918516
-128.432956	413.822446	-355.274194	388.075483	-0.196315	0.254238	11.444441
-147.507024	402.378005	-369.770486	393.416222	-0.196315	-0.508725	9.155553
-162.766279	399.326154	-363.666785	386.549557	-1.72224	-1.271688	9.918516
-187.944049	374.148383	-378.926039	343.823644	0.566648	-0.508725	7119.968261
-216.936633	390.170601	-381.97789	335.431054	0.566648	0.254238	22138.88974
-228.381074	381.015048	-440.726021	294.231066	1.32961	1.0172	22213.66009
-232.195888	372.622458	-401.051959	300.334768	-1.72224	-2.034651	22202.97861
-264.240323	352.785427	-392.659369	308.727358	-0.959278	-0.508725	22199.16379
-261.188472	351.259501	-401.051959	286.601439	2.092573	-0.508725	22239.60082
-268.818099	315.400253	-401.051959	253.794041	3.618499	0.254238	22238.07489
-305.440311	302.429886	-403.340847	219.460718	0.566648	0.254238	22227.39341
-311.544013	290.985445	-433.096394	200.386649	0.566648	-0.508725	22161.77862
-332.906969	262.755824	-420.88899	195.04591	0.566648	0.254238	22205.2675
-342.062522	247.496569	-428.518617	163.001475	-0.196315	1.0172	22210.60823
-371.055106	242.918793	-426.992692	128.668152	0.566648	-0.508725	22195.34898
-360.373628	210.874358	-447.592686	109.594084	-0.959278	-0.508725	22198.40083
-393.943988	184.170662	-446.06676	78.312611	1.32961	-0.508725	22215.18601
-396.995839	162.044742	-436.911207	74.497798	2.092573	-0.508725	22217.4749
-410.729168	157.466966	-415.548251	48.557065	0.566648	0.254238	22204.50453
-432.092125	130.76327	-413.259362	24.142257	-1.72224	-0.508725	22189.24528
-413.781019	110.163276	-401.814921	-14.768843	-1.72224	0.254238	22193.06009
-432.092125	81.933655	-475.059344	-17.057731	-1.72224	1.0172	22002.31941
-458.795821	66.6744	-407.155661	-35.368836	-1.72224	0.254238	22197.63787
-461.084709	53.704034	-390.37048	-58.257719	0.566648	-0.508725	22206.03046
-444.299529	48.363295	-361.377896	-86.48734	1.32961	-0.508725	22171.69713
-475.581001	3.348493	-340.777902	-147.524359	-0.196315	-0.508725	22193.06009
-449.640268	-2.755209	-402.577884	-155.916949	-0.196315	0.254238	22210.60823
-451.166193	-38.614457	-336.200126	-162.020651	1.32961	0.254238	22202.21564
-448.114342	-50.058898	-327.807536	-177.279905	0.566648	0.254238	22219.76379
-437.432864	-66.844079	-302.629766	-195.591011	-0.196315	-0.508725	22252.57118
-444.299529	-105.755178	-312.548281	-213.902117	1.32961	1.0172	22239.60082
-437.432864	-97.362588	-292.71125	-245.946552	0.566648	-0.508725	22235.02304
-437.432864	-143.903315	-259.14089	-266.546546	2.855536	1.780163	22243.41563
-407.677317	-176.710713	-233.200157	-280.279875	-0.196315	-2.034651	22228.91934
-391.6551	-195.784781	-236.252008	-297.828018	-0.196315	-1.271688	22215.94897
-384.788435	-206.466259	-235.489045	-326.057639	-0.959278	-0.508725	22226.63045
-377.158808	-229.355142	-189.711281	-316.139124	0.566648	0.254238	22227.39341
-364.188441	-248.42921	-182.844616	-359.628	-0.196315	-0.508725	22219.00082
-348.929187	-269.029204	-166.822398	-348.183559	-0.959278	-0.508725	22228.91934
-340.536597	-292.681049	-114.17797	-383.279844	-2.485203	0.254238	22206.79342
-319.17364	-314.806968	-114.940932	-382.516882	-0.959278	-0.508725	22200.68972
-295.521795	-330.829186	-102.733529	-433.635385	-0.196315	1.0172	22208.31935
-294.758832	-332.355111	-95.103901	-446.605752	-0.196315	0.254238	22214.42305
-272.632913	-359.82177	-70.689094	-458.813155	1.32961	-1.271688	22202.21564
-249.744031	-354.48103	-23.385404	-451.946491	1.32961	1.0172	22223.5786
-239.825515	-391.866205	-11.178	-503.827957	1.32961	-0.508725	22230.44527
-216.936633	-401.78472	10.184957	-507.642771	-0.959278	-0.508725	22214.42305
-163.529242	-422.384714	30.78495	-478.650187	-0.959278	-0.508725	22225.10453
-154.373689	-429.251379	80.377528	-541.976094	-0.959278	-0.508725	22230.44527
-116.225552	-430.014341	122.340479	-453.472416	1.32961	0.254238	22235.786
-85.707042	-435.355081	147.518249	-454.998342	1.32961	-0.508725	22247.99341
-52.136682	-460.532851	126.918255	-504.59092	2.092573	1.0172	22250.2823
-59.003347	-468.925441	158.96269	-487.805739	-0.959278	-1.271688	22178.5638
-42.218166	-486.473584	189.4812	-460.339081	2.092573	-0.508725	22239.60082
-7.884843	-487.999509	241.362666	-433.635385	-0.196315	-0.508725	22233.49712
8.900337	-485.710621	256.621921	-451.946491	-0.196315	-0.508725	22211.3712
31.789219	-491.814323	284.088579	-417.613168	0.566648	1.0172	22224.34156
65.359579	-490.288398	289.429318	-427.531683	1.32961	0.254238	22232.73415
79.092909	-482.65877	294.770057	-420.665019	1.32961	0.254238	22215.94897
108.085493	-481.132845	332.155231	-417.613168	-0.959278	-0.508725	22222.81564
127.922524	-485.710621	347.414486	-412.272428	-3.248166	-2.034651	22209.08231
168.359549	-494.866174	351.992263	-395.487248	-2.485203	-0.508725	22196.87491
159.966959	-487.999509	368.777443	-395.487248	-2.485203	-0.508725	22076.32679
205.744723	-465.87359	366.488555	-388.620584	-0.959278	-0.508725	22216.71194
213.37435	-450.614335	397.007064	-371.835403	-1.72224	-0.508725	22215.94897
231.685456	-444.510633	396.244101	-355.813186	-0.196315	-0.508725	22183.90454
247.707674	-407.888422	384.79966	-366.494664	-0.196315	0.254238	22225.10453
282.803959	-388.814354	407.688542	-357.339111	-0.196315	-0.508725	22219.00082
294.248401	-423.147677	390.903362	-326.820602	0.566648	0.254238	22196.87491
308.744693	-372.029173	451.940381	-292.487279	1.32961	1.0172	22214.42305
344.603941	-361.347695	484.747779	-243.657664	1.32961	-1.271688	22246.46748
359.863196	-330.829186	469.488524	-213.902117	0.566648	0.254238	22236.54897
375.122451	-322.436595	477.881114	-181.094719	2.092573	0.254238	22228.91934
386.566892	-309.466229	474.829263	-174.991017	0.566648	-0.508725	22231.97119
388.85578	-291.155123	479.40704	-163.546576	-1.72224	-1.271688	22186.95639
404.877997	-252.244024	496.955183	-143.709545	-0.196315	-0.508725	22198.40083
404.115035	-247.666247	491.614443	-132.265104	-0.196315	0.254238	22212.13416
415.559476	-216.384775	474.066301	-112.428073	-0.196315	0.254238	22202.97861
434.633544	-195.021818	463.384822	-86.48734	0.566648	0.254238	22217.4749
440.737246	-180.525526	483.984816	-57.494756	-0.196315	-0.508725	22210.60823
438.448358	-154.584793	468.725561	-26.213284	-0.959278	0.254238	22185.43046
441.500209	-118.725545	448.125567	-4.087364	-0.959278	0.254238	22190.7712
449.129836	-111.85888	429.051499	12.697816	-0.959278	-0.508725	22184.6675
433.870581	-79.051482	425.999648	36.349661	-2.485203	-2.034651	22189.24528
420.900215	-61.503339	425.999648	88.231127	1.32961	0.254238	22193.06009
432.344656	-18.014463	398.53299	92.045941	-0.959278	0.254238	22209.08231
422.42614	-1.992246	413.029282	123.327413	0.566648	-0.508725	22190.00824
436.922432	25.474413	390.140399	144.690369	1.32961	-0.508725	22199.92676
437.685395	66.6744	378.695958	142.401481	-0.196315	-0.508725	22206.03046
405.64096	74.304028	361.910778	149.268146	0.566648	-1.271688	22210.60823
409.455774	100.244761	377.932996	210.305165	0.566648	-0.508725	22246.46748
408.692811	134.578084	364.199666	251.505153	0.566648	-0.508725	22253.33415
375.885413	130.000308	316.895977	256.845892	-0.196315	0.254238	22230.44527
381.226153	185.696587	277.984877	253.031078	-1.72224	-0.508725	22211.3712
365.966898	190.274364	262.725622	273.631072	2.855536	-0.508725	22241.88971
348.418755	207.059544	238.310815	307.964395	-0.959278	-0.508725	22215.94897
346.129867	235.289165	216.947858	323.986613	-0.959278	0.254238	22218.23786
329.344686	250.54842	219.236746	340.771793	-0.959278	-2.034651	22230.44527
311.796543	273.437302	197.87379	345.349569	0.566648	0.254238	22221.28971
322.478022	277.252116	139.888622	381.971781	0.566648	0.254238	22221.28971
299.58914	307.007662	117.762702	392.653259	-0.959278	0.254238	22228.15638
285.092848	324.555805	105.555299	394.942147	-2.485203	-0.508725	22200.68972
282.040997	342.103948	59.777534	381.971781	-0.196315	0.254238	22200.68972
267.544705	351.259501	47.570131	391.890296	-0.196315	1.0172	22111.42308
246.944711	384.066899	35.362727	420.119917	-3.248166	-2.034651	22209.84527
224.818791	372.622458	1.792366	428.512508	0.566648	-0.508725	22215.94897
214.137313	403.140967	-41.69651	430.038433	2.092573	-0.508725	22225.86749
189.722506	416.874297	-69.926131	443.0088	-0.196315	1.0172	22226.63045
156.152145	430.607626	-98.918715	427.749545	1.32961	0.254238	22218.23786
142.418816	404.666893	-93.577976	426.986582	0.566648	0.254238	22226.63045
141.655853	445.866881	-106.548342	468.18657	2.092573	-0.508725	22228.91934
113.426232	450.444657	-120.281672	472.001384	2.855536	0.254238	22241.12674
89.774387	462.652061	-127.148336	474.290272	2.092573	1.0172	22247.23045
68.41143	468.755763	-154.614995	459.031017	0.566648	-0.508725	22247.23045
40.181809	471.044651	-182.081653	489.549527	-0.959278	-0.508725	22226.63045
33.315145	433.659477	-184.370541	465.134719	-0.959278	-0.508725	22228.91934
11.952188	446.629843	-220.992753	455.216203	0.566648	1.0172	22228.15638
-12.46262	448.918732	-227.096455	486.497676	-0.959278	-1.271688	22215.18601
-11.699657	447.392806	-243.118672	474.290272	-0.959278	-0.508725	22224.34156
-42.218166	443.577992	-254.563113	471.238421	-0.196315	-0.508725	1853.236488
-60.529272	425.266887	-285.844585	472.001384	0.566648	0.254238	16.78518
-83.418154	429.0817	-303.392728	456.742129	-2.485203	0.254238	12.970367
-96.388521	427.555775	-316.363095	444.534725	-0.959278	0.254238	9.918516
-111.647776	415.348371	-343.066791	417.831029	-4.011129	-2.034651	12.207404
-129.958881	403.90393	-372.059375	412.49029	-1.72224	-1.271688	9.918516
-153.610726	403.90393	-379.689002	398.756961	-2.485203	-1.271688	10.681478
-164.292204	394.748377	-373.5853	372.816228	-0.196315	-1.271688	9.155553
-200.151453	396.274303	-383.503816	354.505122	-0.959278	-0.508725	20233.77178
-217.699596	390.933564	-378.163077	336.194016	-0.959278	-1.271688	22196.11194
-236.010702	384.829862	-399.526033	318.645873	-0.196315	-1.271688	22197.63787
-245.166254	360.415054	-391.133443	288.127364	0.566648	-0.508725	22174.74899
-265.766248	371.096532	-416.311213	266.764407	2.855536	0.254238	22242.65267
-264.240323	348.970613	-415.548251	281.260699	2.092573	-0.508725	22234.26008
-280.26254	330.659507	-415.548251	276.682923	2.092573	0.254238	22222.05268
-293.99587	307.007662	-429.28158	248.453302	0.566648	0.254238	22161.77862
-332.144006	283.355818	-439.200096	237.771823	-2.485203	-0.508725	22212.13416
-316.884752	259.703973	-433.859356	156.897773	-0.196315	0.254238	22209.84527
-369.529181	242.15583	-425.466766	154.608885	-0.196315	-0.508725	22195.34898
-364.188441	229.948426	-434.622319	130.95704	-0.196315	-0.508725	22208.31935
-375.632882	197.903991	-456.748238	89.757052	-0.959278	-1.271688	22207.55638
-386.314361	189.511401	-470.481568	55.423729	0.566648	1.0172	22196.11194
-406.914355	171.963258	-465.903791	51.608916	-3.248166	-0.508725	22202.21564
-416.069908	135.341047	-420.88899	45.505214	-1.72224	-0.508725	22186.19343
-429.803237	107.874388	-433.096394	15.749667	-0.959278	-0.508725	22195.34898
-426.751386	98.718835	-422.414915	-0.272551	-0.196315	1.0172	22111.42308
-437.432864	72.778102	-426.992692	-34.605874	-1.72224	-1.271688	22196.87491
-455.74397	72.778102	-394.948257	-33.079948	2.092573	1.780163	22207.55638
-461.847672	23.948487	-385.792704	-56.731793	-1.72224	-1.271688	22187.71935
-453.455082	27.763301	-369.007524	-114.716961	-2.485203	-1.271688	22186.95639
-469.477299	-2.755209	-348.40753	-117.005849	-1.72224	-1.271688	22197.63787
-441.247678	-1.992246	-381.214928	-177.279905	0.566648	0.254238	22199.16379
-469.477299	-33.273718	-341.540865	-160.494725	2.092573	1.780163	22219.00082
-445.825454	-43.192234	-324.755685	-201.694713	2.092573	0.254238	22250.2823
-444.299529	-69.89593	-315.600132	-227.635446	3.618499	0.254238	22254.09711
-442.773603	-108.807029	-306.444579	-216.191005	2.092573	0.254238	22234.26008
-449.640268	-105.755178	-296.526064	-236.790999	0.566648	-2.034651	22236.54897
-436.669901	-135.510725	-257.614964	-262.731732	-0.959278	0.254238	22232.73415
-410.729168	-174.421824	-246.933486	-276.465061	-1.72224	-0.508725	22209.84527
-409.203243	-190.444042	-241.592747	-296.302092	-0.196315	-0.508725	22222.81564
-390.129174	-217.9107	-206.496461	-315.376161	-1.72224	-2.034651	22231.20823
-377.921771	-236.984769	-201.918684	-329.872453	1.32961	-0.508725	22215.18601
-361.13659	-265.21439	-169.111287	-356.576149	-0.196315	1.0172	22225.10453
-357.321777	-285.051421	-140.118703	-398.539099	-3.248166	-1.271688	22206.79342
-348.166224	-292.681049	-191.237206	-461.102044	-0.196315	0.254238	22196.87491
-325.277342	-304.888452	-101.970566	-416.087242	-1.72224	-1.271688	22201.45268
-300.862534	-317.858819	-96.629827	-438.213162	-2.485203	-0.508725	22215.18601
-281.025503	-330.066223	-66.87428	-430.583534	-1.72224	-0.508725	22204.50453
-272.632913	-344.562515	-16.518739	-429.820571	0.566648	-0.508725	22218.23786
-236.010702	-368.21436	-18.807627	-464.916857	-0.959278	-0.508725	22228.15638
-217.699596	-378.895838	-10.415037	-459.576118	2.092573	-0.508725	22222.05268
-207.018118	-401.021757	21.629398	-476.361298	-0.959278	-0.508725	22219.76379
-172.684794	-427.725453	29.259025	-496.19833	1.32961	1.0172	22229.6823
-130.721844	-409.414347	92.584932	-458.050193	4.381461	-0.508725	22251.04526
-130.721844	-435.355081	101.740485	-468.731671	2.092573	0.254238	22241.88971
-109.358887	-454.429149	113.947889	-520.613137	4.381461	2.543126	22244.94156
-73.499639	-459.769888	155.910839	-482.465	1.32961	0.254238	22215.94897
-37.64039	-466.636553	171.933057	-468.731671	-0.196315	-0.508725	22228.91934
2.033672	-497.155062	201.688603	-458.813155	-0.196315	0.254238	22230.44527
10.426262	-485.710621	229.155262	-467.968708	-0.959278	-0.508725	22229.6823
19.581815	-491.814323	268.066362	-445.079826	-0.959278	-0.508725	22219.76379
38.655884	-496.392099	299.347834	-434.398348	1.32961	0.254238	22228.91934
70.700319	-479.606919	281.036728	-467.205746	-1.72224	-1.271688	22228.91934
79.855871	-490.288398	307.740424	-443.553901	-1.72224	0.254238	22207.55638
94.352163	-487.999509	327.577455	-438.976124	-0.959278	1.0172	22206.03046
113.426232	-486.473584	271.881175	-488.568702	-1.72224	-0.508725	22207.55638
169.885474	-478.843957	354.281151	-406.931689	-3.248166	-1.271688	22148.80825
183.618804	-475.029143	374.118182	-387.094658	-1.72224	-1.271688	22212.13416
217.952127	-458.243963	390.140399	-364.205776	0.566648	0.254238	22229.6823
227.10768	-445.273596	403.873729	-377.939105	-0.196315	-1.271688	22196.87491
243.89286	-425.436565	418.370021	-348.946521	0.566648	0.254238	22217.4749
263.729891	-406.362497	421.421872	-348.183559	1.32961	0.254238	22228.91934
275.937295	-400.258795	442.021866	-323.768751	-1.72224	-0.508725	22179.32676
310.270618	-393.39213	441.258903	-295.53913	2.092573	0.254238	22229.6823
324.76691	-365.162509	440.49594	-287.14654	2.092573	0.254238	22253.33415
357.574308	-343.036589	430.577425	-274.176173	2.092573	-1.271688	22228.91934
357.574308	-326.251409	445.836679	-243.657664	2.092573	0.254238	22206.79342
376.648376	-328.540297	469.488524	-175.75398	0.566648	1.0172	22237.31193
378.937264	-285.051421	467.199636	-177.279905	-0.196315	0.254238	22189.24528
394.196519	-292.681049	478.644077	-174.228055	-1.72224	-0.508725	22190.7712
388.85578	-259.110688	467.962599	-152.865098	-1.72224	-0.508725	22217.4749
409.455774	-234.695881	473.303338	-119.294737	1.32961	-1.271688	22202.21564
422.42614	-218.673663	490.088518	-105.561408	-0.196315	-1.271688	22210.60823
428.529842	-188.155154	483.984816	-95.642893	0.566648	0.254238	22216.71194
438.448358	-170.607011	454.992232	-63.598458	-1.72224	-1.271688	22181.61565
439.211321	-131.695911	403.873729	-85.724377	-3.248166	-1.271688	22179.32676
430.055768	-124.829247	410.740393	-82.672526	-1.72224	-2.034651	22184.6675
445.315022	-85.918147	441.258903	27.194108	-0.196315	1.0172	22202.21564
447.603911	-67.607041	451.940381	60.001506	-0.959278	1.0172	22193.82305
440.737246	-37.088532	411.503356	76.023723	-0.959278	0.254238	22203.74157
436.922432	-8.858911	382.510772	100.438531	-1.72224	-1.271688	22206.79342
427.003917	-1.992246	423.71076	133.245928	-0.196315	0.254238	22196.11194
416.322438	28.526264	376.40707	150.794071	-0.959278	-0.508725	22203.74157
408.692811	59.044773	392.429288	180.549618	1.32961	1.0172	22225.10453
423.952066	67.437363	368.01448	217.934792	0.566648	0.254238	22241.88971
391.907631	113.97809	345.125598	218.697755	1.32961	-1.271688	22247.99341
398.774295	118.555866	296.295983	201.149612	2.092573	-1.271688	22242.65267
385.040966	161.28178	323.762641	257.608855	0.566648	0.254238	22219.00082
384.278003	178.06696	289.429318	256.845892	-0.196315	-0.508725	22237.31193
343.840978	190.274364	275.695989	290.416252	0.566648	-1.271688	22231.97119
353.759494	216.215097	245.940442	304.912544	-0.196315	-0.508725	22215.94897
327.055798	236.815091	207.792305	315.594023	1.32961	1.0172	22228.91934
337.737277	255.889159	209.318231	343.060681	-0.959278	-0.508725	22231.97119
316.37432	263.518786	180.325647	363.660675	0.566648	0.254238	22214.42305
308.744693	290.985445	137.599734	368.238451	-1.72224	-0.508725	22212.89712
309.507655	310.822476	127.681218	400.282886	-3.248166	-1.271688	22209.08231
282.803959	336.763209	28.496062	313.305134	-0.959278	-1.271688	22193.82305
269.833593	356.60024	0.266441	369.001414	-0.196315	0.254238	21443.06772
252.28545	368.807644	70.459013	422.408806	-1.72224	0.254238	22067.17124
241.603972	381.015048	38.414578	435.379172	-0.959278	-0.508725	22205.2675
228.633605	371.859495	17.051621	455.216203	0.566648	-0.508725	22219.00082
184.381766	413.822446	-36.35577	436.905098	-1.72224	-1.271688	22227.39341
184.381766	406.955781	-68.400205	442.245837	0.566648	0.254238	22212.13416
161.492884	442.81503	-85.948348	447.586576	0.566648	0.254238	22219.76379
135.552151	439.763179	-99.681678	455.216203	1.32961	0.254238	22234.26008
124.10771	450.444657	-140.118703	459.79398	1.32961	-2.034651	22236.54897
83.670685	434.42244	-117.229821	470.475458	2.855536	0.254238	22243.41563
65.359579	441.289104	-148.511293	427.749545	-0.196315	-0.508725	22225.86749
67.648468	445.103918	-153.089069	471.238421	1.32961	0.254238	22228.15638
45.522548	464.177986	-176.740914	474.290272	1.32961	1.0172	22221.28971
16.529964	442.052067	-212.600163	455.979166	-0.959278	-0.508725	22227.39341
-23.144098	448.918732	-240.829784	494.127303	-0.959278	-1.271688	22220.52675
-12.46262	431.370589	-262.955703	480.393974	-0.196315	-1.271688	22221.28971
-21.618173	440.526141	-244.644598	468.18657	-0.196315	-0.508725	22230.44527
-44.507055	439.763179	-262.192741	444.534725	1.32961	0.254238	51.881466
-62.81816	426.029849	-286.607548	436.142135	-0.196315	-0.508725	13.733329
-90.284819	426.029849	-355.274194	408.675476	-2.485203	-0.508725	10.681478
-108.595925	439.000216	-400.288996	349.164383	-0.959278	-0.508725	11.444441
-129.195918	416.111334	-362.903822	396.468073	-1.72224	-0.508725	9.155553
-130.721844	415.348371	-350.696418	414.779178	-2.485203	-2.034651	11.444441
-150.558875	412.29652	-354.511232	385.023632	2.092573	0.254238	9.918516
-175.736645	402.378005	-377.400114	381.971781	-0.959278	-0.508725	9.155553
-200.151453	394.748377	-372.822337	362.134749	-0.959278	-0.508725	21456.80105
-216.17367	379.489123	-389.607518	359.082899	0.566648	0.254238	22198.40083
-233.721813	365.755793	-409.444549	345.349569	1.32961	0.254238	22169.40825
-242.877366	365.755793	-408.681586	307.964395	5.144424	0.254238	22241.12674
-265.766248	359.652091	-409.444549	301.860693	0.566648	0.254238	22241.88971
-246.69218	355.074315	-475.059344	258.371817	1.32961	-0.508725	22191.53417
-318.410677	303.955812	-452.170462	245.401451	0.566648	-0.508725	22181.61565
-298.573646	300.903961	-420.88899	237.771823	0.566648	0.254238	22226.63045
-339.773634	286.407669	-411.733437	230.142196	-0.196315	-0.508725	22210.60823
-334.432895	258.94101	-422.414915	169.86814	-0.196315	-0.508725	22209.08231
-357.321777	230.711389	-407.918623	143.164444	1.32961	-0.508725	22220.52675
-368.766218	204.770656	-465.140829	118.749636	-1.72224	-1.271688	22202.97861
-393.181025	196.378066	-456.748238	94.334829	2.092573	1.0172	22193.82305
-394.706951	171.963258	-450.644537	69.157059	-2.485203	0.254238	22202.97861
-419.121758	168.911407	-437.67417	57.712617	-4.011129	-1.271688	22173.98602
-409.966206	148.311413	-468.955642	23.379294	-1.72224	0.254238	22172.4601
-442.010641	131.526233	-483.451934	-110.139185	-2.485203	-1.271688	22111.42308
-447.35138	103.296612	-454.45935	-32.316985	-0.959278	-0.508725	22194.58602
-442.773603	81.170692	-408.681586	-4.850327	0.566648	-0.508725	22210.60823
-446.588417	72.01514	-381.214928	-32.316985	-1.72224	-2.034651	22199.92676
-467.951374	40.733667	-367.481598	-80.383638	0.566648	1.0172	22192.29713
-457.269895	20.896636	-363.666785	-104.798445	-1.72224	-2.034651	22192.29713
-458.032858	7.163307	-340.777902	-126.924365	0.566648	0.254238	22204.50453
-446.588417	-14.19965	-352.222344	-119.294737	0.566648	-0.508725	22222.05268
-447.35138	-37.851495	-302.629766	-165.835464	2.092573	-1.271688	22244.94156
-445.062492	-57.688526	-323.992722	-218.479893	1.32961	-0.508725	22251.80822
-438.195827	-93.547774	-336.200126	-236.028036	-0.196315	-1.271688	22219.00082
-460.321746	-94.310737	-306.444579	-227.635446	-0.959278	-1.271688	22232.73415
-433.61805	-117.199619	-259.903852	-250.524328	2.092573	1.0172	22234.26008
-432.855088	-149.244054	-250.7483	-265.783583	2.855536	1.0172	22219.76379
-432.092125	-188.155154	-247.696449	-271.887285	-0.196315	-0.508725	22219.00082
-404.625466	-211.806999	-256.089039	-290.961353	1.32961	1.0172	22231.20823
-381.736584	-211.806999	-208.022386	-342.842819	0.566648	0.254238	22226.63045
-384.788435	-243.851434	-185.896467	-339.790968	-0.196315	0.254238	22222.05268
-370.292143	-264.451427	-158.429808	-364.968739	-1.72224	-0.508725	22208.31935
-350.455112	-276.658831	-199.629796	-413.035391	-1.72224	0.254238	22203.74157
-331.381044	-269.029204	-182.844616	-478.650187	-2.485203	-1.271688	22196.11194
-322.988454	-309.466229	-129.437224	-450.420565	-1.72224	-0.508725	22211.3712
-293.232907	-322.436595	-111.889081	-465.67982	1.32961	0.254238	22220.52675
-271.106988	-334.643999	-37.881696	-436.687236	0.566648	0.254238	22215.94897
-252.795882	-359.058807	-38.644659	-432.872422	0.566648	0.254238	22228.15638
-229.144037	-372.029173	-1.259485	-454.998342	-0.959278	-0.508725	22228.91934
-208.544043	-393.39213	17.051621	-467.968708	0.566648	0.254238	22217.4749
-187.944049	-413.992124	36.12569	-494.672404	-0.196315	-0.508725	22227.39341
-164.292204	-410.940273	76.562715	-471.020559	1.32961	0.254238	22256.386
-146.744061	-425.436565	98.688634	-477.124261	2.855536	-1.271688	22235.786
-128.432956	-443.747671	91.059007	-470.257596	2.855536	1.780163	22240.36378
-81.892229	-456.718037	145.229361	-471.020559	2.092573	0.254238	22218.23786
-57.477421	-460.532851	145.229361	-493.146479	-0.196315	0.254238	22226.63045
-33.825576	-485.710621	178.036759	-470.257596	-0.196315	-1.271688	22225.86749
-24.670024	-501.732839	219.999709	-455.761304	-0.959278	-0.508725	22231.20823
25.685517	-487.236547	239.073778	-461.102044	0.566648	0.254238	22216.71194
27.974405	-472.740255	296.295983	-439.739087	1.32961	-0.508725	22225.86749
60.01884	-479.606919	291.718206	-438.213162	-2.485203	-2.034651	22229.6823
73.75217	-491.05136	303.162647	-435.161311	-2.485203	-0.508725	22196.87491
91.300313	-494.103211	319.947828	-461.865006	-1.72224	0.254238	22203.74157
118.766971	-493.340249	291.718206	-458.813155	-2.485203	-2.034651	22204.50453
145.470667	-484.947658	287.14043	-465.67982	-1.72224	-0.508725	22159.48973
146.996592	-479.606919	327.577455	-439.739087	-0.196315	0.254238	22211.3712
179.041027	-460.532851	313.081163	-431.346497	1.32961	0.254238	22229.6823
216.426201	-442.221745	392.429288	-361.153925	-1.72224	-1.271688	22202.21564
231.685456	-439.169894	419.132983	-374.124292	0.566648	-0.508725	22221.28971
240.078046	-429.251379	421.421872	-335.213192	-1.72224	-2.034651	22225.86749
283.566922	-433.829155	448.88853	-322.242826	-0.196315	-1.271688	22191.53417
286.618773	-394.918055	432.866313	-316.139124	-0.959278	-1.271688	22216.71194
320.189134	-386.525465	457.28112	-282.568763	2.092573	-0.508725	22254.09711
325.529873	-375.843987	464.910748	-284.094689	3.618499	1.780163	22232.73415
342.315053	-362.873621	419.895946	-271.124322	1.32961	-0.508725	22174.74899
359.100233	-337.69585	495.429257	-176.516943	3.618499	0.254238	22226.63045
363.67801	-321.673633	484.747779	-185.672496	-0.196315	-0.508725	22209.08231
390.381705	-290.39216	486.273704	-181.857682	-0.196315	-0.508725	22194.58602
386.566892	-281.236608	499.244071	-161.257688	-0.196315	1.0172	22219.76379
404.115035	-259.110688	501.532959	-118.531775	-0.196315	-0.508725	22217.4749
418.611327	-253.006986	468.725561	-120.0577	-0.196315	0.254238	22211.3712
405.64096	-193.495893	496.955183	-111.66511	-1.72224	-2.034651	22214.42305
423.189103	-188.918116	482.458891	-65.887346	-2.485203	-0.508725	22188.48232
440.737246	-176.710713	458.044083	-60.546607	0.566648	2.543126	22179.32676
440.737246	-117.199619	426.762611	-38.420687	-1.72224	-0.508725	22186.19343
444.55206	-118.725545	393.19225	-33.842911	-1.72224	-2.034651	22202.97861
438.448358	-76.762594	418.370021	-14.768843	-2.485203	-0.508725	22183.90454
438.448358	-73.710743	400.058915	35.586698	1.32961	1.0172	22206.79342
438.448358	-35.562606	406.162617	106.542233	-0.959278	-0.508725	22219.00082
433.870581	-6.570022	414.555207	128.668152	0.566648	0.254238	22201.45268
430.055768	15.555897	404.636691	150.794071	-0.196315	0.254238	22206.79342
422.42614	33.10404	409.214468	176.734804	-0.959278	-1.271688	22227.39341
414.03355	64.385512	387.851511	203.4385	1.32961	-0.508725	22238.83786
411.744662	87.274394	362.673741	209.542202	1.32961	0.254238	22244.94156
394.196519	120.844755	348.177449	233.194047	-0.196315	-0.508725	22246.46748
400.300221	130.000308	326.814492	238.534786	-0.959278	-2.034651	22212.13416
385.040966	167.385482	311.555238	266.001445	1.32961	-0.508725	22234.26008
385.803929	178.829923	291.718206	267.52737	1.32961	0.254238	22235.02304
353.759494	192.563252	271.118213	292.70514	-2.485203	-0.508725	22212.13416
346.892829	223.081761	228.392299	316.356985	-0.196315	0.254238	22223.5786
343.078016	238.341016	245.177479	331.61624	-0.196315	0.254238	22233.49712
341.55209	243.681755	193.296013	364.423638	-0.959278	-1.271688	22214.42305
320.189134	264.281749	171.170094	356.031048	-4.011129	-0.508725	22204.50453
292.722475	293.274333	128.444181	361.371787	-1.72224	0.254238	22210.60823
301.115065	322.266917	59.777534	364.423638	-0.196315	0.254238	22195.34898
288.144699	345.918762	32.310876	353.742159	1.32961	0.254238	22192.29713
278.989146	364.99283	33.073839	365.1866	0.566648	-0.508725	22219.00082
238.552121	377.200234	-34.829845	417.831029	-0.196315	0.254238	22216.71194
237.026195	381.778011	4.081255	398.756961	0.566648	-0.508725	22219.00082
217.952127	389.407638	-5.837261	449.112502	0.566648	-0.508725	22229.6823
178.278065	413.822446	-45.511323	449.875464	-2.485203	-2.034651	22219.76379
180.566953	423.740961	-30.252069	444.534725	-0.196315	-1.271688	22216.71194
158.441033	430.607626	-89.000199	478.105086	2.855536	-0.508725	22241.12674
144.707704	445.866881	-113.415007	466.660644	-0.196315	-1.271688	22246.46748
133.263263	455.785396	-123.333522	472.764346	1.32961	1.0172	22240.36378
104.270679	450.444657	-124.859448	450.638427	-0.959278	-1.271688	22235.786
77.566983	460.363173	-150.800181	460.556943	2.855536	0.254238	22240.36378
47.048474	451.970583	-169.874249	451.40139	0.566648	0.254238	22222.05268
40.181809	447.392806	-199.629796	472.764346	0.566648	0.254238	22226.63045
24.159592	457.311322	-194.289057	465.134719	-2.485203	-1.271688	22226.63045
2.033672	455.022433	-208.022386	468.949533	-0.196315	0.254238	22218.23786
-20.85521	452.733545	-236.252008	457.505092	-0.196315	0.254238	22228.15638
-26.195949	451.20762	-263.718666	454.453241	1.32961	0.254238	16766.86911
-46.795943	431.370589	-275.92607	471.238421	-0.959278	1.0172	40.437025
-79.603341	429.0817	-300.340877	426.223619	-2.485203	-0.508725	12.207404
-97.914446	415.348371	-320.177909	417.068067	1.32961	1.0172	11.444441
-105.544074	401.615042	-358.326045	417.831029	-1.72224	-1.271688	9.918516
-131.484807	400.852079	-371.296412	404.860663	-0.959278	0.254238	11.444441
-130.721844	391.696526	-394.185294	391.890296	0.566648	0.254238	9.918516
-165.055167	401.615042	-358.326045	376.631041	-0.196315	-0.508725	8.39259
-184.129236	391.696526	-365.19271	377.394004	-0.959278	0.254238	10.681478
-207.78108	386.355787	-383.503816	372.053265	1.32961	0.254238	22049.6231
-213.884782	377.963197	-384.266778	343.823644	0.566648	-0.508725	22178.5638
-221.51441	377.963197	-397.237145	334.668091	3.618499	-0.508725	22237.31193
-248.218105	360.415054	-390.37048	316.356985	-0.959278	-2.034651	22241.12674
-252.032919	350.496538	-404.866772	275.91996	2.092573	-0.508725	22206.79342
-287.129205	348.970613	-422.414915	272.868109	0.566648	0.254238	22201.45268
-306.966236	325.318768	-417.074176	256.082929	-0.959278	-1.271688	22215.18601
-336.721783	303.192849	-414.022325	236.245898	1.32961	-1.271688	22193.06009
-323.751416	278.015078	-436.911207	211.068128	1.32961	0.254238	22210.60823
-333.669932	255.889159	-440.726021	183.601469	0.566648	-0.508725	22221.28971
-371.818069	247.496569	-423.177878	152.319997	-0.196315	0.254238	22204.50453
-387.840286	211.63732	-430.807505	127.142227	-2.485203	-2.034651	22193.82305
-396.232876	188.748438	-451.407499	91.282978	-1.72224	-0.508725	22197.63787
-398.521765	171.963258	-465.903791	48.557065	-2.485203	-0.508725	22174.74899
-413.781019	147.54845	-448.355648	36.349661	-1.72224	-0.508725	22167.88232
-419.121758	119.318829	-473.533419	-25.450321	-1.72224	-1.271688	22138.12677
-422.173609	118.555866	-441.488984	8.12004	-0.959278	-1.271688	22189.24528
-409.966206	94.141059	-446.06676	-44.524389	1.32961	0.254238	22203.74157
-448.114342	84.985506	-444.540835	-59.020681	-0.196315	0.254238	22202.97861
-448.877305	63.622549	-419.363064	-55.96883	0.566648	-1.271688	22203.74157
-456.506933	40.733667	-375.111226	-85.724377	0.566648	0.254238	22195.34898
-478.632852	26.237375	-369.007524	-103.27252	1.32961	0.254238	22204.50453
-463.373597	-5.044097	-354.511232	-91.065116	5.144424	1.780163	22246.46748
-440.484715	-19.540389	-349.933455	-143.709545	2.092573	0.254238	22244.17859
-451.166193	-52.347787	-316.363095	-186.435458	2.092573	0.254238	22245.70452
-449.640268	-74.473706	-307.207542	-197.879899	0.566648	0.254238	22228.15638
-436.669901	-85.918147	-278.214958	-202.457676	0.566648	0.254238	22229.6823
-439.721752	-117.962582	-266.007554	-239.079887	-1.72224	-0.508725	22228.91934
-447.35138	-140.851464	-295.000138	-271.887285	-0.959278	-0.508725	22223.5786
-429.040274	-166.029234	-254.563113	-264.257658	-0.959278	-0.508725	22215.18601
-409.203243	-191.969967	-230.911268	-295.53913	-0.196315	-1.271688	22226.63045
-396.995839	-185.103303	-234.726082	-319.190975	-0.959278	-1.271688	22231.20823
-365.714367	-213.332924	-189.711281	-333.687267	-0.196315	-1.271688	22215.94897
-370.292143	-243.088471	-181.31869	-356.576149	-0.959278	-0.508725	22205.2675
-353.506963	-267.503278	-202.681647	-384.80577	-3.248166	-0.508725	22212.13416
-352.744	-267.503278	-143.170554	-416.850205	-0.959278	0.254238	22196.11194
-335.95882	-289.629198	-117.992783	-408.457615	-0.959278	0.254238	22209.84527
-314.595864	-301.073639	-101.970566	-434.398348	-0.196315	-0.508725	22222.05268
-297.810683	-314.044005	-70.689094	-444.316863	2.092573	0.254238	22213.66009
-291.706981	-346.08844	-76.792795	-481.702038	2.092573	-1.271688	22224.34156
-245.929217	-355.243993	-23.385404	-473.309447	2.092573	0.254238	22235.02304
-236.773664	-387.288428	7.133106	-453.472416	1.32961	1.0172	22215.94897
-208.544043	-397.969906	7.133106	-482.465	-0.959278	-0.508725	22222.81564
-190.232937	-417.806938	55.962721	-456.524267	2.855536	1.780163	22257.14896
-162.003316	-423.910639	68.933087	-502.302031	1.32961	0.254238	22235.786
-121.566291	-427.725453	83.429379	-486.279814	0.566648	0.254238	22238.07489
-106.307036	-453.666186	133.78492	-451.946491	1.32961	1.0172	22233.49712
-81.892229	-459.769888	148.281212	-479.413149	0.566648	-0.508725	22224.34156
-55.188533	-471.977292	145.992324	-492.383516	0.566648	-0.508725	22219.76379
-25.432986	-484.947658	174.221945	-458.050193	3.618499	1.0172	22232.73415
-15.514471	-485.710621	218.473784	-436.687236	0.566648	-1.271688	22215.94897
7.374411	-481.895807	275.695989	-432.872422	0.566648	-0.508725	22223.5786
35.604033	-485.710621	262.725622	-418.37613	-0.196315	0.254238	22229.6823
47.048474	-484.184696	282.562654	-446.605752	-1.72224	-0.508725	22199.92676
65.359579	-499.44395	292.481169	-422.953907	-2.485203	-0.508725	22199.16379
79.855871	-486.473584	281.036728	-447.368714	-3.248166	-1.271688	22205.2675
124.10771	-477.318031	314.607089	-451.946491	-0.959278	0.254238	22174.74899
153.100294	-477.318031	328.340418	-412.272428	-0.959278	-0.508725	22206.79342
182.092878	-487.236547	308.503387	-411.509466	-0.196315	-0.508725	22219.76379
201.929909	-468.162478	352.755225	-429.057609	-0.196315	-1.271688	22199.92676
202.692872	-442.984708	347.414486	-432.10946	0.566648	-1.271688	22214.42305
234.737307	-437.643969	390.903362	-369.546515	-0.959278	-0.508725	22224.34156
259.152115	-422.384714	442.784828	-325.294676	-0.959278	0.254238	22205.2675
274.411369	-405.599534	433.629275	-316.902086	0.566648	-1.271688	22225.10453
301.878028	-394.155093	439.732977	-301.642832	1.32961	0.254238	22249.51933
317.900245	-381.184726	435.918164	-281.042838	2.855536	-0.508725	22236.54897
330.107649	-356.769919	447.362605	-277.228024	1.32961	-0.508725	22172.4601
345.366904	-350.666217	486.273704	-210.087303	0.566648	0.254238	22224.34156
353.759494	-334.643999	483.984816	-203.983601	2.855536	1.0172	22218.23786
365.203935	-316.332894	464.147785	-176.516943	-0.959278	-0.508725	22177.80084
380.46319	-280.473645	484.747779	-158.9688	2.092573	0.254238	22215.18601
397.24837	-262.925502	480.170002	-129.213253	-0.196315	-1.271688	22220.52675
405.64096	-242.325508	487.79963	-125.398439	0.566648	0.254238	22199.92676
420.137252	-232.406992	498.481108	-108.613259	1.32961	0.254238	22218.23786
427.766879	-207.229222	483.221853	-106.324371	-1.72224	-0.508725	22199.16379
423.952066	-177.473675	479.40704	-89.539191	-0.196315	1.0172	22180.08972
438.448358	-155.347756	463.384822	-48.339203	-0.959278	1.780163	22186.95639
436.922432	-115.673694	448.125567	-17.820693	-2.485203	-0.508725	22205.2675
441.500209	-110.332955	437.444089	-4.850327	-0.196315	-0.508725	22175.51195
451.418724	-70.658892	435.918164	19.564481	1.32961	-0.508725	22179.32676
448.366873	-56.925563	448.125567	35.586698	-0.959278	-0.508725	22209.08231
446.840948	-15.725575	353.518188	85.942239	0.566648	-1.271688	22197.63787
442.263171	0.296642	400.058915	124.853338	0.566648	-0.508725	22208.31935
427.003917	18.607748	425.999648	165.290363	-1.72224	-0.508725	22228.15638
425.477991	45.311444	404.636691	178.26073	0.566648	-0.508725	22241.88971
415.559476	75.06699	386.325586	188.179245	0.566648	-1.271688	22241.88971
421.663178	100.244761	342.83671	211.83109	2.092573	-0.508725	22247.99341
385.040966	111.689202	338.258933	241.586637	0.566648	-0.508725	22222.81564
388.092817	145.259562	339.021896	267.52737	0.566648	-0.508725	22228.15638
387.329854	166.622519	306.977461	266.001445	-1.72224	-1.271688	22227.39341
371.307637	177.303997	284.088579	283.549588	-0.196315	-0.508725	22221.28971
347.655792	194.85214	242.888591	306.43847	-0.196315	0.254238	22220.52675
340.789127	233.76324	244.414517	330.090315	2.855536	1.780163	22232.73415
343.840978	242.918793	219.236746	336.194016	-0.196315	-0.508725	22228.15638
328.581724	252.837308	193.296013	343.060681	-1.72224	-0.508725	22199.16379
306.455804	276.489153	150.5701	352.979197	-1.72224	1.0172	22208.31935
298.826177	306.2447	93.347895	358.319936	-2.485203	0.254238	22206.03046
288.907661	303.955812	66.644199	354.505122	-1.72224	-1.271688	22160.25269
266.781742	333.711358	62.066423	396.468073	-0.959278	-0.508725	22215.94897
282.040997	352.022464	39.177541	370.52734	0.566648	1.0172	22231.20823
238.552121	374.148383	31.547913	417.068067	1.32961	-0.508725	22215.94897
209.559537	395.51134	-6.600224	423.934731	-0.959278	-2.034651	22224.34156
214.900276	384.829862	-28.726143	428.512508	0.566648	0.254238	22230.44527
173.700288	406.192818	-44.748361	424.697694	1.32961	1.0172	22216.71194
179.80399	432.896514	-66.87428	462.082868	-0.196315	-0.508725	22242.65267
150.811406	434.42244	-73.740945	464.371756	2.092573	1.0172	22255.62304
111.137344	441.289104	-122.57056	494.890266	2.092573	0.254238	22232.73415
124.10771	448.155769	-118.755746	475.053235	0.566648	-0.508725	22225.86749
93.589201	443.577992	-146.985367	479.631011	1.32961	-0.508725	21979.43053
76.041058	448.155769	-149.274256	469.712495	-0.196315	-0.508725	22210.60823
36.366995	453.496508	-175.214989	457.505092	0.566648	-0.508725	22219.00082
27.974405	444.340955	-203.44461	483.445825	-1.72224	-0.508725	22227.39341
16.529964	450.444657	-226.333492	489.549527	-0.959278	-1.271688	22213.66009
2.796635	451.20762	-243.881635	474.290272	-0.196315	-0.508725	22222.81564
-33.062614	447.392806	-230.911268	481.919899	-1.72224	-2.034651	22229.6823
-46.795943	434.42244	-259.14089	455.216203	-1.72224	-0.508725	14392.52907
-52.136682	437.474291	-285.844585	439.956949	-0.959278	0.254238	21.362957
-81.129266	404.666893	-336.963089	423.171768	0.566648	1.0172	13.733329
-94.099633	419.163185	-286.607548	443.0088	-0.196315	1.0172	10.681478
-116.988515	411.533557	-349.170493	434.616209	-0.196315	-0.508725	12.207404
-129.195918	396.274303	-347.644567	410.964365	2.855536	1.0172	9.918516
-166.581093	385.592824	-388.081592	373.579191	-0.196315	1.780163	8.39259
-168.869981	372.622458	-404.866772	327.801426	1.32961	0.254238	9.918516
-210.069969	406.955781	-437.67417	312.542172	-0.959278	-0.508725	9514.908292
-201.677378	391.696526	-363.666785	350.690308	2.855536	0.254238	22146.51936
-213.12182	384.066899	-376.637151	354.505122	1.32961	-0.508725	22228.15638
-233.721813	375.674309	-378.163077	315.594023	2.092573	0.254238	22241.12674
-253.558845	366.518756	-416.311213	296.519954	1.32961	-0.508725	22209.84527
-261.188472	350.496538	-427.755654	282.023662	1.32961	-1.271688	22199.92676
-287.892168	332.948396	-418.600102	259.13478	-0.196315	-0.508725	22212.89712
-314.595864	316.163215	-449.118611	251.505153	-0.959278	0.254238	22196.87491
-304.677348	296.326184	-426.992692	221.749606	1.32961	-0.508725	22202.97861
-331.381044	269.622488	-436.148245	201.912575	-0.196315	0.254238	22213.66009
-351.218075	249.785457	-433.096394	166.816289	0.566648	-0.508725	22210.60823
-355.795851	232.237314	-435.385282	134.771854	-0.959278	0.254238	22198.40083
-380.973622	210.111395	-438.437133	96.623717	-2.485203	-0.508725	22196.11194
-382.499547	181.881774	-463.614903	84.416313	-4.011129	-2.034651	22183.14158
-406.914355	172.726221	-484.97786	45.505214	0.566648	1.0172	22178.5638
-409.966206	159.755854	-433.096394	49.320027	-0.196315	1.0172	22094.6379
-429.040274	118.555866	-429.28158	25.668183	-0.196315	-0.508725	22199.16379
-436.669901	100.244761	-448.355648	2.7793	1.32961	-0.508725	22201.45268
-440.484715	85.748469	-417.837139	-24.687358	0.566648	-1.271688	22197.63787
-459.558784	75.06699	-427.755654	-52.154017	1.32961	0.254238	22202.97861
-454.218044	23.948487	-397.237145	-74.279936	2.092573	1.780163	22191.53417
-471.766187	26.237375	-387.318629	-107.850296	-0.959278	-0.508725	22204.50453
-445.825454	19.370711	-346.881604	-89.539191	0.566648	-0.508725	22249.51933
-456.506933	-7.332985	-349.933455	-115.479924	2.092573	-0.508725	22238.83786
-435.906939	-18.777426	-350.696418	-137.605843	3.618499	0.254238	22242.65267
-458.032858	-44.718159	-310.259393	-198.642862	0.566648	-0.508725	22237.31193
-442.773603	-86.68111	-325.518648	-179.568794	0.566648	1.0172	22226.63045
-437.432864	-92.784812	-304.918654	-235.265073	-1.72224	-1.271688	22225.86749
-433.61805	-119.488507	-287.370511	-242.131738	-0.196315	0.254238	22227.39341
-435.143976	-146.955166	-259.903852	-258.153956	-0.196315	-1.271688	22212.13416
-422.173609	-169.844048	-237.777933	-296.302092	2.092573	1.0172	22228.15638
-403.862504	-197.310707	-276.689033	-278.75395	-0.196315	0.254238	22231.97119
-395.469914	-202.651446	-204.207573	-313.850235	-1.72224	-0.508725	22213.66009
-386.314361	-232.406992	-189.711281	-339.028006	-3.248166	0.254238	22202.21564
-368.766218	-252.244024	-195.05202	-361.916888	-0.959278	0.254238	22209.84527
-363.425479	-262.162539	-186.65943	-368.02059	-0.959278	0.254238	22197.63787
-333.669932	-282.762533	-129.437224	-390.146509	-0.959278	-0.508725	22205.2675
-316.884752	-301.836602	-109.600193	-399.302062	-0.959278	-0.508725	22222.81564
-306.203273	-307.940303	-82.896497	-423.71687	-1.72224	-1.271688	22207.55638
-286.366242	-329.30326	-68.400205	-457.28723	1.32961	-1.271688	22220.52675
-271.106988	-339.221776	-60.770578	-459.576118	-0.196315	0.254238	22229.6823
-256.610696	-366.688434	-19.57059	-465.67982	-0.196315	-1.271688	22215.94897
-207.018118	-381.184726	-29.489106	-462.627969	-0.196315	0.254238	22221.28971
-194.810714	-399.495832	38.414578	-455.761304	2.092573	1.0172	22255.62304
-171.921832	-417.043975	59.777534	-472.546485	1.32961	-1.271688	22238.07489
-162.003316	-427.725453	70.459013	-478.650187	1.32961	-0.508725	22238.07489
-154.373689	-457.481	123.103442	-470.257596	-0.196315	-0.508725	22221.28971
-106.307036	-442.984708	131.496032	-456.524267	2.092573	1.0172	22230.44527
-75.025564	-465.110627	126.155293	-480.176112	-1.72224	-1.271688	22219.00082
-49.847794	-474.26618	172.696019	-487.042777	-0.959278	-0.508725	22228.15638
-29.2478	-487.999509	207.792305	-453.472416	-1.72224	-1.271688	22227.39341
-13.225582	-484.184696	245.940442	-464.916857	-1.72224	-0.508725	22221.28971
31.789219	-478.843957	265.014511	-479.413149	-0.196315	-0.508725	22230.44527
38.655884	-490.288398	271.881175	-439.739087	-3.248166	-0.508725	22205.2675
63.833654	-493.340249	287.903393	-447.368714	-2.485203	0.254238	22199.92676
89.774387	-484.947658	298.584871	-427.531683	-1.72224	1.0172	22207.55638
105.796605	-480.369882	307.740424	-437.450199	-0.959278	-1.271688	22202.21564
133.263263	-494.103211	329.866343	-418.37613	-0.959278	-0.508725	22206.79342
148.522518	-488.762472	352.755225	-405.405764	-1.72224	-0.508725	22218.23786
174.463251	-474.26618	371.066331	-397.013174	-0.196315	-1.271688	22216.71194
216.426201	-446.799522	356.570039	-392.435397	1.32961	1.0172	22213.66009
220.241015	-436.118043	400.821878	-386.331695	1.32961	0.254238	22222.05268
226.344717	-434.592118	405.399654	-361.153925	-0.959278	-1.271688	22189.24528
275.174332	-410.17731	432.10335	-345.131708	2.855536	-0.508725	22230.44527
279.752109	-401.78472	427.525574	-308.509496	0.566648	-0.508725	22246.46748
289.670624	-408.651385	474.066301	-287.14654	0.566648	-0.508725	22235.786
317.137283	-376.60695	447.362605	-303.93172	2.092573	0.254238	22199.92676
321.715059	-368.21436	463.384822	-245.183589	0.566648	-1.271688	22222.81564
362.152084	-342.273627	458.807046	-231.45026	-0.959278	-0.508725	22219.00082
355.285419	-328.540297	462.621859	-205.509527	-0.959278	-0.508725	22177.03787
375.122451	-308.703266	481.695928	-178.805831	-0.196315	1.0172	22212.13416
393.433556	-291.155123	483.221853	-174.991017	-0.196315	-0.508725	22219.76379
417.848364	-252.244024	466.436673	-160.494725	1.32961	-0.508725	22184.6675
414.03355	-255.295875	450.414456	-133.791029	-0.959278	-0.508725	22206.03046
422.42614	-220.199589	460.332971	-120.0577	-0.959278	0.254238	22201.45268
424.715029	-201.12552	473.303338	-91.828079	0.566648	1.780163	22184.6675
443.789097	-189.681079	471.777412	-78.09475	-0.959278	-0.508725	22191.53417
440.737246	-156.873682	483.984816	-17.820693	-1.72224	-0.508725	22209.08231
445.315022	-119.488507	457.28112	-2.561439	-3.248166	0.254238	22182.37861
428.529842	-92.021849	451.940381	11.171891	-0.959278	-1.271688	22177.80084
453.707613	-75.236669	451.177418	32.534847	-0.959278	-0.508725	22206.79342
428.529842	-45.481122	409.977431	76.786686	1.32961	0.254238	22197.63787
433.870581	1.059605	389.377437	92.045941	2.092573	1.0172	22187.71935
454.470575	3.348493	397.770027	151.557034	-0.196315	0.254238	22229.6823
427.003917	23.948487	410.740393	156.897773	2.855536	0.254238	22244.94156
420.137252	55.229959	374.881145	172.157028	1.32961	0.254238	22238.83786
404.877997	74.304028	380.984847	208.779239	1.32961	-0.508725	22245.70452
420.137252	98.718835	376.40707	234.719972	0.566648	-0.508725	22231.97119
380.46319	133.815121	357.333002	237.008861	0.566648	-0.508725	22223.5786
376.648376	133.052158	322.236716	236.245898	0.566648	0.254238	22228.15638
373.596525	168.148444	299.347834	262.186631	-0.959278	-0.508725	22226.63045
368.255786	182.644736	285.614505	283.549588	2.092573	0.254238	22219.76379
344.603941	210.111395	255.095995	298.808842	-0.959278	-0.508725	22228.91934
338.500239	230.711389	244.414517	310.253283	-0.196315	-0.508725	22231.97119
332.396537	244.444718	194.821939	332.379203	-0.959278	0.254238	22196.11194
336.974314	263.518786	148.281212	320.171799	-1.72224	-1.271688	22207.55638
306.455804	287.170631	139.125659	358.319936	-2.485203	-0.508725	22212.13416
299.58914	296.326184	109.370112	361.371787	-0.959278	0.254238	22173.98602
277.46322	319.978029	80.377528	365.949563	-0.196315	0.254238	22219.00082
266.018779	359.652091	68.933087	368.238451	-0.196315	-0.508725	22230.44527
271.359518	358.889129	65.118274	410.201402	-0.196315	-0.508725	22214.42305
256.863226	384.829862	25.444211	408.675476	-0.959278	-2.034651	22223.5786
221.766941	371.096532	-2.022447	439.956949	0.566648	-0.508725	22233.49712
205.744723	408.481707	-24.911329	407.149551	-0.959278	-1.271688	22213.66009
179.80399	403.140967	-51.615025	454.453241	3.618499	-0.508725	22251.04526
169.885474	426.792812	-89.000199	477.342123	1.32961	-0.508725	22255.62304
163.01881	443.577992	-120.281672	437.66806	2.092573	-0.508725	22228.91934
114.189195	435.185402	-92.815013	453.690278	0.566648	0.254238	22219.00082
106.559567	453.496508	-117.992783	460.556943	2.092573	0.254238	22243.41563
92.063275	432.133551	-137.066852	443.0088	-0.196315	0.254238	22215.18601
68.41143	467.9928	-160.718697	466.660644	-0.196315	-0.508725	22222.81564
43.23366	451.970583	-176.740914	471.238421	-0.959278	-0.508725	22231.20823
31.789219	448.918732	-178.26684	478.105086	0.566648	1.780163	22218.23786
12.715151	435.948365	-213.363125	464.371756	-0.196315	-0.508725	22219.76379
-2.544104	439.763179	-227.096455	465.897682	-3.248166	-2.034651	22222.81564
-35.351502	431.370589	-271.348293	454.453241	-4.011129	-1.271688	22195.34898
-43.744092	430.607626	-285.844585	400.282886	-4.011129	-0.508725	1303.140355
-70.447788	429.0817	-280.503846	453.690278	-0.959278	-0.508725	17.548143
-76.55149	429.844663	-324.755685	436.905098	-1.72224	-1.271688	10.681478
-100.966297	416.874297	-314.074207	443.0088	-0.196315	1.0172	12.207404
-133.010732	403.90393	-362.140859	434.616209	-1.72224	-1.271688	9.918516
-145.981099	403.90393	-347.644567	413.253253	-0.196315	0.254238	9.918516
-149.03295	395.51134	-364.429747	376.631041	-0.959278	0.254238	9.918516
-182.60331	418.400222	-378.926039	378.156967	0.566648	-0.508725	7.629627
-191.758863	400.852079	-365.955673	376.631041	0.566648	0.254238	19235.05356
-210.069969	387.11875	-419.363064	340.771793	2.855536	-0.508725	22207.55638
-214.647745	390.933564	-383.503816	329.327352	-0.959278	-1.271688	22231.97119
-250.506994	358.126166	-404.866772	311.016246	1.32961	1.0172	22219.00082
-237.536627	345.918762	-386.555667	298.04588	2.092573	0.254238	22206.79342
-285.60328	354.311352	-398.76307	280.497737	-0.959278	-0.508725	22210.60823
-291.706981	310.822476	-426.229729	250.74219	-1.72224	-1.271688	22202.97861
-322.988454	310.059513	-438.437133	226.327382	1.32961	0.254238	22204.50453
-318.410677	288.696557	-424.703804	215.645904	-0.196315	0.254238	22213.66009
-339.773634	262.755824	-428.518617	188.942208	1.32961	0.254238	22216.71194
-339.010671	231.474352	-443.777872	172.157028	-0.196315	0.254238	22201.45268
-375.632882	217.741022	-451.407499	118.749636	-1.72224	-0.508725	22190.00824
-392.418063	203.24473	-477.348232	16.51263	-1.72224	0.254238	22190.00824
-396.232876	178.06696	-509.392667	32.534847	-3.248166	-1.271688	22170.93417
-417.595833	162.044742	-458.274164	55.423729	0.566648	0.254238	22138.88974
-412.255094	150.600301	-432.333431	32.534847	2.092573	0.254238	22213.66009
-429.040274	133.052158	-445.303797	17.275592	-0.959278	-0.508725	22196.11194
-420.647684	96.429947	-430.807505	-1.798476	-0.959278	0.254238	22207.55638
-444.299529	80.40773	-410.207512	-33.079948	1.32961	1.0172	22207.55638
-454.981007	80.40773	-396.474182	-42.998464	-0.196315	-1.271688	22187.71935
-445.062492	56.755885	-367.481598	-75.805861	-0.196315	-0.508725	22207.55638
-471.766187	34.629965	-336.963089	-91.065116	2.855536	-0.508725	22256.386
-460.321746	5.637381	-362.903822	-114.716961	0.566648	-0.508725	22235.02304
-454.981007	-14.19965	-429.28158	-145.235471	2.092573	1.0172	22236.54897
-442.773603	-37.088532	-353.748269	-183.383607	1.32961	-0.508725	22230.44527
-448.877305	-47.77001	-319.414946	-180.331756	2.092573	0.254238	22225.86749
-454.218044	-92.021849	-296.526064	-212.376191	1.32961	0.254238	22225.10453
-457.269895	-133.221837	-270.585331	-227.635446	-0.196315	0.254238	22229.6823
-435.143976	-141.614427	-271.348293	-260.442844	0.566648	-0.508725	22215.18601
-427.514349	-147.718129	-261.429778	-271.887285	1.32961	-0.508725	22224.34156
-411.492131	-179.762564	-246.933486	-273.41321	-0.196315	0.254238	22230.44527
-409.203243	-201.888483	-229.385343	-297.828018	-1.72224	-0.508725	22207.55638
-379.447696	-220.199589	-220.992753	-315.376161	-3.248166	-0.508725	22199.92676
-380.973622	-240.03662	-265.244592	-415.324279	-2.485203	1.0172	22209.08231
-364.188441	-262.925502	-199.629796	-389.383546	0.566648	1.0172	22204.50453
-358.847702	-263.688465	-159.955734	-361.153925	-1.72224	-1.271688	22205.2675
-330.618081	-288.866235	-121.044634	-377.176143	-1.72224	-1.271688	22223.5786
-309.255124	-320.147707	-83.65946	-418.37613	0.566648	0.254238	22220.52675
-287.892168	-330.829186	-76.792795	-408.457615	-0.959278	-1.271688	22217.4749
-281.025503	-341.510664	-50.852062	-444.316863	-0.196315	0.254238	22227.39341
-254.321807	-343.799552	-38.644659	-448.131677	-1.72224	-2.034651	22222.05268
-233.721813	-368.21436	-20.333553	-450.420565	0.566648	-0.508725	22219.76379
-207.78108	-388.051391	0.266441	-446.605752	1.32961	0.254238	22251.80822
-189.469975	-393.39213	6.370143	-482.465	3.618499	1.0172	22251.80822
-174.21072	-439.169894	4.844217	-476.361298	2.855536	0.254238	22235.786
-130.721844	-438.406931	99.451597	-487.042777	2.855536	-0.508725	22229.6823
-110.12185	-439.932857	116.99974	-449.657603	-0.196315	-1.271688	22230.44527
-96.388521	-475.792106	89.533081	-487.805739	-2.485203	-0.508725	22214.42305
-77.314452	-472.740255	127.681218	-476.361298	-0.196315	-1.271688	22226.63045
-40.692241	-479.606919	153.621951	-479.413149	-1.72224	-0.508725	22231.20823
-28.484837	-484.184696	222.288597	-458.050193	0.566648	0.254238	22219.00082
-8.647806	-484.947658	250.518219	-442.027975	0.566648	0.254238	22229.6823
15.004039	-491.814323	244.414517	-441.265012	-1.72224	-0.508725	22210.60823
31.789219	-497.155062	234.496001	-463.390932	-3.248166	-0.508725	22196.11194
84.433648	-483.421733	219.999709	-519.087212	-3.248166	-2.034651	22198.40083
98.166977	-483.421733	255.095995	-467.968708	1.32961	1.0172	22193.82305
114.952157	-483.421733	333.681157	-417.613168	-1.72224	-0.508725	22207.55638
136.315114	-487.236547	349.703374	-407.694652	-1.72224	-0.508725	22214.42305
170.648437	-470.451366	361.147815	-396.250211	-0.196315	-0.508725	22224.34156
185.144729	-472.740255	363.436704	-395.487248	-0.959278	-0.508725	22212.89712
205.744723	-437.643969	402.347803	-364.205776	-0.959278	-1.271688	22219.00082
224.818791	-434.592118	395.481139	-381.753919	-0.959278	-0.508725	22206.79342
252.28545	-430.014341	435.155201	-337.50208	4.381461	0.254238	22232.73415
258.389152	-417.806938	440.49594	-332.161341	2.092573	1.0172	22243.41563
291.19655	-401.78472	414.555207	-338.265043	1.32961	1.0172	22211.3712
307.98173	-383.473614	417.607058	-344.368745	0.566648	0.254238	22149.57122
320.189134	-371.266211	467.199636	-258.153956	-0.196315	-0.508725	22221.28971
347.655792	-361.347695	473.303338	-239.079887	2.092573	0.254238	22222.81564
346.129867	-365.925471	454.229269	-201.694713	-0.196315	0.254238	22188.48232
364.440972	-317.095856	458.044083	-181.094719	0.566648	-1.271688	22211.3712
391.144668	-313.281043	492.377406	-183.383607	0.566648	0.254238	22222.05268
404.115035	-281.236608	468.725561	-165.072502	-0.196315	-0.508725	22190.7712
406.403923	-257.584763	485.510742	-136.84288	-2.485203	0.254238	22193.06009
420.900215	-235.458843	477.881114	-131.502141	-2.485203	-0.508725	22191.53417
441.500209	-232.406992	451.177418	-139.894731	-1.72224	-0.508725	22173.22306
417.085401	-187.392191	401.584841	-162.783613	-3.248166	-2.034651	22178.5638
436.922432	-170.607011	438.970015	-83.435489	2.092573	0.254238	22212.89712
442.263171	-140.088501	464.147785	-15.531805	1.32961	0.254238	22198.40083
449.892799	-107.281104	442.021866	-7.902178	-0.196315	0.254238	22186.95639
431.581693	-92.021849	445.073717	24.90522	0.566648	-0.508725	22203.74157
443.789097	-73.710743	430.577425	39.401512	0.566648	0.254238	22200.68972
443.026134	-42.429271	413.792244	81.364462	-2.485203	-2.034651	22177.03787
426.240954	-12.673724	416.081133	137.823705	0.566648	-1.271688	22244.17859
434.633544	7.92627	434.392238	154.608885	0.566648	-1.271688	22251.80822
416.322438	40.733667	417.607058	171.394065	4.381461	0.254238	22239.60082
417.085401	67.437363	393.955213	183.601469	0.566648	-0.508725	22241.12674
418.611327	81.933655	369.540406	206.490351	-0.196315	-1.271688	22232.73415
400.300221	111.689202	354.281151	237.008861	2.855536	1.0172	22219.76379
385.040966	116.266978	328.340418	247.690339	1.32961	0.254238	22225.10453
395.722445	146.785488	292.481169	263.712556	2.092573	1.0172	22232.73415
377.411339	180.355848	311.555238	279.734774	-0.196315	-0.508725	22215.94897
377.411339	202.481768	266.540436	266.001445	-0.196315	-0.508725	22226.63045
352.996531	219.266948	236.784889	307.964395	-0.959278	-0.508725	22233.49712
329.344686	233.000277	200.925641	317.119948	-3.248166	-0.508725	22193.06009
330.870612	258.178047	172.696019	321.697724	-0.959278	-0.508725	22205.2675
313.322469	273.437302	100.977522	288.890327	-1.72224	-0.508725	22212.13416
330.107649	298.615072	60.540497	315.594023	1.32961	0.254238	22151.8601
297.300251	313.874327	82.666417	345.349569	-1.72224	-1.271688	22213.66009
278.989146	329.133582	97.162709	399.519924	1.32961	0.254238	22231.97119
272.122481	358.889129	75.799752	396.468073	-0.959278	-2.034651	22212.13416
269.833593	367.281719	54.436795	410.964365	1.32961	-0.508725	22222.81564
237.789158	391.696526	30.78495	443.771762	0.566648	-2.034651	22231.97119
224.055829	385.592824	15.525696	447.586576	-0.196315	-0.508725	22215.94897
214.137313	415.348371	-14.229851	458.268054	2.855536	0.254238	22248.75637
175.989176	422.977999	-36.35577	440.719911	2.092573	0.254238	22251.80822
160.729922	426.029849	-120.281672	450.638427	1.32961	-1.271688	22231.20823
137.841039	438.237253	-124.096485	437.66806	0.566648	-0.508725	22167.11936
120.292897	458.074284	-113.415007	476.57916	2.092573	0.254238	22241.12674
92.063275	440.526141	-121.044634	480.393974	1.32961	-0.508725	22222.05268
80.618834	454.259471	-166.822398	455.979166	1.32961	-0.508725	22219.00082
50.100325	451.20762	-143.933516	456.742129	0.566648	0.254238	22229.6823
59.255878	455.022433	-174.452026	465.134719	-0.959278	-0.508725	22224.34156
18.05589	436.711328	-229.385343	442.245837	-2.485203	-1.271688	22216.71194
4.322561	438.237253	-229.385343	472.764346	-1.72224	0.254238	22214.42305
-6.358918	442.81503	-256.852001	478.105086	-4.011129	-1.271688	22203.74157
-42.981129	437.474291	-280.503846	420.88288	-2.485203	0.254238	22196.11194
-43.744092	433.659477	-369.007524	365.949563	-1.72224	1.0172	151.066622
-69.684825	439.000216	-333.148275	413.253253	-4.774091	-2.034651	14.496292
-81.892229	428.318738	-327.044573	407.912514	2.855536	1.0172	12.970367
-104.781111	416.111334	-317.88902	442.245837	1.32961	-0.508725	10.681478
-123.855179	413.059483	-338.489014	428.512508	0.566648	-0.508725	10.681478
-139.114434	414.585408	-330.096424	400.282886	0.566648	0.254238	9.155553
-160.477391	419.926148	-349.170493	376.631041	1.32961	1.780163	9.155553
-165.81813	404.666893	-366.718636	374.342153	2.092573	-0.508725	11.444441
-192.521826	398.563191	-366.718636	369.001414	4.381461	0.254238	14603.86975
-194.047751	394.748377	-401.814921	360.608824	2.092573	0.254238	22190.7712
-240.588478	357.363203	-425.466766	346.875495	1.32961	0.254238	22212.89712
-236.773664	361.178017	-378.163077	321.697724	2.855536	1.0172	22202.97861
-275.684764	359.652091	-407.918623	288.890327	0.566648	0.254238	22200.68972
-277.973652	331.42247	-409.444549	269.053296	2.092573	0.254238	22215.94897
-297.810683	327.607656	-417.074176	253.031078	1.32961	0.254238	22202.97861
-319.936603	299.378035	-459.800089	224.038494	0.566648	-0.508725	22209.84527
-339.010671	278.778041	-455.222313	228.616271	0.566648	0.254238	22222.81564
-349.692149	255.126196	-417.837139	186.65332	2.092573	-0.508725	22204.50453
-358.847702	229.948426	-426.992692	138.586668	-0.959278	-0.508725	22186.19343
-380.210659	216.215097	-458.274164	82.890388	-0.196315	0.254238	22189.24528
-379.447696	200.192879	-487.266748	31.771884	-1.72224	0.254238	22173.98602
-435.906939	164.333631	-468.955642	53.897804	-1.72224	-0.508725	22148.04529
-403.862504	162.044742	-457.511201	18.038555	-3.248166	-1.271688	22207.55638
-415.306945	142.970674	-474.296381	-9.428103	0.566648	0.254238	22201.45268
-428.277311	116.266978	-415.548251	14.986704	-1.72224	-0.508725	22206.03046
-429.803237	99.481798	-400.288996	-12.479954	0.566648	-1.271688	22210.60823
-434.381013	68.200326	-417.074176	-10.191066	0.566648	1.0172	22200.68972
-450.403231	60.570698	-386.555667	-34.605874	-0.959278	-1.271688	22209.84527
-447.35138	42.259593	-360.614934	-71.228085	1.32961	0.254238	22254.86007
-448.877305	27.000338	-353.748269	-90.302153	2.092573	-0.508725	22238.07489
-450.403231	10.215158	-354.511232	-116.242887	1.32961	0.254238	22232.73415
-451.166193	-11.910762	-379.689002	-162.783613	3.618499	1.0172	22173.98602
-438.195827	-59.214451	-343.829753	-162.020651	-0.196315	0.254238	22234.26008
-461.084709	-56.1626	-340.01494	-198.642862	-0.959278	0.254238	22219.76379
-448.877305	-72.94778	-303.392728	-212.376191	-0.196315	0.254238	22225.86749
-446.588417	-101.177402	-307.970505	-226.109521	-3.248166	-2.034651	22224.34156
-426.751386	-139.325539	-285.081623	-248.23544	-0.196315	1.0172	22220.52675
-441.247678	-128.64406	-262.192741	-283.331726	-0.196315	0.254238	22228.91934
-417.595833	-188.155154	-237.777933	-287.909502	-1.72224	-2.034651	22210.60823
-403.862504	-213.332924	-241.592747	-311.561347	-2.485203	-1.271688	22195.34898
-386.314361	-234.695881	-224.044604	-355.050223	-0.196315	1.780163	22207.55638
-368.003255	-248.42921	-209.548312	-386.331695	-0.196315	1.0172	22204.50453
-366.47733	-260.636614	-198.866833	-404.642801	-0.196315	1.0172	22202.21564
-370.292143	-285.814384	-167.585361	-446.605752	0.566648	-0.508725	22222.81564
-332.144006	-296.495862	-117.229821	-416.850205	1.32961	0.254238	22231.20823
-317.647714	-317.095856	-85.185386	-406.168727	2.092573	0.254238	22216.71194
-297.810683	-323.199558	-60.007615	-412.272428	0.566648	0.254238	22225.10453
-271.86995	-323.199558	-72.215019	-455.761304	0.566648	-0.508725	22228.91934
-252.032919	-359.058807	-14.229851	-422.953907	1.32961	-1.271688	22223.5786
-229.144037	-368.977322	1.792366	-442.790938	0.566648	-1.271688	22247.23045
-210.832931	-394.155093	4.081255	-474.07241	2.855536	1.0172	22254.86007
-174.973683	-410.17731	32.310876	-478.650187	0.566648	-1.271688	22228.15638
-165.81813	-422.384714	57.488646	-484.753888	-0.196315	-0.508725	22227.39341
-153.610726	-431.540267	110.133075	-484.753888	-0.196315	-0.508725	22235.786
-129.195918	-458.243963	71.221975	-488.568702	-1.72224	-2.034651	22211.3712
-97.914446	-460.532851	133.021957	-487.042777	0.566648	-0.508725	22223.5786
-79.603341	-469.688404	126.155293	-469.494634	0.566648	0.254238	22231.97119
-23.144098	-480.369882	198.636753	-450.420565	0.566648	0.254238	22215.94897
-16.277433	-481.895807	248.992293	-433.635385	1.32961	1.780163	22226.63045
-6.358918	-494.103211	240.599703	-453.472416	-3.248166	-1.271688	22208.31935
27.974405	-499.44395	248.992293	-463.390932	-3.248166	-0.508725	22199.16379
34.078107	-497.155062	251.281181	-474.07241	-0.196315	0.254238	22202.97861
47.048474	-475.792106	265.777473	-470.257596	-1.72224	-0.508725	22191.53417
90.53735	-487.999509	312.3182	-464.153895	-1.72224	-0.508725	22213.66009
121.055859	-497.155062	319.184865	-446.605752	-0.959278	-1.271688	22189.24528
140.129928	-481.132845	320.71079	-436.687236	-0.196315	-1.271688	22224.34156
174.463251	-478.080994	370.303368	-392.435397	-1.72224	-1.271688	22221.28971
199.641021	-465.110627	393.19225	-379.465031	2.092573	1.0172	22219.00082
225.581754	-443.747671	395.481139	-354.28726	0.566648	0.254238	22212.13416
231.685456	-445.273596	406.162617	-354.28726	0.566648	-2.034651	22246.46748
260.67804	-416.281012	419.895946	-322.242826	2.855536	0.254238	22239.60082
276.700258	-412.466198	429.051499	-314.613198	2.092573	0.254238	22223.5786
290.433587	-401.78472	426.762611	-323.768751	0.566648	-0.508725	22070.22309
314.848394	-381.184726	454.229269	-277.990987	0.566648	-1.271688	22210.60823
319.426171	-391.103242	425.999648	-265.783583	0.566648	1.0172	22211.3712
340.789127	-352.192142	461.095934	-237.553962	0.566648	0.254238	22209.08231
359.863196	-327.014372	488.562593	-191.013235	1.32961	0.254238	22209.84527
376.648376	-314.044005	473.303338	-196.353974	1.32961	1.0172	22219.76379
397.24837	-325.488446	468.725561	-180.331756	0.566648	-0.508725	22206.03046
404.877997	-278.184757	476.355189	-172.702129	-2.485203	-2.034651	22183.90454
406.403923	-275.132906	500.007034	-143.709545	-0.196315	0.254238	22188.48232
423.952066	-245.377359	462.621859	-134.553992	-1.72224	1.0172	22178.5638
423.189103	-206.466259	429.814462	-135.316955	1.32961	1.0172	22167.88232
436.15947	-187.392191	429.051499	-84.961414	0.566648	0.254238	22204.50453
459.048352	-139.325539	445.836679	-71.228085	1.32961	-0.508725	22205.2675
449.892799	-145.42924	432.866313	-35.368836	2.092573	-0.508725	22183.14158
449.129836	-111.85888	423.71076	-2.561439	-2.485203	-1.271688	22211.3712
440.737246	-78.28852	450.414456	29.482996	1.32961	-1.271688	22209.08231
440.737246	-77.525557	453.466307	65.342245	0.566648	-0.508725	22188.48232
455.996501	-24.881128	430.577425	108.831121	2.855536	0.254238	22235.02304
436.922432	-7.332985	418.370021	137.823705	1.32961	-1.271688	22256.386
439.211321	27.763301	409.214468	156.134811	2.855536	0.254238	22233.49712
423.952066	38.444779	403.873729	170.631103	-0.959278	-2.034651	22234.26008
405.64096	59.807736	386.325586	191.994059	0.566648	-0.508725	22238.07489
401.063184	94.141059	353.518188	209.542202	0.566648	0.254238	22220.52675
399.537258	100.244761	299.347834	222.512569	-0.959278	0.254238	22217.4749
385.040966	125.422531	324.525604	248.453302	1.32961	0.254238	22230.44527
379.700227	165.859556	310.029312	269.053296	2.092573	-0.508725	22218.23786
356.048382	186.45955	287.14043	266.764407	-0.196315	1.0172	22222.81564
352.996531	208.585469	254.333032	276.682923	-0.959278	-0.508725	22231.20823
347.655792	216.97806	223.814523	288.127364	-4.011129	-1.271688	22202.97861
334.685426	236.815091	210.081194	304.912544	-2.485203	0.254238	22199.16379
314.848394	255.889159	174.984908	301.860693	-0.959278	-0.508725	22212.13416
322.478022	281.066929	138.362696	331.61624	0.566648	1.0172	22177.80084
312.559506	281.066929	109.370112	362.134749	0.566648	0.254238	22214.42305
291.19655	305.481737	81.140491	352.979197	2.855536	-0.508725	22225.86749
298.826177	348.20765	52.91087	361.371787	2.092573	0.254238	22228.15638
262.203966	358.889129	62.829385	401.045849	1.32961	-0.508725	22217.4749
259.915077	367.281719	65.118274	420.88288	0.566648	-0.508725	22228.91934
230.922493	390.933564	37.651615	450.638427	0.566648	1.780163	22230.44527
208.796574	391.696526	24.681249	458.268054	0.566648	-0.508725	22241.88971
211.848425	402.378005	-39.407621	444.534725	1.32961	0.254238	22247.23045
[truncated: 28,725 more rows]
