# Supplementary material for: Dynamic analysis of slant cracked rotor system considering nonlinear oil film force
Source: PLoS One. 2024 Jan 25;19(1):e0294293. doi: 10.1371/journal.pone.0294293 (PMC10810477; doi:10.1371/journal.pone.0294293)
Supplement: S1 File — These data were measured by two eddy current sensors, model WT0150. (ZIP) [file pone.0294293.s001.zip › 2021.3.18 Test data for plain bearings/2021.3.18 (P=0.2Mpa, Z=4.0g)/2000.csv]

1024	30720	7	0	3
8	8	8	8	10	10	1
3	3	3	3	1	1	4
2	1	4	3	0	0	0
0	0	0	0	0.000004	0.000043	20695.9043
650.744926	283.186435	893.552154	522.145967	0.402733	3.263982	22219.00082
607.25605	418.993802	746.300346	715.938502	1.165695	1.738056	22201.45268
535.537552	578.453014	631.855935	931.093994	-0.36023	0.975094	22214.42305
435.589434	679.164096	480.026351	1084.449504	0.402733	0.212131	22198.40083
305.122806	748.593705	310.648623	1176.005032	-0.36023	1.738056	22189.24528
221.196905	805.052947	139.74497	1249.249455	-0.36023	1.738056	22200.68972
80.048798	802.001096	-96.773478	1227.886498	1.165695	1.738056	1382.488479
-73.306712	768.430736	-265.388243	1196.605026	0.402733	1.738056	16.022217
-210.640004	747.067779	-457.654853	1050.116181	1.165695	0.975094	18829.92035
-333.477005	658.564102	-591.173332	960.849541	0.402733	-2.076757	22195.34898
-458.602894	550.986356	-745.291805	789.945887	0.402733	0.212131	22217.4749
-586.780634	409.838249	-923.825085	548.0867	-0.36023	2.501019	22223.5786
-666.891721	274.793845	-961.973222	326.064543	0.402733	1.738056	22212.13416
-741.662069	121.438335	-991.728769	90.309058	-0.36023	0.212131	22222.81564
-788.202796	-21.235697	-997.069508	-181.305677	0.402733	-1.313795	22230.44527
-761.4991	-189.087499	-952.817669	-442.238933	0.402733	-0.550832	22215.18601
-726.402814	-353.88745	-924.588048	-706.987002	0.402733	1.738056	22189.24528
-631.795435	-493.509631	-749.869581	-889.335096	-1.123193	2.501019	22192.29713
-532.610279	-628.554035	-605.669624	-1047.268383	-0.36023	-0.550832	22146.51936
-393.751061	-723.161415	-411.114126	-1120.512806	-1.123193	0.212131	22199.16379
-235.817775	-801.746577	-182.225305	-1204.438707	1.165695	0.212131	22212.13416
-86.277078	-820.820645	54.293144	-1225.038701	1.165695	-0.550832	22193.82305
83.100649	-839.894714	274.026412	-1180.786862	-0.36023	0.975094	22210.60823
242.559861	-778.094732	483.841164	-1090.757259	1.165695	3.263982	22225.10453
366.922787	-709.428086	636.433712	-982.41655	1.165695	4.789907	22225.10453
508.833857	-614.820706	789.026259	-846.609183	0.402733	1.738056	22216.71194
585.13013	-487.405929	862.270682	-689.438859	1.165695	0.212131	22248.75637
667.530106	-339.391158	934.752142	-441.47597	0.402733	-0.550832	22246.46748
678.211584	-184.509723	990.448422	-172.150124	1.165695	0.975094	22221.28971
704.91528	-9.791256	998.078049	55.975735	-0.36023	1.738056	22236.54897
667.530106	157.297584	972.137316	329.879357	0.402733	0.975094	22235.786
646.930112	313.704945	893.552154	580.894098	0.402733	-1.313795	22213.66009
588.181981	475.453045	744.774421	793.760701	0.402733	-2.83972	22199.92676
515.700521	605.15671	625.752234	986.027311	0.402733	-0.550832	22219.76379
415.752403	702.052978	417.463406	1095.130982	-0.36023	3.263982	22202.21564
271.552445	763.852959	272.500486	1214.916132	1.165695	4.789907	22187.71935
168.552476	792.082581	116.093125	1262.219822	-0.36023	2.501019	22187.71935
25.878444	784.452953	-118.136435	1243.908716	-1.123193	-1.313795	392.162847
-89.328929	770.719624	-314.217858	1191.264287	0.402733	-0.550832	14.496292
-244.210365	704.341866	-538.528903	1009.679156	-0.36023	0.212131	20808.28272
-357.12885	641.015959	-637.714059	912.019925	0.402733	0.212131	22184.6675
-492.173254	513.601182	-797.936233	692.286657	-0.36023	1.738056	22209.84527
-597.462112	383.134554	-952.054706	480.183016	0.402733	0.975094	22222.81564
-697.41023	244.275336	-974.943588	266.55345	-1.123193	-2.076757	22215.94897
-750.054659	95.497602	-991.728769	7.909082	1.165695	-1.313795	22219.00082
-781.336132	-64.724573	-994.78062	-243.868621	-0.36023	-0.550832	22225.86749
-737.084293	-227.235636	-957.395446	-485.727809	1.165695	0.212131	22231.97119
-688.254678	-379.06522	-868.891768	-739.031437	-0.36023	2.501019	22226.63045
-615.773218	-516.398513	-743.002916	-902.305463	0.402733	0.975094	22206.79342
-505.143621	-615.583669	-607.958512	-1067.105414	1.165695	0.212131	22201.45268
-358.654775	-720.872527	-372.965989	-1120.512806	0.402733	0.212131	22211.3712
-202.247414	-794.879912	-103.640143	-1181.549825	-0.36023	-0.550832	22213.66009
-51.943755	-826.924347	81.759802	-1203.675744	0.402733	3.263982	22194.58602
112.856196	-817.005831	301.49307	-1129.668359	-0.36023	3.263982	22214.42305
265.448743	-754.442887	518.93745	-1060.23875	-0.36023	2.501019	22225.86749
397.441297	-682.72439	663.90037	-931.298047	0.402733	-1.313795	22228.91934
522.567186	-575.909607	855.404017	-766.498096	-1.123193	-1.313795	22215.18601
602.678273	-464.517047	891.263266	-623.061101	-1.886156	1.738056	22201.45268
679.73751	-306.58376	966.033614	-380.438951	-1.123193	0.975094	22211.3712
698.811578	-167.724542	956.115099	-136.290875	0.402733	0.975094	22192.29713
681.263435	11.571701	943.144732	104.042387	0.402733	0.212131	22213.66009
656.085665	192.393869	943.144732	369.553419	1.165695	0.212131	22227.39341
646.167149	352.616044	812.678104	589.286688	0.402733	-2.83972	22198.40083
573.685689	489.949337	715.781837	824.279211	1.928658	-1.313795	22206.03046
488.233863	623.467816	585.315209	1026.464336	0.402733	0.975094	22202.97861
385.233893	713.497419	387.70786	1129.464305	-0.36023	1.738056	22204.50453
266.974669	770.719624	203.83384	1180.582809	0.402733	2.501019	22180.85269
141.085817	792.845543	39.796852	1220.256871	0.402733	-1.313795	22224.34156
2.226599	802.001096	-137.210503	1230.175387	1.928658	-0.550832	64.08887
-130.528917	769.193699	-309.640082	1156.930964	0.402733	1.738056	15.259255
-273.965912	706.630754	-530.899276	1010.442118	0.402733	4.026945	21923.73425
-392.225136	623.467816	-680.439972	897.523633	0.402733	3.263982	22219.76379
-524.217689	486.134523	-878.810284	650.323707	-1.123193	0.212131	22204.50453
-628.743584	360.245672	-923.825085	442.034879	0.402733	-0.550832	22219.76379
-706.565783	204.601273	-989.43988	226.116425	0.402733	-1.313795	22227.39341
-755.395398	54.297614	-996.306545	-44.735347	0.402733	0.212131	22213.66009
-760.736138	-119.65789	-1005.462098	-305.668603	-0.36023	3.263982	22224.34156
-737.084293	-273.0134	-962.736185	-533.794461	-0.36023	0.975094	22208.31935
-687.491715	-408.057804	-846.002886	-790.149941	-1.123193	0.212131	22180.85269
-608.906553	-545.391097	-709.432556	-967.157296	-0.36023	0.975094	22177.80084
-458.602894	-651.442918	-543.869642	-1107.542439	0.402733	0.212131	22193.06009
-322.032564	-751.391036	-308.114156	-1145.690576	0.402733	3.263982	22195.34898
-177.832607	-800.983614	-86.092	-1182.312787	0.402733	3.263982	22206.79342
0.700674	-810.90213	145.848672	-1216.646111	0.402733	1.738056	22202.21564
146.426557	-807.087316	365.58194	-1143.401688	0.402733	-0.550832	22218.23786
293.678365	-739.946595	566.24114	-1061.001712	0.402733	0.212131	22221.28971
434.826471	-676.620688	718.070725	-919.853606	-0.36023	0.975094	22230.44527
550.033844	-540.813321	863.033645	-735.979586	1.928658	0.975094	22238.83786
637.774559	-423.317059	917.966962	-578.0463	1.165695	2.501019	22240.36378
691.181951	-277.591176	972.900279	-323.979708	0.402733	0.212131	22238.83786
701.863429	-110.502337	965.270651	-76.016819	-0.36023	-2.076757	22234.26008
680.500472	71.082794	968.322502	158.212741	0.402733	-2.83972	22227.39341
659.900478	219.860528	927.122515	428.30155	0.402733	-0.550832	22228.15638
627.093081	375.504926	772.241079	628.96075	-0.36023	2.501019	22202.21564
562.241248	521.230809	703.574433	866.242161	0.402733	3.263982	22204.50453
476.026459	638.727071	538.774482	1033.331001	-0.36023	2.501019	22214.42305
351.663533	727.230748	344.218984	1173.716144	-0.36023	0.975094	22205.2675
241.796899	770.719624	215.278281	1221.782797	-0.36023	-0.550832	22171.69713
112.093233	779.875177	15.382044	1240.856865	-0.36023	0.975094	22186.19343
-7.691916	770.719624	-192.14382	1239.330939	-1.123193	4.026945	26.703696
-154.180762	746.304816	-386.699318	1144.72356	-0.36023	4.026945	12.970367
-306.773309	694.42335	-597.277034	970.768056	-1.123193	2.501019	22064.88235
-424.269571	591.423381	-714.773295	844.116242	-0.36023	-0.550832	22214.42305
-524.980652	444.934535	-849.054737	577.842247	0.402733	-1.313795	22204.50453
-635.610249	318.282721	-945.188042	358.108978	-0.36023	0.212131	22216.71194
-721.825038	164.164248	-959.684334	158.975704	0.402733	2.501019	22227.39341
-767.602802	41.327248	-996.306545	-95.090887	0.402733	0.212131	22214.42305
-792.01761	-129.576406	-1004.699135	-374.335249	0.402733	0.975094	22218.23786
-730.217628	-295.139319	-936.795452	-607.038884	0.402733	-2.83972	22240.36378
-650.106541	-436.287426	-810.9066	-784.046239	0.402733	-1.313795	22225.86749
-562.365826	-560.650352	-656.025164	-963.342482	0.402733	0.212131	22177.03787
-443.343639	-676.620688	-531.662238	-1111.357253	-0.36023	1.738056	22215.18601
-292.277017	-762.072514	-283.699349	-1164.001682	1.165695	2.501019	22218.23786
-140.447433	-808.613241	-61.677192	-1215.883148	-0.36023	0.212131	22197.63787
31.982146	-804.035465	161.87089	-1208.25352	0.402733	-2.076757	22205.2675
191.441358	-787.250285	393.048599	-1118.98688	-0.36023	-2.076757	22227.39341
322.670949	-744.524371	567.004103	-1054.135048	-1.123193	-0.550832	22214.42305
447.033875	-649.916992	730.278129	-872.549916	-0.36023	1.738056	22224.34156
557.663472	-543.865172	884.396601	-705.461077	-1.123193	0.975094	22206.79342
642.352336	-408.057804	914.915111	-587.201853	-0.36023	2.501019	22194.58602
670.581957	-234.865263	962.218801	-298.801938	-0.36023	0.975094	22208.31935
694.996764	-99.820859	954.589173	-58.468676	-1.123193	-2.83972	22216.71194
669.056031	85.579086	957.641024	189.494214	-0.36023	0.212131	22203.74157
639.300485	256.482739	919.492887	465.686724	0.402733	4.026945	22224.34156
615.64864	414.416026	750.11516	670.923701	-0.36023	2.501019	22199.92676
543.930142	556.327095	675.344811	908.968074	0.402733	1.738056	22206.79342
437.115359	650.934474	490.707829	1064.612473	-0.36023	-0.550832	22206.79342
338.693166	736.386301	344.981946	1162.271703	0.402733	-0.550832	22206.03046
217.382091	776.060363	180.181995	1236.279089	1.928658	1.738056	22194.58602
102.937681	801.238134	-33.447571	1232.464275	0.402733	1.738056	3959.013642
-29.817836	778.349251	-231.817883	1238.567977	0.402733	1.738056	19.074068
-191.565936	752.408518	-409.5882	1117.256902	1.165695	1.738056	10516.67837
-326.61034	663.904841	-588.121481	965.427317	1.165695	0.212131	22176.27491
-441.817714	564.719685	-736.899215	820.464397	0.402733	0.975094	22219.00082
-558.551012	445.697498	-903.225091	516.805228	0.402733	0.975094	22215.94897
-656.210243	299.208653	-973.417663	313.094177	0.402733	2.501019	22214.42305
-740.899106	126.016111	-971.891738	107.857201	-0.36023	0.212131	22225.86749
-743.187995	-10.554219	-1025.299129	-146.972353	-0.36023	-2.076757	22225.10453
-770.654653	-159.331952	-997.069508	-380.438951	0.402733	-0.550832	22216.71194
-711.14356	-337.10227	-906.276942	-623.824064	-1.886156	-3.602683	22193.06009
-644.765802	-453.835569	-781.151053	-827.535115	-0.36023	-0.550832	22196.87491
-538.713981	-607.191079	-633.899245	-985.468401	0.402733	0.212131	22155.67492
-426.558459	-710.954011	-443.158561	-1129.668359	-0.36023	2.501019	22195.34898
-252.602955	-777.331769	-276.832684	-1250.979434	0.402733	-1.313795	22215.94897
-106.114109	-819.29472	-19.714242	-1215.120185	0.402733	-2.076757	22192.29713
59.448805	-839.894714	174.841256	-1216.646111	-1.123193	-0.550832	22214.42305
215.856166	-781.146583	435.774512	-1101.438737	-0.36023	2.501019	22230.44527
340.219092	-733.07993	624.989271	-1019.038762	-1.123193	1.738056	22211.3712
492.811639	-633.894775	740.196644	-835.927705	-1.123193	1.738056	22218.23786
603.441236	-508.005923	866.848458	-687.912934	0.402733	0.212131	22250.2823
662.189367	-366.857817	950.011397	-482.675958	0.402733	-0.550832	22233.49712
688.1301	-212.739344	1001.892863	-206.483447	0.402733	0.212131	22224.34156
689.656025	-50.991244	1003.418788	25.457225	1.165695	2.501019	22239.60082
669.818994	122.96426	929.411403	243.664568	0.402733	0.975094	22228.15638
648.456037	280.134584	886.68549	477.894128	0.402733	2.501019	22198.40083
582.841242	435.778983	738.670719	735.775533	-0.36023	-0.550832	22197.63787
519.515335	581.504865	637.196675	921.175478	0.402733	-0.550832	22213.66009
430.248695	694.42335	461.715245	1094.368019	-0.36023	-0.550832	22210.60823
311.98947	746.304816	310.648623	1188.975399	-1.123193	0.212131	22196.87491
181.522842	783.689991	158.056076	1246.960567	-1.123193	3.263982	22188.48232
78.522873	788.267767	-71.595708	1251.538343	-0.36023	1.738056	1075.014496
-80.936339	770.719624	-288.277125	1221.782797	-1.123193	-2.076757	15.259255
-219.795557	731.045562	-463.758555	1079.108765	-1.123193	-2.076757	16845.45427
-353.314036	643.304847	-635.425171	912.782888	-0.36023	0.212131	22170.93417
-470.047335	539.541915	-793.358457	736.538496	0.402733	2.501019	22216.71194
-568.469528	418.993802	-941.373228	506.123749	0.402733	1.738056	22224.34156
-682.150976	264.875329	-1032.165794	275.709003	-0.36023	-1.313795	22210.60823
-743.187995	127.542037	-984.099141	59.027586	0.402733	-1.313795	22220.52675
-755.395398	-37.257914	-1010.802837	-194.276043	1.165695	-2.83972	22226.63045
-747.002808	-189.850462	-945.951004	-442.238933	0.402733	0.212131	22226.63045
-705.039858	-350.835599	-906.276942	-674.179605	1.165695	1.738056	22236.54897
-621.87692	-485.880004	-739.951065	-849.661034	1.165695	1.738056	22213.66009
-512.773248	-598.798489	-593.46222	-1051.846159	1.165695	0.975094	22183.90454
-384.595508	-702.561421	-414.165977	-1141.875762	0.402733	-0.550832	22206.03046
-225.136296	-789.539173	-172.306789	-1176.972048	-0.36023	0.212131	22215.94897
-48.891904	-807.087316	44.374628	-1207.490558	-0.36023	-0.550832	22194.58602
99.88583	-833.791012	241.219014	-1205.20167	-1.123193	2.501019	22215.94897
242.559861	-769.702142	464.767096	-1093.046147	0.402733	2.501019	22228.15638
403.544999	-714.768825	668.478147	-996.14988	-0.36023	2.501019	22222.81564
505.019043	-609.479967	814.966992	-796.253643	0.402733	1.738056	22219.76379
597.337534	-492.746668	895.07808	-655.105536	-1.886156	-0.550832	22206.03046
668.293069	-336.339307	962.218801	-420.113013	-1.123193	0.212131	22212.89712
686.604174	-173.828244	958.403987	-179.016788	-0.36023	1.738056	22196.11194
689.656025	-3.687554	961.455838	91.07202	0.402733	1.738056	22216.71194
669.056031	171.030913	916.441036	245.190493	-1.123193	-2.076757	22226.63045
635.485671	322.097535	834.041061	541.982998	-0.36023	-2.076757	22184.6675
585.13013	475.453045	739.433681	785.368111	1.165695	-0.550832	22206.79342
509.596819	597.527083	587.604097	942.538435	-1.123193	0.212131	22204.50453
387.522781	694.42335	434.248587	1111.1532	-0.36023	2.501019	22196.11194
282.233924	763.852959	296.152331	1190.501324	0.402733	1.738056	22197.63787
183.048768	795.897394	99.307945	1256.879082	0.402733	0.975094	22227.39341
54.871028	795.897394	-105.166068	1263.745747	1.165695	-1.313795	137.333293
-83.225227	763.089997	-304.299343	1204.997616	1.165695	0.212131	16.022217
-237.3437	724.94186	-457.654853	1064.612473	1.165695	0.975094	21057.00858
-373.91403	638.727071	-681.202935	883.790304	1.165695	1.738056	22196.87491
-488.358441	518.178958	-841.425109	629.723713	0.402733	0.975094	22208.31935
-602.039888	395.341957	-929.928787	467.21265	0.402733	0.212131	22222.81564
-691.306529	233.593857	-1004.699135	267.316413	0.402733	-1.313795	22216.71194
-730.980591	81.00131	-1000.121359	23.9313	-0.36023	-2.076757	22217.4749
-769.89169	-74.643088	-1002.410247	-242.342696	0.402733	0.975094	22227.39341
-753.10651	-242.494891	-937.558414	-472.757442	-0.36023	0.975094	22196.87491
-697.41023	-372.961519	-902.462128	-736.742549	-0.36023	3.263982	22189.24528
-610.432478	-522.502215	-715.536258	-899.253612	-1.123193	-0.550832	22173.98602
-489.121403	-633.131812	-562.180748	-1061.001712	-0.36023	-0.550832	22193.82305
-339.580707	-729.265117	-395.854871	-1143.401688	0.402733	0.975094	22189.24528
-196.143712	-823.109533	-188.329007	-1247.927583	0.402733	1.738056	22210.60823
-57.284494	-810.139167	90.152392	-1211.305371	1.165695	2.501019	22206.03046
109.041382	-799.457689	286.996778	-1138.060949	1.165695	2.501019	22219.00082
273.841334	-753.679924	502.15227	-1061.764675	0.402733	0.975094	22227.39341
406.59685	-697.983644	668.478147	-939.690637	0.402733	-0.550832	22229.6823
530.959776	-564.465166	851.589204	-782.520313	0.402733	0.212131	22231.20823
631.670857	-462.228159	915.678074	-600.935182	0.402733	0.212131	22244.17859
675.159733	-302.768947	977.478055	-371.283398	0.402733	2.501019	22244.94156
701.100466	-131.102331	962.981763	-137.053838	0.402733	1.738056	22221.28971
691.181951	18.438365	985.107683	101.753499	0.402733	-1.313795	22231.97119
660.663441	195.44572	954.589173	365.738606	0.402733	-2.83972	22229.6823
653.033814	348.801231	802.759589	578.605209	-0.36023	-2.83972	22177.03787
586.656056	497.578964	731.804054	817.412546	1.165695	1.738056	22205.2675
489.759788	616.601151	587.604097	1012.731007	-0.36023	1.738056	22220.52675
400.493148	715.786307	421.27822	1155.405038	-0.36023	2.501019	22198.40083
260.870967	769.956661	253.426418	1230.938349	0.402733	0.212131	22198.40083
144.137668	784.452953	86.337579	1281.29389	-0.36023	-2.076757	22192.29713
16.722891	787.504804	-152.469758	1266.797598	0.402733	-0.550832	54.170354
-148.840023	768.430736	-334.817852	1166.849479	-0.36023	3.263982	13.733329
-264.047396	700.527052	-539.291866	1014.256932	1.165695	4.026945	21950.43794
-377.728844	628.045592	-715.536258	869.294012	0.402733	2.501019	22208.31935
-524.217689	477.741933	-863.551029	615.990383	0.402733	0.212131	22209.84527
-631.795435	338.119752	-936.032489	420.671923	0.402733	-1.313795	22224.34156
-724.113926	204.601273	-994.78062	162.027555	0.402733	-0.550832	22224.34156
-775.23243	69.556869	-1011.5658	-39.394608	-1.123193	0.975094	22212.89712
-769.128728	-94.48012	-983.336179	-287.357497	0.402733	0.212131	22222.81564
-725.639852	-263.857847	-940.610265	-529.216685	1.165695	0.975094	22242.65267
-657.736168	-410.346693	-834.558445	-768.024021	1.165695	0.212131	22223.5786
-576.099155	-533.183693	-678.151084	-938.164712	0.402733	0.212131	22195.34898
-457.839931	-660.59847	-504.19558	-1092.283184	0.402733	-0.550832	22220.52675
-318.21775	-736.131781	-334.817852	-1183.838713	0.402733	3.263982	22188.48232
-146.551134	-808.613241	-125.0031	-1252.505359	-0.36023	2.501019	22199.92676
-11.50673	-808.613241	96.256094	-1217.409073	-0.36023	0.212131	22215.94897
141.84878	-812.428055	356.426387	-1148.742427	-1.123193	-1.313795	22210.60823
301.307992	-749.865111	537.248556	-1067.105414	-0.36023	-2.076757	22222.05268
430.248695	-658.309582	724.174427	-906.120277	-1.123193	-1.313795	22230.44527
532.485701	-557.598501	856.16698	-751.238841	-1.123193	0.975094	22190.7712
626.330118	-414.161506	907.285483	-578.0463	-0.36023	1.738056	22199.92676
678.974547	-277.591176	985.870645	-311.772305	-1.123193	-0.550832	22212.89712
694.233802	-118.894927	976.715093	-75.253856	0.402733	-0.550832	22205.2675
694.996764	56.586502	966.796577	165.842369	0.402733	-1.313795	22210.60823
653.796777	227.490155	875.241049	403.12378	-0.36023	-1.313795	22229.6823
619.463453	379.31974	719.59665	591.575576	-1.123193	0.975094	22188.48232
559.95236	543.356728	684.500364	856.323646	1.165695	4.026945	22208.31935
468.396832	656.275214	504.441158	1024.93841	0.402733	0.975094	22209.84527
365.396862	736.386301	373.211568	1186.686511	0.402733	0.975094	22206.03046
252.478377	795.134432	222.144946	1270.612412	1.165695	1.738056	22212.13416
127.352488	797.42332	35.982038	1275.190188	1.165695	1.738056	22221.28971
-11.50673	795.134432	-173.069752	1278.242039	-0.36023	3.263982	25.17777
-156.46965	770.719624	-372.965989	1158.456889	0.402733	2.501019	11.444441
-301.43257	692.897425	-550.736307	1018.834709	0.402733	2.501019	22107.60826
-419.691794	603.630785	-714.773295	862.427347	-0.36023	-0.550832	22217.4749
-544.05472	463.245641	-908.56583	579.368172	-1.123193	0.212131	22202.97861
-650.106541	319.808647	-949.002855	397.020078	0.402733	-0.550832	22219.76379
-724.876889	170.26795	-1000.884322	167.368294	0.402733	1.738056	22228.91934
-761.4991	10.045775	-1035.217645	-89.750148	-0.36023	-1.313795	22210.60823
-767.602802	-140.257884	-992.491731	-350.683404	0.402733	-2.076757	22216.71194
-735.558367	-303.53191	-951.291744	-607.801847	-0.36023	-2.076757	22199.16379
-660.025056	-450.020755	-807.091786	-802.357344	-0.36023	-2.076757	22183.14158
-560.839901	-570.568867	-651.447388	-995.386917	-0.36023	0.975094	22173.98602
-431.899198	-691.879943	-520.98076	-1118.98688	0.402733	1.738056	22202.21564
-315.165899	-794.879912	-279.884535	-1186.890564	-0.36023	1.738056	22196.11194
-149.602985	-834.553974	-68.543857	-1236.483142	0.402733	-1.313795	22192.29713
32.745109	-833.028049	192.389399	-1206.727595	-0.36023	-2.83972	22223.5786
172.36729	-795.642875	346.507872	-1167.816495	0.402733	0.975094	22220.52675
330.300576	-740.709558	567.004103	-1048.794308	0.402733	1.738056	22218.23786
450.848689	-652.20588	759.270713	-867.209177	-1.123193	1.738056	22225.86749
571.396801	-533.183693	872.189198	-713.090704	-0.36023	0.975094	22246.46748
638.537522	-408.057804	966.796577	-514.720393	1.165695	-0.550832	22231.97119
689.656025	-239.44304	1004.181751	-268.283429	1.928658	-1.313795	22238.07489
693.470839	-70.065312	1002.655826	-25.661278	-0.36023	-0.550832	22240.36378
679.73751	88.630937	985.107683	178.049772	0.402733	3.263982	22222.81564
658.374553	249.616075	858.455868	422.197848	-0.36023	2.501019	22190.00824
618.700491	406.023436	795.892924	679.316291	-1.123193	1.738056	22200.68972
557.663472	559.378946	701.285545	915.834739	-0.36023	-1.313795	22194.58602
460.004241	665.430766	523.515227	1076.819877	-0.36023	0.212131	22214.42305
342.50798	744.778891	352.611574	1193.553175	0.402733	1.738056	22207.55638
216.619128	783.689991	164.159778	1231.701312	-0.36023	2.501019	22179.32676
99.88583	796.660357	-14.373503	1260.693896	-1.886156	4.026945	3030.487991
-44.314128	769.956661	-225.714181	1237.042051	0.402733	1.738056	16.78518
-175.543718	737.149264	-391.277095	1128.701343	-1.123193	-1.313795	12089.90753
-321.269601	676.875207	-587.358518	958.560652	-0.36023	-0.550832	22167.11936
-444.869565	573.112275	-768.943649	780.027372	0.402733	-0.550832	22219.00082
-560.076938	430.438243	-955.106557	506.886712	-0.36023	0.212131	22207.55638
-665.365796	286.238286	-986.38803	339.797873	-1.123193	0.975094	22216.71194
-728.691703	148.142031	-993.254694	70.472027	0.402733	-0.550832	22223.5786
-775.23243	-8.26533	-998.595433	-146.209391	-0.36023	-2.076757	22215.94897
-760.736138	-166.96158	-983.336179	-392.646355	-0.36023	-2.83972	22237.31193
-701.225044	-327.946717	-903.225091	-618.483325	0.402733	-2.076757	22241.12674
-634.084323	-462.228159	-733.847364	-800.831419	0.402733	0.975094	22215.18601
-524.980652	-578.961458	-618.63999	-973.260998	0.402733	1.738056	22194.58602
-395.276987	-705.613272	-462.995592	-1143.401688	-0.36023	0.212131	22215.94897
-265.573321	-767.413254	-258.521579	-1219.697962	0.402733	-0.550832	22209.08231
-109.16596	-823.872496	-7.506838	-1231.142403	-0.36023	-1.313795	22177.03787
60.97473	-834.553974	232.826424	-1199.097968	-0.36023	0.975094	22223.5786
210.515426	-792.591024	438.826363	-1112.120216	-0.36023	2.501019	22228.15638
347.085756	-717.057713	600.574463	-1032.009128	1.165695	4.026945	22215.94897
476.789422	-630.079961	768.426265	-826.772152	-1.123193	0.975094	22220.52675
585.13013	-514.109625	866.085496	-692.49071	-0.36023	2.501019	22209.08231
636.248634	-367.620779	978.241018	-471.994479	-0.36023	0.212131	22200.68972
672.870845	-224.183785	953.063248	-235.476031	-1.123193	0.212131	22207.55638
688.893062	-47.17643	974.426204	6.383157	0.402733	1.738056	22222.05268
665.241218	119.149447	959.929912	238.323829	0.402733	2.501019	22213.66009
660.663441	285.475323	830.226247	469.501538	-0.36023	-0.550832	22186.95639
603.441236	421.282691	747.826271	719.753316	-0.36023	-2.076757	22215.18601
530.196813	570.060424	608.967053	921.938441	0.402733	-0.550832	22188.48232
418.804254	678.401133	454.84858	1036.382851	0.402733	1.738056	22199.16379
314.278359	747.067779	309.122698	1168.375405	0.402733	2.501019	22206.03046
199.070985	786.741842	123.722753	1209.575393	1.928658	1.738056	22220.52675
71.656208	782.927028	-89.906814	1257.642045	0.402733	0.212131	836.20716
-61.862271	763.852959	-237.921585	1225.59761	0.402733	-2.076757	16.78518
-210.640004	727.993711	-443.158561	1092.079131	0.402733	-0.550832	17670.97995
-333.477005	659.327064	-585.832593	925.753255	0.402733	1.738056	22191.53417
-486.832515	551.749319	-808.617712	731.197757	0.402733	1.738056	22217.4749
-584.491745	414.416026	-901.699166	522.145967	0.402733	1.738056	22219.00082
-673.758386	267.92718	-946.713967	312.331214	0.402733	-0.550832	22215.94897
-757.684287	105.416117	-998.595433	58.264623	0.402733	-2.83972	22225.10453
-753.869473	-39.546803	-981.810253	-181.305677	0.402733	0.212131	22228.91934
-752.343548	-196.717126	-952.817669	-439.950044	-1.123193	0.212131	22186.95639
-708.091709	-372.198556	-936.032489	-683.335157	-0.36023	0.975094	22196.11194
-617.299143	-497.324445	-719.351072	-850.423997	0.402733	1.738056	22186.19343
-506.669546	-615.583669	-602.617773	-1035.060979	-0.36023	0.212131	22187.71935
-385.358471	-730.028079	-380.595616	-1136.535023	0.402733	-1.313795	22198.40083
-232.765924	-782.672508	-165.440125	-1207.490558	-1.123193	0.212131	22212.89712
-61.862271	-825.398422	11.56723	-1234.957216	-0.36023	0.975094	22185.43046
96.833979	-809.376204	266.396784	-1157.135017	1.165695	4.026945	22225.10453
235.693197	-772.753993	459.426357	-1118.223918	1.165695	3.263982	22231.97119
379.130191	-697.220682	620.411494	-1015.223948	0.402733	2.501019	22214.42305
509.596819	-587.354048	785.974408	-816.090674	0.402733	-0.550832	22241.88971
604.967161	-457.650382	876.004011	-665.024052	0.402733	0.212131	22251.80822
666.767143	-344.731897	971.374353	-398.750057	-0.36023	0.975094	22226.63045
686.604174	-185.272685	956.878061	-156.127906	0.402733	0.975094	22229.6823
694.233802	7.756887	973.663242	84.968319	0.402733	0.212131	22238.83786
675.159733	175.608689	961.455838	360.397867	-0.36023	-0.550832	22219.76379
635.485671	326.675311	840.144763	547.323737	-0.36023	-2.076757	22186.19343
582.841242	483.845635	730.278129	811.308844	-0.36023	-2.83972	22211.3712
508.833857	600.578934	602.100389	1001.286566	0.402733	0.975094	22209.08231
410.411663	713.497419	375.500456	1088.264318	0.402733	4.026945	22188.48232
281.470961	759.275183	286.233816	1225.59761	-0.36023	0.975094	22210.60823
147.189519	790.556655	61.159808	1240.093902	-0.36023	0.212131	22197.63787
33.508071	788.267767	-111.26977	1260.693896	-1.886156	-0.550832	246.436964
-93.143743	749.356667	-302.010455	1182.871697	-0.36023	0.212131	15.259255
-241.921477	699.76409	-513.351133	1054.693957	0.402733	1.738056	21220.2826
-383.832546	642.541884	-648.395537	878.449565	-0.36023	0.212131	21877.95648
-514.299174	505.971554	-832.269557	655.664446	-0.36023	0.212131	22209.84527
-617.299143	369.401224	-929.165824	471.027463	-0.36023	-0.550832	22223.5786
-710.380597	227.490155	-1008.513949	221.538648	0.402733	0.212131	22209.84527
-751.580585	87.105012	-1063.447266	-63.809415	-0.36023	-0.550832	22219.00082
-764.550951	-76.931977	-998.595433	-264.468615	1.165695	4.026945	22231.20823
-750.817622	-236.391189	-968.076924	-502.512989	1.165695	3.263982	22222.05268
-684.439864	-368.383742	-904.751017	-729.112922	1.165695	1.738056	22225.10453
-601.276926	-500.376296	-733.847364	-905.357314	-0.36023	-1.313795	22210.60823
-492.173254	-638.472551	-544.632605	-1072.446153	0.402733	0.212131	22208.31935
-359.417738	-735.368819	-382.121542	-1125.853545	1.165695	0.975094	22197.63787
-191.565936	-817.005831	-144.840131	-1196.046117	-0.36023	2.501019	22196.11194
-31.343761	-808.613241	116.856088	-1212.831297	0.402733	1.738056	22203.74157
123.537674	-808.613241	326.670841	-1147.979464	-1.123193	1.738056	22219.76379
272.315408	-752.153999	521.226339	-1047.268383	-1.123193	-0.550832	22228.15638
407.359813	-693.405868	679.922588	-977.838774	-0.36023	-2.076757	22216.71194
521.804223	-584.302197	801.233663	-773.36476	-1.123193	-0.550832	22196.87491
614.122714	-480.539264	853.115129	-676.468493	-1.886156	0.975094	22204.50453
685.078249	-313.450425	1002.655826	-368.99451	-0.36023	1.738056	22204.50453
692.707876	-153.22825	991.974347	-92.801999	0.402733	-0.550832	22208.31935
682.026398	10.808738	999.603975	135.323859	-0.36023	-2.076757	22219.00082
675.922696	195.44572	923.307701	375.657121	-0.36023	-1.313795	22231.20823
647.693075	353.379007	808.86329	607.597793	1.165695	0.975094	22193.06009
586.656056	515.127107	738.670719	847.931055	0.402733	2.501019	22216.71194
502.730155	632.623369	567.767066	986.027311	-0.36023	1.738056	22207.55638
390.574632	738.675189	383.130083	1150.064299	-0.36023	0.212131	22177.80084
273.078371	782.927028	276.3153	1247.72353	1.165695	-2.83972	22229.6823
143.374706	799.712208	44.374628	1262.219822	1.928658	-0.550832	22231.97119
25.878444	783.689991	-147.129019	1214.916132	0.402733	1.738056	50.355541
-127.477066	760.801108	-327.951188	1205.760579	1.165695	1.738056	12.970367
-264.047396	710.445568	-516.402984	1066.138398	1.165695	3.263982	22009.94903
-408.247353	618.127077	-672.810345	902.10141	-0.36023	1.738056	22196.87491
-519.639913	503.682666	-852.869551	663.294073	-1.123193	-0.550832	22209.08231
-626.454696	349.564193	-930.69175	445.849693	-0.36023	-1.313795	22225.86749
-711.14356	200.78646	-991.728769	222.301611	-0.36023	0.212131	22209.08231
-763.787989	51.245763	-1022.247278	-49.313123	-0.36023	0.975094	22219.76379
-775.23243	-105.924561	-990.965806	-309.483416	-0.36023	0.212131	22217.4749
-741.662069	-267.672661	-961.973222	-530.74261	-0.36023	0.212131	22186.19343
-666.891721	-420.265208	-919.247309	-831.349928	-0.36023	-2.076757	22183.14158
-586.780634	-540.813321	-701.802929	-923.66842	0.402733	0.212131	22192.29713
-489.884366	-664.413284	-508.773356	-1097.623924	-1.123193	0.212131	22197.63787
-308.299235	-768.939179	-288.277125	-1176.972048	-0.36023	2.501019	22199.16379
-168.677054	-817.768794	-86.854963	-1202.149819	-0.36023	-1.313795	22189.24528
-10.743767	-826.924347	154.241262	-1194.520191	1.165695	-1.313795	22225.10453
155.582109	-810.90213	336.589356	-1140.349837	1.165695	-2.076757	22216.71194
290.626514	-757.494738	519.700413	-1094.572073	0.402733	-1.313795	22224.34156
450.085726	-667.465135	731.041091	-893.14991	1.165695	1.738056	22244.94156
557.663472	-567.517016	842.433651	-770.31291	0.402733	3.263982	22239.60082
611.833826	-414.924469	890.500303	-596.357405	0.402733	3.263982	22241.88971
691.944913	-280.643027	971.374353	-346.105628	0.402733	-0.550832	22242.65267
698.048615	-115.843076	1024.781745	-72.202005	-0.36023	-2.076757	22224.34156
683.552323	48.956875	1002.655826	170.420145	-0.36023	0.212131	22228.15638
662.952329	221.386453	920.25585	403.886743	-0.36023	0.975094	22208.31935
626.330118	384.660479	832.515135	664.819999	-0.36023	4.026945	22190.7712
565.293099	530.386362	711.967023	867.768087	1.165695	4.789907	22208.31935
465.344981	645.593735	554.796699	1040.197665	0.402733	1.738056	22219.00082
357.767235	734.860375	368.633791	1150.827262	0.402733	-0.550832	22180.85269
236.456159	778.349251	203.83384	1204.997616	-0.36023	-0.550832	22188.48232
116.67101	798.186283	11.56723	1208.049467	-0.36023	1.738056	22196.11194
-8.454879	763.852959	-209.691963	1239.330939	-0.36023	4.026945	23.651845
-161.047426	744.778891	-360.758585	1143.197635	-0.36023	1.738056	22.125919
-309.062197	696.712239	-569.810375	1015.782858	-1.123193	0.975094	22109.13419
-422.743645	594.475232	-705.617742	842.590316	-0.36023	-1.313795	22206.03046
-549.39546	461.719716	-873.469544	560.294104	0.402733	1.738056	22214.42305
-636.373212	322.097535	-923.062122	409.990444	1.165695	1.738056	22228.15638
-732.506516	181.712391	-997.069508	165.079406	-1.123193	1.738056	22220.52675
-761.4991	26.830956	-1024.536166	-88.224223	1.165695	0.975094	22215.94897
-746.239846	-131.865294	-990.965806	-378.913025	1.165695	-0.550832	22248.75637
-732.506516	-279.117102	-932.980638	-599.409256	1.165695	-0.550832	22238.07489
-648.580615	-415.687432	-839.899184	-806.935121	1.165695	-2.076757	22197.63787
-575.336193	-556.072575	-636.951096	-949.609153	-0.36023	0.975094	22213.66009
-434.951049	-678.146613	-463.758555	-1107.542439	-0.36023	1.738056	22219.00082
-286.173315	-757.494738	-269.203057	-1179.260936	-0.36023	-1.313795	22189.24528
-137.395582	-813.191018	-53.284602	-1203.675744	0.402733	-2.076757	22183.14158
28.167332	-824.635459	186.285697	-1199.86093	-0.36023	-1.313795	22226.63045
177.708029	-808.613241	391.522673	-1113.646141	1.165695	1.738056	22215.18601
315.804284	-730.791042	556.322625	-1048.031346	0.402733	3.263982	22222.81564
448.5598	-665.176247	746.300346	-877.127693	-1.886156	1.738056	22216.71194
549.270882	-530.894805	846.248465	-758.105506	-1.123193	1.738056	22192.29713
645.404186	-397.376326	881.34475	-597.883331	-0.36023	0.212131	22206.79342
677.448621	-256.22822	927.122515	-367.468584	-1.123193	-0.550832	22215.18601
700.337504	-77.694939	1008.759527	-16.505725	0.402733	0.212131	22205.2675
686.604174	81.00131	962.218801	213.146058	-1.123193	1.738056	22219.00082
637.011596	254.193851	886.68549	458.057097	0.402733	3.263982	22209.84527
616.411602	413.653063	795.892924	705.257024	-0.36023	0.212131	22208.31935
536.300515	563.19376	663.137408	904.390298	0.402733	-0.550832	22198.40083
443.982024	664.667804	503.678196	1065.375435	0.402733	0.975094	22193.06009
332.589464	735.623338	319.041213	1148.538374	0.402733	1.738056	22199.16379
212.804315	800.475171	172.552368	1202.708728	1.928658	4.026945	22224.34156
86.1525	789.793692	-34.210534	1221.782797	0.402733	2.501019	2375.103
-51.180792	786.741842	-264.62528	1199.656877	0.402733	1.738056	15.259255
-177.832607	737.149264	-376.01784	1136.33097	0.402733	-2.076757	13438.06269
-320.506638	684.504835	-571.336301	989.842125	-0.36023	-2.83972	22183.90454
-437.239937	562.430797	-770.469575	798.338478	-0.36023	0.975094	22214.42305
-555.499161	427.386392	-874.232507	548.0867	-0.36023	0.975094	22207.55638
-659.262094	295.393839	-944.425079	364.21268	0.402733	1.738056	22220.52675
-729.454665	145.09018	-983.336179	98.701648	-0.36023	-1.313795	22231.20823
-763.025026	-1.398666	-1045.899123	-161.468645	0.402733	-2.83972	22212.13416
-769.89169	-173.065282	-977.995439	-396.461168	-0.36023	-0.550832	22193.06009
-714.958373	-332.524494	-924.588048	-655.868499	-0.36023	0.975094	22197.63787
-651.632466	-453.835569	-784.202904	-838.979556	-0.36023	0.212131	22152.62307
-535.66213	-598.035526	-633.899245	-988.520252	-0.36023	1.738056	22201.45268
-417.402906	-697.220682	-442.395598	-1132.72021	-0.36023	-0.550832	22209.08231
-251.077029	-781.146583	-237.158622	-1201.386856	-0.36023	-2.076757	22191.53417
-106.877072	-832.265086	16.90797	-1202.149819	0.402733	0.975094	22195.34898
51.819177	-822.346571	232.826424	-1188.416489	-0.36023	2.501019	22229.6823
211.278389	-773.516955	402.967114	-1123.564657	0.402733	4.789907	22220.52675
348.611682	-718.583638	592.944836	-1017.512836	0.402733	3.263982	22218.23786
485.182012	-619.398483	746.300346	-845.84622	1.165695	-0.550832	22250.2823
599.626422	-492.746668	853.878092	-706.22404	0.402733	-0.550832	22244.17859
643.115298	-352.361525	932.463254	-540.661126	-0.36023	-1.313795	22229.6823
690.418988	-217.31712	944.670658	-284.305646	-0.36023	0.975094	22235.786
696.52269	-30.39125	995.026198	48.346107	0.402733	1.738056	22235.786
677.448621	133.645739	971.374353	290.205295	1.165695	1.738056	22216.71194
651.507888	306.83828	885.922527	519.094116	-0.36023	-2.076757	22200.68972
610.307901	450.275275	775.29293	763.242192	-0.36023	-0.550832	22217.4749
536.300515	576.927089	641.774451	968.479168	1.165695	0.975094	22211.3712
400.493148	670.008543	463.241171	1096.656908	0.402733	2.501019	22188.48232
304.359843	752.408518	335.063431	1208.81243	-1.123193	2.501019	22196.87491
202.122836	798.949245	83.285728	1204.997616	-1.123193	-1.313795	22175.51195
76.233985	783.689991	-72.358671	1259.167971	-0.36023	0.212131	654.622028
-93.143743	770.719624	-310.403045	1175.24207	0.402733	-0.550832	17.548143
-203.010377	734.860375	-437.054859	1121.071715	0.402733	-0.550832	18338.57234
-341.106632	663.141878	-608.721475	951.693988	-0.36023	2.501019	22191.53417
-452.499192	533.438213	-795.647345	754.849602	-0.36023	3.263982	22219.00082
-574.57323	414.416026	-921.536197	534.353371	0.402733	1.738056	22209.84527
-685.202827	265.638292	-990.202843	302.412699	0.402733	-1.313795	22217.4749
-756.921324	101.601304	-993.254694	31.560927	-0.36023	-1.313795	22226.63045
-760.736138	-41.072728	-1013.854688	-215.639	0.402733	0.975094	22222.05268
-766.83984	-176.117132	-1013.091725	-520.824095	1.165695	0.975094	22229.6823
-713.432448	-350.835599	-871.943619	-679.520344	1.165695	2.501019	22215.18601
-639.425062	-508.768886	-743.002916	-882.468432	-0.36023	-0.550832	22200.68972
-522.691764	-620.161445	-598.039996	-1036.586905	1.165695	0.212131	22210.60823
-378.491806	-710.954011	-395.854871	-1135.77206	-0.36023	0.212131	22211.3712
-230.477035	-796.405838	-179.173454	-1209.016483	-0.36023	0.975094	22190.7712
-64.914122	-824.635459	47.426479	-1183.838713	0.402733	1.738056	22208.31935
94.54509	-813.953981	285.470853	-1159.423905	-0.36023	4.026945	22225.86749
253.24134	-770.465104	498.337456	-1089.994296	-0.36023	1.738056	22232.73415
393.626483	-701.798458	649.404078	-999.964693	-0.36023	0.212131	22215.18601
504.25608	-591.931824	783.68552	-822.957338	-1.886156	0.212131	22202.97861
592.759758	-498.087407	872.95216	-676.468493	-0.36023	1.738056	22210.60823
655.322702	-337.865233	967.55954	-415.535237	-1.123193	0.975094	22183.90454
700.337504	-182.983797	922.544738	-161.468645	-0.36023	2.501019	22213.66009
687.367137	-15.131995	997.315086	97.938685	-0.36023	0.212131	22225.86749
678.974547	162.638323	946.196583	336.746022	-0.36023	-2.83972	22212.13416
648.456037	318.282721	847.011427	564.108917	-1.123193	-2.83972	22210.60823
592.759758	476.216008	752.404048	803.679217	-1.123193	-0.550832	22209.08231
514.174596	602.104859	605.15224	957.79769	0.402733	3.263982	22191.53417
385.233893	700.527052	409.070816	1117.256902	-0.36023	2.501019	22177.80084
307.411694	753.934444	271.737524	1217.967983	-0.36023	0.212131	22219.00082
145.663594	782.927028	34.456112	1184.397622	0.402733	-2.83972	22209.84527
56.396954	784.452953	-119.66236	1262.982784	0.402733	0.212131	94.607379
-116.795588	758.51222	-290.566013	1155.405038	0.402733	0.212131	13.733329
-242.684439	717.312232	-470.625219	1079.108765	0.402733	3.263982	21394.23811
-377.728844	642.541884	-646.869612	924.990292	-0.36023	2.501019	22197.63787
-495.988068	523.519697	-785.72883	683.131104	0.402733	-0.550832	22213.66009
-606.617665	374.741964	-916.95842	445.849693	-0.36023	-2.076757	22222.05268
-693.595417	224.438304	-989.43988	261.975674	0.402733	-0.550832	22213.66009
-756.921324	85.579086	-1032.928756	-11.927949	-1.123193	0.975094	22222.81564
-782.862057	-85.324567	-992.491731	-259.127876	-0.36023	0.212131	22208.31935
-742.425032	-229.524524	-987.150992	-520.061132	-0.36023	0.975094	22180.08972
-689.780603	-388.983736	-905.513979	-735.979586	-0.36023	0.212131	22180.08972
-622.639882	-524.791103	-723.928848	-914.512867	0.402733	0.212131	22195.34898
-477.676962	-629.316998	-569.810375	-1069.394302	-1.123193	0.212131	22192.29713
-338.817744	-732.316968	-333.291927	-1143.401688	0.402733	2.501019	22209.08231
-179.358532	-794.116949	-127.291988	-1193.757228	0.402733	2.501019	22199.92676
-39.736351	-813.191018	107.700535	-1179.260936	-0.36023	0.975094	22212.13416
125.0636	-805.56139	315.989362	-1135.77206	-0.36023	0.212131	22219.76379
271.552445	-755.20585	517.411525	-1089.994296	0.402733	-1.313795	22228.91934
430.248695	-673.568837	684.500364	-948.84619	0.402733	-1.313795	22220.52675
545.456068	-581.250346	839.3818	-781.757351	0.402733	0.212131	22240.36378
609.544938	-435.524463	920.25585	-609.327772	1.165695	0.975094	22241.88971
660.663441	-295.139319	943.907695	-376.624137	-0.36023	0.212131	22235.02304
709.493056	-134.917145	973.663242	-134.76495	-0.36023	-1.313795	22228.15638
688.893062	20.727254	989.685459	150.583114	0.402733	-0.550832	22231.97119
663.715292	198.497571	918.729925	309.279363	-0.36023	0.212131	22202.97861
620.226416	353.379007	823.359582	620.56816	0.402733	0.212131	22201.45268
572.159764	499.867852	691.367029	821.990322	0.402733	3.263982	22220.52675
479.07831	620.415965	547.167072	1016.54582	-0.36023	0.975094	22220.52675
380.656117	719.601121	345.744909	1121.071715	0.402733	0.975094	22177.80084
244.085787	770.719624	209.937542	1194.316138	-1.123193	-1.313795	22189.24528
141.085817	783.689991	3.17464	1214.916132	-0.36023	0.975094	22198.40083
-0.062289	774.534438	-149.417907	1266.797598	-1.123193	2.501019	43.488876
-141.210395	744.778891	-358.469697	1135.568007	-0.36023	4.026945	15.259255
-270.914061	705.867791	-506.484468	1054.693957	0.402733	2.501019	21868.80093
-396.039949	604.393747	-715.536258	860.138459	0.402733	0.975094	22198.40083
-524.980652	486.134523	-820.825116	661.005185	0.402733	-1.313795	22214.42305
-624.92877	350.327156	-913.143607	453.47932	0.402733	0.975094	22228.15638
-711.906522	198.497571	-977.232477	194.834953	0.402733	0.975094	22210.60823
-739.373181	59.638353	-1022.247278	-28.713129	-0.36023	0.212131	22217.4749
-745.476883	-104.398635	-987.913955	-325.505634	0.402733	-0.550832	22252.57118
-732.506516	-277.591176	-946.713967	-562.787045	1.165695	-1.313795	22224.34156
-665.365796	-403.480028	-825.402892	-750.475878	1.165695	-1.313795	22198.40083
-589.069522	-543.102209	-712.484407	-948.083227	1.165695	0.212131	22219.76379
-457.076968	-659.072545	-545.395568	-1092.283184	0.402733	1.738056	22215.94897
-319.743676	-756.731775	-289.803051	-1144.164651	0.402733	0.975094	22204.50453
-152.654836	-813.953981	-82.277186	-1216.646111	0.402733	-0.550832	22194.58602
-3.11414	-842.183602	161.107927	-1192.231303	-0.36023	-2.076757	22222.81564
157.108035	-806.324353	362.530089	-1142.638725	-0.36023	0.212131	22218.23786
300.545029	-746.81326	521.989301	-1077.02393	-1.123193	0.212131	22226.63045
434.826471	-671.279949	729.515166	-887.809171	-1.886156	0.212131	22209.08231
542.404217	-556.835538	830.98921	-756.57958	-1.886156	2.501019	22193.82305
620.989379	-433.998538	917.203999	-596.357405	-1.123193	-0.550832	22208.31935
664.478255	-263.094884	916.441036	-364.416733	-0.36023	-2.076757	22219.76379
692.707876	-109.739374	946.196583	-106.535328	-1.123193	-3.602683	22202.97861
685.078249	57.349465	1000.366937	184.916437	0.402733	0.212131	22223.5786
662.189367	217.57164	877.529937	381.760823	0.402733	1.738056	22200.68972
626.330118	379.31974	820.307731	665.582961	-0.36023	0.212131	22202.21564
562.241248	531.149325	709.678135	850.982906	-0.36023	0.975094	22202.97861
452.374614	648.645586	525.804115	1018.834709	0.402733	-1.313795	22207.55638
349.374645	744.015928	370.159717	1149.301337	0.402733	-0.550832	22197.63787
240.270973	780.63814	186.285697	1226.360573	1.928658	2.501019	22215.18601
112.093233	792.845543	15.382044	1281.29389	0.402733	2.501019	22238.07489
-31.343761	792.082581	-174.595677	1259.167971	0.402733	4.026945	25.940733
-147.314097	742.490003	-366.862287	1140.145784	1.165695	0.975094	512.710959
-292.277017	691.371499	-549.973344	1024.93841	-0.36023	-1.313795	22130.49715
-444.106602	596.76412	-720.114034	786.894037	0.402733	-0.550832	22206.03046
-542.528795	456.378976	-887.965836	600.731129	-0.36023	0.975094	22210.60823
-647.817653	314.467907	-920.010271	416.094146	0.402733	3.263982	22225.10453
-711.14356	171.030913	-971.128775	177.28681	-1.123193	0.212131	22225.86749
-770.654653	8.51985	-1003.17321	-98.142738	1.165695	-0.550832	22217.4749
-772.943541	-148.650474	-985.625067	-374.335249	-0.36023	-3.602683	22195.34898
-711.906522	-305.057835	-933.743601	-634.505542	0.402733	-2.076757	22198.40083
-661.550982	-437.813351	-797.936233	-793.964754	-1.123193	0.975094	22153.38603
-573.047304	-587.354048	-666.706643	-989.283215	-1.123193	1.738056	22193.82305
-440.291788	-681.198464	-516.402984	-1147.216502	0.402733	1.738056	22216.71194
-283.884427	-761.309552	-292.854902	-1206.727595	1.165695	-1.313795	22199.92676
-143.499283	-825.398422	-52.52164	-1219.697962	-0.36023	-2.83972	22202.21564
33.508071	-812.428055	193.915324	-1190.705378	-0.36023	-1.313795	22231.20823
191.441358	-797.1688	407.544891	-1106.016514	0.402733	3.263982	22215.18601
353.952421	-746.050297	570.818917	-1019.038762	0.402733	4.026945	22219.76379
468.396832	-636.946626	737.144793	-860.342512	1.928658	1.738056	22253.33415
583.604205	-520.97629	857.692906	-746.661065	1.928658	1.738056	22238.83786
646.930112	-385.931885	949.248434	-520.824095	1.165695	1.738056	22236.54897
686.604174	-232.576375	959.16695	-291.935273	1.165695	0.212131	22240.36378
691.944913	-83.035679	973.663242	-64.572378	0.402733	1.738056	22230.44527
669.818994	85.579086	982.818794	232.98309	-0.36023	2.501019	22214.42305
650.744926	260.297553	886.68549	421.434886	1.165695	3.263982	22201.45268
609.544938	416.704914	760.796638	677.790365	0.402733	0.212131	22214.42305
546.981993	563.956722	666.189259	894.471782	1.165695	-0.550832	22210.60823
448.5598	655.512251	503.678196	1061.560622	-0.36023	-0.550832	22196.11194
315.804284	740.964077	341.930095	1166.849479	-1.123193	1.738056	22199.16379
202.122836	791.319618	158.819039	1219.493908	-0.36023	4.026945	22173.22306
81.574724	782.164065	-41.077198	1261.456859	-0.36023	0.975094	4833.368938
-58.81042	778.349251	-279.121572	1195.079101	-0.36023	-0.550832	20.599994
-179.358532	744.778891	-443.921524	1064.612473	-0.36023	-0.550832	14646.59566
-321.269601	674.586319	-570.573338	999.76064	0.402733	0.975094	22184.6675
-445.632527	570.060424	-776.573277	807.49403	0.402733	2.501019	22221.28971
-560.839901	443.40861	-897.121389	509.1756	-0.36023	1.738056	22206.79342
-657.736168	283.949398	-956.632483	368.027494	-0.36023	-1.313795	22219.00082
-742.425032	145.09018	-956.632483	107.857201	-0.36023	-2.076757	22229.6823
-770.654653	-5.213479	-987.913955	-128.661248	1.165695	-4.365645	22229.6823
-753.869473	-166.96158	-983.336179	-412.483386	1.928658	0.212131	22232.73415
-714.958373	-320.31709	-877.284358	-612.379623	0.402733	1.738056	22227.39341
-643.239876	-474.435563	-784.965867	-815.327711	0.402733	1.738056	22194.58602
-529.558428	-593.45775	-633.136282	-1022.090613	0.402733	1.738056	22209.08231
-418.165869	-700.272533	-419.506716	-1147.216502	0.402733	-2.83972	22215.94897
-238.869626	-788.013247	-222.66233	-1218.934999	-1.123193	-1.313795	22200.68972
-95.432631	-814.716943	8.515379	-1201.386856	-0.36023	0.975094	22211.3712
65.552506	-815.479906	222.144946	-1172.394272	-0.36023	3.263982	22228.15638
196.782097	-794.879912	434.248587	-1094.572073	-0.36023	3.263982	22228.15638
347.085756	-717.820676	589.892985	-1031.246166	0.402733	1.738056	22216.71194
485.182012	-626.265147	746.300346	-825.246227	-1.123193	-1.313795	22203.74157
575.974577	-511.820737	881.34475	-708.512928	-1.123193	-1.313795	22209.08231
652.270851	-362.28004	959.929912	-454.446336	-0.36023	1.738056	22193.82305
677.448621	-221.894897	946.196583	-237.764919	0.402733	3.263982	22215.18601
706.441205	-47.17643	927.885477	-10.402024	-0.36023	0.975094	22227.39341
676.685659	138.986478	938.566956	261.975674	1.165695	-0.550832	22196.11194
628.619006	278.608659	861.507719	479.420054	-0.36023	-1.313795	22199.92676
603.441236	446.460461	753.929973	751.034788	-0.36023	-2.076757	22218.23786
530.959776	583.793753	629.567047	959.323615	-1.123193	0.212131	22199.92676
439.404247	686.793723	457.900431	1109.627274	0.402733	0.975094	22187.71935
318.093172	768.430736	310.648623	1208.81243	-0.36023	1.738056	22234.26008
214.33024	798.186283	113.804237	1248.486492	1.165695	0.212131	22206.79342
72.419171	801.238134	-41.077198	1277.479076	1.165695	-2.83972	1295.510727
-66.440047	783.689991	-268.440094	1212.627244	0.402733	-1.313795	16.78518
-206.062228	740.201115	-464.521517	1066.901361	-0.36023	2.501019	18964.20179
-343.395521	662.378915	-618.63999	915.071776	0.402733	3.263982	22187.71935
-492.936217	534.964138	-808.617712	750.271825	-1.886156	0.975094	22212.13416
-595.936186	395.341957	-921.536197	503.834861	0.402733	-0.550832	22222.05268
-673.758386	267.164218	-971.891738	277.234928	-0.36023	-2.076757	22215.18601
-732.506516	116.860559	-1005.462098	52.923884	0.402733	-0.550832	22225.10453
-779.047243	-57.857908	-997.832471	-190.461229	-0.36023	2.501019	22208.31935
-765.313914	-205.109716	-974.180626	-450.631523	-1.123193	2.501019	22184.6675
-713.432448	-359.228189	-899.410278	-679.520344	-1.886156	-0.550832	22183.90454
-622.639882	-509.531848	-737.662177	-861.105475	-1.886156	-0.550832	22196.11194
-518.87695	-605.665153	-599.565922	-1040.401718	-0.36023	0.212131	22184.6675
-393.751061	-710.954011	-417.217828	-1128.142433	-0.36023	-0.550832	22211.3712
-226.662222	-782.672508	-199.773448	-1228.090552	-0.36023	0.975094	22207.55638
-63.388196	-820.820645	29.878336	-1259.372024	1.165695	3.263982	22212.13416
88.441389	-813.953981	270.974561	-1161.712794	-0.36023	1.738056	22222.05268
235.693197	-759.783626	468.58191	-1063.2906	-0.36023	-0.550832	22229.6823
383.707968	-684.250315	666.189259	-936.638786	0.402733	-0.550832	22222.81564
516.463484	-598.035526	797.418849	-826.009189	-0.36023	-0.550832	22240.36378
614.122714	-473.6726	925.596589	-642.898132	1.165695	1.738056	22241.88971
672.870845	-324.131903	972.137316	-413.246349	1.165695	3.263982	22230.44527
700.337504	-162.383803	941.618807	-163.757534	1.165695	0.975094	22230.44527
689.656025	-9.791256	984.34472	94.886834	0.402733	-2.83972	22230.44527
677.448621	166.453136	914.152148	279.523816	0.402733	-2.076757	22190.00824
639.300485	327.438274	851.589204	572.501507	0.402733	-0.550832	22194.58602
582.841242	475.453045	723.411464	769.345894	0.402733	0.975094	22218.23786
498.915341	610.497449	587.604097	969.242131	1.165695	4.026945	22223.5786
394.389446	710.445568	431.196736	1134.805045	-1.123193	0.975094	22185.43046
269.263557	766.90481	279.367151	1187.449473	-1.123193	-2.076757	22189.24528
160.922849	785.215916	87.863504	1240.856865	0.402733	-0.550832	22196.11194
26.641407	788.267767	-102.87718	1285.871666	-1.123193	3.263982	78.585162
-105.351147	764.615922	-315.743784	1161.50874	-1.123193	3.263982	12.970367
-232.765924	716.54927	-539.291866	995.182864	0.402733	2.501019	21523.94177
-396.039949	642.541884	-720.114034	827.331062	-1.123193	0.975094	22194.58602
-483.017701	505.208592	-812.432525	658.716297	-0.36023	-2.076757	22215.18601
-608.14359	369.401224	-894.832501	489.338569	0.402733	0.212131	22225.10453
-689.01764	234.35682	-977.995439	264.264562	-0.36023	0.212131	22211.3712
-746.239846	93.971676	-980.284328	4.094268	0.402733	1.738056	22217.4749
-770.654653	-76.931977	-1003.17321	-249.20936	0.402733	2.501019	22250.2823
-718.010224	-224.946748	-932.217675	-483.43892	-0.36023	0.212131	22224.34156
-675.284311	-377.539295	-832.269557	-700.8833	1.165695	-0.550832	22207.55638
-582.202857	-514.872588	-730.795513	-895.438798	0.402733	-1.313795	22216.71194
-515.062136	-645.339216	-544.632605	-1089.994296	0.402733	1.738056	22200.68972
-347.973297	-716.29475	-372.965989	-1159.423905	0.402733	2.501019	22196.87491
-196.906675	-790.302136	-137.973466	-1200.623893	-0.36023	0.975094	22200.68972
-30.580798	-829.976198	74.893138	-1186.890564	-0.36023	-1.313795	22224.34156
131.167302	-805.56139	283.944927	-1171.631309	-0.36023	-2.076757	22216.71194
262.396893	-755.20585	515.122637	-1094.572073	0.402733	-1.313795	22226.63045
400.493148	-690.354017	689.841103	-967.157296	-0.36023	1.738056	22209.08231
537.826441	-586.591085	824.885508	-804.646233	-1.123193	1.738056	22193.82305
616.411602	-451.54668	918.729925	-628.40184	-0.36023	1.738056	22209.84527
677.448621	-292.087468	949.248434	-403.327833	-0.36023	-0.550832	22218.23786
676.685659	-131.102331	941.618807	-115.690881	-1.123193	-1.313795	22204.50453
653.033814	0.890223	961.455838	110.909052	0.402733	-2.83972	22225.10453
662.952329	176.371652	898.892893	320.723804	1.165695	0.212131	22196.11194
640.063447	344.223454	804.285514	560.294104	-0.36023	0.975094	22199.16379
577.500503	497.578964	704.337395	812.071807	0.402733	2.501019	22202.97861
490.522751	617.364114	579.974469	1020.360634	-0.36023	0.975094	22212.13416
382.945005	721.127046	406.018965	1132.516156	1.165695	-1.313795	22205.2675
276.893185	779.875177	238.930126	1203.471691	0.402733	-2.076757	22216.71194
147.952482	792.082581	51.241293	1269.849449	1.165695	1.738056	16991.94311
2.989562	788.267767	-167.729013	1263.745747	-0.36023	3.263982	35.859249
-153.417799	759.275183	-366.862287	1177.530958	-1.123193	1.738056	14.496292
-267.099247	697.475201	-504.19558	1066.138398	-0.36023	-0.550832	22059.54161
-386.884397	608.971524	-749.869581	788.419962	-0.36023	-0.550832	22205.2675
-531.847317	485.37156	-807.091786	663.294073	0.402733	0.975094	22213.66009
-613.484329	362.53456	-929.928787	464.923762	-0.36023	0.212131	22222.05268
-695.884305	212.993863	-980.284328	200.175692	0.402733	0.212131	22222.81564
-750.054659	49.719838	-994.017657	-37.105719	0.402733	0.975094	22215.94897
-763.787989	-97.531971	-994.017657	-280.490832	-0.36023	-0.550832	22197.63787
-731.743554	-268.435624	-959.684334	-549.816679	-0.36023	0.212131	22204.50453
-677.573199	-407.294842	-810.143637	-726.061071	-1.123193	-0.550832	22167.11936
-581.439894	-570.568867	-665.180717	-929.772122	0.402733	0.975094	22197.63787
-454.78808	-673.568837	-523.269648	-1126.616508	0.402733	2.501019	22214.42305
-302.958496	-752.153999	-331.766001	-1183.838713	0.402733	1.738056	22186.19343
-146.551134	-817.005831	-113.558658	-1241.823881	0.402733	-1.313795	22209.84527
-0.825252	-821.583608	170.26348	-1230.37944	1.165695	-0.550832	22226.63045
142.611743	-813.953981	322.856027	-1174.68316	0.402733	0.212131	22209.08231
292.152439	-746.050297	554.796699	-1048.031346	0.402733	2.501019	22220.52675
434.063508	-647.628104	731.041091	-917.564718	0.402733	2.501019	22251.04526
546.219031	-562.176277	857.692906	-743.609214	0.402733	0.975094	22230.44527
637.011596	-416.450395	940.092881	-563.550008	0.402733	-1.313795	22237.31193
666.00418	-272.250437	953.063248	-329.320448	-1.123193	-0.550832	22239.60082
698.048615	-118.894927	991.211385	-82.120521	-0.36023	0.212131	22225.86749
672.107882	58.875391	967.55954	142.190524	-0.36023	0.975094	22215.18601
642.352336	210.704975	885.922527	390.916376	0.402733	2.501019	22197.63787
607.25605	376.267889	783.68552	653.375558	1.165695	2.501019	22215.18601
548.507919	520.467846	684.500364	851.745869	-0.36023	-1.313795	22205.2675
463.056092	634.149294	531.907817	1024.175448	-0.36023	-0.550832	22204.50453
354.715384	720.364083	364.818978	1147.012448	-1.123193	0.975094	22200.68972
241.033936	770.719624	215.278281	1211.864281	-1.123193	3.263982	22173.98602
126.589525	776.060363	29.115373	1239.330939	-1.886156	1.738056	14046.90695
-16.084506	775.2974	-219.610479	1233.9902	-1.123193	3.263982	22.125919
-166.388166	728.756674	-401.19561	1114.968013	-0.36023	0.212131	1954.710532
-315.165899	690.608537	-550.736307	1009.679156	0.402733	0.212131	22140.41566
-455.551043	593.712269	-781.151053	805.205142	1.928658	2.501019	22217.4749
-547.869534	465.534529	-878.047321	591.575576	0.402733	1.738056	22209.08231
-650.106541	311.416056	-910.091756	394.73119	0.402733	0.212131	22217.4749
-728.691703	177.897577	-984.099141	174.997922	-0.36023	0.975094	22230.44527
-739.373181	36.749471	-994.017657	-81.357558	0.402733	-2.83972	22225.10453
-760.736138	-126.524555	-970.365812	-349.157479	-0.36023	-3.602683	22236.54897
-702.75097	-288.272655	-907.802868	-594.068517	0.402733	0.212131	22224.34156
-650.106541	-447.731867	-765.891799	-801.594382	0.402733	0.212131	22199.16379
-569.995453	-565.228128	-632.37332	-986.994327	1.165695	0.975094	22209.08231
-423.506608	-676.620688	-455.365965	-1093.80911	0.402733	0.975094	22215.18601
-277.017762	-737.657707	-304.299343	-1230.37944	-0.36023	-1.313795	22179.32676
-137.395582	-815.479906	-44.892012	-1165.527607	0.402733	-1.313795	22214.42305
19.011779	-819.29472	197.730138	-1189.179452	0.402733	2.501019	22228.91934
179.233954	-807.850279	404.49304	-1150.268352	0.402733	4.789907	22227.39341
331.826502	-730.028079	592.181873	-1037.349867	0.402733	4.026945	22218.23786
461.530167	-656.783657	739.433681	-880.179544	-0.36023	1.738056	22204.50453
547.744956	-520.97629	869.900309	-705.461077	-0.36023	0.975094	22209.84527
641.589373	-401.19114	955.352136	-501.750026	-0.36023	-0.550832	22197.63787
686.604174	-227.998599	965.270651	-241.579733	-0.36023	0.212131	22215.18601
667.530106	-85.324567	972.900279	-10.402024	0.402733	3.263982	22228.15638
691.181951	98.549453	901.944744	210.85717	0.402733	3.263982	22181.61565
659.900478	272.504957	850.826241	490.101532	0.402733	0.212131	22202.21564
602.678273	424.334541	773.004042	725.857018	0.402733	-2.076757	22221.28971
554.611621	571.58635	624.226308	892.182894	0.402733	-0.550832	22196.87491
434.826471	675.349282	497.574494	1059.271734	1.165695	1.738056	22199.16379
331.063539	763.089997	303.018996	1164.560591	1.165695	3.263982	22238.07489
205.93765	788.267767	177.893107	1242.38279	0.402733	2.501019	22212.89712
89.204351	799.712208	-4.454987	1279.005002	1.165695	-0.550832	3640.095218
-48.128941	762.327034	-225.714181	1225.59761	0.402733	0.975094	18.311106
-213.691855	744.015928	-414.92894	1098.182833	-0.36023	-0.550832	15815.45457
-338.054781	679.164096	-598.802959	956.271764	0.402733	0.975094	22180.85269
-453.262155	555.564132	-726.217736	781.553297	1.165695	3.263982	22219.00082
-563.128789	431.964169	-894.832501	541.982998	0.402733	-0.550832	22217.4749
-655.44728	283.949398	-950.528781	328.353432	1.165695	-0.550832	22215.94897
-738.610218	149.667956	-981.810253	107.094238	1.165695	-0.550832	22228.15638
-772.180579	-15.894958	-998.595433	-156.127906	0.402733	0.212131	22207.55638
-754.632436	-179.168983	-998.595433	-416.2982	-1.123193	-0.550832	22186.95639
-705.802821	-342.443009	-931.454712	-623.824064	-0.36023	1.738056	22190.7712
-640.188025	-476.724451	-741.476991	-808.461046	-0.36023	0.212131	22200.68972
-526.506577	-598.798489	-620.928879	-970.972109	-0.36023	-1.313795	22187.71935
-393.751061	-697.983644	-405.773387	-1135.77206	0.402733	-0.550832	22215.94897
-235.817775	-775.805844	-243.262324	-1207.490558	-1.123193	0.212131	22190.00824
-102.299296	-801.746577	13.856119	-1188.416489	0.402733	3.263982	22214.42305
79.285836	-816.242869	225.196797	-1171.631309	0.402733	4.789907	22224.34156
225.011718	-774.279918	400.678226	-1154.083166	1.165695	4.789907	22232.73415
365.396862	-711.716974	627.278159	-982.41655	0.402733	-0.550832	22226.63045
498.915341	-614.820706	724.174427	-817.616599	0.402733	-0.550832	22241.88971
582.078279	-487.405929	879.818825	-659.683313	0.402733	1.738056	22244.17859
651.507888	-338.628195	956.115099	-436.135231	0.402733	1.738056	22226.63045
700.337504	-192.902313	993.500273	-203.431596	0.402733	1.738056	22232.73415
685.841212	-37.257914	1004.944714	52.160921	0.402733	2.501019	22231.97119
659.900478	142.038329	943.907695	236.03494	-0.36023	-1.313795	22189.24528
640.063447	287.001249	872.189198	535.116333	0.402733	-3.602683	22200.68972
601.91531	441.882684	741.72257	773.160707	0.402733	-0.550832	22216.71194
533.248664	566.245611	635.670749	924.990292	1.165695	2.501019	22204.50453
419.567216	684.504835	453.322655	1101.997647	0.402733	2.501019	22200.68972
296.730216	753.171481	302.256033	1172.190219	-1.123193	1.738056	22194.58602
173.130252	795.897394	112.278312	1232.464275	-0.36023	-0.550832	22196.11194
52.58214	792.082581	-50.995714	1287.397592	-0.36023	-0.550832	399.029511
-69.491898	784.452953	-251.654914	1204.997616	-0.36023	1.738056	13.733329
-226.662222	737.149264	-455.365965	1076.056914	0.402733	4.026945	19503.61644
-348.73626	651.697437	-666.706643	910.494	-1.123193	0.975094	22184.6675
-495.225105	546.408579	-785.72883	732.723682	-0.36023	0.212131	22215.18601
-577.625081	402.208622	-924.588048	528.249669	0.402733	-2.076757	22226.63045
-687.491715	271.741994	-977.995439	280.286779	0.402733	0.212131	22212.89712
-740.136144	116.860559	-985.625067	63.605362	1.165695	0.975094	22220.52675
-746.239846	-44.124579	-1003.936172	-204.194559	1.165695	2.501019	22246.46748
-744.71392	-194.428238	-961.210259	-468.179666	0.402733	0.975094	22219.00082
-700.462081	-368.383742	-892.543613	-671.127754	1.165695	0.212131	22218.23786
-607.380628	-484.354078	-733.847364	-880.179544	1.165695	0.975094	22225.86749
-518.87695	-601.85034	-582.780742	-1050.320234	1.165695	0.975094	22201.45268
-393.751061	-704.087346	-397.380797	-1167.816495	0.402733	1.738056	22191.53417
-231.239998	-786.487322	-170.017901	-1193.757228	-0.36023	1.738056	22198.40083
-63.388196	-830.739161	62.685734	-1225.801663	0.402733	1.738056	22216.71194
103.700643	-830.739161	257.241232	-1187.653527	-1.123193	0.975094	22219.76379
252.478377	-777.331769	468.58191	-1129.668359	0.402733	0.212131	22229.6823
377.604266	-719.346601	658.559631	-983.179513	-0.36023	0.212131	22202.97861
498.915341	-603.376265	786.737371	-832.112891	-1.123193	1.738056	22196.87491
569.870876	-482.06519	910.337334	-674.179605	-0.36023	3.263982	22211.3712
670.581957	-343.205972	941.618807	-414.772274	-0.36023	1.738056	22219.76379
692.707876	-199.006015	962.981763	-173.676049	-1.886156	-1.313795	22207.55638
696.52269	-5.976442	986.633608	104.042387	-1.123193	-2.83972	22225.86749
663.715292	167.216099	917.966962	287.916407	1.165695	-1.313795	22202.97861
629.381969	328.201237	849.300315	568.686694	0.402733	0.975094	22204.50453
587.419018	481.556747	722.648501	789.945887	0.402733	1.738056	22202.97861
506.544968	608.971524	574.63373	967.716205	1.928658	3.263982	22197.63787
405.070924	714.260382	441.115251	1137.093933	1.928658	-1.313795	22220.52675
281.470961	776.823326	276.3153	1201.182803	1.165695	-2.076757	22225.10453
170.841364	808.104798	26.826485	1238.567977	1.165695	0.212131	22237.31193
31.982146	803.527022	-97.536441	1259.167971	0.402733	3.263982	128.940703
-90.854855	774.534438	-286.7512	1202.708728	0.402733	4.026945	16.022217
-245.73629	707.393717	-486.647437	1091.316169	1.165695	2.501019	21641.43803
-382.30662	638.727071	-708.669593	899.812522	0.402733	0.212131	22192.29713
-503.617695	509.786368	-799.462159	725.857018	-0.36023	0.212131	22213.66009
-615.010255	369.401224	-923.062122	491.627457	-0.36023	0.975094	22223.5786
-711.906522	227.490155	-1034.454682	242.901605	-0.36023	2.501019	22216.71194
-759.210212	84.053161	-1006.225061	14.012784	-0.36023	2.501019	22216.71194
-782.862057	-74.643088	-1014.617651	-256.838988	-0.36023	1.738056	22195.34898
-765.313914	-237.154151	-1017.669502	-524.638908	-0.36023	-1.313795	22193.06009
-701.988007	-379.828183	-834.558445	-727.586996	-0.36023	-2.076757	22182.37861
-619.588031	-507.24296	-714.773295	-896.201761	-0.36023	3.263982	22204.50453
-500.565844	-636.946626	-564.469636	-1049.557271	-0.36023	0.975094	22212.89712
-341.869595	-742.998446	-324.899337	-1178.497974	0.402733	2.501019	22185.43046
-199.958526	-810.139167	-117.373472	-1210.542409	1.165695	0.212131	22210.60823
-35.921538	-826.924347	116.093125	-1170.868346	-0.36023	-2.076757	22230.44527
128.878414	-828.450273	302.256033	-1134.246135	-0.36023	-1.313795	22215.94897
270.789483	-762.835477	504.441158	-1089.994296	-0.36023	0.212131	22221.28971
428.722769	-666.702172	692.129992	-937.401749	1.928658	2.501019	22254.86007
529.43385	-581.250346	789.789222	-800.068456	1.928658	3.263982	22230.44527
633.196783	-449.257792	929.411403	-587.964815	0.402733	0.212131	22239.60082
689.656025	-296.665245	978.241018	-349.920441	-0.36023	-2.076757	22239.60082
691.181951	-112.028263	975.189167	-117.979769	-0.36023	-2.076757	22217.4749
669.056031	8.51985	981.292869	150.583114	-0.36023	0.212131	22220.52675
666.767143	200.023497	940.092881	400.834892	-0.36023	0.975094	22206.03046
638.537522	358.719746	828.700322	623.620011	-0.36023	1.738056	22202.21564
582.841242	506.734517	718.833687	851.745869	0.402733	1.738056	22207.55638
482.130161	639.490033	558.611513	1008.15323	-1.123193	-1.313795	22196.11194
369.974638	717.312232	395.337487	1144.72356	-0.36023	-2.076757	22193.06009
253.24134	771.482587	156.53015	1188.975399	-0.36023	1.738056	22180.85269
100.648792	795.897394	-28.106832	1207.286505	-1.123193	4.026945	22210.60823
17.485854	781.401102	-160.099385	1275.953151	-0.36023	1.738056	54.170354
-123.662252	745.541854	-350.077107	1167.612442	0.402733	3.263982	12.970367
-282.358502	713.497419	-514.114095	1020.360634	1.165695	0.975094	21976.37867
-398.328838	608.208561	-717.825146	847.168093	-0.36023	-1.313795	22212.89712
-516.588062	482.319709	-848.291774	648.797781	0.402733	0.212131	22209.84527
-627.217659	331.253088	-933.743601	413.805258	0.402733	2.501019	22222.81564
-708.091709	200.023497	-978.758402	172.709033	-0.36023	1.738056	22228.15638
-748.528734	50.4828	-1016.143576	-56.179788	0.402733	-0.550832	22231.20823
-745.476883	-108.976412	-981.810253	-336.187112	0.402733	-1.313795	22238.07489
-734.795405	-259.280071	-981.810253	-588.727778	0.402733	-1.313795	22213.66009
-682.150976	-414.161506	-852.106588	-758.868468	0.402733	-0.550832	22206.03046
-551.684348	-552.257762	-672.810345	-942.742488	-0.36023	1.738056	22217.4749
-460.891782	-673.568837	-499.617803	-1090.757259	-1.123193	0.212131	22219.00082
-309.82516	-745.287334	-320.32156	-1151.031315	1.165695	-0.550832	22174.74899
-153.417799	-802.509539	-56.336453	-1170.105384	-0.36023	-2.076757	22219.00082
2.989562	-812.428055	167.211629	-1189.942415	0.402733	0.212131	22230.44527
147.952482	-790.302136	364.056015	-1122.801694	0.402733	0.975094	22213.66009
303.59688	-737.657707	581.500395	-1036.586905	-1.123193	1.738056	22221.28971
434.826471	-670.516986	708.152209	-940.4536	-1.123193	1.738056	22207.55638
562.241248	-533.946656	808.86329	-767.261059	0.402733	2.501019	22202.21564
617.174565	-406.531879	887.448452	-543.712977	-0.36023	-0.550832	22201.45268
681.263435	-269.198586	982.055832	-310.246379	-0.36023	1.738056	22220.52675
696.52269	-102.87271	991.211385	-37.105719	0.402733	1.738056	22224.34156
682.789361	64.21613	950.774359	179.575698	1.165695	4.026945	22206.03046
666.767143	235.119783	895.07808	422.960811	-0.36023	1.738056	22211.3712
623.278267	390.001218	821.833657	670.160738	0.402733	0.975094	22215.94897
567.581987	528.860436	670.004072	876.160677	0.402733	-1.313795	22175.51195
475.263496	651.697437	536.485593	1020.360634	-0.36023	0.975094	22188.48232
360.819086	741.72704	309.88566	1116.493939	0.402733	0.975094	22236.54897
240.270973	795.134432	151.952374	1221.019834	0.402733	0.975094	22213.66009
119.722861	793.608506	21.485746	1255.353157	1.165695	0.975094	10663.93017
-13.795618	775.2974	-207.403075	1243.908716	0.402733	-1.313795	20.599994
-161.810389	755.460369	-393.565983	1152.353187	-0.36023	-2.83972	3696.55446
-309.062197	699.001127	-586.595555	1009.679156	0.402733	1.738056	22142.70455
-424.269571	577.690052	-723.928848	843.353279	-0.36023	1.738056	22216.71194
-553.973236	461.719716	-850.580662	591.575576	0.402733	0.975094	22205.2675
-650.869504	310.653094	-955.106557	393.205264	-0.36023	0.212131	22219.76379
-718.773187	188.579056	-987.913955	133.797934	0.402733	-1.313795	22227.39341
-756.921324	16.91244	-1003.936172	-106.535328	-0.36023	-2.076757	22193.06009
-771.417616	-142.546772	-997.832471	-365.179696	-0.36023	-1.313795	22187.71935
-740.136144	-293.613394	-937.558414	-620.00925	-1.123193	-0.550832	22177.03787
-655.44728	-441.628165	-815.484376	-777.179574	0.402733	0.975094	22196.11194
-549.39546	-575.146644	-637.714059	-960.290631	0.402733	0.975094	22198.40083
-441.817714	-687.302166	-434.765971	-1087.705408	0.402733	-2.076757	22215.18601
-287.699241	-759.020663	-273.017871	-1199.86093	0.402733	-1.313795	22195.34898
-115.269662	-813.191018	-3.692024	-1174.68316	0.402733	0.975094	22218.23786
28.930295	-813.953981	206.885691	-1176.972048	-0.36023	3.263982	22227.39341
196.782097	-791.065098	367.107866	-1147.979464	-0.36023	3.263982	22225.10453
314.278359	-741.47252	586.078171	-1022.853575	1.928658	3.263982	22238.83786
460.767204	-640.761439	734.855905	-886.283246	0.402733	0.975094	22247.99341
566.819025	-504.191109	824.122545	-768.786984	1.165695	-0.550832	22243.41563
655.322702	-379.828183	913.389185	-555.157418	0.402733	0.975094	22225.86749
682.789361	-213.502307	1007.996565	-255.313062	0.402733	2.501019	22233.49712
696.52269	-63.198647	1019.441006	7.909082	-0.36023	2.501019	22231.20823
681.263435	115.334633	964.507689	241.37568	-0.36023	0.975094	22187.71935
650.744926	260.297553	892.789191	499.257085	-0.36023	-0.550832	22209.08231
599.626422	423.571579	766.137377	699.153322	-0.36023	-0.550832	22223.5786
521.04126	555.564132	645.589265	907.442149	-0.36023	2.501019	22186.19343
440.16721	654.749288	482.315239	1083.686541	-0.36023	3.263982	22192.29713
309.700582	739.438152	300.730108	1147.775411	-0.36023	1.738056	22196.87491
205.174687	774.534438	140.507933	1200.41984	-0.36023	0.975094	22190.7712
67.078432	771.482587	-46.417938	1209.575393	-0.36023	-0.550832	2806.176946
-51.943755	773.008512	-243.262324	1239.330939	0.402733	-1.313795	16.78518
-190.802973	734.097413	-413.403014	1109.627274	0.402733	0.212131	12555.3148
-321.269601	668.482617	-604.906661	936.434733	-0.36023	2.501019	22173.22306
-447.158453	563.956722	-762.839948	806.731068	0.402733	1.738056	22217.4749
-568.469528	431.201206	-889.491762	560.294104	-0.36023	-0.550832	22219.00082
-649.343578	281.66051	-980.284328	347.4275	1.165695	-1.313795	22215.18601
-752.343548	135.171664	-1007.750986	84.968319	1.165695	-1.313795	22234.26008
-766.83984	-15.894958	-1054.291713	-243.868621	0.402733	-0.550832	22239.60082
-753.869473	-170.013431	-964.26211	-430.031529	-0.36023	0.975094	22211.3712
-726.402814	-317.265239	-906.276942	-636.031468	1.928658	1.738056	22213.66009
-652.395429	-464.517047	-781.151053	-863.394363	0.402733	0.212131	22225.86749
-524.980652	-585.065159	-587.358518	-981.653588	1.165695	0.975094	22200.68972
-399.854763	-698.746607	-396.617834	-1107.542439	-0.36023	-0.550832	22198.40083
-242.684439	-788.77621	-199.773448	-1164.764644	-0.36023	0.212131	22205.2675
-94.669668	-810.90213	42.08574	-1165.527607	-0.36023	3.263982	22212.13416
48.767326	-828.450273	264.107896	-1144.164651	0.402733	4.026945	22224.34156
211.278389	-787.250285	460.18932	-1103.727626	0.402733	2.501019	22232.73415
350.90057	-736.131781	615.070755	-1004.54247	0.402733	0.212131	22193.06009
495.86349	-627.02811	715.781837	-913.749904	0.402733	0.975094	22199.92676
587.419018	-509.531848	872.189198	-696.305524	-1.123193	-0.550832	22209.84527
646.930112	-362.28004	837.855874	-542.950014	-0.36023	2.501019	22205.2675
677.448621	-202.820828	985.107683	-184.357528	0.402733	0.975094	22213.66009
689.656025	-26.576436	998.078049	53.686846	1.928658	0.975094	22234.26008
667.530106	137.460552	953.063248	287.153444	0.402733	-2.076757	22194.58602
643.115298	293.867913	869.137347	539.69411	0.402733	-2.076757	22212.13416
606.493087	444.934535	742.485532	741.879235	0.402733	0.975094	22215.94897
520.278298	570.823387	609.730016	951.693988	-0.36023	1.738056	22190.7712
413.463514	705.867791	451.79673	1105.049498	1.928658	2.501019	22220.52675
304.359843	774.534438	287.759741	1105.812461	-0.36023	-1.313795	22224.34156
176.945066	792.082581	100.070908	1230.175387	1.165695	-2.076757	22240.36378
54.108065	776.060363	-98.299404	1217.967983	0.402733	0.975094	312.814722
-89.328929	774.534438	-271.491945	1220.256871	0.402733	2.501019	17.548143
-231.239998	716.54927	-439.343747	1091.316169	0.402733	2.501019	19946.89779
-347.210334	650.171512	-637.714059	902.864373	0.402733	1.738056	22184.6675
-473.099186	529.623399	-777.33624	741.879235	0.402733	-0.550832	22214.42305
-595.936186	403.734548	-913.143607	530.538557	0.402733	-2.83972	22225.86749
-676.047274	248.090149	-974.180626	284.101593	-0.36023	0.212131	22211.3712
-753.869473	110.756857	-1005.462098	43.768331	-0.36023	0.212131	22215.18601
-764.550951	-48.702355	-1003.936172	-214.876037	-1.886156	0.975094	22195.34898
-754.632436	-219.606008	-987.913955	-465.890777	0.402733	1.738056	22173.22306
-700.462081	-369.909668	-900.17324	-697.068487	-1.123193	-0.550832	22170.93417
-619.588031	-503.428147	-768.180687	-914.512867	1.165695	-2.076757	22208.31935
-494.462142	-617.872557	-567.521487	-1003.779507	0.402733	2.501019	22206.79342
-363.232552	-717.057713	-356.180809	-1135.009098	0.402733	1.738056	22191.53417
-203.010377	-806.324353	-145.603093	-1199.097968	-1.123193	1.738056	22219.00082
-56.521531	-821.583608	87.100541	-1186.890564	1.165695	1.738056	22220.52675
110.567308	-836.0799	254.952343	-1144.927613	0.402733	0.212131	22218.23786
262.396893	-755.20585	470.870798	-1111.357253	0.402733	-0.550832	22225.10453
392.100558	-691.879943	641.011488	-978.601737	1.165695	0.212131	22244.17859
503.493117	-592.694787	792.841073	-857.290662	0.402733	2.501019	22232.73415
617.937528	-460.702233	914.915111	-636.031468	0.402733	0.975094	22244.17859
651.507888	-329.472643	928.64844	-437.661156	0.402733	-0.550832	22238.07489
701.100466	-157.043064	985.107683	-131.713099	0.402733	-1.313795	22220.52675
679.73751	0.890223	972.137316	99.464611	-0.36023	-2.076757	22218.23786
658.374553	174.082764	921.018813	351.242314	-0.36023	-2.076757	22210.60823
640.82641	332.779013	844.722539	603.020017	-0.36023	1.738056	22206.03046
577.500503	494.527113	718.833687	823.516248	-0.36023	0.212131	22214.42305
503.493117	605.919673	553.270774	1004.338417	1.165695	3.263982	22196.11194
376.841303	705.104829	415.937481	1100.471721	-1.123193	-1.313795	22177.80084
276.130222	757.749258	196.967175	1158.456889	-1.123193	-1.313795	22170.17121
175.419141	795.897394	55.056106	1225.59761	0.402733	2.501019	22209.84527
31.219183	771.482587	-149.417907	1223.308722	0.402733	4.789907	103.762932
-106.114109	754.697407	-302.010455	1199.656877	0.402733	2.501019	14.496292
-251.839992	711.971493	-485.884474	1030.27915	-0.36023	1.738056	7096.316416
-381.543657	637.201145	-672.047382	892.945857	-0.36023	0.212131	22144.23048
-502.09177	510.549331	-798.699196	698.390359	0.402733	0.212131	22211.3712
-611.958404	367.112336	-905.513979	465.686724	1.165695	0.975094	22225.86749
-696.647268	219.097565	-989.43988	247.479382	-0.36023	2.501019	22215.94897
-740.136144	90.156863	-997.069508	4.094268	0.402733	0.212131	22238.83786
-770.654653	-86.850492	-1001.647284	-304.142677	1.928658	-1.313795	22238.07489
-739.373181	-229.524524	-966.550998	-516.246318	2.691621	0.975094	22207.55638
-695.121342	-392.035587	-854.395476	-757.342543	-0.36023	-0.550832	22199.92676
-601.276926	-525.554066	-708.669593	-923.66842	1.165695	0.975094	22221.28971
-483.780664	-646.102178	-540.054828	-1060.23875	0.402733	3.263982	22220.52675
-341.106632	-748.339185	-369.914138	-1138.060949	0.402733	1.738056	22184.6675
-183.936309	-802.509539	-99.062366	-1187.653527	1.165695	0.975094	22225.86749
-33.632649	-818.531757	119.907939	-1185.364638	0.402733	-1.313795	22231.20823
154.056184	-811.665092	322.856027	-1158.660943	1.165695	-0.550832	22217.4749
263.922818	-754.442887	535.722631	-1082.364669	-0.36023	0.212131	22219.00082
420.330179	-684.250315	673.818886	-939.690637	1.165695	3.263982	22209.84527
534.77459	-573.620718	830.226247	-767.261059	0.402733	1.738056	22199.92676
630.144932	-443.15409	909.574372	-617.720362	0.402733	-1.313795	22207.55638
667.530106	-285.220804	908.811409	-423.164864	-0.36023	-2.076757	22219.76379
692.707876	-129.576406	999.603975	-80.594595	-1.123193	0.975094	22212.13416
685.841212	39.038359	959.16695	111.672014	0.402733	2.501019	22201.45268
652.270851	213.756826	930.937328	403.886743	0.402733	1.738056	22219.76379
625.567155	374.741964	852.352166	648.034818	-0.36023	0.212131	22203.74157
568.34495	510.549331	711.20406	848.694018	-0.36023	-0.550832	22193.82305
476.026459	618.127077	544.115221	1002.812491	1.165695	-0.550832	22193.82305
389.81167	727.993711	387.70786	1135.568007	1.165695	-0.550832	22215.94897
265.448743	777.586289	187.811623	1201.945765	0.402733	1.738056	22217.4749
137.271004	796.660357	45.900554	1280.530927	1.165695	4.789907	22245.70452
-6.165991	794.371469	-157.810497	1264.50871	0.402733	3.263982	32.807398
-133.580768	765.378885	-331.766001	1182.871697	0.402733	0.212131	2253.028962
-294.565905	683.741872	-530.136313	1045.538404	0.402733	-0.550832	22094.6379
-410.536241	599.053008	-692.647376	863.19031	-0.36023	-0.550832	22210.60823
-532.610279	487.660449	-833.032519	651.849632	-1.123193	0.975094	22209.08231
-630.26951	339.645678	-919.247309	422.960811	-1.886156	0.975094	22222.05268
-714.958373	179.423503	-980.284328	183.390512	-0.36023	0.212131	22226.63045
-755.395398	31.408732	-1026.062092	-62.28349	-1.123193	-2.076757	22193.06009
-781.336132	-123.472704	-1045.899123	-362.127845	0.402733	-1.313795	22193.06009
-744.71392	-276.828214	-939.08434	-552.868529	-1.123193	-0.550832	22176.27491
-671.469497	-416.450395	-822.351041	-779.468462	-0.36023	2.501019	22184.6675
-578.388044	-547.679985	-716.299221	-961.053594	0.402733	1.738056	22204.50453
-459.365857	-665.93921	-503.432617	-1083.890594	-0.36023	0.212131	22220.52675
-317.454788	-766.650291	-303.53638	-1183.07575	-0.36023	-1.313795	22187.71935
-146.551134	-817.005831	-40.314236	-1175.446123	-1.886156	-2.83972	22219.00082
-11.50673	-808.613241	148.13756	-1193.757228	-0.36023	0.212131	22224.34156
150.24137	-815.479906	361.004164	-1121.275768	0.402733	3.263982	22213.66009
311.226508	-735.368819	564.715215	-1037.349867	0.402733	2.501019	22247.23045
440.930173	-651.442918	720.359613	-882.468432	1.165695	2.501019	22249.51933
565.293099	-534.709619	859.218831	-749.712916	0.402733	1.738056	22229.6823
636.248634	-406.531879	945.43362	-560.498157	1.165695	-1.313795	22228.91934
694.233802	-263.857847	943.144732	-358.313032	1.165695	1.738056	22239.60082
693.470839	-98.294933	1013.337304	-18.031651	1.165695	2.501019	22225.86749
675.159733	69.556869	974.426204	146.005338	0.402733	4.026945	22186.19343
646.930112	222.912379	914.152148	461.108948	0.402733	0.975094	22218.23786
622.515304	392.290107	782.922557	691.523694	-0.36023	-0.550832	22219.76379
566.819025	525.808585	670.767035	879.212528	-0.36023	-1.313795	22183.90454
453.137577	630.33448	526.567078	1044.775442	-1.123193	0.975094	22199.92676
339.456129	726.467785	367.870828	1158.456889	-1.123193	1.738056	22190.7712
220.433942	781.401102	177.893107	1233.9902	-0.36023	2.501019	22196.87491
108.27842	788.267767	-41.077198	1243.908716	-0.36023	0.212131	8130.893887
-36.6845	780.63814	-243.262324	1165.323554	-0.36023	0.212131	19.074068
-167.151128	744.015928	-384.41043	1140.145784	-0.36023	-0.550832	96.896268
-304.484421	681.452984	-590.410369	980.686572	0.402733	0.212131	22116.00086
-433.425124	590.660418	-773.521426	818.938471	0.402733	3.263982	22218.23786
-549.39546	450.275275	-879.573246	598.44224	-1.123193	0.975094	22206.79342
-631.032472	289.290137	-933.743601	369.553419	0.402733	-0.550832	22219.76379
-729.454665	152.719807	-974.180626	116.249791	0.402733	-2.076757	22226.63045
-760.736138	25.30503	-1010.039874	-125.609397	1.165695	-1.313795	22226.63045
-771.417616	-142.546772	-1000.121359	-418.587088	1.165695	0.212131	22222.05268
-714.958373	-314.213388	-918.484346	-580.335188	0.402733	0.212131	22217.4749
-649.343578	-456.88742	-823.114004	-858.816587	0.402733	1.738056	22206.03046
-547.869534	-565.991091	-628.558506	-1001.490619	0.402733	-0.550832	22208.31935
-421.21772	-688.065129	-457.654853	-1152.557241	0.402733	-2.076757	22203.74157
-282.358502	-752.916962	-251.654914	-1204.438707	0.402733	-1.313795	22201.45268
-115.269662	-804.798428	12.330193	-1172.394272	0.402733	0.212131	22218.23786
38.848811	-826.924347	204.596803	-1167.816495	0.402733	4.789907	22229.6823
190.678395	-784.198434	381.604158	-1137.297986	-0.36023	3.263982	22224.34156
313.515396	-736.131781	583.02632	-1010.646172	-1.123193	-0.550832	22193.82305
472.974608	-655.257731	726.463315	-896.201761	-1.886156	-0.550832	22203.74157
575.974577	-530.131842	864.55957	-720.720332	-0.36023	0.975094	22206.79342
659.137516	-381.354109	939.329918	-520.824095	-0.36023	-0.550832	22203.74157
699.574541	-227.235636	940.092881	-316.350081	-0.36023	0.212131	22219.00082
702.626392	-60.146796	1009.52249	22.405374	0.402733	4.026945	22233.49712
682.026398	95.497602	937.803993	242.138642	-0.36023	0.212131	22186.95639
654.559739	274.793845	887.448452	466.449687	0.402733	-1.313795	22216.71194
599.626422	427.386392	785.974408	744.931086	0.402733	0.975094	22219.76379
545.456068	567.771536	658.559631	935.67177	0.402733	0.975094	22183.14158
443.982024	679.164096	505.204121	1099.708759	1.165695	2.501019	22229.6823
329.537613	765.378885	334.300468	1177.530958	1.165695	0.212131	22222.05268
204.411725	791.319618	159.582001	1249.249455	0.402733	-0.550832	22228.91934
86.1525	791.319618	-63.966081	1262.219822	-0.36023	-3.602683	5663.472396
-56.521531	774.534438	-292.091939	1208.049467	0.402733	1.738056	19.074068
-192.328899	730.282599	-415.691902	1127.93838	0.402733	1.738056	13933.98846
-337.291819	652.4604	-639.239984	902.864373	1.165695	2.501019	22174.74899
-457.839931	550.986356	-804.802898	762.479229	0.402733	-0.550832	22219.00082
-572.284342	425.860467	-872.706582	543.508923	-0.36023	-1.313795	22215.18601
-694.35838	277.082733	-977.232477	316.908991	-0.36023	-2.076757	22217.4749
-755.395398	126.016111	-987.150992	91.07202	-0.36023	0.975094	22214.42305
-771.417616	-20.472734	-1030.639868	-195.801969	-0.36023	2.501019	22193.82305
-766.076877	-189.850462	-994.78062	-425.453752	-0.36023	0.975094	22183.90454
-711.906522	-339.391158	-923.825085	-651.290723	-0.36023	-0.550832	22180.08972
-638.6621	-490.45778	-801.751047	-900.779538	0.402733	-0.550832	22198.40083
-542.528795	-611.005892	-613.299251	-1042.690607	1.928658	-0.550832	22202.21564
-396.039949	-699.50957	-425.610418	-1138.823911	1.165695	0.975094	22205.2675
-243.447402	-794.116949	-247.8401	-1203.675744	0.402733	4.026945	22228.15638
-81.699302	-825.398422	48.952404	-1197.572042	-0.36023	4.026945	22215.18601
60.211767	-826.161384	246.559753	-1157.135017	-1.123193	1.738056	22219.00082
234.167271	-766.650291	462.478208	-1112.120216	1.165695	0.975094	22232.73415
369.974638	-705.613272	622.700383	-992.335066	0.402733	-0.550832	22233.49712
501.204229	-614.820706	776.055893	-825.246227	1.165695	1.738056	22238.83786
592.759758	-495.035556	907.285483	-639.846281	0.402733	1.738056	22244.94156
659.137516	-348.546711	983.581757	-436.135231	1.165695	2.501019	22223.5786
682.026398	-186.798611	960.692875	-214.876037	0.402733	-1.313795	22225.86749
694.996764	-18.183846	982.818794	47.583144	0.402733	-2.076757	22208.31935
675.159733	142.038329	936.278067	283.33863	0.402733	-2.076757	22195.34898
646.167149	313.704945	858.455868	564.108917	-0.36023	-0.550832	22209.84527
586.656056	458.667865	767.663303	768.582931	-0.36023	1.738056	22224.34156
515.700521	573.112275	624.989271	963.138429	0.402733	0.975094	22192.29713
398.967222	680.690021	451.033767	1080.63469	-1.123193	0.212131	22189.24528
294.441327	746.304816	285.470853	1132.516156	-1.123193	-1.313795	22184.6675
169.315439	788.267767	107.700535	1259.930933	-1.123193	-0.550832	22205.2675
36.559922	783.689991	-108.217919	1231.701312	-0.36023	0.975094	246.436964
-106.114109	760.038146	-363.810436	1169.90133	-0.36023	2.501019	15.259255
-213.691855	727.230748	-527.084462	1052.405069	0.402733	1.738056	20319.22361
-356.365887	646.356698	-671.284419	893.70882	1.165695	0.212131	22192.29713
-502.09177	531.149325	-807.091786	735.775533	1.165695	0.212131	22219.76379
-592.121373	408.312324	-932.980638	513.753377	0.402733	-0.550832	22225.10453
-678.336162	251.142	-984.862104	287.153444	-1.886156	0.975094	22209.84527
-748.528734	112.282782	-998.595433	57.50166	0.402733	2.501019	22247.99341
-752.343548	-44.887542	-1001.647284	-203.431596	1.165695	2.501019	22243.41563
-748.528734	-206.635642	-953.580632	-446.053746	1.165695	0.975094	22202.21564
-698.936156	-359.991152	-881.862135	-690.964785	1.165695	0.212131	22211.3712
-618.825069	-502.665184	-762.076985	-916.801755	0.402733	0.975094	22215.94897
-499.039919	-618.63552	-557.602971	-1028.194315	-0.36023	0.975094	22191.53417
-369.336254	-723.161415	-388.225244	-1162.475756	-0.36023	0.212131	22195.34898
-217.506669	-806.324353	-183.75123	-1183.838713	0.402733	2.501019	22228.91934
-54.995606	-818.531757	63.448696	-1183.838713	0.402733	0.212131	22214.42305
116.67101	-826.161384	303.018996	-1157.89798	0.402733	-2.076757	22222.05268
239.50801	-759.783626	499.100419	-1113.646141	0.402733	-0.550832	22218.23786
387.522781	-717.820676	661.611482	-970.209147	-1.123193	1.738056	22196.11194
504.25608	-600.324414	790.552185	-795.49068	-0.36023	1.738056	22204.50453
610.307901	-469.857786	894.315117	-647.475909	0.402733	2.501019	22216.71194
675.159733	-315.739313	951.537322	-444.527821	-0.36023	-1.313795	22212.89712
702.626392	-171.539356	915.678074	-192.750118	0.402733	-2.83972	22219.76379
678.974547	-21.235697	975.95213	37.664629	0.402733	-1.313795	22199.16379
675.922696	158.060546	915.678074	307.753438	0.402733	0.212131	22208.31935
643.878261	333.541976	799.707738	541.982998	-0.36023	2.501019	22199.16379
588.944944	480.793784	731.041091	765.53108	-0.36023	1.738056	22207.55638
500.441266	599.815971	604.389277	982.97546	0.402733	0.212131	22209.08231
397.441297	707.393717	397.626375	1098.182833	1.165695	-2.076757	22214.42305
276.893185	757.749258	241.219014	1171.427256	1.165695	-0.550832	22214.42305
154.819147	786.741842	98.544982	1253.827231	0.402733	2.501019	22243.41563
19.774742	789.03073	-101.351255	1253.064269	0.402733	4.789907	89.26664
-96.958557	749.356667	-325.662299	1178.293921	0.402733	2.501019	13.733329
-261.758508	687.556686	-536.240015	982.212497	-0.36023	0.975094	21437.72698
-372.388105	633.386331	-655.262202	894.471782	-0.36023	-0.550832	22191.53417
-513.536211	502.919703	-762.839948	696.101471	-0.36023	1.738056	22215.94897
-592.884336	377.793815	-907.802868	493.153383	-0.36023	0.975094	22225.10453
-689.01764	236.645708	-965.788036	270.368264	-1.123193	2.501019	22211.3712
-749.291697	80.238347	-978.758402	4.094268	1.165695	0.975094	22200.68972
-763.787989	-86.087529	-1022.247278	-274.387131	-1.123193	0.212131	22201.45268
-736.32133	-246.309704	-938.321377	-471.994479	-1.123193	-2.076757	22171.69713
-671.469497	-390.509662	-858.21029	-713.853667	-0.36023	-2.076757	22191.53417
-606.617665	-530.131842	-687.306637	-896.964724	-0.36023	3.263982	22205.2675
-479.96585	-630.842924	-541.580754	-1069.394302	1.165695	2.501019	22201.45268
-341.106632	-741.47252	-385.173393	-1205.964632	0.402733	0.975094	22196.11194
-195.38075	-803.272502	-89.906814	-1170.868346	-0.36023	-1.313795	22227.39341
-28.29191	-813.953981	107.700535	-1238.77203	-0.36023	-1.313795	22224.34156
147.952482	-801.746577	317.515288	-1143.401688	0.402733	-0.550832	22217.4749
285.285775	-753.679924	532.67078	-1064.053563	0.402733	1.738056	22248.75637
422.619067	-682.72439	705.100358	-926.720271	1.165695	3.263982	22247.99341
536.300515	-569.805905	831.752173	-774.127723	1.165695	0.212131	22231.20823
633.196783	-427.894836	924.070664	-601.698145	1.165695	-0.550832	22238.83786
678.974547	-294.376357	962.981763	-382.727839	1.165695	-0.550832	22240.36378
676.685659	-131.865294	988.922496	-87.46126	0.402733	0.212131	22214.42305
674.39677	51.245763	924.833626	81.916468	-0.36023	2.501019	22192.29713
664.478255	200.78646	930.937328	385.575637	-0.36023	2.501019	22214.42305
616.411602	348.801231	812.678104	600.731129	-0.36023	1.738056	22203.74157
575.211615	496.053039	694.41888	835.723652	1.165695	0.975094	22203.74157
475.263496	618.127077	554.033736	1007.390267	-1.123193	0.212131	22207.55638
359.29316	719.601121	366.344903	1143.197635	-0.36023	1.738056	22177.80084
254.767265	779.112214	229.01161	1223.308722	-1.123193	2.501019	22202.21564
130.404339	795.134432	52.767218	1256.879082	-0.36023	4.026945	22219.00082
-22.188208	795.897394	-173.069752	1251.538343	-0.36023	0.212131	28.992584
-123.662252	744.778891	-353.128958	1121.071715	-0.36023	-2.076757	14.496292
-277.780725	700.527052	-562.180748	989.079162	0.402733	0.212131	22041.23051
-394.514024	610.497449	-701.039966	873.108826	0.402733	0.975094	22206.03046
-514.299174	474.690082	-836.847333	640.405191	1.165695	0.975094	22213.66009
-648.580615	335.067901	-928.402862	422.960811	0.402733	0.212131	22225.10453
-710.380597	202.312385	-979.521365	211.620133	1.165695	-2.83972	22223.5786
-747.002808	59.638353	-1015.380614	-56.179788	1.165695	-0.550832	22234.26008
-767.602802	-110.502337	-963.499147	-321.69082	0.402733	-2.076757	22225.86749
-716.484299	-276.828214	-916.195458	-525.401871	0.402733	1.738056	22221.28971
-662.313945	-409.58373	-813.195488	-761.920319	1.165695	1.738056	22206.03046
-565.417677	-552.257762	-683.491823	-941.216563	0.402733	0.975094	22203.74157
-462.417708	-681.198464	-542.343717	-1134.246135	1.165695	-0.550832	22194.58602
-314.402937	-759.783626	-322.610448	-1202.912781	0.402733	-2.076757	22200.68972
-148.07706	-804.798428	-56.336453	-1182.312787	-0.36023	0.212131	22225.10453
3.752525	-820.057682	131.35238	-1206.727595	-0.36023	1.738056	22229.6823
166.263588	-797.931763	361.004164	-1130.431321	-1.123193	2.501019	22213.66009
301.307992	-748.339185	544.878183	-1045.742458	-1.123193	1.738056	22202.97861
431.77462	-656.020694	710.441097	-935.875823	-1.886156	0.212131	22209.08231
555.374584	-560.650352	845.485502	-726.824033	-1.123193	-2.076757	22193.06009
620.226416	-414.924469	933.989179	-547.52779	-0.36023	0.212131	22211.3712
684.315286	-258.517108	966.033614	-308.720454	1.165695	2.501019	22226.63045
685.078249	-109.739374	985.870645	-25.661278	1.165695	3.263982	22217.4749
670.581957	63.453167	888.211415	104.042387	0.402733	2.501019	22194.58602
653.033814	240.460522	908.811409	439.745991	-0.36023	0.975094	22220.52675
613.359752	396.867883	770.715154	627.434824	-0.36023	-2.076757	22193.82305
566.056062	542.593766	683.737402	883.027341	-0.36023	0.975094	22196.87491
466.107943	650.171512	537.248556	1044.775442	0.402733	3.263982	22241.12674
345.559831	726.467785	351.085648	1161.50874	1.165695	3.263982	22218.23786
231.11542	803.527022	207.648654	1243.908716	0.402733	0.975094	22231.97119
112.093233	782.927028	6.989454	1274.427225	0.402733	0.212131	17075.10605
-19.89932	782.927028	-215.032703	1232.464275	-0.36023	-1.313795	20.599994
-179.358532	748.593705	-373.728952	1130.990231	0.402733	-0.550832	7457.960753
-329.662191	658.564102	-595.751108	940.249547	-0.36023	1.738056	22157.20084
-438.0029	565.482648	-720.114034	821.22736	0.402733	0.975094	22217.4749
-547.869534	457.904902	-877.284358	609.123719	-1.123193	0.212131	22212.13416
-649.343578	305.312355	-938.321377	383.286749	-0.36023	-1.313795	22224.34156
-740.136144	165.690174	-976.469514	136.849785	0.402733	-2.076757	22210.60823
-769.128728	7.756887	-1003.936172	-133.239024	-0.36023	-2.076757	22186.95639
-785.150945	-156.280101	-981.810253	-346.868591	-1.123193	-0.550832	22191.53417
-709.617634	-304.294872	-907.802868	-578.809263	-1.123193	0.212131	22190.00824
-655.44728	-473.6726	-773.521426	-810.749935	0.402733	0.975094	22191.53417
-547.869534	-570.568867	-628.558506	-973.260998	-1.123193	-2.076757	22203.74157
-423.506608	-688.065129	-502.669654	-1163.238719	0.402733	-0.550832	22193.06009
-277.780725	-767.413254	-253.180839	-1189.179452	-0.36023	-1.313795	22205.2675
-116.032625	-824.635459	-43.366087	-1174.68316	-0.36023	4.026945	22221.28971
41.137699	-815.479906	165.685703	-1208.25352	0.402733	2.501019	22229.6823
206.700613	-782.672508	421.27822	-1106.016514	1.928658	1.738056	22222.05268
348.611682	-719.346601	594.470761	-1047.268383	1.165695	0.975094	22241.88971
453.900539	-631.605886	769.189228	-861.105475	0.402733	0.975094	22241.12674
572.159764	-515.63555	893.552154	-686.387008	1.165695	1.738056	22232.73415
656.848628	-377.539295	961.455838	-475.809293	0.402733	0.975094	22229.6823
682.026398	-212.739344	1009.52249	-253.787137	0.402733	2.501019	22230.44527
697.285653	-47.939393	949.248434	-3.535359	-0.36023	-0.550832	22193.82305
673.633808	111.519819	990.448422	257.397897	0.402733	-2.076757	22196.11194
649.219	277.845696	877.529937	503.834861	0.402733	-2.076757	22211.3712
606.493087	424.334541	760.796638	728.908869	-0.36023	0.975094	22205.2675
537.826441	575.401163	659.322594	944.827323	-0.36023	2.501019	22195.34898
419.567216	672.297431	465.530059	1050.116181	-0.36023	2.501019	22195.34898
315.804284	758.51222	291.574555	1182.108734	-0.36023	0.975094	22190.00824
208.226538	793.608506	144.322747	1258.405008	-1.123193	-2.076757	22196.11194
71.656208	801.238134	-64.729043	1259.167971	-1.123193	-2.83972	1668.599506
-69.491898	767.667773	-260.047504	1214.916132	-0.36023	1.738056	17.548143
-222.847408	739.438152	-431.71412	1092.079131	1.165695	2.501019	15127.26219
-358.654775	666.193729	-649.1585	938.723621	0.402733	2.501019	22176.27491
-457.839931	547.171542	-765.891799	796.812552	0.402733	-1.313795	22219.76379
-589.832485	421.282691	-923.062122	487.049681	-0.36023	-2.83972	22199.92676
-668.417646	273.26792	-963.499147	311.568251	1.165695	0.212131	22218.23786
-740.899106	128.305	-980.284328	74.28684	0.402733	3.263982	22251.04526
-767.602802	-17.420883	-1008.513949	-220.979739	1.165695	2.501019	22223.5786
-750.817622	-160.857878	-961.210259	-432.320417	1.165695	0.975094	22216.71194
-717.247262	-341.680046	-891.78065	-651.290723	-0.36023	0.975094	22221.28971
-637.136174	-485.880004	-740.714028	-874.838804	0.402733	0.212131	22206.79342
-525.743615	-596.5096	-599.565922	-1027.431352	0.402733	0.975094	22194.58602
-394.514024	-710.191048	-416.454865	-1172.394272	0.402733	0.975094	22199.16379
-247.262216	-787.250285	-213.506777	-1210.542409	0.402733	3.263982	22222.05268
-85.514115	-824.635459	49.715367	-1170.868346	-0.36023	1.738056	22219.00082
70.893246	-839.894714	233.589387	-1215.883148	0.402733	0.975094	22227.39341
223.485793	-785.724359	450.270804	-1106.016514	-1.123193	0.212131	22209.84527
366.159825	-711.716974	622.700383	-1048.031346	0.402733	1.738056	22196.11194
475.263496	-636.183663	782.922557	-835.927705	0.402733	3.263982	22210.60823
596.574571	-496.561482	907.285483	-677.231456	-0.36023	0.212131	22215.94897
677.448621	-334.813382	983.581757	-459.787076	-0.36023	1.738056	22206.79342
694.996764	-177.643058	962.218801	-195.039006	0.402733	0.212131	22228.91934
682.789361	-41.072728	959.929912	10.960933	0.402733	-2.83972	22204.50453
675.159733	145.09018	973.663242	302.412699	0.402733	-2.076757	22199.92676
659.137516	296.156802	856.929943	547.323737	-0.36023	-0.550832	22199.16379
595.048646	467.823417	721.885538	766.294043	0.402733	1.738056	22197.63787
540.878292	602.867822	648.641116	969.242131	-0.36023	-1.313795	22211.3712
431.011657	711.971493	463.241171	1103.523572	1.165695	-1.313795	22225.10453
314.278359	760.038146	261.056045	1176.005032	0.402733	0.212131	22220.52675
189.15247	796.660357	129.063492	1272.9013	1.165695	-2.076757	22225.86749
46.478438	801.238134	-91.432739	1288.923517	0.402733	3.263982	469.222083
-93.906706	753.171481	-299.721566	1198.130952	-0.36023	3.263982	15.259255
-218.269632	716.54927	-483.595586	1059.271734	-0.36023	-0.550832	19151.12766
-360.943664	649.408549	-623.217767	912.019925	1.165695	0.212131	22193.82305
-481.491776	528.097474	-774.284389	712.886651	0.402733	0.975094	22222.05268
-604.328777	391.527144	-944.425079	484.760793	0.402733	-0.550832	22215.94897
-685.965789	243.512373	-984.862104	284.864556	-0.36023	2.501019	22216.71194
-760.736138	100.838341	-1029.113943	1.80538	-0.36023	2.501019	22200.68972
-772.943541	-76.931977	-1056.580601	-272.098242	-0.36023	0.212131	22192.29713
-758.447249	-223.420822	-949.002855	-443.764858	-0.36023	-2.83972	22177.03787
-709.617634	-361.517078	-868.891768	-716.905518	-0.36023	-0.550832	22202.97861
-627.217659	-502.665184	-765.128836	-885.520283	-0.36023	0.212131	22207.55638
-537.188056	-611.005892	-574.388152	-1037.349867	-0.36023	1.738056	22189.24528
-355.602924	-737.657707	-390.514132	-1190.705378	-0.36023	0.212131	22199.16379
-203.77334	-794.116949	-138.736429	-1175.446123	-0.36023	-0.550832	22229.6823
-47.365979	-813.191018	61.159808	-1188.416489	-0.36023	0.212131	22213.66009
106.752494	-813.191018	271.737524	-1180.023899	0.402733	-0.550832	22222.81564
267.737632	-752.153999	517.411525	-1058.712824	1.165695	0.975094	22254.09711
387.522781	-693.405868	653.981855	-996.912842	1.165695	1.738056	22231.97119
514.174596	-571.33183	810.389216	-795.49068	1.165695	3.263982	22239.60082
598.100497	-475.961488	917.966962	-633.74258	-0.36023	-0.550832	22241.88971
660.663441	-314.213388	965.270651	-388.068578	1.165695	-2.83972	22220.52675
699.574541	-156.280101	985.107683	-130.950136	-0.36023	-2.076757	22219.00082
695.759727	20.727254	959.929912	86.494244	-0.36023	0.212131	22202.21564
661.426404	175.608689	940.855844	343.612686	0.402733	2.501019	22200.68972
626.330118	332.779013	839.3818	596.916315	0.402733	3.263982	22208.31935
573.685689	470.112306	686.789253	774.686633	0.402733	-1.313795	22196.87491
486.707937	600.578934	597.522612	989.079162	-0.36023	-1.313795	22193.82305
384.47093	705.867791	384.656009	1121.071715	-0.36023	-1.313795	22186.95639
271.552445	753.934444	190.100511	1137.093933	-0.36023	3.263982	22211.3712
144.137668	788.267767	74.893138	1255.353157	-0.36023	3.263982	22211.3712
37.322885	778.349251	-158.57346	1254.590194	-0.36023	2.501019	74.007385
-103.062258	761.564071	-317.269709	1161.50874	-0.36023	0.212131	14.496292
-264.047396	716.54927	-535.477052	1024.175448	0.402733	-0.550832	21871.08982
-394.514024	621.94189	-673.573307	909.731037	0.402733	0.212131	22201.45268
-517.351025	502.919703	-802.51401	693.812583	0.402733	0.975094	22220.52675
-606.617665	370.92715	-949.002855	473.316352	1.165695	3.263982	22225.86749
-688.254678	225.201267	-970.365812	222.301611	0.402733	1.738056	22223.5786
-756.158361	68.030943	-983.336179	6.383157	-0.36023	-1.313795	22237.31193
-771.417616	-87.613455	-1009.276912	-276.676019	-1.123193	-2.83972	22215.94897
-729.454665	-251.650443	-952.817669	-504.038914	1.165695	-1.313795	22207.55638
-673.758386	-406.531879	-860.499178	-694.016636	0.402733	0.975094	22217.4749
-584.491745	-536.998507	-685.017748	-924.431382	0.402733	2.501019	22214.42305
-473.099186	-639.235514	-570.573338	-1096.860961	-0.36023	0.975094	22174.74899
-342.632558	-731.554005	-334.054889	-1146.453539	0.402733	-1.313795	22203.74157
-178.595569	-803.272502	-90.669776	-1171.631309	0.402733	-1.313795	22230.44527
-15.321544	-822.346571	106.17461	-1217.409073	0.402733	-0.550832	22215.94897
137.271004	-823.872496	297.678257	-1168.579458	1.165695	1.738056	22222.81564
273.841334	-768.939179	507.493009	-1103.727626	-0.36023	3.263982	22211.3712
424.907955	-678.909576	601.337426	-1015.986911	-1.123193	0.975094	22199.92676
519.515335	-590.405899	812.678104	-788.624015	-0.36023	0.212131	22200.68972
622.515304	-453.072606	913.389185	-614.668511	0.402733	0.212131	22219.76379
687.367137	-282.931916	973.663242	-382.727839	-0.36023	-1.313795	22219.00082
716.359721	-122.709741	993.500273	-85.172372	-1.123193	0.212131	22217.4749
688.1301	33.69762	947.722509	116.249791	-1.123193	2.501019	22206.79342
667.530106	212.230901	925.596589	390.916376	0.402733	2.501019	22218.23786
620.226416	345.74938	818.781806	623.620011	-0.36023	0.212131	22196.11194
556.137546	505.208592	659.322594	792.234776	0.402733	-0.550832	22189.24528
487.4709	628.045592	563.952252	1014.256932	0.402733	-0.550832	22235.786
377.604266	715.786307	317.515288	1109.627274	0.402733	3.263982	22219.00082
234.167271	774.534438	182.470883	1175.24207	1.928658	3.263982	22241.88971
122.011749	777.586289	48.189442	1267.560561	-0.36023	1.738056	22241.88971
-6.165991	784.452953	-166.203087	1246.197604	0.402733	0.212131	35.859249
-151.128911	740.964077	-330.240076	1168.375405	-1.123193	0.975094	13.733329
-287.699241	693.660388	-505.721505	1007.390267	0.402733	0.975094	22066.40828
-408.247353	602.867822	-695.699227	873.108826	-0.36023	2.501019	22198.40083
-528.032503	482.319709	-830.743631	655.664446	0.402733	0.975094	22218.23786
-618.062106	330.490125	-915.432495	413.042295	-0.36023	0.212131	22226.63045
-722.588001	191.630907	-971.891738	205.516431	-0.36023	-2.83972	22191.53417
-752.343548	35.223546	-1000.884322	-73.727931	-0.36023	-2.076757	22186.19343
-774.469467	-127.287517	-1025.299129	-425.453752	-0.36023	-2.076757	22183.14158
-724.876889	-269.198586	-934.506563	-555.92038	-0.36023	0.975094	22185.43046
-674.521348	-417.97632	-836.847333	-784.046239	-0.36023	0.212131	22196.11194
-572.284342	-546.15406	-675.099233	-932.06101	-0.36023	-2.076757	22212.89712
-445.632527	-655.257731	-512.58817	-1086.179483	0.402733	-0.550832	22183.14158
-299.906645	-747.576222	-284.462312	-1158.660943	0.402733	-2.076757	22215.18601
-141.210395	-810.90213	-31.158683	-1177.735011	-0.36023	0.212131	22229.6823
5.27845	-807.850279	158.056076	-1234.957216	0.402733	4.789907	22226.63045
179.996917	-784.961397	377.789344	-1105.253551	1.165695	2.501019	22237.31193
320.382061	-723.924378	528.855966	-1069.394302	1.165695	1.738056	22248.75637
439.404247	-655.257731	690.604066	-939.690637	0.402733	-0.550832	22239.60082
550.033844	-540.050358	808.100328	-764.209208	-0.36023	0.212131	22225.10453
641.589373	-405.768916	942.381769	-546.764828	-0.36023	0.975094	22237.31193
690.418988	-260.805996	980.529906	-305.668603	-0.36023	2.501019	22230.44527
666.767143	-73.117163	987.396571	-62.28349	-0.36023	0.975094	22194.58602
671.34492	69.556869	979.003981	212.383096	0.402733	0.212131	22209.84527
647.693075	238.934596	898.892893	445.849693	0.402733	-1.313795	22214.42305
592.759758	396.867883	779.107744	673.212589	-0.36023	-1.313795	22180.85269
556.137546	531.912287	655.50778	852.508832	0.402733	0.975094	22199.92676
446.270912	649.408549	483.841164	1031.042112	-1.123193	2.501019	22199.92676
334.11539	748.593705	268.685673	1099.708759	0.402733	1.738056	22180.85269
222.72283	773.008512	169.500517	1227.123536	1.165695	-0.550832	22203.74157
97.596941	775.2974	-6.743875	1250.012418	0.402733	-0.550832	12915.43321
-32.106724	770.719624	-205.87715	1235.516126	-0.36023	-1.313795	23.651845
-183.936309	747.067779	-407.299312	1132.516156	0.402733	1.738056	9259.315775
-299.143682	673.823356	-587.358518	991.36805	0.402733	2.501019	22173.22306
-431.899198	582.267828	-725.454773	834.960689	1.165695	2.501019	22210.60823
-550.158422	439.593796	-853.632513	555.716327	1.928658	0.212131	22216.71194
-634.084323	291.579025	-955.86952	367.264531	0.402733	-2.076757	22224.34156
-734.795405	177.134615	-985.625067	109.383126	1.165695	-1.313795	22241.88971
-751.580585	23.016142	-1012.328763	-162.231608	0.402733	2.501019	22219.00082
-746.239846	-136.44307	-981.04729	-397.224131	1.165695	1.738056	22208.31935
-702.75097	-320.31709	-923.825085	-614.668511	-1.123193	0.212131	22219.00082
-644.765802	-446.968904	-779.625128	-785.572164	0.402733	0.975094	22209.08231
-549.39546	-588.11701	-633.136282	-972.498035	-0.36023	-2.83972	22205.2675
-419.691794	-687.302166	-465.28448	-1098.386886	0.402733	-0.550832	22190.00824
-266.336284	-762.072514	-247.077137	-1180.023899	-0.36023	1.738056	22213.66009
-113.743737	-824.635459	-5.21795	-1199.097968	0.402733	3.263982	22225.86749
24.352519	-829.976198	192.389399	-1176.972048	-0.36023	3.263982	22231.20823
184.574693	-798.694726	406.018965	-1086.942445	-0.36023	0.212131	22193.06009
310.463545	-743.761409	505.204121	-1087.705408	-0.36023	0.212131	22201.45268
463.056092	-655.257731	726.463315	-874.838804	-1.123193	-1.313795	22209.84527
547.744956	-516.398513	802.759589	-754.290692	-1.123193	2.501019	22201.45268
654.559739	-372.961519	938.566956	-480.387069	1.165695	2.501019	22215.18601
681.263435	-218.080083	1004.944714	-227.846404	0.402733	0.212131	22233.49712
701.100466	-56.331983	991.974347	4.857231	0.402733	-1.313795	22194.58602
676.685659	117.623521	985.107683	261.975674	0.402733	-0.550832	22213.66009
633.196783	274.030882	866.848458	492.39042	-0.36023	0.212131	22212.89712
605.730124	409.838249	746.300346	707.545912	1.165695	3.263982	22183.90454
540.878292	581.504865	632.618898	908.968074	1.165695	4.789907	22218.23786
441.693136	688.319648	402.204152	1020.360634	1.165695	0.212131	22228.15638
340.982054	741.72704	296.152331	1162.271703	0.402733	-2.076757	22217.4749
182.285805	793.608506	119.144976	1222.545759	0.402733	-0.550832	22229.6823
64.026581	798.949245	-53.284602	1282.819815	0.402733	0.212131	1291.695914
-64.914122	767.667773	-249.366026	1222.545759	1.165695	2.501019	16.022217
-193.854824	719.601121	-447.736337	1091.316169	-0.36023	2.501019	16166.41743
-347.973297	671.534468	-594.225183	970.768056	0.402733	-0.550832	22187.71935
-467.758447	545.645617	-750.632544	776.975521	-0.36023	-2.076757	22217.4749
-579.913969	418.993802	-901.699166	529.775594	-0.36023	-0.550832	22212.89712
-673.758386	269.453106	-941.373228	322.24973	-1.123193	0.212131	22222.81564
-759.210212	121.438335	-1016.906539	46.820182	-0.36023	1.738056	22199.16379
-768.365765	-29.628287	-1029.876906	-239.290845	-0.36023	2.501019	22176.27491
-777.521318	-179.168983	-939.847303	-443.001895	-0.36023	0.212131	22170.93417
-704.276895	-350.835599	-899.410278	-685.624046	-0.36023	-1.313795	22209.84527
-639.425062	-481.302227	-756.736246	-821.431413	1.165695	0.212131	22198.40083
-531.847317	-598.798489	-600.328885	-1015.986911	0.402733	1.738056	22198.40083
-395.276987	-719.346601	-417.980791	-1139.586874	0.402733	2.501019	22211.3712
-239.632588	-786.487322	-189.854932	-1193.757228	-0.36023	2.501019	22212.13416
-73.306712	-814.716943	35.982038	-1207.490558	0.402733	0.975094	22220.52675
64.026581	-820.820645	251.900492	-1163.238719	1.165695	-1.313795	22229.6823
233.404309	-778.857695	460.952282	-1093.80911	1.165695	-0.550832	22237.31193
383.707968	-702.561421	618.885569	-1068.63134	1.165695	0.975094	22238.83786
499.678304	-610.24293	757.744787	-832.875854	0.402733	1.738056	22244.94156
579.026428	-481.302227	877.529937	-689.438859	0.402733	-0.550832	22227.39341
662.952329	-330.235605	982.818794	-422.401901	0.402733	0.212131	22226.63045
696.52269	-181.457872	1000.366937	-160.705683	0.402733	-1.313795	22227.39341
682.026398	-30.39125	998.841012	85.731281	0.402733	-2.076757	22211.3712
666.767143	152.719807	940.855844	328.353432	0.402733	-0.550832	22206.79342
653.796777	301.497541	873.715123	556.47929	0.402733	1.738056	22222.81564
586.656056	469.349343	727.226278	775.449595	-0.36023	1.738056	22190.7712
509.596819	589.134493	628.041122	956.271764	-1.123193	-1.313795	22185.43046
417.278328	707.393717	392.285636	1030.27915	-0.36023	-2.83972	22183.14158
298.256141	753.171481	234.35235	1156.168001	-0.36023	0.212131	22210.60823
160.159886	785.978879	71.078324	1195.842063	-0.36023	3.263982	22204.50453
60.211767	789.03073	-111.26977	1273.664263	-0.36023	3.263982	368.511002
-88.565966	767.667773	-273.017871	1201.182803	-0.36023	2.501019	15.259255
-244.210365	721.127046	-479.017809	1089.790243	1.165695	0.975094	19639.42381
-354.839962	645.593735	-649.1585	928.805106	0.402733	0.212131	22199.16379
-487.595478	523.519697	-795.647345	738.064421	0.402733	-0.550832	22222.81564
-608.14359	405.260473	-926.113973	493.916346	0.402733	0.975094	22206.79342
-685.965789	252.667926	-987.150992	286.390481	0.402733	0.975094	22234.26008
-753.869473	87.105012	-1034.454682	-23.37239	1.165695	0.975094	22241.12674
-772.943541	-63.198647	-994.017657	-264.468615	0.402733	-0.550832	22191.53417
-742.425032	-228.761561	-993.254694	-493.357436	0.402733	-0.550832	22196.11194
-687.491715	-370.67263	-878.810284	-697.831449	0.402733	0.212131	22221.28971
-612.721367	-505.717035	-719.351072	-870.261028	0.402733	0.975094	22205.2675
-494.462142	-629.316998	-573.625189	-1034.298016	-0.36023	0.975094	22181.61565
-363.232552	-728.502154	-372.965989	-1144.164651	-0.36023	1.738056	22215.94897
-209.114079	-798.694726	-134.921615	-1191.46834	-0.36023	-0.550832	22222.81564
-30.580798	-813.953981	60.396846	-1212.068334	-0.36023	-1.313795	22219.00082
113.619159	-820.057682	279.367151	-1157.135017	1.165695	-2.076757	22226.63045
257.056153	-771.228067	458.663394	-1077.786892	-1.886156	0.212131	22206.03046
400.493148	-688.065129	644.063339	-1008.357283	-0.36023	1.738056	22199.16379
500.441266	-602.613302	775.29293	-775.653649	-0.36023	-0.550832	22206.03046
587.419018	-479.013339	868.374384	-632.216654	0.402733	-0.550832	22222.05268
667.530106	-307.346723	953.82621	-387.305616	-0.36023	-1.313795	22212.13416
700.337504	-151.702325	955.352136	-159.179757	0.402733	0.212131	22219.76379
682.026398	19.964291	982.818794	129.220157	0.402733	0.975094	22212.13416
659.137516	190.104981	944.670658	378.708972	-0.36023	1.738056	22203.74157
617.174565	338.882715	834.804023	596.153352	0.402733	1.738056	22203.74157
568.34495	491.475262	720.359613	802.916254	0.402733	0.212131	22196.87491
498.152378	614.312263	589.892985	995.182864	0.402733	-0.550832	22215.18601
374.552415	709.682605	335.063431	1101.997647	1.165695	0.212131	22210.60823
271.552445	781.401102	225.196797	1211.864281	1.165695	3.263982	22247.99341
129.641376	785.978879	53.530181	1243.908716	-0.36023	2.501019	22222.81564
19.774742	790.556655	-123.477174	1279.005002	0.402733	0.975094	61.037019
-119.084476	753.171481	-321.084523	1181.345771	-0.36023	-1.313795	16.022217
-254.891843	715.023344	-517.165946	1051.642106	0.402733	0.975094	21659.74914
-375.439956	624.230779	-665.180717	911.256963	1.165695	3.263982	22204.50453
-504.380658	497.578964	-804.039935	673.212589	-0.36023	1.738056	22221.28971
-621.87692	359.482709	-912.380644	458.82006	0.402733	1.738056	22219.00082
-711.906522	223.675342	-961.210259	217.723835	-0.36023	-1.313795	22195.34898
-767.602802	60.401316	-1039.795421	-56.94275	-1.886156	-3.602683	22194.58602
-785.150945	-101.346784	-1001.647284	-298.801938	0.402733	-2.076757	22173.22306
-729.454665	-242.494891	-980.284328	-553.631492	-0.36023	1.738056	22181.61565
-684.439864	-385.931885	-869.654731	-735.979586	-0.36023	0.975094	22203.74157
-587.543596	-535.472582	-686.543674	-916.801755	1.165695	1.738056	22220.52675
-485.30659	-649.916992	-583.543704	-1094.572073	-0.36023	-0.550832	22182.37861
-339.580707	-739.946595	-305.062305	-1122.801694	0.402733	-2.83972	22224.34156
-173.25483	-803.272502	-71.595708	-1157.135017	1.165695	-0.550832	22230.44527
-18.373395	-816.242869	118.382014	-1232.668328	-0.36023	0.975094	22214.42305
133.45619	-807.850279	310.648623	-1119.749843	1.928658	1.738056	22242.65267
309.700582	-737.657707	502.915233	-1073.972079	0.402733	2.501019	22251.80822
417.278328	-670.516986	701.285545	-919.853606	1.165695	1.738056	22225.10453
542.404217	-571.33183	789.789222	-745.898102	0.402733	-1.313795	22231.97119
625.567155	-420.265208	932.463254	-618.483325	1.928658	-0.550832	22240.36378
684.315286	-281.40599	994.263235	-316.350081	0.402733	0.975094	22214.42305
682.789361	-108.976412	931.700291	-110.350142	1.165695	4.026945	22194.58602
669.056031	28.356881	991.211385	184.153474	-0.36023	1.738056	22216.71194
659.137516	219.097565	889.737341	420.671923	-0.36023	0.212131	22206.79342
614.122714	373.216038	797.418849	648.034818	0.402733	-1.313795	22196.11194
563.004211	505.208592	688.315178	848.694018	-0.36023	-0.550832	22207.55638
453.137577	633.386331	547.167072	997.471752	-0.36023	2.501019	22187.71935
337.930203	729.519636	327.433803	1134.042082	-1.123193	2.501019	22180.08972
237.219122	777.586289	196.967175	1245.434641	0.402733	2.501019	22212.89712
116.67101	797.42332	6.226491	1232.464275	-1.123193	0.212131	22215.94897
-2.351177	787.504804	-176.121603	1252.301306	-0.36023	0.212131	35.096286
-155.706687	757.749258	-364.573399	1153.879113	-1.123193	-1.313795	12.207404
-280.832576	692.134462	-569.810375	1011.968044	-0.36023	1.738056	22085.48235
-415.114018	605.15671	-694.173301	871.5829	0.402733	2.501019	22204.50453
-544.05472	462.482678	-835.321408	635.064452	0.402733	0.975094	22221.28971
-617.299143	327.438274	-939.08434	417.620072	0.402733	-0.550832	22224.34156
-708.854672	198.497571	-986.38803	171.183108	1.165695	-2.83972	22231.97119
-747.002808	35.223546	-1068.025042	-102.720515	-0.36023	-2.83972	22224.34156
-764.550951	-121.183815	-974.943588	-352.972292	0.402733	-0.550832	22208.31935
-743.950957	-282.168953	-984.862104	-580.335188	1.928658	2.501019	22205.2675
-656.973205	-421.028171	-812.432525	-784.046239	-0.36023	-0.550832	22204.50453
-576.099155	-567.517016	-655.262202	-941.979525	0.402733	-1.313795	22218.23786
-453.262155	-652.968843	-482.06966	-1129.668359	-0.36023	-2.076757	22193.82305
-293.802943	-742.998446	-285.988237	-1164.001682	-0.36023	-0.550832	22219.00082
-123.662252	-804.798428	-12.084614	-1176.972048	-0.36023	2.501019	22228.91934
3.752525	-812.428055	181.707921	-1189.179452	-1.123193	2.501019	22215.94897
143.374706	-819.29472	399.152301	-1124.327619	-1.123193	2.501019	22200.68972
296.730216	-749.865111	538.774482	-1048.794308	-1.123193	0.975094	22205.2675
443.219061	-666.702172	686.02629	-896.964724	-0.36023	1.738056	22206.03046
549.270882	-536.235544	835.566986	-733.690698	-0.36023	0.975094	22208.31935
638.537522	-418.739283	900.418819	-556.683343	0.402733	1.738056	22222.81564
681.263435	-243.257853	983.581757	-275.913056	1.165695	4.026945	22230.44527
697.285653	-85.324567	940.092881	-71.439043	-0.36023	1.738056	22187.71935
683.552323	84.816124	982.055832	212.383096	0.402733	0.212131	22219.00082
654.559739	254.956814	908.811409	493.153383	0.402733	-0.550832	22215.18601
611.070863	396.10492	788.263297	696.101471	1.165695	-0.550832	22192.29713
556.900509	553.275244	666.189259	877.686602	0.402733	-0.550832	22220.52675
465.344981	666.193729	475.448574	1023.412485	0.402733	3.263982	22225.10453
350.137607	734.097413	341.167133	1186.686511	1.165695	0.975094	22217.4749
216.619128	783.689991	191.626436	1244.671679	0.402733	-1.313795	22234.26008
86.1525	795.897394	-44.892012	1224.071685	0.402733	-1.313795	9797.967467
-45.07709	778.349251	-208.166038	1254.590194	1.928658	0.212131	19.837031
-156.46965	737.149264	-414.92894	1119.54579	-0.36023	2.501019	13.733329
-302.195533	682.215947	-577.440003	976.871758	-0.36023	2.501019	22110.66012
-427.321422	582.267828	-738.42514	812.83477	0.402733	0.975094	22203.74157
-571.521379	444.171573	-886.439911	554.953364	0.402733	-2.076757	22213.66009
-663.076907	304.549392	-943.662116	378.708972	-0.36023	-1.313795	22222.81564
-727.165777	147.379068	-1004.699135	116.249791	-1.123193	0.212131	22190.00824
-760.736138	-9.791256	-1039.032458	-162.231608	-0.36023	0.975094	22186.95639
-763.787989	-159.331952	-980.284328	-390.357467	-0.36023	0.212131	22184.6675
-726.402814	-338.628195	-943.662116	-687.149971	1.165695	0.212131	22200.68972
-666.891721	-459.939271	-817.773265	-882.468432	-0.36023	-0.550832	22199.92676
-537.951018	-580.487383	-671.284419	-1024.379501	1.165695	-1.313795	22207.55638
-401.380689	-705.613272	-529.37335	-1165.527607	-0.36023	0.975094	22205.2675
-270.151098	-771.99103	-240.210473	-1173.157235	1.165695	4.026945	22221.28971
-112.217811	-823.109533	18.433895	-1181.549825	0.402733	3.263982	22225.86749
31.982146	-826.161384	212.989393	-1172.394272	-0.36023	2.501019	22229.6823
215.093203	-767.413254	429.67081	-1089.994296	0.402733	0.212131	22234.26008
356.241309	-707.139197	578.448544	-1060.23875	1.165695	0.212131	22243.41563
482.893124	-627.791073	751.641085	-835.927705	1.165695	2.501019	22245.70452
585.893093	-506.479998	869.137347	-706.987002	0.402733	2.501019	22224.34156
652.270851	-385.931885	968.322502	-500.987063	-0.36023	0.212131	22227.39341
683.552323	-215.028232	1006.470639	-208.772335	0.402733	0.212131	22228.15638
685.841212	-71.591237	995.789161	1.042418	0.402733	-2.076757	22183.90454
672.870845	115.334633	991.974347	288.679369	0.402733	-1.313795	22213.66009
661.426404	277.082733	905.759558	506.123749	-0.36023	1.738056	22222.05268
614.885677	418.23084	772.241079	756.375527	0.402733	2.501019	22189.24528
530.959776	570.060424	656.270743	939.486584	-1.123193	0.975094	22187.71935
422.619067	669.24558	460.18932	1068.427286	-1.123193	-1.313795	22186.19343
319.619098	748.593705	298.441219	1173.716144	-1.123193	-2.83972	22199.16379
189.915433	796.660357	113.804237	1208.049467	-0.36023	-0.550832	22207.55638
58.685842	773.008512	-96.010516	1214.153169	0.402733	1.738056	1497.695853
-58.047457	769.956661	-279.121572	1211.101318	0.402733	3.263982	16.022217
-219.795557	743.252966	-485.884474	1041.723591	1.165695	2.501019	17090.36531
-329.662191	674.586319	-643.817761	913.545851	0.402733	0.212131	22192.29713
-461.654745	556.327095	-755.973283	796.812552	1.165695	-1.313795	22221.28971
-590.595447	431.201206	-900.936203	542.745961	-0.36023	-0.550832	22209.84527
-669.943572	279.371621	-948.239893	335.220096	0.402733	1.738056	22244.94156
-746.239846	132.882776	-1014.617651	59.027586	0.402733	3.263982	22243.41563
-763.787989	-28.865324	-1003.936172	-171.387161	-0.36023	-1.313795	22204.50453
-756.921324	-182.983797	-965.788036	-424.69079	1.165695	-1.313795	22210.60823
-701.988007	-348.546711	-910.854719	-693.253673	0.402733	-1.313795	22217.4749
-627.980621	-482.06519	-735.373289	-835.164742	-0.36023	0.975094	22196.87491
-504.380658	-601.85034	-635.425171	-1031.246166	0.402733	1.738056	22199.92676
-405.195502	-709.428086	-414.92894	-1101.438737	0.402733	2.501019	22223.5786
-245.73629	-781.909546	-199.773448	-1216.646111	0.402733	0.212131	22212.89712
-68.728935	-823.872496	34.456112	-1206.727595	0.402733	-1.313795	22220.52675
76.996947	-820.820645	254.952343	-1154.083166	-0.36023	-0.550832	22228.15638
215.856166	-795.642875	439.589326	-1101.438737	0.402733	-0.550832	22193.06009
374.552415	-707.139197	627.278159	-1012.172097	0.402733	1.738056	22202.97861
490.522751	-610.24293	785.211446	-787.09809	0.402733	1.738056	22212.13416
585.13013	-499.613333	870.663272	-652.816648	0.402733	0.975094	22213.66009
646.930112	-344.731897	885.159564	-459.024113	0.402733	-1.313795	22219.76379
703.389354	-187.561574	957.641024	-208.009372	0.402733	-1.313795	22209.08231
671.34492	-6.739405	960.692875	62.842399	0.402733	-0.550832	22212.89712
681.263435	164.927211	952.300285	310.042326	0.402733	1.738056	22206.79342
637.774559	306.075317	859.981794	560.294104	1.165695	2.501019	22215.18601
599.626422	468.58638	737.144793	799.10144	0.402733	-1.313795	22196.11194
517.226447	605.15671	624.226308	975.345833	1.165695	-2.83972	22212.89712
401.256111	711.971493	422.804146	1105.812461	0.402733	-1.313795	22214.42305
294.441327	776.823326	285.470853	1205.760579	1.165695	3.263982	22249.51933
175.419141	787.504804	100.833871	1238.567977	1.165695	4.026945	22223.5786
37.322885	789.793692	-136.447541	1250.775381	0.402733	4.026945	291.451765
-95.432631	764.615922	-295.14379	1189.738362	0.402733	0.975094	16.78518
-238.106663	725.704823	-485.884474	1053.930994	0.402733	-2.076757	20040.74221
-371.625142	637.201145	-614.825177	916.597702	-0.36023	0.212131	22196.87491
-493.69918	513.601182	-789.543643	711.360726	0.402733	0.975094	22221.28971
-598.988037	397.630846	-915.432495	494.679308	0.402733	1.738056	22208.31935
-691.306529	249.616075	-989.43988	282.575667	-0.36023	1.738056	22196.87491
-749.291697	93.971676	-990.202843	-8.113135	0.402733	0.975094	22203.74157
-784.387982	-76.169014	-1009.276912	-244.631584	-1.123193	-1.313795	22170.93417
-765.313914	-225.70971	-986.38803	-477.335219	0.402733	-1.313795	22192.29713
-689.01764	-359.991152	-900.17324	-739.031437	0.402733	0.975094	22200.68972
-604.328777	-504.191109	-707.906631	-887.046208	0.402733	0.975094	22209.84527
-525.743615	-630.842924	-575.151114	-1086.179483	0.402733	0.975094	22193.82305
-383.069583	-730.028079	-419.506716	-1176.972048	1.165695	0.975094	22228.91934
-198.432601	-801.746577	-124.240137	-1212.068334	-0.36023	-2.83972	22226.63045
-45.840053	-800.983614	86.337579	-1230.37944	-1.123193	-2.076757	22215.18601
120.485823	-809.376204	294.626406	-1136.535023	1.928658	0.212131	22248.75637
270.02652	-771.228067	493.75968	-1090.757259	1.165695	2.501019	22249.51933
403.544999	-686.539203	689.078141	-944.268414	-0.36023	2.501019	22228.91934
527.907925	-580.487383	803.522551	-788.624015	1.165695	0.212131	22235.786
610.307901	-458.413345	925.596589	-623.061101	0.402733	-0.550832	22240.36378
674.39677	-308.109686	968.322502	-354.498218	-0.36023	-1.313795	22214.42305
672.107882	-144.072698	954.589173	-153.076055	0.402733	1.738056	22192.29713
668.293069	0.890223	979.003981	112.434977	-1.123193	2.501019	22211.3712
670.581957	182.475354	966.796577	371.079345	0.402733	1.738056	22202.97861
637.011596	354.14197	828.700322	614.464458	0.402733	1.738056	22208.31935
581.315317	501.393778	747.063309	854.79772	0.402733	0.212131	22213.66009
498.152378	620.415965	563.189289	1040.960628	0.402733	0.212131	22184.6675
376.841303	715.023344	403.730077	1128.701343	-0.36023	0.975094	22190.7712
272.315408	778.349251	260.293083	1252.301306	0.402733	3.263982	22217.4749
154.056184	797.42332	67.26351	1267.560561	-0.36023	2.501019	22209.84527
25.115481	792.082581	-189.854932	1239.330939	-0.36023	0.212131	54.170354
-110.691886	762.327034	-392.040057	1118.019864	0.402733	-0.550832	13.733329
-254.891843	719.601121	-570.573338	1031.042112	-0.36023	0.975094	21753.59355
-382.30662	630.33448	-707.143668	881.501416	-0.36023	0.975094	22200.68972
-533.373242	491.475262	-842.188072	656.427409	0.402733	1.738056	22220.52675
-624.92877	352.616044	-936.032489	448.901544	0.402733	0.212131	22221.28971
-705.802821	209.942012	-988.676918	220.775686	0.402733	-0.550832	22235.02304
-753.10651	50.4828	-1043.610235	-47.024235	1.165695	-1.313795	22231.20823
-763.025026	-102.87271	-1001.647284	-308.720454	-0.36023	-1.313795	22212.89712
-741.662069	-263.094884	-937.558414	-529.979647	0.402733	0.975094	22206.03046
-683.676901	-417.97632	-850.580662	-777.179574	0.402733	0.212131	22199.16379
-589.832485	-528.605917	-731.558475	-962.579519	0.402733	0.212131	22204.50453
-484.543627	-652.20588	-507.247431	-1135.009098	-0.36023	-1.313795	22196.11194
-320.506638	-751.391036	-343.973405	-1154.083166	-0.36023	-0.550832	22222.81564
-156.46965	-792.591024	-102.114217	-1170.105384	-0.36023	0.212131	22231.20823
-15.321544	-817.768794	116.856088	-1187.653527	0.402733	0.212131	22213.66009
139.559892	-816.242869	347.270835	-1130.431321	-0.36023	1.738056	22201.45268
273.078371	-752.153999	531.144854	-1075.498004	-0.36023	1.738056	22208.31935
415.752403	-672.805874	711.967023	-925.957308	-1.123193	-2.076757	22193.82305
556.137546	-570.568867	827.937359	-766.498096	0.402733	0.212131	22210.60823
618.700491	-414.924469	924.070664	-599.409256	-0.36023	0.212131	22222.05268
671.34492	-289.79858	985.870645	-336.950075	-0.36023	0.212131	22223.5786
699.574541	-112.791225	956.878061	-129.424211	0.402733	3.263982	22190.7712
667.530106	49.719838	991.211385	145.242375	1.165695	0.975094	22216.71194
659.900478	227.490155	885.922527	366.501568	0.402733	0.212131	22208.31935
621.752342	370.164187	830.226247	674.738514	1.165695	0.975094	22204.50453
577.500503	526.571548	718.070725	876.923639	1.928658	3.263982	22231.97119
478.315347	637.201145	539.537444	1034.856926	0.402733	2.501019	22225.86749
364.633899	742.490003	377.026381	1147.012448	1.165695	2.501019	22223.5786
252.478377	785.978879	228.248648	1225.59761	1.165695	2.501019	22234.26008
133.45619	795.134432	32.930187	1262.982784	0.402733	-0.550832	22240.36378
-3.11414	770.719624	-185.277156	1251.538343	-0.36023	-1.313795	31.281472
-162.573352	750.11963	-432.477083	1097.41987	0.402733	1.738056	11.444441
-293.03998	689.845574	-548.447419	996.708789	0.402733	2.501019	22108.37123
-407.48439	599.815971	-679.677009	852.508832	-0.36023	1.738056	22200.68972
-538.713981	467.060455	-859.736215	625.908899	-0.36023	-1.313795	22218.23786
-650.106541	322.097535	-920.010271	409.227482	-0.36023	-2.83972	22218.23786
-730.980591	185.527205	-983.336179	180.338661	-1.123193	-1.313795	22186.19343
-748.528734	39.801322	-1007.750986	-67.624229	-0.36023	0.975094	22193.06009
-770.654653	-131.865294	-1001.647284	-323.216746	-0.36023	0.975094	22196.11194
-734.032442	-302.768947	-953.580632	-574.994449	-0.36023	1.738056	22192.29713
-644.765802	-424.842985	-818.536227	-755.053655	-0.36023	1.738056	22199.16379
-591.35841	-560.650352	-672.047382	-967.157296	0.402733	-1.313795	22194.58602
-468.521409	-653.731806	-488.173362	-1149.50539	0.402733	-1.313795	22205.2675
-309.82516	-743.761409	-295.14379	-1180.786862	-0.36023	0.975094	22217.4749
-140.447433	-819.29472	-45.654975	-1164.764644	-0.36023	3.263982	22225.86749
17.485854	-809.376204	190.100511	-1186.890564	1.165695	1.738056	22237.31193
176.182103	-791.828061	361.767127	-1138.823911	0.402733	1.738056	22239.60082
328.774651	-740.709558	560.900401	-1077.02393	1.165695	2.501019	22244.17859
466.870906	-665.93921	740.959607	-861.105475	1.165695	0.212131	22244.94156
554.611621	-541.576283	834.041061	-720.720332	0.402733	0.975094	22225.10453
641.589373	-422.554096	952.300285	-545.238902	-0.36023	3.263982	22229.6823
690.418988	-248.598592	1001.1299	-296.51305	-0.36023	0.975094	22227.39341
704.152317	-89.13938	1002.655826	-50.839049	-0.36023	-0.550832	22189.24528
688.893062	74.897608	986.633608	203.990506	-0.36023	-1.313795	22210.60823
649.219	236.645708	906.522521	445.08673	0.402733	-2.076757	22215.94897
608.781975	399.156771	789.789222	683.131104	1.928658	2.501019	22196.11194
541.641254	549.46043	682.211476	873.871789	-1.123193	2.501019	22195.34898
427.196844	654.749288	513.596711	1058.508771	-0.36023	0.975094	22191.53417
332.589464	737.149264	325.144915	1172.953181	-1.123193	-1.313795	22193.82305
202.885799	788.267767	179.419032	1243.145753	-0.36023	-2.076757	22209.84527
83.863612	765.378885	-21.240167	1253.827231	-0.36023	-0.550832	7535.782952
-44.314128	775.2974	-223.425293	1240.093902	0.402733	1.738056	19.074068
-173.25483	750.11963	-414.165977	1096.656908	1.165695	3.263982	12482.07038
-320.506638	688.319648	-604.143698	986.027311	0.402733	0.975094	22183.14158
-444.869565	584.556716	-718.588109	807.49403	-0.36023	-0.550832	22211.3712
-551.684348	445.697498	-877.284358	564.87188	-0.36023	-2.076757	22211.3712
-647.05469	308.364205	-932.980638	381.760823	1.165695	-1.313795	22246.46748
-714.958373	166.453136	-993.254694	92.597946	1.928658	0.975094	22240.36378
-751.580585	-2.161628	-990.965806	-117.216807	0.402733	2.501019	22212.13416
-772.180579	-165.435654	-964.26211	-371.283398	1.165695	1.738056	22221.28971
-721.062075	-327.183754	-929.928787	-596.357405	-0.36023	-0.550832	22219.00082
-669.180609	-444.680016	-775.810314	-801.594382	-1.123193	-2.076757	22196.87491
-544.817683	-586.591085	-656.788127	-986.231364	0.402733	0.212131	22183.90454
-419.691794	-697.983644	-445.447449	-1118.98688	0.402733	2.501019	22225.10453
-267.099247	-784.961397	-221.899367	-1180.023899	0.402733	4.789907	22215.18601
-129.002991	-829.213235	6.226491	-1215.120185	-0.36023	2.501019	22223.5786
40.374736	-829.213235	208.411616	-1176.972048	0.402733	0.212131	22219.76379
202.122836	-797.931763	406.018965	-1110.59429	-0.36023	-0.550832	22193.06009
349.374645	-722.398452	585.315209	-1044.216532	-1.123193	1.738056	22209.08231
478.315347	-647.628104	785.974408	-826.772152	-1.123193	1.738056	22215.18601
574.448652	-539.287395	879.055862	-703.172189	-0.36023	0.975094	22201.45268
644.641224	-387.457811	927.122515	-503.275952	-1.123193	-0.550832	22218.23786
685.841212	-218.843046	956.878061	-260.653801	-0.36023	-2.83972	22218.23786
699.574541	-47.17643	968.322502	-2.772396	0.402733	-3.602683	22198.40083
676.685659	124.490186	984.34472	270.368264	0.402733	0.212131	22203.74157
649.219	292.341988	865.322533	488.575606	-0.36023	1.738056	22202.97861
607.25605	437.304908	778.344781	742.642198	0.402733	2.501019	22205.2675
550.033844	585.319679	649.404078	925.753255	1.165695	0.212131	22225.86749
440.930173	682.978909	460.952282	1081.397653	1.165695	-0.550832	22221.28971
313.515396	748.593705	328.196766	1204.997616	0.402733	-2.076757	22244.94156
205.93765	776.823326	119.907939	1253.064269	0.402733	0.212131	22228.91934
79.285836	805.052947	-44.892012	1259.167971	0.402733	3.263982	1995.91052
-58.81042	779.875177	-279.121572	1217.967983	0.402733	3.263982	19.074068
-199.958526	731.808524	-437.054859	1108.101349	-0.36023	1.738056	17870.11322
-328.136266	672.297431	-610.2474	960.086578	-0.36023	0.212131	22193.82305
-469.284372	539.541915	-771.9955	744.931086	1.165695	-0.550832	22222.81564
-590.595447	419.756765	-924.588048	492.39042	-0.36023	-0.550832	22208.31935
-675.284311	261.060516	-958.158408	326.064543	0.402733	3.263982	22201.45268
-756.158361	109.230931	-1048.188011	-24.135353	-1.123193	2.501019	22201.45268
-763.787989	-37.257914	-997.069508	-183.594565	-1.123193	0.212131	22172.4601
-750.054659	-190.613424	-962.736185	-451.394485	0.402733	0.975094	22196.87491
-699.699119	-346.257823	-898.647315	-686.387008	-0.36023	-1.313795	22207.55638
-624.165808	-490.45778	-722.402923	-855.764736	0.402733	0.212131	22199.92676
-516.588062	-608.717004	-650.684425	-1043.453569	-0.36023	0.975094	22190.7712
-392.988098	-701.035495	-405.010424	-1135.009098	0.402733	0.975094	22228.15638
-236.580737	-793.353987	-192.906783	-1223.512775	-0.36023	0.212131	22216.71194
-77.884488	-814.716943	45.900554	-1221.223887	-0.36023	-0.550832	22217.4749
83.863612	-811.665092	280.893076	-1156.372054	1.165695	-0.550832	22250.2823
254.767265	-760.546589	405.256003	-1142.638725	1.165695	0.975094	22242.65267
377.604266	-689.591054	623.463345	-993.098029	0.402733	4.026945	22231.97119
504.25608	-605.665153	771.478116	-805.409195	-0.36023	0.975094	22238.07489
617.174565	-477.487414	927.122515	-636.031468	0.402733	-0.550832	22236.54897
674.39677	-350.072636	985.107683	-396.461168	-0.36023	-0.550832	22215.94897
700.337504	-174.591207	958.403987	-170.624198	1.165695	-1.313795	22194.58602
686.604174	-8.26533	995.789161	90.309058	-0.36023	0.212131	22216.71194
676.685659	159.586472	970.611391	351.242314	0.402733	1.738056	22202.21564
627.856044	312.941982	847.011427	557.242253	1.165695	0.975094	22189.24528
595.048646	465.534529	753.167011	807.49403	-0.36023	-1.313795	22207.55638
505.019043	594.475232	609.730016	984.501385	-0.36023	-0.550832	22183.14158
414.98944	707.393717	364.056015	1081.397653	-0.36023	1.738056	22192.29713
273.841334	776.060363	267.159747	1208.049467	0.402733	4.026945	22220.52675
171.604327	802.001096	84.811653	1248.486492	-0.36023	4.789907	22203.74157
32.745109	797.42332	-126.529025	1258.405008	1.165695	4.026945	230.414747
-92.38078	765.378885	-354.654883	1159.982815	-0.36023	0.975094	14.496292
-237.3437	717.312232	-479.780772	1062.323585	-0.36023	-0.550832	20394.75692
-370.862179	628.808555	-669.758494	923.464366	-1.123193	-1.313795	22191.53417
-512.773248	521.230809	-825.402892	680.842216	-1.886156	0.975094	22221.28971
-604.328777	392.290107	-949.765818	471.027463	1.165695	3.263982	22215.94897
-705.039858	248.853112	-994.78062	268.079375	0.402733	0.975094	22233.49712
-752.343548	89.3939	-1036.74357	-26.424241	0.402733	-2.076757	22219.76379
-740.899106	-49.465318	-989.43988	-252.261211	1.165695	-2.076757	22215.18601
-746.239846	-237.154151	-991.728769	-493.357436	0.402733	0.212131	22211.3712
-692.069491	-398.139289	-852.106588	-684.09812	-0.36023	1.738056	22210.60823
-611.195441	-518.687401	-754.447357	-877.127693	0.402733	0.975094	22199.92676
-502.854733	-634.657737	-574.388152	-1038.11283	0.402733	0.212131	22194.58602
-350.262185	-723.161415	-340.158591	-1125.090582	-0.36023	-1.313795	22225.10453
-197.669638	-794.879912	-145.603093	-1161.712794	-0.36023	-2.076757	22230.44527
-53.469681	-813.953981	66.500547	-1238.77203	0.402733	0.212131	22215.18601
103.700643	-809.376204	315.989362	-1129.668359	-1.886156	1.738056	22202.97861
257.056153	-756.731775	452.559692	-1157.135017	-1.123193	1.738056	22209.08231
397.441297	-688.065129	617.359643	-1032.009128	-0.36023	0.975094	22194.58602
519.515335	-576.672569	819.544769	-775.653649	-0.36023	0.212131	22213.66009
600.389385	-456.88742	928.64844	-600.935182	0.402733	0.212131	22227.39341
669.818994	-308.872649	978.241018	-372.046361	-0.36023	0.212131	22215.18601
686.604174	-160.094915	967.55954	-133.239024	-1.123193	2.501019	22195.34898
683.552323	9.282813	1002.655826	126.931269	-0.36023	3.263982	22212.89712
658.374553	178.66054	954.589173	347.4275	-1.123193	0.975094	22186.19343
637.774559	348.038268	833.278098	603.78298	-0.36023	-1.313795	22186.95639
585.893093	503.682666	724.937389	843.353279	1.165695	-1.313795	22240.36378
486.707937	624.230779	559.374475	995.945826	1.165695	0.975094	22224.34156
383.707968	742.490003	299.967145	1055.45692	0.402733	2.501019	22228.15638
279.182073	778.349251	259.53012	1206.523542	1.165695	3.263982	22241.12674
158.63396	795.134432	30.641299	1243.908716	0.402733	0.975094	22233.49712
19.011779	774.534438	-118.899398	1249.249455	-0.36023	-0.550832	48.066652
-161.810389	756.986295	-352.365995	1140.908746	-1.123193	-2.83972	12.207404
-270.151098	706.630754	-532.425201	1049.353218	-0.36023	1.738056	22005.37126
-394.514024	621.178928	-685.017748	899.049559	-0.36023	4.026945	22202.97861
-527.26954	480.030821	-810.143637	649.560744	0.402733	1.738056	22220.52675
-631.795435	342.697529	-943.662116	438.220066	-1.886156	-2.076757	22209.84527
-719.53615	203.838311	-994.78062	214.671984	-0.36023	-1.313795	22183.90454
-756.158361	45.142061	-1073.365782	-92.039036	0.402733	-2.076757	22186.95639
-753.10651	-88.376418	-1011.5658	-300.327864	0.402733	-0.550832	22202.97861
-740.899106	-270.724512	-933.743601	-533.031498	0.402733	1.738056	22192.29713
-670.706535	-414.161506	-834.558445	-744.372176	-0.36023	-1.313795	22202.97861
-597.462112	-537.76147	-699.51404	-953.423966	0.402733	-2.076757	22197.63787
-483.780664	-654.494768	-537.002977	-1113.646141	0.402733	-2.076757	22186.95639
-330.425154	-738.42067	-311.166007	-1141.875762	-0.36023	-0.550832	22221.28971
-164.099277	-810.139167	-102.87718	-1186.127601	0.402733	1.738056	22228.15638
-12.269693	-804.035465	125.248678	-1225.801663	-0.36023	2.501019	22219.00082
157.870998	-797.1688	319.804176	-1133.483172	1.165695	1.738056	22241.88971
286.8117	-750.628073	496.811531	-1081.601706	1.165695	0.212131	22241.12674
434.826471	-682.72439	671.529998	-916.038792	0.402733	0.975094	22235.02304
542.404217	-556.835538	859.218831	-749.712916	0.402733	0.212131	22228.91934
633.196783	-436.287426	948.485471	-567.364821	-1.123193	0.975094	22229.6823
686.604174	-273.0134	964.507689	-320.927857	-0.36023	2.501019	22222.81564
697.285653	-114.317151	994.263235	-59.994601	-0.36023	2.501019	22196.87491
687.367137	47.430949	1001.1299	187.205325	-0.36023	0.975094	22217.4749
647.693075	212.993863	904.233633	398.546003	-0.36023	-1.313795	22208.31935
630.907894	371.690113	785.974408	635.064452	0.402733	0.975094	22179.32676
553.848658	524.28266	685.263327	856.323646	-1.123193	0.212131	22196.87491
472.974608	641.778922	521.989301	996.708789	-1.886156	1.738056	22196.11194
341.745017	745.541854	363.293052	1120.308753	0.402733	4.026945	22195.34898
228.826532	766.90481	213.752356	1227.886498	-0.36023	0.975094	22213.66009
109.041382	787.504804	23.774634	1245.434641	-0.36023	-1.313795	22225.10453
1.463637	781.401102	-172.306789	1253.064269	-0.36023	-0.550832	28.229621
-154.943725	747.830742	-405.773387	1127.93838	0.402733	1.738056	14.496292
-283.884427	691.371499	-519.454835	1019.597671	0.402733	0.212131	22051.14902
-415.114018	595.238195	-709.432556	865.479198	0.402733	0.212131	22197.63787
-513.536211	478.504896	-867.365843	615.227421	-0.36023	-2.83972	22211.3712
-631.795435	340.40864	-916.195458	424.486736	0.402733	-2.83972	22247.99341
-692.069491	192.393869	-967.313961	170.420145	0.402733	-1.313795	22224.34156
-745.476883	-0.635703	-1008.513949	-105.772366	2.691621	3.263982	22198.40083
-774.469467	-106.687523	-971.891738	-323.979708	0.402733	-0.550832	22228.91934
-733.269479	-277.591176	-907.039905	-558.209269	-0.36023	0.975094	22216.71194
-674.521348	-417.213357	-785.72883	-764.209208	-0.36023	-2.83972	22201.45268
-576.099155	-569.042942	-666.706643	-976.312848	-1.123193	-0.550832	22186.19343
-444.869565	-673.568837	-475.202996	-1099.912812	-0.36023	0.975094	22219.76379
-299.143682	-754.442887	-263.099355	-1167.053533	-0.36023	1.738056	22217.4749
-141.973358	-820.820645	-57.099416	-1225.801663	-0.36023	3.263982	22227.39341
5.27845	-833.791012	192.389399	-1177.735011	-1.123193	1.738056	22212.13416
168.552476	-808.613241	301.49307	-1165.527607	-1.123193	0.975094	22194.58602
324.959837	-745.287334	498.337456	-1073.972079	-0.36023	-1.313795	22206.79342
447.033875	-677.383651	728.752203	-886.283246	-1.123193	1.738056	22218.23786
558.426434	-540.813321	840.907725	-710.801816	0.402733	2.501019	22203.74157
644.641224	-402.717065	936.278067	-526.927796	0.402733	2.501019	22223.5786
686.604174	-234.865263	982.055832	-286.594534	1.165695	0.212131	22213.66009
707.204168	-80.74679	985.107683	-11.927949	1.165695	-1.313795	22202.21564
679.73751	90.156863	997.315086	239.086791	0.402733	0.212131	22215.94897
646.167149	263.349404	898.129931	500.78301	-0.36023	0.975094	22196.11194
613.359752	410.601212	794.366998	699.153322	1.165695	3.263982	22190.00824
563.004211	560.141909	634.144824	840.301428	0.402733	0.212131	22224.34156
440.930173	664.667804	466.293022	1030.27915	-0.36023	-1.313795	22223.5786
344.033905	748.593705	378.552307	1203.471691	1.165695	-1.313795	22230.44527
225.011718	800.475171	158.056076	1238.567977	1.165695	-2.83972	22229.6823
96.833979	802.001096	0.122789	1270.612412	-0.36023	0.975094	5763.420515
-40.499314	782.164065	-212.743814	1224.071685	0.402733	3.263982	19.074068
-187.751122	747.830742	-396.617834	1145.486523	-0.36023	2.501019	8028.65688
-311.351086	678.401133	-565.995561	989.079162	1.165695	0.212131	22170.17121
-450.973266	563.19376	-735.373289	821.22736	0.402733	-1.313795	22217.4749
-560.839901	441.119722	-890.254725	550.375588	0.402733	-0.550832	22211.3712
-666.891721	289.290137	-968.839887	342.086761	-1.123193	0.975094	22203.74157
-755.395398	132.882776	-1025.299129	24.694262	-1.123193	2.501019	22196.11194
-761.4991	-29.628287	-1017.669502	-172.150124	-0.36023	1.738056	22156.43788
-758.447249	-182.220834	-997.832471	-423.164864	-1.123193	-1.313795	22199.16379
-716.484299	-330.235605	-916.195458	-617.720362	-0.36023	-0.550832	22215.18601
-647.05469	-478.250376	-775.047351	-821.431413	-0.36023	0.975094	22205.2675
-532.610279	-596.5096	-627.03258	-993.098029	-0.36023	-0.550832	22195.34898
-413.588092	-693.405868	-443.158561	-1114.409104	0.402733	2.501019	22228.91934
-251.077029	-762.835477	-246.314175	-1179.260936	0.402733	3.263982	22213.66009
-112.980774	-814.716943	25.30056	-1190.705378	0.402733	0.212131	22219.00082
57.922879	-809.376204	218.330132	-1157.89798	1.165695	0.212131	22254.09711
227.300607	-777.331769	412.122667	-1176.972048	0.402733	0.212131	22231.97119
335.641315	-698.746607	551.744848	-1053.372085	0.402733	0.975094	22235.02304
479.07831	-640.761439	719.59665	-864.157326	-1.123193	2.501019	22240.36378
590.470869	-505.717035	879.818825	-663.498126	0.402733	0.975094	22227.39341
667.530106	-375.250407	975.95213	-442.238933	-1.123193	-2.076757	22215.94897
696.52269	-199.768977	982.055832	-224.794553	1.165695	-1.313795	22211.3712
702.626392	-38.020877	1018.678043	41.479443	-0.36023	-3.602683	22212.13416
682.789361	124.490186	990.448422	291.73122	-1.123193	0.975094	22209.08231
625.567155	290.0531	871.426235	533.590408	0.402733	2.501019	22193.82305
609.544938	441.882684	788.263297	769.345894	-0.36023	0.212131	22186.95639
527.907925	569.297461	597.522612	926.516217	-1.123193	-2.076757	22176.27491
435.589434	695.186313	470.870798	1073.768026	-0.36023	-2.076757	22198.40083
305.122806	772.24555	280.130114	1195.842063	-0.36023	-0.550832	22218.23786
179.996917	795.897394	129.063492	1283.582778	-0.36023	2.501019	22203.74157
72.419171	803.527022	-42.603124	1274.427225	0.402733	3.263982	1550.340281
-69.491898	785.978879	-262.336392	1198.130952	0.402733	1.738056	17.548143
-209.114079	721.890009	-437.817822	1111.1532	0.402733	0.975094	18530.83895
-342.632558	658.564102	-611.010363	966.953242	0.402733	-2.076757	22191.53417
-489.121403	550.223393	-776.573277	744.168123	-0.36023	-0.550832	22220.52675
-587.543596	422.045653	-947.47693	496.205234	-0.36023	1.738056	22225.10453
-682.913938	259.53459	-975.706551	260.449748	1.165695	2.501019	22234.26008
-741.662069	106.17908	-1071.076893	-5.824247	0.402733	1.738056	22215.94897
-749.291697	-35.731989	-1007.750986	-206.483447	0.402733	-1.313795	22204.50453
-750.054659	-196.717126	-977.995439	-511.668542	-0.36023	-1.313795	22210.60823
-701.225044	-356.939301	-887.202874	-669.601828	-0.36023	0.212131	22219.00082
-634.847286	-494.272594	-752.158469	-873.312879	0.402733	2.501019	22195.34898
-528.795466	-602.613302	-592.699257	-1038.875793	0.402733	2.501019	22199.92676
-382.30662	-708.665123	-393.565983	-1136.535023	-0.36023	0.212131	22226.63045
-233.528886	-791.065098	-186.803081	-1177.735011	0.402733	-0.550832	22226.63045
-60.336345	-820.820645	33.69315	-1184.601676	0.402733	-2.076757	22219.76379
83.863612	-833.791012	265.633822	-1161.712794	-1.123193	-1.313795	22204.50453
221.959867	-762.835477	396.863412	-1234.194254	-1.123193	2.501019	22207.55638
358.530197	-705.613272	616.596681	-1012.93506	-1.123193	-0.550832	22194.58602
500.441266	-613.294781	788.263297	-865.683252	-1.123193	-1.313795	22213.66009
601.91531	-485.117041	911.100297	-642.898132	0.402733	-1.313795	22226.63045
668.293069	-334.813382	966.796577	-421.638939	0.402733	-2.076757	22214.42305
692.707876	-187.561574	996.552124	-163.757534	0.402733	0.975094	22209.08231
692.707876	-9.028293	992.73731	90.309058	-0.36023	0.975094	22225.10453
671.34492	162.638323	974.426204	344.375649	-0.36023	1.738056	22194.58602
634.722708	306.83828	848.537353	561.820029	0.402733	-0.550832	22178.5638
599.626422	473.927119	781.396632	785.368111	1.165695	-0.550832	22241.88971
521.04126	599.815971	586.841134	914.308814	1.928658	0.212131	22209.08231
402.019073	710.445568	380.078232	1079.108765	1.165695	2.501019	22235.786
308.174657	776.060363	294.626406	1196.605026	0.402733	4.789907	22243.41563
181.522842	803.527022	102.359796	1272.9013	-0.36023	4.789907	22228.15638
51.819177	788.267767	-88.380888	1286.634629	0.402733	1.738056	90.029603
-103.825221	764.615922	-309.640082	1168.375405	0.402733	-0.550832	12.970367
-253.365918	714.260382	-480.543735	1085.212467	0.402733	0.975094	21421.70476
-365.52144	641.015959	-623.980729	933.382882	0.402733	0.975094	22199.92676
-499.802882	516.653033	-826.928817	711.360726	-1.123193	2.501019	22221.28971
-628.743584	367.875299	-932.217675	506.123749	-1.123193	0.975094	22201.45268
-701.988007	228.253118	-1026.825055	220.775686	-1.123193	-1.313795	22183.90454
-763.787989	93.208714	-994.017657	-22.609427	0.402733	-0.550832	22180.08972
-764.550951	-63.198647	-1010.039874	-232.42418	0.402733	-1.313795	22200.68972
-755.395398	-240.968965	-981.04729	-500.224101	-0.36023	0.975094	22192.29713
-689.780603	-382.880034	-862.025103	-685.624046	0.402733	1.738056	22214.42305
-611.958404	-509.531848	-754.447357	-904.594351	0.402733	0.212131	22202.97861
-493.69918	-629.316998	-552.262232	-1048.031346	-0.36023	-1.313795	22196.11194
-353.314036	-734.605856	-335.580815	-1115.172067	-0.36023	-2.83972	22222.81564
-201.484451	-822.346571	-131.106801	-1180.023899	-0.36023	0.212131	22230.44527
-39.736351	-806.324353	118.382014	-1222.749812	1.165695	1.738056	22225.10453
109.804345	-812.428055	299.967145	-1175.446123	1.165695	1.738056	22240.36378
257.056153	-756.731775	483.841164	-1097.623924	0.402733	2.501019	22241.12674
415.752403	-681.961427	683.737402	-949.609153	0.402733	0.212131	22225.86749
519.515335	-576.672569	824.885508	-780.231425	0.402733	-1.313795	22231.97119
613.359752	-457.650382	929.411403	-601.698145	0.402733	0.975094	22233.49712
680.500472	-304.294872	957.641024	-417.824125	0.402733	2.501019	22203.74157
688.893062	-138.731958	983.581757	-98.905701	0.402733	2.501019	22204.50453
702.626392	29.882807	999.603975	121.59053	-0.36023	0.975094	22220.52675
660.663441	183.238317	937.803993	371.079345	-1.123193	-1.313795	22208.31935
641.589373	354.904932	843.196614	606.834831	-0.36023	-2.076757	22181.61565
589.707907	479.267859	707.389246	821.22736	1.165695	0.975094	22201.45268
482.893124	609.734487	551.744848	947.116211	-0.36023	1.738056	22187.71935
372.263527	716.54927	360.241201	1116.493939	-0.36023	0.975094	22196.87491
270.789483	760.801108	205.359766	1190.501324	-0.36023	1.738056	22215.94897
150.24137	794.371469	57.344995	1265.271673	-0.36023	0.975094	22226.63045
15.959929	789.03073	-127.291988	1262.219822	-1.123193	-1.313795	69.429609
-121.373364	753.934444	-357.706734	1132.516156	0.402733	0.975094	16.022217
-267.86221	703.578903	-489.699288	1057.745808	0.402733	3.263982	21893.9787
-396.802912	624.993741	-695.699227	883.027341	1.165695	3.263982	22199.92676
-512.010285	497.578964	-801.751047	660.242222	0.402733	0.212131	22215.94897
-601.276926	374.741964	-909.328793	466.449687	1.165695	-2.83972	22250.2823
-698.173193	216.808677	-1014.617651	208.568282	1.165695	-1.313795	22220.52675
-753.869473	64.979092	-1030.639868	-56.94275	0.402733	-1.313795	22202.97861
-772.943541	-87.613455	-1018.432464	-290.409348	0.402733	0.975094	22219.00082
-726.402814	-258.517108	-986.38803	-564.312971	0.402733	2.501019	22202.21564
-679.862088	-406.531879	-816.247339	-731.40181	0.402733	-0.550832	22209.84527
-613.484329	-549.968874	-694.936264	-935.875823	-0.36023	-2.076757	22197.63787
-477.676962	-659.835508	-543.106679	-1056.423936	0.402733	-2.076757	22212.89712
-327.373303	-739.946595	-301.247492	-1151.794278	0.402733	-0.550832	22221.28971
-188.514085	-822.346571	-102.87718	-1197.572042	-0.36023	2.501019	22229.6823
-9.980805	-843.709527	145.085709	-1188.416489	-1.123193	2.501019	22201.45268
144.900631	-811.665092	286.233816	-1149.50539	0.402733	1.738056	22196.87491
298.256141	-748.339185	497.574494	-1077.02393	-1.123193	0.975094	22212.13416
422.619067	-685.013278	669.24111	-929.009159	-0.36023	-0.550832	22215.94897
549.270882	-567.517016	820.307731	-802.357344	0.402733	1.738056	22208.31935
624.04123	-428.657798	941.618807	-565.075933	0.402733	2.501019	22228.91934
681.263435	-285.220804	967.55954	-355.261181	-0.36023	2.501019	22202.21564
690.418988	-110.502337	989.685459	-72.964968	-0.36023	0.975094	22204.50453
682.789361	48.193912	1005.707677	188.731251	0.402733	-0.550832	22220.52675
649.219	230.542006	936.278067	407.701556	1.165695	0.212131	22210.60823
634.722708	377.793815	829.463284	632.775564	1.928658	0.212131	22202.21564
569.107913	530.386362	684.500364	827.331062	1.165695	4.026945	22219.76379
463.056092	637.201145	476.9745	993.656938	1.165695	0.975094	22215.18601
341.745017	734.097413	372.448605	1170.664293	-0.36023	0.212131	22224.34156
247.900601	787.504804	216.804207	1241.619828	-0.36023	-1.313795	22233.49712
117.433973	791.319618	24.537597	1258.405008	0.402733	-1.313795	22231.97119
-0.825252	779.875177	-204.351224	1237.805014	-0.36023	0.975094	25.17777
-153.417799	750.11963	-390.514132	1105.812461	-0.36023	2.501019	12.970367
-273.202949	676.875207	-538.528903	992.131013	-0.36023	1.738056	22074.80087
-423.506608	584.556716	-717.825146	820.464397	-1.123193	-0.550832	22201.45268
-539.476944	470.112306	-858.21029	607.597793	0.402733	-1.313795	22215.18601
-669.180609	324.386423	-923.825085	376.420084	-0.36023	-0.550832	22206.79342
-723.350964	167.216099	-1024.536166	100.227573	0.402733	0.975094	22163.30454
-756.158361	7.756887	-1008.513949	-112.63903	-1.123193	1.738056	22155.67492
-767.602802	-153.22825	-1048.950974	-362.890808	-0.36023	0.975094	22199.92676
-739.373181	-291.324506	-971.891738	-613.905548	-1.123193	-0.550832	22205.2675
-653.158392	-427.131873	-790.306606	-787.861052	-0.36023	-1.313795	22213.66009
-579.913969	-583.539234	-669.758494	-964.105445	0.402733	-0.550832	22199.92676
-441.054751	-684.250315	-471.388182	-1093.80911	-1.123193	1.738056	22225.10453
-284.64739	-756.731775	-267.677131	-1153.320203	-0.36023	1.738056	22208.31935
-130.528917	-816.242869	-12.847577	-1188.416489	-0.36023	0.975094	22222.05268
31.982146	-815.479906	199.256064	-1167.053533	0.402733	0.975094	22253.33415
181.522842	-814.716943	372.448605	-1127.37947	1.165695	0.212131	22231.20823
328.774651	-735.368819	565.478177	-1049.557271	1.165695	1.738056	22239.60082
448.5598	-656.783657	708.915172	-904.594351	1.165695	0.975094	22241.88971
582.078279	-534.709619	847.77439	-720.720332	0.402733	1.738056	22219.00082
642.352336	-393.561512	969.848428	-494.883361	1.165695	1.738056	22222.05268
686.604174	-250.124518	985.870645	-269.809354	0.402733	-0.550832	22198.40083
682.789361	-85.324567	961.455838	6.383157	-0.36023	-2.83972	22202.97861
688.1301	89.3939	979.003981	223.827537	-0.36023	0.212131	22215.18601
647.693075	241.986447	897.366968	496.968196	1.165695	2.501019	22202.97861
599.626422	406.023436	788.263297	713.649614	-0.36023	0.212131	22183.90454
546.981993	540.304877	644.063339	889.894006	0.402733	0.212131	22172.4601
447.796838	661.615953	489.181904	1056.982845	-0.36023	-1.313795	22204.50453
333.352427	741.72704	320.567139	1161.50874	-0.36023	-0.550832	22212.13416
205.93765	764.615922	76.419063	1149.301337	0.402733	-0.550832	22210.60823
94.54509	795.134432	-70.832745	1180.582809	0.402733	2.501019	4419.080172
-57.284494	782.927028	-266.151206	1153.879113	1.165695	4.026945	19.837031
-176.306681	733.33445	-414.165977	1068.427286	-0.36023	2.501019	9810.174871
-322.032564	672.297431	-570.573338	989.079162	-0.36023	-0.550832	22171.69713
-465.469558	576.164126	-751.395507	801.390329	0.402733	-2.076757	22218.23786
-545.580646	444.171573	-888.728799	556.47929	1.165695	1.738056	22224.34156
-647.817653	276.319771	-968.076924	334.457134	1.165695	4.026945	22238.83786
-724.113926	140.512403	-1010.039874	88.783132	1.165695	2.501019	22215.94897
-754.632436	-2.924591	-990.202843	-138.579763	1.165695	1.738056	22207.55638
-763.025026	-158.56899	-971.891738	-414.009311	-0.36023	-0.550832	22199.16379
-710.380597	-320.31709	-891.017687	-629.164803	-1.123193	-0.550832	22215.94897
-662.313945	-471.383712	-780.388091	-816.090674	-0.36023	-1.313795	22193.06009
-533.373242	-577.435532	-625.506655	-999.964693	-0.36023	1.738056	22210.60823
-410.536241	-692.642905	-425.610418	-1130.431321	0.402733	1.738056	22230.44527
-278.543688	-784.961397	-215.795665	-1184.601676	-1.123193	0.212131	22214.42305
-104.588184	-810.139167	0.122789	-1173.920197	-0.36023	0.212131	22222.05268
58.685842	-838.368788	243.507902	-1169.342421	-0.36023	0.212131	22209.08231
202.122836	-791.065098	388.470822	-1151.794278	-1.123193	0.975094	22198.40083
344.033905	-717.820676	620.411494	-1025.142464	-0.36023	1.738056	22199.16379
475.263496	-621.687371	755.455899	-879.416581	-0.36023	2.501019	22219.00082
600.389385	-510.294811	868.374384	-749.712916	-0.36023	0.212131	22221.28971
659.137516	-363.805966	953.82621	-467.416703	-0.36023	-1.313795	22221.28971
701.863429	-199.768977	991.211385	-259.127876	-0.36023	-0.550832	22202.97861
703.389354	-44.124579	1020.966931	7.146119	-1.123193	-2.076757	22219.00082
667.530106	131.356851	982.818794	295.546034	-1.123193	0.975094	22204.50453
647.693075	286.238286	879.818825	536.642259	-0.36023	0.975094	22196.11194
615.64864	447.223424	784.448483	779.264409	-0.36023	-2.076757	22242.65267
534.011627	578.453014	614.307793	927.27918	1.165695	-1.313795	22208.31935
435.589434	695.186313	460.952282	1099.708759	1.928658	0.212131	22241.88971
308.174657	767.667773	317.515288	1204.234654	1.165695	2.501019	22242.65267
202.885799	794.371469	108.463498	1245.434641	0.402733	3.263982	22219.00082
73.182134	787.504804	-71.595708	1267.560561	0.402733	3.263982	1203.955199
-72.543749	771.482587	-276.832684	1215.679095	-0.36023	0.212131	16.022217
-212.16593	740.201115	-504.19558	1095.893945	0.402733	0.212131	19107.63878
-326.61034	657.801139	-611.773326	950.931025	-1.123193	-1.313795	22192.29713
-487.595478	551.749319	-784.965867	747.219974	-0.36023	1.738056	22223.5786
-611.958404	396.867883	-902.462128	509.1756	-1.123193	2.501019	22187.71935
-681.388013	243.512373	-1000.121359	290.205295	0.402733	2.501019	22193.06009
-759.973175	112.282782	-1010.039874	55.975735	-1.123193	-0.550832	22185.43046
-775.23243	-48.702355	-1002.410247	-208.009372	-1.123193	-2.076757	22190.00824
-759.210212	-211.213418	-974.180626	-475.04633	0.402733	0.975094	22193.06009
-706.565783	-355.413376	-844.47696	-665.024052	0.402733	2.501019	22215.18601
-631.032472	-490.45778	-762.076985	-930.535084	1.928658	0.975094	22204.50453
-508.958434	-615.583669	-591.936295	-1059.475787	0.402733	0.975094	22205.2675
-380.017732	-701.035495	-401.958573	-1136.535023	-0.36023	-0.550832	22227.39341
-225.899259	-788.013247	-205.114187	-1196.809079	-1.123193	-2.83972	22225.10453
-53.469681	-802.509539	69.552398	-1189.179452	1.165695	-0.550832	22236.54897
86.1525	-822.346571	290.048629	-1168.579458	1.928658	0.975094	22247.99341
231.878383	-759.020663	461.715245	-1100.675775	0.402733	3.263982	22243.41563
[truncated: 28,725 more rows]
