# Supplementary material for: Dynamic analysis of slant cracked rotor system considering nonlinear oil film force
Source: PLoS One. 2024 Jan 25;19(1):e0294293. doi: 10.1371/journal.pone.0294293 (PMC10810477; doi:10.1371/journal.pone.0294293)
Supplement: S1 File — These data were measured by two eddy current sensors, model WT0150. (ZIP) [file pone.0294293.s001.zip › 2021.3.18 Test data for plain bearings/2021.3.18 (P=0.2Mpa, Z=8.1g Non-monitoring disk clockwise126°+4.0g)/300.csv]

1024	30720	7	0	3
8	8	8	8	10	10	1
3	3	3	3	1	1	4
2	1	4	3	0	0	0
0	0	0	0	-0.000007	-0.000032	20741.07422
-125.043533	391.707652	-379.651847	339.580309	-0.069362	0.373459	7.629627
-170.058334	410.018758	-368.970369	333.476607	-0.069362	0.373459	10.681478
-162.428707	393.233577	-375.837034	315.165501	-0.069362	-0.389503	8.39259
-171.58426	388.655801	-365.918518	360.943266	2.982489	1.136422	9.155553
-174.636111	387.892838	-368.207406	367.80993	-0.832325	-1.152466	9.155553
-195.236104	381.789136	-369.733332	362.469191	-0.832325	-1.915429	18221.83905
-197.524993	386.366913	-376.599996	343.395123	2.982489	0.373459	22208.31935
-212.784247	361.189142	-375.074071	337.291421	2.982489	0.373459	22233.49712
-221.9398	367.292844	-388.044437	312.876613	2.219526	1.136422	15898.61751
-227.280539	360.42618	-391.859251	330.424756	1.456564	-0.389503	22204.50453
-236.436092	355.848403	-412.459245	307.535874	-0.832325	-0.389503	22224.34156
-256.273123	335.248409	-455.948121	236.58034	-1.595287	-0.389503	22090.06012
-272.295341	336.011372	-397.962953	262.521073	-0.069362	0.373459	22209.84527
-279.162006	334.485447	-397.19999	276.254402	1.456564	0.373459	22228.91934
-287.554596	325.329894	-420.851835	249.550706	0.693601	-0.389503	22220.52675
-294.42126	308.544714	-410.93332	244.97293	-0.069362	-1.152466	22219.00082
-315.021254	316.937304	-430.770351	219.032197	-2.35825	-0.389503	22206.03046
-335.621248	303.966937	-471.970339	197.66924	-3.121213	0.373459	22203.74157
-354.695316	276.500279	-432.296276	187.750724	-0.069362	-0.389503	22198.40083
-324.176807	268.107688	-441.451829	193.854426	-2.35825	-0.389503	22217.4749
-330.280509	249.796583	-438.399978	154.180364	-0.069362	-0.389503	22222.05268
-358.51013	255.137322	-432.296276	146.550737	-0.069362	-1.152466	22215.94897
-366.139758	239.878067	-458.999972	150.36555	-0.069362	-0.389503	22227.39341
-358.51013	210.885483	-414.748133	119.847041	1.456564	0.373459	22227.39341
-357.747167	210.885483	-426.192574	107.639637	-0.069362	-0.389503	22218.23786
-368.428646	201.72993	-430.007388	83.987792	0.693601	-1.152466	22223.5786
-379.873087	196.389191	-449.081456	83.987792	2.219526	-0.389503	22251.80822
-394.369379	192.574378	-453.659233	71.780388	1.456564	0.373459	22236.54897
-363.850869	164.344756	-484.940705	56.521134	1.456564	0.373459	22067.9342
-398.184192	155.189203	-421.614798	45.839655	-0.069362	-0.389503	22221.28971
-419.547149	138.404023	-414.748133	45.839655	2.219526	-0.389503	22225.86749
-425.650851	129.24847	-422.377761	34.395214	-0.069362	-1.152466	22219.76379
-430.228627	122.381806	-400.251841	15.321146	-3.121213	-1.915429	22224.34156
-438.621218	106.359588	-435.348127	13.79522	1.456564	-0.389503	22215.94897
-434.806404	84.996632	-403.303692	15.321146	-0.832325	-0.389503	22225.86749
-437.095292	81.944781	-403.303692	-11.38255	2.219526	1.136422	22230.44527
-444.724919	71.263302	-410.170357	-12.908475	-0.832325	-0.389503	22193.06009
-445.487882	52.189234	-355.23704	-48.004761	-1.595287	-1.152466	22202.97861
-459.984174	44.559607	-400.251841	-76.234383	-0.832325	0.373459	22214.42305
-463.798988	25.485538	-379.651847	-67.07883	-3.121213	-0.389503	22202.97861
-457.695286	27.774426	-344.555561	-93.019563	-1.595287	-1.152466	22215.18601
-447.77677	18.618874	-359.814816	-118.960296	-0.069362	0.373459	22231.97119
-464.561951	0.307768	-370.496295	-120.486221	1.456564	-0.389503	22215.18601
-437.858255	-10.37371	-349.133338	-133.456588	0.693601	0.373459	22225.86749
-465.324913	-18.766301	-371.259257	-151.004731	0.693601	0.373459	22232.73415
-459.221211	-50.047773	-339.214822	-173.13065	0.693601	1.136422	22189.24528
-429.465665	-43.181108	-306.407425	-154.819544	3.745452	0.373459	22202.97861
-443.961957	-69.121841	-307.93335	-163.212135	0.693601	-1.152466	22253.33415
-427.176776	-62.255177	-281.992617	-177.708427	2.219526	0.373459	22227.39341
-445.487882	-74.46258	-298.014835	-223.486191	-2.35825	-1.152466	22232.73415
-441.673068	-94.299612	-277.414841	-214.330638	1.456564	0.373459	22242.65267
-426.413814	-111.084792	-266.733362	-214.330638	1.456564	-0.389503	22218.23786
-430.99159	-136.262562	-273.600027	-247.900998	-0.069362	-0.389503	22221.28971
-426.413814	-137.025525	-255.288921	-242.560259	-0.832325	-1.152466	22231.20823
-435.569367	-140.840339	-243.84448	-242.560259	-1.595287	-1.152466	22215.18601
-398.947155	-170.595885	-230.874114	-279.182471	-1.595287	-0.389503	22220.52675
-408.102708	-178.225513	-214.851896	-274.604694	1.456564	1.136422	22230.44527
-401.236043	-185.85514	-212.563008	-285.286172	-1.595287	-1.915429	22198.40083
-398.184192	-211.03291	-214.088933	-303.597278	-2.35825	-0.389503	22200.68972
-375.29531	-237.736606	-195.777828	-318.856533	-0.832325	0.373459	22190.00824
-366.90272	-229.344016	-183.570424	-316.567645	-0.069362	0.373459	22201.45268
-360.036056	-242.314383	-188.911163	-342.508378	-0.832325	-1.152466	22212.89712
-363.850869	-261.388451	-184.333387	-366.160223	0.693601	-0.389503	22110.66012
-357.747167	-265.966227	-160.681542	-346.323191	-0.069362	-0.389503	22179.32676
-330.280509	-262.151414	-140.081548	-399.730583	-1.595287	-1.152466	22218.23786
-353.169391	-280.462519	-116.429703	-385.234291	0.693601	0.373459	22201.45268
-327.228658	-288.855109	-124.822293	-394.389844	0.693601	-0.389503	22192.29713
-303.576813	-288.855109	-75.229715	-375.315775	0.693601	-1.152466	22231.97119
-290.606447	-315.558805	-54.629721	-382.18244	1.456564	-0.389503	22244.94156
-303.576813	-315.558805	-69.126013	-395.152807	1.456564	0.373459	22216.71194
-263.902751	-336.158799	-74.466753	-418.804651	2.219526	0.373459	22213.66009
-263.902751	-344.551389	-56.91861	-428.723167	1.456564	1.136422	22230.44527
-253.221272	-356.758793	-40.896392	-420.330577	0.693601	-1.152466	22189.24528
-237.962018	-357.521756	-23.348249	-414.989838	-0.069362	0.373459	22192.29713
-244.06572	-364.38842	-14.192696	-422.619465	-0.069362	-1.152466	22224.34156
-224.228688	-367.440271	15.56285	-443.982422	0.693601	-0.389503	22223.5786
-194.473142	-384.225452	-41.659355	-479.84167	1.456564	0.373459	22184.6675
-197.524993	-405.588408	30.822105	-463.819453	-2.35825	-1.152466	22198.40083
-190.658328	-418.558775	37.68877	-463.05649	-2.35825	0.373459	22207.55638
-146.406489	-404.062483	39.977658	-474.500931	-2.35825	-0.389503	22181.61565
-159.376856	-439.921731	78.125795	-468.397229	-2.35825	-1.152466	22045.04532
-130.384272	-430.003216	94.148012	-455.426863	0.693601	1.136422	22222.81564
-125.043533	-439.921731	104.066528	-447.034273	-0.832325	-0.389503	22202.97861
-102.917613	-451.366172	109.407267	-444.745384	2.219526	-0.389503	22188.48232
-79.265768	-440.684694	117.036894	-472.212043	-0.832325	-1.152466	22196.87491
-92.236135	-461.284688	127.718373	-461.530565	0.693601	-0.389503	22169.40825
-57.902812	-473.492092	124.666522	-460.004639	-0.832325	-0.389503	22186.95639
-35.776892	-462.810613	174.2591	-460.004639	0.693601	-0.389503	22238.07489
-29.673191	-463.573576	197.147982	-459.241676	-0.069362	-1.152466	22220.52675
-8.310234	-471.966166	191.807243	-430.249092	1.456564	-0.389503	22222.05268
-1.443569	-465.099502	212.407236	-432.537981	-0.069362	-0.389503	22209.08231
26.023089	-462.047651	243.688709	-431.775018	1.456564	-0.389503	22190.00824
16.867536	-483.410607	252.081299	-432.537981	-1.595287	-1.152466	22194.58602
42.045307	-500.195788	252.844262	-427.960204	-0.832325	-0.389503	22179.32676
58.067524	-481.884682	280.31092	-416.515763	0.693601	0.373459	22189.24528
73.326779	-481.121719	284.888696	-424.908353	-0.069362	-0.389503	22199.92676
88.586034	-490.277272	294.044249	-446.27131	1.456564	0.373459	22180.08972
85.534183	-481.884682	278.784995	-434.826869	-0.832325	0.373459	22111.42308
89.348996	-484.936533	319.22202	-425.671316	-3.884176	-1.152466	22199.16379
119.104543	-484.17357	313.88128	-413.463912	-3.121213	-1.915429	22194.58602
124.445282	-469.677278	334.481274	-408.886136	-2.35825	-0.389503	22168.64528
150.386015	-452.129135	328.377572	-405.071322	-0.832325	0.373459	22177.03787
166.408233	-460.521725	342.873864	-403.545397	0.693601	-0.389503	22183.90454
183.193413	-465.099502	350.503492	-385.997254	-0.832325	-0.389503	22190.00824
174.03786	-462.047651	351.266455	-382.945403	1.456564	-0.389503	22196.11194
213.711923	-455.943949	361.947933	-399.730583	-1.595287	-1.152466	22197.63787
216.763773	-444.499508	357.370156	-352.426893	-0.069362	0.373459	22207.55638
222.104513	-444.499508	409.251623	-382.945403	-0.069362	-1.152466	22218.23786
247.282283	-416.269887	407.725697	-334.115788	2.219526	-0.389503	22254.86007
268.64524	-404.062483	413.829399	-324.197272	0.693601	-0.389503	22244.94156
282.378569	-399.484706	413.066436	-350.138005	1.456564	1.136422	22239.60082
285.43042	-397.195818	422.221989	-307.412092	-1.595287	-1.152466	22239.60082
281.615606	-392.618042	420.696064	-304.360241	1.456564	0.373459	22232.73415
296.874861	-388.803228	442.821983	-302.834315	-0.069362	-0.389503	22217.4749
297.637824	-387.277303	411.540511	-303.597278	0.693601	1.136422	22146.51936
308.319302	-384.988414	448.925685	-265.449141	1.456564	1.899385	22230.44527
334.260035	-360.573607	450.45161	-246.375073	-0.832325	-0.389503	22218.23786
331.208184	-372.781011	448.162722	-256.293588	-0.832325	0.373459	22227.39341
338.074849	-343.788427	475.629381	-228.82693	-1.595287	-0.389503	22206.03046
356.385954	-336.921762	461.133089	-199.071383	-1.595287	-0.389503	22197.63787
374.69706	-333.106948	456.555312	-218.908414	-1.595287	-0.389503	22208.31935
371.645209	-321.662507	475.629381	-159.397321	0.693601	1.136422	22220.52675
360.963731	-307.166215	448.925685	-199.834346	-0.832325	-0.389503	22207.55638
393.771128	-282.751408	479.444194	-174.656576	-2.35825	-0.389503	22224.34156
399.111868	-279.699557	464.18494	-161.686209	-0.832325	-0.389503	22228.91934
404.452607	-269.781041	474.866418	-134.982513	0.693601	-1.152466	22215.94897
412.845197	-246.892159	480.207157	-156.34547	0.693601	-0.389503	22225.10453
398.348905	-227.055128	451.214573	-129.641774	1.456564	0.373459	22230.44527
422.00075	-207.218097	481.733083	-103.701041	2.219526	0.373459	22228.91934
430.39334	-207.981059	474.103455	-96.834376	2.219526	-0.389503	22246.46748
428.104452	-190.432916	480.207157	-90.730675	0.693601	-0.389503	22245.70452
437.260004	-178.225513	459.607163	-93.019563	0.693601	0.373459	21998.50459
434.208153	-166.018109	475.629381	-48.004761	0.693601	-1.152466	22234.26008
435.734079	-147.707003	460.370126	-56.397351	1.456564	0.373459	22235.02304
445.652595	-145.418115	455.79235	-25.115879	-0.069362	1.136422	22208.31935
441.074818	-121.003307	448.925685	-8.330699	1.456564	0.373459	22225.10453
453.282222	-99.640351	445.873834	5.40263	-0.832325	-1.152466	22231.97119
457.859998	-98.114425	413.066436	6.165593	-0.069362	0.373459	22212.13416
432.682228	-94.299612	432.140505	45.076693	-0.069362	-1.152466	22221.28971
436.497042	-70.647767	425.27384	46.602618	-0.069362	-0.389503	22213.66009
440.311855	-53.862586	428.325691	77.121128	-2.35825	-0.389503	22196.11194
441.837781	-36.314444	406.962734	76.358165	-1.595287	-0.389503	22201.45268
441.837781	-21.818152	402.384958	110.691488	2.219526	1.136422	22222.05268
427.341489	-7.32186	420.696064	129.002594	-0.832325	-0.389503	22212.89712
424.289638	17.855911	403.147921	116.79519	-1.595287	-1.152466	22219.76379
428.867414	31.58924	393.992368	137.395184	1.456564	1.136422	22232.73415
420.474824	35.404054	371.866448	156.469252	-1.595287	-1.152466	22219.76379
404.452607	54.478122	370.340523	174.017395	-0.069362	-0.389503	22222.05268
421.237787	53.715159	339.059051	141.97296	-0.069362	-0.389503	22041.23051
415.897048	71.263302	373.392374	214.45442	1.456564	-1.152466	22242.65267
394.534091	93.389222	339.822014	212.165532	0.693601	-0.389503	22240.36378
393.771128	116.278104	336.770163	217.506271	2.982489	1.136422	22246.46748
399.87483	117.804029	325.325722	221.321085	-0.069362	-1.915429	22233.49712
376.222985	124.670694	333.718312	225.135899	2.219526	1.136422	22227.39341
360.963731	142.9818	301.673877	235.817377	-0.832325	-0.389503	22225.10453
374.69706	166.633644	285.651659	257.180333	-1.595287	-1.152466	22220.52675
365.541507	171.974384	284.125734	253.36552	-0.832325	-1.152466	22219.00082
362.489656	187.233638	279.547957	277.780327	-3.884176	-1.915429	22226.63045
341.889662	210.12252	242.162783	273.965514	0.693601	0.373459	22227.39341
349.51929	202.492893	236.822044	283.884029	-3.884176	-0.389503	22193.82305
338.837811	227.670663	220.799827	293.802545	1.456564	-0.389503	22208.31935
337.311886	233.011403	220.036864	305.246986	-1.595287	0.373459	22206.79342
340.363737	246.744732	197.910944	315.165501	2.219526	1.899385	22199.16379
330.445221	250.559546	196.385019	307.535874	-0.832325	1.136422	22215.18601
332.734109	267.344726	155.185031	322.032166	-0.069362	-0.389503	22224.34156
322.815594	290.233608	133.822075	338.817346	-0.832325	-1.152466	21935.94165
306.793376	301.678049	142.977627	341.106235	-1.595287	-1.152466	22219.00082
305.267451	305.492863	106.355416	346.446974	-0.069362	-1.152466	22226.63045
292.297084	316.174341	104.829491	348.735862	0.693601	0.373459	22164.83047
280.852643	319.989155	81.940608	338.054384	2.219526	0.373459	22220.52675
280.852643	350.507664	64.392465	338.054384	2.982489	1.136422	22247.23045
271.697091	342.115074	52.948024	379.254371	3.745452	1.136422	22218.23786
257.200799	367.292844	43.029509	380.780297	0.693601	-0.389503	22215.18601
245.756357	377.21136	33.110993	399.854365	4.508415	1.136422	22235.02304
244.993395	380.263211	40.740621	402.906216	-0.069362	0.373459	22212.89712
228.208215	388.655801	11.748037	402.143253	-3.121213	-1.915429	22183.90454
219.052662	381.789136	-8.088995	415.876583	1.456564	-1.152466	22223.5786
202.267481	393.233577	-17.244547	413.587695	-0.832325	-1.152466	22213.66009
187.771189	401.626167	-35.555653	419.691396	-0.832325	-1.152466	22190.00824
172.511935	396.285428	-61.496386	439.528428	-0.832325	-1.152466	22209.84527
141.993425	408.492832	-98.88156	426.558061	-1.595287	-0.389503	22190.7712
155.726755	403.152093	-120.244517	405.195104	-2.35825	-0.389503	22199.92676
118.34158	429.092826	-111.851927	431.8988	-3.121213	-0.389503	22006.89718
134.363798	410.78172	-155.340803	434.950651	-3.121213	-1.915429	22182.37861
125.971208	432.144677	-126.348219	434.950651	0.693601	-0.389503	22216.71194
107.660102	432.90764	-118.718591	433.424726	1.456564	0.373459	22207.55638
108.423065	429.092826	-133.977846	434.187688	-0.832325	-0.389503	22184.6675
83.245294	431.381714	-153.051915	444.106204	2.982489	0.373459	22190.7712
60.356412	438.248379	-158.392654	426.558061	-1.595287	-1.152466	22185.43046
46.623083	451.218745	-163.733393	412.824732	2.219526	0.373459	22186.95639
45.097158	448.166894	-201.88153	421.217322	2.982489	0.373459	22225.86749
26.023089	429.855789	-217.140784	414.350657	1.456564	-0.389503	22231.20823
27.549015	440.537267	-200.355604	455.550645	2.219526	0.373459	22215.18601
13.815685	435.959491	-198.066716	441.817316	-0.069362	-1.152466	22202.21564
10.000872	429.855789	-214.851896	431.135837	0.693601	-0.389503	22210.60823
-15.176899	437.485416	-247.659294	431.135837	-2.35825	0.373459	22194.58602
-12.88801	429.855789	-269.785213	447.921018	-0.832325	-0.389503	22178.5638
-20.517638	434.433565	-242.318555	438.765465	1.456564	0.373459	22209.08231
-39.591706	426.040975	-278.940766	418.165471	-0.069362	0.373459	22199.92676
-57.902812	421.463199	-309.459276	416.639545	0.693601	0.373459	119.022187
-63.243551	423.752087	-286.570393	417.402508	-2.35825	-0.389503	16.022217
-64.769476	398.574316	-293.437058	389.93585	-2.35825	-1.152466	12.970367
-91.473172	417.648385	-360.577779	374.676595	-1.595287	-0.389503	9.918516
-92.236135	408.492832	-296.488909	425.032136	-2.35825	-1.152466	12.207404
-96.050949	405.440981	-334.637046	409.772881	0.693601	1.136422	9.918516
-108.258352	413.070608	-339.977785	388.409924	-0.069362	-1.152466	8.39259
-141.06575	398.574316	-343.792599	387.646961	-0.069362	1.136422	11.444441
-129.621309	402.38913	-351.422226	382.306222	-0.069362	-0.389503	8.39259
-148.695378	400.100242	-354.474077	386.121036	-0.069362	0.373459	9.155553
-154.036117	393.99654	-380.41481	377.728446	-0.069362	-0.389503	10.681478
-160.139819	382.552099	-368.207406	385.358073	2.219526	0.373459	8.39259
-182.265738	392.470615	-356.000003	372.387707	3.745452	-0.389503	9.155553
-185.317589	387.129875	-399.488879	331.950682	2.219526	1.899385	6808.679464
-196.76203	382.552099	-377.362959	341.869197	0.693601	0.373459	22161.77862
-213.54721	371.870621	-366.681481	341.869197	1.456564	-0.389503	22214.42305
-206.680546	361.952105	-386.518512	314.402539	2.219526	0.373459	22222.81564
-247.880533	368.81877	-399.488879	308.298837	1.456564	-1.152466	22147.28233
-257.799049	363.478031	-404.066655	305.246986	-0.069362	0.373459	22206.03046
-252.45831	352.796552	-404.829618	292.276619	2.982489	-0.389503	22227.39341
-263.902751	334.485447	-396.437028	293.039582	-0.069362	-1.915429	22228.15638
-277.63608	345.166925	-403.303692	270.913663	-0.832325	-1.152466	22212.13416
-285.265707	317.700266	-411.696282	244.97293	-2.35825	-0.389503	22202.21564
-329.517546	317.700266	-460.525897	226.661824	-3.121213	-1.152466	22208.31935
-309.680515	299.389161	-433.822202	235.054414	-0.832325	-0.389503	22196.11194
-311.969403	294.048422	-446.029605	231.2396	-2.35825	-0.389503	22213.66009
-318.836068	286.418794	-410.93332	224.372936	0.693601	0.373459	22228.15638
-316.54718	265.055838	-424.666649	199.958128	-0.832325	-0.389503	22214.42305
-320.361993	258.189173	-462.051823	189.27665	-0.069362	-0.389503	22223.5786
-337.910136	251.322508	-424.666649	175.543321	-1.595287	-1.152466	22228.15638
-357.747167	230.722514	-445.266643	153.417401	1.456564	-0.389503	22214.42305
-354.695316	241.403993	-401.777767	104.587786	0.693601	0.373459	22222.05268
-351.643466	236.826216	-433.059239	109.928525	-0.832325	-2.678392	22253.33415
-382.161975	193.33734	-446.792568	71.017426	-0.069362	-1.915429	22231.97119
-370.717534	194.100303	-559.711053	80.172978	1.456564	0.373459	22087.00827
-380.63605	191.811415	-430.007388	76.358165	2.982489	1.136422	22226.63045
-382.161975	178.078086	-456.711084	49.654469	0.693601	1.136422	22222.81564
-402.761969	150.611427	-426.192574	65.676686	1.456564	1.136422	22219.76379
-421.073075	134.58921	-417.037021	35.158177	-1.595287	0.373459	22225.86749
-427.939739	134.58921	-424.666649	38.972991	-1.595287	-1.152466	22211.3712
-408.865671	118.566992	-405.59258	30.580401	-0.832325	-1.915429	22221.28971
-422.599	98.729961	-423.903686	-6.041811	0.693601	-0.389503	22227.39341
-438.621218	97.204035	-401.777767	-0.701072	-3.121213	-1.152466	22193.82305
-444.724919	81.944781	-409.407394	-13.671438	-3.121213	-0.389503	22198.40083
-438.621218	65.1596	-423.903686	-76.234383	-0.832325	0.373459	22209.84527
-448.539733	73.552191	-415.511096	-75.47142	0.693601	-0.389503	22208.31935
-450.828621	59.818861	-386.518512	-44.95291	-0.832325	0.373459	22212.13416
-447.77677	39.98183	-351.422226	-57.923277	2.219526	0.373459	22231.97119
-443.198994	32.352203	-337.688897	-76.997345	-0.069362	0.373459	22224.34156
-440.147143	16.329985	-356.762965	-91.493637	-0.832325	-1.152466	22222.05268
-454.643435	11.752209	-346.081487	-94.545488	-0.069362	-0.389503	22230.44527
-448.539733	-7.32186	-353.711114	-115.145482	0.693601	-0.389503	22158.72677
-436.332329	-16.477412	-349.896301	-129.641774	-0.069362	-0.389503	22196.87491
-427.176776	-30.973704	-337.688897	-128.115849	3.745452	-0.389503	22253.33415
-431.754553	-30.210742	-325.481493	-167.026948	1.456564	-0.389503	22234.26008
-444.724919	-42.418145	-302.592611	-175.419538	-0.069362	-0.389503	22228.91934
-430.99159	-58.440363	-306.407425	-170.841762	2.982489	1.136422	22240.36378
-459.221211	-86.669984	-272.837064	-202.886197	-1.595287	-1.152466	22228.15638
-418.021224	-90.484798	-277.414841	-202.123234	1.456564	0.373459	22216.71194
-453.880472	-110.321829	-259.866698	-237.982483	-1.595287	-0.389503	22226.63045
-427.176776	-124.818121	-253.000033	-220.43434	1.456564	-0.389503	22228.91934
-436.332329	-126.344046	-251.474108	-233.404706	0.693601	-0.389503	22218.23786
-437.858255	-148.469966	-236.214853	-260.108402	1.456564	0.373459	22225.10453
-421.073075	-174.410699	-238.503741	-268.500992	-1.595287	0.373459	22209.84527
-404.287894	-162.966258	-214.851896	-295.204688	-2.35825	-1.152466	22194.58602
-410.391596	-191.958842	-268.259288	-297.493576	-1.595287	-0.389503	22176.27491
-400.473081	-200.351432	-239.266704	-315.041719	-2.35825	-1.915429	22212.89712
-380.63605	-215.610687	-194.251902	-309.70098	-0.832325	-1.152466	22212.89712
-378.347161	-227.818091	-182.044499	-300.545427	-0.069362	-0.389503	22183.90454
-360.799018	-234.684755	-188.911163	-330.300974	0.693601	0.373459	22197.63787
-341.72495	-242.314383	-182.044499	-335.641713	-0.832325	0.373459	22214.42305
-364.613832	-259.862525	-147.711175	-340.982452	-0.832325	-0.389503	22204.50453
-349.354577	-271.306967	-124.822293	-347.086154	0.693601	1.136422	22177.80084
-333.33236	-246.129196	-102.696374	-366.160223	0.693601	-1.152466	22222.05268
-293.658298	-278.936594	-93.540821	-361.582446	2.982489	2.662348	22241.12674
-347.065689	-293.432886	-131.688958	-444.745384	2.219526	0.373459	22205.2675
-289.843484	-304.114364	-108.037113	-416.515763	0.693601	1.136422	22209.08231
-296.710148	-310.218066	-68.363051	-395.915769	0.693601	-0.389503	22227.39341
-277.63608	-342.262501	-62.259349	-408.123173	-0.069362	-1.915429	22218.23786
-263.139788	-327.003246	-36.318616	-424.908353	-0.832325	0.373459	22180.85269
-270.006453	-358.284719	-18.770473	-434.826869	-0.069362	-0.389503	22221.28971
-239.487943	-343.788427	-5.037144	-427.197242	-0.069362	-0.389503	22228.15638
-228.806465	-362.099532	-24.111212	-416.515763	1.456564	-0.389503	22172.4601
-220.413875	-377.358787	-8.851957	-439.404645	-3.884176	-1.915429	22193.06009
-209.732396	-383.462489	12.510999	-451.612049	-3.121213	-1.152466	22208.31935
-203.628695	-390.329153	-35.555653	-495.863888	-3.884176	-1.152466	22133.549
-178.450924	-422.373588	-4.274181	-497.389813	-1.595287	-1.152466	22054.96384
-167.769446	-400.247669	56.762838	-456.952788	-1.595287	-1.152466	22219.76379
-169.295371	-414.743961	68.207279	-451.612049	0.693601	-0.389503	22212.89712
-131.147235	-426.951365	107.881341	-454.6639	0.693601	0.373459	22196.87491
-112.836129	-425.425439	94.148012	-446.27131	-1.595287	-1.152466	22204.50453
-114.362054	-428.47729	102.540602	-431.775018	0.693601	0.373459	22180.08972
-98.339837	-432.292104	113.985043	-459.241676	-0.832325	-1.152466	22182.37861
-76.213918	-440.684694	133.059112	-466.871304	2.982489	0.373459	22228.15638
-70.110216	-461.284688	131.533186	-468.397229	2.982489	0.373459	22212.89712
-32.725042	-465.862464	125.429484	-469.160192	0.693601	0.373459	22207.55638
-38.828743	-474.255055	151.370217	-458.478714	0.693601	-1.152466	22194.58602
-36.539855	-491.040235	188.755392	-453.900937	-0.832325	-1.152466	22201.45268
0.082356	-480.358756	220.799827	-438.641683	1.456564	0.373459	22206.03046
0.082356	-472.729129	225.377603	-421.09354	-0.832325	0.373459	22194.58602
18.393462	-474.255055	259.710926	-434.826869	0.693601	-0.389503	22205.2675
35.941605	-475.78098	254.370187	-420.330577	-0.832325	0.373459	22198.40083
38.230493	-483.410607	274.207218	-415.7528	-0.069362	-0.389503	6387.524033
64.934189	-475.78098	268.866479	-425.671316	-0.069362	-0.389503	22035.88977
78.667518	-491.040235	282.599808	-440.930571	-2.35825	-0.389503	22190.7712
59.59345	-494.092086	279.547957	-421.856502	-0.069362	1.136422	22186.95639
104.608251	-466.625427	278.784995	-475.263894	-0.832325	0.373459	22159.48973
113.763804	-468.914315	284.125734	-485.945372	-0.069362	-0.389503	22170.93417
122.919357	-469.677278	281.073883	-443.219459	-0.832325	-0.389503	22196.11194
146.571202	-467.38839	329.140535	-396.678732	0.693601	-0.389503	22211.3712
163.356382	-468.914315	345.925715	-394.389844	-2.35825	0.373459	22199.92676
177.852674	-463.573576	365.762747	-375.315775	0.693601	-0.389503	22201.45268
186.245264	-472.729129	370.340523	-356.241707	0.693601	-0.389503	22215.18601
196.16378	-455.943949	372.629411	-358.530595	-0.069362	0.373459	22211.3712
214.474885	-430.003216	384.073852	-352.426893	1.456564	0.373459	22252.57118
234.311916	-433.055067	393.229405	-345.560229	3.745452	-0.389503	22252.57118
226.682289	-434.580992	390.940517	-362.345409	2.982489	-0.389503	22231.97119
261.015612	-409.403222	413.829399	-343.27134	1.456564	-0.389503	22238.83786
266.356351	-414.743961	419.170138	-346.323191	-0.832325	-0.389503	22238.83786
267.882277	-407.877296	410.014585	-324.197272	1.456564	1.136422	22215.18601
287.719308	-394.90693	424.510877	-316.567645	0.693601	-0.389503	22171.69713
283.141532	-413.218036	426.799766	-300.545427	1.456564	-1.152466	22231.20823
285.43042	-372.781011	445.110871	-295.967651	-0.069362	-0.389503	22216.71194
300.689675	-385.751377	461.133089	-287.575061	-0.069362	-0.389503	22223.5786
315.185967	-372.781011	441.296058	-263.160253	-2.35825	0.373459	22210.60823
333.497072	-359.047681	447.399759	-266.975067	-1.595287	-0.389503	22190.00824
328.919296	-354.469905	448.162722	-238.745446	-0.069362	0.373459	22206.03046
358.674843	-347.60324	450.45161	-225.775079	-1.595287	-1.152466	22221.28971
359.437805	-339.21065	403.910883	-208.989899	-3.121213	-0.389503	22202.21564
373.171135	-312.506954	451.214573	-198.30842	-0.832325	-0.389503	22223.5786
386.904464	-285.040296	490.125673	-171.604725	0.693601	-0.389503	22231.20823
398.348905	-296.484737	467.999753	-169.315836	0.693601	0.373459	22213.66009
399.111868	-265.966227	472.57753	-160.160284	-1.595287	-1.152466	22220.52675
396.060017	-278.936594	498.518263	-138.797327	1.456564	0.373459	22229.6823
403.689644	-248.418084	479.444194	-122.77511	3.745452	0.373459	22226.63045
412.845197	-233.921792	477.918269	-136.508439	2.219526	0.373459	22244.17859
424.289638	-241.55142	467.999753	-94.545488	2.219526	-0.389503	22244.17859
417.422973	-220.951426	430.614579	-145.663992	2.219526	0.373459	21996.21571
409.030383	-220.951426	472.57753	-108.278818	2.219526	0.373459	22231.97119
439.548893	-191.958842	472.57753	-105.989929	0.693601	-0.389503	22232.73415
444.126669	-176.699587	476.392343	-67.07883	-0.832325	-0.389503	22212.13416
451.756296	-165.255146	475.629381	-32.745507	-0.069362	0.373459	22222.05268
438.78593	-146.94404	448.925685	-32.745507	-0.069362	-1.152466	22230.44527
440.311855	-135.499599	438.244207	-8.330699	-0.832325	-1.152466	22217.4749
441.837781	-122.529233	461.133089	-23.589954	-1.595287	-0.389503	22219.76379
440.311855	-100.403313	442.05902	5.40263	-2.35825	-1.152466	22209.08231
440.311855	-91.247761	428.325691	6.928556	-3.121213	0.373459	22202.21564
434.971116	-56.914437	390.940517	32.869289	-0.069362	0.373459	22196.11194
444.126669	-58.440363	432.140505	53.469283	-0.069362	-1.152466	22221.28971
427.341489	-51.573698	384.073852	48.891506	-1.595287	-0.389503	22222.81564
426.578526	-13.425561	381.022001	65.676686	0.693601	-0.389503	22220.52675
433.445191	-2.744083	409.251623	131.291482	1.456564	1.136422	22231.20823
436.497042	15.567023	421.459026	132.817407	0.693601	1.136422	22229.6823
420.474824	30.063315	385.599778	141.97296	1.456564	1.136422	22223.5786
440.311855	32.352203	390.940517	125.18778	0.693601	-1.152466	22042.75643
427.341489	49.137383	386.36274	178.595172	1.456564	-0.389503	22251.04526
420.474824	64.396638	381.784964	193.854426	0.693601	-0.389503	22239.60082
407.504458	82.707743	381.022001	184.698873	2.982489	1.136422	22245.70452
418.948899	97.966998	341.347939	211.402569	1.456564	-1.152466	22238.83786
391.48224	112.46329	332.955349	201.484054	2.982489	0.373459	22223.5786
400.637793	110.174402	300.910914	209.113681	0.693601	0.373459	22226.63045
396.060017	134.58921	320.747945	243.447004	0.693601	-0.389503	22229.6823
385.378538	150.611427	307.777579	235.054414	-1.595287	-1.152466	22215.94897
380.037799	154.426241	315.407206	239.632191	-0.069362	-0.389503	22229.6823
372.408172	152.900315	268.866479	253.36552	-0.832325	-1.915429	22228.91934
350.282252	167.396607	277.259069	262.521073	-3.121213	-0.389503	22196.11194
360.200768	195.626228	239.110932	277.017365	-3.121213	0.373459	22204.50453
349.51929	197.915117	245.214634	283.884029	-0.832325	-0.389503	22199.16379
350.282252	223.092887	214.696125	270.1507	-0.069362	-0.389503	22190.00824
340.363737	212.411409	225.377603	302.195135	0.693601	0.373459	22214.42305
327.39337	237.589179	178.073913	320.506241	-0.069362	-0.389503	22219.76379
341.1267	262.003987	188.755392	300.669209	2.982489	0.373459	22035.1268
324.341519	261.241024	193.333168	337.291421	1.456564	0.373459	22222.05268
325.104482	278.026204	166.629472	341.869197	0.693601	0.373459	22231.97119
299.926712	284.129906	137.636888	359.41734	-2.35825	-1.915429	22173.98602
315.948929	302.441012	119.325783	346.446974	0.693601	-0.389503	22215.94897
303.741525	311.596564	104.066528	359.41734	0.693601	-0.389503	22243.41563
278.563755	332.959521	81.177646	363.232154	0.693601	-0.389503	22200.68972
260.252649	329.144707	64.392465	363.995117	0.693601	-0.389503	22196.87491
259.489687	337.537298	68.970242	363.232154	1.456564	-0.389503	22231.20823
261.778575	368.81877	71.25913	386.883999	0.693601	-0.389503	22210.60823
265.593389	365.003956	-0.459367	372.387707	-1.595287	-1.152466	22186.95639
236.600805	369.581732	31.585068	396.802514	-1.595287	-1.152466	22224.34156
225.156364	368.055807	20.903589	405.958067	2.982489	1.136422	22215.18601
231.260065	371.870621	7.933223	438.002502	0.693601	0.373459	22198.40083
196.16378	376.448397	-8.088995	428.083987	-0.832325	-0.389503	22214.42305
180.141562	382.552099	-34.029728	411.298806	-3.121213	-1.915429	22189.24528
182.43045	403.152093	-63.022312	418.928434	0.693601	0.373459	22202.21564
151.911941	389.418764	-108.037113	409.772881	-0.832325	-0.389503	21844.38612
158.015643	407.729869	-79.044529	425.795098	-2.35825	-1.152466	22184.6675
149.623053	410.018758	-117.955629	418.165471	-0.069362	-0.389503	22213.66009
125.971208	424.51505	-167.548207	421.980285	2.219526	0.373459	22206.79342
128.260096	438.248379	-130.925995	440.29139	0.693601	-0.389503	22200.68972
113.000841	439.774304	-127.874144	448.68398	-0.832325	-1.152466	22197.63787
113.000841	436.722453	-133.214883	460.891384	1.456564	1.899385	22205.2675
93.926773	431.381714	-143.133399	454.02472	0.693601	0.373459	22192.29713
76.37863	440.537267	-172.888946	439.528428	1.456564	-0.389503	22227.39341
71.800853	439.774304	-170.600057	428.846949	2.219526	-0.389503	22225.10453
66.460114	446.640969	-175.940797	437.239539	3.745452	0.373459	22193.82305
48.149009	450.455783	-211.037083	416.639545	1.456564	0.373459	22191.53417
42.808269	438.248379	-187.385238	431.8988	-1.595287	-1.915429	22195.34898
21.445313	442.826155	-219.429673	442.580279	-0.832325	-1.152466	22185.43046
8.474946	434.433565	-213.325971	436.476577	-0.069362	-1.152466	22188.48232
3.134207	430.618751	-229.348188	449.446943	-0.832325	-1.915429	22215.94897
-16.702824	432.144677	-234.688927	436.476577	-0.832325	-0.389503	22208.31935
0.082356	438.248379	-239.266704	438.002502	0.693601	-0.389503	21984.0083
-35.776892	414.596534	-252.23707	425.032136	-3.884176	-1.152466	22198.40083
-36.539855	426.040975	-270.548176	424.269173	-1.595287	-0.389503	22187.71935
-64.006514	416.122459	-297.251872	405.958067	-0.069362	0.373459	38.148137
-66.295402	427.5669	-309.459276	409.009918	-0.832325	-0.389503	14.496292
-82.317619	419.937273	-301.066685	391.461775	-0.832325	0.373459	12.970367
-88.421321	395.522466	-348.370375	389.172887	2.982489	1.899385	9.155553
-96.813911	407.729869	-363.62963	366.284005	1.456564	1.899385	11.444441
-110.547241	408.492832	-330.822232	409.009918	-0.832325	-0.389503	9.918516
-118.176868	410.018758	-351.422226	412.061769	-0.069362	-0.389503	8.39259
-115.125017	393.233577	-332.348158	389.93585	-0.069362	-0.389503	9.918516
-148.695378	409.255795	-353.711114	386.121036	1.456564	-0.389503	9.155553
-138.776862	391.707652	-374.311108	379.254371	2.219526	-1.152466	7.629627
-163.19167	397.811354	-381.177773	373.150669	0.693601	0.373459	9.918516
-183.791663	382.552099	-359.814816	346.446974	0.693601	-0.389503	8.39259
-189.895365	379.500248	-365.155555	355.602527	-0.069362	0.373459	9.918516
-202.102769	374.159509	-381.940736	359.41734	0.693601	0.373459	21844.38612
-227.280539	347.455813	-475.785152	282.358104	0.693601	-0.389503	22102.26753
-218.124987	367.292844	-380.41481	331.950682	2.982489	0.373459	22199.92676
-241.013869	356.611366	-392.622214	338.817346	-0.069362	1.136422	22221.28971
-242.539794	357.374329	-410.170357	331.187719	1.456564	1.136422	22227.39341
-253.984235	342.115074	-387.281475	303.72106	-0.069362	-0.389503	22213.66009
-272.295341	355.08544	-416.274059	267.861812	-3.121213	-1.152466	22201.45268
-279.924968	326.855819	-413.985171	250.313669	-0.832325	1.136422	22211.3712
-280.687931	330.670633	-417.799984	241.921079	1.456564	1.136422	22193.06009
-291.369409	315.411378	-411.696282	228.187749	-0.832325	0.373459	22214.42305
-298.236074	319.989155	-455.185158	209.113681	-1.595287	-0.389503	22224.34156
-276.110155	306.255825	-443.740717	198.432203	0.693601	-1.152466	22213.66009
-312.732366	293.285459	-463.577748	191.565538	-0.069362	-1.152466	22223.5786
-321.124956	286.418794	-421.614798	212.165532	2.219526	0.373459	22230.44527
-320.361993	272.685465	-433.059239	202.247016	-1.595287	-0.389503	22212.13416
-327.228658	263.529912	-453.659233	174.780358	3.745452	0.373459	22222.81564
-338.673099	265.8188	-417.037021	156.469252	5.271377	1.899385	22257.91192
-358.51013	242.929918	-419.32591	142.735923	1.456564	-0.389503	22236.54897
-353.932354	225.381775	-435.348127	103.824823	2.982489	0.373459	22001.55644
-366.139758	210.12252	-436.874053	116.79519	1.456564	-0.389503	22222.81564
-381.399012	199.441042	-427.7185	83.987792	-0.832325	-1.152466	22221.28971
-385.976789	180.366974	-438.399978	61.09891	2.219526	1.899385	22223.5786
-389.02864	173.500309	-457.474047	56.521134	-0.832325	0.373459	22226.63045
-397.42123	170.448458	-448.318494	64.150761	-0.069362	0.373459	22212.89712
-413.443447	163.581794	-425.429612	51.180394	-0.069362	0.373459	22225.86749
-429.465665	136.878098	-404.066655	54.232245	2.219526	-0.389503	22230.44527
-440.910106	105.596626	-396.437028	18.372997	-2.35825	-0.389503	22190.00824
-430.228627	91.100334	-427.7185	18.372997	-1.595287	0.373459	22203.74157
-433.280478	96.441073	-421.614798	-16.723289	-1.595287	-0.389503	22215.18601
-433.280478	84.996632	-408.644431	-8.330699	-2.35825	-0.389503	22201.45268
-437.095292	72.789228	-415.511096	-16.723289	-1.595287	-0.389503	22213.66009
-446.250845	86.522557	-414.748133	-51.819575	0.693601	0.373459	22231.97119
-437.095292	56.76701	-408.644431	-54.108463	0.693601	-0.389503	22215.18601
-459.984174	51.426271	-381.940736	-85.389935	0.693601	0.373459	22225.10453
-445.487882	41.507756	-359.814816	-64.026979	1.456564	1.136422	22233.49712
-437.858255	43.796644	-379.651847	-75.47142	1.456564	0.373459	22196.11194
-454.643435	18.618874	-362.103704	-110.567706	1.456564	0.373459	22205.2675
-437.858255	13.278134	-325.481493	-99.886227	2.982489	0.373459	22254.86007
-463.798988	-0.455195	-354.474077	-86.915861	3.745452	0.373459	22236.54897
-445.487882	-11.136673	-350.659263	-125.063998	0.693601	0.373459	22230.44527
-438.621218	-34.788518	-301.066685	-150.241768	2.219526	-0.389503	22241.12674
-427.176776	-43.944071	-317.088903	-173.893613	0.693601	0.373459	22224.34156
-445.487882	-72.936655	-323.955568	-196.782495	0.693601	-0.389503	22220.52675
-434.806404	-89.721835	-290.385207	-198.30842	-0.832325	-1.152466	22228.15638
-450.828621	-88.958872	-281.992617	-208.226936	-0.832325	-1.152466	22223.5786
-436.332329	-95.062574	-273.600027	-212.804712	-1.595287	-0.389503	22219.00082
-437.095292	-109.558866	-248.422257	-219.671377	1.456564	0.373459	22229.6823
-434.043441	-140.840339	-254.525959	-238.745446	-1.595287	-0.389503	22206.03046
-423.361963	-131.684786	-246.896331	-259.345439	-2.35825	-1.152466	22199.92676
-428.702702	-149.232929	-272.837064	-256.293588	-0.069362	0.373459	22180.08972
-417.258261	-171.358848	-228.585225	-278.419508	-0.832325	-0.389503	22210.60823
-413.443447	-186.618103	-230.874114	-282.234322	-0.069362	-0.389503	22214.42305
-388.265677	-211.795873	-240.029667	-308.938017	-0.069362	-1.152466	22074.0379
-386.739751	-214.084761	-233.925965	-311.989868	-1.595287	-1.152466	14861.75115
-378.347161	-208.744022	-201.118567	-328.775048	-0.832325	0.373459	22093.11197
-370.717534	-221.714389	-176.703759	-308.938017	-0.832325	-0.389503	22209.08231
-366.90272	-239.262532	-181.281536	-324.960235	0.693601	0.373459	22193.06009
-348.591615	-259.862525	-147.711175	-330.300974	2.219526	-0.389503	22229.6823
-347.065689	-250.706973	-124.059331	-334.87875	1.456564	0.373459	22242.65267
-341.72495	-273.595855	-144.659324	-364.634297	2.982489	1.136422	22206.79342
-324.93977	-277.410668	-122.533405	-367.686148	0.693601	-0.389503	22206.03046
-316.54718	-281.225482	-108.037113	-376.841701	-0.069362	-0.389503	22228.15638
-312.732366	-306.403252	-102.696374	-409.649099	-0.069362	0.373459	22191.53417
-302.81385	-323.951395	-95.066747	-406.597248	2.219526	1.136422	22188.48232
-298.236074	-325.477321	-77.518604	-408.123173	-0.832325	-1.152466	22220.52675
-279.924968	-333.869911	-59.207498	-438.641683	-3.121213	-1.915429	22224.34156
-256.273123	-339.973613	-25.637137	-430.249092	0.693601	0.373459	22191.53417
-260.087937	-370.492122	-11.140845	-423.382428	-2.35825	-1.915429	22196.11194
-250.932384	-367.440271	-22.585287	-416.515763	-0.832325	-0.389503	22210.60823
-209.732396	-364.38842	-27.926026	-457.715751	-3.121213	-0.389503	22167.88232
-224.991651	-398.721744	-14.192696	-461.530565	-0.832325	0.373459	22054.20087
-201.339806	-388.040265	6.407297	-458.478714	-0.069362	-1.152466	22221.28971
-197.524993	-401.773595	27.770254	-464.582416	0.693601	-0.389503	22199.92676
-168.532409	-403.29952	51.422099	-485.18241	-0.069362	-0.389503	22189.24528
-163.954632	-420.0847	40.740621	-482.893521	-0.832325	-0.389503	22186.95639
-155.562042	-431.529141	56.762838	-485.18241	0.693601	-0.389503	22165.59343
-142.591676	-430.003216	94.910975	-457.715751	-0.069362	-0.389503	22193.82305
-100.628725	-433.055067	111.696155	-437.115757	3.745452	0.373459	22238.07489
-104.443539	-449.077284	138.399851	-433.300943	2.219526	0.373459	22219.00082
-78.502806	-453.655061	130.770224	-457.715751	1.456564	0.373459	22215.18601
-72.399104	-470.440241	125.429484	-458.478714	2.219526	0.373459	22193.82305
-62.480588	-475.018017	145.266516	-467.634267	2.982489	0.373459	22186.95639
-32.725042	-466.625427	160.52577	-450.086124	-0.069362	-0.389503	22193.82305
-29.673191	-468.151353	152.896143	-458.478714	-1.595287	-1.915429	22175.51195
-26.62134	-494.855048	195.622056	-439.404645	-0.069362	-0.389503	22192.29713
-9.073197	-478.069868	225.377603	-443.982422	1.456564	0.373459	22200.68972
26.023089	-477.306905	233.770193	-462.293527	-0.832325	-1.152466	22193.82305
34.415679	-481.884682	249.029448	-435.589832	1.456564	0.373459	22096.92679
35.941605	-493.329123	260.473889	-412.70095	-0.832325	0.373459	22200.68972
45.86012	-486.462458	264.288703	-415.7528	-0.832325	-0.389503	22195.34898
50.437897	-478.069868	250.555373	-436.352794	-1.595287	0.373459	22164.06751
79.430481	-477.306905	290.992398	-438.641683	-0.832325	-0.389503	22170.93417
98.504549	-471.966166	290.229436	-447.797235	0.693601	0.373459	22184.6675
113.763804	-467.38839	298.622026	-424.145391	-0.832325	0.373459	22193.82305
106.897139	-465.862464	283.362771	-443.982422	2.219526	0.373459	22193.06009
147.334164	-479.595794	299.384988	-422.619465	-0.832325	-1.152466	22202.21564
142.756388	-468.151353	358.896082	-385.234291	-1.595287	-0.389503	22216.71194
164.119345	-466.625427	352.79238	-388.286142	-1.595287	-1.915429	22214.42305
183.193413	-463.573576	371.866448	-362.345409	2.219526	-1.152466	22254.09711
206.845258	-468.914315	365.762747	-350.900968	0.693601	-0.389503	22249.51933
232.023028	-458.9958	379.496076	-366.923185	-0.069362	-0.389503	22235.02304
232.023028	-434.580992	365.762747	-359.293558	1.456564	-1.152466	22240.36378
238.12673	-435.343955	405.436809	-355.478744	1.456564	-0.389503	22236.54897
230.497103	-423.899514	406.199772	-337.930601	1.456564	0.373459	22218.23786
261.778575	-414.743961	358.133119	-341.745415	-1.595287	-0.389503	9876.552629
267.882277	-410.929147	407.725697	-337.167639	-0.832325	0.373459	22132.78604
285.43042	-404.062483	412.303474	-316.567645	0.693601	0.373459	22212.89712
285.43042	-401.773595	415.355324	-299.782464	-1.595287	-0.389503	22224.34156
279.326718	-380.410638	451.977536	-297.493576	-3.121213	-0.389503	22208.31935
284.667457	-392.618042	430.614579	-297.493576	-1.595287	1.136422	22193.82305
290.008196	-388.803228	431.377542	-250.952849	-3.121213	-1.152466	22206.03046
306.030414	-372.781011	440.533095	-292.152837	-2.35825	-1.152466	22220.52675
328.156333	-358.284719	445.110871	-241.797296	-2.35825	-1.152466	22203.74157
347.230401	-346.077315	458.081238	-228.82693	-0.069362	-0.389503	22224.34156
357.148917	-336.158799	465.710865	-207.463973	1.456564	-0.389503	22229.6823
375.460023	-327.766209	457.318275	-196.019532	-0.069362	-1.152466	22214.42305
362.489656	-306.403252	469.525679	-182.286203	-0.069362	-0.389503	22224.34156
386.141501	-291.90696	471.051604	-197.545458	-2.35825	-0.389503	22228.15638
395.297054	-274.358817	479.444194	-153.293619	0.693601	-0.389503	22225.10453
406.741495	-276.647706	487.073822	-138.034364	1.456564	-0.389503	22246.46748
405.978532	-255.284749	480.207157	-140.323252	-0.069362	-0.389503	22244.17859
405.978532	-252.995861	452.740499	-163.975097	-0.069362	-1.152466	21961.11942
425.052601	-240.788457	461.896051	-99.886227	2.982489	0.373459	22235.02304
415.897048	-217.899575	476.392343	-117.43437	-0.069362	-0.389503	22231.97119
419.711861	-222.477351	442.05902	-122.77511	-0.069362	0.373459	22209.08231
434.971116	-183.566252	474.103455	-97.597339	-0.069362	-0.389503	22223.5786
435.734079	-172.884773	467.999753	-94.545488	1.456564	1.136422	22234.26008
451.756296	-169.06996	442.821983	-83.101047	-0.832325	-1.152466	22211.3712
441.074818	-148.469966	468.762716	-49.530687	-0.069362	-1.152466	22220.52675
428.867414	-131.684786	453.503461	-9.856624	-3.121213	-1.152466	22208.31935
432.682228	-122.529233	440.533095	-14.434401	-2.35825	-0.389503	22199.16379
428.867414	-104.98109	429.088654	-4.515885	-3.121213	-1.152466	22196.11194
429.630377	-98.114425	445.110871	-0.701072	-2.35825	0.373459	22220.52675
435.734079	-73.699618	450.45161	35.158177	0.693601	0.373459	22215.94897
449.467408	-59.966288	417.644213	35.92114	-0.069362	-0.389503	22221.28971
437.260004	-46.232959	424.510877	75.595202	1.456564	0.373459	22231.97119
436.497042	-25.632965	387.125703	84.750755	-0.069362	-0.389503	22223.5786
447.941483	-23.344077	389.414591	97.721121	-0.069362	0.373459	22222.05268
429.630377	2.596656	323.036833	47.365581	0.693601	-1.152466	22058.01569
435.734079	22.433687	424.510877	141.209997	0.693601	-1.152466	22247.23045
422.763712	10.989246	395.518293	142.735923	0.693601	-0.389503	22241.12674
414.371122	55.241085	348.214604	154.943327	-0.832325	-1.152466	22244.94156
414.371122	60.581824	388.651629	177.069246	0.693601	0.373459	22236.54897
405.215569	53.715159	361.18497	187.750724	-0.832325	-1.152466	22225.10453
405.978532	77.367004	342.873864	192.328501	-0.069362	0.373459	22225.86749
408.26742	96.441073	339.822014	203.009979	1.456564	0.373459	22228.15638
391.48224	112.46329	346.688678	225.135899	0.693601	-0.389503	22219.76379
390.719277	127.722545	310.066467	222.084048	-0.832325	-0.389503	22228.15638
379.274836	123.907731	323.036833	214.45442	-0.069362	0.373459	22225.86749
370.882246	142.9818	287.940547	241.158116	-3.121213	-0.389503	22196.87491
366.30447	167.396607	298.622026	257.943296	-2.35825	-0.389503	22206.79342
356.385954	179.604011	264.288703	259.469222	-3.884176	-1.152466	22208.31935
346.467439	191.811415	257.422038	269.387737	-0.832325	0.373459	22190.00824
351.808178	213.174371	242.162783	251.839594	-0.832325	0.373459	22213.66009
343.415588	207.833632	241.39982	290.750694	1.456564	1.899385	22221.28971
324.341519	217.752148	204.777609	297.617359	-0.832325	0.373459	21945.86016
335.022998	241.403993	214.696125	308.298837	-0.069362	-0.389503	22219.76379
311.371153	240.64103	197.147982	335.765495	-0.832325	-0.389503	22228.15638
324.341519	266.581763	143.74059	310.587725	-3.121213	-1.152466	22165.59343
326.630408	260.478061	146.792441	278.54329	0.693601	-0.389503	22214.42305
322.052631	286.418794	163.577621	347.972899	0.693601	-0.389503	22244.94156
309.082265	307.781751	149.081329	345.684011	0.693601	0.373459	22217.4749
309.082265	294.048422	113.985043	362.469191	1.456564	1.899385	22199.16379
285.43042	319.989155	89.570236	351.02475	0.693601	0.373459	22234.26008
290.771159	329.90767	102.540602	376.20252	0.693601	-0.389503	22214.42305
284.667457	345.929888	68.970242	369.335856	0.693601	-0.389503	22183.14158
269.408202	340.589148	55.999875	395.276589	0.693601	0.373459	22222.81564
265.593389	365.003956	38.451732	398.32844	-0.069362	0.373459	22214.42305
260.252649	363.478031	29.29618	392.224738	0.693601	-0.389503	22193.82305
233.548954	386.366913	4.118409	405.958067	-2.35825	-1.915429	22204.50453
219.815624	381.026174	15.56285	412.061769	-1.595287	-0.389503	22191.53417
209.897109	375.685434	-9.61492	412.824732	-1.595287	-0.389503	22205.2675
216.763773	400.863205	-38.607504	415.876583	-0.832325	-0.389503	21971.03794
171.748972	384.840987	-68.363051	420.454359	1.456564	0.373459	22191.53417
145.045276	419.937273	-63.785274	428.846949	-0.832325	-0.389503	22216.71194
163.356382	418.411348	-104.222299	423.50621	-0.069362	-0.389503	22204.50453
157.25268	425.278012	-114.903778	428.083987	-1.595287	1.136422	22183.14158
140.4675	430.618751	-118.718591	424.269173	-0.069362	-1.152466	22188.48232
109.94899	435.959491	-129.40007	426.558061	0.693601	-0.389503	22185.43046
97.741587	442.826155	-126.348219	399.091403	0.693601	0.373459	22183.90454
110.711953	449.69282	-132.451921	399.091403	2.219526	-1.152466	22229.6823
100.030475	439.011342	-133.214883	438.765465	2.982489	1.136422	22238.83786
85.534183	429.092826	-136.266734	440.29139	2.982489	-1.152466	22205.2675
77.141593	439.774304	-143.896362	433.424726	0.693601	-0.389503	22201.45268
47.386046	453.507634	-169.074132	421.217322	-1.595287	-0.389503	22206.79342
54.25271	444.352081	-188.1482	422.743247	0.693601	-0.389503	22179.32676
39.756418	429.092826	-201.88153	443.343241	-3.121213	-1.915429	22169.40825
32.126791	447.403932	-193.48894	441.054353	-0.832325	1.136422	22206.03046
14.578648	435.959491	-210.27412	433.424726	-0.069362	0.373459	22195.34898
-30.436153	454.270596	-269.022251	441.054353	-0.069362	0.373459	13837.0922
-15.176899	430.618751	-238.503741	422.743247	-3.121213	-0.389503	22082.43049
-17.465787	432.144677	-260.62966	412.061769	-3.121213	-1.152466	22191.53417
-25.095414	422.989124	-246.896331	439.528428	-2.35825	0.373459	22171.69713
-40.354669	430.618751	-280.466692	433.424726	-3.121213	0.373459	22188.48232
-59.428737	424.51505	-256.051884	408.246955	-1.595287	-0.389503	154.118473
-57.902812	426.040975	-294.962984	392.987701	-2.35825	0.373459	15.259255
-80.791694	412.307646	-301.829648	392.987701	-0.069362	0.373459	13.733329
-74.687992	414.596534	-321.666679	402.143253	-0.069362	0.373459	11.444441
-103.680576	410.78172	-324.71853	402.906216	-0.069362	-0.389503	9.918516
-99.865762	405.440981	-313.274089	409.009918	-0.069362	-0.389503	11.444441
-117.413905	414.596534	-348.370375	418.928434	0.693601	-0.389503	9.155553
-114.362054	413.070608	-344.555561	383.069185	2.982489	1.136422	8.39259
-134.962048	400.100242	-356.762965	392.224738	0.693601	0.373459	10.681478
-144.880564	397.811354	-362.103704	378.491409	-0.069362	-0.389503	9.155553
-160.902781	403.152093	-338.45186	375.439558	0.693601	0.373459	8.39259
-163.954632	387.129875	-368.970369	357.891415	-1.595287	-0.389503	9.918516
-211.258322	370.344695	-406.355543	341.106235	-0.832325	-0.389503	9.155553
-195.999067	383.315062	-376.599996	351.787713	-0.069362	0.373459	4445.020905
-203.628695	368.055807	-380.41481	357.128452	0.693601	1.136422	22146.51936
-224.991651	379.500248	-383.466661	357.891415	-1.595287	-0.389503	22209.08231
-221.176838	350.507664	-379.651847	329.661793	-0.832325	-0.389503	22207.55638
-243.302757	358.900254	-397.19999	307.535874	-2.35825	-0.389503	22199.92676
-237.962018	352.03359	-429.244425	286.172917	-2.35825	-0.389503	22206.79342
-247.117571	337.537298	-414.748133	296.091433	-0.832325	-0.389503	22194.58602
-264.665714	332.959521	-424.666649	278.54329	-1.595287	-0.389503	22213.66009
-279.162006	332.959521	-398.725916	275.491439	0.693601	0.373459	22223.5786
-286.791633	312.359527	-438.399978	253.36552	-0.069362	0.373459	22215.18601
-286.791633	316.937304	-433.822202	235.817377	-2.35825	-0.389503	22222.81564
-292.895335	303.203974	-424.666649	225.135899	0.693601	-0.389503	22228.15638
-323.413844	295.574347	-420.851835	225.135899	2.219526	-0.389503	22214.42305
-298.236074	290.233608	-436.874053	186.987762	-0.069362	-0.389503	22219.00082
-325.702732	257.42621	-436.874053	174.780358	2.982489	1.136422	22257.14896
-324.93977	268.870651	-458.237009	172.49147	1.456564	-0.389503	22233.49712
-324.176807	258.952136	-433.822202	170.202581	0.693601	-0.389503	22165.59343
-347.828652	234.537328	-442.977755	158.75814	-0.069362	-0.389503	22222.81564
-373.006422	236.063254	-405.59258	118.321115	-0.069362	-0.389503	22222.05268
-362.324944	218.515111	-420.088872	110.691488	-1.595287	-1.152466	22218.23786
-368.428646	196.389191	-446.792568	86.27668	-0.069362	-0.389503	22228.91934
-374.532348	201.72993	-448.318494	75.595202	-0.832325	-0.389503	22212.89712
-379.873087	188.759564	-442.977755	68.728537	-1.595287	-0.389503	22222.81564
-404.287894	168.922533	-462.814786	38.210028	-0.832325	-1.152466	22225.86749
-423.361963	146.796613	-440.688866	42.787804	-3.121213	-0.389503	22191.53417
-415.732335	139.166986	-460.525897	3.876705	-1.595287	-1.152466	22201.45268
-414.20641	119.329955	-455.185158	-3.752923	-0.069362	1.136422	22215.94897
-414.969373	111.700327	-416.274059	33.632252	-2.35825	-0.389503	22203.74157
-421.836037	106.359588	-391.096288	6.165593	-3.121213	-1.152466	22210.60823
-428.702702	104.0707	-404.829618	-2.98996	-0.832325	0.373459	22229.6823
-438.621218	94.915147	-419.32591	-3.752923	-0.069362	0.373459	22214.42305
-442.436031	74.315153	-400.251841	-21.301066	0.693601	0.373459	22223.5786
-448.539733	67.448489	-375.074071	-31.982544	-0.069362	-1.152466	22231.97119
-450.065659	43.796644	-375.837034	-80.812159	0.693601	-1.152466	22123.63048
-444.724919	36.167016	-390.333326	-62.501053	2.219526	-0.389503	22198.40083
-443.961957	9.463321	-336.925934	-72.419569	2.219526	0.373459	22254.09711
-446.250845	5.648507	-343.029636	-96.071414	1.456564	0.373459	22234.26008
-453.11751	-3.507046	-330.059269	-96.071414	2.982489	1.136422	22234.26008
-442.436031	-7.32186	-349.896301	-110.567706	2.982489	0.373459	22241.12674
-464.561951	-5.032971	-365.155555	-131.1677	2.219526	0.373459	22224.34156
-453.880472	-47.758885	-334.637046	-138.797327	-1.595287	-0.389503	22216.71194
-443.198994	-43.944071	-317.851866	-159.397321	0.693601	-0.389503	22231.20823
-446.250845	-53.862586	-305.644462	-174.656576	1.456564	0.373459	22227.39341
-436.332329	-65.307028	-293.437058	-167.026948	-0.069362	0.373459	22220.52675
-429.465665	-88.958872	-277.414841	-197.545458	-1.595287	-1.152466	22223.5786
-453.11751	-114.136643	-272.837064	-219.671377	-1.595287	0.373459	22206.79342
-459.221211	-104.218127	-304.118536	-244.849147	-3.884176	-1.915429	22196.87491
-430.99159	-117.951456	-297.251872	-234.167669	-2.35825	-1.152466	22197.63787
-437.095292	-145.418115	-260.62966	-250.952849	-2.35825	-1.152466	22210.60823
-423.361963	-144.655152	-252.23707	-247.900998	-0.069362	0.373459	22213.66009
-395.895304	-153.047742	-255.288921	-282.234322	-0.832325	-1.152466	22148.80825
-397.42123	-170.595885	-214.851896	-285.286172	-0.069362	-0.389503	22201.45268
-400.473081	-185.85514	-239.266704	-287.575061	-0.069362	-0.389503	22215.94897
-384.450863	-202.64032	-206.459306	-327.249123	2.982489	-0.389503	22206.79342
-390.554565	-226.292165	-185.096349	-321.908384	0.693601	-0.389503	22174.74899
-378.347161	-216.373649	-178.992648	-336.404676	2.982489	-1.152466	22225.10453
-332.569397	-211.795873	-171.36302	-333.352825	2.219526	0.373459	22241.12674
-370.717534	-236.973643	-204.933381	-391.337993	2.982489	-0.389503	22216.71194
-339.436062	-260.625488	-145.422287	-340.21949	1.456564	0.373459	22215.94897
-337.910136	-256.047712	-149.237101	-350.900968	1.456564	0.373459	22229.6823
-353.169391	-288.092147	-126.348219	-353.189856	-1.595287	-1.915429	22213.66009
-311.20644	-272.832892	-92.777858	-358.530595	-0.832325	-0.389503	22194.58602
-320.361993	-301.062513	-95.066747	-376.841701	-0.832325	-1.152466	22220.52675
-302.050888	-310.218066	-80.570455	-381.419477	-0.832325	-1.152466	22228.91934
-282.213856	-333.106948	-64.548237	-419.567614	-0.832325	-0.389503	22168.64528
-286.02867	-345.314352	-56.155647	-408.123173	-0.832325	-0.389503	22196.11194
-289.080521	-348.366203	-53.866759	-437.115757	-2.35825	-1.152466	22208.31935
-274.584229	-382.699526	-95.829709	-482.130559	-1.595287	0.373459	22134.31196
-255.510161	-358.284719	-28.688988	-452.375012	-0.069362	-1.152466	22079.37864
-241.776831	-389.566191	8.696186	-427.960204	-2.35825	-1.152466	22220.52675
-210.495359	-376.595824	9.459148	-448.560198	-0.069362	-1.152466	22206.79342
-211.258322	-400.247669	19.377664	-452.375012	0.693601	-1.152466	22195.34898
-187.606477	-400.247669	51.422099	-468.397229	1.456564	-0.389503	22193.82305
-192.184254	-413.218036	44.555434	-474.500931	-2.35825	-0.389503	22170.17121
-172.347222	-404.825445	66.681354	-475.263894	-0.069362	0.373459	22178.5638
-133.436123	-408.640259	69.733205	-479.078708	1.456564	-0.389503	22228.91934
-156.325005	-436.106918	82.703571	-489.760186	2.219526	-0.389503	22214.42305
-104.443539	-425.425439	91.859124	-490.523149	-0.069362	-0.389503	22212.13416
-105.206502	-441.447657	87.281348	-462.293527	2.219526	0.373459	22207.55638
-89.947247	-452.129135	137.636888	-452.375012	0.693601	0.373459	22202.21564
-67.058365	-453.655061	144.503553	-453.137975	-0.069362	0.373459	22200.68972
-68.58429	-480.358756	126.95541	-465.345378	-0.069362	-0.389503	22189.24528
-61.717626	-471.966166	165.103547	-451.612049	0.693601	-1.152466	22200.68972
-36.539855	-475.018017	181.125764	-461.530565	-0.069362	-0.389503	22196.87491
-10.599122	-491.803197	213.170199	-454.6639	-0.069362	1.136422	22167.11936
-6.784308	-489.514309	208.592423	-440.930571	1.456564	1.136422	22099.21567
-0.680607	-477.306905	245.977597	-433.300943	-0.832325	-1.152466	22196.11194
39.756418	-471.966166	232.244268	-470.686118	-2.35825	-0.389503	22187.71935
23.734201	-498.669862	216.985013	-454.6639	-3.884176	-0.389503	22179.32676
51.20086	-494.092086	258.947963	-420.330577	-2.35825	-1.152466	22184.6675
68.749002	-481.121719	279.547957	-428.723167	-0.069362	0.373459	22194.58602
67.223077	-468.914315	286.414622	-423.382428	-1.595287	-0.389503	22213.66009
87.060108	-471.966166	288.70351	-420.330577	-0.069362	-0.389503	22196.87491
101.5564	-475.018017	296.333138	-428.723167	-1.595287	-0.389503	22202.97861
123.68232	-481.884682	329.903498	-408.123173	-0.832325	-0.389503	22217.4749
128.260096	-482.647645	334.481274	-419.567614	1.456564	0.373459	22214.42305
151.148978	-460.521725	334.481274	-393.626881	2.219526	-0.389503	22253.33415
158.015643	-454.418023	361.18497	-376.841701	-0.069362	0.373459	22253.33415
172.511935	-478.832831	330.666461	-392.100956	2.219526	-0.389503	22235.02304
186.245264	-466.625427	347.451641	-353.189856	-0.832325	-0.389503	22239.60082
202.267481	-460.521725	378.733113	-353.189856	-0.069362	-0.389503	22238.07489
211.423034	-454.418023	386.36274	-361.582446	-0.832325	-0.389503	22215.18601
237.363767	-435.343955	374.155337	-366.923185	0.693601	0.373459	22119.05271
228.971177	-413.218036	427.562728	-351.663931	1.456564	-0.389503	22231.97119
254.91191	-422.373588	410.777548	-316.567645	-1.595287	-1.152466	22216.71194
257.963761	-412.455073	402.384958	-324.960235	-0.832325	-0.389503	22225.10453
261.778575	-413.218036	414.592362	-332.589862	-0.832325	-0.389503	22212.89712
271.697091	-410.166185	424.510877	-326.48616	-3.121213	-0.389503	22189.24528
285.43042	-404.825445	393.229405	-328.012086	-3.121213	-1.152466	22207.55638
306.793376	-382.699526	430.614579	-300.545427	2.982489	1.899385	22225.10453
318.237817	-381.173601	442.821983	-282.997284	-3.121213	-2.678392	22203.74157
325.867445	-357.521756	453.503461	-250.952849	-0.069362	0.373459	22225.86749
330.445221	-368.203234	453.503461	-241.797296	-0.069362	0.373459	22231.20823
338.837811	-341.499538	461.133089	-215.093601	-0.069362	-0.389503	22214.42305
340.363737	-327.003246	478.681232	-205.175085	-0.069362	-0.389503	22224.34156
364.015582	-321.662507	454.266424	-197.545458	-0.069362	-0.389503	22228.91934
373.171135	-303.351401	471.051604	-179.234352	2.219526	-0.389503	22224.34156
397.585942	-298.773625	475.629381	-186.863979	2.219526	1.136422	22244.94156
380.037799	-291.90696	477.918269	-163.212135	1.456564	-0.389503	13026.06281
412.845197	-275.884743	434.429393	-191.441756	2.219526	1.136422	21906.94907
405.978532	-272.069929	467.236791	-140.323252	0.693601	0.373459	22225.86749
405.215569	-249.94401	493.177524	-133.456588	1.456564	0.373459	22230.44527
415.134085	-243.840308	465.710865	-131.930662	0.693601	1.136422	22209.84527
433.445191	-217.899575	461.133089	-106.752892	0.693601	-0.389503	22219.76379
408.26742	-203.403283	474.866418	-118.197333	0.693601	-0.389503	22230.44527
432.682228	-194.24773	480.207157	-91.493637	-0.069362	-0.389503	22222.05268
431.156303	-183.566252	467.236791	-73.945494	-0.832325	-1.152466	22219.00082
441.837781	-175.173662	474.866418	-64.789942	-0.832325	-1.152466	22207.55638
428.867414	-146.94404	439.007169	-77.760308	-1.595287	-0.389503	22203.74157
428.867414	-155.336631	460.370126	-56.397351	-0.069362	0.373459	22195.34898
444.126669	-127.107009	403.910883	-44.95291	-2.35825	-1.152466	22219.00082
446.415557	-106.507015	435.192356	-25.878842	0.693601	0.373459	22221.28971
450.230371	-94.299612	442.821983	25.239661	-0.069362	0.373459	22221.28971
447.941483	-80.566282	445.110871	23.713736	-0.069362	-1.152466	22229.6823
447.17852	-66.832953	453.503461	42.787804	-0.832325	-0.389503	22228.15638
438.78593	-57.6774	427.562728	85.513718	-0.832325	0.373459	22219.76379
437.260004	-37.077406	399.333107	90.854457	-1.595287	0.373459	22030.54903
442.600744	-18.003338	405.436809	107.639637	2.219526	0.373459	22255.62304
448.704445	3.359619	417.644213	129.765556	2.219526	0.373459	22241.12674
429.630377	23.19665	442.821983	148.839625	1.456564	0.373459	22242.65267
415.897048	30.063315	386.36274	120.610004	2.219526	-0.389503	22240.36378
422.763712	30.826277	390.940517	149.602588	1.456564	1.136422	22225.86749
418.185936	46.085532	376.444225	161.047029	1.456564	0.373459	22225.86749
411.319271	67.448489	370.340523	175.543321	0.693601	0.373459	22228.91934
406.741495	78.89293	349.740529	212.928495	-0.832325	-0.389503	22216.71194
402.163719	84.233669	373.392374	212.165532	0.693601	0.373459	22228.15638
398.348905	118.566992	329.140535	201.484054	-0.069362	0.373459	22229.6823
382.326687	115.515141	332.955349	227.424787	-4.647138	-1.152466	22192.29713
383.08965	121.618843	307.014616	214.45442	-1.595287	-1.152466	22204.50453
382.326687	139.166986	313.88128	233.528489	-1.595287	-0.389503	22204.50453
366.30447	167.396607	286.414622	214.45442	-2.35825	-1.915429	22191.53417
379.274836	172.737346	245.977597	257.180333	-3.121213	-1.915429	22210.60823
370.119284	185.707713	265.814628	254.891445	-0.069362	0.373459	22228.15638
368.593358	190.285489	233.00723	260.232184	-0.832325	-0.389503	22031.31199
354.097066	216.989185	251.318336	298.380321	-0.069362	-0.389503	22219.76379
357.148917	213.937334	205.540572	301.432172	-0.832325	-0.389503	22227.39341
349.51929	248.270657	212.407236	322.795129	-1.595287	-1.152466	22170.93417
344.941513	252.085471	197.147982	313.639576	0.693601	-0.389503	22209.08231
344.178551	248.270657	208.592423	313.639576	2.219526	0.373459	22244.17859
328.156333	262.766949	178.836876	304.484023	0.693601	-0.389503	22201.45268
302.978563	285.655831	166.629472	302.958098	1.456564	0.373459	22197.63787
304.504488	291.759533	116.273932	336.528458	2.219526	-1.152466	22231.20823
302.2156	306.255825	122.377633	364.758079	2.219526	0.373459	22213.66009
298.400786	317.700266	114.748006	365.521042	0.693601	1.136422	22198.40083
278.563755	314.648415	101.014677	383.069185	-0.832325	-1.915429	22221.28971
283.141532	332.959521	88.807273	365.521042	-1.595287	-1.915429	22212.13416
271.697091	342.115074	63.629503	383.832148	-1.595287	-1.152466	22190.7712
252.623022	362.715068	57.525801	389.172887	-0.832325	-0.389503	22209.08231
242.704507	361.952105	55.236913	393.750663	-3.121213	-1.152466	22192.29713
234.311916	359.663217	13.273962	392.987701	-1.595287	-0.389503	22197.63787
236.600805	368.81877	-34.029728	371.624744	-1.595287	0.373459	21849.72686
202.267481	380.263211	13.273962	422.743247	-0.832325	-0.389503	22195.34898
199.215631	375.685434	-21.822324	392.224738	-0.069362	1.136422	22215.18601
190.82304	403.152093	-49.288982	421.217322	-0.069362	-0.389503	22214.42305
185.482301	399.337279	-47.000094	431.8988	-0.832325	-0.389503	22204.50453
172.511935	401.626167	-69.126013	438.765465	-1.595287	-0.389503	22195.34898
164.119345	416.122459	-100.407486	443.343241	0.693601	0.373459	22199.16379
164.119345	426.803938	-109.563039	449.446943	-0.069362	-0.389503	22194.58602
145.808239	431.381714	-121.770442	427.321024	1.456564	0.373459	22224.34156
126.734171	432.90764	-136.266734	433.424726	0.693601	-1.152466	22223.5786
107.660102	432.90764	-124.822293	442.580279	0.693601	-0.389503	22198.40083
84.008257	441.30023	-121.770442	429.609912	-0.832325	-1.152466	22189.24528
75.615667	443.589118	-156.103765	414.350657	-0.069362	0.373459	22200.68972
72.563816	438.248379	-172.125983	415.11362	-2.35825	-0.389503	22205.2675
53.489748	441.30023	-170.600057	436.476577	-0.832325	0.373459	22182.37861
46.623083	439.011342	-175.940797	440.29139	-0.832325	-0.389503	22211.3712
26.023089	430.618751	-180.518573	433.424726	0.693601	1.136422	22210.60823
51.963822	448.166894	-195.777828	418.165471	-0.832325	-0.389503	21936.70461
11.526797	420.700236	-218.66671	425.032136	-0.832325	0.373459	22197.63787
8.474946	423.752087	-220.192635	425.032136	-1.595287	-0.389503	22193.82305
-6.021346	427.5669	-262.155586	418.165471	-0.832325	0.373459	22161.01566
-15.939861	418.411348	-264.444474	424.269173	-0.069362	-0.389503	22172.4601
-28.910228	423.752087	-298.014835	419.691396	-1.595287	-1.152466	22169.40825
-45.695408	440.537267	-314.037052	377.728446	-1.595287	-1.152466	10681.47832
-50.273184	431.381714	-265.207437	418.928434	-2.35825	-0.389503	22169.40825
-51.79911	426.803938	-286.570393	428.083987	3.745452	0.373459	30.518509
-61.717626	423.752087	-278.177803	421.217322	-0.069362	0.373459	12.970367
-59.428737	415.359497	-323.955568	405.195104	0.693601	0.373459	12.970367
-89.947247	426.040975	-304.118536	430.372875	3.745452	0.373459	11.444441
-87.658359	415.359497	-304.881499	431.8988	1.456564	0.373459	9.155553
-110.547241	405.440981	-322.429642	421.217322	2.982489	-0.389503	11.444441
-108.258352	397.811354	-349.133338	401.380291	-0.832325	-1.915429	9.155553
-128.858346	401.626167	-378.125922	382.306222	1.456564	0.373459	7.629627
-160.902781	401.626167	-361.340742	385.358073	0.693601	1.136422	9.918516
-148.695378	389.418764	-463.577748	327.372905	-1.595287	-1.152466	8.39259
-165.480558	386.366913	-345.318524	370.861781	-0.832325	-0.389503	9.155553
-194.473142	397.811354	-373.548145	346.446974	-0.069362	-0.389503	9.918516
-189.132403	380.263211	-396.437028	344.158085	-0.832325	0.373459	2305.673391
-205.15462	393.233577	-354.474077	336.528458	-0.069362	-0.389503	22119.05271
-220.413875	356.611366	-390.333326	329.661793	-3.884176	-0.389503	22184.6675
-218.887949	367.292844	-405.59258	322.795129	-3.121213	-1.915429	22199.16379
-233.384241	351.270627	-410.93332	305.246986	-0.832325	-0.389503	22186.19343
-242.539794	355.08544	-417.037021	299.906247	-1.595287	-0.389503	22206.79342
-257.799049	334.485447	-427.7185	253.36552	-1.595287	-0.389503	22222.05268
-266.954602	356.611366	-444.50368	245.735892	-0.832325	-1.152466	22209.84527
-265.428676	342.115074	-401.777767	272.439588	0.693601	1.136422	22221.28971
-273.821266	336.774335	-411.696282	258.706259	-0.832325	0.373459	22228.91934
-275.347192	326.855819	-410.93332	237.343302	-1.595287	0.373459	22211.3712
-283.739782	316.937304	-401.014804	233.528489	-1.595287	-1.152466	22214.42305
-295.184223	316.937304	-435.348127	225.135899	2.219526	-0.389503	22254.86007
-298.999037	290.996571	-421.614798	220.558122	2.982489	-0.389503	22236.54897
-340.199024	268.870651	-455.185158	193.854426	0.693601	-1.152466	21948.91202
-329.517546	282.60398	-419.32591	186.987762	-0.832325	-1.152466	22224.34156
-320.361993	262.766949	-445.266643	186.224799	-0.832325	-0.389503	22223.5786
-357.747167	244.455844	-453.659233	103.824823	-1.595287	-1.152466	22215.18601
-363.850869	227.670663	-423.140723	122.898892	-1.595287	-0.389503	22225.86749
-359.273093	220.041036	-426.955537	128.239631	1.456564	0.373459	22224.34156
-362.324944	219.278073	-417.799984	100.01001	0.693601	0.373459	22221.28971
-373.769385	201.72993	-451.370345	68.728537	-0.069362	0.373459	22225.86749
-399.710118	168.15957	-446.792568	74.832239	-3.121213	-1.152466	22200.68972
-405.81382	162.818831	-462.051823	57.284096	-2.35825	0.373459	22197.63787
-402.761969	165.870682	-453.659233	54.995208	-3.121213	-1.152466	22209.08231
-406.576783	155.189203	-450.607382	42.787804	-0.832325	0.373459	22216.71194
-416.495298	134.58921	-423.140723	24.476699	-0.832325	-0.389503	22208.31935
-422.599	110.937365	-417.037021	8.454481	-1.595287	-0.389503	22226.63045
-419.547149	105.596626	-426.192574	-20.538103	-0.069362	-0.389503	22228.91934
-434.043441	99.492924	-405.59258	7.691518	-0.832325	-0.389503	22218.23786
-444.724919	95.67811	-401.777767	-0.701072	-1.595287	-0.389503	22227.39341
-464.561951	103.307737	-408.644431	3.876705	0.693601	-0.389503	22172.4601
-443.198994	74.315153	-382.703698	-38.849208	1.456564	-0.389503	22198.40083
-441.673068	75.841079	-373.548145	-29.693656	0.693601	-0.389503	22248.75637
-445.487882	57.529973	-352.948152	-53.3455	-0.069362	-1.152466	22243.41563
-449.302696	43.033681	-337.688897	-70.130681	0.693601	-0.389503	22227.39341
-447.77677	38.455905	-352.185189	-80.049196	0.693601	-0.389503	22235.786
-444.724919	8.700358	-346.081487	-89.204749	-3.121213	-1.152466	22231.97119
-467.613802	10.226283	-346.081487	-162.449172	2.219526	0.373459	22215.94897
-446.250845	-8.847785	-355.23704	-108.278818	0.693601	0.373459	22227.39341
-451.591584	-22.581114	-353.711114	-133.456588	0.693601	0.373459	22233.49712
-459.984174	-42.418145	-316.32594	-145.663992	-0.832325	-0.389503	22214.42305
-441.673068	-48.521847	-298.777797	-173.893613	-0.069362	0.373459	22223.5786
-449.302696	-79.80332	-304.881499	-176.945464	-2.35825	-0.389503	22212.13416
-439.38418	-74.46258	-297.251872	-183.812128	-1.595287	-0.389503	22194.58602
-437.858255	-75.225543	-311.748164	-217.382489	-3.884176	-1.915429	22164.83047
-440.910106	-98.114425	-259.103735	-223.486191	-2.35825	-0.389503	22212.89712
-433.280478	-125.581084	-303.355574	-249.426924	-0.832325	0.373459	22208.31935
-442.436031	-126.344046	-320.903717	-269.263955	1.456564	-0.389503	22092.34901
-443.198994	-133.210711	-262.918549	-252.478775	0.693601	-1.152466	22198.40083
-416.495298	-153.047742	-245.370406	-260.871365	0.693601	1.899385	22212.89712
-397.42123	-172.884773	-227.0593	-279.182471	2.219526	1.899385	22215.18601
-397.42123	-185.85514	-211.800045	-290.626912	0.693601	-0.389503	22192.29713
-388.265677	-175.173662	-214.088933	-305.123204	3.745452	1.136422	22226.63045
-395.895304	-220.188463	-175.177834	-300.545427	2.219526	-0.389503	22238.07489
-367.665683	-214.084761	-184.333387	-309.70098	0.693601	-0.389503	22211.3712
-370.717534	-232.395867	-176.703759	-334.115788	0.693601	-1.152466	22211.3712
-361.561981	-235.447718	-175.940797	-333.352825	-0.069362	-1.152466	22221.28971
-350.880503	-249.94401	-147.711175	-346.323191	-1.595287	-0.389503	22209.84527
-337.147174	-274.358817	-143.896362	-340.982452	-0.069362	-0.389503	22189.24528
-340.961987	-271.306967	-145.422287	-352.426893	-0.069362	0.373459	22217.4749
-326.465695	-275.12178	-104.985262	-359.293558	-1.595287	-0.389503	22227.39341
-311.969403	-300.299551	-74.466753	-372.263924	-0.832325	-0.389503	22194.58602
-318.836068	-300.299551	-92.014896	-385.997254	-0.069362	0.373459	22188.48232
-315.021254	-330.81806	-83.622305	-424.145391	-3.121213	-0.389503	22207.55638
-286.791633	-335.395836	-72.177864	-425.671316	-2.35825	-0.389503	22161.77862
-276.110155	-330.055097	-66.837125	-434.826869	-0.832325	0.373459	22082.43049
-253.221272	-362.099532	-53.103796	-408.123173	-0.832325	-0.389503	22217.4749
-260.087937	-349.892128	-40.133429	-413.463912	-0.069362	-1.152466	22209.84527
-241.013869	-388.803228	3.355447	-411.937987	2.219526	-0.389503	22183.90454
-211.258322	-372.018048	16.325813	-455.426863	-0.832325	1.136422	22196.87491
-221.176838	-387.277303	1.829521	-440.930571	-0.069362	-0.389503	22196.87491
-204.391657	-387.277303	27.007291	-438.641683	0.693601	0.373459	22186.95639
-171.58426	-393.381004	26.244329	-471.44908	2.982489	0.373459	22231.97119
-181.502775	-415.506924	58.288764	-476.789819	1.456564	-0.389503	22231.97119
-143.354638	-417.795812	70.496167	-466.108341	0.693601	0.373459	22208.31935
-144.880564	-434.580992	76.599869	-467.634267	1.456564	0.373459	22183.14158
-133.436123	-424.662477	93.385049	-465.345378	-0.069362	-0.389503	22202.21564
-98.339837	-426.188402	108.644304	-463.819453	1.456564	0.373459	22187.71935
-115.88798	-480.358756	91.859124	-479.078708	0.693601	0.373459	22178.5638
-88.421321	-458.232837	133.822075	-478.315745	1.456564	1.136422	22212.13416
-73.925029	-460.521725	129.244298	-464.582416	-1.595287	-1.152466	22200.68972
-47.984296	-468.914315	163.577621	-453.137975	1.456564	1.136422	22196.87491
-45.695408	-474.255055	175.022062	-457.715751	-0.832325	-1.152466	22106.8453
-48.747259	-472.729129	205.540572	-440.167608	-2.35825	0.373459	22191.53417
-3.732458	-484.936533	198.673907	-431.012055	-3.121213	-1.152466	22187.71935
5.423095	-488.751347	220.036864	-440.930571	-2.35825	0.373459	22167.88232
13.815685	-471.966166	249.792411	-442.456496	-1.595287	0.373459	22162.54158
22.971238	-472.729129	246.74056	-421.856502	-0.069362	-0.389503	22177.03787
48.911971	-479.595794	243.688709	-441.693534	-0.069362	-0.389503	22201.45268
56.541599	-481.121719	258.185001	-494.337962	1.456564	0.373459	22191.53417
78.667518	-477.306905	244.451671	-452.375012	2.982489	-0.389503	22205.2675
79.430481	-474.255055	305.48869	-421.856502	-0.832325	-1.152466	22221.28971
103.082326	-471.966166	311.592392	-425.671316	-0.069362	-0.389503	22210.60823
112.237879	-474.255055	318.459057	-408.886136	1.456564	-0.389503	22247.99341
149.623053	-481.121719	326.088684	-390.57503	0.693601	-1.152466	22253.33415
151.911941	-467.38839	324.562759	-405.071322	0.693601	-1.152466	22229.6823
159.541568	-463.573576	350.503492	-377.604664	0.693601	0.373459	22235.02304
159.541568	-468.151353	343.636827	-379.130589	2.219526	-0.389503	22244.17859
186.245264	-458.9958	353.555343	-381.419477	1.456564	1.136422	22211.3712
205.319332	-464.336539	356.607194	-387.523179	2.219526	-0.389503	22125.91937
211.423034	-463.573576	379.496076	-345.560229	0.693601	-0.389503	22229.6823
228.971177	-435.343955	390.177554	-347.849117	-0.832325	1.136422	22219.76379
228.971177	-437.632843	413.829399	-348.61208	0.693601	-0.389503	22219.76379
244.230432	-449.077284	401.621995	-333.352825	-2.35825	-1.152466	22207.55638
267.882277	-420.0847	403.910883	-346.323191	-3.121213	-0.389503	22196.87491
263.3045	-408.640259	405.436809	-329.538011	-2.35825	-0.389503	22202.97861
267.119314	-396.432855	406.199772	-333.352825	-0.069362	1.136422	22221.28971
277.800792	-389.566191	414.592362	-307.412092	-3.121213	-0.389503	22212.13416
295.348935	-376.595824	439.007169	-308.175055	-0.069362	-0.389503	22219.00082
307.556339	-378.12175	436.718281	-305.886166	-0.832325	0.373459	22225.86749
307.556339	-363.625458	446.636797	-263.923216	-0.832325	-1.152466	22225.10453
322.815594	-352.943979	440.533095	-269.263955	-1.595287	-0.389503	22216.71194
339.600774	-349.892128	478.681232	-227.301004	-0.069362	0.373459	22228.91934
350.282252	-337.684725	473.340492	-210.515824	2.219526	0.373459	22238.83786
364.015582	-333.106948	479.444194	-187.626942	3.745452	1.136422	22244.94156
362.489656	-306.403252	463.421977	-189.152868	-0.069362	1.136422	22241.88971
382.326687	-288.092147	479.444194	-200.597309	1.456564	0.373459	21995.45274
381.563725	-295.721774	467.999753	-172.367687	-0.069362	-1.152466	22228.91934
389.956315	-272.069929	477.155306	-169.315836	-0.832325	-0.389503	22228.15638
402.926681	-282.751408	476.392343	-160.160284	1.456564	-0.389503	22225.10453
413.60816	-235.447718	449.688648	-136.508439	-0.069362	-0.389503	22216.71194
410.556309	-252.232898	487.073822	-154.056582	2.219526	0.373459	22229.6823
415.134085	-229.344016	457.318275	-126.589923	-0.832325	0.373459	22231.20823
415.897048	-205.692171	480.207157	-122.012147	-0.069362	-0.389503	22213.66009
431.919265	-201.114395	470.288642	-89.967712	-1.595287	-0.389503	22205.2675
425.815563	-185.092177	461.133089	-106.752892	-3.121213	-1.152466	22211.3712
428.104452	-178.988475	439.007169	-73.182532	-1.595287	-1.152466	22193.82305
439.548893	-152.28478	467.236791	-51.819575	-4.647138	-1.915429	22212.89712
441.074818	-141.603301	479.444194	-31.982544	-0.069362	0.373459	22229.6823
451.756296	-130.921823	439.770132	-35.797358	0.693601	-0.389503	22216.71194
449.467408	-104.98109	444.347908	-23.589954	0.693601	0.373459	22228.15638
451.756296	-98.114425	419.933101	6.928556	-0.069362	0.373459	22235.786
441.837781	-75.988506	429.851616	16.084109	-1.595287	-1.152466	22213.66009
430.39334	-69.884804	418.407175	19.13596	-0.069362	0.373459	22095.40086
452.519259	-43.944071	439.770132	66.439649	2.219526	-0.389503	22256.386
427.341489	-21.818152	433.66643	100.01001	1.456564	-0.389503	22235.786
433.445191	-22.581114	357.370156	112.217413	-0.832325	-1.915429	22240.36378
432.682228	3.359619	415.355324	121.372966	0.693601	-1.152466	22241.88971
434.208153	4.122582	418.407175	130.528519	0.693601	0.373459	22219.76379
434.208153	17.092948	391.70348	123.661854	-0.069362	0.373459	22220.52675
425.815563	32.352203	374.918299	154.943327	-0.069362	0.373459	22230.44527
415.134085	42.270718	374.918299	160.284066	-0.069362	1.136422	22214.42305
414.371122	55.241085	368.051635	181.647022	-0.832325	-1.915429	22222.81564
409.793346	61.344787	372.629411	174.780358	0.693601	-0.389503	22231.20823
396.822979	83.470706	343.636827	197.66924	-1.595287	-0.389503	22197.63787
389.193352	95.67811	342.110902	209.113681	-5.410101	-1.915429	22198.40083
392.245203	98.729961	337.533125	220.558122	-2.35825	1.136422	22209.84527
390.719277	120.85588	321.510908	231.2396	-0.069362	-0.389503	22189.24528
383.852613	130.774396	316.170169	227.424787	-0.832325	-0.389503	22208.31935
380.037799	143.744762	284.888696	251.839594	-0.069362	0.373459	22222.05268
376.222985	161.292905	262.762777	237.343302	-0.069362	0.373459	21965.6972
379.274836	200.966968	257.422038	253.36552	-0.832325	-1.152466	22215.94897
380.800762	206.307707	248.266485	272.439588	0.693601	0.373459	22226.63045
350.282252	193.33734	251.318336	240.395153	-0.832325	0.373459	22183.90454
354.097066	224.618812	224.61464	295.32847	1.456564	0.373459	22215.18601
348.756327	231.485477	219.273901	306.009949	-0.069362	-1.152466	22242.65267
344.178551	250.559546	204.014646	312.113651	-0.832325	-1.152466	22224.34156
335.022998	247.507695	204.014646	330.424756	0.693601	0.373459	22183.90454
341.1267	271.922502	193.333168	325.084017	1.456564	0.373459	22228.15638
322.052631	271.922502	166.629472	341.106235	-0.069362	0.373459	22225.10453
311.371153	269.633614	162.814659	339.580309	-1.595287	-1.152466	22170.17121
308.319302	287.181757	121.614671	344.158085	-0.069362	-1.152466	22219.00082
293.060047	315.411378	118.56282	344.158085	1.456564	0.373459	22228.91934
290.771159	321.51508	101.014677	341.869197	-0.069362	-0.389503	22193.82305
280.852643	331.433596	97.199863	357.128452	-0.069362	0.373459	22216.71194
266.356351	323.803968	82.703571	389.93585	-2.35825	0.373459	22209.84527
267.119314	352.796552	62.103577	380.780297	-0.832325	0.373459	22198.40083
277.800792	338.30026	17.851739	385.358073	-1.595287	0.373459	21916.86758
241.178581	368.81877	46.844323	392.224738	-1.595287	-0.389503	22209.08231
233.548954	377.21136	32.348031	405.958067	-0.069362	-0.389503	22209.08231
229.73414	389.418764	28.533217	403.669179	-0.069362	0.373459	22197.63787
209.134146	398.574316	-5.037144	417.402508	-0.832325	-0.389503	22197.63787
190.060078	402.38913	-36.318616	431.8988	0.693601	-0.389503	22182.37861
202.267481	400.100242	-74.466753	402.906216	-0.069362	-0.389503	22183.14158
184.719339	413.833571	-76.755641	404.432142	-0.832325	-0.389503	22209.84527
171.748972	420.700236	-85.911194	427.321024	-0.069362	-0.389503	22225.86749
147.334164	433.670602	-126.348219	432.661763	2.982489	1.136422	22230.44527
145.045276	416.122459	-100.407486	438.002502	0.693601	-1.152466	22214.42305
139.704537	424.51505	-143.133399	431.135837	0.693601	-1.152466	22190.7712
113.763804	440.537267	-147.711175	431.8988	1.456564	0.373459	22196.11194
102.319363	435.959491	-148.474138	429.609912	-0.832325	-0.389503	22186.19343
87.823071	430.618751	-163.733393	439.528428	-1.595287	-0.389503	22173.98602
63.408263	424.51505	-136.266734	434.950651	-0.069362	-0.389503	22197.63787
65.697152	435.959491	-159.918579	417.402508	-0.832325	-1.152466	22206.03046
60.356412	416.885422	-225.533375	383.069185	-0.832325	0.373459	21400.34181
32.126791	436.722453	-191.200051	431.8988	-2.35825	-0.389503	22182.37861
31.363828	436.722453	-188.911163	437.239539	-3.121213	-1.152466	22199.16379
13.815685	427.5669	-224.007449	449.446943	-2.35825	-0.389503	22171.69713
6.186058	441.30023	-218.66671	445.632129	-1.595287	-0.389503	22173.98602
-10.599122	431.381714	-241.555592	421.980285	-1.595287	-0.389503	22171.69713
-12.125048	443.589118	-253.762996	414.350657	-1.595287	-1.152466	22193.06009
-6.021346	445.878006	-269.022251	402.143253	-0.832325	-1.915429	22190.7712
-44.169483	435.196528	-277.414841	396.039552	-1.595287	0.373459	22196.11194
-34.250967	440.537267	-255.288921	405.195104	0.693601	-0.389503	22193.82305
-43.40652	431.381714	-267.496325	406.72103	-0.832325	-1.152466	191.503647
-51.036147	439.774304	-291.14817	390.698812	2.219526	-0.389503	16.022217
-70.873178	423.752087	-297.251872	427.321024	2.982489	-0.389503	11.444441
-86.132433	428.329863	-297.251872	428.083987	0.693601	0.373459	12.207404
-96.050949	403.152093	-339.214822	423.50621	2.219526	1.136422	9.918516
-104.443539	414.596534	-314.037052	420.454359	1.456564	-0.389503	8.39259
-112.836129	396.285428	-341.503711	423.50621	-0.832325	-0.389503	10.681478
-125.806495	393.99654	-354.474077	383.832148	-3.121213	-1.915429	9.155553
-140.302787	401.626167	-355.23704	392.987701	1.456564	0.373459	8.39259
-154.799079	389.418764	-356.762965	392.224738	0.693601	0.373459	9.918516
-150.221303	398.574316	-339.214822	360.943266	-1.595287	-0.389503	9.155553
-176.924999	388.655801	-365.918518	338.817346	-2.35825	-0.389503	9.155553
-186.843514	380.263211	-372.02222	351.02475	-0.832325	0.373459	9.918516
-182.265738	364.240993	-369.733332	325.084017	-0.832325	-0.389503	18294.32051
-212.784247	367.292844	-388.8074	322.032166	-5.410101	-1.152466	22164.83047
-238.72498	371.107658	-412.459245	331.950682	-0.832325	1.136422	22194.58602
-235.67313	357.374329	-372.02222	312.876613	-1.595287	-1.152466	22213.66009
-232.621279	369.581732	-413.985171	298.380321	-3.121213	-0.389503	22223.5786
-247.117571	347.455813	-413.985171	291.513657	-0.069362	0.373459	22213.66009
-259.324974	355.848403	-403.303692	287.698843	0.693601	0.373459	22223.5786
-244.828682	327.618782	-388.8074	270.913663	-0.069362	-0.389503	22225.86749
-295.184223	346.69285	-459.762935	253.36552	-1.595287	-1.915429	22207.55638
-269.24349	329.90767	-407.881469	247.261818	0.693601	-0.389503	22248.75637
-280.687931	323.041006	-416.274059	242.684041	2.982489	0.373459	22251.80822
-275.347192	319.989155	-404.829618	226.661824	0.693601	-0.389503	22053.43791
-305.102739	284.892869	-437.637015	225.135899	-1.595287	-1.152466	22215.18601
-326.465695	294.048422	-423.903686	214.45442	-2.35825	-1.152466	22237.31193
-315.784217	266.581763	-417.037021	191.565538	-1.595287	-0.389503	22212.13416
-333.33236	260.478061	-438.399978	173.254432	-1.595287	-1.915429	22220.52675
-350.11754	240.64103	-417.799984	155.706289	-0.832325	0.373459	22229.6823
-358.51013	227.670663	-426.955537	144.261848	0.693601	0.373459	22216.71194
-356.221242	207.07067	-440.688866	119.847041	0.693601	1.136422	22222.81564
-373.769385	214.700297	-448.318494	91.61742	-1.595287	0.373459	22212.13416
-385.213826	202.492893	-459.762935	70.254463	-2.35825	0.373459	22193.82305
-401.999006	171.211421	-441.451829	90.854457	-2.35825	-1.152466	22206.03046
-403.524932	168.15957	-467.392562	72.543351	-0.832325	0.373459	22219.76379
-397.42123	171.974384	-435.348127	35.92114	-0.832325	-0.389503	22203.74157
-401.236043	163.581794	-433.059239	60.335947	1.456564	-0.389503	22225.10453
-405.81382	152.900315	-430.770351	33.632252	-1.595287	-1.152466	22231.20823
-411.154559	128.485508	-397.962953	35.158177	-2.35825	-1.152466	22214.42305
-432.517516	113.989216	-408.644431	29.817438	1.456564	1.136422	22224.34156
-414.969373	110.174402	-432.296276	-21.301066	-0.832325	-0.389503	22111.42308
-418.021224	109.411439	-419.32591	-2.98996	1.456564	-0.389503	22199.16379
-426.413814	97.966998	-401.014804	15.321146	1.456564	-1.152466	22243.41563
-446.250845	82.707743	-388.044437	-21.301066	2.219526	0.373459	22246.46748
-448.539733	61.344787	-364.392593	-25.878842	-1.595287	-0.389503	22225.86749
-449.302696	62.10775	-386.518512	-47.241799	1.456564	0.373459	22230.44527
-479.058243	55.241085	-343.792599	-67.841792	0.693601	-0.389503	22233.49712
-439.38418	20.144799	-366.681481	-112.856594	-0.069362	0.373459	22217.4749
-458.458249	12.515172	-341.503711	-95.308451	-0.832325	-0.389503	22220.52675
-456.16936	7.174432	-349.896301	-101.412153	-0.069362	-1.152466	22230.44527
-433.280478	0.307768	-349.133338	-131.930662	0.693601	1.136422	22220.52675
-440.147143	-11.136673	-348.370375	-118.197333	0.693601	1.136422	22219.76379
-447.013808	-26.395928	-336.162971	-136.508439	-2.35825	-0.389503	22209.08231
-443.198994	-55.388512	-305.644462	-160.160284	-3.121213	-1.152466	22202.21564
-455.406398	-55.388512	-308.696313	-183.812128	-0.069362	-0.389503	22182.37861
-450.065659	-81.329245	-293.437058	-179.997315	-1.595287	0.373459	22213.66009
-438.621218	-87.432947	-302.592611	-195.25657	-0.832325	0.373459	22222.05268
-463.036025	-90.484798	-305.644462	-219.671377	-0.832325	-1.152466	22091.58605
-439.38418	-111.847754	-251.474108	-225.012116	-0.069362	-1.152466	22196.87491
-430.228627	-117.951456	-262.918549	-237.982483	2.982489	1.899385	22230.44527
-418.021224	-143.129227	-243.84448	-253.241738	0.693601	1.136422	22198.40083
-426.413814	-154.573668	-262.155586	-271.552843	-2.35825	-1.152466	22171.69713
-421.836037	-137.788488	-270.548176	-295.967651	2.219526	-0.389503	22238.07489
-404.287894	-177.46255	-235.45189	-289.863949	3.745452	0.373459	22235.02304
-379.110124	-189.669954	-228.585225	-296.730614	2.219526	-0.389503	22216.71194
-377.584199	-192.721805	-191.200051	-308.938017	1.456564	0.373459	22225.86749
-388.265677	-220.188463	-191.200051	-319.619496	-0.832325	-1.152466	22220.52675
-383.6879	-230.869941	-201.88153	-330.300974	-0.069362	1.136422	22213.66009
-356.221242	-233.921792	-166.785244	-340.21949	-2.35825	-0.389503	22202.97861
-355.458279	-242.314383	-153.051915	-344.034303	0.693601	-0.389503	22215.18601
-344.776801	-250.706973	-130.925995	-336.404676	-0.832325	-1.152466	22219.76379
-340.199024	-281.988445	-138.555623	-354.715782	-0.832325	-1.152466	22183.90454
-346.302726	-291.143998	-117.955629	-369.212074	-2.35825	-0.389503	22184.6675
-334.858285	-294.958811	-117.192666	-392.100956	-4.647138	-1.152466	22202.21564
-317.310142	-312.506954	-114.140815	-389.812067	-0.069362	0.373459	22193.82305
-306.628664	-319.373619	-75.992678	-387.523179	-0.832325	-0.389503	22094.6379
-298.999037	-321.662507	-53.103796	-394.389844	-1.595287	-0.389503	22214.42305
-269.24349	-327.766209	-37.081579	-395.915769	1.456564	0.373459	22223.5786
-273.821266	-335.395836	-47.763057	-418.804651	-0.832325	-0.389503	22181.61565
-252.45831	-351.418054	-29.451951	-415.7528	-0.832325	-1.152466	22191.53417
-239.487943	-351.418054	-15.718622	-410.412061	-0.069362	0.373459	22191.53417
-232.621279	-371.255085	3.355447	-440.167608	-0.069362	-0.389503	22173.98602
-199.050918	-381.173601	-0.459367	-430.249092	-0.069362	-1.152466	22222.05268
-215.073136	-380.410638	9.459148	-442.456496	3.745452	0.373459	22230.44527
-185.317589	-394.143967	36.925807	-486.708335	-0.069362	-0.389503	22209.08231
-179.213887	-406.351371	49.133211	-457.715751	-0.832325	-0.389503	22200.68972
-158.613893	-419.321737	61.340615	-468.397229	-0.832325	-0.389503	22213.66009
-138.776862	-430.003216	88.807273	-464.582416	1.456564	1.136422	22193.06009
-144.880564	-441.447657	79.65172	-461.530565	-1.595287	-1.152466	22175.51195
-126.569458	-440.684694	120.088745	-456.952788	-1.595287	-0.389503	22207.55638
-109.021315	-439.921731	130.007261	-445.508347	-0.069362	-0.389503	22190.7712
-70.873178	-458.9958	126.95541	-477.552782	-0.069362	-0.389503	22141.94159
-80.791694	-458.9958	113.985043	-473.737968	-0.069362	-0.389503	22120.57863
-84.606508	-471.203204	149.081329	-453.900937	-2.35825	-0.389503	22197.63787
-39.591706	-483.410607	125.429484	-526.382397	-1.595287	-0.389503	22184.6675
-31.199116	-477.306905	173.496137	-469.923155	-3.121213	-1.152466	22183.90454
-20.517638	-468.914315	196.385019	-439.404645	-1.595287	-0.389503	22182.37861
-12.125048	-469.677278	216.22205	-425.671316	-0.069362	0.373459	22182.37861
19.156425	-489.514309	239.873895	-437.115757	0.693601	0.373459	22206.79342
26.786052	-483.410607	238.34797	-442.456496	-0.832325	-1.152466	22195.34898
49.674934	-484.936533	255.896112	-418.041689	2.219526	1.136422	22191.53417
47.386046	-481.884682	271.155367	-425.671316	-0.069362	-0.389503	22218.23786
66.460114	-469.677278	299.384988	-437.115757	-0.069362	0.373459	22222.81564
85.534183	-460.521725	296.333138	-423.382428	-0.832325	-1.915429	22242.65267
113.000841	-484.17357	303.199802	-420.330577	1.456564	1.136422	22251.80822
93.16381	-473.492092	284.888696	-460.767602	3.745452	1.136422	22245.70452
106.897139	-475.78098	327.61461	-405.834285	1.456564	0.373459	22229.6823
132.837872	-479.595794	345.162753	-421.09354	-0.832325	-0.389503	22235.786
148.86009	-491.040235	322.273871	-415.7528	0.693601	1.136422	22228.91934
163.356382	-471.203204	347.451641	-394.389844	-1.595287	0.373459	22151.09714
174.03786	-455.943949	352.79238	-379.893552	2.219526	1.899385	22230.44527
180.141562	-460.521725	368.051635	-364.634297	-1.595287	-0.389503	22231.20823
198.452668	-452.129135	366.525709	-352.426893	-0.069362	-0.389503	22215.18601
187.771189	-453.655061	390.177554	-346.323191	-2.35825	-0.389503	22205.2675
208.371183	-454.418023	393.229405	-392.863918	-0.832325	0.373459	22208.31935
230.497103	-445.262471	358.896082	-382.18244	-2.35825	-1.152466	22199.16379
248.808208	-427.714328	406.962734	-325.723198	1.456564	1.136422	22217.4749
241.941544	-413.218036	422.221989	-346.323191	-0.832325	0.373459	22221.28971
265.593389	-404.825445	420.696064	-328.012086	-0.069362	-0.389503	22215.18601
284.667457	-382.699526	419.170138	-311.226906	-1.595287	-1.152466	22222.81564
286.956345	-386.51434	439.007169	-288.338023	-0.069362	0.373459	22231.97119
298.400786	-381.173601	460.370126	-295.967651	-0.832325	-0.389503	22212.13416
314.423004	-369.72916	447.399759	-279.945433	-0.069362	-0.389503	22222.05268
339.600774	-360.573607	449.688648	-238.745446	1.456564	0.373459	22239.60082
329.682259	-336.921762	451.977536	-239.508408	2.982489	0.373459	22236.54897
337.311886	-320.136582	440.533095	-268.500992	0.693601	-0.389503	22236.54897
357.148917	-313.269917	440.533095	-237.982483	2.219526	-0.389503	22031.31199
365.541507	-308.692141	467.236791	-199.834346	1.456564	-0.389503	22223.5786
373.171135	-302.588439	462.659014	-177.708427	1.456564	0.373459	22225.10453
393.008166	-289.618072	474.866418	-181.52324	-0.832325	0.373459	22226.63045
377.748911	-278.173631	474.103455	-167.789911	-3.121213	-1.915429	22212.13416
411.319271	-278.936594	461.133089	-147.189917	-0.832325	0.373459	22221.28971
386.904464	-259.862525	471.814567	-151.004731	1.456564	1.136422	22231.20823
415.897048	-245.366233	484.021971	-120.486221	-1.595287	-1.152466	22214.42305
414.371122	-243.840308	461.133089	-131.930662	-4.647138	-1.152466	22198.40083
405.978532	-228.581053	436.718281	-160.923246	-2.35825	-1.152466	22210.60823
418.948899	-216.373649	435.955318	-152.530656	-1.595287	-0.389503	22197.63787
434.971116	-196.536618	464.947902	-95.308451	-4.647138	-1.152466	22209.08231
431.156303	-192.721805	464.947902	-74.708457	-1.595287	-0.389503	22225.86749
424.289638	-167.544034	464.947902	-61.738091	-0.069362	0.373459	22226.63045
428.867414	-162.966258	465.710865	-34.271432	-0.832325	-0.389503	22221.28971
444.889632	-137.025525	478.681232	-20.538103	-2.35825	-1.915429	22228.91934
444.126669	-121.003307	448.162722	-4.515885	0.693601	-0.389503	22227.39341
429.630377	-99.640351	435.955318	-27.404767	0.693601	0.373459	22020.63051
441.837781	-82.092208	461.896051	38.972991	0.693601	-1.152466	22252.57118
434.208153	-69.884804	445.110871	30.580401	2.219526	1.136422	22251.04526
431.919265	-41.655183	450.45161	60.335947	-0.069362	0.373459	22235.786
439.548893	-50.047773	419.170138	70.254463	0.693601	0.373459	22240.36378
441.074818	-38.603332	432.903467	100.01001	1.456564	0.373459	22237.31193
444.126669	-17.240375	391.70348	96.958159	-2.35825	-1.152466	22215.18601
450.230371	0.307768	396.281256	145.024811	-0.832325	-1.152466	22225.86749
444.126669	1.070731	403.147921	125.950743	-0.832325	-1.152466	22228.91934
431.919265	27.774426	400.09607	148.839625	-0.069362	1.136422	22219.76379
420.474824	35.404054	387.125703	164.861842	-0.069362	-0.389503	22223.5786
405.978532	37.692942	365.762747	161.809991	-3.884176	-2.678392	22207.55638
413.60816	53.715159	354.318306	164.861842	-2.35825	0.373459	22193.82305
398.348905	73.552191	348.977566	168.676656	-0.832325	-0.389503	22205.2675
401.400756	84.996632	327.61461	170.965544	-0.832325	-0.389503	22203.74157
393.771128	97.966998	337.533125	203.772942	-0.832325	-0.389503	22203.74157
399.111868	123.907731	342.110902	219.032197	-0.832325	-1.152466	22220.52675
395.297054	123.144768	336.0072	225.135899	0.693601	-1.152466	22014.52681
386.141501	159.76698	303.962765	247.261818	-0.069362	1.136422	22211.3712
374.69706	171.211421	305.48869	257.180333	0.693601	0.373459	22222.81564
371.645209	162.055868	281.073883	259.469222	-0.069362	0.373459	22183.90454
354.097066	175.789197	282.599808	257.180333	0.693601	-0.389503	22193.06009
360.963731	197.152154	231.481305	263.284035	1.456564	0.373459	22235.786
374.69706	212.411409	217.747976	257.180333	-1.595287	-0.389503	22222.05268
351.045215	226.907701	189.518354	272.439588	-0.069362	-1.152466	22188.48232
341.1267	232.24844	215.459087	301.432172	2.982489	1.899385	22226.63045
338.074849	245.218806	201.725758	320.506241	2.219526	1.136422	22235.02304
334.260035	252.085471	204.777609	341.106235	-0.832325	-0.389503	22198.40083
318.237817	272.685465	185.703541	326.609943	-0.832325	-0.389503	22215.18601
306.793376	278.026204	146.792441	341.106235	-1.595287	-1.152466	22228.15638
299.926712	290.233608	136.110963	351.787713	0.693601	0.373459	22184.6675
297.637824	300.152123	120.851708	359.41734	0.693601	-0.389503	22202.21564
283.904494	307.018788	113.222081	363.232154	-2.35825	-1.152466	22206.03046
272.460053	333.722484	78.888757	354.839564	-2.35825	-0.389503	22194.58602
296.111898	348.218776	-21.059361	314.402539	-1.595287	-1.152466	21839.04538
254.91191	341.352111	59.051726	375.439558	-1.595287	0.373459	22208.31935
255.674873	362.715068	59.051726	379.254371	-2.35825	-1.915429	22212.89712
253.385985	373.396546	55.236913	399.854365	1.456564	0.373459	22203.74157
235.837842	362.715068	27.770254	400.617328	-0.069362	-0.389503	22200.68972
217.526736	379.500248	10.222111	424.269173	-0.069362	0.373459	22189.24528
209.897109	394.759503	-1.22233	429.609912	2.219526	0.373459	22180.85269
206.845258	398.574316	-21.822324	417.402508	-0.069362	-0.389503	22196.87491
191.586003	412.307646	-61.496386	417.402508	1.456564	-0.389503	22227.39341
188.534152	421.463199	-68.363051	431.8988	1.456564	-0.389503	22215.18601
169.460084	422.989124	-86.674156	429.609912	0.693601	0.373459	22202.97861
143.519351	413.070608	-121.00748	397.565477	-0.069362	-0.389503	22200.68972
145.045276	430.618751	-116.429703	434.950651	1.456564	1.136422	22204.50453
129.786021	432.144677	-121.770442	436.476577	-0.069362	0.373459	22206.79342
116.815655	426.040975	-127.111181	441.054353	-0.069362	-0.389503	22193.82305
108.423065	432.90764	-132.451921	449.446943	-1.595287	-1.152466	22199.16379
105.371214	439.011342	-158.392654	426.558061	-3.121213	-0.389503	22206.03046
66.460114	439.011342	-173.651908	430.372875	-2.35825	-1.152466	21914.57869
67.98604	425.278012	-153.051915	427.321024	-2.35825	-1.152466	22192.29713
64.934189	419.17431	-164.496356	411.298806	-3.121213	-1.152466	22185.43046
30.600866	438.248379	-202.644492	403.669179	-3.121213	-1.152466	22180.85269
33.652717	435.196528	-225.533375	405.195104	-3.121213	-1.152466	22165.59343
20.68235	430.618751	-226.296337	387.646961	-2.35825	-1.152466	22177.03787
18.393462	444.352081	-212.563008	430.372875	0.693601	1.136422	22215.94897
3.89717	431.381714	-213.325971	439.528428	1.456564	-0.389503	22196.11194
-9.073197	442.826155	-235.45189	436.476577	-0.832325	0.373459	22202.97861
-23.569489	433.670602	-253.762996	438.002502	-2.35825	-1.152466	22199.92676
-38.828743	439.011342	-252.23707	425.032136	0.693601	-0.389503	22209.08231
-24.332451	442.063192	-250.711145	441.817316	1.456564	1.136422	22236.54897
-38.065781	430.618751	-247.659294	429.609912	0.693601	-0.389503	111.39256
-60.954663	420.700236	-300.303723	423.50621	-1.595287	-1.915429	16.022217
-53.325035	407.729869	-296.488909	411.298806	0.693601	0.373459	11.444441
-83.843545	417.648385	-302.592611	411.298806	-0.069362	0.373459	9.918516
-100.628725	415.359497	-310.222238	423.50621	-0.069362	-1.152466	10.681478
-123.517607	404.678018	-346.84445	425.032136	1.456564	0.373459	9.155553
-118.939831	398.574316	-359.051853	412.824732	-0.832325	0.373459	8.39259
-105.969464	402.38913	-352.185189	383.832148	-0.069362	-0.389503	10.681478
-142.591676	393.233577	-381.940736	383.832148	-1.595287	-1.152466	9.155553
-147.169452	395.522466	-349.896301	380.017334	0.693601	-0.389503	9.918516
-157.087968	386.366913	-355.23704	378.491409	-3.884176	-1.152466	9.918516
-172.347222	388.655801	-379.651847	361.706228	-4.647138	-1.152466	9.155553
-173.110185	374.159509	-375.837034	347.972899	-1.595287	-0.389503	10.681478
-189.895365	381.789136	-396.437028	320.506241	-0.832325	1.136422	1000.244148
-211.258322	370.344695	-418.562947	305.246986	-1.595287	-1.915429	22113.71197
-207.443508	379.500248	-391.096288	344.158085	-2.35825	-1.152466	22212.89712
-224.991651	371.107658	-383.466661	336.528458	-0.832325	-0.389503	18219.55016
-237.962018	366.529882	-407.881469	318.980315	-0.069362	-1.152466	22199.16379
-249.406459	345.166925	-395.674065	316.691427	1.456564	-0.389503	22223.5786
-258.562012	348.218776	-401.014804	288.461806	-1.595287	-0.389503	22205.2675
-254.747198	337.537298	-421.614798	280.832178	0.693601	-0.389503	22241.88971
-263.139788	351.270627	-389.570363	270.1507	1.456564	0.373459	22250.2823
-315.021254	347.455813	-442.977755	225.135899	-0.832325	-0.389503	21913.05277
-284.502745	313.12249	-448.318494	241.921079	1.456564	0.373459	22218.23786
-286.02867	316.174341	-430.770351	235.817377	1.456564	-0.389503	22238.83786
-313.495329	297.100272	-446.029605	227.424787	-0.832325	-1.152466	22212.13416
-311.969403	290.233608	-416.274059	203.009979	-0.832325	-0.389503	22216.71194
-315.784217	268.870651	-434.585164	209.876644	-0.832325	-0.389503	22228.15638
-342.487913	274.974353	-422.377761	205.298867	-0.069362	-0.389503	22216.71194
-344.013838	252.848434	-437.637015	154.943327	-2.35825	-0.389503	22215.94897
-347.828652	225.381775	-435.348127	150.36555	-3.121213	-0.389503	22207.55638
-359.273093	216.226222	-414.748133	132.054445	-1.595287	-0.389503	22201.45268
-363.850869	207.833632	-460.525897	102.298898	-1.595287	0.373459	22202.97861
-380.63605	204.781781	-478.07404	83.987792	-0.069362	-0.389503	22215.94897
-388.265677	189.522527	-469.68145	60.335947	-2.35825	0.373459	22213.66009
-391.317528	187.233638	-477.311078	28.291512	-1.595287	-0.389503	22219.76379
-392.080491	179.604011	-447.555531	55.758171	-1.595287	0.373459	22227.39341
-411.154559	157.478092	-440.688866	54.995208	-0.832325	-0.389503	22228.15638
-418.784186	148.322539	-413.222208	66.439649	-0.069362	-0.389503	22219.76379
-409.628634	162.055868	-403.303692	9.980407	2.219526	0.373459	22142.70455
-414.20641	129.24847	-397.962953	18.372997	2.982489	-0.389503	22212.13416
-415.732335	117.804029	-397.19999	31.343363	2.982489	1.136422	22241.88971
-431.754553	97.966998	-401.777767	5.40263	-2.35825	-1.152466	22238.83786
-442.436031	72.789228	-391.859251	-6.041811	-0.069362	-1.152466	22238.83786
-447.013808	65.922563	-409.407394	-6.041811	2.982489	-1.152466	22228.15638
-462.273062	60.581824	-374.311108	-26.641805	0.693601	1.136422	22229.6823
-453.11751	53.715159	-376.599996	-56.397351	-0.069362	0.373459	22226.63045
-448.539733	39.98183	-372.02222	-52.582538	-2.35825	-0.389503	22215.18601
-466.850839	32.352203	-339.214822	-67.841792	-0.069362	0.373459	22227.39341
-470.665652	14.041097	-333.11112	-89.967712	-2.35825	-1.152466	22230.44527
-459.221211	21.670724	-359.051853	-95.308451	-0.832325	-1.152466	22212.89712
-459.984174	-14.951487	-330.822232	-115.908445	-0.832325	0.373459	22205.2675
-455.406398	-24.870002	-372.02222	-125.063998	-1.595287	-1.152466	22212.89712
-453.11751	-33.262593	-324.71853	-126.589923	-1.595287	0.373459	22162.54158
-439.38418	-29.447779	-362.103704	-158.634358	-0.832325	0.373459	22206.03046
-451.591584	-44.707034	-333.11112	-204.412122	-1.595287	-1.152466	22225.10453
-434.806404	-81.329245	-354.474077	-206.701011	-1.595287	-1.915429	22101.50456
-435.569367	-79.80332	-288.096319	-190.678793	0.693601	0.373459	22196.11194
-425.650851	-95.825537	-278.177803	-204.412122	-0.069362	-0.389503	22229.6823
-446.250845	-103.455164	-271.311139	-231.878781	1.456564	1.136422	22203.74157
-443.961957	-110.321829	-249.185219	-241.034334	-0.832325	-1.152466	22180.85269
-419.547149	-108.032941	-249.185219	-260.108402	2.982489	1.899385	22241.88971
-434.806404	-150.758854	-233.925965	-234.930632	0.693601	-0.389503	22228.91934
-388.265677	-155.336631	-258.340772	-306.649129	0.693601	-0.389503	22185.43046
-411.154559	-160.67737	-245.370406	-282.234322	1.456564	-0.389503	22217.4749
-399.710118	-182.803289	-241.555592	-294.441725	0.693601	1.136422	22217.4749
-391.317528	-225.529202	-263.681511	-321.145421	-0.832325	-0.389503	22194.58602
-376.058273	-203.403283	-189.674126	-315.041719	-0.832325	-0.389503	22203.74157
-379.873087	-227.055128	-192.725977	-315.041719	-1.595287	-0.389503	22209.84527
-371.480497	-233.921792	-198.829679	-331.063937	-0.069362	0.373459	22220.52675
-349.354577	-224.76624	-140.081548	-357.767632	-0.069362	-0.389503	22196.87491
-360.036056	-282.751408	-122.533405	-357.767632	-1.595287	-0.389503	22190.00824
-351.643466	-262.914376	-132.451921	-360.056521	-0.832325	-1.152466	22199.92676
-337.910136	-269.018078	-153.051915	-372.263924	-0.832325	1.136422	22131.26011
-340.961987	-291.143998	-120.244517	-402.019471	-0.069362	0.373459	22078.61568
-312.732366	-291.90696	-94.303784	-391.337993	-0.832325	0.373459	22210.60823
-293.658298	-311.743992	-104.222299	-395.915769	-0.069362	-1.152466	22211.3712
-302.81385	-322.42547	-72.940827	-409.649099	-0.832325	-0.389503	22195.34898
-290.606447	-338.447687	-38.607504	-395.152807	-0.832325	0.373459	22200.68972
-261.613863	-340.736576	-28.688988	-405.834285	-1.595287	-1.152466	22193.82305
-240.250906	-342.262501	-46.237131	-434.826869	0.693601	-0.389503	22195.34898
-246.354608	-355.99583	-34.79269	-414.226875	-0.069362	-0.389503	22218.23786
-228.806465	-362.862495	-4.274181	-410.412061	-0.069362	-0.389503	22228.91934
-221.9398	-369.72916	-5.037144	-434.063906	1.456564	0.373459	22215.94897
-198.287955	-384.225452	17.088776	-431.775018	2.219526	0.373459	22173.22306
-202.865732	-370.492122	27.007291	-459.241676	-0.832325	-1.152466	22195.34898
-184.554626	-412.455073	37.68877	-468.397229	-0.832325	0.373459	22197.63787
-171.58426	-394.90693	44.555434	-483.656484	-1.595287	-0.389503	22173.22306
-160.139819	-414.743961	72.022093	-463.05649	0.693601	0.373459	22213.66009
-140.302787	-422.373588	85.755422	-459.241676	-0.832325	-1.152466	22212.89712
-115.125017	-429.240253	104.066528	-467.634267	-1.595287	-1.915429	22177.80084
-116.650943	-440.684694	92.622087	-477.552782	-0.832325	-0.389503	22125.91937
-119.702794	-452.129135	111.696155	-468.397229	-1.595287	-0.389503	22207.55638
-79.265768	-447.551359	125.429484	-481.367596	-3.884176	-1.152466	22179.32676
-67.821327	-460.521725	136.873925	-484.419447	-0.832325	0.373459	22159.48973
-54.087998	-457.469874	153.659106	-495.863888	-0.832325	-0.389503	22174.74899
-58.665775	-464.336539	137.636888	-482.130559	1.456564	-0.389503	22172.4601
-3.732458	-475.78098	165.866509	-499.678702	-0.832325	-1.915429	22207.55638
-15.939861	-480.358756	156.710957	-464.582416	-0.832325	-0.389503	22213.66009
0.082356	-481.884682	235.296119	-426.434279	-2.35825	-0.389503	22196.11194
24.497164	-478.832831	255.896112	-430.249092	0.693601	0.373459	22215.94897
39.756418	-478.069868	248.266485	-426.434279	0.693601	-1.152466	22229.6823
55.778636	-471.966166	267.340554	-413.463912	2.219526	1.136422	22241.12674
54.25271	-475.018017	284.888696	-424.145391	2.219526	-0.389503	22247.23045
87.823071	-477.306905	295.570175	-438.641683	2.982489	0.373459	22247.99341
89.348996	-477.306905	300.910914	-405.071322	-1.595287	-1.152466	22224.34156
106.897139	-469.677278	329.140535	-433.300943	0.693601	0.373459	22235.786
118.34158	-479.595794	303.199802	-423.382428	-1.595287	-0.389503	22229.6823
125.208245	-464.336539	265.051665	-442.456496	-1.595287	-1.915429	22128.20826
140.4675	-463.573576	345.162753	-392.863918	-0.069362	-0.389503	22224.34156
174.800823	-462.810613	345.925715	-397.441695	-0.069362	-0.389503	22231.20823
167.171196	-481.884682	351.266455	-373.78985	-0.069362	-0.389503	22213.66009
177.852674	-461.284688	332.192386	-377.604664	-3.884176	-0.389503	22200.68972
161.830456	-440.684694	379.496076	-367.686148	-3.121213	-1.152466	22208.31935
206.082295	-439.158769	378.733113	-367.686148	-3.121213	-1.915429	22196.87491
212.185997	-430.766179	387.888666	-356.241707	-0.069362	0.373459	22212.13416
216.763773	-422.373588	387.888666	-376.078738	0.693601	1.136422	22222.81564
234.311916	-410.929147	393.992368	-360.056521	-1.595287	-1.152466	22214.42305
247.282283	-417.795812	366.525709	-338.693564	-1.595287	-1.915429	22218.23786
275.511904	-404.825445	430.614579	-324.197272	-0.832325	0.373459	22229.6823
283.141532	-393.381004	426.799766	-299.782464	-0.069362	0.373459	22217.4749
277.800792	-404.062483	451.214573	-289.863949	1.456564	0.373459	22222.05268
302.2156	-368.966197	447.399759	-288.338023	0.693601	-1.152466	22236.54897
315.185967	-369.72916	461.133089	-276.13062	2.219526	1.136422	22242.65267
339.600774	-365.914346	467.999753	-244.849147	2.219526	-0.389503	22231.97119
341.889662	-360.573607	452.740499	-272.315806	0.693601	-1.152466	22045.04532
341.1267	-363.625458	456.555312	-220.43434	0.693601	0.373459	22235.02304
360.963731	-345.314352	472.57753	-212.804712	-0.069362	0.373459	22219.76379
361.726693	-342.262501	420.696064	-235.693595	-1.595287	-1.152466	22222.81564
375.460023	-327.766209	450.45161	-192.967681	-1.595287	-1.152466	22224.34156
383.852613	-305.64029	475.629381	-172.367687	-0.832325	0.373459	22222.05268
393.008166	-303.351401	489.36271	-173.13065	-0.832325	-0.389503	22227.39341
401.400756	-283.51437	458.8442	-144.901029	0.693601	-1.152466	22224.34156
384.615576	-267.492153	484.021971	-163.975097	-1.595287	-0.389503	22199.16379
402.926681	-259.862525	468.762716	-144.138066	0.693601	-0.389503	22210.60823
402.163719	-237.736606	480.207157	-140.323252	-2.35825	-1.152466	22204.50453
422.00075	-244.603271	459.607163	-126.589923	-2.35825	-1.915429	22205.2675
429.630377	-205.692171	448.925685	-117.43437	-2.35825	-0.389503	22223.5786
410.556309	-209.506985	458.081238	-118.960296	0.693601	0.373459	22231.97119
431.919265	-179.751438	443.584946	-125.82696	-0.832325	-1.915429	22217.4749
439.548893	-172.121811	451.214573	-76.234383	0.693601	1.136422	22231.20823
442.600744	-153.047742	474.866418	-34.271432	2.219526	1.136422	22231.97119
423.526675	-136.262562	454.266424	-39.612171	-0.832325	0.373459	22064.88235
451.756296	-120.240345	467.999753	2.350779	4.508415	0.373459	22253.33415
435.734079	-89.721835	434.429393	-9.856624	1.456564	0.373459	22253.33415
452.519259	-93.536649	419.933101	16.084109	1.456564	-0.389503	22233.49712
454.808147	-82.092208	456.555312	31.343363	0.693601	-1.915429	22235.02304
450.230371	-68.358878	445.110871	33.632252	1.456564	1.136422	22239.60082
436.497042	-62.255177	420.696064	54.995208	-0.832325	-1.915429	22210.60823
440.311855	-48.521847	419.170138	87.039643	-0.069362	-1.152466	22222.05268
439.548893	-24.870002	398.570144	108.4026	-0.832325	0.373459	22231.20823
434.971116	-16.477412	403.910883	122.135929	1.456564	1.136422	22218.23786
431.156303	16.329985	403.910883	134.343333	-0.832325	-1.152466	22222.05268
422.00075	12.515172	419.170138	136.632221	-3.121213	-1.152466	22211.3712
417.422973	14.041097	365.762747	148.076662	-0.832325	0.373459	22193.06009
399.87483	50.663308	390.177554	164.861842	0.693601	1.136422	22205.2675
405.978532	56.76701	344.39979	167.15073	-2.35825	-0.389503	22199.16379
405.978532	62.870712	350.503492	190.802575	0.693601	0.373459	22202.21564
409.030383	75.078116	346.688678	197.66924	-0.832325	-1.152466	22212.13416
395.297054	95.67811	297.0961	176.306283	-0.069362	-0.389503	22009.18607
402.163719	138.404023	355.081268	193.091464	1.456564	0.373459	22212.89712
393.008166	138.404023	326.088684	224.372936	-0.069362	0.373459	22221.28971
380.800762	137.64106	319.22202	249.550706	-0.832325	0.373459	22204.50453
391.48224	152.900315	311.592392	244.209967	1.456564	-1.152466	22197.63787
367.830395	178.078086	298.622026	260.232184	1.456564	0.373459	22234.26008
368.593358	184.94475	290.229436	254.891445	2.982489	0.373459	22231.20823
351.045215	186.470676	244.451671	278.54329	0.693601	0.373459	22180.08972
348.756327	212.411409	242.162783	280.069216	0.693601	-0.389503	22218.23786
349.51929	220.803999	243.688709	297.617359	-0.832325	-1.152466	22226.63045
329.682259	232.24844	179.599839	300.669209	-0.832325	-1.152466	22177.80084
331.208184	236.826216	223.088715	318.980315	-1.595287	-1.152466	22209.84527
324.341519	243.692881	202.488721	339.580309	0.693601	0.373459	22228.91934
327.39337	260.478061	171.970211	317.45439	-0.069362	-1.915429	22212.13416
328.919296	279.55213	160.52577	353.313638	-0.832325	0.373459	22194.58602
297.637824	272.685465	149.844292	338.817346	-2.35825	-0.389503	22205.2675
308.319302	310.070639	136.110963	341.106235	-2.35825	-1.152466	22206.03046
310.60819	302.441012	89.570236	350.261787	-2.35825	-1.152466	21879.48241
287.719308	319.226192	103.303565	357.891415	-3.121213	-1.152466	22206.03046
282.378569	323.803968	97.962826	380.017334	-0.069362	-0.389503	22219.00082
281.615606	349.744701	81.940608	384.595111	0.693601	-1.152466	22186.19343
254.91191	366.529882	62.103577	371.624744	-2.35825	-1.152466	22183.90454
258.726724	361.189142	76.599869	380.780297	-0.832325	-0.389503	22193.82305
243.467469	364.240993	37.68877	396.039552	-0.832325	-0.389503	22187.71935
225.156364	381.026174	21.666552	413.587695	0.693601	-0.389503	22206.79342
216.763773	390.181726	2.592484	415.11362	1.456564	-1.152466	22241.12674
216.763773	387.892838	-21.059361	410.535844	2.219526	0.373459	22219.00082
205.319332	417.648385	-18.00751	433.424726	2.982489	1.136422	22209.08231
172.511935	408.492832	-63.022312	421.217322	-0.069362	-1.152466	22203.74157
168.697121	419.937273	-70.651939	430.372875	1.456564	1.899385	22189.24528
164.882307	422.989124	-100.407486	408.246955	2.219526	1.136422	22180.85269
140.4675	415.359497	-98.88156	434.187688	1.456564	0.373459	22198.40083
116.052692	417.648385	-111.088964	441.054353	1.456564	0.373459	22196.11194
121.393431	421.463199	-123.296368	428.846949	0.693601	0.373459	22209.08231
118.34158	435.959491	-150.763026	437.239539	-1.595287	-1.152466	22042.75643
93.926773	423.752087	-133.977846	438.002502	-0.832325	0.373459	22191.53417
85.534183	427.5669	-147.711175	434.950651	-1.595287	0.373459	22197.63787
72.563816	440.537267	-182.807461	436.476577	-2.35825	0.373459	22183.14158
54.25271	446.640969	-163.733393	426.558061	-0.069362	0.373459	22166.3564
44.334195	438.248379	-192.725977	415.876583	-2.35825	-0.389503	22164.83047
52.726785	439.774304	-204.170418	423.50621	-0.069362	-0.389503	22206.79342
39.756418	443.589118	-213.325971	421.980285	-0.069362	-1.152466	22177.03787
1.608282	435.959491	-255.288921	381.54326	-0.069362	-0.389503	22193.82305
10.763834	423.752087	-227.0593	435.713614	-1.595287	-0.389503	22204.50453
6.949021	443.589118	-265.207437	430.372875	1.456564	-1.152466	22209.84527
0.845319	439.011342	-235.45189	444.106204	2.219526	0.373459	22231.20823
-9.073197	437.485416	-244.607443	443.343241	2.219526	0.373459	22254.86007
-22.043563	438.248379	-247.659294	441.817316	0.693601	-0.389503	22232.73415
-38.828743	417.648385	-254.525959	431.135837	0.693601	1.136422	22230.44527
-60.1917	427.5669	-290.385207	425.032136	1.456564	0.373459	35.096286
-69.347253	421.463199	-280.466692	427.321024	0.693601	-1.152466	16.022217
-70.873178	403.152093	-327.007419	412.824732	-0.069362	-0.389503	10.681478
-88.421321	416.122459	-295.725946	431.135837	-1.595287	-0.389503	10.681478
-99.865762	408.492832	-318.614828	418.928434	-0.069362	-0.389503	10.681478
-106.732427	411.544683	-334.637046	404.432142	-0.069362	0.373459	9.155553
-118.176868	406.203944	-355.23704	402.906216	-0.069362	-0.389503	9.918516
-128.858346	406.966907	-342.266673	401.380291	-2.35825	0.373459	9.918516
-173.110185	377.21136	-361.340742	391.461775	-1.595287	-1.152466	9.155553
-136.487974	381.026174	-381.177773	365.521042	-3.121213	-0.389503	10.681478
-165.480558	388.655801	-401.777767	351.787713	-1.595287	-1.152466	9.918516
-172.347222	381.789136	-368.207406	345.684011	-1.595287	0.373459	8.39259
-185.317589	390.181726	-390.333326	347.209936	-0.069362	-0.389503	9.918516
-192.947216	371.107658	-394.148139	342.63216	0.693601	0.373459	19927.82373
-205.917583	387.892838	-370.496295	359.41734	-3.121213	-1.152466	22185.43046
-231.858316	361.189142	-391.859251	322.032166	0.693601	-0.389503	22216.71194
-231.858316	364.240993	-394.148139	284.646992	-2.35825	-1.915429	22211.3712
-237.962018	356.611366	-388.8074	330.424756	2.982489	-0.389503	22239.60082
-252.45831	349.744701	-388.044437	295.32847	2.219526	0.373459	22244.17859
-282.976819	333.722484	-398.725916	276.254402	-0.069362	-0.389503	22076.32679
-257.036086	345.929888	-421.614798	278.54329	1.456564	0.373459	22215.18601
-281.450894	328.381745	-413.985171	259.469222	0.693601	-0.389503	22233.49712
-289.080521	318.463229	-405.59258	238.869228	-2.35825	0.373459	22224.34156
-289.843484	315.411378	-423.140723	224.372936	-0.832325	-1.915429	22212.13416
-303.576813	313.12249	-418.562947	220.558122	-2.35825	-1.152466	22224.34156
-324.176807	300.915086	-439.925904	237.343302	-0.069362	-0.389503	22228.91934
-325.702732	274.21139	-460.525897	173.254432	-1.595287	-0.389503	22212.89712
-334.095323	269.633614	-431.533313	196.143315	-1.595287	-1.152466	22205.2675
-350.880503	253.611396	-447.555531	176.306283	-3.121213	-0.389503	22206.79342
-338.673099	222.329924	-422.377761	163.335917	-3.121213	-1.915429	22199.16379
-334.858285	236.826216	-420.851835	145.024811	-3.884176	-0.389503	22211.3712
-359.273093	224.618812	-452.133307	115.269264	-0.069362	1.136422	22223.5786
-363.850869	205.544744	-430.770351	100.01001	-0.832325	-0.389503	22215.18601
-366.90272	190.285489	-449.081456	74.832239	0.693601	0.373459	22225.86749
-389.791602	191.048452	-445.266643	77.121128	-1.595287	-1.152466	22231.20823
-387.502714	184.181787	-432.296276	77.88409	-0.069362	0.373459	22215.18601
-403.524932	147.559576	-480.362929	-7.567736	-0.069362	0.373459	22120.57863
-399.710118	159.76698	-439.162941	68.728537	2.982489	1.136422	22217.4749
-398.947155	152.900315	-397.962953	54.232245	-0.069362	-0.389503	22235.02304
-418.021224	133.063284	-391.096288	49.654469	-0.069362	-1.152466	22235.02304
-424.124926	105.596626	-418.562947	26.002624	1.456564	0.373459	22244.17859
-415.732335	85.759594	-404.829618	17.610034	2.219526	1.136422	22226.63045
-445.487882	90.337371	-394.911102	-2.98996	-0.832325	-1.152466	22224.34156
-445.487882	80.418855	-407.881469	-4.515885	1.456564	-1.152466	22229.6823
-445.487882	72.789228	-388.044437	-32.745507	-0.832325	0.373459	22213.66009
-459.221211	58.292936	-384.992587	-28.930693	-0.069362	-0.389503	22222.81564
-481.347131	33.878128	-388.044437	-55.634389	-0.069362	-1.152466	22231.20823
-467.613802	36.929979	-370.496295	-84.626973	1.456564	-0.389503	22213.66009
-459.984174	22.433687	-346.84445	-85.389935	-3.121213	-1.152466	22198.40083
-466.850839	8.700358	-349.896301	-99.886227	-0.832325	0.373459	22211.3712
-447.013808	4.122582	-343.029636	-103.701041	-3.121213	-1.152466	22171.69713
-476.006392	-22.581114	-343.029636	-110.567706	-0.069362	0.373459	22202.21564
-447.013808	-14.951487	-352.948152	-134.219551	-0.832325	-1.152466	22225.10453
-464.561951	-39.366294	-343.029636	-160.160284	-0.832325	-0.389503	22068.69717
-450.828621	-40.129257	-326.244456	-158.634358	0.693601	-0.389503	22186.19343
-451.591584	-72.173692	-320.140754	-175.419538	-0.832325	-1.152466	22226.63045
-422.599	-76.751469	-285.807431	-208.989899	-0.832325	-0.389503	22203.74157
-431.754553	-79.80332	-294.962984	-234.167669	-3.121213	-0.389503	22170.17121
-434.043441	-98.114425	-281.992617	-240.271371	1.456564	-0.389503	22240.36378
-431.754553	-104.98109	-256.051884	-218.908414	2.219526	0.373459	22242.65267
-437.858255	-117.951456	-260.62966	-237.21952	-0.069362	0.373459	22215.94897
-421.073075	-132.447748	-246.133368	-246.375073	2.219526	0.373459	22223.5786
-406.576783	-164.492183	-291.911133	-250.952849	1.456564	0.373459	22229.6823
-405.81382	-169.832923	-234.688927	-262.39729	0.693601	-0.389503	22205.2675
-403.524932	-178.988475	-233.925965	-277.656545	-0.069362	-1.152466	22203.74157
-392.080491	-191.195879	-219.429673	-286.049135	-0.832325	-0.389503	22223.5786
-388.265677	-210.269948	-201.88153	-302.071353	-2.35825	-1.915429	22209.84527
-366.139758	-221.714389	-224.007449	-311.989868	-0.832325	-0.389503	22184.6675
-384.450863	-238.499569	-208.748194	-340.982452	-0.069362	0.373459	22203.74157
-375.29531	-239.262532	-168.311169	-340.982452	-0.069362	0.373459	22195.34898
-354.695316	-234.684755	-172.125983	-369.212074	-0.069362	-0.389503	22139.6527
-352.406428	-249.181047	-130.925995	-360.819483	-0.832325	-0.389503	22109.89715
-351.643466	-270.544004	-116.429703	-369.212074	-2.35825	-0.389503	22206.03046
-319.599031	-271.306967	-110.326001	-376.078738	-1.595287	-0.389503	22214.42305
-326.465695	-297.2477	-95.066747	-388.286142	-1.595287	-1.152466	22196.11194
-307.391627	-294.958811	-99.644523	-388.286142	0.693601	-0.389503	22181.61565
-295.947186	-317.847693	-74.466753	-411.937987	-0.832325	0.373459	22183.14158
-286.791633	-311.743992	-44.711206	-406.597248	-0.069362	0.373459	22194.58602
-267.717564	-347.60324	-55.392684	-447.797235	0.693601	-0.389503	22212.89712
-257.799049	-331.581023	-30.977877	-415.7528	3.745452	1.136422	22233.49712
-248.643496	-349.892128	-25.637137	-417.278726	-0.069362	-1.152466	22230.44527
-237.962018	-369.72916	-28.688988	-414.989838	0.693601	0.373459	22189.24528
-219.650912	-384.988414	-4.274181	-424.145391	2.219526	1.136422	22206.03046
-224.991651	-381.936563	17.851739	-439.404645	0.693601	0.373459	22206.03046
-205.15462	-410.166185	15.56285	-447.797235	-0.832325	-1.152466	22161.77862
-196.76203	-399.484706	38.451732	-464.582416	-0.069362	-0.389503	22198.40083
-182.265738	-411.69211	57.525801	-454.6639	0.693601	0.373459	22206.79342
-141.06575	-407.114334	9.459148	-472.975006	-0.069362	-1.152466	22109.13419
-157.087968	-432.292104	50.659136	-481.367596	0.693601	-0.389503	22138.88974
-145.643527	-434.580992	80.414683	-472.212043	-2.35825	-0.389503	22209.08231
-118.176868	-437.632843	105.592453	-453.137975	-1.595287	-0.389503	22180.85269
-102.917613	-443.736545	111.696155	-455.426863	-3.121213	-1.915429	22174.74899
-95.287986	-468.151353	128.481335	-482.893521	-1.595287	-1.152466	22186.95639
-67.058365	-462.047651	130.770224	-478.315745	-1.595287	-1.152466	22174.74899
-53.325035	-461.284688	126.192447	-483.656484	-1.595287	-0.389503	22194.58602
-47.221334	-471.966166	158.999845	-485.18241	1.456564	0.373459	22203.74157
-31.199116	-475.78098	176.547988	-447.034273	3.745452	1.136422	22190.00824
-0.680607	-474.255055	209.355386	-439.404645	-0.069362	-1.152466	22210.60823
-2.206532	-468.151353	258.185001	-456.952788	0.693601	0.373459	22226.63045
19.156425	-468.914315	230.718342	-428.723167	-0.069362	-1.152466	22246.46748
29.837903	-470.440241	262.762777	-430.249092	2.219526	0.373459	22244.94156
64.171226	-471.203204	274.207218	-424.145391	1.456564	-0.389503	22247.23045
61.119375	-484.936533	288.70351	-424.908353	1.456564	1.136422	22239.60082
49.674934	-483.410607	284.888696	-438.641683	1.456564	1.136422	22231.97119
83.245294	-481.121719	312.355355	-421.09354	-0.069362	-0.389503	22228.91934
96.215661	-468.151353	291.755361	-426.434279	-1.595287	-0.389503	22161.01566
103.082326	-476.543943	323.036833	-411.175024	-0.832325	-0.389503	22219.00082
112.237879	-474.255055	323.799796	-401.256508	-0.069362	-0.389503	22230.44527
136.652686	-481.121719	339.822014	-389.049105	0.693601	-1.152466	22227.39341
155.726755	-478.832831	320.747945	-392.100956	-0.069362	0.373459	22199.16379
163.356382	-465.862464	351.266455	-421.09354	-2.35825	-0.389503	22206.03046
167.934158	-469.677278	352.029417	-389.812067	-2.35825	-0.389503	22215.18601
203.030444	-460.521725	364.236821	-360.056521	-0.832325	0.373459	22207.55638
187.771189	-458.9958	363.473858	-373.78985	-0.069362	-1.152466	22216.71194
209.897109	-439.158769	362.710896	-361.582446	-1.595287	-0.389503	22228.91934
219.815624	-420.0847	409.251623	-357.767632	-0.069362	-1.152466	22213.66009
240.415618	-427.714328	417.644213	-342.508378	-0.832325	-1.152466	22226.63045
252.623022	-423.899514	410.014585	-332.589862	-0.832325	0.373459	22229.6823
258.726724	-413.218036	402.384958	-327.249123	1.456564	0.373459	22213.66009
280.852643	-407.114334	400.09607	-306.649129	0.693601	0.373459	22233.49712
281.615606	-393.381004	418.407175	-319.619496	0.693601	-0.389503	22252.57118
282.378569	-381.173601	413.066436	-328.775048	1.456564	-0.389503	22228.91934
311.371153	-370.492122	439.007169	-291.389874	1.456564	-0.389503	22043.5194
324.341519	-361.336569	439.770132	-255.530626	-0.069362	-1.152466	22241.12674
322.052631	-349.892128	438.244207	-243.323222	-0.832325	-1.152466	22215.94897
352.571141	-348.366203	462.659014	-243.323222	-1.595287	-1.152466	22222.05268
344.941513	-333.106948	454.266424	-222.723228	-1.595287	-0.389503	22229.6823
363.252619	-330.055097	471.814567	-201.360271	-0.069362	-0.389503	22215.18601
380.037799	-324.714358	454.266424	-201.360271	-0.832325	0.373459	22222.81564
365.541507	-307.929178	469.525679	-180.760278	-2.35825	-1.152466	22227.39341
369.356321	-304.114364	470.288642	-174.656576	-2.35825	-1.152466	22191.53417
391.48224	-284.277333	439.770132	-213.567675	-0.832325	0.373459	22206.03046
392.245203	-273.595855	464.947902	-157.108433	-1.595287	0.373459	22214.42305
412.845197	-252.232898	479.444194	-152.530656	-1.595287	0.373459	22202.97861
393.008166	-242.314383	477.918269	-122.77511	-0.069362	-0.389503	22219.76379
410.556309	-225.529202	460.370126	-151.767694	0.693601	-0.389503	22232.73415
434.208153	-207.981059	464.947902	-108.278818	-2.35825	-2.678392	22215.94897
422.763712	-208.744022	464.947902	-110.567706	0.693601	0.373459	22225.86749
427.341489	-187.381065	464.18494	-86.915861	-0.069362	0.373459	22231.97119
424.289638	-169.832923	426.036803	-119.723259	2.219526	1.136422	22025.97125
432.682228	-140.840339	474.103455	-43.426985	2.219526	0.373459	22247.99341
436.497042	-144.655152	487.073822	-23.589954	2.219526	0.373459	22252.57118
449.467408	-121.003307	480.207157	-7.567736	3.745452	0.373459	22238.83786
451.756296	-126.344046	438.244207	3.113742	0.693601	-0.389503	22231.97119
450.993334	-106.507015	455.029387	15.321146	1.456564	-0.389503	22238.07489
428.104452	-82.092208	426.799766	35.158177	-2.35825	0.373459	22218.23786
445.652595	-65.307028	422.221989	15.321146	-0.069362	-0.389503	22221.28971
443.363706	-60.729251	433.66643	50.417432	-0.832325	-1.152466	22228.91934
441.074818	-44.707034	439.770132	88.565569	0.693601	1.136422	22228.15638
442.600744	-37.840369	397.807182	82.461867	-0.069362	-0.389503	22215.94897
431.156303	-28.684816	388.651629	113.743339	-3.121213	0.373459	22209.08231
412.845197	-23.344077	393.992368	83.224829	-1.595287	-1.152466	22201.45268
420.474824	7.174432	370.340523	125.18778	-2.35825	-0.389503	22196.87491
418.948899	24.722575	402.384958	146.550737	-1.595287	-0.389503	22205.2675
419.711861	44.559607	384.836815	164.861842	-3.121213	-1.152466	22214.42305
425.052601	52.952197	370.340523	181.647022	-0.069362	0.373459	22214.42305
409.030383	81.181818	373.392374	186.224799	2.219526	1.899385	21997.74163
407.504458	73.552191	345.925715	182.409985	-0.069362	-0.389503	22223.5786
393.008166	94.915147	344.39979	203.009979	0.693601	-0.389503	22214.42305
389.193352	106.359588	342.873864	224.372936	2.219526	1.136422	22176.27491
380.037799	110.937365	316.170169	206.824793	1.456564	0.373459	22211.3712
364.015582	132.300321	303.962765	232.765526	0.693601	-0.389503	22228.91934
380.800762	147.559576	271.155367	208.350718	0.693601	-0.389503	22224.34156
381.563725	157.478092	279.547957	222.84701	-0.832325	-1.152466	22206.79342
364.778544	180.366974	283.362771	265.572924	2.982489	0.373459	22217.4749
367.830395	194.100303	271.155367	275.491439	0.693601	0.373459	22228.15638
354.860029	199.441042	246.74056	277.017365	-2.35825	-1.152466	22193.82305
356.385954	217.752148	207.82946	280.832178	1.456564	-0.389503	22205.2675
347.230401	228.433626	226.140566	306.772911	-2.35825	0.373459	22222.05268
343.415588	242.929918	202.488721	312.876613	2.219526	-0.389503	22199.92676
338.074849	246.744732	213.933162	324.321054	-1.595287	-0.389503	22187.71935
319.763743	252.085471	177.310951	324.321054	-1.595287	0.373459	22199.92676
320.526706	258.952136	146.792441	299.906247	-0.832325	-0.389503	22209.84527
308.319302	281.078055	87.281348	284.646992	-1.595287	0.373459	21903.89721
295.348935	284.892869	146.029478	350.261787	1.456564	1.136422	22206.79342
273.985979	294.048422	116.273932	375.439558	-0.832325	0.373459	22225.10453
287.719308	314.648415	117.036894	374.676595	0.693601	1.136422	22195.34898
278.563755	341.352111	109.407267	376.20252	-0.832325	0.373459	22196.87491
270.171165	330.670633	75.073944	378.491409	-1.595287	-0.389503	22197.63787
277.800792	348.218776	71.25913	387.646961	-1.595287	-1.152466	22175.51195
251.097097	365.003956	57.525801	397.565477	-1.595287	0.373459	22187.71935
256.437836	381.789136	27.770254	394.513626	2.982489	1.136422	22236.54897
248.808208	386.366913	4.881372	387.646961	2.219526	0.373459	22214.42305
216.000811	374.159509	-9.61492	396.039552	3.745452	1.136422	22206.03046
209.134146	397.811354	-21.059361	417.402508	-0.069362	-0.389503	22218.23786
194.637854	390.944689	-31.740839	423.50621	2.219526	1.136422	22209.08231
179.378599	401.626167	-47.000094	426.558061	-0.069362	-0.389503	22199.16379
161.830456	410.78172	-53.866759	433.424726	-0.069362	-0.389503	22186.95639
162.593419	397.048391	-80.570455	439.528428	-0.069362	-1.152466	22201.45268
151.911941	420.700236	-89.726007	427.321024	-1.595287	-0.389503	22196.11194
129.786021	432.90764	-148.474138	418.165471	-0.069362	-0.389503	21908.47499
122.156394	412.307646	-122.533405	421.980285	-3.121213	-1.915429	22198.40083
130.548984	422.989124	-121.00748	406.72103	-0.069362	1.136422	22176.27491
109.94899	427.5669	-198.066716	396.039552	-0.832325	0.373459	22181.61565
96.978624	431.381714	-211.037083	386.883999	-3.121213	-1.152466	22177.80084
84.77122	441.30023	-167.548207	431.135837	-1.595287	0.373459	22177.80084
66.460114	436.722453	-158.392654	417.402508	-0.069362	-0.389503	22210.60823
51.963822	429.092826	-187.385238	421.980285	-0.832325	-0.389503	22206.79342
43.571232	445.115043	-188.1482	428.083987	0.693601	0.373459	22196.11194
34.415679	447.403932	-201.88153	441.054353	0.693601	0.373459	22201.45268
28.311977	439.774304	-221.718561	441.817316	-2.35825	-1.915429	22220.52675
15.341611	439.011342	-211.037083	446.395092	-0.069362	-0.389503	22225.10453
10.000872	445.115043	-216.377822	443.343241	2.219526	-0.389503	22251.04526
-9.073197	439.774304	-227.822263	435.713614	2.219526	-1.152466	22244.17859
-12.88801	439.011342	-281.229654	419.691396	1.456564	1.136422	22228.15638
-24.332451	432.90764	-246.896331	441.817316	0.693601	0.373459	22238.83786
-25.095414	427.5669	-263.681511	432.661763	0.693601	-1.152466	22231.97119
-25.858377	428.329863	-262.918549	427.321024	-0.832325	0.373459	657.673879
-64.006514	414.596534	-252.23707	428.083987	-0.832325	-1.152466	16.78518
-64.006514	428.329863	-301.829648	420.454359	0.693601	-0.389503	12.207404
-93.76206	414.596534	-291.14817	419.691396	0.693601	0.373459	9.918516
-99.1028	410.018758	-307.170387	414.350657	-0.832325	-0.389503	12.970367
-109.784278	410.018758	-325.481493	419.691396	-1.595287	-1.152466	10.681478
-106.732427	403.152093	-345.318524	389.172887	-1.595287	-0.389503	9.155553
-157.85093	396.285428	-385.755549	348.735862	-1.595287	-0.389503	12.207404
-137.250936	397.048391	-365.155555	341.106235	1.456564	1.899385	9.155553
-148.695378	392.470615	-378.888885	380.017334	-1.595287	-1.152466	8.39259
-157.85093	399.337279	-365.918518	367.046968	-0.069362	-0.389503	10.681478
-158.613893	396.285428	-350.659263	360.180303	1.456564	-0.389503	8.39259
-189.132403	387.892838	-378.888885	363.232154	-0.832325	-1.152466	9.155553
-199.050918	370.344695	-370.496295	364.758079	-0.069362	0.373459	13059.63317
-203.628695	386.366913	-349.896301	333.476607	0.693601	0.373459	22173.22306
-224.228688	366.529882	-389.570363	347.972899	-0.069362	-0.389503	22220.52675
-213.54721	374.922472	-409.407394	331.187719	2.219526	0.373459	22238.83786
-221.176838	356.611366	-467.392562	208.350718	0.693601	-1.152466	21946.62313
-244.828682	374.159509	-434.585164	289.987731	0.693601	-0.389503	22208.31935
-262.376825	345.929888	-392.622214	298.380321	3.745452	1.136422	22230.44527
-252.45831	345.929888	-420.088872	283.121067	-1.595287	-1.152466	22226.63045
-280.687931	328.381745	-431.533313	260.232184	-0.832325	-0.389503	22206.03046
-276.873117	330.670633	-396.437028	240.395153	0.693601	-0.389503	22219.76379
-291.369409	297.863235	-420.851835	250.313669	0.693601	0.373459	22231.97119
-305.865701	303.966937	-425.429612	220.558122	-0.832325	0.373459	22209.08231
-308.15459	287.94472	-436.11109	212.165532	-0.069362	0.373459	22202.21564
-316.54718	274.21139	-430.770351	190.802575	-2.35825	-1.152466	22207.55638
-332.569397	262.766949	-453.659233	177.069246	-2.35825	-0.389503	22199.92676
-334.095323	245.218806	-465.866637	161.809991	-1.595287	-1.152466	22207.55638
-335.621248	240.64103	-460.525897	133.58037	-0.069362	0.373459	22222.81564
-348.591615	245.218806	-426.192574	147.313699	0.693601	0.373459	22218.23786
-364.613832	218.515111	-448.318494	122.135929	-0.069362	-0.389503	22220.52675
-358.51013	220.803999	-415.511096	109.165562	0.693601	0.373459	22231.97119
-373.769385	204.781781	-437.637015	78.647053	0.693601	1.899385	22220.52675
-411.917522	177.315123	-468.918488	65.676686	0.693601	0.373459	22112.18604
-376.058273	186.470676	-444.50368	61.861873	2.219526	-0.389503	22215.94897
-379.110124	188.759564	-437.637015	83.224829	2.219526	0.373459	22250.2823
-395.895304	170.448458	-413.222208	44.31373	0.693601	0.373459	22235.786
-423.361963	136.878098	-442.214792	58.047059	2.219526	1.136422	22241.88971
-414.20641	118.566992	-408.644431	21.424848	0.693601	-0.389503	22235.02304
-417.258261	120.85588	-398.725916	13.032258	-0.832325	-1.152466	22221.28971
-448.539733	117.041067	-410.93332	0.061891	-1.595287	-1.152466	22225.86749
-432.517516	98.729961	-381.940736	11.506332	-0.832325	-1.152466	22225.10453
-418.021224	81.181818	-427.7185	5.40263	-0.069362	-0.389503	22219.76379
-434.043441	84.233669	-412.459245	-36.56032	-1.595287	-1.152466	22226.63045
-449.302696	64.396638	-394.148139	-33.508469	-0.069362	-0.389503	22225.10453
-455.406398	54.478122	-369.733332	-38.849208	-3.884176	-1.152466	22194.58602
-458.458249	48.37442	-341.503711	-72.419569	-1.595287	0.373459	22206.03046
-475.243429	50.663308	-403.303692	-102.938078	-2.35825	-0.389503	22171.69713
-465.324913	34.641091	-378.125922	-125.82696	-3.121213	-0.389503	22196.11194
-452.354547	9.463321	-348.370375	-126.589923	0.693601	0.373459	22221.28971
-451.591584	-4.270009	-329.296307	-109.04178	-0.069362	0.373459	22161.01566
-449.302696	-16.477412	-368.207406	-118.197333	0.693601	-1.152466	22189.24528
-447.013808	-29.447779	-309.459276	-139.56029	2.982489	1.899385	22225.86749
-463.798988	-50.810736	-318.614828	-147.189917	-0.069362	-0.389503	22219.00082
-446.250845	-55.388512	-302.592611	-182.286203	-0.832325	-0.389503	22163.30454
-425.650851	-79.040357	-297.251872	-184.575091	2.982489	1.136422	22234.26008
-447.77677	-63.781102	-292.674095	-179.234352	1.456564	-0.389503	22248.75637
-418.784186	-95.825537	-302.592611	-250.189887	2.219526	0.373459	22198.40083
-437.095292	-114.899605	-296.488909	-225.012116	-0.069362	-1.152466	22209.08231
-442.436031	-113.37368	-272.837064	-254.767663	-0.069362	-0.389503	22234.26008
-434.806404	-133.973674	-254.525959	-235.693595	1.456564	0.373459	22205.2675
-423.361963	-136.262562	-253.762996	-240.271371	-0.832325	0.373459	22194.58602
-405.050857	-163.729221	-220.955598	-258.582477	-2.35825	-0.389503	22227.39341
-408.865671	-190.432916	-246.896331	-273.841731	0.693601	-0.389503	22212.13416
-425.650851	-170.595885	-215.614859	-281.471359	-0.069362	0.373459	22185.43046
-389.02864	-203.403283	-204.170418	-310.463943	-0.832325	-0.389503	22201.45268
-385.213826	-226.292165	-197.303753	-314.278756	-0.069362	-0.389503	22195.34898
-378.347161	-233.921792	-239.266704	-360.056521	-1.595287	-0.389503	22088.5342
-370.717534	-231.632904	-186.622275	-368.449111	-2.35825	-0.389503	22119.05271
-354.695316	-246.892159	-178.229685	-333.352825	-0.832325	-0.389503	22211.3712
-347.065689	-256.047712	-151.525989	-347.849117	0.693601	0.373459	22210.60823
-344.776801	-254.521786	-133.214883	-344.797266	-0.832325	-1.152466	22209.08231
-339.436062	-280.462519	-114.903778	-366.923185	0.693601	0.373459	22197.63787
-320.361993	-304.114364	-109.563039	-370.737999	-1.595287	0.373459	22179.32676
-298.236074	-304.877327	-87.437119	-363.871334	-2.35825	-0.389503	22196.87491
-298.236074	-304.114364	-72.940827	-405.071322	2.219526	1.136422	22223.5786
-286.02867	-317.847693	-63.785274	-405.834285	2.219526	0.373459	22219.00082
-283.739782	-327.003246	-75.229715	-428.723167	0.693601	-0.389503	22212.89712
-251.695347	-337.684725	-55.392684	-438.641683	1.456564	-0.389503	22193.06009
-263.902751	-349.892128	-32.503802	-444.745384	-0.069362	-0.389503	22191.53417
-257.799049	-359.047681	-15.718622	-443.982422	-0.832325	0.373459	22202.21564
-237.199055	-374.306936	0.303596	-433.300943	-1.595287	-1.152466	22194.58602
-225.754614	-387.277303	-0.459367	-429.48613	-0.069362	-1.152466	22200.68972
-207.443508	-390.329153	16.325813	-439.404645	-0.069362	-0.389503	22208.31935
-175.399073	-396.432855	15.56285	-466.108341	-0.069362	-1.152466	22180.85269
-190.658328	-397.958781	44.555434	-476.789819	-1.595287	-1.152466	22143.46751
-180.739812	-417.032849	56.762838	-462.293527	-3.884176	-1.152466	22201.45268
-154.036117	-420.847663	62.103577	-467.634267	-1.595287	-0.389503	22191.53417
-134.962048	-449.840247	66.681354	-496.626851	0.693601	1.136422	22149.57122
-112.836129	-466.625427	72.785056	-476.026857	0.693601	1.136422	22171.69713
-129.621309	-452.892098	113.222081	-486.708335	-0.832325	-0.389503	22187.71935
-89.947247	-445.262471	107.881341	-482.893521	-0.069362	-0.389503	22198.40083
-78.502806	-456.706912	139.162814	-470.686118	0.693601	-0.389503	22205.2675
-60.1917	-461.284688	143.74059	-466.108341	-0.069362	-1.152466	22210.60823
-47.984296	-462.810613	156.710957	-472.212043	-0.832325	-0.389503	22206.79342
-42.643557	-471.966166	175.785025	-465.345378	-0.832325	-1.152466	22221.28971
-15.176899	-465.862464	201.725758	-440.167608	2.219526	-1.152466	22257.14896
3.89717	-469.677278	222.325752	-427.960204	2.219526	0.373459	22238.83786
-3.732458	-475.78098	236.822044	-443.219459	2.219526	-1.152466	22238.83786
19.919387	-486.462458	250.555373	-440.930571	1.456564	-1.152466	22244.94156
53.489748	-489.514309	274.207218	-419.567614	3.745452	0.373459	22226.63045
42.045307	-477.306905	252.844262	-482.130559	-0.832325	-0.389503	22216.71194
55.015673	-481.884682	277.259069	-437.87872	-0.069362	0.373459	22157.96381
74.852704	-485.699496	294.807212	-427.960204	2.219526	0.373459	22219.76379
99.267512	-491.040235	312.355355	-405.071322	0.693601	-1.152466	22221.28971
98.504549	-458.9958	303.962765	-431.012055	-0.832325	-1.152466	22229.6823
103.845288	-467.38839	338.296088	-418.804651	-1.595287	-0.389503	22199.92676
123.68232	-484.17357	339.822014	-412.70095	-2.35825	-0.389503	22199.16379
141.230463	-481.121719	325.325722	-410.412061	-0.832325	0.373459	22214.42305
155.726755	-471.203204	337.533125	-393.626881	-1.595287	-0.389503	22212.13416
189.297115	-462.810613	315.407206	-388.286142	1.456564	0.373459	22211.3712
192.348966	-452.129135	317.696094	-421.856502	-1.595287	-0.389503	22228.15638
199.978593	-457.469874	361.947933	-379.130589	1.456564	0.373459	22227.39341
219.052662	-443.736545	390.940517	-345.560229	2.219526	0.373459	22221.28971
226.682289	-432.292104	391.70348	-362.345409	-0.069362	-0.389503	22227.39341
232.023028	-447.551359	428.325691	-343.27134	-0.069362	-0.389503	22225.10453
271.697091	-413.218036	414.592362	-319.619496	-0.069362	-1.152466	22225.10453
267.882277	-401.010632	410.014585	-331.063937	3.745452	0.373459	22251.04526
277.03783	-401.773595	435.192356	-318.09357	2.982489	1.136422	22244.94156
283.141532	-394.90693	424.510877	-331.063937	0.693601	-0.389503	22074.80087
286.193383	-368.966197	439.007169	-318.09357	1.456564	0.373459	22239.60082
294.585973	-388.040265	454.266424	-281.471359	2.219526	0.373459	22231.97119
302.978563	-362.099532	374.918299	-335.641713	-1.595287	-0.389503	22212.13416
322.052631	-359.047681	455.029387	-250.952849	-1.595287	-1.152466	22224.34156
344.941513	-349.892128	448.925685	-228.063967	-0.832325	-0.389503	22231.20823
338.837811	-337.684725	455.79235	-218.145452	-0.832325	-0.389503	22218.23786
353.334103	-338.447687	487.073822	-217.382489	-0.069362	0.373459	22223.5786
360.963731	-336.921762	465.710865	-196.019532	-1.595287	-1.152466	22209.84527
363.252619	-311.743992	454.266424	-193.730644	-3.121213	-0.389503	22196.87491
382.326687	-312.506954	426.799766	-190.678793	-0.832325	1.136422	22201.45268
381.563725	-276.647706	472.57753	-206.701011	-1.595287	-0.389503	22221.28971
386.904464	-294.958811	480.97012	-157.871395	-0.069362	-1.152466	22211.3712
404.452607	-256.810675	430.614579	-168.552874	0.693601	-0.389503	22224.34156
403.689644	-254.521786	471.814567	-151.767694	-0.832325	-1.915429	22231.20823
417.422973	-236.210681	480.207157	-122.012147	2.219526	0.373459	22217.4749
417.422973	-232.395867	487.073822	-110.567706	1.456564	1.899385	22226.63045
437.260004	-216.373649	458.081238	-144.138066	-0.832325	-0.389503	22068.69717
431.919265	-201.114395	467.999753	-86.152898	1.456564	-0.389503	22241.12674
436.497042	-180.514401	483.259008	-94.545488	2.982489	0.373459	22244.94156
441.074818	-159.151444	471.814567	-40.375134	0.693601	-0.389503	22247.23045
450.993334	-145.418115	469.525679	-41.901059	-1.595287	-1.915429	22224.34156
447.17852	-129.395897	474.103455	-32.745507	-0.832325	-0.389503	22227.39341
451.756296	-112.610717	463.421977	-46.478836	2.219526	1.136422	22230.44527
458.622961	-108.032941	437.481244	-28.16773	-0.069362	-0.389503	22218.23786
434.208153	-92.773686	448.925685	24.476699	-0.069362	-0.389503	22220.52675
450.993334	-80.566282	429.851616	36.684102	2.219526	0.373459	22232.73415
441.074818	-63.781102	451.977536	47.365581	-0.069362	0.373459	22220.52675
437.260004	-48.521847	432.903467	63.387798	-2.35825	-0.389503	22200.68972
428.867414	-52.336661	421.459026	86.27668	-1.595287	-1.152466	22206.79342
434.208153	-18.003338	395.518293	100.772972	-4.647138	-1.915429	22205.2675
434.208153	-3.507046	400.09607	106.113712	-1.595287	-0.389503	22181.61565
431.919265	-8.084822	395.518293	131.291482	-0.832325	0.373459	22214.42305
423.526675	1.833693	391.70348	129.765556	-0.069362	0.373459	22217.4749
408.26742	20.907762	335.244237	97.721121	-1.595287	-1.152466	22033.60088
421.237787	42.270718	366.525709	154.180364	0.693601	0.373459	22224.34156
410.556309	60.581824	370.340523	183.935911	-0.069362	0.373459	22227.39341
399.87483	76.604042	364.999784	193.854426	-1.595287	-0.389503	22186.19343
420.474824	104.0707	364.236821	185.461836	2.219526	-0.389503	22213.66009
405.215569	116.278104	357.370156	209.876644	2.219526	0.373459	22244.94156
389.193352	112.46329	331.429423	205.298867	0.693601	-1.152466	22212.89712
373.934097	136.115135	294.807212	236.58034	0.693601	-1.152466	22183.14158
376.222985	158.241054	310.82943	235.054414	-1.595287	-0.389503	22227.39341
375.460023	172.737346	301.673877	251.839594	1.456564	0.373459	22215.94897
381.563725	175.026235	246.74056	237.343302	-2.35825	-1.152466	22183.14158
367.067433	175.789197	285.651659	270.913663	-0.069362	-0.389503	22223.5786
360.200768	199.441042	260.473889	278.54329	-0.069362	-0.389503	22214.42305
353.334103	207.07067	241.39982	279.306253	-0.832325	-1.152466	22209.84527
345.704476	223.092887	224.61464	303.72106	0.693601	0.373459	22217.4749
346.467439	229.196589	235.296119	286.93588	-1.595287	1.136422	22192.29713
326.630408	217.752148	200.199833	308.298837	-1.595287	0.373459	22203.74157
319.763743	242.929918	170.444286	293.802545	-0.832325	-0.389503	21848.20093
328.919296	264.292875	168.91836	322.795129	-0.832325	-1.152466	22193.06009
315.948929	265.055838	149.844292	336.528458	0.693601	0.373459	22211.3712
323.578557	297.863235	120.088745	351.787713	0.693601	-0.389503	22200.68972
308.319302	300.152123	110.933192	351.02475	-0.069362	-1.152466	22179.32676
299.163749	307.018788	109.407267	341.869197	-0.069362	-0.389503	22201.45268
290.008196	328.381745	104.066528	361.706228	-0.069362	0.373459	22207.55638
274.748941	339.063223	89.570236	363.232154	-0.069362	0.373459	22193.06009
267.119314	346.69285	62.103577	375.439558	2.982489	1.136422	22228.15638
270.934128	353.559515	53.710987	384.595111	1.456564	-1.152466	22230.44527
261.015612	383.315062	52.948024	397.565477	4.508415	1.136422	22190.7712
234.311916	377.21136	20.903589	402.906216	1.456564	1.136422	22193.06009
238.889693	375.685434	7.17026	412.061769	1.456564	0.373459	22199.16379
217.526736	374.922472	-40.133429	415.11362	-3.884176	-1.915429	22169.40825
202.267481	397.811354	-28.688988	426.558061	-0.832325	-0.389503	22182.37861
199.215631	393.233577	-47.000094	425.032136	0.693601	1.136422	22212.13416
180.904525	406.966907	-56.155647	423.50621	0.693601	-0.389503	22209.08231
148.097127	410.018758	-96.592672	434.187688	-0.832325	-1.152466	22000.03052
138.941574	405.440981	-106.511188	426.558061	-3.121213	-1.915429	22204.50453
145.808239	410.78172	-119.481554	424.269173	-3.121213	-1.152466	22196.11194
131.311947	409.255795	-144.659324	426.558061	-0.069362	-0.389503	22170.17121
116.815655	419.17431	-132.451921	416.639545	-2.35825	-0.389503	22173.98602
100.793437	429.855789	-140.081548	419.691396	-2.35825	-0.389503	22163.30454
84.77122	442.826155	-157.629691	415.876583	0.693601	0.373459	22193.82305
89.348996	449.69282	-169.837095	414.350657	-0.069362	-1.152466	22193.82305
87.060108	434.433565	-195.777828	350.261787	0.693601	-0.389503	22206.03046
64.934189	433.670602	-185.096349	425.795098	0.693601	-0.389503	22197.63787
60.356412	442.063192	-185.859312	423.50621	-0.069362	-0.389503	22224.34156
52.726785	457.322447	-191.200051	441.817316	2.982489	-0.389503	22240.36378
42.808269	445.115043	-199.592641	465.469161	-0.069362	-1.152466	22238.83786
27.549015	435.196528	-198.829679	456.313608	-0.069362	-0.389503	22241.88971
13.815685	448.929857	-244.607443	431.135837	1.456564	-0.389503	22241.12674
-6.784308	441.30023	-222.481524	431.8988	1.456564	0.373459	22229.6823
-4.49542	435.959491	-248.422257	441.054353	-0.069362	-0.389503	22228.91934
-12.125048	410.018758	-300.303723	405.195104	-0.069362	-0.389503	22091.58605
-29.673191	432.144677	-269.785213	441.054353	2.219526	1.136422	22212.89712
-40.354669	418.411348	-269.022251	418.165471	1.456564	0.373459	22226.63045
-58.665775	420.700236	-276.651878	420.454359	-0.069362	-0.389503	25.940733
-68.58429	416.122459	-290.385207	425.795098	-2.35825	-1.915429	14.496292
-76.213918	425.278012	-311.748164	425.032136	-2.35825	-1.152466	11.444441
-121.991682	400.100242	-320.903717	438.002502	-1.595287	-0.389503	9.155553
-83.843545	404.678018	-336.925934	428.083987	-2.35825	-1.152466	10.681478
-112.073166	406.966907	-330.822232	405.958067	-0.069362	0.373459	8.39259
-126.569458	410.018758	-360.577779	388.409924	-1.595287	-0.389503	9.155553
-125.806495	396.285428	-353.711114	402.906216	0.693601	-0.389503	10.681478
-147.932415	398.574316	-388.8074	386.121036	-0.832325	-1.152466	9.155553
-160.902781	399.337279	-364.392593	379.254371	-0.069362	-1.152466	9.918516
-159.376856	390.944689	-371.259257	370.861781	1.456564	0.373459	9.155553
-181.502775	387.129875	-384.229624	367.80993	-0.832325	-2.678392	7.629627
-184.554626	379.500248	-362.103704	360.943266	1.456564	1.136422	10.681478
-205.15462	377.974323	-355.23704	352.550676	5.271377	0.373459	22034.36384
-246.354608	361.952105	-364.392593	341.106235	2.982489	0.373459	21946.62313
-217.362024	376.448397	-363.62963	325.084017	0.693601	-0.389503	22221.28971
-240.250906	367.292844	-403.303692	318.980315	-1.595287	-0.389503	22216.71194
-241.013869	361.952105	-426.192574	315.165501	-0.832325	-0.389503	22214.42305
-259.324974	352.03359	-404.066655	295.32847	0.693601	-0.389503	22224.34156
-252.45831	334.485447	-425.429612	284.646992	-0.069362	-0.389503	22210.60823
-263.139788	324.566931	-403.303692	271.676625	1.456564	1.136422	22221.28971
-279.924968	329.144707	-407.118506	262.521073	-0.069362	0.373459	22227.39341
-282.213856	308.544714	-433.059239	235.054414	-3.121213	-1.915429	22196.11194
-311.969403	313.12249	-404.829618	221.321085	-0.832325	0.373459	22198.40083
-298.999037	294.811384	-441.451829	210.639607	-3.121213	-0.389503	22212.89712
-297.473111	268.107688	-447.555531	212.165532	-3.121213	-1.915429	22206.79342
-323.413844	276.500279	-423.903686	196.143315	0.693601	0.373459	22210.60823
-330.280509	263.529912	-453.659233	172.49147	0.693601	-0.389503	22228.91934
-330.280509	244.455844	-449.081456	161.047029	2.219526	1.136422	22227.39341
-343.250875	233.774365	-438.399978	137.395184	1.456564	-0.389503	22221.28971
-363.087907	224.618812	-426.192574	138.921109	1.456564	0.373459	22231.20823
-350.11754	237.589179	-451.370345	115.269264	-0.832325	-1.152466	22142.70455
-361.561981	213.174371	-440.688866	106.876674	0.693601	-1.152466	22205.2675
-384.450863	194.863266	-440.688866	81.698904	1.456564	-0.389503	22249.51933
-389.791602	188.759564	-462.051823	77.121128	0.693601	-1.152466	22243.41563
-386.739751	188.759564	-456.711084	48.891506	2.219526	0.373459	22231.97119
-400.473081	174.263272	-442.214792	67.202612	-0.069362	-1.152466	22235.786
-414.20641	144.507725	-422.377761	55.758171	-0.069362	-0.389503	22231.97119
-424.887888	132.300321	-410.170357	44.31373	-0.832325	-1.152466	22214.42305
-414.20641	125.433657	-402.540729	26.002624	0.693601	-0.389503	22225.86749
-413.443447	120.092918	-407.118506	21.424848	0.693601	-1.152466	22231.20823
-427.176776	104.0707	-397.962953	-9.093662	-1.595287	-1.915429	22214.42305
-435.569367	88.811445	-407.118506	1.587817	-0.832325	-0.389503	22222.81564
-440.910106	81.944781	-406.355543	-9.093662	-1.595287	0.373459	22209.84527
-439.38418	77.367004	-391.096288	-27.404767	-0.832325	1.136422	22196.87491
-469.90269	45.322569	-371.259257	-39.612171	-2.35825	-1.152466	22179.32676
-442.436031	60.581824	-372.785183	-51.056612	-0.832325	0.373459	22212.89712
-447.77677	36.167016	-378.888885	-77.760308	-1.595287	-1.152466	22207.55638
-438.621218	15.567023	-380.41481	-94.545488	0.693601	-0.389503	22036.65273
-463.036025	23.959613	-375.837034	-112.856594	-0.069362	-1.152466	22202.97861
-432.517516	-6.558897	-352.185189	-128.115849	-0.832325	-1.152466	22210.60823
-441.673068	-21.055189	-353.711114	-130.404737	0.693601	-0.389503	22207.55638
-444.724919	-23.344077	-339.977785	-151.767694	-0.832325	-1.915429	22197.63787
-440.910106	-23.344077	-309.459276	-141.086215	2.982489	1.136422	22228.91934
-443.198994	-56.151475	-296.488909	-160.160284	1.456564	0.373459	22242.65267
-460.747137	-76.751469	-306.407425	-177.708427	1.456564	-1.152466	22212.13416
-432.517516	-79.040357	-312.511127	-203.64916	2.982489	-0.389503	22203.74157
-433.280478	-88.958872	-285.044468	-208.226936	2.219526	1.136422	22226.63045
-438.621218	-95.062574	-260.62966	-222.723228	-1.595287	-0.389503	22211.3712
-433.280478	-124.055158	-257.577809	-225.775079	0.693601	0.373459	22189.24528
-436.332329	-124.055158	-259.103735	-237.21952	-1.595287	-1.915429	22216.71194
-415.732335	-146.181078	-270.548176	-275.367657	0.693601	-1.152466	22225.86749
-418.784186	-150.758854	-236.977816	-270.78988	1.456564	0.373459	22184.6675
-410.391596	-182.040326	-240.792629	-270.78988	-3.121213	-1.152466	22192.29713
-396.658267	-195.010693	-238.503741	-279.182471	-1.595287	0.373459	22209.84527
-400.473081	-207.218097	-243.84448	-292.152837	-1.595287	0.373459	22151.09714
-382.924938	-209.506985	-196.540791	-308.175055	-3.121213	-1.152466	22103.03049
-373.769385	-223.240314	-194.251902	-302.834315	-2.35825	-0.389503	22218.23786
-376.821236	-233.921792	-173.651908	-313.515794	-0.069362	-0.389503	22212.13416
-350.880503	-234.684755	-175.940797	-321.145421	-0.832325	-1.152466	22180.08972
-344.776801	-255.284749	-153.814877	-350.138005	0.693601	-1.152466	22186.19343
-379.110124	-262.914376	-134.740809	-331.826899	-0.069362	0.373459	22179.32676
-332.569397	-268.255116	-142.370436	-366.160223	2.219526	1.899385	22185.43046
-318.073105	-281.988445	-111.851927	-376.078738	4.508415	0.373459	22233.49712
-317.310142	-279.699557	-83.622305	-376.078738	2.219526	0.373459	22236.54897
-300.524962	-294.958811	-64.548237	-384.471328	2.219526	0.373459	22215.18601
-305.865701	-314.03288	-49.288982	-385.997254	2.219526	-0.389503	22196.87491
-291.369409	-339.973613	-67.600088	-423.382428	-0.069362	-1.152466	22206.79342
-267.717564	-331.581023	-55.392684	-417.278726	-0.069362	-0.389503	22188.48232
-260.8509	-369.72916	-35.555653	-431.775018	0.693601	0.373459	22177.03787
-255.510161	-344.551389	-11.140845	-430.249092	-0.832325	-1.152466	22203.74157
-242.539794	-365.151383	-21.059361	-438.641683	-0.069362	-0.389503	22193.06009
-200.576844	-367.440271	-56.155647	-485.18241	1.456564	1.136422	22135.83789
-220.413875	-385.751377	-10.377883	-436.352794	-1.595287	-1.152466	22157.96381
-205.917583	-398.721744	27.770254	-444.745384	-1.595287	0.373459	22193.82305
-192.184254	-406.351371	47.607285	-457.715751	-2.35825	-1.152466	22191.53417
-186.080552	-415.506924	52.948024	-465.345378	-1.595287	-1.152466	22177.80084
-154.036117	-406.351371	59.814689	-457.715751	-0.832325	0.373459	22166.3564
-134.199086	-431.529141	80.414683	-469.160192	-0.069362	-0.389503	22183.14158
-141.06575	-430.766179	89.570236	-480.604633	-0.069362	-1.152466	22206.03046
-104.443539	-440.684694	95.673938	-466.108341	-0.069362	-0.389503	22183.14158
-102.154651	-445.262471	127.718373	-460.004639	1.456564	0.373459	22197.63787
-100.628725	-441.447657	107.118379	-483.656484	1.456564	1.899385	22225.10453
-60.954663	-448.314321	135.348	-463.05649	1.456564	0.373459	22212.89712
-44.932445	-455.180986	162.051696	-469.923155	1.456564	-1.152466	22247.23045
-31.199116	-458.232837	186.466503	-456.952788	-0.832325	-1.152466	22252.57118
-35.776892	-471.203204	210.118348	-458.478714	-0.069362	-1.152466	22231.20823
-11.362085	-485.699496	207.066497	-431.012055	-0.069362	0.373459	22235.02304
19.919387	-478.069868	228.429454	-412.70095	-0.832325	-1.915429	22240.36378
18.393462	-478.069868	232.244268	-430.249092	-0.832325	-0.389503	22212.89712
41.282344	-489.514309	244.451671	-435.589832	-0.069362	-0.389503	22135.07492
38.993456	-481.121719	269.629442	-414.226875	-1.595287	-0.389503	22231.97119
46.623083	-475.78098	281.836846	-414.989838	2.219526	1.136422	22216.71194
73.326779	-470.440241	255.13315	-423.382428	0.693601	-0.389503	22222.81564
87.823071	-475.78098	286.414622	-420.330577	-2.35825	0.373459	22212.89712
87.060108	-474.255055	317.696094	-410.412061	-2.35825	-0.389503	22196.11194
111.474916	-476.543943	303.199802	-440.930571	-0.832325	-0.389503	22206.03046
122.156394	-474.255055	337.533125	-410.412061	-0.832325	0.373459	22219.76379
125.208245	-472.729129	308.540541	-405.071322	-2.35825	-1.152466	22208.31935
160.304531	-465.099502	328.377572	-424.145391	-0.069362	0.373459	22219.76379
170.223047	-471.966166	357.370156	-392.863918	-0.069362	-0.389503	22228.15638
185.482301	-468.914315	374.918299	-365.39726	-0.069362	-0.389503	22221.28971
201.504519	-467.38839	374.918299	-367.686148	-0.832325	-1.152466	22218.23786
200.741556	-468.151353	343.636827	-369.975036	-0.832325	-1.152466	22226.63045
222.867475	-448.314321	364.236821	-350.900968	0.693601	-1.152466	22232.73415
238.12673	-426.951365	395.518293	-345.560229	2.982489	1.136422	22241.88971
251.097097	-420.0847	417.644213	-334.115788	1.456564	0.373459	22244.94156
254.148948	-400.247669	415.355324	-343.27134	-0.832325	-1.152466	22060.30458
250.334134	-404.825445	415.355324	-311.989868	0.693601	-1.152466	22228.91934
266.356351	-406.351371	421.459026	-306.649129	0.693601	0.373459	22231.97119
290.771159	-402.536557	419.933101	-313.515794	0.693601	-0.389503	22225.10453
293.060047	-394.90693	444.347908	-283.760247	-0.832325	-0.389503	22216.71194
297.637824	-374.306936	446.636797	-288.338023	-0.832325	0.373459	22228.15638
294.585973	-375.069899	440.533095	-275.367657	-2.35825	-1.152466	22227.39341
322.815594	-365.151383	457.318275	-249.426924	-0.069362	-1.152466	22215.18601
338.837811	-365.151383	455.029387	-229.589893	-1.595287	-0.389503	22206.03046
339.600774	-343.788427	457.318275	-216.619526	-1.595287	0.373459	22212.89712
357.148917	-331.581023	462.659014	-209.752862	-2.35825	0.373459	22196.11194
358.674843	-331.581023	473.340492	-184.575091	-0.069362	1.136422	22216.71194
401.400756	-312.506954	468.762716	-159.397321	-0.069362	-0.389503	22228.15638
381.563725	-298.010662	458.081238	-184.575091	-0.832325	1.136422	22216.71194
395.297054	-281.988445	476.392343	-170.841762	-0.832325	-1.152466	22226.63045
398.348905	-269.018078	475.629381	-156.34547	-0.069362	-1.152466	22233.49712
400.637793	-265.966227	461.133089	-153.293619	-1.595287	-1.152466	22212.89712
383.08965	-255.284749	443.584946	-198.30842	0.693601	-1.152466	22050.38606
430.39334	-232.395867	472.57753	-107.515855	1.456564	-0.389503	22256.386
[truncated: 28,725 more rows]
