# Supplementary material for: Dynamic analysis of slant cracked rotor system considering nonlinear oil film force
Source: PLoS One. 2024 Jan 25;19(1):e0294293. doi: 10.1371/journal.pone.0294293 (PMC10810477; doi:10.1371/journal.pone.0294293)
Supplement: S1 File — These data were measured by two eddy current sensors, model WT0150. (ZIP) [file pone.0294293.s001.zip › 2021.3.18 Test data for plain bearings/2021.3.18 (P=0.2Mpa, Z=8.1g Non-monitoring disk clockwise126°+4.0g)/600.csv]

1024	30720	7	0	3
8	8	8	8	10	10	1
3	3	3	3	1	1	4
2	1	4	3	0	0	0
0	0	0	0	-0.000047	-0.000002	20771.46289
-359.919227	-279.138609	-173.103181	-429.458711	-0.557643	-0.311366	22215.18601
-324.822941	-287.531199	-131.140231	-433.273524	-1.320606	-1.074329	22224.34156
-304.98591	-316.523783	-104.436535	-456.162407	0.20532	-0.311366	22232.73415
-277.519251	-342.464516	-72.3921	-455.399444	0.20532	-0.311366	22215.94897
-264.548885	-371.4571	-60.184696	-444.717965	0.20532	-0.311366	22225.10453
-228.689636	-395.108945	-18.221745	-456.925369	-1.320606	-1.074329	22230.44527
-216.482232	-399.686722	12.296764	-498.125357	3.257171	-1.074329	22237.31193
-195.119276	-427.15338	45.867124	-492.021655	0.968282	-1.074329	22244.17859
-148.578549	-431.731157	60.363416	-530.169792	1.731245	-0.311366	22247.99341
-124.163741	-435.54597	80.200448	-469.895736	0.20532	-0.311366	22196.11194
-102.800784	-476.745958	103.852292	-495.836469	-1.320606	-0.311366	22226.63045
-72.282275	-450.805225	105.378218	-542.377196	-2.846531	-0.311366	22222.81564
-36.423026	-503.449654	192.35597	-478.288326	-1.320606	-0.311366	22213.66009
0.962148	-494.294101	232.030032	-464.554997	-1.320606	-1.074329	22222.81564
31.480657	-501.160766	244.237436	-462.266108	0.20532	0.451596	22232.73415
59.710279	-485.138548	283.911498	-459.214257	0.968282	0.451596	22217.4749
81.073235	-508.02743	322.822598	-467.606848	-2.083569	-0.311366	22199.92676
108.539894	-514.894095	322.822598	-453.873518	-2.846531	-1.837292	22212.89712
142.873217	-501.923728	356.392958	-447.006854	-1.320606	-1.074329	22201.45268
168.81395	-480.560772	377.755915	-395.88835	-1.320606	0.451596	22208.31935
194.754683	-475.982995	377.755915	-405.806866	-5.13542	-2.600255	22216.71194
224.51023	-445.464486	418.955903	-413.436493	0.20532	-0.311366	22228.15638
232.90282	-442.412635	393.01517	-402.755015	1.731245	0.451596	22224.34156
255.028739	-426.390417	389.200356	-360.029102	-0.557643	-1.837292	22228.91934
290.125025	-405.790424	441.844785	-317.303188	0.20532	-0.311366	22226.63045
321.406497	-398.160796	441.081822	-286.784679	-1.320606	-0.311366	22217.4749
346.584268	-363.827473	463.207742	-273.814312	0.20532	0.451596	22112.18604
354.213895	-358.486734	488.385512	-230.325436	0.968282	-0.311366	22247.23045
370.999075	-314.997858	485.333661	-191.414337	1.731245	0.451596	22199.92676
392.362032	-311.183044	483.044773	-185.310635	-1.320606	-1.074329	22213.66009
422.117579	-281.427497	476.941071	-154.029163	-0.557643	-0.311366	22233.49712
423.643504	-252.434913	486.859586	-138.006945	-1.320606	-0.311366	22209.84527
432.036094	-228.020106	475.415145	-125.036579	-1.320606	-1.074329	22192.29713
436.613871	-190.634932	476.178108	-78.495852	-2.846531	-2.600255	22224.34156
445.006461	-169.271975	486.859586	-41.110678	0.20532	1.214559	22215.18601
445.006461	-131.886801	499.06699	-24.325497	1.731245	0.451596	22219.00082
461.028678	-118.153472	464.733667	28.318931	-1.320606	0.451596	22217.4749
458.73979	-89.92385	441.081822	67.992994	-3.609494	-1.074329	22181.61565
445.006461	-25.834981	447.185524	91.644839	-2.083569	-0.311366	22196.11194
437.376833	-3.709061	412.089238	128.26705	-0.557643	0.451596	22186.95639
430.510169	12.313156	422.007754	135.896677	-2.083569	-1.074329	22186.19343
435.087945	33.676113	368.600362	164.889261	0.20532	-0.311366	22201.45268
408.384249	67.246473	369.363325	181.674442	0.20532	-1.074329	22200.68972
418.302765	99.290908	251.867063	151.918895	0.20532	-1.074329	22146.51936
409.147212	132.098306	321.296672	207.615175	0.20532	0.451596	22206.79342
387.021293	165.668666	324.348523	261.022566	0.20532	-1.074329	22208.31935
378.628703	176.350145	309.089269	296.881815	0.20532	-0.311366	22190.00824
365.658336	212.209393	281.62261	316.718846	3.257171	-0.311366	22228.91934
372.525001	241.96494	238.896697	335.792914	-1.320606	-1.837292	22228.91934
330.56205	253.409381	206.852262	354.866983	1.731245	-0.311366	22232.73415
335.902789	286.216779	184.726343	368.600312	0.20532	-0.311366	22235.02304
307.673168	322.076027	131.318951	403.696598	0.20532	-0.311366	22235.786
305.38428	340.387133	125.978212	416.666964	-1.320606	-1.074329	22209.84527
277.917621	357.172313	94.69674	429.637331	0.968282	-0.311366	22219.76379
250.450963	373.957494	35.185646	422.007704	1.731245	0.451596	22231.97119
243.584298	395.32045	36.711572	447.948437	-0.557643	-1.074329	22225.86749
204.673199	396.846376	-1.436565	460.918803	-2.083569	-1.074329	22219.00082
188.650981	408.290817	-48.740255	478.466946	-1.320606	-0.311366	22206.03046
157.369509	431.179699	-92.229131	460.15584	-2.846531	-1.074329	22203.74157
143.63618	446.438954	-121.984678	476.178058	-0.557643	-0.311366	22200.68972
111.591745	449.490805	-150.214299	466.259542	-2.083569	-1.074329	22196.87491
94.043602	446.438954	-160.132815	451.000288	-2.846531	-0.311366	22214.42305
67.339906	479.246351	-183.784659	464.733617	-2.083569	-1.074329	22212.13416
30.717695	431.179699	-200.56984	422.770666	-2.083569	-1.837292	22223.5786
17.747328	444.150065	-267.71056	440.318809	1.731245	-1.074329	22230.44527
3.251036	462.461171	-243.295753	467.785468	-0.557643	0.451596	22217.4749
-19.637846	454.831544	-247.873529	490.67435	1.731245	-0.311366	22228.91934
-34.134138	451.779693	-256.266119	484.570648	-0.557643	-1.074329	2784.051027
-53.971169	455.594506	-295.177219	472.363244	1.731245	-0.311366	18.311106
-89.067455	442.62414	-301.280921	476.941021	0.20532	-1.074329	12.970367
-104.32671	436.520438	-344.006834	472.363244	-0.557643	-1.074329	11.444441
-132.556331	425.075997	-361.554977	426.58548	-1.320606	-1.074329	9.155553
-146.28966	406.001929	-365.369791	420.481778	-2.083569	-0.311366	10.681478
-165.363729	395.32045	-385.206822	383.859567	-2.083569	-1.837292	9.155553
-218.008158	399.135264	-380.629045	396.066971	-1.320606	-1.074329	21359.14182
-219.534083	385.401935	-403.517928	333.504026	-2.083569	-1.074329	22199.92676
-235.556301	377.772307	-408.095704	328.92625	-1.320606	0.451596	22219.76379
-257.68222	356.409351	-405.806816	303.748479	-3.609494	-0.311366	22202.21564
-282.85999	325.127878	-425.643847	277.044784	-2.083569	-0.311366	22196.87491
-295.067394	313.683437	-444.717915	229.741094	-1.320606	-0.311366	22204.50453
-329.400717	303.764922	-444.717915	243.474423	-0.557643	0.451596	22160.25269
-344.659972	264.090859	-484.391978	186.252218	-2.083569	-1.074329	22204.50453
-347.711823	240.439015	-451.58458	123.689274	0.20532	-0.311366	22225.86749
-370.600705	228.994574	-437.851251	119.87446	-0.557643	-0.311366	22177.03787
-387.385885	201.527915	-485.917903	86.304099	0.968282	0.451596	22215.94897
-388.148848	170.246443	-465.317909	66.467068	0.20532	1.214559	22231.97119
-420.956246	159.564965	-428.695698	21.452267	0.968282	-1.074329	22209.84527
-426.296985	141.253859	-440.140139	45.104112	0.968282	-1.837292	22208.31935
-433.163649	98.527946	-429.458661	8.4819	-0.557643	-0.311366	22235.786
-462.156233	96.239057	-426.40681	-12.881056	0.968282	-1.074329	22223.5786
-445.371053	35.965001	-391.310524	-58.658821	2.494208	-0.311366	22213.66009
-477.415488	19.179821	-423.354959	-89.940293	1.731245	-0.311366	22222.81564
-471.311786	16.12797	-382.917934	-121.984728	-1.320606	0.451596	22201.45268
-456.052532	-18.205353	-405.043853	-157.081014	-0.557643	0.451596	22190.00824
-464.445122	-43.383123	-371.473493	-170.814343	-0.557643	-0.311366	22213.66009
-460.630308	-78.479409	-344.006834	-202.095815	0.20532	-0.311366	22215.18601
-475.1266	-86.109037	-312.725362	-286.784679	1.731245	0.451596	22198.40083
-453.000681	-127.309025	-321.117952	-269.999499	0.20532	-1.074329	22205.2675
-440.030314	-160.879385	-258.555008	-270.762461	-2.083569	-1.074329	22194.58602
-433.163649	-178.427528	-288.310554	-321.880965	-1.320606	-1.074329	22181.61565
-393.489587	-202.842336	-249.399455	-350.110586	-1.320606	-0.311366	22209.08231
-381.282183	-228.783069	-240.243902	-348.584661	-2.846531	-1.837292	22216.71194
-368.311817	-248.6201	-192.940212	-378.340207	-2.846531	-1.837292	22206.79342
-348.474786	-272.271945	-147.162448	-383.680947	-0.557643	0.451596	22183.14158
-330.926643	-288.294162	-124.273566	-415.725381	-0.557643	-1.074329	22231.20823
-313.3785	-321.864522	-102.147647	-434.036487	0.968282	1.214559	22217.4749
-301.171096	-355.434883	-87.651355	-495.073506	0.968282	0.451596	22225.10453
-247.763704	-370.694138	-51.792106	-450.058705	0.20532	-0.311366	22232.73415
-228.689636	-370.694138	-4.488416	-456.162407	4.783096	1.214559	22240.36378
-211.141493	-395.108945	13.059727	-476.7624	-0.557643	-1.074329	22245.70452
-189.778536	-419.523753	41.289348	-501.940171	1.731245	-1.074329	22243.41563
-143.237809	-434.783008	90.118963	-501.940171	0.968282	-0.311366	22224.34156
-131.793368	-451.568188	103.852292	-508.806835	2.494208	0.451596	22235.02304
-96.697082	-469.116331	106.904143	-504.229059	-2.083569	-1.837292	22231.20823
-82.963753	-466.06448	136.65969	-515.6735	1.731245	0.451596	22208.31935
-35.660064	-484.375585	190.830044	-482.10314	0.20532	-0.311366	22224.34156
0.199185	-495.820026	217.53374	-479.814251	0.20532	-0.311366	22235.02304
29.954732	-511.079281	264.83743	-440.140189	-2.083569	-0.311366	22213.66009
37.584359	-487.427436	253.392989	-457.688332	-2.083569	-0.311366	22212.89712
69.628794	-495.057064	302.985567	-440.903152	-1.320606	0.451596	22211.3712
97.095453	-490.479287	302.222604	-442.429077	-2.083569	-0.311366	22154.14899
141.347291	-499.63484	357.918884	-421.066121	-2.083569	-0.311366	22199.16379
163.473211	-476.745958	376.22999	-419.540195	-0.557643	-1.074329	22219.00082
192.465795	-473.694107	380.807766	-418.01427	-0.557643	-0.311366	22222.81564
227.562081	-448.516337	396.067021	-386.732797	0.968282	0.451596	22222.05268
248.162075	-443.93856	432.689232	-369.184655	0.20532	0.451596	22231.97119
275.628733	-430.968194	432.689232	-365.369841	0.20532	-0.311366	22225.86749
275.628733	-405.027461	428.874418	-322.643928	0.20532	-0.311366	22218.23786
326.747236	-396.634871	440.318859	-367.658729	0.968282	-0.311366	22228.15638
333.613901	-367.642287	489.911437	-254.740244	0.968282	-1.074329	22240.36378
358.028709	-357.723771	498.304027	-207.436554	3.257171	0.451596	22236.54897
382.443516	-319.575634	486.859586	-209.725443	3.257171	-0.311366	22213.66009
394.65092	-291.346013	475.415145	-194.466188	0.968282	1.214559	22231.20823
415.250914	-280.664535	485.333661	-185.310635	-0.557643	-0.311366	22216.71194
413.724988	-252.434913	501.355878	-136.48102	-1.320606	-1.074329	22193.82305
432.036094	-222.679367	504.407729	-106.725473	-1.320606	-1.074329	22216.71194
437.376833	-189.871969	499.06699	-104.436585	0.968282	0.451596	22215.94897
432.036094	-170.797901	476.178108	-61.710672	-0.557643	-0.311366	22215.18601
455.687939	-144.094205	472.363294	-7.540317	-1.320606	-1.074329	22199.92676
452.636088	-121.205323	473.126257	22.21523	-2.083569	-1.837292	22184.6675
448.821274	-70.849782	468.548481	27.555969	-2.083569	0.451596	22193.82305
431.273131	-63.220155	442.607748	86.304099	-0.557643	-0.311366	22201.45268
442.717572	-22.020167	405.222574	121.400385	-2.083569	-1.074329	22189.24528
430.510169	19.942784	400.644797	152.681858	0.968282	-0.311366	22202.21564
419.82869	25.283523	401.40776	170.23	0.968282	-0.311366	22206.03046
412.199063	56.564995	375.467027	177.859628	-0.557643	0.451596	22190.7712
400.754622	98.527946	364.785548	206.852212	-2.083569	-1.837292	22199.16379
382.443516	137.439045	330.452225	235.844796	1.731245	-0.311366	22206.03046
388.547218	154.987188	264.074467	221.348504	-0.557643	-1.837292	22174.74899
370.236112	196.950139	264.074467	290.778113	3.257171	0.451596	22232.73415
370.236112	222.127909	274.755945	319.007734	0.20532	-1.074329	22236.54897
342.769454	226.705685	240.422622	350.289206	4.020133	0.451596	22228.91934
351.162044	254.935307	223.637442	350.289206	2.494208	-0.311366	22234.26008
338.95464	270.957524	183.200417	372.415126	0.968282	-0.311366	22241.88971
311.487982	320.550102	142.000429	382.333641	1.731245	1.214559	22198.40083
304.621317	328.179729	125.978212	418.19289	-0.557643	0.451596	22216.71194
280.969472	347.253798	77.911559	437.266958	0.20532	-0.311366	22231.20823
257.317627	367.090829	47.39305	428.874368	-2.083569	-0.311366	22224.34156
232.139857	380.824158	-0.673603	450.237325	0.20532	-0.311366	22222.05268
210.013938	394.557487	-2.962491	438.029921	-2.846531	-1.837292	22219.00082
189.413944	417.44637	-34.243963	469.311393	-2.083569	-0.311366	22204.50453
160.42136	427.364885	-80.021727	474.652132	-2.083569	-0.311366	22205.2675
130.665813	445.675991	-102.147647	462.444729	2.494208	0.451596	22216.71194
115.406558	454.831544	-123.510603	465.49658	-0.557643	-0.311366	22216.71194
104.72508	453.305618	-147.925411	470.074356	-0.557643	0.451596	22217.4749
72.680645	454.831544	-175.392069	457.10399	-1.320606	-0.311366	22223.5786
51.317688	468.564873	-202.095765	467.785468	-0.557643	-0.311366	22230.44527
36.058434	455.594506	-227.273535	462.444729	-0.557643	-0.311366	22215.94897
-5.141554	436.520438	-233.377237	479.229909	0.20532	-0.311366	22225.86749
-24.215622	469.327836	-221.932796	482.28176	-1.320606	-1.074329	22231.20823
-27.267473	448.727842	-267.71056	454.052139	3.257171	1.214559	4109.317301
-64.652648	442.62414	-268.473523	482.28176	4.020133	-1.074329	20.599994
-77.623014	449.490805	-302.043884	470.837319	3.257171	0.451596	12.207404
-128.741517	426.601922	-362.31794	467.022505	0.968282	-0.311366	12.207404
-133.319294	422.024146	-372.999418	428.111406	-2.083569	-1.837292	10.681478
-150.867437	396.846376	-360.029052	398.355859	0.968282	0.451596	9.155553
-179.097058	399.135264	-368.421642	400.644747	-0.557643	-0.311366	10.681478
-195.119276	399.898227	-380.629045	384.62253	0.20532	-0.311366	20092.62368
-228.689636	383.876009	-415.725331	355.629946	-0.557643	-0.311366	22200.68972
-257.68222	375.483419	-413.436443	299.933666	0.20532	-1.074329	22204.50453
-263.785922	338.098245	-411.910518	288.489225	-0.557643	0.451596	22186.95639
-272.941475	331.23158	-460.740133	251.867013	-2.083569	-0.311366	22207.55638
-308.800723	309.868624	-444.717915	254.155902	-2.083569	-1.837292	22177.80084
-310.326649	312.920475	-442.429027	220.585541	-0.557643	-0.311366	22205.2675
-365.259966	267.905673	-455.399394	211.429988	-1.320606	-0.311366	22221.28971
-353.052562	251.883456	-479.051239	137.422603	-1.320606	-1.074329	22189.24528
-366.785891	232.046425	-447.769766	119.87446	0.968282	-0.311366	22206.03046
-380.519221	198.476064	-466.843835	75.622621	0.968282	0.451596	22228.15638
-395.778475	175.587182	-487.443829	61.889292	-1.320606	-1.074329	22206.79342
-418.667357	163.379778	-448.532729	67.992994	-0.557643	-0.311366	22186.19343
-414.852544	130.572381	-427.932735	31.370782	4.783096	1.214559	22234.26008
-435.452538	104.631647	-449.295692	-18.984758	1.731245	-0.311366	22223.5786
-458.34142	77.927952	-421.066071	-11.355131	0.968282	-0.311366	22217.4749
-462.156233	58.090921	-378.340157	-49.503268	0.968282	-0.311366	22224.34156
-472.837712	48.935368	-365.369791	-79.258815	2.494208	0.451596	22215.94897
-479.704376	15.365007	-356.977201	-113.592138	0.968282	0.451596	22209.84527
-485.808078	-22.78313	-418.01422	-152.503237	-2.846531	-1.074329	22194.58602
-453.763643	-36.516459	-350.873499	-170.814343	-2.846531	-1.837292	22181.61565
-453.763643	-74.664596	-331.79943	-202.858778	0.20532	-0.311366	22200.68972
-464.445122	-98.316441	-344.769797	-242.53284	-0.557643	-0.311366	22187.71935
-454.526606	-121.968285	-298.22907	-287.547642	-2.083569	0.451596	22198.40083
-446.134016	-174.612714	-294.414256	-318.066151	-1.320606	-0.311366	22187.71935
-414.852544	-172.323826	-284.495741	-362.31799	-1.320606	-0.311366	22206.03046
-413.326618	-200.553447	-231.088349	-321.880965	-2.083569	-1.074329	22211.3712
-402.64514	-222.679367	-223.458722	-366.895766	-1.320606	0.451596	22207.55638
-352.289599	-257.775653	-186.83651	-360.792064	-0.557643	-0.311366	22227.39341
-350.763674	-289.820088	-146.399485	-389.784648	1.731245	0.451596	22234.26008
-348.474786	-293.634901	-104.436535	-403.517978	1.731245	0.451596	22216.71194
-315.667388	-314.997858	-127.325417	-441.666115	0.20532	-1.074329	22226.63045
-282.097028	-341.701554	-59.421733	-446.243891	-2.083569	-1.074329	22231.20823
-265.311847	-371.4571	-40.347665	-471.421661	0.20532	0.451596	22218.23786
-239.371114	-374.508951	11.533801	-465.317959	0.968282	-1.074329	22249.51933
-208.852605	-397.397833	-0.673603	-494.310543	1.731245	-0.311366	22250.2823
-183.674834	-411.131163	36.711572	-496.599432	1.731245	0.451596	22230.44527
-151.6304	-434.020045	77.148597	-496.599432	0.968282	1.214559	22235.02304
-127.215592	-460.723741	103.852292	-472.947587	0.20532	0.451596	22235.786
-107.378561	-462.249666	96.222665	-516.436463	-2.083569	-0.311366	22206.79342
-59.311908	-469.879293	136.65969	-493.547581	0.20532	-1.074329	22224.34156
-32.608213	-490.479287	203.037448	-476.7624	0.20532	-0.311366	22233.49712
3.251036	-479.797809	207.615225	-477.525363	-1.320606	0.451596	22213.66009
25.376955	-508.790393	246.526324	-456.162407	-0.557643	-0.311366	22223.5786
31.480657	-481.323734	293.067051	-472.184624	-0.557643	-1.074329	22211.3712
84.888049	-505.738542	256.44484	-523.303127	-2.083569	-0.311366	22193.82305
105.488043	-493.531138	343.422592	-468.36981	-1.320606	1.214559	22202.97861
129.90285	-495.820026	346.474443	-415.725381	-0.557643	0.451596	22221.28971
161.947285	-484.375585	374.704064	-423.355009	-0.557643	-0.311366	22212.13416
196.280608	-487.427436	400.644797	-398.177239	-1.320606	-1.074329	22221.28971
213.828751	-462.249666	402.170723	-387.49576	0.20532	-0.311366	22233.49712
233.665783	-429.442268	412.089238	-369.184655	-0.557643	0.451596	22219.00082
258.843553	-432.494119	438.029971	-352.399474	-0.557643	0.451596	22222.05268
289.362062	-390.531169	451.000338	-346.295772	-1.320606	-1.837292	22227.39341
284.021323	-409.605237	482.28181	-346.295772	3.257171	0.451596	22160.25269
326.747236	-390.531169	458.629965	-286.021716	0.968282	-0.311366	22235.786
354.213895	-350.857106	442.607748	-260.843946	0.968282	-0.311366	22215.94897
367.947224	-320.338597	495.252176	-198.281001	-0.557643	-0.311366	22223.5786
399.228696	-296.686752	488.385512	-179.969896	1.731245	-0.311366	22226.63045
396.176846	-280.664535	482.28181	-158.606939	-0.557643	-1.074329	22224.34156
409.147212	-268.457131	486.859586	-148.688424	-0.557643	0.451596	22196.87491
427.458318	-225.731218	495.252176	-111.303249	-0.557643	0.451596	22215.18601
438.139796	-198.264559	504.407729	-82.310665	0.20532	0.451596	22228.15638
448.821274	-169.271975	490.6744	-37.295864	-0.557643	-0.311366	22206.03046
440.428684	-140.279391	476.941071	-17.458833	-2.083569	-0.311366	22189.24528
440.428684	-96.027552	425.822567	-15.932907	-1.320606	-0.311366	22192.29713
435.850908	-105.946068	404.459611	-10.592168	-2.083569	-1.074329	22197.63787
445.769423	-50.249788	463.970704	100.800391	-0.557643	-0.311366	22187.71935
441.191647	-5.234987	435.741083	123.689274	0.968282	-0.311366	22206.03046
431.273131	10.787231	443.37071	146.578156	-2.083569	-1.837292	22219.76379
409.910175	45.120554	424.296642	164.126299	-2.846531	-2.600255	22187.71935
413.724988	66.483511	367.837399	190.829994	-1.320606	-1.074329	21977.14164
399.228696	102.342759	381.570729	218.296653	-1.320606	-0.311366	22187.71935
407.621287	137.439045	363.259623	240.422572	3.257171	0.451596	22180.85269
369.47315	156.513114	319.007784	257.207752	0.968282	0.451596	22199.16379
396.176846	168.720517	267.126318	285.437374	1.731245	-1.074329	22229.6823
351.925007	211.446431	218.296703	239.65961	0.968282	-0.311366	22216.71194
360.317597	226.705685	187.778193	299.933666	0.20532	-1.074329	22236.54897
340.480566	261.801971	227.452256	379.28179	0.20532	-0.311366	22244.94156
311.487982	286.216779	193.881895	390.726231	-0.557643	-1.074329	22216.71194
282.495398	324.364916	143.526355	409.8003	-0.557643	-1.074329	22220.52675
290.887988	315.209363	116.822659	396.066971	-0.557643	0.451596	22230.44527
287.073174	358.698239	74.859708	429.637331	-1.320606	0.451596	22215.18601
253.502814	378.53527	56.548603	446.422511	0.968282	-1.074329	22225.86749
242.058373	396.083413	29.844907	457.10399	0.20532	0.451596	22234.26008
207.72505	393.794525	-3.725453	458.629915	-2.083569	-0.311366	22197.63787
191.702832	399.898227	-67.051361	441.844735	-2.083569	0.451596	22202.97861
147.450993	422.787109	-125.799491	412.089188	-0.557643	1.214559	22212.13416
139.058403	445.675991	-121.221715	460.15584	-2.846531	-1.837292	22208.31935
127.613962	455.594506	-106.725423	492.963238	-0.557643	-0.311366	22212.89712
87.9399	451.01673	-155.555038	463.207691	-0.557643	0.451596	22227.39341
72.680645	459.40932	-140.295783	454.815101	0.968282	1.214559	22225.86749
52.843614	448.727842	-202.858728	454.815101	-2.083569	-0.311366	22221.28971
27.665844	451.01673	-200.56984	489.148424	-0.557643	-0.311366	22231.20823
-0.563778	447.201916	-228.799461	476.178058	0.20532	0.451596	22225.10453
-8.193405	463.224134	-230.325386	491.437313	0.968282	-1.074329	22243.41563
-16.585995	441.861177	-267.71056	483.807685	-1.320606	-2.600255	16924.03943
-46.341542	421.261183	-302.806846	461.681766	0.968282	-0.311366	21.362957
-76.097089	437.283401	-309.673511	457.866952	0.20532	-1.074329	14.496292
-111.956337	431.179699	-346.295722	463.970654	0.20532	0.451596	10.681478
-150.104474	413.631556	-358.503126	420.481778	-1.320606	-1.074329	12.207404
-169.178542	427.364885	-370.71053	415.141039	-2.083569	-2.600255	9.918516
-165.363729	402.187115	-378.340157	389.963269	-0.557643	-1.074329	9.155553
-192.830387	401.424152	-372.236455	382.333641	-0.557643	-1.074329	6239.509262
-227.163711	380.061195	-396.651263	366.311424	-2.846531	-2.600255	22116.76382
-255.393332	376.246382	-415.725331	316.718846	-2.083569	-0.311366	22161.77862
-277.519251	332.757506	-427.169772	304.511442	-2.083569	-0.311366	22200.68972
-276.756288	358.698239	-457.688282	214.481839	-0.557643	1.214559	22163.30454
-297.356282	309.868624	-504.991972	219.059616	-1.320606	0.451596	22183.90454
-315.667388	296.135294	-450.821617	206.089249	-2.083569	-1.074329	22215.94897
-326.348866	277.824189	-451.58458	199.222584	-1.320606	-0.311366	22211.3712
-359.919227	261.039009	-455.399394	170.992963	0.20532	-0.311366	22202.21564
-369.07478	219.839021	-452.347543	118.348534	-1.320606	-0.311366	22216.71194
-387.385885	203.053841	-455.399394	80.200398	-0.557643	0.451596	22206.79342
-402.64514	177.113107	-469.895686	72.57077	0.968282	0.451596	22202.21564
-397.304401	162.616815	-450.058655	69.518919	2.494208	1.214559	22227.39341
-428.585873	131.335343	-445.480878	31.370782	3.257171	0.451596	22212.89712
-450.711792	123.705716	-423.354959	-6.777354	4.783096	0.451596	22224.34156
-433.926612	79.453877	-460.740133	-35.006976	-0.557643	-0.311366	22218.23786
-464.445122	59.616846	-426.40681	-65.525485	0.968282	-0.311366	22212.13416
-469.785861	35.202038	-376.814232	-88.414367	-1.320606	-1.074329	22208.31935
-474.363637	-2.946098	-364.606828	-125.036579	-2.846531	-2.600255	22203.74157
-474.363637	-22.020167	-405.043853	-143.347684	-1.320606	-1.074329	22201.45268
-450.711792	-33.464608	-356.977201	-185.310635	-1.320606	-1.074329	22208.31935
-459.867345	-70.849782	-337.903132	-231.851362	-0.557643	-0.311366	22195.34898
-472.837712	-93.738664	-316.540176	-244.821728	-1.320606	-1.837292	22179.32676
-454.526606	-143.331242	-296.703144	-255.503207	-2.083569	-1.074329	22183.90454
-444.608091	-147.146056	-313.488325	-346.295772	-1.320606	0.451596	22190.7712
-428.585873	-197.501596	-307.384623	-340.192071	-0.557643	1.214559	22201.45268
-411.03773	-208.183075	-253.977231	-341.717996	-2.846531	-0.311366	22207.55638
-392.726624	-223.442329	-221.169833	-371.473543	1.731245	1.214559	22226.63045
-383.571072	-237.938621	-163.184665	-356.977251	-2.846531	-1.837292	22219.76379
-336.267382	-285.242311	-173.866144	-391.310574	-2.846531	-1.074329	22217.4749
-342.371084	-311.946007	-125.799491	-424.880934	-2.083569	-1.837292	22228.15638
-310.326649	-334.071926	-115.118013	-428.695748	-2.083569	-0.311366	22228.15638
-294.304431	-347.805256	-86.888392	-447.769816	-0.557643	-1.837292	22217.4749
-259.971108	-358.486734	-35.769888	-452.347593	2.494208	-0.311366	22254.09711
-243.185928	-359.249697	-8.30323	-475.999438	0.20532	-1.074329	22246.46748
-213.430381	-385.19043	-32.718037	-517.199425	2.494208	0.451596	22232.73415
-198.171126	-414.183014	-7.540267	-537.799419	0.968282	0.451596	22240.36378
-151.6304	-433.257082	78.674522	-527.117941	0.968282	0.451596	22239.60082
-121.11189	-457.67189	111.48192	-482.866102	0.20532	-0.311366	22217.4749
-86.778567	-466.06448	113.007845	-504.229059	-1.320606	-1.074329	22221.28971
-73.8082	-477.508921	132.081914	-485.154991	0.20532	0.451596	22231.97119
-42.526728	-501.160766	151.918945	-487.443879	-0.557643	-1.074329	22216.71194
1.725111	-503.449654	232.030032	-467.606848	-0.557643	-1.074329	22225.10453
23.088067	-495.820026	264.83743	-452.347593	-2.846531	-1.074329	22215.94897
47.502875	-502.686691	296.881865	-444.717965	-2.846531	-1.074329	22194.58602
88.702863	-510.316318	308.326306	-443.955003	-2.083569	-0.311366	22124.39345
116.932484	-499.63484	328.9263	-445.480928	-0.557643	-1.074329	22214.42305
143.63618	-493.531138	317.481859	-455.399444	-1.320606	0.451596	22204.50453
174.917652	-472.168182	357.155921	-414.199456	-1.320606	-0.311366	22224.34156
202.38431	-453.857076	383.096654	-392.073537	0.20532	-1.074329	22235.786
222.221342	-447.753374	398.355909	-366.132804	0.20532	-0.311366	22216.71194
235.954671	-445.464486	430.400344	-376.051319	-0.557643	-0.311366	22224.34156
251.213926	-430.205231	447.185524	-359.266139	-1.320606	-1.837292	22230.44527
290.887988	-410.3682	437.267008	-332.562443	-0.557643	-0.311366	22215.94897
301.569466	-408.842274	464.733667	-289.073567	1.731245	-0.311366	22243.41563
306.147243	-379.84969	505.170692	-279.918014	2.494208	0.451596	22234.26008
375.576852	-340.175628	508.222543	-245.584691	1.731245	-0.311366	22184.6675
354.213895	-351.620069	465.49663	-205.147666	-0.557643	-1.074329	22224.34156
385.495367	-308.131193	503.644767	-204.384703	0.20532	0.451596	22231.97119
401.517585	-279.138609	496.778102	-150.214349	0.968282	0.451596	22200.68972
419.82869	-267.694168	508.222543	-125.036579	-1.320606	-1.074329	22214.42305
428.22128	-236.412696	494.489214	-113.592138	0.20532	-0.311366	22230.44527
445.769423	-219.627516	490.6744	-101.384734	-1.320606	-1.074329	22178.5638
442.717572	-173.086789	491.437363	-33.48105	0.20532	-0.311366	22179.32676
450.3472	-134.938652	488.385512	-1.436615	-2.846531	0.451596	22194.58602
456.450902	-105.183105	460.918853	10.770788	0.968282	0.451596	22189.24528
441.191647	-92.975701	416.667015	12.296714	-2.083569	-0.311366	22170.93417
438.139796	-59.405341	386.148505	65.704106	-1.320606	-1.074329	22202.21564
441.95461	-24.309055	396.829983	80.200398	-0.557643	0.451596	22209.84527
433.56202	26.046486	423.533679	152.681858	0.968282	0.451596	22202.97861
425.932392	50.461293	408.274424	184.726292	0.968282	0.451596	22214.42305
431.273131	64.957585	386.148505	203.037398	1.731245	0.451596	22210.60823
406.095361	109.209424	349.526294	239.65961	0.968282	1.214559	22195.34898
401.517585	111.498312	326.637412	251.867013	-0.557643	0.451596	22188.48232
388.547218	164.142741	331.978151	273.22997	1.731245	0.451596	22231.20823
383.969442	190.846437	296.881865	276.281821	0.968282	-0.311366	22209.84527
359.554634	204.579766	261.785579	297.644778	1.731245	-1.074329	22239.60082
358.028709	239.676052	244.237436	318.244771	0.20532	-1.837292	22242.65267
333.613901	248.831605	223.637442	369.363275	-0.557643	-1.074329	22225.86749
331.325013	273.246412	183.200417	341.896616	0.968282	1.214559	22225.86749
304.621317	309.868624	154.970796	381.570679	-1.320606	-1.837292	22225.86749
309.199094	344.201947	106.904143	415.904002	-0.557643	-1.074329	22214.42305
267.999106	370.905643	64.941193	437.266958	-0.557643	-0.311366	22227.39341
274.102808	358.698239	63.415267	419.718815	-2.846531	-1.837292	22229.6823
225.273192	384.638972	19.163429	447.948437	-2.083569	0.451596	22196.87491
216.11764	388.453786	10.007876	462.444729	-2.083569	-0.311366	22202.97861
174.917652	395.32045	-36.532851	451.000288	-1.320606	1.214559	22214.42305
161.184323	438.046363	-134.955044	433.452145	-0.557643	0.451596	22202.21564
135.24359	446.438954	-171.577256	451.000288	0.20532	0.451596	22212.13416
130.665813	454.068581	-193.703175	438.029921	0.20532	1.214559	22231.20823
101.673229	449.490805	-141.058746	484.570648	-2.846531	-1.837292	22212.89712
65.051018	458.646357	-148.688373	463.970654	-0.557643	0.451596	22223.5786
49.791763	447.201916	-205.147616	486.859536	0.20532	-0.311366	22229.6823
6.302887	457.120432	-197.517989	470.074356	0.20532	-0.311366	22217.4749
15.45844	458.646357	-224.984647	503.644716	3.257171	-0.311366	22231.20823
-4.378591	451.01673	-243.295753	485.333611	1.731245	0.451596	22254.86007
-47.867467	438.046363	-295.940182	460.918803	0.968282	-0.311366	3373.05826
-53.208206	443.387103	-287.547592	479.992872	2.494208	0.451596	19.074068
-85.252641	421.261183	-327.984617	462.444729	0.968282	0.451596	10.681478
-118.823002	425.075997	-372.999418	433.452145	0.968282	-0.311366	11.444441
-135.608182	406.001929	-360.029052	410.563263	-0.557643	-0.311366	9.918516
-153.919288	399.135264	-356.214238	407.511412	-0.557643	0.451596	10.681478
-171.467431	404.476003	-379.10312	390.726231	0.20532	0.451596	9.918516
-192.067425	385.401935	-371.473493	382.333641	-1.320606	-0.311366	20352.79397
-210.37853	389.979711	-392.073487	380.807716	-2.846531	-1.074329	22199.92676
-244.711853	368.616754	-398.940151	336.555877	-1.320606	-0.311366	22191.53417
-275.230363	350.305649	-432.510512	290.01515	-1.320606	1.214559	22191.53417
-264.548885	329.705655	-463.791984	266.363305	-2.083569	-0.311366	22158.72677
-301.171096	320.550102	-453.110506	202.274435	-2.846531	-1.074329	22202.21564
-320.245164	303.001959	-450.058655	175.57074	-1.320606	-0.311366	22210.60823
-330.16368	265.616785	-480.577164	180.911479	-1.320606	-0.311366	22199.16379
-353.052562	259.513083	-449.295692	163.363336	0.20532	-0.311366	22219.00082
-368.311817	225.942723	-443.954953	127.504087	0.20532	-0.311366	22215.94897
-386.622923	202.290878	-470.658648	73.333733	0.20532	-0.311366	22224.34156
-398.067364	170.246443	-485.917903	51.207814	-0.557643	1.214559	22202.97861
-407.985879	149.646449	-436.325325	58.837441	2.494208	0.451596	22218.23786
-413.326618	130.572381	-431.747549	28.318931	2.494208	1.214559	22227.39341
-432.400687	116.839051	-412.67348	0.08931	3.257171	-0.311366	22223.5786
-453.763643	84.031654	-445.480878	-18.221796	1.731245	-0.311366	22204.50453
-487.334004	42.068703	-424.117922	-84.599554	0.20532	0.451596	22212.13416
-475.1266	33.676113	-421.066071	-129.614355	-2.083569	-1.074329	22211.3712
-478.941414	6.972417	-381.392008	-106.725473	-2.083569	-1.837292	22190.7712
-459.104383	-25.834981	-361.554977	-128.08843	-0.557643	-0.311366	22195.34898
-469.785861	-36.516459	-341.717946	-188.362486	0.20532	-0.311366	22219.00082
-466.73401	-81.53126	-341.717946	-202.858778	-0.557643	-0.311366	22184.6675
-469.022898	-109.760882	-320.354989	-230.325436	-2.083569	-1.074329	22190.00824
-456.815494	-119.679397	-314.251287	-280.680977	-2.846531	-0.311366	22193.06009
-442.319202	-164.694199	-280.680927	-295.177269	-1.320606	-0.311366	22191.53417
-414.089581	-177.664565	-279.917964	-314.251337	-1.320606	-1.074329	22209.08231
-405.696991	-208.946037	-262.369821	-347.821698	-1.320606	0.451596	22222.81564
-382.045146	-225.731218	-273.814262	-407.332791	-1.320606	-1.074329	22204.50453
-367.548854	-256.249727	-204.384653	-382.917984	-2.846531	-1.837292	22221.28971
-343.897009	-269.220094	-156.318001	-388.258723	-0.557643	-1.074329	22231.97119
-343.897009	-292.108976	-123.510603	-393.599462	-2.083569	-0.311366	22215.18601
-327.874792	-294.397864	-103.673572	-430.221673	-0.557643	0.451596	22220.52675
-286.674804	-350.094144	-75.443951	-435.562413	0.20532	-0.311366	22240.36378
-263.785922	-369.931175	-20.510634	-453.110556	2.494208	-0.311366	22243.41563
-227.926673	-374.508951	-27.377298	-471.421661	2.494208	1.214559	22240.36378
-196.645201	-394.345982	-15.169895	-505.754984	-0.557643	-0.311366	22241.88971
-182.148909	-408.842274	38.237497	-514.147575	1.731245	1.214559	22226.63045
-152.393362	-443.93856	69.518969	-513.384612	2.494208	-0.311366	22223.5786
-123.400778	-458.434852	89.356	-536.273494	-2.083569	-1.074329	22222.81564
-106.615598	-461.486703	125.215249	-507.28091	-0.557643	0.451596	22225.86749
-66.941536	-469.879293	126.741175	-495.836469	-2.846531	-1.074329	22216.71194
-19.637846	-493.531138	175.57079	-506.517947	-2.846531	-2.600255	22225.86749
14.695477	-474.45707	209.904113	-434.036487	-1.320606	-1.074329	22226.63045
33.006583	-511.079281	257.207803	-495.073506	-1.320606	1.214559	22198.40083
57.42139	-498.108915	275.518908	-475.236475	-3.609494	-0.311366	22207.55638
70.391757	-501.160766	302.222604	-466.843885	-2.083569	-0.311366	22208.31935
106.251006	-496.582989	303.74853	-431.747599	-1.320606	-0.311366	22206.03046
142.110254	-485.138548	306.037418	-444.717965	0.20532	-0.311366	22224.34156
177.20654	-472.931144	341.133704	-433.273524	0.20532	-0.311366	22234.26008
190.176907	-482.84966	367.074437	-420.303158	0.20532	-1.074329	22218.23786
213.065789	-458.434852	403.696648	-375.288356	0.20532	-0.311366	22228.91934
232.90282	-439.360784	433.452195	-353.162437	0.20532	-0.311366	22232.73415
253.502814	-424.101529	435.741083	-355.451325	-1.320606	-1.074329	22212.89712
295.465764	-405.027461	447.185524	-320.355039	0.968282	-1.074329	22246.46748
290.887988	-376.79784	447.185524	-301.280971	1.731245	-0.311366	22247.99341
329.799087	-365.353398	464.733667	-270.762461	2.494208	0.451596	22206.03046
348.110193	-376.034877	463.207742	-244.821728	0.20532	-0.311366	22222.05268
378.628703	-331.020075	473.88922	-211.251368	0.20532	-0.311366	22237.31193
400.754622	-296.686752	512.800319	-208.96248	-0.557643	-0.311366	22188.48232
405.332398	-295.160827	492.200326	-166.999529	0.968282	0.451596	22202.97861
412.962026	-266.931205	484.570698	-141.058796	0.968282	0.451596	22230.44527
432.799057	-221.916404	495.252176	-111.303249	-2.083569	-0.311366	22212.13416
431.273131	-186.820118	513.563282	-86.125479	0.20532	0.451596	22202.97861
446.532386	-172.323826	468.548481	-60.184746	-2.846531	-1.074329	22200.68972
448.058312	-134.938652	462.444779	-14.406982	-2.846531	-1.074329	22181.61565
450.3472	-99.079403	444.896636	13.822639	-2.083569	-1.074329	22181.61565
446.532386	-80.005335	448.71145	29.081894	-2.846531	-1.074329	22196.87491
447.295349	-63.983117	449.474412	64.941143	-0.557643	1.214559	22191.53417
456.450902	-5.234987	415.141089	68.755956	-1.320606	-1.074329	22199.92676
427.458318	-7.523875	393.01517	106.904093	0.20532	-0.311366	22202.97861
427.458318	48.172405	373.178139	162.600373	0.20532	-1.837292	22061.06754
418.302765	68.772399	392.252207	204.563324	-2.083569	-1.837292	22196.11194
409.910175	95.476095	369.363325	232.792945	-0.557643	-0.311366	22204.50453
406.095361	137.439045	345.71148	259.496641	0.20532	-1.074329	6874.294259
383.969442	180.164958	324.348523	283.148486	1.731245	-0.311366	22163.30454
377.102777	185.505698	286.200387	280.096635	0.968282	-1.837292	22220.52675
367.184262	217.550133	266.363355	303.748479	1.731245	-0.311366	22235.02304
357.265746	230.520499	242.711511	343.422542	0.968282	-0.311366	22230.44527
342.769454	257.987158	219.059666	346.474393	-0.557643	-0.311366	22231.97119
337.428715	278.587151	185.489305	380.807716	0.20532	-1.074329	22223.5786
303.095392	286.979742	116.822659	392.252157	0.20532	-1.074329	22219.76379
293.939839	325.890841	113.770808	412.089188	0.20532	0.451596	22228.15638
287.073174	336.572319	96.985628	428.111406	0.968282	1.214559	22231.20823
258.08059	383.876009	58.074528	444.896586	1.731245	0.451596	22221.28971
237.480596	369.379717	20.689354	460.918803	-2.083569	-0.311366	22205.2675
204.673199	404.476003	9.244913	437.266958	-3.609494	-1.074329	22209.84527
181.021354	413.631556	-31.192112	444.896586	-2.083569	-0.311366	22194.58602
166.525062	425.83896	-92.992094	441.081772	-2.083569	-0.311366	22112.18604
151.265807	442.62414	-107.488386	447.948437	-1.320606	-0.311366	22221.28971
110.065819	443.387103	-145.636523	437.266958	-0.557643	-0.311366	22212.13416
97.858415	463.987097	-202.858728	404.459561	-0.557643	-1.074329	22222.81564
74.969533	457.883395	-156.318001	431.926219	0.968282	-0.311366	22234.26008
59.710279	463.224134	-170.814293	477.703983	-0.557643	-1.074329	22214.42305
39.110285	444.150065	-193.703175	491.437313	-1.320606	-0.311366	22222.05268
4.776962	457.883395	-228.799461	477.703983	1.731245	-0.311366	22256.386
-8.956368	458.646357	-277.629076	480.755834	1.731245	-0.311366	22235.02304
-24.978585	450.253767	-260.843896	478.466946	4.020133	1.214559	1889.095737
-62.363759	437.283401	-284.495741	467.022505	0.968282	1.977522	17.548143
-90.593381	427.364885	-330.273505	470.837319	0.20532	-1.074329	12.207404
-121.11189	431.179699	-334.088319	435.741033	0.20532	-0.311366	10.681478
-121.874853	422.787109	-344.006834	428.111406	1.731245	1.214559	11.444441
-150.104474	411.342668	-389.021636	405.985486	-2.846531	-1.837292	9.918516
-169.178542	402.950078	-363.843865	407.511412	-1.320606	-1.074329	11.444441
-203.511866	393.031562	-372.999418	379.28179	-0.557643	-1.074329	20966.97897
-221.060009	387.690823	-391.310524	358.681796	-2.083569	-1.074329	22165.59343
-238.608152	369.379717	-398.177188	333.504026	-2.846531	0.451596	22189.24528
-270.652587	373.194531	-421.066071	299.933666	-1.320606	-0.311366	22176.27491
-279.808139	329.705655	-433.273474	257.207752	-0.557643	0.451596	22183.90454
-301.934059	323.601953	-435.562363	222.111467	-2.846531	-1.074329	22204.50453
-311.089612	310.631586	-460.740133	196.933696	-0.557643	-1.074329	22217.4749
-331.689605	293.083443	-449.295692	175.57074	1.731245	0.451596	22187.71935
-369.07478	235.098275	-459.97717	142.763342	-2.846531	-1.074329	22206.79342
-386.622923	235.861238	-472.184574	127.504087	-2.083569	-0.311366	22222.81564
-389.674773	200.00199	-459.214207	100.800391	-1.320606	-0.311366	22189.24528
-397.304401	178.639033	-468.36976	75.622621	3.257171	0.451596	22225.86749
-404.171065	171.772368	-456.162356	58.837441	3.257171	0.451596	22237.31193
-424.771059	106.920536	-438.614214	7.718938	-1.320606	-0.311366	22223.5786
-419.43032	100.816834	-452.347543	-9.829205	0.968282	-0.311366	22199.16379
-436.2155	92.424244	-437.088288	-22.036609	0.20532	-0.311366	22218.23786
-463.682159	57.327958	-390.547561	-63.236597	1.731245	-0.311366	22214.42305
-494.963631	42.068703	-401.229039	-124.273616	0.20532	0.451596	22183.14158
-460.630308	3.157603	-411.910518	-127.325467	0.20532	0.451596	22129.73418
-453.763643	-25.834981	-366.895716	-144.87361	-2.083569	-1.074329	22212.89712
-458.34142	-46.434974	-342.480909	-179.969896	0.20532	0.451596	22192.29713
-461.393271	-68.560894	-332.562393	-195.229151	0.20532	-0.311366	22199.92676
-469.022898	-84.583111	-316.540176	-239.480989	-4.372457	-1.074329	22196.11194
-441.55624	-124.257174	-300.517958	-280.680977	-2.846531	1.214559	22177.80084
-429.348836	-153.249758	-286.021666	-323.40689	-3.609494	-0.311366	22203.74157
-417.141432	-179.953453	-270.762411	-310.436524	-2.083569	-1.837292	22218.23786
-401.882177	-201.31641	-237.955014	-335.614294	0.20532	-0.311366	22215.18601
-379.756258	-224.205292	-224.221684	-331.79948	-1.320606	-0.311366	22227.39341
-364.497003	-252.434913	-186.83651	-372.236505	0.20532	1.214559	22233.49712
-343.897009	-278.375646	-179.969846	-401.229089	-1.320606	-1.074329	22214.42305
-344.659972	-294.397864	-129.614305	-437.851301	-1.320606	-1.837292	22222.81564
-314.141463	-325.679336	-97.56987	-427.932785	0.20532	-0.311366	22231.20823
-280.571102	-324.916373	-61.710621	-445.480928	1.731245	0.451596	22237.31193
-260.734071	-338.649703	-63.99951	-447.769816	0.968282	0.451596	22243.41563
-245.474816	-389.005243	-38.058777	-486.680916	0.20532	-0.311366	22246.46748
-210.37853	-381.375616	-16.69582	-492.021655	0.968282	-0.311366	22225.10453
-179.860021	-416.471902	23.741205	-492.021655	0.20532	-0.311366	22231.20823
-173.756319	-440.123747	38.237497	-495.073506	-0.557643	-0.311366	22224.34156
-153.156325	-455.383001	78.674522	-525.592016	-1.320606	0.451596	22211.3712
-93.645232	-471.405219	108.430069	-488.969804	-2.083569	-1.074329	22222.81564
-66.178573	-491.24225	142.000429	-514.910537	-1.320606	-0.311366	22231.97119
-32.608213	-485.138548	185.489305	-501.177208	-1.320606	-1.074329	22216.71194
-14.297107	-500.397803	220.585591	-466.080922	-5.13542	-1.837292	22197.63787
14.695477	-525.575573	272.467057	-455.399444	-2.846531	-0.311366	22211.3712
46.739912	-475.220033	278.570759	-469.132773	-1.320606	0.451596	22158.72677
53.606577	-498.871877	323.585561	-475.236475	-3.609494	-1.074329	22204.50453
97.858415	-485.901511	315.955933	-447.769816	0.20532	0.451596	22222.05268
132.191739	-497.345952	340.370741	-436.325375	-0.557643	0.451596	22225.86749
151.265807	-478.271884	341.896666	-427.169823	-0.557643	-0.311366	22223.5786
184.073205	-485.901511	388.437393	-395.88835	0.968282	-0.311366	22231.97119
201.621348	-444.701523	393.01517	-408.858717	1.731245	1.214559	22226.63045
241.29541	-439.360784	418.955903	-382.155021	-1.320606	-0.311366	22218.23786
266.47318	-414.183014	443.37071	-340.192071	1.731245	0.451596	22243.41563
287.836137	-406.553386	447.185524	-324.169853	0.968282	0.451596	22249.51933
305.38428	-376.034877	446.422561	-308.147636	1.731245	-0.311366	22222.05268
333.613901	-379.84969	465.49663	-267.710611	0.20532	-0.311366	22202.97861
352.68797	-353.145995	479.229959	-235.666176	-0.557643	0.451596	22233.49712
364.895373	-327.968224	486.096624	-205.910629	0.20532	0.451596	22216.71194
396.939808	-310.420081	481.518847	-182.258784	0.20532	-0.311366	22193.06009
406.095361	-270.746019	501.355878	-150.214349	-1.320606	-0.311366	22224.34156
406.858324	-253.197876	499.06699	-133.429169	0.20532	0.451596	22218.23786
428.984243	-219.627516	491.437363	-115.881026	0.968282	-0.311366	22095.40086
432.799057	-198.264559	496.778102	-101.384734	-0.557643	-1.074329	22199.92676
434.324982	-181.479379	501.355878	-61.710672	0.968282	1.214559	22187.71935
429.747206	-147.146056	488.385512	-21.273646	-1.320606	0.451596	22197.63787
433.56202	-118.916434	457.10404	10.007826	-1.320606	0.451596	22190.00824
454.924976	-86.109037	428.874418	46.630037	0.20532	0.451596	22193.82305
443.480535	-46.434974	442.607748	87.067062	-1.320606	0.451596	22206.03046
454.162014	-14.390539	425.059605	116.822609	-1.320606	-1.074329	22200.68972
421.354616	2.394641	381.570729	132.844826	0.968282	1.214559	22194.58602
435.850908	60.379809	394.541095	148.867044	-0.557643	-1.074329	22202.97861
417.539802	62.668697	322.059635	203.037398	-3.609494	-1.837292	22199.16379
410.673138	106.157573	333.504076	186.252218	1.731245	-0.311366	22188.48232
403.806473	123.705716	357.918884	250.341088	3.257171	0.451596	22231.97119
397.702771	164.905704	332.741114	270.941082	0.968282	-1.074329	22233.49712
378.628703	165.668666	282.385573	293.067001	1.731245	0.451596	22231.97119
375.576852	217.550133	254.155952	305.274405	1.731245	0.451596	22235.786
358.028709	228.231611	241.948548	336.555877	-0.557643	-0.311366	22241.12674
345.821305	250.35753	203.037448	347.237355	-0.557643	0.451596	22210.60823
332.087976	277.824189	188.541156	378.518828	0.20532	-0.311366	22222.05268
306.147243	297.66122	151.918945	396.066971	-2.083569	-0.311366	22229.6823
314.539833	321.313065	117.585622	418.19289	0.968282	0.451596	22223.5786
279.443547	362.513053	70.281932	418.955853	-0.557643	-0.311366	22221.28971
258.08059	359.461202	74.859708	432.689182	-1.320606	-1.074329	22208.31935
250.450963	398.372301	32.133795	460.918803	-2.846531	-1.074329	22202.21564
210.7769	418.972295	-20.510634	448.711399	-4.372457	-1.837292	22198.40083
180.258391	417.44637	-92.992094	428.874368	-2.846531	-1.074329	22215.94897
175.680615	433.468587	-102.147647	481.518797	-3.609494	-1.837292	22202.97861
145.925068	441.098214	-122.74764	463.970654	-1.320606	0.451596	22215.94897
113.880633	445.675991	-144.110597	473.88917	0.968282	1.214559	22228.15638
99.384341	445.675991	-162.421703	442.607698	0.20532	-1.074329	22228.15638
77.258422	437.283401	-179.206883	466.259542	-1.320606	-1.074329	22216.71194
33.006583	451.01673	-186.073548	446.422511	0.968282	-0.311366	22227.39341
30.717695	462.461171	-189.888361	494.489164	0.20532	-0.311366	22245.70452
22.325104	460.935246	-215.066132	501.355828	2.494208	-0.311366	22239.60082
-25.741548	425.83896	-242.53279	477.703983	0.968282	-0.311366	22113.71197
-26.504511	454.068581	-260.080933	474.652132	0.968282	-0.311366	1076.540422
-38.711914	432.705624	-258.555008	456.341027	0.968282	-1.074329	16.78518
-73.8082	438.809326	-307.384623	451.000288	-1.320606	-0.311366	12.970367
-97.460045	430.416736	-334.851281	454.815101	-0.557643	-1.074329	11.444441
-124.926704	418.972295	-349.347573	431.926219	-0.557643	-1.074329	9.155553
-150.104474	396.083413	-369.184604	422.770666	0.20532	-0.311366	10.681478
-182.911872	393.031562	-405.806816	374.704014	0.20532	-1.837292	9.918516
-193.59335	392.268599	-367.658679	350.289206	-0.557643	-0.311366	19061.09806
-222.585934	386.92786	-391.310524	365.548461	-1.320606	0.451596	22170.17121
-240.89704	369.379717	-405.043853	338.844765	-1.320606	0.451596	22198.40083
-282.85999	361.75009	-414.199406	302.985517	-0.557643	0.451596	22159.48973
-263.785922	331.994543	-422.591996	292.304038	-1.320606	-0.311366	22205.2675
-301.934059	322.076027	-461.503096	236.607759	-1.320606	-0.311366	22223.5786
-307.274798	290.794555	-428.695698	239.65961	0.20532	-0.311366	22183.90454
-336.267382	286.216779	-469.895686	205.326286	-2.083569	-1.074329	22210.60823
-365.259966	250.35753	-460.740133	164.889261	1.731245	0.451596	22229.6823
-377.46737	209.157542	-491.258642	116.059646	2.494208	1.214559	21988.58608
-385.096997	197.713101	-473.710499	118.348534	-1.320606	-0.311366	22178.5638
-388.148848	191.609399	-482.866052	50.444851	1.731245	-0.311366	22235.02304
-415.615507	167.957555	-439.377176	67.992994	0.968282	-0.311366	22221.28971
-420.193283	135.91312	-405.806816	31.370782	0.968282	1.214559	22219.00082
-443.845128	122.942753	-431.747549	-6.777354	0.20532	-1.074329	22225.10453
-465.971047	77.927952	-431.747549	-21.273646	0.20532	-0.311366	22202.21564
-471.311786	63.43166	-407.332741	-57.132895	0.20532	-1.074329	22191.53417
-475.1266	34.439076	-389.784598	-81.547703	0.20532	-0.311366	22208.31935
-457.578457	10.787231	-359.266089	-120.458802	-0.557643	-0.311366	22203.74157
-460.630308	-38.805347	-387.49571	-161.65879	-0.557643	0.451596	22204.50453
-453.000681	-28.886831	-365.369791	-240.243952	-0.557643	-0.311366	22191.53417
-466.73401	-62.457192	-368.421642	-209.725443	-2.846531	-0.311366	22191.53417
-446.896979	-95.26459	-341.717946	-246.347654	-1.320606	-1.074329	22190.7712
-447.659941	-119.679397	-283.732778	-272.288387	-1.320606	-0.311366	22206.03046
-438.504389	-153.249758	-305.095735	-281.44394	0.20532	-1.074329	22215.18601
-412.563656	-175.375677	-241.769827	-312.725412	0.20532	1.214559	22212.13416
-410.274767	-208.946037	-233.377237	-330.273555	0.20532	-0.311366	22227.39341
-386.622923	-218.864553	-208.199467	-353.9254	0.20532	-0.311366	22229.6823
-365.259966	-246.331212	-182.258734	-373.762431	0.968282	0.451596	22219.76379
-356.867376	-265.40528	-177.680957	-398.940201	-0.557643	0.451596	22228.15638
-339.319233	-283.716386	-127.325417	-430.984636	0.968282	1.214559	22228.91934
-317.956276	-324.153411	-120.458752	-428.695748	3.257171	-1.074329	22235.786
-276.756288	-340.938591	-69.340249	-449.295742	1.731245	-0.311366	22250.2823
-253.104444	-353.908957	-20.510634	-440.903152	0.968282	0.451596	22242.65267
-252.341481	-373.745989	-19.747671	-463.792034	0.968282	0.451596	22226.63045
-211.141493	-385.19043	15.348615	-475.236475	1.731245	1.214559	22196.87491
-177.571133	-423.338566	28.318981	-498.125357	0.968282	0.451596	22233.49712
-165.363729	-430.205231	39.00046	-522.540165	-2.846531	-1.837292	22207.55638
-127.215592	-440.886709	105.378218	-479.051289	-1.320606	-1.074329	22225.10453
-104.32671	-450.042262	106.141181	-492.021655	1.731245	-0.311366	22234.26008
-76.860051	-466.06448	133.607839	-512.621649	-2.083569	-1.074329	22213.66009
-53.208206	-485.138548	182.437454	-490.49573	1.731245	-0.311366	22226.63045
-16.585995	-497.345952	229.741144	-505.754984	-2.846531	-1.837292	22210.60823
5.539924	-500.397803	254.155952	-481.340177	-2.083569	-0.311366	22185.43046
38.347322	-497.345952	254.918914	-456.162407	-2.846531	-1.074329	22203.74157
52.843614	-485.138548	278.570759	-437.088338	-1.320606	-0.311366	22220.52675
85.651012	-490.479287	302.985567	-445.480928	0.20532	0.451596	22213.66009
124.562111	-465.301517	332.741114	-440.140189	-1.320606	-1.074329	22224.34156
161.947285	-479.034846	351.815182	-415.725381	0.20532	0.451596	22234.26008
184.836167	-482.84966	372.415176	-417.251307	-2.083569	-1.074329	22215.18601
208.488012	-445.464486	381.570729	-389.784648	0.968282	-0.311366	22220.52675
242.058373	-460.723741	417.429977	-389.784648	0.968282	0.451596	22230.44527
269.525031	-416.471902	400.644797	-384.443909	0.20532	-0.311366	22238.83786
288.5991	-405.027461	441.844785	-369.947617	2.494208	0.451596	22237.31193
319.880572	-396.634871	457.10404	-294.414306	0.968282	-0.311366	22218.23786
325.984274	-361.538585	465.49663	-254.740244	1.731245	-1.074329	22223.5786
354.976858	-369.931175	450.237375	-239.480989	-0.557643	-1.074329	22224.34156
354.976858	-360.775622	502.881804	-231.088399	-0.557643	-0.311366	22204.50453
393.124995	-302.027491	499.06699	-186.83656	-2.846531	-1.074329	22208.31935
403.806473	-273.034907	499.829953	-162.421753	1.731245	-0.311366	22218.23786
420.591653	-251.671951	509.748468	-124.273616	-2.083569	-1.074329	22223.5786
418.302765	-225.731218	486.859586	-125.799541	0.968282	1.977522	22195.34898
417.539802	-205.894186	479.229959	-109.777324	-1.320606	-1.837292	22183.90454
426.695355	-186.057155	452.526263	-81.547703	-1.320606	-1.074329	22196.11194
444.243498	-149.434944	473.126257	0.08931	-2.083569	-1.074329	22193.82305
455.687939	-92.212739	469.311443	16.87449	-1.320606	-1.074329	22193.82305
458.73979	-81.53126	454.052189	37.474484	0.20532	-0.311366	22206.79342
455.687939	-41.857198	462.444779	91.644839	-1.320606	-0.311366	22218.23786
448.821274	-8.286838	402.933685	125.978162	0.968282	0.451596	22187.71935
441.95461	13.839082	407.511462	142.763342	-0.557643	-0.311366	22192.29713
438.902759	47.409442	411.326275	167.17815	0.968282	0.451596	22199.16379
424.406467	40.542778	405.222574	196.170734	0.20532	-0.311366	22173.22306
420.591653	123.705716	368.600362	199.222584	1.731245	-0.311366	22219.00082
414.487951	140.490896	337.31889	206.852212	2.494208	-1.837292	22235.786
392.362032	171.009406	284.674461	231.267019	0.968282	0.451596	22215.18601
378.628703	184.742735	290.0152	293.829964	0.968282	-1.074329	22234.26008
369.47315	214.498282	255.681877	309.852181	0.20532	-1.074329	22241.88971
356.502783	243.490866	251.867063	339.607728	1.731245	0.451596	22217.4749
352.68797	253.409381	205.326336	364.785498	0.968282	0.451596	22221.28971
332.850938	278.587151	177.859678	387.67438	0.20532	0.451596	22232.73415
319.880572	310.631586	144.289317	393.01512	0.20532	-1.074329	22215.18601
292.413913	338.861208	98.511553	417.429927	-0.557643	-1.074329	22223.5786
296.228727	356.409351	85.541187	431.163256	-1.320606	0.451596	22231.97119
244.347261	379.298233	40.526385	405.222523	-3.609494	-1.837292	22193.82305
251.213926	396.083413	17.637503	412.089188	0.20532	0.451596	22203.74157
223.747267	407.527854	2.378248	458.629915	-2.083569	-0.311366	22212.89712
200.858385	415.920444	-61.710621	454.815101	0.20532	1.214559	22002.31941
163.473211	435.757475	-76.969876	463.970654	1.731245	1.214559	22215.18601
159.658397	434.994513	-108.251348	470.837319	-0.557643	-0.311366	22228.15638
112.354707	453.305618	-131.903193	453.289176	-0.557643	-0.311366	22221.28971
106.251006	465.513022	-146.399485	479.992872	0.968282	0.451596	22219.76379
71.15472	463.987097	-156.318001	465.49658	0.20532	0.451596	22228.15638
33.769546	457.883395	-178.44392	481.518797	0.968282	0.451596	22225.86749
23.85103	463.987097	-189.888361	489.911387	1.731245	-1.074329	22243.41563
21.562142	453.305618	-208.199467	481.518797	3.257171	1.214559	22251.04526
-24.215622	448.727842	-250.162417	510.511381	2.494208	-0.311366	22242.65267
-28.030436	459.40932	-265.421672	475.415095	0.20532	0.451596	8324.686422
-39.474877	429.653773	-286.784629	473.88917	0.20532	-1.074329	27.466659
-73.8082	407.527854	-318.066101	454.815101	-0.557643	-1.074329	12.207404
-102.800784	428.890811	-331.036468	451.76325	-2.083569	-1.837292	12.970367
-127.215592	416.683407	-340.954983	436.503996	-2.846531	-1.074329	9.918516
-149.341511	412.10563	-366.895716	425.059555	-0.557643	0.451596	9.155553
-176.045207	393.794525	-394.362375	386.148455	-0.557643	-1.074329	10.681478
-202.748903	389.979711	-392.073487	373.178088	-2.083569	0.451596	20091.86071
-211.141493	385.401935	-429.458661	349.526244	-0.557643	0.451596	22179.32676
-240.89704	371.668605	-450.058655	293.829964	-2.083569	-0.311366	22152.62307
-258.445183	348.016761	-416.488294	299.170703	-0.557643	-1.074329	22195.34898
-286.674804	341.913059	-427.932735	279.333672	-0.557643	-1.074329	22216.71194
-301.934059	339.62417	-450.821617	248.0522	0.20532	-0.311366	22204.50453
-308.800723	292.320481	-423.354959	235.844796	-0.557643	-1.074329	22193.06009
-337.030345	275.535301	-440.140139	205.326286	0.20532	-0.311366	22223.5786
-363.73404	250.35753	-447.769766	168.704075	0.968282	0.451596	22212.89712
-357.630339	213.735319	-452.347543	129.792975	-0.557643	-0.311366	22183.14158
-389.674773	219.839021	-458.451245	86.304099	0.968282	-0.311366	22235.786
-382.045146	180.164958	-483.629015	69.518919	0.968282	-0.311366	22212.13416
-417.904395	165.668666	-458.451245	22.21523	0.20532	-1.074329	22211.3712
-407.222916	121.416828	-441.666064	27.555969	-1.320606	-2.600255	22217.4749
-441.55624	99.290908	-422.591996	-11.355131	0.968282	-0.311366	22209.84527
-456.815494	86.320542	-430.221623	-31.955125	1.731245	-0.311366	22212.89712
-472.837712	66.483511	-388.258673	-64.762522	0.968282	0.451596	22204.50453
-470.548824	44.357591	-401.992002	-80.78474	0.968282	-1.074329	22167.88232
-463.682159	4.683529	-378.340157	-114.3551	0.20532	0.451596	22200.68972
-451.474755	-18.968316	-381.392008	-136.48102	0.968282	0.451596	22190.00824
-449.94883	-38.042384	-358.503126	-178.44397	0.20532	-0.311366	22196.11194
-456.052532	-88.397925	-366.132753	-214.303219	-1.320606	-0.311366	22183.90454
-459.867345	-99.842366	-398.940151	-317.303188	-1.320606	-0.311366	22191.53417
-469.785861	-137.990503	-324.932766	-305.095785	-1.320606	-0.311366	22206.03046
-436.2155	-154.01272	-289.073517	-286.021716	-0.557643	-1.074329	22209.84527
-417.904395	-183.768267	-260.080933	-308.910598	-1.320606	-0.311366	22227.39341
-408.748842	-217.338628	-243.295753	-328.747629	0.20532	0.451596	22225.86749
-388.911811	-212.760851	-220.406871	-363.843915	1.731245	0.451596	22219.76379
-370.600705	-248.6201	-205.147616	-372.236505	0.968282	0.451596	22230.44527
-360.682189	-265.40528	-163.184665	-399.703164	0.20532	0.451596	22228.91934
-338.55627	-300.501566	-112.066162	-412.673531	1.731245	-0.311366	22217.4749
-289.726655	-322.627485	-92.229131	-437.088338	0.20532	-1.074329	22249.51933
-286.674804	-332.546001	-83.073578	-475.999438	1.731245	-0.311366	22249.51933
-259.971108	-365.353398	-100.621721	-515.6735	2.494208	0.451596	22231.20823
-247.000742	-373.745989	-21.273596	-485.917953	0.968282	-1.074329	22236.54897
-220.297046	-389.005243	3.141211	-488.969804	-0.557643	-0.311366	22236.54897
-189.778536	-409.605237	26.793056	-491.258692	1.731245	1.214559	22212.13416
-169.178542	-434.783008	54.259715	-502.703133	0.20532	-1.074329	22224.34156
-131.030406	-462.249666	78.674522	-481.340177	-1.320606	0.451596	22231.20823
-96.697082	-458.434852	131.318951	-495.073506	-0.557643	-1.074329	22214.42305
-74.571163	-479.034846	140.474504	-504.992022	-1.320606	-1.074329	22225.86749
-46.341542	-488.190399	187.015231	-492.784618	-0.557643	0.451596	22211.3712
-8.956368	-507.264468	230.504107	-486.680916	-2.083569	-1.074329	22196.11194
10.880663	-498.871877	268.652244	-453.873518	-1.320606	0.451596	12088.3816
39.873247	-498.108915	280.859647	-448.532779	0.20532	0.451596	22185.43046
68.865831	-478.271884	313.667045	-463.029071	-0.557643	-0.311366	22199.92676
93.280639	-508.02743	324.348523	-440.140189	-2.083569	-0.311366	22219.76379
129.139888	-498.871877	331.215188	-432.510562	-2.083569	-1.074329	22230.44527
161.184323	-491.24225	361.733698	-417.251307	-0.557643	-1.074329	22215.18601
203.910236	-459.197815	389.963319	-406.569829	-2.083569	-1.074329	22219.00082
208.488012	-458.434852	393.778132	-373.762431	1.731245	1.214559	22231.97119
252.739851	-443.175598	397.592946	-395.125388	0.968282	0.451596	22235.786
265.710218	-427.916343	434.97812	-339.429108	-0.557643	-0.311366	22239.60082
258.843553	-404.264498	430.400344	-354.688363	3.257171	0.451596	22207.55638
313.77687	-414.945976	445.659599	-354.688363	-1.320606	-1.837292	22199.16379
340.480566	-376.034877	460.155891	-293.651344	0.20532	1.214559	22227.39341
347.34723	-356.197846	489.911437	-223.458772	0.20532	0.451596	22228.15638
377.86574	-348.568218	495.252176	-208.199517	-0.557643	0.451596	22204.50453
392.362032	-319.575634	505.933655	-195.229151	-1.320606	-1.074329	22215.18601
393.124995	-282.19046	508.222543	-164.710641	-0.557643	-0.311366	22228.91934
417.539802	-265.40528	488.385512	-143.347684	-0.557643	-0.311366	22153.38603
430.510169	-228.020106	489.911437	-101.384734	-0.557643	0.451596	22183.90454
435.087945	-193.686783	492.963288	-95.281032	-1.320606	-0.311366	22191.53417
445.006461	-181.479379	488.385512	-83.836591	-2.083569	-1.074329	22196.87491
460.265715	-149.434944	469.311443	-73.155113	0.20532	-0.311366	22170.17121
454.924976	-111.286807	423.533679	-2.962541	-1.320606	-0.311366	22205.2675
453.399051	-78.479409	459.392928	44.341149	0.968282	0.451596	22219.00082
457.976827	-54.064602	458.629965	108.430019	-1.320606	-1.074329	22193.82305
452.636088	-18.968316	423.533679	112.244832	0.20532	0.451596	22211.3712
441.191647	2.394641	431.163307	135.896677	-2.083569	-0.311366	22216.71194
428.22128	40.542778	401.40776	170.23	2.494208	1.214559	22174.74899
423.643504	72.587213	373.941101	206.852212	0.20532	0.451596	22183.90454
413.724988	92.424244	363.259623	209.904063	3.257171	1.977522	22230.44527
400.754622	124.468679	351.815182	198.459622	0.20532	-1.074329	22206.79342
393.887957	131.335343	327.400374	235.081833	0.20532	-1.837292	22238.83786
379.391665	194.66125	293.067051	293.829964	0.20532	-1.837292	22244.17859
363.369448	206.868654	266.363355	306.80033	1.731245	-0.311366	22220.52675
339.717603	225.17976	245.000399	337.31884	-0.557643	-1.074329	22154.14899
345.821305	251.883456	228.215219	369.363275	0.968282	0.451596	22231.20823
331.325013	270.957524	181.674492	380.044753	2.494208	0.451596	22215.94897
316.065758	312.157512	148.867094	385.385492	1.731245	-0.311366	22225.86749
299.280578	339.62417	119.87451	405.222523	-1.320606	-1.074329	22230.44527
270.287994	353.3575	75.622671	426.58548	-2.083569	-1.074329	22192.29713
269.525031	368.616754	39.763423	401.40771	0.20532	0.451596	22205.2675
214.591714	389.216748	9.244913	407.511412	-2.083569	-1.074329	22208.31935
206.199124	389.979711	-87.651355	409.037337	0.20532	-0.311366	22206.03046
181.784316	422.787109	-78.495802	455.578064	-0.557643	0.451596	22206.79342
167.288024	438.046363	-71.629137	470.074356	-2.083569	0.451596	22228.15638
148.976919	432.705624	-99.095796	473.88917	0.968282	0.451596	22222.05268
124.562111	455.594506	-138.769858	489.911387	-1.320606	-0.311366	22219.76379
112.354707	451.01673	-121.221715	460.918803	0.20532	-0.311366	22230.44527
68.865831	449.490805	-138.006895	467.022505	0.20532	0.451596	22224.34156
57.42139	464.750059	-170.814293	490.67435	0.968282	-1.074329	22241.88971
36.058434	462.461171	-185.310585	482.28176	0.968282	-0.311366	22254.09711
4.776962	452.542655	-232.614275	485.333611	0.968282	0.451596	22222.05268
-6.66748	458.646357	-261.606859	479.229909	1.731245	0.451596	22226.63045
-26.504511	454.068581	-263.895747	476.941021	3.257171	1.214559	22241.12674
-53.971169	451.779693	-293.651293	457.10399	-1.320606	-0.311366	27.466659
-76.097089	441.861177	-306.62166	466.259542	-2.083569	-1.074329	13.733329
-100.511896	412.868593	-338.666095	444.896586	-0.557643	-0.311366	10.681478
-129.50448	407.527854	-382.917934	431.926219	-2.846531	-1.074329	12.207404
-135.608182	406.001929	-376.051269	411.326225	-3.609494	-1.074329	10.681478
-176.80817	396.083413	-385.206822	396.066971	-2.846531	-1.074329	8.39259
-206.563717	389.979711	-372.236455	380.044753	-2.846531	-1.837292	20799.89013
-221.060009	377.772307	-430.984586	340.370691	-1.320606	0.451596	22154.14899
-269.126661	378.53527	-469.895686	312.14107	-2.846531	-1.074329	22153.38603
-268.363698	344.201947	-465.317909	231.267019	-2.083569	-1.074329	22207.55638
-267.600736	338.861208	-463.029021	226.689243	-0.557643	-1.074329	22207.55638
-285.148879	329.705655	-431.747549	269.415156	0.20532	-0.311366	22203.74157
-315.667388	297.66122	-425.643847	224.400355	-0.557643	-0.311366	22223.5786
-315.667388	274.009375	-434.036437	206.852212	0.968282	1.214559	22215.18601
-324.059978	233.57235	-467.606798	124.452236	0.20532	-0.311366	22012.23792
-356.104413	228.994574	-450.821617	135.133715	2.494208	-0.311366	22196.11194
-373.652556	219.839021	-455.399394	87.830025	1.731245	-1.074329	22209.84527
-404.171065	185.505698	-450.821617	71.044845	0.968282	-1.074329	22221.28971
-407.985879	167.957555	-472.184574	60.363366	0.968282	-0.311366	22211.3712
-412.563656	126.757567	-475.236425	-19.747721	1.731245	-0.311366	22204.50453
-436.2155	106.157573	-446.243841	-9.829205	1.731245	-0.311366	22211.3712
-450.711792	84.031654	-424.117922	-15.169945	0.20532	-0.311366	22213.66009
-463.682159	59.616846	-392.073487	-48.740305	-2.083569	-1.074329	22200.68972
-466.73401	44.357591	-387.49571	-89.17733	-1.320606	-1.837292	22216.71194
-483.51919	0.868715	-385.206822	-118.932877	-2.083569	-0.311366	22218.23786
-472.074749	-18.968316	-404.28089	-137.243983	-1.320606	-1.074329	22174.74899
-468.259935	-51.012751	-346.295722	-205.147666	-1.320606	-1.074329	22186.19343
-462.919196	-78.479409	-334.088319	-237.955064	-2.083569	0.451596	22190.00824
-464.445122	-82.294223	-321.880915	-260.080983	-1.320606	-1.074329	22196.87491
-464.445122	-104.420142	-330.273505	-268.473573	-2.083569	-0.311366	22206.79342
-453.763643	-137.22754	-275.340188	-299.755045	-1.320606	0.451596	22221.28971
-427.82291	-169.271975	-322.643877	-357.740213	1.731245	1.977522	22187.71935
-403.408103	-203.605298	-241.769827	-315.0143	0.20532	-0.311366	22220.52675
-389.674773	-231.071957	-224.984647	-340.192071	-1.320606	-0.311366	22228.15638
-379.756258	-249.383062	-183.021697	-385.206872	-3.609494	-1.074329	22224.34156
-366.785891	-262.353429	-200.56984	-391.310574	0.968282	0.451596	22219.76379
-343.134047	-286.768237	-118.932827	-401.992052	1.731245	-1.074329	22251.04526
-319.482202	-317.286746	-91.466168	-411.910568	-1.320606	-3.363217	22247.23045
-299.645171	-331.020075	-71.629137	-459.97722	0.968282	-0.311366	22231.97119
-287.437767	-360.775622	-84.599504	-490.49573	0.20532	-0.311366	22235.02304
-224.874822	-366.116361	-50.26618	-492.021655	0.968282	-0.311366	22213.66009
-225.637785	-416.471902	-23.562485	-501.177208	0.20532	1.214559	22217.4749
-187.489648	-417.997827	7.718988	-524.06609	-1.320606	-1.074329	22222.05268
-153.156325	-426.390417	49.681938	-503.466096	-0.557643	-0.311366	22234.26008
-127.978555	-446.227449	95.459702	-463.029071	-2.083569	-1.074329	22215.94897
-115.008188	-455.383001	109.955994	-498.125357	-0.557643	-0.311366	22224.34156
-71.519312	-484.375585	138.185616	-508.806835	-2.846531	-1.074329	22225.10453
-44.815616	-492.005213	188.541156	-497.362394	-1.320606	-1.074329	22195.34898
-5.904517	-495.057064	215.244852	-483.629065	-1.320606	-0.311366	22206.79342
29.191769	-511.079281	264.83743	-474.473512	-1.320606	-1.074329	22211.3712
39.873247	-491.24225	287.726312	-475.236475	-2.083569	-1.074329	22202.97861
71.917682	-492.768176	246.526324	-488.969804	-1.320606	-1.837292	22219.00082
103.199155	-482.086697	311.378157	-501.177208	0.20532	0.451596	22235.02304
136.006552	-493.531138	356.392958	-439.377226	-0.557643	-0.311366	22215.18601
162.710248	-473.694107	376.992952	-413.436493	-2.083569	-1.837292	22222.81564
199.332459	-485.901511	377.755915	-405.806866	0.968282	-0.311366	22231.97119
218.406528	-450.042262	399.881834	-389.021686	0.20532	-1.074329	22216.71194
230.613932	-442.412635	428.111456	-373.762431	2.494208	-0.311366	22229.6823
256.554665	-427.916343	434.215158	-356.977251	0.968282	0.451596	22244.17859
292.413913	-408.079312	438.029971	-340.192071	4.020133	0.451596	22187.71935
312.250944	-405.790424	447.948487	-329.510592	0.20532	-0.311366	22221.28971
304.621317	-376.034877	431.926269	-296.703195	0.20532	-0.311366	22231.97119
353.450932	-346.27933	475.415145	-232.614325	-0.557643	-0.311366	22189.24528
372.525001	-340.938591	501.355878	-211.251368	0.968282	-1.074329	22209.84527
374.050926	-301.264529	516.615133	-179.206933	0.20532	0.451596	22229.6823
380.917591	-299.738603	516.615133	-147.925461	-1.320606	-1.074329	22219.76379
406.858324	-237.938621	475.415145	-142.584722	0.20532	0.451596	22199.92676
441.95461	-234.123808	507.45958	-113.592138	-2.846531	-1.074329	22196.11194
434.324982	-205.131224	471.600332	-92.992144	-2.083569	-0.311366	22192.29713
434.324982	-178.427528	475.415145	-54.081044	-2.846531	-1.074329	22170.93417
438.902759	-144.857168	476.178108	-20.510684	-1.320606	-1.837292	22199.16379
450.3472	-99.079403	437.267008	-2.199578	0.20532	-0.311366	22204.50453
457.213864	-81.53126	435.741083	13.822639	-1.320606	-2.600255	22194.58602
448.058312	-50.249788	441.844785	46.630037	0.968282	-0.311366	22209.08231
443.480535	-17.44239	415.904052	119.111497	0.968282	0.451596	22218.23786
441.191647	9.261305	447.948487	157.259634	-2.083569	-0.311366	22190.7712
421.354616	45.120554	425.059605	187.015181	1.731245	0.451596	22196.11194
425.932392	61.142771	398.355909	209.904063	0.968282	-1.074329	22232.73415
416.013877	99.290908	374.704064	202.274435	0.968282	-0.311366	22216.71194
407.621287	109.972387	352.578145	232.792945	0.20532	-1.074329	22220.52675
393.887957	170.246443	315.955933	277.807746	1.731245	-0.311366	22243.41563
367.947224	167.194592	287.726312	268.652194	0.20532	-0.311366	22226.63045
373.287963	206.868654	270.178169	324.348473	0.20532	1.214559	22226.63045
356.502783	238.913089	240.422622	337.31884	-0.557643	0.451596	22227.39341
339.717603	253.409381	232.792995	355.629946	-1.320606	-1.074329	22213.66009
336.665752	275.535301	180.911529	367.074387	0.20532	0.451596	22225.10453
316.828721	315.209363	127.504137	377.755865	-2.083569	-0.311366	22230.44527
289.362062	296.135294	122.926361	402.170672	-2.846531	-0.311366	22204.50453
286.310211	350.305649	91.644889	422.007704	-2.083569	-0.311366	22203.74157
255.791702	376.246382	56.548603	413.615114	-2.083569	0.451596	22214.42305
239.769484	390.742674	6.956025	415.141039	0.20532	0.451596	22199.92676
210.7769	380.061195	-54.843957	429.637331	-2.083569	-1.074329	22132.78604
203.147273	407.527854	-87.651355	383.096604	0.20532	0.451596	22227.39341
181.784316	406.001929	-117.406901	446.422511	0.20532	0.451596	22217.4749
155.080621	444.150065	-129.614305	421.244741	0.20532	-1.074329	22221.28971
116.169521	446.438954	-118.932827	483.044723	0.968282	-0.311366	22229.6823
84.888049	451.779693	-131.140231	471.600282	-2.846531	-2.600255	22220.52675
71.15472	458.646357	-169.288367	482.28176	-1.320606	-1.837292	22219.00082
58.184353	463.224134	-157.843926	489.911387	4.020133	-0.311366	22253.33415
29.191769	465.513022	-208.199467	478.466946	0.968282	-0.311366	22244.94156
13.932514	457.120432	-216.592057	497.541015	0.968282	0.451596	22236.54897
-15.823032	463.987097	-237.955014	495.252126	0.20532	-1.074329	22238.83786
-42.526728	447.201916	-282.206852	465.49658	0.20532	-1.074329	2972.502823
-76.097089	416.683407	-307.384623	428.111406	0.20532	-1.074329	17.548143
-88.304492	433.468587	-334.851281	448.711399	0.968282	0.451596	10.681478
-102.037822	433.468587	-322.643877	461.681766	-0.557643	-0.311366	12.207404
-133.319294	427.364885	-344.006834	444.896586	0.968282	-0.311366	9.918516
-139.422996	393.794525	-360.792014	411.326225	-1.320606	-1.074329	11.444441
-162.311878	394.557487	-377.577195	387.67438	-2.083569	-1.837292	9.155553
-197.408164	386.164897	-377.577195	389.963269	-1.320606	-0.311366	20398.57173
-221.060009	383.876009	-405.043853	348.000318	-2.083569	1.214559	6469.924009
-237.845189	365.564903	-429.458661	322.822548	0.20532	0.451596	22125.91937
-281.334065	366.327866	-432.510512	264.83738	0.968282	-0.311366	22196.11194
-267.600736	357.172313	-465.317909	220.585541	-0.557643	-0.311366	22193.06009
-300.408133	331.994543	-440.140139	260.259603	2.494208	1.214559	22206.79342
-299.645171	296.898257	-447.769766	242.71146	0.20532	-0.311366	22209.84527
-329.400717	272.48345	-450.058655	210.667026	0.968282	0.451596	22223.5786
-354.578488	251.883456	-457.688282	193.118883	-0.557643	-1.074329	22214.42305
-359.156264	241.96494	-437.851251	147.341118	0.968282	-1.074329	22227.39341
-355.34145	206.868654	-459.97717	90.881876	2.494208	0.451596	22226.63045
-400.356252	180.927921	-476.76235	55.78559	0.968282	1.214559	22229.6823
-411.03773	168.720517	-434.7994	52.733739	0.20532	-1.074329	22200.68972
-423.245134	120.653865	-442.429027	13.822639	0.968282	-0.311366	22209.84527
-426.296985	106.157573	-434.7994	10.770788	0.20532	-0.311366	22218.23786
-464.445122	80.21684	-460.740133	-51.029193	-0.557643	-0.311366	22181.61565
-473.600675	57.327958	-434.7994	-55.60697	-0.557643	0.451596	22211.3712
-462.156233	39.779815	-381.392008	-86.888442	0.20532	-1.074329	22222.05268
-459.104383	0.105753	-376.051269	-103.673622	-2.083569	-1.074329	22186.95639
-476.652525	-16.679428	-402.754965	-144.110647	-0.557643	1.214559	22197.63787
-460.630308	-38.805347	-380.629045	-183.021747	-2.846531	-1.074329	22197.63787
-465.208084	-50.249788	-340.954983	-253.977281	-2.083569	-0.311366	22182.37861
-454.526606	-102.894217	-327.221654	-242.53284	-2.083569	-1.074329	22202.97861
-455.289569	-125.783099	-294.414256	-276.866163	-1.320606	-1.074329	22219.76379
-432.400687	-150.197907	-312.725362	-301.280971	-2.083569	-1.074329	22219.76379
-426.296985	-196.738634	-260.080933	-289.073567	-0.557643	0.451596	22206.79342
-414.852544	-215.812702	-221.932796	-334.088369	0.20532	0.451596	22228.91934
-395.015513	-235.649733	-247.873529	-352.399474	0.968282	1.214559	22229.6823
-369.837742	-240.990472	-191.414287	-366.895766	-1.320606	-2.600255	22218.23786
-351.526637	-281.427497	-157.843926	-389.021686	0.20532	1.214559	22229.6823
-338.55627	-289.057125	-106.725423	-389.021686	3.257171	1.214559	22251.80822
-324.059978	-316.523783	-114.35505	-440.903152	0.968282	-0.311366	22237.31193
-268.363698	-352.383032	-60.184696	-448.532779	2.494208	0.451596	22242.65267
-270.652587	-352.383032	-67.051361	-480.577214	1.731245	0.451596	22077.85272
-236.319263	-384.427467	-24.325447	-468.36981	0.968282	0.451596	22220.52675
-227.926673	-398.923759	-26.614336	-491.258692	-2.083569	0.451596	22219.00082
-187.489648	-441.649672	32.133795	-526.354978	-1.320606	-0.311366	22225.86749
-148.578549	-433.257082	61.126379	-486.680916	-1.320606	-1.074329	22215.18601
-131.030406	-448.516337	84.778224	-475.999438	0.20532	-1.074329	22226.63045
-96.697082	-456.145964	122.163398	-496.599432	-0.557643	-1.074329	22231.20823
-78.385977	-477.508921	158.022647	-500.414245	-1.320606	-0.311366	22193.06009
-31.082287	-484.375585	187.778193	-509.569798	-2.846531	-0.311366	22205.2675
-4.378591	-506.501505	213.718927	-444.717965	-2.083569	-1.074329	22211.3712
20.036216	-498.871877	254.918914	-456.925369	-0.557643	-0.311366	22202.97861
44.451024	-495.057064	264.074467	-451.58463	0.20532	0.451596	22218.23786
65.81398	-482.086697	289.252238	-481.340177	0.20532	0.451596	22234.26008
102.436192	-479.034846	286.200387	-481.340177	0.968282	1.214559	22218.23786
118.458409	-500.397803	324.348523	-445.480928	-1.320606	-1.837292	22224.34156
166.525062	-488.190399	364.022586	-418.01427	-2.083569	-1.074329	22230.44527
193.99172	-469.116331	383.096654	-378.340207	0.20532	-0.311366	22213.66009
215.354677	-446.990411	396.067021	-381.392058	0.968282	-1.074329	22243.41563
238.243559	-430.968194	440.318859	-358.503176	0.20532	-0.311366	22249.51933
261.132441	-421.812641	444.896636	-331.036518	3.257171	1.977522	22210.60823
280.20651	-419.523753	454.052189	-323.40689	2.494208	1.214559	22214.42305
313.77687	-385.19043	463.207742	-314.251337	0.968282	0.451596	22236.54897
320.643535	-378.323765	460.918853	-277.629126	0.20532	0.451596	22209.08231
348.110193	-360.775622	477.704034	-256.266169	-2.083569	-2.600255	22182.37861
364.895373	-335.597852	491.437363	-212.014331	-1.320606	-1.074329	22225.86749
403.806473	-302.790454	497.541065	-199.043964	1.731245	2.740485	22225.10453
406.095361	-276.849721	506.696618	-147.162498	0.968282	0.451596	22202.21564
395.413883	-257.775653	491.437363	-122.747691	-3.609494	-0.311366	22198.40083
431.273131	-246.331212	499.06699	-131.903243	-2.083569	-0.311366	22190.00824
434.324982	-211.234926	473.88922	-117.406951	-2.083569	-0.311366	22194.58602
457.213864	-191.397894	464.733667	-41.110678	-0.557643	0.451596	22185.43046
448.821274	-148.671981	479.992922	-20.510684	-2.083569	-2.600255	22199.92676
446.532386	-95.26459	468.548481	-18.221796	-1.320606	-0.311366	22199.16379
445.769423	-86.109037	454.052189	20.689304	2.494208	1.214559	22199.92676
447.295349	-35.753496	389.963319	75.622621	-2.083569	-1.074329	22206.03046
437.376833	-14.390539	391.489244	119.87446	2.494208	1.214559	22199.92676
438.139796	12.313156	420.481828	139.711491	0.968282	-0.311366	22199.92676
435.087945	40.542778	416.667015	178.622591	0.20532	-0.311366	22202.21564
420.591653	70.298324	379.28184	205.326286	2.494208	1.214559	22222.81564
419.065728	115.313126	371.652213	219.822578	0.20532	-1.074329	22222.05268
398.465734	138.964971	335.030002	250.341088	-0.557643	-0.311366	22244.94156
399.991659	151.935337	338.844815	267.889231	1.731245	-0.311366	22228.15638
374.813889	174.061257	303.74853	293.067001	-0.557643	-0.311366	22230.44527
371.762038	212.209393	270.178169	298.40774	0.20532	-0.311366	22202.97861
351.162044	235.098275	248.815212	329.689212	0.20532	0.451596	22214.42305
342.769454	250.35753	219.822628	349.526244	0.968282	-0.311366	22227.39341
326.747236	272.48345	191.593007	353.341057	-1.320606	-0.311366	22233.49712
326.747236	297.66122	158.022647	402.170672	-0.557643	-1.074329	22214.42305
296.99169	331.23158	125.215249	399.118822	-3.609494	-1.074329	22200.68972
277.917621	352.594537	92.407851	399.118822	-0.557643	0.451596	22213.66009
255.791702	378.53527	61.889342	441.844735	-0.557643	-0.311366	22194.58602
250.450963	393.031562	26.793056	438.792884	-0.557643	-0.311366	22211.3712
213.065789	384.638972	-16.69582	451.000288	-0.557643	0.451596	22223.5786
191.702832	406.764891	-100.621721	462.444729	0.20532	0.451596	22213.66009
181.021354	422.787109	-85.362466	399.118822	-0.557643	-1.074329	22219.76379
135.24359	440.335252	-128.851342	458.629915	0.20532	-0.311366	22231.97119
132.191739	441.098214	-121.984678	449.474362	-1.320606	-0.311366	22214.42305
91.754714	468.564873	-155.555038	444.896586	0.968282	-0.311366	22220.52675
76.495459	453.305618	-138.006895	486.096574	0.20532	-0.311366	22254.09711
62.76213	464.750059	-148.688373	483.807685	1.731245	1.214559	22244.17859
39.110285	466.275985	-176.155032	469.311393	0.968282	-1.074329	22221.28971
-5.904517	450.253767	-250.92538	486.859536	1.731245	-1.074329	22239.60082
-2.089703	460.172283	-262.369821	475.415095	0.968282	0.451596	22231.20823
-29.556362	442.62414	-251.688343	467.785468	-0.557643	-0.311366	12492.75185
-57.785983	433.468587	-265.421672	444.133623	-1.320606	-1.074329	23.651845
-69.230424	440.335252	-301.280921	476.178058	-0.557643	0.451596	12.970367
-98.985971	424.313034	-342.480909	446.422511	0.20532	0.451596	9.918516
-125.689666	425.83896	-366.132753	396.066971	-0.557643	-1.074329	11.444441
-156.208176	398.372301	-354.688312	419.718815	-2.083569	-0.311366	8.39259
-178.334095	389.216748	-367.658679	384.62253	-0.557643	0.451596	11.444441
-205.037791	382.350084	-372.999418	367.074387	-3.609494	-0.311366	19915.61632
-224.11186	377.009345	-407.332741	378.518828	-1.320606	-0.311366	22148.04529
-242.422965	380.824158	-460.740133	317.481809	-1.320606	-0.311366	22191.53417
-267.600736	357.172313	-419.540145	264.83738	-1.320606	-1.074329	22215.18601
-275.993326	344.96491	-415.725331	286.963299	-0.557643	-0.311366	22190.7712
-292.015543	320.550102	-424.117922	235.844796	-0.557643	0.451596	22197.63787
-308.800723	301.476034	-462.266058	241.185535	-1.320606	-0.311366	22218.23786
-353.052562	266.379748	-463.029021	212.192951	-1.320606	-0.311366	22148.80825
-355.34145	265.616785	-456.925319	170.23	4.783096	1.214559	22206.79342
-352.289599	239.676052	-447.006804	153.44482	0.968282	0.451596	22231.20823
-378.230332	217.550133	-479.814201	81.726323	-2.846531	-1.074329	22230.44527
-427.059948	170.246443	-472.947537	80.96336	0.20532	0.451596	22206.03046
-404.171065	160.327927	-471.421611	67.230031	-0.557643	0.451596	22217.4749
-435.452538	122.17979	-445.480878	27.555969	-1.320606	-1.074329	22214.42305
-437.741426	106.157573	-440.903102	0.852273	-0.557643	-0.311366	22182.37861
-443.082165	76.402026	-430.984586	-21.273646	-1.320606	-1.074329	22209.08231
-462.156233	58.853883	-400.466077	-61.710672	-0.557643	-0.311366	22224.34156
-453.000681	36.727964	-408.858667	-63.99956	0.20532	0.451596	22190.7712
-457.578457	9.261305	-387.49571	-135.718057	0.20532	0.451596	22199.16379
-456.815494	-22.78313	-389.021636	-152.503237	-2.083569	0.451596	22202.21564
-463.682159	-53.301639	-343.243871	-188.362486	-2.846531	-1.074329	22180.85269
-445.371053	-83.057186	-350.873499	-217.35507	-2.083569	0.451596	22199.16379
-437.741426	-95.26459	-324.932766	-213.540256	-2.083569	-1.074329	22219.76379
-448.422904	-126.546062	-292.888331	-260.843946	-0.557643	-0.311366	22207.55638
-430.874761	-137.22754	-307.384623	-308.910598	-1.320606	-0.311366	22046.57124
-416.378469	-183.768267	-261.606859	-292.125418	1.731245	-0.311366	22228.91934
-386.622923	-208.946037	-254.740194	-340.955033	-1.320606	-1.074329	22213.66009
-380.519221	-231.071957	-235.666125	-340.192071	-0.557643	-0.311366	22222.81564
-379.756258	-250.146025	-228.799461	-405.043903	0.20532	-0.311366	22230.44527
-343.134047	-260.064541	-156.318001	-376.051319	1.731245	-1.074329	22241.12674
-332.452568	-294.397864	-119.695789	-398.940201	2.494208	-0.311366	22244.94156
-322.534053	-313.471932	-93.755056	-423.355009	0.968282	-1.074329	22247.23045
-272.941475	-343.227479	-47.214329	-432.510562	1.731245	0.451596	22228.91934
-253.104444	-363.827473	-56.369882	-440.903152	0.968282	-0.311366	22225.86749
-243.185928	-394.345982	-15.169895	-474.473512	-0.557643	0.451596	22231.20823
-232.50445	-394.345982	-5.251379	-514.910537	-0.557643	-0.311366	22215.18601
-192.830387	-399.686722	19.163429	-488.206841	-0.557643	-1.074329	22220.52675
-167.652617	-431.731157	82.489336	-498.125357	-1.320606	-1.074329	22229.6823
-138.660033	-469.116331	65.704156	-509.569798	-0.557643	-0.311366	22223.5786
-104.32671	-452.33115	97.748591	-489.732767	-2.846531	-0.311366	22205.2675
-73.045238	-482.086697	151.918945	-503.466096	-2.083569	0.451596	22209.08231
-40.23784	-504.975579	174.807827	-484.392028	0.20532	-0.311366	22215.94897
-0.563778	-505.738542	216.007815	-469.895736	-2.846531	-1.074329	22202.21564
26.139918	-491.24225	273.992983	-443.19204	-0.557643	0.451596	22219.00082
50.554726	-501.923728	284.674461	-480.577214	-1.320606	-1.074329	22227.39341
70.391757	-495.057064	295.355939	-466.843885	0.20532	0.451596	22219.76379
112.354707	-478.271884	306.037418	-449.295742	-0.557643	-0.311366	22229.6823
150.502844	-499.63484	327.400374	-443.19204	-1.320606	-2.600255	22226.63045
179.495428	-469.879293	340.370741	-470.658699	0.20532	-1.074329	22217.4749
177.969503	-482.84966	373.178139	-434.036487	-0.557643	-0.311366	22228.15638
221.458379	-441.649672	370.88925	-400.466127	3.257171	-0.311366	22228.91934
245.110224	-428.679306	428.874418	-356.977251	0.968282	-0.311366	22227.39341
267.999106	-425.627455	441.081822	-355.451325	2.494208	0.451596	22215.18601
271.050957	-417.997827	463.970704	-321.880965	0.20532	-1.074329	22232.73415
320.643535	-413.420051	443.37071	-312.725412	1.731245	-1.074329	22218.23786
329.036125	-378.323765	479.229959	-273.814312	0.20532	-0.311366	22200.68972
346.584268	-359.249697	489.911437	-228.799511	1.731245	1.214559	22222.05268
373.287963	-329.49415	489.148475	-192.940262	-1.320606	-1.074329	22213.66009
397.702771	-302.027491	489.911437	-193.703225	0.20532	0.451596	22205.2675
403.04351	-300.501566	498.304027	-167.762492	-1.320606	-1.074329	22201.45268
416.776839	-269.983056	510.511431	-154.792125	-3.609494	-0.311366	22182.37861
433.56202	-239.464547	500.592916	-112.066212	-0.557643	1.214559	22196.87491
441.95461	-202.842336	483.044773	-86.125479	-0.557643	0.451596	22193.82305
447.295349	-170.034938	519.666984	-60.947709	-1.320606	-0.311366	22189.24528
450.3472	-137.990503	490.6744	-10.592168	0.20532	-0.311366	22203.74157
451.873125	-100.605329	483.044773	6.193012	0.968282	-0.311366	22206.79342
458.73979	-86.109037	455.578114	33.659671	-2.083569	-1.074329	22191.53417
445.006461	-41.857198	445.659599	84.778174	-1.320606	-1.074329	22184.6675
445.769423	-8.286838	402.933685	122.163348	-0.557643	-0.311366	22206.79342
434.324982	3.920566	405.985536	119.111497	1.731245	1.214559	22179.32676
413.724988	47.409442	360.207772	151.918895	0.968282	0.451596	22229.6823
423.643504	65.720548	389.963319	174.044814	3.257171	0.451596	22240.36378
412.962026	97.00202	362.49666	219.059616	0.968282	-0.311366	22222.05268
403.806473	136.676082	349.526294	258.733678	1.731245	0.451596	22233.49712
377.86574	158.039039	312.14112	280.859597	0.20532	-0.311366	22241.12674
383.206479	176.350145	292.304088	290.778113	-1.320606	-0.311366	22217.4749
354.976858	205.342729	250.341138	307.563293	-1.320606	0.451596	22217.4749
362.606485	231.283462	244.237436	344.185504	-0.557643	-0.311366	22229.6823
336.665752	248.068642	235.081883	365.548461	0.20532	0.451596	22223.5786
332.850938	283.927891	166.415237	360.207722	-0.557643	-1.074329	22221.28971
302.332429	307.579735	124.452286	389.200306	-1.320606	-1.074329	22215.94897
293.176876	322.076027	90.881926	383.859567	-2.083569	0.451596	22204.50453
287.836137	344.201947	90.881926	423.533629	-1.320606	1.214559	22206.79342
261.895404	370.905643	69.518969	428.111406	-0.557643	1.214559	22215.94897
251.976888	383.113046	40.526385	451.76325	-2.083569	-0.311366	22215.18601
215.354677	395.32045	-6.014342	448.711399	-1.320606	-0.311366	22215.18601
190.939869	428.127848	-32.718037	456.341027	0.968282	0.451596	22225.86749
172.628764	444.913028	-85.362466	450.237325	-1.320606	0.451596	22228.15638
145.162105	436.520438	-132.666156	470.074356	0.20532	0.451596	22215.94897
116.932484	448.727842	-132.666156	481.518797	1.731245	1.214559	22228.91934
92.517676	457.883395	-129.614305	466.259542	1.731245	-0.311366	22235.02304
65.051018	449.490805	-120.458752	470.837319	1.731245	0.451596	22241.88971
54.369539	471.616724	-174.629107	471.600282	0.968282	0.451596	22244.17859
19.273254	457.883395	-175.392069	507.45953	0.968282	-0.311366	22246.46748
13.932514	464.750059	-241.006865	501.355828	0.968282	-0.311366	22228.15638
-12.771181	444.150065	-251.688343	481.518797	-2.083569	-0.311366	6928.464614
-32.608213	429.653773	-248.636492	474.652132	0.20532	1.214559	22172.4601
-63.889685	444.150065	-292.888331	467.022505	-0.557643	-1.074329	26.703696
-86.015604	434.23155	-298.992033	462.444729	-0.557643	-0.311366	15.259255
-122.637816	415.920444	-321.117952	446.422511	-0.557643	-1.837292	11.444441
-135.608182	409.053779	-350.110536	393.778082	-0.557643	-0.311366	9.155553
-168.41558	388.453786	-351.636461	420.481778	-1.320606	1.214559	10.681478
-170.704468	402.950078	-423.354959	356.392908	-1.320606	0.451596	9.918516
-192.830387	383.113046	-392.073487	368.600312	-3.609494	-0.311366	19244.97208
-220.297046	383.876009	-410.384592	373.941051	-3.609494	-1.837292	22170.93417
-256.156295	369.379717	-390.547561	328.92625	-0.557643	-1.074329	22212.13416
-251.578518	356.409351	-434.7994	320.53366	-1.320606	-0.311366	22185.43046
-275.993326	348.779723	-438.614214	270.178119	0.20532	-0.311366	22205.2675
-291.25258	324.364916	-430.221623	259.496641	-0.557643	-1.074329	22227.39341
-311.852574	305.290847	-439.377176	225.163318	0.20532	0.451596	22204.50453
-317.956276	281.639002	-433.273474	213.718876	-0.557643	1.977522	22202.97861
-346.94886	272.48345	-417.251257	162.600373	1.731245	-1.074329	22238.83786
-358.393301	222.127909	-469.895686	89.35595	1.731245	0.451596	22215.94897
-366.785891	222.127909	-466.843835	84.778174	-1.320606	-1.074329	22225.86749
-395.778475	189.320511	-473.710499	67.992994	0.968282	-0.311366	22228.91934
-415.615507	162.616815	-450.821617	57.311515	2.494208	1.214559	22212.13416
-427.059948	131.335343	-444.717915	25.26708	-1.320606	-0.311366	22210.60823
-446.134016	111.498312	-438.614214	-22.036609	-0.557643	0.451596	22203.74157
-446.134016	84.794616	-431.747549	-31.192162	0.20532	-0.311366	22160.25269
-459.867345	57.327958	-389.021636	-47.21438	0.20532	1.214559	22203.74157
-472.074749	39.779815	-382.917934	-82.310665	0.968282	-0.311366	22191.53417
-488.096967	16.12797	-389.784598	-132.666206	-1.320606	0.451596	22186.19343
-492.674743	-11.338689	-407.332741	-196.755076	-2.083569	-0.311366	22183.90454
-478.941414	-66.272006	-398.177188	-221.169884	-3.609494	-0.311366	22199.92676
-469.785861	-78.479409	-348.584611	-192.940262	-0.557643	-0.311366	22211.3712
-472.074749	-93.738664	-298.992033	-231.851362	-1.320606	0.451596	22209.84527
-439.267351	-112.812733	-287.547592	-249.399505	-0.557643	0.451596	22229.6823
-461.393271	-131.123838	-297.466107	-296.703195	0.968282	1.214559	22218.23786
-417.141432	-170.034938	-257.792045	-304.332822	0.20532	0.451596	22222.05268
-407.222916	-195.975671	-259.31797	-331.79948	1.731245	-0.311366	22227.39341
-395.778475	-218.10159	-214.303169	-356.977251	-0.557643	-0.311366	22230.44527
-360.682189	-237.938621	-212.014281	-398.940201	0.20532	-0.311366	22224.34156
-342.371084	-267.694168	-138.006895	-364.606878	3.257171	1.214559	22251.04526
-330.16368	-298.97564	-109.014311	-413.436493	2.494208	0.451596	22244.94156
-317.956276	-308.131193	-109.014311	-440.903152	0.968282	-0.311366	22231.97119
-292.015543	-347.042293	-63.99951	-448.532779	2.494208	0.451596	22229.6823
-258.445183	-369.931175	-53.318031	-453.873518	0.968282	1.214559	22231.97119
-245.474816	-408.079312	-19.747671	-469.895736	-1.320606	-1.074329	22212.89712
-227.926673	-412.657088	-19.747671	-489.732767	0.20532	-1.074329	22226.63045
-190.541499	-417.997827	35.948609	-503.466096	-1.320606	-1.837292	22231.20823
-166.126692	-436.308933	62.652305	-508.806835	-2.846531	-1.837292	22214.42305
-144.000772	-449.2793	90.881926	-480.577214	-0.557643	-0.311366	22225.10453
-103.563747	-469.116331	121.400435	-500.414245	-2.083569	-0.311366	22212.89712
-87.54153	-488.190399	112.244883	-542.377196	0.968282	0.451596	22199.16379
-59.311908	-503.449654	187.778193	-509.569798	-3.609494	-0.311366	22197.63787
-15.06007	-501.160766	232.030032	-469.895736	0.20532	-0.311366	22221.28971
13.932514	-496.582989	274.755945	-462.266108	0.20532	0.451596	22209.84527
45.213987	-479.034846	262.548542	-464.554997	-0.557643	-0.311366	22225.86749
90.991751	-484.375585	309.852231	-464.554997	-0.557643	-1.074329	22232.73415
106.251006	-479.034846	314.430008	-437.851301	-1.320606	-1.074329	22214.42305
124.562111	-483.612623	347.237406	-440.140189	-0.557643	-1.837292	22222.81564
164.236174	-478.271884	354.10407	-412.673531	0.20532	0.451596	22231.20823
178.732466	-462.249666	346.474443	-481.340177	1.731245	-0.311366	22099.21567
237.480596	-439.360784	373.941101	-400.466127	1.731245	0.451596	22237.31193
233.665783	-421.049678	407.511462	-430.984636	0.968282	-1.074329	22207.55638
264.184292	-421.812641	422.770716	-372.236505	0.20532	-0.311366	22213.66009
280.969472	-410.3682	447.185524	-331.79948	-0.557643	-0.311366	22228.15638
295.465764	-406.553386	463.970704	-321.118002	-1.320606	-1.074329	22222.05268
326.747236	-379.086728	461.681816	-281.44394	-2.846531	0.451596	22188.48232
345.058342	-354.67192	474.652183	-233.377287	0.968282	-0.311366	22219.76379
364.132411	-340.938591	492.963288	-201.332852	-1.320606	-0.311366	22228.91934
385.495367	-317.286746	509.748468	-182.258784	0.968282	0.451596	22213.66009
390.836106	-293.634901	507.45958	-158.606939	-2.083569	0.451596	22183.90454
410.673138	-273.034907	502.118841	-157.081014	-2.083569	-0.311366	22185.43046
439.665722	-229.546031	473.126257	-176.918045	-2.083569	-1.074329	22176.27491
440.428684	-202.842336	435.741083	-131.903243	-1.320606	-0.311366	22187.71935
437.376833	-176.901602	482.28181	-52.555119	1.731245	1.214559	22211.3712
445.006461	-136.464577	476.941071	-9.066243	-2.083569	-0.311366	22212.13416
448.058312	-111.286807	463.207742	-2.962541	0.20532	0.451596	22195.34898
466.369417	-82.294223	463.970704	28.318931	0.968282	-0.311366	22213.66009
441.191647	-40.331273	447.948487	89.35595	-2.083569	-0.311366	22196.87491
427.458318	-9.812763	422.007754	112.244832	-0.557643	-0.311366	22176.27491
448.058312	8.498343	419.718866	119.87446	1.731245	0.451596	22212.13416
428.984243	27.572411	388.437393	141.237416	1.731245	-1.074329	22227.39341
428.22128	77.927952	347.237406	109.192982	0.968282	0.451596	22203.74157
397.702771	95.476095	309.852231	162.600373	0.20532	-0.311366	22238.07489
398.465734	129.809418	342.659629	245.000349	-0.557643	-0.311366	22241.12674
395.413883	159.564965	341.133704	267.126268	-2.846531	-0.311366	22219.00082
378.628703	166.431629	328.9263	277.807746	0.968282	0.451596	22206.79342
383.969442	190.846437	273.992983	319.007734	0.20532	-0.311366	22231.97119
360.317597	214.498282	241.948548	334.266989	-1.320606	-0.311366	22216.71194
335.902789	251.883456	215.244852	360.970685	-0.557643	1.214559	22228.15638
331.325013	279.350114	177.859678	371.652163	0.968282	-0.311366	22234.26008
313.77687	301.476034	152.681908	389.200306	-2.846531	-0.311366	22194.58602
300.806503	331.994543	80.96341	379.28179	-1.320606	1.214559	22206.79342
284.021323	354.120462	58.074528	351.052169	-3.609494	-1.074329	22210.60823
268.762068	371.668605	34.422683	402.933635	-1.320606	-0.311366	22203.74157
242.058373	388.453786	45.104162	444.133623	-2.846531	-1.074329	22219.00082
229.850969	399.898227	4.667137	455.578064	-3.609494	-1.837292	22227.39341
187.888018	424.313034	-31.955075	457.866952	-1.320606	-0.311366	22213.66009
184.836167	426.601922	-65.525435	447.948437	0.968282	-1.837292	22224.34156
146.688031	442.62414	-130.377268	483.807685	-1.320606	-0.311366	22229.6823
129.90285	457.120432	-100.621721	481.518797	0.20532	0.451596	22212.13416
97.095453	449.490805	-118.169864	499.829903	0.968282	-0.311366	22248.75637
71.15472	454.831544	-153.26615	472.363244	0.20532	-0.311366	22250.2823
52.843614	470.853761	-161.65874	460.15584	0.20532	-1.074329	22166.3564
10.117701	459.40932	-218.117983	483.807685	-1.320606	-0.311366	22231.97119
9.354738	468.564873	-218.117983	495.252126	0.968282	1.214559	22239.60082
-20.400809	449.490805	-237.192051	486.859536	-1.320606	0.451596	22219.00082
-36.423026	456.357469	-251.688343	457.866952	0.968282	0.451596	22220.52675
-50.156356	436.520438	-293.651293	473.126207	-0.557643	0.451596	25.17777
-71.519312	439.572289	-305.095735	447.185474	-0.557643	0.451596	12.207404
-102.037822	425.83896	-340.19202	456.341027	-5.13542	-1.074329	12.207404
-124.163741	413.631556	-359.266089	428.111406	-4.372457	-1.074329	10.681478
-157.734101	384.638972	-389.021636	392.252157	-3.609494	-0.311366	10.681478
-172.993356	403.71304	-375.288306	367.074387	-2.846531	-0.311366	9.155553
-227.163711	401.424152	-414.962369	323.585511	-2.083569	-0.311366	18478.95749
-212.667418	389.979711	-414.962369	341.896616	-0.557643	0.451596	22176.27491
-230.215561	373.957494	-405.043853	343.422542	0.20532	0.451596	22206.03046
-263.022959	353.3575	-395.8883	314.429958	-0.557643	-1.074329	22202.97861
-270.652587	348.016761	-417.251257	291.541076	-2.083569	-1.074329	22212.89712
-297.356282	332.757506	-427.169772	264.074417	-2.083569	0.451596	22212.89712
-316.430351	303.764922	-441.666064	223.637392	0.20532	0.451596	22192.29713
-318.719239	288.505667	-432.510512	218.296653	0.20532	-0.311366	22205.2675
-343.897009	267.14271	-440.903102	169.467038	1.731245	0.451596	22215.18601
-373.652556	223.653834	-447.006804	119.87446	2.494208	0.451596	22225.10453
-376.704407	223.653834	-504.229009	53.496702	0.20532	-1.074329	22206.79342
-390.437736	186.26866	-530.169742	45.867074	0.20532	0.451596	22211.3712
-417.904395	151.935337	-441.666064	61.889292	-0.557643	0.451596	22218.23786
-437.741426	145.831635	-414.962369	25.26708	0.20532	0.451596	22208.31935
-450.711792	110.735349	-453.873468	18.400416	-0.557643	0.451596	22204.50453
-451.474755	77.164989	-445.480878	-3.725504	-1.320606	0.451596	22218.23786
-446.134016	71.82425	-408.095704	-52.555119	0.20532	0.451596	22196.11194
-456.052532	40.542778	-389.784598	-107.488436	-2.083569	-1.074329	22173.98602
-477.415488	3.920566	-381.392008	-121.221765	-4.372457	-1.074329	22188.48232
-474.363637	-25.072018	-415.725331	-183.021747	-2.083569	-1.074329	22190.00824
-469.022898	-34.227571	-360.792014	-189.125449	-2.846531	-0.311366	22186.95639
-455.289569	-68.560894	-336.377207	-225.74766	-3.609494	-1.074329	22210.60823
-456.052532	-93.738664	-320.354989	-254.740244	-2.083569	-1.074329	22227.39341
-451.474755	-130.360876	-319.592027	-252.451356	-1.320606	-0.311366	22141.17863
-438.504389	-139.516428	-276.866113	-268.473573	0.968282	-1.074329	22223.5786
-425.534022	-163.168273	-273.0513	-308.910598	0.20532	0.451596	22231.97119
-390.437736	-185.294193	-258.555008	-344.006884	-1.320606	-1.074329	22212.89712
-365.259966	-236.412696	-231.851312	-363.843915	-0.557643	-0.311366	22222.81564
-369.07478	-246.331212	-192.940212	-372.999468	0.20532	-1.074329	22254.86007
-344.659972	-272.271945	-125.036529	-378.340207	0.968282	-0.311366	22235.786
-328.637755	-292.871938	-159.369852	-427.932785	0.20532	0.451596	22235.02304
-321.008127	-308.131193	-144.110597	-450.058705	0.20532	-0.311366	22241.88971
-297.356282	-340.175628	-116.643939	-461.503146	1.731245	0.451596	22225.10453
-269.889624	-365.353398	-53.318031	-472.184624	-1.320606	-0.311366	22218.23786
-256.156295	-383.664504	-31.955075	-459.214257	-0.557643	0.451596	22225.10453
-229.452599	-389.005243	-15.169895	-490.49573	0.968282	0.451596	22219.76379
-190.541499	-401.97561	6.956025	-521.014239	-0.557643	0.451596	22222.05268
-159.260027	-444.701523	42.052311	-485.917953	-2.083569	-1.837292	22230.44527
-147.052623	-441.649672	101.563404	-490.49573	-3.609494	-1.074329	22202.21564
-99.748933	-474.45707	124.452286	-488.206841	-1.320606	-0.311366	22199.92676
-73.8082	-497.345952	96.222665	-532.45868	-2.083569	-0.311366	22033.60088
-41.763765	-492.768176	181.674492	-471.421661	-2.846531	-1.074329	22209.08231
-2.852666	-485.138548	207.615225	-514.147575	-2.083569	-1.074329	22207.55638
32.24362	-501.923728	221.348554	-489.732767	-1.320606	-1.074329	22228.91934
49.791763	-501.923728	289.252238	-439.377226	0.968282	0.451596	22231.97119
68.865831	-509.553356	303.74853	-458.451295	-0.557643	-1.074329	22219.00082
100.910266	-490.479287	319.007784	-437.851301	0.20532	1.214559	22226.63045
140.584329	-485.138548	351.052219	-419.540195	-1.320606	-1.074329	22228.15638
161.947285	-469.879293	361.733698	-404.28094	1.731245	-0.311366	22229.6823
193.228758	-453.857076	373.178139	-384.443909	0.968282	-0.311366	22241.88971
234.428745	-438.597821	388.437393	-381.392058	1.731245	-0.311366	22229.6823
264.184292	-456.145964	397.592946	-377.577245	1.731245	1.214559	22184.6675
246.636149	-390.531169	405.222574	-376.814282	0.968282	-0.311366	22229.6823
290.887988	-405.790424	437.267008	-337.903182	-0.557643	-0.311366	22231.97119
306.147243	-398.923759	451.000338	-329.510592	0.20532	0.451596	22196.11194
319.880572	-373.745989	478.466996	-266.184685	0.20532	0.451596	22219.00082
353.450932	-360.012659	489.148475	-228.799511	-2.083569	-1.074329	22230.44527
366.421299	-334.071926	470.074406	-212.777293	0.968282	1.214559	22196.87491
401.517585	-312.70897	489.911437	-173.866194	0.968282	0.451596	22197.63787
396.176846	-292.871938	503.644767	-169.288417	-2.083569	-0.311366	22200.68972
419.065728	-269.220094	502.881804	-139.532871	-0.557643	0.451596	22177.80084
422.880541	-246.331212	478.466996	-137.243983	-3.609494	-1.074329	22167.11936
417.539802	-203.605298	459.392928	-107.488436	-1.320606	-1.074329	22204.50453
432.799057	-149.434944	468.548481	-121.221765	0.968282	-0.311366	22198.40083
451.873125	-143.331242	497.541065	-16.69587	-2.846531	-1.074329	22203.74157
457.213864	-111.286807	468.548481	8.4819	-0.557643	0.451596	22217.4749
455.687939	-85.346074	465.49663	33.659671	0.20532	1.214559	22166.3564
441.95461	-43.383123	463.207742	85.541137	-0.557643	-0.311366	22202.97861
421.354616	-30.412757	412.852201	114.533721	-0.557643	-1.074329	22191.53417
454.924976	23.757597	430.400344	138.948528	1.731245	-1.074329	22223.5786
430.510169	49.69833	414.378126	170.992963	1.731245	-1.074329	22215.94897
419.82869	69.535362	369.363325	186.252218	1.731245	-0.311366	22240.36378
405.332398	97.764983	358.681847	224.400355	-1.320606	-1.074329	22232.73415
404.569436	123.705716	356.392958	235.844796	-0.557643	-1.074329	22228.15638
381.680554	144.30571	302.222604	222.111467	-0.557643	1.977522	22219.00082
369.47315	171.009406	309.852231	282.385523	-0.557643	0.451596	22225.10453
369.47315	207.631617	296.118902	310.615144	1.731245	0.451596	22221.28971
334.376864	212.972356	267.126318	364.022536	-1.320606	0.451596	22229.6823
357.265746	229.757536	230.504107	361.733647	-1.320606	-0.311366	22225.10453
321.406497	270.194561	175.57079	350.289206	-2.846531	-1.074329	22197.63787
313.013907	296.898257	136.65969	380.807716	-3.609494	-0.311366	22207.55638
292.413913	321.313065	90.118963	388.437343	-1.320606	0.451596	22213.66009
287.073174	352.594537	55.022677	380.807716	-0.557643	-0.311366	22204.50453
267.236143	368.616754	55.78564	402.933635	-1.320606	-1.074329	22216.71194
241.29541	399.135264	-15.169895	371.652163	2.494208	1.214559	22229.6823
224.51023	391.505637	-25.08841	406.748449	-1.320606	-1.074329	22216.71194
191.702832	412.868593	-35.769888	465.49658	-0.557643	-0.311366	22225.86749
167.288024	434.23155	-62.473584	470.837319	-1.320606	-0.311366	22228.91934
168.81395	461.698208	-86.888392	476.941021	0.968282	0.451596	22216.71194
130.665813	448.727842	-133.429119	495.252126	0.20532	-0.311366	22240.36378
107.013968	451.779693	-131.140231	485.333611	0.20532	-1.837292	22254.09711
86.413974	457.120432	-154.792075	469.311393	-0.557643	-1.837292	22229.6823
60.473241	457.883395	-174.629107	492.200275	1.731245	1.214559	22234.26008
40.63621	451.01673	-197.517989	483.044723	0.20532	-0.311366	22241.12674
0.962148	459.40932	-236.429088	469.311393	0.968282	-0.311366	22218.23786
-17.348958	446.438954	-302.806846	448.711399	-2.083569	-0.311366	22222.81564
-25.741548	432.705624	-244.058716	476.178058	3.257171	0.451596	22234.26008
-53.971169	435.757475	-271.525374	460.918803	-0.557643	-1.074329	25.17777
-76.097089	428.127848	-298.992033	476.178058	0.20532	1.214559	13.733329
-107.378561	434.994513	-338.666095	467.785468	1.731245	0.451596	9.918516
-119.585965	407.527854	-344.006834	427.348443	0.20532	1.214559	11.444441
-148.578549	393.794525	-400.466077	417.429927	-1.320606	1.214559	9.155553
-182.148909	384.638972	-384.443859	391.489194	-2.083569	-0.311366	10.681478
-205.037791	388.453786	-431.747549	356.392908	-0.557643	-0.311366	20921.20121
-224.874822	368.616754	-446.243841	310.615144	0.20532	0.451596	21763.51207
-250.052593	383.113046	-464.554947	331.215138	-0.557643	-0.311366	22183.14158
-250.052593	364.038978	-429.458661	254.155902	0.20532	-0.311366	22198.40083
-277.519251	346.490835	-409.621629	295.355889	0.968282	-0.311366	22215.94897
-316.430351	325.890841	-440.140139	273.22997	0.20532	-0.311366	22222.81564
-299.645171	295.372332	-455.399394	218.296653	-2.083569	-0.311366	22198.40083
-320.245164	293.083443	-434.7994	232.029982	-0.557643	-0.311366	22227.39341
-346.94886	263.327897	-429.458661	162.600373	1.731245	-1.074329	22228.91934
-362.208115	236.624201	-453.110506	131.318901	0.20532	0.451596	22207.55638
-381.282183	206.105691	-477.525313	76.385584	-1.320606	-1.074329	22204.50453
-377.46737	205.342729	-461.503096	61.889292	-0.557643	-0.311366	22212.89712
-424.008097	138.202008	-464.554947	48.918925	0.20532	0.451596	22201.45268
-436.978463	133.624231	-437.088288	21.452267	-1.320606	-0.311366	22196.87491
-432.400687	105.39461	-444.717915	7.718938	-0.557643	-0.311366	22109.89715
-454.526606	87.083505	-425.643847	-4.488466	-2.846531	-1.074329	22206.03046
-455.289569	58.853883	-408.095704	-50.26623	-0.557643	-0.311366	22187.71935
-465.971047	37.490927	-366.132753	-106.725473	-1.320606	1.214559	22192.29713
-471.311786	26.809448	-408.858667	-133.429169	-1.320606	1.214559	22191.53417
-469.785861	-17.44239	-398.940151	-157.843976	-1.320606	0.451596	22171.69713
-455.289569	-38.805347	-364.606828	-184.547672	-3.609494	-1.837292	22212.89712
-457.578457	-66.272006	-334.851281	-205.147666	-0.557643	-0.311366	22220.52675
-467.496973	-92.212739	-340.19202	-250.162468	-0.557643	0.451596	22215.18601
-453.763643	-118.916434	-300.517958	-251.688393	-2.846531	-1.074329	22225.10453
-437.741426	-140.279391	-282.969815	-278.392089	0.968282	0.451596	22232.73415
-407.985879	-172.323826	-266.947598	-306.62171	0.20532	0.451596	22215.94897
-385.096997	-215.812702	-247.873529	-320.355039	-0.557643	-0.311366	22225.86749
-383.571072	-221.153441	-204.384653	-363.080953	2.494208	0.451596	22250.2823
-369.837742	-251.671951	-185.310585	-356.977251	1.731245	0.451596	22238.83786
-365.259966	-279.138609	-176.917995	-393.599462	0.20532	0.451596	22238.07489
-339.319233	-289.820088	-142.584672	-418.777232	0.968282	-0.311366	22241.88971
-314.141463	-316.523783	-129.614305	-435.562413	-0.557643	0.451596	22224.34156
-303.459984	-354.67192	-100.621721	-449.295742	0.968282	1.214559	22227.39341
-266.837773	-376.034877	-115.880976	-460.740183	-0.557643	-0.311366	22226.63045
-257.68222	-376.034877	-19.747671	-465.317959	-2.083569	-1.074329	22212.89712
-213.430381	-389.005243	-11.355081	-488.969804	0.20532	0.451596	22225.10453
-183.674834	-420.286716	27.556019	-498.125357	-1.320606	-0.311366	22231.97119
-179.097058	-447.753374	44.341199	-515.6735	0.20532	-0.311366	22215.94897
-158.497064	-434.020045	70.281932	-486.680916	-4.372457	-1.074329	22200.68972
-100.511896	-453.094113	119.111547	-500.414245	-3.609494	-0.311366	22212.13416
-69.230424	-490.479287	148.867094	-498.88832	-1.320606	0.451596	22182.37861
-41.763765	-486.664474	195.407821	-490.49573	-1.320606	-1.074329	22210.60823
-4.378591	-491.24225	205.326336	-474.473512	-1.320606	-0.311366	22228.91934
21.562142	-503.449654	252.630026	-465.317959	1.731245	-0.311366	22220.52675
20.036216	-486.664474	228.978181	-498.88832	-1.320606	0.451596	22221.28971
72.680645	-482.84966	294.592977	-457.688332	-2.083569	-0.311366	22228.91934
97.858415	-488.953362	323.585561	-446.243891	0.20532	-0.311366	22222.05268
138.29544	-475.220033	354.867033	-439.377226	0.20532	0.451596	22219.76379
147.450993	-456.145964	344.185555	-418.01427	0.968282	-0.311366	22159.48973
204.673199	-469.879293	388.437393	-395.88835	0.968282	0.451596	22238.83786
219.169491	-463.012629	374.704064	-388.258723	0.968282	-0.311366	22192.29713
231.376894	-431.731157	405.222574	-380.629096	0.968282	-0.311366	22224.34156
254.265776	-440.886709	428.874418	-378.340207	0.968282	-0.311366	22229.6823
266.47318	-427.916343	439.555897	-369.184655	-0.557643	-0.311366	22193.82305
316.065758	-398.923759	439.555897	-311.962449	-2.846531	-1.074329	22204.50453
321.406497	-388.242281	460.918853	-272.288387	0.20532	0.451596	22228.91934
351.925007	-355.434883	485.333661	-237.192101	-0.557643	-1.074329	22215.18601
368.710187	-329.49415	486.096624	-212.014331	0.20532	-0.311366	22216.71194
389.310181	-311.183044	479.229959	-188.362486	-2.083569	-1.074329	22198.40083
393.887957	-280.664535	503.644767	-177.681008	-2.083569	-1.074329	22173.98602
402.280547	-291.346013	492.200326	-136.48102	-2.846531	-0.311366	22185.43046
412.199063	-243.279361	484.570698	-121.984728	-2.083569	-0.311366	22199.92676
434.324982	-205.131224	479.992922	-108.251399	-1.320606	0.451596	22190.00824
445.769423	-162.40531	463.970704	-76.969926	-1.320606	-0.311366	22206.79342
430.510169	-157.064571	451.000338	-53.318081	0.968282	-0.311366	22203.74157
467.895343	-122.731248	322.059635	-83.073628	-2.083569	-0.311366	22094.6379
441.95461	-88.397925	458.629965	42.815223	-0.557643	0.451596	22209.84527
452.636088	-45.672012	447.185524	107.667056	-0.557643	0.451596	22199.92676
444.243498	-8.286838	415.904052	129.792975	2.494208	0.451596	22212.13416
444.243498	-3.709061	433.452195	154.207783	0.968282	-0.311366	22227.39341
435.850908	26.809448	407.511462	151.155932	1.731245	-0.311366	22209.84527
426.695355	63.43166	388.437393	206.089249	0.968282	0.451596	22222.81564
411.4361	96.239057	383.096654	218.296653	2.494208	0.451596	22239.60082
402.280547	128.283492	364.785548	252.629976	-1.320606	-1.074329	22235.02304
377.86574	135.150157	331.215188	265.600343	-2.083569	-0.311366	22210.60823
368.710187	174.824219	306.80038	287.726262	-1.320606	0.451596	22223.5786
371.762038	209.157542	277.044834	312.14107	0.968282	-0.311366	22231.20823
352.68797	242.727903	241.185585	331.978101	-1.320606	0.451596	22214.42305
345.821305	261.801971	236.607809	360.207722	0.968282	-0.311366	22225.10453
319.880572	261.039009	198.459672	376.229939	-2.846531	-1.074329	22209.84527
309.199094	278.587151	126.741175	376.992902	-2.083569	-0.311366	22201.45268
300.043541	309.868624	89.356	386.148455	-1.320606	-0.311366	22199.92676
285.547249	356.409351	50.444901	383.096604	-1.320606	-0.311366	22220.52675
267.999106	366.327866	42.052311	422.770666	-0.557643	0.451596	22218.23786
240.532447	391.505637	34.422683	449.474362	1.731245	1.977522	22219.00082
219.932453	383.113046	-23.562485	398.355859	0.968282	-0.311366	22228.91934
199.332459	409.816742	-88.414317	437.266958	-1.320606	-1.074329	22220.52675
169.576913	432.705624	-74.680988	467.785468	-0.557643	-0.311366	22219.00082
145.162105	451.779693	-86.888392	472.363244	-2.846531	-1.074329	22226.63045
142.873217	446.438954	-115.880976	501.355828	0.968282	-0.311366	22254.09711
92.517676	480.009314	-123.510603	484.570648	-0.557643	0.451596	22239.60082
99.384341	436.520438	-136.48097	448.711399	-1.320606	-1.074329	22164.83047
55.895465	455.594506	-157.080964	499.829903	0.20532	-1.074329	22239.60082
35.295471	452.542655	-205.147616	484.570648	1.731245	0.451596	22225.86749
7.828812	462.461171	-221.169833	467.022505	-2.083569	-1.837292	22223.5786
1.725111	442.62414	-241.769827	496.778052	-2.846531	-1.837292	22227.39341
-24.978585	447.964879	-273.814262	470.074356	-0.557643	-0.311366	22218.23786
-49.393393	444.150065	-302.806846	470.074356	0.20532	-0.311366	28.229621
-76.860051	431.942662	-308.147585	465.49658	-1.320606	0.451596	13.733329
-113.482263	428.890811	-334.851281	451.76325	-2.846531	-0.311366	11.444441
-118.823002	407.527854	-371.473493	452.526213	-1.320606	-0.311366	9.155553
-131.030406	393.794525	-386.732747	398.355859	-4.372457	-0.311366	10.681478
-164.600766	393.031562	-375.288306	388.437343	-1.320606	0.451596	9.155553
-201.98594	396.083413	-393.599412	360.207722	0.20532	-1.074329	19106.87582
-210.37853	389.216748	-401.229039	328.163287	0.968282	0.451596	22186.19343
-246.237779	360.987127	-389.021636	351.052169	-0.557643	-1.074329	22167.88232
-243.185928	377.772307	-408.095704	281.62256	-1.320606	-1.074329	22209.84527
-288.200729	334.283431	-463.791984	295.355889	1.731245	0.451596	22225.86749
-292.015543	333.520469	-432.510512	256.44479	1.731245	1.214559	22145.7564
-293.541469	307.579735	-409.621629	265.600343	2.494208	0.451596	22218.23786
-322.534053	303.001959	-453.873468	212.955914	0.968282	-0.311366	22235.786
-346.94886	266.379748	-466.080872	153.44482	0.968282	0.451596	22210.60823
-366.022929	243.490866	-481.340127	123.689274	0.968282	-0.311366	22203.74157
-376.704407	213.735319	-481.340127	75.622621	-0.557643	-1.074329	22220.52675
-402.64514	191.609399	-462.266058	78.674472	-1.320606	-0.311366	22199.92676
-399.593289	151.172374	-460.740133	55.022627	-1.320606	-0.311366	22186.19343
-436.2155	136.676082	-407.332741	26.030043	-0.557643	0.451596	22217.4749
-432.400687	123.705716	-441.666064	-6.014392	-0.557643	-1.074329	22199.92676
-445.371053	84.031654	-443.19199	-46.451417	-3.609494	-1.074329	22196.87491
-464.445122	52.750181	-401.229039	-54.081044	-0.557643	0.451596	22203.74157
-475.889563	44.357591	-368.421642	-86.125479	-2.846531	-0.311366	22182.37861
-479.704376	10.787231	-385.969785	-141.058796	-3.609494	-1.837292	22182.37861
-471.311786	-22.020167	-404.28089	-126.562504	-1.320606	1.214559	22209.84527
-459.867345	-46.434974	-350.110536	-181.495821	-2.846531	-0.311366	22207.55638
-453.763643	-67.034968	-331.036468	-198.281001	-1.320606	-1.074329	22219.00082
-446.896979	-92.975701	-326.458691	-234.14025	-1.320606	-1.837292	22225.86749
-451.474755	-116.627546	-286.021666	-244.821728	-0.557643	-0.311366	22221.28971
-438.504389	-144.094205	-279.155001	-295.940232	1.731245	1.214559	22222.05268
-421.719208	-176.901602	-301.280921	-326.458741	-1.320606	-0.311366	22228.91934
-409.511805	-193.686783	-231.088349	-322.643928	0.968282	-0.311366	22226.63045
-378.993295	-227.257143	-200.56984	-327.221704	3.257171	-0.311366	22243.41563
-373.652556	-259.301578	-196.755026	-356.214288	2.494208	0.451596	22249.51933
-370.600705	-290.58305	-153.26615	-391.310574	0.20532	-0.311366	22241.88971
-321.77109	-287.531199	-125.799491	-420.303158	0.968282	-1.074329	22229.6823
-317.956276	-314.997858	-121.984678	-434.036487	-1.320606	-1.074329	22231.97119
-301.934059	-341.701554	-59.421733	-460.740183	1.731245	0.451596	22227.39341
-277.519251	-361.538585	-74.680988	-468.36981	-2.083569	0.451596	22215.18601
-246.237779	-376.034877	-46.451367	-463.792034	-0.557643	-0.311366	22227.39341
-240.134077	-378.323765	-27.377298	-471.421661	0.968282	0.451596	22232.73415
-202.748903	-411.131163	8.48195	-492.021655	-1.320606	0.451596	22218.23786
-172.230393	-427.916343	56.548603	-513.384612	-2.846531	-0.311366	22203.74157
-131.030406	-434.020045	92.407851	-479.051289	-2.846531	-1.837292	22212.13416
-125.689666	-488.190399	100.037479	-488.969804	-1.320606	1.977522	21974.08979
-56.260057	-485.138548	158.785609	-492.021655	-1.320606	-0.311366	22210.60823
-32.608213	-475.982995	178.622641	-505.754984	-3.609494	-1.837292	22220.52675
-21.926734	-493.531138	214.481889	-466.080922	-0.557643	0.451596	22218.23786
1.725111	-495.820026	245.763361	-478.288326	-0.557643	-0.311366	22224.34156
41.399173	-493.531138	244.237436	-476.7624	-1.320606	-1.074329	22231.20823
63.525092	-496.582989	277.807796	-470.658699	2.494208	0.451596	22215.18601
97.858415	-485.138548	286.200387	-458.451295	0.20532	-1.074329	22223.5786
142.873217	-478.271884	335.792964	-421.066121	2.494208	-0.311366	22251.04526
156.606546	-472.168182	382.333691	-408.858717	-0.557643	-0.311366	22232.73415
189.413944	-487.427436	394.541095	-382.155021	1.731245	0.451596	22218.23786
224.51023	-447.753374	404.459611	-392.836499	-0.557643	0.451596	22222.81564
244.347261	-451.568188	411.326275	-382.155021	0.20532	0.451596	22218.23786
265.710218	-429.442268	427.348493	-350.873549	-1.320606	-0.311366	22219.00082
282.495398	-401.212647	447.948487	-327.984667	-2.083569	-0.311366	22196.87491
309.199094	-408.842274	464.733667	-297.466157	0.20532	0.451596	22210.60823
330.56205	-385.19043	461.681816	-278.392089	0.968282	0.451596	22221.28971
358.791671	-350.094144	422.007754	-284.495791	-2.083569	-1.837292	22127.4453
359.554634	-337.123777	480.755884	-203.621741	0.20532	0.451596	22191.53417
383.206479	-304.31638	508.222543	-189.125449	-3.609494	-1.837292	22192.29713
404.569436	-279.901572	503.644767	-171.577306	-2.083569	-0.311366	22199.92676
409.910175	-255.486764	492.200326	-157.843976	-0.557643	-0.311366	22180.08972
441.191647	-239.464547	489.148475	-135.718057	-1.320606	-1.074329	22195.34898
448.058312	-210.471963	490.6744	-110.540287	-0.557643	-1.074329	22210.60823
453.399051	-168.509012	483.807735	-48.740305	0.20532	-0.311366	22194.58602
451.873125	-152.486795	446.422561	-38.058827	0.968282	-0.311366	22199.16379
460.265715	-120.44236	481.518847	-13.644019	0.20532	1.214559	22195.34898
421.354616	-108.997919	417.429977	37.474484	-1.320606	-1.074329	22193.82305
436.613871	-34.990533	434.97812	64.17818	0.968282	1.977522	22190.00824
451.873125	-22.020167	415.904052	101.563354	2.494208	-0.311366	22237.31193
446.532386	10.024268	433.452195	167.941112	1.731245	1.214559	22232.73415
422.117579	43.594629	422.007754	185.489255	-0.557643	-1.074329	22228.15638
425.932392	68.009436	402.933685	200.74851	0.968282	0.451596	22242.65267
408.384249	88.60943	386.911468	229.741094	0.968282	0.451596	22237.31193
400.754622	118.364977	340.370741	238.896647	-0.557643	-0.311366	22211.3712
387.021293	144.30571	338.844815	272.467007	-1.320606	0.451596	22224.34156
376.339814	177.87607	299.170753	289.252187	-0.557643	-0.311366	22230.44527
365.658336	201.527915	246.526324	303.748479	0.968282	-0.311366	22217.4749
358.791671	204.579766	247.289287	306.80033	-1.320606	-1.837292	22226.63045
342.769454	247.305679	212.193001	354.10402	-3.609494	-0.311366	22208.31935
328.273162	280.113077	182.437454	365.548461	-2.846531	-1.074329	22196.87491
316.065758	297.66122	119.87451	387.67438	-2.083569	-0.311366	22206.79342
312.250944	309.105661	98.511553	395.304008	-1.320606	-0.311366	22219.76379
293.176876	365.564903	81.726373	402.170672	-1.320606	-0.311366	22177.80084
280.20651	362.513053	39.00046	399.881784	0.20532	1.214559	22222.05268
248.162075	389.979711	48.918975	444.896586	-0.557643	-0.311366	22230.44527
229.088006	409.816742	3.904174	427.348443	-1.320606	-0.311366	22213.66009
174.917652	396.846376	-31.192112	463.970654	0.20532	-0.311366	22223.5786
191.702832	425.075997	-71.629137	470.074356	-2.083569	-1.837292	22230.44527
143.63618	438.046363	-102.147647	471.600282	0.968282	-0.311366	22235.02304
134.480627	459.40932	-105.96246	490.67435	1.731245	0.451596	22245.70452
103.199155	457.883395	-92.992094	502.881754	-1.320606	-1.837292	22244.17859
86.413974	443.387103	-138.006895	487.622499	1.731245	-0.311366	22222.81564
49.791763	460.172283	-157.843926	474.652132	0.20532	-0.311366	22231.97119
38.347322	457.883395	-210.488355	497.541015	-1.320606	-1.074329	22231.20823
13.932514	447.201916	-223.458722	483.044723	-0.557643	0.451596	22218.23786
-13.534144	452.542655	-239.480939	490.67435	0.20532	0.451596	22222.05268
-29.556362	447.201916	-246.347604	479.229909	-1.320606	-1.074329	22228.91934
-53.208206	441.861177	-287.547592	445.659548	0.20532	0.451596	25.940733
-74.571163	431.942662	-316.540176	475.415095	-2.083569	-1.074329	12.970367
-100.511896	425.075997	-327.221654	447.948437	-3.609494	-0.311366	12.970367
-124.163741	409.816742	-366.132753	425.822517	-2.083569	-0.311366	11.444441
-140.185958	409.053779	-360.792014	427.348443	-3.609494	-1.074329	9.155553
-179.097058	414.394519	-362.31794	388.437343	-0.557643	-1.837292	10.681478
-189.778536	402.950078	-369.184604	370.126238	-1.320606	0.451596	14999.84741
-214.193344	379.298233	-412.67348	368.600312	2.494208	1.214559	22146.51936
-243.185928	363.276015	-402.754965	334.266989	-2.083569	0.451596	22206.79342
-257.68222	361.75009	-409.621629	314.429958	-1.320606	-1.074329	22212.13416
-289.726655	331.994543	-454.636431	284.674411	1.731245	0.451596	22187.71935
-292.778506	334.283431	-446.243841	277.044784	-0.557643	-1.074329	22195.34898
-291.25258	303.001959	-440.140139	244.237386	0.968282	-0.311366	22232.73415
-330.16368	291.557518	-433.273474	219.059616	0.968282	-1.074329	22223.5786
-353.052562	256.461232	-452.347543	173.281851	1.731245	-0.311366	22222.05268
-350.763674	218.313095	-456.162356	143.526305	3.257171	0.451596	22225.86749
-373.652556	206.868654	-456.925319	77.911509	0.968282	1.214559	22204.50453
-425.534022	193.898288	-498.125307	64.17818	-2.083569	-1.074329	22196.87491
-414.852544	156.513114	-431.747549	46.630037	-1.320606	-1.074329	22213.66009
-432.400687	145.831635	-432.510512	26.793006	0.20532	-0.311366	22162.54158
-440.793277	119.890902	-436.325325	13.822639	0.20532	0.451596	22206.03046
-456.815494	59.616846	-426.40681	-44.925491	1.731245	0.451596	22193.82305
-461.393271	60.379809	-377.577195	-56.369932	-1.320606	-0.311366	22180.08972
-479.704376	23.757597	-418.01422	-123.510653	-2.846531	-1.074329	22193.06009
-481.230302	8.498343	-394.362375	-115.881026	-2.083569	-1.837292	22186.95639
-475.889563	-13.627577	-390.547561	-121.984728	-2.083569	-1.074329	22200.68972
-461.393271	-41.094235	-349.347573	-176.155082	-2.846531	-1.074329	22212.89712
-446.896979	-60.168304	-340.954983	-212.777293	-2.083569	-0.311366	22229.6823
-450.711792	-99.842366	-312.725362	-215.829144	-0.557643	0.451596	22215.18601
-441.55624	-114.338658	-287.547592	-253.977281	0.968282	1.214559	22224.34156
-434.689575	-140.279391	-278.392039	-289.83653	-2.083569	-1.837292	22228.91934
-411.800693	-170.797901	-266.947598	-299.755045	-2.083569	-1.837292	22215.18601
-391.200699	-199.027522	-257.792045	-337.14022	1.731245	0.451596	22244.94156
-388.911811	-227.257143	-242.53279	-375.288356	-0.557643	-0.311366	22252.57118
-362.971078	-240.22751	-199.043914	-374.525394	0.968282	-1.837292	22231.97119
-361.445152	-285.242311	-154.029113	-386.732797	1.731245	0.451596	22231.97119
-342.371084	-292.108976	-145.636523	-417.251307	2.494208	0.451596	22159.48973
-328.637755	-314.997858	-92.229131	-409.62168	-0.557643	-0.311366	22223.5786
-310.326649	-338.649703	-93.755056	-479.051289	-2.083569	-1.074329	22212.89712
-262.259996	-363.06451	-52.555069	-451.58463	0.20532	0.451596	22229.6823
-246.237779	-374.508951	-22.799522	-456.925369	-1.320606	-0.311366	22225.10453
-228.689636	-415.708939	-19.747671	-502.703133	0.20532	0.451596	22219.00082
-205.800754	-417.997827	25.267131	-475.236475	0.968282	0.451596	22228.15638
-153.156325	-426.390417	67.230081	-511.095724	-4.372457	-1.837292	22202.97861
-149.341511	-445.464486	27.556019	-552.295711	-2.083569	-0.311366	22199.92676
-124.926704	-476.745958	106.141181	-497.362394	-0.557643	0.451596	22204.50453
-72.282275	-472.931144	140.474504	-509.569798	0.20532	0.451596	22222.05268
-34.134138	-491.24225	177.859678	-493.547581	-0.557643	-1.074329	22216.71194
-12.771181	-479.797809	228.215219	-475.236475	1.731245	0.451596	22231.20823
22.325104	-489.716325	249.578175	-467.606848	-0.557643	-1.074329	22233.49712
51.317688	-502.686691	266.363355	-477.525363	0.20532	-0.311366	22217.4749
76.495459	-480.560772	289.252238	-469.132773	0.20532	-1.837292	22224.34156
103.962117	-483.612623	305.274455	-456.162407	1.731245	-1.074329	22230.44527
152.791732	-487.427436	282.385573	-465.317959	1.731245	0.451596	22238.07489
153.554695	-467.590405	347.237406	-421.066121	1.731245	0.451596	22241.88971
187.888018	-488.953362	368.600362	-417.251307	2.494208	0.451596	22219.76379
214.591714	-442.412635	407.511462	-382.155021	-0.557643	-0.311366	22217.4749
236.717634	-443.175598	420.481828	-378.340207	0.968282	-0.311366	22228.15638
255.791702	-443.93856	446.422561	-365.369841	-1.320606	-0.311366	22209.08231
277.917621	-411.131163	456.341077	-321.118002	0.20532	-0.311366	22200.68972
304.621317	-400.449684	466.259592	-306.62171	-1.320606	-1.074329	22222.05268
333.613901	-382.901541	463.970704	-283.732828	-2.083569	-1.074329	22220.52675
337.428715	-350.857106	473.88922	-241.769877	-1.320606	-0.311366	22176.27491
354.213895	-344.753405	479.992922	-201.332852	-2.083569	-1.837292	22185.43046
389.310181	-320.338597	473.126257	-194.466188	-0.557643	-0.311366	22191.53417
396.939808	-293.634901	502.118841	-177.681008	-2.083569	-0.311366	22185.43046
417.539802	-273.79787	497.541065	-147.925461	-1.320606	0.451596	22200.68972
429.747206	-223.442329	504.407729	-123.510653	-2.083569	-1.074329	22210.60823
445.006461	-217.338628	488.385512	-80.021777	-0.557643	-0.311366	22205.2675
432.799057	-182.242342	493.726251	-57.895858	1.731245	0.451596	22195.34898
464.843492	-155.538646	451.000338	-62.473634	0.968282	0.451596	22055.7268
439.665722	-118.916434	469.311443	12.296714	-1.320606	0.451596	22190.00824
448.058312	-99.842366	461.681816	9.244863	0.20532	-0.311366	22173.22306
463.317566	-25.072018	454.052189	38.237447	1.731245	0.451596	22228.91934
449.584237	-28.123869	408.274424	82.489286	0.968282	-0.311366	22223.5786
435.850908	7.73538	385.385542	100.800391	-0.557643	-0.311366	22207.55638
435.087945	32.91315	403.696648	170.992963	1.731245	-0.311366	22238.83786
419.82869	71.82425	398.355909	208.378137	0.20532	0.451596	22239.60082
409.147212	91.661281	379.28184	227.452206	-0.557643	0.451596	22220.52675
419.065728	104.631647	348.000368	244.237386	-2.083569	-1.074329	22225.86749
399.991659	132.098306	327.400374	262.548492	-4.372457	-1.074329	22225.10453
374.050926	183.216809	323.585561	296.881815	-2.083569	-0.311366	22217.4749
367.947224	197.713101	277.044834	299.170703	0.20532	0.451596	22228.91934
360.317597	228.231611	239.65966	323.585511	-1.320606	0.451596	22224.34156
330.56205	256.461232	234.31892	342.659579	-1.320606	-0.311366	22197.63787
341.243528	264.090859	151.918945	334.266989	-2.846531	-1.074329	22208.31935
312.250944	307.579735	138.185616	358.681796	-2.083569	-1.074329	22215.18601
309.199094	318.261214	126.741175	395.304008	-2.846531	-0.311366	22204.50453
294.702802	354.883425	93.170814	425.059555	0.20532	0.451596	22223.5786
263.421329	377.772307	62.652305	431.926219	-0.557643	-0.311366	22229.6823
252.739851	392.268599	39.763423	421.244741	0.20532	-1.074329	22214.42305
226.036155	399.135264	15.348615	450.237325	-1.320606	-1.074329	22223.5786
193.99172	424.313034	-38.058777	452.526213	-2.083569	-1.074329	22227.39341
181.784316	428.890811	-49.503218	478.466946	0.20532	0.451596	22215.18601
156.606546	438.046363	-87.651355	477.703983	0.20532	-1.074329	22247.99341
123.036186	459.40932	-99.095796	484.570648	0.968282	-1.074329	22252.57118
119.984335	430.416736	-120.458752	483.807685	0.968282	-0.311366	22201.45268
77.258422	449.490805	-151.740224	469.311393	0.20532	-1.074329	22235.02304
52.080651	465.513022	-159.369852	489.911387	-1.320606	-1.074329	22235.02304
41.399173	445.675991	-205.910579	466.259542	-1.320606	-0.311366	22211.3712
19.273254	443.387103	-235.666125	479.992872	-0.557643	-0.311366	22222.05268
-10.482293	457.883395	-249.399455	476.941021	-1.320606	-0.311366	22231.20823
-35.660064	446.438954	-257.792045	479.229909	0.20532	0.451596	22217.4749
-57.02302	440.335252	-282.969815	447.948437	0.20532	-0.311366	25.940733
-82.20079	422.787109	-314.251287	448.711399	-0.557643	-0.311366	14.496292
-102.037822	436.520438	-360.792014	439.555847	-0.557643	-0.311366	10.681478
-125.689666	394.557487	-398.940151	379.28179	-2.083569	-1.074329	12.207404
-146.28966	415.920444	-397.414226	381.570679	-1.320606	-1.074329	9.918516
-163.837803	407.527854	-367.658679	405.222523	-2.083569	-1.074329	9.918516
-189.015574	396.083413	-369.947567	371.652163	2.494208	0.451596	17362.743
-224.11186	383.113046	-385.969785	383.096604	-2.083569	-1.837292	22165.59343
-235.556301	371.668605	-411.910518	342.659579	-0.557643	-0.311366	22206.79342
-239.371114	363.276015	-418.01422	313.666995	-1.320606	-0.311366	22210.60823
-272.178512	343.438984	-400.466077	294.592927	-2.083569	-1.074329	22141.17863
-270.652587	323.601953	-399.703114	257.970715	4.783096	1.214559	22221.28971
-315.667388	317.498251	-458.451245	235.844796	2.494208	1.214559	22216.71194
-317.956276	287.742704	-489.732717	209.904063	0.968282	-0.311366	22222.05268
-352.289599	254.935307	-456.162356	154.970746	0.20532	0.451596	22219.00082
-355.34145	233.57235	-435.562363	133.607789	1.731245	0.451596	22214.42305
-377.46737	202.290878	-460.740133	107.667056	1.731245	-1.074329	22218.23786
-407.985879	195.424213	-453.110506	54.259664	-1.320606	-1.837292	22200.68972
-424.008097	170.246443	-456.925319	67.230031	0.968282	0.451596	22206.03046
-430.874761	146.594598	-414.962369	29.844857	-0.557643	0.451596	22214.42305
-421.719208	114.550163	-472.184574	-1.436615	-1.320606	-0.311366	22182.37861
-459.867345	78.690914	-453.110506	-18.221796	-2.083569	-1.074329	22184.6675
-463.682159	68.772399	-418.01422	-36.532901	-2.083569	0.451596	22190.7712
-473.600675	43.594629	-459.214207	-159.369902	-0.557643	0.451596	22181.61565
-474.363637	3.920566	-435.562363	-166.236567	-3.609494	-1.837292	22196.11194
-472.074749	-6.760912	-408.858667	-146.399535	-1.320606	-0.311366	22215.18601
-464.445122	-38.042384	-347.058685	-167.762492	-1.320606	-0.311366	22230.44527
-465.208084	-63.983117	-342.480909	-206.673592	0.20532	-0.311366	22213.66009
-442.319202	-96.027552	-305.095735	-249.399505	-1.320606	-1.074329	22223.5786
-454.526606	-115.101621	-311.962399	-245.584691	0.968282	0.451596	22233.49712
-443.082165	-142.568279	-280.680927	-295.940232	0.968282	-0.311366	22213.66009
-423.245134	-183.768267	-257.792045	-296.703195	0.968282	-0.311366	22225.10453
-411.800693	-198.264559	-260.080933	-331.79948	1.731245	-0.311366	22254.09711
-382.045146	-218.864553	-200.56984	-323.40689	1.731245	0.451596	22236.54897
-355.34145	-251.671951	-221.169833	-421.829083	1.731245	-0.311366	22235.786
-371.363668	-269.983056	-194.466138	-405.806866	1.731245	0.451596	22243.41563
-343.897009	-298.97564	-119.695789	-405.806866	-0.557643	0.451596	22212.89712
-324.059978	-324.153411	-110.540237	-428.695748	0.968282	0.451596	22220.52675
-288.963692	-356.197846	-67.814323	-434.79945	-0.557643	-0.311366	22230.44527
-264.548885	-360.012659	-44.162479	-469.895736	0.20532	-0.311366	22215.94897
-263.785922	-380.612653	-20.510634	-476.7624	-0.557643	1.214559	22222.81564
-223.348897	-395.108945	-2.199528	-475.236475	-2.083569	-1.837292	22228.91934
-201.222977	-418.76079	32.133795	-517.962388	-2.846531	-1.837292	22196.11194
-165.363729	-427.15338	44.341199	-509.569798	-2.846531	-0.311366	22202.21564
-150.867437	-456.145964	58.074528	-476.7624	-3.609494	-0.311366	22147.28233
-118.823002	-491.24225	138.948578	-501.177208	0.968282	-1.074329	22212.89712
-73.045238	-468.353368	153.44487	-512.621649	0.20532	-1.074329	22212.89712
-27.267473	-498.108915	163.363386	-504.229059	2.494208	0.451596	22232.73415
-3.615629	-508.790393	220.585591	-461.503146	1.731245	0.451596	22226.63045
11.643626	-496.582989	235.844846	-471.421661	0.20532	-0.311366	22220.52675
56.658428	-504.975579	261.022616	-443.955003	-2.083569	-1.074329	22227.39341
78.784347	-482.086697	288.489275	-450.821667	-0.557643	-1.074329	22226.63045
103.199155	-488.953362	316.718896	-450.821667	3.257171	0.451596	22242.65267
136.006552	-483.612623	356.392958	-439.377226	0.20532	0.451596	22247.23045
145.925068	-475.220033	337.31889	-439.377226	0.20532	-1.837292	22198.40083
167.288024	-479.034846	376.22999	-450.821667	0.20532	-1.074329	22203.74157
210.013938	-475.982995	388.437393	-434.79945	0.20532	-0.311366	22233.49712
238.243559	-438.597821	421.244791	-368.421692	-0.557643	0.451596	22225.86749
249.688	-437.071896	451.7633	-350.873549	0.968282	0.451596	22196.11194
290.125025	-421.812641	466.259592	-333.325406	0.20532	-1.074329	22222.05268
284.784286	-383.664504	485.333661	-327.984667	0.20532	0.451596	22230.44527
305.38428	-398.160796	441.844785	-291.362455	-2.083569	-1.074329	21963.40831
342.006491	-360.775622	496.015139	-231.851362	-2.083569	-1.074329	22192.29713
370.999075	-346.27933	500.592916	-213.540256	-2.083569	-0.311366	22197.63787
370.999075	-330.257113	481.518847	-206.673592	-1.320606	0.451596	22170.17121
403.806473	-298.97564	469.311443	-186.073598	-2.083569	-1.074329	22188.48232
417.539802	-249.383062	445.659599	-151.740275	-2.846531	-1.837292	22206.79342
432.799057	-235.649733	502.118841	-110.540287	2.494208	1.214559	22202.97861
441.95461	-202.842336	501.355878	-97.56992	0.968282	0.451596	22202.97861
438.902759	-172.323826	476.178108	-57.132895	0.968282	0.451596	22218.23786
446.532386	-150.197907	487.622549	-19.747721	-1.320606	-1.074329	22199.16379
456.450902	-108.997919	442.607748	-22.799572	2.494208	1.214559	22196.11194
440.428684	-67.797931	446.422561	40.526335	-0.557643	0.451596	22202.21564
449.584237	-69.323857	446.422561	85.541137	0.968282	-0.311366	22212.13416
443.480535	-18.968316	394.541095	77.911509	0.20532	-1.074329	22213.66009
441.95461	19.942784	440.318859	106.904093	0.968282	-1.074329	22240.36378
439.665722	16.12797	425.059605	144.289267	0.20532	0.451596	22229.6823
415.250914	69.535362	409.037387	198.459622	0.968282	0.451596	22226.63045
415.250914	87.083505	364.022586	217.53369	-1.320606	-0.311366	22225.10453
393.887957	106.920536	356.392958	238.133684	-0.557643	-0.311366	22220.52675
392.362032	147.357561	316.718896	250.341088	-2.083569	-1.074329	22220.52675
387.021293	172.535331	301.459641	245.000349	-0.557643	-0.311366	22228.91934
374.050926	186.26866	262.548542	312.14107	-0.557643	-1.074329	22225.10453
352.68797	223.653834	254.918914	338.844765	-1.320606	-0.311366	22199.16379
339.717603	239.676052	219.822628	317.481809	-1.320606	-0.311366	22209.84527
315.302795	251.120493	163.363386	306.80033	-2.846531	0.451596	22205.2675
306.910205	282.401965	132.844876	322.059585	-0.557643	0.451596	22207.55638
281.732435	315.209363	90.881926	386.911418	-0.557643	-0.311366	22186.95639
272.576882	357.935276	38.237497	376.229939	0.20532	-0.311366	22228.91934
275.628733	379.298233	71.807857	434.215107	-0.557643	-0.311366	22215.94897
241.29541	387.690823	42.052311	444.896586	-2.846531	-1.074329	22225.10453
239.006522	408.290817	-6.777304	466.259542	1.731245	0.451596	22231.20823
198.569497	414.394519	-35.769888	454.815101	0.20532	-0.311366	22215.94897
178.732466	438.809326	-55.60692	476.178058	0.968282	-1.074329	22250.2823
155.843583	443.387103	-89.940243	490.67435	0.968282	-0.311366	22253.33415
142.110254	455.594506	-140.295783	476.941021	2.494208	0.451596	22199.92676
94.806564	439.572289	-118.169864	486.859536	2.494208	1.214559	22237.31193
71.15472	471.616724	-179.969846	482.28176	1.731245	-0.311366	22241.12674
42.162136	450.253767	-165.473554	465.49658	-1.320606	-0.311366	22215.94897
31.480657	463.224134	-183.784659	489.911387	-0.557643	-0.311366	22222.81564
7.06585	457.120432	-205.147616	486.096574	-0.557643	-1.837292	22231.20823
-8.193405	442.62414	-248.636492	479.992872	0.20532	-0.311366	22215.94897
-37.185989	452.542655	-277.629076	480.755834	-0.557643	0.451596	22222.81564
-52.445244	431.179699	-284.495741	461.681766	-2.846531	-1.837292	28.992584
-81.437828	431.942662	-305.095735	466.259542	-2.846531	-0.311366	12.970367
-101.274859	434.994513	-337.140169	438.029921	-1.320606	-0.311366	12.207404
-133.319294	422.024146	-392.836449	412.852151	-1.320606	-1.074329	9.155553
-144.763735	418.972295	-401.229039	357.155871	-0.557643	0.451596	10.681478
-189.015574	396.846376	-443.19199	300.696628	-1.320606	-0.311366	9.155553
-207.326679	382.350084	-396.651263	364.022536	0.20532	0.451596	16185.4915
-205.037791	389.216748	-392.073487	374.704014	-1.320606	-1.074329	22157.96381
-236.319263	381.587121	-421.066071	359.444759	0.20532	0.451596	22204.50453
-258.445183	380.061195	-443.19199	297.644778	0.20532	0.451596	22199.16379
-265.311847	352.594537	-410.384592	293.829964	2.494208	0.451596	22199.16379
-291.25258	328.179729	-422.591996	264.83738	1.731245	-0.311366	22218.23786
-289.726655	317.498251	-455.399394	237.370721	4.783096	1.977522	22228.91934
-343.134047	285.453816	-460.740133	206.089249	1.731245	0.451596	22207.55638
-348.474786	262.564934	-459.214207	133.607789	0.20532	-0.311366	22208.31935
-361.445152	239.676052	-439.377176	122.926311	-0.557643	-1.074329	22212.13416
-378.993295	211.446431	-483.629015	77.911509	-0.557643	-0.311366	22202.21564
-391.963662	190.083474	-472.947537	78.674472	0.20532	-0.311366	22208.31935
-420.956246	152.6983	-430.221623	67.992994	-0.557643	-0.311366	22217.4749
-403.408103	136.676082	-420.303108	45.104112	-2.083569	-1.074329	22199.16379
-436.2155	82.505728	-427.169772	19.926341	0.20532	1.214559	22183.14158
-462.919196	94.713132	-433.273474	-6.777354	-2.846531	-1.074329	22191.53417
-467.496973	61.905734	-408.095704	-63.236597	-2.083569	-0.311366	22183.90454
-477.415488	17.653895	-397.414226	-97.56992	0.20532	-0.311366	22173.98602
-481.230302	19.942784	-398.177188	-138.769908	-1.320606	-0.311366	22215.18601
-462.156233	0.105753	-398.177188	-173.103231	-0.557643	-0.311366	22224.34156
-449.94883	-33.464608	-374.525344	-213.540256	1.731245	1.977522	22219.00082
-447.659941	-66.272006	-324.169803	-175.392119	0.968282	0.451596	22227.39341
-453.763643	-94.501627	-322.643877	-219.643958	0.968282	-0.311366	22232.73415
-451.474755	-112.04977	-289.83648	-244.821728	1.731245	0.451596	22215.18601
-444.608091	-170.797901	-286.784629	-253.214319	0.20532	-1.074329	22224.34156
-401.882177	-164.694199	-253.214268	-314.251337	1.731245	0.451596	22257.14896
-383.571072	-208.183075	-253.214268	-338.666145	2.494208	0.451596	22235.02304
-374.415519	-227.257143	-218.117983	-344.006884	1.731245	-1.074329	22234.26008
-363.73404	-267.694168	-172.340218	-383.680947	1.731245	-0.311366	22242.65267
-329.400717	-296.686752	-201.332802	-394.362425	-1.320606	-0.311366	22107.60826
-356.867376	-286.005274	-141.821709	-432.510562	-0.557643	-0.311366	22224.34156
-316.430351	-310.420081	-162.421703	-443.19204	0.20532	-0.311366	22226.63045
-298.882208	-340.938591	-68.577286	-440.140189	0.20532	-1.074329	22213.66009
-286.674804	-346.27933	-38.058777	-460.740183	-0.557643	-0.311366	22224.34156
-237.845189	-379.84969	-34.243963	-475.999438	-1.320606	-1.074329	22230.44527
-218.008158	-405.027461	-19.747671	-463.029071	-2.083569	-1.074329	22201.45268
-207.326679	-421.812641	24.504168	-518.725351	-0.557643	-0.311366	22201.45268
-169.178542	-434.020045	48.156013	-506.517947	-2.083569	-1.074329	22213.66009
-141.711884	-450.042262	96.222665	-485.154991	-0.557643	-0.311366	22200.68972
-109.667449	-461.486703	131.318951	-472.947587	-1.320606	-0.311366	22209.84527
-66.178573	-482.086697	112.244883	-543.140159	-1.320606	-1.074329	22227.39341
-28.030436	-475.220033	174.044864	-505.754984	-0.557643	-0.311366	22223.5786
-16.585995	-492.005213	220.585591	-469.132773	1.731245	1.214559	22223.5786
17.747328	-499.63484	247.289287	-455.399444	0.20532	0.451596	22229.6823
49.0288	-482.086697	295.355939	-459.97722	-1.320606	-1.074329	22224.34156
71.15472	-490.479287	309.089269	-458.451295	-0.557643	-0.311366	22219.76379
107.013968	-483.612623	315.955933	-459.214257	0.20532	-0.311366	22241.12674
127.613962	-486.664474	347.237406	-435.562413	0.968282	-0.311366	22238.83786
158.132472	-482.086697	356.392958	-424.117972	2.494208	0.451596	22186.95639
187.888018	-469.116331	348.763331	-440.903152	0.968282	-0.311366	22229.6823
221.458379	-456.145964	366.311474	-379.866133	0.968282	-0.311366	22229.6823
239.769484	-424.864492	397.592946	-409.62168	1.731245	-0.311366	22184.6675
241.29541	-440.123747	434.97812	-356.214288	-1.320606	-1.837292	22218.23786
266.47318	-408.079312	456.341077	-336.377257	-1.320606	-1.074329	22226.63045
308.436131	-421.812641	460.918853	-309.673561	-2.083569	-1.074329	22209.08231
327.510199	-385.953392	494.489214	-298.992083	0.20532	-0.311366	22202.21564
335.902789	-369.168212	462.444779	-243.295803	-0.557643	1.214559	22202.21564
357.265746	-340.175628	478.466996	-215.829144	-2.846531	-0.311366	22176.27491
378.628703	-326.442299	470.837369	-198.281001	-3.609494	-0.311366	22178.5638
397.702771	-280.664535	477.704034	-194.466188	-1.320606	-0.311366	22204.50453
406.858324	-257.775653	467.022555	-176.918045	0.20532	0.451596	22190.00824
417.539802	-250.146025	491.437363	-143.347684	0.20532	-1.837292	22201.45268
432.799057	-202.079373	470.074406	-123.510653	-2.083569	-1.837292	22215.18601
448.058312	-171.560863	489.148475	-61.710672	0.20532	-0.311366	22191.53417
439.665722	-144.857168	498.304027	-8.30328	-1.320606	-0.311366	22205.2675
442.717572	-97.553478	484.570698	12.296714	0.968282	-0.311366	22199.92676
453.399051	-94.501627	460.918853	25.26708	0.20532	-1.837292	22215.94897
462.554604	-50.249788	454.815151	69.518919	2.494208	0.451596	22219.76379
447.295349	-12.101651	407.511462	98.511503	0.20532	-1.074329	22214.42305
441.191647	13.076119	428.111456	154.970746	2.494208	1.214559	22229.6823
443.480535	45.883517	397.592946	177.859628	2.494208	-0.311366	22232.73415
428.984243	58.853883	391.489244	177.096665	0.968282	1.214559	22232.73415
406.095361	87.083505	383.859617	200.74851	-1.320606	-1.074329	22209.08231
401.517585	124.468679	360.207772	246.526274	0.968282	1.214559	22222.81564
393.124995	148.883486	352.578145	275.518858	0.968282	-0.311366	22231.20823
379.391665	190.083474	305.274455	274.755895	0.968282	0.451596	22224.34156
354.213895	193.898288	265.600393	300.696628	-2.846531	-1.074329	22205.2675
351.925007	218.313095	240.422622	351.052169	0.20532	-0.311366	22210.60823
353.450932	255.698269	223.637442	344.948467	-2.846531	-0.311366	22208.31935
338.95464	276.298263	183.200417	354.10402	-2.083569	0.451596	22204.50453
325.221311	290.031593	80.96341	303.748479	-0.557643	-1.074329	21964.93423
292.413913	334.283431	68.756007	376.229939	0.968282	0.451596	22222.81564
300.806503	331.23158	26.030093	386.148455	-1.320606	-1.074329	22212.89712
257.317627	364.801941	42.052311	371.652163	0.968282	-0.311366	22227.39341
248.925037	394.557487	38.237497	445.659548	-2.846531	-1.837292	22228.91934
217.643565	406.764891	15.348615	458.629915	0.968282	1.214559	22217.4749
203.147273	418.209332	-35.006926	467.022505	1.731245	-0.311366	22229.6823
177.969503	432.705624	-54.843957	472.363244	2.494208	-1.074329	22254.86007
161.947285	442.62414	-90.703205	473.88917	0.968282	-0.311366	22235.786
130.665813	460.172283	-112.066162	493.726201	0.20532	0.451596	22235.786
100.147304	455.594506	-118.932827	485.333611	0.20532	-0.311366	22241.12674
69.628794	455.594506	-139.532821	475.415095	0.20532	-0.311366	22218.23786
54.369539	455.594506	-192.940212	467.785468	0.20532	-0.311366	22223.5786
36.058434	457.883395	-178.44392	492.963238	-2.083569	-1.074329	22231.20823
14.695477	460.172283	-222.695759	495.252126	-0.557643	-1.074329	22214.42305
-13.534144	458.646357	-235.666125	491.437313	1.731245	-0.311366	22227.39341
-32.608213	443.387103	-240.243902	472.363244	-0.557643	-1.074329	22230.44527
-56.260057	439.572289	-284.495741	467.022505	-0.557643	0.451596	598.162786
-84.489679	442.62414	-312.725362	457.10399	-0.557643	0.451596	13.733329
-94.408194	424.313034	-335.614244	437.266958	-2.083569	0.451596	12.207404
-118.823002	418.209332	-360.029052	430.400294	-0.557643	0.451596	11.444441
-143.237809	408.290817	-376.814232	393.778082	0.968282	0.451596	9.155553
-159.260027	422.787109	-398.940151	339.607728	0.20532	-0.311366	11.444441
-210.37853	404.476003	-394.362375	368.600312	1.731245	0.451596	14744.25489
-210.37853	380.824158	-386.732747	351.052169	0.968282	-0.311366	22174.74899
-250.052593	373.957494	-420.303108	328.92625	0.20532	-1.074329	22213.66009
-264.548885	370.14268	-408.095704	323.585511	0.20532	1.214559	22165.59343
-277.519251	348.016761	-411.910518	309.852181	0.20532	-1.837292	22222.05268
-278.282214	321.313065	-437.088288	247.289237	0.20532	-0.311366	22228.15638
-312.615537	328.942692	-467.606798	244.237386	0.968282	0.451596	22203.74157
-314.141463	286.979742	-456.925319	206.852212	0.968282	-1.074329	22210.60823
-349.237748	257.224195	-453.873468	161.074448	-0.557643	-1.074329	22214.42305
-362.971078	240.439015	-418.777182	140.474454	-1.320606	-0.311366	22204.50453
-386.622923	207.631617	-458.451245	80.96336	0.20532	-0.311366	22196.11194
-398.067364	178.639033	-470.658648	51.970776	-0.557643	0.451596	22215.94897
-414.852544	160.327927	-440.140139	48.918925	-1.320606	-1.074329	22219.00082
-419.43032	128.283492	-435.562363	32.133745	-0.557643	-0.311366	22188.48232
-433.163649	105.39461	-424.117922	14.585602	-2.083569	-0.311366	22202.21564
-451.474755	90.135355	-440.140139	-12.118094	-3.609494	-0.311366	22191.53417
-472.837712	45.883517	-468.36976	-56.369932	-1.320606	-0.311366	22167.88232
-472.074749	35.202038	-405.806816	-105.96251	-2.083569	-1.074329	22214.42305
-478.178451	4.683529	-394.362375	-115.881026	-1.320606	-0.311366	22221.28971
-464.445122	-20.494241	-379.866083	-134.192132	-2.083569	-1.074329	22215.18601
-448.422904	-41.094235	-365.369791	-157.081014	0.968282	0.451596	22189.24528
-448.422904	-76.953484	-334.851281	-208.199517	0.20532	1.214559	22230.44527
-449.185867	-86.871999	-327.221654	-266.184685	0.20532	-0.311366	22215.94897
-450.711792	-121.968285	-300.517958	-237.192101	0.20532	0.451596	22225.86749
-437.741426	-157.064571	-288.310554	-273.05135	0.968282	-1.074329	22235.02304
-420.193283	-167.74605	-257.792045	-299.755045	2.494208	0.451596	22238.83786
-407.222916	-189.109006	-231.851312	-323.40689	-1.320606	-0.311366	22243.41563
-374.415519	-218.10159	-239.480939	-385.969835	0.20532	-1.074329	22243.41563
-373.652556	-254.723802	-170.05133	-366.895766	-0.557643	-1.074329	22225.10453
-346.94886	-261.590466	-151.740224	-388.258723	-0.557643	-1.074329	22223.5786
-374.415519	-298.212678	-130.377268	-421.829083	-0.557643	-0.311366	22225.86749
-335.504419	-325.679336	-119.695789	-419.540195	0.968282	-1.074329	22213.66009
-292.778506	-353.908957	-73.918025	-461.503146	-0.557643	-1.074329	22223.5786
-263.022959	-346.27933	-67.814323	-482.866102	0.20532	0.451596	22233.49712
-240.134077	-369.931175	-28.903224	-448.532779	-0.557643	-0.311366	22213.66009
-229.452599	-401.97561	-12.118044	-474.473512	-0.557643	0.451596	22201.45268
-204.274828	-430.205231	27.556019	-501.177208	-2.846531	-1.074329	22211.3712
-196.645201	-424.101529	74.859708	-479.814251	-3.609494	-1.074329	22196.11194
-132.556331	-440.886709	92.407851	-485.154991	-1.320606	-0.311366	22207.55638
-106.615598	-457.67189	125.978212	-498.125357	-0.557643	-0.311366	22225.10453
-69.230424	-478.271884	144.289317	-502.703133	0.20532	-1.074329	22219.00082
-44.052654	-478.271884	163.363386	-498.125357	-1.320606	0.451596	22222.81564
-15.823032	-513.368169	215.244852	-521.777202	0.20532	0.451596	22230.44527
4.776962	-481.323734	251.104101	-479.051289	0.20532	0.451596	22225.10453
43.688061	-500.397803	283.911498	-443.19204	0.20532	0.451596	22219.00082
78.021384	-486.664474	319.007784	-453.110556	2.494208	-0.311366	22254.86007
103.962117	-475.982995	328.163337	-455.399444	2.494208	0.451596	22242.65267
136.006552	-489.716325	322.059635	-418.01427	0.968282	-0.311366	22217.4749
167.288024	-479.797809	341.896666	-440.140189	1.731245	-0.311366	22225.86749
186.362093	-463.775592	372.415176	-398.177239	3.257171	0.451596	22234.26008
210.013938	-456.908927	391.489244	-397.414276	-2.083569	-1.837292	22205.2675
211.539863	-450.042262	426.58553	-376.814282	0.20532	-0.311366	22191.53417
255.028739	-430.205231	438.029971	-347.821698	-0.557643	-0.311366	22226.63045
271.813919	-408.842274	447.948487	-325.695779	-1.320606	-1.837292	22212.13416
311.487982	-396.634871	449.474412	-319.592077	0.968282	-1.074329	22116.76382
319.880572	-380.612653	468.548481	-266.947648	-3.609494	-1.074329	22197.63787
331.325013	-356.197846	486.096624	-227.273585	-2.083569	0.451596	22188.48232
367.184262	-340.175628	480.755884	-212.014331	-2.846531	-1.074329	22186.95639
394.65092	-300.501566	483.807735	-201.332852	0.968282	0.451596	22206.03046
389.310181	-295.160827	486.096624	-181.495821	0.20532	0.451596	22192.29713
409.910175	-258.538615	473.88922	-141.058796	-2.083569	-1.074329	22204.50453
423.643504	-243.279361	492.200326	-134.955094	0.20532	-0.311366	22197.63787
438.139796	-194.449745	473.126257	-154.029163	-0.557643	1.214559	22196.87491
442.717572	-157.064571	503.644767	-73.155113	0.20532	0.451596	22206.79342
445.006461	-161.642348	442.607748	-7.540317	-0.557643	-0.311366	22209.84527
451.110163	-109.760882	471.600332	4.667087	1.731245	1.977522	22200.68972
450.3472	-76.953484	465.49663	46.630037	0.20532	-0.311366	22228.15638
449.584237	-47.197937	445.659599	82.489286	1.731245	-0.311366	22231.20823
452.636088	-11.338689	379.28184	111.48187	1.731245	0.451596	22224.34156
444.243498	17.653895	425.822567	140.474454	-0.557643	-0.311366	22234.26008
436.613871	32.150187	418.19294	174.044814	0.968282	0.451596	22236.54897
422.880541	71.82425	373.178139	177.096665	2.494208	-0.311366	22066.40828
401.517585	87.083505	377.755915	221.348504	-1.320606	-1.074329	22219.00082
409.910175	126.757567	351.815182	240.422572	0.20532	-0.311366	22231.97119
368.710187	132.861269	293.067051	234.31887	0.20532	-1.074329	22221.28971
380.154628	174.824219	302.985567	290.778113	1.731245	-0.311366	22222.05268
367.947224	191.609399	277.807796	293.067001	-2.083569	-1.074329	22210.60823
336.665752	217.550133	248.815212	325.111436	-0.557643	0.451596	22205.2675
363.369448	242.727903	215.244852	348.000318	-2.846531	-0.311366	22198.40083
345.058342	269.431599	210.667076	357.918834	-1.320606	-1.074329	22217.4749
338.191678	306.816773	146.578206	376.992902	-2.083569	-1.074329	22206.79342
300.043541	339.62417	95.459702	387.67438	-0.557643	0.451596	22216.71194
287.073174	358.698239	80.96341	403.696598	0.20532	1.214559	22228.91934
261.895404	390.742674	26.793056	400.644747	1.731245	0.451596	22228.91934
255.791702	378.53527	3.904174	389.963269	0.968282	-0.311366	22219.00082
224.51023	406.764891	49.681938	436.503996	-3.609494	-2.600255	22223.5786
199.332459	419.735258	-35.006926	475.415095	2.494208	1.214559	22258.67489
179.495428	429.653773	-70.866174	478.466946	0.968282	-0.311366	22237.31193
158.895434	457.120432	-83.073578	483.044723	1.731245	-0.311366	22242.65267
115.406558	468.564873	-122.74764	479.992872	-0.557643	-1.074329	22241.12674
107.776931	464.750059	-96.043945	488.385462	0.20532	-0.311366	22224.34156
75.732496	451.779693	-162.421703	463.970654	0.20532	1.214559	22225.86749
48.265838	451.779693	-168.525405	461.681766	0.20532	-1.074329	22231.20823
27.665844	460.935246	-211.251318	477.703983	0.20532	-0.311366	22216.71194
7.06585	444.913028	-206.673541	500.592866	-0.557643	0.451596	22226.63045
-5.904517	463.987097	-259.31797	483.807685	0.968282	1.214559	22233.49712
-40.23784	435.757475	-239.480939	485.333611	-2.846531	-1.074329	22193.82305
-46.341542	438.046363	-287.547592	468.548431	-2.846531	-1.074329	35.859249
-78.385977	438.809326	-313.488325	477.703983	-0.557643	-0.311366	14.496292
-97.460045	428.127848	-330.273505	448.711399	-2.846531	-1.074329	10.681478
-115.771151	411.342668	-344.006834	441.844735	-2.083569	-0.311366	11.444441
-136.371145	421.261183	-394.362375	389.200306	0.20532	-0.311366	10.681478
-157.734101	409.053779	-372.236455	406.748449	-1.320606	-1.074329	9.155553
-193.59335	406.764891	-376.814232	382.333641	-0.557643	-0.311366	13174.07758
-214.956307	390.742674	-379.866083	366.311424	0.968282	1.214559	22180.08972
-254.630369	399.135264	-487.443829	269.415156	2.494208	1.214559	22051.91199
-242.422965	386.92786	-420.303108	312.904032	0.968282	-0.311366	22210.60823
-273.704437	351.831574	-417.251257	293.067001	3.257171	1.214559	22238.07489
-274.4674	328.942692	-435.562363	280.096635	-0.557643	0.451596	22219.00082
-326.348866	302.238996	-440.903102	228.215168	0.20532	-1.074329	22208.31935
-324.059978	277.824189	-469.895686	195.407771	1.731245	-0.311366	22224.34156
-348.474786	257.224195	-447.006804	179.385553	-2.846531	-1.074329	22206.79342
-357.630339	233.57235	-425.643847	138.948528	-0.557643	-0.311366	22187.71935
-388.148848	207.631617	-460.740133	84.778174	-1.320606	-1.837292	22213.66009
-395.778475	183.216809	-463.791984	75.622621	-1.320606	-0.311366	22210.60823
-411.800693	139.727933	-469.132723	31.370782	-2.846531	-1.074329	22189.24528
-420.193283	145.068673	-420.303108	-7.540317	-1.320606	-1.837292	22196.11194
-427.82291	99.290908	-444.717915	-12.118094	-4.372457	-1.074329	22193.82305
-447.659941	84.794616	-454.636431	-11.355131	-0.557643	-0.311366	22185.43046
-467.496973	81.742765	-420.303108	-59.421783	-1.320606	0.451596	22196.87491
-488.096967	37.490927	-368.421642	-106.725473	-1.320606	0.451596	22218.23786
-485.808078	9.261305	-385.969785	-131.903243	0.20532	-0.311366	22216.71194
-460.630308	-8.286838	-399.703114	-138.769908	0.20532	0.451596	22228.15638
-456.815494	-28.123869	-353.92535	-156.318051	-1.320606	-0.311366	22228.91934
-446.134016	-67.034968	-344.006834	-199.806927	0.20532	-0.311366	22215.94897
-438.504389	-99.079403	-321.117952	-240.243952	-0.557643	0.451596	22226.63045
-447.659941	-131.886801	-307.384623	-264.65876	1.731245	0.451596	22231.20823
-427.059948	-145.62013	-320.354989	-284.495791	2.494208	-0.311366	22240.36378
-425.534022	-158.590497	-250.162417	-292.125418	0.968282	-0.311366	22244.94156
-418.667357	-186.057155	-250.162417	-320.355039	0.20532	-0.311366	22247.99341
-380.519221	-218.10159	-228.799461	-350.110586	1.731245	0.451596	22226.63045
-374.415519	-252.434913	-165.473554	-354.688363	0.20532	0.451596	22192.29713
-337.793307	-256.249727	-146.399485	-379.10317	-2.083569	-1.837292	22227.39341
-342.371084	-292.871938	-132.666156	-421.829083	-2.846531	-2.600255	22207.55638
-324.822941	-324.153411	-105.96246	-411.910568	0.20532	0.451596	22224.34156
-303.459984	-328.731187	-91.466168	-437.851301	0.968282	-0.311366	22233.49712
-270.652587	-360.775622	-63.236547	-483.629065	-1.320606	-0.311366	22212.13416
-259.208145	-379.84969	-33.481	-466.080922	-2.846531	-0.311366	22203.74157
-223.348897	-401.212647	-26.614336	-511.095724	-1.320606	0.451596	22212.13416
-209.615568	-429.442268	6.193062	-496.599432	-1.320606	0.451596	22199.16379
-181.385946	-418.76079	77.911559	-521.777202	-2.083569	-1.074329	22206.79342
-134.082257	-459.197815	113.007845	-495.836469	-1.320606	-1.074329	22220.52675
-111.956337	-460.723741	137.422653	-476.7624	-2.083569	-0.311366	22215.18601
-76.097089	-467.590405	139.711541	-488.206841	0.20532	0.451596	22222.05268
-47.867467	-489.716325	166.415237	-502.703133	-2.083569	-1.074329	22231.20823
-30.319324	-482.84966	225.163368	-480.577214	0.968282	0.451596	22221.28971
0.199185	-486.664474	224.400405	-472.184624	0.20532	-0.311366	22219.76379
29.191769	-521.76076	273.992983	-450.821667	1.731245	-0.311366	22240.36378
71.15472	-479.797809	257.207803	-494.310543	1.731245	-0.311366	22170.17121
97.095453	-481.323734	312.904082	-459.97722	1.731245	-1.074329	22225.86749
128.376925	-492.768176	326.637412	-437.851301	1.731245	0.451596	22211.3712
154.317658	-482.086697	346.474443	-439.377226	3.257171	-0.311366	22234.26008
190.176907	-495.057064	348.000368	-399.703164	-1.320606	-1.074329	22218.23786
204.673199	-472.168182	391.489244	-406.569829	-1.320606	-1.074329	22196.87491
232.90282	-444.701523	429.637381	-374.525394	-2.846531	-1.837292	22221.28971
256.554665	-429.442268	447.185524	-356.977251	1.731245	0.451596	22217.4749
275.628733	-409.605237	436.504046	-317.303188	-2.083569	-1.074329	22201.45268
303.095392	-393.58302	473.126257	-289.073567	-2.083569	-0.311366	22206.03046
310.725019	-378.323765	462.444779	-286.021716	-0.557643	-0.311366	22186.19343
335.902789	-366.116361	456.341077	-273.814312	-1.320606	-0.311366	22193.82305
358.791671	-353.145995	476.941071	-202.095815	-2.083569	0.451596	22193.82305
385.495367	-320.338597	487.622549	-187.599523	-0.557643	0.451596	22195.34898
404.569436	-289.057125	491.437363	-164.710641	0.20532	0.451596	22208.31935
411.4361	-269.220094	488.385512	-151.740275	0.20532	-0.311366	22205.2675
422.880541	-244.805286	483.044773	-132.666206	-0.557643	-1.074329	22196.87491
435.850908	-207.420112	474.652183	-127.325467	1.731245	1.214559	22170.17121
440.428684	-165.457161	486.096624	-62.473634	-0.557643	0.451596	22191.53417
442.717572	-166.220124	476.941071	-37.295864	-0.557643	-0.311366	22170.93417
432.799057	-115.864584	434.215158	-29.666237	2.494208	-1.074329	22225.86749
457.976827	-89.160888	462.444779	27.555969	0.20532	-0.311366	22237.31193
[truncated: 28,725 more rows]
