# Supplementary material for: Dynamic analysis of slant cracked rotor system considering nonlinear oil film force
Source: PLoS One. 2024 Jan 25;19(1):e0294293. doi: 10.1371/journal.pone.0294293 (PMC10810477; doi:10.1371/journal.pone.0294293)
Supplement: S1 File — These data were measured by two eddy current sensors, model WT0150. (ZIP) [file pone.0294293.s001.zip › 2021.3.18 Test data for plain bearings/2021.3.18 (P=0.2Mpa, Z=4.0g Clockwise126°+1.2g)/1100.csv]

1024	30720	7	0	3
8	8	8	8	10	10	1
3	3	3	3	1	1	4
2	1	4	3	0	0	0
0	0	0	0	0.000068	-0.000039	20743.00195
88.656171	-518.002474	326.55431	-471.524482	1.186149	-0.139966	22212.13416
168.004295	-508.846921	334.183938	-453.976339	0.423186	-0.139966	22196.87491
213.78206	-487.483964	404.376509	-425.746718	-1.102739	0.622996	22219.00082
263.374637	-466.121008	451.680199	-376.15414	2.712074	-0.139966	22223.5786
298.470923	-424.158057	451.680199	-352.502295	0.423186	-0.139966	22169.40825
347.300538	-411.950654	531.791286	-269.339356	-1.102739	-0.902929	22207.55638
398.419042	-349.387709	540.183877	-203.724561	1.186149	-0.139966	22239.60082
428.174589	-315.054386	541.709802	-174.731977	2.712074	2.911885	22227.39341
442.670881	-266.987733	555.443131	-125.902362	-0.339777	-1.665892	22219.00082
471.663465	-205.950715	540.946839	-82.413486	-0.339777	-1.665892	22206.03046
483.870868	-148.728509	519.583883	-2.302399	-1.865702	1.385959	22206.79342
467.085688	-93.032229	489.828336	45.764254	-0.339777	0.622996	22200.68972
479.293092	-19.024844	459.309826	122.82349	0.423186	1.385959	22228.91934
457.167173	20.649218	447.102423	192.253099	-0.339777	0.622996	22215.18601
444.196806	83.975125	421.16169	247.949379	-1.102739	-1.665892	22223.5786
428.174589	156.456585	312.058018	246.423454	0.423186	2.148922	22231.97119
393.078303	191.552871	314.346906	315.0901	-1.102739	0.622996	22195.34898
380.870899	243.434337	279.250621	379.17897	-1.865702	-0.139966	22202.21564
349.589427	289.212102	198.37657	379.941933	-1.102739	0.622996	22214.42305
333.567209	339.567642	135.813626	399.016001	-1.102739	-0.139966	22206.79342
284.737594	381.530593	53.41365	437.927101	-0.339777	0.622996	22209.84527
252.693159	411.28614	15.265514	462.341908	-0.339777	0.622996	22229.6823
199.285768	449.434276	-46.534468	505.830784	-0.339777	-0.902929	22227.39341
166.47837	467.745382	-109.860375	488.282641	0.423186	-0.139966	22219.76379
97.048761	469.271308	-170.134432	489.045604	0.423186	-0.139966	22228.15638
58.900624	469.271308	-183.867761	492.860418	-1.102739	-2.428855	22226.63045
26.093226	486.819451	-207.519606	502.015971	2.712074	2.148922	22233.49712
-20.447501	483.7676	-254.823295	498.201157	1.949112	2.148922	22248.75637
-71.566004	468.508345	-330.356606	483.704865	2.712074	0.622996	43.488876
-139.469688	444.8565	-381.47511	473.786349	-1.102739	0.622996	12.207404
-155.491905	446.382426	-415.04547	433.349324	0.423186	-0.902929	12.207404
-215.002999	424.256506	-427.252874	393.675262	-1.102739	-0.902929	3723.258156
-257.728912	398.315773	-478.371377	354.0012	-2.628665	-0.139966	21857.35649
-294.351123	373.900965	-445.56398	321.193802	-1.865702	-1.665892	22196.11194
-340.89185	341.856531	-485.238042	274.653075	0.423186	0.622996	22216.71194
-385.143689	285.397288	-512.7047	199.119764	0.423186	0.622996	22187.71935
-395.062205	252.58989	-479.897303	151.053112	2.712074	0.622996	22204.50453
-426.343677	199.945461	-537.882471	86.201279	-1.865702	-1.665892	22203.74157
-464.491814	150.352884	-454.719532	45.001291	-1.102739	0.622996	22193.06009
-481.276994	113.730672	-450.141756	-2.302399	-0.339777	-1.665892	22171.69713
-499.588099	74.05661	-403.601029	-56.472753	0.423186	1.385959	22215.94897
-501.114025	11.493665	-391.393625	-113.694958	0.423186	1.385959	22225.10453
-491.958472	-53.358167	-326.541793	-163.287536	1.186149	-0.139966	22219.76379
-469.06959	-91.506304	-329.593644	-235.006033	-1.102739	-0.139966	22228.91934
-466.780702	-160.17295	-320.438091	-305.198605	-1.865702	-1.665892	22227.39341
-433.973304	-193.743311	-280.001066	-350.976369	0.423186	-0.139966	22215.18601
-423.291826	-250.965516	-270.08255	-384.54673	-0.339777	-0.902929	22222.81564
-372.173322	-295.980318	-144.956661	-419.643016	3.475037	-0.902929	22252.57118
-330.973335	-328.024752	-108.33445	-478.391146	0.423186	-0.139966	22231.97119
-282.143719	-389.824734	-52.63817	-482.20596	-1.102739	-0.902929	22237.31193
-264.595577	-409.661765	-5.33448	-474.576333	0.423186	-0.139966	22243.41563
-199.743744	-472.22471	56.465501	-494.413364	1.949112	-0.139966	22219.00082
-123.44747	-468.409896	99.191415	-504.331879	-1.865702	1.385959	22219.76379
-59.3586	-493.587666	164.043247	-526.457799	1.949112	-0.902929	22231.20823
-9.766022	-516.476548	234.998782	-497.465215	0.423186	1.385959	22219.00082
49.745071	-520.291362	291.458024	-479.917072	1.949112	1.385959	22223.5786
93.233947	-504.269145	294.509875	-503.568917	-0.339777	-0.902929	22209.08231
149.69319	-508.083958	386.065404	-436.428196	-1.102739	-0.139966	22194.58602
192.419103	-487.483964	373.858	-419.643016	-1.102739	-0.139966	22197.63787
267.952414	-469.172859	453.969087	-360.131922	-2.628665	-0.139966	22196.87491
309.152402	-438.654349	465.413528	-338.006003	-1.102739	0.622996	22197.63787
335.093135	-415.765467	496.695001	-291.465276	-1.865702	-1.665892	22199.92676
413.678297	-374.565479	498.983889	-242.635661	-0.339777	-0.902929	22218.23786
425.8857	-318.106237	539.420914	-199.146785	3.475037	2.148922	22209.08231
454.115322	-267.750696	549.339429	-144.97643	1.186149	0.622996	22202.97861
473.952353	-203.661826	565.361647	-99.961629	1.186149	0.622996	22199.92676
483.870868	-147.965547	475.332044	-105.302368	0.423186	0.622996	22199.92676
495.315309	-83.113714	465.413528	-6.117212	1.186149	-1.665892	22212.13416
479.293092	-15.21003	447.865385	110.616087	1.949112	1.385959	22244.94156
468.611614	26.75292	450.917236	186.91236	1.186149	1.385959	22241.88971
454.115322	75.582535	405.902435	231.164199	2.712074	-0.902929	22225.10453
444.196806	148.826958	402.087621	278.467889	1.186149	-0.139966	22231.20823
401.470893	194.604722	322.739497	316.616025	-1.865702	-0.139966	22230.44527
376.293122	252.58989	233.472856	335.690094	-0.339777	-0.139966	22219.76379
361.79683	290.738027	208.295086	412.74933	-0.339777	0.622996	22219.00082
335.856097	332.700978	136.576589	402.830815	1.949112	1.385959	22230.44527
305.337588	392.975034	82.406234	458.527095	1.186149	-0.139966	22224.34156
259.559824	402.893549	-0.756704	450.897467	1.186149	1.385959	22219.76379
195.470954	435.700947	-19.830772	493.62338	-1.865702	-0.902929	22208.31935
150.456152	452.486127	-114.438152	502.778933	0.423186	0.622996	22214.42305
102.3895	470.797233	-139.615922	498.201157	-1.102739	1.385959	22199.16379
81.789506	479.189823	-168.608506	464.630796	-0.339777	-1.665892	22217.4749
10.833972	476.900935	-212.097382	495.912269	1.186149	0.622996	22228.15638
-22.736389	481.478711	-296.786246	501.253008	1.949112	0.622996	15795.61754
-71.566004	465.456494	-325.77883	472.260424	1.186149	-0.902929	77.822199
-121.158582	440.278724	-403.601029	430.297473	0.423186	0.622996	12.970367
-154.728942	442.567612	-432.593613	413.512293	1.186149	0.622996	11.444441
-209.662259	424.256506	-434.882501	411.986368	1.186149	-0.902929	9667.500839
-263.832614	396.026885	-435.645464	379.17897	0.423186	-0.139966	22183.90454
-295.114086	373.900965	-499.734334	240.319752	1.949112	0.622996	22209.08231
-319.528894	364.745413	-477.608415	265.497522	2.712074	0.622996	22215.94897
-373.699248	300.656543	-482.186191	215.141981	-0.339777	-0.139966	22222.81564
-395.062205	264.797294	-466.163973	144.186447	0.423186	-0.902929	22209.08231
-447.706633	212.915828	-520.334328	93.067944	-1.102739	-0.139966	22197.63787
-453.047373	148.826958	-476.845452	37.371664	1.186149	1.385959	22209.84527
-465.254776	105.338082	-460.060272	-3.065361	-0.339777	-0.902929	22211.3712
-485.85477	64.138094	-415.04547	-51.894976	0.423186	0.622996	22216.71194
-498.062174	3.864038	-409.704731	-127.428287	-0.339777	-0.139966	22225.86749
-482.802919	-46.491503	-363.926967	-191.517157	-5.680516	-0.902929	22204.50453
-488.906621	-100.661857	-376.897333	-304.435642	-0.339777	2.148922	22196.87491
-491.958472	-163.224801	-311.282538	-308.250456	-1.102739	-0.139966	22209.84527
-438.551081	-205.187752	-251.008482	-334.191189	-1.102739	-1.665892	22217.4749
-407.269608	-269.276622	-215.912196	-377.680065	3.475037	0.622996	22207.55638
-369.884434	-283.772914	-186.919612	-435.665233	3.475037	0.622996	22225.86749
-340.89185	-347.861784	-141.90481	-476.102258	1.186149	-0.139966	22229.6823
-296.640011	-379.906219	-70.949276	-479.917072	-0.339777	-0.902929	22213.66009
-256.965949	-415.765467	-10.67522	-503.568917	1.949112	-0.139966	22224.34156
-188.299303	-432.550647	19.080327	-531.798538	0.423186	0.622996	22225.10453
-140.23265	-469.172859	51.887725	-525.694836	2.712074	2.148922	22235.02304
-78.432669	-517.239511	135.050663	-566.131861	1.186149	-1.665892	22241.88971
-18.158612	-507.320996	230.421005	-480.680035	1.186149	0.622996	22241.12674
28.382114	-523.343213	282.302471	-466.183743	-0.339777	-0.902929	22229.6823
90.945059	-524.869139	332.658012	-469.998556	-0.339777	-0.139966	22225.10453
164.189482	-502.743219	359.361708	-453.976339	1.186149	1.385959	22226.63045
187.078364	-491.298778	384.539478	-445.583749	-1.865702	-1.665892	22207.55638
259.559824	-463.069157	466.939454	-373.865251	0.423186	-0.902929	22211.3712
306.100551	-434.839536	495.932038	-338.006003	2.712074	2.911885	22223.5786
340.433874	-408.898803	495.169075	-299.094903	-2.628665	-0.902929	22207.55638
376.293122	-365.409927	527.976473	-219.746779	-1.865702	-2.428855	22200.68972
411.389408	-327.26179	525.687585	-203.724561	-1.865702	-0.139966	22194.58602
448.774582	-270.039584	541.709802	-157.183834	-1.865702	-0.902929	22206.79342
452.589396	-225.024783	477.620932	-117.509772	1.186149	1.385959	22189.24528
475.478278	-167.039615	517.294994	-30.53202	-1.102739	1.385959	22200.68972
481.58198	-98.372969	492.117224	38.897589	-0.339777	-0.902929	22216.71194
489.211608	-25.891509	452.443162	115.956826	-1.102739	-0.139966	22214.42305
470.137539	16.834405	460.835752	180.808658	-1.102739	-0.902929	22222.05268
450.300508	86.264014	405.139472	225.060497	2.712074	1.385959	22235.786
436.567179	145.775107	386.828366	269.312336	0.423186	1.385959	22219.76379
414.441259	186.975095	325.028385	283.045665	-0.339777	0.622996	22219.00082
390.026452	246.486188	263.991366	381.467858	1.949112	-0.902929	22251.04526
357.219054	296.841729	183.117316	374.601193	-0.339777	-0.902929	22240.36378
330.515358	320.493574	67.909942	341.793796	1.186149	-0.139966	22228.91934
309.152402	380.76763	78.591421	419.615995	0.423186	-0.139966	22238.07489
260.322786	419.67873	44.258098	473.023387	0.423186	2.148922	22233.49712
201.574656	435.700947	-28.986325	505.067821	0.423186	-0.139966	22215.18601
160.374668	465.456494	-74.764089	496.675231	-1.865702	-1.665892	22212.13416
97.048761	464.693531	-141.141848	509.645598	-1.102739	1.385959	22229.6823
65.004326	486.056488	-167.082581	488.282641	0.423186	-0.139966	22215.94897
32.196928	479.952786	-206.756643	492.097455	-0.339777	0.622996	22224.34156
-32.654904	455.537978	-256.349221	485.993753	-1.102739	-0.902929	22210.60823
-91.403035	454.012053	-370.030669	419.615995	-3.391628	-1.665892	86.977752
-132.603023	448.671314	-415.808433	395.96415	-2.628665	0.622996	12.970367
-160.832644	433.412059	-451.667681	411.986368	-1.865702	-1.665892	12.207404
-202.032632	425.019469	-386.052886	405.119703	-0.339777	-0.902929	54.170354
-248.573359	394.500959	-469.978787	358.578976	-1.865702	-0.139966	22070.22309
-311.136303	382.293556	-415.808433	321.956765	-1.102739	-0.139966	22198.40083
-337.839999	341.093568	-492.104707	292.964181	-1.102739	-1.665892	22204.50453
-361.491844	295.315804	-506.600999	208.275317	-0.339777	0.622996	22197.63787
-379.039987	266.32322	-486.763967	137.319782	0.423186	-0.139966	22205.2675
-425.580714	223.597306	-484.475079	118.245714	1.186149	-0.139966	22222.05268
-451.521447	164.849176	-461.586197	32.793887	1.949112	2.148922	22219.00082
-484.328845	115.256598	-553.141725	-59.524604	1.186149	0.622996	22218.23786
-472.121441	64.138094	-450.904719	-63.339417	1.186149	1.385959	22235.786
-478.225143	15.308479	-373.08252	-109.117182	-0.339777	-2.428855	22223.5786
-460.677	-34.284099	-366.215855	-155.657909	1.186149	-0.902929	22227.39341
-489.669584	-107.528521	-315.860314	-251.028251	0.423186	0.622996	22227.39341
-466.017739	-144.150733	-292.971432	-278.494909	-0.339777	0.622996	22213.66009
-445.417745	-185.350721	-255.586258	-338.768966	0.423186	0.622996	22225.10453
-397.351093	-242.572926	-217.438121	-376.15414	0.423186	0.622996	22168.64528
-365.306658	-302.846982	-157.927028	-445.583749	-1.865702	-0.902929	22210.60823
-360.728881	-326.498827	-122.830742	-450.161525	-1.102739	-0.139966	22202.97861
-289.773347	-395.165473	-117.490003	-528.746687	-1.865702	-0.139966	22213.66009
-264.595577	-424.92102	-94.601121	-545.531867	-1.102739	-0.139966	22201.45268
-217.291887	-438.654349	18.317364	-537.139277	-1.102739	-0.902929	22209.84527
-151.677091	-464.595082	97.665489	-510.435581	-1.102739	0.622996	22227.39341
-62.410451	-492.824704	128.946961	-502.042991	0.423186	-0.139966	22228.15638
-25.025277	-507.320996	216.687676	-489.835587	-0.339777	1.385959	22219.76379
19.989524	-508.846921	261.702478	-478.391146	1.949112	0.622996	22229.6823
67.293214	-534.787654	325.791347	-469.235594	-1.102739	-1.665892	22207.55638
135.95986	-510.372847	345.628379	-465.42078	-1.865702	0.622996	22188.48232
199.285768	-485.195076	399.03577	-412.776351	2.712074	0.622996	22244.94156
258.796861	-461.543231	441.761683	-373.865251	1.949112	0.622996	22242.65267
306.100551	-409.661765	465.413528	-341.057854	1.949112	0.622996	22218.23786
333.567209	-413.476579	444.813534	-352.502295	1.186149	-0.902929	22225.10453
399.944967	-367.698815	542.472765	-222.79863	-0.339777	0.622996	22228.91934
414.441259	-329.550678	540.946839	-199.146785	-0.339777	2.148922	22195.34898
459.456061	-261.646994	557.732019	-141.161617	1.949112	-0.139966	22211.3712
473.952353	-214.343305	534.080175	-94.62089	0.423186	-0.139966	22223.5786
488.448645	-162.461839	546.287578	-11.457951	-0.339777	1.385959	22202.21564
483.107906	-105.239633	505.850553	24.401297	-1.102739	-0.902929	22187.71935
476.241241	-45.72854	456.257975	108.327198	-1.102739	1.385959	22209.84527
468.611614	9.96774	443.287609	179.282733	-1.102739	-0.139966	22199.92676
448.01162	72.530684	397.509845	205.223466	-2.628665	-1.665892	22202.21564
429.700514	128.226964	301.37654	177.756807	-1.865702	0.622996	22216.71194
407.574595	193.078797	344.865416	321.193802	-0.339777	1.385959	22219.76379
397.656079	232.752859	276.19877	360.867864	-0.339777	0.622996	22219.76379
358.74498	282.345437	199.902496	387.57156	-2.628665	-0.902929	22157.20084
333.567209	326.597276	115.976595	417.327107	-1.865702	-2.428855	22226.63045
302.285737	376.189854	102.243266	450.897467	-0.339777	-1.665892	22215.94897
258.796861	412.049102	64.858091	489.045604	0.423186	1.385959	22227.39341
216.83391	443.330575	-16.015959	485.993753	1.186149	-0.902929	22251.04526
170.293184	476.900935	-93.075195	508.119672	1.186149	-0.139966	22235.786
112.308016	466.219457	-164.793692	443.26784	0.423186	-0.139966	22236.54897
81.026543	495.975003	-144.956661	449.371542	1.186149	-0.902929	22241.12674
29.145077	483.004637	-193.023314	500.490045	0.423186	0.622996	22223.5786
-18.158612	473.849084	-257.112184	508.882635	0.423186	0.622996	22224.34156
-63.173414	469.271308	-318.149202	463.104871	0.423186	-0.902929	52.644429
-134.891911	437.226873	-357.060302	485.993753	0.423186	0.622996	12.970367
-151.677091	431.886134	-402.075104	457.001169	-1.102739	-0.139966	14.496292
-203.558558	429.597245	-409.704731	403.593777	0.423186	0.622996	8201.849422
-260.780763	399.841699	-449.378793	359.341939	0.423186	0.622996	22145.7564
-297.402974	370.849115	-450.141756	308.986398	-0.339777	-0.139966	22178.5638
-337.839999	338.041717	-486.001005	255.579007	-2.628665	-0.139966	22195.34898
-376.751099	279.293586	-546.275061	197.593839	-2.628665	-0.139966	22177.80084
-395.062205	254.878779	-487.52693	157.919776	-0.339777	-0.902929	22196.87491
-414.899236	219.01953	-525.675067	58.73462	-0.339777	-0.902929	22211.3712
-456.099223	166.375101	-482.186191	57.208695	-1.865702	-1.665892	22208.31935
-462.965888	121.3603	-462.34916	-0.776473	0.423186	-1.665892	22202.97861
-485.091807	72.530684	-408.178805	-45.791275	1.949112	2.148922	22226.63045
-490.432547	21.412181	-390.630662	-106.065331	-0.339777	-0.139966	22162.54158
-467.543665	-25.891509	-364.689929	-172.443089	-1.865702	-3.191817	22210.60823
-465.254776	-80.061863	-317.38624	-230.428257	2.712074	-0.902929	22244.17859
-469.832553	-148.728509	-329.593644	-310.539344	1.949112	-0.139966	22250.2823
-448.469596	-209.002565	-296.023283	-347.161556	0.423186	-0.902929	22225.86749
-390.484428	-260.121069	-228.882562	-402.094873	2.712074	1.385959	22231.97119
-375.225173	-286.824765	-186.919612	-407.435612	-1.102739	-1.665892	22235.02304
-350.810366	-336.417343	-132.749257	-463.131892	0.423186	-0.139966	22209.84527
-299.691862	-382.95807	-59.504835	-479.917072	-0.339777	1.385959	22218.23786
-239.417806	-435.602498	5.346998	-483.731886	-1.102739	-0.902929	22228.91934
-196.691893	-450.09879	51.124762	-521.11706	2.712074	0.622996	22225.86749
-133.365986	-466.883971	72.487719	-531.035575	-0.339777	-0.139966	22219.76379
-88.351184	-511.898772	116.739558	-528.746687	-1.865702	-0.902929	22206.79342
-57.069712	-512.661735	203.71731	-496.702252	-1.102739	-0.139966	22206.03046
39.826556	-538.602468	225.843229	-461.605966	-1.865702	-0.139966	22200.68972
65.767289	-524.106176	265.517291	-560.791122	-3.391628	-0.902929	22202.21564
155.033929	-495.113592	333.420975	-468.472631	-0.339777	0.622996	22220.52675
203.100581	-491.298778	350.969118	-438.717084	-0.339777	-0.139966	22208.31935
245.826494	-458.49138	446.33946	-379.205991	-0.339777	0.622996	22212.13416
290.078333	-450.09879	486.013522	-341.057854	-1.102739	-0.902929	22224.34156
328.989433	-412.713616	521.109808	-305.961568	1.186149	0.622996	22204.50453
386.974601	-355.491411	542.472765	-231.19122	0.423186	0.622996	22202.97861
418.256073	-315.817349	543.235727	-183.88753	0.423186	0.622996	22231.97119
448.774582	-265.461808	556.206094	-151.843095	-1.102739	-1.665892	22219.76379
481.58198	-202.898864	492.117224	-132.769027	1.186149	-0.139966	22200.68972
467.085688	-159.409988	444.813534	-86.991262	-0.339777	-0.139966	22212.13416
487.685682	-93.795192	463.887603	-32.057945	-0.339777	-2.428855	22212.89712
484.633831	-41.913726	463.12464	90.016093	-0.339777	1.385959	22221.28971
458.693098	13.019591	469.991305	184.623472	1.949112	0.622996	9790.33784
435.041253	63.375132	445.576497	213.616056	-0.339777	-0.139966	22184.6675
445.722732	130.515852	428.791317	263.208634	0.423186	0.622996	22214.42305
391.552377	176.293617	320.450608	293.727143	-0.339777	-0.139966	22224.34156
396.893116	227.41212	284.59136	376.127119	-1.102739	-0.139966	22225.86749
355.693129	275.478772	240.339521	386.045635	-3.391628	0.622996	22196.11194
342.722762	323.545425	99.954377	332.638243	-0.339777	1.385959	22206.03046
304.574625	380.76763	70.198831	366.208603	-1.102739	-0.902929	22209.08231
267.952414	405.9454	19.84329	444.793765	-1.102739	-0.139966	22202.21564
211.493171	434.175022	-52.63817	454.712281	-1.102739	-0.902929	22223.5786
163.426519	465.456494	-94.601121	507.35671	-0.339777	0.622996	22233.49712
121.463568	474.612047	-128.934444	492.097455	-0.339777	0.622996	22213.66009
71.87099	489.871302	-156.401102	491.334492	0.423186	-1.665892	22222.81564
15.411748	486.056488	-209.808494	498.201157	2.712074	0.622996	22231.20823
-27.314165	479.952786	-233.460339	502.778933	-0.339777	0.622996	22213.66009
-61.647488	470.03427	-301.364022	466.919685	2.712074	0.622996	514.236885
-108.951178	468.508345	-354.008451	448.608579	1.949112	1.385959	16.022217
-140.995613	439.515761	-431.067688	431.823399	1.949112	-0.139966	11.444441
-198.980781	438.752798	-402.838066	402.830815	-0.339777	-0.139966	11.444441
-251.62521	415.863916	-435.645464	354.764162	1.186149	1.385959	22055.7268
-287.484459	378.478742	-477.608415	257.867895	-1.865702	-0.902929	22190.7712
-344.706664	347.19727	-498.971371	259.39382	-0.339777	-0.902929	22201.45268
-366.069621	309.812096	-481.423228	245.660491	-1.102739	1.385959	22215.94897
-397.351093	264.797294	-490.578781	163.260515	0.423186	-0.139966	22219.00082
-427.106639	222.071381	-478.371377	97.64572	-0.339777	-0.139966	22186.95639
-450.758484	163.32325	-474.556564	60.260546	-1.102739	1.385959	22193.82305
-474.410329	109.152896	-468.452862	-19.087579	0.423186	-0.902929	22205.2675
-492.721435	52.693653	-431.067688	-76.309784	-1.865702	-0.139966	22194.58602
-481.276994	25.989957	-407.415843	-115.983846	0.423186	-0.139966	22209.08231
-491.958472	-32.758173	-402.075104	-237.294922	0.423186	-0.139966	22221.28971
-476.699217	-77.010012	-366.215855	-229.665294	1.949112	1.385959	22217.4749
-471.358478	-133.469255	-292.971432	-289.176388	-0.339777	-1.665892	22221.28971
-440.839969	-196.032199	-259.401072	-317.406009	-1.102739	-0.139966	22230.44527
-411.847385	-239.521075	-232.697376	-362.42081	1.186149	-0.139966	22213.66009
-385.906652	-276.906249	-216.675158	-426.50968	0.423186	-0.902929	22218.23786
-347.758515	-311.239572	-109.097413	-433.376345	1.949112	-0.902929	22249.51933
-290.53631	-366.935852	-82.393717	-476.102258	0.423186	0.622996	22241.88971
-246.284471	-398.217324	-41.956692	-482.968923	1.949112	-0.139966	22231.20823
-200.506707	-436.365461	12.976625	-537.139277	1.186149	-0.139966	22239.60082
-146.336352	-483.669151	63.332166	-525.694836	1.186149	-0.139966	22232.73415
-87.588222	-492.824704	128.183999	-521.880022	-0.339777	-0.902929	22217.4749
-29.603054	-509.609884	205.243235	-491.361513	-1.102739	-0.902929	22224.34156
26.856189	-514.18766	284.59136	-460.080041	-2.628665	-0.902929	22228.91934
77.21173	-514.18766	315.872832	-467.709668	-1.102739	-0.902929	22215.94897
147.404301	-509.609884	347.917267	-465.42078	-0.339777	1.385959	22206.03046
181.737625	-495.876555	387.591329	-424.983755	-2.628665	-1.665892	22206.03046
241.248718	-478.328412	447.865385	-380.731916	-1.102739	-0.139966	22190.7712
290.841296	-454.676567	488.30241	-354.02822	-2.628665	-0.139966	22193.82305
325.174619	-414.239542	448.628348	-317.406009	-2.628665	0.622996	22187.71935
384.685713	-389.824734	498.220926	-278.494909	-0.339777	0.622996	22192.29713
409.10052	-321.158088	511.954255	-241.872698	-0.339777	0.622996	22206.03046
451.063471	-275.380324	546.287578	-145.739393	1.186149	-0.902929	22214.42305
475.478278	-223.498857	540.946839	-128.19125	-0.339777	-0.139966	22202.97861
479.293092	-170.854429	530.265361	-35.109796	-0.339777	2.148922	22207.55638
491.500496	-114.395186	500.509814	35.845738	-1.865702	-3.191817	22212.89712
489.211608	-47.254465	449.391311	131.979043	0.423186	-0.902929	22232.73415
474.715316	22.175144	477.620932	182.334584	1.949112	-0.139966	22240.36378
444.959769	75.582535	435.657982	200.645689	4.238	1.385959	22248.75637
443.433843	132.041778	391.406143	244.897528	0.423186	1.385959	22243.41563
405.285706	179.345468	357.07282	286.860479	3.475037	1.385959	22231.20823
391.552377	233.515822	267.043217	328.060467	0.423186	-0.902929	22230.44527
352.641278	274.71581	208.295086	327.297504	-1.102739	-0.139966	22225.86749
335.093135	311.338021	121.317334	406.645628	-0.339777	-0.139966	22213.66009
310.678327	373.138003	124.369185	441.741914	1.186149	1.385959	22226.63045
279.396855	410.523177	69.435868	476.075237	0.423186	2.148922	22232.73415
229.041314	415.100953	-16.015959	497.438194	-0.339777	-1.665892	22214.42305
156.559854	444.8565	-80.867791	493.62338	-1.865702	-0.139966	22202.97861
122.226531	473.086121	-152.586289	477.601163	-1.102739	1.385959	22215.18601
71.87099	486.056488	-193.786276	450.897467	-1.102739	-0.139966	22199.16379
16.937673	479.952786	-228.882562	473.023387	-2.628665	-0.902929	22207.55638
-16.632687	484.530562	-251.008482	493.62338	-0.339777	-0.902929	22221.28971
-65.462302	456.300941	-390.630662	412.74933	1.949112	-0.902929	2445.295572
-102.084514	452.486127	-345.615861	444.793765	1.949112	2.148922	18.311106
-151.677091	441.804649	-429.541762	437.927101	0.423186	-0.139966	10.681478
-205.084483	428.834283	-405.126954	411.223405	-1.865702	-0.902929	11.444441
-245.521508	412.812065	-408.941768	368.497492	0.423186	0.622996	22016.05274
-285.958533	395.263922	-453.95657	331.87528	3.475037	0.622996	22222.05268
-296.640011	362.456524	-463.112123	285.334553	-0.339777	-0.902929	22228.91934
-352.336291	315.152835	-486.001005	230.401236	0.423186	0.622996	22196.11194
-386.669614	264.034331	-511.178775	137.319782	1.949112	-0.902929	22210.60823
-426.343677	217.493604	-508.889887	76.282763	2.712074	0.622996	22219.76379
-450.758484	181.634356	-501.260259	41.186477	1.949112	0.622996	22205.2675
-460.677	118.308449	-495.156557	-29.769057	-0.339777	-1.665892	22207.55638
-494.24736	69.478833	-426.489911	-51.132014	-0.339777	0.622996	22228.91934
-493.484398	26.75292	-379.186221	-109.117182	-1.102739	-0.902929	22210.60823
-490.432547	-38.098912	-370.793631	-160.998648	-1.102739	-1.665892	22219.76379
-479.751068	-70.90631	-337.986234	-229.665294	1.949112	1.385959	22228.91934
-466.780702	-135.758143	-302.889948	-267.050468	-2.628665	-0.139966	22196.11194
-441.602931	-199.08405	-313.571426	-343.346742	-2.628665	-2.428855	22200.68972
-412.610347	-240.284038	-251.008482	-394.465245	-3.391628	-1.665892	22206.79342
-381.328875	-297.506243	-251.771444	-511.961507	-0.339777	-0.139966	22210.60823
-328.684446	-344.809933	-186.919612	-476.865221	-0.339777	0.622996	22216.71194
-292.825198	-383.721032	-131.986295	-496.702252	1.186149	1.385959	22231.97119
-240.180769	-395.928436	-23.645586	-489.835587	1.949112	-0.139966	22229.6823
-205.847446	-438.654349	9.924774	-521.880022	0.423186	1.385959	22219.00082
-173.040048	-476.802486	78.591421	-522.642985	-0.339777	-0.139966	22225.86749
-94.454886	-481.380263	127.421036	-510.435581	-1.102739	-2.428855	22227.39341
-21.973426	-506.558033	206.006198	-501.280028	2.712074	2.148922	22238.07489
25.330264	-509.609884	273.909881	-465.42078	1.186149	1.385959	22240.36378
68.81914	-506.558033	289.169136	-527.220762	1.949112	-0.902929	22223.5786
151.982078	-494.350629	349.443192	-451.687451	1.949112	1.385959	22212.13416
192.419103	-491.298778	389.117255	-419.643016	-1.865702	-0.139966	22222.81564
225.989463	-485.958039	421.16169	-416.591165	-1.865702	0.622996	22206.03046
291.604259	-456.965455	493.64315	-350.213407	-0.339777	-0.902929	21708.57875
319.83388	-421.106206	515.006106	-316.643046	0.423186	-0.139966	22206.03046
380.870899	-366.935852	527.976473	-231.954182	-1.102739	0.622996	22222.05268
413.678297	-340.995119	536.369063	-195.331971	-0.339777	2.148922	22198.40083
427.411626	-299.032168	524.161659	-154.894946	-1.102739	-2.428855	22188.48232
461.744949	-237.995149	538.657951	-119.035697	-4.917553	-2.428855	22193.06009
471.663465	-163.987764	489.065373	-38.92461	-1.865702	-0.139966	22171.69713
484.633831	-115.158149	506.613516	0.749452	-0.339777	-0.902929	22197.63787
463.270874	-60.987795	455.495013	102.223496	-1.102739	0.622996	22217.4749
458.693098	1.57515	460.072789	185.386435	-0.339777	-0.902929	22231.97119
455.641247	70.241796	343.33949	119.771639	0.423186	-0.902929	22217.4749
425.8857	127.464001	379.198739	212.853093	1.186149	0.622996	22227.39341
412.152371	177.056579	353.258006	312.801212	0.423186	1.385959	22230.44527
384.685713	232.752859	292.98395	339.504908	3.475037	1.385959	22215.94897
371.715346	273.952847	240.339521	389.097485	-0.339777	-0.902929	22243.41563
341.196837	325.07135	150.309918	415.038219	0.423186	-1.665892	22249.51933
325.937582	363.98245	80.117346	431.060436	1.186149	-0.139966	22224.34156
266.426488	408.997251	71.724756	478.364126	1.949112	0.622996	22230.44527
213.019097	425.019469	-15.252996	503.541896	0.423186	-0.139966	22239.60082
175.633923	454.012053	-82.393717	510.408561	1.186149	0.622996	22221.28971
135.95986	476.900935	-141.141848	474.549312	-0.339777	-0.139966	22218.23786
78.737655	484.530562	-203.704792	499.727082	-0.339777	-0.139966	22227.39341
34.485816	476.900935	-189.971463	504.304859	0.423186	1.385959	22225.86749
-5.951209	472.323159	-244.90478	510.408561	0.423186	-0.139966	22182.37861
-56.306749	466.219457	-303.65291	474.549312	-1.102739	-0.139966	633.259072
-122.684507	457.826867	-344.852898	489.808567	-1.865702	0.622996	17.548143
-155.491905	437.989835	-396.734364	456.238206	-1.102739	-0.902929	11.444441
-201.269669	431.123171	-427.252874	395.201187	-0.339777	-0.139966	12.207404
-253.151135	397.55281	-438.697315	381.467858	-0.339777	1.385959	22029.0231
-282.143719	394.500959	-467.689899	273.890112	0.423186	-0.139966	22188.48232
-336.314074	374.663928	-522.623216	266.260485	2.712074	2.148922	22196.87491
-346.995552	302.945431	-484.475079	232.690124	1.186149	2.148922	22217.4749
-377.514062	268.612108	-467.689899	156.393851	1.186149	-0.902929	22203.74157
-417.951087	225.123232	-517.282477	111.379049	0.423186	0.622996	22202.97861
-441.602931	178.582505	-466.926936	65.601285	0.423186	-0.139966	22202.21564
-459.914037	130.515852	-461.586197	22.875372	2.712074	-1.665892	22231.97119
-490.432547	83.975125	-415.808433	-27.480169	0.423186	1.385959	22233.49712
-471.358478	21.412181	-388.341774	-79.361635	0.423186	-0.139966	22246.46748
-481.276994	-12.158179	-383.763998	-162.524573	-0.339777	-1.665892	22229.6823
-466.017739	-75.484087	-357.823265	-225.087518	-1.102739	-0.139966	22223.5786
-491.195509	-141.861845	-337.986234	-298.33194	-2.628665	-1.665892	22222.05268
-445.417745	-181.535907	-267.793662	-312.06527	-1.102739	-0.902929	22225.86749
-408.032571	-228.076634	-227.356637	-368.524512	-1.102739	-0.902929	22215.94897
-391.247391	-279.195137	-193.023314	-468.472631	1.186149	-0.902929	22225.10453
-362.254807	-314.291423	-122.067779	-436.428196	-1.102739	-0.902929	22230.44527
-303.506676	-379.906219	-65.608537	-495.176327	-1.865702	0.622996	22192.29713
-263.832614	-403.558063	-22.119661	-480.680035	-3.391628	-0.902929	22202.97861
-233.314104	-433.31361	-20.593735	-511.961507	-3.391628	-0.902929	22210.60823
-157.780793	-480.6173	80.117346	-495.939289	-1.102739	-0.139966	22200.68972
-87.588222	-495.113592	96.139564	-547.057793	-0.339777	-0.902929	22218.23786
-27.314165	-517.239511	170.909912	-495.939289	2.712074	2.148922	22235.02304
23.804338	-511.135809	242.628409	-466.946705	1.186149	-0.902929	22196.11194
72.633953	-518.765437	209.058049	-561.554085	0.423186	-0.139966	22219.76379
121.463568	-520.291362	322.739497	-447.872637	-3.391628	-0.139966	22222.05268
185.552438	-498.928406	377.672814	-426.50968	-1.102739	-0.139966	22201.45268
251.930196	-469.935822	440.998721	-391.413394	2.712074	-0.902929	22233.49712
288.552408	-450.09879	458.546864	-334.191189	2.712074	0.622996	22241.12674
341.196837	-397.454362	507.376479	-339.531928	2.712074	-0.139966	22219.00082
380.870899	-368.461778	512.717218	-238.820847	1.186149	-0.139966	22210.60823
423.596812	-344.04697	561.546833	-206.013449	1.186149	1.385959	22222.05268
435.041253	-283.009951	533.317212	-148.791244	0.423186	-0.902929	22218.23786
476.241241	-223.498857	537.894988	-119.035697	0.423186	0.622996	22177.80084
473.18939	-179.247019	525.687585	-27.480169	-2.628665	-0.902929	22210.60823
486.922719	-104.476671	474.569081	0.749452	1.186149	-0.139966	22230.44527
470.900502	-57.172981	485.250559	70.942024	1.186149	2.911885	22215.18601
461.744949	-6.81744	473.806118	160.971627	-2.628665	-0.902929	22216.71194
422.833849	40.486249	431.080205	183.097547	-0.339777	-0.902929	22211.3712
429.700514	90.84179	370.043186	224.297534	-1.102739	1.385959	22199.92676
419.019036	165.612138	342.576528	260.919746	-0.339777	0.622996	22206.79342
373.241272	228.175083	260.939515	293.727143	-1.102739	-0.139966	22218.23786
379.344973	254.115816	223.554341	362.39379	1.186149	2.148922	22215.94897
329.752396	327.360239	101.480303	362.39379	-1.865702	-0.902929	22216.71194
312.204253	359.404673	70.961793	386.045635	1.186149	0.622996	22231.20823
252.693159	400.604661	63.332166	443.26784	0.423186	0.622996	22224.34156
210.730209	440.278724	-2.282629	492.097455	0.423186	-1.665892	22112.949
180.211699	462.404643	-86.20853	508.882635	-0.339777	1.385959	22226.63045
134.433935	479.952786	-99.94186	517.275225	0.423186	-0.139966	22249.51933
77.21173	484.530562	-158.68999	492.097455	1.949112	-0.902929	22235.02304
58.900624	468.508345	-190.734425	485.23079	2.712074	2.148922	22242.65267
12.359897	482.241674	-257.875146	483.704865	-0.339777	-1.665892	22236.54897
-49.440085	455.537978	-301.364022	459.290057	-0.339777	-0.902929	4768.517106
-95.980812	450.197239	-392.919551	453.186355	1.186149	0.622996	19.837031
-143.284501	434.937984	-392.919551	452.423393	0.423186	0.622996	12.207404
-184.484489	433.412059	-430.304725	418.090069	-1.102739	-0.139966	12.207404
-238.654843	398.315773	-432.593613	344.082684	1.186149	1.385959	21868.03797
-284.432608	396.026885	-468.452862	329.586392	-1.102739	-0.902929	22199.16379
-318.002968	358.641711	-466.926936	279.993814	-3.391628	-0.139966	22176.27491
-363.780732	314.389872	-493.630632	227.349385	-3.391628	0.622996	22184.6675
-369.121471	270.138033	-542.460247	159.445702	-1.865702	-0.139966	22194.58602
-427.106639	225.886195	-523.386179	77.045726	0.423186	1.385959	22185.43046
-443.89182	180.871393	-492.867669	43.475366	-1.865702	-0.902929	22192.29713
-449.232559	134.330666	-463.875085	14.482782	1.186149	-0.902929	22228.15638
-467.543665	77.871424	-442.512129	-26.717206	0.423186	0.622996	22222.05268
-491.195509	35.14551	-371.556594	-93.094964	-0.339777	-0.902929	22218.23786
-491.958472	-10.632254	-441.749166	-173.969014	1.186149	0.622996	22228.91934
-479.751068	-62.51372	-332.645494	-201.435673	0.423186	0.622996	22227.39341
-461.439963	-122.787776	-289.156618	-257.131953	0.423186	-1.665892	22236.54897
-444.654782	-185.350721	-263.215885	-311.302307	1.186149	-0.139966	22246.46748
-433.973304	-225.787746	-271.608476	-376.15414	0.423186	-0.139966	22238.07489
-382.854801	-292.165504	-199.889978	-431.087457	-0.339777	-1.665892	22222.81564
-348.521478	-320.395125	-138.852959	-451.687451	2.712074	-0.139966	22234.26008
-314.951117	-367.698815	-86.20853	-476.102258	-0.339777	0.622996	22231.20823
-269.173353	-392.876585	-35.85299	-506.620768	-1.865702	-1.665892	22188.48232
-217.291887	-437.128424	16.028476	-539.428165	0.423186	0.622996	22222.05268
-159.306719	-469.935822	98.428452	-499.754103	-1.865702	-0.139966	22229.6823
-102.847476	-491.298778	119.028446	-559.265196	-1.102739	-0.139966	22213.66009
-48.677122	-510.372847	212.1099	-488.309662	-1.102739	1.385959	22214.42305
7.782121	-522.58025	260.176552	-466.946705	-2.628665	-0.902929	22208.31935
67.293214	-525.632101	289.932099	-495.939289	-2.628665	-0.139966	22202.97861
142.826525	-511.898772	325.791347	-471.524482	0.423186	1.385959	22181.61565
182.500587	-498.928406	400.561696	-403.620798	-0.339777	0.622996	22216.71194
239.722793	-470.698784	443.287609	-398.280059	-0.339777	-0.139966	22222.05268
274.819078	-445.521014	478.383895	-354.791183	0.423186	0.622996	22200.68972
319.070917	-431.024722	484.487597	-315.117121	-0.339777	-0.139966	22217.4749
370.952383	-390.587697	462.361677	-272.391207	1.949112	1.385959	22209.08231
421.307924	-346.335858	515.769069	-214.406039	1.186149	0.622996	22198.40083
444.959769	-296.74328	540.946839	-171.680126	1.186149	-0.139966	22220.52675
470.137539	-237.232187	543.99869	-109.880144	1.186149	1.385959	22238.83786
478.530129	-169.328503	541.709802	-46.554237	1.949112	-0.139966	22216.71194
509.048639	-112.869261	495.932038	41.94944	0.423186	-1.665892	22237.31193
483.870868	-51.069279	501.272777	100.697571	3.475037	3.674847	22244.17859
461.744949	8.441815	455.495013	170.890143	-0.339777	-0.902929	22216.71194
441.144955	58.797355	398.272807	193.016062	1.186149	0.622996	22220.52675
430.463477	112.967709	423.450578	267.023448	-0.339777	0.622996	22230.44527
415.967185	176.293617	359.361708	296.778994	-0.339777	-0.139966	22216.71194
402.233856	228.175083	228.132117	278.467889	0.423186	-0.139966	22145.7564
370.952383	263.271369	228.132117	341.793796	0.423186	-0.139966	22228.91934
339.670911	315.152835	159.465471	373.075268	-1.865702	-0.139966	22200.68972
318.307954	363.219487	118.265483	432.586361	-2.628665	2.148922	22200.68972
270.241302	406.708363	67.14698	476.075237	-1.102739	0.622996	22209.84527
215.307985	430.360208	7.635886	479.127088	-1.102739	-0.902929	22215.94897
180.211699	460.878718	-83.919642	493.62338	-0.339777	0.622996	22212.13416
137.485786	477.663898	-102.993711	503.541896	-0.339777	0.622996	22228.91934
92.470984	480.715749	-142.667773	466.156722	0.423186	-0.139966	22230.44527
45.167295	486.056488	-225.830711	487.519679	0.423186	0.622996	22216.71194
10.833972	462.404643	-292.971432	457.001169	-0.339777	-0.902929	22215.94897
-56.306749	472.323159	-340.275122	431.823399	1.186149	0.622996	2011.932737
-86.062296	466.982419	-356.297339	463.104871	3.475037	0.622996	18.311106
-137.180799	456.300941	-402.838066	465.393759	1.949112	-0.902929	12.207404
-185.247452	442.567612	-431.83065	429.534511	1.186149	0.622996	11.444441
-262.306688	408.234289	-408.941768	397.490076	2.712074	1.385959	21841.33427
-279.854831	402.130587	-470.74175	308.986398	2.712074	-0.139966	22202.97861
-321.817782	372.37504	-469.215824	276.179	-1.102739	-1.665892	22213.66009
-340.89185	325.834313	-498.971371	235.741975	-0.339777	0.622996	22180.85269
-372.936285	265.560257	-493.630632	195.30495	-0.339777	-2.428855	22210.60823
-413.37331	225.123232	-534.067657	89.25313	-0.339777	0.622996	22217.4749
-444.654782	194.604722	-512.7047	44.238328	-0.339777	-0.139966	22189.24528
-460.677	125.175113	-496.682483	-18.324616	-1.102739	-0.139966	22206.79342
-479.751068	82.4492	-455.482495	-41.213498	-1.102739	0.622996	22207.55638
-506.454764	23.701069	-415.808433	-81.650523	-1.102739	-0.902929	22213.66009
-485.091807	-3.002627	-411.993619	-146.502356	-0.339777	-0.902929	22203.74157
-459.914037	-79.2989	-322.726979	-222.035667	-1.865702	-0.139966	22215.94897
-459.914037	-115.158149	-316.623277	-251.028251	-1.102739	-0.902929	22228.91934
-443.89182	-186.113683	-335.697345	-333.428226	0.423186	-1.665892	22093.11197
-421.002938	-239.521075	-258.638109	-383.783767	-0.339777	-0.139966	22222.05268
-409.558497	-299.795131	-211.334419	-457.02819	1.186149	1.385959	22228.91934
-372.936285	-315.054386	-160.215916	-457.02819	-1.865702	-0.902929	22210.60823
-308.847415	-356.254374	-81.630754	-515.013358	1.949112	0.622996	22236.54897
-268.41039	-392.113622	-27.4604	-469.998556	2.712074	-0.902929	22252.57118
-208.136334	-429.498796	14.502551	-516.539283	2.712074	1.385959	22231.20823
-154.728942	-476.802486	107.584005	-508.146693	1.186149	0.622996	22238.07489
-91.403035	-472.987672	116.739558	-506.620768	0.423186	-0.139966	22241.88971
-54.780824	-511.898772	202.954347	-510.435581	-0.339777	2.148922	22219.00082
11.596934	-505.032107	250.258036	-503.568917	-0.339777	-0.139966	22201.45268
76.448767	-521.054325	299.850614	-491.361513	-1.102739	-0.139966	22217.4749
129.856158	-516.476548	344.865416	-456.265227	-1.102739	-0.139966	22218.23786
182.500587	-496.639517	397.509845	-421.931904	-0.339777	-0.902929	22197.63787
248.878345	-482.143225	402.850584	-393.702283	-1.102739	0.622996	22215.18601
259.559824	-468.409896	459.309826	-365.472661	-2.628665	0.622996	22196.87491
316.782029	-430.261759	507.376479	-304.435642	-1.865702	-0.139966	22192.29713
365.611644	-386.772883	521.872771	-247.9764	-1.865702	-0.139966	22192.29713
409.863483	-340.995119	543.235727	-205.250487	-2.628665	0.622996	22205.2675
445.722732	-283.772914	559.257945	-144.97643	-0.339777	-1.665892	22189.24528
464.033837	-244.098851	525.687585	-133.531989	-1.865702	-0.139966	22203.74157
468.611614	-189.165534	532.554249	-52.657939	0.423186	0.622996	22211.3712
488.448645	-117.447037	509.665367	6.090192	-1.865702	-0.902929	22213.66009
485.396794	-54.12113	485.250559	87.727204	-0.339777	0.622996	22223.5786
463.270874	-3.002627	471.51723	151.053112	1.186149	-1.665892	22226.63045
457.167173	54.982541	376.909851	204.460503	1.186149	-0.902929	22235.786
441.144955	114.493635	401.324658	263.971597	1.949112	0.622996	22242.65267
409.863483	176.293617	360.124671	302.882696	2.712074	0.622996	22244.17859
390.789414	229.701008	299.850614	338.741945	0.423186	-0.139966	22224.34156
366.374607	264.034331	251.020999	383.756746	0.423186	1.385959	22231.20823
347.300538	311.338021	172.435837	408.171554	-1.865702	-0.902929	22228.91934
325.174619	370.849115	115.213632	437.164138	-0.339777	-0.902929	22219.00082
282.448706	402.130587	82.406234	479.890051	1.186149	0.622996	22222.05268
234.382053	435.700947	11.4507	489.808567	1.186149	-0.139966	22228.91934
171.819109	472.323159	-92.312232	442.504877	1.186149	0.622996	22224.34156
129.093196	457.826867	-115.201114	489.045604	-4.15459	-0.902929	22206.03046
85.60432	469.271308	-180.052947	500.490045	-0.339777	0.622996	22209.84527
38.30063	484.530562	-191.497388	505.067821	-1.865702	-0.139966	22217.4749
-0.61047	478.42686	-244.141817	502.778933	-2.628665	-0.902929	22184.6675
-50.96601	456.300941	-299.838097	463.867834	-1.102739	-0.902929	2255.31785
-105.899327	450.960202	-354.771414	477.601163	1.186149	1.385959	16.022217
-148.62524	447.908351	-395.971402	450.134504	-0.339777	-0.902929	12.970367
-186.010415	437.226873	-410.467694	427.245622	0.423186	-0.139966	9.918516
-229.499291	408.997251	-470.74175	347.897498	1.186149	0.622996	21472.82327
-269.173353	379.241705	-484.475079	322.719727	1.186149	-0.902929	22167.88232
-318.002968	350.249121	-511.178775	269.312336	-1.102739	-0.139966	22195.34898
-332.49926	331.938015	-508.126924	232.690124	5.000963	2.148922	22236.54897
-379.80295	277.004698	-525.675067	160.971627	3.475037	0.622996	22202.21564
-406.506646	220.545455	-504.31211	109.853124	1.949112	2.148922	22210.60823
-445.417745	165.612138	-499.734334	74.756838	1.186149	-0.902929	22219.00082
-459.151074	114.493635	-469.215824	20.586484	1.186149	-0.902929	22219.00082
-474.410329	90.078827	-430.304725	-29.769057	0.423186	1.385959	22215.18601
-478.225143	48.87884	-404.363992	-80.124598	-0.339777	-0.902929	22227.39341
-495.773286	-22.076695	-388.341774	-150.317169	1.186149	-0.139966	22224.34156
-480.514031	-73.195198	-366.978818	-225.087518	1.186149	-0.139966	22219.00082
-459.151074	-108.291484	-304.415873	-256.36899	0.423186	-0.902929	22227.39341
-444.654782	-191.454423	-292.971432	-338.006003	-1.865702	-0.139966	22207.55638
-427.106639	-231.891448	-298.312171	-418.880053	-0.339777	-0.902929	22195.34898
-388.958503	-276.143286	-227.356637	-482.20596	-1.865702	-1.665892	22201.45268
-359.965919	-315.054386	-151.823326	-439.480047	-1.865702	-0.139966	22215.18601
-332.49926	-368.461778	-72.475201	-459.317078	-1.102739	-0.139966	22207.55638
-287.484459	-396.691399	-52.63817	-504.331879	0.423186	-0.139966	22225.86749
-214.240036	-427.209908	-13.72707	-506.620768	-2.628665	-0.139966	22232.73415
-153.96598	-456.965455	61.043278	-521.880022	1.949112	1.385959	22215.18601
-92.928961	-482.906188	133.524738	-518.828171	0.423186	-1.665892	22223.5786
-63.173414	-511.135809	181.59139	-511.198544	2.712074	0.622996	22228.91934
10.071009	-505.79507	253.309887	-520.354097	1.949112	-0.902929	22230.44527
80.263581	-517.239511	245.68026	-522.642985	1.949112	0.622996	22241.12674
134.433935	-524.869139	285.354322	-486.020774	1.949112	0.622996	22219.00082
190.893177	-510.372847	405.139472	-398.280059	1.186149	0.622996	22214.42305
255.74501	-463.069157	455.495013	-394.465245	1.949112	0.622996	22229.6823
270.241302	-444.758051	461.598715	-376.917102	-0.339777	-0.139966	22223.5786
342.722762	-407.372877	477.620932	-357.843034	2.712074	0.622996	22204.50453
358.74498	-383.721032	534.080175	-258.657878	0.423186	0.622996	22211.3712
409.10052	-338.706231	540.183877	-189.991232	-0.339777	0.622996	22219.00082
438.093104	-293.691429	556.969057	-169.391238	0.423186	-0.902929	22170.93417
451.826433	-252.491441	507.376479	-150.317169	-0.339777	2.148922	22192.29713
462.507912	-175.432205	531.028324	-94.62089	-3.391628	-0.902929	22193.06009
483.870868	-132.706292	473.043156	-33.583871	-2.628665	-1.665892	22215.18601
491.500496	-75.484087	455.495013	50.34203	-1.102739	1.385959	22203.74157
458.693098	-9.106328	470.754267	167.075329	-1.865702	-0.902929	22213.66009
452.589396	43.5381	414.295025	173.179031	-1.865702	-0.902929	22227.39341
435.804216	98.471417	398.272807	234.979013	0.423186	2.148922	22216.71194
417.49311	169.426952	366.228373	289.91233	1.186149	-0.902929	22225.10453
391.552377	215.204716	294.509875	331.112317	0.423186	0.622996	22230.44527
365.611644	254.878779	215.161751	369.260454	-0.339777	0.622996	22210.60823
341.959799	322.782462	156.41362	403.593777	-0.339777	-0.139966	22219.00082
323.648694	374.663928	132.761775	432.586361	1.949112	-0.902929	22252.57118
303.811662	418.152804	66.384017	464.630796	3.475037	2.148922	22238.83786
237.433904	440.278724	-22.882623	471.497461	1.186149	-1.665892	22235.02304
200.811693	454.012053	-60.267797	507.35671	1.186149	1.385959	22241.88971
137.485786	460.115755	-123.593705	511.934486	0.423186	-0.139966	22225.86749
84.841357	470.03427	-178.527022	510.408561	-0.339777	-0.902929	22215.94897
39.826556	475.37501	-189.971463	497.438194	0.423186	0.622996	22226.63045
-9.00306	482.241674	-237.275152	507.35671	1.186149	0.622996	22228.15638
-38.758606	473.849084	-303.65291	473.786349	-0.339777	-0.139966	6663.716544
-80.721557	454.012053	-349.430675	479.890051	-1.102739	1.385959	19.074068
-152.440054	440.278724	-374.608445	456.238206	-0.339777	-0.139966	14.496292
-178.380787	426.545394	-439.460278	431.060436	-2.628665	-0.139966	9.918516
-212.71411	416.626879	-489.052856	284.571591	-0.339777	0.622996	20667.89758
-278.328906	386.871332	-466.926936	346.371572	-1.102739	-0.902929	22186.19343
-301.980751	360.167636	-477.608415	290.675292	-0.339777	0.622996	22190.00824
-337.839999	326.597276	-496.682483	249.475305	-1.102739	-0.139966	22199.92676
-401.928869	284.634325	-489.815818	185.386435	0.423186	-1.665892	22194.58602
-407.269608	212.152865	-542.460247	75.519801	-1.102739	-0.139966	22180.08972
-441.602931	192.315834	-514.230626	77.808689	-1.865702	-0.139966	22189.24528
-458.388112	128.226964	-454.719532	33.55685	0.423186	-0.902929	22228.15638
-478.988106	81.686237	-426.489911	-4.591287	3.475037	2.148922	22240.36378
-505.691801	45.064026	-392.919551	-112.931995	1.949112	-1.665892	22241.12674
-495.773286	-8.343366	-477.608415	-156.420871	5.000963	1.385959	22244.94156
-465.254776	-60.224832	-344.089936	-201.435673	1.186149	1.385959	22231.97119
-462.202925	-109.054447	-305.178836	-247.9764	-0.339777	-1.665892	22226.63045
-452.28441	-182.29887	-276.949215	-302.909717	-0.339777	0.622996	22225.10453
-410.321459	-228.839597	-240.327003	-376.15414	-1.102739	0.622996	22219.76379
-408.032571	-272.328473	-215.912196	-398.280059	-2.628665	-0.139966	22215.18601
-357.67703	-309.713647	-131.223332	-428.035606	0.423186	1.385959	22228.15638
-311.136303	-354.728448	-86.971493	-468.472631	-1.102739	-0.902929	22228.15638
-284.432608	-390.587697	-35.090027	-474.576333	-2.628665	-2.428855	22202.21564
-235.602993	-437.128424	5.346998	-540.954091	-1.865702	0.622996	22205.2675
-180.669675	-467.646933	31.287731	-570.709638	0.423186	-0.139966	22217.4749
-118.869694	-489.00989	99.954377	-527.220762	-1.102739	-1.665892	22201.45268
-51.728973	-513.424698	184.643241	-495.939289	-1.865702	-0.139966	22213.66009
18.463599	-514.18766	263.991366	-463.894854	-0.339777	-0.139966	22229.6823
66.530251	-530.209878	279.250621	-482.968923	0.423186	-0.139966	22193.82305
128.330233	-513.424698	341.813565	-469.998556	-1.865702	-0.139966	22215.18601
185.552438	-501.217294	399.03577	-401.33191	1.186149	0.622996	22232.73415
229.804277	-487.483964	429.55428	-394.465245	-1.102739	-0.139966	22105.31938
274.056116	-443.232126	469.228342	-373.865251	1.949112	1.385959	22206.03046
319.83388	-416.52843	471.51723	-341.057854	0.423186	0.622996	22235.02304
368.663495	-373.802517	494.406112	-290.702313	1.949112	-0.139966	22222.05268
412.152371	-344.04697	500.509814	-227.376406	1.186149	-0.139966	22213.66009
448.01162	-285.298839	537.132026	-163.287536	-1.102739	-0.902929	22225.86749
467.848651	-250.202553	532.554249	-120.561623	0.423186	1.385959	22214.42305
468.611614	-190.69146	520.346845	-54.183865	-0.339777	-0.902929	22189.24528
489.211608	-118.21	505.850553	17.534633	-1.102739	-0.902929	22225.10453
478.530129	-70.143347	511.191293	87.727204	-0.339777	1.385959	22229.6823
470.137539	-26.654471	450.154274	151.053112	-1.102739	-1.665892	22215.18601
449.537545	49.641802	431.080205	199.882727	3.475037	-0.139966	22229.6823
424.359775	100.760306	406.665398	247.949379	-3.391628	-0.139966	22208.31935
414.441259	157.982511	316.635795	247.186416	-1.865702	-1.665892	22195.34898
384.685713	210.62694	277.724695	289.149367	-2.628665	-0.139966	22205.2675
374.767197	255.641741	202.191384	305.934547	-1.102739	-0.139966	22219.00082
334.330172	296.841729	148.02103	383.756746	-1.102739	-0.139966	22206.03046
310.678327	357.878748	122.080297	433.349324	0.423186	0.622996	22225.86749
294.65611	394.500959	74.776607	474.549312	-2.628665	-0.139966	22230.44527
240.485755	415.863916	12.213663	503.541896	1.186149	-2.428855	22220.52675
200.811693	443.330575	-67.897425	469.971536	-0.339777	0.622996	22221.28971
151.219115	457.063904	-120.541854	496.675231	-0.339777	-0.139966	22228.15638
98.574686	471.560196	-142.667773	489.045604	2.712074	-0.902929	22244.94156
62.715438	484.530562	-205.99368	464.630796	1.186149	0.622996	22204.50453
-38.758606	493.686115	-334.17142	431.060436	1.186149	-0.139966	21679.58617
-46.388234	464.693531	-300.60106	442.504877	1.949112	-0.139966	7439.649648
-95.980812	456.300941	-360.875116	444.793765	0.423186	0.622996	19.074068
-128.788209	444.093537	-376.13437	469.971536	-1.102739	-0.902929	13.733329
-188.299303	428.834283	-390.630662	402.830815	-0.339777	-0.902929	9.918516
-227.973365	418.152804	-466.163973	379.941933	-1.102739	-0.139966	20577.86798
-275.277055	397.55281	-429.541762	344.082684	-1.102739	-0.902929	22192.29713
-321.054819	360.167636	-487.52693	288.386404	0.423186	0.622996	22194.58602
-361.491844	318.967648	-483.712116	251.764193	-1.102739	1.385959	22183.14158
-398.877018	260.98248	-496.682483	192.253099	-0.339777	-1.665892	22183.90454
-424.054789	229.701008	-606.549117	-0.776473	-1.865702	-0.139966	22196.11194
-457.625149	180.10843	-544.749135	3.801303	-1.865702	-0.139966	22175.51195
-453.810335	121.3603	-498.971371	17.534633	1.186149	0.622996	22210.60823
-473.647366	95.419567	-431.067688	-6.117212	0.423186	0.622996	22228.91934
-501.114025	40.486249	-393.682513	-71.732008	1.186149	-0.139966	22215.18601
-500.351062	0.049224	-392.919551	-132.769027	1.186149	0.622996	22221.28971
-469.832553	-64.039645	-360.875116	-216.694928	2.712074	2.148922	22230.44527
-449.232559	-113.632223	-316.623277	-244.924549	0.423186	-0.902929	22219.76379
-441.602931	-158.647025	-297.549209	-314.354158	-0.339777	-0.139966	22219.76379
-419.477012	-211.291454	-247.956631	-352.502295	1.949112	-0.139966	22248.75637
-385.143689	-260.884032	-232.697376	-412.776351	-0.339777	-1.665892	22237.31193
-369.884434	-318.8692	-189.2085	-457.02819	0.423186	0.622996	22230.44527
-296.640011	-342.521044	-96.127046	-463.894854	1.186149	-0.139966	22237.31193
-272.988167	-382.195107	-48.060394	-487.546699	-1.102739	-0.902929	22231.20823
-221.1067	-420.343244	9.161812	-514.250395	2.712074	0.622996	22215.18601
-150.914129	-449.335828	84.695123	-519.591134	-0.339777	-0.902929	22225.10453
-108.188215	-471.461747	135.813626	-501.280028	-1.102739	-0.902929	22229.6823
-34.943793	-511.898772	131.998812	-535.613352	-1.102739	1.385959	22056.48976
13.12286	-503.506182	238.813595	-486.783736	-0.339777	-0.902929	22199.92676
61.189512	-530.209878	290.695062	-479.154109	-1.865702	-0.139966	22206.03046
111.545053	-518.002474	336.472826	-483.731886	-4.917553	-0.902929	22190.00824
175.633923	-508.846921	363.939484	-460.080041	-1.102739	0.622996	22173.22306
220.648724	-493.587666	394.457994	-388.361543	0.423186	-0.139966	22208.31935
250.404271	-451.624716	427.265391	-402.857835	1.186149	0.622996	22201.45268
331.278321	-421.106206	507.376479	-319.694897	-1.102739	-1.665892	22209.84527
364.848681	-380.669181	529.502398	-263.235655	0.423186	1.385959	22220.52675
399.944967	-360.83215	549.339429	-186.176418	0.423186	1.385959	22212.13416
438.093104	-300.558094	563.835721	-181.598642	1.186149	-0.902929	22204.50453
454.878284	-245.624777	532.554249	-159.472722	0.423186	0.622996	22195.34898
478.530129	-172.380354	533.317212	-90.043113	2.712074	0.622996	22228.15638
485.396794	-122.024813	519.583883	-13.74684	3.475037	1.385959	22240.36378
494.552347	-73.195198	504.324628	83.149428	1.186149	-0.139966	22241.12674
467.085688	-20.550769	460.835752	135.793857	1.949112	0.622996	22241.88971
455.641247	38.197361	426.502429	175.467919	1.186149	-0.902929	22224.34156
439.61903	92.367716	408.191323	243.371603	-0.339777	1.385959	22225.10453
427.411626	145.775107	387.591329	305.934547	1.949112	-0.139966	22231.20823
397.656079	196.130648	326.55431	325.008616	0.423186	0.622996	22215.18601
370.189421	255.641741	262.46544	360.104901	1.186149	1.385959	22224.34156
348.063501	295.315804	189.221018	393.675262	-1.102739	-1.665892	22228.15638
313.730178	349.486158	129.709924	431.060436	-2.628665	0.622996	22197.63787
283.211669	392.212071	88.509936	468.44561	-2.628665	1.385959	22202.97861
235.907979	410.523177	14.502551	466.156722	-0.339777	-1.665892	22217.4749
178.685774	435.700947	-87.734456	434.87525	-1.102739	0.622996	22204.50453
148.167264	470.797233	-158.68999	463.867834	-1.102739	-0.139966	22211.3712
94.759873	476.900935	-134.275183	489.045604	1.186149	-0.139966	22231.20823
48.219146	476.137972	-193.786276	497.438194	1.186149	0.622996	22209.84527
10.071009	476.900935	-239.564041	489.808567	1.949112	-0.139966	22214.42305
-31.891942	480.715749	-272.371438	487.519679	-0.339777	0.622996	22155.67492
-89.87711	472.323159	-318.149202	486.756716	-1.102739	-0.139966	23.651845
-121.158582	457.826867	-363.164004	467.682647	-0.339777	-0.902929	14.496292
-163.884495	439.515761	-399.786215	436.401175	1.949112	0.622996	10.681478
-213.477073	431.123171	-443.275091	379.17897	1.949112	1.385959	20467.23838
-273.751129	406.708363	-460.823234	341.030833	1.186149	-0.139966	22176.27491
-308.084453	354.063934	-506.600999	267.78641	-1.102739	-0.139966	22208.31935
-335.551111	331.175052	-482.186191	260.919746	2.712074	1.385959	22216.71194
-370.647397	287.686176	-518.808402	141.897559	-1.102739	-0.902929	22190.7712
-411.847385	241.908412	-509.652849	131.21608	-1.865702	-0.139966	22211.3712
-441.602931	202.997312	-511.941738	90.016093	1.949112	0.622996	22219.76379
-462.202925	145.012144	-476.845452	42.712403	-0.339777	-0.139966	22212.89712
-466.017739	91.604753	-428.778799	-0.01351	0.423186	2.148922	22224.34156
-504.928839	37.434399	-387.578812	-86.991262	-2.628665	-1.665892	22209.08231
-501.876988	-11.395217	-408.941768	-138.109766	-2.628665	-0.902929	22194.58602
-479.751068	-48.780391	-408.941768	-238.820847	-1.865702	0.622996	22199.16379
-474.410329	-102.187782	-322.726979	-274.680096	-1.865702	-0.902929	22216.71194
-452.28441	-156.358137	-315.860314	-302.909717	-2.628665	0.622996	22216.71194
-406.506646	-226.550708	-276.949215	-389.124506	1.186149	-0.139966	22219.76379
-403.454795	-257.069218	-228.882562	-421.168941	-1.102739	-0.902929	22228.15638
-357.67703	-306.661796	-165.556655	-428.798568	-0.339777	-0.139966	22227.39341
-311.136303	-358.543262	-90.786307	-444.820786	1.186149	1.385959	22218.23786
-281.380757	-391.35066	-76.290015	-463.894854	0.423186	-0.902929	22224.34156
-226.44744	-417.291393	4.584035	-499.754103	-0.339777	0.622996	22253.33415
-171.514123	-450.09879	55.702539	-532.561501	1.186149	-0.139966	22235.786
-116.580806	-462.306194	82.406234	-527.220762	1.186149	-0.902929	22239.60082
-49.440085	-526.395064	163.280284	-535.613352	1.186149	0.622996	22242.65267
-2.136395	-501.980256	216.687676	-566.894824	1.186149	-0.902929	22218.23786
36.011742	-501.217294	271.620993	-518.828171	-0.339777	0.622996	22204.50453
122.226531	-517.239511	314.346906	-447.872637	-0.339777	0.622996	22212.13416
174.107997	-511.898772	379.961702	-419.643016	1.186149	0.622996	22206.79342
216.070948	-484.432114	434.895019	-373.102289	0.423186	1.385959	22221.28971
255.74501	-440.943238	462.361677	-373.865251	-0.339777	0.622996	22211.3712
303.811662	-434.839536	500.509814	-334.191189	-1.102739	-0.902929	22193.06009
351.115352	-382.95807	521.109808	-266.287506	-1.865702	-0.139966	22189.24528
415.204222	-366.935852	502.03574	-236.531959	-1.102739	1.385959	22193.82305
428.937551	-325.735864	542.472765	-189.228269	-1.102739	-0.902929	22183.90454
447.248657	-254.78033	479.146858	-196.857896	-4.15459	-0.902929	22188.48232
472.426427	-189.928497	476.095007	-115.220884	1.186149	0.622996	22219.76379
487.685682	-122.024813	506.613516	5.327229	-0.339777	-0.902929	22226.63045
482.344943	-76.247049	515.006106	83.149428	-1.102739	0.622996	22219.00082
477.004204	-16.735956	469.228342	133.504969	0.423186	-0.902929	22227.39341
467.848651	37.434399	476.857969	185.386435	0.423186	-0.902929	22228.15638
444.196806	93.893641	410.480211	237.267901	1.186149	0.622996	22221.28971
431.22644	149.589921	375.383925	275.416038	3.475037	-0.139966	22247.99341
388.500526	196.130648	330.369124	315.0901	-2.628665	-2.428855	22231.97119
378.582011	242.671375	209.821011	308.986398	1.186149	0.622996	22220.52675
342.722762	280.056549	191.509906	363.919715	1.949112	-0.139966	22234.26008
322.885731	354.063934	140.391402	444.793765	-0.339777	-1.665892	22234.26008
296.182035	396.026885	54.176613	444.793765	-1.865702	-1.665892	22207.55638
240.485755	415.100953	12.213663	508.882635	-0.339777	-0.902929	22222.81564
194.707991	452.486127	-25.171512	492.097455	1.949112	1.385959	22231.97119
139.011711	467.745382	-115.201114	504.304859	-0.339777	-0.902929	22215.18601
96.285798	470.797233	-135.038146	503.541896	-3.391628	-2.428855	22219.00082
29.90804	475.37501	-172.42332	508.882635	-1.102739	1.385959	22211.3712
3.204344	473.849084	-268.556625	447.845616	-0.339777	0.622996	22199.92676
-58.595638	456.300941	-314.334389	449.371542	-1.865702	0.622996	22166.3564
-77.669706	458.589829	-337.223271	458.527095	-0.339777	0.622996	24.414808
-119.632656	448.671314	-413.519545	438.690063	-0.339777	-0.902929	12.207404
-190.588191	430.360208	-401.312141	411.986368	0.423186	-0.139966	11.444441
-221.1067	420.441692	-438.697315	326.534541	-1.102739	0.622996	18623.15745
-259.254837	402.893549	-431.067688	339.504908	1.186149	0.622996	22188.48232
-289.773347	373.138003	-452.430644	309.749361	-0.339777	0.622996	22193.06009
-329.447409	336.515791	-489.052856	261.682708	-1.102739	-1.665892	22197.63787
-360.728881	293.026915	-486.001005	198.356801	1.949112	-0.139966	22231.20823
-398.877018	248.775077	-501.260259	99.934608	1.949112	1.385959	22210.60823
-439.314043	197.656573	-511.178775	73.230912	0.423186	0.622996	22224.34156
-448.469596	151.115846	-444.038054	51.104993	-1.865702	-1.665892	22238.83786
-474.410329	101.523268	-448.615831	8.37908	1.186149	1.385959	22221.28971
-503.402913	26.75292	-444.801017	-120.561623	-1.865702	-0.139966	22219.00082
-485.85477	9.204777	-370.030669	-132.006064	-0.339777	0.622996	22227.39341
-469.06959	-56.410018	-350.9566	-180.072716	-1.865702	-0.139966	22210.60823
-466.780702	-109.81741	-312.808463	-251.028251	1.186149	-0.139966	22222.81564
-449.995522	-165.513689	-276.186252	-302.146754	1.186149	1.385959	22225.10453
-431.684416	-228.076634	-291.445507	-360.894885	-0.339777	-0.139966	22201.45268
-411.847385	-262.409957	-193.023314	-411.250426	0.423186	-0.139966	22199.16379
-369.121471	-298.269206	-154.112214	-443.29486	-1.865702	0.622996	22212.89712
-333.262223	-353.965486	-112.912226	-466.946705	-2.628665	1.385959	22215.18601
-277.565943	-386.772883	-51.875207	-484.494848	-0.339777	-0.902929	22209.08231
-242.469657	-423.395095	-57.215946	-550.109644	-1.865702	0.622996	22225.10453
-172.277085	-467.646933	-9.149294	-569.946675	1.186149	-0.139966	22230.44527
-118.106731	-488.246927	121.317334	-497.465215	-0.339777	-1.665892	22216.71194
-62.410451	-503.506182	150.309918	-511.961507	-1.102739	1.385959	22226.63045
3.204344	-512.661735	239.576558	-466.183743	-0.339777	-0.902929	22212.13416
58.900624	-510.372847	292.220987	-471.524482	0.423186	-0.139966	22209.84527
116.122829	-504.269145	339.524677	-457.02819	2.712074	0.622996	22244.94156
169.530221	-505.79507	389.880217	-421.168941	-1.102739	-1.665892	22235.786
213.019097	-472.22471	424.213541	-388.361543	1.186149	-0.139966	22200.68972
268.715377	-442.469163	447.102423	-382.257842	0.423186	-0.139966	22215.94897
319.070917	-419.580281	483.724634	-366.998587	0.423186	-0.139966	22221.28971
341.196837	-376.854368	477.620932	-298.33194	-0.339777	-0.139966	22189.24528
405.285706	-345.572895	540.946839	-199.146785	-1.865702	-0.139966	22212.89712
425.8857	-305.898833	550.102392	-185.413455	-0.339777	-1.665892	22223.5786
466.322725	-251.728479	537.894988	-116.746809	-1.865702	1.385959	22196.87491
470.137539	-195.269236	542.472765	-75.546821	-0.339777	-0.902929	22212.89712
486.159757	-130.417404	508.902404	-12.983877	-1.865702	-1.665892	22207.55638
482.344943	-93.032229	505.850553	54.919807	-3.391628	0.622996	22193.82305
479.293092	-25.891509	408.954286	92.304981	-0.339777	-1.665892	22200.68972
462.507912	30.567734	425.739466	167.838292	-0.339777	-0.902929	22215.94897
441.907918	100.760306	366.991335	222.008646	0.423186	1.385959	22225.10453
425.122738	150.352884	366.991335	259.39382	0.423186	0.622996	22217.4749
401.470893	202.997312	247.969148	252.527156	-1.102739	-0.139966	22222.05268
378.582011	252.58989	223.554341	335.690094	0.423186	-0.139966	22224.34156
350.352389	300.656543	177.776576	402.830815	1.949112	1.385959	22212.13416
328.989433	353.300972	146.495104	450.134504	1.186149	-0.139966	22222.05268
292.367221	398.315773	112.161781	478.364126	1.186149	-0.139966	22255.62304
249.641308	420.441692	28.998843	477.601163	1.186149	-0.902929	22235.02304
206.152432	451.723165	-63.319648	485.993753	2.712074	2.148922	22239.60082
155.033929	479.952786	-109.860375	492.860418	-0.339777	0.622996	22242.65267
100.863574	487.582413	-115.964077	492.860418	-0.339777	-0.902929	22225.10453
54.322848	465.456494	-202.178866	482.178939	1.949112	1.385959	22221.28971
-12.817873	482.241674	-229.645525	448.608579	-0.339777	-0.902929	22210.60823
-30.366016	472.323159	-273.897364	482.941902	-1.865702	-0.902929	22217.4749
-77.669706	461.64168	-328.067718	485.993753	-1.102739	-0.139966	25.17777
-115.05488	440.278724	-387.578812	462.341908	0.423186	0.622996	12.207404
-173.803011	425.019469	-431.067688	433.349324	-2.628665	-0.139966	12.207404
-219.580775	398.315773	-439.460278	400.541927	-1.865702	-0.139966	4952.391125
-289.010384	380.76763	-441.749166	354.0012	-2.628665	-0.902929	22117.52678
-308.847415	379.241705	-460.060272	272.364187	1.186149	1.385959	22192.29713
-334.025186	334.226903	-509.652849	247.186416	-2.628665	-0.902929	22183.90454
-375.988136	295.315804	-554.667651	152.579037	-0.339777	-1.665892	22205.2675
-407.269608	225.123232	-536.356545	61.023509	-0.339777	0.622996	22199.16379
-445.417745	198.419536	-535.593583	41.186477	2.712074	0.622996	22214.42305
-466.017739	152.641772	-431.83065	22.112409	-1.102739	-0.139966	22221.28971
-462.965888	109.915859	-434.119538	-10.694989	2.712074	0.622996	22219.00082
-482.802919	56.508467	-393.682513	-57.235716	1.949112	-0.139966	22219.76379
-491.958472	14.545516	-351.719563	-122.087548	0.423186	0.622996	22243.41563
-470.595515	-45.72854	-378.423259	-186.939381	1.186149	-0.902929	22243.41563
-472.121441	-102.187782	-321.964016	-261.709729	0.423186	-0.902929	22229.6823
-466.017739	-155.595174	-296.023283	-302.146754	-0.339777	-0.902929	22228.15638
-427.106639	-210.528491	-285.341805	-370.8134	-0.339777	2.148922	22231.20823
-408.795534	-254.017367	-251.008482	-432.613382	1.186149	0.622996	22221.28971
-363.01777	-298.269206	-147.245549	-426.50968	-1.102739	0.622996	22216.71194
-318.002968	-350.913635	-106.808524	-453.976339	-1.865702	-0.139966	22225.86749
-283.669645	-375.328442	-50.349282	-479.154109	1.186149	-0.139966	22229.6823
-231.788179	-425.683983	-25.171512	-520.354097	-0.339777	-0.139966	22216.71194
-179.14375	-461.543231	55.702539	-537.139277	-4.15459	-0.902929	22203.74157
-131.84006	-491.298778	103.006228	-513.487432	-0.339777	0.622996	22213.66009
-95.980812	-514.18766	146.495104	-516.539283	-1.865702	1.385959	22196.11194
-19.684538	-528.683952	202.954347	-527.983724	-3.391628	-1.665892	22206.79342
50.508034	-500.454331	255.598776	-499.754103	1.186149	1.385959	22227.39341
104.678388	-502.743219	336.472826	-462.368929	-0.339777	-0.139966	22186.19343
153.508003	-510.372847	390.64318	-433.376345	1.186149	0.622996	22212.89712
199.285768	-489.00989	394.457994	-383.783767	1.949112	-0.902929	22219.00082
251.167234	-451.624716	444.813534	-392.176357	1.186149	-0.139966	22193.06009
317.544992	-424.158057	495.169075	-315.880083	1.186149	-0.902929	22201.45268
362.559793	-391.35066	533.317212	-266.287506	1.186149	0.622996	22238.07489
396.893116	-358.543262	530.265361	-232.717145	1.186149	-0.139966	22036.65273
421.307924	-292.928467	540.946839	-202.961598	2.712074	-0.902929	22200.68972
457.167173	-249.439591	527.21351	-161.761611	1.186149	2.148922	22216.71194
476.241241	-186.876646	551.628318	-84.702374	-0.339777	-0.139966	22231.97119
477.004204	-148.728509	517.294994	-15.272765	0.423186	0.622996	22216.71194
492.263459	-79.2989	492.117224	66.364248	-1.102739	-0.902929	20311.59398
465.559763	-22.839658	455.495013	128.927192	-0.339777	-1.665892	22215.18601
472.426427	32.856622	447.102423	164.786441	0.423186	-0.139966	22211.3712
441.144955	81.686237	419.635764	239.556789	-0.339777	1.385959	22224.34156
419.781998	138.14548	370.806149	279.230851	-1.865702	-0.139966	22210.60823
405.285706	185.449169	316.635795	315.853063	-0.339777	0.622996	22193.06009
364.085719	247.249151	238.813595	314.327137	-0.339777	1.385959	22205.2675
357.982017	294.552841	160.991396	367.734529	-2.628665	-0.902929	22215.18601
317.544992	344.908381	130.472887	427.245622	-1.865702	-0.139966	22202.21564
292.367221	392.975034	102.243266	469.971536	-1.865702	0.622996	22219.00082
248.878345	418.152804	44.258098	473.023387	3.475037	-0.902929	22235.02304
188.604289	446.382426	-97.652972	457.764132	-0.339777	0.622996	22216.71194
146.641339	470.03427	-153.349251	447.845616	-1.865702	-0.902929	22218.23786
103.915425	487.582413	-124.356667	518.038188	1.949112	0.622996	22231.20823
52.796922	483.7676	-170.134432	506.593747	1.949112	-0.139966	22235.02304
19.226562	483.7676	-218.201084	497.438194	1.949112	-0.139966	22228.15638
-31.128979	461.64168	-275.423289	485.993753	3.475037	0.622996	22234.26008
-85.299333	462.404643	-335.697345	488.282641	3.475037	1.385959	33.57036
-119.632656	452.486127	-371.556594	481.415977	-0.339777	-0.902929	12.970367
-166.936346	432.649096	-395.971402	443.26784	-0.339777	0.622996	12.970367
-214.240036	415.863916	-438.697315	378.416007	-1.102739	-0.139966	14638.96603
-255.440024	392.975034	-438.697315	356.290088	-0.339777	-0.902929	22159.48973
-310.373341	376.189854	-480.660265	312.801212	0.423186	0.622996	22203.74157
-331.736297	329.649127	-505.075073	247.949379	1.186149	-0.139966	22168.64528
-371.41036	292.263953	-476.845452	189.964211	-1.865702	-0.902929	22190.7712
-404.98072	235.041747	-482.949154	133.504969	-1.102739	1.385959	22191.53417
-436.262192	182.397319	-501.260259	78.571652	0.423186	-0.139966	22211.3712
-437.788118	149.589921	-475.319526	41.94944	-0.339777	-0.139966	22194.58602
-482.039957	85.501051	-455.482495	-9.932026	0.423186	1.385959	22210.60823
-492.721435	58.034392	-438.697315	-96.909778	-0.339777	-0.902929	22223.5786
-487.380696	11.493665	-418.860284	-166.339387	-1.102739	-0.139966	22221.28971
-470.595515	-44.202614	-380.712147	-204.487524	-0.339777	-0.139966	22221.28971
-475.173292	-105.239633	-360.875116	-297.568978	0.423186	0.622996	22228.91934
-459.151074	-170.854429	-304.415873	-324.272674	1.949112	2.148922	22228.15638
-428.632565	-211.291454	-294.497358	-365.472661	-1.102739	-0.139966	22213.66009
-401.928869	-256.306255	-226.593674	-377.680065	-0.339777	-1.665892	22247.99341
-351.573329	-290.639578	-160.978879	-398.280059	1.186149	-0.139966	22251.04526
-334.788148	-352.43956	-100.704822	-437.954121	1.949112	0.622996	22230.44527
-288.247421	-382.95807	-45.008543	-495.939289	1.949112	0.622996	22236.54897
-232.551142	-418.054355	-20.593735	-511.198544	-1.102739	0.622996	22237.31193
-178.380787	-459.254343	41.969209	-531.035575	-0.339777	-2.428855	22212.13416
-116.580806	-490.535815	106.058079	-498.99114	-0.339777	-0.139966	22222.81564
-83.773408	-497.40248	160.991396	-497.465215	-1.102739	-0.139966	22230.44527
-25.78824	-519.528399	200.665459	-497.465215	0.423186	-0.902929	22209.08231
58.900624	-521.817288	271.620993	-518.065209	0.423186	1.385959	22197.63787
90.945059	-511.898772	339.524677	-469.235594	-1.865702	1.385959	22202.97861
145.115413	-517.239511	370.043186	-426.50968	-2.628665	-0.902929	22196.87491
218.359836	-508.083958	449.391311	-387.598581	-1.865702	-0.139966	22186.19343
265.663526	-466.121008	466.176491	-403.620798	-1.865702	0.622996	22204.50453
316.019066	-450.861753	459.309826	-351.739332	0.423186	-0.139966	22202.21564
344.248688	-387.535846	524.924622	-271.628245	1.186149	0.622996	22203.74157
390.026452	-338.706231	522.635734	-208.302338	1.186149	1.385959	22206.03046
434.27829	-300.558094	515.769069	-212.880114	1.949112	-0.902929	22215.18601
467.848651	-247.913665	501.272777	-177.020865	1.186149	2.148922	22196.87491
481.58198	-191.454423	555.443131	-86.991262	-1.102739	-0.902929	22222.81564
496.841235	-138.809994	513.480181	-0.01351	5.000963	0.622996	22252.57118
487.685682	-77.010012	511.191293	52.630919	0.423186	-0.902929	22235.02304
469.374576	-27.417434	436.420944	100.697571	0.423186	0.622996	22236.54897
465.559763	6.915889	428.028354	163.260515	0.423186	-0.902929	22244.17859
448.01162	78.634386	401.324658	244.134565	-0.339777	-0.139966	22224.34156
424.359775	149.589921	389.117255	283.045665	1.949112	-1.665892	22225.86749
414.441259	196.893611	299.850614	285.334553	1.949112	2.148922	22229.6823
380.870899	241.908412	244.154335	360.867864	1.186149	1.385959	22213.66009
351.878315	301.419505	216.687676	378.416007	2.712074	-0.139966	22222.81564
315.256104	347.19727	146.495104	424.956734	0.423186	-0.139966	22231.20823
303.811662	394.500959	106.821042	449.371542	0.423186	1.385959	22222.81564
233.619091	418.915767	50.361799	485.23079	-1.865702	-1.665892	22200.68972
198.522805	441.804649	-57.215946	482.941902	-0.339777	2.148922	22212.89712
146.641339	451.723165	-112.149264	498.201157	-1.865702	-0.139966	22209.84527
111.545053	488.345376	-144.956661	486.756716	-0.339777	0.622996	22207.55638
47.456183	491.397227	-188.445537	481.415977	1.186149	0.622996	22223.5786
7.782121	492.923152	-264.741811	457.001169	1.949112	-0.139966	22205.2675
-34.943793	471.560196	-309.756612	437.164138	-0.339777	-0.139966	22206.03046
-78.432669	458.589829	-328.067718	484.467828	1.186149	0.622996	51.881466
-112.765992	436.46391	-412.756582	453.949318	-0.339777	-0.902929	13.733329
-177.617824	434.175022	-462.34916	409.697479	-1.865702	-1.665892	12.207404
-199.743744	431.886134	-415.808433	372.312305	3.475037	0.622996	14136.17359
-247.047434	404.419475	-447.089905	349.423423	3.475037	1.385959	22196.11194
-292.062235	361.693562	-440.22324	344.845647	2.712074	-0.139966	22195.34898
-346.995552	334.226903	-469.215824	278.467889	1.949112	1.385959	22218.23786
-378.277024	286.923213	-504.31211	218.193832	0.423186	-1.665892	22216.71194
-408.032571	231.989896	-485.238042	134.267931	-1.102739	0.622996	22178.5638
-437.025155	196.893611	-499.734334	71.704987	-0.339777	0.622996	22216.71194
-453.047373	154.167697	-452.430644	49.579068	1.949112	-0.139966	22229.6823
-478.225143	97.708455	-465.401011	-0.776473	0.423186	1.385959	22216.71194
-495.773286	67.189945	-403.601029	-70.206082	0.423186	0.622996	22220.52675
-502.63995	1.57515	-415.04547	-123.613474	-1.865702	2.148922	22210.60823
-478.225143	-56.410018	-344.852898	-187.702344	0.423186	1.385959	22201.45268
-498.825137	-110.580372	-353.245488	-235.006033	-3.391628	-1.665892	22199.92676
-449.995522	-150.254435	-317.38624	-309.013419	-1.865702	-0.139966	22212.89712
-431.684416	-201.372938	-302.889948	-362.42081	-0.339777	0.622996	22216.71194
-414.899236	-258.595143	-210.571457	-392.176357	-1.102739	-1.665892	22215.18601
-375.988136	-295.980318	-167.845543	-407.435612	0.423186	-0.139966	22227.39341
-333.262223	-346.335858	-96.127046	-441.005972	1.186149	-0.139966	22229.6823
-291.299272	-379.143256	-74.764089	-488.309662	0.423186	-0.139966	22216.71194
-262.306688	-406.609914	-48.823356	-518.065209	0.423186	2.148922	22225.10453
-170.75116	-450.09879	28.998843	-538.665203	4.238	-0.139966	22244.17859
-115.817843	-471.461747	123.606222	-486.020774	1.949112	-0.139966	22235.02304
-74.617855	-491.298778	167.858061	-519.591134	-1.102739	-0.902929	22224.34156
-9.766022	-525.632101	212.872862	-483.731886	0.423186	-0.902929	22215.94897
45.930257	-514.18766	282.302471	-452.450413	1.949112	1.385959	22221.28971
92.470984	-510.372847	334.9469	-461.605966	-0.339777	-0.139966	22219.76379
154.270966	-508.083958	372.332074	-434.90227	1.186149	-1.665892	22206.03046
213.019097	-491.298778	425.739466	-388.361543	0.423186	-0.139966	22209.08231
251.930196	-456.965455	468.465379	-370.050438	2.712074	2.148922	22212.89712
296.944998	-429.498796	469.228342	-367.76155	1.949112	1.385959	22173.98602
347.300538	-395.165473	524.924622	-289.93935	-0.339777	-0.139966	22212.89712
390.789414	-369.22474	519.583883	-224.324555	-0.339777	0.622996	22194.58602
418.256073	-315.054386	495.932038	-201.435673	-1.102739	-0.902929	22199.92676
448.01162	-272.328473	537.894988	-133.531989	-1.102739	1.385959	22182.37861
480.056055	-211.291454	511.191293	-99.198666	-0.339777	-0.902929	22202.97861
483.107906	-139.572956	539.420914	-5.354249	0.423186	-0.139966	22222.81564
477.004204	-99.898894	470.754267	36.608701	-0.339777	-0.139966	22232.73415
483.870868	-32.758173	424.213541	129.690155	1.949112	-0.902929	22217.4749
466.322725	33.619585	428.791317	170.890143	-1.865702	-0.139966	22223.5786
443.433843	96.945492	421.16169	230.401236	-2.628665	-0.902929	22228.91934
425.8857	148.063995	395.220957	261.682708	-1.102739	-0.902929	22212.13416
418.256073	186.212132	294.509875	289.91233	1.949112	-0.902929	22244.94156
370.189421	257.167667	239.576558	317.378988	4.238	1.385959	22251.80822
362.559793	299.130617	184.643241	395.96415	-0.339777	-0.902929	22227.39341
334.330172	342.619493	171.672875	440.978952	0.423186	0.622996	22232.73415
285.500557	394.500959	119.791408	479.890051	0.423186	-0.139966	22235.02304
230.56724	423.493543	17.554402	460.05302	0.423186	-2.428855	22219.76379
197.759842	432.649096	-55.690021	507.35671	0.423186	2.911885	22220.52675
154.270966	462.404643	-83.919642	518.038188	1.949112	1.385959	22231.20823
123.752457	481.478711	-122.067779	515.7493	-0.339777	-0.139966	22228.91934
47.456183	485.293525	-198.364053	476.8382	0.423186	1.385959	22193.82305
3.204344	472.323159	-280.764028	457.001169	-1.102739	-0.139966	22197.63787
-18.158612	479.189823	-273.134401	444.030803	-1.865702	0.622996	22205.2675
-76.14378	445.619463	-322.726979	463.867834	-2.628665	-0.139966	54.170354
-122.684507	451.723165	-376.13437	485.23079	-0.339777	0.622996	13.733329
-178.380787	423.493543	-400.549178	428.771548	-0.339777	0.622996	11.444441
-221.869663	419.67873	-428.778799	372.312305	-1.865702	-0.139966	13673.81817
-267.647427	402.893549	-488.289893	335.690094	-1.102739	-0.902929	22155.67492
-302.743713	376.952816	-473.030638	305.171584	0.423186	0.622996	22206.03046
-330.973335	338.80468	-493.630632	271.601224	1.186149	-0.139966	22191.53417
-366.069621	292.263953	-548.563949	155.630888	0.423186	-0.902929	22186.19343
-382.854801	260.219518	-482.186191	88.490167	1.186149	0.622996	22219.76379
-421.7659	206.049163	-511.941738	85.438316	1.186149	-0.902929	22234.26008
-447.706633	173.241766	-464.638048	34.319813	1.949112	-0.139966	22233.49712
-474.410329	106.101045	-427.252874	19.060558	0.423186	-0.902929	22235.786
-470.595515	75.582535	-384.526961	-57.998678	1.949112	-0.902929	22233.49712
-472.884404	-2.239664	-398.26029	-109.117182	-0.339777	0.622996	22221.28971
-466.017739	-44.965577	-356.297339	-192.28012	-1.865702	-1.665892	22222.81564
-482.802919	-101.42482	-328.830681	-263.235655	-1.102739	-0.902929	22224.34156
-456.862186	-154.832211	-308.230687	-295.28009	-0.339777	-0.902929	22217.4749
-414.136273	-189.928497	-260.164034	-350.213407	0.423186	0.622996	22224.34156
-407.269608	-256.306255	-221.252935	-394.465245	-0.339777	-0.902929	22229.6823
-383.617763	-297.506243	-156.401102	-409.7245	-0.339777	0.622996	22196.87491
-343.943701	-336.417343	-97.652972	-457.791152	-1.865702	-0.902929	22191.53417
-294.351123	-366.935852	-50.349282	-486.020774	-1.865702	-1.665892	22212.13416
-247.047434	-426.446946	-25.934474	-485.257811	-1.102739	1.385959	22203.74157
-196.691893	-448.572865	48.072911	-522.642985	-1.102739	-0.902929	22220.52675
-112.003029	-482.906188	106.058079	-508.146693	-0.339777	0.622996	22232.73415
-82.247482	-486.721002	144.206216	-527.220762	-0.339777	-0.139966	22209.84527
-26.551203	-521.054325	188.458055	-499.754103	-0.339777	-1.665892	22217.4749
31.433965	-515.713586	259.413589	-496.702252	0.423186	1.385959	22211.3712
95.522835	-514.950623	350.969118	-457.791152	1.186149	0.622996	22194.58602
155.033929	-492.061741	394.457994	-436.428196	1.949112	-0.902929	22230.44527
223.700575	-483.669151	392.169106	-447.872637	2.712074	1.385959	22235.786
257.270936	-450.09879	463.887603	-374.628214	2.712074	-0.139966	22223.5786
306.100551	-431.787685	477.620932	-340.294891	3.475037	1.385959	22222.81564
332.804246	-396.691399	519.583883	-274.680096	1.186149	1.385959	22221.28971
393.841265	-377.61733	525.687585	-221.272704	1.949112	1.385959	22214.42305
418.256073	-305.13587	554.680169	-228.139369	-1.102739	-2.428855	22200.68972
451.063471	-261.646994	535.6061	-144.97643	-1.102739	0.622996	22214.42305
471.663465	-209.765528	547.050541	-82.413486	1.186149	-0.902929	22230.44527
477.767167	-145.676658	498.983889	-20.613504	0.423186	-0.139966	22217.4749
468.611614	-95.321118	508.139442	31.267962	-1.865702	-0.902929	22205.2675
457.167173	-28.94336	387.591329	93.067944	-1.102739	-1.665892	22209.08231
457.167173	11.493665	424.976503	168.601255	-1.102739	0.622996	22197.63787
435.804216	76.345498	431.080205	234.979013	-1.102739	1.385959	22215.94897
425.122738	133.567703	376.146888	276.941963	-0.339777	0.622996	22219.76379
403.759781	188.50102	309.006167	299.830845	-1.102739	-0.139966	22210.60823
387.737564	231.989896	267.043217	337.216019	-0.339777	-0.902929	22221.28971
366.374607	288.449139	209.058049	384.519709	-1.865702	-1.665892	22230.44527
338.144986	328.123201	160.991396	444.030803	-0.339777	0.622996	22216.71194
290.078333	380.004667	89.272899	431.060436	-0.339777	-0.902929	22212.13416
263.374637	421.204655	24.421066	437.164138	0.423186	-1.665892	22243.41563
206.915395	439.515761	-52.63817	470.734498	1.949112	0.622996	22239.60082
151.982078	458.589829	-168.608506	471.497461	1.949112	-0.139966	22230.44527
116.122829	479.189823	-123.593705	504.304859	0.423186	1.385959	22240.36378
77.974692	479.952786	-163.267767	508.119672	1.949112	0.622996	22232.73415
19.226562	486.819451	-225.067749	493.62338	0.423186	-1.665892	22215.18601
-44.099346	479.952786	-250.245519	502.015971	-1.865702	-0.139966	22205.2675
-70.040079	459.352792	-301.364022	494.386343	-1.102739	0.622996	54.170354
-114.291917	446.382426	-350.9566	487.519679	1.186149	-0.139966	14.496292
-175.328936	431.886134	-396.734364	426.48266	-0.339777	0.622996	9.918516
-208.899297	425.019469	-408.178805	387.57156	-1.102739	0.622996	625.629444
-259.254837	407.471326	-478.371377	335.690094	-1.102739	-0.902929	22084.71938
-289.773347	372.37504	-503.549148	292.201218	-1.102739	-0.139966	22183.90454
-317.240005	344.145419	-527.200992	215.904944	-1.865702	-0.902929	22193.06009
-372.936285	305.997282	-518.808402	211.327168	0.423186	-0.902929	22183.90454
-398.877018	258.693592	-478.371377	158.682739	-0.339777	1.385959	22206.03046
-418.714049	209.101014	-488.289893	86.964242	-1.102739	-1.665892	22229.6823
-459.151074	164.086213	-453.95657	51.867956	-0.339777	-0.902929	22213.66009
-472.884404	105.338082	-443.275091	6.853154	-1.865702	-0.139966	22219.76379
-483.565882	65.66402	-424.963986	-86.2283	-1.102739	-1.665892	22228.15638
-503.402913	7.678852	-397.497327	-148.028281	0.423186	-0.139966	22218.23786
-488.906621	-41.150763	-360.112153	-164.050499	3.475037	0.622996	22243.41563
-480.514031	-103.713708	-348.667712	-264.76158	4.238	1.385959	22135.07492
-478.988106	-133.469255	-377.660296	-345.63563	1.949112	-0.139966	22234.26008
-437.788118	-196.032199	-255.586258	-347.161556	0.423186	-0.139966	22226.63045
-405.743683	-246.38774	-217.438121	-378.443028	2.712074	0.622996	22235.786
-400.402944	-276.906249	-179.289984	-424.220792	0.423186	1.385959	22224.34156
-324.10667	-334.891417	-130.460369	-459.317078	1.949112	-0.139966	22215.18601
-293.588161	-373.039554	-80.104829	-491.361513	1.186149	-0.139966	22226.63045
-257.728912	-410.424728	-1.519667	-492.887438	-1.102739	1.385959	22231.20823
-191.351154	-445.521014	27.472917	-517.302246	-1.865702	-2.428855	22212.89712
-150.151166	-481.380263	100.71734	-490.59855	-1.102739	-0.139966	22203.74157
-92.928961	-504.269145	80.880309	-551.635569	-1.865702	0.622996	22209.08231
-47.151196	-547.758021	155.650657	-579.102228	-2.628665	-0.902929	22165.59343
28.382114	-529.446915	177.013614	-503.568917	-1.865702	-0.902929	22197.63787
77.974692	-520.291362	303.665428	-466.946705	-1.865702	-0.139966	22216.71194
150.456152	-498.928406	354.783931	-421.168941	0.423186	-0.902929	22215.94897
207.678358	-497.40248	389.880217	-396.754134	0.423186	0.622996	22207.55638
258.796861	-463.069157	457.020938	-378.443028	-1.102739	-0.139966	22219.76379
293.130184	-447.046939	481.435746	-341.820816	-1.865702	-2.428855	22206.03046
347.300538	-404.321026	508.902404	-298.33194	0.423186	1.385959	22193.06009
385.448675	-360.83215	553.917206	-241.109735	3.475037	0.622996	22215.94897
450.300508	-298.269206	505.850553	-231.19122	3.475037	-1.665892	22229.6823
445.722732	-294.454392	486.013522	-212.117151	0.423186	1.385959	22203.74157
477.767167	-215.86923	540.946839	-118.272735	1.949112	-1.665892	22237.31193
487.685682	-139.572956	506.613516	-44.265349	1.186149	0.622996	22240.36378
483.107906	-79.2989	518.82092	41.94944	1.186149	1.385959	22218.23786
482.344943	-33.521136	433.369093	99.171645	1.186149	-0.902929	22224.34156
460.981986	20.649218	470.754267	189.964211	-0.339777	0.622996	22232.73415
443.433843	77.871424	425.739466	240.319752	0.423186	0.622996	22215.94897
422.833849	129.75289	395.983919	275.416038	1.186149	0.622996	22190.00824
402.996818	186.975095	315.872832	300.593808	-0.339777	0.622996	22231.97119
370.189421	238.856561	280.776546	338.741945	-1.865702	0.622996	22193.06009
349.589427	275.478772	169.383986	360.867864	-1.865702	-0.902929	22202.97861
332.041284	325.07135	100.71734	373.075268	-0.339777	-0.139966	22213.66009
287.026482	378.478742	92.32475	437.164138	0.423186	0.622996	22208.31935
254.219085	411.28614	49.598837	473.786349	0.423186	-0.139966	22218.23786
213.019097	422.730581	-1.519667	503.541896	0.423186	0.622996	22232.73415
155.033929	466.219457	-85.445568	504.304859	-0.339777	-2.428855	22225.10453
108.493202	479.189823	-123.593705	514.223374	0.423186	-0.139966	22221.28971
73.396916	476.137972	-178.527022	476.8382	0.423186	1.385959	22206.03046
19.226562	485.293525	-221.252935	492.097455	0.423186	-0.902929	22208.31935
-8.240097	481.478711	-262.452923	510.408561	0.423186	-0.902929	22235.02304
-64.699339	467.745382	-306.704761	497.438194	1.949112	0.622996	113.681448
-129.551172	436.46391	-372.319557	450.134504	2.712074	-0.902929	14.496292
-177.617824	433.412059	-447.089905	390.623411	2.712074	-0.139966	11.444441
-214.240036	434.937984	-401.312141	409.697479	0.423186	0.622996	11.444441
-261.543726	408.234289	-460.823234	351.712311	-1.102739	-0.902929	22031.31199
-292.062235	373.138003	-469.215824	321.193802	-1.102739	0.622996	22184.6675
-326.395558	340.330605	-485.238042	274.653075	1.186149	0.622996	22207.55638
-359.202956	318.967648	-500.497297	243.371603	-1.102739	-0.139966	22214.42305
-395.825167	260.98248	-498.208408	139.608671	0.423186	0.622996	22176.27491
-432.447379	210.62694	-511.178775	93.830906	-0.339777	-0.902929	22200.68972
-439.314043	154.167697	-513.467663	9.142043	0.423186	1.385959	22109.89715
-469.06959	91.604753	-485.238042	-36.635722	-1.865702	-0.902929	22198.40083
-482.039957	54.982541	-415.04547	-64.865343	1.186149	0.622996	22210.60823
-485.85477	12.256628	-404.363992	-130.480138	-0.339777	-0.139966	22220.52675
-475.936255	-38.861875	-349.430675	-170.917163	-1.102739	-0.139966	22224.34156
-475.936255	-92.269267	-308.230687	-219.746779	-0.339777	-0.902929	22219.00082
-468.306627	-138.047031	-305.178836	-296.043052	-1.102739	-0.139966	22225.10453
-430.921453	-205.187752	-275.423289	-330.376375	-1.102739	0.622996	22225.10453
-408.032571	-251.728479	-215.149233	-383.020804	-0.339777	-0.139966	22217.4749
-373.699248	-283.009951	-165.556655	-413.539314	1.949112	-0.139966	22248.75637
-337.839999	-337.180305	-93.075195	-446.346711	1.949112	-0.902929	22251.04526
-318.765931	-383.721032	-108.33445	-527.220762	1.186149	0.622996	22225.86749
-258.491875	-400.506212	-46.534468	-480.680035	0.423186	2.148922	22235.02304
-202.795595	-447.046939	25.184029	-536.376314	0.423186	-0.902929	22239.60082
-146.336352	-467.646933	122.080297	-498.228178	0.423186	0.622996	22215.18601
-65.462302	-495.113592	124.369185	-532.561501	-1.102739	-0.902929	22202.97861
-37.995644	-527.92099	208.295086	-471.524482	-1.102739	-0.902929	22223.5786
43.641369	-529.446915	294.509875	-459.317078	-0.339777	1.385959	22213.66009
84.078394	-511.135809	326.55431	-454.739302	-1.102739	0.622996	22199.16379
150.456152	-510.372847	377.672814	-426.50968	0.423186	-0.139966	22215.18601
197.759842	-498.165443	408.954286	-408.961537	0.423186	2.148922	22194.58602
245.063532	-470.698784	452.443162	-395.991171	-1.865702	0.622996	22192.29713
270.241302	-449.335828	425.739466	-392.93932	-1.865702	-2.428855	22181.61565
348.063501	-414.239542	486.013522	-328.85045	1.949112	1.385959	22210.60823
391.552377	-364.646964	534.843137	-246.450474	1.186149	0.622996	22198.40083
418.256073	-330.313641	529.502398	-194.569008	0.423186	-0.139966	22206.79342
447.248657	-269.276622	539.420914	-150.317169	1.949112	2.148922	22215.18601
460.981986	-221.972932	555.443131	-89.280151	1.186149	-0.139966	22219.76379
475.478278	-151.017397	543.235727	-12.220914	-0.339777	-0.902929	22215.18601
480.819017	-90.743341	508.902404	35.082776	1.186149	1.385959	22232.73415
489.211608	-28.180397	446.33946	125.875341	3.475037	0.622996	22238.07489
484.633831	16.834405	434.895019	154.104963	1.186149	0.622996	22242.65267
454.878284	77.108461	412.006137	189.201248	1.186149	-0.902929	22245.70452
429.700514	121.3603	395.220957	247.949379	-0.339777	-0.902929	22225.10453
403.759781	176.293617	318.16172	308.223435	-0.339777	-0.902929	22225.86749
391.552377	220.545455	248.732111	298.30492	1.186149	0.622996	22226.63045
362.559793	273.952847	219.739527	395.201187	0.423186	0.622996	22215.94897
335.093135	318.967648	164.043247	442.504877	1.186149	2.148922	22222.05268
291.604259	383.056518	85.458085	466.156722	2.712074	1.385959	22233.49712
232.856128	413.575028	64.858091	462.341908	-1.102739	-0.139966	22224.34156
193.945028	419.67873	-29.749288	479.127088	-1.865702	1.385959	22198.40083
168.004295	444.093537	-113.675189	498.201157	-3.391628	-0.902929	22206.79342
104.678388	472.323159	-101.467785	498.96412	-1.102739	0.622996	22212.89712
44.404332	463.930568	-231.17145	422.667846	-1.865702	-1.665892	22190.7712
13.12286	479.189823	-267.793662	437.164138	-1.102739	0.622996	22214.42305
-23.499352	473.849084	-292.208469	401.304889	1.186149	1.385959	22219.00082
-59.3586	466.982419	-301.364022	484.467828	3.475037	0.622996	122.074038
-111.240066	462.404643	-335.697345	485.993753	-1.102739	-0.902929	16.78518
-173.803011	440.278724	-400.549178	419.615995	-0.339777	0.622996	11.444441
-220.343738	412.812065	-398.26029	399.778964	-1.102739	-0.139966	12.207404
-240.943732	418.152804	-443.275091	372.312305	-0.339777	-2.428855	22033.60088
-279.091869	393.737997	-439.460278	328.060467	1.949112	-0.139966	22218.23786
-305.795564	351.775046	-508.126924	261.682708	1.186149	-1.665892	22181.61565
-367.595546	308.28617	-551.6158	158.682739	1.186149	-0.902929	22196.87491
-403.454795	265.560257	-534.83062	78.571652	1.949112	1.385959	22222.05268
-432.447379	221.308418	-529.489881	87.727204	0.423186	-0.902929	22215.94897
-442.365894	170.189915	-472.267675	51.104993	-0.339777	-0.139966	22215.94897
-475.936255	114.493635	-453.193607	13.719819	-1.865702	-0.902929	22225.86749
-489.669584	78.634386	-404.363992	-38.92461	-0.339777	-0.139966	22222.81564
-498.062174	9.204777	-403.601029	-122.087548	-1.102739	-0.139966	22219.00082
-479.751068	-25.128546	-386.052886	-157.946797	1.186149	-0.139966	22228.15638
-491.195509	-91.506304	-334.934383	-228.902331	-0.339777	-0.139966	22207.55638
-460.677	-136.521105	-341.038085	-331.139338	-1.102739	0.622996	22199.92676
-433.973304	-176.958131	-314.334389	-392.176357	1.186149	2.911885	22206.79342
-401.165906	-259.358106	-236.51219	-389.887469	-1.102739	-0.902929	22218.23786
-395.825167	-280.721063	-198.364053	-428.798568	-0.339777	-0.139966	22210.60823
-340.128887	-340.232156	-140.378885	-467.709668	-0.339777	-0.139966	22225.10453
-295.877049	-376.091405	-79.341866	-467.709668	0.423186	-0.902929	22230.44527
-246.284471	-406.609914	-31.275213	-476.865221	0.423186	0.622996	22214.42305
-208.899297	-444.758051	41.206247	-512.72447	0.423186	-0.139966	22224.34156
-153.96598	-469.172859	93.087713	-498.228178	1.186149	0.622996	22231.20823
-78.432669	-495.876555	128.946961	-512.72447	3.475037	0.622996	22233.49712
-18.921575	-520.291362	182.354353	-507.38373	1.949112	-0.139966	22235.786
32.959891	-505.032107	257.124701	-472.287444	0.423186	-0.139966	22211.3712
77.974692	-507.320996	295.272838	-475.339295	1.949112	-0.139966	22221.28971
155.033929	-505.79507	366.228373	-441.768935	1.186149	-0.139966	22190.7712
205.389469	-495.113592	333.420975	-395.228208	-1.102739	-1.665892	22205.2675
247.35242	-463.069157	454.73205	-373.102289	-3.391628	-0.139966	22214.42305
290.841296	-440.943238	490.591299	-340.294891	-1.865702	-1.665892	22209.08231
355.693129	-419.580281	498.220926	-304.435642	-1.102739	0.622996	22219.76379
396.130154	-371.513628	536.369063	-229.665294	-0.339777	-0.902929	22199.92676
406.811632	-332.602529	531.791286	-202.961598	-1.102739	-1.665892	22182.37861
449.537545	-292.928467	524.924622	-177.020865	-1.865702	0.622996	22186.95639
459.456061	-230.365522	539.420914	-116.746809	-2.628665	-2.428855	22212.89712
470.137539	-164.750727	538.657951	-25.191281	-1.865702	0.622996	22203.74157
464.033837	-97.610006	464.650566	4.564266	-0.339777	0.622996	22217.4749
471.663465	-44.202614	430.317242	73.230912	0.423186	-0.902929	22231.97119
461.744949	10.730703	457.020938	184.623472	0.423186	-0.139966	22215.94897
454.878284	71.004759	428.791317	230.401236	-0.339777	-0.139966	22222.05268
428.937551	119.834374	392.169106	270.075299	2.712074	-0.139966	22232.73415
416.730148	183.923244	329.606161	270.838261	-1.102739	-0.902929	22214.42305
398.419042	237.330636	284.59136	357.053051	2.712074	0.622996	22239.60082
376.293122	284.634325	224.317303	394.438225	3.475037	-0.139966	22253.33415
335.856097	325.07135	152.598806	419.615995	0.423186	0.622996	22233.49712
304.574625	373.138003	102.243266	440.978952	-0.339777	-0.902929	22228.15638
261.085749	412.049102	41.969209	473.023387	3.475037	-0.139966	22239.60082
199.285768	437.226873	-29.749288	476.075237	0.423186	1.385959	22228.91934
168.004295	460.115755	-89.260381	476.075237	-0.339777	-0.139966	22215.18601
127.56727	469.271308	-117.490003	518.038188	1.949112	0.622996	22228.15638
66.530251	482.241674	-137.327034	500.490045	1.186149	1.385959	22231.20823
25.330264	467.745382	-219.727009	473.023387	1.186149	0.622996	22199.16379
-37.995644	458.589829	-262.452923	487.519679	-1.865702	-1.665892	22209.84527
-66.988228	461.64168	-299.075134	485.23079	-1.865702	0.622996	738.547929
-112.765992	442.567612	-347.141786	472.260424	-1.102739	0.622996	18.311106
-172.277085	437.989835	-435.645464	421.904883	-1.102739	0.622996	12.970367
-212.71411	415.100953	-441.749166	392.149336	-0.339777	0.622996	13.733329
-244.758545	397.55281	-469.978787	321.193802	0.423186	1.385959	22003.08237
-287.484459	380.76763	-473.030638	299.830845	-0.339777	-0.902929	22189.24528
-327.158521	342.619493	-519.571365	230.401236	0.423186	-0.139966	22208.31935
-357.67703	305.234319	-503.549148	225.060497	0.423186	-0.902929	22199.92676
-379.80295	258.693592	-482.186191	155.630888	0.423186	0.622996	22196.11194
-412.610347	219.01953	-502.023222	115.956826	1.186149	-0.902929	22231.97119
-447.706633	176.293617	-452.430644	56.445732	1.949112	-0.139966	22244.94156
-450.758484	116.782523	-468.452862	1.512415	1.186149	-0.139966	22236.54897
-478.988106	72.530684	-407.415843	-59.524604	1.949112	-2.428855	22243.41563
-489.669584	27.515883	-389.8677	-118.272735	3.475037	1.385959	22241.88971
-485.85477	-42.676689	-370.030669	-148.028281	1.186149	1.385959	22221.28971
-462.202925	-91.506304	-380.712147	-243.398623	-0.339777	-0.902929	22222.81564
-482.802919	-143.38777	-331.119569	-332.665264	0.423186	-0.902929	22228.15638
-429.395528	-203.661826	-280.764028	-323.509711	-1.865702	-0.902929	22213.66009
-410.321459	-232.65441	-218.201084	-355.554146	0.423186	0.622996	22225.10453
-372.936285	-296.74328	-164.793692	-423.457829	0.423186	2.148922	22232.73415
-341.654813	-336.417343	-134.275183	-435.665233	-0.339777	0.622996	22194.58602
-313.425192	-379.906219	-99.94186	-505.857805	-2.628665	-1.665892	22205.2675
-258.491875	-411.187691	-86.20853	-537.90224	-4.15459	-0.139966	22210.60823
-221.869663	-428.735834	9.924774	-529.50965	-1.865702	-0.902929	22203.74157
-164.647458	-451.624716	66.384017	-524.168911	0.423186	-0.139966	22189.24528
-71.566004	-506.558033	61.043278	-604.279998	1.186149	0.622996	22209.84527
-31.891942	-498.165443	163.280284	-559.265196	0.423186	-0.902929	22202.97861
38.30063	-523.343213	231.183968	-505.857805	1.186149	1.385959	22217.4749
88.656171	-514.950623	326.55431	-463.131892	0.423186	-0.902929	22225.10453
148.167264	-521.817288	373.858	-435.665233	2.712074	0.622996	22203.74157
207.678358	-495.113592	403.613547	-396.754134	1.949112	0.622996	22225.10453
252.693159	-485.195076	428.028354	-408.198575	2.712074	0.622996	22234.26008
284.737594	-453.913604	466.176491	-344.872667	0.423186	-1.665892	22214.42305
333.567209	-414.239542	493.64315	-318.168972	1.186149	2.148922	22208.31935
388.500526	-371.513628	502.798702	-260.946766	1.186149	-0.139966	22219.76379
425.8857	-326.498827	531.791286	-222.035667	1.186149	1.385959	22221.28971
432.752365	-292.928467	517.294994	-209.828263	0.423186	0.622996	22196.87491
452.589396	-231.891448	535.6061	-81.650523	-0.339777	-0.139966	22225.10453
493.026421	-168.56554	556.969057	-20.613504	-1.102739	0.622996	22231.20823
475.478278	-109.81741	510.42833	25.927223	-3.391628	-1.665892	22212.13416
478.530129	-54.12113	480.672783	125.875341	-0.339777	-0.902929	22222.81564
462.507912	6.915889	466.939454	157.156813	-1.865702	-0.139966	22210.60823
469.374576	59.560318	427.265391	214.379019	-2.628665	-0.139966	22198.40083
423.596812	111.441784	375.383925	261.682708	-1.102739	-0.902929	22202.21564
390.789414	170.189915	255.598776	250.238267	0.423186	0.622996	22216.71194
384.685713	232.752859	222.028415	292.201218	-0.339777	0.622996	22217.4749
380.870899	273.189884	184.643241	384.519709	0.423186	-1.665892	22221.28971
332.041284	318.204686	138.865477	415.038219	0.423186	0.622996	22230.44527
307.626476	369.323189	72.487719	397.490076	-0.339777	-0.139966	22226.63045
269.478339	416.626879	77.828458	476.075237	-0.339777	0.622996	22218.23786
230.56724	431.886134	3.05811	483.704865	1.186149	0.622996	22228.91934
182.500587	470.03427	-65.608537	518.801151	1.186149	-1.665892	22252.57118
110.019127	465.456494	-91.54927	505.830784	1.949112	2.911885	22193.82305
76.448767	482.241674	-218.201084	451.66043	5.000963	2.911885	22210.60823
32.196928	486.056488	-218.201084	490.571529	1.949112	-0.902929	22228.91934
-8.240097	473.849084	-244.141817	498.201157	0.423186	1.385959	22219.00082
-44.862308	474.612047	-304.415873	455.475244	-1.865702	-0.139966	328.83694
-110.477104	445.619463	-331.119569	499.727082	-0.339777	-0.139966	15.259255
-149.388203	436.46391	-395.971402	457.764132	1.186149	0.622996	11.444441
-217.291887	430.360208	-400.549178	428.771548	-0.339777	-0.139966	9.155553
-239.417806	417.389841	-434.119538	355.527125	-1.865702	-1.665892	21999.26756
-290.53631	379.241705	-463.875085	320.430839	-0.339777	2.148922	22168.64528
-329.447409	347.19727	-462.34916	251.764193	1.186149	1.385959	22179.32676
-364.543695	299.89358	-518.808402	226.586423	-0.339777	0.622996	22169.40825
-378.277024	267.849145	-497.445446	153.342	-0.339777	0.622996	22198.40083
-417.951087	213.678791	-535.593583	101.460534	1.949112	-0.139966	22210.60823
-446.180708	178.582505	-472.267675	83.149428	1.186149	1.385959	22231.97119
-459.151074	109.152896	-502.023222	-11.457951	1.186149	1.385959	22225.86749
-488.143658	84.738088	-461.586197	-59.524604	1.186149	-0.139966	22219.00082
-487.380696	29.041808	-385.289923	-100.724592	1.949112	1.385959	22228.15638
-482.802919	-30.469285	-364.689929	-144.213468	-0.339777	-0.902929	22225.10453
-468.306627	-73.195198	-325.015867	-212.117151	3.475037	-0.139966	22236.54897
-472.121441	-112.106298	-302.889948	-273.15417	1.949112	1.385959	22247.99341
-428.632565	-184.587758	-279.238103	-341.057854	1.949112	1.385959	22241.12674
-407.269608	-232.65441	-227.356637	-371.576363	2.712074	-0.139966	22226.63045
-385.906652	-282.246988	-188.445537	-416.591165	1.186149	-0.139966	22211.3712
-343.180738	-334.128454	-119.778891	-435.665233	1.186149	-0.139966	22231.20823
-320.291856	-363.121038	-70.186313	-486.783736	-0.339777	0.622996	22212.13416
-266.121502	-405.083989	-51.112245	-489.072625	-1.102739	1.385959	22222.81564
-211.951148	-439.417312	36.62847	-505.857805	-1.102739	-1.665892	22230.44527
-143.284501	-468.409896	88.509936	-520.354097	1.186149	0.622996	22209.08231
-92.928961	-492.061741	134.2877	-523.405948	-1.102739	-0.902929	22208.31935
-55.543787	-521.054325	187.695092	-505.094842	-1.102739	-0.139966	22207.55638
19.226562	-511.135809	248.732111	-495.176327	1.949112	1.385959	22199.16379
79.500618	-520.291362	306.717279	-478.391146	-1.865702	-0.902929	22178.5638
145.115413	-514.18766	354.020969	-428.035606	-1.102739	-0.902929	22208.31935
203.863544	-505.79507	377.672814	-473.81337	-1.102739	0.622996	22210.60823
238.196867	-474.513598	440.998721	-386.072655	-0.339777	-0.902929	22194.58602
269.478339	-456.965455	437.183907	-376.15414	1.186149	-0.139966	22219.00082
334.330172	-412.713616	511.191293	-334.954152	-1.102739	-0.902929	22217.4749
370.189421	-378.380293	521.872771	-280.783798	1.186149	-0.139966	22199.92676
411.389408	-331.076603	541.709802	-186.176418	-0.339777	-0.139966	22202.97861
435.804216	-277.669212	546.287578	-152.606058	2.712074	1.385959	22246.46748
471.663465	-235.706261	534.843137	-116.746809	1.186149	-0.139966	22235.02304
485.396794	-186.113683	526.450547	-12.220914	0.423186	-0.139966	22242.65267
496.841235	-106.765559	489.065373	55.682769	1.186149	1.385959	22240.36378
487.685682	-54.884093	479.146858	94.593869	0.423186	-0.139966	22219.76379
457.167173	-4.528552	414.295025	170.890143	0.423186	0.622996	22222.05268
452.589396	78.634386	434.895019	220.482721	0.423186	0.622996	22229.6823
425.122738	109.915859	412.006137	258.630857	0.423186	-0.902929	22215.94897
409.863483	173.241766	364.702447	300.593808	1.186149	0.622996	22223.5786
390.026452	226.649157	256.361738	318.141951	-0.339777	0.622996	22231.20823
366.374607	251.826928	236.524707	399.016001	-2.628665	-0.902929	22193.06009
348.826464	328.123201	144.969179	386.808597	-4.15459	-0.139966	22141.17863
328.22647	347.960232	106.821042	389.860448	-0.339777	-0.139966	22213.66009
276.345004	396.026885	77.828458	468.44561	-1.102739	-0.139966	22208.31935
212.256134	438.752798	-47.297431	483.704865	-1.102739	2.148922	22211.3712
161.900593	464.693531	-88.497419	484.467828	0.423186	-0.902929	22231.20823
126.041345	478.42686	-122.067779	514.223374	-0.339777	-0.139966	22223.5786
75.685804	466.982419	-297.549209	386.808597	-1.102739	-0.139966	22201.45268
23.041375	470.797233	-228.882562	458.527095	-1.102739	-0.902929	22211.3712
-2.136395	482.241674	-299.075134	485.23079	1.186149	0.622996	22202.97861
-51.728973	480.715749	-276.949215	511.171523	3.475037	0.622996	900.29603
-85.299333	451.723165	-357.060302	502.778933	4.238	-0.139966	15.259255
-157.017831	444.8565	-415.808433	415.801181	3.475037	1.385959	12.207404
-204.32152	428.07132	-402.838066	376.127119	1.186149	0.622996	9.155553
-248.573359	412.049102	-430.304725	398.253038	1.949112	-0.902929	21817.68242
-282.143719	390.686146	-443.275091	334.927131	1.186149	0.622996	22206.79342
-316.477043	355.58986	-515.756551	268.549373	0.423186	-0.902929	22172.4601
-362.254807	324.308388	-480.660265	244.897528	0.423186	1.385959	22206.79342
-397.351093	264.034331	-513.467663	138.082745	-0.339777	-0.139966	22225.10453
-420.239975	208.338052	-515.756551	80.097577	1.949112	-0.139966	22212.13416
-446.943671	167.138064	-466.163973	67.890173	1.949112	0.622996	22219.00082
-456.099223	119.071411	-436.408427	15.245744	-0.339777	-0.139966	22209.84527
-489.669584	84.738088	-421.912135	-38.161647	-1.865702	0.622996	22199.92676
-491.958472	35.14551	-432.593613	-86.2283	-0.339777	1.385959	22204.50453
-478.225143	-28.180397	-380.712147	-158.70976	-1.102739	0.622996	22219.00082
-483.565882	-77.772975	-337.986234	-234.243071	-1.102739	-0.902929	22215.94897
-465.254776	-128.128515	-320.438091	-292.991201	-1.102739	-0.139966	22218.23786
-433.973304	-178.484056	-308.230687	-363.946736	0.423186	0.622996	22228.91934
-408.795534	-237.232187	-229.645525	-403.620798	0.423186	0.622996	22228.91934
-371.41036	-286.824765	-200.652941	-433.376345	-1.865702	-0.139966	22213.66009
-353.099254	-330.313641	-134.275183	-445.583749	-1.865702	-2.428855	22224.34156
-304.269639	-354.728448	-77.052978	-469.235594	0.423186	-1.665892	22251.80822
-250.862247	-406.609914	-27.4604	-494.413364	2.712074	2.148922	22235.786
-210.425222	-420.343244	29.761806	-528.746687	1.186149	-0.139966	22238.07489
-147.099315	-463.83212	102.243266	-509.672619	1.949112	2.148922	22243.41563
-90.640072	-489.772853	108.346967	-527.983724	2.712074	0.622996	22215.18601
-46.388234	-497.40248	192.272868	-526.457799	-1.102739	-0.139966	22201.45268
13.885822	-507.320996	260.939515	-473.81337	0.423186	-0.139966	22216.71194
84.078394	-520.291362	321.213571	-466.183743	-0.339777	-0.902929	22209.08231
121.463568	-514.18766	331.132087	-446.346711	-0.339777	-0.902929	22206.79342
193.945028	-495.876555	400.561696	-447.872637	0.423186	-0.139966	22213.66009
239.722793	-486.721002	437.94687	-397.517096	0.423186	1.385959	22191.53417
279.396855	-448.572865	484.487597	-367.76155	-1.102739	0.622996	22189.24528
315.256104	-424.158057	497.457963	-294.517127	-1.102739	-0.139966	22205.2675
383.92275	-394.402511	513.480181	-270.865282	-1.865702	-0.139966	22194.58602
417.49311	-335.65438	525.687585	-214.406039	-0.339777	-0.902929	22196.87491
440.381992	-299.795131	563.072759	-168.628275	1.186149	2.148922	22231.20823
473.952353	-226.550708	527.21351	-88.517188	-0.339777	-1.665892	22226.63045
471.663465	-184.587758	535.6061	-31.294983	0.423186	-0.139966	22217.4749
486.922719	-118.972963	487.539448	22.112409	0.423186	-0.139966	22226.63045
475.478278	-67.091496	477.620932	109.090161	-1.102739	-2.428855	22224.34156
477.767167	9.96774	473.043156	175.467919	1.949112	1.385959	22238.83786
457.930135	68.715871	446.33946	214.379019	3.475037	1.385959	22248.75637
430.463477	130.515852	417.346876	252.527156	1.949112	-0.139966	22242.65267
407.574595	181.634356	319.687646	279.230851	1.949112	0.622996	22224.34156
385.448675	234.278785	262.46544	334.927131	1.949112	0.622996	22236.54897
361.79683	267.849145	253.309887	394.438225	-0.339777	-0.139966	22231.20823
330.515358	321.256537	154.887694	404.35674	0.423186	0.622996	22212.89712
318.307954	367.797264	121.317334	418.090069	0.423186	-0.139966	22223.5786
269.478339	399.078736	77.065495	474.549312	1.186149	-0.902929	22231.97119
223.700575	431.886134	1.532184	451.66043	1.186149	1.385959	22212.13416
170.293184	454.775016	-64.082611	510.408561	-0.339777	-0.139966	22220.52675
124.515419	461.64168	-119.778891	508.119672	-0.339777	0.622996	22213.66009
78.737655	486.056488	-170.134432	476.075237	-0.339777	-0.139966	22203.74157
31.433965	483.004637	-209.045531	473.023387	-1.102739	-1.665892	22180.08972
-19.684538	483.004637	-242.615892	494.386343	0.423186	2.148922	22215.94897
-49.440085	476.137972	-287.630693	491.334492	1.186149	1.385959	1004.058962
-102.847476	450.197239	-341.038085	466.919685	-0.339777	-0.139966	16.78518
-152.440054	447.145388	-419.623246	440.215989	-1.865702	0.622996	14.496292
-206.610408	425.019469	-471.504713	402.067852	1.186149	1.385959	10.681478
-230.262253	399.841699	-415.808433	354.0012	2.712074	-0.139966	21768.08985
-266.121502	396.026885	-475.319526	335.690094	1.949112	1.385959	22202.97861
-301.980751	360.930599	-473.793601	296.778994	2.712074	-0.139966	22231.97119
-359.965919	318.204686	-498.971371	235.741975	4.238	1.385959	22215.18601
-379.80295	277.004698	-503.549148	178.51977	-0.339777	-0.902929	22235.786
-395.825167	222.834344	-492.867669	93.830906	0.423186	-0.139966	22238.83786
-440.839969	175.530654	-482.186191	48.816105	0.423186	1.385959	22214.42305
-445.417745	112.204747	-450.141756	-17.561653	-0.339777	-0.139966	22222.05268
-485.091807	79.397349	-434.882501	-16.798691	-1.102739	-1.665892	22228.91934
-493.484398	31.330697	-389.8677	-86.991262	-0.339777	-0.139966	22211.3712
-473.647366	-20.550769	-407.415843	-174.731977	0.423186	0.622996	22219.76379
-486.617733	-67.854459	-378.423259	-229.665294	-0.339777	0.622996	22228.91934
-486.617733	-142.624807	-334.17142	-275.443058	-1.102739	0.622996	22194.58602
-449.232559	-175.432205	-285.341805	-337.24304	-2.628665	0.622996	22200.68972
-418.714049	-236.469224	-254.823295	-360.131922	-0.339777	-1.665892	22212.13416
-390.484428	-276.143286	-189.2085	-399.805984	-1.102739	-0.139966	22206.79342
-353.862217	-334.128454	-146.482587	-445.583749	-1.865702	-1.665892	22212.13416
-317.240005	-350.913635	-93.838158	-491.361513	1.949112	0.622996	22231.20823
-255.440024	-401.269175	-68.660388	-496.702252	-2.628665	-0.139966	22225.86749
-211.188185	-431.024722	6.872923	-538.665203	1.186149	-0.902929	22221.28971
-152.440054	-451.624716	59.517352	-544.005942	1.949112	1.385959	22224.34156
-89.114147	-504.269145	46.546986	-621.065178	-0.339777	-0.139966	22193.06009
-31.128979	-496.639517	178.539539	-543.242979	2.712074	-0.139966	22227.39341
30.671003	-502.743219	257.887664	-465.42078	2.712074	1.385959	22246.46748
85.60432	-509.609884	309.006167	-469.235594	2.712074	0.622996	22231.20823
107.730239	-508.083958	335.709863	-448.6356	-0.339777	-0.139966	22211.3712
189.367252	-498.928406	377.672814	-410.487463	1.949112	1.385959	22221.28971
234.382053	-473.750635	418.109839	-392.176357	0.423186	-1.665892	22225.10453
280.159818	-454.676567	460.835752	-376.15414	-1.865702	-0.902929	22183.90454
323.648694	-418.054355	509.665367	-315.117121	1.186149	2.148922	22204.50453
356.456091	-389.061771	502.03574	-274.680096	-1.102739	-0.902929	22219.76379
393.841265	-366.172889	511.191293	-231.954182	0.423186	-0.139966	22183.14158
432.752365	-292.928467	534.843137	-153.36902	-2.628665	0.622996	22215.94897
462.507912	-251.728479	517.294994	-128.954213	-4.15459	-2.428855	22208.31935
472.426427	-176.195168	520.346845	-39.687573	-1.102739	0.622996	22202.21564
467.848651	-124.313702	501.272777	16.77167	-0.339777	-0.139966	22206.03046
471.663465	-45.72854	480.672783	77.045726	0.423186	-0.139966	22219.00082
458.693098	-13.684105	450.154274	154.867925	2.712074	2.148922	22225.10453
433.515328	42.012175	426.502429	176.993845	1.186149	1.385959	22220.52675
437.330141	116.782523	392.932068	216.667907	-1.865702	-0.902929	22224.34156
399.944967	156.456585	321.976534	247.949379	-0.339777	-0.902929	22226.63045
383.159787	216.730642	267.043217	305.934547	0.423186	0.622996	22217.4749
360.270905	270.900996	223.554341	379.17897	-0.339777	-0.902929	22237.31193
337.382023	315.915797	175.487688	418.853032	0.423186	-0.902929	22251.80822
311.44129	369.323189	74.013644	424.193771	0.423186	-0.902929	22230.44527
273.293153	403.656512	58.75439	476.8382	1.949112	-0.902929	22238.07489
240.485755	430.360208	-6.097443	493.62338	1.186149	0.622996	22243.41563
174.87096	450.197239	-74.001127	503.541896	-0.339777	-0.902929	22217.4749
145.878376	463.930568	-128.171481	523.378927	-0.339777	0.622996	22206.79342
77.974692	473.086121	-144.193698	492.860418	-1.102739	0.622996	22219.76379
33.722854	488.345376	-202.178866	508.882635	-0.339777	-0.902929	22212.13416
-9.766022	474.612047	-231.17145	508.119672	0.423186	0.622996	22213.66009
-54.780824	480.715749	-276.949215	489.808567	1.186149	1.385959	2895.443587
-103.610439	448.671314	-309.756612	476.8382	-0.339777	-0.902929	17.548143
-153.203017	434.937984	-392.156588	405.882666	-1.102739	0.622996	13.733329
-198.980781	421.204655	-418.097321	420.378958	-1.865702	-0.139966	10.681478
-227.210402	405.9454	-425.726948	388.334523	-1.102739	-0.902929	21326.33442
-283.669645	396.789848	-473.030638	321.956765	-0.339777	2.148922	22116.00086
-321.817782	364.745413	-513.467663	245.660491	1.186149	-0.139966	22196.87491
-359.202956	328.886164	-503.549148	244.897528	1.186149	-0.139966	22202.21564
-387.432577	278.530623	-492.104707	190.727174	-0.339777	-0.139966	22214.42305
-406.506646	228.175083	-505.838036	90.779055	-0.339777	-0.902929	22224.34156
-432.447379	181.634356	-493.630632	74.756838	-0.339777	1.385959	22225.86749
-442.365894	151.115846	-527.963955	-32.820908	2.712074	1.385959	22236.54897
-466.017739	87.026976	-460.823234	-48.080163	4.238	0.622996	22246.46748
-486.617733	31.330697	-406.65288	-83.939411	1.186149	0.622996	22245.70452
-480.514031	-10.632254	-386.815849	-132.769027	0.423186	-0.139966	22222.81564
-467.543665	-83.876677	-325.77883	-206.776412	1.186149	0.622996	22230.44527
-477.46218	-132.706292	-307.467724	-293.754164	0.423186	1.385959	22230.44527
-433.210341	-173.90628	-276.186252	-328.85045	-1.102739	-0.139966	22211.3712
-412.610347	-233.417373	-240.327003	-349.450444	-0.339777	-0.902929	22222.05268
-390.484428	-276.906249	-177.001096	-405.909686	0.423186	0.622996	22229.6823
-347.758515	-312.765498	-160.215916	-458.554115	4.238	-0.139966	22219.00082
-324.10667	-371.513628	-99.178897	-486.020774	-0.339777	0.622996	22215.94897
-269.173353	-397.454362	-59.504835	-520.354097	-1.865702	0.622996	22207.55638
-221.869663	-429.498796	16.028476	-502.805954	-1.102739	-1.665892	22213.66009
-173.040048	-456.202492	68.672905	-533.324463	0.423186	-0.139966	22190.00824
-110.477104	-488.246927	99.191415	-502.042991	-2.628665	-1.665892	22214.42305
-57.069712	-518.765437	160.228434	-512.72447	1.186149	1.385959	22226.63045
26.093226	-511.898772	271.620993	-480.680035	1.186149	2.911885	22199.92676
61.952475	-509.609884	309.76913	-473.050407	1.949112	-0.902929	22183.14158
125.278382	-500.454331	365.46541	-437.954121	-1.102739	-1.665892	22214.42305
181.737625	-501.217294	379.961702	-408.961537	-1.865702	0.622996	22191.53417
215.307985	-474.513598	414.295025	-394.465245	-0.339777	0.622996	22196.11194
296.182035	-445.521014	435.657982	-373.865251	1.949112	-0.139966	22239.60082
338.144986	-407.372877	486.776485	-338.006003	3.475037	1.385959	22212.89712
367.13757	-382.195107	463.887603	-273.15417	1.186149	0.622996	22212.13416
409.10052	-330.313641	531.791286	-203.724561	-0.339777	-0.902929	22225.86749
425.8857	-289.113653	534.843137	-173.969014	0.423186	-0.139966	22219.76379
464.033837	-245.624777	560.020908	-103.01348	-1.102739	-1.665892	22219.76379
464.033837	-180.772944	529.502398	-41.213498	-1.102739	-0.902929	22227.39341
485.396794	-117.447037	527.976473	21.349446	-1.865702	-0.902929	22215.18601
474.715316	-54.884093	460.072789	82.386465	-1.102739	-0.139966	22219.00082
473.18939	-14.447068	466.176491	146.475335	-2.628665	-0.139966	22227.39341
445.722732	54.219579	427.265391	220.482721	-0.339777	-0.139966	22205.2675
428.174589	108.389933	344.102453	220.482721	-1.102739	-0.902929	22200.68972
404.522744	180.10843	292.220987	186.91236	-3.391628	-0.139966	22202.97861
385.448675	221.308418	277.724695	314.327137	-1.102739	1.385959	22216.71194
377.056085	260.98248	231.183968	384.519709	-1.102739	-0.902929	22209.84527
334.330172	318.204686	197.613608	411.986368	-0.339777	0.622996	22229.6823
330.515358	360.930599	115.976595	412.74933	0.423186	0.622996	22234.26008
280.159818	404.419475	88.509936	450.134504	0.423186	-0.139966	22215.94897
228.278352	415.863916	-10.67522	487.519679	-0.339777	0.622996	22224.34156
196.233917	465.456494	-72.475201	488.282641	-1.102739	-1.665892	22228.91934
160.374668	463.930568	-116.72704	488.282641	1.186149	-0.139966	22226.63045
97.048761	483.004637	-222.015898	413.512293	1.949112	1.385959	22242.65267
48.219146	479.189823	-276.186252	425.719697	2.712074	0.622996	22222.81564
3.204344	474.612047	-285.341805	477.601163	0.423186	0.622996	22209.84527
-53.254898	462.404643	-267.793662	494.386343	1.949112	1.385959	3225.043489
-121.921545	443.330575	-308.99365	471.497461	-0.339777	-0.902929	18.311106
-155.491905	436.46391	-408.178805	426.48266	-1.102739	-0.139966	12.970367
-178.380787	424.256506	-426.489911	391.386374	1.949112	0.622996	10.681478
-238.654843	412.049102	-437.934352	357.816013	0.423186	-0.139966	20420.69765
-281.380757	373.138003	-477.608415	312.038249	-1.102739	1.385959	22155.67492
-305.032602	357.878748	-496.682483	245.660491	0.423186	-0.902929	22188.48232
-350.810366	315.152835	-521.097291	215.904944	-1.865702	-0.139966	22189.24528
-414.136273	280.056549	-512.7047	115.956826	-1.102739	2.148922	22205.2675
-421.002938	220.545455	-540.934322	37.371664	-2.628665	-2.428855	22198.40083
-456.862186	181.634356	-489.815818	68.653136	-0.339777	-0.139966	22215.18601
-457.625149	135.093629	-453.95657	17.534633	-1.102739	-0.139966	22223.5786
-484.328845	70.241796	-434.882501	-48.843125	-1.102739	-0.902929	22215.94897
-498.825137	22.938107	-388.341774	-105.302368	2.712074	2.148922	22226.63045
-504.165876	-12.921142	-395.971402	-139.635691	-0.339777	-0.902929	22228.15638
-471.358478	-70.90631	-355.534377	-223.561592	-1.102739	-0.902929	22209.84527
-462.965888	-107.528521	-313.571426	-296.043052	-1.865702	-1.665892	22220.52675
-445.417745	-172.380354	-288.393656	-307.487493	2.712074	1.385959	22251.80822
-410.321459	-232.65441	-266.267736	-395.228208	3.475037	-0.139966	22231.20823
-401.165906	-245.624777	-226.593674	-412.013388	0.423186	-0.139966	22237.31193
-358.439993	-314.291423	-124.356667	-435.665233	-0.339777	-1.665892	22240.36378
-304.269639	-352.43956	-80.104829	-481.442997	1.186149	0.622996	22217.4749
-260.0178	-393.639548	-37.378915	-472.287444	-0.339777	-0.139966	22221.28971
-234.077067	-434.076573	16.028476	-524.931873	1.186149	0.622996	22230.44527
-173.040048	-455.43953	76.302532	-513.487432	-0.339777	0.622996	22219.00082
-93.691923	-485.958039	108.346967	-530.272612	-0.339777	1.385959	22210.60823
-45.625271	-517.239511	167.095098	-517.302246	-0.339777	-0.139966	22202.21564
3.967307	-525.632101	251.020999	-466.946705	-2.628665	-0.139966	22196.87491
61.189512	-511.135809	282.302471	-488.309662	-1.865702	0.622996	22161.77862
98.574686	-509.609884	274.672844	-507.38373	-0.339777	0.622996	22181.61565
180.211699	-498.928406	370.043186	-422.694867	-0.339777	1.385959	22209.08231
238.95983	-480.6173	439.472795	-383.783767	0.423186	1.385959	22203.74157
274.056116	-448.572865	473.043156	-365.472661	-0.339777	-1.665892	22210.60823
330.515358	-413.476579	469.228342	-328.85045	-1.865702	-0.902929	22200.68972
361.79683	-383.721032	502.03574	-293.754164	-1.102739	-0.902929	22191.53417
402.233856	-340.995119	543.99869	-201.435673	0.423186	0.622996	22200.68972
436.567179	-286.061802	557.732019	-161.761611	-0.339777	2.148922	22228.15638
463.270874	-236.469224	560.78387	-117.509772	1.949112	-1.665892	22238.83786
470.900502	-186.876646	540.946839	-61.813492	2.712074	0.622996	22244.94156
491.500496	-131.943329	498.983889	-22.13943	1.186149	0.622996	22242.65267
485.396794	-56.410018	510.42833	97.64572	3.475037	0.622996	22226.63045
480.819017	-6.054477	471.51723	159.445702	1.949112	1.385959	22232.73415
460.219024	50.404765	431.843168	208.275317	-1.102739	-0.139966	22228.91934
415.967185	104.575119	391.406143	254.816044	-0.339777	0.622996	22212.13416
412.152371	161.797325	342.576528	288.386404	0.423186	-0.139966	22221.28971
383.92275	208.338052	298.324689	327.297504	-0.339777	-1.665892	22229.6823
374.004234	269.375071	251.020999	390.623411	-1.102739	-0.902929	22222.81564
341.196837	304.471356	177.013614	408.934517	-0.339777	2.148922	22212.89712
322.122768	343.382456	112.161781	411.986368	-2.628665	-0.139966	22209.08231
290.841296	401.367624	61.043278	447.845616	-1.102739	-0.139966	22215.18601
226.752426	420.441692	-38.904841	463.867834	-1.102739	0.622996	22205.2675
184.789476	452.486127	-69.42335	499.727082	-1.865702	-1.665892	22215.18601
141.3006	470.03427	-109.097413	508.119672	0.423186	-0.139966	22224.34156
93.233947	469.271308	-163.267767	484.467828	-0.339777	0.622996	22195.34898
36.774705	480.715749	-195.312202	487.519679	1.186149	-0.139966	22218.23786
2.441381	483.004637	-236.51219	510.408561	-0.339777	-0.139966	22231.20823
-49.440085	468.508345	-278.47514	503.541896	1.186149	0.622996	3576.769311
-97.506737	461.64168	-330.356606	476.8382	-0.339777	-0.139966	18.311106
-124.210433	459.352792	-387.578812	455.475244	1.186149	0.622996	11.444441
-193.640042	432.649096	-422.675097	407.408591	1.949112	1.385959	10.681478
-246.284471	425.782432	-463.875085	357.053051	2.712074	0.622996	21211.12705
-260.0178	400.604661	-483.712116	327.297504	0.423186	0.622996	22209.08231
-302.743713	366.271338	-500.497297	257.104932	-0.339777	-0.902929	22190.7712
-345.469627	315.152835	-481.423228	261.682708	1.186149	-0.139966	22191.53417
-371.41036	286.160251	-496.682483	196.067913	1.949112	0.622996	22225.86749
-418.714049	221.308418	-505.075073	115.956826	-0.339777	1.385959	22216.71194
-430.921453	190.026946	-486.763967	75.519801	-0.339777	0.622996	22219.00082
-447.706633	125.175113	-485.238042	39.660552	-0.339777	-0.139966	22229.6823
-478.988106	77.108461	-443.275091	-26.717206	-1.102739	-0.139966	22200.68972
-485.85477	27.515883	-413.519545	-98.435703	1.186149	1.385959	22199.92676
-506.454764	-3.002627	-423.43806	-162.524573	-1.865702	-0.902929	22206.03046
-468.306627	-62.51372	-450.141756	-286.124537	0.423186	-0.902929	22213.66009
-469.06959	-125.839627	-377.660296	-321.983785	-1.102739	-0.902929	22207.55638
-443.128857	-183.061832	-262.452923	-307.487493	-1.102739	-0.902929	22227.39341
-420.239975	-235.706261	-247.956631	-353.265258	0.423186	-0.902929	22230.44527
-400.402944	-262.409957	-188.445537	-392.176357	-1.102739	-0.139966	22214.42305
-363.01777	-317.343274	-154.875177	-443.29486	0.423186	-0.902929	22224.34156
-323.343707	-353.202523	-96.127046	-454.739302	-1.102739	-0.139966	22228.91934
-263.832614	-383.721032	-36.615953	-463.894854	0.423186	-0.139966	22235.02304
-229.499291	-415.765467	-0.756704	-537.90224	0.423186	-1.665892	22225.86749
-180.669675	-477.565449	12.976625	-568.420749	1.949112	0.622996	22211.3712
-103.610439	-493.587666	86.984011	-544.005942	1.186149	-0.139966	22205.2675
-54.017861	-501.217294	166.332135	-543.242979	2.712074	0.622996	22229.6823
-6.714171	-519.528399	251.020999	-475.339295	-0.339777	-0.902929	22222.05268
42.878406	-511.135809	285.354322	-479.154109	-1.102739	-0.139966	22202.97861
126.041345	-498.928406	342.576528	-449.398562	-0.339777	-0.139966	22212.13416
166.47837	-502.743219	386.828366	-406.672649	-1.865702	0.622996	22222.81564
217.596873	-486.721002	414.295025	-410.487463	1.186149	1.385959	22199.16379
272.53019	-459.254343	467.702417	-383.783767	-2.628665	-0.902929	22196.87491
318.307954	-424.92102	490.591299	-328.85045	-2.628665	1.385959	22196.11194
338.907948	-406.609914	445.576497	-310.539344	-0.339777	-1.665892	22181.61565
389.263489	-351.676597	463.887603	-285.361574	-0.339777	-0.139966	22177.80084
430.463477	-292.165504	547.050541	-172.443089	-2.628665	-0.139966	22213.66009
444.196806	-247.913665	526.450547	-128.954213	-3.391628	-1.665892	22226.63045
478.530129	-188.402572	519.583883	-49.606088	1.186149	0.622996	22219.76379
477.767167	-131.943329	516.532032	9.142043	1.186149	-0.139966	22227.39341
477.004204	-60.224832	494.406112	66.364248	1.186149	-0.139966	22231.20823
474.715316	-15.972993	446.33946	152.579037	-2.628665	-0.902929	22212.89712
457.167173	48.115877	446.33946	199.119764	0.423186	-0.139966	22223.5786
452.589396	104.575119	422.687615	238.793826	1.186149	-0.902929	22251.04526
407.574595	161.797325	321.976534	261.682708	4.238	3.674847	22231.97119
384.685713	217.493604	283.065434	314.327137	0.423186	-0.139966	22234.26008
388.500526	250.301002	228.89508	369.260454	-0.339777	-1.665892	22242.65267
354.167203	309.812096	197.613608	379.17897	-0.339777	0.622996	22214.42305
315.256104	347.19727	138.865477	423.430809	-0.339777	-0.902929	22219.76379
277.870929	376.952816	94.613638	451.66043	1.186149	0.622996	22231.20823
241.248718	425.019469	12.976625	489.045604	1.949112	1.385959	22222.81564
190.893177	445.619463	-67.897425	497.438194	-0.339777	-0.902929	22220.52675
144.35245	467.745382	-122.830742	485.23079	-1.102739	-0.139966	22198.40083
83.315432	471.560196	-144.956661	497.438194	-4.917553	-1.665892	22199.16379
32.959891	475.37501	-227.356637	485.993753	-1.865702	0.622996	22196.87491
-0.61047	479.952786	-273.134401	473.023387	-3.391628	-1.665892	22174.74899
-53.254898	474.612047	-315.097352	490.571529	-0.339777	-0.902929	10588.39686
-84.536371	457.826867	-366.215855	416.564144	-1.102739	-0.902929	22.125919
-141.758576	451.723165	-361.638078	454.712281	-1.102739	1.385959	12.207404
-183.721526	437.226873	-397.497327	428.771548	0.423186	1.385959	11.444441
-228.736328	415.863916	-427.252874	385.282672	-0.339777	-0.902929	20152.13477
-264.595577	402.893549	-459.297309	354.764162	-1.102739	0.622996	22183.14158
-321.054819	360.167636	-470.74175	277.704926	0.423186	-0.139966	22191.53417
-330.973335	337.278754	-498.208408	255.579007	0.423186	0.622996	22201.45268
-375.225173	283.1084	-473.030638	200.645689	0.423186	-0.139966	22241.88971
-405.743683	237.330636	-505.838036	144.186447	1.949112	-0.902929	22244.17859
-417.951087	183.160281	-521.097291	73.993875	1.186149	-0.902929	22224.34156
-438.551081	125.175113	-488.289893	4.564266	1.186149	0.622996	22228.91934
-469.832553	90.078827	-461.586197	-15.272765	-1.102739	-0.902929	22227.39341
-485.85477	49.641802	-398.26029	-69.443119	1.949112	2.148922	22215.18601
-478.225143	0.049224	-385.289923	-134.294952	0.423186	-0.902929	22218.23786
-469.06959	-64.802608	-360.112153	-189.991232	0.423186	0.622996	22230.44527
-478.225143	-106.765559	-305.941799	-257.894915	-0.339777	-0.902929	22220.52675
-462.202925	-179.247019	-270.845513	-322.746748	-2.628665	-1.665892	22206.79342
-425.580714	-231.128485	-247.956631	-350.976369	0.423186	-0.139966	22207.55638
-406.506646	-277.669212	-193.023314	-421.168941	-3.391628	-1.665892	22211.3712
-359.965919	-296.74328	-170.134432	-450.161525	-1.865702	-1.665892	22205.2675
-330.973335	-362.358076	-169.371469	-511.198544	-0.339777	0.622996	22217.4749
-276.040018	-388.298809	-79.341866	-502.042991	-0.339777	-0.139966	22229.6823
-234.077067	-434.076573	0.769222	-515.77632	1.949112	-0.139966	22220.52675
-166.173383	-453.913604	70.961793	-520.354097	-1.865702	-0.902929	22221.28971
-112.765992	-476.802486	114.450669	-512.72447	1.186149	0.622996	22230.44527
-54.017861	-510.372847	157.939545	-521.880022	0.423186	-0.902929	22199.16379
10.833972	-511.135809	239.576558	-476.865221	1.949112	0.622996	22219.00082
66.530251	-502.743219	293.746913	-468.472631	1.949112	-0.902929	22244.94156
119.937643	-510.372847	328.080236	-465.42078	1.186149	0.622996	22213.66009
187.078364	-499.691368	384.539478	-428.798568	0.423186	0.622996	22199.92676
237.433904	-475.276561	395.220957	-403.620798	1.186149	-0.902929	22223.5786
282.448706	-450.861753	468.465379	-389.124506	-0.339777	-0.902929	22203.74157
328.22647	-433.31361	454.73205	-362.42081	-1.865702	0.622996	22200.68972
361.79683	-386.00992	516.532032	-283.835648	-1.102739	-0.902929	22222.05268
397.656079	-336.417343	526.450547	-193.806046	-1.102739	-0.902929	22209.08231
430.463477	-302.084019	551.628318	-155.657909	-0.339777	0.622996	22219.00082
450.300508	-252.491441	559.257945	-137.346803	0.423186	-1.665892	22231.97119
478.530129	-200.609975	527.976473	-70.969045	-3.391628	-0.902929	22203.74157
481.58198	-137.284068	506.613516	-9.169063	-0.339777	1.385959	22199.92676
477.004204	-78.535937	457.783901	55.682769	-1.865702	-0.902929	22206.79342
463.270874	-18.261881	435.657982	138.845708	0.423186	-0.139966	22216.71194
442.670881	36.671436	435.657982	175.467919	-1.102739	-0.139966	22178.5638
452.589396	99.23438	368.517261	193.016062	1.186149	-0.902929	22226.63045
425.8857	165.612138	325.028385	245.660491	-1.102739	-0.139966	22230.44527
393.078303	206.812126	303.665428	330.349355	0.423186	0.622996	22217.4749
384.685713	260.219518	255.598776	380.704895	0.423186	-0.139966	22225.10453
357.219054	303.708394	198.37657	409.697479	-1.865702	-0.902929	22228.91934
335.856097	367.034301	137.339551	433.349324	1.186149	-0.139966	22238.83786
301.522774	386.871332	67.14698	446.319691	3.475037	0.622996	22246.46748
244.300569	418.915767	11.4507	476.8382	3.475037	2.911885	22244.94156
196.996879	451.723165	-38.141878	501.253008	1.949112	-0.902929	22225.10453
148.930227	461.64168	-147.245549	469.971536	0.423186	0.622996	22225.86749
99.337649	466.982419	-205.230717	419.615995	-1.865702	-0.902929	22211.3712
47.456183	492.16019	-237.275152	473.023387	-2.628665	-1.665892	22196.87491
4.73027	470.03427	-233.460339	508.882635	1.186149	0.622996	22217.4749
-41.810457	468.508345	-268.556625	500.490045	-1.102739	-0.139966	11728.26319
-99.032663	452.486127	-333.408457	460.815983	0.423186	-0.139966	22.888882
-126.499321	434.937984	-396.734364	451.66043	-1.102739	-0.902929	11.444441
-180.669675	427.308357	-421.912135	421.14192	-1.865702	-0.139966	12.207404
-230.262253	418.915767	-451.667681	359.341939	-0.339777	-0.139966	18038.72799
-289.010384	398.315773	-471.504713	309.749361	-1.102739	0.622996	22144.99344
-299.691862	354.826897	-489.052856	220.482721	0.423186	-0.139966	22188.48232
-327.921484	322.782462	-601.971341	148.764223	-2.628665	-0.902929	22209.84527
-384.380726	270.138033	-480.660265	211.327168	-1.865702	-0.139966	22210.60823
-414.899236	242.671375	-494.393595	121.297565	-0.339777	-0.139966	22178.5638
-425.580714	196.130648	-513.467663	89.25313	-0.339777	0.622996	22229.6823
-466.017739	130.515852	-466.163973	30.504999	1.186149	0.622996	22214.42305
-478.225143	98.471417	-442.512129	-22.13943	1.949112	0.622996	22224.34156
-472.884404	52.693653	-380.712147	-77.835709	2.712074	0.622996	22252.57118
-473.647366	0.812187	-388.341774	-132.769027	1.186149	-1.665892	22226.63045
-486.617733	-45.72854	-402.075104	-257.894915	1.949112	-0.902929	22230.44527
-482.039957	-108.291484	-323.489942	-286.124537	1.186149	1.385959	22241.88971
-462.202925	-167.039615	-292.208469	-291.465276	1.949112	0.622996	22220.52675
-404.217757	-238.758112	-249.482556	-371.576363	0.423186	-0.139966	22218.23786
-414.899236	-264.698845	-193.786276	-379.968953	1.186149	0.622996	22228.91934
-369.884434	-299.032168	-131.986295	-405.909686	1.186149	-1.665892	22219.76379
-337.077037	-342.521044	-105.282599	-446.346711	-1.102739	-0.902929	22220.52675
-277.565943	-388.298809	-34.327064	-481.442997	-0.339777	-0.139966	22227.39341
-227.973365	-436.365461	-3.045592	-504.331879	-1.102739	-0.139966	22205.2675
-173.803011	-461.543231	35.102545	-556.213346	-2.628665	-0.139966	22195.34898
-138.706725	-489.772853	97.665489	-571.4726	-1.102739	-0.139966	22173.98602
-56.306749	-505.032107	149.546955	-534.087426	-1.865702	-0.902929	22210.60823
7.782121	-526.395064	235.761744	-479.154109	1.186149	0.622996	22210.60823
58.900624	-519.528399	287.643211	-481.442997	-1.102739	-0.902929	22204.50453
116.885792	-518.765437	290.695062	-492.887438	-1.102739	-1.665892	22221.28971
166.47837	-506.558033	395.220957	-424.220792	1.186149	2.911885	22208.31935
226.752426	-492.061741	430.317242	-390.650432	-0.339777	-0.139966	22212.89712
283.974631	-468.409896	473.043156	-374.628214	-0.339777	-0.139966	22209.08231
325.937582	-405.083989	503.561665	-328.087487	1.949112	0.622996	22217.4749
350.352389	-378.380293	516.532032	-270.865282	-0.339777	-0.902929	22223.5786
405.285706	-351.676597	507.376479	-223.561592	1.949112	-0.139966	22235.786
442.670881	-301.321057	545.524616	-152.606058	0.423186	2.148922	22223.5786
461.744949	-238.758112	549.339429	-109.880144	2.712074	-0.902929	22190.00824
463.270874	-195.269236	529.502398	-67.917194	2.712074	1.385959	22231.20823
483.870868	-131.180366	519.583883	-14.509802	1.186149	0.622996	22219.00082
480.819017	-67.091496	502.798702	74.756838	0.423186	-0.139966	22219.76379
477.004204	-19.787807	469.991305	148.001261	1.186149	1.385959	22230.44527
463.270874	35.14551	463.887603	183.097547	-2.628665	-1.665892	22222.05268
427.411626	77.871424	408.191323	219.719758	-1.865702	-0.902929	22206.03046
396.130154	140.434368	361.650596	283.045665	-1.865702	0.622996	22207.55638
393.078303	205.286201	312.058018	299.067883	-1.102739	-0.139966	22214.42305
382.396824	254.878779	228.132117	374.601193	-0.339777	0.622996	22206.03046
353.40424	286.923213	206.006198	392.912299	-2.628665	0.622996	22215.18601
332.804246	351.012083	90.798824	415.801181	0.423186	-1.665892	22229.6823
299.996849	376.952816	28.998843	411.986368	0.423186	1.385959	22217.4749
236.670942	415.863916	10.687737	473.786349	-0.339777	-0.139966	22224.34156
192.419103	448.671314	-51.875207	491.334492	1.186149	0.622996	22233.49712
150.456152	467.745382	-102.230748	498.201157	-0.339777	0.622996	22198.40083
93.99691	486.056488	-158.68999	501.253008	0.423186	-0.139966	22209.84527
40.589518	494.449078	-185.393686	513.460412	3.475037	1.385959	22250.2823
5.493232	479.952786	-229.645525	495.149306	1.186149	-0.139966	22221.28971
-20.447501	468.508345	-273.134401	485.23079	0.423186	0.622996	22204.50453
-81.48452	453.24909	-328.067718	464.630796	2.712074	-0.139966	35.096286
-124.210433	437.989835	-392.919551	447.845616	-1.102739	1.385959	12.970367
-185.247452	450.197239	-387.578812	433.349324	-1.102739	-0.139966	12.970367
-221.1067	418.915767	-425.726948	324.245653	0.423186	-1.665892	17761.77252
-266.884465	402.893549	-436.408427	351.712311	1.949112	2.148922	22181.61565
-302.743713	370.086152	-483.712116	294.490106	0.423186	-1.665892	22189.24528
-343.943701	334.226903	-489.052856	257.867895	1.186149	-0.139966	22215.94897
-370.647397	284.634325	-482.949154	207.512354	-4.15459	-0.902929	22200.68972
-401.928869	228.938045	-518.808402	127.401267	-1.865702	-0.139966	22191.53417
-431.684416	185.449169	-533.304694	51.104993	-1.102739	0.622996	22207.55638
-437.025155	141.197331	-491.341744	34.319813	-1.102739	-0.902929	22217.4749
-466.017739	101.523268	-487.52693	-41.976461	-1.102739	-0.902929	22208.31935
-493.484398	32.093659	-399.023253	-82.413486	1.949112	-0.139966	22225.86749
-514.847354	4.627001	-424.201023	-183.88753	0.423186	0.622996	22228.15638
-480.514031	-50.306316	-425.726948	-231.19122	-1.865702	-0.139966	22210.60823
-465.254776	-102.187782	-334.934383	-273.917133	1.186149	-0.139966	22222.05268
-460.677	-162.461839	-283.815879	-305.198605	1.186149	-0.139966	22228.91934
-417.188124	-203.661826	-235.749227	-331.902301	2.712074	-0.139966	22239.60082
-405.743683	-249.439591	-189.971463	-392.93932	0.423186	-0.139966	22238.83786
-369.121471	-294.454392	-172.42332	-437.954121	1.949112	-1.665892	22244.17859
-329.447409	-347.861784	-97.652972	-460.080041	0.423186	1.385959	22225.86749
-295.114086	-383.721032	-67.134462	-469.998556	0.423186	-0.139966	22227.39341
-214.240036	-427.972871	-28.223362	-502.805954	0.423186	-1.665892	22228.15638
-168.462272	-455.43953	51.124762	-536.376314	-0.339777	0.622996	22199.92676
-124.973396	-479.854337	80.117346	-515.013358	0.423186	0.622996	22214.42305
-67.75119	-501.980256	180.065465	-502.805954	-1.102739	-0.902929	22225.10453
0.152493	-515.713586	241.865446	-478.391146	0.423186	0.622996	22212.13416
37.537667	-533.261729	286.117285	-469.998556	-2.628665	-0.902929	22186.95639
87.893208	-508.846921	321.213571	-466.183743	-3.391628	-0.139966	22199.16379
143.589488	-530.209878	358.598745	-419.643016	-1.102739	0.622996	22195.34898
216.070948	-494.350629	402.850584	-399.043022	1.186149	-0.139966	22191.53417
275.582041	-451.624716	441.761683	-420.405978	-2.628665	0.622996	21976.37867
289.31537	-423.395095	453.969087	-366.998587	0.423186	1.385959	22212.89712
357.219054	-410.424728	479.90982	-311.302307	-1.102739	-1.665892	22183.90454
398.419042	-359.306225	509.665367	-246.450474	1.186149	-0.139966	22222.81564
441.907918	-299.795131	561.546833	-184.650493	0.423186	0.622996	22231.97119
461.744949	-252.491441	538.657951	-125.902362	1.186149	-1.665892	22212.89712
473.952353	-192.980348	537.132026	-61.050529	-1.865702	-0.139966	22220.52675
495.315309	-118.972963	518.82092	11.430931	2.712074	0.622996	22253.33415
475.478278	-51.832242	497.457963	57.971658	3.475037	0.622996	22238.83786
467.085688	-35.047061	438.709833	122.060528	1.186149	0.622996	22232.73415
467.848651	31.330697	457.783901	201.408652	1.186149	-0.139966	22239.60082
447.248657	90.84179	397.509845	219.719758	0.423186	-0.139966	22229.6823
419.781998	156.456585	331.132087	263.971597	-1.102739	1.385959	22214.42305
394.604228	191.552871	325.028385	322.719727	-1.102739	-0.902929	22227.39341
389.263489	232.752859	260.939515	387.57156	0.423186	-0.902929	22228.15638
357.982017	294.552841	203.71731	401.304889	1.186149	1.385959	22219.00082
317.544992	344.908381	130.472887	447.082653	1.949112	1.385959	22228.15638
277.870929	379.241705	76.302532	463.104871	-1.102739	1.385959	22209.84527
231.330202	415.863916	26.709955	491.334492	-3.391628	-0.902929	22194.58602
168.767258	448.671314	-67.897425	494.386343	-3.391628	-1.665892	22204.50453
135.196898	466.982419	-141.90481	474.549312	-0.339777	0.622996	22214.42305
106.967276	470.03427	-164.793692	472.260424	-0.339777	0.622996	22206.03046
55.848773	481.478711	-180.81591	510.408561	1.186149	-0.139966	22203.74157
2.441381	477.663898	-227.356637	493.62338	0.423186	0.622996	22220.52675
-31.891942	470.797233	-286.86773	469.971536	-2.628665	-1.665892	22198.40083
-72.328967	453.24909	-357.823265	429.534511	1.186149	0.622996	35.096286
-122.684507	445.619463	-386.815849	482.178939	0.423186	1.385959	13.733329
-167.699309	444.8565	-391.393625	437.164138	0.423186	-0.139966	10.681478
-211.188185	422.730581	-418.860284	386.045635	0.423186	-0.139966	13634.14411
-251.62521	404.419475	-434.882501	344.082684	1.949112	1.385959	22167.11936
-304.269639	392.975034	-472.267675	293.727143	-0.339777	-0.902929	22201.45268
-324.869633	334.989866	-498.208408	257.867895	1.949112	0.622996	22216.71194
-364.543695	292.263953	-482.186191	198.356801	-0.339777	0.622996	22221.28971
-408.032571	244.1973	-498.971371	125.112379	0.423186	-0.139966	22223.5786
-429.395528	186.975095	-495.91952	94.593869	0.423186	0.622996	22213.66009
-452.28441	140.434368	-472.267675	6.853154	-1.102739	-0.902929	22222.05268
-475.173292	100.760306	-435.645464	3.801303	0.423186	0.622996	22228.91934
-495.010323	42.775138	-397.497327	-71.732008	-2.628665	-0.139966	22195.34898
-499.588099	-3.765589	-380.712147	-114.457921	-1.102739	-0.902929	22202.21564
-486.617733	-35.810024	-371.556594	-225.087518	0.423186	-0.139966	22212.13416
-475.173292	-116.684074	-336.460308	-286.124537	-2.628665	-0.902929	22199.92676
-466.780702	-160.935913	-276.186252	-296.806015	1.186149	0.622996	22214.42305
-429.395528	-204.424789	-253.29737	-340.294891	-1.102739	0.622996	22231.20823
-394.299242	-256.306255	-200.652941	-397.517096	-1.102739	0.622996	22216.71194
-386.669614	-295.980318	-151.823326	-425.746718	1.186149	-0.902929	22223.5786
-326.395558	-331.076603	-158.68999	-502.042991	2.712074	2.148922	22231.97119
-280.617794	-385.246958	-72.475201	-469.235594	1.186149	0.622996	22220.52675
-220.343738	-421.869169	-43.482617	-504.331879	1.949112	-0.139966	22219.76379
-182.195601	-442.469163	60.280315	-516.539283	1.949112	2.148922	22248.75637
-145.57339	-469.935822	124.369185	-518.828171	0.423186	0.622996	22232.73415
-57.832675	-503.506182	143.443253	-541.717054	2.712074	1.385959	22214.42305
0.152493	-511.135809	245.68026	-469.235594	0.423186	-0.139966	22231.20823
52.033959	-518.765437	283.065434	-469.235594	-1.102739	-2.428855	22215.94897
114.596904	-520.291362	324.265422	-489.072625	0.423186	0.622996	22193.82305
167.241333	-514.18766	374.620963	-450.924488	-1.102739	2.148922	22215.18601
228.278352	-491.298778	431.080205	-392.176357	0.423186	-0.139966	22222.05268
246.589457	-466.883971	465.413528	-365.472661	0.423186	-0.139966	22202.97861
309.915364	-427.972871	481.435746	-325.798599	1.186149	2.148922	22207.55638
348.826464	-391.35066	521.109808	-256.36899	-2.628665	-1.665892	22201.45268
392.31534	-350.913635	521.109808	-200.67271	-0.339777	0.622996	22191.53417
438.856067	-289.113653	535.6061	-177.020865	-2.628665	-0.139966	22200.68972
453.352359	-250.202553	550.102392	-134.294952	-1.102739	-0.139966	22221.28971
464.7968	-205.187752	520.346845	-78.598672	-0.339777	0.622996	22212.13416
492.263459	-140.335919	503.561665	-29.006094	1.186149	0.622996	22223.5786
489.97457	-66.328534	462.361677	38.134627	-1.865702	-0.902929	22230.44527
479.293092	-39.624838	394.457994	123.586453	-0.339777	-0.139966	22223.5786
465.559763	30.567734	432.606131	146.475335	0.423186	-0.139966	22219.00082
437.330141	74.819573	414.295025	193.779025	1.186149	-0.139966	22225.86749
427.411626	154.167697	365.46541	283.045665	4.238	2.148922	22250.2823
394.604228	189.263983	347.154304	337.216019	-0.339777	-0.902929	22237.31193
400.70793	243.434337	283.828397	380.704895	1.949112	-0.902929	22242.65267
349.589427	313.626909	186.932129	383.756746	0.423186	1.385959	22241.88971
319.070917	349.486158	137.339551	440.978952	-0.339777	-1.665892	22223.5786
299.233886	382.293556	69.435868	454.712281	-0.339777	1.385959	22223.5786
252.693159	413.575028	37.391433	505.067821	-1.865702	-0.902929	22228.15638
211.493171	454.012053	-24.408549	497.438194	0.423186	-0.139966	22213.66009
139.011711	460.878718	-110.623338	458.527095	1.949112	-0.139966	22221.28971
84.841357	486.819451	-186.156649	461.578945	1.186149	0.622996	22206.79342
45.930257	475.37501	-202.178866	483.704865	-1.102739	1.385959	22186.19343
6.256195	464.693531	-215.912196	484.467828	-1.102739	1.385959	22200.68972
-34.18083	458.589829	-250.245519	495.912269	-2.628665	-0.902929	22199.92676
-102.847476	462.404643	-301.364022	462.341908	-1.865702	-0.902929	25.17777
-118.106731	437.226873	-397.497327	455.475244	-2.628665	-0.902929	12.970367
-169.988197	437.226873	-398.26029	422.667846	-0.339777	-1.665892	10.681478
-225.684477	416.626879	-415.808433	395.201187	0.423186	-0.139966	17189.55046
-269.936316	390.686146	-491.341744	321.956765	-4.15459	0.622996	22164.06751
-299.691862	344.145419	-517.282477	275.416038	-1.102739	-0.139966	22191.53417
-350.810366	347.960232	-513.467663	253.290118	-1.102739	1.385959	22215.18601
-352.336291	294.552841	-487.52693	213.616056	3.475037	2.148922	22231.97119
-396.58813	255.641741	-482.949154	138.845708	0.423186	-0.902929	22244.17859
-430.921453	201.471387	-521.860253	106.801273	0.423186	-0.902929	22242.65267
-422.528863	164.086213	-452.430644	38.897589	-0.339777	-0.139966	22227.39341
-479.751068	103.812157	-447.089905	-19.850541	0.423186	-0.139966	22235.02304
-497.299211	55.745504	-386.052886	-58.761641	-1.102739	-0.139966	22229.6823
-487.380696	10.730703	-411.230656	-146.502356	1.186149	-0.902929	22212.13416
-489.669584	-43.439652	-360.112153	-208.302338	-1.102739	0.622996	22222.05268
-462.202925	-107.528521	-324.252904	-270.102319	-0.339777	0.622996	22231.20823
-478.225143	-170.854429	-280.001066	-286.124537	-1.102739	-0.902929	22211.3712
-424.817751	-203.661826	-260.164034	-335.717115	1.949112	0.622996	22222.81564
-402.691832	-252.491441	-223.541823	-406.672649	-3.391628	1.385959	22209.84527
-376.751099	-292.165504	-163.267767	-434.139308	-0.339777	-0.902929	22198.40083
-331.736297	-334.128454	-122.830742	-469.998556	-2.628665	-0.139966	22200.68972
-299.691862	-381.432144	-57.215946	-475.339295	-1.865702	-0.139966	22219.00082
-243.995583	-416.52843	-32.801139	-495.939289	-1.865702	0.622996	22205.2675
-190.588191	-443.232126	-3.045592	-554.68742	1.186149	0.622996	22199.16379
-136.417837	-482.906188	57.991427	-537.90224	-0.339777	-0.902929	22212.89712
-70.040079	-496.639517	160.228434	-509.672619	-0.339777	-0.139966	22222.05268
-11.291948	-505.79507	227.369154	-507.38373	-0.339777	1.385959	22201.45268
52.033959	-518.002474	288.406173	-472.287444	0.423186	-0.139966	22201.45268
100.100612	-514.18766	315.109869	-467.709668	1.949112	-0.139966	22241.88971
160.374668	-511.135809	387.591329	-427.272643	0.423186	0.622996	22227.39341
225.989463	-482.143225	428.791317	-382.257842	1.949112	-0.139966	22219.76379
264.1376	-453.150641	479.146858	-353.265258	0.423186	0.622996	22232.73415
299.996849	-427.972871	476.857969	-360.894885	-0.339777	1.385959	22202.21564
341.196837	-398.980287	514.243143	-295.28009	0.423186	-0.902929	22202.21564
393.841265	-360.069187	526.450547	-216.694928	0.423186	2.148922	22228.15638
424.359775	-300.558094	533.317212	-170.154201	0.423186	-0.902929	22212.89712
455.641247	-262.409957	557.732019	-124.376436	-0.339777	-0.139966	22223.5786
477.004204	-199.847013	507.376479	-104.539405	-0.339777	0.622996	22230.44527
479.293092	-145.676658	498.220926	-41.976461	-1.865702	0.622996	22198.40083
479.293092	-84.639639	509.665367	57.971658	-4.15459	-1.665892	22199.92676
480.819017	-22.839658	447.865385	126.638304	-0.339777	2.148922	22215.18601
467.848651	25.989957	446.33946	163.260515	-1.102739	-0.902929	22208.31935
428.174589	79.397349	372.332074	204.460503	-1.102739	-0.902929	22207.55638
419.019036	150.352884	359.361708	262.445671	-0.339777	-0.902929	22228.91934
405.285706	198.419536	336.472826	315.853063	-1.865702	-2.428855	22224.34156
386.974601	248.012114	255.598776	376.890082	-1.102739	-0.139966	22170.93417
361.79683	287.686176	180.828427	390.623411	-0.339777	-0.139966	22228.15638
345.774613	344.908381	128.183999	415.038219	-0.339777	-0.902929	22228.91934
306.863513	383.819481	61.80624	427.245622	-1.102739	-0.902929	22221.28971
258.796861	414.337991	55.702539	500.490045	2.712074	1.385959	22247.23045
187.078364	443.330575	-71.712238	491.334492	0.423186	-0.902929	22238.07489
151.219115	482.241674	-106.808524	481.415977	1.949112	1.385959	22201.45268
111.545053	476.900935	-130.460369	494.386343	2.712074	0.622996	22228.15638
30.671003	479.189823	-164.03073	494.386343	0.423186	-0.902929	22231.97119
14.648785	476.137972	-231.17145	480.653014	-1.865702	0.622996	22191.53417
-35.706755	469.271308	-279.238103	482.941902	1.186149	-0.902929	22214.42305
-71.566004	460.115755	-299.075134	469.208573	-1.865702	-0.139966	35.859249
-109.714141	457.826867	-372.319557	423.430809	-1.102739	1.385959	13.733329
-160.832644	424.256506	-402.838066	444.793765	-1.102739	-1.665892	10.681478
-215.765961	415.100953	-406.65288	402.830815	-1.865702	-0.902929	6373.027741
-263.069651	396.789848	-469.215824	315.0901	-0.339777	1.385959	22120.57863
-315.71408	380.76763	-465.401011	300.593808	-1.865702	-0.902929	22162.54158
-330.973335	349.486158	-475.319526	264.734559	-0.339777	1.385959	22211.3712
-362.254807	286.160251	-496.682483	228.875311	-1.865702	-0.139966	22212.89712
-402.691832	249.538039	-493.630632	148.764223	-1.102739	-0.902929	22215.18601
-434.736267	205.286201	-511.178775	67.890173	1.186149	1.385959	22227.39341
-445.417745	157.219548	-457.771383	33.55685	-0.339777	-1.665892	22224.34156
-457.625149	102.286231	-449.378793	-7.643138	1.186149	0.622996	22216.71194
-488.143658	53.456616	-392.156588	-61.050529	2.712074	1.385959	22228.15638
-490.432547	19.123293	-390.630662	-142.687542	1.949112	-0.139966	22251.04526
-472.884404	-43.439652	-359.34919	-210.591226	1.186149	-0.902929	22235.02304
-470.595515	-105.239633	-341.038085	-292.991201	3.475037	0.622996	22241.12674
-444.654782	-148.728509	-275.423289	-294.517127	1.949112	-1.665892	22240.36378
-430.921453	-200.609975	-265.504774	-321.983785	-0.339777	-0.139966	22198.40083
-409.558497	-237.995149	-267.793662	-368.524512	0.423186	2.148922	22222.05268
-381.328875	-315.817349	-177.001096	-406.672649	-1.865702	-0.902929	22228.91934
-327.921484	-340.232156	-116.72704	-457.02819	0.423186	1.385959	22212.89712
-285.19557	-373.802517	-43.482617	-469.998556	-1.102739	-0.139966	22222.05268
-229.499291	-406.609914	-31.275213	-536.376314	-1.865702	-0.902929	22209.08231
-195.92893	-472.987672	14.502551	-560.028159	-1.102739	0.622996	22186.19343
-131.84006	-477.565449	91.561787	-546.29483	-2.628665	-1.665892	22196.87491
-87.588222	-503.506182	119.028446	-544.768904	0.423186	-0.139966	22198.40083
-18.921575	-511.898772	238.813595	-460.843003	-3.391628	-0.902929	22201.45268
38.30063	-534.024691	287.643211	-479.917072	-0.339777	2.148922	22202.21564
97.811724	-521.054325	329.606161	-460.843003	0.423186	-0.139966	22220.52675
151.219115	-503.506182	383.013553	-434.139308	-1.102739	-0.902929	22204.50453
211.493171	-482.906188	423.450578	-412.013388	-0.339777	-0.139966	22204.50453
252.693159	-463.83212	450.154274	-394.465245	-1.865702	-0.902929	22216.71194
293.130184	-429.498796	447.865385	-386.835618	-0.339777	0.622996	22194.58602
358.74498	-379.143256	498.983889	-313.591195	1.186149	-1.665892	22202.21564
393.841265	-354.728448	515.006106	-235.768996	1.186149	1.385959	22247.99341
415.204222	-299.032168	526.450547	-192.28012	1.949112	-0.139966	22247.23045
459.456061	-254.017367	540.946839	-118.272735	-0.339777	-2.428855	22226.63045
460.981986	-200.609975	539.420914	-71.732008	2.712074	2.148922	22237.31193
479.293092	-166.276652	521.872771	3.801303	1.186149	0.622996	22232.73415
480.056055	-73.195198	527.976473	35.845738	-1.102739	-0.902929	22209.84527
465.559763	-46.491503	448.628348	112.142012	0.423186	-0.139966	22161.01566
451.826433	19.886256	444.813534	184.623472	-0.339777	0.622996	22230.44527
450.300508	79.397349	379.198739	222.008646	-0.339777	0.622996	22214.42305
424.359775	136.619554	367.754298	266.260485	-0.339777	1.385959	22222.81564
404.522744	193.078797	322.739497	296.016032	-1.865702	-1.665892	22209.84527
363.322756	250.301002	231.946931	353.238237	-1.102739	-0.902929	22203.74157
354.167203	278.530623	150.309918	343.319721	-3.391628	1.385959	22199.16379
324.411656	341.856531	161.754359	431.823399	-1.102739	-0.902929	22217.4749
293.893147	372.37504	96.139564	453.949318	-1.102739	0.622996	22220.52675
256.507973	405.9454	54.176613	483.704865	0.423186	0.622996	22220.52675
185.552438	434.937984	-34.327064	482.941902	0.423186	-0.902929	22216.71194
151.982078	470.03427	-114.438152	476.8382	0.423186	0.622996	22226.63045
104.678388	481.478711	-136.564071	463.867834	-1.102739	-0.902929	22200.68972
62.715438	486.056488	-170.897394	508.882635	1.949112	0.622996	22199.92676
12.359897	477.663898	-218.964047	502.778933	3.475037	1.385959	22244.17859
-15.106762	463.930568	-287.630693	428.771548	1.949112	-0.902929	22219.76379
-68.514153	463.167606	-326.541793	465.393759	3.475037	-1.665892	61.799982
-105.899327	460.115755	-356.297339	486.756716	1.949112	0.622996	16.022217
-166.173383	428.834283	-383.763998	437.927101	-1.102739	0.622996	10.681478
-224.921514	427.308357	-402.075104	405.119703	-1.102739	-0.139966	12108.21864
-255.440024	393.737997	-462.34916	354.764162	0.423186	1.385959	22151.8601
-308.084453	380.004667	-475.319526	315.853063	-1.102739	-0.902929	22189.24528
-327.158521	346.434307	-482.186191	289.149367	-1.102739	-0.139966	22215.94897
-372.173322	306.760245	-487.52693	231.164199	0.423186	-0.902929	22227.39341
-401.928869	236.567673	-500.497297	157.156813	-2.628665	-1.665892	22193.82305
-420.239975	193.84176	-531.015806	77.808689	-1.102739	1.385959	22198.40083
-434.736267	145.012144	-511.941738	-33.583871	-1.865702	-0.139966	22212.89712
-470.595515	103.049194	-469.978787	3.038341	-1.102739	-0.139966	22210.60823
-478.988106	59.560318	-406.65288	-54.946827	-1.102739	0.622996	22132.02307
-497.299211	9.96774	-386.052886	-127.428287	1.949112	-0.139966	22225.86749
-504.165876	-42.676689	-359.34919	-180.072716	-1.865702	-0.139966	22222.05268
-476.699217	-90.743341	-339.512159	-242.635661	-0.339777	-0.139966	22217.4749
-456.099223	-149.491472	-287.630693	-281.54676	1.186149	-0.139966	22227.39341
-423.291826	-201.372938	-257.875146	-344.872667	0.423186	-0.139966	22228.91934
-388.19554	-254.78033	-242.615892	-389.887469	1.949112	-0.139966	22224.34156
-379.039987	-284.535876	-177.764059	-434.139308	3.475037	-0.139966	22247.23045
-330.210372	-337.943268	-115.964077	-480.680035	0.423186	1.385959	22244.94156
-289.773347	-378.380293	-69.42335	-476.102258	1.949112	1.385959	22227.39341
-245.521508	-407.372877	-16.015959	-501.280028	2.712074	-0.139966	22231.97119
-201.269669	-455.43953	47.309948	-519.591134	-0.339777	-0.902929	22228.91934
-145.57339	-503.506182	103.769191	-489.072625	-1.102739	-1.665892	22194.58602
-66.225265	-505.032107	149.546955	-524.931873	-1.865702	-1.665892	22213.66009
-15.106762	-520.291362	242.628409	-473.050407	-0.339777	0.622996	22226.63045
36.011742	-514.950623	276.19877	-473.81337	1.186149	-0.139966	22196.11194
91.708022	-510.372847	321.213571	-450.161525	1.186149	1.385959	22206.03046
139.774674	-519.528399	366.991335	-438.717084	0.423186	2.911885	22202.21564
192.419103	-497.40248	344.102453	-433.376345	-1.865702	-0.902929	22188.48232
251.167234	-480.6173	405.902435	-415.065239	0.423186	-0.902929	22174.74899
299.996849	-439.417312	455.495013	-380.731916	0.423186	1.385959	22206.79342
339.670911	-402.032138	510.42833	-286.887499	-0.339777	-0.902929	22209.08231
375.53016	-370.750666	527.21351	-209.0653	1.186149	0.622996	22222.05268
430.463477	-312.002535	541.709802	-179.309754	-1.865702	-0.902929	22226.63045
451.063471	-263.17292	560.020908	-157.946797	-0.339777	-1.665892	22228.91934
464.7968	-212.817379	544.761653	-84.702374	-1.102739	0.622996	22216.71194
484.633831	-154.069248	495.932038	-22.13943	-1.865702	-0.139966	22224.34156
495.315309	-76.247049	524.924622	41.186477	-0.339777	-0.902929	22252.57118
478.530129	-19.787807	469.991305	99.171645	1.949112	0.622996	22235.786
448.774582	35.908473	363.176522	77.045726	-0.339777	-2.428855	22233.49712
464.7968	96.182529	357.07282	209.03828	1.949112	-0.139966	22241.88971
432.752365	142.723256	370.806149	242.60864	-0.339777	1.385959	22221.28971
399.944967	183.923244	337.235789	321.956765	1.186149	-0.139966	22220.52675
389.263489	238.856561	265.517291	363.919715	-1.102739	-0.902929	22227.39341
357.219054	284.634325	212.1099	370.023417	-0.339777	0.622996	22212.89712
335.093135	336.515791	168.621024	419.615995	-0.339777	-0.139966	22222.05268
309.915364	377.715779	103.006228	443.26784	-1.102739	1.385959	22231.20823
254.219085	401.367624	41.206247	466.919685	-1.102739	-0.902929	22197.63787
183.26355	408.997251	-35.090027	447.845616	-2.628665	-2.428855	22196.11194
156.559854	455.537978	-176.238133	414.275256	-2.628665	-0.139966	22186.95639
101.626537	476.900935	-204.467755	460.05302	-1.102739	-1.665892	22200.68972
57.374698	477.663898	-223.541823	454.712281	-0.339777	-0.902929	22207.55638
23.804338	473.849084	-200.652941	498.96412	-1.865702	0.622996	22226.63045
-20.447501	475.37501	-270.08255	518.801151	1.949112	0.622996	22215.94897
-66.225265	456.300941	-305.178836	484.467828	1.949112	-0.139966	129.703665
-123.44747	449.434276	-343.326973	479.890051	-1.865702	-0.902929	16.022217
-169.225234	416.626879	-408.941768	428.008585	0.423186	0.622996	12.207404
-206.610408	443.330575	-404.363992	430.297473	1.186149	-0.902929	4885.250404
-255.440024	418.152804	-476.082489	328.060467	3.475037	0.622996	22144.23048
[truncated: 28,725 more rows]
